# Supplementary material for: Environmental influences on evolvable robots
Source: PLoS One. 2020 May 29;15(5):e0233848. doi: 10.1371/journal.pone.0233848 (PMC7259730; doi:10.1371/journal.pone.0233848)
Supplement: S1 Dataset — (ZIP) [file pone.0233848.s003.zip › data_plosone/all_measures_tilted_17.tsv]

robot_id	velocity	displacement_velocity	displacement_velocity_hill	head_balance	contacts	branching	branching_modules_count	limbs	extremities	length_of_limbs	extensiveness	coverage	joints	hinge_count	active_hinges_count	brick_count	touch_sensor_count	brick_sensor_count	proportion	width	height	absolute_size	sensors	symmetry	avg_period	dev_period	avg_phase_offset	dev_phase_offset	avg_amplitude	dev_amplitude	avg_intra_dev_params	avg_inter_dev_params	sensors_reach	recurrence	synaptic_reception	fitness	cons_fitness
3233	0.022545469824346808	0.010494099774438301	0.010074533360590613	0.9636061622204823	-1	0	0	0.3	3	0.7692307692307693	10	0.6818181818181818	0.46153846153846156	9	6	5	1	0	0.18181818181818182	11	2	15	0.09090909090909091	0	0.889983362047252	0.9226780091314034	0.36507036817697275	0.9093145698666556	0.2727162249863954	0.9250233646448911	0.9630077698676801	0.9192657919896863	1.0	0.1111111111111111	0.0	0.010074533360590613	0.010074533360590613
766	0.020504082859144686	0.0011028856441337356	0.000259567945247599	0.9798094992203825	-1	0	0	0.1	1	1.0	13	1.0	1.0	14	13	0	0	0	0.06666666666666667	15	1	15	0.0	0	0.5339111810831163	0.8503370087970427	0.5779621443310559	0.9668476498575055	0.2603358479944629	0.9336442325055266	0.8705338422766693	0.9298734001862127	0	0	0.0	0.000259567945247599	0.000259567945247599
2016	0.02231827439107731	0.01002017439891677	0.009777987461442301	0.9650024707103291	-1	0	0	0.3	3	0.7692307692307693	10	0.6818181818181818	0.46153846153846156	9	6	5	1	0	0.18181818181818182	11	2	15	0.09090909090909091	0	0.889983362047252	0.9226780091314034	0.36507036817697275	0.9093145698666556	0.2727162249863954	0.9250233646448911	0.9630077698676801	0.9192657919896863	1.0	0.1111111111111111	0.0	0.009777987461442301	0.009777987461442301
3343	0.022466156977689427	0.00963250739404841	0.009562648635990288	0.9644730808610515	-1	0	0	0.3	3	0.7692307692307693	10	0.6818181818181818	0.46153846153846156	9	6	5	1	0	0.18181818181818182	11	2	15	0.09090909090909091	0	0.889983362047252	0.9226780091314034	0.36507036817697275	0.9093145698666556	0.2727162249863954	0.9260251187754359	0.961161162181732	0.9196245981209485	1.0	0.1111111111111111	0.0	0.009562648635990288	0.009562648635990288
184	0.0025080710805113135	0.002419902472049411	-0.0024197696080309186	0.9857174727395359	-1	0	0	1.0	3	0.0	0	0.6666666666666666	0	2	0	1	0	0	0.6666666666666666	3	2	4	0.0	1.0	0	0	0	0	0	0	0	0	0	0	0	-0.00024197696080309185	-0.00024197696080309185
3339	0.02264018797103814	0.009966597865625225	0.009783103278423723	0.9646446174817472	-1	0	0	0.3	3	0.7692307692307693	10	0.6818181818181818	0.46153846153846156	9	6	5	1	0	0.18181818181818182	11	2	15	0.09090909090909091	0	0.889983362047252	0.9226780091314034	0.36507036817697275	0.9093145698666556	0.2727162249863954	0.9250233646448911	0.9630077698676801	0.9192657919896863	1.0	0.1111111111111111	0.0	0.009783103278423723	0.009783103278423723
3489	0.022756969912975447	0.010447686608478394	0.010059286200707122	0.9635891408568147	-1	0	0	0.3	3	0.7692307692307693	10	0.6818181818181818	0.46153846153846156	9	6	5	1	0	0.18181818181818182	11	2	15	0.09090909090909091	0	0.889983362047252	0.9226780091314034	0.36507036817697275	0.9093145698666556	0.2727162249863954	0.9250233646448911	0.9630077698676801	0.9192657919896863	1.0	0.3333333333333333	0.0	0.010059286200707122	0.010059286200707122
545	0.009876883834956966	0.005760958065022857	-0.005746578508064041	0.9399414023972397	-1	0	0	0.25	2	0.8888888888888888	8	0.55	0.6666666666666666	7	6	3	0	0	0.2	2	10	11	0.0	0	0.8773536301842828	0.9305723594035181	0.6497927317220931	0.9337221425497411	0.6881126368255237	0.8781407582416197	0.7864887513658375	0.9172274778012062	0	0	0.0	-0.0005746578508064041	-0.0005746578508064041
4860	0.022248283221480227	0.009640579465897973	0.009477789001156128	0.9640528854451611	-1	0	0	0.3	3	0.7692307692307693	10	0.6818181818181818	0.46153846153846156	9	6	5	1	0	0.18181818181818182	11	2	15	0.09090909090909091	0	0.889983362047252	0.9226780091314034	0.36507036817697275	0.9093145698666556	0.2727162249863954	0.9250233646448911	0.9630077698676801	0.9192657919896863	1.0	0.1111111111111111	0.0	0.009477789001156128	0.009477789001156128
231	0.001920502945641254	0.0018211213363475349	-0.0018204235395209017	0.9844994761491681	-1	0	0	1.0	2	0.0	0	1.0	0	1	0	1	0	0	0.3333333333333333	3	1	3	0.0	1.0	0	0	0	0	0	0	0	0	0	0	0	-0.00018204235395209017	-0.00018204235395209017
1511	0.019850386055131806	0.0070900947014556496	0.006533675251498723	0.9769751673380358	-1	0	0	0.3	3	0.7692307692307693	10	0.45454545454545453	0.5384615384615384	9	7	5	1	0	0.2727272727272727	11	3	15	0.08333333333333333	0	0.889983362047252	0.9190245808278954	0.36507036817697275	0.8832445641141223	0.2727162249863954	0.917932906716057	0.9503619631901309	0.9079695793965664	1.0	0.1111111111111111	0.0	0.006533675251498723	0.006533675251498723
523	0.0019780252523676255	0.0017607757416215365	-0.0017601454076339746	0.9845087819517522	-1	0	0	1.0	1	0	0	1.0	0	1	0	0	1	0	0.5	2	1	2	0.3333333333333333	0	0	0	0	0	0	0	0	0	0	0	0	-0.00017601454076339747	-0.00017601454076339747
4227	0.02622576748077919	0.009782896124159913	-0.009699458564572338	0.9594248082483589	-1	0	0	0.3	3	0.7692307692307693	10	0.6818181818181818	0.46153846153846156	9	6	5	1	0	0.18181818181818182	11	2	15	0.09090909090909091	0	0.889983362047252	0.8918097454425472	0.36507036817697275	0.9093145698666556	0.2727162249863954	0.9238966539657831	0.9509004570845017	0.9091847669197052	1.0	0.5555555555555556	0.0	-0.0009699458564572337	-0.0009699458564572337
2368	0.022408694941100094	0.01031862192114259	0.010044047426103085	0.9634894547804048	-1	0	0	0.3	3	0.7692307692307693	10	0.6818181818181818	0.46153846153846156	9	6	5	1	0	0.18181818181818182	11	2	15	0.09090909090909091	0	0.889983362047252	0.9226780091314034	0.36507036817697275	0.9093145698666556	0.2727162249863954	0.9250233646448911	0.9630077698676801	0.9192657919896863	1.0	0.1111111111111111	0.0	0.010044047426103085	0.010044047426103085
2689	0.02248593330798509	0.010040308489695875	0.009634255400088923	0.9650197621343873	-1	0	0	0.3	3	0.7692307692307693	10	0.6818181818181818	0.46153846153846156	9	6	5	1	0	0.18181818181818182	11	2	15	0.09090909090909091	0	0.889983362047252	0.9226780091314034	0.36507036817697275	0.9093145698666556	0.2727162249863954	0.9250233646448911	0.9630077698676801	0.9192657919896863	1.0	0.5555555555555556	0.0	0.009634255400088923	0.009634255400088923
4170	0.02687321246019392	0.010181507261694003	-0.010096678417962053	0.9582488168952196	-1	0	0	0.3	3	0.7692307692307693	10	0.6818181818181818	0.46153846153846156	9	6	5	3	0	0.18181818181818182	11	2	15	0.2727272727272727	0	0.889983362047252	0.8918097454425472	0.36507036817697275	0.9093145698666556	0.2727162249863954	0.9238966539657831	0.9509004570845017	0.9091847669197052	0.2222222222222222	0.1111111111111111	0.0	-0.0010096678417962053	-0.0010096678417962053
14	0.004672093090189221	0.0034360194943039656	-0.0033925091713638755	0.9732497159373371	-1	0.5	1	0.42857142857142855	3	0.625	5	0.6666666666666666	0.25	3	2	6	2	0	0.6	5	3	10	0.13333333333333333	0.6666666666666666	0.2146780220965092	0.9416054988497728	0.8308363532538181	0.9699494398987489	0.20599653415734362	0.8998927083313701	0.9491282789318642	0.9435833359398428	0.6666666666666666	0.6666666666666666	0.0	-0.00033925091713638754	-0.00033925091713638754
3157	0.02211958211003488	0.009777976011099738	0.009528032160524355	0.9642022662050284	-1	0	0	0.3	3	0.7692307692307693	10	0.6818181818181818	0.46153846153846156	9	6	5	1	0	0.18181818181818182	11	2	15	0.09090909090909091	0	0.889983362047252	0.9226780091314034	0.36507036817697275	0.9093145698666556	0.2727162249863954	0.9250233646448911	0.9630077698676801	0.9192657919896863	1.0	0.1111111111111111	0.0	0.009528032160524355	0.009528032160524355
1097	0.019642483893902808	0.0034397561396132675	0.002664257378246646	0.978794696045075	-1	0	0	0.1111111111111111	1	1.0	11	1.0	1.0	12	11	0	0	0	0.07692307692307693	13	1	13	0.0	0	0.618967707874541	0.8512905384805232	0.5680313132296917	0.9486829996402468	0.4224861929143314	0.9693603188103732	0.8660217382748763	0.9373435962284267	0	0	0.0	0.002664257378246646	0.002664257378246646
4994	0.02241209454099609	0.010551524027955448	0.009964749496800132	0.966640854967514	-1	0	0	0.3	3	0.7692307692307693	10	0.6818181818181818	0.46153846153846156	9	6	5	1	0	0.18181818181818182	11	2	15	0.09090909090909091	0	0.889983362047252	0.9289572030208604	0.36507036817697275	0.9093145698666556	0.2727162249863954	0.9250233646448911	0.9630077698676801	0.921500110739785	1.0	0.1111111111111111	0.0	0.009964749496800132	0.009964749496800132
1251	0.004643315211257649	0.0035893047681672956	-0.003589294796653574	0.9749462729850418	-1	0	0	0.6666666666666666	4	0.3333333333333333	2	0.6666666666666666	0.3333333333333333	4	2	3	2	0	0.3333333333333333	2	6	8	0.25	0.3333333333333333	0.3322349580870979	0.9288651242395424	0.5093786538342815	0.8922775704206473	0.4662566068397898	0.9335592830709205	0.8770575629520969	0.9199818075326204	0.625	0.25	0.0	-0.0003589294796653574	-0.0003589294796653574
2998	0.021786375380726572	0.009624262644129432	0.009210670348239754	0.9645083199158497	-1	0	0	0.3	3	0.7692307692307693	10	0.6818181818181818	0.46153846153846156	9	6	5	1	0	0.18181818181818182	11	2	15	0.09090909090909091	0	0.889983362047252	0.9226780091314034	0.36507036817697275	0.9093145698666556	0.2727162249863954	0.9269506896861955	0.9630077698676801	0.9199587958058578	1.0	0.2222222222222222	0.0	0.009210670348239754	0.009210670348239754
749	0.008685553705764407	0.00406015586690693	-0.004054697383160909	0.9428155343799747	-1	0	0	0.3333333333333333	2	0.8571428571428571	6	1.0	0.8571428571428571	8	6	0	0	0	0.1111111111111111	9	1	9	0.0	0.25	0.19155812410306955	0.9250791020132283	0.502605093631905	0.9480975844625139	0.7468550831952208	0.952532616310004	0.9500763836912965	0.9429923844002932	0	0	0.0	-0.00040546973831609087	-0.00040546973831609087
3135	0.02266679574709929	0.010341786249824137	0.009840523459940647	0.963618963067301	-1	0	0	0.3	3	0.7692307692307693	10	0.6818181818181818	0.46153846153846156	9	6	5	1	0	0.18181818181818182	11	2	15	0.09090909090909091	0	0.889983362047252	0.9226780091314034	0.36507036817697275	0.9093145698666556	0.2727162249863954	0.9250233646448911	0.9630077698676801	0.9192657919896863	1.0	0.1111111111111111	0.0	0.009840523459940647	0.009840523459940647
3895	0.022623012793897775	0.010075708391199614	0.009896685944096548	0.9670247640741793	-1	0	0	0.3	3	0.7692307692307693	10	0.6818181818181818	0.46153846153846156	9	6	5	1	0	0.18181818181818182	11	2	15	0.09090909090909091	0	0.889983362047252	0.9226780091314034	0.36507036817697275	0.9093145698666556	0.2727162249863954	0.9250233646448911	0.9630077698676801	0.9192657919896863	1.0	0.1111111111111111	0.0	0.009896685944096548	0.009896685944096548
4542	0.02309990699822507	0.010346520305925963	0.010101720883162345	0.965449609596608	-1	0	0	0.3	3	0.7692307692307693	10	0.6818181818181818	0.46153846153846156	9	6	5	1	0	0.18181818181818182	11	2	15	0.09090909090909091	0	0.889983362047252	0.9226780091314034	0.36507036817697275	0.9093145698666556	0.2727162249863954	0.9260251187754359	0.961161162181732	0.9196245981209485	1.0	0.1111111111111111	0.0	0.010101720883162345	0.010101720883162345
3848	0.02260143567158465	0.010539809271833999	0.010191270076318145	0.965596984314669	-1	0	0	0.3	3	0.7692307692307693	10	0.6818181818181818	0.46153846153846156	9	6	5	1	0	0.18181818181818182	11	2	15	0.09090909090909091	0	0.889983362047252	0.9226780091314034	0.36507036817697275	0.9093145698666556	0.2727162249863954	0.9269506896861955	0.9630077698676801	0.9199587958058578	1.0	0.1111111111111111	0.0	0.010191270076318145	0.010191270076318145
632	0.01592179445526088	0.0014318387715426379	-0.0005831008571038506	0.9804790791441621	-1	0	0	0.2	2	0.8461538461538461	11	0.38461538461538464	0.8461538461538461	11	11	3	0	0	0.23076923076923078	13	3	15	0.0	1.0	0.6078926553353967	0.852617993297981	0.5927765340929219	0.9714814059512376	0.2603358479944629	0.9392459666371152	0.8705338422766693	0.935470742933598	0	0	0.0	-5.831008571038506e-05	-5.831008571038506e-05
2224	0.02048412681559789	0.008014148347036787	0.000229823026326255	0.9758066154430745	-1	0	0	0.3333333333333333	3	0.7272727272727273	8	0.43333333333333335	0.45454545454545453	8	5	4	2	0	0.3	10	3	13	0.2222222222222222	0	0.9197928488624811	0.9319229148894342	0.3252096766756688	0.92049705373193	0.24092527333975186	0.934766697831725	0.9646652357385388	0.9293021439714662	0.5625	0.125	0.0	0.000229823026326255	0.000229823026326255
3439	0.022676297318212506	0.010046516574820242	0.009820989339749165	0.9647000214185364	-1	0	0	0.3	3	0.7692307692307693	10	0.6818181818181818	0.46153846153846156	9	6	5	1	0	0.18181818181818182	11	2	15	0.09090909090909091	0	0.889983362047252	0.9226780091314034	0.36507036817697275	0.9093145698666556	0.2727162249863954	0.9269506896861955	0.9630077698676801	0.9199587958058578	1.0	0.1111111111111111	0.0	0.009820989339749165	0.009820989339749165
1784	0.021284392664337546	0.01056333218786018	0.0059004068111818825	0.9667286868178618	-1	0	0	0.3	3	0.7692307692307693	10	0.6818181818181818	0.46153846153846156	8	6	6	1	0	0.18181818181818182	11	2	15	0.07142857142857142	0	0.9197928488624811	0.9319229148894342	0.31054196929871447	0.9235660186535416	0.24092527333975186	0.934766697831725	0.9668267935975154	0.9302314702405688	1.0	0.125	0.0	0.0059004068111818825	0.0059004068111818825
3755	0.023313647916382168	0.010674385601745176	-0.008956270844048778	0.9690816588036972	-1	0	0	0.4	4	0.6923076923076923	9	0.45454545454545453	0.46153846153846156	9	6	5	1	0	0.2727272727272727	3	11	15	0.09090909090909091	0.15384615384615385	0.889983362047252	0.9226780091314034	0.36507036817697275	0.9093145698666556	0.2727162249863954	0.9250233646448911	0.9630077698676801	0.9192657919896863	1.0	0	0.0	-0.0008956270844048778	-0.0008956270844048778
3699	0.02646905236341086	0.009362152471965007	-0.009361777362125324	0.958990980695261	-1	0	0	0.3	3	0.7692307692307693	10	0.6818181818181818	0.46153846153846156	9	6	5	1	0	0.18181818181818182	11	2	15	0.09090909090909091	0	0.889983362047252	0.9197335078316804	0.36507036817697275	0.9093145698666556	0.2727162249863954	0.9173053193389867	0.9509004570845017	0.9155555458897778	1.0	0.1111111111111111	0.0	-0.0009361777362125324	-0.0009361777362125324
1156	0.004762807409146608	0.0026021861656404413	-0.0026006252790263303	0.982380605122315	-1	0	0	0.3333333333333333	1	1.0	2	1.0	1.0	3	2	0	0	0	0.25	4	1	4	0.0	0	0.6078926553353967	0.9472893463932045	0.9919945099569836	0.9805646344758098	0.5032468804830186	0.9552758744898006	0.8705338422766693	0.9640992512238773	0	0	0.0	-0.00026006252790263304	-0.00026006252790263304
4015	0.012099359090702875	0.006611269321573495	-0.0031057929928063424	0.9828027647128578	-1	0	0	0.3333333333333333	3	0.7272727272727273	8	0.7222222222222222	0.36363636363636365	6	4	6	2	0	0.2222222222222222	9	2	13	0.14285714285714285	0	0.9258781265645805	0.951691035307423	0.18404987372710452	0.9452125250002658	0.2277054959120358	0.954132547359807	0.9708246549367868	0.9504775968333108	0.5833333333333334	0.16666666666666666	0.0	-0.00031057929928063425	-0.00031057929928063425
3934	None	None	None	None	None	0.3333333333333333	1	0.625	5	0.4444444444444444	4	0.6111111111111112	0.2222222222222222	4	2	6	1	0	0.5	3	6	11	0.07142857142857142	0.3333333333333333	0.8830563788595043	0.893922240426478	0.6589034227877208	0.8771287225433414	0.2722965018100654	0.9252289664522367	0.931084434125287	0.9006252493992581	1.0	0	0.0	None	None
1605	0.029749109439203787	0.012572003291836718	0.005842822139164119	0.9699719098496498	-1	0	0	0.2	2	0.9230769230769231	12	0.4166666666666667	0.6153846153846154	10	8	4	1	0	0.25	12	3	15	0.1	0	0.889983362047252	0.8960688332558155	0.41299935698203116	0.9073320598658114	0.2727162249863954	0.9159473096530306	0.9438432672938869	0.9067652510459842	1.0	0.1	0.0	0.005842822139164119	0.005842822139164119
1667	0.02384294212669752	0.004020880880878802	0.00402043925141604	0.942455911918671	-1	0	0	0.3	3	0.7692307692307693	10	0.6818181818181818	0.46153846153846156	9	6	5	1	0	0.18181818181818182	11	2	15	0.09090909090909091	0	0.889983362047252	0.9226780091314034	0.36507036817697275	0.912016753872375	0.2727162249863954	0.9269506896861955	0.9630077698676801	0.9207703345327436	1.0	0.1111111111111111	0.0	0.00402043925141604	0.00402043925141604
1025	0.019527290189648706	0.0019085381764695618	0.0018872439293847367	0.9791219314274026	-1	0	0	0.1111111111111111	1	1.0	11	1.0	1.0	12	11	0	0	0	0.07692307692307693	13	1	13	0.0	0	0.5264456902863389	0.8466090209396706	0.8428973975002471	0.9593536884610221	0.4224861929143314	0.936546182975526	0.8705338422766693	0.9255662127138106	0	0	0.0	0.0018872439293847367	0.0018872439293847367
4507	0.03369456470516965	0.007023490655998906	-0.005104924239717668	0.7634786556869351	-1	0	0	0.2222222222222222	2	0.8181818181818182	9	0.65	0.5454545454545454	8	6	4	1	0	0.2	2	10	13	0.1	0	0.8560012232020607	0.9164897406801092	0.37973807555392713	0.9084914998466046	0.2727162249863954	0.8992672923451618	0.9257620862623881	0.9083246452764495	1.0	0.25	0.0	-0.0005104924239717667	-0.0005104924239717667
4793	0.01378944093956593	0.00571059913225163	-0.004797694194582101	0.9779563359732757	-1	0	0	0.3333333333333333	3	0.7272727272727273	8	0.7222222222222222	0.36363636363636365	6	4	6	1	0	0.2222222222222222	9	2	13	0.07142857142857142	0	0.8643130739761965	0.9516988288848374	0.18404987372710452	0.9452125250002658	0.2277054959120358	0.954132547359807	0.9644379552035839	0.950480256686626	1.0	0.16666666666666666	0.0	-0.00047976941945821014	-0.00047976941945821014
4053	0.02251580109054753	0.009991908235570045	0.009769923291788267	0.9663525421655506	-1	0	0	0.3	3	0.7692307692307693	10	0.6818181818181818	0.46153846153846156	9	6	5	1	0	0.18181818181818182	11	2	15	0.09090909090909091	0	0.889983362047252	0.9226780091314034	0.36507036817697275	0.9093145698666556	0.2727162249863954	0.9250233646448911	0.9630077698676801	0.9192657919896863	1.0	0.1111111111111111	0.0	0.009769923291788267	0.009769923291788267
400	0.001874531488367116	0.0017723433174294354	-0.0017722623251137859	0.9749559808710343	-1	0	0	0.6666666666666666	2	0.5	1	0.6666666666666666	0.5	2	1	1	0	0	0.6666666666666666	2	3	4	0.0	0	0.5500224621909278	0.8141648990176794	0.459117762759914	0.9461763039595852	0.35918661412940434	0.8538169814970316	0.9052359907248058	0.8845551488355782	0	0	0.0	-0.00017722623251137859	-0.00017722623251137859
3167	0.01608613797956643	0.005015098621505496	-0.004874935452385281	0.9811787691865259	-1	0	0	0.3	3	0.6666666666666666	8	0.7	0.4166666666666667	8	5	5	1	0	0.2	10	2	14	0.09090909090909091	0	0.889983362047252	0.6175445159692734	0.37973807555392713	0.9084914998466046	0.2727162249863954	0.8955229132513145	0.9561783497338375	0.8376679059270801	1.0	0.125	0.0	-0.0004874935452385281	-0.0004874935452385281
5050	0.02166899307955778	0.009118949219111242	0.009096081909409902	0.9637268090615365	-1	0	0	0.3	3	0.7692307692307693	10	0.6818181818181818	0.46153846153846156	9	6	5	1	0	0.18181818181818182	11	2	15	0.09090909090909091	0	0.889983362047252	0.9289572030208604	0.32084811451682727	0.8954327984929137	0.3529215972486316	0.9182604547761161	0.9297679702638819	0.915217055760099	1.0	0.1111111111111111	0.0	0.009096081909409902	0.009096081909409902
4405	0.022839632815895086	0.008786499073929874	0.003643478837326679	0.9675242094790898	-1	0	0	0.3	3	0.7692307692307693	10	0.6818181818181818	0.46153846153846156	8	6	6	1	0	0.18181818181818182	11	2	15	0.07142857142857142	0	0.9197928488624811	0.9319229148894342	0.3252096766756688	0.92049705373193	0.2748662956522039	0.934852625915199	0.9646652357385388	0.9293330172717226	1.0	0.125	0.0	0.003643478837326679	0.003643478837326679
2609	0.022456377845774853	0.01008349967208802	0.00994767065370254	0.9636951482384974	-1	0	0	0.3	3	0.7692307692307693	10	0.6818181818181818	0.46153846153846156	9	6	5	1	0	0.18181818181818182	11	2	15	0.09090909090909091	0	0.889983362047252	0.9226780091314034	0.36507036817697275	0.9093145698666556	0.2727162249863954	0.9250233646448911	0.9630077698676801	0.9192657919896863	1.0	0.1111111111111111	0.0	0.00994767065370254	0.00994767065370254
2460	0.02831185501529445	0.0153053274856736	-0.01440313750100184	0.9629567795766739	-1	0	0	0.3	3	0.75	9	0.7	0.4166666666666667	8	5	5	1	0	0.2	10	2	14	0.09090909090909091	0	0.889983362047252	0.9273940364436432	0.41299935698203116	0.927616696429759	0.24092527333975186	0.7544627220972951	0.9494505465027103	0.8883017549820262	1.0	0.125	0.0	-0.0014403137501001841	-0.0014403137501001841
3675	0.022517729294502943	0.010613409536934583	0.010050627471310313	0.9666006355314437	-1	0	0	0.3	3	0.7692307692307693	10	0.6818181818181818	0.46153846153846156	9	6	5	1	0	0.18181818181818182	11	2	15	0.09090909090909091	0	0.889983362047252	0.9289572030208604	0.36507036817697275	0.9093145698666556	0.2727162249863954	0.9269506896861955	0.9630077698676801	0.9221755593504188	1.0	0.1111111111111111	0.0	0.010050627471310313	0.010050627471310313
3519	0.02303105104841894	0.010168640615638101	0.009762945936681417	0.9659430084091382	-1	0	0	0.3	3	0.7692307692307693	10	0.6818181818181818	0.46153846153846156	9	6	5	1	0	0.18181818181818182	11	2	15	0.09090909090909091	0	0.889983362047252	0.9226780091314034	0.36507036817697275	0.9093145698666556	0.2727162249863954	0.9269506896861955	0.9630077698676801	0.9199587958058578	1.0	0.1111111111111111	0.0	0.009762945936681417	0.009762945936681417
1129	0.02460955246003141	0.0037809078775350663	-0.0036432550795462	0.9761800438908544	-1	0	0	0.1	1	1.0	13	1.0	1.0	14	13	0	0	0	0.06666666666666667	15	1	15	0.0	0	0.31097378161438843	0.9655336214020368	0.6146648185522148	0.8313507339581112	0.7469973537904308	0.8407476618842284	0.8938704854861604	0.9000016508459053	0	0	0.0	-0.00036432550795462	-0.00036432550795462
4481	0.022201793614607893	0.009658207424641754	0.00939042268819928	0.9650082045952945	-1	0	0	0.3	3	0.7692307692307693	10	0.6818181818181818	0.46153846153846156	9	6	5	1	0	0.18181818181818182	11	2	15	0.09090909090909091	0	0.889983362047252	0.9226780091314034	0.36507036817697275	0.9093145698666556	0.2727162249863954	0.9250233646448911	0.9630077698676801	0.9192657919896863	1.0	0.1111111111111111	0.0	0.00939042268819928	0.00939042268819928
3840	0.012435830144307929	0.0065577806096733205	-0.002726849413164389	0.9826219684527474	-1	0	0	0.3333333333333333	3	0.7272727272727273	8	0.7222222222222222	0.36363636363636365	6	4	6	2	0	0.2222222222222222	9	2	13	0.14285714285714285	0	0.9258781265645805	0.951691035307423	0.18404987372710452	0.9452125250002658	0.2277054959120358	0.954132547359807	0.9708246549367868	0.9504775968333108	0.5833333333333334	0.16666666666666666	0.0	-0.0002726849413164389	-0.0002726849413164389
3089	0.022702057881317128	0.009943357250637838	0.009714673428751592	0.9643966617140293	-1	0	0	0.3	3	0.7692307692307693	10	0.6818181818181818	0.46153846153846156	9	6	5	1	0	0.18181818181818182	11	2	15	0.09090909090909091	0	0.889983362047252	0.9226780091314034	0.36507036817697275	0.9093145698666556	0.2727162249863954	0.9250233646448911	0.9630077698676801	0.9192657919896863	1.0	0.1111111111111111	0.0	0.009714673428751592	0.009714673428751592
2811	0.022503354880404187	0.010246293221369086	0.009979639412731632	0.9650884779328368	-1	0	0	0.3	3	0.7692307692307693	10	0.6818181818181818	0.46153846153846156	9	6	5	1	0	0.18181818181818182	11	2	15	0.09090909090909091	0	0.889983362047252	0.9226780091314034	0.36507036817697275	0.9093145698666556	0.2727162249863954	0.9250233646448911	0.9630077698676801	0.9192657919896863	1.0	0.1111111111111111	0.0	0.009979639412731632	0.009979639412731632
2174	0.016753182015593043	0.0016643579723227804	-0.0006812971593330931	0.9697761896223873	-1	0	0	0.2	2	0.8333333333333334	10	0.6363636363636364	0.5	8	6	5	1	0	0.18181818181818182	11	2	14	0.08333333333333333	0	0.889983362047252	0.6175445159692734	0.37973807555392713	0.9084914998466046	0.2727162249863954	0.8955229132513145	0.9561783497338375	0.8376679059270801	1.0	0.25	0.0	-6.812971593330931e-05	-6.812971593330931e-05
3153	0.022836204372660842	0.005438274453465014	-0.005436809933842178	0.9650789463180601	-1	0	0	0.4	4	0.6153846153846154	8	0.6818181818181818	0.46153846153846156	9	6	5	1	0	0.18181818181818182	11	2	15	0.09090909090909091	0	0.8862548960423824	0.9158920047322037	0.32084811451682727	0.8463259766539496	0.2727162249863954	0.9395755049304015	0.9509004570845017	0.9071481420775013	1.0	0.1111111111111111	0.0	-0.0005436809933842178	-0.0005436809933842178
2116	0.023294267745716902	0.01131303612912957	-0.010032011676011253	0.968850464434362	-1	0	0	0.4	4	0.6923076923076923	9	0.45454545454545453	0.46153846153846156	9	6	5	1	0	0.2727272727272727	3	11	15	0.09090909090909091	0.15384615384615385	0.889983362047252	0.9226780091314034	0.36507036817697275	0.9093145698666556	0.2727162249863954	0.9250233646448911	0.9630077698676801	0.9192657919896863	1.0	0.1111111111111111	0.0	-0.0010032011676011253	-0.0010032011676011253
5026	0.022501171790376424	0.010362386899979027	0.009786400534085917	0.9669258379214573	-1	0	0	0.3	3	0.7692307692307693	10	0.6818181818181818	0.46153846153846156	9	6	5	1	0	0.18181818181818182	11	2	15	0.09090909090909091	0	0.889983362047252	0.9289572030208604	0.36507036817697275	0.9093145698666556	0.2727162249863954	0.9250233646448911	0.9630077698676801	0.921500110739785	1.0	0.1111111111111111	0.0	0.009786400534085917	0.009786400534085917
4468	0.02247907563608725	0.009873838580165512	0.009773385173691512	0.9645239482951666	-1	0	0	0.3	3	0.7692307692307693	10	0.6818181818181818	0.46153846153846156	9	6	5	1	0	0.18181818181818182	11	2	15	0.09090909090909091	0	0.889983362047252	0.9226780091314034	0.36507036817697275	0.9093145698666556	0.2727162249863954	0.9250233646448911	0.9630077698676801	0.9192657919896863	1.0	0.1111111111111111	0.0	0.009773385173691512	0.009773385173691512
2326	0.022865437598139162	0.010330080671914424	0.010125068517411429	0.9661207696736762	-1	0	0	0.3	3	0.7692307692307693	10	0.6818181818181818	0.46153846153846156	9	6	5	1	0	0.18181818181818182	11	2	15	0.09090909090909091	0	0.889983362047252	0.9226780091314034	0.36507036817697275	0.9093145698666556	0.2727162249863954	0.9250233646448911	0.9630077698676801	0.9192657919896863	1.0	0.1111111111111111	0.0	0.010125068517411429	0.010125068517411429
4742	0.02235816317301979	0.010031155147442208	0.00977407218303764	0.9658754569361269	-1	0	0	0.3	3	0.7692307692307693	10	0.6818181818181818	0.46153846153846156	9	6	5	1	0	0.18181818181818182	11	2	15	0.09090909090909091	0	0.889983362047252	0.9036316637818648	0.36507036817697275	0.9093145698666556	0.2727162249863954	0.9250233646448911	0.9630077698676801	0.9130978542889011	1.0	0.1111111111111111	0.0	0.00977407218303764	0.00977407218303764
4463	0.022591522968216007	0.010489488466503737	0.010327619520188389	0.9651315029849135	-1	0	0	0.3	3	0.7692307692307693	10	0.6818181818181818	0.46153846153846156	9	6	5	1	0	0.18181818181818182	11	2	15	0.09090909090909091	0	0.889983362047252	0.9226780091314034	0.36507036817697275	0.9093145698666556	0.2727162249863954	0.9260251187754359	0.961161162181732	0.9196245981209485	1.0	0.1111111111111111	0.0	0.010327619520188389	0.010327619520188389
43	0.019759457057431828	0.0011413014282041702	0.0004271381949045603	0.9793749608381993	-1	0	0	0.1	1	1.0	13	1.0	1.0	14	13	0	0	0	0.06666666666666667	15	1	15	0.0	0	0.5339111810831163	0.8503370087970427	0.5779621443310559	0.9668476498575055	0.2603358479944629	0.9336442325055266	0.8705338422766693	0.9298734001862127	0	0	0.0	0.0004271381949045603	0.0004271381949045603
3414	0.022248555802938285	0.009745361996755174	0.009625420601603063	0.9652010849436248	-1	0	0	0.3	3	0.7692307692307693	10	0.6818181818181818	0.46153846153846156	9	6	5	1	0	0.18181818181818182	11	2	15	0.09090909090909091	0	0.889983362047252	0.9226780091314034	0.36507036817697275	0.9093145698666556	0.2727162249863954	0.9250233646448911	0.9630077698676801	0.9192657919896863	1.0	0.1111111111111111	0.0	0.009625420601603063	0.009625420601603063
4172	0.02172444967143883	0.005808874072990785	-0.0015969884647520267	0.9749380408516933	-1	0	0	0.3	3	0.7692307692307693	10	0.625	0.5384615384615384	9	7	5	1	0	0.16666666666666666	12	2	15	0.08333333333333333	0	0.889983362047252	0.8918097454425472	0.36507036817697275	0.9093145698666556	0.2727162249863954	0.924418985634598	0.9561931134931952	0.9093896655949683	1.0	0	0.0	-0.00015969884647520268	-0.00015969884647520268
2318	0.022062066295136188	0.009575928695294876	0.009427593902857684	0.9659404778828999	-1	0	0	0.3	3	0.7692307692307693	10	0.6818181818181818	0.46153846153846156	9	6	5	1	0	0.18181818181818182	11	2	15	0.09090909090909091	0	0.889983362047252	0.9226780091314034	0.36507036817697275	0.9093145698666556	0.2727162249863954	0.9250233646448911	0.9630077698676801	0.9192657919896863	1.0	0.1111111111111111	0.0	0.009427593902857684	0.009427593902857684
3054	0.022452210295381934	0.009927256119363653	0.009729985660253715	0.9641505597890455	-1	0	0	0.3	3	0.7692307692307693	10	0.6818181818181818	0.46153846153846156	9	6	5	1	0	0.18181818181818182	11	2	15	0.09090909090909091	0	0.889983362047252	0.9226780091314034	0.36507036817697275	0.9093145698666556	0.2727162249863954	0.9250233646448911	0.9630077698676801	0.9192657919896863	1.0	0.5555555555555556	0.0	0.009729985660253715	0.009729985660253715
3269	0.02318112328617496	0.0044200921058435575	-0.0042539422741981895	0.9815210995573442	-1	0	0	0.3	3	0.75	9	0.7	0.4166666666666667	8	5	5	1	0	0.2	10	2	14	0.09090909090909091	0	0.889983362047252	0.9273192984123251	0.37973807555392713	0.9195135558972968	0.2727162249863954	0.8956734250954835	0.9561783497338375	0.915083166291776	1.0	0.125	0.0	-0.0004253942274198189	-0.0004253942274198189
3160	0.022409296705489953	0.010003450787465574	0.009830893812984595	0.9662732391892188	-1	0	0	0.3	3	0.7692307692307693	10	0.6818181818181818	0.46153846153846156	9	6	5	1	0	0.18181818181818182	11	2	15	0.09090909090909091	0	0.889983362047252	0.9226780091314034	0.36507036817697275	0.9093145698666556	0.2727162249863954	0.9269506896861955	0.9630077698676801	0.9199587958058578	1.0	0.1111111111111111	0.0	0.009830893812984595	0.009830893812984595
429	0.0021059801176934036	0.0020401563889998926	-0.00204015562358252	0.9846855042929391	-1	0	0	1.0	2	0.0	0	0.75	0	2	0	0	2	0	1.0	2	2	3	1.0	0	0	0	0	0	0	0	0	0	0	0	0	-0.000204015562358252	-0.000204015562358252
3498	0.022142449068760534	0.009966857738243882	0.009815497322888275	0.9635461017429034	-1	0	0	0.3	3	0.7692307692307693	10	0.6818181818181818	0.46153846153846156	9	6	5	1	0	0.18181818181818182	11	2	15	0.09090909090909091	0	0.889983362047252	0.9226780091314034	0.36507036817697275	0.9093145698666556	0.2727162249863954	0.9250233646448911	0.9630077698676801	0.9192657919896863	1.0	0.1111111111111111	0.0	0.009815497322888275	0.009815497322888275
4079	0.02253066057362582	0.010496369717045947	0.01024120854085753	0.963498772964024	-1	0	0	0.3	3	0.7692307692307693	10	0.6818181818181818	0.46153846153846156	9	6	5	1	0	0.18181818181818182	11	2	15	0.09090909090909091	0	0.889983362047252	0.9226780091314034	0.36507036817697275	0.9093145698666556	0.2727162249863954	0.9269506896861955	0.9630077698676801	0.9199587958058578	1.0	0.1111111111111111	0.0	0.01024120854085753	0.01024120854085753
1013	0.01860045150924184	0.0024322839152626733	0.0022054095915809147	0.9789252836824984	-1	0	0	0.1111111111111111	1	1.0	11	1.0	1.0	12	11	0	0	0	0.07692307692307693	13	1	13	0.0	0	0.618967707874541	0.8512905384805232	0.5680313132296917	0.9481936893239353	0.39607036596502654	0.9693159089073026	0.8512200053647233	0.9371180848949364	0	0	0.0	0.0022054095915809147	0.0022054095915809147
4301	0.02235579245367113	0.009841759712605284	0.009691619098925476	0.96359740344351	-1	0	0	0.3	3	0.7692307692307693	10	0.6818181818181818	0.46153846153846156	9	6	5	1	0	0.18181818181818182	11	2	15	0.09090909090909091	0	0.889983362047252	0.9226780091314034	0.36507036817697275	0.9093145698666556	0.2727162249863954	0.9250233646448911	0.9630077698676801	0.9192657919896863	1.0	0.1111111111111111	0.0	0.009691619098925476	0.009691619098925476
4626	0.022622098316758515	0.009739902868861738	0.009601810089634845	0.9643955895447764	-1	0	0	0.3	3	0.7692307692307693	10	0.6818181818181818	0.46153846153846156	9	6	5	1	0	0.18181818181818182	11	2	15	0.09090909090909091	0	0.889983362047252	0.9226780091314034	0.36507036817697275	0.9093145698666556	0.2727162249863954	0.9269506896861955	0.9630077698676801	0.9199587958058578	1.0	0.1111111111111111	0.0	0.009601810089634845	0.009601810089634845
154	0.002038656734752406	0.0019773079312546057	-0.0019773079237878797	0.9866672710762351	-1	0	0	1.0	2	0.0	0	1.0	0	1	0	1	2	0	0.3333333333333333	1	3	3	0.4	1.0	0	0	0	0	0	0	0	0	0	0	0	-0.00019773079237878798	-0.00019773079237878798
595	0.0029982273773969206	0.0029476563292689154	-0.0029472284146431246	0.9816731679250599	-1	0	0	0.3333333333333333	1	1.0	2	1.0	1.0	3	2	0	0	0	0.25	4	1	4	0.0	0	0.6930431455530054	0.5864565208890723	0.6265310647149216	0.7161305014374705	0.6459011513782696	0.8243827308236711	0.6224541906721283	0.7191677618292059	0	0	0.0	-0.0002947228414643125	-0.0002947228414643125
740	0.019481417999165578	0.0038823467188748837	0.002941341472385669	0.9788223551475341	-1	0	0	0.1111111111111111	1	1.0	11	1.0	1.0	12	11	0	0	0	0.07692307692307693	13	1	13	0.0	0	0.618967707874541	0.8512905384805232	0.5680313132296917	0.9486829996402468	0.39607036596502654	0.9693159089073026	0.8647420674784185	0.9373143383136295	0	0	0.0	0.002941341472385669	0.002941341472385669
877	0.01253597576215286	0.0057450569011969045	0.0011741643508776684	0.9788882669644967	-1	0	0	0.3	3	0.6923076923076923	9	0.5769230769230769	0.6153846153846154	9	8	5	0	0	0.15384615384615385	13	2	15	0.0	0	0.9307387772576549	0.6722418274702413	0.7255543250267146	0.9327693115662904	0.4759260976087579	0.9114856037635155	0.9251030838163947	0.8691457726991554	0	0	0.0	0.0011741643508776684	0.0011741643508776684
4784	0.018882879054877354	0.0017647726922979958	-0.0015464582494641621	0.9596230898544531	-1	0	0	0.3	3	0.7692307692307693	10	0.6818181818181818	0.46153846153846156	9	6	5	1	0	0.18181818181818182	11	2	15	0.09090909090909091	0	0.889983362047252	0.9226780091314034	0.36507036817697275	0.9016954284935756	0.2727162249863954	0.9260251187754359	0.961161162181732	0.9174020775452267	1.0	0.1111111111111111	0.0	-0.0001546458249464162	-0.0001546458249464162
4196	0.01668202655234135	0.0019616663076192187	0.00040221914684115094	0.9654686556793639	-1	0	0	0.3	3	0.7692307692307693	10	0.6818181818181818	0.46153846153846156	9	6	5	1	0	0.18181818181818182	11	2	15	0.09090909090909091	0	0.889983362047252	0.9226780091314034	0.3944057829308816	0.9136464774842341	0.2727162249863954	0.9332249876612433	0.9509004570845017	0.9235699879056536	1.0	0.1111111111111111	0.0	0.00040221914684115094	0.00040221914684115094
4136	0.022254173747772256	0.009431957586385728	0.009305331207520076	0.9643491023169984	-1	0	0	0.3	3	0.7692307692307693	10	0.6818181818181818	0.46153846153846156	9	6	5	1	0	0.18181818181818182	11	2	15	0.09090909090909091	0	0.889983362047252	0.9226780091314034	0.36507036817697275	0.9093145698666556	0.2091343216931083	0.9002523626311891	0.9630077698676801	0.911186534324521	1.0	0.2222222222222222	0.0	0.009305331207520076	0.009305331207520076
4085	0.022165481900947467	0.010012817883098877	0.009781113350119398	0.9667930494269061	-1	0	0	0.3	3	0.7692307692307693	10	0.6818181818181818	0.46153846153846156	9	6	5	1	0	0.18181818181818182	11	2	15	0.09090909090909091	0	0.889983362047252	0.9289572030208604	0.36507036817697275	0.9093145698666556	0.2727162249863954	0.9269506896861955	0.9630077698676801	0.9221755593504188	1.0	0.1111111111111111	0.0	0.009781113350119398	0.009781113350119398
450	0.002242798555892588	0.0020575112494843105	-0.0020572791588794174	0.984642421995959	-1	0	0	1.0	2	0.0	0	1.0	0	1	0	1	0	0	0.3333333333333333	3	1	3	0.0	1.0	0	0	0	0	0	0	0	0	0	0	0	-0.00020572791588794175	-0.00020572791588794175
1240	0.003791095681705525	0.003065677787152643	-0.0030654881098723798	0.9789677457544922	-1	0	0	0.75	3	0.3333333333333333	1	0.625	0.3333333333333333	3	1	1	1	0	0.5	2	4	5	0.25	0.6666666666666666	0.9129048949506199	0.6871463309461635	0.8223372903626588	0.6386601734083796	0.1	0.9623423967484979	0.9743553508497175	0.8223572289396398	1.0	0	0.0	-0.000306548810987238	-0.000306548810987238
498	0.005904277380980946	0.004062448437887351	-0.004030302120209634	0.971415490894135	-1	0	0	0.25	1	1.0	4	0.6	0.75	3	3	2	1	0	0.4	2	5	6	0.125	0	0.889983362047252	0.9742072862830327	0.8223372903626588	0.8807567003445492	0.2727162249863954	0.9566239006076892	0.9647022523264348	0.9482511128256685	1.0	0	0.0	-0.0004030302120209634	-0.0004030302120209634
1107	0.025657366556420886	0.0055657784896680895	0.0015545165285139793	0.9609516030020325	-1	0	0	0.2	2	0.9230769230769231	12	0.5357142857142857	0.9230769230769231	14	12	0	0	0	0.14285714285714285	14	2	15	0.0	0	0.7415792833706492	0.9466074937525393	0.3410438141647312	0.9698717968036189	0.3770676428098852	0.91851955426458	0.8780700031737856	0.9489768755278416	0	0	0.0	0.0015545165285139793	0.0015545165285139793
3778	0.022194034464414873	0.009987732531874264	0.009754151335367386	0.9657408034298874	-1	0	0	0.3	3	0.7692307692307693	10	0.6818181818181818	0.46153846153846156	9	6	5	1	0	0.18181818181818182	11	2	15	0.09090909090909091	0	0.889983362047252	0.9226780091314034	0.36507036817697275	0.9093145698666556	0.2727162249863954	0.9250233646448911	0.9630077698676801	0.9192657919896863	1.0	0.1111111111111111	0.0	0.009754151335367386	0.009754151335367386
4394	0.022697956610796575	0.010297141727656209	0.010111179930401691	0.9654156387253243	-1	0	0	0.3	3	0.7692307692307693	10	0.6818181818181818	0.46153846153846156	9	6	5	1	0	0.18181818181818182	11	2	15	0.09090909090909091	0	0.889983362047252	0.9226780091314034	0.36507036817697275	0.9093145698666556	0.2727162249863954	0.9250233646448911	0.9630077698676801	0.9192657919896863	1.0	0.1111111111111111	0.0	0.010111179930401691	0.010111179930401691
4069	0.025319231404698814	0.008435465492222327	-0.0025984736004492125	0.9679607338958981	-1	0	0	0.3	3	0.7692307692307693	10	0.3409090909090909	0.5384615384615384	10	7	4	2	0	0.36363636363636365	11	4	15	0.2222222222222222	0	0.8830563788595043	0.95438167672423	0.3952497923108	0.9498484644352021	0.32789417510833097	0.9455955313751491	0.948886574988775	0.9500642319636748	0.55	0.1	0.0	-0.00025984736004492124	-0.00025984736004492124
1478	0.02258828430316325	0.005725983870808362	-0.005704367128621427	0.9675321418216598	-1	0.25	1	0.4	4	0.6923076923076923	9	0.3409090909090909	0.5384615384615384	9	7	5	1	0	0.36363636363636365	11	4	15	0.08333333333333333	0.5	0.8862548960423824	0.9339467383916508	0.36507036817697275	0.8798482305417281	0.2727162249863954	0.917932906716057	0.9509004570845017	0.9130544115445608	1.0	0.1111111111111111	0.0	-0.0005704367128621427	-0.0005704367128621427
2989	0.020496703741637708	0.009198199456109005	0.008614641761184575	0.9701544026702679	-1	0	0	0.3	3	0.7692307692307693	10	0.6818181818181818	0.46153846153846156	9	6	5	1	0	0.18181818181818182	11	2	15	0.09090909090909091	0	0.889983362047252	0.9226780091314034	0.36507036817697275	0.9093145698666556	0.2727162249863954	0.9284848279022587	0.9638316436104735	0.9205185560902047	1.0	0.1111111111111111	0.0	0.008614641761184575	0.008614641761184575
952	0.01912980399880929	0.0026323650531785946	0.002392407114901202	0.9789280213171403	-1	0	0	0.1111111111111111	1	1.0	11	0.5909090909090909	0.8181818181818182	9	9	3	3	0	0.18181818181818182	11	2	13	0.3	0	0.6078926553353967	0.8533826091511578	0.5927765340929219	0.966244101004331	0.2603358479944629	0.9400971225690987	0.8705338422766693	0.9323251608445722	0.1111111111111111	0.1111111111111111	0.0	0.002392407114901202	0.002392407114901202
594	0.016401479548747912	0.005667297533598808	-0.005612961223716213	0.9743886939321961	-1	0	0	0.25	2	0.8888888888888888	8	0.55	0.5555555555555556	7	5	3	2	0	0.2	10	2	11	0.25	0	0.889983362047252	0.9410560745234727	0.32084811451682727	0.7989342189471277	0.3529215972486316	0.9159156851250917	0.9297679702638819	0.8983833043347235	0.5714285714285714	0.14285714285714285	0.0	-0.0005612961223716213	-0.0005612961223716213
1045	0.02016574645908368	0.001896400120019779	0.0017090800799230658	0.9795338574800683	-1	0	0	0.1	1	1.0	13	1.0	1.0	14	13	0	0	0	0.06666666666666667	15	1	15	0.0	0	0.36384001220800405	0.8793229593873243	0.5862371050468965	0.9494476434069106	0.5808318194634794	0.9548577994902373	0.8705338422766693	0.9344339775521051	0	0	0.0	0.0017090800799230658	0.0017090800799230658
3192	0.0223260973080377	0.0065833073196803985	-0.002452273796938838	0.975824027001472	-1	0	0	0.3	3	0.7692307692307693	10	0.625	0.5384615384615384	9	7	5	1	0	0.16666666666666666	12	2	15	0.08333333333333333	0	0.889983362047252	0.8918097454425472	0.36507036817697275	0.9093145698666556	0.2533235268998153	0.9241626937401896	0.9561931134931952	0.9092890183876657	1.0	0.5555555555555556	0.0	-0.0002452273796938838	-0.0002452273796938838
2366	0.02079282433786629	0.008457890283554561	-6.247295684222293e-05	0.9757476245935823	-1	0	0	0.3333333333333333	3	0.7272727272727273	8	0.43333333333333335	0.45454545454545453	8	5	4	2	0	0.3	10	3	13	0.2222222222222222	0	0.9197928488624811	0.9319229148894342	0.3252096766756688	0.92049705373193	0.24092527333975186	0.934766697831725	0.9646652357385388	0.9293021439714662	0.5625	0.125	0.0	-6.247295684222293e-06	-6.247295684222293e-06
2173	0.022654305303920336	0.010143677002977048	0.009930867271705073	0.9663442948533039	-1	0	0	0.3	3	0.7692307692307693	10	0.6818181818181818	0.46153846153846156	9	6	5	1	0	0.18181818181818182	11	2	15	0.09090909090909091	0	0.889983362047252	0.9226780091314034	0.36507036817697275	0.9093145698666556	0.2727162249863954	0.9250233646448911	0.9630077698676801	0.9192657919896863	1.0	0.1111111111111111	0.0	0.009930867271705073	0.009930867271705073
1698	0.017209008983474557	0.007283269681649309	-0.0020477359350218926	0.9822419584944859	-1	0	0	0.25	2	0.8888888888888888	8	0.55	0.5555555555555556	7	5	3	2	0	0.2	10	2	11	0.25	0	0.889983362047252	0.9380456137001151	0.2249901369067105	0.8774081747558664	0.2727162249863954	0.9385900477666419	0.9608962106696807	0.9220673305958943	0.5714285714285714	0.14285714285714285	0.0	-0.00020477359350218926	-0.00020477359350218926
3914	0.022735429564977903	0.009932945447278473	0.009478210544351953	0.9644262426779102	-1	0	0	0.3	3	0.7692307692307693	10	0.6818181818181818	0.46153846153846156	9	6	5	1	0	0.18181818181818182	11	2	15	0.09090909090909091	0	0.889983362047252	0.9226780091314034	0.36507036817697275	0.9093145698666556	0.2727162249863954	0.9269506896861955	0.9630077698676801	0.9199587958058578	1.0	0.2222222222222222	0.0	0.009478210544351953	0.009478210544351953
550	0.002836186139911211	0.0022925315795134424	-0.0022924882552081667	0.9865918401653823	-1	0	0	0.75	3	0.3333333333333333	1	0.5555555555555556	0.3333333333333333	2	1	2	2	0	1.0	3	3	5	0.2857142857142857	1.0	0.4189461382323163	0.9604357586382531	0.42687946689061657	0.7612581797757713	0.7847751600480406	0.7141917269159191	0.9274403926366979	0.8525773729407559	0.75	0.5	0.0	-0.00022924882552081667	-0.00022924882552081667
1447	0.01761866486604276	0.0049996563319970695	-0.004933711567514355	0.9826114751745715	-1	0	0	0.375	3	0.5555555555555556	5	0.5238095238095238	0.4444444444444444	6	4	4	0	0	0.42857142857142855	7	3	11	0.0	0	0.8465259975424356	0.7959356796768949	0.5578475834734385	0.7985155777566602	0.3159024419677951	0.970374175410017	0.9044631218399343	0.8885208252018045	0	0	0.0	-0.0004933711567514356	-0.0004933711567514356
460	0.019140745548761003	0.0016429795232895698	0.0015644939799940856	0.979389066292786	-1	0	0	0.3	3	0.6923076923076923	9	0.3409090909090909	0.6923076923076923	11	9	3	0	0	0.36363636363636365	11	4	15	0.0	0.5	0.6078926553353967	0.893731487138711	0.5631477545691899	0.9562744793934107	0.2603358479944629	0.9402382804563586	0.8705338422766693	0.9344271834134653	0	0	0.0	0.0015644939799940856	0.0015644939799940856
651	0.00941733403653136	0.0037631341328237485	-0.0036739165683886566	0.9715660970637668	-1	0	0	0.5	2	0.5	2	0.6	0.5	3	2	2	2	0	0.4	5	2	6	0.2857142857142857	0	0.7295793853771753	0.63170629279546	0.9502610029211572	0.9680815912620583	0.7874850127083375	0.8469139035802261	0.7179311652813618	0.8684616834574217	0.6666666666666666	0	0.0	-0.00036739165683886564	-0.00036739165683886564
2438	0.02270453997203813	0.010134102220488392	0.01005059522267328	0.9659463543065869	-1	0	0	0.3	3	0.7692307692307693	10	0.6818181818181818	0.46153846153846156	9	6	5	1	0	0.18181818181818182	11	2	15	0.09090909090909091	0	0.889983362047252	0.9226780091314034	0.36507036817697275	0.9093145698666556	0.2727162249863954	0.9250233646448911	0.9630077698676801	0.9192657919896863	1.0	0.2222222222222222	0.0	0.01005059522267328	0.01005059522267328
125	0.002992880244237487	0.0029642875262172685	-0.002963635620186258	0.981354029759431	-1	0	0	0.3333333333333333	1	1.0	2	1.0	1.0	2	2	1	1	0	0.25	4	1	4	0.16666666666666666	0	0.71354868818376	0.9460640539157019	0.6000044486200938	0.5021731528012912	0.47673223765758743	0.8859924972803486	0.8229373452978097	0.8377004217940202	1.0	0	0.0	-0.00029636356201862577	-0.00029636356201862577
209	0.006351700010080614	0.0035315011730183473	-0.003522459670306189	0.9804809685687158	-1	0	0	0.5	3	0.7142857142857143	5	0.6	0.2857142857142857	3	2	5	5	0	0.6	5	3	9	0.38461538461538464	0.6666666666666666	0.6804529211143888	0.8943480485399672	0.31518943703254465	0.9651397347753872	0.45633147255372536	0.566006316432668	0.8826923109767202	0.8707359731749972	0.3333333333333333	0.6666666666666666	0.3311335389586017	-0.0003522459670306189	-0.0003522459670306189
657	0.020168117520825892	0.0012904963283652988	0.0012233289376805767	0.9793998824641373	-1	0	0	0.1	1	1.0	13	1.0	1.0	14	13	0	0	0	0.06666666666666667	15	1	15	0.0	0	0.5709019182092565	0.8715878927302043	0.7828461564088282	0.959569742685764	0.500309699912928	0.9432554737304297	0.8705338422766693	0.9328251495842772	0	0	0.0	0.0012233289376805767	0.0012233289376805767
4486	0.02154524845723942	0.006699076957276178	0.001522581542714393	0.9686090658962428	-1	0	0	0.4	4	0.6153846153846154	8	0.3	0.5384615384615384	11	7	3	2	0	0.5	10	5	15	0.3333333333333333	0	0.889983362047252	0.9049088070420295	0.3944057829308816	0.9129390312287845	0.2727162249863954	0.8997703394805655	0.9503619631901309	0.9060141951720752	0.5454545454545454	0.09090909090909091	0.0	0.001522581542714393	0.001522581542714393
841	0.01717231187290653	0.0006830396623523647	0.0006497344141168516	0.9796523767523577	-1	0	0	0.1	1	1.0	13	1.0	1.0	14	13	0	0	0	0.06666666666666667	15	1	15	0.0	0	0.32012269791693565	0.9001240304732648	0.5690187330837817	0.942295037908472	0.4688145158902657	0.9456806053796367	0.8705338422766693	0.9318969825878374	0	0	0.0	0.0006497344141168516	0.0006497344141168516
3349	0.011555791268065179	0.0018485436013204507	-0.000870080821074013	0.9758733117370636	-1	0	0	0.2	2	0.8333333333333334	10	0.6363636363636364	0.5	8	6	5	1	0	0.18181818181818182	11	2	14	0.08333333333333333	0	0.889983362047252	0.6287790403116372	0.3952497923108	0.9106678011005979	0.2727162249863954	0.8992672923451618	0.9595591774758281	0.842812187864067	1.0	0.125	0.0	-8.70080821074013e-05	-8.70080821074013e-05
2944	0.02225474440597918	0.005901793648586483	-0.005500625078239621	0.9779812752128652	-1	0	0	0.3	3	0.7692307692307693	10	0.625	0.5384615384615384	9	7	5	1	0	0.16666666666666666	12	2	15	0.08333333333333333	0	0.889983362047252	0.9219723403306403	0.36507036817697275	0.9093145698666556	0.2727162249863954	0.9250233646448911	0.9509193002081009	0.9190217780537677	1.0	0.2222222222222222	0.0	-0.0005500625078239621	-0.0005500625078239621
1582	0.024244804699519475	0.008011058763559637	0.006169882176071569	0.9699014449812623	-1	0	0	0.2	2	0.9166666666666666	11	0.42424242424242425	0.5833333333333334	9	7	4	1	0	0.2727272727272727	11	3	14	0.1	0	0.889983362047252	0.9058426799734184	0.36507036817697275	0.9048858673674443	0.2727162249863954	0.9250233646448911	0.9552335330746359	0.9123834774670446	1.0	0.1111111111111111	0.0	0.006169882176071569	0.006169882176071569
2395	0.024429479490566713	0.0046963883262259665	-0.004343444496341134	0.98141232267395	-1	0	0	0.3	3	0.75	9	0.7	0.4166666666666667	8	5	5	1	0	0.2	10	2	14	0.09090909090909091	0	0.889983362047252	0.9273192984123251	0.37973807555392713	0.9195135558972968	0.2727162249863954	0.8956734250954835	0.9561783497338375	0.915083166291776	1.0	0.25	0.0	-0.0004343444496341134	-0.0004343444496341134
923	0.020804644493942044	0.00230026385137285	0.00199857017409192	0.9793327163372548	-1	0	0	0.1	1	1.0	13	1.0	0.8461538461538461	12	11	2	0	0	0.06666666666666667	15	1	15	0.0	0	0.631083146303457	0.8993327012164123	0.7267768050149733	0.9624277816453404	0.2603358479944629	0.9370411623937683	0.8705338422766693	0.9376779200463621	0	0	0.0	0.00199857017409192	0.00199857017409192
2320	0.022589105482106218	0.009742235178109078	0.009610120171285035	0.9650137392243224	-1	0	0	0.3	3	0.7692307692307693	10	0.6818181818181818	0.46153846153846156	9	6	5	1	0	0.18181818181818182	11	2	15	0.09090909090909091	0	0.889983362047252	0.9226780091314034	0.36507036817697275	0.9093145698666556	0.2727162249863954	0.9250233646448911	0.9630077698676801	0.9192657919896863	1.0	0.5555555555555556	0.0	0.009610120171285035	0.009610120171285035
4350	0.022225029144534204	0.010457117671422222	0.010163475156614104	0.9657892536089157	-1	0	0	0.3	3	0.7692307692307693	10	0.6818181818181818	0.46153846153846156	9	6	5	1	0	0.18181818181818182	11	2	15	0.09090909090909091	0	0.889983362047252	0.9289572030208604	0.36507036817697275	0.9093145698666556	0.2727162249863954	0.9250233646448911	0.9630077698676801	0.921500110739785	1.0	0.1111111111111111	0.0	0.010163475156614104	0.010163475156614104
4695	0.021979515738284484	0.009246702034877928	0.009210321003786047	0.9676783983927467	-1	0	0	0.2	2	0.9166666666666666	11	0.42424242424242425	0.5833333333333334	9	7	4	1	0	0.2727272727272727	11	3	14	0.1	0	0.889983362047252	0.9226780091314034	0.36507036817697275	0.9093145698666556	0.2727162249863954	0.9250233646448911	0.9630077698676801	0.9192657919896863	1.0	0.1111111111111111	0.0	0.009210321003786047	0.009210321003786047
4721	0.022647787620850207	0.01044911198341071	0.010267198780115592	0.9637080141315051	-1	0	0	0.3	3	0.7692307692307693	10	0.6818181818181818	0.46153846153846156	9	6	5	1	0	0.18181818181818182	11	2	15	0.09090909090909091	0	0.889983362047252	0.9226780091314034	0.36507036817697275	0.9093145698666556	0.2727162249863954	0.9250233646448911	0.9630077698676801	0.9192657919896863	1.0	0.5555555555555556	0.0	0.010267198780115592	0.010267198780115592
5006	0.01931258731490937	0.00737489314995877	0.004715888599655603	0.9710559133858635	-1	0	0	0.4	4	0.6153846153846154	8	0.5	0.38461538461538464	9	5	5	2	0	0.3	10	3	15	0.2	0	0.889983362047252	0.9223950726774959	0.3295712388345104	0.9226947484720618	0.2727162249863954	0.9237077757064581	0.9630077698676801	0.9229344132743544	0.5555555555555556	0.1111111111111111	0.0	0.004715888599655603	0.004715888599655603
2414	0.02205030569117708	0.010005508877454303	0.009612881240659957	0.9647824195797519	-1	0	0	0.3	3	0.7692307692307693	10	0.6818181818181818	0.46153846153846156	9	6	5	1	0	0.18181818181818182	11	2	15	0.09090909090909091	0	0.889983362047252	0.9226780091314034	0.36507036817697275	0.9093145698666556	0.2727162249863954	0.9250233646448911	0.9630077698676801	0.9192657919896863	1.0	0.2222222222222222	0.0	0.009612881240659957	0.009612881240659957
4575	0.015245909074869968	0.0020439257866434178	0.0011566184129389151	0.9745480776571919	-1	0	0	0.3	3	0.75	9	0.7	0.4166666666666667	8	5	5	1	0	0.2	10	2	14	0.09090909090909091	0	0.8881191290448172	0.9296747343941727	0.40203410498641545	0.9228395551524881	0.21183622620988168	0.7531961713696187	0.9578456060512738	0.8869208768753238	1.0	0.375	0.0	0.0011566184129389151	0.0011566184129389151
391	0.010710832511655553	0.00715742635018676	-0.007082960014463782	0.9682652714214861	-1	0.25	1	0.5	5	0.5384615384615384	7	0.35714285714285715	0.38461538461538464	8	5	6	4	0	0.8571428571428571	7	6	15	0.3076923076923077	0.25	0.9239964651779864	0.9572488003806235	0.3743574580242137	0.9396355429703261	0.39884153152682267	0.9186321073711946	0.9275210916351078	0.9404320032814757	0.125	0.125	0.0	-0.0007082960014463781	-0.0007082960014463781
4378	0.022419127120806945	0.009830983628916263	0.009720928929766632	0.9652123138212525	-1	0	0	0.3	3	0.7692307692307693	10	0.6818181818181818	0.46153846153846156	9	6	5	1	0	0.18181818181818182	11	2	15	0.09090909090909091	0	0.889983362047252	0.9226780091314034	0.36507036817697275	0.9093145698666556	0.2727162249863954	0.9250233646448911	0.9630077698676801	0.9192657919896863	1.0	0.1111111111111111	0.0	0.009720928929766632	0.009720928929766632
1474	0.02767208020272629	0.007579338071420996	-0.007126557744484251	0.8675543594852803	-1	0	0	0.2	2	0.9230769230769231	12	0.5357142857142857	0.6923076923076923	11	9	3	2	0	0.14285714285714285	14	2	15	0.25	0	0.7725256110970373	0.9394514297695016	0.32084811451682727	0.9330315652448954	0.3787719838986496	0.9133371912756364	0.8909312613310402	0.9293698327554952	0.6818181818181819	0.09090909090909091	0.0	-0.0007126557744484251	-0.0007126557744484251
3546	0.020931564587625327	0.003016011067275316	-0.0029624235705740833	0.9716979675573769	-1	0	0	0.4	4	0.5833333333333334	7	0.3888888888888889	0.4166666666666667	8	5	5	1	0	0.4444444444444444	9	4	14	0.09090909090909091	0	0.8811921458570694	0.9526080818632199	0.48987576865227406	0.9447398477584583	0.3541662945363516	0.925826934915055	0.9502889423590795	0.9420220113471363	1.0	0.125	0.0	-0.0002962423570574083	-0.0002962423570574083
757	0.026142612640263924	0.004394939693713024	-0.004391109889571143	0.9756658329274206	-1	0	0	0.1111111111111111	1	1.0	11	1.0	1.0	12	11	0	0	0	0.07692307692307693	13	1	13	0.0	0	0.6421581988426013	0.9587640803493829	0.5667810577467735	0.7159881209207444	0.8282296172744419	0.8769539743448012	0.894676742890646	0.8820123697313116	0	0	0.0	-0.0004391109889571143	-0.0004391109889571143
4081	0.022022854151193833	0.009939226351045658	0.009808243513504376	0.9640678076584581	-1	0	0	0.3	3	0.7692307692307693	10	0.6818181818181818	0.46153846153846156	9	6	5	1	0	0.18181818181818182	11	2	15	0.09090909090909091	0	0.889983362047252	0.9226780091314034	0.36507036817697275	0.9093145698666556	0.2727162249863954	0.9269506896861955	0.9630077698676801	0.9199587958058578	1.0	0.1111111111111111	0.0	0.009808243513504376	0.009808243513504376
4457	0.023084555784746007	0.008523285288361127	0.008400095780211113	0.9671347295259687	-1	0	0	0.3	3	0.7692307692307693	10	0.6818181818181818	0.46153846153846156	9	6	5	1	0	0.18181818181818182	11	2	15	0.09090909090909091	0	0.889983362047252	0.9058426799734184	0.36507036817697275	0.9048858673674443	0.2727162249863954	0.9250233646448911	0.9552335330746359	0.9123834774670446	1.0	0	0.0	0.008400095780211113	0.008400095780211113
3725	0.022131425334457857	0.00985888980318633	0.009708181526636408	0.9656337334774764	-1	0	0	0.3	3	0.7692307692307693	10	0.6818181818181818	0.46153846153846156	9	6	5	1	0	0.18181818181818182	11	2	15	0.09090909090909091	0	0.889983362047252	0.9226780091314034	0.36507036817697275	0.9093145698666556	0.2727162249863954	0.9250233646448911	0.9630077698676801	0.9192657919896863	1.0	0.1111111111111111	0.0	0.009708181526636408	0.009708181526636408
2032	0.021249340314474428	0.008709700695055942	0.005644337644173634	0.969291898534449	-1	0	0	0.3	3	0.7692307692307693	10	0.6818181818181818	0.46153846153846156	8	6	6	1	0	0.18181818181818182	11	2	15	0.07142857142857142	0	0.9197928488624811	0.9319229148894342	0.3252096766756688	0.92049705373193	0.24092527333975186	0.934766697831725	0.9646652357385388	0.9293021439714662	1.0	0.25	0.0	0.005644337644173634	0.005644337644173634
2136	0.017644551645230763	0.00691545099400835	0.0005906124504116738	0.9738901106868976	-1	0	0	0.3	3	0.75	9	0.7	0.4166666666666667	7	5	6	1	0	0.2	10	2	14	0.07142857142857142	0	0.9496023356777101	0.9418603478592387	0.32084811451682727	0.912646857635502	0.2091343216931083	0.8665690134212776	0.9630077698676801	0.9116636010571451	1.0	0.14285714285714285	0.0	0.0005906124504116738	0.0005906124504116738
1141	0.013898921794971637	0.00520635494389192	-0.004639589200607812	0.9755846794352298	-1	0	0	0.1	1	1.0	13	1.0	1.0	14	13	0	0	0	0.06666666666666667	15	1	15	0.0	0	0.17306166735545245	0.9315664646610415	0.502605093631905	0.938178912349603	0.8282296172744419	0.9495816661953824	0.9483066482799387	0.9402207335212878	0	0	0.0	-0.0004639589200607812	-0.0004639589200607812
3308	0.022442941306526687	0.009935724995758302	0.009795945578007285	0.9660213548365094	-1	0	0	0.3	3	0.7692307692307693	10	0.6818181818181818	0.46153846153846156	9	6	5	1	0	0.18181818181818182	11	2	15	0.09090909090909091	0	0.889983362047252	0.9226780091314034	0.36507036817697275	0.9093145698666556	0.2727162249863954	0.9250233646448911	0.9630077698676801	0.9192657919896863	1.0	0.1111111111111111	0.0	0.009795945578007285	0.009795945578007285
1168	0.02253949722184632	0.007708799473874958	0.0075363161213081375	0.9663787790067402	-1	0	0	0.3	3	0.7692307692307693	10	0.6818181818181818	0.46153846153846156	9	6	5	1	0	0.18181818181818182	11	2	15	0.09090909090909091	0	0.889983362047252	0.9226780091314034	0.36507036817697275	0.912016753872375	0.2727162249863954	0.9250233646448911	0.9630077698676801	0.9200837467137798	1.0	0.1111111111111111	0.0	0.0075363161213081375	0.0075363161213081375
2455	0.024034099652005685	0.0024675154928542656	-0.0024610860429788387	0.9616140004350784	-1	0	0	0.3	3	0.7692307692307693	10	0.6818181818181818	0.46153846153846156	9	6	5	1	0	0.18181818181818182	11	2	15	0.09090909090909091	0	0.889983362047252	0.9301027771794729	0.36507036817697275	0.9093145698666556	0.2727162249863954	0.9250233646448911	0.9509193002081009	0.9219207797094897	1.0	0.5555555555555556	0.0	-0.00024610860429788385	-0.00024610860429788385
3664	0.02264601884008575	0.010086694415709791	0.009759458929617744	0.9640009714569943	-1	0	0	0.3	3	0.7692307692307693	10	0.6818181818181818	0.46153846153846156	9	6	5	1	0	0.18181818181818182	11	2	15	0.09090909090909091	0	0.889983362047252	0.9226780091314034	0.36507036817697275	0.9093145698666556	0.2727162249863954	0.9250233646448911	0.9630077698676801	0.9192657919896863	1.0	0.2222222222222222	0.0	0.009759458929617744	0.009759458929617744
2045	0.022349637348228903	0.009659513690869996	0.009559358905440286	0.9647529636278059	-1	0	0	0.3	3	0.7692307692307693	10	0.6818181818181818	0.46153846153846156	9	6	5	1	0	0.18181818181818182	11	2	15	0.09090909090909091	0	0.889983362047252	0.9226780091314034	0.36507036817697275	0.9093145698666556	0.2727162249863954	0.9250233646448911	0.9630077698676801	0.9192657919896863	1.0	0.1111111111111111	0.0	0.009559358905440286	0.009559358905440286
899	0.01403217923643763	0.0029718966049042178	0.002678080146468946	0.9763417619438672	-1	0	0	0.1111111111111111	1	1.0	11	1.0	1.0	12	11	0	0	0	0.07692307692307693	13	1	13	0.0	0	0.12208761328021303	0.9737815937200814	0.5378874432488404	0.8773950621273116	0.8282296172744419	0.8770991631114567	0.9329850050457532	0.9252549187724588	0	0	0.0	0.002678080146468946	0.002678080146468946
2892	0.02228930671972943	0.009897111179716178	0.009548425591819192	0.9662433632182617	-1	0	0	0.3	3	0.7692307692307693	10	0.6818181818181818	0.46153846153846156	9	6	5	1	0	0.18181818181818182	11	2	15	0.09090909090909091	0	0.889983362047252	0.9226780091314034	0.36507036817697275	0.9093145698666556	0.2727162249863954	0.9250233646448911	0.9630077698676801	0.9192657919896863	1.0	0.1111111111111111	0.0	0.009548425591819192	0.009548425591819192
1265	0.02497212340065425	0.00669831343762605	-0.006181372997826615	0.9626038252423263	-1	0	0	0.3	3	0.7692307692307693	10	0.6818181818181818	0.46153846153846156	9	6	5	1	0	0.18181818181818182	11	2	15	0.09090909090909091	0	0.9533308016825798	0.9367313785193123	0.36507036817697275	0.912016753872375	0.2727162249863954	0.9250233646448911	0.9532221867767741	0.9252135016048575	1.0	0.1111111111111111	0.0	-0.0006181372997826615	-0.0006181372997826615
3222	0.022661030004877087	0.006834729318611941	-0.0028904943896474232	0.9741853082340539	-1	0	0	0.3	3	0.7692307692307693	10	0.625	0.5384615384615384	9	7	5	1	0	0.16666666666666666	12	2	15	0.08333333333333333	0	0.889983362047252	0.8918097454425472	0.36507036817697275	0.9093145698666556	0.2727162249863954	0.9240179774885071	0.9561931134931952	0.9092322810802898	1.0	0.2222222222222222	0.0	-0.0002890494389647423	-0.0002890494389647423
1263	0.02393346131892217	0.008878096790528681	0.008613785171913867	0.9666758087295139	-1	0	0	0.3	3	0.7692307692307693	10	0.6818181818181818	0.46153846153846156	9	6	5	3	0	0.18181818181818182	11	2	15	0.2727272727272727	0	0.889983362047252	0.9226780091314034	0.36507036817697275	0.912016753872375	0.2727162249863954	0.9250233646448911	0.9630077698676801	0.9200837467137798	0.2222222222222222	0.1111111111111111	0.0	0.008613785171913867	0.008613785171913867
1143	0.006281437970911592	0.003079166324442384	-0.003062816359524586	0.9425378648828096	-1	0	0	0.2	1	1.0	5	1.0	1.0	6	5	0	0	0	0.14285714285714285	7	1	7	0.0	0	0.7123318045431134	0.8162855354956478	0.6084813497000445	0.8846631995438563	0.7979698324167948	0.9247168651416098	0.8384668039547734	0.8820846607511216	0	0	0.0	-0.0003062816359524586	-0.0003062816359524586
4977	0.022255163982536044	0.00994412328969385	0.009785817526312492	0.9657290673599257	-1	0	0	0.3	3	0.7692307692307693	10	0.6818181818181818	0.46153846153846156	9	6	5	1	0	0.18181818181818182	11	2	15	0.09090909090909091	0	0.889983362047252	0.9226780091314034	0.36507036817697275	0.9093145698666556	0.2727162249863954	0.9250233646448911	0.9630077698676801	0.9192657919896863	1.0	0.1111111111111111	0.0	0.009785817526312492	0.009785817526312492
4380	0.022290088473788754	0.010472230912015094	0.010104715715468579	0.9668845212252102	-1	0	0	0.3	3	0.7692307692307693	10	0.6818181818181818	0.46153846153846156	9	6	5	1	0	0.18181818181818182	11	2	15	0.09090909090909091	0	0.889983362047252	0.9289572030208604	0.36507036817697275	0.9093145698666556	0.2727162249863954	0.9250233646448911	0.9630077698676801	0.921500110739785	1.0	0	0.0	0.010104715715468579	0.010104715715468579
2620	0.023108134440250627	0.010052704117507976	0.009836064048026675	0.963941107720609	-1	0	0	0.3	3	0.7692307692307693	10	0.6818181818181818	0.46153846153846156	9	6	5	1	0	0.18181818181818182	11	2	15	0.09090909090909091	0	0.889983362047252	0.9226780091314034	0.36507036817697275	0.9093145698666556	0.2727162249863954	0.9260251187754359	0.961161162181732	0.9196245981209485	1.0	0.5555555555555556	0.0	0.009836064048026675	0.009836064048026675
4517	0.01879012676335435	0.003689106875273588	-0.0005542449760213617	0.9643338924966968	-1	0	0	0.4	4	0.6153846153846154	8	0.35714285714285715	0.46153846153846156	9	6	5	2	0	0.8571428571428571	7	6	15	0.18181818181818182	0	0.889983362047252	0.9478043125620174	0.32084811451682727	0.9375714294926655	0.3529215972486316	0.9300022020906837	0.9297679702638819	0.9388722656299026	0.5555555555555556	0.1111111111111111	0.0	-5.542449760213617e-05	-5.542449760213617e-05
3048	0.022472525571132555	0.009667739822227107	0.00955066168472228	0.9622490063769005	-1	0	0	0.3	3	0.7692307692307693	10	0.6818181818181818	0.46153846153846156	9	6	5	2	0	0.18181818181818182	11	2	15	0.18181818181818182	0	0.889983362047252	0.9226780091314034	0.36507036817697275	0.9093145698666556	0.2727162249863954	0.9250233646448911	0.9630077698676801	0.9192657919896863	0.5555555555555556	0.1111111111111111	0.0	0.00955066168472228	0.00955066168472228
466	0.02052409174364204	0.0019364296958588804	0.001846850764252425	0.9790753046153443	-1	0	0	0.1	1	1.0	13	1.0	1.0	14	13	0	0	0	0.06666666666666667	15	1	15	0.0	0	0.36384001220800405	0.9047464477600231	0.5779621443310559	0.9547893256066385	0.4688145158902657	0.9533442354335988	0.8705338422766693	0.9411890796012576	0	0	0.0	0.001846850764252425	0.001846850764252425
341	0.020821039417255514	0.0011189496351807478	0.0009244352081648286	0.9790982491241711	-1	0	0	0.1	1	1.0	13	1.0	1.0	13	13	1	0	0	0.06666666666666667	15	1	15	0.0	0	0.6078926553353967	0.84145912425301	0.5927765340929219	0.9650176372858207	0.2603358479944629	0.9392108267836308	0.8705338422766693	0.9292144856119869	0	0	0.0	0.0009244352081648286	0.0009244352081648286
3438	0.0225128936597921	0.010043490154122195	0.0098059546957081	0.9635422716357495	-1	0	0	0.3	3	0.7692307692307693	10	0.6818181818181818	0.46153846153846156	9	6	5	1	0	0.18181818181818182	11	2	15	0.09090909090909091	0	0.889983362047252	0.9226780091314034	0.36507036817697275	0.9093145698666556	0.2727162249863954	0.9269506896861955	0.9630077698676801	0.9199587958058578	1.0	0.1111111111111111	0.0	0.0098059546957081	0.0098059546957081
3408	0.022513708357725443	0.010337441147429018	0.010089249951629142	0.963725974353988	-1	0	0	0.3	3	0.7692307692307693	10	0.6818181818181818	0.46153846153846156	9	6	5	1	0	0.18181818181818182	11	2	15	0.09090909090909091	0	0.889983362047252	0.9226780091314034	0.36507036817697275	0.9093145698666556	0.2727162249863954	0.9250233646448911	0.9630077698676801	0.9192657919896863	1.0	0.2222222222222222	0.0	0.010089249951629142	0.010089249951629142
3443	0.022860141930023666	0.010159981488324267	0.009883802489224274	0.9642911593329149	-1	0	0	0.3	3	0.7692307692307693	10	0.6818181818181818	0.46153846153846156	9	6	5	1	0	0.18181818181818182	11	2	15	0.09090909090909091	0	0.889983362047252	0.9226780091314034	0.36507036817697275	0.9093145698666556	0.2727162249863954	0.9260251187754359	0.961161162181732	0.9196245981209485	1.0	0.1111111111111111	0.0	0.009883802489224274	0.009883802489224274
1856	0.02291665008808967	0.008476040038025868	0.008399424177195285	0.9673632244278614	-1	0	0	0.3	3	0.7692307692307693	10	0.6818181818181818	0.46153846153846156	9	6	5	1	0	0.18181818181818182	11	2	15	0.09090909090909091	0	0.889983362047252	0.9054721513283196	0.4609283457870895	0.9166238967370296	0.2727162249863954	0.9173766507062733	0.9297679702638819	0.9133077005843185	1.0	0.1111111111111111	0.0	0.008399424177195285	0.008399424177195285
1978	0.02751494037372241	0.011764655015957456	0.008053465640594594	0.9655913643662204	-1	0	0	0.2	2	0.9230769230769231	12	0.4166666666666667	0.6153846153846154	10	8	4	1	0	0.25	12	3	15	0.1	0	0.889983362047252	0.9135734608226931	0.37973807555392713	0.9124437463946162	0.2727162249863954	0.9105279518492373	0.9506319062216605	0.9121898275417362	1.0	0.1	0.0	0.008053465640594594	0.008053465640594594
541	0.0017721584292409826	0.0017267376362278888	-0.0017245132613211587	0.9832845866116399	-1	0	0	1.0	1	0	0	1.0	0	1	0	0	0	0	0.5	2	1	2	0.0	0	0	0	0	0	0	0	0	0	0	0	0	-0.00017245132613211587	-0.00017245132613211587
2504	0.02739999285159953	0.011894703560638714	0.008826328289092706	0.9656210655249885	-1	0	0	0.2	2	0.9230769230769231	12	0.4166666666666667	0.6153846153846154	10	8	4	1	0	0.25	12	3	15	0.1	0	0.889983362047252	0.9135734608226931	0.37973807555392713	0.9124437463946162	0.2727162249863954	0.9105279518492373	0.9506319062216605	0.9121898275417362	1.0	0.1	0.0	0.008826328289092706	0.008826328289092706
2233	0.02171348504342897	0.009548785077656528	0.009367167661454831	0.9642952224177268	-1	0	0	0.3	3	0.7692307692307693	10	0.6818181818181818	0.46153846153846156	9	6	5	1	0	0.18181818181818182	11	2	15	0.09090909090909091	0	0.889983362047252	0.9036316637818648	0.36507036817697275	0.9093145698666556	0.2727162249863954	0.9250233646448911	0.9630077698676801	0.9130978542889011	1.0	0.1111111111111111	0.0	0.009367167661454831	0.009367167661454831
3116	0.02393355498153133	0.0059542590573438805	-0.00594205215713567	0.9818858751382474	-1	0	0	0.3	3	0.75	9	0.7	0.4166666666666667	8	5	5	1	0	0.2	10	2	14	0.09090909090909091	0	0.889983362047252	0.9135857386184844	0.37973807555392713	0.9195135558972968	0.2727162249863954	0.9334389845169405	0.9578374558574854	0.9226026204636286	1.0	0.125	0.0	-0.000594205215713567	-0.000594205215713567
598	0.014761712194827532	0.009574739393438357	-0.009483762673580375	0.9627485066005409	-1	0	0	0.375	3	0.6	6	0.5	0.3	4	3	7	7	0	0.6666666666666666	4	6	12	0.4117647058823529	0.25	0.9283764751335933	0.5466464540346371	0.5403712454346052	0.9638542407576264	0.5752124110325216	0.8533178537600324	0.9228771711791389	0.8511680190473129	0.25	0.5	0.0	-0.0009483762673580375	-0.0009483762673580375
1859	0.019943825476438356	0.007947780297048871	0.005359701954105926	0.977231924676061	-1	0	0	0.4	4	0.6153846153846154	8	0.45454545454545453	0.46153846153846156	8	6	6	1	0	0.2727272727272727	11	3	15	0.07142857142857142	0	0.889983362047252	0.9144153514540321	0.3429592413469	0.8599061437148973	0.2727162249863954	0.9334389845169405	0.9588529511379297	0.9067583989633615	1.0	0.125	0.0	0.005359701954105926	0.005359701954105926
3139	0.022229398460738913	0.010246280874585078	0.009897963327819214	0.9643623427621296	-1	0	0	0.3	3	0.7692307692307693	10	0.6818181818181818	0.46153846153846156	9	6	5	1	0	0.18181818181818182	11	2	15	0.09090909090909091	0	0.889983362047252	0.9226780091314034	0.36507036817697275	0.9093145698666556	0.2727162249863954	0.9269506896861955	0.9630077698676801	0.9199587958058578	1.0	0.1111111111111111	0.0	0.009897963327819214	0.009897963327819214
4959	0.02262855733416654	0.010794280456099212	0.010289822560875643	0.966248935870809	-1	0	0	0.3	3	0.7692307692307693	10	0.6818181818181818	0.46153846153846156	9	6	5	1	0	0.18181818181818182	11	2	15	0.09090909090909091	0	0.889983362047252	0.9131822975599446	0.36507036817697275	0.9093145698666556	0.2727162249863954	0.9250233646448911	0.9630077698676801	0.9160887798502902	1.0	0.1111111111111111	0.0	0.010289822560875643	0.010289822560875643
1441	0.016918663133891315	0.004808738349596348	-0.004651025238249829	0.9823941428777332	-1	0	0	0.375	3	0.5555555555555556	5	0.5238095238095238	0.4444444444444444	6	4	4	0	0	0.42857142857142855	7	3	11	0.0	0	0.8465259975424356	0.7959356796768949	0.5578475834734385	0.7985155777566602	0.3159024419677951	0.970374175410017	0.9044631218399343	0.8885208252018045	0	0	0.0	-0.0004651025238249829	-0.0004651025238249829
2330	0.021818918875132855	0.00946485729444689	0.009347120097714483	0.9658228493240981	-1	0	0	0.3	3	0.7692307692307693	10	0.6818181818181818	0.46153846153846156	9	6	5	1	0	0.18181818181818182	11	2	15	0.09090909090909091	0	0.889983362047252	0.9226780091314034	0.36507036817697275	0.9093145698666556	0.2727162249863954	0.9250233646448911	0.9630077698676801	0.9192657919896863	1.0	0.2222222222222222	0.0	0.009347120097714483	0.009347120097714483
2613	0.023422235913547813	0.005866006740529582	-0.0058402238438893415	0.9817494541939432	-1	0	0	0.3	3	0.75	9	0.7	0.4166666666666667	8	5	5	1	0	0.2	10	2	14	0.09090909090909091	0	0.889983362047252	0.8902415991975634	0.37973807555392713	0.9195135558972968	0.2727162249863954	0.8956734250954835	0.9504866843317575	0.9025899544900182	1.0	0.125	0.0	-0.0005840223843889341	-0.0005840223843889341
939	0.015047716249963502	0.010703096846267269	-0.010011601930836903	0.9774440199147603	-1	0	0	0.1111111111111111	1	1.0	11	1.0	1.0	12	11	0	0	0	0.07692307692307693	13	1	13	0.0	0	0.1728133831562323	0.9557347912116492	0.5757682399011512	0.887737251137147	0.8282296172744419	0.856732888202211	0.9019263692310479	0.909661611416447	0	0	0.0	-0.0010011601930836902	-0.0010011601930836902
1688	0.017739998994640658	0.0024211976695694025	0.0022207301368684347	0.9746879725823563	-1	0	0	0.3	3	0.7692307692307693	10	0.45454545454545453	0.5384615384615384	9	7	5	1	0	0.2727272727272727	11	3	15	0.08333333333333333	0	0.9496023356777101	0.9291253511944728	0.36507036817697275	0.8832445641141223	0.2727162249863954	0.917932906716057	0.9620511783273404	0.91190710440002	1.0	0.1111111111111111	0.0	0.0022207301368684347	0.0022207301368684347
2595	0.02319620915898919	0.010495692194406566	0.01001837833677554	0.9661310216117371	-1	0	0	0.3	3	0.7692307692307693	10	0.6818181818181818	0.46153846153846156	9	6	5	1	0	0.18181818181818182	11	2	15	0.09090909090909091	0	0.889983362047252	0.9226780091314034	0.36507036817697275	0.9093145698666556	0.2727162249863954	0.9269506896861955	0.9630077698676801	0.9199587958058578	1.0	0.1111111111111111	0.0	0.01001837833677554	0.01001837833677554
1450	0.023513896437768512	0.004256239473870422	-0.004233776702696122	0.9486844114691118	-1	0	0	0.2222222222222222	2	0.8181818181818182	9	0.65	0.5454545454545454	8	6	4	1	0	0.2	2	10	13	0.1	0	0.8830563788595043	0.9214744269810715	0.36507036817697275	0.9121625166309794	0.2727162249863954	0.9262076549593711	0.9426101215568158	0.9201393091113709	1.0	0.125	0.0	-0.0004233776702696122	-0.0004233776702696122
3717	0.019072951802657962	0.006281322810510206	0.006221523748058389	0.9754104936153091	-1	0	0	0.3	3	0.75	9	0.6363636363636364	0.5	8	6	5	2	0	0.18181818181818182	11	2	14	0.16666666666666666	0	0.889983362047252	0.9285225912831803	0.3429592413469	0.8568208654111561	0.2533235268998153	0.9354172208775525	0.9590158667447188	0.9123066542209411	0.5625	0.625	0.0	0.006221523748058389	0.006221523748058389
1799	0.022578202758034013	0.007280657251382825	0.0072793151762328345	0.9662185749123828	-1	0	0	0.3	3	0.7692307692307693	10	0.6818181818181818	0.46153846153846156	9	6	5	1	0	0.18181818181818182	11	2	15	0.09090909090909091	0	0.889983362047252	0.9226780091314034	0.36507036817697275	0.912016753872375	0.2727162249863954	0.9250233646448911	0.9630077698676801	0.9200837467137798	1.0	0.2222222222222222	0.0	0.0072793151762328345	0.0072793151762328345
4302	0.017164613405255606	0.0029177389314791993	-0.0021406966886383366	0.9696036991562028	-1	0	0	0.2	2	0.8333333333333334	10	0.6363636363636364	0.5	8	6	5	1	0	0.18181818181818182	11	2	14	0.08333333333333333	0	0.889983362047252	0.6175445159692734	0.37973807555392713	0.9084914998466046	0.2727162249863954	0.8955229132513145	0.9561783497338375	0.8376679059270801	1.0	0	0.0	-0.00021406966886383365	-0.00021406966886383365
1373	0.017684733601131347	0.004205666174034927	-0.00416104914811984	0.9826838976532214	-1	0	0	0.3333333333333333	2	0.6666666666666666	4	0.5714285714285714	0.6666666666666666	6	4	1	0	0	0.2857142857142857	7	2	8	0.0	0	0.8781997173600994	0.8051890702430766	0.6050792452834901	0.7351990066495016	0.6875982634283326	0.9392665723649279	0.8025064995285526	0.8489349188573261	0	0	0.0	-0.000416104914811984	-0.000416104914811984
2520	0.02484108431104978	0.004591082250961956	-0.0044062727808617036	0.9574337002138692	-1	0	0	0.3	3	0.7692307692307693	10	0.6818181818181818	0.46153846153846156	9	6	5	1	0	0.18181818181818182	11	2	15	0.09090909090909091	0	0.889983362047252	0.9205880131502471	0.36507036817697275	0.9093145698666556	0.2727162249863954	0.924849312990266	0.9509004570845017	0.9184844427964011	1.0	0.5555555555555556	0.0	-0.0004406272780861704	-0.0004406272780861704
2864	0.022741595761336657	0.00798419173865756	0.007971205200476042	0.9671677278588503	-1	0	0	0.3	3	0.7692307692307693	10	0.6818181818181818	0.46153846153846156	9	6	5	1	0	0.18181818181818182	11	2	15	0.09090909090909091	0	0.889983362047252	0.9058426799734184	0.36507036817697275	0.9048858673674443	0.2727162249863954	0.9250233646448911	0.9552335330746359	0.9123834774670446	1.0	0.1111111111111111	0.0	0.007971205200476042	0.007971205200476042
4087	0.021935587981721676	0.008850346069962857	0.00882190150396742	0.9683614660181533	-1	0	0	0.2	2	0.9166666666666666	11	0.42424242424242425	0.5833333333333334	9	7	4	1	0	0.2727272727272727	11	3	14	0.1	0	0.889983362047252	0.9226780091314034	0.36507036817697275	0.9093145698666556	0.2727162249863954	0.9250233646448911	0.9630077698676801	0.9192657919896863	1.0	0.1111111111111111	0.0	0.00882190150396742	0.00882190150396742
3368	0.028250361246714553	0.015429773496551693	-0.014575465541145293	0.9631753067411238	-1	0	0	0.3	3	0.75	9	0.7	0.4166666666666667	8	5	5	1	0	0.2	10	2	14	0.09090909090909091	0	0.889983362047252	0.9273940364436432	0.41299935698203116	0.927616696429759	0.24092527333975186	0.7544627220972951	0.9494505465027103	0.8883017549820262	1.0	0.125	0.0	-0.0014575465541145293	-0.0014575465541145293
2815	0.024999877468611487	0.008748393321058465	-0.00868969073309911	0.9605095834179038	-1	0	0	0.3	3	0.7692307692307693	10	0.6818181818181818	0.46153846153846156	9	6	5	1	0	0.18181818181818182	11	2	15	0.09090909090909091	0	0.889983362047252	0.9197335078316804	0.36507036817697275	0.9093145698666556	0.2727162249863954	0.9269506896861955	0.9509004570845017	0.9189573330399844	1.0	0.5555555555555556	0.0	-0.0008689690733099111	-0.0008689690733099111
1523	0.022925561378304416	0.009635874806695694	0.009541306254432499	0.957710423907779	-1	0	0	0.3	3	0.7692307692307693	10	0.6818181818181818	0.46153846153846156	9	6	5	2	0	0.18181818181818182	11	2	15	0.18181818181818182	0	0.889983362047252	0.9226780091314034	0.36507036817697275	0.9093145698666556	0.2727162249863954	0.9159892225022438	0.9509004570845017	0.9161552224678549	0.5555555555555556	0.1111111111111111	0.0	0.009541306254432499	0.009541306254432499
2568	0.022157113142974975	0.009571097790618106	0.009423382027693635	0.9643220224602806	-1	0	0	0.3	3	0.7692307692307693	10	0.6818181818181818	0.46153846153846156	9	6	5	1	0	0.18181818181818182	11	2	15	0.09090909090909091	0	0.889983362047252	0.9226780091314034	0.36507036817697275	0.9093145698666556	0.2727162249863954	0.9250233646448911	0.9630077698676801	0.9192657919896863	1.0	0.2222222222222222	0.0	0.009423382027693635	0.009423382027693635
3040	0.022650207078143657	0.0027813918777709443	-0.0027737716256515184	0.9622107728815722	-1	0	0	0.3	3	0.75	9	0.6363636363636364	0.5	8	6	5	1	0	0.18181818181818182	11	2	14	0.08333333333333333	0	0.889983362047252	0.9261903960306576	0.3429592413469	0.8568208654111561	0.2727162249863954	0.9277009470772604	0.9516099704423486	0.9080627523109376	1.0	0.25	0.0	-0.00027737716256515186	-0.00027737716256515186
2551	0.02234526332100053	0.009923438206934962	0.009767929110067413	0.9647911806024418	-1	0	0	0.3	3	0.7692307692307693	10	0.6818181818181818	0.46153846153846156	9	6	5	1	0	0.18181818181818182	11	2	15	0.09090909090909091	0	0.889983362047252	0.9226780091314034	0.3655791505640031	0.8899929500602505	0.2727162249863954	0.9250233646448911	0.9630077698676801	0.9137944547631599	1.0	0.3333333333333333	0.0	0.009767929110067413	0.009767929110067413
4686	0.022421966562998875	0.01010104600937837	0.009879419117309827	0.965190880536864	-1	0	0	0.3	3	0.7692307692307693	10	0.6818181818181818	0.46153846153846156	9	6	5	1	0	0.18181818181818182	11	2	15	0.09090909090909091	0	0.889983362047252	0.9226780091314034	0.36507036817697275	0.9093145698666556	0.2533235268998153	0.925082015596868	0.9630077698676801	0.9192867176251215	1.0	0.5555555555555556	0.0	0.009879419117309827	0.009879419117309827
40	0.003100377330907113	0.002673342925015946	-0.002651063343665908	0.9698509579007586	-1	0	0	0.5	2	0.3333333333333333	1	0.625	0.3333333333333333	1	1	3	4	0	0.5	4	2	5	0.4	0	0.593248043720082	0.5	0.5978212211222111	0.5	1.0	0.5	0.8706546490694895	0.5	1.0	1.0	0.14630735404160267	-0.0002651063343665908	-0.0002651063343665908
3695	0.02245148890074633	0.010417609945298108	0.010241666127153118	0.9634849256859013	-1	0	0	0.3	3	0.7692307692307693	10	0.6818181818181818	0.46153846153846156	9	6	5	1	0	0.18181818181818182	11	2	15	0.09090909090909091	0	0.889983362047252	0.9226780091314034	0.36507036817697275	0.9093145698666556	0.2727162249863954	0.9250233646448911	0.9630077698676801	0.9192657919896863	1.0	0.1111111111111111	0.0	0.010241666127153118	0.010241666127153118
4250	0.024053088891260635	0.009795092782755659	-0.009697802931758547	0.9558235520701315	-1	0	0	0.3	3	0.7692307692307693	10	0.6818181818181818	0.46153846153846156	9	6	5	1	0	0.18181818181818182	11	2	15	0.09090909090909091	0	0.889983362047252	0.9226780091314034	0.3518715480305729	0.9082901759896477	0.2727162249863954	0.9250233646448911	0.9611170843688026	0.9189594928383377	1.0	0.1111111111111111	0.0	-0.0009697802931758547	-0.0009697802931758547
2023	0.02238154233167348	0.010027736688022084	0.00974996232766312	0.9654782865676841	-1	0	0	0.3	3	0.7692307692307693	10	0.6818181818181818	0.46153846153846156	9	6	5	1	0	0.18181818181818182	11	2	15	0.09090909090909091	0	0.889983362047252	0.9226780091314034	0.36507036817697275	0.9093145698666556	0.2727162249863954	0.9250233646448911	0.9630077698676801	0.9192657919896863	1.0	0.1111111111111111	0.0	0.00974996232766312	0.00974996232766312
4091	0.021994824557348826	0.010023974157990535	0.009886631438762993	0.9630985589961238	-1	0	0	0.3	3	0.7692307692307693	10	0.6818181818181818	0.46153846153846156	9	6	5	1	0	0.18181818181818182	11	2	15	0.09090909090909091	0	0.889983362047252	0.9226780091314034	0.36507036817697275	0.9093145698666556	0.2533235268998153	0.925082015596868	0.9630077698676801	0.9192867176251215	1.0	0.5555555555555556	0.0	0.009886631438762993	0.009886631438762993
440	0.019990255229640028	0.001779686635295521	0.0016924629196135388	0.9790461204954911	-1	0	0	0.1	1	1.0	13	1.0	1.0	14	13	0	0	0	0.06666666666666667	15	1	15	0.0	0	0.36384001220800405	0.9047464477600231	0.5779621443310559	0.9547893256066385	0.4688145158902657	0.9533442354335988	0.8705338422766693	0.9411890796012576	0	0	0.0	0.0016924629196135388	0.0016924629196135388
792	0.022825750932037876	0.008361047968517044	0.008243415837899327	0.9670523590052769	-1	0	0	0.3	3	0.7692307692307693	10	0.6818181818181818	0.46153846153846156	9	6	5	1	0	0.18181818181818182	11	2	15	0.09090909090909091	0	0.889983362047252	0.9058426799734184	0.36507036817697275	0.9048858673674443	0.2727162249863954	0.9250233646448911	0.9552335330746359	0.9123834774670446	1.0	0.1111111111111111	0.0	0.008243415837899327	0.008243415837899327
4581	0.019437968982172215	0.007354606044160583	0.005801954846841831	0.9735876074518081	-1	0	0	0.3	3	0.7692307692307693	10	0.6818181818181818	0.46153846153846156	9	6	5	2	0	0.18181818181818182	11	2	15	0.18181818181818182	0	0.889983362047252	0.960270065995969	0.32084811451682727	0.8565574245120399	0.2727162249863954	0.9236007363699795	0.9509004570845017	0.9233057961199796	0.5555555555555556	0.3333333333333333	0.0	0.005801954846841831	0.005801954846841831
4013	0.022472276915843036	0.010095386169537984	0.00978327804809052	0.9652084591354175	-1	0	0	0.3	3	0.7692307692307693	10	0.6818181818181818	0.46153846153846156	9	6	5	1	0	0.18181818181818182	11	2	15	0.09090909090909091	0	0.889983362047252	0.9226780091314034	0.36507036817697275	0.9093145698666556	0.2727162249863954	0.9250233646448911	0.9630077698676801	0.9192657919896863	1.0	0.1111111111111111	0.0	0.00978327804809052	0.00978327804809052
3559	0.02246927378353301	0.010118002397527503	0.00993373566749098	0.9643816370606546	-1	0	0	0.3	3	0.7692307692307693	10	0.6818181818181818	0.46153846153846156	9	6	5	1	0	0.18181818181818182	11	2	15	0.09090909090909091	0	0.889983362047252	0.9226780091314034	0.36507036817697275	0.9093145698666556	0.2727162249863954	0.9250233646448911	0.9630077698676801	0.9192657919896863	1.0	0.1111111111111111	0.0	0.00993373566749098	0.00993373566749098
1638	0.01973356398976374	0.0068005232620069415	0.006729930287203483	0.977549700223759	-1	0	0	0.3	3	0.7692307692307693	10	0.45454545454545453	0.5384615384615384	9	7	5	1	0	0.2727272727272727	11	3	15	0.08333333333333333	0	0.889983362047252	0.9190245808278954	0.36507036817697275	0.8747681031522089	0.2727162249863954	0.917932906716057	0.9463295972548821	0.9057246295410235	1.0	0.1111111111111111	0.0	0.006729930287203483	0.006729930287203483
2976	0.021386713119887022	0.007067654335146179	-0.007024710955379122	0.9628448732506126	-1	0	0	0.3	3	0.75	9	0.7	0.4166666666666667	8	5	5	1	0	0.2	10	2	14	0.09090909090909091	0	0.9197928488624811	0.9294507635538342	0.37973807555392713	0.9112445113568017	0.24092527333975186	0.7454003105731358	0.9578374558574854	0.8801459122484203	1.0	0.625	0.0	-0.0007024710955379122	-0.0007024710955379122
1851	0.02201700592567513	0.009502947581663613	0.009370405991082029	0.9653494556365756	-1	0	0	0.3	3	0.7692307692307693	10	0.6818181818181818	0.46153846153846156	9	6	5	1	0	0.18181818181818182	11	2	15	0.09090909090909091	0	0.889983362047252	0.9226780091314034	0.36507036817697275	0.9093145698666556	0.2727162249863954	0.9250233646448911	0.9630077698676801	0.9192657919896863	1.0	0.2222222222222222	0.0	0.009370405991082029	0.009370405991082029
4454	0.022177530763393138	0.0097963504193594	0.00966383434129617	0.9645953211139802	-1	0	0	0.3	3	0.7692307692307693	10	0.6818181818181818	0.46153846153846156	9	6	5	1	0	0.18181818181818182	11	2	15	0.09090909090909091	0	0.889983362047252	0.9226780091314034	0.36507036817697275	0.9093145698666556	0.2727162249863954	0.9250233646448911	0.9630077698676801	0.9192657919896863	1.0	0.3333333333333333	0.0	0.00966383434129617	0.00966383434129617
66	0.012632396200190342	0.005487521667032744	-0.005457695171635356	0.988515798739836	-1	0	0	0.5	3	0.3333333333333333	2	0.8	0.3333333333333333	2	2	5	1	0	0.4	2	5	8	0.07142857142857142	0	0.22358320814195504	0.7748376945661791	0.3750753618646916	0.7460489629719985	0.8939984380662127	0.5944546007439504	0.94646133745404	0.7106681157716891	1.0	0.5	0.0	-0.0005457695171635356	-0.0005457695171635356
3069	0.022855595776052024	0.01086990402804403	0.010601500776754447	0.9643317961026512	-1	0	0	0.3	3	0.7692307692307693	10	0.6818181818181818	0.46153846153846156	9	6	5	1	0	0.18181818181818182	11	2	15	0.09090909090909091	0	0.889983362047252	0.9226780091314034	0.36507036817697275	0.9093145698666556	0.2727162249863954	0.9269506896861955	0.9630077698676801	0.9199587958058578	1.0	0.1111111111111111	0.0	0.010601500776754447	0.010601500776754447
4909	0.022549328538790447	0.010190327950976278	0.010009740002975168	0.9635965190449961	-1	0	0	0.3	3	0.7692307692307693	10	0.6818181818181818	0.46153846153846156	9	6	5	1	0	0.18181818181818182	11	2	15	0.09090909090909091	0	0.889983362047252	0.9226780091314034	0.36507036817697275	0.9093145698666556	0.2727162249863954	0.9250233646448911	0.9630077698676801	0.9192657919896863	1.0	0.1111111111111111	0.0	0.010009740002975168	0.010009740002975168
3875	0.02294131399360299	0.009702857011055197	0.009646955529104747	0.9652158033890947	-1	0	0	0.3	3	0.7692307692307693	10	0.6818181818181818	0.46153846153846156	9	6	5	1	0	0.18181818181818182	11	2	15	0.09090909090909091	0	0.889983362047252	0.9226780091314034	0.36507036817697275	0.9093145698666556	0.2727162249863954	0.9260251187754359	0.961161162181732	0.9196245981209485	1.0	0.1111111111111111	0.0	0.009646955529104747	0.009646955529104747
1938	0.022420076817582804	0.009919099929167698	0.009677124485173199	0.9636553147238883	-1	0	0	0.3	3	0.7692307692307693	10	0.6818181818181818	0.46153846153846156	9	6	5	1	0	0.18181818181818182	11	2	15	0.09090909090909091	0	0.889983362047252	0.9226780091314034	0.36507036817697275	0.9093145698666556	0.2727162249863954	0.9250233646448911	0.9630077698676801	0.9192657919896863	1.0	0.1111111111111111	0.0	0.009677124485173199	0.009677124485173199
3779	0.022025155851113396	0.009579187807868924	0.009390684922269858	0.9654059225566212	-1	0	0	0.3	3	0.7692307692307693	10	0.6818181818181818	0.46153846153846156	9	6	5	1	0	0.18181818181818182	11	2	15	0.09090909090909091	0	0.889983362047252	0.9226780091314034	0.36507036817697275	0.9093145698666556	0.2727162249863954	0.9250233646448911	0.9630077698676801	0.9192657919896863	1.0	0.1111111111111111	0.0	0.009390684922269858	0.009390684922269858
1595	0.02322913276845021	0.007229828777826114	0.006937455022492046	0.9666212719328834	-1	0	0	0.3	3	0.7692307692307693	10	0.6818181818181818	0.46153846153846156	9	6	5	1	0	0.18181818181818182	11	2	15	0.09090909090909091	0	0.889983362047252	0.9226780091314034	0.36507036817697275	0.9048905606996851	0.2727162249863954	0.9250233646448911	0.9552523283947663	0.9179572264585909	1.0	0.1111111111111111	0.0	0.006937455022492046	0.006937455022492046
3051	0.02365573304025538	0.004568755894933805	0.004350273277926862	0.9405257977563285	-1	0	0	0.3	3	0.7692307692307693	10	0.6818181818181818	0.46153846153846156	9	6	5	1	0	0.18181818181818182	11	2	15	0.09090909090909091	0	0.889983362047252	0.9226780091314034	0.36507036817697275	0.912016753872375	0.2727162249863954	0.9194817294483458	0.9555230289739106	0.9181680970139628	1.0	0.1111111111111111	0.0	0.004350273277926862	0.004350273277926862
1968	0.022132024810341044	0.00988683462695886	0.009611765967224226	0.9634905998904288	-1	0	0	0.3	3	0.7692307692307693	10	0.6818181818181818	0.46153846153846156	9	6	5	1	0	0.18181818181818182	11	2	15	0.09090909090909091	0	0.889983362047252	0.9226780091314034	0.36507036817697275	0.9093145698666556	0.2727162249863954	0.9250233646448911	0.9630077698676801	0.9192657919896863	1.0	0.1111111111111111	0.0	0.009611765967224226	0.009611765967224226
4805	0.020079320999761723	0.009394913663285513	-0.001299874304085094	0.968194869923864	-1	0	0	0.4	4	0.6153846153846154	8	0.5	0.5384615384615384	10	7	4	2	0	0.3	10	3	15	0.2222222222222222	0	0.7791245759637311	0.95391495182396	0.5599158842874052	0.9491147720888783	0.5856980057954628	0.9264100348921371	0.9022826927762693	0.9442554505712754	0.55	0.2	0.0	-0.0001299874304085094	-0.0001299874304085094
2799	0.020814947066448715	0.006722438791728002	-0.0067148408937555	0.963592577959739	-1	0	0	0.3	3	0.75	9	0.7	0.4166666666666667	8	5	5	1	0	0.2	10	2	14	0.09090909090909091	0	0.9197928488624811	0.9294507635538342	0.37973807555392713	0.9112445113568017	0.24092527333975186	0.7454003105731358	0.9578374558574854	0.8801459122484203	1.0	0.125	0.0	-0.00067148408937555	-0.00067148408937555
3584	0.022684061479752323	0.010072123761858289	0.009964647755060388	0.9655850533338542	-1	0	0	0.3	3	0.7692307692307693	10	0.6818181818181818	0.46153846153846156	9	6	5	1	0	0.18181818181818182	11	2	15	0.09090909090909091	0	0.889983362047252	0.9226780091314034	0.36507036817697275	0.9093145698666556	0.2727162249863954	0.9250233646448911	0.9630077698676801	0.9192657919896863	1.0	0.2222222222222222	0.0	0.009964647755060388	0.009964647755060388
423	0.0020778031625685593	0.002020415962017679	-0.002020402730636465	0.9839896723496185	-1	0	0	1.0	2	0.0	0	0.75	0	2	0	0	0	0	1.0	2	2	3	0.0	0	0	0	0	0	0	0	0	0	0	0	0	-0.00020204027306364652	-0.00020204027306364652
637	0.02025578430023185	0.0009353700008643207	0.0004394717612563132	0.9792115814522784	-1	0	0	0.1	1	1.0	13	1.0	1.0	14	13	0	0	0	0.06666666666666667	15	1	15	0.0	0	0.5339111810831163	0.8503370087970427	0.5779621443310559	0.9668476498575055	0.2603358479944629	0.9336442325055266	0.8705338422766693	0.9298734001862127	0	0	0.0	0.0004394717612563132	0.0004394717612563132
4631	0.021991396559374564	0.0032951352729048084	0.0021252122188854215	0.9643673815656443	-1	0	0	0.2	2	0.8333333333333334	10	0.6363636363636364	0.5	8	6	5	1	0	0.18181818181818182	11	2	14	0.08333333333333333	0	0.889983362047252	0.6344220478952961	0.37973807555392713	0.9099813352390517	0.2727162249863954	0.8955229132513145	0.9561783497338375	0.8417127420503516	1.0	0	0.0	0.0021252122188854215	0.0021252122188854215
1408	0.020394789528236715	0.0019144430311204066	0.0007070051975243948	0.979587301576994	-1	0	0	0.1	1	1.0	13	1.0	1.0	14	13	0	0	0	0.06666666666666667	15	1	15	0.0	0	0.5709019182092565	0.858520232467411	0.6147331501423743	0.9593911319026501	0.2603358479944629	0.9512605879241781	0.8705338422766693	0.9337365159722465	0	0	0.0	0.0007070051975243948	0.0007070051975243948
1553	0.012607164827601117	0.007175813416948222	0.004055291568519263	0.9737946451045697	-1	0	0	0.2	2	0.9230769230769231	12	0.5357142857142857	0.9230769230769231	14	12	0	0	0	0.14285714285714285	14	2	15	0.0	0	0.9756268574574045	0.9783327039455224	0.738898279834076	0.8570356611957182	0.46622214542681084	0.9306382743364684	0.8927403941747293	0.938916714583366	0	0	0.0	0.004055291568519263	0.004055291568519263
4927	0.021921417720574966	0.009666816474747437	0.009651158543295235	0.9697367199377378	-1	0	0	0.3	3	0.7692307692307693	10	0.6818181818181818	0.46153846153846156	9	6	5	1	0	0.18181818181818182	11	2	15	0.09090909090909091	0	0.889983362047252	0.9289572030208604	0.36507036817697275	0.9093145698666556	0.2727162249863954	0.9260251187754359	0.961161162181732	0.921849831095647	1.0	0.2222222222222222	0.0	0.009651158543295235	0.009651158543295235
675	0.019106474907605482	0.0015281693194120014	0.001526119019289181	0.97901249184569	-1	0	0	0.2	2	0.8461538461538461	11	0.3409090909090909	0.7692307692307693	11	10	3	0	0	0.36363636363636365	11	4	15	0.0	0	0.6078926553353967	0.892887109139414	0.5631477545691899	0.9582039988365103	0.2603358479944629	0.9360774277988844	0.8705338422766693	0.9337405694958792	0	0	0.0	0.001526119019289181	0.001526119019289181
3906	0.022171773497669064	0.009680052288603705	0.0093657507017993	0.9646108401524813	-1	0	0	0.3	3	0.7692307692307693	10	0.6818181818181818	0.46153846153846156	9	6	5	1	0	0.18181818181818182	11	2	15	0.09090909090909091	0	0.889983362047252	0.9226780091314034	0.36507036817697275	0.9093145698666556	0.2727162249863954	0.9250233646448911	0.9630077698676801	0.9192657919896863	1.0	0.1111111111111111	0.0	0.0093657507017993	0.0093657507017993
2950	0.022234253306351325	0.009466789179674097	0.009367636835728409	0.9645115048407666	-1	0	0	0.3	3	0.7692307692307693	10	0.6818181818181818	0.46153846153846156	9	6	5	1	0	0.18181818181818182	11	2	15	0.09090909090909091	0	0.889983362047252	0.9226780091314034	0.36507036817697275	0.9093145698666556	0.2727162249863954	0.9250233646448911	0.9630077698676801	0.9192657919896863	1.0	0.1111111111111111	0.0	0.009367636835728409	0.009367636835728409
1183	0.007907179862964325	0.00568515457574085	-0.005682854364631183	0.9709467093554692	-1	0	0	0.5	3	0.7142857142857143	5	0.5625	0.7142857142857143	7	5	1	1	0	0.25	2	8	9	0.25	0.2857142857142857	0.9756268574574045	0.9620072136437688	0.8223372903626588	0.7927415838273955	0.1	0.9553577933324159	0.9785022094296622	0.9272720280282231	1.0	0	0.0	-0.0005682854364631183	-0.0005682854364631183
1325	0.016591657283902817	0.008580677852209811	-0.0054433573794360895	0.9543229935907105	-1	0	0	0.3	3	0.8333333333333334	10	0.3181818181818182	0.5833333333333334	9	7	4	1	0	0.36363636363636365	4	11	14	0.1	0.16666666666666666	0.9756268574574045	0.9491746990563193	0.7264793127525421	0.8187222488504214	0.1	0.9244953726961254	0.9329564332312515	0.9099744003343436	1.0	0.1111111111111111	0.0	-0.000544335737943609	-0.000544335737943609
1527	0.022672468679669364	0.008401552293627332	0.007953444099187164	0.9678403378367507	-1	0	0	0.3	3	0.7692307692307693	10	0.6818181818181818	0.46153846153846156	9	6	5	1	0	0.18181818181818182	11	2	15	0.09090909090909091	0	0.889983362047252	0.9226780091314034	0.36507036817697275	0.912016753872375	0.2727162249863954	0.9250233646448911	0.9630077698676801	0.9200837467137798	1.0	0.1111111111111111	0.0	0.007953444099187164	0.007953444099187164
1085	0.02278721161963952	0.008264650302182177	0.008211012923461944	0.9680671048282259	-1	0	0	0.3	3	0.7692307692307693	10	0.6818181818181818	0.46153846153846156	9	6	5	1	0	0.18181818181818182	11	2	15	0.09090909090909091	0	0.889983362047252	0.9058426799734184	0.36507036817697275	0.9048858673674443	0.2727162249863954	0.9250233646448911	0.9552335330746359	0.9123834774670446	1.0	0.1111111111111111	0.0	0.008211012923461944	0.008211012923461944
3006	0.02226761020024205	0.009906550518004004	0.009721615298534502	0.9643847529106204	-1	0	0	0.3	3	0.7692307692307693	10	0.6818181818181818	0.46153846153846156	9	6	5	1	0	0.18181818181818182	11	2	15	0.09090909090909091	0	0.889983362047252	0.9226780091314034	0.36507036817697275	0.9093145698666556	0.2533235268998153	0.925082015596868	0.9630077698676801	0.9192867176251215	1.0	0.5555555555555556	0.0	0.009721615298534502	0.009721615298534502
1584	0.026239379739707625	0.014111307859062403	-0.00665198190043573	0.97577870761926	-1	0	0	0.3	3	0.7692307692307693	10	0.45454545454545453	0.5384615384615384	9	7	5	1	0	0.2727272727272727	3	11	15	0.08333333333333333	0	0.889983362047252	0.9226780091314034	0.36507036817697275	0.912016753872375	0.2727162249863954	0.9250233646448911	0.9630077698676801	0.9200837467137798	1.0	0.1111111111111111	0.0	-0.000665198190043573	-0.000665198190043573
3853	0.022981045022683572	0.010171864304579227	0.009973977013820343	0.9643471187665896	-1	0	0	0.3	3	0.7692307692307693	10	0.6818181818181818	0.46153846153846156	9	6	5	1	0	0.18181818181818182	11	2	15	0.09090909090909091	0	0.889983362047252	0.9226780091314034	0.36507036817697275	0.9093145698666556	0.2727162249863954	0.9260251187754359	0.961161162181732	0.9196245981209485	1.0	0.1111111111111111	0.0	0.009973977013820343	0.009973977013820343
1705	0.022385054946453833	0.007700157115211528	0.007548135302526209	0.9665091140799386	-1	0	0	0.3	3	0.7692307692307693	10	0.6818181818181818	0.46153846153846156	9	6	5	1	0	0.18181818181818182	11	2	15	0.09090909090909091	0	0.889983362047252	0.9226780091314034	0.36507036817697275	0.912016753872375	0.2727162249863954	0.9250233646448911	0.9630077698676801	0.9200837467137798	1.0	0.2222222222222222	0.0	0.007548135302526209	0.007548135302526209
2155	0.022183993290359926	0.009721044080336702	0.009585050997081797	0.9651899958976067	-1	0	0	0.3	3	0.7692307692307693	10	0.6818181818181818	0.46153846153846156	9	6	5	1	0	0.18181818181818182	11	2	15	0.09090909090909091	0	0.889983362047252	0.9226780091314034	0.36507036817697275	0.9093145698666556	0.2727162249863954	0.9250233646448911	0.9630077698676801	0.9192657919896863	1.0	0.1111111111111111	0.0	0.009585050997081797	0.009585050997081797
4950	0.022408504139538096	0.010176328493066796	0.009890532866841705	0.9638948196138696	-1	0	0	0.3	3	0.7692307692307693	10	0.6818181818181818	0.46153846153846156	9	6	5	1	0	0.18181818181818182	11	2	15	0.09090909090909091	0	0.889983362047252	0.9226780091314034	0.36507036817697275	0.9093145698666556	0.2727162249863954	0.9250233646448911	0.9630077698676801	0.9192657919896863	1.0	0.1111111111111111	0.0	0.009890532866841705	0.009890532866841705
2647	0.022380661302411505	0.010226093909856784	0.010039447712673944	0.9643953048358591	-1	0	0	0.3	3	0.7692307692307693	10	0.6818181818181818	0.46153846153846156	9	6	5	1	0	0.18181818181818182	11	2	15	0.09090909090909091	0	0.889983362047252	0.9226780091314034	0.36507036817697275	0.9093145698666556	0.2727162249863954	0.9250233646448911	0.9630077698676801	0.9192657919896863	1.0	0.1111111111111111	0.0	0.010039447712673944	0.010039447712673944
1650	0.022417281940025787	0.008335312029891804	0.00828998130035931	0.9672333276536109	-1	0	0	0.3	3	0.7692307692307693	10	0.6818181818181818	0.46153846153846156	9	6	5	1	0	0.18181818181818182	11	2	15	0.09090909090909091	0	0.889983362047252	0.9058426799734184	0.36507036817697275	0.9048858673674443	0.2727162249863954	0.9250233646448911	0.9552335330746359	0.9123834774670446	1.0	0.1111111111111111	0.0	0.00828998130035931	0.00828998130035931
3278	0.022047977659424553	0.009731278020953065	0.009525995682740708	0.9639777258714024	-1	0	0	0.3	3	0.7692307692307693	10	0.6818181818181818	0.46153846153846156	9	6	5	1	0	0.18181818181818182	11	2	15	0.09090909090909091	0	0.889983362047252	0.9226780091314034	0.36507036817697275	0.9093145698666556	0.2727162249863954	0.9250233646448911	0.9630077698676801	0.9192657919896863	1.0	0.1111111111111111	0.0	0.009525995682740708	0.009525995682740708
3052	0.0224133913933648	0.010169616509574594	0.009847440011168405	0.9634931202624821	-1	0	0	0.3	3	0.7692307692307693	10	0.6818181818181818	0.46153846153846156	9	6	5	1	0	0.18181818181818182	11	2	15	0.09090909090909091	0	0.889983362047252	0.9226780091314034	0.36507036817697275	0.9093145698666556	0.2727162249863954	0.9250233646448911	0.9630077698676801	0.9192657919896863	1.0	0.2222222222222222	0.0	0.009847440011168405	0.009847440011168405
4943	0.029251452992425656	0.013000242854179216	-0.0027084731365286554	0.9752478103397944	-1	0	0	0.2	2	0.9230769230769231	12	0.5769230769230769	0.6923076923076923	10	9	4	1	0	0.15384615384615385	13	2	15	0.09090909090909091	0	0.8830563788595043	0.9703936461111187	0.4609283457870895	0.9048319011916182	0.31406360840523356	0.934785488352714	0.9297679702638819	0.9427559688472279	1.0	0.1	0.0	-0.00027084731365286557	-0.00027084731365286557
3865	0.02269381297420629	0.010679178822329103	0.01039086084802856	0.9646956763001966	-1	0	0	0.3	3	0.7692307692307693	10	0.6818181818181818	0.46153846153846156	9	6	5	1	0	0.18181818181818182	11	2	15	0.09090909090909091	0	0.889983362047252	0.9226780091314034	0.36507036817697275	0.9093145698666556	0.2727162249863954	0.9250233646448911	0.9630077698676801	0.9192657919896863	1.0	0.2222222222222222	0.0	0.01039086084802856	0.01039086084802856
554	0.020556197944878552	0.0011592030040242876	0.00022572341339034796	0.9796646818694483	-1	0	0	0.1	1	1.0	13	1.0	1.0	14	13	0	0	0	0.06666666666666667	15	1	15	0.0	0	0.5339111810831163	0.8503370087970427	0.5779621443310559	0.9668476498575055	0.2603358479944629	0.9336442325055266	0.8705338422766693	0.9298734001862127	0	0	0.0	0.00022572341339034796	0.00022572341339034796
44	0.013203525013469731	0.004559776355193134	-0.00444570645404652	0.9755017684695755	-1	0	0	0.42857142857142855	3	0.75	6	0.47619047619047616	0.5	7	4	2	3	0	0.42857142857142855	7	3	10	0.6	0.75	0.653005227374863	0.9034178415451621	0.12144825046654417	0.9522644398117547	0.8561965697614013	0.951867167601585	0.9178227034120755	0.9392209779130724	0.14285714285714285	0.14285714285714285	0.0	-0.00044457064540465196	-0.00044457064540465196
4224	0.01975374739881757	0.00691297655395187	-0.006879939605886149	0.9778798699973336	-1	0	0	0.3333333333333333	3	0.7272727272727273	8	0.43333333333333335	0.6363636363636364	9	7	3	2	0	0.3	10	3	13	0.25	0	0.8524967522806361	0.9528465987239658	0.4609283457870895	0.9565582395522875	0.35541099182407165	0.9464350685210395	0.9297679702638819	0.9521169066561215	0.5555555555555556	0.2222222222222222	0.0	-0.000687993960588615	-0.000687993960588615
1414	0.020537587891336806	0.0010877453284875974	-0.00041964500408049523	0.9752454462666137	-1	0	0	0.3	3	0.7692307692307693	10	0.625	0.5384615384615384	9	7	5	1	0	0.16666666666666666	12	2	15	0.08333333333333333	0	0.889983362047252	0.9219723403306403	0.36507036817697275	0.912016753872375	0.2727162249863954	0.9250233646448911	0.9532221867767741	0.9198419894213588	1.0	0.1111111111111111	0.0	-4.1964500408049524e-05	-4.1964500408049524e-05
4780	0.022361867935743077	0.009895157080884277	0.009542385688693384	0.9684922040875117	-1	0	0	0.3	3	0.7692307692307693	10	0.6818181818181818	0.46153846153846156	9	6	5	1	0	0.18181818181818182	11	2	15	0.09090909090909091	0	0.889983362047252	0.9289572030208604	0.36507036817697275	0.9093145698666556	0.2727162249863954	0.9250233646448911	0.9630077698676801	0.921500110739785	1.0	0.2222222222222222	0.0	0.009542385688693384	0.009542385688693384
1519	0.025698529915874527	0.011894029171896666	-0.011476930483129673	0.5695343566664202	-1	0	0	0.2	2	0.9230769230769231	12	0.5357142857142857	0.7692307692307693	11	10	3	2	0	0.14285714285714285	14	2	15	0.2222222222222222	0	0.8761293956717566	0.941531924636886	0.6268686970147502	0.9417826670635125	0.3787719838986496	0.89671186910149	0.8909312613310402	0.9292095583233511	0.6363636363636364	0.09090909090909091	0.0	-0.0011476930483129673	-0.0011476930483129673
4138	0.02239548056012054	0.011174103718092892	0.01064107989596319	0.9664427910385297	-1	0	0	0.3	3	0.7692307692307693	10	0.6818181818181818	0.46153846153846156	9	6	5	1	0	0.18181818181818182	11	2	15	0.09090909090909091	0	0.889983362047252	0.9289572030208604	0.36507036817697275	0.9093145698666556	0.2727162249863954	0.9250233646448911	0.9630077698676801	0.921500110739785	1.0	0.1111111111111111	0.0	0.01064107989596319	0.01064107989596319
3826	0.02282840237817844	0.01030280302644495	0.009907176762554096	0.9665845797624448	-1	0	0	0.3	3	0.7692307692307693	10	0.6818181818181818	0.46153846153846156	9	6	5	1	0	0.18181818181818182	11	2	15	0.09090909090909091	0	0.889983362047252	0.9226780091314034	0.36507036817697275	0.9093145698666556	0.2727162249863954	0.9269506896861955	0.9630077698676801	0.9199587958058578	1.0	0	0.0	0.009907176762554096	0.009907176762554096
2348	0.02001361425232844	0.0046293344764415266	-0.004160354518022388	0.980158797957695	-1	0	0	0.3	3	0.7692307692307693	10	0.625	0.5384615384615384	9	7	5	1	0	0.16666666666666666	12	2	15	0.08333333333333333	0	0.889983362047252	0.9219723403306403	0.36507036817697275	0.9093145698666556	0.2727162249863954	0.9240179774885071	0.9606075206812608	0.9186636474696255	1.0	0.2222222222222222	0.0	-0.0004160354518022388	-0.0004160354518022388
2292	0.022636570558955314	0.009739587414056977	0.009618319274394204	0.9636176782895829	-1	0	0	0.3	3	0.7692307692307693	10	0.6818181818181818	0.46153846153846156	9	6	5	2	0	0.18181818181818182	11	2	15	0.18181818181818182	0	0.889983362047252	0.9226780091314034	0.36507036817697275	0.9093145698666556	0.2727162249863954	0.9250233646448911	0.9630077698676801	0.9192657919896863	0.5555555555555556	0.1111111111111111	0.0	0.009618319274394204	0.009618319274394204
444	0.005454158306675477	0.0030781070011190377	-0.00305097593170199	0.9809124084823804	-1	0	0	0.75	3	0.5	2	0.5	0.5	4	2	1	1	0	0.75	4	3	6	0.25	1.0	0.4694752670946075	0.951338229158081	0.9441810731454667	0.969122668486302	0.32891699825696674	0.9092392568013459	0.9531734033479821	0.948236012570425	1.0	0.5	0.0	-0.000305097593170199	-0.000305097593170199
255	0.0029197289604844493	0.002849792429505803	-0.0028474204356126287	0.9766138765778251	-1	0	0	1.0	1	0	0	1.0	0	1	0	0	3	0	0.5	1	2	2	1.0	0	0	0	0	0	0	0	0	0	0	0	0	-0.0002847420435612629	-0.0002847420435612629
284	0.028339767010078516	0.008085512928119	-0.007845483444819225	0.6426346605167552	-1	0	0	0.25	2	0.8888888888888888	8	0.55	0.6666666666666666	7	6	3	0	0	0.2	2	10	11	0.0	0	0.8773536301842828	0.7261437531830013	0.6497927317220931	0.8642207759706604	0.6457136658971159	0.8827231641089557	0.746962051849171	0.834077526299815	0	0	0.0	-0.0007845483444819225	-0.0007845483444819225
2133	0.022542840587615513	0.009876500101153665	0.009753877670228924	0.9639835137106209	-1	0	0	0.3	3	0.7692307692307693	10	0.6818181818181818	0.46153846153846156	9	6	5	1	0	0.18181818181818182	11	2	15	0.09090909090909091	0	0.889983362047252	0.9226780091314034	0.36507036817697275	0.9093145698666556	0.2533235268998153	0.925082015596868	0.9630077698676801	0.9192867176251215	1.0	0.5555555555555556	0.0	0.009753877670228924	0.009753877670228924
221	0.0037310221428293448	0.0026245551125251244	-0.0026173438196295954	0.9781337730937922	-1	0	0	0.75	3	0.3333333333333333	1	0.625	0.3333333333333333	4	1	0	1	0	0.5	4	2	5	1.0	0.6666666666666666	0.7860180648956847	0.9202612442921942	0.6344447950113049	0.873315900677184	0.4739827834138664	0.9174893059821618	0.7936228567438621	0.9056582794780619	1.0	0	0.0	-0.00026173438196295954	-0.00026173438196295954
4917	0.02224684168250963	0.010930355142668763	0.010618414916723436	0.9664317974979454	-1	0	0	0.3	3	0.7692307692307693	10	0.6818181818181818	0.46153846153846156	9	6	5	1	0	0.18181818181818182	11	2	15	0.09090909090909091	0	0.889983362047252	0.9289572030208604	0.36507036817697275	0.9093145698666556	0.2727162249863954	0.9250233646448911	0.9630077698676801	0.921500110739785	1.0	0.1111111111111111	0.0	0.010618414916723436	0.010618414916723436
4788	0.012732085569059033	0.007754084123163958	-0.0015590987661359414	0.9827768973587172	-1	0	0	0.3333333333333333	3	0.7272727272727273	8	0.7222222222222222	0.45454545454545453	8	5	4	1	0	0.2222222222222222	9	2	13	0.1111111111111111	0	0.9197928488624811	0.9319229148894342	0.3252096766756688	0.92049705373193	0.24092527333975186	0.934766697831725	0.9646652357385388	0.9293021439714662	1.0	0.125	0.0	-0.00015590987661359413	-0.00015590987661359413
3027	0.019379672433702668	0.003744952079977354	0.0005324036391194177	0.9693615006466424	-1	0	0	0.2	2	0.9230769230769231	12	0.5357142857142857	0.6923076923076923	11	9	3	1	0	0.14285714285714285	14	2	15	0.125	0	0.8761293956717566	0.9450971106202367	0.32084811451682727	0.8526139998446237	0.3529215972486316	0.9476308549115836	0.9297679702638819	0.9240628240753969	1.0	0.18181818181818182	0.0	0.0005324036391194177	0.0005324036391194177
1327	0.019040013432434402	0.0029747838383343567	0.0024233434401899814	0.9789525536138773	-1	0	0	0.1111111111111111	1	1.0	11	1.0	1.0	12	11	0	0	0	0.07692307692307693	13	1	13	0.0	0	0.618967707874541	0.8512905384805232	0.5680313132296917	0.9486829996402468	0.4374994635341668	0.9688851677265677	0.8660217382748763	0.9370320151753982	0	0	0.0	0.0024233434401899814	0.0024233434401899814
89	0.017885767056147747	0.0008305277831621431	-0.0005918831337054898	0.9738680711620382	-1	0.25	1	0.4	4	0.5833333333333334	7	0.5833333333333334	0.5	10	6	3	1	0	0.6666666666666666	6	4	14	0.16666666666666666	0.25	0.9489548398550625	0.9835182730948353	0.5842011374435996	0.8397179053053465	0.7185324901145974	0.8525327054867128	0.8967660900732698	0.9241329331001652	1.0	0.1	0.0	-5.918831337054898e-05	-5.918831337054898e-05
3435	0.022366789087085056	0.010068104750355359	0.009943309200279683	0.9638256709278449	-1	0	0	0.3	3	0.7692307692307693	10	0.6818181818181818	0.46153846153846156	9	6	5	1	0	0.18181818181818182	11	2	15	0.09090909090909091	0	0.889983362047252	0.9226780091314034	0.36507036817697275	0.9093145698666556	0.2727162249863954	0.9250233646448911	0.9630077698676801	0.9192657919896863	1.0	0.1111111111111111	0.0	0.009943309200279683	0.009943309200279683
5024	0.02270938370317963	0.010672106972366277	0.010166813604777909	0.9673769284848612	-1	0	0	0.3	3	0.7692307692307693	10	0.6818181818181818	0.46153846153846156	9	6	5	1	0	0.18181818181818182	11	2	15	0.09090909090909091	0	0.889983362047252	0.9289572030208604	0.36507036817697275	0.9093145698666556	0.2727162249863954	0.9250233646448911	0.9630077698676801	0.921500110739785	1.0	0.1111111111111111	0.0	0.010166813604777909	0.010166813604777909
563	0.012395974158735959	0.006623739769088269	-0.006623420604728939	0.9724836833005617	-1	0	0	0.375	3	0.8	8	0.3333333333333333	0.7	9	7	2	1	0	0.4444444444444444	4	9	12	0.16666666666666666	0.2	0.889983362047252	0.9650154256010081	0.8223372903626588	0.8447889737980467	0.1	0.9621461095266843	0.9638316436104735	0.9398562952072756	1.0	0.1111111111111111	0.0	-0.000662342060472894	-0.000662342060472894
1467	0.020677712019479013	0.006060179791128344	-0.005898392797144415	0.9722450113846497	-1	0	0	0.2	2	0.8461538461538461	11	0.5357142857142857	0.7692307692307693	10	10	4	1	0	0.14285714285714285	14	2	15	0.08333333333333333	0	0.889983362047252	0.9269997969141386	0.3028253610431667	0.932984735750438	0.31281891111751353	0.973052110144377	0.9533861723638423	0.948850444710762	1.0	0.3	0.0	-0.0005898392797144415	-0.0005898392797144415
857	0.019812325378096546	0.0051809538835909125	0.001441474481197113	0.9694252093231692	-1	0	0	0.1	1	1.0	13	1.0	1.0	14	13	0	0	0	0.06666666666666667	15	1	15	0.0	0	0.7725256110970373	0.9725663424288551	0.32084811451682727	0.9124857740155053	0.4938792652662835	0.9327400827886679	0.9321918586513973	0.9451824180809065	0	0	0.0	0.001441474481197113	0.001441474481197113
814	0.019311198047880992	0.0009723290458671732	0.0009559989500562703	0.9790609487651463	-1	0	0	0.1111111111111111	1	1.0	11	1.0	1.0	12	11	0	0	0	0.07692307692307693	13	1	13	0.0	0	0.5264456902863389	0.8466090209396706	0.8428973975002471	0.9593536884610221	0.4224861929143314	0.936546182975526	0.8705338422766693	0.9255662127138106	0	0	0.0	0.0009559989500562703	0.0009559989500562703
4271	0.022002183443958954	0.009744991881452957	0.00957688272351337	0.9662113686134356	-1	0	0	0.3	3	0.7692307692307693	10	0.6818181818181818	0.46153846153846156	9	6	5	1	0	0.18181818181818182	11	2	15	0.09090909090909091	0	0.889983362047252	0.9226780091314034	0.36507036817697275	0.9093145698666556	0.2533235268998153	0.9271522692511023	0.9630077698676801	0.9200319275517423	1.0	0.5555555555555556	0.0	0.00957688272351337	0.00957688272351337
1665	0.029599174650611588	0.013109626676179754	0.006618484313006051	0.9669664068163679	-1	0	0	0.2	2	0.9230769230769231	12	0.4166666666666667	0.6153846153846154	10	8	4	1	0	0.25	12	3	15	0.1	0	0.889983362047252	0.9135734608226931	0.36507036817697275	0.9153121583387929	0.29908622657086986	0.9097290384798086	0.9484144938595557	0.912899594267605	1.0	0.1	0.0	0.006618484313006051	0.006618484313006051
4935	0.021688743741139185	0.010114828721375785	0.009662647679759355	0.9667457718495329	-1	0	0	0.3	3	0.7692307692307693	10	0.6818181818181818	0.46153846153846156	9	6	5	1	0	0.18181818181818182	11	2	15	0.09090909090909091	0	0.889983362047252	0.9289572030208604	0.36507036817697275	0.9093145698666556	0.2727162249863954	0.9250233646448911	0.9630077698676801	0.921500110739785	1.0	0.1111111111111111	0.0	0.009662647679759355	0.009662647679759355
3488	0.02279068746100822	0.010657399130927366	0.010216991432101344	0.9645053206378291	-1	0	0	0.3	3	0.7692307692307693	10	0.6818181818181818	0.46153846153846156	9	6	5	1	0	0.18181818181818182	11	2	15	0.09090909090909091	0	0.889983362047252	0.9226780091314034	0.36507036817697275	0.9093145698666556	0.2727162249863954	0.9250233646448911	0.9630077698676801	0.9192657919896863	1.0	0.1111111111111111	0.0	0.010216991432101344	0.010216991432101344
344	0.047757939907236056	0.005976925421619691	-0.0025695235909468078	0.7203742691778965	-1	0	0	0.1	1	1.0	13	1.0	1.0	14	13	0	1	0	0.06666666666666667	15	1	15	0.3333333333333333	0	0.35349613455980744	0.7996035449003495	0.6252148310958162	0.9537919353455974	0.549336635440817	0.9127144116349656	0.8700417189926125	0.9048902698835791	1.0	0.21428571428571427	0.0	-0.00025695235909468076	-0.00025695235909468076
3666	0.022501514704168654	0.009925404120610841	0.009806326164996023	0.9645170928446432	-1	0	0	0.3	3	0.7692307692307693	10	0.6818181818181818	0.46153846153846156	9	6	5	1	0	0.18181818181818182	11	2	15	0.09090909090909091	0	0.889983362047252	0.9226780091314034	0.36507036817697275	0.9093145698666556	0.2727162249863954	0.9250233646448911	0.9630077698676801	0.9192657919896863	1.0	0	0.0	0.009806326164996023	0.009806326164996023
4673	0.021857500080566156	0.010316048277372179	0.009881314245976974	0.9664277170828941	-1	0	0	0.3	3	0.7692307692307693	10	0.6818181818181818	0.46153846153846156	9	6	5	1	0	0.18181818181818182	11	2	15	0.09090909090909091	0	0.889983362047252	0.9289572030208604	0.36507036817697275	0.9093145698666556	0.2727162249863954	0.9250233646448911	0.9630077698676801	0.921500110739785	1.0	0.1111111111111111	0.0	0.009881314245976974	0.009881314245976974
4373	0.021968391537338306	0.009195899258842842	0.009179966006667905	0.964135192222245	-1	0	0	0.3	3	0.7692307692307693	10	0.6818181818181818	0.46153846153846156	9	6	5	1	0	0.18181818181818182	11	2	15	0.09090909090909091	0	0.889983362047252	0.9253278886966697	0.36507036817697275	0.9093145698666556	0.2727162249863954	0.9250233646448911	0.9630077698676801	0.9201945100253905	1.0	0.1111111111111111	0.0	0.009179966006667905	0.009179966006667905
2104	0.020292599443884632	0.0027288868639076757	-0.0018646253030150431	0.9623329095862914	-1	0	0	0.3	3	0.7692307692307693	10	0.6818181818181818	0.46153846153846156	9	6	5	1	0	0.18181818181818182	11	2	15	0.09090909090909091	0	0.889983362047252	0.9226780091314034	0.33404693466322705	0.911671547036176	0.2727162249863954	0.9250233646448911	0.9630077698676801	0.919978426792434	1.0	0.1111111111111111	0.0	-0.00018646253030150432	-0.00018646253030150432
3599	0.02221801101671818	0.009452283357158172	0.009272346955816899	0.964859669849742	-1	0	0	0.3	3	0.7692307692307693	10	0.6818181818181818	0.46153846153846156	9	6	5	1	0	0.18181818181818182	11	2	15	0.09090909090909091	0	0.889983362047252	0.9226780091314034	0.36507036817697275	0.9093145698666556	0.2727162249863954	0.9250233646448911	0.9630077698676801	0.9192657919896863	1.0	0.1111111111111111	0.0	0.009272346955816899	0.009272346955816899
4864	0.022880721752537348	0.01002222852795513	0.00991264489409777	0.9597568328363543	-1	0	0	0.3	3	0.7692307692307693	10	0.6818181818181818	0.46153846153846156	9	6	5	1	0	0.18181818181818182	11	2	15	0.09090909090909091	0	0.889983362047252	0.9289572030208604	0.36507036817697275	0.9093145698666556	0.2727162249863954	0.9159892225022438	0.9450182619795616	0.9184679911159677	1.0	0.1111111111111111	0.0	0.00991264489409777	0.00991264489409777
4477	0.019475134207316037	0.004930213729714455	-0.0020440200404407225	0.9732255064445372	-1	0	0	0.2222222222222222	2	0.9090909090909091	10	0.5416666666666666	0.6363636363636364	9	7	3	2	0	0.16666666666666666	12	2	13	0.25	0	0.889983362047252	0.9250804685378939	0.3944057829308816	0.8661025901856014	0.2727162249863954	0.9174112586428634	0.9297679702638819	0.9057397707421098	0.5555555555555556	0.1111111111111111	0.0	-0.00020440200404407225	-0.00020440200404407225
3539	0.02585422974418352	0.009073087059976465	-0.00898925003010135	0.958449995151653	-1	0	0	0.3	3	0.7692307692307693	10	0.6818181818181818	0.46153846153846156	9	6	5	1	0	0.18181818181818182	11	2	15	0.09090909090909091	0	0.889983362047252	0.8918097454425472	0.36507036817697275	0.9093145698666556	0.2727162249863954	0.930736532648984	0.9509004570845017	0.9119412625104488	1.0	0.1111111111111111	0.0	-0.000898925003010135	-0.000898925003010135
4667	0.028395965150754293	0.015299158787141455	-0.01437322792312348	0.9631574129295053	-1	0	0	0.3	3	0.75	9	0.7	0.4166666666666667	8	5	5	1	0	0.2	10	2	14	0.09090909090909091	0	0.889983362047252	0.9273940364436432	0.41299935698203116	0.927616696429759	0.31281891111751353	0.8533090466369565	0.947644675892027	0.9077323577116291	1.0	0.125	0.0	-0.0014373227923123479	-0.0014373227923123479
3728	0.019655537562834904	0.007347017348238663	0.004515141634824069	0.971552363347778	-1	0	0	0.4	4	0.6153846153846154	8	0.5	0.38461538461538464	9	5	5	2	0	0.3	10	3	15	0.2	0	0.889983362047252	0.9223950726774959	0.3295712388345104	0.9226947484720618	0.3529215972486316	0.9297400945944763	0.9630077698676801	0.9250154040700984	0.5555555555555556	0.1111111111111111	0.0	0.004515141634824069	0.004515141634824069
808	0.029012009669093616	0.002970492714925228	0.0018207341931046376	0.8337920092307959	-1	0	0	0.1	1	1.0	13	1.0	1.0	14	13	0	0	0	0.06666666666666667	15	1	15	0.0	0	0.5339111810831163	0.8527120131821766	0.5047574545971074	0.9543711020399956	0.6726645308790846	0.9556417418932244	0.8530964761917277	0.9322773217085262	0	0	0.0	0.0018207341931046376	0.0018207341931046376
3659	0.022436622248387845	0.009917005319461079	0.009649751614909045	0.9638154770425768	-1	0	0	0.3	3	0.7692307692307693	10	0.6818181818181818	0.46153846153846156	9	6	5	1	0	0.18181818181818182	11	2	15	0.09090909090909091	0	0.889983362047252	0.9226780091314034	0.36507036817697275	0.9093145698666556	0.2727162249863954	0.9250233646448911	0.9630077698676801	0.9192657919896863	1.0	0.1111111111111111	0.0	0.009649751614909045	0.009649751614909045
4816	0.022143925325534417	0.00907987334968516	0.00894024918122728	0.96520398570063	-1	0	0	0.3	3	0.7692307692307693	10	0.6818181818181818	0.46153846153846156	9	6	5	1	0	0.18181818181818182	11	2	15	0.09090909090909091	0	0.889983362047252	0.9226780091314034	0.32084811451682727	0.9079452078664157	0.3529215972486316	0.9182604547761161	0.9509004570845017	0.9164974193141573	1.0	0.1111111111111111	0.0	0.00894024918122728	0.00894024918122728
2795	0.022432508210530323	0.00970331804763861	0.009485315602669776	0.9647828358851454	-1	0	0	0.3	3	0.7692307692307693	10	0.6818181818181818	0.46153846153846156	9	6	5	1	0	0.18181818181818182	11	2	15	0.09090909090909091	0	0.889983362047252	0.9226780091314034	0.36507036817697275	0.9093145698666556	0.2727162249863954	0.9250233646448911	0.9630077698676801	0.9192657919896863	1.0	0.1111111111111111	0.0	0.009485315602669776	0.009485315602669776
4916	0.02223458147641892	0.010359494302957488	0.010057385392275027	0.9640767470742155	-1	0	0	0.3	3	0.7692307692307693	10	0.6818181818181818	0.46153846153846156	9	6	5	1	0	0.18181818181818182	11	2	15	0.09090909090909091	0	0.889983362047252	0.9226780091314034	0.32084811451682727	0.9079452078664157	0.3529215972486316	0.9182604547761161	0.9509004570845017	0.9164974193141573	1.0	0.1111111111111111	0.0	0.010057385392275027	0.010057385392275027
768	0.01167456048013078	0.005667799533373883	0.0016864227534673503	0.9759196400264288	-1	0	0	0.2857142857142857	2	0.875	7	0.5555555555555556	0.875	9	7	0	0	0	0.2222222222222222	9	2	10	0.0	0	0.7224503542942571	0.9783865565257347	0.573169792865776	0.859217763061005	0.8282296172744419	0.9220583002630217	0.8980984981120699	0.9368699898857393	0	0	0.0	0.0016864227534673503	0.0016864227534673503
2178	0.014670177586512708	0.003182164451498761	-0.0014897356136207005	0.9831770595549756	-1	0	0	0.3	3	0.75	9	0.7	0.4166666666666667	8	5	5	1	0	0.2	10	2	14	0.09090909090909091	0	0.921657081864916	0.9281317255711133	0.37973807555392713	0.9149494580254329	0.2727162249863954	0.8993936144552989	0.9561783497338375	0.9148871194353885	1.0	0.125	0.0	-0.00014897356136207005	-0.00014897356136207005
446	0.02180940168561093	0.004723274600184223	-0.004716594636437746	0.9608629750683004	-1	0	0	0.2	2	0.9230769230769231	12	0.5	0.6923076923076923	10	9	4	2	0	0.8333333333333334	6	5	15	0.18181818181818182	0.16666666666666666	0.4534202613512079	0.9520432706339053	0.7267406342855927	0.8686167955072759	0.4994648756179301	0.9561316297178601	0.8800279189064003	0.9341914966630337	0.55	0.1	0.0	-0.00047165946364377466	-0.00047165946364377466
4320	0.024855272280635953	0.00657381089205701	-0.006287968940627208	0.9600832861590479	-1	0	0	0.3	3	0.7692307692307693	10	0.6818181818181818	0.46153846153846156	9	6	5	0	0	0.18181818181818182	11	2	15	0.0	0	0.9394768353070843	0.9213368776117011	0.32084811451682727	0.9029889800296507	0.37536330172112076	0.9238672126553976	0.9509004570845017	0.916512245663651	0	0	0.0	-0.0006287968940627208	-0.0006287968940627208
175	0.01838365467886941	0.004391249178960456	-0.0043907205331674545	0.9677763823757481	-1	0	0	0.3	3	0.6923076923076923	9	0.42857142857142855	0.6153846153846154	11	8	3	0	0	0.7142857142857143	7	5	15	0.0	0.2	0.9403350727361769	0.9820479238367921	0.573169792865776	0.8279228008942744	0.6735502226697473	0.8993801380953392	0.9108254365632165	0.9300693892847689	0	0	0.0	-0.00043907205331674543	-0.00043907205331674543
1014	0.014094822373511248	0.005206371626292844	-0.0047751710911643755	0.9756620521620016	-1	0	0	0.1	1	1.0	13	1.0	1.0	14	13	0	0	0	0.06666666666666667	15	1	15	0.0	0	0.17306166735545245	0.9315664646610415	0.502605093631905	0.9462641262384636	0.8282296172744419	0.9573868551110752	0.9500763836912965	0.9460291900546883	0	0	0.0	-0.00047751710911643757	-0.00047751710911643757
1598	0.01737158677376347	0.001113860750568591	-0.0008377524053154308	0.9600225393532322	-1	0	0	0.1111111111111111	1	1.0	11	0.3939393939393939	0.6363636363636364	8	7	4	1	0	0.2727272727272727	11	3	13	0.09090909090909091	0	0.889983362047252	0.6178004697402533	0.38652238822954266	0.8979681711826756	0.2727162249863954	0.8955229132513145	0.9486269363435005	0.8321819651833687	1.0	0.125	0.0	-8.377524053154308e-05	-8.377524053154308e-05
1068	0.014360855350403174	0.002764534531122434	0.002348005013417065	0.9765470868129161	-1	0	0	0.1111111111111111	1	1.0	11	1.0	1.0	12	11	0	0	0	0.07692307692307693	13	1	13	0.0	0	0.12208761328021303	0.9737815937200814	0.5378874432488404	0.8773950621273116	0.8282296172744419	0.8770991631114567	0.9329850050457532	0.9252549187724588	0	0	0.0	0.002348005013417065	0.002348005013417065
3687	0.02197653149446327	0.010194711577625333	0.009991630559942446	0.9636012261002023	-1	0	0	0.3	3	0.7692307692307693	10	0.6818181818181818	0.46153846153846156	9	6	5	1	0	0.18181818181818182	11	2	15	0.09090909090909091	0	0.889983362047252	0.9226780091314034	0.36507036817697275	0.9093145698666556	0.2727162249863954	0.9250233646448911	0.9630077698676801	0.9192657919896863	1.0	0.1111111111111111	0.0	0.009991630559942446	0.009991630559942446
2635	0.02260366529905252	0.01007491536222089	0.009877949686543161	0.9652297009745882	-1	0	0	0.3	3	0.7692307692307693	10	0.6818181818181818	0.46153846153846156	9	6	5	1	0	0.18181818181818182	11	2	15	0.09090909090909091	0	0.889983362047252	0.9226780091314034	0.36507036817697275	0.9093145698666556	0.2727162249863954	0.9250233646448911	0.9630077698676801	0.9192657919896863	1.0	0.1111111111111111	0.0	0.009877949686543161	0.009877949686543161
2349	0.022571844624996437	0.009770189365088151	0.009668742998628849	0.9651991068841074	-1	0	0	0.3	3	0.7692307692307693	10	0.6818181818181818	0.46153846153846156	9	6	5	1	0	0.18181818181818182	11	2	15	0.09090909090909091	0	0.889983362047252	0.9226780091314034	0.36507036817697275	0.9093145698666556	0.2727162249863954	0.9250233646448911	0.9630077698676801	0.9192657919896863	1.0	0.2222222222222222	0.0	0.009668742998628849	0.009668742998628849
2159	0.012692506683516649	0.006617216563449899	-0.0028021953291730776	0.9826408821155561	-1	0	0	0.3333333333333333	3	0.7272727272727273	8	0.7222222222222222	0.36363636363636365	6	4	6	2	0	0.2222222222222222	9	2	13	0.14285714285714285	0	0.9258781265645805	0.951691035307423	0.18404987372710452	0.9452125250002658	0.2277054959120358	0.954132547359807	0.9708246549367868	0.9504775968333108	0.5833333333333334	0	0.0	-0.0002802195329173078	-0.0002802195329173078
1370	0.016110513038243523	0.005754959463477347	-0.002202139949465698	0.97289711710301	-1	0	0	0.25	2	0.8888888888888888	8	0.55	0.5555555555555556	7	5	3	2	0	0.2	10	2	11	0.25	0	0.889983362047252	0.9351137469677501	0.32084811451682727	0.8252155306166048	0.3529215972486316	0.9465072163113368	0.9433234296685113	0.9140760946194649	0.5714285714285714	0.14285714285714285	0.0	-0.0002202139949465698	-0.0002202139949465698
858	0.020973839307797375	0.0034028702652882338	-0.0011751106613393408	0.9737501944462311	-1	0	0	0.1	1	1.0	13	1.0	1.0	14	13	0	0	0	0.06666666666666667	15	1	15	0.0	0	0.35349613455980744	0.9102676202685398	0.7877929015462494	0.9474066956792744	0.6298587549913683	0.9334321631788591	0.8722036906188434	0.931898909810642	0	0	0.0	-0.00011751106613393407	-0.00011751106613393407
4854	0.022325626659884946	0.009595392227637792	0.009313512652216967	0.9653380776041585	-1	0	0	0.3	3	0.7692307692307693	10	0.6818181818181818	0.46153846153846156	9	6	5	1	0	0.18181818181818182	11	2	15	0.09090909090909091	0	0.889983362047252	0.9226780091314034	0.32084811451682727	0.9079452078664157	0.2727162249863954	0.926637566458353	0.9630077698676801	0.9194391328263173	1.0	0.1111111111111111	0.0	0.009313512652216967	0.009313512652216967
4073	0.0222478471966231	0.009776625408186428	0.009543016259791539	0.9640557625812569	-1	0	0	0.3	3	0.7692307692307693	10	0.6818181818181818	0.46153846153846156	9	6	5	1	0	0.18181818181818182	11	2	15	0.09090909090909091	0	0.889983362047252	0.9226780091314034	0.36507036817697275	0.9093145698666556	0.2727162249863954	0.9250233646448911	0.9630077698676801	0.9192657919896863	1.0	0.1111111111111111	0.0	0.009543016259791539	0.009543016259791539
1972	0.02281277216218045	0.009542421325951372	-0.003386694335196417	0.9693253601442736	-1	0	0	0.3	3	0.75	9	0.42424242424242425	0.5833333333333334	10	7	3	2	0	0.2727272727272727	11	3	14	0.2857142857142857	0	0.8830563788595043	0.952081072410893	0.3952497923108	0.9478103708363127	0.3541662945363516	0.9435698816164977	0.948886574988775	0.9479300425924516	0.55	0.1	0.0	-0.0003386694335196417	-0.0003386694335196417
3583	0.022027797717576417	0.010847746977172907	0.010428098986391481	0.965801509100549	-1	0	0	0.3	3	0.7692307692307693	10	0.6818181818181818	0.46153846153846156	9	6	5	1	0	0.18181818181818182	11	2	15	0.09090909090909091	0	0.889983362047252	0.9289572030208604	0.36507036817697275	0.9093145698666556	0.2727162249863954	0.9269506896861955	0.9630077698676801	0.9221755593504188	1.0	0.1111111111111111	0.0	0.010428098986391481	0.010428098986391481
1323	0.014019233154384886	0.0026593027100233688	-0.0014181483739217585	0.9758163895437575	-1	0	0	0.25	2	0.8888888888888888	8	0.55	0.5555555555555556	7	5	3	2	0	0.2	10	2	11	0.25	0	0.889983362047252	0.926403088361637	0.2141078692324232	0.7885039940540681	0.3529215972486316	0.9533504250353456	0.9523097451788124	0.907932844489016	0.5714285714285714	0.14285714285714285	0.0	-0.00014181483739217585	-0.00014181483739217585
3962	0.022262988173284436	0.010357263111250571	0.009811059770382416	0.9668025185595556	-1	0	0	0.3	3	0.7692307692307693	10	0.6818181818181818	0.46153846153846156	9	6	5	1	0	0.18181818181818182	11	2	15	0.09090909090909091	0	0.889983362047252	0.9289572030208604	0.36507036817697275	0.9093145698666556	0.2727162249863954	0.9269506896861955	0.9630077698676801	0.9221755593504188	1.0	0.1111111111111111	0.0	0.009811059770382416	0.009811059770382416
3472	0.02214450954368892	0.009611946713894044	0.009479401818671584	0.9638135701334816	-1	0	0	0.3	3	0.7692307692307693	10	0.6818181818181818	0.46153846153846156	9	6	5	1	0	0.18181818181818182	11	2	15	0.09090909090909091	0	0.889983362047252	0.9226780091314034	0.36507036817697275	0.9093145698666556	0.2727162249863954	0.9250233646448911	0.9630077698676801	0.9192657919896863	1.0	0.1111111111111111	0.0	0.009479401818671584	0.009479401818671584
1387	0.008685678649502112	0.0026463375579918735	0.0026295912906807183	0.9745337250832491	-1	0	0	0.3333333333333333	2	0.8333333333333334	5	0.5714285714285714	0.8333333333333334	7	5	0	0	0	0.2857142857142857	7	2	8	0.0	0	0.4033813754949601	0.9781023572864942	0.833927249277453	0.9123041761944981	0.4759260976087579	0.9253335138249261	0.8976178087963023	0.9471576432664667	0	0	0.0	0.0026295912906807183	0.0026295912906807183
1997	0.02378638103365085	0.0072362180452915405	-0.006878223482636494	0.96521932262261	-1	0	0	0.3	3	0.7692307692307693	10	0.6818181818181818	0.46153846153846156	9	6	5	0	0	0.18181818181818182	11	2	15	0.0	0	0.9374204824953892	0.9207926049858565	0.32084811451682727	0.9235836792450626	0.35541099182407165	0.9224267988795739	0.9624130770263568	0.9222754016343919	0	0	0.0	-0.0006878223482636494	-0.0006878223482636494
4800	0.020985579517295752	0.007841952336677343	0.00749399444281393	0.9759365680999629	-1	0	0	0.3	3	0.7692307692307693	10	0.625	0.46153846153846156	7	6	7	2	0	0.16666666666666666	12	2	15	0.11764705882352941	0	0.889983362047252	0.9380456137001151	0.32084811451682727	0.8676342440354968	0.2727162249863954	0.9436113465959379	0.9662510401627847	0.9221326695946154	0.5714285714285714	0.2857142857142857	0.0	0.00749399444281393	0.00749399444281393
198	0.002025392068681291	0.0019126099920131322	-0.0019117530495924818	0.98446962498581	-1	0	0	1.0	2	0.0	0	1.0	0	1	0	1	0	0	0.3333333333333333	3	1	3	0.0	1.0	0	0	0	0	0	0	0	0	0	0	0	-0.00019117530495924817	-0.00019117530495924817
2319	0.022320917883690127	0.009126710442793614	0.008682813701893556	0.968705761066352	-1	0	0	0.3	3	0.7692307692307693	10	0.6818181818181818	0.46153846153846156	9	6	5	1	0	0.18181818181818182	11	2	15	0.09090909090909091	0	0.889983362047252	0.9099400803507215	0.36507036817697275	0.8976641401433226	0.2727162249863954	0.9269506896861955	0.9630077698676801	0.9122750365427861	1.0	0.1111111111111111	0.0	0.008682813701893556	0.008682813701893556
1331	0.02546421460265164	0.00723033449653388	-0.006352959554981104	0.9784993553688498	-1	0	0	0.4	4	0.5384615384615384	7	0.3125	0.5384615384615384	10	7	4	2	0	0.75	6	8	15	0.2222222222222222	0	0.35349613455980744	0.953280545688258	0.43569425411893353	0.8901355194602276	0.24186159323403622	0.9319927247424977	0.8035148479057146	0.9292480099905344	0.55	0.1	0.0	-0.0006352959554981103	-0.0006352959554981103
3954	0.022994742120257764	0.01048855312879613	0.010253788633947922	0.9652873420664687	-1	0	0	0.3	3	0.7692307692307693	10	0.6818181818181818	0.46153846153846156	9	6	5	1	0	0.18181818181818182	11	2	15	0.09090909090909091	0	0.889983362047252	0.9226780091314034	0.36507036817697275	0.9093145698666556	0.2727162249863954	0.9250233646448911	0.9630077698676801	0.9192657919896863	1.0	0.5555555555555556	0.0	0.010253788633947922	0.010253788633947922
449	0.001815569168498894	0.0017694153741435585	-0.0017682503192332077	0.9836104377048048	-1	0	0	1.0	1	0	0	1.0	0	1	0	0	1	0	0.5	2	1	2	0.3333333333333333	0	0	0	0	0	0	0	0	0	0	0	0	-0.00017682503192332076	-0.00017682503192332076
2492	0.02079844208101198	0.007143322436204849	-0.0018022041121140409	0.9716536651161752	-1	0	0	0.2	2	0.9230769230769231	12	0.5357142857142857	0.6923076923076923	11	9	3	1	0	0.14285714285714285	14	2	15	0.125	0	0.8862548960423824	0.9080696884488236	0.32084811451682727	0.8976983892904827	0.2727162249863954	0.9496515738315443	0.9509193002081009	0.9217555586875615	1.0	0.09090909090909091	0.0	-0.0001802204112114041	-0.0001802204112114041
819	0.020275232098079868	0.0018991253131340263	0.0018961202305526885	0.9793402678985206	-1	0	0	0.1	1	1.0	13	1.0	1.0	14	13	0	0	0	0.06666666666666667	15	1	15	0.0	0	0.6078926553353967	0.9394771438951516	0.6982687062003878	0.9505259145182879	0.2603358479944629	0.9511390988011916	0.8894959002827127	0.9472925194849663	0	0	0.0	0.0018961202305526885	0.0018961202305526885
26	0.0032610929887324333	0.0031538794773812414	-0.0031533909034911875	0.9812831343563752	-1	0	0	0.5	2	0.75	3	0.5	0.5	2	2	3	1	0	0.75	4	3	6	0.1	0.4	0.6898664118190557	0.7870003683662262	0.7407480094182569	0.6099310736598447	0.2985419719431066	0.5358713823347865	0.8913848586016522	0.6530707079824011	1.0	0.5	0.0	-0.00031533909034911874	-0.00031533909034911874
24	0.007542614426679089	0.0023593282225735867	-0.002344844190989248	0.9454884992106375	-1	0	0	0.25	1	1.0	3	1.0	1.0	3	3	1	3	0	0.2	1	5	5	0.5	0	0.6310291842915249	0.9257181007413169	0.7554547672039027	0.5635762342575967	0.9196431593316664	0.9572772654832049	0.8116972939875098	0.8768123726980007	0.3333333333333333	1.0	0.0	-0.00023448441909892478	-0.00023448441909892478
2539	0.02265515261932502	0.009872738718287342	0.009734402845091417	0.9636134355441502	-1	0	0	0.3	3	0.7692307692307693	10	0.6818181818181818	0.46153846153846156	9	6	5	1	0	0.18181818181818182	11	2	15	0.09090909090909091	0	0.889983362047252	0.9226780091314034	0.36507036817697275	0.9093145698666556	0.2727162249863954	0.9250233646448911	0.9630077698676801	0.9192657919896863	1.0	0.1111111111111111	0.0	0.009734402845091417	0.009734402845091417
1575	0.0030012632792639484	0.002774810367894135	-0.0027742385429750096	0.9747566433518795	-1	0	0	0.75	3	0.5	2	0.75	0.25	3	1	2	2	0	0.5	2	4	6	0.3333333333333333	0.5	0.9756268574574045	0.6595186265841795	0.6268686970147502	0.8334547099648351	0.3026544586882112	0.822922378849403	0.8992007610709456	0.7806135101344742	0.6666666666666666	0	0.0	-0.00027742385429750096	-0.00027742385429750096
3041	0.022453311808095063	0.010180092094040588	0.010030614157306253	0.9636647523744177	-1	0	0	0.3	3	0.7692307692307693	10	0.6818181818181818	0.46153846153846156	9	6	5	1	0	0.18181818181818182	11	2	15	0.09090909090909091	0	0.889983362047252	0.9226780091314034	0.36507036817697275	0.9093145698666556	0.2727162249863954	0.9250233646448911	0.9630077698676801	0.9192657919896863	1.0	0.1111111111111111	0.0	0.010030614157306253	0.010030614157306253
3978	None	None	None	None	None	0	0	0.2	2	0.8333333333333334	10	0.875	0.5	8	6	5	2	0	0.25	2	8	14	0.16666666666666666	0.16666666666666666	0.8830563788595043	0.6139212758793712	0.422069221167927	0.862792413685293	0.3240397633537581	0.9081615852808059	0.9288869732906775	0.8221962535170766	0.5625	0.25	0.0	None	None
531	0.0030479496031275964	0.0029956879680792347	-0.002995486813323844	0.9816101360802643	-1	0	0	0.3333333333333333	1	1.0	2	1.0	1.0	3	2	0	0	0	0.25	4	1	4	0.0	0	0.6930431455530054	0.5864565208890723	0.6265310647149216	0.7161305014374705	0.8433916429210753	0.8352969315577697	0.7010161390393731	0.7243432379997284	0	0	0.0	-0.0002995486813323844	-0.0002995486813323844
3319	0.022066236264290672	0.0025438348899986768	-0.002474240931231498	0.9694288205515318	-1	0	0	0.3	3	0.7692307692307693	10	0.6818181818181818	0.46153846153846156	9	6	5	1	0	0.18181818181818182	11	2	15	0.09090909090909091	0	0.889983362047252	0.9221260689319276	0.36507036817697275	0.9093145698666556	0.2727162249863954	0.9258727170046902	0.9606075206812608	0.9193795030278737	1.0	0.1111111111111111	0.0	-0.0002474240931231498	-0.0002474240931231498
2269	0.02219711939843877	0.009650431529049921	0.009395138760276948	0.9637929542077535	-1	0	0	0.3	3	0.7692307692307693	10	0.6818181818181818	0.46153846153846156	9	6	5	1	0	0.18181818181818182	11	2	15	0.09090909090909091	0	0.889983362047252	0.9226780091314034	0.36507036817697275	0.9093145698666556	0.2727162249863954	0.9250233646448911	0.9630077698676801	0.9192657919896863	1.0	0.1111111111111111	0.0	0.009395138760276948	0.009395138760276948
2512	0.02240519424777131	0.01052364203910987	0.010270612181571336	0.9633524361412724	-1	0	0	0.3	3	0.7692307692307693	10	0.6818181818181818	0.46153846153846156	9	6	5	1	0	0.18181818181818182	11	2	15	0.09090909090909091	0	0.889983362047252	0.9226780091314034	0.36507036817697275	0.9093145698666556	0.2727162249863954	0.9250233646448911	0.9630077698676801	0.9192657919896863	1.0	0.1111111111111111	0.0	0.010270612181571336	0.010270612181571336
203	0.006413105923962704	0.003291590238247459	-0.003289553783646073	0.9618230629606397	-1	0	0	0.5	2	0.75	3	0.6	0.5	3	2	2	1	0	0.4	5	2	6	0.14285714285714285	0	0.37987419987719717	0.9069141728135535	0.8191048287907702	0.5463725596474349	0.5375914841679179	0.8727633776553623	0.8690231220906871	0.8119486788021207	1.0	0.6666666666666666	0.0	-0.0003289553783646073	-0.0003289553783646073
1746	0.022987722949901524	0.008515150378193464	0.008434385880761838	0.966821732924543	-1	0	0	0.3	3	0.7692307692307693	10	0.6818181818181818	0.46153846153846156	9	6	5	1	0	0.18181818181818182	11	2	15	0.09090909090909091	0	0.889983362047252	0.9058426799734184	0.36507036817697275	0.9048858673674443	0.2727162249863954	0.9250233646448911	0.9552335330746359	0.9123834774670446	1.0	0.2222222222222222	0.0	0.008434385880761838	0.008434385880761838
2999	0.020150312417176682	0.007468575289613746	-6.647595255971533e-05	0.9750963503167703	-1	0	0	0.3333333333333333	3	0.7272727272727273	8	0.43333333333333335	0.45454545454545453	8	5	4	2	0	0.3	10	3	13	0.2222222222222222	0	0.9197928488624811	0.9319229148894342	0.3252096766756688	0.92049705373193	0.24092527333975186	0.934766697831725	0.9646652357385388	0.9293021439714662	0.5625	0.125	0.0	-6.647595255971532e-06	-6.647595255971532e-06
3386	0.013256314454608006	0.0031645942518031653	-0.003107616773737413	0.9830611160152202	-1	0	0	0.4	4	0.6666666666666666	8	0.4666666666666667	0.4166666666666667	8	5	5	1	0	0.3	3	10	14	0.09090909090909091	0.16666666666666666	0.889983362047252	0.9273192984123251	0.37973807555392713	0.9195135558972968	0.2727162249863954	0.8993936144552989	0.9561783497338375	0.9161251905740869	1.0	0.125	0.0	-0.0003107616773737413	-0.0003107616773737413
3815	0.020166759384995386	0.008078107762369736	0.007418892916156689	0.9734566717170037	-1	0	0	0.3	3	0.7692307692307693	10	0.45454545454545453	0.5384615384615384	9	7	5	1	0	0.2727272727272727	11	3	15	0.08333333333333333	0	0.889983362047252	0.9190245808278954	0.36507036817697275	0.8798482305417281	0.2727162249863954	0.9074932060545795	0.9503619631901309	0.9033070165444725	1.0	0.1111111111111111	0.0	0.007418892916156689	0.007418892916156689
4638	0.02553880481025037	0.009945089624865034	-0.009883121535690712	0.9695624325145601	-1	0	0	0.3	3	0.6923076923076923	9	0.4166666666666667	0.6153846153846154	9	8	5	1	0	0.25	12	3	15	0.07692307692307693	0	0.889983362047252	0.7285622759657705	0.3944057829308816	0.8999209072449184	0.2727162249863954	0.8875970109655011	0.9297679702638819	0.8519575840011935	1.0	0.1111111111111111	0.0	-0.0009883121535690712	-0.0009883121535690712
2203	0.02690091216913356	0.01092439391954913	0.007794564435017525	0.9659372460509528	-1	0	0	0.2	2	0.9230769230769231	12	0.4166666666666667	0.6153846153846154	10	8	4	1	0	0.25	12	3	15	0.1	0	0.889983362047252	0.9135734608226931	0.37973807555392713	0.9124437463946162	0.2727162249863954	0.9105279518492373	0.9506319062216605	0.9121898275417362	1.0	0.1	0.0	0.007794564435017525	0.007794564435017525
1321	0.019695718091795416	0.0075196563833054755	0.0009845103678131283	0.9745143672099369	-1	0	0	0.3	3	0.75	9	0.35	0.5833333333333334	10	7	3	2	0	0.4	10	4	14	0.2857142857142857	0	0.8830563788595043	0.9133036543882621	0.3908882301519584	0.9256383568184327	0.32574410444252255	0.9093991406620487	0.9460562687995109	0.9163819216858482	0.55	0.1	0.0	0.0009845103678131283	0.0009845103678131283
141	0.03275216278512198	0.012599389949156386	-0.01251329889562354	0.8943743606571573	-1	0	0	0.2	2	0.8461538461538461	11	0.26785714285714285	0.46153846153846156	7	6	7	0	0	0.875	7	8	15	0.0	0	0.8043307032883169	0.8984287316504279	0.3637758292862256	0.9212465799892359	0.8379376660754844	0.893974587626709	0.9312198306376799	0.905260959339364	0	0	0.0	-0.001251329889562354	-0.001251329889562354
3608	0.021205241850405575	0.004423319777954292	0.002804804072187862	0.9760018286899786	-1	0	0	0.2	2	0.8333333333333334	10	0.6363636363636364	0.5	8	6	5	1	0	0.18181818181818182	11	2	14	0.08333333333333333	0	0.8830563788595043	0.9214744269810715	0.37973807555392713	0.9084914998466046	0.2727162249863954	0.8955229132513145	0.9412183335687331	0.9090520337265682	1.0	0	0.0	0.002804804072187862	0.002804804072187862
3448	0.021845127695865024	0.004449523315242103	-0.004131551004781793	0.9761436479277827	-1	0	0	0.3	3	0.7692307692307693	10	0.625	0.5384615384615384	9	7	5	1	0	0.16666666666666666	12	2	15	0.08333333333333333	0	0.889983362047252	0.9219723403306403	0.36507036817697275	0.9093145698666556	0.2727162249863954	0.9250233646448911	0.9509193002081009	0.9190217780537677	1.0	0.5555555555555556	0.0	-0.0004131551004781793	-0.0004131551004781793
3340	0.01625967955228482	0.0029583401774130546	-0.00178397911346736	0.9700784753031396	-1	0	0	0.2	2	0.8333333333333334	10	0.6363636363636364	0.5	8	6	5	1	0	0.18181818181818182	11	2	14	0.08333333333333333	0	0.889983362047252	0.6175445159692734	0.37973807555392713	0.9084914998466046	0.2727162249863954	0.8955229132513145	0.9561783497338375	0.8376679059270801	1.0	0.125	0.0	-0.000178397911346736	-0.000178397911346736
1205	0.019249390360607365	0.0029470072742154097	0.0022810347848530913	0.9786769448136018	-1	0	0	0.1111111111111111	1	1.0	11	1.0	1.0	12	11	0	0	0	0.07692307692307693	13	1	13	0.0	0	0.618967707874541	0.8512905384805232	0.5680313132296917	0.9486829996402468	0.4224861929143314	0.9693603188103732	0.8660217382748763	0.9373435962284267	0	0	0.0	0.0022810347848530913	0.0022810347848530913
3330	0.022294029864278024	0.009604632583858914	0.009513515403164093	0.9649998818919187	-1	0	0	0.3	3	0.7692307692307693	10	0.6818181818181818	0.46153846153846156	9	6	5	1	0	0.18181818181818182	11	2	15	0.09090909090909091	0	0.889983362047252	0.9226780091314034	0.36507036817697275	0.9093145698666556	0.2727162249863954	0.9250233646448911	0.9630077698676801	0.9192657919896863	1.0	0.2222222222222222	0.0	0.009513515403164093	0.009513515403164093
1868	0.02209462249913998	0.010045686413498334	0.009952308443390843	0.9650061266877148	-1	0	0	0.3	3	0.7692307692307693	10	0.6818181818181818	0.46153846153846156	9	6	5	1	0	0.18181818181818182	11	2	15	0.09090909090909091	0	0.889983362047252	0.9226780091314034	0.36507036817697275	0.9093145698666556	0.2727162249863954	0.9250233646448911	0.9630077698676801	0.9192657919896863	1.0	0.1111111111111111	0.0	0.009952308443390843	0.009952308443390843
3582	0.02272371010390729	0.009916294964014269	0.009531797075042035	0.9636441915822337	-1	0	0	0.3	3	0.7692307692307693	10	0.6818181818181818	0.46153846153846156	9	6	5	1	0	0.18181818181818182	11	2	15	0.09090909090909091	0	0.889983362047252	0.9226780091314034	0.36507036817697275	0.9093145698666556	0.2727162249863954	0.9250233646448911	0.9630077698676801	0.9192657919896863	1.0	0.1111111111111111	0.0	0.009531797075042035	0.009531797075042035
1028	0.018718934193264467	0.0013808715035495934	0.0013504309906694088	0.9789788427477495	-1	0	0	0.2	2	0.8461538461538461	11	0.3409090909090909	0.7692307692307693	12	10	2	0	0	0.36363636363636365	11	4	15	0.0	0	0.5199641529382186	0.8530821223478386	0.5129335421395744	0.9559673539077974	0.2603358479944629	0.9392893477684982	0.8274551779454936	0.9258937512701318	0	0	0.0	0.0013504309906694088	0.0013504309906694088
447	0.0020253422985971733	0.0018115014538306706	-0.0018101308847761636	0.9845957795545127	-1	0	0	1.0	1	0	0	1.0	0	1	0	0	1	0	0.5	2	1	2	0.3333333333333333	0	0	0	0	0	0	0	0	0	0	0	0	-0.00018101308847761637	-0.00018101308847761637
3658	0.022016213089827513	0.010201894650328953	0.009965851940968688	0.9632286352943736	-1	0	0	0.3	3	0.7692307692307693	10	0.6818181818181818	0.46153846153846156	9	6	5	1	0	0.18181818181818182	11	2	15	0.09090909090909091	0	0.889983362047252	0.9226780091314034	0.36507036817697275	0.9093145698666556	0.2727162249863954	0.9250233646448911	0.9630077698676801	0.9192657919896863	1.0	0.1111111111111111	0.0	0.009965851940968688	0.009965851940968688
4735	0.022797822175143173	0.010178943122878748	0.009803918484063907	0.9647341230269687	-1	0	0	0.3	3	0.7692307692307693	10	0.6818181818181818	0.46153846153846156	9	6	5	1	0	0.18181818181818182	11	2	15	0.09090909090909091	0	0.889983362047252	0.9226780091314034	0.36507036817697275	0.9093145698666556	0.2727162249863954	0.9250233646448911	0.9630077698676801	0.9192657919896863	1.0	0.1111111111111111	0.0	0.009803918484063907	0.009803918484063907
138	0.0064823678924115676	0.0056457082535657024	-0.005642656064808996	0.9714735212621396	-1	0.5	2	0.7	7	0.38461538461538464	5	0.375	0.3076923076923077	9	4	5	1	0	0.625	8	5	15	0.1111111111111111	0.5714285714285714	0.5166399597380635	0.8842723176204786	0.3669632701946331	0.9342932649561417	0.7382272117799463	0.9467362693980674	0.9321891394232572	0.9256670093125441	1.0	0.6666666666666666	0.0	-0.0005642656064808996	-0.0005642656064808996
2243	0.0220415899114642	0.009637865379278392	0.009452844707193602	0.9640855243264624	-1	0	0	0.3	3	0.7692307692307693	10	0.6818181818181818	0.46153846153846156	9	6	5	1	0	0.18181818181818182	11	2	15	0.09090909090909091	0	0.889983362047252	0.9226780091314034	0.36507036817697275	0.9093145698666556	0.2727162249863954	0.9269506896861955	0.9630077698676801	0.9199587958058578	1.0	0.1111111111111111	0.0	0.009452844707193602	0.009452844707193602
4476	0.023514968060175306	0.005525836497665753	-0.005385560760062506	0.9814968052436843	-1	0	0	0.3	3	0.75	9	0.7	0.4166666666666667	8	5	5	1	0	0.2	10	2	14	0.09090909090909091	0	0.889983362047252	0.9273192984123251	0.37973807555392713	0.9195135558972968	0.2727162249863954	0.8956734250954835	0.9561783497338375	0.915083166291776	1.0	0.125	0.0	-0.0005385560760062506	-0.0005385560760062506
626	0.013181052169782688	0.004348301712467456	-0.004326311291082931	0.9761695540557586	-1	0.25	1	0.4	4	0.5833333333333334	7	0.7	0.4166666666666667	7	5	6	1	0	0.8	5	4	14	0.07142857142857142	0	0.22353915303225155	0.9683545357724842	0.6268686970147502	0.7821633787986974	0.6298587549913683	0.8629679004546482	0.8661306955095112	0.8984233780888793	1.0	0.14285714285714285	0.0	-0.0004326311291082931	-0.0004326311291082931
4802	0.022588120373205726	0.010511457260970029	0.010209473411360012	0.9637569737391888	-1	0	0	0.3	3	0.7692307692307693	10	0.6818181818181818	0.46153846153846156	9	6	5	1	0	0.18181818181818182	11	2	15	0.09090909090909091	0	0.889983362047252	0.9226780091314034	0.36507036817697275	0.9093145698666556	0.2727162249863954	0.9250233646448911	0.9630077698676801	0.9192657919896863	1.0	0.5555555555555556	0.0	0.010209473411360012	0.010209473411360012
3249	0.022823394086405886	0.009998316544923409	0.009747157027611855	0.9643128882688169	-1	0	0	0.3	3	0.7692307692307693	10	0.6818181818181818	0.46153846153846156	9	6	5	1	0	0.18181818181818182	11	2	15	0.09090909090909091	0	0.889983362047252	0.9226780091314034	0.36507036817697275	0.9093145698666556	0.2727162249863954	0.9260251187754359	0.961161162181732	0.9196245981209485	1.0	0.2222222222222222	0.0	0.009747157027611855	0.009747157027611855
3859	0.022028035402049832	0.009872659019303918	0.009742485206816321	0.9640599433841562	-1	0	0	0.3	3	0.7692307692307693	10	0.6818181818181818	0.46153846153846156	9	6	5	1	0	0.18181818181818182	11	2	15	0.09090909090909091	0	0.889983362047252	0.9226780091314034	0.36507036817697275	0.9093145698666556	0.2727162249863954	0.9250233646448911	0.9630077698676801	0.9192657919896863	1.0	0.2222222222222222	0.0	0.009742485206816321	0.009742485206816321
414	0.002233576926609512	0.0021054252754831386	-0.002102423006542726	0.9841200889423659	-1	0	0	1.0	3	0.0	0	0.6666666666666666	0	3	0	0	0	0	0.6666666666666666	3	2	4	0.0	1.0	0	0	0	0	0	0	0	0	0	0	0	-0.0002102423006542726	-0.0002102423006542726
277	0.002033373143385991	0.0019609443912196422	-0.0019609263438020693	0.9856447023702967	-1	0	0	1.0	1	0	0	1.0	0	1	0	0	2	0	0.5	2	1	2	0.6666666666666666	0	0	0	0	0	0	0	0	0	0	0	0	-0.00019609263438020693	-0.00019609263438020693
2797	0.022434958662302298	0.010082935303682402	0.009808040559636187	0.964739267666028	-1	0	0	0.3	3	0.7692307692307693	10	0.6818181818181818	0.46153846153846156	9	6	5	1	0	0.18181818181818182	11	2	15	0.09090909090909091	0	0.889983362047252	0.9226780091314034	0.36507036817697275	0.9093145698666556	0.2727162249863954	0.9336657371674278	0.961161162181732	0.9224661512385297	1.0	0.1111111111111111	0.0	0.009808040559636187	0.009808040559636187
2590	0.022477397847330726	0.009698254830975852	0.00947762457552794	0.964251656683925	-1	0	0	0.3	3	0.7692307692307693	10	0.6818181818181818	0.46153846153846156	9	6	5	1	0	0.18181818181818182	11	2	15	0.09090909090909091	0	0.889983362047252	0.9226780091314034	0.36507036817697275	0.9093145698666556	0.2727162249863954	0.9260251187754359	0.961161162181732	0.9196245981209485	1.0	0	0.0	0.00947762457552794	0.00947762457552794
4505	0.020956489577992156	0.004429360687768667	-0.004429347367417711	0.9815653080570921	-1	0	0	0.3	3	0.7692307692307693	10	0.625	0.5384615384615384	9	7	5	2	0	0.16666666666666666	12	2	15	0.16666666666666666	0	0.889983362047252	0.9193689363068287	0.36507036817697275	0.8563409034317714	0.2727162249863954	0.9236913517587912	0.9509004570845017	0.9035703478989443	0.5555555555555556	0.1111111111111111	0.0	-0.0004429347367417711	-0.0004429347367417711
1480	0.022570115711118704	0.010139186531810847	-0.009702568210437112	0.9565133862276483	-1	0	0	0.2	2	0.9166666666666666	11	0.42424242424242425	0.5833333333333334	9	7	4	1	0	0.2727272727272727	11	3	14	0.1	0	0.889983362047252	0.9058426799734184	0.3518715480305729	0.9032121382909085	0.2727162249863954	0.9250233646448911	0.9552335330746359	0.911867954792538	1.0	0.1111111111111111	0.0	-0.0009702568210437112	-0.0009702568210437112
4493	0.024085680680269696	0.0030697987270617037	-0.0030659336008052062	0.9631126303503144	-1	0	0	0.3	3	0.7692307692307693	10	0.6818181818181818	0.46153846153846156	9	6	5	1	0	0.18181818181818182	11	2	15	0.09090909090909091	0	0.889983362047252	0.9301027771794729	0.36507036817697275	0.9093145698666556	0.2727162249863954	0.9250233646448911	0.9509193002081009	0.9219207797094897	1.0	0.1111111111111111	0.0	-0.0003065933600805206	-0.0003065933600805206
3155	0.022549895548558546	0.007776510032879152	0.007718107782639192	0.9653459124597291	-1	0	0	0.3	3	0.7692307692307693	10	0.6818181818181818	0.46153846153846156	9	6	5	1	0	0.18181818181818182	11	2	15	0.09090909090909091	0	0.889983362047252	0.9226780091314034	0.36507036817697275	0.9116402527180211	0.2727162249863954	0.9269506896861955	0.9630077698676801	0.9206563807662456	1.0	0.1111111111111111	0.0	0.007718107782639192	0.007718107782639192
2694	0.022641321309468148	0.010135035827079782	0.009955803130452476	0.9654943343690926	-1	0	0	0.3	3	0.7692307692307693	10	0.6818181818181818	0.46153846153846156	9	6	5	1	0	0.18181818181818182	11	2	15	0.09090909090909091	0	0.889983362047252	0.9226780091314034	0.36507036817697275	0.9093145698666556	0.2727162249863954	0.9250233646448911	0.9630077698676801	0.9192657919896863	1.0	0.1111111111111111	0.0	0.009955803130452476	0.009955803130452476
4449	0.024003718251559458	0.009007245853032343	-0.00415628715919471	0.9694966438007204	-1	0	0	0.3	3	0.7692307692307693	10	0.3409090909090909	0.5384615384615384	10	7	4	2	0	0.36363636363636365	11	4	15	0.2222222222222222	0	0.8830563788595043	0.952081072410893	0.3952497923108	0.9417249597562194	0.3241148081282141	0.9313569889465813	0.948886574988775	0.942303674669884	0.55	0.1	0.0	-0.00041562871591947103	-0.00041562871591947103
2851	0.02226014253920783	0.01277859891596749	-0.005602987036051965	0.9768982431599844	-1	0	0	0.3	3	0.7692307692307693	10	0.6818181818181818	0.46153846153846156	9	6	5	1	0	0.18181818181818182	11	2	15	0.09090909090909091	0	0.9680304978232671	0.9293074521531097	0.4761538476067802	0.9175007144669906	0.3787719838986496	0.9279860068756728	0.9366711102356692	0.9250971256651325	1.0	0.2222222222222222	0.0	-0.0005602987036051964	-0.0005602987036051964
1669	0.021691200576753646	0.0071363029919225395	0.007131552007967915	0.9675699836537472	-1	0	0	0.3	3	0.7692307692307693	10	0.6818181818181818	0.46153846153846156	9	6	5	1	0	0.18181818181818182	11	2	15	0.09090909090909091	0	0.889983362047252	0.9226780091314034	0.36507036817697275	0.912016753872375	0.2727162249863954	0.9250233646448911	0.9630077698676801	0.9200837467137798	1.0	0.1111111111111111	0.0	0.007131552007967915	0.007131552007967915
4699	0.02506904507266355	0.002620315331778295	-0.0025563380685871082	0.963980328043333	-1	0	0	0.3	3	0.7692307692307693	10	0.6818181818181818	0.46153846153846156	9	6	5	1	0	0.18181818181818182	11	2	15	0.09090909090909091	0	0.889983362047252	0.9281303082605109	0.36507036817697275	0.9093145698666556	0.2727162249863954	0.9250233646448911	0.9523097451788124	0.9211990765258866	1.0	0.1111111111111111	0.0	-0.0002556338068587108	-0.0002556338068587108
1998	0.012694877218945763	0.007814909228945333	-0.0023450835515788425	0.9829844418229076	-1	0	0	0.3333333333333333	3	0.7272727272727273	8	0.7222222222222222	0.45454545454545453	8	5	4	1	0	0.2222222222222222	9	2	13	0.1111111111111111	0	0.9197928488624811	0.9319229148894342	0.3252096766756688	0.92049705373193	0.24092527333975186	0.934766697831725	0.9646652357385388	0.9293021439714662	1.0	0.5	0.0	-0.00023450835515788425	-0.00023450835515788425
781	0.019481929587189042	0.0021300171002357226	0.0020046998191157544	0.9792814252748354	-1	0	0	0.1	1	1.0	13	1.0	1.0	14	13	0	0	0	0.06666666666666667	15	1	15	0.0	0	0.36384001220800405	0.9047464477600231	0.5779621443310559	0.9547893256066385	0.4688145158902657	0.9533442354335988	0.8705338422766693	0.9411890796012576	0	0	0.0	0.0020046998191157544	0.0020046998191157544
1245	0.027801547845104385	0.009681305482444787	-0.009679870254405316	0.973069403945463	-1	0	0	0.4	4	0.6923076923076923	9	0.2777777777777778	0.6153846153846154	10	8	4	1	0	0.6666666666666666	9	6	15	0.1	0.15384615384615385	0.4753773776391258	0.8931998236043144	0.5713715605892377	0.9444464296335632	0.2832089766528743	0.937838995762684	0.873855122250265	0.9280413149674369	1.0	0.2	0.0	-0.0009679870254405316	-0.0009679870254405316
767	0.014030676742648606	0.0044277764125422985	-0.00437517729403552	0.9737356692226166	-1	0	0	0.25	2	0.8888888888888888	8	0.55	0.5555555555555556	7	5	3	2	0	0.2	10	2	11	0.25	0	0.889983362047252	0.9344790357896113	0.32084811451682727	0.8072078863955603	0.3529215972486316	0.9465072163113368	0.9297679702638819	0.9105964861603723	0.5714285714285714	0.14285714285714285	0.0	-0.000437517729403552	-0.000437517729403552
798	0.020984869852386477	0.005394277661422534	-0.005349695845459576	0.9831739182006994	-1	0	0	0.42857142857142855	3	0.5	4	0.47619047619047616	0.5	5	4	4	1	0	0.42857142857142855	7	3	10	0.09090909090909091	0	0.9307387772576549	0.7048678329688263	0.5927765340929219	0.9468113988802971	0.8384883355766164	0.9170664452552256	0.7750487495845941	0.8860480530202954	1.0	0.2	0.0	-0.0005349695845459576	-0.0005349695845459576
448	0.0019358695541959285	0.0018828789844019089	-0.0018828597382293938	0.9844732040850142	-1	0	0	1.0	2	0.0	0	1.0	0	1	0	1	0	0	0.3333333333333333	3	1	3	0.0	1.0	0	0	0	0	0	0	0	0	0	0	0	-0.0001882859738229394	-0.0001882859738229394
1353	0.0235925083776684	0.007953926463540317	0.007721516484361986	0.9659900555667569	-1	0	0	0.3	3	0.7692307692307693	10	0.6818181818181818	0.46153846153846156	9	6	5	1	0	0.18181818181818182	11	2	15	0.09090909090909091	0	0.889983362047252	0.9226780091314034	0.36507036817697275	0.9048905606996851	0.2727162249863954	0.9250233646448911	0.9552523283947663	0.9179572264585909	1.0	0.1111111111111111	0.0	0.007721516484361986	0.007721516484361986
1492	0.022340701750291035	0.007976520332831506	0.007976259875355062	0.9654636995595903	-1	0	0	0.3	3	0.7692307692307693	10	0.6818181818181818	0.46153846153846156	9	6	5	1	0	0.18181818181818182	11	2	15	0.09090909090909091	0	0.889983362047252	0.9226780091314034	0.36507036817697275	0.9048905606996851	0.2727162249863954	0.9250233646448911	0.9552523283947663	0.9179572264585909	1.0	0.1111111111111111	0.0	0.007976259875355062	0.007976259875355062
274	0.0020145144691401462	0.001907732410399712	-0.0019076003265688674	0.9846617645341976	-1	0	0	1.0	2	0.0	0	1.0	0	1	0	1	0	0	0.3333333333333333	3	1	3	0.0	1.0	0	0	0	0	0	0	0	0	0	0	0	-0.00019076003265688674	-0.00019076003265688674
3663	0.021995266817338616	0.01023956187137879	0.010037300237406817	0.9660462686140888	-1	0	0	0.3	3	0.7692307692307693	10	0.6818181818181818	0.46153846153846156	9	6	5	1	0	0.18181818181818182	11	2	15	0.09090909090909091	0	0.889983362047252	0.9289572030208604	0.36507036817697275	0.9093145698666556	0.2727162249863954	0.9269506896861955	0.9630077698676801	0.9221755593504188	1.0	0.1111111111111111	0.0	0.010037300237406817	0.010037300237406817
1089	0.020468218067169103	0.0019625541468590024	4.498635047592885e-05	0.9797642721342463	-1	0	0	0.1	1	1.0	13	1.0	1.0	14	13	0	0	0	0.06666666666666667	15	1	15	0.0	0	0.5709019182092565	0.858520232467411	0.6147331501423743	0.9593911319026501	0.2603358479944629	0.9512605879241781	0.8705338422766693	0.9337365159722465	0	0	0.0	4.498635047592885e-05	4.498635047592885e-05
4143	0.022605813229249115	0.010414888463060247	0.010006445208457462	0.9684473340779437	-1	0	0	0.3	3	0.7692307692307693	10	0.6818181818181818	0.46153846153846156	9	6	5	1	0	0.18181818181818182	11	2	15	0.09090909090909091	0	0.889983362047252	0.9289572030208604	0.36507036817697275	0.9093145698666556	0.2727162249863954	0.9269506896861955	0.9630077698676801	0.9221755593504188	1.0	0.2222222222222222	0.0	0.010006445208457462	0.010006445208457462
2803	0.02208850680978956	0.010015292279366435	0.009794156376454598	0.9635829961050558	-1	0	0	0.3	3	0.7692307692307693	10	0.6818181818181818	0.46153846153846156	9	6	5	1	0	0.18181818181818182	11	2	15	0.09090909090909091	0	0.889983362047252	0.9226780091314034	0.36507036817697275	0.9093145698666556	0.2727162249863954	0.9250233646448911	0.9630077698676801	0.9192657919896863	1.0	0.1111111111111111	0.0	0.009794156376454598	0.009794156376454598
3046	0.023678958480240108	0.00483676655919298	-0.0045232591759144895	0.9593413606873284	-1	0	0	0.3	3	0.7692307692307693	10	0.6818181818181818	0.46153846153846156	9	6	5	1	0	0.18181818181818182	11	2	15	0.09090909090909091	0	0.889983362047252	0.8740558072746756	0.36507036817697275	0.9093145698666556	0.2727162249863954	0.9238966539657831	0.9509004570845017	0.9043368924093892	1.0	0.2222222222222222	0.0	-0.00045232591759144895	-0.00045232591759144895
2926	0.022417394258683145	0.010257737155815683	0.009959342023246455	0.9638544057648842	-1	0	0	0.3	3	0.7692307692307693	10	0.6818181818181818	0.46153846153846156	9	6	5	1	0	0.18181818181818182	11	2	15	0.09090909090909091	0	0.889983362047252	0.9226780091314034	0.36507036817697275	0.9093145698666556	0.2727162249863954	0.9250233646448911	0.9630077698676801	0.9192657919896863	1.0	0.2222222222222222	0.0	0.009959342023246455	0.009959342023246455
238	0.018598158832444426	0.002974897915276182	-0.0026686992984308305	0.9393078985124927	-1	0	0	0.2	2	0.9230769230769231	12	0.5357142857142857	0.9230769230769231	14	12	0	0	0	0.14285714285714285	14	2	15	0.0	0	0.5143702800107655	0.9542073736200487	0.7768099298559947	0.7528682045294549	0.43507685220293874	0.9564599878774631	0.9049275776533403	0.9178455653919386	0	0	0.0	-0.00026686992984308305	-0.00026686992984308305
836	0.008913137515309854	0.002051983531574469	-0.00013427951412217136	0.9827002549299476	-1	0.25	1	0.6	6	0.46153846153846156	6	0.5	0.07692307692307693	4	1	10	7	0	0.8333333333333334	5	6	15	0.3333333333333333	0.4	0.9239964651779864	0.9463341727226723	0.5376418922505517	0.943891652267437	0.39884153152682267	0.924280246491032	0.9338751999472653	0.9388604244389781	0.25	0.25	0.0	-1.3427951412217136e-05	-1.3427951412217136e-05
4734	0.022276814249318832	0.010349378052060388	0.009869940366823801	0.963508582312031	-1	0	0	0.3	3	0.7692307692307693	10	0.6818181818181818	0.46153846153846156	9	6	5	1	0	0.18181818181818182	11	2	15	0.09090909090909091	0	0.889983362047252	0.9226780091314034	0.36507036817697275	0.9093145698666556	0.2727162249863954	0.9250233646448911	0.9630077698676801	0.9192657919896863	1.0	0.1111111111111111	0.0	0.009869940366823801	0.009869940366823801
4082	0.0256070514534674	0.009671020162086017	-0.009670914324335157	0.9623595832303947	-1	0	0	0.3	3	0.7692307692307693	10	0.6818181818181818	0.46153846153846156	9	6	5	1	0	0.18181818181818182	11	2	15	0.09090909090909091	0	0.889983362047252	0.8918097454425472	0.36507036817697275	0.9093145698666556	0.2727162249863954	0.9269506896861955	0.9509004570845017	0.9103955232265861	1.0	0.2222222222222222	0.0	-0.0009670914324335156	-0.0009670914324335156
95	0.001992390694453014	0.001835512509729135	-0.0018345067755104548	0.9848665243987688	-1	0	0	1.0	1	0	0	1.0	0	1	0	0	0	0	0.5	2	1	2	0.0	0	0	0	0	0	0	0	0	0	0	0	0	-0.00018345067755104548	-0.00018345067755104548
2549	0.022506705359015514	0.010124987524204807	0.009904664811011063	0.9658931157769207	-1	0	0	0.3	3	0.7692307692307693	10	0.6818181818181818	0.46153846153846156	9	6	5	1	0	0.18181818181818182	11	2	15	0.09090909090909091	0	0.889983362047252	0.9226780091314034	0.36507036817697275	0.9093145698666556	0.2727162249863954	0.9250233646448911	0.9630077698676801	0.9192657919896863	1.0	0.1111111111111111	0.0	0.009904664811011063	0.009904664811011063
2905	0.022087331974124484	0.0026687074364061146	-0.0026632222640227293	0.9681751113675955	-1	0	0	0.3	3	0.7692307692307693	10	0.6818181818181818	0.46153846153846156	9	6	5	1	0	0.18181818181818182	11	2	15	0.09090909090909091	0	0.889983362047252	0.9221260689319276	0.36507036817697275	0.9093145698666556	0.2727162249863954	0.9240179774885071	0.9606075206812608	0.9187169037090773	1.0	0.1111111111111111	0.0	-0.00026632222640227295	-0.00026632222640227295
3375	0.022003005382276432	0.009943047970064412	0.00976694387700669	0.9646647277506134	-1	0	0	0.3	3	0.7692307692307693	10	0.6818181818181818	0.46153846153846156	9	6	5	1	0	0.18181818181818182	11	2	15	0.09090909090909091	0	0.889983362047252	0.9226780091314034	0.36507036817697275	0.9093145698666556	0.2727162249863954	0.9269506896861955	0.9630077698676801	0.9199587958058578	1.0	0.1111111111111111	0.0	0.00976694387700669	0.00976694387700669
1722	0.02249809482299537	0.007024489559278883	0.0070103091178093735	0.9663250405097777	-1	0	0	0.3	3	0.7692307692307693	10	0.6818181818181818	0.46153846153846156	9	6	5	1	0	0.18181818181818182	11	2	15	0.09090909090909091	0	0.889983362047252	0.9226780091314034	0.36507036817697275	0.912016753872375	0.2727162249863954	0.9250233646448911	0.9630077698676801	0.9200837467137798	1.0	0.1111111111111111	0.0	0.0070103091178093735	0.0070103091178093735
1763	0.02178693772139958	0.007371377021968572	0.0072959531064286254	0.9673502688136888	-1	0	0	0.3	3	0.7692307692307693	10	0.6818181818181818	0.46153846153846156	9	6	5	1	0	0.18181818181818182	11	2	15	0.09090909090909091	0	0.889983362047252	0.9226780091314034	0.36507036817697275	0.912016753872375	0.2727162249863954	0.9250233646448911	0.9630077698676801	0.9200837467137798	1.0	0.1111111111111111	0.0	0.0072959531064286254	0.0072959531064286254
4444	0.01967435187505964	0.006178961643967044	0.005369164817381021	0.9774107041929625	-1	0	0	0.4	4	0.6153846153846154	8	0.6818181818181818	0.46153846153846156	8	6	6	1	0	0.18181818181818182	11	2	15	0.07142857142857142	0	0.889983362047252	0.9285225912831803	0.3429592413469	0.8568208654111561	0.2727162249863954	0.9334389845169405	0.9578374558574854	0.9114417682611936	1.0	0.625	0.0	0.005369164817381021	0.005369164817381021
3736	0.022279307274626223	0.009904339617389363	0.009559738445258632	0.9660407955411204	-1	0	0	0.3	3	0.7692307692307693	10	0.6818181818181818	0.46153846153846156	9	6	5	1	0	0.18181818181818182	11	2	15	0.09090909090909091	0	0.889983362047252	0.9226780091314034	0.36507036817697275	0.9093145698666556	0.2727162249863954	0.9250233646448911	0.9630077698676801	0.9192657919896863	1.0	0.1111111111111111	0.0	0.009559738445258632	0.009559738445258632
534	0.013096825619997827	0.006071111288520499	-0.0059595201080607785	0.9221786459035268	-1	0	0	0.375	3	0.7	7	0.3333333333333333	0.6	7	6	4	1	0	1.0	6	6	12	0.09090909090909091	0.3333333333333333	0.8773536301842828	0.9513043543048305	0.6497927317220931	0.8528685346805502	0.6881126368255237	0.8580779824177875	0.7864887513658375	0.8981022008076847	1.0	0	0.0	-0.0005959520108060779	-0.0005959520108060779
1922	0.022596365892132427	0.00992235088019521	0.009797651806657868	0.9642880318077465	-1	0	0	0.3	3	0.7692307692307693	10	0.6818181818181818	0.46153846153846156	9	6	5	1	0	0.18181818181818182	11	2	15	0.09090909090909091	0	0.889983362047252	0.9226780091314034	0.36507036817697275	0.9093145698666556	0.2727162249863954	0.9250233646448911	0.9630077698676801	0.9192657919896863	1.0	0.1111111111111111	0.0	0.009797651806657868	0.009797651806657868
507	0.012876950946826853	0.0035119662770924285	-0.003402785664686669	0.9825542973956376	-1	0	0	0.1111111111111111	1	1.0	11	1.0	1.0	12	11	0	0	0	0.07692307692307693	13	1	13	0.0	0	0.26725646732332003	0.8981815661100432	0.6966760222917837	0.8565342543545317	0.6298587549913683	0.8472758283795775	0.8614765522583944	0.8690354557990511	0	0	0.0	-0.0003402785664686669	-0.0003402785664686669
3215	0.022057417389005747	0.009914683862230548	0.00976732600775593	0.9636605330743891	-1	0	0	0.3	3	0.7692307692307693	10	0.6818181818181818	0.46153846153846156	9	6	5	1	0	0.18181818181818182	11	2	15	0.09090909090909091	0	0.889983362047252	0.9226780091314034	0.36507036817697275	0.9093145698666556	0.2727162249863954	0.9250233646448911	0.9630077698676801	0.9192657919896863	1.0	0.2222222222222222	0.0	0.00976732600775593	0.00976732600775593
1212	0.01910766198900457	0.003025950380430258	0.0023893268951164313	0.978636753975247	-1	0	0	0.1111111111111111	1	1.0	11	1.0	1.0	12	11	0	0	0	0.07692307692307693	13	1	13	0.0	0	0.618967707874541	0.8512905384805232	0.5680313132296917	0.9486829996402468	0.4224861929143314	0.9693603188103732	0.8660217382748763	0.9373435962284267	0	0	0.0	0.0023893268951164313	0.0023893268951164313
130	0.004418450126459316	0.002550477986512011	-0.0025482574720071404	0.9823460887907505	-1	0	0	0.5	2	0.6666666666666666	2	0.8333333333333334	0.3333333333333333	3	1	1	2	0	0.6666666666666666	2	3	5	0.5	0	0.579272745931761	0.8217114188558793	0.9597683001333485	0.9501026765291605	0.49288310553898834	0.9187735168213093	0.8185631636854634	0.9088877161464594	0.6666666666666666	0.3333333333333333	0.0	-0.00025482574720071404	-0.00025482574720071404
216	0.014019466976523605	0.0050394172784906585	-0.0007273835149130875	0.9792216672683706	-1	0	0	0.5	5	0.5384615384615384	7	0.375	0.46153846153846156	7	6	7	2	0	0.625	5	8	15	0.11764705882352941	0.2857142857142857	0.9239964651779864	0.9575915190916627	0.3551881658424961	0.8706520708934675	0.39884153152682267	0.9153681354578427	0.9298669534581118	0.921887635280999	0.5714285714285714	0.14285714285714285	0.0	-7.273835149130875e-05	-7.273835149130875e-05
785	0.01980765523622005	0.0014880074855962314	0.0013051726500938022	0.9792014477744454	-1	0	0	0.1	1	1.0	13	1.0	1.0	14	13	0	0	0	0.06666666666666667	15	1	15	0.0	0	0.5709019182092565	0.8715878927302043	0.7828461564088282	0.959569742685764	0.500309699912928	0.9432554737304297	0.8705338422766693	0.9328251495842772	0	0	0.0	0.0013051726500938022	0.0013051726500938022
2623	0.021810547703710603	0.009384585113186522	0.009147358413213586	0.9647944817709885	-1	0	0	0.3	3	0.7692307692307693	10	0.6818181818181818	0.46153846153846156	9	6	5	1	0	0.18181818181818182	11	2	15	0.09090909090909091	0	0.889983362047252	0.9226780091314034	0.36507036817697275	0.9093145698666556	0.2727162249863954	0.9250233646448911	0.9630077698676801	0.9192657919896863	1.0	0.2222222222222222	0.0	0.009147358413213586	0.009147358413213586
4165	0.0225931409185762	0.009931702339893399	0.00961467316340857	0.9662673805621885	-1	0	0	0.3	3	0.7692307692307693	10	0.6818181818181818	0.46153846153846156	9	6	5	1	0	0.18181818181818182	11	2	15	0.09090909090909091	0	0.889983362047252	0.9226780091314034	0.36507036817697275	0.9093145698666556	0.2727162249863954	0.9250233646448911	0.9630077698676801	0.9192657919896863	1.0	0.1111111111111111	0.0	0.00961467316340857	0.00961467316340857
3641	0.022795592626023275	0.010607821302955425	0.010372705006006991	0.9648591545178813	-1	0	0	0.3	3	0.7692307692307693	10	0.6818181818181818	0.46153846153846156	9	6	5	1	0	0.18181818181818182	11	2	15	0.09090909090909091	0	0.889983362047252	0.9226780091314034	0.36507036817697275	0.9093145698666556	0.2533235268998153	0.9271522692511023	0.9630077698676801	0.9200319275517423	1.0	0.5555555555555556	0.0	0.010372705006006991	0.010372705006006991
2396	0.012339210315758216	0.006534196219597428	-0.0030478327042593	0.982845464903388	-1	0	0	0.3333333333333333	3	0.7272727272727273	8	0.7222222222222222	0.36363636363636365	6	4	6	2	0	0.2222222222222222	9	2	13	0.14285714285714285	0	0.9258781265645805	0.951691035307423	0.18404987372710452	0.9452125250002658	0.2277054959120358	0.954132547359807	0.9708246549367868	0.9504775968333108	0.5833333333333334	0.16666666666666666	0.0	-0.00030478327042593	-0.00030478327042593
3545	0.022844847584119716	0.010190544412397187	0.009982643820034184	0.9644275526111832	-1	0	0	0.3	3	0.7692307692307693	10	0.6818181818181818	0.46153846153846156	9	6	5	1	0	0.18181818181818182	11	2	15	0.09090909090909091	0	0.889983362047252	0.9226780091314034	0.36507036817697275	0.9093145698666556	0.2727162249863954	0.9255709997732503	0.9630077698676801	0.9194615734005379	1.0	0.1111111111111111	0.0	0.009982643820034184	0.009982643820034184
2843	0.022632591948139096	0.010264764281829063	0.010106162687697387	0.963519208037908	-1	0	0	0.3	3	0.7692307692307693	10	0.6818181818181818	0.46153846153846156	9	6	5	1	0	0.18181818181818182	11	2	15	0.09090909090909091	0	0.889983362047252	0.9226780091314034	0.36507036817697275	0.9093145698666556	0.2727162249863954	0.9250233646448911	0.9630077698676801	0.9192657919896863	1.0	0.1111111111111111	0.0	0.010106162687697387	0.010106162687697387
721	0.01998448329453726	0.001985721898523465	0.0018792369857334394	0.9791685564708504	-1	0	0	0.1	1	1.0	13	1.0	1.0	14	13	0	0	0	0.06666666666666667	15	1	15	0.0	0	0.36384001220800405	0.9047464477600231	0.5779621443310559	0.9547893256066385	0.4688145158902657	0.9533442354335988	0.8705338422766693	0.9411890796012576	0	0	0.0	0.0018792369857334394	0.0018792369857334394
4571	0.021378460801060248	0.0013762506036515134	0.0004379629616047699	0.7375032306160328	-1	0	0	0.2	2	0.9230769230769231	12	0.5769230769230769	0.6153846153846154	9	8	5	1	0	0.15384615384615385	13	2	15	0.07692307692307693	0	0.889983362047252	0.9455945784293147	0.36507036817697275	0.9336424640262789	0.2727162249863954	0.9333145928560647	0.961161162181732	0.9377727225711956	1.0	0.1111111111111111	0.0	0.0004379629616047699	0.0004379629616047699
2325	0.022671593984471834	0.010257051195197537	0.010035872267499779	0.9638924080492556	-1	0	0	0.3	3	0.7692307692307693	10	0.6818181818181818	0.46153846153846156	9	6	5	1	0	0.18181818181818182	11	2	15	0.09090909090909091	0	0.889983362047252	0.9226780091314034	0.36507036817697275	0.9093145698666556	0.2727162249863954	0.9250233646448911	0.9630077698676801	0.9192657919896863	1.0	0.1111111111111111	0.0	0.010035872267499779	0.010035872267499779
3364	0.018089222411998597	0.002306717517530098	-0.0017329677676043067	0.9724811772820678	-1	0	0	0.4	4	0.6153846153846154	8	0.6818181818181818	0.46153846153846156	9	6	5	1	0	0.18181818181818182	11	2	15	0.09090909090909091	0	0.889983362047252	0.9219723403306403	0.36507036817697275	0.9093145698666556	0.2727162249863954	0.9240179774885071	0.9606075206812608	0.9186636474696255	1.0	0.1111111111111111	0.0	-0.00017329677676043066	-0.00017329677676043066
1357	0.015322426204214284	0.002606275620178827	-0.0021737776501041133	0.9766595504315404	-1	0	0	0.3	3	0.8461538461538461	11	0.38461538461538464	0.8461538461538461	14	11	0	1	0	0.23076923076923078	13	3	15	1.0	1.0	0.889983362047252	0.9294354285624534	0.32084811451682727	0.9368480612496007	0.3529215972486316	0.9543890267622542	0.9358589384760614	0.9411429406451595	1.0	0.21428571428571427	0.0	-0.00021737776501041134	-0.00021737776501041134
2284	0.020364554170290757	0.008882676596263865	0.005964278810221513	0.9726341382393418	-1	0.25	1	0.4	4	0.6923076923076923	9	0.3409090909090909	0.5384615384615384	9	7	5	1	0	0.36363636363636365	11	4	15	0.08333333333333333	0.5	0.889983362047252	0.9190245808278954	0.36507036817697275	0.8798482305417281	0.2727162249863954	0.917932906716057	0.9503619631901309	0.9070595704723501	1.0	0.2222222222222222	0.0	0.005964278810221513	0.005964278810221513
2634	0.022129946404485033	0.01039626320594206	0.010033242284010606	0.9637429393050383	-1	0	0	0.3	3	0.7692307692307693	10	0.6818181818181818	0.46153846153846156	9	6	5	1	0	0.18181818181818182	11	2	15	0.09090909090909091	0	0.889983362047252	0.9226780091314034	0.36507036817697275	0.9093145698666556	0.2727162249863954	0.9250233646448911	0.9630077698676801	0.9192657919896863	1.0	0.1111111111111111	0.0	0.010033242284010606	0.010033242284010606
3468	0.021736372271706286	0.00991976963509097	0.00974630090908181	0.9639638276868354	-1	0	0	0.3	3	0.7692307692307693	10	0.6818181818181818	0.46153846153846156	9	6	5	1	0	0.18181818181818182	11	2	15	0.09090909090909091	0	0.889983362047252	0.9226780091314034	0.36507036817697275	0.9093145698666556	0.2727162249863954	0.9250233646448911	0.9630077698676801	0.9192657919896863	1.0	0.2222222222222222	0.0	0.00974630090908181	0.00974630090908181
4000	0.024553776214732117	0.0064543643755526755	-0.0062627982652822675	0.9611837132181421	-1	0	0	0.3	3	0.7692307692307693	10	0.6818181818181818	0.46153846153846156	9	6	5	1	0	0.18181818181818182	11	2	15	0.09090909090909091	0	0.889983362047252	0.8740558072746756	0.36507036817697275	0.9093145698666556	0.2727162249863954	0.9238966539657831	0.9509004570845017	0.9043368924093892	1.0	0.1111111111111111	0.0	-0.0006262798265282267	-0.0006262798265282267
2861	0.021699774631106502	0.00949883582221126	0.009321366131757738	0.9640951482816628	-1	0	0	0.3	3	0.7692307692307693	10	0.6818181818181818	0.46153846153846156	9	6	5	1	0	0.18181818181818182	11	2	15	0.09090909090909091	0	0.889983362047252	0.9226780091314034	0.36507036817697275	0.9093145698666556	0.2727162249863954	0.9269506896861955	0.9630077698676801	0.9199587958058578	1.0	0.1111111111111111	0.0	0.009321366131757738	0.009321366131757738
3430	0.019502621881640748	0.004663052363613201	-0.004660306455750637	0.969107099738369	-1	0	0	0.4	4	0.6153846153846154	8	0.45454545454545453	0.46153846153846156	9	6	5	1	0	0.2727272727272727	11	3	15	0.09090909090909091	0	0.889983362047252	0.9219723403306403	0.36507036817697275	0.9093145698666556	0.2727162249863954	0.9250233646448911	0.9509193002081009	0.9190217780537677	1.0	0.1111111111111111	0.0	-0.0004660306455750637	-0.0004660306455750637
3999	0.022942871707132943	0.008790471703660182	-0.004629551121249097	0.9602559202841994	-1	0	0	0.4	4	0.6153846153846154	8	0.6818181818181818	0.46153846153846156	9	6	5	1	0	0.18181818181818182	11	2	15	0.09090909090909091	0	0.8761293956717566	0.9265711129111237	0.36507036817697275	0.9093145698666556	0.2727162249863954	0.9250233646448911	0.9369917242315459	0.9206372328336413	1.0	0.2222222222222222	0.0	-0.00046295511212490965	-0.00046295511212490965
4379	0.020217485348181637	0.00427182912147838	-0.004215446766825047	0.9797522074710314	-1	0	0	0.4	4	0.6153846153846154	8	0.75	0.38461538461538464	9	5	5	2	0	0.2	10	2	15	0.2	0	0.889983362047252	0.9226780091314034	0.36507036817697275	0.9093145698666556	0.2727162249863954	0.9269506896861955	0.9630077698676801	0.9199587958058578	0.5555555555555556	0.1111111111111111	0.0	-0.0004215446766825047	-0.0004215446766825047
961	0.02028254746154574	0.0018900650109442685	0.0018278569798656089	0.979396012516778	-1	0	0	0.1	1	1.0	13	1.0	1.0	14	13	0	0	0	0.06666666666666667	15	1	15	0.0	0	0.6078926553353967	0.939381623932745	0.6447262781923527	0.9563810370369106	0.2603358479944629	0.9501696733103087	0.8806109536085647	0.9490895517075343	0	0	0.0	0.0018278569798656089	0.0018278569798656089
4862	0.023207150250606025	0.0035830292413605515	-0.0024948697494272	0.9601718952435128	-1	0	0	0.3	3	0.7692307692307693	10	0.6818181818181818	0.46153846153846156	9	6	5	1	0	0.18181818181818182	11	2	15	0.09090909090909091	0	0.8862548960423824	0.9415521526481667	0.36507036817697275	0.9093145698666556	0.2727162249863954	0.9250233646448911	0.9509193002081009	0.9263851912616291	1.0	0.1111111111111111	0.0	-0.00024948697494271997	-0.00024948697494271997
842	0.01149564502507372	0.005690805553376985	0.0018680672260091844	0.9759117607300908	-1	0	0	0.2857142857142857	2	0.875	7	0.5555555555555556	0.875	9	7	0	0	0	0.2222222222222222	9	2	10	0.0	0	0.7224503542942571	0.9783865565257347	0.573169792865776	0.859217763061005	0.8282296172744419	0.9220583002630217	0.8980984981120699	0.9368699898857393	0	0	0.0	0.0018680672260091844	0.0018680672260091844
2657	0.021890540395676172	0.010366252205161413	0.010237464889586954	0.9631011590395036	-1	0	0	0.3	3	0.7692307692307693	10	0.6818181818181818	0.46153846153846156	9	6	5	1	0	0.18181818181818182	11	2	15	0.09090909090909091	0	0.889983362047252	0.9226780091314034	0.36507036817697275	0.9093145698666556	0.2727162249863954	0.9250233646448911	0.9630077698676801	0.9192657919896863	1.0	0.2222222222222222	0.0	0.010237464889586954	0.010237464889586954
2180	0.017075450834922096	0.004060071714925354	-0.004048001317279382	0.9814646713677582	-1	0	0	0.3	3	0.7692307692307693	10	0.625	0.5384615384615384	9	7	5	1	0	0.16666666666666666	12	2	15	0.08333333333333333	0	0.889983362047252	0.888780713121212	0.36507036817697275	0.8563409034317714	0.2727162249863954	0.9236913517587912	0.9509004570845017	0.8927414394535103	1.0	0.2222222222222222	0.0	-0.0004048001317279382	-0.0004048001317279382
1095	0.019862068359470762	0.0023840848659044092	0.0020696084468870175	0.978862860657362	-1	0	0	0.2	2	0.8461538461538461	11	0.5357142857142857	0.7692307692307693	12	10	2	0	0	0.14285714285714285	14	2	15	0.0	0	0.631083146303457	0.8993327012164123	0.7267768050149733	0.9624277816453404	0.2603358479944629	0.9370411623937683	0.8705338422766693	0.9376779200463621	0	0	0.0	0.0020696084468870175	0.0020696084468870175
1269	0.022487450571127235	0.009891903648752736	0.009756376985269757	0.9644061292064225	-1	0	0	0.3	3	0.7692307692307693	10	0.6818181818181818	0.46153846153846156	9	6	5	1	0	0.18181818181818182	11	2	15	0.09090909090909091	0	0.889983362047252	0.9226780091314034	0.36507036817697275	0.9093145698666556	0.2727162249863954	0.9250233646448911	0.9630077698676801	0.9192657919896863	1.0	0.1111111111111111	0.0	0.009756376985269757	0.009756376985269757
851	0.021734121302307813	0.011886916852189027	-0.011039481519417015	0.9557446501249866	-1	0	0	0.5	5	0.46153846153846156	6	0.4166666666666667	0.38461538461538464	8	5	6	1	0	0.4444444444444444	9	4	15	0.07692307692307693	0.3333333333333333	0.9069899136126193	0.9066508898103314	0.3380181401796617	0.7810603979235387	0.38880675771273615	0.9126286637878597	0.9298669534581118	0.8769446733565064	1.0	0.125	0.0	-0.0011039481519417014	-0.0011039481519417014
3591	0.02220200635604465	0.00966766667165408	0.009446679907387349	0.9639079534391325	-1	0	0	0.3	3	0.7692307692307693	10	0.6818181818181818	0.46153846153846156	9	6	5	1	0	0.18181818181818182	11	2	15	0.09090909090909091	0	0.889983362047252	0.9226780091314034	0.36507036817697275	0.9093145698666556	0.2727162249863954	0.9250233646448911	0.9630077698676801	0.9192657919896863	1.0	0.1111111111111111	0.0	0.009446679907387349	0.009446679907387349
1999	0.02276016823610264	0.008399357260902867	0.008399182125507797	0.9678871671804634	-1	0	0	0.3	3	0.7692307692307693	10	0.6818181818181818	0.46153846153846156	9	6	5	1	0	0.18181818181818182	11	2	15	0.09090909090909091	0	0.889983362047252	0.9058426799734184	0.36507036817697275	0.9048858673674443	0.2727162249863954	0.9250233646448911	0.9552335330746359	0.9123834774670446	1.0	0.1111111111111111	0.0	0.008399182125507797	0.008399182125507797
3821	0.02248010415275644	0.009858625196170359	0.009397980204854262	0.9626138761910351	-1	0	0	0.3	3	0.7692307692307693	10	0.6818181818181818	0.46153846153846156	9	6	5	2	0	0.18181818181818182	11	2	15	0.18181818181818182	0	0.889983362047252	0.9226780091314034	0.36507036817697275	0.9093145698666556	0.2727162249863954	0.9269506896861955	0.9630077698676801	0.9199587958058578	0.5555555555555556	0.1111111111111111	0.0	0.009397980204854262	0.009397980204854262
1047	0.023342065894589006	0.005464087707712141	-0.005190935710784375	0.9631898257800064	-1	0	0	0.2	2	0.9230769230769231	12	0.23809523809523808	0.6923076923076923	11	9	3	1	0	0.7777777777777778	7	9	15	0.125	0	0.6078926553353967	0.9346516464030408	0.2141078692324232	0.9764194676854857	0.2603358479944629	0.9075509854972453	0.9552335330746359	0.9473167010872614	1.0	0.45454545454545453	0.0	-0.0005190935710784375	-0.0005190935710784375
2653	0.022177098711182317	0.009653238463093435	0.009559987544758553	0.9642663230865902	-1	0	0	0.3	3	0.7692307692307693	10	0.6818181818181818	0.46153846153846156	9	6	5	1	0	0.18181818181818182	11	2	15	0.09090909090909091	0	0.889983362047252	0.9226780091314034	0.36507036817697275	0.9093145698666556	0.2727162249863954	0.9250233646448911	0.9630077698676801	0.9192657919896863	1.0	0.2222222222222222	0.0	0.009559987544758553	0.009559987544758553
4349	0.022589724011592132	0.010236097374803408	0.010077119232466744	0.9634640576894826	-1	0	0	0.3	3	0.7692307692307693	10	0.6818181818181818	0.46153846153846156	9	6	5	1	0	0.18181818181818182	11	2	15	0.09090909090909091	0	0.889983362047252	0.9226780091314034	0.36507036817697275	0.9093145698666556	0.2533235268998153	0.925082015596868	0.9630077698676801	0.9192867176251215	1.0	0.5555555555555556	0.0	0.010077119232466744	0.010077119232466744
2295	0.023086957037512318	0.010043783887139873	0.009435954112155424	0.9629603516139126	-1	0	0	0.3	3	0.7692307692307693	10	0.6818181818181818	0.46153846153846156	9	6	5	1	0	0.18181818181818182	11	2	15	0.09090909090909091	0	0.889983362047252	0.922678618020771	0.36507036817697275	0.9093145698666556	0.2727162249863954	0.9269506896861955	0.9630077698676801	0.9199590052879855	1.0	0.1111111111111111	0.0	0.009435954112155424	0.009435954112155424
2230	0.02191508341993188	0.010135449161515672	0.009868569633912357	0.9663589860541228	-1	0	0	0.3	3	0.7692307692307693	10	0.6818181818181818	0.46153846153846156	9	6	5	1	0	0.18181818181818182	11	2	15	0.09090909090909091	0	0.889983362047252	0.9226780091314034	0.36507036817697275	0.9093145698666556	0.2727162249863954	0.9250233646448911	0.9630077698676801	0.9192657919896863	1.0	0.2222222222222222	0.0	0.009868569633912357	0.009868569633912357
3004	0.021730555635092987	0.009513257676902922	0.009385777275764418	0.9642291438246496	-1	0	0	0.3	3	0.7692307692307693	10	0.6818181818181818	0.46153846153846156	9	6	5	1	0	0.18181818181818182	11	2	15	0.09090909090909091	0	0.889983362047252	0.9226780091314034	0.36507036817697275	0.9093145698666556	0.2727162249863954	0.9269506896861955	0.9630077698676801	0.9199587958058578	1.0	0.1111111111111111	0.0	0.009385777275764418	0.009385777275764418
2542	0.022485540770653293	0.010070481288372842	0.009658807697294809	0.9644598799873478	-1	0	0	0.3	3	0.7692307692307693	10	0.6818181818181818	0.46153846153846156	9	6	5	1	0	0.18181818181818182	11	2	15	0.09090909090909091	0	0.889983362047252	0.9226780091314034	0.36507036817697275	0.9093145698666556	0.2727162249863954	0.9250233646448911	0.9630077698676801	0.9192657919896863	1.0	0.2222222222222222	0.0	0.009658807697294809	0.009658807697294809
3365	0.02210686150120071	0.00960387344837556	0.009530897958834179	0.9661152967495773	-1	0	0	0.3	3	0.7692307692307693	10	0.6818181818181818	0.46153846153846156	9	6	5	1	0	0.18181818181818182	11	2	15	0.09090909090909091	0	0.889983362047252	0.9226780091314034	0.36507036817697275	0.9093145698666556	0.2727162249863954	0.9269506896861955	0.9630077698676801	0.9199587958058578	1.0	0.1111111111111111	0.0	0.009530897958834179	0.009530897958834179
3226	0.022203282886697307	0.010142880818324228	0.009876834676400666	0.963781460001656	-1	0	0	0.3	3	0.7692307692307693	10	0.6818181818181818	0.46153846153846156	9	6	5	1	0	0.18181818181818182	11	2	15	0.09090909090909091	0	0.889983362047252	0.9226780091314034	0.36507036817697275	0.9093145698666556	0.2727162249863954	0.9250233646448911	0.9630077698676801	0.9192657919896863	1.0	0.2222222222222222	0.0	0.009876834676400666	0.009876834676400666
3107	0.022848312843493892	0.010052068099450839	0.009800786914204199	0.9642578847166234	-1	0	0	0.3	3	0.7692307692307693	10	0.6818181818181818	0.46153846153846156	9	6	5	1	0	0.18181818181818182	11	2	15	0.09090909090909091	0	0.889983362047252	0.9226780091314034	0.36507036817697275	0.9093145698666556	0.2727162249863954	0.9250233646448911	0.9630077698676801	0.9192657919896863	1.0	0.1111111111111111	0.0	0.009800786914204199	0.009800786914204199
2499	0.022393497204930224	0.010390002471674263	0.010088311049894601	0.9650184455800609	-1	0	0	0.3	3	0.7692307692307693	10	0.6818181818181818	0.46153846153846156	9	6	5	1	0	0.18181818181818182	11	2	15	0.09090909090909091	0	0.889983362047252	0.9226780091314034	0.36507036817697275	0.9093145698666556	0.2727162249863954	0.9250233646448911	0.9630077698676801	0.9192657919896863	1.0	0.5555555555555556	0.0	0.010088311049894601	0.010088311049894601
2399	0.02259403347289228	0.010037627717681205	0.009767334655223848	0.9647793313115063	-1	0	0	0.3	3	0.7692307692307693	10	0.6818181818181818	0.46153846153846156	9	6	5	1	0	0.18181818181818182	11	2	15	0.09090909090909091	0	0.889983362047252	0.9226780091314034	0.36507036817697275	0.9093145698666556	0.2727162249863954	0.9250233646448911	0.9630077698676801	0.9192657919896863	1.0	0.1111111111111111	0.0	0.009767334655223848	0.009767334655223848
4037	0.018415275992442814	0.0012522336627297992	0.0004971982375237152	0.9619365692826252	-1	0	0	0.3	3	0.7692307692307693	10	0.6818181818181818	0.46153846153846156	9	6	5	1	0	0.18181818181818182	11	2	15	0.09090909090909091	0	0.889983362047252	0.8639023367159743	0.36507036817697275	0.9124518926222717	0.2727162249863954	0.9250233646448911	0.9509193002081009	0.903339369918027	1.0	0.1111111111111111	0.0	0.0004971982375237152	0.0004971982375237152
539	0.020016749947663136	0.001324787020839691	4.947355093123176e-05	0.979907776675034	-1	0	0	0.1	1	1.0	13	1.0	1.0	14	13	0	0	0	0.06666666666666667	15	1	15	0.0	0	0.5339111810831163	0.8503370087970427	0.5779621443310559	0.9668476498575055	0.2603358479944629	0.9336442325055266	0.8705338422766693	0.9298734001862127	0	0	0.0	4.947355093123176e-05	4.947355093123176e-05
3374	0.021370070282177838	0.007222225996005242	0.0009552100097348526	0.9688338664916897	-1	0	0	0.4	4	0.6153846153846154	8	0.3	0.5384615384615384	11	7	3	2	0	0.5	10	5	15	0.3333333333333333	0	0.889983362047252	0.9049088070420295	0.3944057829308816	0.9129390312287845	0.2727162249863954	0.9014490934354025	0.9381047373027441	0.9065451889708239	0.5454545454545454	0.09090909090909091	0.0	0.0009552100097348526	0.0009552100097348526
681	0.018627975052544102	0.0008227824701905723	0.00029870020861844733	0.978893530941391	-1	0	0	0.2	2	0.8461538461538461	11	0.3409090909090909	0.7692307692307693	12	10	2	0	0	0.36363636363636365	11	4	15	0.0	0	0.5199641529382186	0.8530821223478386	0.5129335421395744	0.9559673539077974	0.2603358479944629	0.9392893477684982	0.8274551779454936	0.9258937512701318	0	0	0.0	0.00029870020861844733	0.00029870020861844733
20	0.0023052815960512537	0.0021883157985625734	-0.0021856195172306994	0.9822296891451968	-1	0	0	1.0	1	0	0	1.0	0	1	0	0	1	0	0.5	2	1	2	0.3333333333333333	0	0	0	0	0	0	0	0	0	0	0	0	-0.00021856195172306994	-0.00021856195172306994
1180	0.026056050285201266	0.005747570963821307	0.0043257235950734255	0.9673279314651589	-1	0	0	0.2	2	0.9230769230769231	12	0.5357142857142857	0.9230769230769231	14	12	0	0	0	0.14285714285714285	14	2	15	0.0	0	0.37109273459860526	0.9492493645528963	0.6966760222917837	0.9370494661686196	0.5528924263000631	0.9248896178834104	0.873855122250265	0.937805924383275	0	0	0.0	0.0043257235950734255	0.0043257235950734255
435	0.00612011836757464	0.003325523174588357	-0.002787134070327883	0.9823697484320134	-1	0	0	0.5	2	0.6666666666666666	2	1.0	0.6666666666666666	4	2	0	0	0	0.2	5	1	5	0.0	0.5	0.9575746069739479	0.8766410455344212	0.6312079828716473	0.6025909155275714	0.5265176778328959	0.7799039917585266	0.8161494755820765	0.771028212905054	0	0	0.0	-0.0002787134070327883	-0.0002787134070327883
1484	0.01948004219098393	0.0034308878112276234	-0.0031473134033546215	0.951384226226003	-1	0	0	0.2	2	0.8461538461538461	11	0.2727272727272727	0.7692307692307693	12	10	2	1	0	0.45454545454545453	5	11	15	0.16666666666666666	0	0.8999192265359713	0.970415275358807	0.6966760222917837	0.8158181133848504	0.3707653704383306	0.9571440293624247	0.9413399315254825	0.9367278480311995	1.0	0.08333333333333333	0.0	-0.00031473134033546213	-0.00031473134033546213
3224	0.02034310114212986	0.008047250188765597	0.0066173508960444055	0.9737983923039416	-1	0	0	0.4	4	0.6153846153846154	8	0.45454545454545453	0.46153846153846156	9	6	5	1	0	0.2727272727272727	11	3	15	0.09090909090909091	0	0.889983362047252	0.9190245808278954	0.36507036817697275	0.8798482305417281	0.2727162249863954	0.9377697356615696	0.9509004570845017	0.9151037857831835	1.0	0.1111111111111111	0.0	0.0066173508960444055	0.0066173508960444055
3812	0.02044980987931797	0.007731029476978434	0.0005370899748624575	0.9751999341139347	-1	0	0	0.3333333333333333	3	0.7272727272727273	8	0.43333333333333335	0.45454545454545453	8	5	4	2	0	0.3	10	3	13	0.2222222222222222	0	0.9197928488624811	0.9319229148894342	0.3252096766756688	0.92049705373193	0.24092527333975186	0.936468650127367	0.9646652357385388	0.9299184440393973	0.5625	0.125	0.0	0.0005370899748624575	0.0005370899748624575
2513	0.022501618876577697	0.007495469953908905	0.007357660007056472	0.9663376289672329	-1	0	0	0.3	3	0.7692307692307693	10	0.6818181818181818	0.46153846153846156	9	6	5	1	0	0.18181818181818182	11	2	15	0.09090909090909091	0	0.889983362047252	0.9226780091314034	0.36507036817697275	0.912016753872375	0.2727162249863954	0.9250233646448911	0.9630077698676801	0.9200837467137798	1.0	0.3333333333333333	0.0	0.007357660007056472	0.007357660007056472
1955	0.02221316920216291	0.009608574612845618	0.009504321991094725	0.9649644242239886	-1	0	0	0.3	3	0.7692307692307693	10	0.6818181818181818	0.46153846153846156	9	6	5	1	0	0.18181818181818182	11	2	15	0.09090909090909091	0	0.889983362047252	0.9226780091314034	0.36507036817697275	0.9093145698666556	0.2727162249863954	0.9250233646448911	0.9630077698676801	0.9192657919896863	1.0	0.1111111111111111	0.0	0.009504321991094725	0.009504321991094725
1942	0.02233622759687371	0.009704180051421457	0.009568054467795137	0.9640149525174394	-1	0	0	0.3	3	0.7692307692307693	10	0.6818181818181818	0.46153846153846156	9	6	5	1	0	0.18181818181818182	11	2	15	0.09090909090909091	0	0.889983362047252	0.9226780091314034	0.36507036817697275	0.9093145698666556	0.2727162249863954	0.9250233646448911	0.9630077698676801	0.9192657919896863	1.0	0.1111111111111111	0.0	0.009568054467795137	0.009568054467795137
293	0.012541980284362755	0.0040023097325473265	0.0012218168257390504	0.9718399393423107	-1	0	0	0.3	3	0.8461538461538461	11	0.2777777777777778	0.6923076923076923	10	9	4	3	0	0.6666666666666666	9	6	15	0.2727272727272727	0.25	0.5670685037784523	0.9574669824868596	0.7267406342855927	0.9173002524347734	0.4456028500623012	0.9263492509779063	0.9446860430211259	0.9360788026213219	0.2	0.3	0.0	0.0012218168257390504	0.0012218168257390504
3291	0.011958333746756493	0.005764752509493884	-0.0027832173323585462	0.9810123172318769	-1	0	0	0.3333333333333333	3	0.7272727272727273	8	0.7222222222222222	0.36363636363636365	6	4	6	2	0	0.2222222222222222	9	2	13	0.14285714285714285	0	0.9258781265645805	0.951691035307423	0.15662322930477965	0.9459848257447444	0.3541662945363516	0.945545714731592	0.9708246549367868	0.9478132322571814	0.5833333333333334	0.16666666666666666	0.0	-0.0002783217332358546	-0.0002783217332358546
4555	0.023097623900897667	0.010709762770743729	0.010339683624800509	0.9638117494989258	-1	0	0	0.3	3	0.7692307692307693	10	0.6818181818181818	0.46153846153846156	9	6	5	1	0	0.18181818181818182	11	2	15	0.09090909090909091	0	0.889983362047252	0.9226780091314034	0.36507036817697275	0.9093145698666556	0.2727162249863954	0.9250233646448911	0.9630077698676801	0.9192657919896863	1.0	0.1111111111111111	0.0	0.010339683624800509	0.010339683624800509
2018	0.023784114181569213	0.002055895951242201	-0.0020455289509334128	0.9611368921370654	-1	0	0	0.3	3	0.7692307692307693	10	0.6818181818181818	0.46153846153846156	9	6	5	1	0	0.18181818181818182	11	2	15	0.09090909090909091	0	0.889983362047252	0.9301027771794729	0.36507036817697275	0.9093145698666556	0.2727162249863954	0.9250233646448911	0.9509193002081009	0.9219207797094897	1.0	0.1111111111111111	0.0	-0.0002045528950933413	-0.0002045528950933413
1358	0.015655721080583634	0.005854304481144872	-0.004302679611637876	0.9763682129684641	-1	0	0	0.25	2	0.9	9	0.5454545454545454	0.8	10	8	1	1	0	0.18181818181818182	11	2	12	0.25	0	0.9756268574574045	0.9387216566852641	0.6268686970147502	0.946753848615165	0.4273490407537038	0.9256963857155669	0.910800311936131	0.9376062092186082	1.0	0.1	0.0	-0.0004302679611637876	-0.0004302679611637876
4447	0.022301687380411637	0.01027280466769871	0.010015669557160788	0.9638966055064541	-1	0	0	0.3	3	0.7692307692307693	10	0.6818181818181818	0.46153846153846156	9	6	5	1	0	0.18181818181818182	11	2	15	0.09090909090909091	0	0.889983362047252	0.9226780091314034	0.36507036817697275	0.9093145698666556	0.2727162249863954	0.9250233646448911	0.9630077698676801	0.9192657919896863	1.0	0.2222222222222222	0.0	0.010015669557160788	0.010015669557160788
4040	0.02322649746232333	0.002925800140138153	-0.0028972233193360437	0.969226692593786	-1	0	0	0.3	3	0.7692307692307693	10	0.625	0.5384615384615384	9	7	5	1	0	0.16666666666666666	12	2	15	0.08333333333333333	0	0.8862548960423824	0.9343546194899824	0.36507036817697275	0.8598649042155927	0.2727162249863954	0.9258896145237409	0.9509004570845017	0.9114647523504735	1.0	0.2222222222222222	0.0	-0.00028972233193360437	-0.00028972233193360437
21	0.018204045863069243	0.00578412565270036	-0.005741951233788362	0.9517373219344615	-1	0	0	0.2	2	0.9230769230769231	12	0.46875	0.5384615384615384	9	7	5	2	0	0.5	4	8	15	0.16666666666666666	0.16666666666666666	0.6697135274026116	0.9191313642774404	0.6078854673102448	0.946874983536645	0.4379563021773283	0.8756253095546948	0.8709672793362239	0.9184087528627269	0.5555555555555556	0.1111111111111111	0.0	-0.0005741951233788362	-0.0005741951233788362
4353	0.01928298263975233	0.00629951725977307	0.005594147957792478	0.9749193629373323	-1	0	0	0.4	4	0.6153846153846154	8	0.45454545454545453	0.46153846153846156	9	6	5	1	0	0.2727272727272727	11	3	15	0.09090909090909091	0	0.889983362047252	0.9190245808278954	0.3944057829308816	0.8825157784447694	0.2727162249863954	0.9336016438905156	0.9456507875618252	0.9139624610860302	1.0	0.1111111111111111	0.0	0.005594147957792478	0.005594147957792478
4423	0.022551240741428866	0.010513110569145282	0.010165517472033783	0.9632651507379072	-1	0	0	0.3	3	0.7692307692307693	10	0.6818181818181818	0.46153846153846156	9	6	5	1	0	0.18181818181818182	11	2	15	0.09090909090909091	0	0.889983362047252	0.9226780091314034	0.36507036817697275	0.9093145698666556	0.2727162249863954	0.9250233646448911	0.9630077698676801	0.9192657919896863	1.0	0.1111111111111111	0.0	0.010165517472033783	0.010165517472033783
1239	0.019609579462475556	0.003235909582970774	0.0025908946703129586	0.9787158206919573	-1	0	0	0.1111111111111111	1	1.0	11	1.0	1.0	12	11	0	0	0	0.07692307692307693	13	1	13	0.0	0	0.618967707874541	0.8512905384805232	0.5680313132296917	0.9486829996402468	0.4224861929143314	0.9693603188103732	0.8660217382748763	0.9373435962284267	0	0	0.0	0.0025908946703129586	0.0025908946703129586
1986	0.022552179254538254	0.009639975699889091	0.009415684729020476	0.9648894811872648	-1	0	0	0.3	3	0.7692307692307693	10	0.6818181818181818	0.46153846153846156	9	6	5	1	0	0.18181818181818182	11	2	15	0.09090909090909091	0	0.889983362047252	0.9226780091314034	0.36507036817697275	0.9093145698666556	0.2727162249863954	0.9250233646448911	0.9630077698676801	0.9192657919896863	1.0	0.1111111111111111	0.0	0.009415684729020476	0.009415684729020476
2881	0.022923987856766095	0.008012557475713274	0.0080124564609684	0.967727333845295	-1	0	0	0.3	3	0.7692307692307693	10	0.6818181818181818	0.46153846153846156	9	6	5	1	0	0.18181818181818182	11	2	15	0.09090909090909091	0	0.889983362047252	0.9058426799734184	0.36507036817697275	0.9048858673674443	0.2727162249863954	0.9269506896861955	0.9552335330746359	0.9131299748204725	1.0	0.1111111111111111	0.0	0.0080124564609684	0.0080124564609684
1993	0.02235656781725201	0.010300502369650405	0.010114270530676154	0.9639297570174129	-1	0	0	0.3	3	0.7692307692307693	10	0.6818181818181818	0.46153846153846156	9	6	5	1	0	0.18181818181818182	11	2	15	0.09090909090909091	0	0.889983362047252	0.9036316637818648	0.36507036817697275	0.9093145698666556	0.2727162249863954	0.9250233646448911	0.9630077698676801	0.9130978542889011	1.0	0.1111111111111111	0.0	0.010114270530676154	0.010114270530676154
1664	0.02124874377939605	0.008031463633912654	-0.008005720172484035	0.9439550501894962	-1	0	0	0.4444444444444444	4	0.6363636363636364	7	0.48148148148148145	0.36363636363636365	7	4	5	3	0	0.3333333333333333	3	9	13	0.2727272727272727	0.18181818181818182	0.35349613455980744	0.9356198881448631	0.3657220026599016	0.896300267400834	0.35541099182407165	0.9251640097601568	0.8943084742115587	0.9205090893958963	0.14285714285714285	0.14285714285714285	0.0	-0.0008005720172484035	-0.0008005720172484035
1769	0.026625671729961747	0.0023854792933899267	-0.0023102115725583267	0.970506038002418	-1	0	0	0.3	3	0.75	9	0.7	0.4166666666666667	8	5	5	1	0	0.2	10	2	14	0.09090909090909091	0	0.8881191290448172	0.9098668051329428	0.41299935698203116	0.9192666031097952	0.24092527333975186	0.7544627220972951	0.9412294991937584	0.8760628820118681	1.0	0.125	0.0	-0.00023102115725583266	-0.00023102115725583266
3573	0.01940076309518102	0.01018629519585793	-0.004008603658263476	0.9809031491437527	-1	0	0	0.3	3	0.7692307692307693	10	0.4166666666666667	0.5384615384615384	10	7	4	1	0	0.25	12	3	15	0.1111111111111111	0	0.889983362047252	0.9172104576320456	0.37973807555392713	0.9205192768369531	0.2727162249863954	0.9210035215941573	0.9578374558574854	0.9195937241122828	1.0	0.1	0.0	-0.00040086036582634763	-0.00040086036582634763
4198	0.02903403025377972	0.010568618419169786	-0.006932604336098194	0.963841890452098	-1	0	0	0.4	4	0.6923076923076923	9	0.45454545454545453	0.46153846153846156	9	6	5	1	0	0.2727272727272727	3	11	15	0.09090909090909091	0.15384615384615385	0.889983362047252	0.9008559052910553	0.36507036817697275	0.9093145698666556	0.2727162249863954	0.9260251187754359	0.961161162181732	0.9126487490191056	1.0	0.5555555555555556	0.0	-0.0006932604336098194	-0.0006932604336098194
350	0.0037112548247196044	0.0027235950942277945	-0.002679572495559302	0.9683811234031963	-1	0	0	0.25	1	1.0	3	1.0	0.6666666666666666	3	2	1	1	0	0.2	5	1	5	0.2	0	0.9239964651779864	0.8269994529266937	0.3551881658424961	0.8308557617025863	0.39884153152682267	0.9273220973687913	0.9298669534581118	0.8699849551052287	1.0	0.3333333333333333	0.0	-0.00026795724955593016	-0.00026795724955593016
2583	0.022772536126872918	0.010314355308196578	0.0099796710301	0.964913058683059	-1	0	0	0.3	3	0.7692307692307693	10	0.6818181818181818	0.46153846153846156	9	6	5	1	0	0.18181818181818182	11	2	15	0.09090909090909091	0	0.889983362047252	0.9226780091314034	0.36507036817697275	0.9093145698666556	0.2727162249863954	0.9250233646448911	0.9630077698676801	0.9192657919896863	1.0	0.2222222222222222	0.0	0.0099796710301	0.0099796710301
2585	0.02217011883774635	0.009873455399512171	0.009653818347586642	0.9666325313729164	-1	0	0	0.3	3	0.7692307692307693	10	0.6818181818181818	0.46153846153846156	9	6	5	1	0	0.18181818181818182	11	2	15	0.09090909090909091	0	0.889983362047252	0.9226780091314034	0.36507036817697275	0.9093145698666556	0.2727162249863954	0.9250233646448911	0.9630077698676801	0.9192657919896863	1.0	0.1111111111111111	0.0	0.009653818347586642	0.009653818347586642
3698	0.021624602308007803	0.00837269412202627	0.0049049064625432785	0.9645472349301941	-1	0	0	0.3	3	0.7692307692307693	10	0.6818181818181818	0.46153846153846156	8	6	6	1	0	0.18181818181818182	11	2	15	0.07142857142857142	0	0.9197928488624811	0.9319229148894342	0.3252096766756688	0.92049705373193	0.24092527333975186	0.934766697831725	0.9646652357385388	0.9293021439714662	1.0	0.25	0.0	0.0049049064625432785	0.0049049064625432785
3596	0.022249969757514435	0.01037189618680261	0.01008044543742238	0.9640365877975579	-1	0	0	0.3	3	0.7692307692307693	10	0.6818181818181818	0.46153846153846156	9	6	5	1	0	0.18181818181818182	11	2	15	0.09090909090909091	0	0.889983362047252	0.9226780091314034	0.36507036817697275	0.9093145698666556	0.2727162249863954	0.9250233646448911	0.9630077698676801	0.9192657919896863	1.0	0.1111111111111111	0.0	0.01008044543742238	0.01008044543742238
4732	0.022282337330119556	0.009589227400004787	0.009503836563145957	0.9658473944763336	-1	0	0	0.3	3	0.7692307692307693	10	0.6818181818181818	0.46153846153846156	9	6	5	1	0	0.18181818181818182	11	2	15	0.09090909090909091	0	0.889983362047252	0.9226780091314034	0.36507036817697275	0.9093145698666556	0.2727162249863954	0.9250233646448911	0.9630077698676801	0.9192657919896863	1.0	0.1111111111111111	0.0	0.009503836563145957	0.009503836563145957
3685	0.02004842216458262	0.008324646738863885	0.007717004085623621	0.9730708742022076	-1	0	0	0.3	3	0.7692307692307693	10	0.45454545454545453	0.5384615384615384	9	7	5	1	0	0.2727272727272727	11	3	15	0.08333333333333333	0	0.889983362047252	0.9190245808278954	0.36507036817697275	0.8798482305417281	0.2727162249863954	0.917611849061622	0.9381047373027441	0.9069399513119204	1.0	0	0.0	0.007717004085623621	0.007717004085623621
2684	0.022825372852863554	0.010690085782961873	0.010371507406279715	0.964649463695299	-1	0	0	0.3	3	0.7692307692307693	10	0.6818181818181818	0.46153846153846156	9	6	5	1	0	0.18181818181818182	11	2	15	0.09090909090909091	0	0.889983362047252	0.9226780091314034	0.36507036817697275	0.9093145698666556	0.2533235268998153	0.925082015596868	0.9630077698676801	0.9192867176251215	1.0	0.5555555555555556	0.0	0.010371507406279715	0.010371507406279715
4193	0.02249340609526056	0.009568088759582974	0.009493849421888956	0.9641675570020698	-1	0	0	0.3	3	0.7692307692307693	10	0.6818181818181818	0.46153846153846156	9	6	5	1	0	0.18181818181818182	11	2	15	0.09090909090909091	0	0.889983362047252	0.9226780091314034	0.36507036817697275	0.9093145698666556	0.29215272334774556	0.9199046274183067	0.9509004570845017	0.9174769196883502	1.0	0.1111111111111111	0.0	0.009493849421888956	0.009493849421888956
4020	0.02245161290724259	0.007396333437996451	-0.0014838370264987435	0.7091715457289111	-1	0	0	0.3	3	0.7692307692307693	10	0.6818181818181818	0.46153846153846156	9	6	5	1	0	0.18181818181818182	11	2	15	0.09090909090909091	0	0.6238377662279088	0.9323840980068244	0.14758530637621523	0.9283512537331684	0.3787719838986496	0.9690218449210284	0.9630643246334053	0.946656307043714	1.0	0.1111111111111111	0.0	-0.00014838370264987435	-0.00014838370264987435
1395	0.02248429391315926	0.005260219213449994	-0.004926441429002776	0.9650964426691541	-1	0	0	0.2	2	0.9230769230769231	12	0.23809523809523808	0.7692307692307693	12	10	2	1	0	0.7777777777777778	7	9	15	0.16666666666666666	0	0.6078926553353967	0.9291289022062431	0.18917852917343347	0.9696866537604317	0.2603358479944629	0.9023459861149928	0.9059261341838387	0.9401451780890326	1.0	0.4166666666666667	0.0	-0.0004926441429002776	-0.0004926441429002776
3492	0.022775629866973148	0.004614092987737495	-0.004391869262974159	0.9759717565504635	-1	0	0	0.3	3	0.7692307692307693	10	0.625	0.5384615384615384	9	7	5	1	0	0.16666666666666666	12	2	15	0.08333333333333333	0	0.889983362047252	0.9219723403306403	0.36507036817697275	0.9093145698666556	0.2727162249863954	0.9340622711504684	0.9509193002081009	0.9223843450096747	1.0	0.1111111111111111	0.0	-0.0004391869262974159	-0.0004391869262974159
2928	0.022528947449796027	0.010049021938649639	0.009871149890647874	0.9634388317341209	-1	0	0	0.3	3	0.7692307692307693	10	0.6818181818181818	0.46153846153846156	9	6	5	1	0	0.18181818181818182	11	2	15	0.09090909090909091	0	0.889983362047252	0.9226780091314034	0.36507036817697275	0.9093145698666556	0.2727162249863954	0.9250233646448911	0.9630077698676801	0.9192657919896863	1.0	0.1111111111111111	0.0	0.009871149890647874	0.009871149890647874
4592	0.022403544579699595	0.00973182180627195	0.009448642961719812	0.9642630961858139	-1	0	0	0.3	3	0.7692307692307693	10	0.6818181818181818	0.46153846153846156	9	6	5	1	0	0.18181818181818182	11	2	15	0.09090909090909091	0	0.889983362047252	0.9226780091314034	0.36507036817697275	0.9093145698666556	0.2727162249863954	0.9250233646448911	0.9630077698676801	0.9192657919896863	1.0	0.1111111111111111	0.0	0.009448642961719812	0.009448642961719812
2774	0.022078443176077548	0.007986070683898035	0.007947347774221342	0.9672519257008346	-1	0	0	0.3	3	0.7692307692307693	10	0.6818181818181818	0.46153846153846156	9	6	5	1	0	0.18181818181818182	11	2	15	0.09090909090909091	0	0.889983362047252	0.9058426799734184	0.36507036817697275	0.9048858673674443	0.2727162249863954	0.9250233646448911	0.9552335330746359	0.9123834774670446	1.0	0.1111111111111111	0.0	0.007947347774221342	0.007947347774221342
1135	0.03081220363635255	0.0006275439682633306	0.00018114018815026996	0.6018240985060936	-1	0	0	0.1	1	1.0	13	1.0	1.0	14	13	0	0	0	0.06666666666666667	15	1	15	0.0	0	0.35349613455980744	0.9282757888682199	0.679963010564675	0.9209514935287653	0.6298587549913683	0.9184664001699671	0.873855122250265	0.9226692232908167	0	0	0.0	0.00018114018815026996	0.00018114018815026996
2962	0.022296041865550103	0.010040242318536338	0.00979546684565403	0.9638590131831568	-1	0	0	0.3	3	0.7692307692307693	10	0.6818181818181818	0.46153846153846156	9	6	5	1	0	0.18181818181818182	11	2	15	0.09090909090909091	0	0.889983362047252	0.9226780091314034	0.36507036817697275	0.9093145698666556	0.2727162249863954	0.9260251187754359	0.961161162181732	0.9196245981209485	1.0	0.1111111111111111	0.0	0.00979546684565403	0.00979546684565403
3206	0.02720765532316055	0.008515283296675042	0.000828017121242959	0.9672074575307911	-1	0	0	0.2222222222222222	2	0.8181818181818182	9	0.65	0.5454545454545454	8	6	4	1	0	0.2	2	10	13	0.1	0	0.8830563788595043	0.9214744269810715	0.37973807555392713	0.9084914998466046	0.2727162249863954	0.8955229132513145	0.9412183335687331	0.9090520337265682	1.0	0.125	0.0	0.000828017121242959	0.000828017121242959
1954	0.027878858855356226	0.013768207184389432	-0.01353640638957853	0.9653164682872153	-1	0	0	0.3	3	0.7692307692307693	10	0.6818181818181818	0.46153846153846156	9	6	5	1	0	0.18181818181818182	11	2	15	0.09090909090909091	0	0.889983362047252	0.879497686556015	0.36507036817697275	0.9048858673674443	0.2727162249863954	0.9226045914465989	0.9381047373027441	0.9037463792085109	1.0	0.1111111111111111	0.0	-0.001353640638957853	-0.001353640638957853
119	0.016264516470967605	0.004056425163662061	-0.0040349979642990835	0.9792230358168706	-1	0	0	0.3	3	0.6666666666666666	8	0.2916666666666667	0.5833333333333334	9	7	4	3	0	0.75	8	6	14	0.3	0.2857142857142857	0.15244331337194775	0.9663106915658293	0.502605093631905	0.82626828012333	0.7923232819593905	0.8959362724894109	0.9067045918132287	0.9134251949049251	0.1111111111111111	0.1111111111111111	0.0	-0.00040349979642990833	-0.00040349979642990833
3043	0.02214649390969403	0.0100884993948669	0.009957945045116537	0.9635086802757857	-1	0	0	0.3	3	0.7692307692307693	10	0.6818181818181818	0.46153846153846156	9	6	5	1	0	0.18181818181818182	11	2	15	0.09090909090909091	0	0.889983362047252	0.9226780091314034	0.36507036817697275	0.9093145698666556	0.2727162249863954	0.9250233646448911	0.9630077698676801	0.9192657919896863	1.0	0.1111111111111111	0.0	0.009957945045116537	0.009957945045116537
4035	0.022733358065641803	0.010413510453528608	0.010239460772854743	0.963759123227884	-1	0	0	0.3	3	0.7692307692307693	10	0.6818181818181818	0.46153846153846156	9	6	5	1	0	0.18181818181818182	11	2	15	0.09090909090909091	0	0.889983362047252	0.9226780091314034	0.36507036817697275	0.9093145698666556	0.29215272334774556	0.9199046274183067	0.9509004570845017	0.9174769196883502	1.0	0.1111111111111111	0.0	0.010239460772854743	0.010239460772854743
4847	0.022673514617632683	0.01015112666618156	0.009942036259857012	0.9637482158501471	-1	0	0	0.3	3	0.7692307692307693	10	0.6818181818181818	0.46153846153846156	9	6	5	1	0	0.18181818181818182	11	2	15	0.09090909090909091	0	0.889983362047252	0.9226780091314034	0.36507036817697275	0.9093145698666556	0.2727162249863954	0.9260251187754359	0.961161162181732	0.9196245981209485	1.0	0.2222222222222222	0.0	0.009942036259857012	0.009942036259857012
918	0.005040802248215069	0.00447048808671263	-0.004463664595770425	0.9750161447177714	-1	0	0	0.6	3	0.6	3	0.5833333333333334	0.6	5	3	1	1	0	0.3333333333333333	2	6	7	0.25	0.4	0.8560402524779473	0.9724111029215996	0.8223372903626588	0.7661894517014968	0.4550270526523126	0.9534318270288263	0.9658928673632285	0.9301813271844944	1.0	0.2	0.0	-0.0004463664595770425	-0.0004463664595770425
2456	0.01998436099663403	0.007756364283129837	0.007523979437859209	0.9735447440745991	-1	0	0	0.3	3	0.7692307692307693	10	0.45454545454545453	0.5384615384615384	9	7	5	1	0	0.2727272727272727	11	3	15	0.08333333333333333	0	0.889983362047252	0.9190245808278954	0.36507036817697275	0.8798482305417281	0.2727162249863954	0.917932906716057	0.9503619631901309	0.9070595704723501	1.0	0.1111111111111111	0.0	0.007523979437859209	0.007523979437859209
1832	0.02316981357443185	0.008002132848887716	0.0076176720523122455	0.9678802284091123	-1	0	0	0.3	3	0.7692307692307693	10	0.6818181818181818	0.46153846153846156	9	6	5	1	0	0.18181818181818182	11	2	15	0.09090909090909091	0	0.889983362047252	0.9058426799734184	0.36507036817697275	0.9048858673674443	0.2727162249863954	0.9250233646448911	0.9552335330746359	0.9123834774670446	1.0	0.1111111111111111	0.0	0.0076176720523122455	0.0076176720523122455
217	0.002298127460651402	0.0020773824631828207	-0.0020763348552082254	0.9836419773149041	-1	0	0	1.0	1	0	0	1.0	0	1	0	0	3	0	0.5	2	1	2	1.0	0	0	0	0	0	0	0	0	0	0	0	0	-0.00020763348552082253	-0.00020763348552082253
845	0.00349944199935412	0.00208802120200944	-0.0015200518335106285	0.9819462693654633	-1	0	0	0.5	1	1.0	1	1.0	1.0	2	1	0	0	0	0.3333333333333333	3	1	3	0.0	0	0.9815035432523829	0.5461097582626089	0.8314942926415142	0.8327163471818202	0.736070920813048	0.9309547272685159	0.7344155216441851	0.8121139484906974	0	0	0.0	-0.00015200518335106285	-0.00015200518335106285
1743	0.020235377138635446	0.007846599919022115	-0.00010005955198715252	0.9762104297564702	-1	0	0	0.3333333333333333	3	0.7272727272727273	8	0.43333333333333335	0.45454545454545453	8	5	4	2	0	0.3	10	3	13	0.2222222222222222	0	0.9197928488624811	0.9319229148894342	0.3252096766756688	0.92049705373193	0.24092527333975186	0.934766697831725	0.9646652357385388	0.9293021439714662	0.5625	0.125	0.0	-1.0005955198715251e-05	-1.0005955198715251e-05
4283	0.022851575248043002	0.00963607235560534	-0.0036114307873294166	0.969000858383479	-1	0	0	0.3	3	0.75	9	0.42424242424242425	0.5833333333333334	10	7	3	2	0	0.2727272727272727	11	3	14	0.2857142857142857	0	0.8830563788595043	0.952081072410893	0.3952497923108	0.9478103708363127	0.3541662945363516	0.9435698816164977	0.948886574988775	0.9479300425924516	0.55	0.2	0.0	-0.0003611430787329417	-0.0003611430787329417
3653	0.017749213038374612	0.0029369781729385674	0.0015922099435370458	0.9631232305123069	-1	0	0	0.3	3	0.6923076923076923	9	0.4166666666666667	0.6153846153846154	9	8	5	1	0	0.25	12	3	15	0.07692307692307693	0	0.889983362047252	0.6450317550079006	0.3944057829308816	0.8947264261693801	0.2727162249863954	0.8875970109655011	0.9509004570845017	0.832188552441079	1.0	0.1111111111111111	0.0	0.0015922099435370458	0.0015922099435370458
846	0.019354033797387232	0.0007221981600589171	0.0007188229022198179	0.9795026602497853	-1	0	0	0.2	2	0.8461538461538461	11	0.3125	0.7692307692307693	11	10	3	0	0	0.3333333333333333	12	4	15	0.0	0	0.6078926553353967	0.893731487138711	0.5631477545691899	0.9562744793934107	0.2603358479944629	0.9402382804563586	0.8705338422766693	0.9344271834134653	0	0	0.0	0.0007188229022198179	0.0007188229022198179
4218	0.02148712741583556	0.009886447507296068	0.009664504529769965	0.9624798540637813	-1	0	0	0.3	3	0.7692307692307693	10	0.6818181818181818	0.46153846153846156	9	6	5	1	0	0.18181818181818182	11	2	15	0.09090909090909091	0	0.889983362047252	0.9102058447059408	0.36507036817697275	0.9093145698666556	0.2727162249863954	0.9269506896861955	0.9630077698676801	0.9158617118496072	1.0	0.1111111111111111	0.0	0.009664504529769965	0.009664504529769965
4188	0.022521921491061726	0.010070055801213586	0.009710665600489271	0.9660233115592106	-1	0	0	0.3	3	0.7692307692307693	10	0.6818181818181818	0.46153846153846156	9	6	5	1	0	0.18181818181818182	11	2	15	0.09090909090909091	0	0.889983362047252	0.9226780091314034	0.36507036817697275	0.9093145698666556	0.2533235268998153	0.9271522692511023	0.9630077698676801	0.9200319275517423	1.0	0.5555555555555556	0.0	0.009710665600489271	0.009710665600489271
3044	0.026415686732840744	0.0024169413377773024	-0.00223173509440559	0.9698955343046012	-1	0	0	0.2	2	0.9230769230769231	12	0.5769230769230769	0.6153846153846154	9	8	5	1	0	0.15384615384615385	13	2	15	0.07692307692307693	0	0.8862548960423824	0.9011499960114653	0.36507036817697275	0.884333512919976	0.2727162249863954	0.9236266974996167	0.9509004570845017	0.904272235517414	1.0	0.1111111111111111	0.0	-0.000223173509440559	-0.000223173509440559
2481	0.022302529381884647	0.005930079021545834	-0.005497720591669558	0.9779257652644302	-1	0	0	0.3	3	0.7692307692307693	10	0.625	0.5384615384615384	9	7	5	1	0	0.16666666666666666	12	2	15	0.08333333333333333	0	0.889983362047252	0.9219723403306403	0.36507036817697275	0.9093145698666556	0.2727162249863954	0.9250233646448911	0.9509193002081009	0.9190217780537677	1.0	0.1111111111111111	0.0	-0.0005497720591669559	-0.0005497720591669559
4997	0.02073674894562785	0.009190002541740535	0.009131594858504564	0.9631983660986188	-1	0	0	0.3	3	0.7692307692307693	10	0.6818181818181818	0.46153846153846156	9	6	5	1	0	0.18181818181818182	11	2	15	0.09090909090909091	0	0.889983362047252	0.9226780091314034	0.20008731449332115	0.9226084468364752	0.2727162249863954	0.9250233646448911	0.9662510401627847	0.9234442046261896	1.0	0.1111111111111111	0.0	0.009131594858504564	0.009131594858504564
3481	0.02024956291112797	0.00932768087277485	0.008265082152729197	0.965921849547966	-1	0	0	0.3	3	0.7692307692307693	10	0.6818181818181818	0.46153846153846156	9	6	5	1	0	0.18181818181818182	11	2	15	0.09090909090909091	0	0.889983362047252	0.9226780091314034	0.36507036817697275	0.8941937467201357	0.2091343216931083	0.9002523626311891	0.9630077698676801	0.9064648970993154	1.0	0.1111111111111111	0.0	0.008265082152729197	0.008265082152729197
4924	0.026086853492077487	0.013176810205844637	-0.009873928352845793	0.9713103424822694	-1	0	0	0.4	4	0.6923076923076923	9	0.45454545454545453	0.46153846153846156	9	6	5	1	0	0.2727272727272727	3	11	15	0.09090909090909091	0.15384615384615385	0.889983362047252	0.9102058447059408	0.36507036817697275	0.9093145698666556	0.2727162249863954	0.9250233646448911	0.9630077698676801	0.9151365073906732	1.0	0.1111111111111111	0.0	-0.0009873928352845793	-0.0009873928352845793
1974	0.022003399967018746	0.009575477576466847	0.00929709763393338	0.9644523896265148	-1	0	0	0.3	3	0.7692307692307693	10	0.6818181818181818	0.46153846153846156	9	6	5	1	0	0.18181818181818182	11	2	15	0.09090909090909091	0	0.889983362047252	0.9226780091314034	0.36507036817697275	0.9093145698666556	0.2727162249863954	0.9250233646448911	0.9630077698676801	0.9192657919896863	1.0	0.1111111111111111	0.0	0.00929709763393338	0.00929709763393338
4210	0.023058270190288808	0.006837402769731393	-0.006509912108910081	0.9642512088905723	-1	0	0	0.3	3	0.7692307692307693	10	0.6818181818181818	0.46153846153846156	9	6	5	1	0	0.18181818181818182	11	2	15	0.09090909090909091	0	0.889983362047252	0.9289572030208604	0.33404693466322705	0.911671547036176	0.2727162249863954	0.9250233646448911	0.9630077698676801	0.9221946926334217	1.0	0.1111111111111111	0.0	-0.0006509912108910081	-0.0006509912108910081
2204	0.02211819173774268	0.010064688366108354	0.009795384697802997	0.9632844006847312	-1	0	0	0.3	3	0.7692307692307693	10	0.6818181818181818	0.46153846153846156	9	6	5	1	0	0.18181818181818182	11	2	15	0.09090909090909091	0	0.889983362047252	0.9226780091314034	0.36507036817697275	0.9093145698666556	0.2727162249863954	0.9250233646448911	0.9630077698676801	0.9192657919896863	1.0	0.1111111111111111	0.0	0.009795384697802997	0.009795384697802997
4642	0.022864054056955137	0.010099113305503744	0.00991910735476049	0.9653427657794589	-1	0	0	0.3	3	0.7692307692307693	10	0.6818181818181818	0.46153846153846156	9	6	5	1	0	0.18181818181818182	11	2	15	0.09090909090909091	0	0.889983362047252	0.9226780091314034	0.36507036817697275	0.9093145698666556	0.2727162249863954	0.9260251187754359	0.961161162181732	0.9196245981209485	1.0	0.1111111111111111	0.0	0.00991910735476049	0.00991910735476049
4632	0.023120021975969827	0.009316067500800555	0.009313929310182012	0.9593899696707888	-1	0	0	0.3	3	0.7692307692307693	10	0.6818181818181818	0.46153846153846156	9	6	5	1	0	0.18181818181818182	11	2	15	0.09090909090909091	0	0.889983362047252	0.9226780091314034	0.36507036817697275	0.9093145698666556	0.2727162249863954	0.9159892225022438	0.9509004570845017	0.9161552224678549	1.0	0.5555555555555556	0.0	0.009313929310182012	0.009313929310182012
1695	0.022449900352065795	0.008202813914003527	0.007834853854089345	0.9663322283199618	-1	0	0	0.3	3	0.7692307692307693	10	0.6818181818181818	0.46153846153846156	9	6	5	1	0	0.18181818181818182	11	2	15	0.09090909090909091	0	0.889983362047252	0.9226780091314034	0.36507036817697275	0.912016753872375	0.2727162249863954	0.9250233646448911	0.9630077698676801	0.9200837467137798	1.0	0.1111111111111111	0.0	0.007834853854089345	0.007834853854089345
3741	0.024498485180130748	0.012700771464506747	-0.009582608014106936	0.9730969141604666	-1	0	0	0.2	2	0.8333333333333334	10	0.6363636363636364	0.5	8	6	5	1	0	0.18181818181818182	11	2	14	0.08333333333333333	0	0.8560012232020607	0.9164897406801092	0.37973807555392713	0.9084914998466046	0.2533235268998153	0.8993958022852809	0.9291352237867677	0.9083640376445261	1.0	0.625	0.0	-0.0009582608014106935	-0.0009582608014106935
1883	0.02256798784817252	0.010688120728580129	0.01039474578825904	0.9643723648862421	-1	0	0	0.3	3	0.7692307692307693	10	0.6818181818181818	0.46153846153846156	9	6	5	1	0	0.18181818181818182	11	2	15	0.09090909090909091	0	0.889983362047252	0.9226780091314034	0.36507036817697275	0.9093145698666556	0.2727162249863954	0.9250233646448911	0.9630077698676801	0.9192657919896863	1.0	0.5555555555555556	0.0	0.01039474578825904	0.01039474578825904
518	0.0021972034403666685	0.0021455856259687046	-0.0021454562278721686	0.9849695206450663	-1	0	0	1.0	3	0.0	0	0.6666666666666666	0	3	0	0	0	0	0.6666666666666666	3	2	4	0.0	1.0	0	0	0	0	0	0	0	0	0	0	0	-0.00021454562278721686	-0.00021454562278721686
2688	0.02248644542332237	0.010331130865386028	0.010134964946377886	0.9636536746401252	-1	0	0	0.3	3	0.7692307692307693	10	0.6818181818181818	0.46153846153846156	9	6	5	1	0	0.18181818181818182	11	2	15	0.09090909090909091	0	0.889983362047252	0.9226780091314034	0.36507036817697275	0.9093145698666556	0.2727162249863954	0.9269506896861955	0.9630077698676801	0.9199587958058578	1.0	0.1111111111111111	0.0	0.010134964946377886	0.010134964946377886
3793	0.02271042748379343	0.010318477594133827	0.009944924763980529	0.966885102839461	-1	0	0	0.3	3	0.7692307692307693	10	0.6818181818181818	0.46153846153846156	9	6	5	1	0	0.18181818181818182	11	2	15	0.09090909090909091	0	0.889983362047252	0.9226780091314034	0.36507036817697275	0.9093145698666556	0.2727162249863954	0.9250233646448911	0.9630077698676801	0.9192657919896863	1.0	0.1111111111111111	0.0	0.009944924763980529	0.009944924763980529
3950	0.02236696247750395	0.0096190616720445	0.009529180438780831	0.9651049022582355	-1	0	0	0.3	3	0.7692307692307693	10	0.6818181818181818	0.46153846153846156	9	6	5	1	0	0.18181818181818182	11	2	15	0.09090909090909091	0	0.889983362047252	0.9226780091314034	0.36507036817697275	0.9093145698666556	0.2727162249863954	0.9250233646448911	0.9630077698676801	0.9192657919896863	1.0	0.1111111111111111	0.0	0.009529180438780831	0.009529180438780831
3819	0.022248817628682024	0.010242919757096174	0.009854650995411442	0.9663864286488912	-1	0	0	0.3	3	0.7692307692307693	10	0.6818181818181818	0.46153846153846156	9	6	5	1	0	0.18181818181818182	11	2	15	0.09090909090909091	0	0.889983362047252	0.9226780091314034	0.36507036817697275	0.9093145698666556	0.2727162249863954	0.9250233646448911	0.9630077698676801	0.9192657919896863	1.0	0.2222222222222222	0.0	0.009854650995411442	0.009854650995411442
265	0.0024902446209326095	0.002448693163307767	-0.0024486745884155065	0.9841792562209686	-1	0	0	0.5	1	1.0	1	1.0	1.0	2	1	0	0	0	0.3333333333333333	3	1	3	0.0	0	0.25065637392810347	0.6678163884900976	0.3992863319845597	0.7305142169576381	0.8689298844055491	0.7010003516620846	0.9332496028030542	0.7004010077671841	0	0	0.0	-0.00024486745884155065	-0.00024486745884155065
5016	0.023991516752036115	0.008584351602158053	-0.005637019870598816	0.9762630566637547	-1	0	0	0.2	2	0.9230769230769231	12	0.5357142857142857	0.8461538461538461	13	11	1	1	0	0.14285714285714285	14	2	15	0.25	0	0.8761293956717566	0.9373301161218284	0.4609283457870895	0.9259260528700266	0.2727162249863954	0.9065406580494315	0.9297679702638819	0.9242117632276323	1.0	0.15384615384615385	0.0	-0.0005637019870598816	-0.0005637019870598816
1308	0.019080129112253697	0.004079333378444053	0.0031182175587786748	0.9789336916632442	-1	0	0	0.1111111111111111	1	1.0	11	1.0	1.0	12	11	0	0	0	0.07692307692307693	13	1	13	0.0	0	0.618967707874541	0.8512905384805232	0.5680313132296917	0.9486829996402468	0.39607036596502654	0.9693159089073026	0.8647420674784185	0.9373143383136295	0	0	0.0	0.0031182175587786748	0.0031182175587786748
3969	0.022035667416122402	0.008317761899834865	0.00827731174466947	0.9661129141356866	-1	0	0	0.3	3	0.7692307692307693	10	0.6818181818181818	0.46153846153846156	9	6	5	1	0	0.18181818181818182	11	2	15	0.09090909090909091	0	0.8761293956717566	0.9366313520435552	0.36507036817697275	0.9093145698666556	0.2727162249863954	0.9260251187754359	0.9326148855175114	0.9247423013916156	1.0	0.1111111111111111	0.0	0.00827731174466947	0.00827731174466947
874	0.019763019291955855	0.0023143793277394815	0.0019464477505943905	0.978740007878366	-1	0	0	0.2	2	0.8461538461538461	11	0.5357142857142857	0.7692307692307693	12	10	2	0	0	0.14285714285714285	14	2	15	0.0	0	0.631083146303457	0.8993327012164123	0.7267768050149733	0.9614533260672051	0.2603358479944629	0.9370411623937683	0.8705338422766693	0.9371574023595429	0	0	0.0	0.0019464477505943905	0.0019464477505943905
2952	0.020862793100697632	0.00328293091076262	-0.00315541873689234	0.9718458253441418	-1	0	0	0.4	4	0.5833333333333334	7	0.3888888888888889	0.4166666666666667	8	5	5	1	0	0.4444444444444444	9	4	14	0.09090909090909091	0	0.8811921458570694	0.9526080818632199	0.48987576865227406	0.9447398477584583	0.3541662945363516	0.925826934915055	0.9502889423590795	0.9420220113471363	1.0	0.125	0.0	-0.000315541873689234	-0.000315541873689234
3600	0.020190419744113612	0.0035457646715647377	0.003364049106498189	0.9635276799523939	-1	0	0	0.2	2	0.8333333333333334	10	0.6363636363636364	0.5	8	6	5	1	0	0.18181818181818182	11	2	14	0.08333333333333333	0	0.889983362047252	0.6528909818440238	0.37973807555392713	0.9084914998466046	0.2727162249863954	0.8955229132513145	0.9561783497338375	0.8444679526601228	1.0	0.125	0.0	0.003364049106498189	0.003364049106498189
4237	0.02031850494333984	0.007917633660264437	0.007911817830045013	0.9639988789293525	-1	0	0	0.3	3	0.7692307692307693	10	0.6818181818181818	0.46153846153846156	9	6	5	1	0	0.18181818181818182	11	2	15	0.09090909090909091	0	0.9496023356777101	0.8977778342994142	0.36507036817697275	0.9093145698666556	0.2727162249863954	0.9250233646448911	0.9630077698676801	0.9113504845931029	1.0	0.1111111111111111	0.0	0.007911817830045013	0.007911817830045013
3216	0.01992327792040171	0.007439370652295641	-0.006697121066407736	0.9687628232029646	-1	0	0	0.4	4	0.6153846153846154	8	0.6818181818181818	0.46153846153846156	9	6	5	1	0	0.18181818181818182	11	2	15	0.09090909090909091	0	0.889983362047252	0.9083345990513029	0.36507036817697275	0.9093145698666556	0.2727162249863954	0.9258727170046902	0.9561931134931952	0.9148676084060362	1.0	0.1111111111111111	0.0	-0.0006697121066407736	-0.0006697121066407736
4433	0.022763832731520935	0.01087404146861267	0.010372260598841929	0.966277623603491	-1	0	0	0.3	3	0.7692307692307693	10	0.6818181818181818	0.46153846153846156	9	6	5	1	0	0.18181818181818182	11	2	15	0.09090909090909091	0	0.889983362047252	0.9289572030208604	0.36507036817697275	0.9093145698666556	0.2727162249863954	0.9269506896861955	0.9630077698676801	0.9221755593504188	1.0	0.1111111111111111	0.0	0.010372260598841929	0.010372260598841929
4059	0.02487178021581344	0.0075631185992513315	-0.007551384574346631	0.9626405531129659	-1	0	0	0.3	3	0.7692307692307693	10	0.6818181818181818	0.46153846153846156	9	6	5	1	0	0.18181818181818182	11	2	15	0.09090909090909091	0	0.889983362047252	0.9005800753741283	0.36507036817697275	0.9093145698666556	0.2727162249863954	0.9250233646448911	0.9509004570845017	0.9121794437610841	1.0	0.1111111111111111	0.0	-0.0007551384574346631	-0.0007551384574346631
2017	0.02095370103394816	0.004490829870329417	0.0026261266734994024	0.9757629100169253	-1	0	0	0.2	2	0.8333333333333334	10	0.6363636363636364	0.5	8	6	5	1	0	0.18181818181818182	11	2	14	0.08333333333333333	0	0.8830563788595043	0.9214744269810715	0.37973807555392713	0.9084914998466046	0.2727162249863954	0.8955229132513145	0.9412183335687331	0.9090520337265682	1.0	0.125	0.0	0.0026261266734994024	0.0026261266734994024
4483	0.020992665747945245	0.00932541352471398	0.008921660711017236	0.9695726718641724	-1	0	0	0.3	3	0.7692307692307693	10	0.6818181818181818	0.46153846153846156	9	6	5	1	0	0.18181818181818182	11	2	15	0.09090909090909091	0	0.889983362047252	0.9226780091314034	0.36507036817697275	0.9093145698666556	0.2727162249863954	0.9275957954023711	0.9638316436104735	0.9201932784845622	1.0	0.1111111111111111	0.0	0.008921660711017236	0.008921660711017236
2649	0.02250808110706765	0.010400070687372434	0.010219037118938894	0.9642563065814252	-1	0	0	0.3	3	0.7692307692307693	10	0.6818181818181818	0.46153846153846156	9	6	5	1	0	0.18181818181818182	11	2	15	0.09090909090909091	0	0.889983362047252	0.9226780091314034	0.36507036817697275	0.9093145698666556	0.2727162249863954	0.9250233646448911	0.9630077698676801	0.9192657919896863	1.0	0.2222222222222222	0.0	0.010219037118938894	0.010219037118938894
167	0.0022261285865794156	0.0021565585879420924	-0.0021562824042416057	0.9846825327781364	-1	0	0	0.3333333333333333	1	1.0	2	0.6666666666666666	0.5	2	1	1	0	0	0.6666666666666666	2	3	4	0.0	0	0.25065637392810347	0.6678163884900976	0.3992863319845597	0.7305142169576381	0.8689298844055491	0.7010003516620846	0.9332496028030542	0.7004010077671841	0	0	0.0	-0.00021562824042416058	-0.00021562824042416058
1483	0.02726692651872647	0.011811329488403752	-0.011484059616912524	0.9732602013279402	-1	0	0	0.2	2	0.8461538461538461	11	0.45454545454545453	0.5384615384615384	9	7	5	1	0	0.2727272727272727	11	3	15	0.08333333333333333	0	0.8761293956717566	0.9115161588390835	0.36507036817697275	0.913522255743296	0.2727162249863954	0.8632492038924631	0.9297679702638819	0.8982032064386342	1.0	0.1111111111111111	0.0	-0.0011484059616912524	-0.0011484059616912524
1502	0.029579235157627955	0.012806237706262583	0.006504886367713034	0.9684607923011433	-1	0	0	0.2	2	0.9230769230769231	12	0.4166666666666667	0.6153846153846154	10	8	4	1	0	0.25	12	3	15	0.1	0	0.889983362047252	0.9135734608226931	0.36507036817697275	0.9153121583387929	0.2727162249863954	0.9105279518492373	0.9518122179563635	0.9131581270897148	1.0	0.1	0.0	0.006504886367713034	0.006504886367713034
72	0.002211867776381757	0.0021416016137359413	-0.0021395105999232234	0.9819266014171536	-1	0	0	0.5	1	1.0	1	0.75	0	1	0	1	0	0	1.0	2	2	3	0.0	0	0	0	0	0	0	0	0	0	0	0	0	-0.00021395105999232235	-0.00021395105999232235
1289	0.02213675567596108	0.003881715879146983	-0.002049916043476493	0.965710264318049	-1	0	0	0.4	4	0.6153846153846154	8	0.6818181818181818	0.46153846153846156	9	6	5	1	0	0.18181818181818182	11	2	15	0.09090909090909091	0	0.889983362047252	0.9219723403306403	0.36507036817697275	0.912016753872375	0.2727162249863954	0.9250233646448911	0.9532221867767741	0.9198419894213588	1.0	0.1111111111111111	0.0	-0.0002049916043476493	-0.0002049916043476493
4151	0.021793031645658247	0.009689459240227724	0.009628549425024616	0.9622636313303117	-1	0	0	0.3	3	0.7692307692307693	10	0.6818181818181818	0.46153846153846156	9	6	5	1	0	0.18181818181818182	11	2	15	0.09090909090909091	0	0.889983362047252	0.9289572030208604	0.36507036817697275	0.9093145698666556	0.2727162249863954	0.9269506896861955	0.9630077698676801	0.9221755593504188	1.0	0.1111111111111111	0.0	0.009628549425024616	0.009628549425024616
1505	0.022348133100093964	0.007107822779988023	0.006959548645693885	0.966640539360819	-1	0	0	0.3	3	0.7692307692307693	10	0.6818181818181818	0.46153846153846156	9	6	5	1	0	0.18181818181818182	11	2	15	0.09090909090909091	0	0.889983362047252	0.9226780091314034	0.36507036817697275	0.912016753872375	0.2727162249863954	0.9250233646448911	0.9630077698676801	0.9200837467137798	1.0	0.1111111111111111	0.0	0.006959548645693885	0.006959548645693885
3630	0.02208279405795262	0.009833240202847692	0.009674717063821897	0.9640473451124802	-1	0	0	0.3	3	0.7692307692307693	10	0.6818181818181818	0.46153846153846156	9	6	5	1	0	0.18181818181818182	11	2	15	0.09090909090909091	0	0.889983362047252	0.9226780091314034	0.36507036817697275	0.9093145698666556	0.2727162249863954	0.9250233646448911	0.9630077698676801	0.9192657919896863	1.0	0.1111111111111111	0.0	0.009674717063821897	0.009674717063821897
2297	0.021790722389263925	0.009494675154932769	0.009411903766462637	0.9657280263063618	-1	0	0	0.3	3	0.7692307692307693	10	0.6818181818181818	0.46153846153846156	9	6	5	1	0	0.18181818181818182	11	2	15	0.09090909090909091	0	0.889983362047252	0.922549682849667	0.36507036817697275	0.9093145698666556	0.2727162249863954	0.9250233646448911	0.963177383118812	0.9192213166784516	1.0	0.1111111111111111	0.0	0.009411903766462637	0.009411903766462637
1871	0.022214793359204885	0.009919861147118715	0.00977290750181251	0.9638664899371767	-1	0	0	0.3	3	0.7692307692307693	10	0.6818181818181818	0.46153846153846156	9	6	5	1	0	0.18181818181818182	11	2	15	0.09090909090909091	0	0.889983362047252	0.9226780091314034	0.36507036817697275	0.9093145698666556	0.2727162249863954	0.9250233646448911	0.9630077698676801	0.9192657919896863	1.0	0.1111111111111111	0.0	0.00977290750181251	0.00977290750181251
273	0.0018237891611212992	0.001758924731690577	-0.0017587471135864727	0.9747351005695096	-1	0	0	0.6666666666666666	2	0.5	1	0.6666666666666666	0.5	2	1	1	0	0	0.6666666666666666	2	3	4	0.0	0	0.5500224621909278	0.8141648990176794	0.459117762759914	0.9461763039595852	0.35918661412940434	0.8538169814970316	0.9052359907248058	0.8845551488355782	0	0	0.0	-0.00017587471135864727	-0.00017587471135864727
4478	0.022275217392381634	0.009929750587583787	0.009561015528727311	0.9673394828068392	-1	0	0	0.3	3	0.7692307692307693	10	0.6818181818181818	0.46153846153846156	9	6	5	1	0	0.18181818181818182	11	2	15	0.09090909090909091	0	0.889983362047252	0.9289572030208604	0.36507036817697275	0.9093145698666556	0.2727162249863954	0.9269506896861955	0.9630077698676801	0.9221755593504188	1.0	0.1111111111111111	0.0	0.009561015528727311	0.009561015528727311
4139	0.02244334423176192	0.010066330722654683	0.009943548226356465	0.9665791043733474	-1	0	0	0.3	3	0.7692307692307693	10	0.6818181818181818	0.46153846153846156	9	6	5	1	0	0.18181818181818182	11	2	15	0.09090909090909091	0	0.889983362047252	0.9226780091314034	0.36507036817697275	0.9093145698666556	0.2727162249863954	0.9250233646448911	0.9630077698676801	0.9192657919896863	1.0	0	0.0	0.009943548226356465	0.009943548226356465
1995	0.018774855463945105	0.0013567008860990292	0.0012131354627202464	0.9650487113550382	-1	0	0	0.3	3	0.7692307692307693	10	0.3409090909090909	0.5384615384615384	10	7	4	1	0	0.36363636363636365	11	4	15	0.1111111111111111	0	0.8830563788595043	0.9536766098718693	0.2729191257117689	0.8383977095738694	0.31281891111751353	0.9142261936331462	0.9498885880611297	0.9125997091412105	1.0	0.1	0.0	0.0012131354627202464	0.0012131354627202464
1730	None	None	None	None	None	0.3333333333333333	1	0.625	5	0.4444444444444444	4	0.6111111111111112	0.2222222222222222	4	2	6	1	0	0.5	3	6	11	0.07142857142857142	0.3333333333333333	0.8830563788595043	0.893922240426478	0.6589034227877208	0.8771287225433414	0.2722965018100654	0.9252289664522367	0.931084434125287	0.9006252493992581	1.0	0	0.0	None	None
2260	0.022216364162228015	0.0073261562459935895	0.007229131163710452	0.9675128671181257	-1	0	0	0.3	3	0.7692307692307693	10	0.6818181818181818	0.46153846153846156	9	6	5	1	0	0.18181818181818182	11	2	15	0.09090909090909091	0	0.889983362047252	0.9226780091314034	0.36507036817697275	0.912016753872375	0.2727162249863954	0.9250233646448911	0.9630077698676801	0.9200837467137798	1.0	0.1111111111111111	0.0	0.007229131163710452	0.007229131163710452
4534	0.02567979228756432	0.010041825295086643	-0.009291421017113893	0.959083220617273	-1	0	0	0.3	3	0.7692307692307693	10	0.6818181818181818	0.46153846153846156	9	6	5	1	0	0.18181818181818182	11	2	15	0.09090909090909091	0	0.8761293956717566	0.9251047110884743	0.36507036817697275	0.9093145698666556	0.2727162249863954	0.9250233646448911	0.9387470546413003	0.9201155171261783	1.0	0.1111111111111111	0.0	-0.0009291421017113893	-0.0009291421017113893
3901	0.020454901257652307	0.0077383839147219585	-0.007725643721986439	0.9636851924001879	-1	0	0	0.3	3	0.7692307692307693	10	0.6818181818181818	0.46153846153846156	9	6	5	1	0	0.18181818181818182	11	2	15	0.09090909090909091	0	0.889983362047252	0.9239900172207375	0.36507036817697275	0.9119824125321953	0.2727162249863954	0.9260251187754359	0.961161162181732	0.9208801035295725	1.0	0.5555555555555556	0.0	-0.000772564372198644	-0.000772564372198644
509	0.0200010695588603	0.0013935561518575437	0.0013932744717802305	0.978927403326692	-1	0	0	0.1111111111111111	1	1.0	11	1.0	1.0	12	11	0	0	0	0.07692307692307693	13	1	13	0.0	0	0.5264456902863389	0.8466090209396706	0.8428973975002471	0.9593536884610221	0.39607036596502654	0.9306862348049785	0.8705338422766693	0.9233642254741083	0	0	0.0	0.0013932744717802305	0.0013932744717802305
2599	0.023482058033710795	0.009772703966463306	-0.005164996220659786	0.9709946115227304	-1	0	0	0.3	3	0.7692307692307693	10	0.3409090909090909	0.5384615384615384	10	7	4	2	0	0.36363636363636365	11	4	15	0.2222222222222222	0	0.8830563788595043	0.952081072410893	0.3952497923108	0.9417249597562194	0.31281891111751353	0.9332629920980079	0.948886574988775	0.9428486162218463	0.55	0.2	0.0	-0.0005164996220659786	-0.0005164996220659786
330	0.0019738840356656046	0.001754879787215482	-0.0017545057110778877	0.9845171085198245	-1	0	0	1.0	1	0	0	1.0	0	1	0	0	1	0	0.5	2	1	2	0.3333333333333333	0	0	0	0	0	0	0	0	0	0	0	0	-0.00017545057110778878	-0.00017545057110778878
4021	0.022492689364019807	0.010212889848445057	0.009917722862559685	0.9641943571154145	-1	0	0	0.3	3	0.7692307692307693	10	0.6818181818181818	0.46153846153846156	9	6	5	1	0	0.18181818181818182	11	2	15	0.09090909090909091	0	0.889983362047252	0.9226780091314034	0.36507036817697275	0.9093145698666556	0.2727162249863954	0.9260251187754359	0.961161162181732	0.9196245981209485	1.0	0.1111111111111111	0.0	0.009917722862559685	0.009917722862559685
3762	0.02263539361320205	0.01001752577905993	0.009907996887595161	0.9641350976710528	-1	0	0	0.3	3	0.7692307692307693	10	0.6818181818181818	0.46153846153846156	9	6	5	1	0	0.18181818181818182	11	2	15	0.09090909090909091	0	0.889983362047252	0.9226780091314034	0.36507036817697275	0.9093145698666556	0.2727162249863954	0.9250233646448911	0.9630077698676801	0.9192657919896863	1.0	0.2222222222222222	0.0	0.009907996887595161	0.009907996887595161
1222	0.019572586598173215	0.003776960000098126	0.003076990877705681	0.9789802395664188	-1	0	0	0.1111111111111111	1	1.0	11	1.0	1.0	12	11	0	0	0	0.07692307692307693	13	1	13	0.0	0	0.618967707874541	0.8512905384805232	0.5680313132296917	0.9486829996402468	0.4224861929143314	0.9693603188103732	0.8660217382748763	0.9373435962284267	0	0	0.0	0.003076990877705681	0.003076990877705681
4812	0.020561548182718267	0.007967089712669677	8.390148068704145e-05	0.975372792960323	-1	0	0	0.3333333333333333	3	0.7272727272727273	8	0.43333333333333335	0.45454545454545453	8	5	4	2	0	0.3	10	3	13	0.2222222222222222	0	0.9197928488624811	0.9319229148894342	0.3252096766756688	0.92049705373193	0.24092527333975186	0.934766697831725	0.9646652357385388	0.9293021439714662	0.5625	0.125	0.0	8.390148068704145e-05	8.390148068704145e-05
4434	0.022637696298017335	0.010226211804654333	0.009926724853156653	0.9639303195588592	-1	0	0	0.3	3	0.7692307692307693	10	0.6818181818181818	0.46153846153846156	9	6	5	1	0	0.18181818181818182	11	2	15	0.09090909090909091	0	0.889983362047252	0.9226780091314034	0.36507036817697275	0.9093145698666556	0.2727162249863954	0.9269506896861955	0.9630077698676801	0.9199587958058578	1.0	0.1111111111111111	0.0	0.009926724853156653	0.009926724853156653
4591	0.022125699020181817	0.009993311514018596	0.009794406807488063	0.9631898227410858	-1	0	0	0.3	3	0.7692307692307693	10	0.6818181818181818	0.46153846153846156	9	6	5	1	0	0.18181818181818182	11	2	15	0.09090909090909091	0	0.889983362047252	0.9226780091314034	0.36507036817697275	0.9093145698666556	0.2727162249863954	0.9250233646448911	0.9630077698676801	0.9192657919896863	1.0	0.1111111111111111	0.0	0.009794406807488063	0.009794406807488063
1715	0.022499251278210775	0.006841385203075111	-0.006709972652220804	0.9648908150437325	-1	0	0	0.3	3	0.75	9	0.7	0.4166666666666667	8	5	5	1	0	0.2	10	2	14	0.09090909090909091	0	0.889983362047252	0.9273940364436432	0.41299935698203116	0.9180193291486495	0.24092527333975186	0.7544627220972951	0.9476153931102826	0.8837613004485863	1.0	0.125	0.0	-0.0006709972652220804	-0.0006709972652220804
2914	0.022823898241600606	0.010019623250456472	0.00990078498688107	0.9636928492976675	-1	0	0	0.3	3	0.7692307692307693	10	0.6818181818181818	0.46153846153846156	9	6	5	1	0	0.18181818181818182	11	2	15	0.09090909090909091	0	0.889983362047252	0.9226780091314034	0.36507036817697275	0.9093145698666556	0.2727162249863954	0.9260251187754359	0.961161162181732	0.9196245981209485	1.0	0.1111111111111111	0.0	0.00990078498688107	0.00990078498688107
622	0.021013969429629156	0.004581324181329153	-0.004561485375490838	0.9821723988039269	-1	0	0	0.14285714285714285	1	1.0	8	1.0	1.0	9	8	0	0	0	0.1	10	1	10	0.0	0	0.47598843749468556	0.9117358470313428	0.7878947433701449	0.7196197467288079	0.435527224838808	0.8706642553246926	0.849366408625428	0.849175085559334	0	0	0.0	-0.0004561485375490838	-0.0004561485375490838
88	0.008082213278935014	0.0056475956615743665	-0.005575617629578218	0.9752478144924749	-1	0.5	2	0.8	8	0.23076923076923078	3	0.42857142857142855	0.23076923076923078	10	3	4	0	0	0.7142857142857143	7	5	15	0.0	0.5	0.9326775131707521	0.93819274188827	0.5273940875440708	0.9748106278848382	0.4582432411205076	0.9007762489046202	0.9563998961173479	0.9458612170236839	0	0	0.0	-0.0005575617629578218	-0.0005575617629578218
3314	0.021831205201444118	0.0099569069041386	0.009750012965388065	0.9640634294287065	-1	0	0	0.3	3	0.7692307692307693	10	0.6818181818181818	0.46153846153846156	9	6	5	1	0	0.18181818181818182	11	2	15	0.09090909090909091	0	0.889983362047252	0.9226780091314034	0.36507036817697275	0.9093145698666556	0.2727162249863954	0.9250233646448911	0.9630077698676801	0.9192657919896863	1.0	0.1111111111111111	0.0	0.009750012965388065	0.009750012965388065
4879	0.02224679131729711	0.009633786982393273	0.009496912121547076	0.9646585419149608	-1	0	0	0.3	3	0.7692307692307693	10	0.6818181818181818	0.46153846153846156	9	6	5	1	0	0.18181818181818182	11	2	15	0.09090909090909091	0	0.889983362047252	0.9226780091314034	0.36507036817697275	0.9093145698666556	0.2727162249863954	0.9250233646448911	0.9630077698676801	0.9192657919896863	1.0	0.1111111111111111	0.0	0.009496912121547076	0.009496912121547076
3507	0.021592863755993785	0.010021557253088892	0.009704309537438357	0.963862476404155	-1	0	0	0.3	3	0.7692307692307693	10	0.6818181818181818	0.46153846153846156	9	6	5	1	0	0.18181818181818182	11	2	15	0.09090909090909091	0	0.889983362047252	0.9226780091314034	0.36507036817697275	0.9093145698666556	0.2727162249863954	0.9250233646448911	0.9630077698676801	0.9192657919896863	1.0	0.1111111111111111	0.0	0.009704309537438357	0.009704309537438357
4108	0.022310865983566477	0.00974184334307412	0.00963086969897913	0.9643744172119086	-1	0	0	0.3	3	0.7692307692307693	10	0.6818181818181818	0.46153846153846156	9	6	5	1	0	0.18181818181818182	11	2	15	0.09090909090909091	0	0.889983362047252	0.9226780091314034	0.36507036817697275	0.9093145698666556	0.2727162249863954	0.9250233646448911	0.9630077698676801	0.9192657919896863	1.0	0.1111111111111111	0.0	0.00963086969897913	0.00963086969897913
3990	0.026763138370804414	0.009350691199761788	0.0004873167292736059	0.9673658760386864	-1	0	0	0.2222222222222222	2	0.8181818181818182	9	0.65	0.5454545454545454	8	6	4	1	0	0.2	2	10	13	0.1	0	0.8830563788595043	0.9214744269810715	0.37973807555392713	0.9084914998466046	0.2727162249863954	0.8955229132513145	0.9412183335687331	0.9090520337265682	1.0	0.125	0.0	0.0004873167292736059	0.0004873167292736059
2818	0.022094252179114482	0.009728496260690918	0.009412174292737076	0.9646142554389685	-1	0	0	0.3	3	0.7692307692307693	10	0.6818181818181818	0.46153846153846156	9	6	5	1	0	0.18181818181818182	11	2	15	0.09090909090909091	0	0.889983362047252	0.9226780091314034	0.36507036817697275	0.9093145698666556	0.2727162249863954	0.9269506896861955	0.9630077698676801	0.9199587958058578	1.0	0.5555555555555556	0.0	0.009412174292737076	0.009412174292737076
2088	0.02203208072377347	0.009885168818811225	0.009492815183348168	0.9640774404161225	-1	0	0	0.3	3	0.7692307692307693	10	0.6818181818181818	0.46153846153846156	9	6	5	1	0	0.18181818181818182	11	2	15	0.09090909090909091	0	0.889983362047252	0.9036316637818648	0.36507036817697275	0.9093145698666556	0.2727162249863954	0.9250233646448911	0.9630077698676801	0.9130978542889011	1.0	0.1111111111111111	0.0	0.009492815183348168	0.009492815183348168
582	0.02016112380069623	0.0012358834357459757	-4.0609499582871535e-05	0.9797144635191481	-1	0	0	0.1	1	1.0	13	1.0	1.0	14	13	0	0	0	0.06666666666666667	15	1	15	0.0	0	0.5339111810831163	0.8503370087970427	0.5779621443310559	0.9668476498575055	0.2603358479944629	0.9336442325055266	0.8705338422766693	0.9298734001862127	0	0	0.0	-4.060949958287153e-06	-4.060949958287153e-06
2820	0.01875770867989182	0.0077327899971823474	0.00021880250004687257	0.9721384562501616	-1	0	0	0.3	3	0.75	9	0.35	0.5833333333333334	9	7	4	2	0	0.4	10	4	14	0.2	0	0.8761293956717566	0.9565557132412896	0.4609283457870895	0.9512876926684813	0.3529215972486316	0.9383471719961444	0.9297679702638819	0.9492510221604068	0.5555555555555556	0.2222222222222222	0.0	0.00021880250004687257	0.00021880250004687257
2372	0.02245475034006273	0.010355252304986897	0.010033739979666619	0.9647026713284909	-1	0	0	0.3	3	0.7692307692307693	10	0.6818181818181818	0.46153846153846156	9	6	5	1	0	0.18181818181818182	11	2	15	0.09090909090909091	0	0.889983362047252	0.9226780091314034	0.36507036817697275	0.9093145698666556	0.2727162249863954	0.9250233646448911	0.9630077698676801	0.9192657919896863	1.0	0.1111111111111111	0.0	0.010033739979666619	0.010033739979666619
1429	0.019207009371283643	0.0033994322868181014	0.0026597086743534674	0.9787497572651563	-1	0	0	0.1111111111111111	1	1.0	11	1.0	1.0	12	11	0	0	0	0.07692307692307693	13	1	13	0.0	0	0.618967707874541	0.8512905384805232	0.5680313132296917	0.9486829996402468	0.4224861929143314	0.9693603188103732	0.8660217382748763	0.9373435962284267	0	0	0.0	0.0026597086743534674	0.0026597086743534674
3171	0.02289231906424753	0.00801553032627705	0.007912203942843143	0.967187617180512	-1	0	0	0.3	3	0.7692307692307693	10	0.6818181818181818	0.46153846153846156	9	6	5	1	0	0.18181818181818182	11	2	15	0.09090909090909091	0	0.889983362047252	0.9058426799734184	0.36507036817697275	0.9048858673674443	0.2727162249863954	0.9250233646448911	0.9552335330746359	0.9123834774670446	1.0	0.1111111111111111	0.0	0.007912203942843143	0.007912203942843143
4786	0.02260467530257673	0.010737949543230594	0.010595205604710146	0.9665832013754692	-1	0	0	0.3	3	0.7692307692307693	10	0.6818181818181818	0.46153846153846156	9	6	5	1	0	0.18181818181818182	11	2	15	0.09090909090909091	0	0.889983362047252	0.9289572030208604	0.36507036817697275	0.9093145698666556	0.2727162249863954	0.9260251187754359	0.961161162181732	0.921849831095647	1.0	0.2222222222222222	0.0	0.010595205604710146	0.010595205604710146
4078	0.01881517684560678	0.010427865350709718	-0.010324346711802747	0.9589792486519189	-1	0	0	0.3	3	0.7692307692307693	10	0.6818181818181818	0.46153846153846156	9	6	5	1	0	0.18181818181818182	11	2	15	0.09090909090909091	0	0.9120064852746766	0.9129093365375471	0.36507036817697275	0.9045043172339607	0.2727162249863954	0.9250233646448911	0.9630077698676801	0.9145274174283858	1.0	0	0.0	-0.0010324346711802746	-0.0010324346711802746
75	0.02865383052164026	0.010976668854660882	-0.010833278502747278	0.6135865978992412	-1	0	0	0.2	2	0.9230769230769231	12	0.2777777777777778	0.8461538461538461	13	11	1	1	0	0.6666666666666666	9	6	15	0.25	0	0.4324182690743199	0.9591564700203569	0.6211179054812141	0.8565960633769694	0.5035426046772743	0.9492157970855731	0.8491928335906314	0.932383104709621	1.0	0.15384615384615385	0.0	-0.0010833278502747278	-0.0010833278502747278
2536	0.022525922978967883	0.009704922161602571	0.009592259759332799	0.9645646454711393	-1	0	0	0.3	3	0.7692307692307693	10	0.6818181818181818	0.46153846153846156	9	6	5	1	0	0.18181818181818182	11	2	15	0.09090909090909091	0	0.889983362047252	0.9226780091314034	0.36507036817697275	0.9093145698666556	0.2727162249863954	0.9250233646448911	0.9630077698676801	0.9192657919896863	1.0	0.1111111111111111	0.0	0.009592259759332799	0.009592259759332799
1813	0.02240197000864819	0.011214283574133252	-0.004910095196850568	0.9739590074962201	-1	0	0	0.3	3	0.7692307692307693	10	0.3409090909090909	0.5384615384615384	10	7	4	2	0	0.36363636363636365	11	4	15	0.2222222222222222	0	0.8830563788595043	0.9464272782164674	0.4609283457870895	0.9382201062592762	0.2727162249863954	0.9342589571730947	0.9297679702638819	0.9398397181883993	0.55	0.1	0.0	-0.0004910095196850567	-0.0004910095196850567
1065	0.025247495888663513	0.004105635196442424	-0.003937414021154141	0.9758764896060618	-1	0	0	0.1	1	1.0	13	1.0	1.0	14	13	0	0	0	0.06666666666666667	15	1	15	0.0	0	0.31097378161438843	0.9644010369108327	0.6124235741285815	0.8042479135996291	0.5808318194634794	0.8434679646461635	0.8833446514042055	0.8939908543127798	0	0	0.0	-0.0003937414021154141	-0.0003937414021154141
4129	0.022418479995129185	0.009970977588434246	0.009867707159697451	0.96366126782047	-1	0	0	0.3	3	0.7692307692307693	10	0.6818181818181818	0.46153846153846156	9	6	5	1	0	0.18181818181818182	11	2	15	0.09090909090909091	0	0.889983362047252	0.9226780091314034	0.36507036817697275	0.9093145698666556	0.2727162249863954	0.9260251187754359	0.961161162181732	0.9196245981209485	1.0	0.1111111111111111	0.0	0.009867707159697451	0.009867707159697451
1834	0.022335368890216315	0.010128197433610915	0.00996822197494657	0.9638775385452992	-1	0	0	0.3	3	0.7692307692307693	10	0.6818181818181818	0.46153846153846156	9	6	5	1	0	0.18181818181818182	11	2	15	0.09090909090909091	0	0.889983362047252	0.9226780091314034	0.32084811451682727	0.9079452078664157	0.2727162249863954	0.9173583297137146	0.9630077698676801	0.9161918378297816	1.0	0.2222222222222222	0.0	0.00996822197494657	0.00996822197494657
774	0.01975501471658159	0.0011768316485678268	0.0006992413895975741	0.978925659578434	-1	0	0	0.1	1	1.0	13	0.45454545454545453	0.8461538461538461	11	11	3	0	0	0.2727272727272727	11	3	15	0.0	0	0.6078926553353967	0.850621253570265	0.5927765340929219	0.9564468976735236	0.2603358479944629	0.9392125460371133	0.8705338422766693	0.9256786048837204	0	0	0.0	0.0006992413895975741	0.0006992413895975741
4443	0.022434734914517026	0.009722565245213295	0.009614314000483066	0.9648050976726817	-1	0	0	0.3	3	0.7692307692307693	10	0.6818181818181818	0.46153846153846156	9	6	5	1	0	0.18181818181818182	11	2	15	0.09090909090909091	0	0.889983362047252	0.9226780091314034	0.36507036817697275	0.9093145698666556	0.2727162249863954	0.9250233646448911	0.9630077698676801	0.9192657919896863	1.0	0.1111111111111111	0.0	0.009614314000483066	0.009614314000483066
3966	0.022580602216260657	0.009655297347498806	0.009509931890502334	0.9642133249400714	-1	0	0	0.3	3	0.7692307692307693	10	0.6818181818181818	0.46153846153846156	9	6	5	1	0	0.18181818181818182	11	2	15	0.09090909090909091	0	0.889983362047252	0.9226780091314034	0.36507036817697275	0.9093145698666556	0.2727162249863954	0.9250233646448911	0.9630077698676801	0.9192657919896863	1.0	0.1111111111111111	0.0	0.009509931890502334	0.009509931890502334
3445	0.02252092344142973	0.010328602694991173	0.010106754781764735	0.9636961213431823	-1	0	0	0.3	3	0.7692307692307693	10	0.6818181818181818	0.46153846153846156	9	6	5	1	0	0.18181818181818182	11	2	15	0.09090909090909091	0	0.889983362047252	0.9226780091314034	0.36507036817697275	0.9093145698666556	0.2727162249863954	0.9250233646448911	0.9630077698676801	0.9192657919896863	1.0	0.1111111111111111	0.0	0.010106754781764735	0.010106754781764735
4133	0.022381148977654402	0.01054796518136533	0.009886739277741911	0.9670989859483208	-1	0	0	0.3	3	0.7692307692307693	10	0.6818181818181818	0.46153846153846156	9	6	5	1	0	0.18181818181818182	11	2	15	0.09090909090909091	0	0.889983362047252	0.9289572030208604	0.36507036817697275	0.9093145698666556	0.2727162249863954	0.9250233646448911	0.9630077698676801	0.921500110739785	1.0	0.1111111111111111	0.0	0.009886739277741911	0.009886739277741911
3239	0.02238836548394399	0.009838935368319692	0.009651735909641692	0.9643283754181788	-1	0	0	0.3	3	0.7692307692307693	10	0.6818181818181818	0.46153846153846156	9	6	5	1	0	0.18181818181818182	11	2	15	0.09090909090909091	0	0.889983362047252	0.9226780091314034	0.36507036817697275	0.9093145698666556	0.2727162249863954	0.9250233646448911	0.9630077698676801	0.9192657919896863	1.0	0.2222222222222222	0.0	0.009651735909641692	0.009651735909641692
2837	0.022754683005140643	0.010176946754801998	0.009755451716262053	0.9646951302306446	-1	0	0	0.3	3	0.7692307692307693	10	0.6818181818181818	0.46153846153846156	9	6	5	1	0	0.18181818181818182	11	2	15	0.09090909090909091	0	0.889983362047252	0.9226780091314034	0.36507036817697275	0.9093145698666556	0.2727162249863954	0.9250233646448911	0.9630077698676801	0.9192657919896863	1.0	0.1111111111111111	0.0	0.009755451716262053	0.009755451716262053
2175	0.022282536551046894	0.005270975420292538	-0.0049243276211862795	0.9768016307508048	-1	0	0	0.3	3	0.7692307692307693	10	0.625	0.5384615384615384	9	7	5	1	0	0.16666666666666666	12	2	15	0.08333333333333333	0	0.889983362047252	0.9219723403306403	0.36507036817697275	0.9093145698666556	0.2727162249863954	0.9250233646448911	0.9509193002081009	0.9190217780537677	1.0	0.2222222222222222	0.0	-0.000492432762118628	-0.000492432762118628
1209	0.02229658238576557	0.0059851364507519395	-0.005735414365910987	0.9824616066270052	-1	0	0	0.3333333333333333	2	0.6666666666666666	4	0.5714285714285714	0.6666666666666666	4	4	3	1	0	0.2857142857142857	7	2	8	0.1	0	0.8114033289306398	0.7731656271047084	0.6516143955541086	0.7668032787645748	0.6875982634283326	0.9263415668043681	0.7044356010359166	0.8388201031197654	1.0	0.25	0.0	-0.0005735414365910987	-0.0005735414365910987
1588	0.02596225833027756	0.005793686928298194	0.004498310758714762	0.9672762683367637	-1	0	0	0.2	2	0.9230769230769231	12	0.5357142857142857	0.9230769230769231	14	12	0	0	0	0.14285714285714285	14	2	15	0.0	0	0.37109273459860526	0.9492493645528963	0.6966760222917837	0.9370494661686196	0.5528924263000631	0.9248896178834104	0.873855122250265	0.937805924383275	0	0	0.0	0.004498310758714762	0.004498310758714762
29	0.002311178474965511	0.0021373287959783574	-0.002136293886005685	0.9846645638527003	-1	0	0	0.6666666666666666	2	0.5	1	0.6666666666666666	0.5	3	1	0	0	0	0.6666666666666666	2	3	4	0.0	0	0.5747240947959059	0.7829231192102736	0.6551710323774368	0.9364786618630792	0.304068611478688	0.8146092130223329	0.8919078368969927	0.860317010155321	0	0	0.0	-0.0002136293886005685	-0.0002136293886005685
2046	0.02268915823839031	0.010100492300222457	0.009886636812735609	0.9632931967138781	-1	0	0	0.3	3	0.7692307692307693	10	0.6818181818181818	0.46153846153846156	9	6	5	1	0	0.18181818181818182	11	2	15	0.09090909090909091	0	0.889983362047252	0.9226780091314034	0.36507036817697275	0.9093145698666556	0.2727162249863954	0.9250233646448911	0.9630077698676801	0.9192657919896863	1.0	0.1111111111111111	0.0	0.009886636812735609	0.009886636812735609
510	0.002416142012476261	0.002260127256572144	-0.002259526955332844	0.9813984084596853	-1	0	0	0.5	2	0.6666666666666666	2	1.0	0	1	0	3	0	0	0.2	5	1	5	0.0	0.5	0	0	0	0	0	0	0	0	0	0	0	-0.00022595269553328442	-0.00022595269553328442
3416	0.022485254408068905	0.009909757780846535	0.009762338633843267	0.9640073932477049	-1	0	0	0.3	3	0.7692307692307693	10	0.6818181818181818	0.46153846153846156	9	6	5	1	0	0.18181818181818182	11	2	15	0.09090909090909091	0	0.889983362047252	0.9226780091314034	0.36507036817697275	0.9093145698666556	0.2727162249863954	0.9250233646448911	0.9630077698676801	0.9192657919896863	1.0	0.1111111111111111	0.0	0.009762338633843267	0.009762338633843267
2067	0.02271600370654398	0.008363690188375223	-0.008140259749774524	0.9695854722344283	-1	0	0	0.4	4	0.6153846153846154	8	0.6818181818181818	0.46153846153846156	9	6	5	1	0	0.18181818181818182	11	2	15	0.09090909090909091	0	0.889983362047252	0.9211342588923561	0.32084811451682727	0.8600996337241728	0.2727162249863954	0.9183500611228306	0.9509004570845017	0.9030315124872726	1.0	0.1111111111111111	0.0	-0.0008140259749774524	-0.0008140259749774524
4490	0.022283079304208548	0.009212041134049633	0.008998923735112567	0.9695095134699927	-1	0	0	0.3	3	0.7692307692307693	10	0.6818181818181818	0.46153846153846156	9	6	5	1	0	0.18181818181818182	11	2	15	0.09090909090909091	0	0.889983362047252	0.9176648099477218	0.4609283457870895	0.895091225376009	0.2727162249863954	0.9194897271265344	0.9297679702638819	0.9113394751828165	1.0	0.1111111111111111	0.0	0.008998923735112567	0.008998923735112567
1098	0.025142641720031545	0.004114978237842418	-0.003997370789671452	0.9758068598424516	-1	0	0	0.1	1	1.0	13	1.0	1.0	14	13	0	0	0	0.06666666666666667	15	1	15	0.0	0	0.31097378161438843	0.9711654373657874	0.5681587737174829	0.8210793817633851	0.6800172506050159	0.8717502844881372	0.8938596131815592	0.910441787233453	0	0	0.0	-0.00039973707896714516	-0.00039973707896714516
1754	0.02083057183158074	0.009005056451880147	-0.004377742727239532	0.9760083938222396	-1	0	0	0.3	3	0.7692307692307693	10	0.3409090909090909	0.6153846153846154	10	8	4	2	0	0.36363636363636365	11	4	15	0.2	0	0.8761293956717566	0.948707939893449	0.3908882301519584	0.9345389228568759	0.3541662945363516	0.9236361462636088	0.9212775804309119	0.936413567946176	0.55	0.1	0.0	-0.0004377742727239532	-0.0004377742727239532
1221	0.018466574541273473	0.003602927611965045	-0.003208592793804524	0.9804207472189809	-1	0	0	0.14285714285714285	1	1.0	8	1.0	1.0	9	8	0	0	0	0.1	10	1	10	0.0	0	0.6542736372715171	0.8802423249029744	0.5927765340929219	0.8695329880467151	0.8433916429210753	0.9728467625331004	0.8613774211040792	0.9234447090473615	0	0	0.0	-0.0003208592793804524	-0.0003208592793804524
2827	0.024649041627842285	0.004091941401989431	-0.004080742740355531	0.9587773151867693	-1	0	0	0.3	3	0.7692307692307693	10	0.6818181818181818	0.46153846153846156	9	6	5	1	0	0.18181818181818182	11	2	15	0.09090909090909091	0	0.889983362047252	0.9205880131502471	0.36507036817697275	0.9093145698666556	0.2727162249863954	0.9250233646448911	0.9509193002081009	0.9185469853963506	1.0	0.1111111111111111	0.0	-0.0004080742740355531	-0.0004080742740355531
2425	0.018404476610510333	0.0034484126257584152	0.0030755746271496536	0.971967597864558	-1	0	0	0.4	4	0.6153846153846154	8	0.5	0.38461538461538464	9	5	5	1	0	0.3	10	3	15	0.1	0	0.889983362047252	0.9187250965437136	0.3944057829308816	0.8678531756710782	0.2727162249863954	0.930273404850034	0.9297679702638819	0.9088261009706905	1.0	0.5555555555555556	0.0	0.0030755746271496536	0.0030755746271496536
2206	0.022353887968892212	0.01000652278771728	0.009767568737505516	0.9639350044737016	-1	0	0	0.3	3	0.7692307692307693	10	0.6818181818181818	0.46153846153846156	9	6	5	1	0	0.18181818181818182	11	2	15	0.09090909090909091	0	0.889983362047252	0.9226780091314034	0.36507036817697275	0.9093145698666556	0.2727162249863954	0.9250233646448911	0.9630077698676801	0.9192657919896863	1.0	0.5555555555555556	0.0	0.009767568737505516	0.009767568737505516
2048	0.02232127942221293	0.010164141412275124	0.009921421022905257	0.9640215241196868	-1	0	0	0.3	3	0.7692307692307693	10	0.6818181818181818	0.46153846153846156	9	6	5	1	0	0.18181818181818182	11	2	15	0.09090909090909091	0	0.889983362047252	0.9226780091314034	0.32084811451682727	0.9079452078664157	0.2727162249863954	0.9173583297137146	0.9630077698676801	0.9161918378297816	1.0	0.1111111111111111	0.0	0.009921421022905257	0.009921421022905257
1537	0.02277828777770909	0.007339472125555	0.00733767929277628	0.9662488917910265	-1	0	0	0.3	3	0.7692307692307693	10	0.6818181818181818	0.46153846153846156	9	6	5	1	0	0.18181818181818182	11	2	15	0.09090909090909091	0	0.889983362047252	0.9226780091314034	0.36507036817697275	0.912016753872375	0.2727162249863954	0.9250233646448911	0.9630077698676801	0.9200837467137798	1.0	0.1111111111111111	0.0	0.00733767929277628	0.00733767929277628
4698	0.022632911386728048	0.010112059303190661	0.009969593549761721	0.9634151652198271	-1	0	0	0.3	3	0.7692307692307693	10	0.6818181818181818	0.46153846153846156	9	6	5	1	0	0.18181818181818182	11	2	15	0.09090909090909091	0	0.889983362047252	0.9226780091314034	0.36507036817697275	0.9093145698666556	0.2727162249863954	0.9250233646448911	0.9630077698676801	0.9192657919896863	1.0	0.1111111111111111	0.0	0.009969593549761721	0.009969593549761721
4535	0.022442990403640613	0.009956381750464453	0.009651582427448763	0.9640805759289965	-1	0	0	0.3	3	0.7692307692307693	10	0.6818181818181818	0.46153846153846156	9	6	5	1	0	0.18181818181818182	11	2	15	0.09090909090909091	0	0.889983362047252	0.9226780091314034	0.36507036817697275	0.9093145698666556	0.2727162249863954	0.9250233646448911	0.9630077698676801	0.9192657919896863	1.0	0.1111111111111111	0.0	0.009651582427448763	0.009651582427448763
4852	0.02300537184432222	0.010540019610380556	0.010202614726651998	0.9664656438606958	-1	0	0	0.3	3	0.7692307692307693	10	0.6818181818181818	0.46153846153846156	9	6	5	1	0	0.18181818181818182	11	2	15	0.09090909090909091	0	0.889983362047252	0.9226780091314034	0.36507036817697275	0.9093145698666556	0.2727162249863954	0.9260251187754359	0.961161162181732	0.9196245981209485	1.0	0.5555555555555556	0.0	0.010202614726651998	0.010202614726651998
3172	0.024595454702893323	0.002999655739825006	-0.0029423372642960227	0.9621842272829375	-1	0	0	0.3	3	0.7692307692307693	10	0.6818181818181818	0.46153846153846156	9	6	5	1	0	0.18181818181818182	11	2	15	0.09090909090909091	0	0.889983362047252	0.9301027771794729	0.36507036817697275	0.9093145698666556	0.2727162249863954	0.9269506896861955	0.9509193002081009	0.9225929127465806	1.0	0.1111111111111111	0.0	-0.00029423372642960226	-0.00029423372642960226
3059	0.020742310025106972	0.005410961331639392	0.0034479698329225646	0.9606757452624134	-1	0	0	0.3	3	0.7692307692307693	10	0.6818181818181818	0.46153846153846156	9	6	5	1	0	0.18181818181818182	11	2	15	0.09090909090909091	0	0.9496023356777101	0.9246295211090803	0.36507036817697275	0.9104976074869882	0.2727162249863954	0.9250233646448911	0.9630077698676801	0.9203013566358909	1.0	0.2222222222222222	0.0	0.0034479698329225646	0.0034479698329225646
4324	0.02234430078666933	0.00991128789818848	0.009614944942308428	0.9640611176400044	-1	0	0	0.3	3	0.7692307692307693	10	0.6818181818181818	0.46153846153846156	9	6	5	1	0	0.18181818181818182	11	2	15	0.09090909090909091	0	0.889983362047252	0.9226780091314034	0.36507036817697275	0.9093145698666556	0.2727162249863954	0.9269506896861955	0.9630077698676801	0.9199587958058578	1.0	0.1111111111111111	0.0	0.009614944942308428	0.009614944942308428
1740	0.022514798029338173	0.007250818164186431	0.0072504743763872346	0.9665729535452718	-1	0	0	0.3	3	0.7692307692307693	10	0.6818181818181818	0.46153846153846156	9	6	5	1	0	0.18181818181818182	11	2	15	0.09090909090909091	0	0.889983362047252	0.9226780091314034	0.36507036817697275	0.912016753872375	0.2727162249863954	0.9250233646448911	0.9630077698676801	0.9200837467137798	1.0	0.1111111111111111	0.0	0.0072504743763872346	0.0072504743763872346
3563	0.03181595954810394	0.010019286697850457	-0.002011939240502199	0.9684029449969798	-1	0	0	0.2222222222222222	2	0.8181818181818182	9	0.65	0.5454545454545454	8	6	4	1	0	0.2	2	10	13	0.1	0	0.8830563788595043	0.9214744269810715	0.37973807555392713	0.9084914998466046	0.2748662956522039	0.92235578341774	0.9412183335687331	0.9176546730424839	1.0	0.125	0.0	-0.00020119392405021987	-0.00020119392405021987
4261	0.012673725233624164	0.006616233588419796	-0.002669740340272746	0.9827830691829844	-1	0	0	0.3333333333333333	3	0.7272727272727273	8	0.7222222222222222	0.36363636363636365	6	4	6	2	0	0.2222222222222222	9	2	13	0.14285714285714285	0	0.9258781265645805	0.951691035307423	0.18404987372710452	0.9452125250002658	0.2277054959120358	0.954132547359807	0.9708246549367868	0.9504775968333108	0.5833333333333334	0.16666666666666666	0.0	-0.0002669740340272746	-0.0002669740340272746
914	0.020196808671070696	0.0012561103706202582	0.0012560262242058413	0.978874128664704	-1	0	0	0.1111111111111111	1	1.0	11	1.0	1.0	12	11	0	0	0	0.07692307692307693	13	1	13	0.0	0	0.5264456902863389	0.8466090209396706	0.8428973975002471	0.9593536884610221	0.4224861929143314	0.936546182975526	0.8705338422766693	0.9255662127138106	0	0	0.0	0.0012560262242058413	0.0012560262242058413
1572	0.02249813320374394	0.007601606108854893	0.007425756074978347	0.9662969743860531	-1	0	0	0.3	3	0.7692307692307693	10	0.6818181818181818	0.46153846153846156	9	6	5	1	0	0.18181818181818182	11	2	15	0.09090909090909091	0	0.889983362047252	0.9226780091314034	0.36507036817697275	0.912016753872375	0.2727162249863954	0.9250233646448911	0.9630077698676801	0.9200837467137798	1.0	0.1111111111111111	0.0	0.007425756074978347	0.007425756074978347
4121	0.022380781118044868	0.010192775806785041	0.009759604434534429	0.967827742123851	-1	0	0	0.3	3	0.7692307692307693	10	0.6818181818181818	0.46153846153846156	9	6	5	1	0	0.18181818181818182	11	2	15	0.09090909090909091	0	0.889983362047252	0.9289572030208604	0.36507036817697275	0.9093145698666556	0.2727162249863954	0.9269506896861955	0.9630077698676801	0.9221755593504188	1.0	0.1111111111111111	0.0	0.009759604434534429	0.009759604434534429
4636	0.021473085771794898	0.008952206453880581	0.008942135483032352	0.9554024108039345	-1	0	0	0.3	3	0.7692307692307693	10	0.6818181818181818	0.46153846153846156	9	6	5	1	0	0.18181818181818182	11	2	15	0.09090909090909091	0	0.889983362047252	0.917560895626897	0.36507036817697275	0.9093145698666556	0.2727162249863954	0.9250233646448911	0.9638316436104735	0.9175260613115583	1.0	0.1111111111111111	0.0	0.008942135483032352	0.008942135483032352
3684	0.02553807503574078	0.009018272824792761	-0.00898786208383748	0.9629606591286611	-1	0	0	0.3	3	0.7692307692307693	10	0.6818181818181818	0.46153846153846156	9	6	5	1	0	0.18181818181818182	11	2	15	0.09090909090909091	0	0.889983362047252	0.8918097454425472	0.36507036817697275	0.9093145698666556	0.2727162249863954	0.9250233646448911	0.9509004570845017	0.9096278535756203	1.0	0.1111111111111111	0.0	-0.0008987862083837479	-0.0008987862083837479
1436	0.028410639769895336	0.01121733955245534	0.008742632661774085	0.9671634719656644	-1	0	0	0.2	2	0.9230769230769231	12	0.4166666666666667	0.6153846153846154	10	8	4	1	0	0.25	12	3	15	0.1	0	0.889983362047252	0.9135734608226931	0.36507036817697275	0.9153121583387929	0.2727162249863954	0.9105279518492373	0.9518122179563635	0.9131581270897148	1.0	0.1	0.0	0.008742632661774085	0.008742632661774085
1016	0.018348506282172685	0.009898779077776752	-0.00978119239504287	0.9769615173086084	-1	0	0	0.2	2	0.9230769230769231	12	0.5357142857142857	0.9230769230769231	14	12	0	0	0	0.14285714285714285	14	2	15	0.0	0	0.31962448104185115	0.8903160951635162	0.6447262781923527	0.9486172638191182	0.4688145158902657	0.9364584807059029	0.8806109536085647	0.928687206996318	0	0	0.0	-0.000978119239504287	-0.000978119239504287
2160	0.020219466874344155	0.004947185665142696	0.00033070468123201126	0.972868036120738	-1	0	0	0.2	2	0.9230769230769231	12	0.5357142857142857	0.7692307692307693	11	10	3	1	0	0.14285714285714285	14	2	15	0.1111111111111111	0	0.8761293956717566	0.9480149202736777	0.21861508973832117	0.8332433531271414	0.35541099182407165	0.946505434524572	0.9576823345621271	0.9214200988894657	1.0	0.18181818181818182	0.0	0.00033070468123201126	0.00033070468123201126
4743	0.021943944632446758	0.009401617483270057	0.00938580267190551	0.9633229238999996	-1	0	0	0.3	3	0.7692307692307693	10	0.6818181818181818	0.46153846153846156	9	6	5	1	0	0.18181818181818182	11	2	15	0.09090909090909091	0	0.889983362047252	0.9289572030208604	0.36507036817697275	0.9093145698666556	0.2727162249863954	0.9260251187754359	0.961161162181732	0.921849831095647	1.0	0.1111111111111111	0.0	0.00938580267190551	0.00938580267190551
2587	0.022180136913992312	0.009745631917619907	0.009413479050191737	0.9643284218857388	-1	0	0	0.3	3	0.7692307692307693	10	0.6818181818181818	0.46153846153846156	9	6	5	1	0	0.18181818181818182	11	2	15	0.09090909090909091	0	0.889983362047252	0.9226780091314034	0.36507036817697275	0.9093145698666556	0.2727162249863954	0.9250233646448911	0.9630077698676801	0.9192657919896863	1.0	0.1111111111111111	0.0	0.009413479050191737	0.009413479050191737
540	0.0018491305859962934	0.0017328485033468015	-0.0017313887803530798	0.9844222401605603	-1	0	0	1.0	1	0	0	1.0	0	1	0	0	0	0	0.5	2	1	2	0.0	0	0	0	0	0	0	0	0	0	0	0	0	-0.000173138878035308	-0.000173138878035308
1317	0.014267906177642462	0.0041511674555369665	-0.003948663007921568	0.9644567787279328	-1	0	0	0.4	4	0.5384615384615384	7	0.3333333333333333	0.5384615384615384	10	7	4	1	0	0.5555555555555556	9	5	15	0.1111111111111111	0	0.37645830091677385	0.9655288257393597	0.6688677466880151	0.8462004536209611	0.549336635440817	0.9657814149033375	0.8963033874197668	0.9422751243981077	1.0	0.1	0.0	-0.00039486630079215676	-0.00039486630079215676
436	0.00660073726740522	0.00033861511974755975	-0.0001564035268737645	0.9665298341018589	-1	0	0	0.375	3	0.7	7	0.6	0.6	7	6	4	0	0	0.2	2	10	12	0.0	0	0.8773536301842828	0.5956570635346065	0.6497927317220931	0.9164378149992813	0.6881126368255237	0.8605776232347939	0.7864887513658375	0.8226102983289229	0	0	0.0	-1.564035268737645e-05	-1.564035268737645e-05
1765	0.019962522685468023	0.004153515516065393	-0.002681710317093316	0.9647032589888579	-1	0	0	0.3	3	0.7692307692307693	10	0.6818181818181818	0.46153846153846156	9	6	5	1	0	0.18181818181818182	11	2	15	0.09090909090909091	0	0.889983362047252	0.9058426799734184	0.33404693466322705	0.9026926242607649	0.2727162249863954	0.9250233646448911	0.9552335330746359	0.9117090099204466	1.0	0.1111111111111111	0.0	-0.0002681710317093316	-0.0002681710317093316
731	0.012741057448992784	0.006686291814200382	-0.006226017537142051	0.935133051958304	-1	0	0	0.375	3	0.7	7	0.6	0.6	7	6	4	0	0	0.2	2	10	12	0.0	0	0.8773536301842828	0.8482229883112878	0.6497927317220931	0.9286520147686684	0.6881126368255237	0.8275846816333877	0.7864887513658375	0.8756464597578103	0	0	0.0	-0.0006226017537142051	-0.0006226017537142051
1153	0.017701712431344146	0.0026771920012287776	0.0022204092810728404	0.9784362780567577	-1	0	0	0.125	1	1.0	10	0.5454545454545454	0.9	9	9	2	1	0	0.18181818181818182	11	2	12	0.125	0	0.6078926553353967	0.8533826091511578	0.5927765340929219	0.966244101004331	0.2603358479944629	0.9467997134788089	0.8705338422766693	0.9349227508776109	1.0	0	0.0	0.0022204092810728404	0.0022204092810728404
597	0.02047506166875038	0.001512071392581574	-0.0003574427969563108	0.9798266156956709	-1	0	0	0.1	1	1.0	13	1.0	1.0	14	13	0	0	0	0.06666666666666667	15	1	15	0.0	0	0.5339111810831163	0.8503370087970427	0.5779621443310559	0.9668476498575055	0.2603358479944629	0.9336442325055266	0.8705338422766693	0.9298734001862127	0	0	0.0	-3.574427969563108e-05	-3.574427969563108e-05
930	0.019084612440445695	0.0015113031733303237	0.001492032225342915	0.979367119230406	-1	0	0	0.1111111111111111	1	1.0	11	1.0	1.0	12	11	0	0	0	0.07692307692307693	13	1	13	0.0	0	0.44165080260554745	0.9098947844331081	0.49996152408906325	0.951825972459259	0.39099100889166916	0.9289967971879268	0.8705338422766693	0.9322913314759159	0	0	0.0	0.001492032225342915	0.001492032225342915
4343	0.029972626181832714	0.01223038324372767	0.008354305008758528	0.9704305074252948	-1	0	0	0.2	2	0.9230769230769231	12	0.4166666666666667	0.6153846153846154	10	8	4	1	0	0.25	12	3	15	0.1	0	0.8830563788595043	0.9208764274065475	0.37973807555392713	0.9124437463946162	0.2727162249863954	0.9105279518492373	0.9409001174802099	0.9147258284430582	1.0	0	0.0	0.008354305008758528	0.008354305008758528
1742	0.021401204416485128	0.010083096133838211	0.005603703302401932	0.9671126689073788	-1	0	0	0.3	3	0.7692307692307693	10	0.6818181818181818	0.46153846153846156	8	6	6	1	0	0.18181818181818182	11	2	15	0.07142857142857142	0	0.9197928488624811	0.9319229148894342	0.31054196929871447	0.9235660186535416	0.24092527333975186	0.934766697831725	0.9668267935975154	0.9302314702405688	1.0	0.125	0.0	0.005603703302401932	0.005603703302401932
3935	0.0224301064290073	0.009864202299230166	0.009693465297837118	0.963672959751843	-1	0	0	0.3	3	0.7692307692307693	10	0.6818181818181818	0.46153846153846156	9	6	5	1	0	0.18181818181818182	11	2	15	0.09090909090909091	0	0.889983362047252	0.9226780091314034	0.36507036817697275	0.9093145698666556	0.2727162249863954	0.9260251187754359	0.961161162181732	0.9196245981209485	1.0	0	0.0	0.009693465297837118	0.009693465297837118
4039	0.0226384777257746	0.009990429861608417	0.009878241809752242	0.9647223530153103	-1	0	0	0.3	3	0.7692307692307693	10	0.6818181818181818	0.46153846153846156	9	6	5	1	0	0.18181818181818182	11	2	15	0.09090909090909091	0	0.889983362047252	0.9226780091314034	0.36507036817697275	0.9093145698666556	0.2727162249863954	0.9250233646448911	0.9630077698676801	0.9192657919896863	1.0	0.1111111111111111	0.0	0.009878241809752242	0.009878241809752242
3413	0.02191325469004014	0.008594938188661493	0.008577038651163308	0.9625229389106844	-1	0	0	0.3	3	0.7692307692307693	10	0.6818181818181818	0.46153846153846156	9	6	5	1	0	0.18181818181818182	11	2	15	0.09090909090909091	0	0.889983362047252	0.8631356984087347	0.36507036817697275	0.9093145698666556	0.2727162249863954	0.9269506896861955	0.9630077698676801	0.902842435883724	1.0	0.1111111111111111	0.0	0.008577038651163308	0.008577038651163308
384	0.002306122109169008	0.0022657203032575963	-0.0022599651131212776	0.9808323742549123	-1	0	0	0.6666666666666666	2	0.5	1	1.0	0	1	0	2	3	0	0.25	4	1	4	0.42857142857142855	0.6666666666666666	0	0	0	0	0	0	0	0	0	0	0	-0.00022599651131212777	-0.00022599651131212777
2218	0.02231676827752345	0.009838602982886248	0.009691383036730615	0.9644814810529255	-1	0	0	0.3	3	0.7692307692307693	10	0.6818181818181818	0.46153846153846156	9	6	5	1	0	0.18181818181818182	11	2	15	0.09090909090909091	0	0.889983362047252	0.9226780091314034	0.36507036817697275	0.9093145698666556	0.2727162249863954	0.9250233646448911	0.9630077698676801	0.9192657919896863	1.0	0.1111111111111111	0.0	0.009691383036730615	0.009691383036730615
259	0.005725702759090211	0.002807265397454638	-0.0027658072542018175	0.9840999634024943	-1	0	0	0.5	2	0.5	2	0.6	0.5	4	2	1	0	0	0.4	2	5	6	0.0	0.5	0.3188725669156117	0.9006824421541244	0.7176566617757134	0.8314947703762835	0.18615739900057007	0.6274419130736282	0.9150060523880806	0.8085757571349879	0	0	0.0	-0.0002765807254201817	-0.0002765807254201817
4247	0.022651864753931467	0.010246410131788149	0.010022941958584167	0.9634927779912155	-1	0	0	0.3	3	0.7692307692307693	10	0.6818181818181818	0.46153846153846156	9	6	5	1	0	0.18181818181818182	11	2	15	0.09090909090909091	0	0.889983362047252	0.9226780091314034	0.3944057829308816	0.9104392152765743	0.2727162249863954	0.9332872387653237	0.9509004570845017	0.9226476234956875	1.0	0	0.0	0.010022941958584167	0.010022941958584167
5049	0.022932372214475836	0.010325217162379366	0.009885470115845594	0.9638736562615924	-1	0	0	0.3	3	0.7692307692307693	10	0.6818181818181818	0.46153846153846156	9	6	5	1	0	0.18181818181818182	11	2	15	0.09090909090909091	0	0.889983362047252	0.9226780091314034	0.36507036817697275	0.9093145698666556	0.2727162249863954	0.9260251187754359	0.961161162181732	0.9196245981209485	1.0	0.1111111111111111	0.0	0.009885470115845594	0.009885470115845594
2168	0.02264492743117727	0.010286552307948804	0.009991274188116805	0.9650528421255494	-1	0	0	0.3	3	0.7692307692307693	10	0.6818181818181818	0.46153846153846156	9	6	5	1	0	0.18181818181818182	11	2	15	0.09090909090909091	0	0.889983362047252	0.9226780091314034	0.36507036817697275	0.9093145698666556	0.2727162249863954	0.9250233646448911	0.9630077698676801	0.9192657919896863	1.0	0.1111111111111111	0.0	0.009991274188116805	0.009991274188116805
2415	0.022413948838575996	0.010036991621599432	0.009841715449561791	0.9652285129122898	-1	0	0	0.3	3	0.7692307692307693	10	0.6818181818181818	0.46153846153846156	9	6	5	1	0	0.18181818181818182	11	2	15	0.09090909090909091	0	0.889983362047252	0.9226780091314034	0.36507036817697275	0.9093145698666556	0.2727162249863954	0.9250233646448911	0.9630077698676801	0.9192657919896863	1.0	0.1111111111111111	0.0	0.009841715449561791	0.009841715449561791
3333	0.022850022741327587	0.0101175270220342	0.009932128807425352	0.9637510768506099	-1	0	0	0.3	3	0.7692307692307693	10	0.6818181818181818	0.46153846153846156	9	6	5	1	0	0.18181818181818182	11	2	15	0.09090909090909091	0	0.889983362047252	0.9226780091314034	0.36507036817697275	0.9093145698666556	0.2727162249863954	0.9260251187754359	0.961161162181732	0.9196245981209485	1.0	0.1111111111111111	0.0	0.009932128807425352	0.009932128807425352
2197	0.028359808257038186	0.009002365106610273	-0.004708679875816363	0.9706772848085312	-1	0	0	0.2222222222222222	2	0.8181818181818182	9	0.65	0.5454545454545454	8	6	4	1	0	0.2	2	10	13	0.1	0	0.8830563788595043	0.9017588368277913	0.41299935698203116	0.8996834294136752	0.2727162249863954	0.8955229132513145	0.9288869732906775	0.899017745381243	1.0	0.25	0.0	-0.00047086798758163635	-0.00047086798758163635
2090	0.022734749675255028	0.010367899851450545	0.009964862457749862	0.96426295161804	-1	0	0	0.3	3	0.7692307692307693	10	0.6818181818181818	0.46153846153846156	9	6	5	1	0	0.18181818181818182	11	2	15	0.09090909090909091	0	0.889983362047252	0.9226780091314034	0.36507036817697275	0.9093145698666556	0.2727162249863954	0.9250233646448911	0.9630077698676801	0.9192657919896863	1.0	0.2222222222222222	0.0	0.009964862457749862	0.009964862457749862
772	0.013869437007123616	0.0035034129935452227	-0.0035026018416826205	0.9778950888078214	-1	0	0	0.3	3	0.8461538461538461	11	0.4166666666666667	0.7692307692307693	11	10	3	1	0	0.25	12	3	15	0.1111111111111111	0.6666666666666666	0.10770729833044088	0.9328284465967298	0.502605093631905	0.9109115817678083	0.7923232819593905	0.7838235102295069	0.9429941591299587	0.8890715412873256	1.0	0.2727272727272727	0.0	-0.00035026018416826205	-0.00035026018416826205
1920	0.022642315134040886	0.009964269892076688	0.009738498109061385	0.9645860952915422	-1	0	0	0.3	3	0.7692307692307693	10	0.6818181818181818	0.46153846153846156	9	6	5	1	0	0.18181818181818182	11	2	15	0.09090909090909091	0	0.889983362047252	0.9226780091314034	0.36507036817697275	0.9093145698666556	0.2727162249863954	0.9250233646448911	0.9630077698676801	0.9192657919896863	1.0	0.1111111111111111	0.0	0.009738498109061385	0.009738498109061385
3800	0.01987015316918138	0.003242608306701297	-0.0007661681979782175	0.962920860389699	-1	0	0	0.3	3	0.7692307692307693	10	0.6818181818181818	0.46153846153846156	9	6	5	1	0	0.18181818181818182	11	2	15	0.09090909090909091	0	0.889983362047252	0.9226780091314034	0.36507036817697275	0.9031005707406672	0.2727162249863954	0.9250233646448911	0.9630077698676801	0.9174379556006472	1.0	0.3333333333333333	0.0	-7.661681979782175e-05	-7.661681979782175e-05
73	0.021763901642329338	0.0027189233001624967	-0.0017226718725503758	0.9740475519370942	-1	0	0	0.2	2	0.8461538461538461	11	0.3	0.6923076923076923	10	9	4	0	0	0.5	10	5	15	0.0	0.15384615384615385	0.6384235389457171	0.9437823053097298	0.26747799187462523	0.9303083234975194	0.37536330172112076	0.8983153784103812	0.8958965511785206	0.9262353055765271	0	0	0.0	-0.00017226718725503758	-0.00017226718725503758
634	0.002613411428878207	0.0022592805155826116	-0.0022592767243300163	0.9779529574264466	-1	0	0	0.5	1	1.0	1	1.0	1.0	2	1	0	0	0	0.3333333333333333	3	1	3	0.0	0	0.5244837299043205	0.7897654769257408	0.8777229767431927	0.5107756811132398	0.7340300134413325	0.8719002915473921	0.8329716616710905	0.7492900185049948	0	0	0.0	-0.00022592767243300162	-0.00022592767243300162
3227	0.022782729078470017	0.009904620915974426	0.00975439003246539	0.9660073537713086	-1	0	0	0.3	3	0.7692307692307693	10	0.6818181818181818	0.46153846153846156	9	6	5	1	0	0.18181818181818182	11	2	15	0.09090909090909091	0	0.889983362047252	0.9226780091314034	0.36507036817697275	0.9093145698666556	0.2727162249863954	0.9260251187754359	0.961161162181732	0.9196245981209485	1.0	0	0.0	0.00975439003246539	0.00975439003246539
2541	0.01891937798223374	0.004776148514242107	-0.004772897813396282	0.9802264225696034	-1	0	0	0.4	4	0.6153846153846154	8	0.75	0.38461538461538464	9	5	5	1	0	0.2	10	2	15	0.1	0	0.889983362047252	0.9226780091314034	0.36507036817697275	0.9093145698666556	0.2727162249863954	0.9250233646448911	0.9630077698676801	0.9192657919896863	1.0	0.1111111111111111	0.0	-0.0004772897813396282	-0.0004772897813396282
1678	0.02262200615506277	0.010264279765398045	0.009982882562589479	0.9639336091865175	-1	0	0	0.3	3	0.7692307692307693	10	0.6818181818181818	0.46153846153846156	9	6	5	1	0	0.18181818181818182	11	2	15	0.09090909090909091	0	0.889983362047252	0.9226780091314034	0.36507036817697275	0.9093145698666556	0.2727162249863954	0.9250233646448911	0.9630077698676801	0.9192657919896863	1.0	0.1111111111111111	0.0	0.009982882562589479	0.009982882562589479
2420	0.022856341741620677	0.010262230131465312	0.010073429327611703	0.9641794723081597	-1	0	0	0.3	3	0.7692307692307693	10	0.6818181818181818	0.46153846153846156	9	6	5	1	0	0.18181818181818182	11	2	15	0.09090909090909091	0	0.889983362047252	0.9226780091314034	0.36507036817697275	0.9093145698666556	0.2727162249863954	0.9260251187754359	0.961161162181732	0.9196245981209485	1.0	0.1111111111111111	0.0	0.010073429327611703	0.010073429327611703
1481	0.010583650674306824	0.0030626648530048383	-0.002041192707378222	0.9780118915530218	-1	0	0	0.375	3	0.6666666666666666	6	0.4074074074074074	0.5555555555555556	8	5	2	2	0	0.3333333333333333	9	3	11	0.4	0	0.889983362047252	0.9317358084686709	0.26747799187462523	0.8290359256137231	0.32778802796842144	0.9471665206902238	0.9420592333662539	0.9136943693049493	0.5625	0.25	0.0	-0.0002041192707378222	-0.0002041192707378222
3106	0.022255498360824626	0.009167293295995929	-0.0033947972520602765	0.9690271580163267	-1	0	0	0.3	3	0.75	9	0.42424242424242425	0.5833333333333334	10	7	3	2	0	0.2727272727272727	11	3	14	0.2857142857142857	0	0.8830563788595043	0.952081072410893	0.3952497923108	0.9478103708363127	0.3541662945363516	0.9435698816164977	0.948886574988775	0.9479300425924516	0.55	0.1	0.0	-0.00033947972520602767	-0.00033947972520602767
1562	0.022110751865199924	0.006870984853139322	0.00684555671222527	0.9667113561456687	-1	0	0	0.3	3	0.7692307692307693	10	0.6818181818181818	0.46153846153846156	9	6	5	1	0	0.18181818181818182	11	2	15	0.09090909090909091	0	0.889983362047252	0.9226780091314034	0.36507036817697275	0.912016753872375	0.2727162249863954	0.9250233646448911	0.9630077698676801	0.9200837467137798	1.0	0.1111111111111111	0.0	0.00684555671222527	0.00684555671222527
1383	0.026000727416542517	0.005950343969458433	0.004432928360430735	0.9670040327999715	-1	0	0	0.2	2	0.9230769230769231	12	0.5357142857142857	0.9230769230769231	14	12	0	0	0	0.14285714285714285	14	2	15	0.0	0	0.37109273459860526	0.9492493645528963	0.6966760222917837	0.9370494661686196	0.5528924263000631	0.9248896178834104	0.873855122250265	0.937805924383275	0	0	0.0	0.004432928360430735	0.004432928360430735
701	0.020061578578984558	0.0018055190306098966	0.001682050406066579	0.9789279151672501	-1	0	0	0.1	1	1.0	13	1.0	1.0	14	13	0	0	0	0.06666666666666667	15	1	15	0.0	0	0.32012269791693565	0.9001240304732648	0.5862371050468965	0.9480738969879037	0.4688145158902657	0.9456806053796367	0.8705338422766693	0.9342210137928555	0	0	0.0	0.001682050406066579	0.001682050406066579
4056	0.02430686879522176	0.002963949752405243	-0.0029499148762454847	0.9617410885773473	-1	0	0	0.3	3	0.7692307692307693	10	0.6818181818181818	0.46153846153846156	9	6	5	1	0	0.18181818181818182	11	2	15	0.09090909090909091	0	0.889983362047252	0.9301027771794729	0.36507036817697275	0.9093145698666556	0.2727162249863954	0.9250233646448911	0.9509193002081009	0.9219207797094897	1.0	0.1111111111111111	0.0	-0.00029499148762454847	-0.00029499148762454847
1133	0.022872085985820943	0.007646903072717874	0.007639304785199516	0.9661899128015579	-1	0	0	0.3	3	0.7692307692307693	10	0.6818181818181818	0.46153846153846156	9	6	5	1	0	0.18181818181818182	11	2	15	0.09090909090909091	0	0.889983362047252	0.9226780091314034	0.36507036817697275	0.912016753872375	0.2727162249863954	0.9250233646448911	0.9630077698676801	0.9200837467137798	1.0	0.1111111111111111	0.0	0.007639304785199516	0.007639304785199516
529	0.0020308814932996975	0.0019661613865404465	-0.0019661335523933573	0.9842025323011387	-1	0	0	1.0	2	0.0	0	0.75	0	1	0	1	1	0	1.0	2	2	3	0.2	0	0	0	0	0	0	0	0	0	0	0	0	-0.00019661335523933572	-0.00019661335523933572
4719	0.022417999747397912	0.010724260733484639	0.010407904886911219	0.9661236652723715	-1	0	0	0.3	3	0.7692307692307693	10	0.6818181818181818	0.46153846153846156	9	6	5	1	0	0.18181818181818182	11	2	15	0.09090909090909091	0	0.889983362047252	0.9289572030208604	0.36507036817697275	0.9093145698666556	0.2727162249863954	0.9250233646448911	0.9630077698676801	0.921500110739785	1.0	0.2222222222222222	0.0	0.010407904886911219	0.010407904886911219
4748	0.021561348436220932	0.008607146889089649	0.0044302587351013525	0.9766248383273057	-1	0	0	0.4	4	0.6153846153846154	8	0.45454545454545453	0.46153846153846156	8	6	6	1	0	0.2727272727272727	11	3	15	0.07142857142857142	0	0.889983362047252	0.9171038715420513	0.3429592413469	0.7945102490115153	0.2347636095210858	0.9287996927556675	0.9483552860247777	0.8916898362634709	1.0	0.75	0.0	0.0044302587351013525	0.0044302587351013525
4515	0.022786168754815962	0.01135385600723323	0.010264361419687524	0.9661992365492713	-1	0	0	0.3	3	0.7692307692307693	10	0.6818181818181818	0.46153846153846156	9	6	5	1	0	0.18181818181818182	11	2	15	0.09090909090909091	0	0.889983362047252	0.9289572030208604	0.36507036817697275	0.9093145698666556	0.2727162249863954	0.9250233646448911	0.9630077698676801	0.921500110739785	1.0	0.2222222222222222	0.0	0.010264361419687524	0.010264361419687524
3621	0.021883737146101156	0.009813063720098545	0.00951333759878231	0.9639318741063836	-1	0	0	0.3	3	0.7692307692307693	10	0.6818181818181818	0.46153846153846156	9	6	5	1	0	0.18181818181818182	11	2	15	0.09090909090909091	0	0.889983362047252	0.9226780091314034	0.36507036817697275	0.9093145698666556	0.2727162249863954	0.9250233646448911	0.9630077698676801	0.9192657919896863	1.0	0.1111111111111111	0.0	0.00951333759878231	0.00951333759878231
1924	0.02171544738635304	0.009841164594108196	0.009597738050747841	0.9635674501291395	-1	0	0	0.3	3	0.7692307692307693	10	0.6818181818181818	0.46153846153846156	9	6	5	1	0	0.18181818181818182	11	2	15	0.09090909090909091	0	0.889983362047252	0.9226780091314034	0.36507036817697275	0.9093145698666556	0.2727162249863954	0.9250233646448911	0.9630077698676801	0.9192657919896863	1.0	0.1111111111111111	0.0	0.009597738050747841	0.009597738050747841
1185	0.01898564892057329	0.0033295058920417907	0.002440747884132658	0.9786395962242387	-1	0	0	0.1111111111111111	1	1.0	11	1.0	1.0	12	11	0	0	0	0.07692307692307693	13	1	13	0.0	0	0.618967707874541	0.8512905384805232	0.5680313132296917	0.9486829996402468	0.4224861929143314	0.9693603188103732	0.8660217382748763	0.9373435962284267	0	0	0.0	0.002440747884132658	0.002440747884132658
2074	0.02209037297382581	0.010062212912459161	0.009835379820898467	0.9639420690663557	-1	0	0	0.3	3	0.7692307692307693	10	0.6818181818181818	0.46153846153846156	9	6	5	1	0	0.18181818181818182	11	2	15	0.09090909090909091	0	0.889983362047252	0.9226780091314034	0.36507036817697275	0.9093145698666556	0.2727162249863954	0.9250233646448911	0.9630077698676801	0.9192657919896863	1.0	0.1111111111111111	0.0	0.009835379820898467	0.009835379820898467
1100	0.01850002761135997	0.005816631409159538	-0.005651156576805506	0.978361786311519	-1	0	0	0.5	5	0.46153846153846156	6	0.35714285714285715	0.38461538461538464	9	5	5	1	0	0.8571428571428571	7	6	15	0.1	0	0.7725256110970373	0.9022515853165312	0.32084811451682727	0.9261625652710034	0.37536330172112076	0.9315884454648697	0.9297679702638819	0.9208784845908136	1.0	0.1111111111111111	0.0	-0.0005651156576805506	-0.0005651156576805506
3332	0.022947795134486238	0.009578599666136358	0.009181514281907987	0.9600867300447686	-1	0	0	0.3	3	0.7692307692307693	10	0.6818181818181818	0.46153846153846156	9	6	5	3	0	0.18181818181818182	11	2	15	0.2727272727272727	0	0.889983362047252	0.9226780091314034	0.36507036817697275	0.9093145698666556	0.2727162249863954	0.9194817294483458	0.9555230289739106	0.9173322969770885	0.2222222222222222	0.1111111111111111	0.0	0.009181514281907987	0.009181514281907987
1497	0.020945931026793745	0.002258127762446043	0.0020836679193755227	0.9793593059561602	-1	0	0	0.1	1	1.0	13	1.0	1.0	14	13	0	0	0	0.06666666666666667	15	1	15	0.0	0	0.6685913141394091	0.9293581078044889	0.8130490843352562	0.9481406180019802	0.1917119856487948	0.9568674410627541	0.9394460880177233	0.9458712757313679	0	0	0.0	0.0020836679193755227	0.0020836679193755227
1793	0.023879865324908	0.004194457357443299	0.004143043311830282	0.9390859066289485	-1	0	0	0.3	3	0.7692307692307693	10	0.6818181818181818	0.46153846153846156	9	6	5	1	0	0.18181818181818182	11	2	15	0.09090909090909091	0	0.889983362047252	0.9226780091314034	0.36507036817697275	0.912016753872375	0.2727162249863954	0.9250233646448911	0.9630077698676801	0.9200837467137798	1.0	0.1111111111111111	0.0	0.004143043311830282	0.004143043311830282
2788	0.023042223153713796	0.011357502426412877	0.004367157603063262	0.9706209832348957	-1	0	0	0.3	3	0.7692307692307693	10	0.3409090909090909	0.5384615384615384	9	7	5	1	0	0.36363636363636365	11	4	15	0.08333333333333333	0	0.889983362047252	0.9190245808278954	0.36507036817697275	0.8798482305417281	0.2727162249863954	0.917932906716057	0.9503619631901309	0.9070595704723501	1.0	0.1111111111111111	0.0	0.004367157603063262	0.004367157603063262
2273	0.02237061403907583	0.009887239786114341	0.009726311695048388	0.9637770350938273	-1	0	0	0.3	3	0.7692307692307693	10	0.6818181818181818	0.46153846153846156	9	6	5	1	0	0.18181818181818182	11	2	15	0.09090909090909091	0	0.889983362047252	0.9226780091314034	0.36507036817697275	0.9093145698666556	0.2727162249863954	0.9250233646448911	0.9630077698676801	0.9192657919896863	1.0	0.1111111111111111	0.0	0.009726311695048388	0.009726311695048388
4851	0.022615897765984622	0.00983814405860879	0.009598115223515263	0.9646971465207691	-1	0	0	0.3	3	0.7692307692307693	10	0.6818181818181818	0.46153846153846156	9	6	5	1	0	0.18181818181818182	11	2	15	0.09090909090909091	0	0.889983362047252	0.9226780091314034	0.36507036817697275	0.9093145698666556	0.2727162249863954	0.9250233646448911	0.9630077698676801	0.9192657919896863	1.0	0.2222222222222222	0.0	0.009598115223515263	0.009598115223515263
2808	0.02223511731247613	0.009745095986307482	0.00963856991376658	0.9645584452588333	-1	0	0	0.3	3	0.7692307692307693	10	0.6818181818181818	0.46153846153846156	9	6	5	1	0	0.18181818181818182	11	2	15	0.09090909090909091	0	0.889983362047252	0.9226780091314034	0.36507036817697275	0.9093145698666556	0.2727162249863954	0.9250233646448911	0.9630077698676801	0.9192657919896863	1.0	0.2222222222222222	0.0	0.00963856991376658	0.00963856991376658
2300	0.022214612523689555	0.01053338007591748	0.010329484810952787	0.9640151687444926	-1	0	0	0.3	3	0.7692307692307693	10	0.6818181818181818	0.46153846153846156	9	6	5	1	0	0.18181818181818182	11	2	15	0.09090909090909091	0	0.889983362047252	0.9226780091314034	0.36507036817697275	0.9093145698666556	0.2727162249863954	0.9269506896861955	0.9630077698676801	0.9199587958058578	1.0	0.1111111111111111	0.0	0.010329484810952787	0.010329484810952787
4765	0.022801054349200774	0.010342746662897017	0.010182352466357446	0.9642663669011389	-1	0	0	0.3	3	0.7692307692307693	10	0.6818181818181818	0.46153846153846156	9	6	5	1	0	0.18181818181818182	11	2	15	0.09090909090909091	0	0.889983362047252	0.9226780091314034	0.36507036817697275	0.9093145698666556	0.2727162249863954	0.9260251187754359	0.961161162181732	0.9196245981209485	1.0	0.1111111111111111	0.0	0.010182352466357446	0.010182352466357446
4938	0.01719694352268461	0.006178644891267376	0.0036832043116771444	0.970185618998922	-1	0	0	0.3	3	0.7692307692307693	10	0.35714285714285715	0.46153846153846156	9	6	5	2	0	0.8571428571428571	7	6	15	0.18181818181818182	0	0.8761293956717566	0.9533994632488655	0.3295712388345104	0.9338931187384218	0.3529215972486316	0.9383471719961444	0.9297679702638819	0.9424793858871899	0.5555555555555556	0.1111111111111111	0.0	0.0036832043116771444	0.0036832043116771444
3592	0.022238294370339973	0.009640156614069043	0.00957304364952428	0.9652263479680014	-1	0	0	0.3	3	0.7692307692307693	10	0.6818181818181818	0.46153846153846156	9	6	5	1	0	0.18181818181818182	11	2	15	0.09090909090909091	0	0.889983362047252	0.9226780091314034	0.36507036817697275	0.9093145698666556	0.2727162249863954	0.9250233646448911	0.9630077698676801	0.9192657919896863	1.0	0.1111111111111111	0.0	0.00957304364952428	0.00957304364952428
4117	0.02243165979613398	0.010460535268005508	0.010014612304357646	0.9643195290057625	-1	0	0	0.3	3	0.7692307692307693	10	0.6818181818181818	0.46153846153846156	9	6	5	1	0	0.18181818181818182	11	2	15	0.09090909090909091	0	0.889983362047252	0.9226780091314034	0.36507036817697275	0.9093145698666556	0.2727162249863954	0.9250233646448911	0.9630077698676801	0.9192657919896863	1.0	0.1111111111111111	0.0	0.010014612304357646	0.010014612304357646
4205	0.020484509839449452	0.0022896424731892883	-0.0013906842398298134	0.9628750645252664	-1	0	0	0.3	3	0.7692307692307693	10	0.6818181818181818	0.46153846153846156	9	6	5	1	0	0.18181818181818182	11	2	15	0.09090909090909091	0	0.889983362047252	0.9226780091314034	0.33404693466322705	0.911671547036176	0.2533235268998153	0.925082015596868	0.9630077698676801	0.9199991837934994	1.0	0.5555555555555556	0.0	-0.00013906842398298135	-0.00013906842398298135
1264	0.022355736266862963	0.007276810155223794	0.007265692409788367	0.9678701593485047	-1	0	0	0.3	3	0.7692307692307693	10	0.6818181818181818	0.46153846153846156	9	6	5	1	0	0.18181818181818182	11	2	15	0.09090909090909091	0	0.889983362047252	0.9226780091314034	0.36507036817697275	0.912016753872375	0.2727162249863954	0.9250233646448911	0.9630077698676801	0.9200837467137798	1.0	0.1111111111111111	0.0	0.007265692409788367	0.007265692409788367
1819	0.02237943079907963	0.00966174925244111	0.009454766590145101	0.9639126444655517	-1	0	0	0.3	3	0.7692307692307693	10	0.6818181818181818	0.46153846153846156	9	6	5	1	0	0.18181818181818182	11	2	15	0.09090909090909091	0	0.889983362047252	0.9226780091314034	0.36507036817697275	0.9093145698666556	0.2727162249863954	0.9250233646448911	0.9630077698676801	0.9192657919896863	1.0	0.1111111111111111	0.0	0.009454766590145101	0.009454766590145101
266	0.0019575727047376475	0.0018167299951933075	-0.0018155813745052718	0.98476163799975	-1	0	0	1.0	1	0	0	1.0	0	1	0	0	1	0	0.5	2	1	2	0.3333333333333333	0	0	0	0	0	0	0	0	0	0	0	0	-0.00018155813745052718	-0.00018155813745052718
1235	0.01948346585877357	0.0019757094033096218	0.001965350826800594	0.9789219982864502	-1	0	0	0.1	1	1.0	13	1.0	1.0	14	13	0	0	0	0.06666666666666667	15	1	15	0.0	0	0.6736583914122612	0.9241868161354785	0.8130490843352562	0.95325446417427	0.19518119461706682	0.9555454615768462	0.9394460880177233	0.9458950943595784	0	0	0.0	0.001965350826800594	0.001965350826800594
3095	0.01311294858555385	0.003430776675230605	-0.003355353680326782	0.9857806364734206	-1	0	0	0.3333333333333333	3	0.6363636363636364	7	0.7222222222222222	0.36363636363636365	7	4	5	1	0	0.2222222222222222	2	9	13	0.09090909090909091	0	0.889983362047252	0.7054428997395947	0.3944057829308816	0.9017086632392297	0.2727162249863954	0.9354987186915616	0.9509004570845017	0.8722908772715445	1.0	0.14285714285714285	0.0	-0.0003355353680326782	-0.0003355353680326782
3733	0.02273909173486537	0.010012122033363812	0.009957410826511595	0.9656233806665856	-1	0	0	0.3	3	0.7692307692307693	10	0.6818181818181818	0.46153846153846156	9	6	5	1	0	0.18181818181818182	11	2	15	0.09090909090909091	0	0.889983362047252	0.9226780091314034	0.36507036817697275	0.9093145698666556	0.2727162249863954	0.9260251187754359	0.961161162181732	0.9196245981209485	1.0	0.4444444444444444	0.0	0.009957410826511595	0.009957410826511595
4986	0.020788614456642672	0.008865311195247211	-0.008770284946891662	0.9663632365155503	-1	0	0	0.3	3	0.7692307692307693	10	0.6818181818181818	0.46153846153846156	9	6	5	1	0	0.18181818181818182	11	2	15	0.09090909090909091	0	0.889983362047252	0.9289572030208604	0.39694694930373176	0.9077148302282289	0.2727162249863954	0.9250233646448911	0.9629610613859441	0.9210347456189362	1.0	0.1111111111111111	0.0	-0.0008770284946891662	-0.0008770284946891662
535	0.001810761775289292	0.0017557508729608643	-0.0017556318640255095	0.9850533654427864	-1	0	0	1.0	1	0	0	1.0	0	0	0	1	1	0	0.5	2	1	2	0.16666666666666666	0	0	0	0	0	0	0	0	0	0	0	0	-0.1	-0.1
1146	0.02071995243297979	0.003086820429477944	-0.002295015592291604	0.9759357901257777	-1	0	0	0.16666666666666666	1	1.0	7	1.0	1.0	8	7	0	0	0	0.1111111111111111	9	1	9	0.0	0	0.5264456902863389	0.8587805393356153	0.8428973975002471	0.9605961787718889	0.42770545067464116	0.9426240392047659	0.8705338422766693	0.9308171953692673	0	0	0.0	-0.00022950155922916039	-0.00022950155922916039
2022	0.02039532791114166	0.0012996036889195925	-0.0007198510366678927	0.9612666366115924	-1	0	0	0.3	3	0.7692307692307693	10	0.6818181818181818	0.46153846153846156	9	6	5	1	0	0.18181818181818182	11	2	15	0.09090909090909091	0	0.889983362047252	0.9226780091314034	0.33404693466322705	0.911671547036176	0.2727162249863954	0.9250233646448911	0.9630077698676801	0.919978426792434	1.0	0.1111111111111111	0.0	-7.198510366678926e-05	-7.198510366678926e-05
4720	0.022718574109653472	0.01076579531403079	0.010498298552624257	0.9646707380928976	-1	0	0	0.3	3	0.7692307692307693	10	0.6818181818181818	0.46153846153846156	9	6	5	1	0	0.18181818181818182	11	2	15	0.09090909090909091	0	0.889983362047252	0.9226780091314034	0.36507036817697275	0.9093145698666556	0.2727162249863954	0.9250233646448911	0.9630077698676801	0.9192657919896863	1.0	0.1111111111111111	0.0	0.010498298552624257	0.010498298552624257
1628	0.02276453960517491	0.008279001883412756	0.008122741830907729	0.9668323724963778	-1	0	0	0.3	3	0.7692307692307693	10	0.6818181818181818	0.46153846153846156	9	6	5	1	0	0.18181818181818182	11	2	15	0.09090909090909091	0	0.889983362047252	0.9058426799734184	0.36507036817697275	0.9048858673674443	0.2727162249863954	0.9250233646448911	0.9552335330746359	0.9123834774670446	1.0	0.1111111111111111	0.0	0.008122741830907729	0.008122741830907729
2753	0.022056746185833635	0.009628193238205107	0.00943734372536029	0.9639664725897734	-1	0	0	0.3	3	0.7692307692307693	10	0.6818181818181818	0.46153846153846156	9	6	5	1	0	0.18181818181818182	11	2	15	0.09090909090909091	0	0.889983362047252	0.9226780091314034	0.36507036817697275	0.9093145698666556	0.2727162249863954	0.9269506896861955	0.9630077698676801	0.9199587958058578	1.0	0.1111111111111111	0.0	0.00943734372536029	0.00943734372536029
176	0.002279117780586874	0.0019926558469996773	-0.0019909296214270086	0.9840981556832177	-1	0	0	1.0	2	0.0	0	1.0	0	2	0	0	1	0	0.3333333333333333	3	1	3	0.5	1.0	0	0	0	0	0	0	0	0	0	0	0	-0.00019909296214270085	-0.00019909296214270085
2097	0.021859568749405266	0.00968143837030364	0.00960128891387815	0.9643452578375649	-1	0	0	0.3	3	0.7692307692307693	10	0.6818181818181818	0.46153846153846156	9	6	5	1	0	0.18181818181818182	11	2	15	0.09090909090909091	0	0.889983362047252	0.9226780091314034	0.36507036817697275	0.9093145698666556	0.2727162249863954	0.9250233646448911	0.9630077698676801	0.9192657919896863	1.0	0.1111111111111111	0.0	0.00960128891387815	0.00960128891387815
4243	0.022722187594705155	0.009943424184840394	0.009782435055663048	0.9648878956133371	-1	0	0	0.3	3	0.7692307692307693	10	0.6818181818181818	0.46153846153846156	9	6	5	1	0	0.18181818181818182	11	2	15	0.09090909090909091	0	0.889983362047252	0.9226780091314034	0.36507036817697275	0.9093145698666556	0.2727162249863954	0.9260251187754359	0.961161162181732	0.9196245981209485	1.0	0.5555555555555556	0.0	0.009782435055663048	0.009782435055663048
1202	0.022332867674018514	0.0073976236686830454	0.007258208735013476	0.9662497180065212	-1	0	0	0.3	3	0.7692307692307693	10	0.6818181818181818	0.46153846153846156	9	6	5	1	0	0.18181818181818182	11	2	15	0.09090909090909091	0	0.889983362047252	0.9226780091314034	0.36507036817697275	0.912016753872375	0.2727162249863954	0.9250233646448911	0.9630077698676801	0.9200837467137798	1.0	0.1111111111111111	0.0	0.007258208735013476	0.007258208735013476
1349	0.01357017145314027	0.005895499822115098	-0.005887811783814697	0.9770363969407423	-1	0	0	0.5	3	0.6666666666666666	4	0.5714285714285714	0.6666666666666666	6	4	1	1	0	0.2857142857142857	2	7	8	0.25	0.3333333333333333	0.5339111810831163	0.7828091279565291	0.9958881270916272	0.8205884190773084	0.6726645308790846	0.6897244510361978	0.873855122250265	0.7686008484567383	1.0	0.3333333333333333	0.0	-0.0005887811783814697	-0.0005887811783814697
1296	0.022967739760891778	0.003716555468696209	-0.0037144297083806736	0.9660008443392337	-1	0	0	0.3	3	0.7692307692307693	10	0.25	0.5384615384615384	9	7	5	3	0	0.6	10	6	15	0.25	0	0.7725256110970373	0.8945815670855116	0.2141078692324232	0.772336314277262	0.3787719838986496	0.9268326202593631	0.9297679702638819	0.8772164620832562	0.4444444444444444	0.1111111111111111	0.0	-0.00037144297083806737	-0.00037144297083806737
1850	0.023116488178468633	0.008062158503645282	0.008000725735142824	0.9676390578421621	-1	0	0	0.3	3	0.7692307692307693	10	0.6818181818181818	0.46153846153846156	9	6	5	1	0	0.18181818181818182	11	2	15	0.09090909090909091	0	0.889983362047252	0.9058426799734184	0.36507036817697275	0.9048858673674443	0.2727162249863954	0.9226045914465989	0.9381047373027441	0.9114633180088733	1.0	0.1111111111111111	0.0	0.008000725735142824	0.008000725735142824
2427	0.022295520168937148	0.009736975216264177	0.009614699243542347	0.9645766413235928	-1	0	0	0.3	3	0.7692307692307693	10	0.6818181818181818	0.46153846153846156	9	6	5	1	0	0.18181818181818182	11	2	15	0.09090909090909091	0	0.889983362047252	0.9226780091314034	0.36507036817697275	0.9093145698666556	0.2727162249863954	0.9269506896861955	0.9630077698676801	0.9199587958058578	1.0	0.1111111111111111	0.0	0.009614699243542347	0.009614699243542347
2400	0.021138804397982953	0.010195562499860198	0.009625221172200271	0.9596260733389493	-1	0	0	0.3	3	0.7692307692307693	10	0.6818181818181818	0.46153846153846156	9	6	5	1	0	0.18181818181818182	11	2	15	0.09090909090909091	0	0.889983362047252	0.9008559052910553	0.36507036817697275	0.9093145698666556	0.2727162249863954	0.9250233646448911	0.9630077698676801	0.9122617728645742	1.0	0.1111111111111111	0.0	0.009625221172200271	0.009625221172200271
1297	0.012389992321108644	0.0055047041016712235	0.0008375393417376009	0.9810477516279994	-1	0	0	0.3333333333333333	3	0.7272727272727273	8	0.7222222222222222	0.45454545454545453	8	5	4	1	0	0.2222222222222222	9	2	13	0.1111111111111111	0	0.9197928488624811	0.9319229148894342	0.31054196929871447	0.9235660186535416	0.24092527333975186	0.934766697831725	0.9668267935975154	0.9302314702405688	1.0	0.125	0.0	0.0008375393417376009	0.0008375393417376009
96	0.015479758191251795	0.00340048281161632	-0.0033973904306727775	0.9780473742379006	-1	0	0	0.5	4	0.5	5	0.3	0.5	8	5	3	1	0	0.625	5	8	12	0.14285714285714285	0.2222222222222222	0.4146656485300248	0.9191150399543488	0.263145868590609	0.9444759405018196	0.6484905003098808	0.8753029824924333	0.8777837327113538	0.9171541147618489	1.0	0.125	0.0	-0.00033973904306727775	-0.00033973904306727775
3083	0.022390739587621483	0.009956837961178988	0.009794422569801405	0.9639718780756238	-1	0	0	0.3	3	0.7692307692307693	10	0.6818181818181818	0.46153846153846156	9	6	5	1	0	0.18181818181818182	11	2	15	0.09090909090909091	0	0.889983362047252	0.9226780091314034	0.36507036817697275	0.9093145698666556	0.2727162249863954	0.9250233646448911	0.9630077698676801	0.9192657919896863	1.0	0.1111111111111111	0.0	0.009794422569801405	0.009794422569801405
2674	0.02721815949463352	0.011335362644527995	0.007779355284599992	0.9654916256077384	-1	0	0	0.2	2	0.9230769230769231	12	0.4166666666666667	0.6153846153846154	10	8	4	1	0	0.25	12	3	15	0.1	0	0.889983362047252	0.9135734608226931	0.37973807555392713	0.9124437463946162	0.2727162249863954	0.9105279518492373	0.9506319062216605	0.9121898275417362	1.0	0.1	0.0	0.007779355284599992	0.007779355284599992
2655	0.02277640702004987	0.010149915249477663	0.009873114238251324	0.9637906282106599	-1	0	0	0.3	3	0.7692307692307693	10	0.6818181818181818	0.46153846153846156	9	6	5	1	0	0.18181818181818182	11	2	15	0.09090909090909091	0	0.889983362047252	0.9226780091314034	0.36507036817697275	0.9093145698666556	0.2727162249863954	0.9250233646448911	0.9630077698676801	0.9192657919896863	1.0	0.1111111111111111	0.0	0.009873114238251324	0.009873114238251324
1469	0.020083647123413026	0.005765236408484515	-0.0057048273160169	0.9557667166509866	-1	0	0	0.3	3	0.6666666666666666	8	0.3111111111111111	0.6666666666666666	10	8	3	1	0	0.5555555555555556	5	9	14	0.125	0	0.8999192265359713	0.9602544431453316	0.7316983807234527	0.866550151119365	0.28765088042432435	0.9719705778370187	0.9580074860602044	0.9462004034200614	1.0	0.1	0.0	-0.00057048273160169	-0.00057048273160169
4442	0.02466597735657335	0.001945918281270302	-0.0007474848832523811	0.9613752625254333	-1	0	0	0.3	3	0.7692307692307693	10	0.6818181818181818	0.46153846153846156	9	6	5	1	0	0.18181818181818182	11	2	15	0.09090909090909091	0	0.8862548960423824	0.9362506224529904	0.36507036817697275	0.9093145698666556	0.2727162249863954	0.9250233646448911	0.9509193002081009	0.9242553246744096	1.0	0.1111111111111111	0.0	-7.474848832523811e-05	-7.474848832523811e-05
4655	0.02596269430377813	0.01012995740020583	-0.010026304490849397	0.9609758633955503	-1	0	0	0.3	3	0.7692307692307693	10	0.6818181818181818	0.46153846153846156	9	6	5	1	0	0.18181818181818182	11	2	15	0.09090909090909091	0	0.889983362047252	0.8918097454425472	0.36507036817697275	0.9093145698666556	0.2727162249863954	0.9260251187754359	0.9509004570845017	0.910025301059017	1.0	0.1111111111111111	0.0	-0.0010026304490849398	-0.0010026304490849398
2875	0.02011533341227848	0.007626559453053292	0.007337440907736993	0.9734532878115862	-1	0	0	0.3	3	0.7692307692307693	10	0.45454545454545453	0.5384615384615384	9	7	5	1	0	0.2727272727272727	11	3	15	0.08333333333333333	0	0.889983362047252	0.9190245808278954	0.36507036817697275	0.8798482305417281	0.2727162249863954	0.917932906716057	0.9503619631901309	0.9070595704723501	1.0	0	0.0	0.007337440907736993	0.007337440907736993
4400	0.022913928015012467	0.010014222985779616	0.009920297726747417	0.9645590751884305	-1	0	0	0.3	3	0.7692307692307693	10	0.6818181818181818	0.46153846153846156	9	6	5	1	0	0.18181818181818182	11	2	15	0.09090909090909091	0	0.889983362047252	0.9226780091314034	0.36507036817697275	0.9093145698666556	0.2727162249863954	0.9260251187754359	0.961161162181732	0.9196245981209485	1.0	0.5555555555555556	0.0	0.009920297726747417	0.009920297726747417
2477	0.022245626652549342	0.003916018853522584	-0.0037709844813060742	0.9766601307714622	-1	0	0	0.3	3	0.7692307692307693	10	0.625	0.5384615384615384	9	7	5	1	0	0.16666666666666666	12	2	15	0.08333333333333333	0	0.889983362047252	0.9219723403306403	0.36507036817697275	0.9093145698666556	0.2727162249863954	0.9340622711504684	0.9509193002081009	0.9223843450096747	1.0	0.1111111111111111	0.0	-0.0003770984481306074	-0.0003770984481306074
3096	0.01667533306100192	0.0020425053462968415	-0.0010360160027354523	0.9698065891210447	-1	0	0	0.2	2	0.8333333333333334	10	0.6363636363636364	0.5	8	6	5	1	0	0.18181818181818182	11	2	14	0.08333333333333333	0	0.889983362047252	0.6175445159692734	0.37973807555392713	0.9084914998466046	0.2727162249863954	0.8992672923451618	0.9561783497338375	0.8395029066639232	1.0	0.125	0.0	-0.00010360160027354524	-0.00010360160027354524
2922	0.022025567574157013	0.009152284659350703	0.00913032608753309	0.9690704022502595	-1	0	0	0.2	2	0.9166666666666666	11	0.42424242424242425	0.5833333333333334	9	7	4	1	0	0.2727272727272727	11	3	14	0.1	0	0.889983362047252	0.9226780091314034	0.36507036817697275	0.9093145698666556	0.2727162249863954	0.9250233646448911	0.9630077698676801	0.9192657919896863	1.0	0.1111111111111111	0.0	0.00913032608753309	0.00913032608753309
4710	0.022672410339653545	0.010334440425568608	0.010041618825307125	0.9655585126879989	-1	0	0	0.3	3	0.7692307692307693	10	0.6818181818181818	0.46153846153846156	9	6	5	1	0	0.18181818181818182	11	2	15	0.09090909090909091	0	0.889983362047252	0.9226780091314034	0.36507036817697275	0.9093145698666556	0.2727162249863954	0.9269506896861955	0.9630077698676801	0.9199587958058578	1.0	0.1111111111111111	0.0	0.010041618825307125	0.010041618825307125
4995	0.0271961333414135	0.011865853204585903	0.008105960176307424	0.9656711710365379	-1	0	0	0.2	2	0.9230769230769231	12	0.4166666666666667	0.6153846153846154	10	8	4	1	0	0.25	12	3	15	0.1	0	0.889983362047252	0.9135734608226931	0.37973807555392713	0.9124437463946162	0.2727162249863954	0.9105279518492373	0.9506319062216605	0.9121898275417362	1.0	0.1	0.0	0.008105960176307424	0.008105960176307424
1873	0.02193378457758947	0.009246249731280534	0.00905171303415393	0.9629269615862261	-1	0	0	0.3	3	0.7692307692307693	10	0.6818181818181818	0.46153846153846156	9	6	5	2	0	0.18181818181818182	11	2	15	0.18181818181818182	0	0.889983362047252	0.9226780091314034	0.36507036817697275	0.9093145698666556	0.2727162249863954	0.9250233646448911	0.9630077698676801	0.9192657919896863	0.5555555555555556	0.2222222222222222	0.0	0.00905171303415393	0.00905171303415393
1900	0.019629561880051237	0.005318553175071967	0.004789136212986093	0.9716534263220384	-1	0	0	0.4	4	0.6153846153846154	8	0.5	0.38461538461538464	9	5	5	2	0	0.3	10	3	15	0.2	0	0.889983362047252	0.9054721513283196	0.4609283457870895	0.9016827181975328	0.2727162249863954	0.9173766507062733	0.9297679702638819	0.9084024994920123	0.5555555555555556	0.1111111111111111	0.0	0.004789136212986093	0.004789136212986093
4715	0.023345589187161363	0.00989749623659955	0.00958333318186455	0.9597369661413224	-1	0	0	0.3	3	0.7692307692307693	10	0.6818181818181818	0.46153846153846156	9	6	5	1	0	0.18181818181818182	11	2	15	0.09090909090909091	0	0.889983362047252	0.9289572030208604	0.36507036817697275	0.9093145698666556	0.2727162249863954	0.9159892225022438	0.9450182619795616	0.9184679911159677	1.0	0.3333333333333333	0.0	0.00958333318186455	0.00958333318186455
1169	0.024733961274600827	0.003653760269916623	-0.0034613262586285424	0.9760999566908517	-1	0	0	0.1	1	1.0	13	1.0	1.0	14	13	0	0	0	0.06666666666666667	15	1	15	0.0	0	0.7428152847744561	0.9389793743628717	0.8223372903626588	0.9486753366275001	0.12308812330312668	0.9320837526350229	0.9748811151181992	0.9402817219937746	0	0	0.0	-0.00034613262586285424	-0.00034613262586285424
4281	0.0223818153370773	0.010295319290238669	0.01015465532674663	0.9638113444069497	-1	0	0	0.3	3	0.7692307692307693	10	0.6818181818181818	0.46153846153846156	9	6	5	1	0	0.18181818181818182	11	2	15	0.09090909090909091	0	0.889983362047252	0.9226780091314034	0.36507036817697275	0.9093145698666556	0.2533235268998153	0.925082015596868	0.9630077698676801	0.9192867176251215	1.0	0.5555555555555556	0.0	0.01015465532674663	0.01015465532674663
1430	0.022693107423551184	0.008339671974633544	0.007448540575131028	0.9652585308793892	-1	0	0	0.3	3	0.7692307692307693	10	0.6818181818181818	0.46153846153846156	9	6	5	1	0	0.18181818181818182	11	2	15	0.09090909090909091	0	0.889983362047252	0.9226780091314034	0.36507036817697275	0.912016753872375	0.2727162249863954	0.9159892225022438	0.9532221867767741	0.9170018464055054	1.0	0.1111111111111111	0.0	0.007448540575131028	0.007448540575131028
3133	0.023260446147353474	0.010484778160881598	0.010252767999869766	0.9648226307974551	-1	0	0	0.3	3	0.7692307692307693	10	0.6818181818181818	0.46153846153846156	9	6	5	1	0	0.18181818181818182	11	2	15	0.09090909090909091	0	0.889983362047252	0.9226780091314034	0.36507036817697275	0.9093145698666556	0.2727162249863954	0.9260251187754359	0.961161162181732	0.9196245981209485	1.0	0	0.0	0.010252767999869766	0.010252767999869766
4225	0.021386699528875494	0.0046713414035845805	-0.003631093090007453	0.9630643419203803	-1	0	0	0.2	2	0.9166666666666666	11	0.42424242424242425	0.5833333333333334	9	7	4	1	0	0.2727272727272727	11	3	14	0.1	0	0.9533308016825798	0.9367313785193123	0.36507036817697275	0.9093145698666556	0.29215272334774556	0.9199046274183067	0.9509004570845017	0.9227599573714513	1.0	0.1111111111111111	0.0	-0.0003631093090007453	-0.0003631093090007453
4609	0.007989145004942168	0.0016509433100444985	-0.0016381070466297792	0.9792813008016898	-1	0	0	0.4	4	0.6153846153846154	8	0.75	0.38461538461538464	9	5	5	1	0	0.2	10	2	15	0.1	0	0.889983362047252	0.9193735475243745	0.3944057829308816	0.9286050324222472	0.2727162249863954	0.929568835217868	0.9509004570845017	0.9259766852368367	1.0	0.1111111111111111	0.0	-0.00016381070466297792	-0.00016381070466297792
477	0.0019444397880818086	0.0018432733839304097	-0.0018430689812139456	0.9844952796575664	-1	0	0	1.0	2	0.0	0	1.0	0	1	0	1	0	0	0.3333333333333333	3	1	3	0.0	1.0	0	0	0	0	0	0	0	0	0	0	0	-0.00018430689812139455	-0.00018430689812139455
4509	0.02287730958305146	0.010307343979769547	0.010129600567607264	0.9651669533467614	-1	0	0	0.3	3	0.7692307692307693	10	0.6818181818181818	0.46153846153846156	9	6	5	1	0	0.18181818181818182	11	2	15	0.09090909090909091	0	0.889983362047252	0.9226780091314034	0.36507036817697275	0.9093145698666556	0.2727162249863954	0.9260251187754359	0.961161162181732	0.9196245981209485	1.0	0.5555555555555556	0.0	0.010129600567607264	0.010129600567607264
1531	0.024983060823574748	0.009073128175868559	0.006163195928786015	0.9719379669082006	-1	0	0	0.2	2	0.9166666666666666	11	0.42424242424242425	0.5833333333333334	9	7	4	1	0	0.2727272727272727	11	3	14	0.1	0	0.889983362047252	0.9058426799734184	0.36507036817697275	0.9048858673674443	0.2727162249863954	0.9250233646448911	0.9552335330746359	0.9123834774670446	1.0	0.1111111111111111	0.0	0.006163195928786015	0.006163195928786015
993	0.019060300818281996	0.0019549658099383815	0.0018990988686770568	0.979041446052906	-1	0	0	0.1111111111111111	1	1.0	11	1.0	1.0	12	11	0	0	0	0.07692307692307693	13	1	13	0.0	0	0.44165080260554745	0.9098947844331081	0.49996152408906325	0.951825972459259	0.39099100889166916	0.9289967971879268	0.8705338422766693	0.9322913314759159	0	0	0.0	0.0018990988686770568	0.0018990988686770568
1956	0.020048339130234558	0.005785388654709527	0.004687650807549916	0.9774480108799817	-1	0	0	0.4	4	0.6153846153846154	8	0.6818181818181818	0.46153846153846156	9	6	5	1	0	0.18181818181818182	11	2	15	0.09090909090909091	0	0.889983362047252	0.9290550340053486	0.32084811451682727	0.8534959388970226	0.2727162249863954	0.9234804835614343	0.9297679702638819	0.9067896440954162	1.0	0.1111111111111111	0.0	0.004687650807549916	0.004687650807549916
2125	0.02263220275964208	0.009655542546144842	0.00946694827616405	0.9645354701880484	-1	0	0	0.3	3	0.7692307692307693	10	0.6818181818181818	0.46153846153846156	9	6	5	1	0	0.18181818181818182	11	2	15	0.09090909090909091	0	0.889983362047252	0.9226780091314034	0.36507036817697275	0.9093145698666556	0.2727162249863954	0.9250233646448911	0.9630077698676801	0.9192657919896863	1.0	0.1111111111111111	0.0	0.00946694827616405	0.00946694827616405
329	0.00214752706478266	0.0018563122393155955	-0.0018543288703043485	0.9844415061983253	-1	0	0	1.0	2	0.0	0	0.75	0	2	0	0	1	0	1.0	2	2	3	0.5	0	0	0	0	0	0	0	0	0	0	0	0	-0.00018543288703043486	-0.00018543288703043486
4923	0.023354777787080866	0.009003429549354272	-0.003853137841368276	0.9699014840729634	-1	0	0	0.3	3	0.7692307692307693	10	0.3409090909090909	0.5384615384615384	10	7	4	2	0	0.36363636363636365	11	4	15	0.2222222222222222	0	0.8830563788595043	0.952081072410893	0.3952497923108	0.9417249597562194	0.31281891111751353	0.9332629920980079	0.948886574988775	0.9428486162218463	0.55	0.1	0.0	-0.0003853137841368276	-0.0003853137841368276
4100	0.02219385952265978	0.009724297838785078	0.009571132210626361	0.9641657043190077	-1	0	0	0.3	3	0.7692307692307693	10	0.6818181818181818	0.46153846153846156	9	6	5	1	0	0.18181818181818182	11	2	15	0.09090909090909091	0	0.889983362047252	0.9226780091314034	0.36507036817697275	0.9093145698666556	0.2727162249863954	0.9250233646448911	0.9630077698676801	0.9192657919896863	1.0	0.1111111111111111	0.0	0.009571132210626361	0.009571132210626361
3651	0.028070302500784575	0.015218630334054871	-0.014169998764499307	0.962832088017941	-1	0	0	0.3	3	0.75	9	0.7	0.4166666666666667	8	5	5	1	0	0.2	10	2	14	0.09090909090909091	0	0.889983362047252	0.9273940364436432	0.41299935698203116	0.927616696429759	0.24092527333975186	0.7544627220972951	0.9494505465027103	0.8883017549820262	1.0	0.125	0.0	-0.0014169998764499308	-0.0014169998764499308
3017	0.022475761104926006	0.010070895385949468	0.009881604621235163	0.965256778904482	-1	0	0	0.3	3	0.7692307692307693	10	0.6818181818181818	0.46153846153846156	9	6	5	1	0	0.18181818181818182	11	2	15	0.09090909090909091	0	0.889983362047252	0.9226780091314034	0.36507036817697275	0.9093145698666556	0.2727162249863954	0.9250233646448911	0.9630077698676801	0.9192657919896863	1.0	0.1111111111111111	0.0	0.009881604621235163	0.009881604621235163
3318	0.02294734684139196	0.010244754657474174	0.009916397681708876	0.9624675521043244	-1	0	0	0.3	3	0.7692307692307693	10	0.6818181818181818	0.46153846153846156	9	6	5	2	0	0.18181818181818182	11	2	15	0.18181818181818182	0	0.889983362047252	0.9226780091314034	0.36507036817697275	0.9093145698666556	0.2727162249863954	0.9269506896861955	0.9630077698676801	0.9199587958058578	0.5555555555555556	0.1111111111111111	0.0	0.009916397681708876	0.009916397681708876
166	0.022818191179395347	0.007767398317751449	-0.007564724717454259	0.9755273877591003	-1	0	0	0.4	4	0.6153846153846154	8	0.375	0.5384615384615384	10	7	4	2	0	0.4	4	10	15	0.2222222222222222	0.4	0.5823076817799692	0.9143849655929736	0.38612368560854604	0.9224602459421712	0.5642257177463459	0.9553853782302516	0.825187902497924	0.9331573495403839	0.55	0.5	0.0	-0.0007564724717454259	-0.0007564724717454259
668	0.019106278325768937	0.0029556902800659483	0.0022972331566445225	0.9787150732793466	-1	0	0	0.1111111111111111	1	1.0	11	1.0	1.0	12	11	0	0	0	0.07692307692307693	13	1	13	0.0	0	0.618967707874541	0.8512905384805232	0.5680313132296917	0.9486829996402468	0.4224861929143314	0.9693603188103732	0.8660217382748763	0.9373435962284267	0	0	0.0	0.0022972331566445225	0.0022972331566445225
4556	0.022169303432915455	0.009971820761554524	0.009842356712936366	0.9633855193048514	-1	0	0	0.3	3	0.7692307692307693	10	0.6818181818181818	0.46153846153846156	9	6	5	1	0	0.18181818181818182	11	2	15	0.09090909090909091	0	0.889983362047252	0.9226780091314034	0.36507036817697275	0.9093145698666556	0.2727162249863954	0.9340622711504684	0.9630077698676801	0.9226190795788052	1.0	0.5555555555555556	0.0	0.009842356712936366	0.009842356712936366
3250	0.02271771994391395	0.010203498770776006	0.009923222044012239	0.9649106135353004	-1	0	0	0.3	3	0.7692307692307693	10	0.6818181818181818	0.46153846153846156	9	6	5	1	0	0.18181818181818182	11	2	15	0.09090909090909091	0	0.889983362047252	0.9226780091314034	0.36507036817697275	0.9093145698666556	0.2727162249863954	0.9250233646448911	0.9630077698676801	0.9192657919896863	1.0	0.1111111111111111	0.0	0.009923222044012239	0.009923222044012239
394	0.002057421245283697	0.0019115797181151579	-0.0019105697680723982	0.9839224040828083	-1	0	0	1.0	1	0	0	1.0	0	1	0	0	1	0	0.5	2	1	2	0.3333333333333333	0	0	0	0	0	0	0	0	0	0	0	0	-0.00019105697680723983	-0.00019105697680723983
4182	0.022610862380903332	0.010136972175015375	0.009908391208967646	0.9634598694370183	-1	0	0	0.3	3	0.7692307692307693	10	0.6818181818181818	0.46153846153846156	9	6	5	1	0	0.18181818181818182	11	2	15	0.09090909090909091	0	0.889983362047252	0.9226780091314034	0.36507036817697275	0.9093145698666556	0.2727162249863954	0.9269506896861955	0.9630077698676801	0.9199587958058578	1.0	0.1111111111111111	0.0	0.009908391208967646	0.009908391208967646
3029	0.02254845372398956	0.009955063640330398	0.009797902244910487	0.9648614924950751	-1	0	0	0.3	3	0.7692307692307693	10	0.6818181818181818	0.46153846153846156	9	6	5	1	0	0.18181818181818182	11	2	15	0.09090909090909091	0	0.889983362047252	0.9226780091314034	0.36507036817697275	0.9093145698666556	0.2727162249863954	0.9250233646448911	0.9630077698676801	0.9192657919896863	1.0	0.1111111111111111	0.0	0.009797902244910487	0.009797902244910487
532	0.002142696898151211	0.0019220212025151098	-0.0019207147612726487	0.9841131201272427	-1	0	0	1.0	1	0	0	1.0	0	1	0	0	0	0	0.5	2	1	2	0.0	0	0	0	0	0	0	0	0	0	0	0	0	-0.00019207147612726488	-0.00019207147612726488
4249	0.023886310555535837	0.01066201738019389	0.010512447540667089	0.9589949575612865	-1	0	0	0.3	3	0.7692307692307693	10	0.6818181818181818	0.46153846153846156	9	6	5	1	0	0.18181818181818182	11	2	15	0.09090909090909091	0	0.889983362047252	0.9226780091314034	0.36507036817697275	0.9093145698666556	0.2727162249863954	0.9159892225022438	0.9509004570845017	0.9161552224678549	1.0	0.5555555555555556	0.0	0.010512447540667089	0.010512447540667089
229	0.001791698762933739	0.0017695275357027744	-0.0017683576377311872	0.983604829184725	-1	0	0	1.0	1	0	0	1.0	0	1	0	0	1	0	0.5	2	1	2	0.3333333333333333	0	0	0	0	0	0	0	0	0	0	0	0	-0.00017683576377311872	-0.00017683576377311872
3794	0.022611608803742668	0.010020388424157707	0.00986730703715263	0.9636443710838555	-1	0	0	0.3	3	0.7692307692307693	10	0.6818181818181818	0.46153846153846156	9	6	5	1	0	0.18181818181818182	11	2	15	0.09090909090909091	0	0.889983362047252	0.9226780091314034	0.36507036817697275	0.9093145698666556	0.2727162249863954	0.9250233646448911	0.9630077698676801	0.9192657919896863	1.0	0.1111111111111111	0.0	0.00986730703715263	0.00986730703715263
742	0.01764205390509633	0.0056655203591859556	-0.005392268624561965	0.963834174953373	-1	0	0	0.4	4	0.6923076923076923	9	0.3333333333333333	0.6153846153846154	10	8	4	3	0	0.5555555555555556	9	5	15	0.3	0.36363636363636365	0.7951981837033643	0.9493095021041262	0.7267406342855927	0.8900331632634094	0.2937353079248287	0.9376130272801902	0.9476912747251458	0.9293678395383042	0.2	0.3	0.0	-0.0005392268624561965	-0.0005392268624561965
386	0.019162831476627083	0.0016510768956435036	0.00133344335669301	0.9793760884726574	-1	0	0	0.2	2	0.8461538461538461	11	0.4166666666666667	0.6923076923076923	10	9	4	0	0	0.25	12	3	15	0.0	0.5	0.6078926553353967	0.8698573809302151	0.6147331501423743	0.9602548497989936	0.2603358479944629	0.946286517161053	0.8705338422766693	0.9340785629008315	0	0	0.0	0.00133344335669301	0.00133344335669301
3891	0.01925836629348858	0.00710121448144143	0.006978137164025032	0.9743196268659193	-1	0	0	0.3	3	0.75	9	0.6363636363636364	0.5	8	6	5	2	0	0.18181818181818182	11	2	14	0.16666666666666666	0	0.889983362047252	0.9285225912831803	0.3429592413469	0.8568208654111561	0.2727162249863954	0.9334389845169405	0.9578374558574854	0.9114417682611936	0.5625	0.125	0.0	0.006978137164025032	0.006978137164025032
4628	0.012560310577229462	0.006467989102690703	0.0032326473508963887	0.9812236494453197	-1	0	0	0.3333333333333333	3	0.7272727272727273	8	0.7222222222222222	0.45454545454545453	8	5	4	1	0	0.2222222222222222	9	2	13	0.1111111111111111	0	0.8830563788595043	0.9368998590113595	0.3252096766756688	0.92049705373193	0.24092527333975186	0.934766697831725	0.9556628679306327	0.9310608238146316	1.0	0.25	0.0	0.0032326473508963887	0.0032326473508963887
2241	0.021300087201583155	0.0028683342786301473	-0.0027880485336669873	0.9708359392454747	-1	0	0	0.4	4	0.5833333333333334	7	0.3888888888888889	0.4166666666666667	8	5	5	1	0	0.4444444444444444	9	4	14	0.09090909090909091	0	0.8811921458570694	0.9431241101908587	0.48987576865227406	0.9447398477584583	0.3541662945363516	0.925826934915055	0.9502889423590795	0.9384178565150206	1.0	0.125	0.0	-0.0002788048533666987	-0.0002788048533666987
1841	0.021298586497162816	0.006896095581559426	0.0044337258530009055	0.9782810011723306	-1	0	0	0.3	3	0.7692307692307693	10	0.45454545454545453	0.5384615384615384	9	7	5	1	0	0.2727272727272727	11	3	15	0.08333333333333333	0	0.889983362047252	0.9010441417120988	0.36507036817697275	0.8747634570231699	0.2727162249863954	0.917932906716057	0.9297679702638819	0.8992638949414706	1.0	0.1111111111111111	0.0	0.0044337258530009055	0.0044337258530009055
4315	0.022172893999631044	0.010057453233394235	0.010014341837221294	0.9660929787730047	-1	0	0	0.3	3	0.7692307692307693	10	0.6818181818181818	0.46153846153846156	9	6	5	1	0	0.18181818181818182	11	2	15	0.09090909090909091	0	0.889983362047252	0.9289572030208604	0.36507036817697275	0.9093145698666556	0.2727162249863954	0.9269506896861955	0.9630077698676801	0.9221755593504188	1.0	0.1111111111111111	0.0	0.010014341837221294	0.010014341837221294
1603	0.024219698379708755	0.0075435245010973305	-0.007531145554466128	0.9615519863531092	-1	0	0	0.3	3	0.7692307692307693	10	0.6818181818181818	0.46153846153846156	9	6	5	0	0	0.18181818181818182	11	2	15	0.0	0	0.9394768353070843	0.9213368776117011	0.32084811451682727	0.9094422538129935	0.3529215972486316	0.9230481621009998	0.9624130770263568	0.9181394610556128	0	0	0.0	-0.0007531145554466128	-0.0007531145554466128
41	0.002011006335202404	0.0019402132828390478	-0.0019401316376266137	0.9840852898306136	-1	0	0	1.0	2	0.0	0	0.75	0	2	0	0	0	0	1.0	2	2	3	0.0	0	0	0	0	0	0	0	0	0	0	0	0	-0.00019401316376266138	-0.00019401316376266138
3266	0.022732297432934902	0.010306833647957881	0.009927354155393957	0.9631863240729963	-1	0	0	0.3	3	0.7692307692307693	10	0.6818181818181818	0.46153846153846156	9	6	5	1	0	0.18181818181818182	11	2	15	0.09090909090909091	0	0.889983362047252	0.9226780091314034	0.36507036817697275	0.9093145698666556	0.2727162249863954	0.9250233646448911	0.9630077698676801	0.9192657919896863	1.0	0.4444444444444444	0.0	0.009927354155393957	0.009927354155393957
4306	0.0221136156803874	0.009707641052602042	0.009652750631493298	0.9698224351700447	-1	0	0	0.3	3	0.7692307692307693	10	0.6818181818181818	0.46153846153846156	9	6	5	1	0	0.18181818181818182	11	2	15	0.09090909090909091	0	0.889983362047252	0.9289572030208604	0.36507036817697275	0.9093145698666556	0.2727162249863954	0.9260251187754359	0.961161162181732	0.921849831095647	1.0	0.1111111111111111	0.0	0.009652750631493298	0.009652750631493298
2913	0.02207446033408013	0.009815721100592624	0.009611914810738573	0.9645029166726697	-1	0	0	0.3	3	0.7692307692307693	10	0.6818181818181818	0.46153846153846156	9	6	5	1	0	0.18181818181818182	11	2	15	0.09090909090909091	0	0.889983362047252	0.9226780091314034	0.36507036817697275	0.9093145698666556	0.2727162249863954	0.9269506896861955	0.9630077698676801	0.9199587958058578	1.0	0.1111111111111111	0.0	0.009611914810738573	0.009611914810738573
4334	0.026893460233680954	0.00856261483885916	0.00043370472165015183	0.9673870919487924	-1	0	0	0.2222222222222222	2	0.8181818181818182	9	0.65	0.5454545454545454	8	6	4	1	0	0.2	2	10	13	0.1	0	0.8830563788595043	0.9214744269810715	0.37973807555392713	0.9084914998466046	0.2727162249863954	0.8955229132513145	0.9412183335687331	0.9090520337265682	1.0	0.125	0.0	0.00043370472165015183	0.00043370472165015183
2727	0.018001502504551112	0.0034805762740412116	-0.003418863506366044	0.9806290088460776	-1	0	0	0.3	3	0.7692307692307693	10	0.625	0.5384615384615384	9	7	5	2	0	0.16666666666666666	12	2	15	0.16666666666666666	0	0.889983362047252	0.9193689363068287	0.36507036817697275	0.8463653884487963	0.2727162249863954	0.9236913517587912	0.9509004570845017	0.9012557966443928	0.5555555555555556	0.1111111111111111	0.0	-0.0003418863506366044	-0.0003418863506366044
4041	0.01947859798042887	0.0077180256320493	0.004844874535451516	0.9707727149359932	-1	0	0	0.4	4	0.6153846153846154	8	0.5	0.38461538461538464	9	5	5	2	0	0.3	10	3	15	0.2	0	0.889983362047252	0.9223950726774959	0.3295712388345104	0.9226947484720618	0.2533235268998153	0.9137040509293075	0.9565406018378118	0.919694328435906	0.5555555555555556	0.4444444444444444	0.0	0.004844874535451516	0.004844874535451516
2643	0.021535166100763354	0.005692404899533412	0.004959236121198082	0.9751720076194988	-1	0	0	0.3	3	0.7692307692307693	10	0.625	0.5384615384615384	9	7	5	1	0	0.16666666666666666	12	2	15	0.08333333333333333	0	0.889983362047252	0.9237081449187328	0.36507036817697275	0.9093145698666556	0.2727162249863954	0.9316697132952242	0.9638316436104735	0.9220536908699595	1.0	0.1111111111111111	0.0	0.004959236121198082	0.004959236121198082
4960	0.022648121651322985	0.01034080637751934	-0.008085750248182913	0.9790758927315766	-1	0	0	0.2	2	0.9230769230769231	12	0.5769230769230769	0.6153846153846154	9	8	5	2	0	0.15384615384615385	13	2	15	0.15384615384615385	0	0.889983362047252	0.9208489535050236	0.32084811451682727	0.8515712606953026	0.3529215972486316	0.9144595539737791	0.9297679702638819	0.8993557557595396	0.5555555555555556	0.1111111111111111	0.0	-0.0008085750248182913	-0.0008085750248182913
2984	0.02297108804303835	0.007735524559780323	0.007720440080912658	0.9666174493158529	-1	0	0	0.3	3	0.7692307692307693	10	0.6818181818181818	0.46153846153846156	9	6	5	1	0	0.18181818181818182	11	2	15	0.09090909090909091	0	0.889983362047252	0.9226780091314034	0.36507036817697275	0.912016753872375	0.2727162249863954	0.9269506896861955	0.9630077698676801	0.9207703345327436	1.0	0.1111111111111111	0.0	0.007720440080912658	0.007720440080912658
1128	0.01954784227582548	0.0031851530309623777	0.002413730002159098	0.9786023341363579	-1	0	0	0.1111111111111111	1	1.0	11	1.0	1.0	12	11	0	0	0	0.07692307692307693	13	1	13	0.0	0	0.618967707874541	0.8512905384805232	0.5680313132296917	0.9486829996402468	0.4224861929143314	0.9693603188103732	0.8660217382748763	0.9373435962284267	0	0	0.0	0.002413730002159098	0.002413730002159098
2141	0.02038033372069851	0.003771442019716195	-0.002891743769953894	0.9641610209104544	-1	0	0	0.3	3	0.7692307692307693	10	0.6818181818181818	0.46153846153846156	9	6	5	1	0	0.18181818181818182	11	2	15	0.09090909090909091	0	0.889983362047252	0.9226780091314034	0.33404693466322705	0.911671547036176	0.2727162249863954	0.9250233646448911	0.9630077698676801	0.919978426792434	1.0	0.1111111111111111	0.0	-0.0002891743769953894	-0.0002891743769953894
3247	0.020361815816899127	0.005938512183643837	0.004255740632965638	0.9627375648988478	-1	0	0	0.3	3	0.7692307692307693	10	0.6818181818181818	0.46153846153846156	9	6	5	1	0	0.18181818181818182	11	2	15	0.09090909090909091	0	0.889983362047252	0.9226780091314034	0.33800753774136283	0.906601811291855	0.2727162249863954	0.9250233646448911	0.9630077698676801	0.9184590461703245	1.0	0.5555555555555556	0.0	0.004255740632965638	0.004255740632965638
779	0.024590566461730346	0.004158927792450781	-0.004055149779942965	0.9759559287530344	-1	0	0	0.1	1	1.0	13	1.0	1.0	14	13	0	0	0	0.06666666666666667	15	1	15	0.0	0	0.31097378161438843	0.9672670625375803	0.5829731634793489	0.7791917603088753	0.6298587549913683	0.8697574490416714	0.890002812887533	0.8986175091443733	0	0	0.0	-0.00040551497799429654	-0.00040551497799429654
3768	0.021941145501589092	0.009982322187904749	0.009532659446583849	0.9638755607148292	-1	0	0	0.3	3	0.7692307692307693	10	0.6818181818181818	0.46153846153846156	9	6	5	1	0	0.18181818181818182	11	2	15	0.09090909090909091	0	0.889983362047252	0.9226780091314034	0.36507036817697275	0.9093145698666556	0.2727162249863954	0.9250233646448911	0.9630077698676801	0.9192657919896863	1.0	0.1111111111111111	0.0	0.009532659446583849	0.009532659446583849
996	0.02045809487124764	0.001335304861487178	0.0011861507758948728	0.9794487635004899	-1	0	0	0.1	1	1.0	13	1.0	1.0	14	13	0	0	0	0.06666666666666667	15	1	15	0.0	0	0.631083146303457	0.9398117611525417	0.6982687062003878	0.9476574292980898	0.1917119856487948	0.9351835949557594	0.9394460880177233	0.9410989817843225	0	0	0.0	0.0011861507758948728	0.0011861507758948728
2850	0.02254209994441351	0.009900645618012153	0.009745581075724671	0.9658657739609692	-1	0	0	0.3	3	0.7692307692307693	10	0.6818181818181818	0.46153846153846156	9	6	5	1	0	0.18181818181818182	11	2	15	0.09090909090909091	0	0.889983362047252	0.9226780091314034	0.36507036817697275	0.9093145698666556	0.2727162249863954	0.9250233646448911	0.9630077698676801	0.9192657919896863	1.0	0.1111111111111111	0.0	0.009745581075724671	0.009745581075724671
2182	0.02223677332485999	0.009054825717352563	0.009054678989361449	0.9678103326038173	-1	0	0	0.2	2	0.9166666666666666	11	0.42424242424242425	0.5833333333333334	9	7	4	1	0	0.2727272727272727	11	3	14	0.1	0	0.889983362047252	0.9226780091314034	0.36507036817697275	0.9093145698666556	0.2727162249863954	0.9250233646448911	0.9630077698676801	0.9192657919896863	1.0	0.1111111111111111	0.0	0.009054678989361449	0.009054678989361449
4622	0.014195041880628187	0.0028772972512335886	-0.0026845989934641376	0.9826041107040113	-1	0	0	0.4	4	0.6666666666666666	8	0.4666666666666667	0.4166666666666667	8	5	5	1	0	0.3	3	10	14	0.09090909090909091	0.16666666666666666	0.889983362047252	0.9273192984123251	0.37973807555392713	0.9195135558972968	0.2727162249863954	0.8956734250954835	0.9561783497338375	0.915083166291776	1.0	0.125	0.0	-0.0002684598993464138	-0.0002684598993464138
627	0.019541151129050187	0.0011905776868781155	0.0011300501679009005	0.9793851687461613	-1	0	0	0.2	2	0.8461538461538461	11	0.3125	0.7692307692307693	11	10	3	0	0	0.3333333333333333	12	4	15	0.0	0	0.6078926553353967	0.893731487138711	0.5631477545691899	0.9562744793934107	0.2603358479944629	0.9402382804563586	0.8705338422766693	0.9344271834134653	0	0	0.0	0.0011300501679009005	0.0011300501679009005
3440	0.022600719284822372	0.01022191688965709	0.009910203568514702	0.9637747867554493	-1	0	0	0.3	3	0.7692307692307693	10	0.6818181818181818	0.46153846153846156	9	6	5	1	0	0.18181818181818182	11	2	15	0.09090909090909091	0	0.889983362047252	0.9226780091314034	0.36507036817697275	0.9093145698666556	0.2727162249863954	0.9260251187754359	0.961161162181732	0.9196245981209485	1.0	0.1111111111111111	0.0	0.009910203568514702	0.009910203568514702
4597	0.02186662201242711	0.01005791116866752	0.009733629559497315	0.9638872969448453	-1	0	0	0.3	3	0.7692307692307693	10	0.6818181818181818	0.46153846153846156	9	6	5	1	0	0.18181818181818182	11	2	15	0.09090909090909091	0	0.889983362047252	0.9226780091314034	0.36507036817697275	0.9093145698666556	0.2727162249863954	0.9250233646448911	0.9630077698676801	0.9192657919896863	1.0	0.1111111111111111	0.0	0.009733629559497315	0.009733629559497315
3783	0.021129546793929154	0.009319034530786372	0.008731354062255298	0.9647658408208658	-1	0	0	0.3	3	0.7692307692307693	10	0.6818181818181818	0.46153846153846156	9	6	5	1	0	0.18181818181818182	11	2	15	0.09090909090909091	0	0.889983362047252	0.9226780091314034	0.36507036817697275	0.8941937467201357	0.2091343216931083	0.9002523626311891	0.9630077698676801	0.9064648970993154	1.0	0.1111111111111111	0.0	0.008731354062255298	0.008731354062255298
360	0.012909742114869399	0.00629689984922569	-0.0060112158872795765	0.9425292571719726	-1	0	0	0.375	3	0.6666666666666666	6	0.55	0.5555555555555556	6	5	4	1	0	0.2	10	2	11	0.09090909090909091	0.2	0.8773536301842828	0.7270066017320564	0.6497927317220931	0.933147240154331	0.6669131513613198	0.8902515178357824	0.8457683890738197	0.8702258400116304	1.0	0	0.0	-0.0006011215887279577	-0.0006011215887279577
520	0.02031118854406509	0.007154448719010385	-0.0070704790221136704	0.9835006106586538	-1	0	0	0.3	3	0.6923076923076923	9	0.3	0.6153846153846154	11	8	3	0	0	0.5	5	10	15	0.0	0.18181818181818182	0.8529904485520179	0.9593409889949356	0.4609283457870895	0.9258910303755725	0.3916532220830355	0.9425605624796163	0.9181291141620743	0.9441722927645814	0	0	0.0	-0.0007070479022113671	-0.0007070479022113671
3326	0.02291742203876457	0.010466862454060654	0.01017585480285903	0.9646006151546876	-1	0	0	0.3	3	0.7692307692307693	10	0.6818181818181818	0.46153846153846156	9	6	5	1	0	0.18181818181818182	11	2	15	0.09090909090909091	0	0.889983362047252	0.9226780091314034	0.36507036817697275	0.9093145698666556	0.2727162249863954	0.9260251187754359	0.961161162181732	0.9196245981209485	1.0	0.5555555555555556	0.0	0.01017585480285903	0.01017585480285903
1404	0.02255705436361766	0.010149774833911314	0.00989980555554981	0.9642139502952186	-1	0	0	0.3	3	0.7692307692307693	10	0.6818181818181818	0.46153846153846156	9	6	5	1	0	0.18181818181818182	11	2	15	0.09090909090909091	0	0.889983362047252	0.9226780091314034	0.36507036817697275	0.9093145698666556	0.2727162249863954	0.9250233646448911	0.9630077698676801	0.9192657919896863	1.0	0.1111111111111111	0.0	0.00989980555554981	0.00989980555554981
928	0.020152543439526355	0.002020120724825029	0.0016003652663018563	0.9792265521676496	-1	0	0	0.1	1	1.0	13	1.0	0.8461538461538461	12	11	2	0	0	0.06666666666666667	15	1	15	0.0	0	0.6078926553353967	0.8738965390832216	0.8428973975002471	0.9635050951583416	0.2605459061534746	0.925208830675609	0.8845747779953385	0.9292260709536143	0	0	0.0	0.0016003652663018563	0.0016003652663018563
3781	0.017798581457242037	0.009177070236999459	-0.009024002583395401	0.964445332283308	-1	0	0	0.3	3	0.7692307692307693	10	0.6818181818181818	0.46153846153846156	9	6	5	1	0	0.18181818181818182	11	2	15	0.09090909090909091	0	0.9496023356777101	0.9235463482426323	0.36507036817697275	0.9045043172339607	0.2727162249863954	0.9250233646448911	0.9630077698676801	0.9181516876058454	1.0	0.1111111111111111	0.0	-0.0009024002583395401	-0.0009024002583395401
3403	0.024706069029242016	0.006236093532222305	-0.005983058201641307	0.9599488518384364	-1	0	0	0.3	3	0.7692307692307693	10	0.6818181818181818	0.46153846153846156	9	6	5	0	0	0.18181818181818182	11	2	15	0.0	0	0.9394768353070843	0.9213368776117011	0.32084811451682727	0.9029889800296507	0.3529215972486316	0.9314918269921649	0.9624130770263568	0.9193679694186305	0	0	0.0	-0.0005983058201641308	-0.0005983058201641308
1557	0.022627762741286115	0.007168677540028026	0.0071508428783647856	0.9662472437772791	-1	0	0	0.3	3	0.7692307692307693	10	0.6818181818181818	0.46153846153846156	9	6	5	1	0	0.18181818181818182	11	2	15	0.09090909090909091	0	0.889983362047252	0.9226780091314034	0.36507036817697275	0.912016753872375	0.2727162249863954	0.9250233646448911	0.9630077698676801	0.9200837467137798	1.0	0.1111111111111111	0.0	0.0071508428783647856	0.0071508428783647856
3509	0.01887891950980655	0.005995241937478199	0.005965810700808898	0.9752060192966973	-1	0	0	0.3	3	0.75	9	0.6363636363636364	0.5	8	6	5	2	0	0.18181818181818182	11	2	14	0.16666666666666666	0	0.889983362047252	0.9285225912831803	0.3429592413469	0.8568208654111561	0.2727162249863954	0.9334389845169405	0.9578374558574854	0.9114417682611936	0.5625	0.125	0.0	0.005965810700808898	0.005965810700808898
4754	0.023760752866942684	0.010221780182263962	0.010047161280210907	0.9609092308234809	-1	0	0	0.3	3	0.7692307692307693	10	0.6818181818181818	0.46153846153846156	9	6	5	1	0	0.18181818181818182	11	2	15	0.09090909090909091	0	0.889983362047252	0.9226780091314034	0.36507036817697275	0.9093145698666556	0.2533235268998153	0.9265538990962658	0.9535897501764269	0.9198152069412723	1.0	0.5555555555555556	0.0	0.010047161280210907	0.010047161280210907
4605	0.02287980744874931	0.009789628725636039	0.009720667843089859	0.9642249265378721	-1	0	0	0.3	3	0.7692307692307693	10	0.6818181818181818	0.46153846153846156	9	6	5	1	0	0.18181818181818182	11	2	15	0.09090909090909091	0	0.889983362047252	0.9226780091314034	0.36507036817697275	0.9093145698666556	0.2727162249863954	0.9260251187754359	0.961161162181732	0.9196245981209485	1.0	0.4444444444444444	0.0	0.009720667843089859	0.009720667843089859
4430	0.024035957330308985	0.0022059635566081524	-0.0020027087159408636	0.9657239163749811	-1	0	0	0.3	3	0.75	9	0.6363636363636364	0.5	8	6	5	1	0	0.18181818181818182	11	2	14	0.08333333333333333	0	0.8830563788595043	0.92995877339807	0.3429592413469	0.8568208654111561	0.2727162249863954	0.9277009470772604	0.9420592333662539	0.9096220604503787	1.0	0.125	0.0	-0.00020027087159408635	-0.00020027087159408635
2809	0.022556682635046555	0.010560771797860392	0.010081750134302523	0.9651071887065985	-1	0	0	0.3	3	0.7692307692307693	10	0.6818181818181818	0.46153846153846156	9	6	5	1	0	0.18181818181818182	11	2	15	0.09090909090909091	0	0.889983362047252	0.9226780091314034	0.36507036817697275	0.9093145698666556	0.2727162249863954	0.9269506896861955	0.9630077698676801	0.9199587958058578	1.0	0.1111111111111111	0.0	0.010081750134302523	0.010081750134302523
832	0.02008312163670796	0.0010173177078187344	0.0009562268108674466	0.9793821627025939	-1	0	0	0.1	1	1.0	13	1.0	1.0	14	13	0	0	0	0.06666666666666667	15	1	15	0.0	0	0.36020383755648966	0.9155815968465426	0.5328764241005475	0.9447571895721523	0.5370241416958998	0.9573372994847758	0.918778693289524	0.9414715697416295	0	0	0.0	0.0009562268108674466	0.0009562268108674466
1258	0.025819164755619444	0.005527893376362375	0.004510681728209985	0.9673718922749205	-1	0	0	0.2	2	0.9230769230769231	12	0.5357142857142857	0.9230769230769231	14	12	0	0	0	0.14285714285714285	14	2	15	0.0	0	0.37109273459860526	0.9492493645528963	0.6966760222917837	0.9276094098081705	0.5528924263000631	0.9248896178834104	0.873855122250265	0.9348279907684789	0	0	0.0	0.004510681728209985	0.004510681728209985
2662	0.02140629072430927	0.002750952497083734	0.0012859931810921188	0.96482817137914	-1	0	0	0.3	3	0.7692307692307693	10	0.6818181818181818	0.46153846153846156	9	6	5	1	0	0.18181818181818182	11	2	15	0.09090909090909091	0	0.889983362047252	0.9192430034269663	0.36507036817697275	0.9110357729941886	0.2727162249863954	0.9250233646448911	0.9630077698676801	0.9186166902024523	1.0	0.1111111111111111	0.0	0.0012859931810921188	0.0012859931810921188
3947	0.022142344114236198	0.009812842088322884	0.00958038393551859	0.9643128500591004	-1	0	0	0.3	3	0.7692307692307693	10	0.6818181818181818	0.46153846153846156	9	6	5	1	0	0.18181818181818182	11	2	15	0.09090909090909091	0	0.889983362047252	0.9226780091314034	0.36507036817697275	0.9093145698666556	0.2727162249863954	0.9250233646448911	0.9630077698676801	0.9192657919896863	1.0	0	0.0	0.00958038393551859	0.00958038393551859
308	0.0026456606803780106	0.002294266991809334	-0.0022797859566479972	0.9723934740545019	-1	0	0	0.5	1	1.0	1	1.0	1.0	1	1	1	2	0	0.3333333333333333	3	1	3	0.3333333333333333	0	1.0	0.5	0.791976361445468	0.5	0.5923103653765037	0.5	0.8408414894422152	0.5	1.0	1.0	0.68933167061413	-0.00022797859566479973	-0.00022797859566479973
970	0.012566199546408086	0.0029256258926680556	-0.0023944525170030945	0.9762501522604558	-1	0	0	0.1	1	1.0	12	1.0	1.0	13	12	0	0	0	0.07142857142857142	14	1	14	0.0	0	0.9603324693760993	0.9746686374542398	0.8223372903626588	0.9192684256263398	0.12308812330312668	0.9269957666969055	0.9742677211035871	0.9465787094340444	0	0	0.0	-0.00023944525170030943	-0.00023944525170030943
2010	0.022867024744340728	0.010352055105122805	0.010167348672400291	0.9632864832223129	-1	0	0	0.3	3	0.7692307692307693	10	0.6818181818181818	0.46153846153846156	9	6	5	1	0	0.18181818181818182	11	2	15	0.09090909090909091	0	0.889983362047252	0.9226780091314034	0.36507036817697275	0.9093145698666556	0.2727162249863954	0.9250233646448911	0.9630077698676801	0.9192657919896863	1.0	0.1111111111111111	0.0	0.010167348672400291	0.010167348672400291
579	0.019430518401324023	0.000704996909773889	0.0006717246666924018	0.9791607800253648	-1	0	0	0.1111111111111111	1	1.0	11	1.0	1.0	12	11	0	0	0	0.07692307692307693	13	1	13	0.0	0	0.5264456902863389	0.8466090209396706	0.8428973975002471	0.9593536884610221	0.39607036596502654	0.9306862348049785	0.8705338422766693	0.9233642254741083	0	0	0.0	0.0006717246666924018	0.0006717246666924018
1087	0.019423834679205373	0.0036117840846276172	0.0027444921854360305	0.9786809019851652	-1	0	0	0.1111111111111111	1	1.0	11	1.0	1.0	12	11	0	0	0	0.07692307692307693	13	1	13	0.0	0	0.618967707874541	0.8512905384805232	0.5680313132296917	0.9486829996402468	0.4374994635341668	0.9688851677265677	0.8660217382748763	0.9370320151753982	0	0	0.0	0.0027444921854360305	0.0027444921854360305
3142	0.022011327439214908	0.010014240872858467	0.009875814580101287	0.9637240341044528	-1	0	0	0.3	3	0.7692307692307693	10	0.6818181818181818	0.46153846153846156	9	6	5	1	0	0.18181818181818182	11	2	15	0.09090909090909091	0	0.889983362047252	0.9226780091314034	0.36507036817697275	0.9093145698666556	0.2727162249863954	0.9340622711504684	0.9630077698676801	0.9226190795788052	1.0	0.1111111111111111	0.0	0.009875814580101287	0.009875814580101287
2724	0.01991414583361087	0.007365858901375833	0.0063997638038220065	0.9738831422392564	-1	0	0	0.3	3	0.7692307692307693	10	0.6818181818181818	0.46153846153846156	9	6	5	1	0	0.18181818181818182	11	2	15	0.09090909090909091	0	0.889983362047252	0.9190245808278954	0.36507036817697275	0.8798482305417281	0.2727162249863954	0.9236266974996167	0.9509004570845017	0.9092307702484407	1.0	0.2222222222222222	0.0	0.0063997638038220065	0.0063997638038220065
3405	0.022861296624650706	0.010674250948115808	0.010384349135527826	0.9639747800813897	-1	0	0	0.3	3	0.7692307692307693	10	0.6818181818181818	0.46153846153846156	9	6	5	1	0	0.18181818181818182	11	2	15	0.09090909090909091	0	0.889983362047252	0.9226780091314034	0.36507036817697275	0.9093145698666556	0.2727162249863954	0.9260251187754359	0.961161162181732	0.9196245981209485	1.0	0	0.0	0.010384349135527826	0.010384349135527826
2605	0.015532529840402584	0.003571154415327641	0.00039643679402194705	0.972717982082445	-1	0	0	0.3	3	0.7692307692307693	10	0.4166666666666667	0.5384615384615384	10	7	4	1	0	0.25	12	3	15	0.1111111111111111	0	0.889983362047252	0.8967095468935083	0.37973807555392713	0.9036752874733373	0.24092527333975186	0.9199377239010209	0.9509098795037381	0.9072472625295751	1.0	0.1	0.0	0.00039643679402194705	0.00039643679402194705
3823	0.022262674427467728	0.010465025526851966	0.010215415274381766	0.963694592414164	-1	0	0	0.3	3	0.7692307692307693	10	0.6818181818181818	0.46153846153846156	9	6	5	1	0	0.18181818181818182	11	2	15	0.09090909090909091	0	0.889983362047252	0.9226780091314034	0.3944057829308816	0.9104392152765743	0.2727162249863954	0.9332872387653237	0.9509004570845017	0.9226476234956875	1.0	0.1111111111111111	0.0	0.010215415274381766	0.010215415274381766
2915	0.022669229504412396	0.010103411745794292	0.009995654514598513	0.9636774383759932	-1	0	0	0.3	3	0.7692307692307693	10	0.6818181818181818	0.46153846153846156	9	6	5	1	0	0.18181818181818182	11	2	15	0.09090909090909091	0	0.889983362047252	0.9226780091314034	0.36507036817697275	0.9093145698666556	0.2727162249863954	0.9260251187754359	0.961161162181732	0.9196245981209485	1.0	0.2222222222222222	0.0	0.009995654514598513	0.009995654514598513
630	0.010163250293891089	0.0033855074828731823	-0.003327637160451867	0.9809861692981504	-1	0.3333333333333333	1	0.5	4	0.7	7	0.3333333333333333	0.7	10	7	1	0	0	0.4444444444444444	9	4	12	0.0	0.6666666666666666	0.5264456902863389	0.9440187399460722	0.5802700425314941	0.947416668614436	0.2603358479944629	0.9602496680662446	0.8705338422766693	0.9510615154993529	0	0	0.0	-0.0003327637160451867	-0.0003327637160451867
3650	0.022951154553257226	0.010629341062534938	0.010387277925261089	0.963560802432228	-1	0	0	0.3	3	0.7692307692307693	10	0.6818181818181818	0.46153846153846156	9	6	5	1	0	0.18181818181818182	11	2	15	0.09090909090909091	0	0.889983362047252	0.9226780091314034	0.36507036817697275	0.9093145698666556	0.2727162249863954	0.9250233646448911	0.9630077698676801	0.9192657919896863	1.0	0.2222222222222222	0.0	0.010387277925261089	0.010387277925261089
2957	0.020163803910828264	0.004919098608063264	0.0006243427670848223	0.973092597507518	-1	0	0	0.2	2	0.9230769230769231	12	0.5357142857142857	0.7692307692307693	11	10	3	1	0	0.14285714285714285	14	2	15	0.1111111111111111	0	0.8761293956717566	0.9480149202736777	0.21861508973832117	0.8332433531271414	0.35541099182407165	0.946505434524572	0.9576823345621271	0.9214200988894657	1.0	0.18181818181818182	0.0	0.0006243427670848223	0.0006243427670848223
4774	0.015805693440608292	0.005502273658656772	0.0035979882009337942	0.9782612245167894	-1	0	0	0.3	3	0.6923076923076923	9	0.6818181818181818	0.46153846153846156	9	6	5	1	0	0.18181818181818182	11	2	15	0.09090909090909091	0	0.889983362047252	0.9289572030208604	0.36507036817697275	0.9093145698666556	0.2727162249863954	0.9250233646448911	0.9630077698676801	0.921500110739785	1.0	0.1111111111111111	0.0	0.0035979882009337942	0.0035979882009337942
2579	0.022037953735923013	0.010000606103606723	0.009816972332438008	0.9639988505266883	-1	0	0	0.3	3	0.7692307692307693	10	0.6818181818181818	0.46153846153846156	9	6	5	1	0	0.18181818181818182	11	2	15	0.09090909090909091	0	0.889983362047252	0.9226780091314034	0.36507036817697275	0.9093145698666556	0.2727162249863954	0.9250233646448911	0.9630077698676801	0.9192657919896863	1.0	0.2222222222222222	0.0	0.009816972332438008	0.009816972332438008
4654	0.020512117957359872	0.00939256229062347	0.008380528953067793	0.9655604241534368	-1	0	0	0.3	3	0.7692307692307693	10	0.6818181818181818	0.46153846153846156	9	6	5	1	0	0.18181818181818182	11	2	15	0.09090909090909091	0	0.889983362047252	0.9226780091314034	0.36507036817697275	0.8941937467201357	0.2091343216931083	0.9002523626311891	0.9630077698676801	0.9064648970993154	1.0	0.1111111111111111	0.0	0.008380528953067793	0.008380528953067793
1144	0.012157445203126718	0.0060000737405207566	0.0042095777497214775	0.9766168987876263	-1	0	0	0.2	2	0.9230769230769231	12	0.5357142857142857	0.9230769230769231	14	12	0	0	0	0.14285714285714285	14	2	15	0.0	0	0.22353915303225155	0.975598197856858	0.6136490365534619	0.876920711904436	0.7290441861329051	0.8973588793392308	0.9054193448106368	0.9312936463939903	0	0	0.0	0.0042095777497214775	0.0042095777497214775
4503	0.027136053981041186	0.008774121840025071	-0.0013580681996375815	0.9752998370463013	-1	0	0	0.2	2	0.9230769230769231	12	0.5769230769230769	0.6923076923076923	10	9	4	1	0	0.15384615384615385	13	2	15	0.09090909090909091	0	0.8830563788595043	0.9113686368276781	0.4609283457870895	0.9327749083246129	0.31406360840523356	0.9451483982986775	0.9297679702638819	0.9310177980662082	1.0	0.2	0.0	-0.00013580681996375814	-0.00013580681996375814
1629	0.022152481065606196	0.007963690227336472	-0.007844113347311474	0.955336515979013	-1	0	0	0.2	2	0.9166666666666666	11	0.42424242424242425	0.5833333333333334	9	7	4	1	0	0.2727272727272727	11	3	14	0.1	0	0.889983362047252	0.9226780091314034	0.3518715480305729	0.910955864644587	0.2727162249863954	0.9250233646448911	0.9611170843688026	0.9197608563257461	1.0	0.1111111111111111	0.0	-0.0007844113347311475	-0.0007844113347311475
1318	0.02115876325681385	0.002683520324867261	0.0022396848014707227	0.9791668885582478	-1	0	0	0.1	1	1.0	13	1.0	1.0	14	13	0	0	0	0.06666666666666667	15	1	15	0.0	0	0.631083146303457	0.9377816359399129	0.5779621443310559	0.9686922736012638	0.2603358479944629	0.9297370492076266	0.9291850211911055	0.948299457098693	0	0	0.0	0.0022396848014707227	0.0022396848014707227
4345	0.022529003625773848	0.010257667721844861	0.010111508978233446	0.9632357803278793	-1	0	0	0.3	3	0.7692307692307693	10	0.6818181818181818	0.46153846153846156	9	6	5	1	0	0.18181818181818182	11	2	15	0.09090909090909091	0	0.889983362047252	0.9226780091314034	0.36507036817697275	0.9093145698666556	0.2533235268998153	0.925082015596868	0.9630077698676801	0.9192867176251215	1.0	0.5555555555555556	0.0	0.010111508978233446	0.010111508978233446
4084	0.022748207651202904	0.01030344655520073	0.009934411811568634	0.9638106604123435	-1	0	0	0.3	3	0.7692307692307693	10	0.6818181818181818	0.46153846153846156	9	6	5	1	0	0.18181818181818182	11	2	15	0.09090909090909091	0	0.889983362047252	0.9226780091314034	0.36507036817697275	0.9093145698666556	0.2727162249863954	0.9250233646448911	0.9630077698676801	0.9192657919896863	1.0	0.1111111111111111	0.0	0.009934411811568634	0.009934411811568634
3708	0.022614837590337538	0.010107042506003304	0.00985985766252398	0.9635874578682687	-1	0	0	0.3	3	0.7692307692307693	10	0.6818181818181818	0.46153846153846156	9	6	5	1	0	0.18181818181818182	11	2	15	0.09090909090909091	0	0.889983362047252	0.9226780091314034	0.36507036817697275	0.9093145698666556	0.2727162249863954	0.9250233646448911	0.9630077698676801	0.9192657919896863	1.0	0.1111111111111111	0.0	0.00985985766252398	0.00985985766252398
264	0.0024957607268198453	0.0024128500506830994	-0.0024024543950414905	0.9822663803517261	-1	0	0	1.0	1	0	0	1.0	0	0	0	1	1	0	0.5	1	2	2	0.16666666666666666	0	0	0	0	0	0	0	0	0	0	0	0	-0.1	-0.1
2057	0.02357193932411573	0.005362893240078308	-0.00515278961490334	0.9593065462772802	-1	0	0	0.3	3	0.7692307692307693	10	0.6818181818181818	0.46153846153846156	9	6	5	1	0	0.18181818181818182	11	2	15	0.09090909090909091	0	0.889983362047252	0.8740558072746756	0.36507036817697275	0.9093145698666556	0.2727162249863954	0.9238966539657831	0.9509004570845017	0.9043368924093892	1.0	0.1111111111111111	0.0	-0.000515278961490334	-0.000515278961490334
3476	0.022650687165967295	0.010331535890426192	0.01004694967619374	0.9638253001123827	-1	0	0	0.3	3	0.7692307692307693	10	0.6818181818181818	0.46153846153846156	9	6	5	1	0	0.18181818181818182	11	2	15	0.09090909090909091	0	0.889983362047252	0.9226780091314034	0.36507036817697275	0.9093145698666556	0.2727162249863954	0.9250233646448911	0.9630077698676801	0.9192657919896863	1.0	0.2222222222222222	0.0	0.01004694967619374	0.01004694967619374
4617	0.022413963692178903	0.010287230194885857	0.009996680865278627	0.9636210337338283	-1	0	0	0.3	3	0.7692307692307693	10	0.6818181818181818	0.46153846153846156	9	6	5	1	0	0.18181818181818182	11	2	15	0.09090909090909091	0	0.889983362047252	0.9226780091314034	0.36507036817697275	0.9093145698666556	0.2727162249863954	0.9250233646448911	0.9630077698676801	0.9192657919896863	1.0	0.1111111111111111	0.0	0.009996680865278627	0.009996680865278627
1282	0.02603451417490732	0.012729900116621678	0.0026898330273112518	0.9743066350423665	-1	0	0	0.2	2	0.9230769230769231	12	0.5769230769230769	0.6923076923076923	10	9	4	1	0	0.15384615384615385	13	2	15	0.09090909090909091	0	0.8830563788595043	0.9221218265059271	0.22593577401528647	0.8775179756968745	0.28525510393647646	0.9231895661195499	0.9297679702638819	0.9096240312701023	1.0	0.1	0.0	0.0026898330273112518	0.0026898330273112518
2226	0.021953185177097975	0.010023995765058875	0.00991048829523154	0.9637687697194106	-1	0	0	0.3	3	0.7692307692307693	10	0.6818181818181818	0.46153846153846156	9	6	5	1	0	0.18181818181818182	11	2	15	0.09090909090909091	0	0.889983362047252	0.9226780091314034	0.36507036817697275	0.9093145698666556	0.2533235268998153	0.925082015596868	0.9630077698676801	0.9192867176251215	1.0	0.5555555555555556	0.0	0.00991048829523154	0.00991048829523154
4002	0.020342505491538546	0.003297318076995552	-0.0006835237064511868	0.9633970642720493	-1	0	0	0.3	3	0.7692307692307693	10	0.6818181818181818	0.46153846153846156	9	6	5	1	0	0.18181818181818182	11	2	15	0.09090909090909091	0	0.889983362047252	0.9226780091314034	0.36507036817697275	0.9003155053865858	0.2727162249863954	0.9250233646448911	0.9630077698676801	0.9166410391744227	1.0	0	0.0	-6.835237064511868e-05	-6.835237064511868e-05
4115	0.021892674213142213	0.009876692417563861	0.009763352754645398	0.9635763229096348	-1	0	0	0.3	3	0.7692307692307693	10	0.6818181818181818	0.46153846153846156	9	6	5	1	0	0.18181818181818182	11	2	15	0.09090909090909091	0	0.889983362047252	0.9226780091314034	0.36507036817697275	0.9093145698666556	0.2727162249863954	0.9250233646448911	0.9630077698676801	0.9192657919896863	1.0	0.1111111111111111	0.0	0.009763352754645398	0.009763352754645398
2709	0.022622993054122045	0.01002055488690289	0.009886317101699354	0.9652466188370935	-1	0	0	0.3	3	0.7692307692307693	10	0.6818181818181818	0.46153846153846156	9	6	5	1	0	0.18181818181818182	11	2	15	0.09090909090909091	0	0.889983362047252	0.9226780091314034	0.36507036817697275	0.9093145698666556	0.2727162249863954	0.9269506896861955	0.9630077698676801	0.9199587958058578	1.0	0.1111111111111111	0.0	0.009886317101699354	0.009886317101699354
2933	0.022643712588719722	0.010188565429108721	0.009847923882788089	0.9652852536469018	-1	0	0	0.3	3	0.7692307692307693	10	0.6818181818181818	0.46153846153846156	9	6	5	1	0	0.18181818181818182	11	2	15	0.09090909090909091	0	0.889983362047252	0.9226780091314034	0.36507036817697275	0.9093145698666556	0.2727162249863954	0.9269506896861955	0.9630077698676801	0.9199587958058578	1.0	0.1111111111111111	0.0	0.009847923882788089	0.009847923882788089
1086	0.02553737600219558	0.004537785937979836	-0.004480690663633254	0.9733390271230329	-1	0	0	0.4444444444444444	4	0.6363636363636364	7	0.28888888888888886	0.5454545454545454	9	6	3	1	0	0.5555555555555556	9	5	13	0.14285714285714285	0.18181818181818182	0.35349613455980744	0.7662801204340765	0.6966760222917837	0.9451227467496457	0.6298587549913683	0.9143779115174269	0.873855122250265	0.894162283999011	1.0	0.1111111111111111	0.0	-0.0004480690663633254	-0.0004480690663633254
1288	0.0035297329987353035	0.0034852736380591087	-0.0034796150980627083	0.981267482168871	-1	0	0	0.6	3	0.4	2	0.5833333333333334	0.4	4	2	2	1	0	0.3333333333333333	6	2	7	0.16666666666666666	0.3333333333333333	0.9098690124118305	0.770589411920547	0.6212591835994831	0.7709231783268908	0.40226055446099285	0.9293333221060092	0.8671166994335235	0.8412051335356446	1.0	0.25	0.0	-0.0003479615098062708	-0.0003479615098062708
289	0.002523686704424845	0.00242503016930525	-0.002418879631854724	0.9818470887759949	-1	0	0	1.0	1	0	0	1.0	0	1	0	0	2	0	0.5	2	1	2	0.6666666666666666	0	0	0	0	0	0	0	0	0	0	0	0	-0.0002418879631854724	-0.0002418879631854724
2470	0.02213000497164601	0.009498146302597661	0.009405450116352654	0.9649785697846996	-1	0	0	0.3	3	0.7692307692307693	10	0.6818181818181818	0.46153846153846156	9	6	5	1	0	0.18181818181818182	11	2	15	0.09090909090909091	0	0.889983362047252	0.9226780091314034	0.36507036817697275	0.9093145698666556	0.2727162249863954	0.9247197066798951	0.9630077698676801	0.919157613233213	1.0	0.5555555555555556	0.0	0.009405450116352654	0.009405450116352654
557	0.0033381118714981557	0.0015974090808675708	-0.0011842833746568966	0.9824269610535791	-1	0	0	0.5	1	1.0	1	1.0	1.0	2	1	0	1	0	0.3333333333333333	3	1	3	0.3333333333333333	0	0.9630070865047659	0.5914418548279248	0.8244656930851988	0.8469034825693124	0.8330027380993519	0.8415721705236981	0.7254850337759928	0.7773240911326094	1.0	0	0.0	-0.00011842833746568965	-0.00011842833746568965
124	0.006635679117268663	0.003629170097165824	-0.003627689937530179	0.9826805898942675	-1	0	0	0.6	3	0.4	2	0.4666666666666667	0.4	4	2	2	0	0	0.6	5	3	7	0.0	0	0.30949594570985844	0.9215174936184328	0.7207787885162189	0.8384983759199374	0.7230655331373618	0.9493576295127665	0.8471780634283197	0.9127018621820631	0	0	0.0	-0.0003627689937530179	-0.0003627689937530179
4933	0.021379959249269265	0.00532879470010333	0.0003322071477142645	0.9580529159632626	-1	0.25	1	0.4	4	0.6923076923076923	9	0.35714285714285715	0.46153846153846156	9	6	5	2	0	0.8571428571428571	7	6	15	0.18181818181818182	0	0.889983362047252	0.9478043125620174	0.36507036817697275	0.9245804221353997	0.37536330172112076	0.9290188008309956	0.9450182619795616	0.9345662958382159	0.5555555555555556	0.1111111111111111	0.0	0.0003322071477142645	0.0003322071477142645
4570	0.02222822853786952	0.009461977457941662	0.009393262399019895	0.9647906796010417	-1	0	0	0.3	3	0.7692307692307693	10	0.6818181818181818	0.46153846153846156	9	6	5	1	0	0.18181818181818182	11	2	15	0.09090909090909091	0	0.889983362047252	0.9226780091314034	0.36507036817697275	0.9093145698666556	0.2727162249863954	0.9353320790832444	0.9630077698676801	0.9231127195598408	1.0	0.1111111111111111	0.0	0.009393262399019895	0.009393262399019895
1843	0.02259358523804199	0.007401575625099703	0.00740154611848461	0.9659109345770581	-1	0	0	0.3	3	0.7692307692307693	10	0.6818181818181818	0.46153846153846156	9	6	5	1	0	0.18181818181818182	11	2	15	0.09090909090909091	0	0.889983362047252	0.9226780091314034	0.36507036817697275	0.912016753872375	0.2727162249863954	0.9250233646448911	0.9630077698676801	0.9200837467137798	1.0	0.1111111111111111	0.0	0.00740154611848461	0.00740154611848461
1462	0.023891017678245904	0.004469275191994339	0.004358189826345319	0.9670773383920209	-1	0	0	0.2	2	0.9230769230769231	12	0.5357142857142857	0.9230769230769231	14	12	0	0	0	0.14285714285714285	14	2	15	0.0	0	0.37109273459860526	0.9492493645528963	0.6966760222917837	0.9411841219523478	0.5528924263000631	0.9248896178834104	0.873855122250265	0.9391976006459686	0	0	0.0	0.004358189826345319	0.004358189826345319
2028	0.02282760296543419	0.00986198343820619	0.009441857136543271	0.9664191960919709	-1	0	0	0.3	3	0.7692307692307693	10	0.6818181818181818	0.46153846153846156	9	6	5	1	0	0.18181818181818182	11	2	15	0.09090909090909091	0	0.889983362047252	0.9226780091314034	0.32084811451682727	0.9079452078664157	0.2727162249863954	0.9173583297137146	0.9630077698676801	0.9161918378297816	1.0	0.2222222222222222	0.0	0.009441857136543271	0.009441857136543271
610	0.022525948855858752	0.007427274631944424	0.007336500072332626	0.9675634747402792	-1	0	0	0.3	3	0.7692307692307693	10	0.6818181818181818	0.46153846153846156	9	6	5	1	0	0.18181818181818182	11	2	15	0.09090909090909091	0	0.889983362047252	0.9226780091314034	0.36507036817697275	0.912016753872375	0.2727162249863954	0.9250233646448911	0.9630077698676801	0.9200837467137798	1.0	0.1111111111111111	0.0	0.007336500072332626	0.007336500072332626
4980	0.02255707675956147	0.010001790845152065	0.009847404140873697	0.9637851312394367	-1	0	0	0.3	3	0.7692307692307693	10	0.6818181818181818	0.46153846153846156	9	6	5	1	0	0.18181818181818182	11	2	15	0.09090909090909091	0	0.889983362047252	0.9226780091314034	0.36507036817697275	0.9093145698666556	0.2727162249863954	0.9250233646448911	0.9630077698676801	0.9192657919896863	1.0	0.1111111111111111	0.0	0.009847404140873697	0.009847404140873697
4291	0.023752668694861877	0.010096873114128775	0.009978882294936871	0.9608400867765966	-1	0	0	0.3	3	0.7692307692307693	10	0.6818181818181818	0.46153846153846156	9	6	5	1	0	0.18181818181818182	11	2	15	0.09090909090909091	0	0.889983362047252	0.9226780091314034	0.36507036817697275	0.9093145698666556	0.2727162249863954	0.9159892225022438	0.9509004570845017	0.9161552224678549	1.0	0.1111111111111111	0.0	0.009978882294936871	0.009978882294936871
1646	0.027026044426411263	0.008255032151457571	-0.008254029812891984	0.9586169705469183	-1	0	0	0.3	3	0.7692307692307693	10	0.6818181818181818	0.46153846153846156	9	6	5	0	0	0.18181818181818182	11	2	15	0.0	0	0.9394768353070843	0.9213368776117011	0.32084811451682727	0.8986497448058172	0.3529215972486316	0.9230481621009998	0.9552523283947663	0.9149648776688033	0	0	0.0	-0.0008254029812891984	-0.0008254029812891984
3974	0.022919901848104503	0.009915910385398859	0.009722724151292205	0.9635896270664001	-1	0	0	0.3	3	0.7692307692307693	10	0.6818181818181818	0.46153846153846156	9	6	5	1	0	0.18181818181818182	11	2	15	0.09090909090909091	0	0.889983362047252	0.9226780091314034	0.36507036817697275	0.9093145698666556	0.2727162249863954	0.9260251187754359	0.961161162181732	0.9196245981209485	1.0	0	0.0	0.009722724151292205	0.009722724151292205
2086	0.02450260832519223	0.0021827167152588234	-0.002033597545728164	0.9619397432253127	-1	0	0	0.3	3	0.7692307692307693	10	0.6818181818181818	0.46153846153846156	9	6	5	1	0	0.18181818181818182	11	2	15	0.09090909090909091	0	0.889983362047252	0.91236019056723	0.36507036817697275	0.9093145698666556	0.2727162249863954	0.9250233646448911	0.9509193002081009	0.9158238273833801	1.0	0.1111111111111111	0.0	-0.00020335975457281638	-0.00020335975457281638
4440	0.02240465283116158	0.00989099415835347	0.009777730984546255	0.9648210300025555	-1	0	0	0.3	3	0.7692307692307693	10	0.6818181818181818	0.46153846153846156	9	6	5	1	0	0.18181818181818182	11	2	15	0.09090909090909091	0	0.889983362047252	0.9226780091314034	0.36507036817697275	0.9093145698666556	0.2533235268998153	0.925082015596868	0.9630077698676801	0.9192867176251215	1.0	0.5555555555555556	0.0	0.009777730984546255	0.009777730984546255
4561	0.0216133135245991	0.010095885096998639	0.009844527015752932	0.966847758493673	-1	0	0	0.3	3	0.7692307692307693	10	0.6818181818181818	0.46153846153846156	9	6	5	1	0	0.18181818181818182	11	2	15	0.09090909090909091	0	0.889983362047252	0.9289572030208604	0.36507036817697275	0.9093145698666556	0.2727162249863954	0.9250233646448911	0.9630077698676801	0.921500110739785	1.0	0.2222222222222222	0.0	0.009844527015752932	0.009844527015752932
677	0.0017421928885821393	0.0015986237277709056	-0.0015986234086818418	0.975149589551394	-1	0	0	0.5	1	1.0	1	1.0	1.0	1	1	1	0	0	0.3333333333333333	1	3	3	0.0	0	0.697752781940792	0.5	0.17244625251369733	0.5	0.5356723616676002	0.5	0.8999199892733681	0.5	0	0	0.0	-0.0001598623408681842	-0.0001598623408681842
967	0.0189260623372429	0.0005168246463362888	0.0004611068950561658	0.9794413225092972	-1	0	0	0.1	1	1.0	13	1.0	1.0	14	13	0	0	0	0.06666666666666667	15	1	15	0.0	0	0.6078926553353967	0.8748842566787102	0.5862371050468965	0.96935528404674	0.2867516749437678	0.9480091027490755	0.8705338422766693	0.9408907486222433	0	0	0.0	0.0004611068950561658	0.0004611068950561658
750	0.02172633783313575	0.003278280559091936	0.0016821052868968413	0.8904182671840535	-1	0	0	0.3	3	0.7692307692307693	10	0.2727272727272727	0.5384615384615384	9	7	5	3	0	0.45454545454545453	11	5	15	0.25	0	0.8606515151184423	0.8768540463702289	0.6497927317220931	0.8708661570013487	0.6457136658971159	0.9269481991653452	0.7811676760433132	0.8944898146128454	0.5555555555555556	0.1111111111111111	0.0	0.0016821052868968413	0.0016821052868968413
1346	0.004563237514789785	0.004494318340653354	-0.0044841646859570174	0.9836371421781507	-1	0	0	0.6666666666666666	4	0.42857142857142855	3	0.5	0.2857142857142857	3	2	5	2	0	0.5	3	6	9	0.15384615384615385	0.2857142857142857	0.889983362047252	0.5675631513364858	0.5358459205296223	0.7693828356377478	0.34522989768229717	0.7650832898520428	0.9225431463473475	0.7080295050079933	0.6666666666666666	0	0.0	-0.0004484164685957017	-0.0004484164685957017
251	0.002059090243422069	0.0018740367939845707	-0.0018736370259695419	0.9839858213533084	-1	0	0	1.0	1	0	0	1.0	0	1	0	0	1	0	0.5	2	1	2	0.3333333333333333	0	0	0	0	0	0	0	0	0	0	0	0	-0.00018736370259695418	-0.00018736370259695418
2459	0.012509831238415278	0.006402102641500657	-0.002711105337499821	0.9827379623049353	-1	0	0	0.3333333333333333	3	0.7272727272727273	8	0.7222222222222222	0.36363636363636365	6	4	6	2	0	0.2222222222222222	9	2	13	0.14285714285714285	0	0.9258781265645805	0.951691035307423	0.18404987372710452	0.9452125250002658	0.2277054959120358	0.954132547359807	0.9708246549367868	0.9504775968333108	0.5833333333333334	0.16666666666666666	0.0	-0.0002711105337499821	-0.0002711105337499821
3461	0.023931023647519544	0.004756242956688171	0.004548602437707087	0.9679645396230944	-1	0	0	0.2	2	0.9230769230769231	12	0.5769230769230769	0.6153846153846154	9	8	5	2	0	0.15384615384615385	13	2	15	0.15384615384615385	0	0.889983362047252	0.9193689363068287	0.36507036817697275	0.8563409034317714	0.2727162249863954	0.9236913517587912	0.9509004570845017	0.9035703478989443	0.5555555555555556	0.1111111111111111	0.0	0.004548602437707087	0.004548602437707087
2993	0.012143923375696676	0.0018382154626130148	0.0006451510770526084	0.974179368549991	-1	0	0	0.2	2	0.8333333333333334	10	0.6363636363636364	0.5	8	6	5	1	0	0.18181818181818182	11	2	14	0.08333333333333333	0	0.889983362047252	0.6067848879132036	0.37973807555392713	0.9105356522313464	0.2727162249863954	0.8955229132513145	0.9561783497338375	0.8367373728263094	1.0	0.125	0.0	0.0006451510770526084	0.0006451510770526084
1827	0.022812167395198254	0.010124499698373531	0.009827073007418894	0.9638501443282201	-1	0	0	0.3	3	0.7692307692307693	10	0.6818181818181818	0.46153846153846156	9	6	5	1	0	0.18181818181818182	11	2	15	0.09090909090909091	0	0.889983362047252	0.9226780091314034	0.36507036817697275	0.9093145698666556	0.2727162249863954	0.9250233646448911	0.9630077698676801	0.9192657919896863	1.0	0.5555555555555556	0.0	0.009827073007418894	0.009827073007418894
5001	0.022837666165463354	0.010284988346179347	0.010041416296858605	0.9642357841817042	-1	0	0	0.3	3	0.7692307692307693	10	0.6818181818181818	0.46153846153846156	9	6	5	1	0	0.18181818181818182	11	2	15	0.09090909090909091	0	0.889983362047252	0.9226780091314034	0.32084811451682727	0.9079452078664157	0.3529215972486316	0.9182604547761161	0.9509004570845017	0.9164974193141573	1.0	0.2222222222222222	0.0	0.010041416296858605	0.010041416296858605
3636	0.022432560752727388	0.00982437221396177	0.009651859490681352	0.9655665868346776	-1	0	0	0.3	3	0.7692307692307693	10	0.6818181818181818	0.46153846153846156	9	6	5	1	0	0.18181818181818182	11	2	15	0.09090909090909091	0	0.889983362047252	0.9226780091314034	0.36507036817697275	0.9093145698666556	0.2727162249863954	0.9250233646448911	0.9630077698676801	0.9192657919896863	1.0	0.1111111111111111	0.0	0.009651859490681352	0.009651859490681352
2503	0.022685235934281008	0.007734967733188001	0.0076735592006579225	0.9672241067202393	-1	0	0	0.3	3	0.7692307692307693	10	0.6818181818181818	0.46153846153846156	9	6	5	1	0	0.18181818181818182	11	2	15	0.09090909090909091	0	0.889983362047252	0.9058426799734184	0.36507036817697275	0.9048858673674443	0.2727162249863954	0.9250233646448911	0.9552335330746359	0.9123834774670446	1.0	0.1111111111111111	0.0	0.0076735592006579225	0.0076735592006579225
573	0.013873689896067817	0.004668434877149336	-0.0008095570851652291	0.9788943309878326	-1	0	0	0.5	5	0.5384615384615384	7	0.375	0.46153846153846156	7	6	7	2	0	0.625	5	8	15	0.11764705882352941	0.2857142857142857	0.9239964651779864	0.9342515980986075	0.3551881658424961	0.8305587428592279	0.39884153152682267	0.932369330241897	0.9298669534581118	0.9079666582757407	0.5714285714285714	0.14285714285714285	0.0	-8.09557085165229e-05	-8.09557085165229e-05
4467	0.022346249626120484	0.010015087428673288	0.009555843761530113	0.9663483211799294	-1	0	0	0.3	3	0.7692307692307693	10	0.6818181818181818	0.46153846153846156	9	6	5	1	0	0.18181818181818182	11	2	15	0.09090909090909091	0	0.889983362047252	0.9036316637818648	0.36507036817697275	0.9093145698666556	0.2727162249863954	0.9269506896861955	0.9630077698676801	0.9138388398972227	1.0	0.1111111111111111	0.0	0.009555843761530113	0.009555843761530113
3814	0.022731778342822126	0.010534627950357724	0.010225658661773556	0.9645187343592556	-1	0	0	0.3	3	0.7692307692307693	10	0.6818181818181818	0.46153846153846156	9	6	5	1	0	0.18181818181818182	11	2	15	0.09090909090909091	0	0.889983362047252	0.9226780091314034	0.36507036817697275	0.9093145698666556	0.2727162249863954	0.9250233646448911	0.9630077698676801	0.9192657919896863	1.0	0.1111111111111111	0.0	0.010225658661773556	0.010225658661773556
3248	0.022241958608516275	0.005503284132478068	-0.004823057363791022	0.9633151108300705	-1	0	0	0.4	4	0.6153846153846154	8	0.6818181818181818	0.46153846153846156	9	6	5	1	0	0.18181818181818182	11	2	15	0.09090909090909091	0	0.889983362047252	0.9219723403306403	0.36507036817697275	0.9093145698666556	0.2727162249863954	0.9250233646448911	0.9509193002081009	0.9190217780537677	1.0	0.1111111111111111	0.0	-0.0004823057363791022	-0.0004823057363791022
1247	0.009959755379547125	0.005046964558270744	-0.005046929859465351	0.980141170212674	-1	0	0	0.5	3	0.7142857142857143	5	0.5625	0.7142857142857143	6	5	2	1	0	0.25	2	8	9	0.14285714285714285	0.2857142857142857	0.8761293956717566	0.9249088532599483	0.6589034227877208	0.9072032894541324	0.18016792399723144	0.7618091656965071	0.9351397695522036	0.8791625906203977	1.0	0.16666666666666666	0.0	-0.0005046929859465351	-0.0005046929859465351
839	0.024688427553884045	0.0034656186829176037	-0.003455585504958085	0.9769577020913837	-1	0.25	1	0.4	4	0.6153846153846154	8	0.3333333333333333	0.5384615384615384	7	7	7	0	0	0.5555555555555556	9	5	15	0.0	0.3333333333333333	0.6930431455530054	0.9385017843311532	0.573169792865776	0.8599307123641422	0.4759260976087579	0.9353595667132657	0.760773161760144	0.9171338953778908	0	0	0.0	-0.0003455585504958085	-0.0003455585504958085
2464	0.02218059302309805	0.004987008298197609	-0.004849446058725906	0.9601249791702092	-1	0	0	0.3	3	0.7692307692307693	10	0.6818181818181818	0.46153846153846156	9	6	5	1	0	0.18181818181818182	11	2	15	0.09090909090909091	0	0.9533308016825798	0.9367313785193123	0.36507036817697275	0.9093145698666556	0.2727162249863954	0.9250233646448911	0.9509193002081009	0.924443739129779	1.0	0.3333333333333333	0.0	-0.00048494460587259066	-0.00048494460587259066
4192	0.02231711382591658	0.009578551620699404	0.009487854743012199	0.9655630194954515	-1	0	0	0.3	3	0.7692307692307693	10	0.6818181818181818	0.46153846153846156	9	6	5	1	0	0.18181818181818182	11	2	15	0.09090909090909091	0	0.889983362047252	0.9226780091314034	0.36507036817697275	0.9093145698666556	0.2533235268998153	0.925082015596868	0.9630077698676801	0.9192867176251215	1.0	0.5555555555555556	0.0	0.009487854743012199	0.009487854743012199
4827	0.022316365085842973	0.010043476455697023	0.009929719335129041	0.9634215311613349	-1	0	0	0.3	3	0.7692307692307693	10	0.6818181818181818	0.46153846153846156	9	6	5	1	0	0.18181818181818182	11	2	15	0.09090909090909091	0	0.889983362047252	0.9226780091314034	0.36507036817697275	0.9093145698666556	0.2533235268998153	0.928235991030339	0.9630077698676801	0.9204272604064818	1.0	0.5555555555555556	0.0	0.009929719335129041	0.009929719335129041
680	0.016533090117803146	0.0048809961986109205	-0.004880981510251845	0.9800860588175676	-1	0	0	0.2	2	0.9230769230769231	12	1.0	0.9230769230769231	14	12	0	0	0	0.06666666666666667	15	1	15	0.0	0.14285714285714285	0.5339111810831163	0.8503370087970427	0.5779621443310559	0.9668476498575055	0.2603358479944629	0.9336442325055266	0.8705338422766693	0.9298734001862127	0	0	0.0	-0.00048809815102518445	-0.00048809815102518445
653	0.014692617151408821	0.005904814814725802	-0.005893734201319773	0.9786160797138235	-1	0	0	0.2	1	1.0	5	1.0	1.0	6	5	0	0	0	0.14285714285714285	7	1	7	0.0	0	0.6769010157410088	0.6338987596534925	0.39539012691468267	0.9218613311314174	0.6811894338499455	0.9372546128711267	0.8435182575917995	0.8706726935305837	0	0	0.0	-0.0005893734201319773	-0.0005893734201319773
1835	0.020367162586128217	0.003994454010707338	-0.003977105562139415	0.87400021272995	-1	0	0	0.16666666666666666	1	1.0	6	1.0	0.6666666666666666	5	4	2	2	0	0.125	1	8	8	0.2857142857142857	0	0.8358730507323651	0.9416695851738454	0.2678941770118502	0.7893484673531838	0.3529215972486316	0.8729949867642567	0.9297679702638819	0.8818512419993666	0.6	0.2	0.0	-0.00039771055621394145	-0.00039771055621394145
98	0.021549310535477085	0.006311512573305749	-0.004233391976278917	0.9801778026318357	-1	0	0	0.3	3	0.7692307692307693	10	0.5769230769230769	0.7692307692307693	12	10	2	1	0	0.15384615384615385	2	13	15	0.16666666666666666	0	0.5862921213200096	0.8636390942394824	0.3857451776681907	0.9111904495645213	0.5482531537190626	0.9491538253316554	0.8391709178813285	0.9142727241841466	1.0	0.25	0.0	-0.00042333919762789165	-0.00042333919762789165
590	0.011401796367454396	0.002832749437199067	-0.0001799419819239645	0.9645638774566541	-1	0.25	1	0.5	5	0.5384615384615384	7	0.375	0.3076923076923077	7	4	7	4	0	0.4	10	4	15	0.26666666666666666	0.18181818181818182	0.8773536301842828	0.9410044736747009	0.7200956186586074	0.9254269060600152	0.39884153152682267	0.8836820999876982	0.937669722498619	0.9197221122570373	0.21428571428571427	0.14285714285714285	0.0	-1.7994198192396452e-05	-1.7994198192396452e-05
1456	0.016633775102014997	0.004880284146201138	-0.004795358969379909	0.9825443124858162	-1	0	0	0.375	3	0.5555555555555556	5	0.5238095238095238	0.4444444444444444	6	4	4	0	0	0.42857142857142855	7	3	11	0.0	0	0.8465259975424356	0.7959356796768949	0.5578475834734385	0.7985155777566602	0.3159024419677951	0.970374175410017	0.9044631218399343	0.8885208252018045	0	0	0.0	-0.0004795358969379909	-0.0004795358969379909
570	0.00948651169349868	0.006039112896185941	-0.0059287677065442195	0.9422422239357354	-1	0	0	0.3	3	0.7692307692307693	10	0.5769230769230769	0.6923076923076923	10	9	4	0	0	0.15384615384615385	2	13	15	0.0	0	0.8773536301842828	0.9560936374365421	0.6497927317220931	0.916936342716526	0.6669131513613198	0.8599823900495933	0.8614765522583944	0.9192690658177937	0	0	0.0	-0.000592876770654422	-0.000592876770654422
2941	0.02154149721713849	0.009774300382689338	0.009504141108458665	0.9636209663150095	-1	0	0	0.3	3	0.7692307692307693	10	0.6818181818181818	0.46153846153846156	9	6	5	1	0	0.18181818181818182	11	2	15	0.09090909090909091	0	0.889983362047252	0.9226780091314034	0.36507036817697275	0.9093145698666556	0.2727162249863954	0.9250233646448911	0.9630077698676801	0.9192657919896863	1.0	0.1111111111111111	0.0	0.009504141108458665	0.009504141108458665
4968	0.023007314098468703	0.004890002465827414	-0.0048012721645991595	0.9526813540185194	-1	0	0	0.2222222222222222	2	0.8181818181818182	9	0.65	0.5454545454545454	8	6	4	1	0	0.2	2	10	13	0.1	0	0.8830563788595043	0.9214744269810715	0.36507036817697275	0.917461052833182	0.2727162249863954	0.8955229132513145	0.9426101215568158	0.912118199960651	1.0	0.125	0.0	-0.00048012721645991597	-0.00048012721645991597
1559	0.022599722842666044	0.007528149804348359	0.007495874775381939	0.9667995207141531	-1	0	0	0.2	2	0.9166666666666666	11	0.42424242424242425	0.5833333333333334	9	7	4	1	0	0.2727272727272727	11	3	14	0.1	0	0.889983362047252	0.8798595811677845	0.36507036817697275	0.9048858673674443	0.2727162249863954	0.9250233646448911	0.9552335330746359	0.9048365410276132	1.0	0.1111111111111111	0.0	0.007495874775381939	0.007495874775381939
1351	0.02060579796378402	0.006315354024251968	0.0024523714429449226	0.974386621298193	-1	0	0	0.4	4	0.6153846153846154	8	0.45454545454545453	0.46153846153846156	8	6	6	1	0	0.2727272727272727	11	3	15	0.07142857142857142	0	0.889983362047252	0.9151999481883203	0.3429592413469	0.7906983754250946	0.18635811249319773	0.938647951710879	0.960416848503187	0.8952255896027603	1.0	0.125	0.0	0.0024523714429449226	0.0024523714429449226
2594	0.022441744076711703	0.010125078976161363	0.009888493575075017	0.9633335987032404	-1	0	0	0.3	3	0.7692307692307693	10	0.6818181818181818	0.46153846153846156	9	6	5	1	0	0.18181818181818182	11	2	15	0.09090909090909091	0	0.889983362047252	0.9226780091314034	0.36507036817697275	0.9093145698666556	0.2727162249863954	0.9250233646448911	0.9630077698676801	0.9192657919896863	1.0	0.1111111111111111	0.0	0.009888493575075017	0.009888493575075017
4269	0.025185480196788214	0.00857001093478025	-0.00856379391511709	0.9619389171172394	-1	0	0	0.3	3	0.7692307692307693	10	0.6818181818181818	0.46153846153846156	9	6	5	1	0	0.18181818181818182	11	2	15	0.09090909090909091	0	0.889983362047252	0.9197335078316804	0.36507036817697275	0.9093145698666556	0.2727162249863954	0.9250233646448911	0.9509004570845017	0.918256428916449	1.0	0.1111111111111111	0.0	-0.000856379391511709	-0.000856379391511709
707	None	None	None	None	None	0	0	0.2	2	0.8461538461538461	11	0.45454545454545453	0.6923076923076923	9	9	5	0	0	0.2727272727272727	11	3	15	0.0	0	0.6078926553353967	0.9014690172501073	0.5927765340929219	0.966244101004331	0.2603358479944629	0.9399611810073478	0.8705338422766693	0.9411948671904881	0	0	0.0	None	None
1627	0.022333566806320353	0.007365205947105871	0.007359397915531861	0.9666474944999037	-1	0	0	0.3	3	0.7692307692307693	10	0.6818181818181818	0.46153846153846156	9	6	5	1	0	0.18181818181818182	11	2	15	0.09090909090909091	0	0.889983362047252	0.9226780091314034	0.36507036817697275	0.912016753872375	0.2727162249863954	0.9250233646448911	0.9630077698676801	0.9200837467137798	1.0	0.1111111111111111	0.0	0.007359397915531861	0.007359397915531861
4452	0.02299330422989083	0.01109869763764418	0.003919882295052439	0.9709328371289679	-1	0	0	0.3	3	0.7692307692307693	10	0.3409090909090909	0.5384615384615384	9	7	5	1	0	0.36363636363636365	11	4	15	0.08333333333333333	0	0.889983362047252	0.9190245808278954	0.36507036817697275	0.8798482305417281	0.2727162249863954	0.917611849061622	0.9381047373027441	0.9069399513119204	1.0	0	0.0	0.003919882295052439	0.003919882295052439
3208	0.024794498401988913	0.006149779886748503	-0.005774406312649779	0.9590059400597281	-1	0	0	0.3	3	0.7692307692307693	10	0.6818181818181818	0.46153846153846156	9	6	5	0	0	0.18181818181818182	11	2	15	0.0	0	0.9394768353070843	0.9213368776117011	0.32084811451682727	0.9029889800296507	0.3529215972486316	0.9230481621009998	0.9624130770263568	0.9162162165197141	0	0	0.0	-0.0005774406312649778	-0.0005774406312649778
2192	0.01943242754580029	0.007518716191304596	0.00670524443439225	0.9734947988540167	-1	0	0	0.3	3	0.7692307692307693	10	0.6818181818181818	0.46153846153846156	9	6	5	1	0	0.18181818181818182	11	2	15	0.09090909090909091	0	0.889983362047252	0.9190245808278954	0.36507036817697275	0.8798482305417281	0.2727162249863954	0.9236266974996167	0.9509004570845017	0.9092307702484407	1.0	0.2222222222222222	0.0	0.00670524443439225	0.00670524443439225
2142	0.021583546682652163	0.009464934903031994	0.009244361902404352	0.9642045395102491	-1	0	0	0.3	3	0.7692307692307693	10	0.6818181818181818	0.46153846153846156	9	6	5	1	0	0.18181818181818182	11	2	15	0.09090909090909091	0	0.889983362047252	0.9226780091314034	0.32084811451682727	0.9079452078664157	0.2727162249863954	0.9173583297137146	0.9630077698676801	0.9161918378297816	1.0	0.1111111111111111	0.0	0.009244361902404352	0.009244361902404352
2245	0.022247135752051887	0.009752395417739418	0.009504045059856683	0.9659172629775313	-1	0	0	0.3	3	0.7692307692307693	10	0.6818181818181818	0.46153846153846156	9	6	5	1	0	0.18181818181818182	11	2	15	0.09090909090909091	0	0.889983362047252	0.9226780091314034	0.36507036817697275	0.9093145698666556	0.2727162249863954	0.9250233646448911	0.9630077698676801	0.9192657919896863	1.0	0.1111111111111111	0.0	0.009504045059856683	0.009504045059856683
931	None	None	None	None	None	0	0	0.3	3	0.7692307692307693	10	0.625	0.6153846153846154	10	8	4	3	0	0.375	8	3	15	0.3	0.2857142857142857	0.7383732674781431	0.9660899316839494	0.7267406342855927	0.965031157620856	0.29909376228312523	0.9403815351230939	0.9617292707175981	0.9585866266688581	0.1	0.3	0.0	None	None
1550	0.023060284369229488	0.00798326746638007	0.00789147027815106	0.9654746865056619	-1	0	0	0.3	3	0.7692307692307693	10	0.6818181818181818	0.46153846153846156	9	6	5	1	0	0.18181818181818182	11	2	15	0.09090909090909091	0	0.889983362047252	0.9226780091314034	0.36507036817697275	0.9048905606996851	0.2727162249863954	0.9250233646448911	0.9552523283947663	0.9179572264585909	1.0	0.1111111111111111	0.0	0.00789147027815106	0.00789147027815106
120	0.0028514734579060705	0.002480987740541467	-0.0024809782504509608	0.984047343995835	-1	0	0	1.0	4	0.0	0	0.75	0	4	0	1	1	0	0.5	4	2	6	0.5	0.5	0	0	0	0	0	0	0	0	0	0	0	-0.00024809782504509606	-0.00024809782504509606
1186	0.025564082557416035	0.004355939515324392	-0.004248660656546015	0.975925532949076	-1	0	0	0.1	1	1.0	13	1.0	1.0	14	13	0	0	0	0.06666666666666667	15	1	15	0.0	0	0.31097378161438843	0.9711654373657874	0.5681587737174829	0.8210793817633851	0.6800172506050159	0.8717502844881372	0.8938596131815592	0.910441787233453	0	0	0.0	-0.00042486606565460153	-0.00042486606565460153
83	0.011220416129400959	0.005058706960991758	-0.005058482098908172	0.9683259165250037	-1	0	0	0.4	4	0.6666666666666666	8	0.35	0.5833333333333334	8	7	5	2	0	0.625	8	5	14	0.15384615384615385	0.2222222222222222	0.5478654489450656	0.9340471915596553	0.42957602477080536	0.9297063539177814	0.905241335136376	0.953473199065227	0.85093819255246	0.9399671243471771	0.5625	0.25	0.0	-0.0005058482098908172	-0.0005058482098908172
4835	0.02151479381897391	0.009924124945263508	0.00989870546528441	0.9665416806501027	-1	0	0	0.3	3	0.7692307692307693	10	0.6818181818181818	0.46153846153846156	9	6	5	1	0	0.18181818181818182	11	2	15	0.09090909090909091	0	0.889983362047252	0.9289572030208604	0.36507036817697275	0.9093145698666556	0.2727162249863954	0.9260251187754359	0.961161162181732	0.921849831095647	1.0	0.1111111111111111	0.0	0.00989870546528441	0.00989870546528441
4455	0.022004178636965563	0.005464981973683179	-0.004075096166650671	0.9633826452369038	-1	0	0	0.3	3	0.7692307692307693	10	0.6818181818181818	0.46153846153846156	9	6	5	1	0	0.18181818181818182	11	2	15	0.09090909090909091	0	0.889983362047252	0.9058426799734184	0.4299049122733439	0.9125893582924238	0.2727162249863954	0.9194897271265344	0.9320844522018709	0.9128017060166848	1.0	0	0.0	-0.0004075096166650671	-0.0004075096166650671
22	0.0019308138062534698	0.001890867371710536	-0.0018908673703520108	0.9845396374676981	-1	0	0	1.0	2	0.0	0	1.0	0	2	0	0	0	0	0.3333333333333333	3	1	3	0.0	1.0	0	0	0	0	0	0	0	0	0	0	0	-0.00018908673703520108	-0.00018908673703520108
3618	0.022197331077544732	0.010505309084110848	0.010203529107618695	0.9650112685217309	-1	0	0	0.3	3	0.7692307692307693	10	0.6818181818181818	0.46153846153846156	9	6	5	1	0	0.18181818181818182	11	2	15	0.09090909090909091	0	0.889983362047252	0.9226780091314034	0.36507036817697275	0.9093145698666556	0.2727162249863954	0.9250233646448911	0.9630077698676801	0.9192657919896863	1.0	0.1111111111111111	0.0	0.010203529107618695	0.010203529107618695
3995	0.022292660435024047	0.010088634695589273	0.010006376874709929	0.9644440711140564	-1	0	0	0.3	3	0.7692307692307693	10	0.6818181818181818	0.46153846153846156	9	6	5	1	0	0.18181818181818182	11	2	15	0.09090909090909091	0	0.889983362047252	0.9226780091314034	0.36507036817697275	0.9093145698666556	0.2727162249863954	0.9250233646448911	0.9630077698676801	0.9192657919896863	1.0	0.1111111111111111	0.0	0.010006376874709929	0.010006376874709929
4006	0.022446182701706396	0.009843997252911118	0.009563826990831307	0.9641298894626109	-1	0	0	0.3	3	0.7692307692307693	10	0.6818181818181818	0.46153846153846156	9	6	5	1	0	0.18181818181818182	11	2	15	0.09090909090909091	0	0.889983362047252	0.9226780091314034	0.36507036817697275	0.9093145698666556	0.2727162249863954	0.9250233646448911	0.9630077698676801	0.9192657919896863	1.0	0.1111111111111111	0.0	0.009563826990831307	0.009563826990831307
4025	0.02196449389285234	0.009472432745596988	0.009327008477080876	0.9665123740201937	-1	0	0	0.3	3	0.7692307692307693	10	0.6818181818181818	0.46153846153846156	9	6	5	1	0	0.18181818181818182	11	2	15	0.09090909090909091	0	0.889983362047252	0.9226780091314034	0.36507036817697275	0.9093145698666556	0.2727162249863954	0.9260251187754359	0.961161162181732	0.9196245981209485	1.0	0.5555555555555556	0.0	0.009327008477080876	0.009327008477080876
1187	0.01934876490910817	0.0036074648166071676	0.002945484725159256	0.9789195156745584	-1	0	0	0.1111111111111111	1	1.0	11	1.0	1.0	12	11	0	0	0	0.07692307692307693	13	1	13	0.0	0	0.618967707874541	0.8512905384805232	0.5680313132296917	0.9486829996402468	0.4224861929143314	0.9693603188103732	0.8660217382748763	0.9373435962284267	0	0	0.0	0.002945484725159256	0.002945484725159256
4236	0.012649410076669565	0.00751287761924464	-0.0018032660770657247	0.9824156091507648	-1	0	0	0.3333333333333333	3	0.7272727272727273	8	0.7222222222222222	0.45454545454545453	8	5	4	1	0	0.2222222222222222	9	2	13	0.1111111111111111	0	0.9197928488624811	0.9319229148894342	0.3252096766756688	0.92049705373193	0.2748662956522039	0.934852625915199	0.9646652357385388	0.9293330172717226	1.0	0.25	0.0	-0.00018032660770657248	-0.00018032660770657248
3645	0.025392820864747236	0.006576132430541509	-0.006215768905945518	0.9593479046169403	-1	0	0	0.3	3	0.7692307692307693	10	0.6818181818181818	0.46153846153846156	9	6	5	0	0	0.18181818181818182	11	2	15	0.0	0	0.9394768353070843	0.9213368776117011	0.32084811451682727	0.9029889800296507	0.3529215972486316	0.9243861451025022	0.9624130770263568	0.9167008211952542	0	0	0.0	-0.0006215768905945519	-0.0006215768905945519
2985	0.024134487953774788	0.006064836857465185	-0.0056480818952403065	0.9597788381664718	-1	0	0	0.3	3	0.7692307692307693	10	0.6818181818181818	0.46153846153846156	9	6	5	1	0	0.18181818181818182	11	2	15	0.09090909090909091	0	0.889983362047252	0.8740558072746756	0.36507036817697275	0.9093145698666556	0.2727162249863954	0.930736532648984	0.9509004570845017	0.9072255194762937	1.0	0.1111111111111111	0.0	-0.0005648081895240307	-0.0005648081895240307
4792	0.022244783726909956	0.009951536302690484	0.009646955843458791	0.9641693548869871	-1	0	0	0.3	3	0.7692307692307693	10	0.6818181818181818	0.46153846153846156	9	6	5	1	0	0.18181818181818182	11	2	15	0.09090909090909091	0	0.889983362047252	0.9226780091314034	0.36507036817697275	0.9093145698666556	0.2727162249863954	0.9250233646448911	0.9630077698676801	0.9192657919896863	1.0	0.1111111111111111	0.0	0.009646955843458791	0.009646955843458791
4023	0.022472217550123144	0.01004466914452753	0.009868953095502528	0.96516543008149	-1	0	0	0.3	3	0.7692307692307693	10	0.6818181818181818	0.46153846153846156	9	6	5	1	0	0.18181818181818182	11	2	15	0.09090909090909091	0	0.889983362047252	0.9226780091314034	0.36507036817697275	0.9093145698666556	0.2727162249863954	0.9250233646448911	0.9630077698676801	0.9192657919896863	1.0	0.1111111111111111	0.0	0.009868953095502528	0.009868953095502528
1493	0.02011730731592424	0.00760039470214748	0.0071912462679	0.9735967772929781	-1	0	0	0.3	3	0.7692307692307693	10	0.45454545454545453	0.5384615384615384	9	7	5	1	0	0.2727272727272727	11	3	15	0.08333333333333333	0	0.889983362047252	0.9190245808278954	0.36507036817697275	0.8798482305417281	0.2727162249863954	0.917932906716057	0.9503619631901309	0.9070595704723501	1.0	0.1111111111111111	0.0	0.0071912462679	0.0071912462679
28	0.014292463272990849	0.004866334179448406	-0.0048662698036617815	0.9814797072043778	-1	0	0	0.4	2	0.6	3	0.4666666666666667	0.4	2	2	4	3	0	0.6	5	3	7	0.25	0.6666666666666666	0.5387914062476848	0.9877259022259413	0.5405828601705357	0.6658570535693905	0.5072566652944603	0.8597224211471297	0.9275052216135377	0.9086118519625961	0.5	0	0.2461007078759364	-0.00048662698036617814	-0.00048662698036617814
2780	0.02305685885163536	0.00998935118231303	0.009146293231878978	0.9631675289593982	-1	0	0	0.3	3	0.7692307692307693	10	0.6818181818181818	0.46153846153846156	9	6	5	3	0	0.18181818181818182	11	2	15	0.2727272727272727	0	0.889983362047252	0.9226780091314034	0.36507036817697275	0.9093145698666556	0.2727162249863954	0.9250233646448911	0.9630077698676801	0.9192657919896863	0.1111111111111111	0.1111111111111111	0.0	0.009146293231878978	0.009146293231878978
3835	0.022124673098245038	0.008284532689636295	0.0032304300596510726	0.9709700528232081	-1	0	0	0.3	3	0.75	9	0.7	0.4166666666666667	8	5	5	1	0	0.2	10	2	14	0.09090909090909091	0	0.889983362047252	0.9297388369794454	0.41299935698203116	0.9253045374008478	0.24092527333975186	0.7544627220972951	0.9494505465027103	0.8883485018527528	1.0	0.25	0.0	0.0032304300596510726	0.0032304300596510726
636	0.011529873011838577	0.0057403486114404505	-0.005688534308385514	0.9657392703805744	-1	0	0	0.2	2	0.9166666666666666	11	0.28	0.75	10	9	3	3	0	0.5	10	5	14	0.3333333333333333	0	0.8688538796208896	0.9034292362552572	0.7113352125260306	0.9073458514125103	0.3704678497151283	0.9462872521186719	0.8185203661815308	0.9214458515219207	0.2	0.3	0.0	-0.0005688534308385514	-0.0005688534308385514
2102	0.02133563029472667	0.009721429573310491	0.009467727862547298	0.9650621857921474	-1	0	0	0.3	3	0.7692307692307693	10	0.6818181818181818	0.46153846153846156	9	6	5	1	0	0.18181818181818182	11	2	15	0.09090909090909091	0	0.889983362047252	0.9226780091314034	0.36507036817697275	0.9093145698666556	0.2727162249863954	0.9250233646448911	0.9630077698676801	0.9192657919896863	1.0	0.1111111111111111	0.0	0.009467727862547298	0.009467727862547298
2895	0.021974003368822	0.010375437994751659	0.010003776941792804	0.9636475158326203	-1	0	0	0.3	3	0.7692307692307693	10	0.6818181818181818	0.46153846153846156	9	6	5	1	0	0.18181818181818182	11	2	15	0.09090909090909091	0	0.889983362047252	0.9226780091314034	0.36507036817697275	0.9093145698666556	0.2727162249863954	0.9250233646448911	0.9630077698676801	0.9192657919896863	1.0	0.1111111111111111	0.0	0.010003776941792804	0.010003776941792804
1139	0.022707952805723675	0.0032107322248743045	-0.0031929003067050635	0.9726284372494963	-1	0	0	0.3	3	0.7692307692307693	10	0.25	0.5384615384615384	9	7	5	2	0	0.6	10	6	15	0.16666666666666666	0	0.889983362047252	0.9128090829879197	0.2141078692324232	0.772336314277262	0.37536330172112076	0.9369549352158869	0.9523097451788124	0.8898870155039111	0.5555555555555556	0.1111111111111111	0.0	-0.00031929003067050635	-0.00031929003067050635
302	0.0036269835687926196	0.0020896118491017667	-0.0020687888632407382	0.9729510107783486	-1	0	0	0.25	1	1.0	3	0.8333333333333334	0.3333333333333333	1	1	3	1	0	0.6666666666666666	3	2	5	0.1	0	1.0	0.5	0.9379315716728464	0.5	0.506714620254523	0.5	0.8996874243415947	0.5	1.0	1.0	0.0	-0.00020687888632407383	-0.00020687888632407383
1076	0.02576284307730623	0.005542931093751716	0.004279323073925395	0.9672441871246749	-1	0	0	0.2	2	0.9230769230769231	12	0.5357142857142857	0.9230769230769231	14	12	0	0	0	0.14285714285714285	14	2	15	0.0	0	0.37109273459860526	0.9492493645528963	0.6966760222917837	0.9370494661686196	0.5528924263000631	0.9248896178834104	0.873855122250265	0.937805924383275	0	0	0.0	0.004279323073925395	0.004279323073925395
2005	0.022077026244971557	0.009746560276828712	0.009621950258306249	0.9638343260518877	-1	0	0	0.3	3	0.7692307692307693	10	0.6818181818181818	0.46153846153846156	9	6	5	1	0	0.18181818181818182	11	2	15	0.09090909090909091	0	0.889983362047252	0.9226780091314034	0.36507036817697275	0.9093145698666556	0.2727162249863954	0.9250233646448911	0.9630077698676801	0.9192657919896863	1.0	0.1111111111111111	0.0	0.009621950258306249	0.009621950258306249
4388	0.022941232997416332	0.008848922145982643	0.005725385957556797	0.964050031508903	-1	0	0	0.3	3	0.7692307692307693	10	0.6818181818181818	0.46153846153846156	9	6	5	1	0	0.18181818181818182	11	2	15	0.09090909090909091	0	0.889983362047252	0.9289572030208604	0.36507036817697275	0.912016753872375	0.2727162249863954	0.9250233646448911	0.9630077698676801	0.9222973419971214	1.0	0.1111111111111111	0.0	0.005725385957556797	0.005725385957556797
2347	0.022594615833100698	0.009840471838361798	0.00971214800131981	0.9638770481853698	-1	0	0	0.3	3	0.7692307692307693	10	0.6818181818181818	0.46153846153846156	9	6	5	1	0	0.18181818181818182	11	2	15	0.09090909090909091	0	0.889983362047252	0.9226780091314034	0.36507036817697275	0.9093145698666556	0.2727162249863954	0.9250233646448911	0.9630077698676801	0.9192657919896863	1.0	0.2222222222222222	0.0	0.00971214800131981	0.00971214800131981
3001	0.023122137722479518	0.009898276453804688	0.009757419263290339	0.9601589874600901	-1	0	0	0.3	3	0.7692307692307693	10	0.6818181818181818	0.46153846153846156	9	6	5	1	0	0.18181818181818182	11	2	15	0.09090909090909091	0	0.889983362047252	0.9226780091314034	0.36507036817697275	0.9093145698666556	0.2727162249863954	0.9159892225022438	0.9509004570845017	0.9161552224678549	1.0	0.1111111111111111	0.0	0.009757419263290339	0.009757419263290339
1565	0.022397319536391746	0.007857597549774095	0.007670844288807923	0.9663122310280997	-1	0	0	0.3	3	0.7692307692307693	10	0.6818181818181818	0.46153846153846156	9	6	5	1	0	0.18181818181818182	11	2	15	0.09090909090909091	0	0.889983362047252	0.9226780091314034	0.36507036817697275	0.912016753872375	0.2727162249863954	0.9250233646448911	0.9630077698676801	0.9200837467137798	1.0	0.1111111111111111	0.0	0.007670844288807923	0.007670844288807923
833	0.02037409146274444	0.002017544196924797	0.0018932839467858174	0.9791191634557213	-1	0	0	0.1	1	1.0	13	1.0	1.0	14	13	0	0	0	0.06666666666666667	15	1	15	0.0	0	0.36384001220800405	0.9047464477600231	0.5779621443310559	0.9547893256066385	0.4688145158902657	0.9533442354335988	0.8705338422766693	0.9411890796012576	0	0	0.0	0.0018932839467858174	0.0018932839467858174
2718	0.02236888676341094	0.00983269768828522	0.009725800881007694	0.96550103081826	-1	0	0	0.3	3	0.7692307692307693	10	0.6818181818181818	0.46153846153846156	9	6	5	1	0	0.18181818181818182	11	2	15	0.09090909090909091	0	0.889983362047252	0.9226780091314034	0.36507036817697275	0.9093145698666556	0.2727162249863954	0.9250233646448911	0.9630077698676801	0.9192657919896863	1.0	0.1111111111111111	0.0	0.009725800881007694	0.009725800881007694
90	0.01652369386497532	0.011528788458670789	-0.011093552337836455	0.9790222061391383	-1	0.3333333333333333	1	0.5	4	0.6666666666666666	6	0.4074074074074074	0.6666666666666666	8	6	2	0	0	0.3333333333333333	9	3	11	0.0	1.0	0.7801698499361966	0.7748075396972026	0.7187586287797388	0.8852093582801013	0.7246387405928582	0.7921454173988273	0.7590595869945429	0.823284380517151	0	0	0.0	-0.0011093552337836455	-0.0011093552337836455
4126	0.017786162294518043	0.003184223725616593	-0.0012216543054942124	0.9643687399983901	-1	0	0	0.2	2	0.8333333333333334	10	0.6363636363636364	0.5	8	6	5	1	0	0.18181818181818182	11	2	14	0.08333333333333333	0	0.8830563788595043	0.6978814802345519	0.37973807555392713	0.9084914998466046	0.2727162249863954	0.8992672923451618	0.9375632250959298	0.8549417281333598	1.0	0.125	0.0	-0.00012216543054942124	-0.00012216543054942124
1906	0.02298242034939765	0.007922721498629794	0.007612470151325281	0.9679913857430438	-1	0	0	0.3	3	0.7692307692307693	10	0.6818181818181818	0.46153846153846156	9	6	5	1	0	0.18181818181818182	11	2	15	0.09090909090909091	0	0.889983362047252	0.9058426799734184	0.36507036817697275	0.9048858673674443	0.2727162249863954	0.9250233646448911	0.9552335330746359	0.9123834774670446	1.0	0.1111111111111111	0.0	0.007612470151325281	0.007612470151325281
3752	0.02200358795806448	0.008901223288164051	0.0066345955381340565	0.9685583335391585	-1	0	0	0.3	3	0.7692307692307693	10	0.6818181818181818	0.46153846153846156	8	6	6	1	0	0.18181818181818182	11	2	15	0.07142857142857142	0	0.9197928488624811	0.9319229148894342	0.3252096766756688	0.92049705373193	0.24092527333975186	0.934766697831725	0.9646652357385388	0.9293021439714662	1.0	0.125	0.0	0.0066345955381340565	0.0066345955381340565
4451	0.026122481350351792	0.009529580773608076	-0.006882718448430674	0.9680209837127894	-1	0	0	0.3	3	0.7692307692307693	10	0.3409090909090909	0.6153846153846154	11	8	3	2	0	0.36363636363636365	11	4	15	0.2857142857142857	0	0.7928777786501782	0.9515967558929631	0.4609283457870895	0.9473509118457646	0.3529215972486316	0.9373316950728127	0.9297679702638819	0.9457269204877259	0.5454545454545454	0.18181818181818182	0.0	-0.0006882718448430674	-0.0006882718448430674
4235	0.023192104022548635	0.00899874918329795	-0.008845312879440365	0.9683660464103168	-1	0	0	0.4	4	0.6153846153846154	8	0.6818181818181818	0.46153846153846156	9	6	5	1	0	0.18181818181818182	11	2	15	0.09090909090909091	0	0.8761293956717566	0.934236169458282	0.36507036817697275	0.9131025792319343	0.27701636631801235	0.9235410855616161	0.9369917242315459	0.9240773204149624	1.0	0.1111111111111111	0.0	-0.0008845312879440365	-0.0008845312879440365
485	0.0025513506595914266	0.0019168157745644819	-0.001916800407794836	0.9843331790137559	-1	0	0	1.0	2	0.0	0	1.0	0	2	0	0	0	0	0.3333333333333333	3	1	3	0.0	1.0	0	0	0	0	0	0	0	0	0	0	0	-0.0001916800407794836	-0.0001916800407794836
1945	0.019643281515833794	0.008791788470614067	0.0057079129594685305	0.9731588728010473	-1	0	0	0.3	3	0.7692307692307693	10	0.45454545454545453	0.5384615384615384	9	7	5	1	0	0.2727272727272727	11	3	15	0.08333333333333333	0	0.889983362047252	0.9190245808278954	0.36507036817697275	0.8387812302032431	0.2727162249863954	0.917932906716057	0.9447065420329233	0.8969988126136157	1.0	0.1111111111111111	0.0	0.0057079129594685305	0.0057079129594685305
4441	0.02292794378473112	0.009590142056301938	-0.006101506523413815	0.9663299206103766	-1	0	0	0.3	3	0.7692307692307693	10	0.6818181818181818	0.46153846153846156	9	6	5	1	0	0.18181818181818182	11	2	15	0.09090909090909091	0	0.889983362047252	0.920509665088314	0.36507036817697275	0.9084198570926936	0.2727162249863954	0.9269506896861955	0.9552335330746359	0.9189513291759308	1.0	0	0.0	-0.0006101506523413815	-0.0006101506523413815
[truncated: 4,102 more rows]
