# Supplementary material for: Environmental influences on evolvable robots
Source: PLoS One. 2020 May 29;15(5):e0233848. doi: 10.1371/journal.pone.0233848 (PMC7259730; doi:10.1371/journal.pone.0233848)
Supplement: S1 Dataset — (ZIP) [file pone.0233848.s003.zip › data_plosone/all_measures_seasonal_tilted_13.tsv]

robot_id	velocity	displacement_velocity	displacement_velocity_hill	head_balance	contacts	branching	branching_modules_count	limbs	extremities	length_of_limbs	extensiveness	coverage	joints	hinge_count	active_hinges_count	brick_count	touch_sensor_count	brick_sensor_count	proportion	width	height	absolute_size	sensors	symmetry	avg_period	dev_period	avg_phase_offset	dev_phase_offset	avg_amplitude	dev_amplitude	avg_intra_dev_params	avg_inter_dev_params	sensors_reach	recurrence	synaptic_reception	fitness	cons_fitness
3233	0.009864119201376621	0.004817145014848759	0.004523557978271343	0.9417059558391311	-1	0	0	0.2	1	1.0	5	0.5833333333333334	0.8	5	4	1	0	0	0.3333333333333333	6	2	7	0.0	0	0.8171191907671659	0.584701098855593	0.1653401491190826	0.9657116585783758	0.575834688562918	0.8180110357277953	0.933852619803776	0.8491176448391673	0	0	0.0	0.004523557978271343	24
766	0.017411118403152907	0.005021154189872441	-0.0037310413059434924	0.9556153365129223	-1	0.5	2	0.5	5	0.5384615384615384	7	0.42857142857142855	0.46153846153846156	9	6	5	2	0	0.7142857142857143	5	7	15	0.18181818181818182	0.3076923076923077	0.5559598619648913	0.8960523676635982	0.840335430027114	0.9362070268136353	0.8896662464075297	0.9148619773762294	0.8649906706414376	0.91720284062632	0.5555555555555556	0.6666666666666666	0.0	-0.0003731041305943492	7
2016	0.009821281365447718	0.004632613373649881	0.0043794097462006975	0.9418341254351068	-1	0	0	0.2	1	1.0	5	0.5833333333333334	0.8	5	4	1	0	0	0.3333333333333333	6	2	7	0.0	0	0.8171191907671659	0.584701098855593	0.1653401491190826	0.9657116585783758	0.575834688562918	0.8180110357277953	0.933852619803776	0.8491176448391673	0	0	0.0	0.0043794097462006975	18
3343	0.013467486308385497	0.008020976675208858	0.0038918004371005575	0.946041485834959	-1	0	0	0.3333333333333333	2	0.8333333333333334	5	0.5714285714285714	0.6666666666666666	5	4	2	0	0	0.2857142857142857	7	2	8	0.0	0.2857142857142857	0.8171191907671659	0.584701098855593	0.1653401491190826	0.9657116585783758	0.575834688562918	0.8180110357277953	0.933852619803776	0.8491176448391673	0	0	0.0	0.0038918004371005575	19
184	0.005173720788720093	0.0028255064668420878	-0.0028248229420902936	0.9822801457075646	-1	0	0	0.6	3	0.6	3	0.5833333333333334	0.4	3	2	3	2	0	0.75	3	4	7	0.2222222222222222	0.5	0.7815285613716553	0.9488931992881333	0.3247595475004087	0.5634360979019706	0.8614662711857217	0.9537941215270579	0.9238370043625753	0.8877484626739545	0.6666666666666666	0.3333333333333333	0.0	-0.00028248229420902934	8
3339	0.013140977464179656	0.006181147673878775	0.005201757380274068	0.9385142414814349	-1	0	0	0.2	1	1.0	5	1.0	1.0	6	5	0	0	0	0.14285714285714285	7	1	7	0.0	0	0.8167353986483155	0.5802765475702385	0.27114233815583866	0.9547011314036172	0.5830908139305648	0.8516762016683163	0.9224478360095092	0.8463962301857637	0	0	0.0	0.005201757380274068	19
3489	0.009801237938800588	0.004691884913602241	0.0046418650314502714	0.9412741538174291	-1	0	0	0.2	1	1.0	5	0.5833333333333334	0.8	5	4	1	0	0	0.3333333333333333	6	2	7	0.0	0	0.8171191907671659	0.584701098855593	0.1653401491190826	0.9657116585783758	0.575834688562918	0.8180110357277953	0.933852619803776	0.8491176448391673	0	0	0.0	0.0046418650314502714	41
545	0.0075619511904387055	0.003380487307865039	-0.0029951981799112583	0.9602802541232691	-1	0	0	0.25	1	1.0	4	0.6	0.75	4	3	1	0	0	0.4	5	2	6	0.0	0	0.8167353986483155	0.5755695917984837	0.27114233815583866	0.9705368923710159	0.5830908139305648	0.8262893138908507	0.9224478360095092	0.8564720790916226	0	0	0.0	-0.00029951981799112583	4
4860	0.01740143662178985	0.009860358692277684	0.009474812858756631	0.9318692960565993	-1	0	0	0.2857142857142857	2	0.75	6	0.4166666666666667	0.75	8	6	1	0	0	0.375	8	3	10	0.0	1.0	0.8167353986483155	0.5755695917984837	0.27114233815583866	0.9705368923710159	0.5660108153974436	0.8301479608410822	0.9215194775700495	0.8575798686500592	0	0	0.0	0.009474812858756631	78
231	0.00250423580815334	0.0021511565113725593	-0.0021507697722792066	0.9825558062386099	-1	0	0	0.6666666666666666	2	0.5	1	0.6666666666666666	0.5	3	1	0	0	0	0.6666666666666666	2	3	4	0.0	0	0.3260343834428515	0.9474352810670064	0.2094404056390175	0.7842574004738979	0.5352097938152769	0.8923468488508851	0.9157195264472902	0.8908158393801496	0	0	0.0	-0.00021507697722792065	19
1511	0.009402398343344196	0.003954759167534407	0.003852070420890309	0.9376900176825435	-1	0	0	0.25	1	1.0	4	1.0	1.0	5	4	0	0	0	0.16666666666666666	6	1	6	0.0	0	0.8171191907671659	0.584701098855593	0.1653401491190826	0.9654064107604952	0.575834688562918	0.8180110357277953	0.933852619803776	0.8487252258160631	0	0	0.0	0.003852070420890309	26
523	0.004283041127552061	0.0014360649500937972	-0.0008553310241808298	0.9831019043274271	-1	0	0	0.6666666666666666	2	0.5	1	1.0	0.5	3	1	0	0	0	0.25	4	1	4	0.0	0.6666666666666666	0.8163516065294651	0.6239581647370233	0.3531296658352077	0.7587864228889857	0.8394740771058291	0.853901645884333	0.9092677483264241	0.7575545527061449	0	0	0.0	-8.553310241808299e-05	24
4227	0.016843769660125043	0.009213703350872335	0.009113876770121463	0.9257243928668577	-1	0	0	0.16666666666666666	1	1.0	7	0.5625	0.8571428571428571	7	6	1	0	0	0.25	8	2	9	0.0	0	0.8171191907671659	0.5797049636848298	0.1653401491190826	0.9766316336890594	0.575834688562918	0.7784739328745562	0.9322401211600931	0.8545025965154563	0	0	0.0	0.009113876770121463	34
2368	0.009983679155973311	0.0048814796082803065	0.004619326089247054	0.941710452617749	-1	0	0	0.2	1	1.0	5	0.5833333333333334	0.8	5	4	1	0	0	0.3333333333333333	6	2	7	0.0	0	0.8171191907671659	0.584701098855593	0.1653401491190826	0.9657116585783758	0.575834688562918	0.8180110357277953	0.933852619803776	0.8491176448391673	0	0	0.0	0.004619326089247054	27
2689	0.00975842391066146	0.004904973415365802	0.004782307215140416	0.941011818374341	-1	0	0	0.2	1	1.0	5	0.5833333333333334	0.8	5	4	1	0	0	0.3333333333333333	6	2	7	0.0	0	0.8171191907671659	0.584701098855593	0.1653401491190826	0.9657116585783758	0.575834688562918	0.8180110357277953	0.933852619803776	0.8491176448391673	0	0	0.0	0.004782307215140416	22
4170	0.017296679138877703	0.010302663285651319	0.009329365714527669	0.9330550054271428	-1	0	0	0.16666666666666666	1	1.0	7	0.5625	0.8571428571428571	7	6	1	0	0	0.25	8	2	9	0.0	0	0.8171191907671659	0.5797049636848298	0.1653401491190826	0.9766316336890594	0.575834688562918	0.7784739328745562	0.9322401211600931	0.8545025965154563	0	0	0.0	0.009329365714527669	28
14	0.012644074675520573	0.004992471675594693	-0.004916168890125562	0.982755604446696	-1	0	0	0.25	1	1.0	4	1.0	0.25	1	1	4	4	0	0.16666666666666666	6	1	6	0.3333333333333333	0	0.4483084879968125	0.5	0.1	0.5	0.9931503381352424	0.5	0.9752912453586055	0.5	1.0	1.0	0.4686471059925969	-0.0004916168890125562	17
3157	0.00997076987689246	0.004774353245438649	0.0045401703442750265	0.9415403838969083	-1	0	0	0.2	1	1.0	5	0.5833333333333334	0.8	5	4	1	0	0	0.3333333333333333	6	2	7	0.0	0	0.8171191907671659	0.584701098855593	0.1653401491190826	0.9657116585783758	0.575834688562918	0.8180110357277953	0.933852619803776	0.8491176448391673	0	0	0.0	0.0045401703442750265	16
1097	0.010472457690142484	0.0033711150311953237	-0.0006063356285556649	0.9566039923565084	-1	0	0	0.3333333333333333	2	0.7142857142857143	5	0.42857142857142855	0.42857142857142855	4	3	4	1	0	0.42857142857142855	7	3	9	0.09090909090909091	0	0.80744867119129	0.5138690376010664	0.8353369213352378	0.9648540942154666	0.5703320374762191	0.6970207099156267	0.8878720295629875	0.8022425855451785	1.0	0	0.0	-6.063356285556649e-05	58
4994	0.020040208400585242	0.005091049638200157	-0.0010065394445630963	0.9297100762440036	-1	0	0	0.16666666666666666	1	1.0	7	1.0	1.0	8	7	0	0	0	0.1111111111111111	9	1	9	0.0	0	0.8167353986483155	0.5755695917984837	0.27114233815583866	0.9705368923710159	0.5660108153974436	0.8301479608410822	0.9215194775700495	0.8575798686500592	0	0	0.0	-0.00010065394445630963	4
1251	0.005530052899517082	0.0034899196556351262	-0.002928910020326173	0.9611556445988185	-1	0	0	0.25	1	1.0	4	0.5	0.75	4	3	1	0	0	0.75	4	3	6	0.0	0	0.8487444855379023	0.6856584063438973	0.7100299163028247	0.958889863779777	0.7431927816412325	0.8429077665200972	0.8389984884169573	0.8664368786157753	0	0	0.0	-0.0002928910020326173	3
2998	0.01254012618747439	0.004450505329474216	-0.004274742975430332	0.9634662967130073	-1	0	0	0.4	2	0.8	4	1.0	0.8	5	4	1	0	0	0.14285714285714285	7	1	7	0.0	0.3333333333333333	0.8171191907671659	0.584701098855593	0.1653401491190826	0.9657116585783758	0.575834688562918	0.8180110357277953	0.933852619803776	0.8491176448391673	0	0	0.0	-0.0004274742975430332	2
749	0.010568344507483281	0.0038319746071674835	-0.0019176902901258794	0.9545666729779247	-1	0.5	1	0.5	3	0.5714285714285714	4	0.5	0.42857142857142855	4	3	4	0	0	0.5	6	3	9	0.0	0	0.8130508525270583	0.5778214980599052	0.5596581495556499	0.9846931225150215	0.5472429114434334	0.5977074019581555	0.9027953445534106	0.8354279190204317	0	0	0.0	-0.00019176902901258793	25
3135	0.009735368562591844	0.004787405042180041	0.004688866010064696	0.9411650610289222	-1	0	0	0.2	1	1.0	5	0.5833333333333334	0.8	5	4	1	0	0	0.3333333333333333	6	2	7	0.0	0	0.8171191907671659	0.584701098855593	0.1653401491190826	0.9657116585783758	0.5561869422319692	0.8204459171312809	0.9322401211600931	0.8498184575984212	0	0	0.0	0.004688866010064696	51
3895	0.020643326672452923	0.010938725750241051	0.006940908322967603	0.936594847764751	-1	0	0	0.2857142857142857	2	0.875	7	0.5555555555555556	0.75	7	6	2	0	0	0.2222222222222222	9	2	10	0.0	0.2222222222222222	0.8171191907671659	0.5797049636848298	0.1653401491190826	0.9766316336890594	0.575834688562918	0.7839660748475539	0.9322401211600931	0.8558293071375324	0	0	0.0	0.006940908322967603	24
4542	0.017896640064331545	0.009976143482974861	0.009497446098801108	0.9320189233035716	-1	0	0	0.2857142857142857	2	0.75	6	0.4166666666666667	0.75	8	6	1	0	0	0.375	8	3	10	0.0	1.0	0.8167353986483155	0.5755695917984837	0.27114233815583866	0.9705368923710159	0.575834688562918	0.8381445462916125	0.9252113220903069	0.8599172893998022	0	0	0.0	0.009497446098801108	41
3848	0.0166452294803908	0.00918789290224527	0.008942129800049098	0.932875260912034	-1	0	0	0.16666666666666666	1	1.0	7	0.5625	0.8571428571428571	7	6	1	0	0	0.25	8	2	9	0.0	0	0.8171191907671659	0.5797049636848298	0.1653401491190826	0.9766316336890594	0.575834688562918	0.7839660748475539	0.9322401211600931	0.8558293071375324	0	0	0.0	0.008942129800049098	26
632	0.017639331298681792	0.0030571222652405715	-0.0029961718007380073	0.9502417502880295	-1	0	0	0.2	2	0.8461538461538461	11	0.4166666666666667	0.7692307692307693	12	10	2	1	0	0.4444444444444444	4	9	15	0.16666666666666666	0.46153846153846156	0.9346433766044726	0.8363741807081422	0.6263147269314076	0.8841292076561081	0.4421428452294512	0.9747188879818346	0.9046412329503731	0.9197216407630758	1.0	0.4166666666666667	0.0	-0.0002996171800738007	26
2224	0.009583928161547305	0.004831167469274483	0.004703636141555982	0.9414803060844734	-1	0	0	0.2	1	1.0	5	0.5833333333333334	0.8	5	4	1	0	0	0.3333333333333333	6	2	7	0.0	0	0.8171191907671659	0.584701098855593	0.1653401491190826	0.9657116585783758	0.575834688562918	0.811163888344494	0.933852619803776	0.847171174441733	0	0	0.0	0.004703636141555982	14
3439	0.009683387099929363	0.004565868973981427	0.004486936772972357	0.9419473710778139	-1	0	0	0.2	1	1.0	5	0.5833333333333334	0.8	5	4	1	0	0	0.3333333333333333	6	2	7	0.0	0	0.8171191907671659	0.584701098855593	0.1653401491190826	0.9657116585783758	0.575834688562918	0.8180110357277953	0.933852619803776	0.8491176448391673	0	0	0.0	0.004486936772972357	6
1784	0.006764057062950353	0.000866759180464531	-0.0007889339994691169	0.938382902835215	-1	0	0	0.25	1	1.0	4	1.0	1.0	5	4	0	0	0	0.16666666666666666	6	1	6	0.0	0	0.8171191907671659	0.584701098855593	0.1653401491190826	0.9677813640953612	0.575834688562918	0.8180110357277953	0.933852619803776	0.8518473776572313	0	0	0.0	-7.889339994691168e-05	10
3755	0.016838547043945887	0.010003494653632325	0.00942890384953922	0.9326893721620085	-1	0	0	0.16666666666666666	1	1.0	7	0.5625	0.8571428571428571	7	6	1	0	0	0.25	8	2	9	0.0	0	0.8171191907671659	0.5797049636848298	0.1653401491190826	0.9766316336890594	0.575834688562918	0.7839660748475539	0.9322401211600931	0.8558293071375324	0	0	0.0	0.00942890384953922	58
3699	0.01026991877726227	0.004972674555046218	0.00469720336645643	0.9418131694916222	-1	0	0	0.2	1	1.0	5	0.5833333333333334	0.8	5	4	1	0	0	0.3333333333333333	6	2	7	0.0	0	0.8171191907671659	0.584701098855593	0.1653401491190826	0.9657116585783758	0.575834688562918	0.8180110357277953	0.933852619803776	0.8491176448391673	0	0	0.0	0.00469720336645643	14
1156	0.004752992531715723	0.002111827495870509	-0.0017449453764187273	0.9618584545409247	-1	0	0	0.25	1	1.0	4	0.5	0.75	4	3	1	0	0	0.75	4	3	6	0.0	0	0.848956636322076	0.6375384007051703	0.5771355757186848	0.9859171911511468	0.5830908139305648	0.819319085763557	0.8991232706238715	0.8917122563037759	0	0	0.0	-0.00017449453764187273	19
4015	0.016845457675280603	0.010035687165047647	0.009108312689961809	0.9330606539390114	-1	0	0	0.16666666666666666	1	1.0	7	0.5625	0.8571428571428571	7	6	1	0	0	0.25	8	2	9	0.0	0	0.8171191907671659	0.5797049636848298	0.1653401491190826	0.9766316336890594	0.575834688562918	0.7832578343350537	0.9319865907825542	0.8556574352754115	0	0	0.0	0.009108312689961809	32
3934	0.020963335902044827	0.01036344789121408	0.0063856803682463634	0.9366994129297037	-1	0	0	0.2857142857142857	2	0.875	7	0.5555555555555556	0.75	7	6	2	0	0	0.2222222222222222	9	2	10	0.0	0.2222222222222222	0.8171191907671659	0.5797049636848298	0.1653401491190826	0.9766316336890594	0.575834688562918	0.8237152155314863	0.9322401211600931	0.8659178742021671	0	0	0.0	0.0063856803682463634	14
1605	0.00945687349850488	0.004742687777325547	0.0024179612396729596	0.9418089953526061	-1	0	0	0.25	1	1.0	4	1.0	1.0	5	4	0	0	0	0.16666666666666666	6	1	6	0.0	0	0.8171191907671659	0.584701098855593	0.1653401491190826	0.9657116585783758	0.575834688562918	0.8180110357277953	0.933852619803776	0.8491176448391673	0	0	0.0	0.0024179612396729596	21
1667	0.00959438098621353	0.004455155639685959	0.004377920911378628	0.9414915746109673	-1	0	0	0.2	1	1.0	5	0.5833333333333334	0.8	5	4	1	0	0	0.3333333333333333	6	2	7	0.0	0	0.8171191907671659	0.584701098855593	0.1653401491190826	0.9657116585783758	0.575834688562918	0.8180110357277953	0.933852619803776	0.8491176448391673	0	0	0.0	0.004377920911378628	75
1025	0.009532538227958588	0.00480320493286365	0.0017810691761687074	0.9424219053003137	-1	0	0	0.25	1	1.0	4	1.0	1.0	5	4	0	0	0	0.16666666666666666	6	1	6	0.0	0	0.8171191907671659	0.584701098855593	0.1653401491190826	0.9657116585783758	0.575834688562918	0.8180110357277953	0.933852619803776	0.8491176448391673	0	0	0.0	0.0017810691761687074	24
4507	0.022776260485437544	0.009300605118795637	-0.008461699245523023	0.929891143499897	-1	0	0	0.25	2	0.7777777777777778	7	0.3142857142857143	0.7777777777777778	9	7	1	0	0	0.7142857142857143	5	7	11	0.0	0.3333333333333333	0.8163516065294651	0.571986315274514	0.37694452719259475	0.9643288567930351	0.575834688562918	0.8503816423386894	0.9175179279231342	0.8550638153894534	0	0	0.0	-0.0008461699245523024	2
4793	0.017842139394501706	0.00985745916914428	0.009301302132259937	0.9331236057072521	-1	0	0	0.2857142857142857	2	0.75	6	0.4166666666666667	0.75	8	6	1	0	0	0.375	8	3	10	0.0	1.0	0.8167353986483155	0.5755695917984837	0.27114233815583866	0.9705368923710159	0.5660108153974436	0.8301479608410822	0.9215194775700495	0.8575798686500592	0	0	0.0	0.009301302132259937	31
4053	0.01691697026811648	0.009225857367113389	0.008960770759919908	0.9312977361848089	-1	0	0	0.16666666666666666	1	1.0	7	0.5625	0.8571428571428571	7	6	1	0	0	0.25	8	2	9	0.0	0	0.8171191907671659	0.5797049636848298	0.1653401491190826	0.9766316336890594	0.575834688562918	0.7839660748475539	0.9322401211600931	0.8558293071375324	0	0	0.0	0.008960770759919908	19
400	0.0019393760567897396	0.0017747190672908646	-0.001774478424265388	0.9726539033708215	-1	0	0	0.6666666666666666	2	0.5	1	0.6666666666666666	0.5	2	1	1	0	0	0.6666666666666666	2	3	4	0.0	0	0.8569688814942176	0.605967169814041	0.46682285870850676	0.6086534181207743	0.8188116218989325	0.5196058299684105	0.8532084235567294	0.5785531769088718	0	0	0.0	-0.0001774478424265388	98
3167	0.009680408443707472	0.00483612718911169	0.0047544861006992	0.9412536043233836	-1	0	0	0.2	1	1.0	5	0.5833333333333334	0.8	5	4	1	0	0	0.3333333333333333	6	2	7	0.0	0	0.8171191907671659	0.584701098855593	0.1653401491190826	0.9657116585783758	0.575834688562918	0.8180110357277953	0.933852619803776	0.8491176448391673	0	0	0.0	0.0047544861006992	25
5050	0.01507220200698464	0.0070279382873341106	-0.004579353144740376	0.9813834501727821	-1	0	0	0.375	3	0.6666666666666666	6	0.4583333333333333	0.6666666666666666	9	6	1	0	0	0.375	8	3	11	0.0	0.6666666666666666	0.8171191907671659	0.5715325078575408	0.22979296946113212	0.9659808878860289	0.575834688562918	0.8279263683770239	0.9239005456146165	0.8500648704360352	0	0	0.0	-0.00045793531447403766	0
4405	0.01767935899995974	0.009874000258586087	0.009569555129904667	0.9325378994258878	-1	0	0	0.2857142857142857	2	0.75	6	0.4166666666666667	0.75	8	6	1	0	0	0.375	8	3	10	0.0	1.0	0.8167353986483155	0.5755695917984837	0.27114233815583866	0.9705368923710159	0.575834688562918	0.8381445462916125	0.9252113220903069	0.8599172893998022	0	0	0.0	0.009569555129904667	32
2609	0.009832801826708116	0.004790981323881758	0.004629475020830466	0.9413328019599342	-1	0	0	0.2	1	1.0	5	0.5833333333333334	0.8	5	4	1	0	0	0.3333333333333333	6	2	7	0.0	0	0.8171191907671659	0.584701098855593	0.1653401491190826	0.9657116585783758	0.575834688562918	0.8180110357277953	0.933852619803776	0.8491176448391673	0	0	0.0	0.004629475020830466	21
2460	0.010171704818236177	0.005678537619428664	-0.00529499379191208	0.9804996892748428	-1	0	0	0.4	2	0.8	4	0.4666666666666667	0.6	5	3	1	0	0	0.6	5	3	7	0.0	0	0.8363741406002564	0.5802987330274487	0.1653401491190826	0.9668266593196697	0.5561869422319692	0.602377671625352	0.9322401211600931	0.7974692409612995	0	0	0.0	-0.000529499379191208	2
3675	0.01667159069853886	0.010068026952340752	0.009427325329838067	0.9329176081022493	-1	0	0	0.16666666666666666	1	1.0	7	0.5625	0.8571428571428571	7	6	1	0	0	0.25	8	2	9	0.0	0	0.8171191907671659	0.5797049636848298	0.1653401491190826	0.9766316336890594	0.575834688562918	0.8237152155314863	0.9322401211600931	0.8659178742021671	0	0	0.0	0.009427325329838067	38
3519	0.008986590272141225	0.0017826616232606517	-0.0008764146962481434	0.9350857912145221	-1	0	0	0.2	1	1.0	5	1.0	1.0	6	5	0	0	0	0.14285714285714285	7	1	7	0.0	0	0.8267466656837111	0.5714833630051118	0.30336874832686345	0.9520405126191163	0.5846628758455467	0.8516134530301298	0.916876477020279	0.8421734844242287	0	0	0.0	-8.764146962481433e-05	6
1129	0.0030327949422934864	0.002994053496782846	-0.0029888391183518262	0.9821966941920882	-1	0	0	0.5	2	0.6666666666666666	2	0.625	0.3333333333333333	3	1	1	1	0	0.5	4	2	5	0.25	0	0.9381064869378903	0.7503276011427625	0.9210113684009397	0.952534376253576	0.2450957297518143	0.967287378563863	0.9618504547200692	0.9238190737180116	1.0	0.6666666666666666	0.0	-0.0002988839118351826	11
4481	0.021913772524462177	0.008998050373930035	-0.00575441222705626	0.9264847006133887	-1	0	0	0.125	1	1.0	9	1.0	1.0	10	9	0	0	0	0.09090909090909091	11	1	11	0.0	0	0.8171191907671659	0.5680782216073662	0.22979296946113212	0.9613192501651462	0.5710010811779208	0.8181697390922682	0.9233609452520499	0.8407284942194567	0	0	0.0	-0.000575441222705626	2
3840	0.021207189691600677	0.011154883902845771	0.006638549383075417	0.937672314858909	-1	0	0	0.2857142857142857	2	0.875	7	0.5555555555555556	0.75	7	6	2	0	0	0.2222222222222222	9	2	10	0.0	0.2222222222222222	0.8171191907671659	0.5797049636848298	0.1653401491190826	0.9766316336890594	0.575834688562918	0.7839660748475539	0.9322401211600931	0.8558293071375324	0	0	0.0	0.006638549383075417	12
3089	0.011626835226110558	0.00624694818927163	-0.005899640723943793	0.9828055537833034	-1	0	0	0.25	1	1.0	4	0.6	0.75	4	3	1	0	0	0.4	5	2	6	0.0	0	0.8585841112386212	0.5820177366534621	0.14407118334403038	0.6077349366349529	0.5286692485568965	0.6064663667706753	0.9457335780741535	0.598795427764649	0	0	0.0	-0.0005899640723943793	2
2811	0.009778921580040612	0.004900307519576939	0.004736299471991768	0.9413515081960782	-1	0	0	0.2	1	1.0	5	0.5833333333333334	0.8	5	4	1	0	0	0.3333333333333333	6	2	7	0.0	0	0.8171191907671659	0.584701098855593	0.1653401491190826	0.9657116585783758	0.575834688562918	0.8180110357277953	0.933852619803776	0.8491176448391673	0	0	0.0	0.004736299471991768	100
2174	0.010014256213402947	0.00454957890035611	0.00430413940912626	0.9422981553591891	-1	0	0	0.2	1	1.0	5	0.5833333333333334	0.8	5	4	1	0	0	0.3333333333333333	6	2	7	0.0	0	0.8171191907671659	0.584701098855593	0.1653401491190826	0.9657116585783758	0.575834688562918	0.811163888344494	0.933852619803776	0.847171174441733	0	0	0.0	0.00430413940912626	17
3153	0.025461521358926258	0.006693130057425932	-0.004773195784388654	0.9677500018900949	-1	0	0	0.125	1	1.0	9	0.55	0.8888888888888888	9	8	1	0	0	0.2	2	10	11	0.0	0	0.8171191907671659	0.5817595178435452	0.1653401491190826	0.9683536409118677	0.5561869422319692	0.831916785791554	0.9322401211600931	0.856118163086267	0	0	0.0	-0.0004773195784388654	1
2116	0.009856085883755797	0.0045162435589325865	0.004103064100033192	0.9425775254597486	-1	0	0	0.2	1	1.0	5	0.5833333333333334	0.8	5	4	1	0	0	0.3333333333333333	6	2	7	0.0	0	0.8171191907671659	0.584701098855593	0.1653401491190826	0.9657116585783758	0.575834688562918	0.8180110357277953	0.933852619803776	0.8491176448391673	0	0	0.0	0.004103064100033192	10
5026	0.018103431614040055	0.010049225641151384	0.009616876476896472	0.9324950103139503	-1	0	0	0.2857142857142857	2	0.75	6	0.4166666666666667	0.75	8	6	1	0	0	0.375	8	3	10	0.0	1.0	0.8167353986483155	0.5755695917984837	0.27114233815583866	0.9705368923710159	0.5660108153974436	0.8301479608410822	0.9215194775700495	0.8575798686500592	0	0	0.0	0.009616876476896472	25
4468	0.016820224749680375	0.009385891601997208	0.009198370763659808	0.9306783828417613	-1	0	0	0.16666666666666666	1	1.0	7	0.5625	0.8571428571428571	7	6	1	0	0	0.25	8	2	9	0.0	0	0.8171191907671659	0.5797049636848298	0.1653401491190826	0.9766316336890594	0.6408085839975062	0.764197546253628	0.9425004285773795	0.8511150597551338	0	0	0.0	0.009198370763659808	22
2326	0.009718920102350691	0.0047219394684765836	0.00467274395908535	0.9407548347277477	-1	0	0	0.2	1	1.0	5	0.5833333333333334	0.8	5	4	1	0	0	0.3333333333333333	6	2	7	0.0	0	0.8171191907671659	0.584701098855593	0.1653401491190826	0.9657116585783758	0.5561869422319692	0.8204459171312809	0.9322401211600931	0.8498184575984212	0	0	0.0	0.00467274395908535	34
4742	0.03653612186849906	0.030210378508609834	-0.02970758267062526	0.7485088543106184	-1	0	0	0.16666666666666666	1	1.0	7	0.5625	0.8571428571428571	7	6	1	0	0	0.25	8	2	9	0.0	0	0.8163516065294651	0.516543165927457	0.37694452719259475	0.96457431162833	0.5903469392982119	0.8429144592820556	0.9092677483264241	0.8433683778854005	0	0	0.0	-0.002970758267062526	0
4463	0.01810353953059011	0.010200886791177028	0.009619201641604565	0.9322111950784392	-1	0	0	0.2857142857142857	2	0.75	6	0.4166666666666667	0.75	8	6	1	0	0	0.375	8	3	10	0.0	1.0	0.8167353986483155	0.5755695917984837	0.27114233815583866	0.9705368923710159	0.5660108153974436	0.8301479608410822	0.9215194775700495	0.8575798686500592	0	0	0.0	0.009619201641604565	78
43	0.0018485672104638455	0.001708397793025691	-0.0017083580322099106	0.9857266777927725	-1	0	0	1.0	1	0	0	1.0	0	1	0	0	1	0	0.5	2	1	2	0.3333333333333333	0	0	0	0	0	0	0	0	0	0	0	0	-0.00017083580322099106	20
3414	0.01004162087233004	0.004950404555999666	0.004812714721314172	0.9415546204508669	-1	0	0	0.2	1	1.0	5	0.5833333333333334	0.8	5	4	1	0	0	0.3333333333333333	6	2	7	0.0	0	0.8171191907671659	0.584701098855593	0.1653401491190826	0.9657116585783758	0.575834688562918	0.8180110357277953	0.933852619803776	0.8491176448391673	0	0	0.0	0.004812714721314172	29
4172	0.016860986110687027	0.009983958991797355	0.009174128911541938	0.9330878229269428	-1	0	0	0.16666666666666666	1	1.0	7	0.5625	0.8571428571428571	7	6	1	0	0	0.25	8	2	9	0.0	0	0.8171191907671659	0.5797049636848298	0.1653401491190826	0.9766316336890594	0.575834688562918	0.7784739328745562	0.9322401211600931	0.8545025965154563	0	0	0.0	0.009174128911541938	21
2318	0.00992242165808363	0.004839014292263243	0.004624398918398475	0.9415162118478656	-1	0	0	0.2	1	1.0	5	0.5833333333333334	0.8	5	4	1	0	0	0.3333333333333333	6	2	7	0.0	0	0.8171191907671659	0.584701098855593	0.1653401491190826	0.9657116585783758	0.575834688562918	0.8180110357277953	0.933852619803776	0.8491176448391673	0	0	0.0	0.004624398918398475	37
3054	0.009778354747240172	0.004407596917796172	0.00432365598440697	0.9420083590679842	-1	0	0	0.2	1	1.0	5	0.5833333333333334	0.8	5	4	1	0	0	0.3333333333333333	6	2	7	0.0	0	0.8171191907671659	0.584701098855593	0.1653401491190826	0.9657116585783758	0.575834688562918	0.8180110357277953	0.933852619803776	0.8491176448391673	0	0	0.0	0.00432365598440697	18
3269	0.012754302639642221	0.005573655205242111	-0.005259137032883116	0.9528481989685513	-1	0	0	0.16666666666666666	1	1.0	6	0.6666666666666666	0.6666666666666666	5	4	2	0	0	0.3333333333333333	6	2	8	0.0	0	0.8171191907671659	0.584701098855593	0.1653401491190826	0.9657116585783758	0.575834688562918	0.8180110357277953	0.933852619803776	0.8491176448391673	0	0	0.0	-0.0005259137032883116	0
3160	0.002143851475687316	0.0020919221668737734	-0.002089583755605648	0.9832061657082808	-1	0	0	0	0	0	0	1.0	0	0	0	0	0	0	1.0	1	1	1	0.0	0	0	0	0	0	0	0	0	0	0	0	0	-0.1	0
429	0.0025058551342505148	0.0022912746248241614	-0.002291261624399503	0.9761917066532382	-1	0	0	0.5	1	1.0	1	1.0	1.0	2	1	0	0	0	0.3333333333333333	1	3	3	0.0	0	0.5839276315999442	0.9287990872049953	0.5626005429672915	0.6561260592106365	0.5816698561296929	0.8909741782163069	0.8719628682498614	0.8546729009425776	0	0	0.0	-0.0002291261624399503	9
3498	0.01037914295532151	0.004590781413986734	0.00424718600440055	0.9427875094322097	-1	0	0	0.2	1	1.0	5	0.5833333333333334	0.8	5	4	1	0	0	0.3333333333333333	6	2	7	0.0	0	0.8171191907671659	0.584701098855593	0.1653401491190826	0.9657116585783758	0.575834688562918	0.8180110357277953	0.933852619803776	0.8491176448391673	0	0	0.0	0.00424718600440055	15
4079	0.015594597235938073	0.009758940667433505	0.009270938823867276	0.9325192677297507	-1	0	0	0.16666666666666666	1	1.0	7	0.5625	0.8571428571428571	7	6	1	0	0	0.25	8	2	9	0.0	0	0.8163516065294651	0.5621111676244286	0.37694452719259475	0.9719046023350904	0.575834688562918	0.8407114619885521	0.9175179279231342	0.8604427971756051	0	0	0.0	0.009270938823867276	8
1013	0.009813877069597582	0.003599414850798694	-0.0017847084190961717	0.9546751480787153	-1	0.5	1	0.5	3	0.5714285714285714	4	0.5	0.42857142857142855	4	3	4	0	0	0.5	6	3	9	0.0	0	0.8130508525270583	0.5778214980599052	0.5596581495556499	0.9846931225150215	0.5472429114434334	0.5977074019581555	0.9027953445534106	0.8354279190204317	0	0	0.0	-0.00017847084190961718	20
4301	0.016586565621481923	0.0092906486235498	0.009165660520302718	0.9267466293947052	-1	0	0	0.16666666666666666	1	1.0	7	0.5625	0.8571428571428571	7	6	1	0	0	0.25	8	2	9	0.0	0	0.8171191907671659	0.5797049636848298	0.1653401491190826	0.9766316336890594	0.5903469392982119	0.8092894803827655	0.9322401211600931	0.8621460093969763	0	0	0.0	0.009165660520302718	27
4626	0.018011701947204053	0.010104696150772335	0.009516109658793417	0.9324438601820886	-1	0	0	0.2857142857142857	2	0.75	6	0.4166666666666667	0.75	8	6	1	0	0	0.375	8	3	10	0.0	1.0	0.8167353986483155	0.5755695917984837	0.27114233815583866	0.9705368923710159	0.5660108153974436	0.8301479608410822	0.9215194775700495	0.8575798686500592	0	0	0.0	0.009516109658793417	83
154	0.0021856068637729348	0.001992555292575574	-0.0019913068095890295	0.9847471516202694	-1	0	0	1.0	2	0.0	0	1.0	0	2	0	0	0	0	0.3333333333333333	3	1	3	0.0	1.0	0	0	0	0	0	0	0	0	0	0	0	-0.00019913068095890295	25
595	0.003489826085653231	0.0030808261616810046	-0.0030762783789195494	0.974924582808486	-1	1.0	1	1.0	4	0.25	1	0.5	0.25	4	1	1	2	0	0.75	3	4	6	0.6666666666666666	1.0	0.6983630872386574	0.9055043060166056	0.3540006201926308	0.9124994505332554	0.8365735192165538	0.9029413438957736	0.8923653926613033	0.9070616535222686	0.625	0.75	0.0	-0.0003076278378919549	14
740	None	None	None	None	None	0	0	0.3333333333333333	3	0.6363636363636364	7	0.5416666666666666	0.45454545454545453	7	5	5	2	0	0.375	3	8	13	0.16666666666666666	0	0.5853781824552037	0.9529555556650291	0.6857519989750761	0.844240599842587	0.40843305427749516	0.9350998306251884	0.9115453972396066	0.9209603860561684	0.6428571428571428	0.42857142857142855	0.0	None	0
877	0.0029113185837828398	0.0028466522961014323	-0.002811290686671641	0.9815569223406184	-1	0	0	0.3333333333333333	1	1.0	2	0.6666666666666666	0.5	2	1	1	0	0	0.6666666666666666	3	2	4	0.0	0	0.37609132003997825	0.8810944759293949	0.6658349792339113	0.9284770449450234	0.5839901222203749	0.9191466732814499	0.9211913848167386	0.9115243225317917	0	0	0.0	-0.0002811290686671641	15
4784	0.018260220547478237	0.010242086260089265	0.009517858976238193	0.9322232965859303	-1	0	0	0.2857142857142857	2	0.75	6	0.4166666666666667	0.75	8	6	1	0	0	0.375	8	3	10	0.0	1.0	0.8167353986483155	0.5755695917984837	0.27114233815583866	0.9705368923710159	0.575834688562918	0.8229464647339613	0.9215194775700495	0.8555223268071039	0	0	0.0	0.009517858976238193	67
4196	0.015744432305373823	0.004683000592490785	-0.002776479381306951	0.9451514031154379	-1	0	0	0.16666666666666666	1	1.0	6	0.5714285714285714	0.8333333333333334	6	5	1	0	0	0.2857142857142857	7	2	8	0.0	0	0.8167353986483155	0.5846710416215607	0.1653401491190826	0.9581088491054536	0.5660108153974436	0.8003128317233423	0.9330508767171846	0.8348004614949562	0	0	0.0	-0.0002776479381306951	3
4136	0.016396785919126317	0.009003742940790337	0.008696692275490981	0.9321466489773883	-1	0	0	0.16666666666666666	1	1.0	7	0.5625	0.8571428571428571	7	6	1	0	0	0.25	8	2	9	0.0	0	0.8171191907671659	0.5797049636848298	0.1653401491190826	0.9766316336890594	0.575834688562918	0.7784739328745562	0.9322401211600931	0.8545025965154563	0	0	0.0	0.008696692275490981	13
4085	0.01688741504726911	0.010239747892679275	0.00950278648845887	0.9327815073770537	-1	0	0	0.16666666666666666	1	1.0	7	0.5625	0.8571428571428571	7	6	1	0	0	0.25	8	2	9	0.0	0	0.8171191907671659	0.5797049636848298	0.1653401491190826	0.9766316336890594	0.575834688562918	0.7784739328745562	0.9322401211600931	0.8545025965154563	0	0	0.0	0.00950278648845887	97
450	0.0017580217478454043	0.0016786433540736854	-0.0016786367687375635	0.9846081592259875	-1	0	0	1.0	1	0	0	1.0	0	1	0	0	0	0	0.5	1	2	2	0.0	0	0	0	0	0	0	0	0	0	0	0	0	-0.00016786367687375635	42
1240	0.015061879260346175	0.0008514558706720961	0.0007410700859227119	0.9190662977425951	-1	0.5	1	0.42857142857142855	3	0.625	5	0.4166666666666667	0.5	5	4	4	0	0	0.6666666666666666	6	4	10	0.0	0.25	0.8803697803086387	0.6803155974068696	0.5797244025785355	0.9537338864856121	0.575834688562918	0.869582774635877	0.8632289803202994	0.8690771940647949	0	0	0.0	0.0007410700859227119	20
498	0.01045173294368723	0.003672584060647715	-0.001424711153565196	0.953152149212644	-1	0.5	1	0.42857142857142855	3	0.625	5	0.5555555555555556	0.375	5	3	4	0	0	0.5	6	3	10	0.0	0	0.8171191907671659	0.6606793394954413	0.5018958376879047	0.9579548073907984	0.5186511343239488	0.7602840444839636	0.9292687438551397	0.8387385396062437	0	0	0.0	-0.0001424711153565196	68
1107	0.009173744469016289	0.0028675040608448286	-0.0005812064319387295	0.9559318710086714	-1	0	0	0.3333333333333333	2	0.6666666666666666	4	0.5714285714285714	0.5	4	3	3	0	0	0.2857142857142857	7	2	8	0.0	0	0.80744867119129	0.5138690376010664	0.8353369213352378	0.9648540942154666	0.5703320374762191	0.6970207099156267	0.8878720295629875	0.8022425855451785	0	0	0.0	-5.812064319387295e-05	67
3778	0.01634392320981756	0.00984254240320284	0.00903687047275322	0.9329672922268961	-1	0	0	0.16666666666666666	1	1.0	7	0.5625	0.8571428571428571	7	6	1	0	0	0.25	8	2	9	0.0	0	0.8171191907671659	0.5797049636848298	0.1653401491190826	0.9766316336890594	0.575834688562918	0.7839660748475539	0.9322401211600931	0.8558293071375324	0	0	0.0	0.00903687047275322	46
4394	0.016857132112847964	0.009899172887933856	0.008944008200095098	0.93305783487148	-1	0	0	0.16666666666666666	1	1.0	7	0.5625	0.8571428571428571	7	6	1	0	0	0.25	8	2	9	0.0	0	0.8171191907671659	0.5797049636848298	0.1653401491190826	0.9766316336890594	0.5561869422319692	0.785489555147511	0.9322401211600931	0.856199825368637	0	0	0.0	0.008944008200095098	9
4069	0.01699460418017408	0.01007039293338991	0.009313540111850404	0.9327967312796923	-1	0	0	0.16666666666666666	1	1.0	7	0.5625	0.8571428571428571	7	6	1	0	0	0.25	8	2	9	0.0	0	0.8171191907671659	0.5797049636848298	0.1653401491190826	0.9766316336890594	0.575834688562918	0.7784739328745562	0.9322401211600931	0.8545025965154563	0	0	0.0	0.009313540111850404	20
1478	0.009235758139369308	0.004686420496201587	0.002233645840291516	0.9414900779056137	-1	0	0	0.25	1	1.0	4	1.0	1.0	5	4	0	0	0	0.16666666666666666	6	1	6	0.0	0	0.8171191907671659	0.584701098855593	0.1653401491190826	0.9657116585783758	0.575834688562918	0.8180110357277953	0.933852619803776	0.8491176448391673	0	0	0.0	0.002233645840291516	19
2989	0.010081361686677677	0.0049270470622966665	0.004597436206816614	0.9419492127165721	-1	0	0	0.2	1	1.0	5	0.5833333333333334	0.8	5	4	1	0	0	0.3333333333333333	6	2	7	0.0	0	0.8171191907671659	0.584701098855593	0.1653401491190826	0.9657116585783758	0.575834688562918	0.8180110357277953	0.933852619803776	0.8491176448391673	0	0	0.0	0.004597436206816614	32
952	0.010098362980175404	0.0027722120033210535	-0.0007258645299433349	0.9587654184207809	-1	0	0	0.3333333333333333	2	0.7142857142857143	5	0.42857142857142855	0.42857142857142855	5	3	3	0	0	0.42857142857142855	7	3	9	0.0	0	0.8059148280956293	0.6797103474648127	0.9242268429694322	0.9827538333823197	0.575834688562918	0.8202513598893733	0.8942801153669402	0.8913320754043752	0	0	0.0	-7.258645299433349e-05	50
594	0.014931586314667076	0.005819902167843736	-0.005736055339006966	0.9616022059575933	-1	0.25	1	0.3	3	0.7692307692307693	10	0.3333333333333333	0.5384615384615384	10	7	4	5	0	0.5555555555555556	9	5	15	0.5555555555555556	0.2	0.8640134870727539	0.9190471909114021	0.6725158085422274	0.9086898364375845	0.67383131713788	0.9528486132018053	0.8941827208016587	0.9294170190384156	0.1	0.3	0.0	-0.0005736055339006966	2
1045	0.01311092641600116	0.0023313751277916623	0.0007618430325163846	0.9136362040983237	-1	0	0	0.3333333333333333	2	0.7142857142857143	5	0.42857142857142855	0.42857142857142855	4	3	4	1	0	0.42857142857142855	7	3	9	0.09090909090909091	0	0.80744867119129	0.5138690376010664	0.817965273205367	0.9627060438674512	0.5703320374762191	0.6970207099156267	0.8822155984261101	0.7989673309213474	1.0	0	0.0	0.0007618430325163846	23
3192	0.016831459629375847	0.009148383517803246	0.008773625781398587	0.9306830833278602	-1	0	0	0.16666666666666666	1	1.0	7	0.5625	0.8571428571428571	7	6	1	0	0	0.25	8	2	9	0.0	0	0.8171191907671659	0.5797049636848298	0.1653401491190826	0.9766316336890594	0.575834688562918	0.7839660748475539	0.9322401211600931	0.8558293071375324	0	0	0.0	0.008773625781398587	87
2366	0.009771423315569282	0.004749820959058316	0.00465184087633765	0.9411677927850489	-1	0	0	0.2	1	1.0	5	0.5833333333333334	0.8	5	4	1	0	0	0.3333333333333333	6	2	7	0.0	0	0.8171191907671659	0.584701098855593	0.1653401491190826	0.9657116585783758	0.575834688562918	0.8180110357277953	0.933852619803776	0.8491176448391673	0	0	0.0	0.00465184087633765	18
2173	0.009706470843381868	0.004765066489151038	0.0046664845045076035	0.9409275375142772	-1	0	0	0.2	1	1.0	5	0.5833333333333334	0.8	5	4	1	0	0	0.3333333333333333	6	2	7	0.0	0	0.8171191907671659	0.584701098855593	0.1653401491190826	0.9657116585783758	0.575834688562918	0.803012862126346	0.933852619803776	0.8448978092423021	0	0	0.0	0.0046664845045076035	42
1698	0.01020450285095375	0.0050583126419501455	0.004696387143266376	0.9418390396841624	-1	0	0	0.2	1	1.0	5	0.5833333333333334	0.8	5	4	1	0	0	0.3333333333333333	6	2	7	0.0	0	0.8171191907671659	0.584701098855593	0.1653401491190826	0.9657116585783758	0.575834688562918	0.8180110357277953	0.933852619803776	0.8491176448391673	0	0	0.0	0.004696387143266376	96
3914	0.015268282076671665	0.0025467815619655307	-0.0025463056170318137	0.9208245149076137	-1	0	0	0.3333333333333333	2	0.8333333333333334	5	0.5714285714285714	0.6666666666666666	5	4	2	0	0	0.2857142857142857	7	2	8	0.0	0.2857142857142857	0.8171191907671659	0.5619437425614517	0.37694452719259475	0.9543048093824669	0.6003274708591663	0.8450760275604877	0.9092677483264241	0.8404408922494349	0	0	0.0	-0.00025463056170318136	4
550	0.0017685123979631495	0.0017174128928634724	-0.0017173915750837562	0.984556624876727	-1	0	0	1.0	1	0	0	1.0	0	1	0	0	0	0	0.5	1	2	2	0.0	0	0	0	0	0	0	0	0	0	0	0	0	-0.0001717391575083756	24
1447	0.00941770704732523	0.00325142340578571	-0.003051751796462125	0.9587527180643509	-1	0	0	0.2	1	1.0	5	0.5833333333333334	0.8	5	4	1	0	0	0.3333333333333333	6	2	7	0.0	0	0.8171191907671659	0.584701098855593	0.1653401491190826	0.9657116585783758	0.575834688562918	0.8180110357277953	0.933852619803776	0.8491176448391673	0	0	0.0	-0.0003051751796462125	1
460	0.033935792582170256	0.009896123846307468	-0.009863845699258876	0.9392212592084171	-1	0	0	0.1	1	1.0	13	0.3125	0.7692307692307693	11	10	3	4	0	0.75	6	8	15	0.4444444444444444	0	0.9227593545716347	0.9386421562284966	0.6840410363359536	0.8291903637398675	0.40843305427749516	0.9519688363924937	0.9255759106702466	0.9191929027395641	0.09090909090909091	0.2727272727272727	0.0	-0.0009863845699258876	1
651	0.004777401024810128	0.0025007501408937107	-0.0025000597785044274	0.9807115637570089	-1	0	0	0.5	2	0.6666666666666666	2	0.625	0.6666666666666666	3	2	1	0	0	0.5	2	4	5	0.0	0	0.4504056873229823	0.9397583144125314	0.5484567928914958	0.962913233097132	0.7114125505777177	0.7377106626432371	0.9149357146706112	0.9126174808244939	0	0	0.0	-0.00025000597785044274	22
2438	0.00973137939664705	0.004694742000452157	0.0045702344191757335	0.9415134127981376	-1	0	0	0.2	1	1.0	5	0.5833333333333334	0.8	5	4	1	0	0	0.3333333333333333	6	2	7	0.0	0	0.8171191907671659	0.584701098855593	0.1653401491190826	0.9657116585783758	0.575834688562918	0.8180110357277953	0.933852619803776	0.8491176448391673	0	0	0.0	0.0045702344191757335	16
125	0.001824655079457343	0.0017664998810952817	-0.0017664673155416276	0.986114621629991	-1	0	0	1.0	1	0	0	1.0	0	1	0	0	1	0	0.5	1	2	2	0.3333333333333333	0	0	0	0	0	0	0	0	0	0	0	0	-0.00017664673155416276	18
209	0.004332605756597376	0.0019013957660776143	-0.0019003598506705892	0.9774824033509943	-1	0	0	0.3333333333333333	2	0.8333333333333334	5	0.5714285714285714	0.8333333333333334	7	5	0	0	0	0.2857142857142857	2	7	8	0.0	0	0.2261559188389905	0.9050362510861494	0.8536135933356214	0.8368945647865531	0.37159678661951734	0.8268394773317013	0.9428238488358305	0.8602928235338195	0	0	0.0	-0.00019003598506705892	49
657	0.005876449174353336	0.0020731686649275993	-0.0019054020708105892	0.958880175950587	-1	0	0	0.2	1	1.0	5	0.5833333333333334	0.6	4	3	2	0	0	0.75	4	3	7	0.0	0.4	0.8487444855379023	0.6856584063438973	0.7843277024484113	0.9686928516266312	0.7431927816412325	0.8429077665200972	0.8389984884169573	0.8769660862684568	0	0	0.0	-0.00019054020708105893	20
4486	0.026611244220863067	0.0055589868685025174	-0.0053511527242997015	0.845916989747177	-1	0	0	0.2857142857142857	2	0.75	6	0.4166666666666667	0.75	8	6	1	0	0	0.375	8	3	10	0.0	1.0	0.8167353986483155	0.6706688114458371	0.4270696145780143	0.955316825261523	0.6607485347424406	0.796364390614672	0.8975114801801307	0.8471551823482518	0	0	0.0	-0.0005351152724299701	1
841	0.010192938063855874	0.003467789039146562	-0.001312565773427521	0.9594279740654187	-1	0	0	0.3333333333333333	2	0.7142857142857143	5	0.42857142857142855	0.42857142857142855	5	3	3	0	0	0.42857142857142855	7	3	9	0.0	0	0.8059148280956293	0.6797103474648127	0.9242268429694322	0.9755383710144181	0.575834688562918	0.8202513598893733	0.8491062531876403	0.8792618631332441	0	0	0.0	-0.0001312565773427521	35
3349	0.009779517860556716	0.004928144306093768	0.004815740982333466	0.9412171804250772	-1	0	0	0.2	1	1.0	5	0.5833333333333334	0.8	5	4	1	0	0	0.3333333333333333	6	2	7	0.0	0	0.8171191907671659	0.584701098855593	0.1653401491190826	0.9657116585783758	0.575834688562918	0.8180110357277953	0.933852619803776	0.8491176448391673	0	0	0.0	0.004815740982333466	33
2944	0.01029354660820604	0.00066457405208725	0.00029443698501916885	0.9434955789000167	-1	0	0	0.2	1	1.0	5	0.5833333333333334	0.8	5	4	1	0	0	0.3333333333333333	6	2	7	0.0	0	0.8171191907671659	0.6790613781204309	0.1653401491190826	0.9657116585783758	0.575834688562918	0.8180110357277953	0.9092677483264241	0.8657024930651864	0	0	0.0	0.00029443698501916885	5
1582	0.009182645462608241	0.004556877453443194	0.002398620409683513	0.9422960381796608	-1	0	0	0.25	1	1.0	4	1.0	1.0	5	4	0	0	0	0.16666666666666666	6	1	6	0.0	0	0.8171191907671659	0.584701098855593	0.1653401491190826	0.9657116585783758	0.575834688562918	0.8180110357277953	0.933852619803776	0.8491176448391673	0	0	0.0	0.002398620409683513	18
2395	0.009673096457246271	0.004832171218838507	0.0047846770574660495	0.9409957991881629	-1	0	0	0.2	1	1.0	5	0.5833333333333334	0.8	5	4	1	0	0	0.3333333333333333	6	2	7	0.0	0	0.8171191907671659	0.584701098855593	0.1653401491190826	0.9657116585783758	0.575834688562918	0.8180110357277953	0.933852619803776	0.8491176448391673	0	0	0.0	0.0047846770574660495	53
923	0.01871328937506382	0.00038937083462306727	0.0003680557074021487	0.9839742596737568	-1	0	0	0.2	2	0.8461538461538461	11	0.234375	0.6153846153846154	10	8	4	4	0	1.0	8	8	15	0.4	0.2	0.8171191907671659	0.7545594973780337	0.5114282734209705	0.9605907265952024	0.5108523865599727	0.8677342189202876	0.9322401211600931	0.8875443570996294	0.35	0.3	0.0	0.0003680557074021487	21
2320	0.010176884069548173	0.004787114720593341	0.0045258782947557065	0.9420572399283546	-1	0	0	0.2	1	1.0	5	0.5833333333333334	0.8	5	4	1	0	0	0.3333333333333333	6	2	7	0.0	0	0.8171191907671659	0.584701098855593	0.1653401491190826	0.9657116585783758	0.575834688562918	0.8180110357277953	0.933852619803776	0.8491176448391673	0	0	0.0	0.0045258782947557065	40
4350	0.017703153239094712	0.00980629203572704	0.008898527435343629	0.9329946949632019	-1	0	0	0.2857142857142857	2	0.75	6	0.4166666666666667	0.75	8	6	1	0	0	0.375	8	3	10	0.0	1.0	0.8167353986483155	0.5755695917984837	0.27114233815583866	0.9705368923710159	0.575834688562918	0.8381445462916125	0.9252113220903069	0.8599172893998022	0	0	0.0	0.008898527435343629	11
4695	0.022040198990849254	0.0090451975685145	-0.005787784028720545	0.9301048537785926	-1	0	0	0.125	1	1.0	9	1.0	1.0	10	9	0	0	0	0.09090909090909091	11	1	11	0.0	0	0.8171191907671659	0.5680782216073662	0.22979296946113212	0.9613192501651462	0.5710010811779208	0.8181697390922682	0.9233609452520499	0.8407284942194567	0	0	0.0	-0.0005787784028720545	3
4721	0.0177121887462612	0.009910074671996786	0.009540535386799373	0.9328595476677708	-1	0	0	0.2857142857142857	2	0.75	6	0.4166666666666667	0.75	8	6	1	0	0	0.375	8	3	10	0.0	1.0	0.8167353986483155	0.5755695917984837	0.27114233815583866	0.9705368923710159	0.5660108153974436	0.8301479608410822	0.9215194775700495	0.8575798686500592	0	0	0.0	0.009540535386799373	92
5006	0.017824589410735687	0.010125206066616203	0.009648244585256711	0.9319084066283112	-1	0	0	0.2857142857142857	2	0.75	6	0.4166666666666667	0.75	8	6	1	0	0	0.375	8	3	10	0.0	1.0	0.8167353986483155	0.5755695917984837	0.27114233815583866	0.9705368923710159	0.575834688562918	0.8277616579066659	0.9215194775700495	0.8568932977412618	0	0	0.0	0.009648244585256711	32
2414	0.013075322087721457	0.005463242580418377	-0.005172426458514567	0.9501093104828902	-1	0	0	0.16666666666666666	1	1.0	6	0.6666666666666666	0.6666666666666666	5	4	2	0	0	0.3333333333333333	6	2	8	0.0	0	0.8171191907671659	0.584701098855593	0.1653401491190826	0.9657116585783758	0.575834688562918	0.8180110357277953	0.933852619803776	0.8491176448391673	0	0	0.0	-0.0005172426458514567	0
4575	0.018117335399338193	0.01008991035834115	0.009166353356263781	0.9331975050037447	-1	0	0	0.2857142857142857	2	0.75	6	0.4166666666666667	0.75	8	6	1	0	0	0.375	8	3	10	0.0	1.0	0.8167353986483155	0.5755695917984837	0.27114233815583866	0.9705368923710159	0.575834688562918	0.8381445462916125	0.9252113220903069	0.8599172893998022	0	0	0.0	0.009166353356263781	24
391	0.0021902826921447187	0.0019841894275122803	-0.001983824085679488	0.9849991678756459	-1	0	0	1.0	2	0.0	0	0.75	0	1	0	1	1	0	1.0	2	2	3	0.2	0	0	0	0	0	0	0	0	0	0	0	0	-0.00019838240856794883	18
4378	0.01779233309118937	0.009810174399702786	0.009240443572964125	0.9320100873549669	-1	0	0	0.2857142857142857	2	0.75	6	0.4166666666666667	0.75	8	6	1	0	0	0.375	8	3	10	0.0	1.0	0.8167353986483155	0.5755695917984837	0.27114233815583866	0.9705368923710159	0.575834688562918	0.8381445462916125	0.9252113220903069	0.8599172893998022	0	0	0.0	0.009240443572964125	30
1474	0.009745740004934602	0.004853386854987294	0.0025839738755700135	0.9411573634140491	-1	0	0	0.25	1	1.0	4	1.0	1.0	5	4	0	0	0	0.16666666666666666	6	1	6	0.0	0	0.8171191907671659	0.584701098855593	0.1653401491190826	0.9657116585783758	0.575834688562918	0.811163888344494	0.933852619803776	0.847171174441733	0	0	0.0	0.0025839738755700135	24
3546	0.016618434273464034	0.009814925352809091	0.008787197494744749	0.9330315162210128	-1	0	0	0.16666666666666666	1	1.0	7	0.5625	0.8571428571428571	7	6	1	0	0	0.25	8	2	9	0.0	0	0.8171191907671659	0.5797049636848298	0.1653401491190826	0.9766316336890594	0.575834688562918	0.7839660748475539	0.9322401211600931	0.8558293071375324	0	0	0.0	0.008787197494744749	51
757	0.01056340286530063	0.0036485899695341494	-0.0013485174907240255	0.9540122603229715	-1	0.5	1	0.5	3	0.5714285714285714	4	0.5	0.42857142857142855	4	3	4	0	0	0.5	6	3	9	0.0	0	0.8130508525270583	0.6433330388896661	0.7279359938400609	0.9685556736479727	0.5472429114434334	0.7402859065803951	0.9006290808690456	0.8440005747835194	0	0	0.0	-0.00013485174907240254	33
4081	0.009818442456172551	0.004618710491978076	0.004515827474332953	0.9410991813630041	-1	0	0	0.2	1	1.0	5	0.5833333333333334	0.8	5	4	1	0	0	0.3333333333333333	6	2	7	0.0	0	0.8171191907671659	0.584701098855593	0.1653401491190826	0.9657116585783758	0.575834688562918	0.8196443891568957	0.933852619803776	0.8495872434231817	0	0	0.0	0.004515827474332953	9
4457	0.016291163418883776	0.009070195180244796	0.00885346183429925	0.9342781643496141	-1	0	0	0.375	3	0.6666666666666666	6	0.4583333333333333	0.6666666666666666	8	6	2	0	0	0.375	8	3	11	0.0	0.6666666666666666	0.8167353986483155	0.5755695917984837	0.27114233815583866	0.9705368923710159	0.575834688562918	0.8377558644698679	0.9250725844962486	0.8598023161508411	0	0	0.0	0.00885346183429925	21
3725	0.015741992782552585	0.004655655904102024	-0.002759202026873345	0.9450556199393042	-1	0	0	0.16666666666666666	1	1.0	6	0.5714285714285714	0.8333333333333334	6	5	1	0	0	0.2857142857142857	7	2	8	0.0	0	0.8167353986483155	0.5846710416215607	0.1653401491190826	0.9581088491054536	0.5660108153974436	0.8003128317233423	0.9330508767171846	0.8348004614949562	0	0	0.0	-0.0002759202026873345	4
2032	0.00988365305357998	0.004851764800250177	0.0047786409312219145	0.9413685958699739	-1	0	0	0.2	1	1.0	5	0.5833333333333334	0.8	5	4	1	0	0	0.3333333333333333	6	2	7	0.0	0	0.8171191907671659	0.584701098855593	0.1653401491190826	0.9657116585783758	0.575834688562918	0.8180110357277953	0.933852619803776	0.8491176448391673	0	0	0.0	0.0047786409312219145	21
2136	0.009794974724616979	0.004862997742578918	0.0047095796555795474	0.941169391442468	-1	0	0	0.2	1	1.0	5	0.5833333333333334	0.8	5	4	1	0	0	0.3333333333333333	6	2	7	0.0	0	0.8171191907671659	0.584701098855593	0.1653401491190826	0.9657116585783758	0.575834688562918	0.8180110357277953	0.933852619803776	0.8491176448391673	0	0	0.0	0.0047095796555795474	32
1141	0.013444594264203812	0.004468435307340754	-0.004316266828073958	0.9409260173939986	-1	0	0	0.4	4	0.5384615384615384	7	0.5	0.46153846153846156	6	6	8	0	0	0.8333333333333334	5	6	15	0.0	0	0.8114670907374549	0.8587257062086767	0.9267505864795446	0.7697573415008903	0.4972961167235265	0.8109918549740174	0.8816046303793333	0.8159859786692656	0	0	0.0	-0.00043162668280739586	4
3308	0.013198611489129323	0.007744788433250582	0.004930311415882472	0.9434992607990452	-1	0	0	0.3333333333333333	2	0.8333333333333334	5	0.5714285714285714	0.6666666666666666	5	4	2	0	0	0.2857142857142857	7	2	8	0.0	0.2857142857142857	0.8171191907671659	0.584701098855593	0.1653401491190826	0.9657116585783758	0.575834688562918	0.8180110357277953	0.933852619803776	0.8491176448391673	0	0	0.0	0.004930311415882472	13
1168	0.006615418153271666	0.0033896606369062717	-0.0031134700490112904	0.9720400854353412	-1	0	0	0.375	3	0.8	8	0.375	0.6	9	6	2	2	0	0.5	4	8	12	0.4	0.2222222222222222	0.8139516671879589	0.8147507612086574	0.8469811874921632	0.9213301858995747	0.575834688562918	0.8973221567606947	0.7997220104836489	0.8845783571216728	0.6111111111111112	0.2222222222222222	0.0	-0.00031134700490112905	14
2455	0.009824123600516842	0.004754018806937892	0.004683589514189483	0.9414663087037694	-1	0	0	0.2	1	1.0	5	0.5833333333333334	0.8	5	4	1	0	0	0.3333333333333333	6	2	7	0.0	0	0.8171191907671659	0.584701098855593	0.1653401491190826	0.9657116585783758	0.575834688562918	0.8180110357277953	0.933852619803776	0.8491176448391673	0	0	0.0	0.004683589514189483	53
3664	0.016104485032747456	0.007316609350961045	0.005923195794583764	0.9330380302404522	-1	0	0	0.16666666666666666	1	1.0	6	1.0	1.0	7	6	0	0	0	0.125	8	1	8	0.0	0	0.8171191907671659	0.5797049636848298	0.1653401491190826	0.9766316336890594	0.575834688562918	0.7839660748475539	0.9322401211600931	0.8558293071375324	0	0	0.0	0.005923195794583764	9
2045	0.010000902545005087	0.005112785820103513	0.004894937747286304	0.9413905190922219	-1	0	0	0.2	1	1.0	5	0.5833333333333334	0.8	5	4	1	0	0	0.3333333333333333	6	2	7	0.0	0	0.8171191907671659	0.584701098855593	0.1653401491190826	0.9657116585783758	0.575834688562918	0.8180110357277953	0.933852619803776	0.8491176448391673	0	0	0.0	0.004894937747286304	106
899	0.00972198491671995	0.0032869536412996523	-0.0007187386053769215	0.9571384043321137	-1	0	0	0.3333333333333333	2	0.6666666666666666	4	0.4444444444444444	0.5	3	3	4	0	0	0.5	6	3	8	0.0	0	0.8089825142869508	0.5154189503520379	0.9539761499922171	0.9786371715739903	0.575834688562918	0.5844776369992758	0.8629967496405216	0.8036284745378092	0	0	0.0	-7.187386053769215e-05	35
2892	0.012911168979435044	0.007794377188192891	0.004072403013469644	0.9452630201482802	-1	0	0	0.3333333333333333	2	0.8333333333333334	5	0.5714285714285714	0.6666666666666666	5	4	2	0	0	0.2857142857142857	7	2	8	0.0	0.2857142857142857	0.8171191907671659	0.584701098855593	0.1653401491190826	0.9657116585783758	0.575834688562918	0.8180110357277953	0.933852619803776	0.8491176448391673	0	0	0.0	0.004072403013469644	19
1265	0.012388768600311208	0.004891486984288933	-0.0030311890796629482	0.9589628123947748	-1	0	0	0.16666666666666666	1	1.0	7	0.5	0.5714285714285714	5	4	3	0	0	0.5	6	3	9	0.0	0.2857142857142857	0.8171191907671659	0.5873766088048368	0.1653401491190826	0.9839270671475827	0.5186511343239488	0.5974379489316938	0.933852619803776	0.8349030036527351	0	0	0.0	-0.0003031189079662948	6
3222	0.012232825726321332	0.004427234998018259	-0.004060515803617566	0.9639878881126999	-1	0	0	0.4	2	0.8	4	1.0	0.8	5	4	1	0	0	0.14285714285714285	7	1	7	0.0	0.3333333333333333	0.8171191907671659	0.584701098855593	0.1653401491190826	0.9657116585783758	0.575834688562918	0.8180110357277953	0.933852619803776	0.8491176448391673	0	0	0.0	-0.00040605158036175664	1
1263	0.01019657525395969	0.005125111074473068	0.004798919233060764	0.941596365407194	-1	0	0	0.2	1	1.0	5	0.5833333333333334	0.8	5	4	1	0	0	0.3333333333333333	6	2	7	0.0	0	0.8171191907671659	0.584701098855593	0.1653401491190826	0.9657116585783758	0.575834688562918	0.8180110357277953	0.933852619803776	0.8491176448391673	0	0	0.0	0.004798919233060764	115
1143	0.00387229731796618	0.0032291402602948618	-0.003166750180550487	0.9637928939749021	-1	0	0	0.25	1	1.0	3	0.625	0.6666666666666666	3	2	1	2	0	0.5	4	2	5	0.4	0	0.8163516065294651	0.5127734260681442	0.8469811874921632	0.962442705125375	0.697746219550778	0.81019155755742	0.9076556455866176	0.8294860280181988	0.6666666666666666	0	0.0	-0.0003166750180550487	4
4977	0.01746824064008685	0.009639079333471027	0.009192274354459752	0.9330016684534679	-1	0	0	0.2857142857142857	2	0.75	6	0.4166666666666667	0.75	8	6	1	0	0	0.375	8	3	10	0.0	1.0	0.8167353986483155	0.5755695917984837	0.27114233815583866	0.9705368923710159	0.5660108153974436	0.8301479608410822	0.9215194775700495	0.8575798686500592	0	0	0.0	0.009192274354459752	20
4380	0.017770876129730984	0.010443092467978638	0.009911725618557993	0.9319067606582008	-1	0	0	0.2857142857142857	2	0.75	6	0.4166666666666667	0.75	8	6	1	0	0	0.375	8	3	10	0.0	1.0	0.8167353986483155	0.5755695917984837	0.27114233815583866	0.9705368923710159	0.575834688562918	0.8381445462916125	0.9252113220903069	0.8599172893998022	0	0	0.0	0.009911725618557993	99
2620	0.009768925015312437	0.00513233995233467	0.00502060681631549	0.9411073815268884	-1	0	0	0.2	1	1.0	5	0.5833333333333334	0.8	5	4	1	0	0	0.3333333333333333	6	2	7	0.0	0	0.8171191907671659	0.584701098855593	0.1653401491190826	0.9657116585783758	0.575834688562918	0.8180110357277953	0.933852619803776	0.8491176448391673	0	0	0.0	0.00502060681631549	63
4517	0.02078813528942604	0.00828288692679206	-0.002629736818566554	0.9755491879883641	-1	0	0	0.3333333333333333	2	0.6666666666666666	4	0.4444444444444444	0.6666666666666666	6	4	1	1	0	0.5	6	3	8	0.25	1.0	0.8163516065294651	0.5636136530376283	0.37694452719259475	0.9457948409272385	0.7362999644938073	0.8652311265821165	0.9134818225145885	0.8399929124957043	1.0	0	0.0	-0.0002629736818566554	3
3048	0.009941309256183473	0.004913576836541096	0.004659043005148799	0.9417969017045212	-1	0	0	0.2	1	1.0	5	0.5833333333333334	0.8	5	4	1	0	0	0.3333333333333333	6	2	7	0.0	0	0.8171191907671659	0.584701098855593	0.1653401491190826	0.9657116585783758	0.575834688562918	0.8180110357277953	0.933852619803776	0.8491176448391673	0	0	0.0	0.004659043005148799	23
466	0.01695763110945023	0.003835686511053425	8.150311629806078e-05	0.9509840112666643	-1	0.25	1	0.3	3	0.7692307692307693	10	0.3	0.6153846153846154	10	8	4	3	0	0.5	10	5	15	0.3	0.2	0.9287013655880536	0.9240713761325059	0.5114282734209705	0.8934367739407513	0.4605633425942804	0.9665498098944795	0.9445350059279295	0.9348078950418915	0.2	0.3	0.0	8.150311629806078e-05	17
341	0.008822480183007733	0.00270618920155916	-0.002706040160399535	0.9425824308408421	-1	0	0	0.16666666666666666	1	1.0	6	0.4	0.3333333333333333	2	2	5	0	0	0.8	4	5	8	0.0	0	0.7879399709771568	0.5648752407658983	0.6181065891066592	0.952764967618675	0.7853030121055132	0.5492751010916535	0.8054313134804474	0.7602982934215746	0	0	0.0	-0.0002706040160399535	23
3438	0.0096569834133342	0.0047989667186444426	0.0046478918108235736	0.9415014021692371	-1	0	0	0.2	1	1.0	5	0.5833333333333334	0.8	5	4	1	0	0	0.3333333333333333	6	2	7	0.0	0	0.8171191907671659	0.584701098855593	0.1653401491190826	0.9657116585783758	0.575834688562918	0.8180110357277953	0.933852619803776	0.8491176448391673	0	0	0.0	0.0046478918108235736	30
3408	0.009184665684735947	0.00368225074220731	0.0021297493114801605	0.9352307285102656	-1	0	0	0.2	1	1.0	5	1.0	1.0	6	5	0	0	0	0.14285714285714285	7	1	7	0.0	0	0.8167353986483155	0.5802765475702385	0.27114233815583866	0.9553488774815162	0.5830908139305648	0.8516762016683163	0.9224478360095092	0.8470486451759299	0	0	0.0	0.0021297493114801605	9
3443	0.014372726538528542	0.009841630818203452	-0.00964449719481381	0.9820520490801607	-1	0	0	0.3333333333333333	2	0.8333333333333334	5	0.5714285714285714	0.6666666666666666	5	4	2	0	0	0.2857142857142857	7	2	8	0.0	0.2857142857142857	0.8363741406002564	0.5806051681749808	0.1653401491190826	0.7213895820349769	0.5561869422319692	0.8194639380595484	0.9322401211600931	0.7170308445908853	0	0	0.0	-0.000964449719481381	0
1856	0.0087836998948059	0.004178530424971962	0.002981732762100823	0.9401531659224227	-1	0	0	0.25	1	1.0	4	1.0	1.0	5	4	0	0	0	0.16666666666666666	6	1	6	0.0	0	0.8171191907671659	0.5846563393127193	0.1653401491190826	0.9657116585783758	0.5561869422319692	0.8204459171312809	0.930879044128488	0.8498106158127036	0	0	0.0	0.002981732762100823	21
1978	0.010148518272078204	0.00460983682605292	0.00430390069578946	0.9423760919749793	-1	0	0	0.2	1	1.0	5	0.5833333333333334	0.8	5	4	1	0	0	0.3333333333333333	6	2	7	0.0	0	0.8171191907671659	0.584701098855593	0.1653401491190826	0.9657116585783758	0.575834688562918	0.8180110357277953	0.933852619803776	0.8491176448391673	0	0	0.0	0.00430390069578946	50
541	0.002442291150464012	0.002469237135708201	-0.002469169863086388	0.9700594287302133	-1	0	0	0.5	2	0.75	3	0.5	0.5	3	2	2	0	0	0.75	3	4	6	0.0	0	0.7532960827497394	0.7042212766425674	0.4226573147374066	0.6897661291286641	0.8266579769353676	0.7998033859188016	0.8429225040421352	0.7344250883369542	0	0	0.0	-0.00024691698630863884	25
2504	0.009607256428570828	0.004761797831571219	0.004715874037995339	0.9408350068216229	-1	0	0	0.2	1	1.0	5	0.5833333333333334	0.8	5	4	1	0	0	0.3333333333333333	6	2	7	0.0	0	0.8171191907671659	0.584701098855593	0.1653401491190826	0.9657116585783758	0.575834688562918	0.811163888344494	0.933852619803776	0.847171174441733	0	0	0.0	0.004715874037995339	68
2233	0.00924229684075813	0.0047628624883390685	0.001934936195391576	0.9418683241841481	-1	0	0	0.25	1	1.0	4	1.0	1.0	5	4	0	0	0	0.16666666666666666	6	1	6	0.0	0	0.8171191907671659	0.584701098855593	0.1653401491190826	0.9657116585783758	0.575834688562918	0.8180110357277953	0.933852619803776	0.8491176448391673	0	0	0.0	0.001934936195391576	6
3116	0.009877015654935156	0.004811381479601725	0.004738317224511155	0.9413927836578103	-1	0	0	0.2	1	1.0	5	0.5833333333333334	0.8	5	4	1	0	0	0.3333333333333333	6	2	7	0.0	0	0.8171191907671659	0.584701098855593	0.1653401491190826	0.9657116585783758	0.575834688562918	0.8180110357277953	0.933852619803776	0.8491176448391673	0	0	0.0	0.004738317224511155	42
598	0.0024232065835850893	0.0020890834243333352	-0.002088371541451697	0.9847485484758357	-1	0	0	0.6666666666666666	2	0.5	1	0.6666666666666666	0	2	0	1	1	0	0.6666666666666666	3	2	4	0.25	0	0	0	0	0	0	0	0	0	0	0	0	-0.0002088371541451697	11
1859	0.0098337915602412	0.003758871163537157	0.0032293525840805795	0.9538170011341334	-1	0	0	0.3333333333333333	2	0.6666666666666666	4	0.5	0.5	4	3	3	0	0	1.0	4	4	8	0.0	0	0.8120980514829419	0.5776340812452387	0.5596581495556499	0.9846931225150215	0.5521549163899968	0.5754247021206599	0.9033941434661144	0.8311367492261724	0	0	0.0	0.0032293525840805795	47
3139	0.012871411313899626	0.007855453827946559	0.004821484705805165	0.943618751951529	-1	0	0	0.3333333333333333	2	0.8333333333333334	5	0.5714285714285714	0.6666666666666666	5	4	2	0	0	0.2857142857142857	7	2	8	0.0	0.2857142857142857	0.8171191907671659	0.584701098855593	0.1653401491190826	0.9657116585783758	0.5561869422319692	0.8204459171312809	0.9322401211600931	0.8498184575984212	0	0	0.0	0.004821484705805165	90
4959	0.01692030147130943	0.010315770378533104	0.009683455731740802	0.9327875791743734	-1	0	0	0.16666666666666666	1	1.0	7	0.5625	0.8571428571428571	7	6	1	0	0	0.25	8	2	9	0.0	0	0.8171191907671659	0.5797049636848298	0.1653401491190826	0.9766316336890594	0.5561869422319692	0.785489555147511	0.9322401211600931	0.856199825368637	0	0	0.0	0.009683455731740802	13
1441	0.013282273345556588	0.0037521399689394827	0.002911441014287886	0.9048099256587264	-1	0.5	1	0.42857142857142855	3	0.625	5	0.4166666666666667	0.5	5	4	4	0	0	0.6666666666666666	6	4	10	0.0	0.25	0.8171191907671659	0.5873766088048368	0.1653401491190826	0.9856671137598334	0.5186511343239488	0.5974379489316938	0.933852619803776	0.8401795620822375	0	0	0.0	0.002911441014287886	83
2330	0.009954414280659407	0.0048245149783610495	0.004418491798427109	0.9420990494787007	-1	0	0	0.2	1	1.0	5	0.5833333333333334	0.8	5	4	1	0	0	0.3333333333333333	6	2	7	0.0	0	0.8171191907671659	0.584701098855593	0.1653401491190826	0.9657116585783758	0.575834688562918	0.8180110357277953	0.933852619803776	0.8491176448391673	0	0	0.0	0.004418491798427109	21
2613	0.012429199843295474	0.004723731974056055	-0.004318404798330047	0.936983960053944	-1	0	0	0.2	1	1.0	5	0.5833333333333334	0.8	5	4	1	0	0	0.3333333333333333	6	2	7	0.0	0	0.802022245393076	0.9664402587295338	0.37768683994175956	0.943484301058113	0.575834688562918	0.8670222557943291	0.8491062531876403	0.9360407080951852	0	0	0.0	-0.00043184047983300467	3
939	0.009143446709896145	0.0032887107444772505	-0.0006133693168537619	0.9555311012279999	-1	0	0	0.3333333333333333	2	0.6666666666666666	4	0.4444444444444444	0.5	3	3	4	0	0	0.5	6	3	8	0.0	0	0.8089825142869508	0.5154189503520379	0.9539761499922171	0.9786371715739903	0.575834688562918	0.5844776369992758	0.8629967496405216	0.8036284745378092	0	0	0.0	-6.133693168537618e-05	30
1688	0.009352816453376614	0.004425589822873935	0.0019469290524640667	0.9428827853226187	-1	0	0	0.25	1	1.0	4	1.0	1.0	5	4	0	0	0	0.16666666666666666	6	1	6	0.0	0	0.8171191907671659	0.584701098855593	0.1653401491190826	0.9657116585783758	0.575834688562918	0.8180110357277953	0.933852619803776	0.8491176448391673	0	0	0.0	0.0019469290524640667	15
2595	0.012326767635517247	0.004385981868753119	-0.0036713663148614413	0.9649237459857485	-1	0	0	0.4	2	0.8	4	1.0	0.8	5	4	1	0	0	0.14285714285714285	7	1	7	0.0	0.3333333333333333	0.8171191907671659	0.584701098855593	0.1653401491190826	0.9657116585783758	0.575834688562918	0.8180110357277953	0.933852619803776	0.8491176448391673	0	0	0.0	-0.00036713663148614414	1
1450	0.0048706359943312535	0.0023673376232865237	-0.0019388016181141733	0.9653700051289263	-1	0	0	0.25	1	1.0	3	1.0	1.0	4	3	0	0	0	0.2	5	1	5	0.0	0	0.848956636322076	0.5890633472388547	0.14407118334403038	0.9765787870899856	0.538493121722371	0.6060024677455995	0.9463921668308678	0.8186185249994089	0	0	0.0	-0.00019388016181141733	0
3717	0.017903355184579854	0.008498808871545258	0.008470570532125042	0.9370099902927276	-1	0	0	0.14285714285714285	1	1.0	8	0.5555555555555556	0.875	8	7	1	0	0	0.2222222222222222	9	2	10	0.0	0	0.8167353986483155	0.5755695917984837	0.27114233815583866	0.9705368923710159	0.575834688562918	0.8231306258644062	0.9215194775700495	0.8555744156731575	0	0	0.0	0.008470570532125042	7
1799	0.009866925611206957	0.004935158241040122	0.0046606736895377105	0.9418001631205589	-1	0	0	0.2	1	1.0	5	0.5833333333333334	0.8	5	4	1	0	0	0.3333333333333333	6	2	7	0.0	0	0.8171191907671659	0.584701098855593	0.1653401491190826	0.9657116585783758	0.575834688562918	0.8180110357277953	0.933852619803776	0.8491176448391673	0	0	0.0	0.0046606736895377105	87
4302	0.017757512809306333	0.009896369282975813	0.009358542798815137	0.9323283975946772	-1	0	0	0.2857142857142857	2	0.75	6	0.4166666666666667	0.75	8	6	1	0	0	0.375	8	3	10	0.0	1.0	0.8167353986483155	0.5755695917984837	0.27114233815583866	0.9705368923710159	0.575834688562918	0.8381445462916125	0.9252113220903069	0.8599172893998022	0	0	0.0	0.009358542798815137	72
1373	0.00939954658420043	0.005074057761630202	0.0014308177671750889	0.9427275044702954	-1	0	0	0.25	1	1.0	4	1.0	1.0	5	4	0	0	0	0.16666666666666666	6	1	6	0.0	0	0.8171191907671659	0.584701098855593	0.1653401491190826	0.9657116585783758	0.575834688562918	0.8180110357277953	0.933852619803776	0.8491176448391673	0	0	0.0	0.0014308177671750889	61
2520	0.009947447296742146	0.004791126170946833	0.004711771446291638	0.9410930101916389	-1	0	0	0.2	1	1.0	5	0.5833333333333334	0.8	5	4	1	0	0	0.3333333333333333	6	2	7	0.0	0	0.8171191907671659	0.584701098855593	0.1653401491190826	0.9657116585783758	0.575834688562918	0.811163888344494	0.933852619803776	0.847171174441733	0	0	0.0	0.004711771446291638	88
2864	0.010268221037535087	0.0048782797290319035	0.004572670405897048	0.9416525739994531	-1	0	0	0.2	1	1.0	5	0.5833333333333334	0.8	5	4	1	0	0	0.3333333333333333	6	2	7	0.0	0	0.8171191907671659	0.584701098855593	0.1653401491190826	0.9657116585783758	0.575834688562918	0.8180110357277953	0.933852619803776	0.8491176448391673	0	0	0.0	0.004572670405897048	29
4087	0.015276764125530138	0.009415356849352558	0.00891242130783004	0.9364211464830208	-1	0	0	0.2857142857142857	2	0.875	7	0.4166666666666667	0.75	7	6	2	0	0	0.375	8	3	10	0.0	0	0.8171191907671659	0.5797049636848298	0.1653401491190826	0.9766316336890594	0.575834688562918	0.7839660748475539	0.9322401211600931	0.8558293071375324	0	0	0.0	0.00891242130783004	16
3368	0.009892680748966648	0.004864021016559995	0.004745234394266112	0.9412427862820353	-1	0	0	0.2	1	1.0	5	0.5833333333333334	0.8	5	4	1	0	0	0.3333333333333333	6	2	7	0.0	0	0.8171191907671659	0.584701098855593	0.1653401491190826	0.9657116585783758	0.575834688562918	0.811163888344494	0.933852619803776	0.847171174441733	0	0	0.0	0.004745234394266112	22
2815	0.009490371130078883	0.004715002464286791	0.0012428998185969298	0.9442123224008935	-1	0	0	0.25	1	1.0	4	1.0	1.0	5	4	0	0	0	0.16666666666666666	6	1	6	0.0	0	0.8171191907671659	0.584701098855593	0.1653401491190826	0.9657116585783758	0.575834688562918	0.8180110357277953	0.933852619803776	0.8491176448391673	0	0	0.0	0.0012428998185969298	6
1523	0.01002133497149122	0.0029243478400037834	0.002242097161035251	0.9191160956498258	-1	0.5	1	0.5	3	0.5714285714285714	4	0.375	0.5714285714285714	5	4	3	0	0	0.6666666666666666	6	4	9	0.0	0.6666666666666666	0.8171191907671659	0.5873766088048368	0.1653401491190826	0.9856671137598334	0.5186511343239488	0.5974379489316938	0.933852619803776	0.8401795620822375	0	0	0.0	0.002242097161035251	116
2568	0.010013277981551412	0.005029458561652486	0.004302369843152587	0.9422521937231874	-1	0	0	0.2	1	1.0	5	0.5833333333333334	0.8	5	4	1	0	0	0.3333333333333333	6	2	7	0.0	0	0.8171191907671659	0.584701098855593	0.1653401491190826	0.9657116585783758	0.575834688562918	0.8180110357277953	0.933852619803776	0.8491176448391673	0	0	0.0	0.004302369843152587	21
3040	0.012712193788765746	0.007600565666598716	0.004941534715850463	0.9431615618070044	-1	0	0	0.3333333333333333	2	0.8333333333333334	5	0.5714285714285714	0.6666666666666666	5	4	2	0	0	0.2857142857142857	7	2	8	0.0	0.2857142857142857	0.8171191907671659	0.584701098855593	0.1653401491190826	0.9657116585783758	0.575834688562918	0.8180110357277953	0.933852619803776	0.8491176448391673	0	0	0.0	0.004941534715850463	128
2551	0.009942497803130985	0.004940541569827133	0.004786619888919225	0.9412319061196422	-1	0	0	0.2	1	1.0	5	0.5833333333333334	0.8	5	4	1	0	0	0.3333333333333333	6	2	7	0.0	0	0.8171191907671659	0.584701098855593	0.1653401491190826	0.9657116585783758	0.5561869422319692	0.8204459171312809	0.9322401211600931	0.8498184575984212	0	0	0.0	0.004786619888919225	19
4686	0.017881184307051257	0.009835856362736926	0.009167801685898737	0.9328445385636301	-1	0	0	0.2857142857142857	2	0.75	6	0.4166666666666667	0.75	8	6	1	0	0	0.375	8	3	10	0.0	1.0	0.8167353986483155	0.5755695917984837	0.27114233815583866	0.9705368923710159	0.575834688562918	0.8381445462916125	0.9252113220903069	0.8599172893998022	0	0	0.0	0.009167801685898737	13
40	0.003159201406971883	0.0031146045461924333	-0.0031137390336483124	0.9810943668366947	-1	0	0	0.3333333333333333	1	1.0	2	1.0	1.0	2	2	1	4	0	0.25	4	1	4	0.6666666666666666	0	0.4522221012024361	0.8888275014961025	0.7699888817540621	0.7435839225494955	0.49888130588500273	0.9590355971586166	0.9275407312771649	0.8907970318401951	0.75	1.0	0.10103171529635654	-0.0003113739033648312	7
3695	0.020886638349149087	0.010684548465395053	0.008205361209564006	0.9357084834012888	-1	0	0	0.2857142857142857	2	0.875	7	0.5555555555555556	0.75	7	6	2	0	0	0.2222222222222222	9	2	10	0.0	0.2222222222222222	0.8171191907671659	0.5797049636848298	0.1653401491190826	0.9766316336890594	0.575834688562918	0.8237152155314863	0.9322401211600931	0.8659178742021671	0	0	0.0	0.008205361209564006	70
4250	0.03569934331689477	0.030007911030110655	-0.030004207265822667	0.7390333076696657	-1	0	0	0.16666666666666666	1	1.0	6	1.0	1.0	6	6	1	0	0	0.125	8	1	8	0.0	0	0.8163516065294651	0.5173503367588091	0.37694452719259475	0.9715737077893922	0.5903469392982119	0.8169910095913215	0.9084353862888347	0.8454095153168238	0	0	0.0	-0.0030004207265822667	0
2023	0.009519030468954078	0.00473308320305901	0.004636638813819413	0.9412259790176698	-1	0	0	0.2	1	1.0	5	0.5833333333333334	0.8	5	4	1	0	0	0.3333333333333333	6	2	7	0.0	0	0.8171191907671659	0.584701098855593	0.1653401491190826	0.9657116585783758	0.575834688562918	0.8180110357277953	0.933852619803776	0.8491176448391673	0	0	0.0	0.004636638813819413	22
4091	0.017398388914754363	0.003934949973716886	-0.0027804965515463888	0.9550740019069057	-1	0	0	0.16666666666666666	1	1.0	7	0.5625	0.8571428571428571	7	6	1	0	0	0.25	8	2	9	0.0	0	0.8171191907671659	0.5885000784936905	0.1653401491190826	0.9517979504991166	0.5561869422319692	0.7915518768357458	0.933852619803776	0.8261152490277055	0	0	0.0	-0.00027804965515463887	4
440	0.0021375069019502865	0.0019933403429036826	-0.001992753775786627	0.9844915220069078	-1	0	0	1.0	2	0.0	0	0.75	0	1	0	1	0	0	1.0	2	2	3	0.0	0	0	0	0	0	0	0	0	0	0	0	0	-0.0001992753775786627	12
792	0.01208538514912462	0.006598732809778874	-0.005447868519064706	0.936965399758416	-1	0	0	0.3333333333333333	2	0.6666666666666666	4	0.4444444444444444	0.3333333333333333	3	2	4	0	0	0.5	6	3	8	0.0	0	0.8070769121987178	0.5125731065541168	0.8652932649694316	0.9784758445072121	0.5648293863895202	0.6672614949781871	0.8491062531876403	0.8206831582562506	0	0	0.0	-0.0005447868519064706	9
4581	0.017755087834388304	0.00967828734865414	0.009310803771024992	0.9328633900463146	-1	0	0	0.2857142857142857	2	0.75	6	0.4166666666666667	0.75	8	6	1	0	0	0.375	8	3	10	0.0	1.0	0.8167353986483155	0.5755695917984837	0.27114233815583866	0.9705368923710159	0.575834688562918	0.8381445462916125	0.9252113220903069	0.8599172893998022	0	0	0.0	0.009310803771024992	48
4013	0.0165242026828886	0.010263788007203008	0.009466335784239704	0.9327207587966905	-1	0	0	0.16666666666666666	1	1.0	7	0.5625	0.8571428571428571	7	6	1	0	0	0.25	8	2	9	0.0	0	0.8171191907671659	0.5797049636848298	0.1653401491190826	0.9766316336890594	0.575834688562918	0.7839660748475539	0.9322401211600931	0.8558293071375324	0	0	0.0	0.009466335784239704	27
3559	0.016099404743803888	0.009130072672219715	0.009058349054868211	0.925732997487266	-1	0	0	0.16666666666666666	1	1.0	7	0.5625	0.8571428571428571	7	6	1	0	0	0.25	8	2	9	0.0	0	0.8171191907671659	0.5797049636848298	0.1653401491190826	0.9766316336890594	0.575834688562918	0.7839660748475539	0.9322401211600931	0.8558293071375324	0	0	0.0	0.009058349054868211	90
1638	0.010398908056371071	0.0052548561611446285	-0.005199901679312544	0.9838356597371181	-1	0	0	0.25	1	1.0	3	1.0	1.0	4	3	0	0	0	0.2	5	1	5	0.0	0	0.8585841112386212	0.5820177366534621	0.14407118334403038	0.6077349366349529	0.5286692485568965	0.6064663667706753	0.9457335780741535	0.598795427764649	0	0	0.0	-0.0005199901679312544	1
2976	0.009881411961041682	0.004807015881245587	0.004635661046138839	0.9413491477942935	-1	0	0	0.2	1	1.0	5	0.5833333333333334	0.8	5	4	1	0	0	0.3333333333333333	6	2	7	0.0	0	0.8171191907671659	0.584701098855593	0.1653401491190826	0.9657116585783758	0.575834688562918	0.8180110357277953	0.933852619803776	0.8491176448391673	0	0	0.0	0.004635661046138839	31
1851	0.016246205317627174	0.003263267562232362	0.002951882045872901	0.9106355566385878	-1	0	0	0.3333333333333333	2	0.7142857142857143	5	0.5625	0.5714285714285714	5	4	3	0	0	1.0	4	4	9	0.0	0	0.8171191907671659	0.5872442825361158	0.1653401491190826	0.9839270671475827	0.5353115519480666	0.5881070799185826	0.9349584775665131	0.8330939343569458	0	0	0.0	0.002951882045872901	37
4454	0.016343048379112917	0.00930339687055404	0.00902326093090059	0.9306994248172745	-1	0	0	0.16666666666666666	1	1.0	7	0.5625	0.8571428571428571	7	6	1	0	0	0.25	8	2	9	0.0	0	0.8171191907671659	0.5797049636848298	0.1653401491190826	0.9766316336890594	0.5561869422319692	0.785489555147511	0.9322401211600931	0.856199825368637	0	0	0.0	0.00902326093090059	17
66	0.0029169709132471095	0.002136408313422768	-0.0020999258861234293	0.9827658902930649	-1	0	0	0.6666666666666666	2	0.5	1	0.6666666666666666	0.5	2	1	1	5	0	0.6666666666666666	3	2	4	1.0	0	0.3750461455701398	0.7671471508883654	0.20397738956844486	0.5060416741455602	0.8966734873461351	0.6819776276899637	0.9516557270444812	0.6592090889058774	0.5	1.0	0.4445332332385828	-0.00020999258861234294	9
3069	0.00967067189369695	0.00494234274156665	0.004831430513387214	0.9411480739896496	-1	0	0	0.2	1	1.0	5	0.5833333333333334	0.8	5	4	1	0	0	0.3333333333333333	6	2	7	0.0	0	0.8171191907671659	0.584701098855593	0.1653401491190826	0.9657116585783758	0.575834688562918	0.8180110357277953	0.933852619803776	0.8491176448391673	0	0	0.0	0.004831430513387214	108
4909	0.016945223157412856	0.009732279756753757	0.00951705570167349	0.9324578778958846	-1	0	0	0.2857142857142857	2	0.75	6	0.4166666666666667	0.75	8	6	1	0	0	0.375	8	3	10	0.0	1.0	0.8167353986483155	0.5755695917984837	0.27114233815583866	0.9705368923710159	0.5660108153974436	0.8301479608410822	0.9215194775700495	0.8575798686500592	0	0	0.0	0.00951705570167349	90
3875	0.01763899847067348	0.009534406337557082	0.009065252529262956	0.9329038887413027	-1	0	0	0.2857142857142857	2	0.75	6	0.4166666666666667	0.75	8	6	1	0	0	0.375	8	3	10	0.0	1.0	0.8167353986483155	0.5755695917984837	0.27114233815583866	0.9705368923710159	0.575834688562918	0.8381445462916125	0.9252113220903069	0.8599172893998022	0	0	0.0	0.009065252529262956	82
1938	0.010130267392050536	0.0046328877993196274	0.004405275752734379	0.9420748493099832	-1	0	0	0.2	1	1.0	5	0.5833333333333334	0.8	5	4	1	0	0	0.3333333333333333	6	2	7	0.0	0	0.8171191907671659	0.584701098855593	0.1653401491190826	0.9657116585783758	0.575834688562918	0.8180110357277953	0.933852619803776	0.8491176448391673	0	0	0.0	0.004405275752734379	44
3779	0.021835297239812503	0.0020542215729862996	-0.00038056268373252495	0.8969934607138758	-1	0	0	0.3333333333333333	2	0.8571428571428571	6	1.0	0.8571428571428571	7	6	1	0	0	0.1111111111111111	9	1	9	0.0	0.25	0.8171191907671659	0.5797049636848298	0.1653401491190826	0.9766316336890594	0.575834688562918	0.7839660748475539	0.9322401211600931	0.8558293071375324	0	0	0.0	-3.80562683732525e-05	2
1595	0.009491261997480998	0.004770413511131674	0.00163390824811361	0.9423820483176799	-1	0	0	0.25	1	1.0	4	1.0	1.0	5	4	0	0	0	0.16666666666666666	6	1	6	0.0	0	0.8171191907671659	0.584701098855593	0.1653401491190826	0.9657116585783758	0.575834688562918	0.8180110357277953	0.933852619803776	0.8491176448391673	0	0	0.0	0.00163390824811361	21
3051	0.00985705598412704	0.004823904789930572	0.004652318866784409	0.9415245297403546	-1	0	0	0.2	1	1.0	5	0.5833333333333334	0.8	5	4	1	0	0	0.3333333333333333	6	2	7	0.0	0	0.8171191907671659	0.584701098855593	0.1653401491190826	0.9657116585783758	0.575834688562918	0.8180110357277953	0.933852619803776	0.8491176448391673	0	0	0.0	0.004652318866784409	44
1968	0.012077031916693548	0.0015292092065645794	-0.00024000875587270064	0.9465614394587923	-1	0	0	0.2	1	1.0	5	0.5833333333333334	0.8	5	4	1	0	0	0.3333333333333333	6	2	7	0.0	0	0.8171191907671659	0.584701098855593	0.20249599461562867	0.9625628508446111	0.575834688562918	0.8180110357277953	0.9229080843224123	0.8451847321759336	0	0	0.0	-2.4000875587270064e-05	10
4805	0.01737617178891572	0.009637797343206392	0.009114151113251926	0.9323226460963137	-1	0	0	0.2857142857142857	2	0.75	6	0.4166666666666667	0.75	8	6	1	0	0	0.375	8	3	10	0.0	1.0	0.8167353986483155	0.5755695917984837	0.27114233815583866	0.9705368923710159	0.575834688562918	0.8381445462916125	0.9252113220903069	0.8599172893998022	0	0	0.0	0.009114151113251926	8
2799	0.009951689219407766	0.004898009973271499	0.00458888886843623	0.9415769752245784	-1	0	0	0.2	1	1.0	5	0.5833333333333334	0.8	5	4	1	0	0	0.3333333333333333	6	2	7	0.0	0	0.8171191907671659	0.584701098855593	0.1653401491190826	0.9657116585783758	0.575834688562918	0.811163888344494	0.933852619803776	0.847171174441733	0	0	0.0	0.00458888886843623	50
3584	0.013195696329903752	0.00674489832203809	0.004580739881678998	0.9391619436149077	-1	0	0	0.2	1	1.0	5	1.0	1.0	6	5	0	0	0	0.14285714285714285	7	1	7	0.0	0	0.8167353986483155	0.5802765475702385	0.27114233815583866	0.9547011314036172	0.5660108153974436	0.8551275301326466	0.9215194775700495	0.8475879976521893	0	0	0.0	0.004580739881678998	24
423	0.010614974662897741	0.0037089420761932082	-0.0013596049125384892	0.953126801332095	-1	0.5	1	0.42857142857142855	3	0.625	5	0.5555555555555556	0.375	5	3	4	0	0	0.5	6	3	10	0.0	0	0.8171191907671659	0.6606793394954413	0.5018958376879047	0.9579548073907984	0.5186511343239488	0.7602840444839636	0.9292687438551397	0.8387385396062437	0	0	0.0	-0.00013596049125384893	26
637	0.002480994670186006	0.0024608774118733087	-0.0024605518198224903	0.9758525013021091	-1	1.0	1	0.8	4	0.4	2	0.4375	0.4	4	2	2	0	0	1.0	4	4	7	0.0	0.6666666666666666	0.41078351420016057	0.9647895196965974	0.7165880514498831	0.869892475974929	0.5588572470780057	0.9283032509398409	0.9181698647096239	0.9302474002084302	0	0	0.0	-0.00024605518198224906	17
4631	0.017893023533924912	0.009977617406783972	0.009436427347027588	0.9321720383096719	-1	0	0	0.2857142857142857	2	0.75	6	0.4166666666666667	0.75	8	6	1	0	0	0.375	8	3	10	0.0	1.0	0.8167353986483155	0.5755695917984837	0.27114233815583866	0.9705368923710159	0.575834688562918	0.8381445462916125	0.9252113220903069	0.8599172893998022	0	0	0.0	0.009436427347027588	33
1408	0.009334351323360015	0.002849034687777421	-0.0027645310064797366	0.9585438861229971	-1	0	0	0.2	1	1.0	5	0.5833333333333334	0.8	5	4	1	0	0	0.3333333333333333	6	2	7	0.0	0	0.8171191907671659	0.584701098855593	0.1653401491190826	0.9657116585783758	0.575834688562918	0.8180110357277953	0.933852619803776	0.8491176448391673	0	0	0.0	-0.00027645310064797364	5
1553	0.011675600902174227	0.004199860404594358	-0.0005229992830598652	0.9373727580879267	-1	0	0	0.2857142857142857	2	0.75	6	0.4166666666666667	0.5	5	4	4	0	0	0.375	8	3	10	0.0	0	0.8089825142869508	0.5304644551926045	0.7276149173742554	0.9722210326742632	0.5648293863895202	0.6832299559165641	0.9203367409089072	0.8148728876003889	0	0	0.0	-5.229992830598652e-05	3
4927	0.017956471307458862	0.009877530597605308	0.009382643257532514	0.9326732784500178	-1	0	0	0.2857142857142857	2	0.75	6	0.4166666666666667	0.75	8	6	1	0	0	0.375	8	3	10	0.0	1.0	0.8167353986483155	0.5755695917984837	0.27114233815583866	0.9705368923710159	0.575834688562918	0.8381445462916125	0.9252113220903069	0.8599172893998022	0	0	0.0	0.009382643257532514	25
675	0.00955550638902508	0.004689651533206897	-0.002780392858355672	0.9734474169599404	-1	0	0	0.375	3	0.7777777777777778	7	0.4074074074074074	0.6666666666666666	8	6	2	1	0	0.3333333333333333	3	9	11	0.16666666666666666	0.6666666666666666	0.9346433766044726	0.7435705700795973	0.5299425331562333	0.9002256489683865	0.856739105687568	0.9588836479721118	0.9041975885181383	0.894532913940451	1.0	0.625	0.0	-0.00027803928583556724	3
3906	0.02088549372227818	0.010424923029583817	0.006924137363534614	0.9355969862069959	-1	0	0	0.2857142857142857	2	0.875	7	0.5555555555555556	0.75	7	6	2	0	0	0.2222222222222222	9	2	10	0.0	0.2222222222222222	0.8171191907671659	0.5797049636848298	0.1653401491190826	0.9766316336890594	0.575834688562918	0.7839660748475539	0.9322401211600931	0.8558293071375324	0	0	0.0	0.006924137363534614	7
2950	0.00958470944355616	0.002593448659425105	0.0024554643091350544	0.9370894975142696	-1	0	0	0.2	1	1.0	5	0.5833333333333334	0.8	5	4	1	0	0	0.3333333333333333	6	2	7	0.0	0	0.8171191907671659	0.904209710867132	0.1653401491190826	0.9751984840927544	0.5011515548818238	0.6292279836022063	0.933852619803776	0.8955298506688756	0	0	0.0	0.0024554643091350544	10
1183	0.008777128142127876	0.004034822433744977	-0.003990389355881752	0.9651168338200056	-1	0.5	2	0.6	6	0.5	6	0.4	0.4166666666666667	11	5	2	0	0	0.7142857142857143	5	7	14	0.0	0.5714285714285714	0.9262224649050526	0.8917734572634971	0.7269411215916287	0.9305149214793398	0.8995613141239016	0.9573199181887722	0.9194636541442228	0.9311616750999733	0	0	0.0	-0.0003990389355881752	5
1325	0.009460817993936716	0.005016599760231044	0.0020247035337704012	0.9421326928275846	-1	0	0	0.25	1	1.0	4	1.0	1.0	5	4	0	0	0	0.16666666666666666	6	1	6	0.0	0	0.8171191907671659	0.584701098855593	0.1653401491190826	0.9657116585783758	0.575834688562918	0.8180110357277953	0.933852619803776	0.8491176448391673	0	0	0.0	0.0020247035337704012	26
1527	0.009529973690614429	0.004366963255609104	0.0020628068542760314	0.9419418194768207	-1	0	0	0.25	1	1.0	4	1.0	1.0	5	4	0	0	0	0.16666666666666666	6	1	6	0.0	0	0.8171191907671659	0.584701098855593	0.1653401491190826	0.9657116585783758	0.575834688562918	0.8180110357277953	0.933852619803776	0.8491176448391673	0	0	0.0	0.0020628068542760314	52
1085	0.00950341147554695	0.0029297436261109255	-0.0027547698355991452	0.9594542841762326	-1	0	0	0.2	1	1.0	5	0.5833333333333334	0.8	5	4	1	0	0	0.3333333333333333	6	2	7	0.0	0	0.8171191907671659	0.584701098855593	0.1653401491190826	0.9657116585783758	0.575834688562918	0.8180110357277953	0.933852619803776	0.8491176448391673	0	0	0.0	-0.00027547698355991453	14
3006	0.009870891780048133	0.004834716958974246	0.004691055721870185	0.9413242937855708	-1	0	0	0.2	1	1.0	5	0.5833333333333334	0.8	5	4	1	0	0	0.3333333333333333	6	2	7	0.0	0	0.8171191907671659	0.584701098855593	0.1653401491190826	0.9657116585783758	0.575834688562918	0.8180110357277953	0.933852619803776	0.8491176448391673	0	0	0.0	0.004691055721870185	13
1584	0.009764815484929863	0.004850309814938922	0.0017923345340129973	0.9418032264431843	-1	0	0	0.25	1	1.0	4	1.0	1.0	5	4	0	0	0	0.16666666666666666	6	1	6	0.0	0	0.8171191907671659	0.584701098855593	0.1653401491190826	0.9657116585783758	0.575834688562918	0.8180110357277953	0.933852619803776	0.8491176448391673	0	0	0.0	0.0017923345340129973	10
3853	0.016986033124947984	0.010012605483105246	0.009153277812393475	0.9335004187098084	-1	0	0	0.16666666666666666	1	1.0	7	0.5625	0.8571428571428571	7	6	1	0	0	0.25	8	2	9	0.0	0	0.8171191907671659	0.5797049636848298	0.1653401491190826	0.9766316336890594	0.575834688562918	0.7784739328745562	0.9322401211600931	0.8545025965154563	0	0	0.0	0.009153277812393475	52
1705	0.012098352229374719	0.006760926829893789	-0.006407964215247077	0.9796016558098098	-1	0	0	0.4	2	0.8	4	0.5833333333333334	0.8	6	4	0	0	0	0.3333333333333333	6	2	7	0.0	0	0.8267466656837111	0.577495593769731	0.19756655929010736	0.9562247630277892	0.5660108153974436	0.8001390774629207	0.9281819369926831	0.8312524628997624	0	0	0.0	-0.0006407964215247076	2
2155	0.01016179926324586	0.004885352956499747	0.004594550665934891	0.9418143343616333	-1	0	0	0.2	1	1.0	5	0.5833333333333334	0.8	5	4	1	0	0	0.3333333333333333	6	2	7	0.0	0	0.8171191907671659	0.584701098855593	0.1653401491190826	0.9657116585783758	0.575834688562918	0.8180110357277953	0.933852619803776	0.8491176448391673	0	0	0.0	0.004594550665934891	28
4950	0.01804274470897018	0.010196031239262509	0.009745825738512643	0.9376923959929874	-1	0	0	0.16666666666666666	1	1.0	7	0.5625	0.8571428571428571	7	6	1	0	0	0.25	8	2	9	0.0	0	0.8171191907671659	0.5742686269652455	0.1653401491190826	0.9766316336890594	0.575834688562918	0.7784739328745562	0.9322401211600931	0.8535770860962839	0	0	0.0	0.009745825738512643	17
2647	0.010020122017569801	0.004779466838962931	0.004379481076153885	0.9426058894355858	-1	0	0	0.2	1	1.0	5	0.5833333333333334	0.8	5	4	1	0	0	0.3333333333333333	6	2	7	0.0	0	0.8171191907671659	0.584701098855593	0.1653401491190826	0.9657116585783758	0.575834688562918	0.8180110357277953	0.933852619803776	0.8491176448391673	0	0	0.0	0.004379481076153885	13
1650	0.009177044940786477	0.004749299240378254	0.002042317520528767	0.9418567970592877	-1	0	0	0.25	1	1.0	4	1.0	1.0	5	4	0	0	0	0.16666666666666666	6	1	6	0.0	0	0.8171191907671659	0.584701098855593	0.1653401491190826	0.9657116585783758	0.575834688562918	0.8180110357277953	0.933852619803776	0.8491176448391673	0	0	0.0	0.002042317520528767	38
3278	0.013275744593795867	0.007470016699559358	0.0034013690068397232	0.9464998375612977	-1	0	0	0.3333333333333333	2	0.8333333333333334	5	0.5714285714285714	0.6666666666666666	5	4	2	0	0	0.2857142857142857	7	2	8	0.0	0.2857142857142857	0.8171191907671659	0.584701098855593	0.1653401491190826	0.9657116585783758	0.575834688562918	0.8180110357277953	0.933852619803776	0.8491176448391673	0	0	0.0	0.0034013690068397232	17
3052	0.016373058336319173	0.009052014107254867	0.008980462433852114	0.9259409188222529	-1	0	0	0.16666666666666666	1	1.0	7	0.5625	0.8571428571428571	7	6	1	0	0	0.25	8	2	9	0.0	0	0.8171191907671659	0.5797049636848298	0.1653401491190826	0.9766316336890594	0.575834688562918	0.7839660748475539	0.9322401211600931	0.8558293071375324	0	0	0.0	0.008980462433852114	119
4943	0.017956472669940163	0.010143550734258128	0.009594605135303006	0.9320809630818403	-1	0	0	0.2857142857142857	2	0.75	6	0.4166666666666667	0.75	8	6	1	0	0	0.375	8	3	10	0.0	1.0	0.8167353986483155	0.5755695917984837	0.27114233815583866	0.9705368923710159	0.575834688562918	0.8381445462916125	0.9252113220903069	0.8599172893998022	0	0	0.0	0.009594605135303006	17
3865	0.010129765310557171	0.004927619416096812	0.004605554586863399	0.9418300531986278	-1	0	0	0.2	1	1.0	5	0.5833333333333334	0.8	5	4	1	0	0	0.3333333333333333	6	2	7	0.0	0	0.8171191907671659	0.584701098855593	0.1653401491190826	0.9657116585783758	0.678735751070338	0.8023901617457384	0.9455308602272243	0.8447259793388893	0	0	0.0	0.004605554586863399	12
554	0.0020241676499775795	0.0018845586382752663	-0.0018845446678911284	0.9746064161430659	-1	0	0	0.6666666666666666	2	0.5	1	0.6666666666666666	0.5	2	1	1	0	0	0.6666666666666666	2	3	4	0.0	0	0.8150450829516098	0.7004894292188933	0.46682285870850676	0.6086534181207743	0.8188116218989325	0.5196058299684105	0.8433063133931364	0.6122032210788392	0	0	0.0	-0.00018845446678911285	54
44	0.007627785865774574	0.004420860327613119	-0.004415259375550108	0.9784683960671172	-1	0	0	0.5	3	0.7142857142857143	5	0.75	0.42857142857142855	5	3	3	1	0	0.3333333333333333	2	6	9	0.125	0.2857142857142857	0.6113207273414429	0.9479706821415208	0.40778061913052355	0.9134816781287578	0.47636153976165635	0.9115626816911049	0.9095703533968201	0.9262704930900165	1.0	0.8	0.0	-0.0004415259375550108	2
4224	0.01544099825938818	0.006985756018919536	0.006588517585468633	0.930830757591619	-1	0	0	0.16666666666666666	1	1.0	6	1.0	1.0	7	6	0	0	0	0.125	8	1	8	0.0	0	0.8171191907671659	0.5797049636848298	0.1653401491190826	0.9766316336890594	0.575834688562918	0.7784739328745562	0.9322401211600931	0.8545025965154563	0	0	0.0	0.006588517585468633	8
1414	0.00952408309958787	0.0047669768025437225	0.002060380185045514	0.941846853266372	-1	0	0	0.25	1	1.0	4	1.0	1.0	5	4	0	0	0	0.16666666666666666	6	1	6	0.0	0	0.8171191907671659	0.584701098855593	0.1653401491190826	0.9657116585783758	0.575834688562918	0.8180110357277953	0.933852619803776	0.8491176448391673	0	0	0.0	0.002060380185045514	96
4780	0.018095368889680934	0.009754056490230886	0.009150432180152102	0.9324268291272545	-1	0	0	0.2857142857142857	2	0.75	6	0.4166666666666667	0.75	8	6	1	0	0	0.375	8	3	10	0.0	1.0	0.8167353986483155	0.5755695917984837	0.27114233815583866	0.9705368923710159	0.575834688562918	0.8381445462916125	0.9252113220903069	0.8599172893998022	0	0	0.0	0.009150432180152102	18
1519	0.009584232976455448	0.005183719817746054	0.0012186047128046396	0.9432898578405422	-1	0	0	0.25	1	1.0	4	1.0	1.0	5	4	0	0	0	0.16666666666666666	6	1	6	0.0	0	0.8171191907671659	0.584701098855593	0.1653401491190826	0.9657116585783758	0.618437348163161	0.8002602246509326	0.9436272809096536	0.8441401388098402	0	0	0.0	0.0012186047128046396	27
4138	0.017678762164576853	0.00968954913959678	0.009244261602775446	0.9324338357100591	-1	0	0	0.2857142857142857	2	0.75	6	0.4166666666666667	0.75	8	6	1	0	0	0.375	8	3	10	0.0	1.0	0.8167353986483155	0.5755695917984837	0.27114233815583866	0.9705368923710159	0.575834688562918	0.8381445462916125	0.9252113220903069	0.8599172893998022	0	0	0.0	0.009244261602775446	24
3826	0.021340583017333974	0.00111437317767685	-0.0006802031033213202	0.9434849412849933	-1	0	0	0.2857142857142857	2	0.875	7	0.5555555555555556	0.75	7	6	2	0	0	0.2222222222222222	9	2	10	0.0	0.2222222222222222	0.8163516065294651	0.5798220113942241	0.1653401491190826	0.9480132241755854	0.575834688562918	0.8369510392149314	0.9322401211600931	0.8348473871649933	0	0	0.0	-6.802031033213202e-05	4
2348	0.0092807780454441	0.004762430645987799	0.0021116457414696744	0.9414625894278406	-1	0	0	0.25	1	1.0	4	1.0	1.0	5	4	0	0	0	0.16666666666666666	6	1	6	0.0	0	0.8171191907671659	0.584701098855593	0.1653401491190826	0.9657116585783758	0.575834688562918	0.8180110357277953	0.933852619803776	0.8491176448391673	0	0	0.0	0.0021116457414696744	7
2292	0.00987064281623521	0.004831308662692491	0.004452358362650686	0.9421997611260776	-1	0	0	0.2	1	1.0	5	0.5833333333333334	0.8	5	4	1	0	0	0.3333333333333333	6	2	7	0.0	0	0.8171191907671659	0.584701098855593	0.1653401491190826	0.9657116585783758	0.575834688562918	0.8180110357277953	0.933852619803776	0.8491176448391673	0	0	0.0	0.004452358362650686	26
444	0.0020672895125281743	0.0017392954029867445	-0.0017388831203684447	0.9813092470465753	-1	0	0	0.6666666666666666	2	0.5	1	0.6666666666666666	0.5	2	1	1	0	0	0.6666666666666666	2	3	4	0.0	0	0.5355855138036075	0.9653955758491922	0.32852724625119617	0.9001862256883596	0.6580578330535911	0.7735524967325287	0.9394967079263217	0.9048324488947395	0	0	0.0	-0.00017388831203684447	83
255	0.0019182626271319432	0.0018901961861650224	-0.0018886931604322305	0.9847411685738342	-1	0	0	1.0	2	0.0	0	0.75	0	2	0	0	0	0	1.0	2	2	3	0.0	0	0	0	0	0	0	0	0	0	0	0	0	-0.00018886931604322304	14
284	0.016989062045749695	0.003891470011543183	0.0007248050829290516	0.9513291671579543	-1	0.25	1	0.3	3	0.7692307692307693	10	0.3	0.6153846153846154	10	8	4	3	0	0.5	10	5	15	0.3	0.2	0.9287013655880536	0.9240713761325059	0.5114282734209705	0.8934367739407513	0.4605633425942804	0.9665498098944795	0.9445350059279295	0.9348078950418915	0.2	0.3	0.0	0.0007248050829290516	51
2133	0.00991336285169727	0.004866560410529248	0.00461703774851128	0.9415813376762344	-1	0	0	0.2	1	1.0	5	0.5833333333333334	0.8	5	4	1	0	0	0.3333333333333333	6	2	7	0.0	0	0.8171191907671659	0.584701098855593	0.1653401491190826	0.9657116585783758	0.575834688562918	0.8180110357277953	0.933852619803776	0.8491176448391673	0	0	0.0	0.00461703774851128	19
221	0.001823618609626047	0.0017709138247535919	-0.0017697141425999808	0.9834483576238172	-1	0	0	1.0	1	0	0	1.0	0	1	0	0	1	0	0.5	2	1	2	0.3333333333333333	0	0	0	0	0	0	0	0	0	0	0	0	-0.00017697141425999807	45
4917	0.017725457425420418	0.009901854726331979	0.009350907301352419	0.9321676612671743	-1	0	0	0.2857142857142857	2	0.75	6	0.4166666666666667	0.75	8	6	1	0	0	0.375	8	3	10	0.0	1.0	0.8167353986483155	0.5755695917984837	0.27114233815583866	0.9705368923710159	0.575834688562918	0.8381445462916125	0.9252113220903069	0.8599172893998022	0	0	0.0	0.009350907301352419	18
4788	0.017597756649666736	0.00992862494814444	0.009541060600509408	0.9324022447721574	-1	0	0	0.2857142857142857	2	0.75	6	0.4166666666666667	0.75	8	6	1	0	0	0.375	8	3	10	0.0	1.0	0.8167353986483155	0.5755695917984837	0.27114233815583866	0.9705368923710159	0.575834688562918	0.8381445462916125	0.9252113220903069	0.8599172893998022	0	0	0.0	0.009541060600509408	29
3027	0.012807383610034289	0.0038359679171912184	-0.003832013334677702	0.9455669349257582	-1	0	0	0.25	1	1.0	4	1.0	1.0	5	4	0	0	0	0.16666666666666666	6	1	6	0.0	0	0.8163516065294651	0.5688507081872597	0.37694452719259475	0.9580972490601188	0.5903469392982119	0.8514619765651941	0.9092677483264241	0.8478226805549002	0	0	0.0	-0.00038320133346777017	3
1327	0.010057107461746402	0.003342696281144724	-0.0006168600460117155	0.9554977490304538	-1	0	0	0.3333333333333333	2	0.6666666666666666	4	0.4444444444444444	0.5	3	3	4	1	0	0.5	6	3	8	0.08333333333333333	0	0.8089825142869508	0.5154189503520379	0.9539761499922171	0.9786371715739903	0.5561869422319692	0.5665474678919912	0.8629967496405216	0.7997385064529644	1.0	0.3333333333333333	0.0	-6.168600460117155e-05	14
89	None	None	None	None	None	0	0	0.625	5	0.4	4	0.42857142857142855	0.3	7	3	4	4	0	0.5714285714285714	7	4	12	0.5	0.4444444444444444	0.2810657452811224	0.8812412965267321	0.4979791663460465	0.8634062781631199	0.6666316018338355	0.9368509369472983	0.8817830175673568	0.8985952486936106	0.42857142857142855	0.2857142857142857	0.0	None	0
3435	0.01920628667243549	0.009397804805849598	-0.009067408594182083	0.9441139930781359	-1	0	0	0.3333333333333333	2	0.8333333333333334	5	0.5714285714285714	0.6666666666666666	5	4	2	0	0	0.2857142857142857	7	2	8	0.0	0.2857142857142857	0.8163516065294651	0.63390009200248	0.1653401491190826	0.9657116585783758	0.575834688562918	0.8180110357277953	0.9187068333864271	0.8577416598750492	0	0	0.0	-0.0009067408594182083	0
5024	0.01798453227404885	0.00983992928724291	0.009302516455782065	0.932209183467659	-1	0	0	0.2857142857142857	2	0.75	6	0.4166666666666667	0.75	8	6	1	0	0	0.375	8	3	10	0.0	1.0	0.8167353986483155	0.5755695917984837	0.27114233815583866	0.9705368923710159	0.5660108153974436	0.8301479608410822	0.9215194775700495	0.8575798686500592	0	0	0.0	0.009302516455782065	35
563	0.013050510991308738	0.002459276964701931	-0.00038337616085866666	0.9547918493352094	-1	0	0	0.25	2	0.7777777777777778	7	0.34375	0.7777777777777778	9	7	1	0	0	0.5	8	4	11	0.0	0.2857142857142857	0.940273758769635	0.8609813361214915	0.7412011804418446	0.951323687959205	0.5569240874539098	0.9426649062796258	0.8788088293577366	0.9263531952544419	0	0	0.0	-3.8337616085866665e-05	97
1467	0.009217089886846098	0.00450626990915532	0.0020596045065134697	0.9425896141742749	-1	0	0	0.25	1	1.0	4	1.0	1.0	5	4	0	0	0	0.16666666666666666	6	1	6	0.0	0	0.8171191907671659	0.584701098855593	0.1653401491190826	0.9657116585783758	0.575834688562918	0.8180110357277953	0.933852619803776	0.8491176448391673	0	0	0.0	0.0020596045065134697	16
857	0.004231618962469473	0.0015183265934773104	-0.0009578267821259551	0.9831387976135734	-1	0	0	0.6666666666666666	2	0.5	1	1.0	0.5	3	1	0	0	0	0.25	4	1	4	0.0	0.6666666666666666	0.8163516065294651	0.6239581647370233	0.3531296658352077	0.7587864228889857	0.8394740771058291	0.853901645884333	0.9092677483264241	0.7575545527061449	0	0	0.0	-9.578267821259551e-05	27
814	0.0035188447951978803	0.003366260412439978	-0.003364022688287916	0.9818402032581676	-1	0	0	0.5	2	0.75	3	0.75	0.5	3	2	2	3	0	0.5	4	2	6	0.42857142857142855	0	0.9346433766044726	0.9158678083528459	0.5183665705561609	0.639633253440825	0.1706524066799137	0.9803451783564231	0.9579133591414525	0.908068758459929	0.3333333333333333	0.6666666666666666	0.0	-0.0003364022688287916	3
4271	0.01652832451276854	0.009050445670484035	0.00891862418027968	0.928209606997407	-1	0	0	0.16666666666666666	1	1.0	7	0.5625	0.8571428571428571	7	6	1	0	0	0.25	8	2	9	0.0	0	0.8171191907671659	0.5797049636848298	0.1653401491190826	0.9766316336890594	0.575834688562918	0.7784739328745562	0.9322401211600931	0.8545025965154563	0	0	0.0	0.00891862418027968	26
1665	0.009589340042645248	0.004844582659834982	0.004735887280105552	0.9409929303251078	-1	0	0	0.2	1	1.0	5	0.5833333333333334	0.8	5	4	1	0	0	0.3333333333333333	6	2	7	0.0	0	0.8171191907671659	0.584701098855593	0.1653401491190826	0.9657116585783758	0.575834688562918	0.8180110357277953	0.933852619803776	0.8491176448391673	0	0	0.0	0.004735887280105552	50
4935	0.010823097892022064	0.006362560886523344	-0.006281300509515377	0.9370305602649818	-1	0	0	0.2857142857142857	2	0.75	6	0.4166666666666667	0.75	8	6	1	0	0	0.375	8	3	10	0.0	1.0	0.8167353986483155	0.5755695917984837	0.35034743308897326	0.9676072078317518	0.575834688562918	0.8381445462916125	0.8938585644446387	0.8559432093034767	0	0	0.0	-0.0006281300509515377	2
3488	0.016341618818610133	0.009635886058510979	0.008669380087181485	0.9334151429887962	-1	0	0	0.16666666666666666	1	1.0	7	0.5625	0.8571428571428571	7	6	1	0	0	0.25	8	2	9	0.0	0	0.8171191907671659	0.5797049636848298	0.1653401491190826	0.9766316336890594	0.575834688562918	0.7839660748475539	0.9322401211600931	0.8558293071375324	0	0	0.0	0.008669380087181485	17
344	0.0022451137777438506	0.0020443033457120652	-0.0020435090744056503	0.9839070845321272	-1	0	0	1.0	2	0.0	0	0.75	0	2	0	0	0	0	1.0	2	2	3	0.0	0	0	0	0	0	0	0	0	0	0	0	0	-0.00020435090744056503	16
3666	0.01301506308243524	0.007764008335176381	0.004564799917310704	0.9438553092121066	-1	0	0	0.3333333333333333	2	0.8333333333333334	5	0.5714285714285714	0.6666666666666666	5	4	2	0	0	0.2857142857142857	7	2	8	0.0	0.2857142857142857	0.8171191907671659	0.584701098855593	0.1653401491190826	0.9657116585783758	0.575834688562918	0.8180110357277953	0.933852619803776	0.8491176448391673	0	0	0.0	0.004564799917310704	18
4673	0.015539773265480346	0.007393778188378072	-0.005090077025834858	0.9816230920698388	-1	0	0	0.375	3	0.6666666666666666	6	0.4583333333333333	0.6666666666666666	9	6	1	0	0	0.375	8	3	11	0.0	0.6666666666666666	0.8171191907671659	0.5715325078575408	0.22979296946113212	0.9659808878860289	0.575834688562918	0.8279263683770239	0.9239005456146165	0.8500648704360352	0	0	0.0	-0.0005090077025834858	2
4373	0.018257792485534868	0.010035387717875483	0.009272796298123907	0.9327252122807157	-1	0	0	0.2857142857142857	2	0.75	6	0.4166666666666667	0.75	8	6	1	0	0	0.375	8	3	10	0.0	1.0	0.8167353986483155	0.5755695917984837	0.27114233815583866	0.9705368923710159	0.575834688562918	0.8381445462916125	0.9252113220903069	0.8599172893998022	0	0	0.0	0.009272796298123907	47
2104	0.00995539962430426	0.004822583804304077	0.004603819172148216	0.9414191143443209	-1	0	0	0.2	1	1.0	5	0.5833333333333334	0.8	5	4	1	0	0	0.3333333333333333	6	2	7	0.0	0	0.8171191907671659	0.584701098855593	0.1653401491190826	0.9657116585783758	0.575834688562918	0.8180110357277953	0.933852619803776	0.8491176448391673	0	0	0.0	0.004603819172148216	39
3599	0.016805932428114085	0.009763987855762785	0.009018200548062754	0.932971883406249	-1	0	0	0.16666666666666666	1	1.0	7	0.5625	0.8571428571428571	7	6	1	0	0	0.25	8	2	9	0.0	0	0.8171191907671659	0.5797049636848298	0.1653401491190826	0.9766316336890594	0.575834688562918	0.7839660748475539	0.9322401211600931	0.8558293071375324	0	0	0.0	0.009018200548062754	13
4864	0.017731873285743775	0.01001807393084468	0.009509027131326567	0.9326179047299036	-1	0	0	0.2857142857142857	2	0.75	6	0.4166666666666667	0.75	8	6	1	0	0	0.375	8	3	10	0.0	1.0	0.8167353986483155	0.5755695917984837	0.27114233815583866	0.9705368923710159	0.575834688562918	0.8277616579066659	0.9215194775700495	0.8568932977412618	0	0	0.0	0.009509027131326567	72
4477	0.017695976084847895	0.009987402734090439	0.009616246101823482	0.9321018015525064	-1	0	0	0.2857142857142857	2	0.75	6	0.4166666666666667	0.75	8	6	1	0	0	0.375	8	3	10	0.0	1.0	0.8167353986483155	0.5755695917984837	0.27114233815583866	0.9705368923710159	0.575834688562918	0.8277616579066659	0.9215194775700495	0.8568932977412618	0	0	0.0	0.009616246101823482	43
3539	0.013012104820976679	0.007757735613459442	0.004694252794683095	0.9436965549022688	-1	0	0	0.3333333333333333	2	0.8333333333333334	5	0.5714285714285714	0.6666666666666666	5	4	2	0	0	0.2857142857142857	7	2	8	0.0	0.2857142857142857	0.8171191907671659	0.584701098855593	0.1653401491190826	0.9657116585783758	0.575834688562918	0.8180110357277953	0.933852619803776	0.8491176448391673	0	0	0.0	0.004694252794683095	34
4667	0.017612791480209486	0.009899915218774138	0.009276395942087581	0.932328073908721	-1	0	0	0.2857142857142857	2	0.75	6	0.4166666666666667	0.75	8	6	1	0	0	0.375	8	3	10	0.0	1.0	0.8167353986483155	0.5755695917984837	0.27114233815583866	0.9705368923710159	0.575834688562918	0.8381445462916125	0.9252113220903069	0.8599172893998022	0	0	0.0	0.009276395942087581	19
3728	0.025389042509870806	0.0059663993716889095	-0.003941405907901885	0.5151232760100011	-1	0	0	0.2857142857142857	2	0.875	7	1.0	0.875	8	7	1	0	0	0.1	10	1	10	0.0	0.2222222222222222	0.8171191907671659	0.5849431881504841	0.1653401491190826	0.974128903121744	0.5660108153974436	0.7771060425264469	0.9330508767171846	0.8507038841490595	0	0	0.0	-0.0003941405907901885	4
808	0.008255286919139192	0.0021505549553469173	0.00043432736859823503	0.9536150258348979	-1	0	0	0.3333333333333333	2	0.6666666666666666	4	0.4444444444444444	0.5	3	3	4	0	0	0.5	6	3	8	0.0	0	0.8089825142869508	0.5154189503520379	0.9539761499922171	0.9786371715739903	0.575834688562918	0.5844776369992758	0.8629967496405216	0.8036284745378092	0	0	0.0	0.00043432736859823503	92
3659	0.009857613789835077	0.004689086601854576	0.00441386350861196	0.9414706348129585	-1	0	0	0.2	1	1.0	5	0.5833333333333334	0.8	5	4	1	0	0	0.3333333333333333	6	2	7	0.0	0	0.8171191907671659	0.584701098855593	0.1653401491190826	0.9657116585783758	0.575834688562918	0.8180110357277953	0.933852619803776	0.8491176448391673	0	0	0.0	0.00441386350861196	14
4816	0.01741159138447225	0.010093914012006489	0.00981365919999594	0.9319432196378049	-1	0	0	0.2857142857142857	2	0.75	6	0.4166666666666667	0.75	8	6	1	0	0	0.375	8	3	10	0.0	1.0	0.8167353986483155	0.5755695917984837	0.27114233815583866	0.9705368923710159	0.575834688562918	0.8381445462916125	0.9252113220903069	0.8599172893998022	0	0	0.0	0.00981365919999594	66
2795	0.009786504409178049	0.004603995258712001	0.004375052293451211	0.9420599758845386	-1	0	0	0.2	1	1.0	5	0.5833333333333334	0.8	5	4	1	0	0	0.3333333333333333	6	2	7	0.0	0	0.8171191907671659	0.584701098855593	0.1653401491190826	0.9657116585783758	0.575834688562918	0.811163888344494	0.933852619803776	0.847171174441733	0	0	0.0	0.004375052293451211	15
4916	0.015960593849564803	0.003562356596058665	6.601457091006821e-05	0.9754553654539772	-1	0	0	0.25	2	0.8888888888888888	8	0.6111111111111112	0.7777777777777778	9	7	1	0	0	0.2222222222222222	9	2	11	0.0	0	0.8163516065294651	0.8579833350624093	0.22979296946113212	0.8713905434468239	0.5661674737929235	0.8613549820454137	0.9322401211600931	0.8636779692369692	0	0	0.0	6.601457091006821e-05	7
768	0.00928490583823251	0.003524785091117526	-0.0011458163454268833	0.9579737519741011	-1	0	0	0.4	2	0.6	3	0.5833333333333334	0.6	3	3	3	0	0	0.3333333333333333	6	2	7	0.0	0	0.8089825142869508	0.5154189503520379	0.9539761499922171	0.9786371715739903	0.575834688562918	0.6900626215423157	0.9074516899591091	0.8266695753207388	0	0	0.0	-0.00011458163454268832	77
2178	0.012447604804373518	0.008061294049282774	-0.007367630853785696	0.9806325933743234	-1	0	0	0.3333333333333333	2	0.8333333333333334	5	0.4444444444444444	0.6666666666666666	6	4	1	0	0	0.5	6	3	8	0.0	0	0.8267466656837111	0.577495593769731	0.19756655929010736	0.9562247630277892	0.5660108153974436	0.8001390774629207	0.9281819369926831	0.8312524628997624	0	0	0.0	-0.0007367630853785695	2
446	0.0034365334893669266	0.003067746920094061	-0.003065644082085616	0.9749484814640235	-1	1.0	1	1.0	4	0.25	1	0.5	0.25	4	1	1	2	0	0.75	3	4	6	0.6666666666666666	1.0	0.6983630872386574	0.9055043060166056	0.41651877762946315	0.9146134381278881	0.8365735192165538	0.8849992768079877	0.8754462376127539	0.9023811441821903	0.75	0.75	0.0	-0.00030656440820856157	5
4320	0.017516847151530266	0.009713850429254604	0.009367720907935903	0.9325219090596565	-1	0	0	0.2857142857142857	2	0.75	6	0.4166666666666667	0.75	8	6	1	0	0	0.375	8	3	10	0.0	1.0	0.8167353986483155	0.5755695917984837	0.27114233815583866	0.9705368923710159	0.575834688562918	0.8381445462916125	0.9252113220903069	0.8599172893998022	0	0	0.0	0.009367720907935903	36
175	0.0029420815698969053	0.0022241259866633586	-0.0021849384008643994	0.9728458333703	-1	0	0	0.5	1	1.0	1	1.0	1.0	2	1	0	0	0	0.3333333333333333	3	1	3	0.0	0	0.8464134415281993	0.8084015000839413	0.8538779451088498	0.8117192835802067	0.4879513203736531	0.9048195626206685	0.8517403822309834	0.8478210972472588	0	0	0.0	-0.00021849384008643994	35
1014	0.008980986691516098	0.003429557202894428	-0.000329456935952443	0.9565040095679499	-1	0	0	0.3333333333333333	2	0.6666666666666666	4	0.4444444444444444	0.5	3	3	4	0	0	0.5	6	3	8	0.0	0	0.8089825142869508	0.5154189503520379	0.9539761499922171	0.9786371715739903	0.575834688562918	0.5844776369992758	0.8629967496405216	0.8036284745378092	0	0	0.0	-3.29456935952443e-05	25
1598	0.009555761053652701	0.004833123049837383	0.0016358289651111936	0.9428659382660137	-1	0	0	0.25	1	1.0	4	1.0	1.0	5	4	0	0	0	0.16666666666666666	6	1	6	0.0	0	0.8171191907671659	0.584701098855593	0.1653401491190826	0.9657116585783758	0.575834688562918	0.8180110357277953	0.933852619803776	0.8491176448391673	0	0	0.0	0.0016358289651111936	25
1068	0.01146428666227315	0.002133445244963854	0.0004464476987270756	0.9286393753373977	-1	0	0	0.16666666666666666	1	1.0	7	0.36	0.42857142857142855	4	3	4	0	0	1.0	5	5	9	0.0	0	0.8487444855379023	0.6856584063438973	0.7668502762853764	0.9663230936464013	0.5660108153974436	0.8467647169930691	0.8769917064286212	0.8753024024546817	0	0	0.0	0.0004464476987270756	119
3687	0.009784583852947037	0.004597550191298568	0.004438590835394986	0.9416893369259685	-1	0	0	0.2	1	1.0	5	0.5833333333333334	0.8	5	4	1	0	0	0.3333333333333333	6	2	7	0.0	0	0.8171191907671659	0.584701098855593	0.1653401491190826	0.9657116585783758	0.575834688562918	0.8180110357277953	0.933852619803776	0.8491176448391673	0	0	0.0	0.004438590835394986	10
2635	0.010107997547795702	0.004722743176399284	0.004468142252212617	0.9422355986480982	-1	0	0	0.2	1	1.0	5	0.5833333333333334	0.8	5	4	1	0	0	0.3333333333333333	6	2	7	0.0	0	0.8171191907671659	0.584701098855593	0.1653401491190826	0.9657116585783758	0.575834688562918	0.8180110357277953	0.933852619803776	0.8491176448391673	0	0	0.0	0.004468142252212617	17
2349	0.009948903740755008	0.0048654306772032	0.004743943931116621	0.9411507257365057	-1	0	0	0.2	1	1.0	5	0.5833333333333334	0.8	5	4	1	0	0	0.3333333333333333	6	2	7	0.0	0	0.8171191907671659	0.584701098855593	0.1653401491190826	0.9657116585783758	0.575834688562918	0.811163888344494	0.933852619803776	0.847171174441733	0	0	0.0	0.004743943931116621	33
2159	0.009937156573730682	0.00438817467234493	0.004261196375492866	0.9421095054697154	-1	0	0	0.2	1	1.0	5	0.5833333333333334	0.8	5	4	1	0	0	0.3333333333333333	6	2	7	0.0	0	0.8171191907671659	0.584701098855593	0.1653401491190826	0.9657116585783758	0.575834688562918	0.8180110357277953	0.933852619803776	0.8491176448391673	0	0	0.0	0.004261196375492866	12
1370	0.010734432971780901	0.002941810829007682	0.0009603961919751555	0.9017885683543997	-1	0.5	1	0.5	3	0.5714285714285714	4	0.5	0.42857142857142855	4	3	4	0	0	0.5	6	3	9	0.0	0	0.8130508525270583	0.5778214980599052	0.5826700745595412	0.9863770905105416	0.5472429114434334	0.5977074019581555	0.9099653974370127	0.84077620042267	0	0	0.0	0.0009603961919751555	14
858	0.0066695245559710925	0.004425009774061802	-0.004424038263372628	0.9638101653870731	-1	0.25	1	0.5	5	0.46153846153846156	6	0.4166666666666667	0.3076923076923077	6	4	8	0	0	0.4444444444444444	4	9	15	0.0	0.3333333333333333	0.8089825142869508	0.8248209080318907	0.9245862065559525	0.6810621041731615	0.4670558724854589	0.8269313781741351	0.8780486147428465	0.784262720080631	0	0	0.0	-0.00044240382633726284	7
4854	0.018066281810918385	0.009828108702895485	0.009233593963820272	0.9322314526389595	-1	0	0	0.2857142857142857	2	0.75	6	0.4166666666666667	0.75	8	6	1	0	0	0.375	8	3	10	0.0	1.0	0.8167353986483155	0.5755695917984837	0.27114233815583866	0.9705368923710159	0.575834688562918	0.8381445462916125	0.9252113220903069	0.8599172893998022	0	0	0.0	0.009233593963820272	23
4073	0.017784763506638622	0.009992241626802397	0.00942228230067952	0.9322238256850655	-1	0	0	0.2857142857142857	2	0.75	6	0.4166666666666667	0.75	8	6	1	0	0	0.375	8	3	10	0.0	1.0	0.8167353986483155	0.5755695917984837	0.27114233815583866	0.9705368923710159	0.575834688562918	0.8381445462916125	0.9252113220903069	0.8599172893998022	0	0	0.0	0.00942228230067952	101
1972	0.009782263455205715	0.004581074207633771	0.004374533691590393	0.9417081331225223	-1	0	0	0.2	1	1.0	5	0.5833333333333334	0.8	5	4	1	0	0	0.3333333333333333	6	2	7	0.0	0	0.8171191907671659	0.584701098855593	0.1653401491190826	0.9657116585783758	0.575834688562918	0.8180110357277953	0.933852619803776	0.8491176448391673	0	0	0.0	0.004374533691590393	23
3583	0.009933794936962354	0.00496052606406478	0.004760219754366805	0.9414567493228218	-1	0	0	0.2	1	1.0	5	0.5833333333333334	0.8	5	4	1	0	0	0.3333333333333333	6	2	7	0.0	0	0.8171191907671659	0.584701098855593	0.1653401491190826	0.9657116585783758	0.575834688562918	0.8180110357277953	0.933852619803776	0.8491176448391673	0	0	0.0	0.004760219754366805	47
1323	0.00904428696771042	0.002866221433528745	-0.0009714293245770203	0.9560589975877722	-1	0	0	0.3333333333333333	2	0.6666666666666666	4	0.5714285714285714	0.5	4	3	3	0	0	0.2857142857142857	7	2	8	0.0	0	0.80744867119129	0.5138690376010664	0.8353369213352378	0.9648540942154666	0.5605081643107447	0.6861155712516807	0.8878720295629875	0.7995247659784077	0	0	0.0	-9.714293245770203e-05	18
3962	0.011329391285353515	0.005392157753291183	0.004573734253299951	0.9371288657850784	-1	0	0	0.16666666666666666	1	1.0	6	0.5714285714285714	0.8333333333333334	6	5	1	0	0	0.2857142857142857	7	2	8	0.0	0	0.8171191907671659	0.58452089779733	0.1653401491190826	0.9824859361391048	0.5660108153974436	0.5929013099213347	0.9330508767171846	0.8294128107255737	0	0	0.0	0.004573734253299951	14
3472	0.010042120333740957	0.004938402938896507	0.0046746971508465724	0.9419211394752203	-1	0	0	0.2	1	1.0	5	0.5833333333333334	0.8	5	4	1	0	0	0.3333333333333333	6	2	7	0.0	0	0.8171191907671659	0.584701098855593	0.1653401491190826	0.9657116585783758	0.575834688562918	0.8180110357277953	0.933852619803776	0.8491176448391673	0	0	0.0	0.0046746971508465724	17
1387	0.00963807060200384	0.004816207857016742	0.0021533148443969212	0.9411039760692959	-1	0	0	0.25	1	1.0	4	1.0	1.0	5	4	0	0	0	0.16666666666666666	6	1	6	0.0	0	0.8171191907671659	0.584701098855593	0.1653401491190826	0.9657116585783758	0.575834688562918	0.8180110357277953	0.933852619803776	0.8491176448391673	0	0	0.0	0.0021533148443969212	33
1997	0.013814760083847572	0.002876530108919033	-0.002704838113632119	0.9442125575891354	-1	0	0	0.25	1	1.0	4	1.0	1.0	4	4	1	0	0	0.16666666666666666	6	1	6	0.0	0	0.8163516065294651	0.5158031248163379	0.37694452719259475	0.9575036070666034	0.7519253815552481	0.8303131351023008	0.9096424636724844	0.8304280533614022	0	0	0.0	-0.00027048381136321193	3
4800	0.017639775058580148	0.010221276624033193	0.009837982732690313	0.9327316778082582	-1	0	0	0.2857142857142857	2	0.75	6	0.4166666666666667	0.75	8	6	1	0	0	0.375	8	3	10	0.0	1.0	0.8167353986483155	0.5755695917984837	0.27114233815583866	0.9705368923710159	0.5660108153974436	0.8301479608410822	0.9215194775700495	0.8575798686500592	0	0	0.0	0.009837982732690313	99
198	0.012695819798300784	0.005305319912226447	-0.004437662600092005	0.9832918065916011	-1	0.25	1	0.6	6	0.46153846153846156	6	0.375	0.46153846153846156	10	6	4	2	0	0.625	8	5	15	0.25	0.36363636363636365	0.4280898447572527	0.9524229737787155	0.3192655745778052	0.8931591175218041	0.4673671410455672	0.9480968791431297	0.8327810152901364	0.9355384727601879	0.6499999999999999	0.3	0.0	-0.0004437662600092005	24
2319	0.010106651635022126	0.004405686293876761	0.004060067368956546	0.9426049207125812	-1	0	0	0.2	1	1.0	5	0.5833333333333334	0.8	5	4	1	0	0	0.3333333333333333	6	2	7	0.0	0	0.8171191907671659	0.584701098855593	0.1653401491190826	0.9657116585783758	0.575834688562918	0.8180110357277953	0.933852619803776	0.8491176448391673	0	0	0.0	0.004060067368956546	11
1331	0.009236731807305248	0.004317909663662668	-0.0039440912435753225	0.9531946862300854	-1	0	0	0.2	1	1.0	5	0.5833333333333334	0.8	5	4	1	0	0	0.3333333333333333	6	2	7	0.0	0	0.8803697803086387	0.6828720461399199	0.5797244025785355	0.9401876405897565	0.9036016481556877	0.8428678135403558	0.8632289803202994	0.849906003779294	0	0	0.0	-0.00039440912435753227	2
3954	0.016524133821808853	0.009187958442191993	0.008974629744459266	0.9259457439420996	-1	0	0	0.16666666666666666	1	1.0	7	0.5625	0.8571428571428571	7	6	1	0	0	0.25	8	2	9	0.0	0	0.8171191907671659	0.5797049636848298	0.1653401491190826	0.9766316336890594	0.575834688562918	0.7819986787720857	0.9325172844898324	0.8553524521114922	0	0	0.0	0.008974629744459266	23
449	0.00193072121525147	0.0018789820245059268	-0.0018788224842287496	0.9855786163145908	-1	0	0	0.5	1	1.0	1	0.75	0	0	0	2	0	0	1.0	2	2	3	0.0	0	0	0	0	0	0	0	0	0	0	0	0	-0.1	0
2492	0.009327385986504143	0.004950142198000361	0.0019085680686775353	0.9421754807222213	-1	0	0	0.25	1	1.0	4	1.0	1.0	5	4	0	0	0	0.16666666666666666	6	1	6	0.0	0	0.8171191907671659	0.584701098855593	0.1653401491190826	0.9657116585783758	0.575834688562918	0.8180110357277953	0.933852619803776	0.8491176448391673	0	0	0.0	0.0019085680686775353	5
819	0.010026681921541913	0.003003153006216006	-0.0007257930719113084	0.9562823669346315	-1	0	0	0.3333333333333333	2	0.7142857142857143	5	0.42857142857142855	0.42857142857142855	4	3	4	1	0	0.42857142857142855	7	3	9	0.09090909090909091	0	0.80744867119129	0.5138690376010664	0.8353369213352378	0.9648540942154666	0.5605081643107447	0.6861155712516807	0.8878720295629875	0.7995247659784077	1.0	0	0.0	-7.257930719113083e-05	79
26	None	None	None	None	None	0.3333333333333333	1	0.5555555555555556	5	0.45454545454545453	5	0.52	0.36363636363636365	7	4	5	2	0	1.0	5	5	13	0.18181818181818182	0	0.6167290055651696	0.9617128667943535	0.569867693575746	0.892713502619817	0.8718718731421262	0.9378309919858764	0.9555230824922971	0.9361571857415762	0.6428571428571428	0.2857142857142857	0.0	None	0
24	None	None	None	None	None	0.3333333333333333	1	0.625	5	0.4444444444444444	4	0.55	0.2222222222222222	5	2	5	5	0	0.8	4	5	11	0.45454545454545453	0.3333333333333333	0.5760668512906891	0.8548763127047797	0.2946517953065798	0.8775452009348069	0.7383322359350335	0.9266390605099373	0.9027220206473565	0.8902186514334482	0.2	0.2	0.0	None	0
2539	0.01194605180930193	0.003963874888135903	0.0031183399267145284	0.9365051232863899	-1	0	0	0.2	1	1.0	5	1.0	0.8	5	4	1	0	0	0.14285714285714285	7	1	7	0.0	0	0.8171191907671659	0.584701098855593	0.1653401491190826	0.9657116585783758	0.575834688562918	0.8180110357277953	0.933852619803776	0.8491176448391673	0	0	0.0	0.0031183399267145284	14
1575	0.009319270484506887	0.004819225656824043	0.0015182679704753548	0.9430086336898317	-1	0	0	0.25	1	1.0	4	1.0	1.0	5	4	0	0	0	0.16666666666666666	6	1	6	0.0	0	0.8171191907671659	0.584701098855593	0.1653401491190826	0.9657116585783758	0.575834688562918	0.8180110357277953	0.933852619803776	0.8491176448391673	0	0	0.0	0.0015182679704753548	12
3041	0.00966150338405005	0.004423987697031812	0.00434879949321244	0.9417407027880238	-1	0	0	0.2	1	1.0	5	0.5833333333333334	0.8	5	4	1	0	0	0.3333333333333333	6	2	7	0.0	0	0.8171191907671659	0.584701098855593	0.1653401491190826	0.9657116585783758	0.575834688562918	0.8180110357277953	0.933852619803776	0.8491176448391673	0	0	0.0	0.00434879949321244	16
3978	0.01670392551359826	0.009431606824158896	0.008519673388917225	0.933275313714148	-1	0	0	0.16666666666666666	1	1.0	7	0.5625	0.8571428571428571	7	6	1	0	0	0.25	8	2	9	0.0	0	0.8171191907671659	0.5797049636848298	0.1653401491190826	0.9766316336890594	0.575834688562918	0.7839660748475539	0.9322401211600931	0.8558293071375324	0	0	0.0	0.008519673388917225	16
531	0.0028298438952631504	0.0025081012759144436	-0.002508088603300759	0.9866863571143462	-1	0	0	1.0	3	0.0	0	0.6666666666666666	0	3	0	0	1	0	0.6666666666666666	2	3	4	1.0	1.0	0	0	0	0	0	0	0	0	0	0	0	-0.0002508088603300759	6
3319	0.009856190592080082	0.004781972404991719	0.004764031231128071	0.9410347143433702	-1	0	0	0.2	1	1.0	5	0.5833333333333334	0.8	5	4	1	0	0	0.3333333333333333	6	2	7	0.0	0	0.8171191907671659	0.584701098855593	0.1653401491190826	0.9657116585783758	0.575834688562918	0.8180110357277953	0.933852619803776	0.8491176448391673	0	0	0.0	0.004764031231128071	11
2269	0.009876973553543104	0.004929640322625876	0.004806009194898208	0.9413145295547273	-1	0	0	0.2	1	1.0	5	0.5833333333333334	0.8	5	4	1	0	0	0.3333333333333333	6	2	7	0.0	0	0.8171191907671659	0.584701098855593	0.1653401491190826	0.9657116585783758	0.575834688562918	0.8180110357277953	0.933852619803776	0.8491176448391673	0	0	0.0	0.004806009194898208	56
2512	0.009836366210533133	0.004928371345480015	0.004801811679280302	0.9409756227429229	-1	0	0	0.2	1	1.0	5	0.5833333333333334	0.8	5	4	1	0	0	0.3333333333333333	6	2	7	0.0	0	0.8171191907671659	0.584701098855593	0.1653401491190826	0.9657116585783758	0.575834688562918	0.8180110357277953	0.933852619803776	0.8491176448391673	0	0	0.0	0.004801811679280302	25
203	0.0022521227001624095	0.0019453810480635095	-0.0019452635376686579	0.9801469221803443	-1	0	0	0.5	2	0.6666666666666666	2	0.5555555555555556	0.3333333333333333	3	1	1	0	0	1.0	3	3	5	0.0	0	0.7866297920530622	0.9509321269609372	0.5484567928914958	0.9724925213369577	0.5352097938152769	0.9223841337120325	0.9572970827326492	0.9526468466335992	0	0	0.0	-0.00019452635376686578	24
1746	0.012897068735548278	0.0036785771835853853	0.0015677658944107905	0.9449335125420789	-1	0	0	0.16666666666666666	1	1.0	6	0.5714285714285714	0.8333333333333334	6	5	1	0	0	0.2857142857142857	7	2	8	0.0	0	0.8167353986483155	0.8881620675024713	0.27114233815583866	0.966345603927653	0.538493121722371	0.8182839252323514	0.9224478360095092	0.9098180284080988	0	0	0.0	0.0015677658944107905	18
2999	0.009964699988303242	0.004946551427742381	0.00471762923283055	0.9417162294820465	-1	0	0	0.2	1	1.0	5	0.5833333333333334	0.8	5	4	1	0	0	0.3333333333333333	6	2	7	0.0	0	0.8171191907671659	0.584701098855593	0.1653401491190826	0.9657116585783758	0.575834688562918	0.8180110357277953	0.933852619803776	0.8491176448391673	0	0	0.0	0.00471762923283055	50
3386	0.009851437129734932	0.005045949277566898	0.004831810647683778	0.9416227057759654	-1	0	0	0.2	1	1.0	5	0.5833333333333334	0.8	5	4	1	0	0	0.3333333333333333	6	2	7	0.0	0	0.8171191907671659	0.584701098855593	0.1653401491190826	0.9657116585783758	0.575834688562918	0.8180110357277953	0.933852619803776	0.8491176448391673	0	0	0.0	0.004831810647683778	33
3815	0.01491761664237203	0.004773929926068876	-0.002345242506775688	0.9449195314943063	-1	0	0	0.16666666666666666	1	1.0	6	0.5714285714285714	0.8333333333333334	6	5	1	0	0	0.2857142857142857	7	2	8	0.0	0	0.8167353986483155	0.5846710416215607	0.1653401491190826	0.9581088491054536	0.5660108153974436	0.8003128317233423	0.9330508767171846	0.8348004614949562	0	0	0.0	-0.00023452425067756877	4
4638	0.017955024664681823	0.009891220808669861	0.009323802827425502	0.9324226855944182	-1	0	0	0.2857142857142857	2	0.75	6	0.4166666666666667	0.75	8	6	1	0	0	0.375	8	3	10	0.0	1.0	0.8167353986483155	0.5755695917984837	0.27114233815583866	0.9705368923710159	0.575834688562918	0.8381445462916125	0.9252113220903069	0.8599172893998022	0	0	0.0	0.009323802827425502	42
2203	0.00853016604179256	0.003967361478006077	-0.003942790608585035	0.9631667421416806	-1	0	0	0.25	1	1.0	3	1.0	1.0	3	3	1	0	0	0.2	5	1	5	0.0	0	0.8163516065294651	0.5173503367588091	0.37694452719259475	0.9715737077893922	0.575834688562918	0.8265331005573416	0.9075961643041899	0.8482269189284456	0	0	0.0	-0.00039427906085850344	0
1321	0.009877511528519884	0.00253283276705065	-0.0010583647617839766	0.9561753104553117	-1	0.5	1	0.5	3	0.5714285714285714	4	0.375	0.5714285714285714	5	4	3	0	0	0.6666666666666666	6	4	9	0.0	0.6666666666666666	0.8171191907671659	0.5873766088048368	0.1653401491190826	0.9839270671475827	0.5186511343239488	0.5974379489316938	0.933852619803776	0.8349030036527351	0	0	0.0	-0.00010583647617839766	8
141	0.014179402020472236	0.006714895299997046	-0.006662963417928108	0.957095439162007	-1	0.6666666666666666	2	0.7777777777777778	7	0.2727272727272727	3	0.4642857142857143	0.2727272727272727	7	3	5	1	0	0.5714285714285714	4	7	13	0.1	0.6666666666666666	0.40732684425960386	0.9346121696675779	0.7340104376313038	0.9276803571393388	0.5771776542379621	0.9180548218912133	0.9224116047600608	0.9270701485883251	1.0	0	0.0	-0.0006662963417928108	28
3608	0.009958593105349127	0.004794916050617381	0.004567101855286149	0.9415205657200746	-1	0	0	0.2	1	1.0	5	0.5833333333333334	0.8	5	4	1	0	0	0.3333333333333333	6	2	7	0.0	0	0.8171191907671659	0.584701098855593	0.1653401491190826	0.9657116585783758	0.575834688562918	0.8180110357277953	0.933852619803776	0.8491176448391673	0	0	0.0	0.004567101855286149	15
3448	0.009730956145526182	0.004677900356993282	0.0045040345993770355	0.9412959891956251	-1	0	0	0.2	1	1.0	5	0.5833333333333334	0.8	5	4	1	0	0	0.3333333333333333	6	2	7	0.0	0	0.8171191907671659	0.584701098855593	0.1653401491190826	0.9657116585783758	0.575834688562918	0.8180110357277953	0.933852619803776	0.8491176448391673	0	0	0.0	0.0045040345993770355	24
3340	0.01682024660635327	0.00976926204906056	0.008908544349364963	0.9333276493760757	-1	0	0	0.16666666666666666	1	1.0	7	0.5625	0.8571428571428571	7	6	1	0	0	0.25	8	2	9	0.0	0	0.8171191907671659	0.5797049636848298	0.1653401491190826	0.9766316336890594	0.575834688562918	0.7839660748475539	0.9322401211600931	0.8558293071375324	0	0	0.0	0.008908544349364963	102
1205	0.01084523812295727	0.0007141502127885625	0.0006975436601346607	0.9503660788035021	-1	0	0	0.2857142857142857	2	0.75	6	0.4166666666666667	0.5	5	4	4	0	0	0.375	8	3	10	0.0	0	0.8089825142869508	0.5304644551926045	0.7166976926782584	0.9714586035323268	0.5648293863895202	0.6832299559165641	0.9176445300034599	0.8134678030167783	0	0	0.0	0.0006975436601346607	60
3330	0.01003211791989949	0.004986962793827046	0.003016710588069969	0.9417577641638786	-1	0	0	0.25	1	1.0	4	1.0	1.0	4	4	1	1	0	0.16666666666666666	6	1	6	0.16666666666666666	0	0.8167353986483155	0.5755695917984837	0.27114233815583866	0.9705368923710159	0.5830908139305648	0.8152395210359035	0.9224478360095092	0.8533659069095918	1.0	0	0.0	0.003016710588069969	7
1868	0.00985847797945298	0.004819664685874641	0.00472252511111553	0.9411867521069136	-1	0	0	0.2	1	1.0	5	0.5833333333333334	0.8	5	4	1	0	0	0.3333333333333333	6	2	7	0.0	0	0.8171191907671659	0.584701098855593	0.1653401491190826	0.9657116585783758	0.575834688562918	0.8180110357277953	0.933852619803776	0.8491176448391673	0	0	0.0	0.00472252511111553	70
3582	0.0167623897791669	0.009751694878922076	0.008983271210979093	0.9333871062786208	-1	0	0	0.16666666666666666	1	1.0	7	0.5625	0.8571428571428571	7	6	1	0	0	0.25	8	2	9	0.0	0	0.8171191907671659	0.5797049636848298	0.1653401491190826	0.9766316336890594	0.575834688562918	0.8237152155314863	0.9322401211600931	0.8659178742021671	0	0	0.0	0.008983271210979093	19
1028	0.00607548762322268	0.0028440199677788863	-0.0027984179970849486	0.9780185974512693	-1	0	0	0.3333333333333333	1	1.0	2	1.0	1.0	3	2	0	1	0	0.25	4	1	4	0.3333333333333333	0	0.8258356892207968	0.6390194106524483	0.6689601163459541	0.6010799589964703	0.4759410991231043	0.9087543213204533	0.8070534646967471	0.7489836205382001	1.0	0.6666666666666666	0.0	-0.00027984179970849487	12
447	0.0031547994874638803	0.0030320398705576943	-0.003031964566495845	0.9744840681939695	-1	0	0	0.5	2	0.75	3	0.5	0.5	4	2	1	2	0	0.75	4	3	6	0.5	0	0.9173257079596343	0.6832106730485501	0.4763985138463539	0.732506271173943	0.568609991251934	0.9500761348785215	0.9169298046942798	0.8283523839582287	0.625	0.25	0.0	-0.0003031964566495845	12
3658	0.020175778671271672	0.010142951272070457	0.007278328532631094	0.9365390555717599	-1	0	0	0.2857142857142857	2	0.875	7	0.5555555555555556	0.75	7	6	2	0	0	0.2222222222222222	9	2	10	0.0	0.2222222222222222	0.8171191907671659	0.5797049636848298	0.1653401491190826	0.9766316336890594	0.575834688562918	0.7839660748475539	0.9322401211600931	0.8558293071375324	0	0	0.0	0.007278328532631094	106
4735	0.017499260029013104	0.009712502510185596	0.00927765350908099	0.9320793548088729	-1	0	0	0.2857142857142857	2	0.75	6	0.4166666666666667	0.75	8	6	1	0	0	0.375	8	3	10	0.0	1.0	0.8167353986483155	0.5755695917984837	0.27114233815583866	0.9705368923710159	0.5660108153974436	0.8301479608410822	0.9215194775700495	0.8575798686500592	0	0	0.0	0.00927765350908099	39
138	0.01603771531898538	0.0044826153864088395	-0.004181138375719162	0.9563811193771578	-1	0	0	0.25	2	0.8888888888888888	8	0.6111111111111112	0.5555555555555556	6	5	4	5	0	0.2222222222222222	9	2	11	0.45454545454545453	0	0.4943173987597236	0.8721955784348252	0.2905618257103118	0.8748464450896002	0.7085260806641713	0.9062444723360422	0.8718181710339643	0.8853953607792451	0.16666666666666666	0.6666666666666666	0.0	-0.00041811383757191624	13
2243	0.009964103638023424	0.004802798136525498	0.004589000651883575	0.9411759803405193	-1	0	0	0.2	1	1.0	5	0.5833333333333334	0.8	5	4	1	0	0	0.3333333333333333	6	2	7	0.0	0	0.8171191907671659	0.584701098855593	0.1653401491190826	0.9657116585783758	0.5561869422319692	0.8204459171312809	0.9322401211600931	0.8498184575984212	0	0	0.0	0.004589000651883575	56
4476	0.019025030127033833	0.007476003366658997	0.006867870234360906	0.9290151605150857	-1	0	0	0.25	2	0.7777777777777778	7	0.4583333333333333	0.6666666666666666	8	6	2	0	0	0.375	8	3	11	0.0	0	0.8167353986483155	0.5755695917984837	0.27114233815583866	0.9705368923710159	0.575834688562918	0.8277616579066659	0.9215194775700495	0.8568932977412618	0	0	0.0	0.006867870234360906	14
626	0.017296177738088368	0.0041109902132978	0.00037493286631690734	0.9511403559308544	-1	0.25	1	0.3	3	0.7692307692307693	10	0.3	0.6153846153846154	10	8	4	3	0	0.5	10	5	15	0.3	0.2	0.9287013655880536	0.9240713761325059	0.5114282734209705	0.8934367739407513	0.4605633425942804	0.9665498098944795	0.9445350059279295	0.9348078950418915	0.2	0.3	0.0	0.00037493286631690734	33
4802	0.017472577494589765	0.009727881222995692	0.00925964064821818	0.9323011235066947	-1	0	0	0.2857142857142857	2	0.75	6	0.4166666666666667	0.75	8	6	1	0	0	0.375	8	3	10	0.0	1.0	0.8167353986483155	0.5755695917984837	0.27114233815583866	0.9705368923710159	0.5660108153974436	0.8301479608410822	0.9215194775700495	0.8575798686500592	0	0	0.0	0.00925964064821818	32
3249	0.01013941824926964	0.004991609491949346	0.004694147201139382	0.9417861340436874	-1	0	0	0.2	1	1.0	5	0.5833333333333334	0.8	5	4	1	0	0	0.3333333333333333	6	2	7	0.0	0	0.8171191907671659	0.584701098855593	0.1653401491190826	0.9657116585783758	0.575834688562918	0.8180110357277953	0.933852619803776	0.8491176448391673	0	0	0.0	0.004694147201139382	20
3859	0.014851481019497372	0.007281321447895401	-0.005398307766671337	0.9811312705283403	-1	0	0	0.2857142857142857	2	0.875	7	0.4166666666666667	0.75	8	6	1	0	0	0.375	8	3	10	0.0	0	0.8171191907671659	0.5747701966291429	0.19756655929010736	0.9720382464985337	0.5660108153974436	0.771052010121373	0.9281819369926831	0.8439679413484192	0	0	0.0	-0.0005398307766671338	0
414	0.024911905850593306	0.006873819699002487	-0.006377380871708807	0.9352493545122565	-1	0	0	0.2	2	0.8461538461538461	11	0.375	0.6923076923076923	9	9	5	2	0	0.625	5	8	15	0.14285714285714285	0	0.6594917134756293	0.963921818740263	0.6857519989750761	0.8566038143935741	0.40843305427749516	0.9407004675594755	0.9255759106702466	0.9316449589747632	0.5555555555555556	0.3333333333333333	0.0	-0.0006377380871708806	3
277	0.0021308784302952787	0.00203278145909731	-0.002029294280841831	0.9818207814614864	-1	0	0	0.6666666666666666	2	0.0	0	0.6666666666666666	0	1	0	2	0	0	0.6666666666666666	2	3	4	0.0	1.0	0	0	0	0	0	0	0	0	0	0	0	-0.00020292942808418311	23
2797	0.009704805282019119	0.005026983751329868	0.004870353162736849	0.941251277284827	-1	0	0	0.2	1	1.0	5	0.5833333333333334	0.8	5	4	1	0	0	0.3333333333333333	6	2	7	0.0	0	0.8171191907671659	0.584701098855593	0.1653401491190826	0.9657116585783758	0.575834688562918	0.8180110357277953	0.933852619803776	0.8491176448391673	0	0	0.0	0.004870353162736849	34
2590	0.009932842798862265	0.004601394913398047	0.004492756869535459	0.9417844953007629	-1	0	0	0.2	1	1.0	5	0.5833333333333334	0.8	5	4	1	0	0	0.3333333333333333	6	2	7	0.0	0	0.8171191907671659	0.584701098855593	0.1653401491190826	0.9657116585783758	0.575834688562918	0.8180110357277953	0.933852619803776	0.8491176448391673	0	0	0.0	0.004492756869535459	23
4505	0.002143845665172945	0.0020645754267096133	-0.0020625205128533787	0.9830267791968584	-1	0	0	0	0	0	0	1.0	0	0	0	0	0	0	1.0	1	1	1	0.0	0	0	0	0	0	0	0	0	0	0	0	0	-0.1	0
1480	0.009324069529925493	0.004751884835011751	0.002227189527178087	0.9416348468507743	-1	0	0	0.25	1	1.0	4	1.0	1.0	5	4	0	0	0	0.16666666666666666	6	1	6	0.0	0	0.8171191907671659	0.584701098855593	0.1653401491190826	0.9657116585783758	0.575834688562918	0.8180110357277953	0.933852619803776	0.8491176448391673	0	0	0.0	0.002227189527178087	30
4493	0.016847595608181068	0.010084904149051542	0.009296924387037218	0.9329589854219635	-1	0	0	0.16666666666666666	1	1.0	7	0.5625	0.8571428571428571	7	6	1	0	0	0.25	8	2	9	0.0	0	0.8171191907671659	0.5797049636848298	0.1653401491190826	0.9766316336890594	0.575834688562918	0.7784739328745562	0.9322401211600931	0.8545025965154563	0	0	0.0	0.009296924387037218	39
3155	0.008084662964645044	0.002890972734395854	-0.0028379469177507153	0.9320575807300207	-1	0	0	0.25	1	1.0	4	1.0	1.0	5	4	0	0	0	0.16666666666666666	6	1	6	0.0	0	0.8171191907671659	0.5619437425614517	0.37694452719259475	0.9543048093824669	0.6003274708591663	0.8471633901589263	0.9092677483264241	0.8411562212630922	0	0	0.0	-0.00028379469177507155	7
2694	0.010052032084194952	0.004940205758387227	0.004705811737932347	0.9417694117986853	-1	0	0	0.2	1	1.0	5	0.5833333333333334	0.8	5	4	1	0	0	0.3333333333333333	6	2	7	0.0	0	0.8171191907671659	0.584701098855593	0.1653401491190826	0.9657116585783758	0.575834688562918	0.8180110357277953	0.933852619803776	0.8491176448391673	0	0	0.0	0.004705811737932347	20
4449	0.018290090918915328	0.009797921728394795	0.00895780683392503	0.9321415405539525	-1	0	0	0.2857142857142857	2	0.75	6	0.4166666666666667	0.75	8	6	1	0	0	0.375	8	3	10	0.0	1.0	0.8167353986483155	0.5755695917984837	0.27114233815583866	0.9705368923710159	0.575834688562918	0.8277616579066659	0.9215194775700495	0.8568932977412618	0	0	0.0	0.00895780683392503	23
2851	0.035275999479464845	0.004883603253589083	-0.004590043972205619	0.8927349558900014	-1	0	0	0.1111111111111111	1	1.0	11	0.325	0.8181818181818182	10	9	2	0	0	0.625	8	5	13	0.0	0	0.8171191907671659	0.584701098855593	0.1653401491190826	0.9657116585783758	0.5660108153974436	0.8161335497499109	0.9330508767171846	0.8485804156178236	0	0	0.0	-0.00045900439722056194	4
1669	0.009738395331204302	0.004952057452258558	0.0048129758112293594	0.9410770637245687	-1	0	0	0.2	1	1.0	5	0.5833333333333334	0.8	5	4	1	0	0	0.3333333333333333	6	2	7	0.0	0	0.8171191907671659	0.584701098855593	0.1653401491190826	0.9657116585783758	0.575834688562918	0.8180110357277953	0.933852619803776	0.8491176448391673	0	0	0.0	0.0048129758112293594	39
4699	0.017793812425685986	0.009825140414352137	0.009340139717722809	0.9322741468711059	-1	0	0	0.2857142857142857	2	0.75	6	0.4166666666666667	0.75	8	6	1	0	0	0.375	8	3	10	0.0	1.0	0.8167353986483155	0.5755695917984837	0.27114233815583866	0.9705368923710159	0.5660108153974436	0.8301479608410822	0.9215194775700495	0.8575798686500592	0	0	0.0	0.009340139717722809	38
1998	0.00982362108415339	0.004820096029985182	0.004812827624946378	0.941118728003431	-1	0	0	0.2	1	1.0	5	0.5833333333333334	0.8	5	4	1	0	0	0.3333333333333333	6	2	7	0.0	0	0.8171191907671659	0.584701098855593	0.1653401491190826	0.9657116585783758	0.575834688562918	0.8180110357277953	0.933852619803776	0.8491176448391673	0	0	0.0	0.004812827624946378	111
781	0.013566872077419686	0.002473377479610529	-0.002294303468370536	0.9218386606854118	-1	0.5	1	0.5	3	0.5714285714285714	4	0.5	0.42857142857142855	3	3	5	1	0	0.5	6	3	9	0.07142857142857142	0	0.8221738575728077	0.5331523477555725	0.9621032493248354	0.9492727519392865	0.5590942219025152	0.5688903530251486	0.8566997105896054	0.752710470540099	1.0	0.3333333333333333	0.0	-0.0002294303468370536	12
1245	0.012435149333913232	0.003979604125402437	-0.0025576847776005015	0.9557170520200147	-1	0.5	1	0.42857142857142855	3	0.625	5	0.4166666666666667	0.5	5	4	4	0	0	0.6666666666666666	6	4	10	0.0	0.25	0.8171191907671659	0.5873766088048368	0.1653401491190826	0.9839270671475827	0.5186511343239488	0.5974379489316938	0.933852619803776	0.8349030036527351	0	0	0.0	-0.00025576847776005013	17
767	0.01329469241107517	0.0022945018689177633	0.001150212711197067	0.926488148613282	-1	0.5	1	0.42857142857142855	3	0.625	5	0.4166666666666667	0.5	5	4	4	0	0	0.6666666666666666	6	4	10	0.0	0.25	0.8803697803086387	0.6586539604666475	0.6689601163459541	0.9565937233565048	0.575834688562918	0.8396758425423588	0.8815643390936402	0.8583879422283308	0	0	0.0	0.001150212711197067	130
798	0.0028528623082049666	0.00272379897274649	-0.00272324287949117	0.9839269192854971	-1	0	0	0.5	2	0.6666666666666666	2	0.5555555555555556	0.3333333333333333	1	1	3	1	0	1.0	3	3	5	0.1	0	0.42818179997725964	0.5	0.5819929888493509	0.5	0.9635306423481877	0.5	0.9046935964711568	0.5	1.0	1.0	0.0	-0.000272324287949117	14
448	0.015029949002547277	0.005521298616444128	-0.00551414153897658	0.9825866233521033	-1	0	0	0.4	2	0.6	3	0.4666666666666667	0.6	4	3	2	1	0	0.6	5	3	7	0.14285714285714285	0	0.5982863565604247	0.8853695780580803	0.6488534777485183	0.8715645321167296	0.7155765840265124	0.9064637505339551	0.8735714306776735	0.8886263171422236	1.0	0.25	0.0	-0.0005514141538976579	3
1353	0.009620073342463165	0.0047607011605032366	0.00224202385175986	0.9407798922082891	-1	0	0	0.25	1	1.0	4	1.0	1.0	5	4	0	0	0	0.16666666666666666	6	1	6	0.0	0	0.8171191907671659	0.584701098855593	0.1653401491190826	0.9657116585783758	0.575834688562918	0.8180110357277953	0.933852619803776	0.8491176448391673	0	0	0.0	0.00224202385175986	25
1492	0.014452847099401091	0.002394578806913486	0.0021090673285361697	0.9222729694691664	-1	0.5	1	0.42857142857142855	3	0.625	5	0.4166666666666667	0.5	5	4	4	0	0	0.6666666666666666	6	4	10	0.0	0.25	0.8171191907671659	0.8593926919118968	0.1653401491190826	0.9665712914288825	0.5011515548818238	0.672746778463574	0.9322401211600931	0.8770813059470383	0	0	0.0	0.0021090673285361697	41
274	0.0017968638291505632	0.0017416746812271497	-0.0017416448032935817	0.9847760320327426	-1	0	0	1.0	1	0	0	1.0	0	1	0	0	0	0	0.5	1	2	2	0.0	0	0	0	0	0	0	0	0	0	0	0	0	-0.00017416448032935816	86
3663	0.01679877745147777	0.009929192790222259	0.009246815078819918	0.9326157544223366	-1	0	0	0.16666666666666666	1	1.0	7	0.5625	0.8571428571428571	7	6	1	0	0	0.25	8	2	9	0.0	0	0.8171191907671659	0.5797049636848298	0.1653401491190826	0.9766316336890594	0.575834688562918	0.7839660748475539	0.9322401211600931	0.8558293071375324	0	0	0.0	0.009246815078819918	31
1089	0.010007586730313399	0.003720416039805881	-0.0019449050720940627	0.9548757683722205	-1	0.5	1	0.5	3	0.5714285714285714	4	0.5	0.42857142857142855	4	3	4	0	0	0.5	6	3	9	0.0	0	0.8130508525270583	0.5778214980599052	0.5596581495556499	0.9846931225150215	0.5472429114434334	0.5977074019581555	0.9027953445534106	0.8354279190204317	0	0	0.0	-0.00019449050720940627	24
4143	0.023014074759846195	0.007070506435915107	-0.006892334720558603	0.9764130333366322	-1	0	0	0.375	3	0.5555555555555556	5	0.4583333333333333	0.5555555555555556	8	5	2	0	0	0.375	3	8	11	0.0	0.4444444444444444	0.8163516065294651	0.5756640849931335	0.27114233815583866	0.938186756605203	0.5830908139305648	0.8520238242858681	0.9215194775700495	0.8308688956803683	0	0	0.0	-0.0006892334720558604	1
2803	0.009625245484578611	0.004625067166095302	0.0020886360270936347	0.9422049747028809	-1	0	0	0.25	1	1.0	4	1.0	1.0	5	4	0	0	0	0.16666666666666666	6	1	6	0.0	0	0.8171191907671659	0.584701098855593	0.1653401491190826	0.9657116585783758	0.575834688562918	0.811163888344494	0.933852619803776	0.847171174441733	0	0	0.0	0.0020886360270936347	10
3046	0.013154626747087523	0.007088584117052467	0.004292128300361617	0.9436728690769015	-1	0	0	0.3333333333333333	2	0.8333333333333334	5	0.5714285714285714	0.6666666666666666	5	4	2	0	0	0.2857142857142857	7	2	8	0.0	0.2857142857142857	0.8171191907671659	0.584701098855593	0.1653401491190826	0.9657116585783758	0.575834688562918	0.8180110357277953	0.933852619803776	0.8491176448391673	0	0	0.0	0.004292128300361617	16
2926	0.009708535443127905	0.004547351632642723	0.004418924865169677	0.9418933438875249	-1	0	0	0.2	1	1.0	5	0.5833333333333334	0.8	5	4	1	0	0	0.3333333333333333	6	2	7	0.0	0	0.8171191907671659	0.584701098855593	0.1653401491190826	0.9657116585783758	0.575834688562918	0.8180110357277953	0.933852619803776	0.8491176448391673	0	0	0.0	0.004418924865169677	14
238	0.01963933051433784	0.00694557102837665	-0.005456163150412819	0.9820275397342818	-1	0	0	0.2222222222222222	2	0.8181818181818182	9	0.325	0.7272727272727273	10	8	2	3	0	0.625	8	5	13	0.5	0.18181818181818182	0.9346433766044726	0.8807349761533085	0.5114282734209705	0.7576864554011536	0.28751026302706295	0.9052282126082748	0.8971719409073221	0.8579930945533853	0.3	0.3	0.0	-0.000545616315041282	1
836	0.011752861184718258	0.003233288241303272	-0.0009329467533374136	0.9276182336350466	-1	0	0	0.3333333333333333	2	0.7142857142857143	5	0.5	0.42857142857142855	4	3	4	1	0	0.5	6	3	9	0.09090909090909091	0	0.8130508525270583	0.6329874570178983	0.7421937752300305	0.9695031821008198	0.5438247075779378	0.8466769630071489	0.907040381765993	0.8703807431446077	1.0	0.25	0.0	-9.329467533374137e-05	5
4734	0.018161677912531964	0.010172939217017507	0.009304501962963955	0.9324278429780607	-1	0	0	0.2857142857142857	2	0.75	6	0.4166666666666667	0.75	8	6	1	0	0	0.375	8	3	10	0.0	1.0	0.8167353986483155	0.5755695917984837	0.27114233815583866	0.9705368923710159	0.575834688562918	0.8381445462916125	0.9252113220903069	0.8599172893998022	0	0	0.0	0.009304501962963955	35
4082	0.016073841433927046	0.010081943131321746	0.009353152778337296	0.9326570448375563	-1	0	0	0.16666666666666666	1	1.0	7	0.5625	0.8571428571428571	7	6	1	0	0	0.25	8	2	9	0.0	0	0.8171191907671659	0.5797049636848298	0.1653401491190826	0.9766316336890594	0.575834688562918	0.7839660748475539	0.9322401211600931	0.8558293071375324	0	0	0.0	0.009353152778337296	20
95	0.01632611988857745	0.006102482915974357	-0.005962890496035674	0.9843327850347978	-1	0	0	0.25	2	0.8888888888888888	8	0.55	0.7777777777777778	9	7	1	0	0	0.2	10	2	11	0.0	0	0.3919736452569087	0.8958262083797053	0.4203341822500791	0.9282771211991924	0.5515068282628264	0.9546873908616649	0.9224116047600608	0.9299986317895469	0	0	0.0	-0.0005962890496035674	10
2549	0.009653702441948384	0.00465520949310856	0.004559721490224886	0.9413036061754857	-1	0	0	0.2	1	1.0	5	0.5833333333333334	0.8	5	4	1	0	0	0.3333333333333333	6	2	7	0.0	0	0.8171191907671659	0.584701098855593	0.1653401491190826	0.9657116585783758	0.575834688562918	0.8180110357277953	0.933852619803776	0.8491176448391673	0	0	0.0	0.004559721490224886	23
2905	0.009973723147161374	0.004996780873135784	0.00479743798942173	0.9414853220407251	-1	0	0	0.2	1	1.0	5	0.5833333333333334	0.8	5	4	1	0	0	0.3333333333333333	6	2	7	0.0	0	0.8171191907671659	0.584701098855593	0.1653401491190826	0.9657116585783758	0.575834688562918	0.8180110357277953	0.933852619803776	0.8491176448391673	0	0	0.0	0.00479743798942173	49
3375	0.013368407082416687	0.007694376775920529	0.0036413118675044185	0.9460838142123509	-1	0	0	0.3333333333333333	2	0.8333333333333334	5	0.5714285714285714	0.6666666666666666	5	4	2	0	0	0.2857142857142857	7	2	8	0.0	0.2857142857142857	0.8171191907671659	0.584701098855593	0.1653401491190826	0.9657116585783758	0.575834688562918	0.8180110357277953	0.933852619803776	0.8491176448391673	0	0	0.0	0.0036413118675044185	13
1722	0.013077291784892822	0.0038599854997119947	0.0022161834463102895	0.906452031175142	-1	0.5	1	0.42857142857142855	3	0.625	5	0.4166666666666667	0.5	5	4	4	0	0	0.6666666666666666	6	4	10	0.0	0.25	0.8171191907671659	0.5873766088048368	0.1653401491190826	0.9856671137598334	0.5186511343239488	0.5974379489316938	0.933852619803776	0.8401795620822375	0	0	0.0	0.0022161834463102895	57
1763	0.009518813056347518	0.003237285845537438	-0.0031292002599246213	0.9583892260242683	-1	0	0	0.2	1	1.0	5	0.5833333333333334	0.8	5	4	1	0	0	0.3333333333333333	6	2	7	0.0	0	0.8171191907671659	0.584701098855593	0.1653401491190826	0.9657116585783758	0.575834688562918	0.8180110357277953	0.933852619803776	0.8491176448391673	0	0	0.0	-0.00031292002599246215	7
4444	0.012421282772192637	0.0047750842093983855	0.004222414338387664	0.9412172722590909	-1	0	0	0.3333333333333333	2	0.6666666666666666	4	0.4444444444444444	0.6666666666666666	6	4	1	0	0	0.5	6	3	8	0.0	1.0	0.8167353986483155	0.5802765475702385	0.27114233815583866	0.9547011314036172	0.5830908139305648	0.8516762016683163	0.9224478360095092	0.8463962301857637	0	0	0.0	0.004222414338387664	11
3736	0.016895128506056525	0.009279332454297757	0.00890952361091113	0.9322734741583859	-1	0	0	0.16666666666666666	1	1.0	7	0.5625	0.8571428571428571	7	6	1	0	0	0.25	8	2	9	0.0	0	0.8171191907671659	0.5797049636848298	0.1653401491190826	0.9766316336890594	0.575834688562918	0.7839660748475539	0.9322401211600931	0.8558293071375324	0	0	0.0	0.00890952361091113	42
534	0.018625731704632772	0.005348416160398145	-0.005108199982485772	0.8860673754530026	-1	0	0	0.1	1	1.0	12	1.0	1.0	13	12	0	0	0	0.07142857142857142	1	14	14	0.0	0	0.8807940818769862	0.7938406460461132	0.43120873290034056	0.9196901559448913	0.5011515548818238	0.9550423179429954	0.9566649035597788	0.907274705587727	0	0	0.0	-0.0005108199982485773	6
1922	0.013203190115908573	0.005029023643083102	-0.0005520180502068932	0.9444922278697169	-1	0	0	0.3333333333333333	2	0.6666666666666666	4	0.5714285714285714	0.6666666666666666	6	4	1	0	0	0.2857142857142857	7	2	8	0.0	0	0.8167353986483155	0.5802765475702385	0.27114233815583866	0.9547011314036172	0.5830908139305648	0.8516762016683163	0.9224478360095092	0.8463962301857637	0	0	0.0	-5.520180502068931e-05	13
507	0.001956436137379589	0.001914744138016257	-0.001914725267546748	0.9841114199146548	-1	0	0	1.0	2	0.0	0	0.75	0	2	0	0	0	0	1.0	2	2	3	0.0	0	0	0	0	0	0	0	0	0	0	0	0	-0.0001914725267546748	19
3215	0.009991563390495832	0.004335860214236406	0.00413520691070824	0.9425242350429188	-1	0	0	0.2	1	1.0	5	0.5833333333333334	0.8	5	4	1	0	0	0.3333333333333333	6	2	7	0.0	0	0.8171191907671659	0.584701098855593	0.1653401491190826	0.9657116585783758	0.575834688562918	0.8180110357277953	0.933852619803776	0.8491176448391673	0	0	0.0	0.00413520691070824	17
1212	0.016328297519637776	0.009571471592342512	-0.009310061827053318	0.5299990072055416	-1	0	0	0.25	1	1.0	4	1.0	1.0	5	4	0	0	0	0.16666666666666666	6	1	6	0.0	0	0.8803697803086387	0.6828720461399199	0.5797244025785355	0.9401876405897565	0.9036016481556877	0.851366150764438	0.8632289803202994	0.8526755618002966	0	0	0.0	-0.0009310061827053318	1
130	0.003647158749644123	0.002812697275483022	-0.0028110144738405746	0.9730026709271391	-1	0	0	0.3333333333333333	1	1.0	2	0.6666666666666666	0.5	2	1	1	2	0	0.6666666666666666	3	2	4	0.4	0	0.7472785698697401	0.6868795897818015	0.7226213667931295	0.6081772990329188	0.6725973245137159	0.8771559277401599	0.7730363865407066	0.7433904435903507	0.75	0	0.0	-0.00028110144738405744	6
216	0.0023621271326942465	0.0022711776025733594	-0.0022657444580298463	0.9822289758236508	-1	0	0	0.6666666666666666	2	0.5	1	1.0	0.5	2	1	1	1	0	0.25	4	1	4	0.2	0.6666666666666666	0.810537792095982	0.6312299597178966	0.36503709651390126	0.5297334532100062	0.9197370385529146	0.6905366999752179	0.9168264491085355	0.6192580692726505	1.0	0	0.0	-0.00022657444580298465	9
785	0.023838461965606707	0.010503619349923644	-0.007347457030442396	0.6307425615019866	-1	0	0	0.125	1	1.0	10	1.0	1.0	11	10	0	0	0	0.08333333333333333	1	12	12	0.0	0	0.8803697803086387	0.853296333906205	0.5797244025785355	0.907365485017865	0.5569240874539098	0.9777284552859734	0.8769552923420045	0.931385281356438	0	0	0.0	-0.0007347457030442396	6
2623	0.012918465358166417	0.007802239497737067	0.004847402468039901	0.9428676161879749	-1	0	0	0.3333333333333333	2	0.8333333333333334	5	0.5714285714285714	0.6666666666666666	5	4	2	0	0	0.2857142857142857	7	2	8	0.0	0.2857142857142857	0.8171191907671659	0.584701098855593	0.1653401491190826	0.9657116585783758	0.575834688562918	0.8180110357277953	0.933852619803776	0.8491176448391673	0	0	0.0	0.004847402468039901	27
4165	0.018536998076707216	0.008118073937381167	-0.0004723043910369563	0.9300638390231011	-1	0	0	0.14285714285714285	1	1.0	8	1.0	1.0	9	8	0	0	0	0.1	10	1	10	0.0	0	0.8171191907671659	0.5706507603068238	0.22979296946113212	0.9672881054117783	0.5661674737929235	0.7592375536193463	0.9239005456146165	0.8329373363853283	0	0	0.0	-4.723043910369563e-05	6
3641	0.009828300084435207	0.004836414177041154	0.004718934479940709	0.9412222588213921	-1	0	0	0.2	1	1.0	5	0.5833333333333334	0.8	5	4	1	0	0	0.3333333333333333	6	2	7	0.0	0	0.8171191907671659	0.584701098855593	0.1653401491190826	0.9657116585783758	0.575834688562918	0.8180110357277953	0.933852619803776	0.8491176448391673	0	0	0.0	0.004718934479940709	10
2396	0.0091926240639675	0.004743137307663088	0.0024501477175067894	0.9413032584624738	-1	0	0	0.25	1	1.0	4	1.0	1.0	5	4	0	0	0	0.16666666666666666	6	1	6	0.0	0	0.8171191907671659	0.584701098855593	0.1653401491190826	0.9657116585783758	0.575834688562918	0.811163888344494	0.933852619803776	0.847171174441733	0	0	0.0	0.0024501477175067894	8
3545	0.009769949922776838	0.004904281920233901	0.004774496339974265	0.9411443153572875	-1	0	0	0.2	1	1.0	5	0.5833333333333334	0.8	5	4	1	0	0	0.3333333333333333	6	2	7	0.0	0	0.8171191907671659	0.584701098855593	0.1653401491190826	0.9657116585783758	0.5561869422319692	0.8204459171312809	0.9322401211600931	0.8498184575984212	0	0	0.0	0.004774496339974265	6
2843	0.010144852635862161	0.004955972880486296	0.004657722012885308	0.9415598682745941	-1	0	0	0.2	1	1.0	5	0.5833333333333334	0.8	5	4	1	0	0	0.3333333333333333	6	2	7	0.0	0	0.8171191907671659	0.584701098855593	0.1653401491190826	0.9657116585783758	0.575834688562918	0.8180110357277953	0.933852619803776	0.8491176448391673	0	0	0.0	0.004657722012885308	50
721	0.009869338489331934	0.0038760596206042445	-0.0017945816298749705	0.9527142620568294	-1	0.5	1	0.5	3	0.5714285714285714	4	0.5	0.42857142857142855	5	3	3	0	0	0.5	6	3	9	0.0	0.6666666666666666	0.8171191907671659	0.6606793394954413	0.5018958376879047	0.9579548073907984	0.5186511343239488	0.7602840444839636	0.9292687438551397	0.8387385396062437	0	0	0.0	-0.00017945816298749705	28
4571	0.019277102929740282	0.007008206532975899	-0.003740235415326562	0.9801504121721589	-1	0	0	0.25	2	0.9	9	0.3333333333333333	0.8	10	8	1	0	0	0.4444444444444444	9	4	12	0.0	0	0.8167353986483155	0.5686437923338679	0.30336874832686345	0.959881296013146	0.575834688562918	0.8429270458976116	0.920767956251247	0.8468992670399387	0	0	0.0	-0.0003740235415326562	2
2325	0.00941718680897902	0.00437398986795531	0.0043598399997183115	0.9416688069878547	-1	0	0	0.2	1	1.0	5	0.5833333333333334	0.8	5	4	1	0	0	0.3333333333333333	6	2	7	0.0	0	0.8171191907671659	0.584701098855593	0.1653401491190826	0.9657116585783758	0.575834688562918	0.8180110357277953	0.933852619803776	0.8491176448391673	0	0	0.0	0.0043598399997183115	24
3364	0.009885392210709495	0.00430269496365872	0.004243943665554557	0.9422136776651395	-1	0	0	0.2	1	1.0	5	0.5833333333333334	0.8	5	4	1	0	0	0.3333333333333333	6	2	7	0.0	0	0.8171191907671659	0.584701098855593	0.1653401491190826	0.9657116585783758	0.575834688562918	0.8180110357277953	0.933852619803776	0.8491176448391673	0	0	0.0	0.004243943665554557	12
1357	0.010349988545763147	0.0004998333005040323	0.00047018579504587866	0.9510861398184932	-1	0	0	0.2857142857142857	2	0.75	6	0.4166666666666667	0.5	5	4	4	0	0	0.375	8	3	10	0.0	0	0.8089825142869508	0.5304644551926045	0.7166976926782584	0.9714586035323268	0.5648293863895202	0.6832299559165641	0.9176445300034599	0.8134678030167783	0	0	0.0	0.00047018579504587866	24
2284	0.008154738297169966	0.002925230805393525	-0.002828124986873305	0.931895948858076	-1	0	0	0.25	1	1.0	4	1.0	1.0	5	4	0	0	0	0.16666666666666666	6	1	6	0.0	0	0.8171191907671659	0.5619437425614517	0.37694452719259475	0.9543048093824669	0.6003274708591663	0.8471633901589263	0.9092677483264241	0.8411562212630922	0	0	0.0	-0.0002828124986873305	5
2634	0.010030765646727256	0.004896888100035825	0.004625077730594459	0.9417278187455814	-1	0	0	0.2	1	1.0	5	0.5833333333333334	0.8	5	4	1	0	0	0.3333333333333333	6	2	7	0.0	0	0.8171191907671659	0.584701098855593	0.1653401491190826	0.9657116585783758	0.575834688562918	0.8180110357277953	0.933852619803776	0.8491176448391673	0	0	0.0	0.004625077730594459	22
3468	0.010033289012342215	0.004703923627835187	0.004368452860483249	0.9420297171541514	-1	0	0	0.2	1	1.0	5	0.5833333333333334	0.8	5	4	1	0	0	0.3333333333333333	6	2	7	0.0	0	0.8171191907671659	0.584701098855593	0.1653401491190826	0.9657116585783758	0.575834688562918	0.8180110357277953	0.933852619803776	0.8491176448391673	0	0	0.0	0.004368452860483249	18
4000	0.016460703144310418	0.009181171828103274	0.009014095541881154	0.9290111291842237	-1	0	0	0.16666666666666666	1	1.0	7	0.5625	0.8571428571428571	7	6	1	0	0	0.25	8	2	9	0.0	0	0.8171191907671659	0.5797049636848298	0.1653401491190826	0.9766316336890594	0.575834688562918	0.7839660748475539	0.9322401211600931	0.8558293071375324	0	0	0.0	0.009014095541881154	26
2861	0.013218004769455515	0.00758155681544929	0.004394293668296744	0.9436492775466282	-1	0	0	0.3333333333333333	2	0.8333333333333334	5	0.5714285714285714	0.6666666666666666	5	4	2	0	0	0.2857142857142857	7	2	8	0.0	0.2857142857142857	0.8171191907671659	0.584701098855593	0.1653401491190826	0.9657116585783758	0.575834688562918	0.8180110357277953	0.933852619803776	0.8491176448391673	0	0	0.0	0.004394293668296744	27
3430	0.00978500295188476	0.0044205675932457835	0.004318969429417957	0.9418002296092327	-1	0	0	0.2	1	1.0	5	0.5833333333333334	0.8	5	4	1	0	0	0.3333333333333333	6	2	7	0.0	0	0.8171191907671659	0.584701098855593	0.1653401491190826	0.9657116585783758	0.575834688562918	0.8180110357277953	0.933852619803776	0.8491176448391673	0	0	0.0	0.004318969429417957	12
3999	0.01704427749042181	0.009742610126025177	0.008958036205148078	0.9337766449948501	-1	0	0	0.16666666666666666	1	1.0	7	0.5625	0.8571428571428571	7	6	1	0	0	0.25	8	2	9	0.0	0	0.8171191907671659	0.5797049636848298	0.1653401491190826	0.9766316336890594	0.575834688562918	0.7839660748475539	0.9322401211600931	0.8558293071375324	0	0	0.0	0.008958036205148078	15
4379	0.017793985296221174	0.010148802673674795	0.00961542200330224	0.9323953636838375	-1	0	0	0.2857142857142857	2	0.75	6	0.4166666666666667	0.75	8	6	1	0	0	0.375	8	3	10	0.0	1.0	0.8167353986483155	0.5755695917984837	0.27114233815583866	0.9705368923710159	0.575834688562918	0.8229464647339613	0.9215194775700495	0.8555223268071039	0	0	0.0	0.00961542200330224	92
961	0.005307083670600149	0.0021168758125606527	-0.0014925648536208821	0.9590584755887706	-1	0	0	0.25	1	1.0	4	0.75	0.5	3	2	2	0	0	0.5	4	2	6	0.0	0	0.8171191907671659	0.6544563413489884	0.840335430027114	0.9736614077977901	0.5903469392982119	0.814034156158986	0.8491062531876403	0.8708375478386823	0	0	0.0	-0.0001492564853620882	19
4862	0.017559158211867338	0.009741306539689845	0.009396120404594558	0.9326758324000535	-1	0	0	0.2857142857142857	2	0.75	6	0.4166666666666667	0.75	8	6	1	0	0	0.375	8	3	10	0.0	1.0	0.8167353986483155	0.5755695917984837	0.27114233815583866	0.9705368923710159	0.5660108153974436	0.8301479608410822	0.9215194775700495	0.8575798686500592	0	0	0.0	0.009396120404594558	61
842	0.015095389536217549	0.004828840084662359	-0.0048279752990399065	0.9549250008199149	-1	0	0	0.2	2	0.8461538461538461	11	0.4166666666666667	0.7692307692307693	12	10	2	1	0	0.4444444444444444	4	9	15	0.16666666666666666	0.46153846153846156	0.9287013655880536	0.8356496343071004	0.6263147269314076	0.9296547092255446	0.4453942708137011	0.9563361734094967	0.9292687438551397	0.9191904808536798	1.0	0.25	0.0	-0.0004827975299039907	2
2657	0.009808680024600253	0.00471631707427482	0.004617978222444915	0.9412984095218714	-1	0	0	0.2	1	1.0	5	0.5833333333333334	0.8	5	4	1	0	0	0.3333333333333333	6	2	7	0.0	0	0.8171191907671659	0.584701098855593	0.1653401491190826	0.9657116585783758	0.575834688562918	0.8180110357277953	0.933852619803776	0.8491176448391673	0	0	0.0	0.004617978222444915	47
2180	0.009659849750039834	0.004537246793330195	0.004480202628681979	0.9413994965554207	-1	0	0	0.2	1	1.0	5	0.5833333333333334	0.8	5	4	1	0	0	0.3333333333333333	6	2	7	0.0	0	0.8171191907671659	0.584701098855593	0.1653401491190826	0.9657116585783758	0.575834688562918	0.8180110357277953	0.933852619803776	0.8491176448391673	0	0	0.0	0.004480202628681979	19
1095	0.00928441861004253	0.0038685650647895067	-0.0016582978252141739	0.9578330068659923	-1	0	0	0.3333333333333333	2	0.7142857142857143	5	0.5	0.42857142857142855	5	3	3	0	0	0.5	6	3	9	0.0	0	0.8171191907671659	0.5785486322092748	0.8041370877438861	0.9526421663193368	0.5186511343239488	0.704353953347888	0.8920403739061131	0.8014658320417046	0	0	0.0	-0.0001658297825214174	21
1269	0.010483242701868978	0.003037592654593728	-0.0007316219813306845	0.9590399772062497	-1	0	0	0.3333333333333333	2	0.7142857142857143	5	0.42857142857142855	0.42857142857142855	5	3	3	0	0	0.42857142857142855	7	3	9	0.0	0	0.8059148280956293	0.6797103474648127	0.9242268429694322	0.9827538333823197	0.5561869422319692	0.8156050651249058	0.8942801153669402	0.8903206000482918	0	0	0.0	-7.316219813306845e-05	33
851	0.01024224863501282	0.002933484932506136	-0.000916561617594233	0.9590964798723491	-1	0	0	0.3333333333333333	2	0.7142857142857143	5	0.42857142857142855	0.42857142857142855	5	3	3	1	0	0.42857142857142855	7	3	9	0.125	0	0.8059148280956293	0.6797103474648127	0.9242268429694322	0.9827538333823197	0.575834688562918	0.8202513598893733	0.8942801153669402	0.8913320754043752	1.0	0	0.0	-9.16561617594233e-05	29
3591	0.013529007688562099	0.007794177874839753	0.0048058503372478325	0.9431936471201671	-1	0	0	0.3333333333333333	2	0.8333333333333334	5	0.5714285714285714	0.6666666666666666	5	4	2	0	0	0.2857142857142857	7	2	8	0.0	0.2857142857142857	0.8171191907671659	0.584701098855593	0.1653401491190826	0.9657116585783758	0.575834688562918	0.8180110357277953	0.933852619803776	0.8491176448391673	0	0	0.0	0.0048058503372478325	78
1999	0.009910286642777244	0.004885683899359749	0.004402190862887972	0.9424777621716417	-1	0	0	0.2	1	1.0	5	0.5833333333333334	0.8	5	4	1	0	0	0.3333333333333333	6	2	7	0.0	0	0.8171191907671659	0.584701098855593	0.1653401491190826	0.9657116585783758	0.575834688562918	0.8180110357277953	0.933852619803776	0.8491176448391673	0	0	0.0	0.004402190862887972	42
3821	0.025943337268649457	0.009698548011733504	-0.006751418824645144	0.9009043838981953	-1	0	0	0.2857142857142857	2	0.875	7	1.0	0.875	8	7	1	0	0	0.1	10	1	10	0.0	0.2222222222222222	0.8167353986483155	0.6298613348160204	0.174733810627722	0.9728428901439039	0.5660108153974436	0.8747215969586773	0.9295432304610809	0.8826593012253598	0	0	0.0	-0.0006751418824645144	0
1047	0.010203330811819178	0.0034825608625695895	-0.0006727772661644539	0.9545331452174499	-1	0	0	0.3333333333333333	2	0.6666666666666666	4	0.4444444444444444	0.5	3	3	4	1	0	0.5	6	3	8	0.08333333333333333	0	0.8089825142869508	0.5154189503520379	0.9539761499922171	0.9786371715739903	0.575834688562918	0.5844776369992758	0.8629967496405216	0.8036284745378092	1.0	0.3333333333333333	0.0	-6.72777266164454e-05	69
2653	0.009632152974656114	0.0046374223747028855	0.004546880651137979	0.9413548590555058	-1	0	0	0.2	1	1.0	5	0.5833333333333334	0.8	5	4	1	0	0	0.3333333333333333	6	2	7	0.0	0	0.8171191907671659	0.584701098855593	0.1653401491190826	0.9657116585783758	0.575834688562918	0.8180110357277953	0.933852619803776	0.8491176448391673	0	0	0.0	0.004546880651137979	39
4349	0.023676383529525537	0.01216978126898437	-0.006337281242714806	0.931524259284643	-1	0	0	0.25	2	0.7777777777777778	7	0.39285714285714285	0.6666666666666666	8	6	2	0	0	0.5714285714285714	7	4	11	0.0	0	0.8167353986483155	0.5755695917984837	0.27114233815583866	0.9705368923710159	0.575834688562918	0.8381445462916125	0.9252113220903069	0.8599172893998022	0	0	0.0	-0.0006337281242714805	6
2295	0.00779765660623434	0.0010748194504976891	0.0009593491906839006	0.931967155885378	-1	0	0	0.2	1	1.0	5	0.5833333333333334	0.8	5	4	1	0	0	0.3333333333333333	6	2	7	0.0	0	0.8807940818769862	0.6334457911334797	0.1653401491190826	0.9657116585783758	0.5561869422319692	0.8204459171312809	0.9322401211600931	0.8583297871384369	0	0	0.0	0.0009593491906839006	7
2230	0.008128007629119154	0.003831903688951438	-0.003829821652545718	0.9645743658208791	-1	0	0	0.25	1	1.0	3	1.0	1.0	3	3	1	0	0	0.2	5	1	5	0.0	0	0.8163516065294651	0.5173503367588091	0.37694452719259475	0.9715737077893922	0.5903469392982119	0.8145517137662477	0.9075961643041899	0.8447011063600404	0	0	0.0	-0.0003829821652545718	1
3004	0.009754441661218465	0.00471323272777157	0.0046282151248077455	0.9409624404203796	-1	0	0	0.2	1	1.0	5	0.5833333333333334	0.8	5	4	1	0	0	0.3333333333333333	6	2	7	0.0	0	0.8171191907671659	0.584701098855593	0.1653401491190826	0.9657116585783758	0.575834688562918	0.8180110357277953	0.933852619803776	0.8491176448391673	0	0	0.0	0.0046282151248077455	14
2542	0.009886280880977847	0.0048072578700886865	0.004635165744109901	0.9412406546949661	-1	0	0	0.2	1	1.0	5	0.5833333333333334	0.8	5	4	1	0	0	0.3333333333333333	6	2	7	0.0	0	0.8171191907671659	0.584701098855593	0.1653401491190826	0.9657116585783758	0.5561869422319692	0.8204459171312809	0.9322401211600931	0.8498184575984212	0	0	0.0	0.004635165744109901	55
3365	0.00973375871927255	0.004699415998113909	0.004657494312980777	0.9411814883103041	-1	0	0	0.2	1	1.0	5	0.5833333333333334	0.8	5	4	1	0	0	0.3333333333333333	6	2	7	0.0	0	0.8171191907671659	0.584701098855593	0.1653401491190826	0.9657116585783758	0.575834688562918	0.8180110357277953	0.933852619803776	0.8491176448391673	0	0	0.0	0.004657494312980777	14
3226	0.009894683068631978	0.004906650903388447	0.0048179397551096625	0.9412346720624892	-1	0	0	0.2	1	1.0	5	0.5833333333333334	0.8	5	4	1	0	0	0.3333333333333333	6	2	7	0.0	0	0.8171191907671659	0.584701098855593	0.1653401491190826	0.9657116585783758	0.5561869422319692	0.8204459171312809	0.9322401211600931	0.8498184575984212	0	0	0.0	0.0048179397551096625	16
3107	0.009921120380881433	0.005108334448348706	0.004869115266500703	0.9411903336294349	-1	0	0	0.2	1	1.0	5	0.5833333333333334	0.8	5	4	1	0	0	0.3333333333333333	6	2	7	0.0	0	0.8171191907671659	0.584701098855593	0.1653401491190826	0.9657116585783758	0.575834688562918	0.8180110357277953	0.933852619803776	0.8491176448391673	0	0	0.0	0.004869115266500703	16
2499	0.017525869651925853	0.010406962953661076	-0.00106648060613891	0.9402966681888582	-1	0	0	0.16666666666666666	1	1.0	7	0.375	0.8571428571428571	7	6	1	0	0	0.6666666666666666	6	4	9	0.0	0	0.8171191907671659	0.5797049636848298	0.1653401491190826	0.9766316336890594	0.575834688562918	0.7839660748475539	0.9322401211600931	0.8558293071375324	0	0	0.0	-0.000106648060613891	7
2399	0.01214116164796374	0.0040180562328353	0.0033428834803402776	0.9417270959330829	-1	0	0	0.2	1	1.0	5	1.0	0.8	5	4	1	0	0	0.14285714285714285	7	1	7	0.0	0	0.8171191907671659	0.584701098855593	0.1653401491190826	0.9657116585783758	0.575834688562918	0.8180110357277953	0.933852619803776	0.8491176448391673	0	0	0.0	0.0033428834803402776	12
4037	0.016544486531333308	0.009795053048050974	0.009240144814985939	0.9328868428513433	-1	0	0	0.16666666666666666	1	1.0	7	0.5625	0.8571428571428571	7	6	1	0	0	0.25	8	2	9	0.0	0	0.8171191907671659	0.5797049636848298	0.1653401491190826	0.9766316336890594	0.575834688562918	0.7839660748475539	0.9322401211600931	0.8558293071375324	0	0	0.0	0.009240144814985939	26
539	0.0022072541025403066	0.002035088232980898	-0.0020345760526612696	0.9737160188848638	-1	0	0	0.75	3	0.3333333333333333	1	0.5555555555555556	0.3333333333333333	3	1	1	1	0	1.0	3	3	5	0.25	1.0	0.7532960827497394	0.9270394958756805	0.3466460052417549	0.8996791802311778	0.809454790839426	0.5371129506022077	0.9187847145453912	0.8359168835553481	1.0	0.3333333333333333	0.0	-0.00020345760526612697	29
3374	0.009740746704038319	0.004830712007615496	0.004746040463920761	0.9409560151652059	-1	0	0	0.2	1	1.0	5	0.5833333333333334	0.8	5	4	1	0	0	0.3333333333333333	6	2	7	0.0	0	0.8171191907671659	0.584701098855593	0.1653401491190826	0.9657116585783758	0.575834688562918	0.8180110357277953	0.933852619803776	0.8491176448391673	0	0	0.0	0.004746040463920761	21
681	0.013703335017489765	0.0026480190578881445	-0.002031436301082417	0.9224349201250719	-1	0	0	0.3333333333333333	2	0.6666666666666666	4	0.4444444444444444	0.5	3	3	4	2	0	0.5	6	3	8	0.16666666666666666	0	0.803927847481309	0.5226938494936046	0.9621032493248354	0.9785845995039909	0.5530479755496087	0.5294137473119903	0.8566997105896054	0.7930718039190171	0.6666666666666666	0.3333333333333333	0.0	-0.0002031436301082417	38
20	0.0026723301942000958	0.0023068863146289446	-0.00230456964142341	0.9845586597074826	-1	0	0	0.5	1	1.0	1	0.75	0	1	0	1	1	0	1.0	2	2	3	0.2	0	0	0	0	0	0	0	0	0	0	0	0	-0.00023045696414234097	11
1180	0.00949079587406621	0.0034918279702659248	-0.003325183183956206	0.9584694111693751	-1	0	0	0.2	1	1.0	5	0.5833333333333334	0.8	5	4	1	0	0	0.3333333333333333	6	2	7	0.0	0	0.8171191907671659	0.584701098855593	0.1653401491190826	0.9657116585783758	0.575834688562918	0.8180110357277953	0.933852619803776	0.8491176448391673	0	0	0.0	-0.0003325183183956206	8
435	0.017630141531136328	0.0038442786494743064	0.000376835982137601	0.9504585092993547	-1	0.25	1	0.3	3	0.7692307692307693	10	0.3	0.6153846153846154	10	8	4	3	0	0.5	10	5	15	0.3	0.2	0.9287013655880536	0.9240713761325059	0.5114282734209705	0.8934367739407513	0.4605633425942804	0.9665498098944795	0.9445350059279295	0.9348078950418915	0.2	0.3	0.0	0.000376835982137601	45
1484	0.009633691937544214	0.004481453304735775	0.0012782287753056775	0.943506905365137	-1	0	0	0.25	1	1.0	4	1.0	1.0	5	4	0	0	0	0.16666666666666666	6	1	6	0.0	0	0.8171191907671659	0.584701098855593	0.1653401491190826	0.9657116585783758	0.575834688562918	0.8180110357277953	0.933852619803776	0.8491176448391673	0	0	0.0	0.0012782287753056775	13
3224	0.009910760887435045	0.004509242973777732	0.004439529456876936	0.9420266106828701	-1	0	0	0.2	1	1.0	5	0.5833333333333334	0.8	5	4	1	0	0	0.3333333333333333	6	2	7	0.0	0	0.8171191907671659	0.584701098855593	0.1653401491190826	0.9657116585783758	0.575834688562918	0.811163888344494	0.933852619803776	0.847171174441733	0	0	0.0	0.004439529456876936	19
3812	0.008234163084239217	0.0018707679807048918	0.0018702837478643268	0.948324780592578	-1	0	0	0.2	1	1.0	5	0.5833333333333334	0.6	4	3	2	0	0	0.75	4	3	7	0.0	0	0.848956636322076	0.5890633472388547	0.14407118334403038	0.9765787870899856	0.5286692485568965	0.5864285311167247	0.9457335780741535	0.814558906035334	0	0	0.0	0.0018702837478643268	8
2513	0.012939267036614459	0.007712575569948661	0.005084596005564414	0.9427658308018797	-1	0	0	0.3333333333333333	2	0.8333333333333334	5	0.5714285714285714	0.6666666666666666	5	4	2	0	0	0.2857142857142857	7	2	8	0.0	0.2857142857142857	0.8171191907671659	0.584701098855593	0.1653401491190826	0.9657116585783758	0.575834688562918	0.8180110357277953	0.933852619803776	0.8491176448391673	0	0	0.0	0.005084596005564414	131
1955	0.00990062021560057	0.004848938455568712	0.004765907413154489	0.9412478985508244	-1	0	0	0.2	1	1.0	5	0.5833333333333334	0.8	5	4	1	0	0	0.3333333333333333	6	2	7	0.0	0	0.8171191907671659	0.584701098855593	0.1653401491190826	0.9657116585783758	0.575834688562918	0.8180110357277953	0.933852619803776	0.8491176448391673	0	0	0.0	0.004765907413154489	54
1942	0.009887286954458244	0.004417543068036295	0.004207081520430669	0.9423131932737064	-1	0	0	0.2	1	1.0	5	0.5833333333333334	0.8	5	4	1	0	0	0.3333333333333333	6	2	7	0.0	0	0.8171191907671659	0.584701098855593	0.1653401491190826	0.9657116585783758	0.575834688562918	0.8180110357277953	0.933852619803776	0.8491176448391673	0	0	0.0	0.004207081520430669	21
293	0.015216513300807312	0.0049217503966177386	-0.0014182764302827183	0.9518290546803798	-1	0.25	1	0.3	3	0.7692307692307693	10	0.3	0.6153846153846154	10	8	4	3	0	0.5	10	5	15	0.3	0.2	0.9287013655880536	0.9240713761325059	0.5114282734209705	0.8934367739407513	0.36034430708587706	0.9738847188797554	0.951157424687995	0.939802277589763	0.2	0.3	0.0	-0.00014182764302827182	25
3291	0.013446007334768584	0.00734620832143953	0.004901744177271497	0.9433424377375077	-1	0	0	0.3333333333333333	2	0.8333333333333334	5	0.5714285714285714	0.6666666666666666	5	4	2	0	0	0.2857142857142857	7	2	8	0.0	0.2857142857142857	0.8171191907671659	0.584701098855593	0.1653401491190826	0.9657116585783758	0.575834688562918	0.8180110357277953	0.933852619803776	0.8491176448391673	0	0	0.0	0.004901744177271497	12
4555	0.017499187741416705	0.009769844701599485	0.009461019375591155	0.9320835527587	-1	0	0	0.2857142857142857	2	0.75	6	0.4166666666666667	0.75	8	6	1	0	0	0.375	8	3	10	0.0	1.0	0.8167353986483155	0.5755695917984837	0.27114233815583866	0.9705368923710159	0.5660108153974436	0.8301479608410822	0.9215194775700495	0.8575798686500592	0	0	0.0	0.009461019375591155	55
2018	0.009453708551947203	0.004761800671560834	0.004737123022216996	0.9406539375134871	-1	0	0	0.2	1	1.0	5	0.5833333333333334	0.8	5	4	1	0	0	0.3333333333333333	6	2	7	0.0	0	0.8171191907671659	0.584701098855593	0.1653401491190826	0.9657116585783758	0.575834688562918	0.8180110357277953	0.933852619803776	0.8491176448391673	0	0	0.0	0.004737123022216996	69
1358	0.009950739382054263	0.004824561677399116	0.004638712764387393	0.941229013979137	-1	0	0	0.2	1	1.0	5	0.5833333333333334	0.8	5	4	1	0	0	0.3333333333333333	6	2	7	0.0	0	0.8171191907671659	0.584701098855593	0.1653401491190826	0.9657116585783758	0.575834688562918	0.8180110357277953	0.933852619803776	0.8491176448391673	0	0	0.0	0.004638712764387393	142
4447	0.016736698882411725	0.009906072831520956	0.009163021761262002	0.9328222667341408	-1	0	0	0.16666666666666666	1	1.0	7	0.5625	0.8571428571428571	7	6	1	0	0	0.25	8	2	9	0.0	0	0.8171191907671659	0.5797049636848298	0.1653401491190826	0.9766316336890594	0.575834688562918	0.7784739328745562	0.9322401211600931	0.8545025965154563	0	0	0.0	0.009163021761262002	20
4040	0.016626396002875268	0.009758738986742427	0.009163276752033609	0.9332781593396591	-1	0	0	0.16666666666666666	1	1.0	7	0.5625	0.8571428571428571	7	6	1	0	0	0.25	8	2	9	0.0	0	0.8171191907671659	0.5797049636848298	0.1653401491190826	0.9766316336890594	0.575834688562918	0.7839660748475539	0.9322401211600931	0.8558293071375324	0	0	0.0	0.009163276752033609	35
21	0.003574151803786047	0.0034797973882129776	-0.0034670658150974592	0.9824025571756804	-1	0.5	1	0.6666666666666666	4	0.5	3	0.5333333333333333	0.16666666666666666	4	1	3	1	0	0.6	5	3	8	0.14285714285714285	0.6666666666666666	0.8430083658653258	0.9349437514364098	0.34022761422857284	0.9346509000771069	0.6255307583854313	0.7184471686687933	0.8718548397301764	0.8896801883513045	1.0	0.75	0.0	-0.0003467065815097459	7
4353	0.016753649918399668	0.010204343598532286	0.009346701009951225	0.9327008088386187	-1	0	0	0.16666666666666666	1	1.0	7	0.5625	0.8571428571428571	7	6	1	0	0	0.25	8	2	9	0.0	0	0.8171191907671659	0.5797049636848298	0.1653401491190826	0.9766316336890594	0.575834688562918	0.7839660748475539	0.9322401211600931	0.8558293071375324	0	0	0.0	0.009346701009951225	32
4423	0.017365075753928042	0.009645919714235176	0.009265670237723886	0.9319384807362671	-1	0	0	0.2857142857142857	2	0.75	6	0.4166666666666667	0.75	8	6	1	0	0	0.375	8	3	10	0.0	1.0	0.8167353986483155	0.5755695917984837	0.27114233815583866	0.9705368923710159	0.575834688562918	0.8277616579066659	0.9215194775700495	0.8568932977412618	0	0	0.0	0.009265670237723886	23
1239	0.009305514118622567	0.003189320887801794	-0.0011678324244949094	0.9598324538024817	-1	0	0	0.3333333333333333	2	0.7142857142857143	5	0.5	0.5714285714285714	5	4	3	0	0	0.5	6	3	9	0.0	0.2857142857142857	0.8171191907671659	0.5873766088048368	0.1653401491190826	0.9839270671475827	0.5186511343239488	0.5974379489316938	0.933852619803776	0.8349030036527351	0	0	0.0	-0.00011678324244949094	24
1986	0.009326790564550123	0.004782040142032409	0.0023652588327450577	0.9415815985706546	-1	0	0	0.25	1	1.0	4	1.0	1.0	5	4	0	0	0	0.16666666666666666	6	1	6	0.0	0	0.8171191907671659	0.584701098855593	0.1653401491190826	0.9657116585783758	0.575834688562918	0.8180110357277953	0.933852619803776	0.8491176448391673	0	0	0.0	0.0023652588327450577	9
2881	0.010044321854755992	0.004495399038599812	0.004313426794152863	0.9423791490097562	-1	0	0	0.2	1	1.0	5	0.5833333333333334	0.8	5	4	1	0	0	0.3333333333333333	6	2	7	0.0	0	0.8171191907671659	0.584701098855593	0.1653401491190826	0.9657116585783758	0.575834688562918	0.8180110357277953	0.933852619803776	0.8491176448391673	0	0	0.0	0.004313426794152863	19
1993	0.010354837997011897	0.005108341361991984	0.004637584884623461	0.9422440264578992	-1	0	0	0.2	1	1.0	5	0.5833333333333334	0.8	5	4	1	0	0	0.3333333333333333	6	2	7	0.0	0	0.8171191907671659	0.584701098855593	0.1653401491190826	0.9657116585783758	0.575834688562918	0.8180110357277953	0.933852619803776	0.8491176448391673	0	0	0.0	0.004637584884623461	45
1664	0.00958901868917973	0.004928291706762346	0.0017819600538856112	0.9416446381093803	-1	0	0	0.25	1	1.0	4	1.0	1.0	5	4	0	0	0	0.16666666666666666	6	1	6	0.0	0	0.8171191907671659	0.584701098855593	0.1653401491190826	0.9657116585783758	0.575834688562918	0.8180110357277953	0.933852619803776	0.8491176448391673	0	0	0.0	0.0017819600538856112	16
1769	0.01110537988816353	0.00048074104606665713	-0.00036207279817687145	0.946831021807188	-1	0	0	0.2857142857142857	2	0.75	6	0.5	0.5	5	4	4	0	0	0.8	5	4	10	0.0	0.5	0.8171191907671659	0.5904320283519002	0.1653401491190826	0.9845411760676095	0.5186511343239488	0.6181979349685222	0.933852619803776	0.8412045453680331	0	0	0.0	-3.620727981768714e-05	14
3573	0.00996849661347253	0.004891828681410263	0.0047166068378984944	0.9413802040526196	-1	0	0	0.2	1	1.0	5	0.5833333333333334	0.8	5	4	1	0	0	0.3333333333333333	6	2	7	0.0	0	0.8171191907671659	0.584701098855593	0.1653401491190826	0.9657116585783758	0.575834688562918	0.8180110357277953	0.933852619803776	0.8491176448391673	0	0	0.0	0.0047166068378984944	17
4198	0.017774925619587448	0.010057920186047844	0.00957268348233369	0.9318537866389411	-1	0	0	0.2857142857142857	2	0.75	6	0.4166666666666667	0.75	8	6	1	0	0	0.375	8	3	10	0.0	1.0	0.8167353986483155	0.5755695917984837	0.27114233815583866	0.9705368923710159	0.575834688562918	0.8381445462916125	0.9252113220903069	0.8599172893998022	0	0	0.0	0.00957268348233369	76
350	0.002337826024025723	0.002193286008485415	-0.002190957843194005	0.9832192209883994	-1	0	0	0.6666666666666666	2	0.5	1	1.0	0.5	2	1	1	1	0	0.25	4	1	4	0.2	0.6666666666666666	0.810537792095982	0.6312299597178966	0.36503709651390126	0.5297334532100062	0.9197370385529146	0.6905366999752179	0.9168264491085355	0.6192580692726505	1.0	0	0.0	-0.00021909578431940048	18
2583	0.010017402921934463	0.004823223456276881	0.0045981850984104546	0.9415636654037273	-1	0	0	0.2	1	1.0	5	0.5833333333333334	0.8	5	4	1	0	0	0.3333333333333333	6	2	7	0.0	0	0.8171191907671659	0.584701098855593	0.1653401491190826	0.9657116585783758	0.575834688562918	0.8180110357277953	0.933852619803776	0.8491176448391673	0	0	0.0	0.0045981850984104546	42
2585	0.011227181598612301	0.00687796376869744	-0.003385187223742392	0.95100260402182	-1	0	0	0.25	1	1.0	4	1.0	1.0	4	4	1	0	0	0.16666666666666666	6	1	6	0.0	0	0.8167353986483155	0.5755695917984837	0.27114233815583866	0.9705368923710159	0.5830908139305648	0.8152395210359035	0.9224478360095092	0.8533659069095918	0	0	0.0	-0.0003385187223742392	4
3698	0.013677581035576689	0.007598050522152895	0.002997926730944892	0.9473435201450849	-1	0	0	0.3333333333333333	2	0.8333333333333334	5	0.5714285714285714	0.6666666666666666	5	4	2	0	0	0.2857142857142857	7	2	8	0.0	0.2857142857142857	0.8171191907671659	0.584701098855593	0.1653401491190826	0.9657116585783758	0.575834688562918	0.8180110357277953	0.933852619803776	0.8491176448391673	0	0	0.0	0.002997926730944892	8
3596	0.0096278332117815	0.00487156394593631	0.004773708520936198	0.9413410988187424	-1	0	0	0.2	1	1.0	5	0.5833333333333334	0.8	5	4	1	0	0	0.3333333333333333	6	2	7	0.0	0	0.8171191907671659	0.584701098855593	0.1653401491190826	0.9657116585783758	0.575834688562918	0.8180110357277953	0.933852619803776	0.8491176448391673	0	0	0.0	0.004773708520936198	42
4732	0.017638779047546602	0.009929914403813635	0.009363600946211852	0.9327156964321618	-1	0	0	0.2857142857142857	2	0.75	6	0.4166666666666667	0.75	8	6	1	0	0	0.375	8	3	10	0.0	1.0	0.8167353986483155	0.5755695917984837	0.27114233815583866	0.9705368923710159	0.5660108153974436	0.8301479608410822	0.9215194775700495	0.8575798686500592	0	0	0.0	0.009363600946211852	54
3685	0.01245157928122263	0.004098243831644505	-0.0037194548587873425	0.9641844593893732	-1	0	0	0.4	2	0.8	4	1.0	0.8	5	4	1	0	0	0.14285714285714285	7	1	7	0.0	0.3333333333333333	0.8171191907671659	0.584701098855593	0.1653401491190826	0.9657116585783758	0.575834688562918	0.8180110357277953	0.933852619803776	0.8491176448391673	0	0	0.0	-0.00037194548587873426	5
2684	0.00987603877919465	0.004653820603805236	0.0044400447125769365	0.9415404873409556	-1	0	0	0.2	1	1.0	5	0.5833333333333334	0.8	5	4	1	0	0	0.3333333333333333	6	2	7	0.0	0	0.8171191907671659	0.584701098855593	0.1653401491190826	0.9657116585783758	0.575834688562918	0.8180110357277953	0.933852619803776	0.8491176448391673	0	0	0.0	0.0044400447125769365	18
4193	0.016702399616938427	0.009561637780638668	0.008859278751015555	0.9332526277710136	-1	0	0	0.16666666666666666	1	1.0	7	0.5625	0.8571428571428571	7	6	1	0	0	0.25	8	2	9	0.0	0	0.8171191907671659	0.5797049636848298	0.1653401491190826	0.9766316336890594	0.575834688562918	0.7839660748475539	0.9322401211600931	0.8558293071375324	0	0	0.0	0.008859278751015555	15
4020	0.020087124904602044	0.005105398263598376	-0.0050850699829616975	0.9355631736852295	-1	0	0	0.16666666666666666	1	1.0	7	0.45	0.7142857142857143	6	5	2	0	0	0.8	4	5	9	0.0	0	0.8095707180801209	0.5884468802440377	0.1653401491190826	0.9597122252944996	0.5561869422319692	0.5888741903965155	0.9330508767171846	0.7851299387860309	0	0	0.0	-0.0005085069982961697	5
1395	0.005298110997568931	0.002088156615910512	-0.0020638232520808035	0.9569336431615619	-1	0	0	0.2	1	1.0	5	0.5833333333333334	0.8	5	4	1	0	0	0.3333333333333333	6	2	7	0.0	0	0.8171191907671659	0.584701098855593	0.1653401491190826	0.9677813640953612	0.575834688562918	0.8180110357277953	0.933852619803776	0.8518473776572313	0	0	0.0	-0.00020638232520808034	7
3492	0.011575946478517325	0.006522917066125927	-0.005979710600913785	0.9824682010085569	-1	0	0	0.25	1	1.0	4	0.6	0.75	4	3	1	0	0	0.4	5	2	6	0.0	0	0.8585841112386212	0.5820177366534621	0.14407118334403038	0.6077349366349529	0.5457492470900178	0.5943767552179657	0.9457386984523569	0.5947532632511342	0	0	0.0	-0.0005979710600913785	3
2928	0.009560581853365004	0.004673693487239357	0.0046629697923440015	0.9406623326717228	-1	0	0	0.2	1	1.0	5	0.5833333333333334	0.8	5	4	1	0	0	0.3333333333333333	6	2	7	0.0	0	0.8171191907671659	0.584701098855593	0.1653401491190826	0.9657116585783758	0.5561869422319692	0.8204459171312809	0.9322401211600931	0.8498184575984212	0	0	0.0	0.0046629697923440015	49
4592	0.01939330145894111	0.0033965792404250304	-0.0011765994745135538	0.9471178812316801	-1	0	0	0.25	2	0.8	8	0.3333333333333333	0.8	10	8	1	0	0	0.4444444444444444	9	4	12	0.0	0.6666666666666666	0.8167353986483155	0.5788197568586824	0.27114233815583866	0.9625101362261786	0.575834688562918	0.8508424021628106	0.9252113220903069	0.8542348313993834	0	0	0.0	-0.00011765994745135539	7
2774	0.009540688236067883	0.004809661759574286	0.004670454930687357	0.9416655912136491	-1	0	0	0.2	1	1.0	5	0.5833333333333334	0.8	5	4	1	0	0	0.3333333333333333	6	2	7	0.0	0	0.8171191907671659	0.584701098855593	0.1653401491190826	0.9657116585783758	0.575834688562918	0.8180110357277953	0.933852619803776	0.8491176448391673	0	0	0.0	0.004670454930687357	29
1135	0.014919337158499852	0.010749453665295295	-0.010343798589862015	0.9825641788408997	-1	0	0	0.5	3	0.5714285714285714	4	0.6428571428571429	0.42857142857142855	6	3	2	0	0	0.2857142857142857	7	2	9	0.0	0	0.80744867119129	0.6745524370437671	0.5770099062152821	0.9816513374668824	0.5660108153974436	0.8032360957404697	0.9066157183363797	0.8847692837227251	0	0	0.0	-0.0010343798589862014	0
2962	0.012305074741264861	0.008367378927369202	-0.008042655784088127	0.9809167871427252	-1	0	0	0.3333333333333333	2	0.8333333333333334	5	0.4444444444444444	0.6666666666666666	6	4	1	0	0	0.5	6	3	8	0.0	0	0.8267466656837111	0.577495593769731	0.19756655929010736	0.9562247630277892	0.5660108153974436	0.8001390774629207	0.9281819369926831	0.8312524628997624	0	0	0.0	-0.0008042655784088127	2
3206	0.013084621181978659	0.007265651136001233	0.004132662646569702	0.9437650215684882	-1	0	0	0.3333333333333333	2	0.8333333333333334	5	0.5714285714285714	0.6666666666666666	5	4	2	0	0	0.2857142857142857	7	2	8	0.0	0.2857142857142857	0.8171191907671659	0.584701098855593	0.1653401491190826	0.9657116585783758	0.575834688562918	0.8180110357277953	0.933852619803776	0.8491176448391673	0	0	0.0	0.004132662646569702	23
1954	0.009607256495510268	0.004649215515930494	0.004593109890457127	0.940672542677084	-1	0	0	0.2	1	1.0	5	0.5833333333333334	0.8	5	4	1	0	0	0.3333333333333333	6	2	7	0.0	0	0.8171191907671659	0.584701098855593	0.1653401491190826	0.9657116585783758	0.5561869422319692	0.8204459171312809	0.9322401211600931	0.8498184575984212	0	0	0.0	0.004593109890457127	26
119	0.004757810840755038	0.004553545314494991	-0.004552445993896577	0.9845154985234389	-1	0.5	2	0.7	7	0.3333333333333333	4	0.4666666666666667	0.25	6	3	7	0	0	0.8333333333333334	6	5	14	0.0	0.6666666666666666	0.8561063487956722	0.7329656934584913	0.6556619748749805	0.8236317736288225	0.40607551504622846	0.9187346982657199	0.8992571702406443	0.8400656363548646	0	0	0.0	-0.00045524459938965764	7
3043	0.017193345457517228	0.010137681260309258	0.009255347835419077	0.9328259805570341	-1	0	0	0.16666666666666666	1	1.0	7	0.5625	0.8571428571428571	7	6	1	0	0	0.25	8	2	9	0.0	0	0.8171191907671659	0.5797049636848298	0.1653401491190826	0.9766316336890594	0.575834688562918	0.7839660748475539	0.9322401211600931	0.8558293071375324	0	0	0.0	0.009255347835419077	108
4035	0.013637801179827928	0.0034124900862128483	-0.0033584375476500682	0.9398403293211665	-1	0	0	0.3333333333333333	2	0.8571428571428571	6	1.0	0.8571428571428571	7	6	1	0	0	0.1111111111111111	9	1	9	0.0	0.25	0.8363741406002564	0.5661405220380298	0.22979296946113212	0.9738150681727301	0.5689982808319269	0.783858585715965	0.9228178383665119	0.848577167119348	0	0	0.0	-0.00033584375476500684	9
4847	0.024256437026359535	0.009994113379034572	-0.002220048982660059	0.527613809169245	-1	0	0	0.125	1	1.0	9	0.4074074074074074	0.8888888888888888	9	8	1	0	0	0.3333333333333333	9	3	11	0.0	0	0.8163516065294651	0.571986315274514	0.37694452719259475	0.9643288567930351	0.575834688562918	0.8458444542864031	0.9092677483264241	0.8536026360010657	0	0	0.0	-0.0002220048982660059	5
918	0.010529079527849617	0.004339800980741306	-0.0042318044541922875	0.958426855670173	-1	0	0	0.2	1	1.0	5	0.5833333333333334	0.8	5	4	1	0	0	0.3333333333333333	6	2	7	0.0	0	0.8171191907671659	0.658088101432017	0.5018958376879047	0.9391255652308915	0.575834688562918	0.8920746726310019	0.9292687438551397	0.8622784033878127	0	0	0.0	-0.00042318044541922873	5
2456	0.009983459869421039	0.004575088017376762	0.004509761870235984	0.9421073557978569	-1	0	0	0.2	1	1.0	5	0.5833333333333334	0.8	5	4	1	0	0	0.3333333333333333	6	2	7	0.0	0	0.8171191907671659	0.584701098855593	0.1653401491190826	0.9657116585783758	0.575834688562918	0.8180110357277953	0.933852619803776	0.8491176448391673	0	0	0.0	0.004509761870235984	37
1832	0.009857866890272775	0.005039274411536714	0.0014572274859400956	0.9421288721544276	-1	0	0	0.25	1	1.0	4	1.0	1.0	5	4	0	0	0	0.16666666666666666	6	1	6	0.0	0	0.8171191907671659	0.584701098855593	0.1653401491190826	0.9657116585783758	0.575834688562918	0.8180110357277953	0.933852619803776	0.8491176448391673	0	0	0.0	0.0014572274859400956	13
217	0.0020776660194636626	0.0020490778620891113	-0.0020490538095130706	0.9745229020809558	-1	0	0	0.6666666666666666	2	0.5	1	0.6666666666666666	0.5	2	1	1	1	0	0.6666666666666666	2	3	4	0.2	0	0.8361379299866819	0.6544597819765137	0.46682285870850676	0.6086534181207743	0.8188116218989325	0.5196058299684105	0.8475567278964217	0.5953852658835168	1.0	0	0.0	-0.00020490538095130706	26
845	0.00958789722644985	0.003354392340302221	-0.00044392045888434246	0.9556615523801538	-1	0	0	0.3333333333333333	2	0.6666666666666666	4	0.4444444444444444	0.5	3	3	4	0	0	0.5	6	3	8	0.0	0	0.8089825142869508	0.5154189503520379	0.9539761499922171	0.9786371715739903	0.575834688562918	0.5844776369992758	0.8629967496405216	0.8036284745378092	0	0	0.0	-4.4392045888434245e-05	53
1743	0.009722662824839485	0.0048101528434634335	0.0016911201071440549	0.9413372718878512	-1	0	0	0.25	1	1.0	4	1.0	1.0	5	4	0	0	0	0.16666666666666666	6	1	6	0.0	0	0.8171191907671659	0.584701098855593	0.1653401491190826	0.9657116585783758	0.575834688562918	0.8180110357277953	0.933852619803776	0.8491176448391673	0	0	0.0	0.0016911201071440549	19
4283	0.017696344493041027	0.009974182140767344	0.00947332158776877	0.9322968023187341	-1	0	0	0.2857142857142857	2	0.75	6	0.4166666666666667	0.75	8	6	1	0	0	0.375	8	3	10	0.0	1.0	0.8167353986483155	0.5755695917984837	0.27114233815583866	0.9705368923710159	0.575834688562918	0.8381445462916125	0.9252113220903069	0.8599172893998022	0	0	0.0	0.00947332158776877	103
3653	0.023082994621843142	0.011729965832647977	-0.01149984363246815	0.49756177506322563	-1	0	0	0.3333333333333333	2	0.8333333333333334	5	0.5714285714285714	0.6666666666666666	5	4	2	0	0	0.2857142857142857	7	2	8	0.0	0.2857142857142857	0.8171191907671659	0.584701098855593	0.29352661012086034	0.9594455599500822	0.575834688562918	0.8180110357277953	0.919615327053608	0.8415199208532138	0	0	0.0	-0.001149984363246815	1
846	0.008946898512202862	0.002244643751623191	-0.00013291313779116852	0.9541733921950304	-1	0	0	0.3333333333333333	2	0.6666666666666666	4	0.4444444444444444	0.5	3	3	4	0	0	0.5	6	3	8	0.0	0	0.8089825142869508	0.5154189503520379	0.9539761499922171	0.9786371715739903	0.5561869422319692	0.5665474678919912	0.8629967496405216	0.7997385064529644	0	0	0.0	-1.3291313779116853e-05	53
4218	0.018030750433585117	0.00979670983672579	0.009223775744298161	0.9320090386756332	-1	0	0	0.2857142857142857	2	0.75	6	0.4166666666666667	0.75	8	6	1	0	0	0.375	8	3	10	0.0	1.0	0.8167353986483155	0.5755695917984837	0.27114233815583866	0.9705368923710159	0.575834688562918	0.8381445462916125	0.9252113220903069	0.8599172893998022	0	0	0.0	0.009223775744298161	24
4188	0.01800633660072157	0.00972375591582798	0.009143866980637797	0.9321276786817874	-1	0	0	0.2857142857142857	2	0.75	6	0.4166666666666667	0.75	8	6	1	0	0	0.375	8	3	10	0.0	1.0	0.8167353986483155	0.5755695917984837	0.27114233815583866	0.9705368923710159	0.5660108153974436	0.8301479608410822	0.9215194775700495	0.8575798686500592	0	0	0.0	0.009143866980637797	39
3044	0.00965088934542453	0.0047688856861604605	0.004665957180662499	0.9411391405129982	-1	0	0	0.2	1	1.0	5	0.5833333333333334	0.8	5	4	1	0	0	0.3333333333333333	6	2	7	0.0	0	0.8171191907671659	0.584701098855593	0.1653401491190826	0.9657116585783758	0.5561869422319692	0.8204459171312809	0.9322401211600931	0.8498184575984212	0	0	0.0	0.004665957180662499	15
2481	0.00955130188481382	0.004719086492851309	0.002101696534214125	0.9413801655772105	-1	0	0	0.25	1	1.0	4	1.0	1.0	5	4	0	0	0	0.16666666666666666	6	1	6	0.0	0	0.8171191907671659	0.584701098855593	0.1653401491190826	0.9657116585783758	0.575834688562918	0.8180110357277953	0.933852619803776	0.8491176448391673	0	0	0.0	0.002101696534214125	9
4997	0.0177809175377098	0.010119272161853808	0.009493679711093038	0.9326827756413055	-1	0	0	0.2857142857142857	2	0.75	6	0.4166666666666667	0.75	8	6	1	0	0	0.375	8	3	10	0.0	1.0	0.8167353986483155	0.5755695917984837	0.27114233815583866	0.9705368923710159	0.575834688562918	0.8381445462916125	0.9252113220903069	0.8599172893998022	0	0	0.0	0.009493679711093038	61
3481	0.020252649959185593	0.009693527438124185	-0.0021278856556414616	0.49441918391710926	-1	0	0	0.3333333333333333	2	0.8333333333333334	5	1.0	0.8333333333333334	6	5	1	0	0	0.125	8	1	8	0.0	0.2857142857142857	0.8167353986483155	0.5802765475702385	0.27114233815583866	0.9547011314036172	0.5830908139305648	0.8516762016683163	0.9224478360095092	0.8463962301857637	0	0	0.0	-0.00021278856556414616	5
4924	0.017531037237413023	0.0032319707340356936	-0.0025680404855313215	0.9450115988998855	-1	0	0	0.3333333333333333	2	0.7142857142857143	5	0.42857142857142855	0.7142857142857143	7	5	1	0	0	0.42857142857142855	7	3	9	0.0	1.0	0.8163516065294651	0.5798220113942241	0.1653401491190826	0.9480132241755854	0.575834688562918	0.8503893979035767	0.9322401211600931	0.839479459094414	0	0	0.0	-0.0002568040485531321	2
1974	0.008812575244752856	0.0026855184152758814	-0.0025431996917658585	0.9418728462368511	-1	0	0	0.2	1	1.0	5	0.5833333333333334	0.8	5	4	1	0	0	0.3333333333333333	6	2	7	0.0	0	0.8363741406002564	0.5721784972175361	0.22979296946113212	0.9635028531808368	0.5689982808319269	0.818209000299005	0.9239005456146165	0.8441516594644508	0	0	0.0	-0.00025431996917658586	5
4210	0.01779451210019254	0.009895423403775644	0.009448103374002268	0.9323753544688562	-1	0	0	0.2857142857142857	2	0.75	6	0.4166666666666667	0.75	8	6	1	0	0	0.375	8	3	10	0.0	1.0	0.8167353986483155	0.5755695917984837	0.27114233815583866	0.9705368923710159	0.575834688562918	0.8381445462916125	0.9252113220903069	0.8599172893998022	0	0	0.0	0.009448103374002268	25
2204	0.009962872517576507	0.004667952005887537	0.004358537441242632	0.9419265284058131	-1	0	0	0.2	1	1.0	5	0.5833333333333334	0.8	5	4	1	0	0	0.3333333333333333	6	2	7	0.0	0	0.8171191907671659	0.584701098855593	0.1653401491190826	0.9657116585783758	0.575834688562918	0.8180110357277953	0.933852619803776	0.8491176448391673	0	0	0.0	0.004358537441242632	11
4642	0.01790891545750409	0.009643800596729653	0.009042560450378326	0.932290338995245	-1	0	0	0.2857142857142857	2	0.75	6	0.4166666666666667	0.75	8	6	1	0	0	0.375	8	3	10	0.0	1.0	0.8167353986483155	0.5755695917984837	0.27114233815583866	0.9705368923710159	0.575834688562918	0.8381445462916125	0.9252113220903069	0.8599172893998022	0	0	0.0	0.009042560450378326	22
4632	0.01817125245424719	0.010074444045821945	0.009411792196125339	0.9323399091336165	-1	0	0	0.2857142857142857	2	0.75	6	0.4166666666666667	0.75	8	6	1	0	0	0.375	8	3	10	0.0	1.0	0.8167353986483155	0.5755695917984837	0.27114233815583866	0.9705368923710159	0.575834688562918	0.8381445462916125	0.9252113220903069	0.8599172893998022	0	0	0.0	0.009411792196125339	37
1695	0.010101303778449191	0.0038470253759210105	0.003410120774439086	0.9533998672230032	-1	0	0	0.3333333333333333	2	0.6666666666666666	4	0.5	0.5	4	3	3	0	0	1.0	4	4	8	0.0	0	0.8120980514829419	0.5776340812452387	0.5596581495556499	0.9846931225150215	0.5472429114434334	0.5977074019581555	0.9033941434661144	0.835392708374497	0	0	0.0	0.003410120774439086	115
3741	0.04858833931489109	0.011263176312747257	-0.008296245326676891	0.8973759584953479	-1	0	0	0.2	2	0.8461538461538461	11	0.25	0.8461538461538461	13	11	1	0	0	0.6	10	6	15	0.0	0.8	0.8171191907671659	0.5730704934224714	0.37694452719259475	0.9758340439767967	0.575834688562918	0.816498981577015	0.9092677483264241	0.8615846441524672	0	0	0.0	-0.0008296245326676891	1
1883	0.010214059174855872	0.004951177194632588	0.004539633560304138	0.9417873416694525	-1	0	0	0.2	1	1.0	5	0.5833333333333334	0.8	5	4	1	0	0	0.3333333333333333	6	2	7	0.0	0	0.8171191907671659	0.584701098855593	0.1653401491190826	0.9657116585783758	0.575834688562918	0.8180110357277953	0.933852619803776	0.8491176448391673	0	0	0.0	0.004539633560304138	60
518	0.023753980775773696	0.0046236026314002655	-0.0025428832446797375	0.9565896881989912	-1	0	0	0.2	2	0.8461538461538461	11	0.4166666666666667	0.7692307692307693	11	10	3	1	0	0.4444444444444444	4	9	15	0.1111111111111111	0.46153846153846156	0.8493675926871583	0.9314519352657592	0.6840410363359536	0.8601097087267917	0.7923759133378794	0.9552878474093985	0.8717409941492086	0.9238416589773478	1.0	0.45454545454545453	0.0	-0.00025428832446797373	24
2688	0.0021438411778378083	0.0020428628677416857	-0.002041022396363393	0.9828945994532914	-1	0	0	0	0	0	0	1.0	0	0	0	0	0	0	1.0	1	1	1	0.0	0	0	0	0	0	0	0	0	0	0	0	0	-0.1	0
3793	0.014053901826276787	0.009589250135221725	-0.009465078828969214	0.9821378884448118	-1	0	0	0.3333333333333333	2	0.8333333333333334	5	0.5714285714285714	0.6666666666666666	5	4	2	0	0	0.2857142857142857	7	2	8	0.0	0.2857142857142857	0.8363741406002564	0.5806051681749808	0.1653401491190826	0.7213895820349769	0.5561869422319692	0.9326166081033045	0.9327941758142732	0.7860715516466592	0	0	0.0	-0.0009465078828969214	2
3950	0.021709720110529643	0.005803235577201101	-0.0010658114545635383	0.9001035491335475	-1	0	0	0.3333333333333333	2	0.8571428571428571	6	1.0	0.8571428571428571	6	6	2	0	0	0.1111111111111111	9	1	9	0.0	0.25	0.8167353986483155	0.5667780984376513	0.27114233815583866	0.9783542936923535	0.575834688562918	0.7896430999834702	0.9215194775700495	0.8582526983682948	0	0	0.0	-0.00010658114545635383	6
3819	0.009916605325269555	0.004947160363337867	0.004658818820932562	0.9418800900890796	-1	0	0	0.2	1	1.0	5	0.5833333333333334	0.8	5	4	1	0	0	0.3333333333333333	6	2	7	0.0	0	0.8171191907671659	0.584701098855593	0.1653401491190826	0.9657116585783758	0.575834688562918	0.8180110357277953	0.933852619803776	0.8491176448391673	0	0	0.0	0.004658818820932562	10
265	0.0017981772737711804	0.0017389561605443908	-0.0017389560929205173	0.9847747458673709	-1	0	0	1.0	1	0	0	1.0	0	1	0	0	0	0	0.5	1	2	2	0.0	0	0	0	0	0	0	0	0	0	0	0	0	-0.00017389560929205174	20
5016	0.017625824775876254	0.00970133615759266	0.009255637747202833	0.9325285596218685	-1	0	0	0.2857142857142857	2	0.75	6	0.4166666666666667	0.75	8	6	1	0	0	0.375	8	3	10	0.0	1.0	0.8167353986483155	0.5755695917984837	0.27114233815583866	0.9705368923710159	0.575834688562918	0.8381445462916125	0.9252113220903069	0.8599172893998022	0	0	0.0	0.009255637747202833	33
1308	0.009155951209518662	0.004590745488394382	0.002521531221450494	0.9411620647251738	-1	0	0	0.25	1	1.0	4	1.0	1.0	5	4	0	0	0	0.16666666666666666	6	1	6	0.0	0	0.8171191907671659	0.584701098855593	0.1653401491190826	0.9657116585783758	0.575834688562918	0.8180110357277953	0.933852619803776	0.8491176448391673	0	0	0.0	0.002521531221450494	26
3969	0.015775669706307636	0.002863943928252887	-0.002699979275714468	0.5311510623406311	-1	0	0	0.16666666666666666	1	1.0	7	0.5625	0.8571428571428571	7	6	1	0	0	0.25	8	2	9	0.0	0	0.8807940818769862	0.6582537136327364	0.1653401491190826	0.9766316336890594	0.5903469392982119	0.8092894803827655	0.9594411668403388	0.8748510898035495	0	0	0.0	-0.0002699979275714468	12
874	0.00479647602738018	0.004029482031223763	-0.004011629543569919	0.9755558735169659	-1	0	0	0.5714285714285714	4	0.5	4	0.6666666666666666	0.25	6	2	3	3	0	0.6	3	5	10	0.5	0.8	0.9035082733910194	0.8913219827130219	0.7907683052344792	0.9623999829496803	0.5290378211678668	0.9364172289735833	0.9316333747952793	0.9357652405201639	0.16666666666666666	0.6666666666666666	0.0	-0.0004011629543569919	6
2952	0.00978319681451929	0.004811374180504652	0.004663360930235474	0.9412870743001965	-1	0	0	0.2	1	1.0	5	0.5833333333333334	0.8	5	4	1	0	0	0.3333333333333333	6	2	7	0.0	0	0.8171191907671659	0.584701098855593	0.1653401491190826	0.9657116585783758	0.575834688562918	0.8180110357277953	0.933852619803776	0.8491176448391673	0	0	0.0	0.004663360930235474	40
3600	0.01633574272469518	0.009021565003001822	0.008787572325311991	0.9308079313774804	-1	0	0	0.16666666666666666	1	1.0	7	0.5625	0.8571428571428571	7	6	1	0	0	0.25	8	2	9	0.0	0	0.8171191907671659	0.5797049636848298	0.1653401491190826	0.9766316336890594	0.575834688562918	0.7839660748475539	0.9322401211600931	0.8558293071375324	0	0	0.0	0.008787572325311991	84
4237	0.016980202145391317	0.009542224289239516	0.008639918451854106	0.9333148849872829	-1	0	0	0.16666666666666666	1	1.0	7	0.5625	0.8571428571428571	7	6	1	0	0	0.25	8	2	9	0.0	0	0.8171191907671659	0.5797049636848298	0.1653401491190826	0.9766316336890594	0.575834688562918	0.7784739328745562	0.9322401211600931	0.8545025965154563	0	0	0.0	0.008639918451854106	11
3216	0.009818926039995457	0.004718970314383378	0.00457225477959486	0.9411755266844785	-1	0	0	0.2	1	1.0	5	0.5833333333333334	0.8	5	4	1	0	0	0.3333333333333333	6	2	7	0.0	0	0.8171191907671659	0.584701098855593	0.1653401491190826	0.9657116585783758	0.575834688562918	0.811163888344494	0.933852619803776	0.847171174441733	0	0	0.0	0.00457225477959486	22
4433	0.017444361394664418	0.009519700659349312	0.008805363170436887	0.9325751822809173	-1	0	0	0.2857142857142857	2	0.75	6	0.4166666666666667	0.75	8	6	1	0	0	0.375	8	3	10	0.0	1.0	0.8167353986483155	0.5755695917984837	0.27114233815583866	0.9705368923710159	0.575834688562918	0.8381445462916125	0.9252113220903069	0.8599172893998022	0	0	0.0	0.008805363170436887	18
4059	0.022158975791615607	0.009686867868913686	0.005979592632537394	0.9351611809787269	-1	0	0	0.375	3	0.6666666666666666	6	0.4074074074074074	0.6666666666666666	8	6	2	0	0	0.3333333333333333	9	3	11	0.0	1.0	0.8167353986483155	0.5755695917984837	0.27114233815583866	0.9705368923710159	0.575834688562918	0.8277616579066659	0.9215194775700495	0.8568932977412618	0	0	0.0	0.005979592632537394	15
2017	0.009819087449594695	0.004710576193224094	0.004542825773724202	0.9413967726317005	-1	0	0	0.2	1	1.0	5	0.5833333333333334	0.8	5	4	1	0	0	0.3333333333333333	6	2	7	0.0	0	0.8171191907671659	0.584701098855593	0.1653401491190826	0.9657116585783758	0.575834688562918	0.8180110357277953	0.933852619803776	0.8491176448391673	0	0	0.0	0.004542825773724202	26
4483	0.01754212930944094	0.01015770454604425	0.009624697680644754	0.931959531603207	-1	0	0	0.2857142857142857	2	0.75	6	0.4166666666666667	0.75	8	6	1	0	0	0.375	8	3	10	0.0	1.0	0.8167353986483155	0.5755695917984837	0.27114233815583866	0.9705368923710159	0.575834688562918	0.8381445462916125	0.9252113220903069	0.8599172893998022	0	0	0.0	0.009624697680644754	60
2649	0.009535865699857498	0.004579082955985811	0.004553641374925362	0.941189157258314	-1	0	0	0.2	1	1.0	5	0.5833333333333334	0.8	5	4	1	0	0	0.3333333333333333	6	2	7	0.0	0	0.8171191907671659	0.584701098855593	0.1653401491190826	0.9657116585783758	0.575834688562918	0.8180110357277953	0.933852619803776	0.8491176448391673	0	0	0.0	0.004553641374925362	15
167	0.002631843885515137	0.0025911769889158808	-0.00259116600387991	0.9838197013431542	-1	0	0	0.5	1	1.0	1	1.0	1.0	1	1	1	1	0	0.3333333333333333	3	1	3	0.16666666666666666	0	0.7679829204188113	0.5	0.8146231962580549	0.5	0.7063379448929326	0.5	0.6090891491033537	0.5	1.0	1.0	0.0	-0.000259116600387991	42
1483	0.009946419030498501	0.004791859532339059	0.0017245532848907245	0.9428553363381647	-1	0	0	0.25	1	1.0	4	1.0	1.0	5	4	0	0	0	0.16666666666666666	6	1	6	0.0	0	0.8171191907671659	0.584701098855593	0.1653401491190826	0.9657116585783758	0.575834688562918	0.8180110357277953	0.933852619803776	0.8491176448391673	0	0	0.0	0.0017245532848907245	14
1502	0.00915741737801534	0.004745868371903357	0.0021927086415381223	0.9414950595763998	-1	0	0	0.25	1	1.0	4	1.0	1.0	5	4	0	0	0	0.16666666666666666	6	1	6	0.0	0	0.8171191907671659	0.584701098855593	0.1653401491190826	0.9657116585783758	0.575834688562918	0.8180110357277953	0.933852619803776	0.8491176448391673	0	0	0.0	0.0021927086415381223	22
72	0.006289741951456499	0.003022342472942227	-0.0030213292214190672	0.9318808259506114	-1	0	0	0.16666666666666666	1	1.0	6	0.5333333333333333	0.3333333333333333	2	2	5	7	0	0.6	5	3	8	0.5	0	0.6439421067963592	0.9337503576956896	0.5137568884006214	0.8971851962630027	0.5962093861828757	0.9782069771319511	0.9309300204712933	0.9464489252550123	0.5	1.0	0.12508220668538714	-0.0003021329221419067	27
1289	0.012242939135683223	0.0053931081458555635	-0.00408436610517621	0.9582441335388006	-1	0	0	0.3333333333333333	2	0.7142857142857143	5	0.42857142857142855	0.42857142857142855	4	3	4	0	0	0.42857142857142855	7	3	9	0.0	0	0.80744867119129	0.5138690376010664	0.9096347074808243	0.9671853720222098	0.5605081643107447	0.6861155712516807	0.8878720295629875	0.803293776660861	0	0	0.0	-0.00040843661051762097	4
4151	0.01705444501915198	0.01027809705820363	0.009236371757159429	0.9327652625039535	-1	0	0	0.16666666666666666	1	1.0	7	0.5625	0.8571428571428571	7	6	1	0	0	0.25	8	2	9	0.0	0	0.8171191907671659	0.5797049636848298	0.1653401491190826	0.9766316336890594	0.5561869422319692	0.785489555147511	0.9322401211600931	0.856199825368637	0	0	0.0	0.009236371757159429	41
1505	0.009261521409869088	0.004486732393849827	0.0018435497106549736	0.942926763503733	-1	0	0	0.25	1	1.0	4	1.0	1.0	5	4	0	0	0	0.16666666666666666	6	1	6	0.0	0	0.8171191907671659	0.584701098855593	0.1653401491190826	0.9657116585783758	0.575834688562918	0.8180110357277953	0.933852619803776	0.8491176448391673	0	0	0.0	0.0018435497106549736	22
3630	0.014070551428999987	0.00466287543813247	-0.004601052520326133	0.9349373746619122	-1	0	0	0.2857142857142857	2	0.875	7	0.5555555555555556	0.75	7	6	2	0	0	0.2222222222222222	9	2	10	0.0	0.2222222222222222	0.8171191907671659	0.5797049636848298	0.2142770294126021	0.975463088614287	0.575834688562918	0.7839660748475539	0.9175958895578695	0.8537609718417487	0	0	0.0	-0.00046010525203261335	2
2297	0.009731455553147311	0.004793238740990462	0.004596766394488662	0.9412387140785802	-1	0	0	0.2	1	1.0	5	0.5833333333333334	0.8	5	4	1	0	0	0.3333333333333333	6	2	7	0.0	0	0.8171191907671659	0.584701098855593	0.1653401491190826	0.9657116585783758	0.575834688562918	0.8180110357277953	0.933852619803776	0.8491176448391673	0	0	0.0	0.004596766394488662	22
1871	0.0073781737743319285	0.003775814117815856	-0.003271964808055594	0.9611642017543616	-1	0	0	0.25	1	1.0	4	0.6	0.75	4	3	1	0	0	0.4	5	2	6	0.0	0	0.8167353986483155	0.5755695917984837	0.27114233815583866	0.9705368923710159	0.5830908139305648	0.8262893138908507	0.9224478360095092	0.8564720790916226	0	0	0.0	-0.0003271964808055594	6
273	0.002888700668290846	0.0022539856610015105	-0.0022533775938076354	0.9824354492627954	-1	0	0	0.6666666666666666	2	0.5	1	0.6666666666666666	0.5	3	1	0	0	0	0.6666666666666666	2	3	4	0.0	0	0.20272987370527007	0.9643007015391811	0.7132567170634811	0.9724747152738307	0.6969006989650455	0.7348997792794513	0.9572970827326492	0.9325715678365738	0	0	0.0	-0.00022533775938076355	35
4478	0.017047437085422584	0.00992909004550875	0.009079520465332232	0.933221578324111	-1	0	0	0.16666666666666666	1	1.0	7	0.5625	0.8571428571428571	7	6	1	0	0	0.25	8	2	9	0.0	0	0.8171191907671659	0.5797049636848298	0.1653401491190826	0.9766316336890594	0.575834688562918	0.7784739328745562	0.9322401211600931	0.8545025965154563	0	0	0.0	0.009079520465332232	24
4139	0.01687730283716738	0.009852896679153404	0.00900921889033987	0.9328719200279462	-1	0	0	0.16666666666666666	1	1.0	7	0.5625	0.8571428571428571	7	6	1	0	0	0.25	8	2	9	0.0	0	0.8171191907671659	0.5797049636848298	0.1653401491190826	0.9766316336890594	0.575834688562918	0.7784739328745562	0.9322401211600931	0.8545025965154563	0	0	0.0	0.00900921889033987	28
1995	0.010029592690253402	0.004919472154451385	0.004763115175224785	0.9412807673258269	-1	0	0	0.2	1	1.0	5	0.5833333333333334	0.8	5	4	1	0	0	0.3333333333333333	6	2	7	0.0	0	0.8171191907671659	0.584701098855593	0.1653401491190826	0.9657116585783758	0.575834688562918	0.8180110357277953	0.933852619803776	0.8491176448391673	0	0	0.0	0.004763115175224785	35
1730	0.012394668849122385	0.004240898170286763	0.003021132732806572	0.902250559053724	-1	0	0	0.2857142857142857	2	0.75	6	0.4166666666666667	0.5	5	4	4	0	0	0.6666666666666666	6	4	10	0.0	0.25	0.8171191907671659	0.5873766088048368	0.1653401491190826	0.9856671137598334	0.5186511343239488	0.5974379489316938	0.933852619803776	0.8401795620822375	0	0	0.0	0.003021132732806572	56
2260	0.009616915556783463	0.004652793104117316	0.0046522997564272155	0.9410226707778414	-1	0	0	0.2	1	1.0	5	0.5833333333333334	0.8	5	4	1	0	0	0.3333333333333333	6	2	7	0.0	0	0.8171191907671659	0.584701098855593	0.1653401491190826	0.9657116585783758	0.575834688562918	0.8180110357277953	0.933852619803776	0.8491176448391673	0	0	0.0	0.0046522997564272155	14
4534	0.002149198056436972	0.0020645754267096133	-0.0020625205128533787	0.9830267791968584	-1	0	0	0	0	0	0	1.0	0	0	0	0	0	0	1.0	1	1	1	0.0	0	0	0	0	0	0	0	0	0	0	0	0	-0.1	0
3901	0.01675463308734441	0.00915626550035312	0.009036598182062804	0.925887918963139	-1	0	0	0.16666666666666666	1	1.0	7	0.5625	0.8571428571428571	7	6	1	0	0	0.25	8	2	9	0.0	0	0.8171191907671659	0.5797049636848298	0.1653401491190826	0.9766316336890594	0.575834688562918	0.7839660748475539	0.9322401211600931	0.8558293071375324	0	0	0.0	0.009036598182062804	13
509	0.01622870525463394	0.0023157402130280615	0.0006251208352682617	0.9487971685404406	-1	0	0	0.2	2	0.8461538461538461	11	0.4166666666666667	0.7692307692307693	12	10	2	1	0	0.4444444444444444	4	9	15	0.16666666666666666	0.46153846153846156	0.9287013655880536	0.8458421323178255	0.5114282734209705	0.9130627105018247	0.5382509000902015	0.950692032796565	0.8897380898795648	0.9119509789379195	1.0	0.3333333333333333	0.0	0.0006251208352682617	80
2599	0.009786000177513313	0.004860353118474004	0.00471247697649469	0.9410676940750816	-1	0	0	0.2	1	1.0	5	0.5833333333333334	0.8	5	4	1	0	0	0.3333333333333333	6	2	7	0.0	0	0.8171191907671659	0.584701098855593	0.1653401491190826	0.9657116585783758	0.5561869422319692	0.8204459171312809	0.9322401211600931	0.8498184575984212	0	0	0.0	0.00471247697649469	16
330	0.013743155031324948	0.00405511829523703	-0.0038436125926146992	0.9662418127966094	-1	0	0	0.25	2	0.8888888888888888	8	0.4074074074074074	0.7777777777777778	9	7	1	3	0	0.3333333333333333	3	9	11	0.75	0.2	0.7606019514846104	0.9378428386534906	0.9142012647877318	0.9847894830924407	0.8064976715189867	0.9743677218233715	0.9590575208220437	0.9708984704525568	0.1111111111111111	0.3333333333333333	0.0	-0.00038436125926146993	5
4021	0.002147357006235695	0.002073692801579315	-0.0020715449764408217	0.9830849738533477	-1	0	0	0	0	0	0	1.0	0	0	0	0	0	0	1.0	1	1	1	0.0	0	0	0	0	0	0	0	0	0	0	0	0	-0.1	0
3762	0.016525095903558756	0.00997202973522288	0.009118524794541028	0.9329278658841754	-1	0	0	0.16666666666666666	1	1.0	7	0.5625	0.8571428571428571	7	6	1	0	0	0.25	8	2	9	0.0	0	0.8171191907671659	0.5797049636848298	0.1653401491190826	0.9766316336890594	0.575834688562918	0.7839660748475539	0.9322401211600931	0.8558293071375324	0	0	0.0	0.009118524794541028	98
1222	0.010220116667583322	0.0031786311382861485	-0.0006229922056008226	0.9563369938276293	-1	0	0	0.3333333333333333	2	0.7142857142857143	5	0.42857142857142855	0.42857142857142855	4	3	4	1	0	0.42857142857142855	7	3	9	0.09090909090909091	0	0.80744867119129	0.5138690376010664	0.8353369213352378	0.9648540942154666	0.5703320374762191	0.6970207099156267	0.8878720295629875	0.8022425855451785	1.0	0	0.0	-6.229922056008225e-05	48
4812	0.017792329812845543	0.010017051332206317	0.009556126663526383	0.9320209905302173	-1	0	0	0.2857142857142857	2	0.75	6	0.4166666666666667	0.75	8	6	1	0	0	0.375	8	3	10	0.0	1.0	0.8167353986483155	0.5755695917984837	0.27114233815583866	0.9705368923710159	0.5660108153974436	0.8301479608410822	0.9215194775700495	0.8575798686500592	0	0	0.0	0.009556126663526383	50
4434	0.016565276500945723	0.009915834629621293	0.009205764423343987	0.9327473769179062	-1	0	0	0.16666666666666666	1	1.0	7	0.5625	0.8571428571428571	7	6	1	0	0	0.25	8	2	9	0.0	0	0.8171191907671659	0.5797049636848298	0.1653401491190826	0.9766316336890594	0.575834688562918	0.7839660748475539	0.9322401211600931	0.8558293071375324	0	0	0.0	0.009205764423343987	42
4591	0.01760844074111532	0.009846314443358482	0.009313550145735004	0.9325715064231468	-1	0	0	0.2857142857142857	2	0.75	6	0.4166666666666667	0.75	8	6	1	0	0	0.375	8	3	10	0.0	1.0	0.8167353986483155	0.5755695917984837	0.27114233815583866	0.9705368923710159	0.575834688562918	0.8381445462916125	0.9252113220903069	0.8599172893998022	0	0	0.0	0.009313550145735004	34
1715	0.009984197477466457	0.004815282098616163	0.004652251613135979	0.9412186277995798	-1	0	0	0.2	1	1.0	5	0.5833333333333334	0.8	5	4	1	0	0	0.3333333333333333	6	2	7	0.0	0	0.8171191907671659	0.584701098855593	0.1653401491190826	0.9657116585783758	0.575834688562918	0.8180110357277953	0.933852619803776	0.8491176448391673	0	0	0.0	0.004652251613135979	127
2914	0.009799009986593032	0.00495205120593316	0.004839168749784629	0.9413261517204942	-1	0	0	0.2	1	1.0	5	0.5833333333333334	0.8	5	4	1	0	0	0.3333333333333333	6	2	7	0.0	0	0.8171191907671659	0.584701098855593	0.1653401491190826	0.9657116585783758	0.575834688562918	0.8180110357277953	0.933852619803776	0.8491176448391673	0	0	0.0	0.004839168749784629	85
622	0.009059857504595696	0.005173447089096892	-0.003969428559151235	0.9719762781005664	-1	0	0	0.5555555555555556	5	0.45454545454545453	5	0.40625	0.45454545454545453	9	5	3	2	0	0.5	4	8	13	0.3333333333333333	0.3333333333333333	0.868441153901945	0.8990752376727229	0.5114282734209705	0.9033547322211424	0.5808786913880603	0.9393993385964262	0.8429225040421352	0.9158818321069889	0.7222222222222222	0.5555555555555556	0.0	-0.00039694285591512356	9
88	0.02750150311510768	0.007803347297736951	-0.007803306112085583	0.9523115424689412	-1	0.25	1	0.3	3	0.7692307692307693	10	0.4166666666666667	0.5384615384615384	8	7	6	0	0	0.4444444444444444	4	9	15	0.0	0.16666666666666666	0.6156699018084029	0.9396379379776242	0.5729102578609722	0.8173545164864706	0.8036647026185199	0.6833965076293003	0.8799510379751289	0.8417128669590207	0	0	0.0	-0.0007803306112085584	26
3314	0.0021438473846103535	0.002072755456362358	-0.0020706172590801283	0.9830789170004481	-1	0	0	0	0	0	0	1.0	0	0	0	0	0	0	1.0	1	1	1	0.0	0	0	0	0	0	0	0	0	0	0	0	0	-0.1	0
4879	0.017659059732788085	0.010221582464721558	0.009868205199849087	0.9322075798884064	-1	0	0	0.2857142857142857	2	0.75	6	0.4166666666666667	0.75	8	6	1	0	0	0.375	8	3	10	0.0	1.0	0.8167353986483155	0.5755695917984837	0.27114233815583866	0.9705368923710159	0.5660108153974436	0.8301479608410822	0.9215194775700495	0.8575798686500592	0	0	0.0	0.009868205199849087	66
3507	0.012926837414200927	0.006986459663129524	0.004140182682191564	0.9436155205625927	-1	0	0	0.3333333333333333	2	0.8333333333333334	5	0.5714285714285714	0.6666666666666666	5	4	2	0	0	0.2857142857142857	7	2	8	0.0	0.2857142857142857	0.8171191907671659	0.584701098855593	0.1653401491190826	0.9657116585783758	0.575834688562918	0.8180110357277953	0.933852619803776	0.8491176448391673	0	0	0.0	0.004140182682191564	18
4108	0.01675287708831311	0.009257653506410798	0.009018023415986473	0.9280853209969395	-1	0	0	0.16666666666666666	1	1.0	7	0.5625	0.8571428571428571	7	6	1	0	0	0.25	8	2	9	0.0	0	0.8171191907671659	0.5797049636848298	0.1653401491190826	0.9766316336890594	0.575834688562918	0.7784739328745562	0.9322401211600931	0.8545025965154563	0	0	0.0	0.009018023415986473	11
3990	0.014783501423820853	0.0071915193736072185	-0.005439340297617103	0.9812270011502882	-1	0	0	0.2857142857142857	2	0.875	7	0.4166666666666667	0.75	8	6	1	0	0	0.375	8	3	10	0.0	0	0.8171191907671659	0.5747701966291429	0.19756655929010736	0.9720382464985337	0.5660108153974436	0.771052010121373	0.9281819369926831	0.8439679413484192	0	0	0.0	-0.0005439340297617103	0
2818	0.009570919622885508	0.004678693471669153	0.004495762021546331	0.9414683281396681	-1	0	0	0.2	1	1.0	5	0.5833333333333334	0.8	5	4	1	0	0	0.3333333333333333	6	2	7	0.0	0	0.8171191907671659	0.584701098855593	0.1653401491190826	0.9657116585783758	0.575834688562918	0.8180110357277953	0.933852619803776	0.8491176448391673	0	0	0.0	0.004495762021546331	24
2088	0.009964302407126853	0.004560333990376112	0.0044797669943657725	0.941591613476259	-1	0	0	0.2	1	1.0	5	0.5833333333333334	0.8	5	4	1	0	0	0.3333333333333333	6	2	7	0.0	0	0.8171191907671659	0.584701098855593	0.1653401491190826	0.9657116585783758	0.575834688562918	0.8180110357277953	0.933852619803776	0.8491176448391673	0	0	0.0	0.0044797669943657725	43
582	0.010786577464604524	0.0038003392124841317	-0.0016022315155434753	0.9531676059814166	-1	0.5	1	0.42857142857142855	3	0.625	5	0.5555555555555556	0.375	5	3	4	0	0	0.5	6	3	10	0.0	0	0.8171191907671659	0.6606793394954413	0.5018958376879047	0.9579548073907984	0.5186511343239488	0.7602840444839636	0.9292687438551397	0.8387385396062437	0	0	0.0	-0.00016022315155434752	85
2820	0.009946808041463924	0.004804001970929354	0.004474740046936752	0.9414041298521413	-1	0	0	0.2	1	1.0	5	0.5833333333333334	0.8	5	4	1	0	0	0.3333333333333333	6	2	7	0.0	0	0.8171191907671659	0.584701098855593	0.1653401491190826	0.9657116585783758	0.575834688562918	0.8180110357277953	0.933852619803776	0.8491176448391673	0	0	0.0	0.004474740046936752	27
2372	0.010250657126314582	0.004855111789814771	0.004403840969710771	0.942025629868039	-1	0	0	0.2	1	1.0	5	0.5833333333333334	0.8	5	4	1	0	0	0.3333333333333333	6	2	7	0.0	0	0.8171191907671659	0.584701098855593	0.1653401491190826	0.9657116585783758	0.575834688562918	0.8180110357277953	0.933852619803776	0.8491176448391673	0	0	0.0	0.004403840969710771	28
1429	0.009663000538587119	0.003578024644312284	-0.0035149497822634795	0.95910645904152	-1	0	0	0.2	1	1.0	5	0.5833333333333334	0.8	5	4	1	0	0	0.3333333333333333	6	2	7	0.0	0	0.8171191907671659	0.584701098855593	0.1653401491190826	0.9657116585783758	0.575834688562918	0.8180110357277953	0.933852619803776	0.8491176448391673	0	0	0.0	-0.00035149497822634795	0
3171	0.012731480071313814	0.006069436800172669	0.004115710136466399	0.9393009358221165	-1	0	0	0.2	1	1.0	5	1.0	1.0	6	5	0	0	0	0.14285714285714285	7	1	7	0.0	0	0.8167353986483155	0.5802765475702385	0.27114233815583866	0.9547011314036172	0.5830908139305648	0.8516762016683163	0.9224478360095092	0.8463962301857637	0	0	0.0	0.004115710136466399	16
4786	0.017526449499437095	0.009835550558951776	0.009436233563475832	0.9323676508403499	-1	0	0	0.2857142857142857	2	0.75	6	0.4166666666666667	0.75	8	6	1	0	0	0.375	8	3	10	0.0	1.0	0.8167353986483155	0.5755695917984837	0.27114233815583866	0.9705368923710159	0.5660108153974436	0.8301479608410822	0.9215194775700495	0.8575798686500592	0	0	0.0	0.009436233563475832	44
4078	0.017152934343229256	0.009020739833099927	0.008702149414659114	0.928370928202912	-1	0	0	0.16666666666666666	1	1.0	7	0.5625	0.8571428571428571	7	6	1	0	0	0.25	8	2	9	0.0	0	0.8171191907671659	0.5797049636848298	0.1653401491190826	0.9766316336890594	0.575834688562918	0.7839660748475539	0.9322401211600931	0.8558293071375324	0	0	0.0	0.008702149414659114	14
75	None	None	None	None	None	0	0	0.3	3	0.8461538461538461	11	0.7142857142857143	0.5384615384615384	10	7	4	3	0	0.42857142857142855	3	7	15	0.3333333333333333	0.16666666666666666	0.24678236691514427	0.9558447492579749	0.17409147863366267	0.920891487575244	0.46628904405077753	0.9344032403151835	0.9380454752842403	0.9386930728676347	0.5	0.2	0.0	None	0
2536	0.010122190264848917	0.005077052009533169	0.004703687099374293	0.9419211386387631	-1	0	0	0.2	1	1.0	5	0.5833333333333334	0.8	5	4	1	0	0	0.3333333333333333	6	2	7	0.0	0	0.8171191907671659	0.584701098855593	0.1653401491190826	0.9657116585783758	0.575834688562918	0.8180110357277953	0.933852619803776	0.8491176448391673	0	0	0.0	0.004703687099374293	46
1813	0.009894663119251463	0.004706864072420374	0.004585100114692963	0.9417513179015381	-1	0	0	0.2	1	1.0	5	0.5833333333333334	0.8	5	4	1	0	0	0.3333333333333333	6	2	7	0.0	0	0.8171191907671659	0.584701098855593	0.1653401491190826	0.9657116585783758	0.575834688562918	0.8180110357277953	0.933852619803776	0.8491176448391673	0	0	0.0	0.004585100114692963	98
1065	0.012817347066889927	0.00040814406499142634	-0.0004043191858871507	0.9304116686294479	-1	0.5	1	0.42857142857142855	3	0.625	5	0.47619047619047616	0.5	6	4	3	0	0	0.42857142857142855	7	3	10	0.0	0.6666666666666666	0.8267466656837111	0.6494666923717834	0.5018958376879047	0.9612041124898872	0.537419038277959	0.7537510103296077	0.9266298406756268	0.8386786242518671	0	0	0.0	-4.043191858871507e-05	80
4129	0.020283880676070253	0.008693597571811219	0.008692649425592785	0.8993251069862591	-1	0	0	0.16666666666666666	1	1.0	7	0.5625	0.8571428571428571	7	6	1	0	0	0.25	8	2	9	0.0	0	0.8171191907671659	0.5797049636848298	0.2596109747027171	0.9746125019241734	0.6408085839975062	0.774723501142097	0.913563274550622	0.8500305957703328	0	0	0.0	0.008692649425592785	8
1834	0.009865376973555467	0.004518740380314261	0.004392557732496151	0.9420767445378092	-1	0	0	0.2	1	1.0	5	0.5833333333333334	0.8	5	4	1	0	0	0.3333333333333333	6	2	7	0.0	0	0.8171191907671659	0.584701098855593	0.1653401491190826	0.9657116585783758	0.575834688562918	0.8180110357277953	0.933852619803776	0.8491176448391673	0	0	0.0	0.004392557732496151	22
774	0.01044619139563908	0.0032094322083065186	-0.0005622271246697915	0.9563465484426913	-1	0	0	0.3333333333333333	2	0.7142857142857143	5	0.42857142857142855	0.42857142857142855	4	3	4	1	0	0.42857142857142855	7	3	9	0.09090909090909091	0	0.80744867119129	0.5138690376010664	0.8353369213352378	0.9648540942154666	0.5703320374762191	0.6970207099156267	0.8878720295629875	0.8022425855451785	1.0	0	0.0	-5.622271246697915e-05	28
4443	0.018100931838302574	0.009939447302873316	0.009373981780611764	0.932426467869596	-1	0	0	0.2857142857142857	2	0.75	6	0.4166666666666667	0.75	8	6	1	0	0	0.375	8	3	10	0.0	1.0	0.8167353986483155	0.5755695917984837	0.27114233815583866	0.9705368923710159	0.575834688562918	0.8277616579066659	0.9215194775700495	0.8568932977412618	0	0	0.0	0.009373981780611764	75
3966	0.016611400575294356	0.009622186632008343	0.008915842817262643	0.9326825375307954	-1	0	0	0.16666666666666666	1	1.0	7	0.5625	0.8571428571428571	7	6	1	0	0	0.25	8	2	9	0.0	0	0.8171191907671659	0.5797049636848298	0.1653401491190826	0.9766316336890594	0.575834688562918	0.7819986787720857	0.9325172844898324	0.8553524521114922	0	0	0.0	0.008915842817262643	12
3445	0.013396090528073128	0.007874128170868444	0.004711709974727769	0.9438021284660636	-1	0	0	0.3333333333333333	2	0.8333333333333334	5	0.5714285714285714	0.6666666666666666	5	4	2	0	0	0.2857142857142857	7	2	8	0.0	0.2857142857142857	0.8171191907671659	0.584701098855593	0.1653401491190826	0.9657116585783758	0.575834688562918	0.8180110357277953	0.933852619803776	0.8491176448391673	0	0	0.0	0.004711709974727769	38
4133	0.016630258697204876	0.008967362089739798	0.008806575674623727	0.9269701998492265	-1	0	0	0.16666666666666666	1	1.0	7	0.5625	0.8571428571428571	7	6	1	0	0	0.25	8	2	9	0.0	0	0.8171191907671659	0.5797049636848298	0.1653401491190826	0.9766316336890594	0.575834688562918	0.7784739328745562	0.9322401211600931	0.8545025965154563	0	0	0.0	0.008806575674623727	10
3239	0.013419598207330491	0.008102460007510751	0.003455266891080196	0.9464178414062482	-1	0	0	0.3333333333333333	2	0.8333333333333334	5	0.5714285714285714	0.6666666666666666	5	4	2	0	0	0.2857142857142857	7	2	8	0.0	0.2857142857142857	0.8171191907671659	0.584701098855593	0.1653401491190826	0.9657116585783758	0.575834688562918	0.8180110357277953	0.933852619803776	0.8491176448391673	0	0	0.0	0.003455266891080196	17
2837	0.009434122213979507	0.004676557907901646	0.004676550818550434	0.9405283063009152	-1	0	0	0.2	1	1.0	5	0.5833333333333334	0.8	5	4	1	0	0	0.3333333333333333	6	2	7	0.0	0	0.8171191907671659	0.584701098855593	0.1653401491190826	0.9657116585783758	0.575834688562918	0.8180110357277953	0.933852619803776	0.8491176448391673	0	0	0.0	0.004676550818550434	19
2175	0.010015938033086097	0.005018298713896195	0.0047699411699069095	0.9417107876408308	-1	0	0	0.2	1	1.0	5	0.5833333333333334	0.8	5	4	1	0	0	0.3333333333333333	6	2	7	0.0	0	0.8171191907671659	0.584701098855593	0.1653401491190826	0.9657116585783758	0.575834688562918	0.8180110357277953	0.933852619803776	0.8491176448391673	0	0	0.0	0.0047699411699069095	30
1209	0.010156102226569274	0.003224419011856517	-0.0006734190170604359	0.9563082424019627	-1	0	0	0.3333333333333333	2	0.7142857142857143	5	0.42857142857142855	0.42857142857142855	4	3	4	1	0	0.42857142857142855	7	3	9	0.09090909090909091	0	0.80744867119129	0.5138690376010664	0.8353369213352378	0.9648540942154666	0.5703320374762191	0.6970207099156267	0.8878720295629875	0.8022425855451785	1.0	0	0.0	-6.734190170604359e-05	19
1588	0.00976932620513416	0.0047714093286976055	0.0018494961725735645	0.9416254846716331	-1	0	0	0.25	1	1.0	4	1.0	1.0	5	4	0	0	0	0.16666666666666666	6	1	6	0.0	0	0.8171191907671659	0.584701098855593	0.1653401491190826	0.9657116585783758	0.575834688562918	0.8180110357277953	0.933852619803776	0.8491176448391673	0	0	0.0	0.0018494961725735645	12
29	0.036003382127850814	0.008856012912111596	-0.008851222295773687	0.8704568225074628	-1	0	0	0.1	1	1.0	13	0.42857142857142855	0.7692307692307693	11	10	3	1	0	0.7142857142857143	5	7	15	0.1111111111111111	0	0.7311796393541481	0.9310207494033765	0.4341665239380763	0.8916411945482376	0.47937112282860905	0.9566155472637604	0.943178974495504	0.9309343134937363	1.0	0.09090909090909091	0.0	-0.0008851222295773687	25
2046	0.012824395639675499	0.005184634013399402	-0.004892946828669718	0.951655726983421	-1	0	0	0.16666666666666666	1	1.0	6	0.6666666666666666	0.6666666666666666	5	4	2	0	0	0.3333333333333333	6	2	8	0.0	0	0.8171191907671659	0.584701098855593	0.1653401491190826	0.9657116585783758	0.575834688562918	0.8180110357277953	0.933852619803776	0.8491176448391673	0	0	0.0	-0.0004892946828669719	2
510	0.0020470239507789953	0.0020267990728685963	-0.002026762198871885	0.973378050158556	-1	0	0	0.5	2	0.6666666666666666	2	0.8333333333333334	0.3333333333333333	2	1	2	0	0	0.6666666666666666	2	3	5	0.0	0	0.8828767218808149	0.5427238556238734	0.5192232846539211	0.551206490887472	0.8289561153047437	0.5057450930726313	0.8325108950430997	0.5332708604030246	0	0	0.0	-0.00020267621988718853	34
3416	0.013261190494901733	0.007929159452689025	0.004118445200385279	0.9453432923947068	-1	0	0	0.3333333333333333	2	0.8333333333333334	5	0.5714285714285714	0.6666666666666666	5	4	2	0	0	0.2857142857142857	7	2	8	0.0	0.2857142857142857	0.8171191907671659	0.584701098855593	0.1653401491190826	0.9657116585783758	0.575834688562918	0.8180110357277953	0.933852619803776	0.8491176448391673	0	0	0.0	0.004118445200385279	18
2067	0.009887760226239398	0.004269753376082976	0.004169849652849434	0.942197223594686	-1	0	0	0.2	1	1.0	5	0.5833333333333334	0.8	5	4	1	0	0	0.3333333333333333	6	2	7	0.0	0	0.8171191907671659	0.584701098855593	0.1653401491190826	0.9657116585783758	0.575834688562918	0.8180110357277953	0.933852619803776	0.8491176448391673	0	0	0.0	0.004169849652849434	11
4490	0.018087966924275365	0.010139793130592966	0.009346588074831646	0.9325995173052101	-1	0	0	0.2857142857142857	2	0.75	6	0.4166666666666667	0.75	8	6	1	0	0	0.375	8	3	10	0.0	1.0	0.8167353986483155	0.5755695917984837	0.27114233815583866	0.9705368923710159	0.575834688562918	0.8381445462916125	0.9252113220903069	0.8599172893998022	0	0	0.0	0.009346588074831646	46
1098	0.007281242739375053	0.0037786324781579673	-0.0033245828654844462	0.9611014614114437	-1	0	0	0.25	1	1.0	4	0.6	0.75	4	3	1	0	0	0.4	5	2	6	0.0	0	0.8167353986483155	0.5755695917984837	0.27114233815583866	0.9705368923710159	0.5660108153974436	0.831169719962163	0.9215194775700495	0.8578753384177543	0	0	0.0	-0.00033245828654844463	3
1754	0.012476375096032725	0.0054603165755857525	-0.0051122611350715354	0.9521297124416896	-1	0	0	0.16666666666666666	1	1.0	6	0.6666666666666666	0.6666666666666666	5	4	2	0	0	0.3333333333333333	6	2	8	0.0	0	0.8171191907671659	0.584701098855593	0.1653401491190826	0.9657116585783758	0.575834688562918	0.791401824255698	0.933852619803776	0.8417338910168704	0	0	0.0	-0.0005112261135071536	2
1221	0.010410951157323368	0.004183027695715837	-0.002685916212898607	0.9364699704221544	-1	0	0	0.3333333333333333	2	0.6666666666666666	4	0.5714285714285714	0.5	4	3	3	0	0	0.2857142857142857	7	2	8	0.0	0	0.8487444855379023	0.6856584063438973	0.7668502762853764	0.9663230936464013	0.5830908139305648	0.8416658681423003	0.8769917064286212	0.873884887689033	0	0	0.0	-0.0002685916212898607	9
2827	0.009624910843623841	0.0045568901626836175	0.0021369441524454386	0.9419540264069138	-1	0	0	0.25	1	1.0	4	1.0	1.0	5	4	0	0	0	0.16666666666666666	6	1	6	0.0	0	0.8171191907671659	0.584701098855593	0.1653401491190826	0.9657116585783758	0.575834688562918	0.8180110357277953	0.933852619803776	0.8491176448391673	0	0	0.0	0.0021369441524454386	11
2425	0.012813830405044581	0.004095688209191594	-0.0038009260114366546	0.9526563821584347	-1	0	0	0.16666666666666666	1	1.0	6	0.6666666666666666	0.6666666666666666	5	4	2	0	0	0.3333333333333333	6	2	8	0.0	0	0.8171191907671659	0.584701098855593	0.1653401491190826	0.9657116585783758	0.575834688562918	0.811163888344494	0.933852619803776	0.847171174441733	0	0	0.0	-0.00038009260114366545	5
2206	0.009851979795679752	0.00478602473931117	0.0044984012831612704	0.9416811437278918	-1	0	0	0.2	1	1.0	5	0.5833333333333334	0.8	5	4	1	0	0	0.3333333333333333	6	2	7	0.0	0	0.8171191907671659	0.584701098855593	0.1653401491190826	0.9657116585783758	0.575834688562918	0.8180110357277953	0.933852619803776	0.8491176448391673	0	0	0.0	0.0044984012831612704	18
2048	0.009730262165227896	0.004765239022363748	0.004717840499929948	0.9407562364782369	-1	0	0	0.2	1	1.0	5	0.5833333333333334	0.8	5	4	1	0	0	0.3333333333333333	6	2	7	0.0	0	0.8171191907671659	0.584701098855593	0.1653401491190826	0.9657116585783758	0.5660891178885659	0.817410457559411	0.932649148400699	0.848945498507229	0	0	0.0	0.004717840499929948	13
1537	0.009181491252388627	0.00468531239702913	0.0016037868939339478	0.9421850759856811	-1	0	0	0.25	1	1.0	4	1.0	1.0	5	4	0	0	0	0.16666666666666666	6	1	6	0.0	0	0.8171191907671659	0.584701098855593	0.1653401491190826	0.9657116585783758	0.575834688562918	0.8180110357277953	0.933852619803776	0.8491176448391673	0	0	0.0	0.0016037868939339478	13
4698	0.0178816614625551	0.010097560941615452	0.009685225387600374	0.9318117096559408	-1	0	0	0.2857142857142857	2	0.75	6	0.4166666666666667	0.75	8	6	1	0	0	0.375	8	3	10	0.0	1.0	0.8167353986483155	0.5755695917984837	0.27114233815583866	0.9705368923710159	0.575834688562918	0.8381445462916125	0.9252113220903069	0.8599172893998022	0	0	0.0	0.009685225387600374	102
4535	0.01826601391037522	0.00996636827446036	0.009247500709301268	0.9326510569429047	-1	0	0	0.2857142857142857	2	0.75	6	0.4166666666666667	0.75	8	6	1	0	0	0.375	8	3	10	0.0	1.0	0.8167353986483155	0.5755695917984837	0.27114233815583866	0.9705368923710159	0.575834688562918	0.8381445462916125	0.9252113220903069	0.8599172893998022	0	0	0.0	0.009247500709301268	37
4852	0.017843350979792148	0.010028330847784052	0.00960726186863108	0.9320847256465257	-1	0	0	0.2857142857142857	2	0.75	6	0.4166666666666667	0.75	8	6	1	0	0	0.375	8	3	10	0.0	1.0	0.8167353986483155	0.5755695917984837	0.27114233815583866	0.9705368923710159	0.5660108153974436	0.8167810070420835	0.9207574034428259	0.8537936432326932	0	0	0.0	0.00960726186863108	25
3172	0.013836070347243538	0.007719927506222375	0.0038941826308165053	0.9466074046905593	-1	0	0	0.3333333333333333	2	0.8333333333333334	5	0.5714285714285714	0.6666666666666666	5	4	2	0	0	0.2857142857142857	7	2	8	0.0	0.2857142857142857	0.8171191907671659	0.584701098855593	0.1653401491190826	0.9657116585783758	0.5561869422319692	0.8204459171312809	0.9322401211600931	0.8498184575984212	0	0	0.0	0.0038941826308165053	16
3059	0.01017796786579826	0.004993239591970716	0.004663741369790995	0.9416968013934505	-1	0	0	0.2	1	1.0	5	0.5833333333333334	0.8	5	4	1	0	0	0.3333333333333333	6	2	7	0.0	0	0.8171191907671659	0.584701098855593	0.1653401491190826	0.9657116585783758	0.575834688562918	0.8180110357277953	0.933852619803776	0.8491176448391673	0	0	0.0	0.004663741369790995	37
4324	0.016793435965212416	0.010042551905843505	0.009266655532387279	0.9330180714809123	-1	0	0	0.16666666666666666	1	1.0	7	0.5625	0.8571428571428571	7	6	1	0	0	0.25	8	2	9	0.0	0	0.8171191907671659	0.5797049636848298	0.1653401491190826	0.9766316336890594	0.575834688562918	0.7784739328745562	0.9322401211600931	0.8545025965154563	0	0	0.0	0.009266655532387279	7
1740	0.009813910147244729	0.004593536114580924	0.004492800133177612	0.9413611582858085	-1	0	0	0.2	1	1.0	5	0.5833333333333334	0.8	5	4	1	0	0	0.3333333333333333	6	2	7	0.0	0	0.8171191907671659	0.584701098855593	0.1653401491190826	0.9657116585783758	0.575834688562918	0.8180110357277953	0.933852619803776	0.8491176448391673	0	0	0.0	0.004492800133177612	32
3563	0.010112657967294927	0.004917635478526613	0.004580881608730399	0.9420747022997347	-1	0	0	0.2	1	1.0	5	0.5833333333333334	0.8	5	4	1	0	0	0.3333333333333333	6	2	7	0.0	0	0.8171191907671659	0.584701098855593	0.1653401491190826	0.9657116585783758	0.575834688562918	0.8180110357277953	0.933852619803776	0.8491176448391673	0	0	0.0	0.004580881608730399	9
4261	0.017449633373760126	0.00971817463623697	0.009213327572316313	0.9322198512053835	-1	0	0	0.2857142857142857	2	0.75	6	0.4166666666666667	0.75	8	6	1	0	0	0.375	8	3	10	0.0	1.0	0.8167353986483155	0.5755695917984837	0.27114233815583866	0.9705368923710159	0.575834688562918	0.8381445462916125	0.9252113220903069	0.8599172893998022	0	0	0.0	0.009213327572316313	52
914	0.005059494824056617	0.0021855069293986837	-0.001566727995765778	0.9582700145693849	-1	0	0	0.25	1	1.0	4	0.75	0.5	3	2	2	0	0	0.5	4	2	6	0.0	0	0.8171191907671659	0.6544563413489884	0.840335430027114	0.9736614077977901	0.5903469392982119	0.814034156158986	0.8491062531876403	0.8708375478386823	0	0	0.0	-0.0001566727995765778	24
1572	0.009730956145526182	0.004677900356993282	0.0045040345993770355	0.9412959891956251	-1	0	0	0.2	1	1.0	5	0.5833333333333334	0.8	5	4	1	0	0	0.3333333333333333	6	2	7	0.0	0	0.8171191907671659	0.584701098855593	0.1653401491190826	0.9657116585783758	0.575834688562918	0.8180110357277953	0.933852619803776	0.8491176448391673	0	0	0.0	0.0045040345993770355	118
4121	0.018158823677079168	0.010172390177522719	0.009372367486271209	0.9321991828782554	-1	0	0	0.2857142857142857	2	0.75	6	0.4166666666666667	0.75	8	6	1	0	0	0.375	8	3	10	0.0	1.0	0.8167353986483155	0.5755695917984837	0.27114233815583866	0.9705368923710159	0.575834688562918	0.8277616579066659	0.9215194775700495	0.8568932977412618	0	0	0.0	0.009372367486271209	22
4636	0.016739392510761904	0.009811118561390223	0.00916137341200605	0.9332822750638969	-1	0	0	0.16666666666666666	1	1.0	7	0.5625	0.8571428571428571	7	6	1	0	0	0.25	8	2	9	0.0	0	0.8171191907671659	0.5797049636848298	0.1653401491190826	0.9766316336890594	0.575834688562918	0.7839660748475539	0.9322401211600931	0.8558293071375324	0	0	0.0	0.00916137341200605	15
3684	0.009568421994251423	0.003971267773258836	-0.0033622886832885995	0.9812793315289222	-1	0	0	0.5	3	0.5	3	0.4	0.5	5	3	2	0	0	0.8	5	4	8	0.0	0.6666666666666666	0.8363741406002564	0.5806051681749808	0.1653401491190826	0.7213895820349769	0.5561869422319692	0.8194639380595484	0.9322401211600931	0.7170308445908853	0	0	0.0	-0.0003362288683288599	6
1436	0.010802462484862108	0.0004316547154237711	0.0004183367539518579	0.9502007461411505	-1	0	0	0.3333333333333333	2	0.7142857142857143	5	0.5625	0.5714285714285714	6	4	2	0	0	0.25	8	2	9	0.0	0	0.80744867119129	0.6745524370437671	0.5770099062152821	0.9816513374668824	0.5660108153974436	0.8032360957404697	0.9066157183363797	0.8847692837227251	0	0	0.0	0.0004183367539518579	41
1016	0.009701136118635028	0.001761110176126043	-0.0007627321400256326	0.9530497254485549	-1	0	0	0.2857142857142857	2	0.75	6	0.4166666666666667	0.625	7	5	2	0	0	0.6666666666666666	6	4	10	0.0	0.3333333333333333	0.9444241422653766	0.8881730646840994	0.840335430027114	0.9164078687326155	0.9028750317152442	0.9382062402083561	0.762058135118321	0.9164935564342919	0	0	0.0	-7.627321400256326e-05	36
2160	0.009748509837248707	0.00477583165284972	0.004746510165190092	0.9411148010148346	-1	0	0	0.2	1	1.0	5	0.5833333333333334	0.8	5	4	1	0	0	0.3333333333333333	6	2	7	0.0	0	0.8171191907671659	0.584701098855593	0.1653401491190826	0.9657116585783758	0.575834688562918	0.811163888344494	0.933852619803776	0.847171174441733	0	0	0.0	0.004746510165190092	35
4743	0.01765406031800987	0.009787861091413618	0.009413438041844987	0.9317807467103776	-1	0	0	0.2857142857142857	2	0.75	6	0.4166666666666667	0.75	8	6	1	0	0	0.375	8	3	10	0.0	1.0	0.8167353986483155	0.5755695917984837	0.27114233815583866	0.9705368923710159	0.575834688562918	0.8381445462916125	0.9252113220903069	0.8599172893998022	0	0	0.0	0.009413438041844987	17
2587	0.013133635953465814	0.007719906012399152	0.004817596806310656	0.94334159531454	-1	0	0	0.3333333333333333	2	0.8333333333333334	5	0.5714285714285714	0.6666666666666666	5	4	2	0	0	0.2857142857142857	7	2	8	0.0	0.2857142857142857	0.8171191907671659	0.584701098855593	0.1653401491190826	0.9657116585783758	0.575834688562918	0.8180110357277953	0.933852619803776	0.8491176448391673	0	0	0.0	0.004817596806310656	120
540	0.001971978760889567	0.0017418793645385168	-0.0017412512141863517	0.984299316544958	-1	0	0	1.0	1	0	0	1.0	0	1	0	0	0	0	0.5	2	1	2	0.0	0	0	0	0	0	0	0	0	0	0	0	0	-0.00017412512141863517	19
1317	0.01034325720290312	0.003644406364103264	-0.0007992429624749433	0.9551959686734148	-1	0	0	0.3333333333333333	2	0.6666666666666666	4	0.4444444444444444	0.5	3	3	4	1	0	0.5	6	3	8	0.08333333333333333	0	0.8089825142869508	0.5154189503520379	0.9539761499922171	0.9786371715739903	0.575834688562918	0.5844776369992758	0.8629967496405216	0.8036284745378092	1.0	0.6666666666666666	0.0	-7.992429624749433e-05	24
436	0.0030860107542163887	0.0027163266332669916	-0.0027117870540249544	0.9736572352512027	-1	0	0	0.5	1	1.0	1	1.0	1.0	2	1	0	1	0	0.3333333333333333	3	1	3	0.3333333333333333	0	0.7454591614645207	0.6907793338409906	0.5592476607953192	0.8386677422063021	0.42993298932118745	0.6130334146673461	0.7998644665980832	0.7252653128248658	1.0	0	0.0	-0.00027117870540249543	5
1765	0.010124057784991251	0.004997668188983657	0.004529812092031085	0.9421493627553156	-1	0	0	0.2	1	1.0	5	0.5833333333333334	0.8	5	4	1	0	0	0.3333333333333333	6	2	7	0.0	0	0.8171191907671659	0.584701098855593	0.1653401491190826	0.9657116585783758	0.575834688562918	0.8180110357277953	0.933852619803776	0.8491176448391673	0	0	0.0	0.004529812092031085	94
731	0.02486218407017596	0.009824806824948861	-0.005696730035053319	0.9844247784316211	-1	0	0	0.2	2	0.8461538461538461	11	0.3409090909090909	0.7692307692307693	12	10	2	1	0	0.36363636363636365	4	11	15	0.16666666666666666	0.5	0.8803697803086387	0.7838349235137123	0.5797244025785355	0.8468922111360049	0.8365735192165538	0.968975444702136	0.8283505186962817	0.8953583652242281	1.0	0.25	0.0	-0.0005696730035053319	3
1153	0.009525718014550533	0.004841237759296397	0.0013647257331844893	0.9436967482912577	-1	0	0	0.25	1	1.0	4	1.0	1.0	5	4	0	0	0	0.16666666666666666	6	1	6	0.0	0	0.8171191907671659	0.584701098855593	0.1653401491190826	0.9657116585783758	0.575834688562918	0.8180110357277953	0.933852619803776	0.8491176448391673	0	0	0.0	0.0013647257331844893	20
597	0.002062232772702913	0.0019499635800327077	-0.00194987036810911	0.974097212995233	-1	0	0	0.5	2	0.6666666666666666	2	0.5555555555555556	0.3333333333333333	3	1	1	0	0	1.0	3	3	5	0.0	0	0.8139297236736389	0.9710966127384658	0.5109884026796069	0.8981365799289032	0.8109652668624975	0.9179440630485761	0.8907900830697465	0.9371424298296607	0	0	0.0	-0.00019498703681091102	30
930	0.00544688422277376	0.002987972077433041	-0.0028642678210651406	0.9842837964210134	-1	0	0	0.5	2	0.3333333333333333	1	0.625	0.3333333333333333	2	1	2	1	0	0.5	4	2	5	0.14285714285714285	0	0.7925273035195083	0.7064956879843035	0.43226312342276996	0.8137574953745014	0.9513033675549369	0.5305301593776736	0.898928795974235	0.6953185827305433	1.0	0.5	0.0	-0.00028642678210651404	4
4343	0.017495892554173536	0.009874907326024456	0.009437913716514652	0.9324725424068396	-1	0	0	0.2857142857142857	2	0.75	6	0.4166666666666667	0.75	8	6	1	0	0	0.375	8	3	10	0.0	1.0	0.8167353986483155	0.5755695917984837	0.27114233815583866	0.9705368923710159	0.575834688562918	0.8381445462916125	0.9252113220903069	0.8599172893998022	0	0	0.0	0.009437913716514652	55
1742	0.009130793381382046	0.004658236601500928	0.0018975806042627	0.9418167774725068	-1	0	0	0.25	1	1.0	4	1.0	1.0	5	4	0	0	0	0.16666666666666666	6	1	6	0.0	0	0.8171191907671659	0.584701098855593	0.1653401491190826	0.9657116585783758	0.575834688562918	0.8180110357277953	0.933852619803776	0.8491176448391673	0	0	0.0	0.0018975806042627	24
3935	0.020801554087697578	0.010897392549782045	0.007118720258769751	0.9364916280687929	-1	0	0	0.2857142857142857	2	0.875	7	0.5555555555555556	0.75	7	6	2	0	0	0.2222222222222222	9	2	10	0.0	0.2222222222222222	0.8171191907671659	0.5797049636848298	0.1653401491190826	0.9766316336890594	0.575834688562918	0.7839660748475539	0.9322401211600931	0.8558293071375324	0	0	0.0	0.007118720258769751	15
4039	0.02144751506128028	0.006052203416875581	-0.0060217952985091045	0.9762037448768522	-1	0	0	0.2857142857142857	2	0.75	6	0.4166666666666667	0.625	7	5	2	0	0	0.375	3	8	10	0.0	0.5	0.8163516065294651	0.5798220113942241	0.1653401491190826	0.9480132241755854	0.575834688562918	0.8369510392149314	0.9322401211600931	0.8348473871649933	0	0	0.0	-0.0006021795298509104	4
3413	0.010172247979718836	0.005021514106950498	0.004675477500647603	0.9418892684066129	-1	0	0	0.2	1	1.0	5	0.5833333333333334	0.8	5	4	1	0	0	0.3333333333333333	6	2	7	0.0	0	0.8171191907671659	0.584701098855593	0.1653401491190826	0.9657116585783758	0.575834688562918	0.8180110357277953	0.933852619803776	0.8491176448391673	0	0	0.0	0.004675477500647603	19
384	0.013727909718904788	0.003430422613845128	-0.0032397126193524587	0.9853701719642722	-1	0	0	0.3333333333333333	2	0.7142857142857143	5	0.6428571428571429	0.5714285714285714	6	4	2	2	0	0.2857142857142857	2	7	9	0.3333333333333333	0	0.805267619573873	0.620367112552967	0.7390722217177108	0.870978931166214	0.5162123131632187	0.939847210319776	0.8781019241593768	0.8476808343789148	0.5833333333333334	0.3333333333333333	0.0	-0.0003239712619352459	7
2218	0.009976648493885942	0.004855786134898513	0.004522879791280244	0.941980182015495	-1	0	0	0.2	1	1.0	5	0.5833333333333334	0.8	5	4	1	0	0	0.3333333333333333	6	2	7	0.0	0	0.8171191907671659	0.584701098855593	0.1653401491190826	0.9657116585783758	0.575834688562918	0.8180110357277953	0.933852619803776	0.8491176448391673	0	0	0.0	0.004522879791280244	37
259	0.0031340973957264848	0.0025671913633113727	-0.0025647260359614207	0.9736716492501565	-1	0	0	0.5	1	1.0	1	1.0	1.0	2	1	0	1	0	0.3333333333333333	3	1	3	0.3333333333333333	0	0.7454591614645207	0.6907793338409906	0.5592476607953192	0.8386677422063021	0.42993298932118745	0.6130334146673461	0.7998644665980832	0.7252653128248658	1.0	0	0.0	-0.0002564726035961421	7
4247	0.019401229889381373	0.0017699003557714633	-0.00022594334999658113	0.9451571197065729	-1	0	0	0.16666666666666666	1	1.0	7	0.5625	0.8571428571428571	7	6	1	0	0	0.25	8	2	9	0.0	0	0.8163516065294651	0.5798220113942241	0.1653401491190826	0.9480132241755854	0.575834688562918	0.8369510392149314	0.9322401211600931	0.8348473871649933	0	0	0.0	-2.2594334999658114e-05	5
5049	0.01779204031636243	0.009621666604461749	0.009224657788361658	0.9323055909048343	-1	0	0	0.2857142857142857	2	0.75	6	0.4166666666666667	0.75	8	6	1	0	0	0.375	8	3	10	0.0	1.0	0.8167353986483155	0.5755695917984837	0.27114233815583866	0.9705368923710159	0.5830908139305648	0.8622504537544892	0.9328147303799795	0.8673594234767509	0	0	0.0	0.009224657788361658	16
2168	0.010175709137939241	0.004758328596618613	0.004261332442168792	0.9427079414644772	-1	0	0	0.2	1	1.0	5	0.5833333333333334	0.8	5	4	1	0	0	0.3333333333333333	6	2	7	0.0	0	0.8171191907671659	0.584701098855593	0.1653401491190826	0.9657116585783758	0.575834688562918	0.8180110357277953	0.933852619803776	0.8491176448391673	0	0	0.0	0.004261332442168792	10
2415	0.009753058568931477	0.004368173802470618	0.004275713950654002	0.9418565602706432	-1	0	0	0.2	1	1.0	5	0.5833333333333334	0.8	5	4	1	0	0	0.3333333333333333	6	2	7	0.0	0	0.8171191907671659	0.584701098855593	0.1653401491190826	0.9657116585783758	0.575834688562918	0.8180110357277953	0.933852619803776	0.8491176448391673	0	0	0.0	0.004275713950654002	13
3333	0.009680620197490506	0.004693892950825919	0.004637881708900781	0.9413498545318332	-1	0	0	0.2	1	1.0	5	0.5833333333333334	0.8	5	4	1	0	0	0.3333333333333333	6	2	7	0.0	0	0.8171191907671659	0.584701098855593	0.1653401491190826	0.9657116585783758	0.575834688562918	0.8180110357277953	0.933852619803776	0.8491176448391673	0	0	0.0	0.004637881708900781	41
2197	0.009831683448659327	0.004850959718022615	0.004605169526875162	0.9414828404445387	-1	0	0	0.2	1	1.0	5	0.5833333333333334	0.8	5	4	1	0	0	0.3333333333333333	6	2	7	0.0	0	0.8171191907671659	0.584701098855593	0.1653401491190826	0.9657116585783758	0.575834688562918	0.8180110357277953	0.933852619803776	0.8491176448391673	0	0	0.0	0.004605169526875162	29
2090	0.010009670418050254	0.004711544181726641	0.004417506204820958	0.9419184738258004	-1	0	0	0.2	1	1.0	5	0.5833333333333334	0.8	5	4	1	0	0	0.3333333333333333	6	2	7	0.0	0	0.8171191907671659	0.584701098855593	0.1653401491190826	0.9657116585783758	0.5561869422319692	0.8204459171312809	0.9322401211600931	0.8498184575984212	0	0	0.0	0.004417506204820958	18
772	0.010064235904242514	0.003355203909500771	-0.0013980855140064915	0.9524176735296569	-1	0.5	1	0.42857142857142855	3	0.625	5	0.4166666666666667	0.5	5	4	4	0	0	0.6666666666666666	6	4	10	0.0	0.25	0.8171191907671659	0.6606793394954413	0.6504914099790778	0.9554586442420431	0.5186511343239488	0.7602840444839636	0.9255924683429216	0.8360021604535363	0	0	0.0	-0.00013980855140064915	43
1920	0.009962358521779131	0.004683826402426877	0.004529838709787316	0.9416796208904408	-1	0	0	0.2	1	1.0	5	0.5833333333333334	0.8	5	4	1	0	0	0.3333333333333333	6	2	7	0.0	0	0.8171191907671659	0.584701098855593	0.1653401491190826	0.9657116585783758	0.575834688562918	0.8180110357277953	0.933852619803776	0.8491176448391673	0	0	0.0	0.004529838709787316	27
3800	0.016586590709363764	0.00989069519589532	0.009358309062832736	0.9329448674918488	-1	0	0	0.16666666666666666	1	1.0	7	0.5625	0.8571428571428571	7	6	1	0	0	0.25	8	2	9	0.0	0	0.8171191907671659	0.5797049636848298	0.1653401491190826	0.9766316336890594	0.575834688562918	0.7839660748475539	0.9322401211600931	0.8558293071375324	0	0	0.0	0.009358309062832736	33
73	0.006365693200139339	0.0027744138200173473	-0.0025046437498137276	0.9830525781955942	-1	0	0	0.5	2	0.5	2	0.6	0.5	4	2	1	1	0	0.4	5	2	6	0.25	0	0.5982863565604247	0.7799154857125963	0.5801895729148884	0.9676357651703054	0.7418826384701142	0.9622466587408032	0.9213873455544073	0.9330007255037212	1.0	0	0.0	-0.00025046437498137277	18
634	0.012907860025946858	0.0022546217649892586	0.00014559063058088703	0.9556560896198992	-1	0	0	0.25	2	0.7777777777777778	7	0.34375	0.7777777777777778	9	7	1	0	0	0.5	8	4	11	0.0	0.2857142857142857	0.940273758769635	0.8609813361214915	0.7412011804418446	0.951323687959205	0.5569240874539098	0.9386068882738257	0.8769552923420045	0.924682774489098	0	0	0.0	0.00014559063058088703	27
3227	0.013094222198756576	0.007803299964614463	0.00432109277811156	0.9434244559045278	-1	0	0	0.3333333333333333	2	0.8333333333333334	5	0.5714285714285714	0.6666666666666666	5	4	2	0	0	0.2857142857142857	7	2	8	0.0	0.2857142857142857	0.8171191907671659	0.584701098855593	0.1653401491190826	0.9657116585783758	0.575834688562918	0.8180110357277953	0.933852619803776	0.8491176448391673	0	0	0.0	0.00432109277811156	25
2541	0.009852819631185561	0.004579968475527365	0.004340874912262641	0.9426248098929043	-1	0	0	0.2	1	1.0	5	0.5833333333333334	0.8	5	4	1	0	0	0.3333333333333333	6	2	7	0.0	0	0.8171191907671659	0.584701098855593	0.1653401491190826	0.9657116585783758	0.575834688562918	0.8180110357277953	0.933852619803776	0.8491176448391673	0	0	0.0	0.004340874912262641	14
1678	0.009652463092010774	0.004529133357944854	0.0025676390409234357	0.9403482206647897	-1	0	0	0.25	1	1.0	4	1.0	1.0	5	4	0	0	0	0.16666666666666666	6	1	6	0.0	0	0.8171191907671659	0.584701098855593	0.1653401491190826	0.9657116585783758	0.575834688562918	0.8180110357277953	0.933852619803776	0.8491176448391673	0	0	0.0	0.0025676390409234357	8
2420	0.010098232331478892	0.0048112854341558235	0.004518720404683626	0.9419259494669724	-1	0	0	0.2	1	1.0	5	0.5833333333333334	0.8	5	4	1	0	0	0.3333333333333333	6	2	7	0.0	0	0.8171191907671659	0.584701098855593	0.1653401491190826	0.9657116585783758	0.575834688562918	0.8180110357277953	0.933852619803776	0.8491176448391673	0	0	0.0	0.004518720404683626	38
1481	0.010021017749582748	0.005055550080046507	0.004929038519573713	0.9416512618172143	-1	0	0	0.2	1	1.0	5	0.5833333333333334	0.8	5	4	1	0	0	0.3333333333333333	6	2	7	0.0	0	0.8171191907671659	0.584701098855593	0.1653401491190826	0.9657116585783758	0.575834688562918	0.8180110357277953	0.933852619803776	0.8491176448391673	0	0	0.0	0.004929038519573713	117
3106	0.01317345340759144	0.007681345853387	0.0040244923354661516	0.9444224544991555	-1	0	0	0.3333333333333333	2	0.8333333333333334	5	0.5714285714285714	0.6666666666666666	5	4	2	0	0	0.2857142857142857	7	2	8	0.0	0.2857142857142857	0.8171191907671659	0.584701098855593	0.1653401491190826	0.9657116585783758	0.575834688562918	0.8180110357277953	0.933852619803776	0.8491176448391673	0	0	0.0	0.0040244923354661516	20
1562	0.011013855579219484	0.004144799030556283	0.0034761581364432153	0.9814211449188177	-1	0	0	0.3333333333333333	2	0.7142857142857143	5	0.45	0.5714285714285714	5	4	3	0	0	0.8	5	4	9	0.0	0	0.8171191907671659	0.5925434749221652	0.1653401491190826	0.9839270671475827	0.5118147265929578	0.6002018279018304	0.9325172844898324	0.8364074624632285	0	0	0.0	0.0034761581364432153	132
1383	0.009788398142355775	0.004703633893916096	0.0019002773297326014	0.9415561690460958	-1	0	0	0.25	1	1.0	4	1.0	1.0	5	4	0	0	0	0.16666666666666666	6	1	6	0.0	0	0.8171191907671659	0.584701098855593	0.1653401491190826	0.9657116585783758	0.575834688562918	0.8180110357277953	0.933852619803776	0.8491176448391673	0	0	0.0	0.0019002773297326014	23
701	0.01338639553383605	0.0025020082000298126	-0.0005330560810784481	0.9548877628212277	-1	0	0	0.25	2	0.7777777777777778	7	0.34375	0.7777777777777778	9	7	1	0	0	0.5	8	4	11	0.0	0.2857142857142857	0.940273758769635	0.8609813361214915	0.7412011804418446	0.951323687959205	0.5569240874539098	0.9386068882738257	0.8769552923420045	0.924682774489098	0	0	0.0	-5.3305608107844806e-05	32
4056	0.009416742948052004	0.002928421965225345	-0.002925845916195295	0.9362044162059366	-1	0	0	0.3333333333333333	2	0.8571428571428571	6	0.42857142857142855	0.7142857142857143	6	5	2	0	0	0.42857142857142855	7	3	9	0.0	0	0.8267466656837111	0.5712148585346939	0.30336874832686345	0.9780030259612644	0.5689982808319269	0.7995131515830826	0.916876477020279	0.8607528762284767	0	0	0.0	-0.0002925845916195295	4
1133	0.009143205143997534	0.003838407466463019	-0.001069730759522307	0.9568486002337989	-1	0	0	0.3333333333333333	2	0.6666666666666666	4	0.4444444444444444	0.5	4	3	3	1	0	0.5	6	3	8	0.1111111111111111	0	0.8130508525270583	0.6364479119931403	0.9374937591965784	0.9689595483680262	0.5438247075779378	0.8009742929246806	0.9041247784515317	0.857877118437597	1.0	0.25	0.0	-0.0001069730759522307	36
529	0.0020503222840463136	0.0020331534366219424	-0.0020328857230308074	0.9732032797603077	-1	0	0	0.6666666666666666	2	0.5	1	0.6666666666666666	0.5	2	1	1	1	0	0.6666666666666666	2	3	4	0.2	0	0.8361379299866819	0.6544597819765137	0.46682285870850676	0.6086534181207743	0.8188116218989325	0.5196058299684105	0.8475567278964217	0.5953852658835168	1.0	0	0.0	-0.00020328857230308075	14
4719	0.027102331733477522	0.009290083893181355	0.004549535348549061	0.9337078946472078	-1	0	0	0.25	2	0.7777777777777778	7	0.4074074074074074	0.7777777777777778	9	7	1	0	0	0.3333333333333333	9	3	11	0.0	1.0	0.8163516065294651	0.571986315274514	0.37694452719259475	0.9643288567930351	0.575834688562918	0.8525952380824641	0.9175179279231342	0.8557854547263617	0	0	0.0	0.004549535348549061	7
4748	0.020141814529541738	0.005201814922339048	-0.0010661525147768584	0.9325866924208125	-1	0	0	0.16666666666666666	1	1.0	7	1.0	1.0	8	7	0	0	0	0.1111111111111111	9	1	9	0.0	0	0.8167353986483155	0.5755695917984837	0.27114233815583866	0.9705368923710159	0.575834688562918	0.8381445462916125	0.9252113220903069	0.8599172893998022	0	0	0.0	-0.00010661525147768584	3
4515	0.01767141049040166	0.010228228017550077	0.009637672523210164	0.9320595738114489	-1	0	0	0.2857142857142857	2	0.75	6	0.4166666666666667	0.75	8	6	1	0	0	0.375	8	3	10	0.0	1.0	0.8167353986483155	0.5755695917984837	0.27114233815583866	0.9705368923710159	0.575834688562918	0.8381445462916125	0.9252113220903069	0.8599172893998022	0	0	0.0	0.009637672523210164	100
3621	0.02083949022083739	0.011574592465631006	0.007824643855302802	0.9374415826354533	-1	0	0	0.2857142857142857	2	0.875	7	0.5555555555555556	0.75	7	6	2	0	0	0.2222222222222222	9	2	10	0.0	0.2222222222222222	0.8171191907671659	0.5797049636848298	0.1653401491190826	0.9766316336890594	0.575834688562918	0.7839660748475539	0.9322401211600931	0.8558293071375324	0	0	0.0	0.007824643855302802	78
1924	0.00982959779585811	0.004778171816717998	0.004684571709948327	0.9415687970706208	-1	0	0	0.2	1	1.0	5	0.5833333333333334	0.8	5	4	1	0	0	0.3333333333333333	6	2	7	0.0	0	0.8171191907671659	0.584701098855593	0.1653401491190826	0.9657116585783758	0.575834688562918	0.8180110357277953	0.933852619803776	0.8491176448391673	0	0	0.0	0.004684571709948327	69
1185	0.009354177095509064	0.0031410337462125155	-0.0012726909261279904	0.9606916448286047	-1	0	0	0.3333333333333333	2	0.6666666666666666	4	0.5714285714285714	0.5	5	3	2	0	0	0.2857142857142857	7	2	8	0.0	0	0.8059148280956293	0.6797103474648127	0.9242268429694322	0.9827538333823197	0.575834688562918	0.8202513598893733	0.8942801153669402	0.8913320754043752	0	0	0.0	-0.00012726909261279905	35
2074	0.022333513508802322	0.0020923331892928184	0.0010117028556310779	0.636026308850681	-1	0	0	0.16666666666666666	1	1.0	6	0.5714285714285714	0.8333333333333334	6	5	1	0	0	0.2857142857142857	7	2	8	0.0	0	0.8485728442032257	0.5864660320185575	0.14407118334403038	0.7609176385229509	0.5457492470900178	0.8616509438307056	0.9463921668308678	0.7525118720605611	0	0	0.0	0.0010117028556310779	6
1100	0.00889897347497515	0.0025970730953237976	9.415103303422619e-05	0.9544461712521101	-1	0	0	0.3333333333333333	2	0.6666666666666666	4	0.4444444444444444	0.5	3	3	4	0	0	0.5	6	3	8	0.0	0	0.8089825142869508	0.5154189503520379	0.9539761499922171	0.9786371715739903	0.575834688562918	0.5844776369992758	0.8629967496405216	0.8036284745378092	0	0	0.0	9.415103303422619e-05	43
3332	0.009730403907375047	0.004759061485618051	0.004723777183481603	0.9410954627298675	-1	0	0	0.2	1	1.0	5	0.5833333333333334	0.8	5	4	1	0	0	0.3333333333333333	6	2	7	0.0	0	0.8171191907671659	0.584701098855593	0.1653401491190826	0.9657116585783758	0.575834688562918	0.8180110357277953	0.933852619803776	0.8491176448391673	0	0	0.0	0.004723777183481603	17
1497	0.00996943226351075	0.004902033721627546	0.002064139857858717	0.941745827426947	-1	0	0	0.25	1	1.0	4	1.0	1.0	5	4	0	0	0	0.16666666666666666	6	1	6	0.0	0	0.8171191907671659	0.584701098855593	0.1653401491190826	0.9657116585783758	0.575834688562918	0.8180110357277953	0.933852619803776	0.8491176448391673	0	0	0.0	0.002064139857858717	20
1793	0.009556730737861447	0.004654341356434957	0.004594412336024977	0.9407615413528544	-1	0	0	0.2	1	1.0	5	0.5833333333333334	0.8	5	4	1	1	0	0.3333333333333333	6	2	7	0.2	0	0.8171191907671659	0.584701098855593	0.1653401491190826	0.9657116585783758	0.575834688562918	0.8180110357277953	0.933852619803776	0.8491176448391673	1.0	0	0.0	0.004594412336024977	99
2788	0.00988665830479549	0.004842066495929918	0.004688955504721344	0.9414477994763167	-1	0	0	0.2	1	1.0	5	0.5833333333333334	0.8	5	4	1	0	0	0.3333333333333333	6	2	7	0.0	0	0.8171191907671659	0.584701098855593	0.1653401491190826	0.9657116585783758	0.575834688562918	0.8180110357277953	0.933852619803776	0.8491176448391673	0	0	0.0	0.004688955504721344	22
2273	0.009550670533819899	0.004557443127363771	0.004538332905768137	0.9412234897592607	-1	0	0	0.2	1	1.0	5	0.5833333333333334	0.8	5	4	1	0	0	0.3333333333333333	6	2	7	0.0	0	0.8171191907671659	0.584701098855593	0.1653401491190826	0.9657116585783758	0.5561869422319692	0.8204459171312809	0.9322401211600931	0.8498184575984212	0	0	0.0	0.004538332905768137	13
4851	0.017214963074558283	0.010324129182233594	0.01013153585902548	0.9318116990332707	-1	0	0	0.2857142857142857	2	0.75	6	0.4166666666666667	0.75	8	6	1	0	0	0.375	8	3	10	0.0	1.0	0.8167353986483155	0.5755695917984837	0.27114233815583866	0.9705368923710159	0.575834688562918	0.8381445462916125	0.9252113220903069	0.8599172893998022	0	0	0.0	0.01013153585902548	30
2808	0.012841968069547596	0.007724655586704965	0.004330093729669565	0.9433030127698789	-1	0	0	0.3333333333333333	2	0.8333333333333334	5	0.5714285714285714	0.6666666666666666	5	4	2	0	0	0.2857142857142857	7	2	8	0.0	0.2857142857142857	0.8171191907671659	0.584701098855593	0.1653401491190826	0.9657116585783758	0.575834688562918	0.8180110357277953	0.933852619803776	0.8491176448391673	0	0	0.0	0.004330093729669565	28
2300	0.010065078484481073	0.004944565888114863	0.004566886099237893	0.9420188126810208	-1	0	0	0.2	1	1.0	5	0.5833333333333334	0.8	5	4	1	0	0	0.3333333333333333	6	2	7	0.0	0	0.8171191907671659	0.584701098855593	0.1653401491190826	0.9657116585783758	0.575834688562918	0.8180110357277953	0.933852619803776	0.8491176448391673	0	0	0.0	0.004566886099237893	46
4765	0.017582333460195828	0.009292247487997448	0.008775607997009733	0.932585896267332	-1	0	0	0.2857142857142857	2	0.75	6	0.4166666666666667	0.75	8	6	1	0	0	0.375	8	3	10	0.0	1.0	0.8167353986483155	0.5755695917984837	0.27114233815583866	0.9705368923710159	0.575834688562918	0.8277616579066659	0.9215194775700495	0.8568932977412618	0	0	0.0	0.008775607997009733	15
4938	0.017228506505500844	0.009591868327842173	0.009141657329418268	0.9323251734398557	-1	0	0	0.2857142857142857	2	0.75	6	0.4166666666666667	0.75	8	6	1	0	0	0.375	8	3	10	0.0	1.0	0.8167353986483155	0.5755695917984837	0.27114233815583866	0.9705368923710159	0.5660108153974436	0.8301479608410822	0.9215194775700495	0.8575798686500592	0	0	0.0	0.009141657329418268	27
3592	0.017925068574273274	0.00878275901878906	0.004477531382564548	0.9360191855858313	-1	0	0	0.16666666666666666	1	1.0	7	1.0	1.0	8	7	0	0	0	0.1111111111111111	9	1	9	0.0	0	0.8171191907671659	0.5747701966291429	0.19756655929010736	0.9720382464985339	0.569429019262939	0.7703916964335427	0.9277567941843792	0.8438038465605492	0	0	0.0	0.004477531382564548	23
4117	0.017035040483541316	0.009052302797185536	0.008949696364078824	0.9217853559517274	-1	0	0	0.16666666666666666	1	1.0	7	0.5625	0.8571428571428571	7	6	1	0	0	0.25	8	2	9	0.0	0	0.8171191907671659	0.5797049636848298	0.1653401491190826	0.9766316336890594	0.575834688562918	0.7839660748475539	0.9322401211600931	0.8558293071375324	0	0	0.0	0.008949696364078824	17
4205	0.01732357199031928	0.009960670256480028	0.008951532433765529	0.9328359775532153	-1	0	0	0.16666666666666666	1	1.0	7	0.5625	0.8571428571428571	7	6	1	0	0	0.25	8	2	9	0.0	0	0.8171191907671659	0.5797049636848298	0.1653401491190826	0.9766316336890594	0.575834688562918	0.7784739328745562	0.9322401211600931	0.8545025965154563	0	0	0.0	0.008951532433765529	14
1264	0.012061517135410102	0.003910375947915747	-0.0026834926794439356	0.9556737782860062	-1	0.5	1	0.42857142857142855	3	0.625	5	0.4166666666666667	0.5	5	4	4	0	0	0.6666666666666666	6	4	10	0.0	0.25	0.8171191907671659	0.5873766088048368	0.1653401491190826	0.9839270671475827	0.5186511343239488	0.5974379489316938	0.933852619803776	0.8349030036527351	0	0	0.0	-0.00026834926794439354	12
1819	0.009814065098495967	0.004411712069735415	0.002508963145477946	0.9418350835255017	-1	0	0	0.25	1	1.0	4	1.0	1.0	5	4	0	0	0	0.16666666666666666	6	1	6	0.0	0	0.8171191907671659	0.584701098855593	0.1653401491190826	0.9657116585783758	0.575834688562918	0.8386590171598115	0.9513889612095098	0.8552206669426572	0	0	0.0	0.002508963145477946	14
266	0.00197983263693856	0.0019297395011567747	-0.0019297394583164006	0.9855704922012476	-1	0	0	0.5	1	1.0	1	0.75	0	1	0	1	0	0	1.0	2	2	3	0.0	0	0	0	0	0	0	0	0	0	0	0	0	-0.00019297394583164007	13
1235	0.01761809997539143	0.009305093487157166	-0.0091909524710684	0.8763897124898494	-1	0	0	0.25	1	1.0	4	1.0	1.0	5	4	0	0	0	0.16666666666666666	6	1	6	0.0	0	0.8171191907671659	0.6874053790139172	0.1653401491190826	0.9657116585783758	0.575834688562918	0.8180110357277953	0.933852619803776	0.8671896533023239	0	0	0.0	-0.00091909524710684	0
3095	0.012800342643004873	0.004477436941341363	-0.004157931186925652	0.9638542553949458	-1	0	0	0.4	2	0.8	4	1.0	0.8	5	4	1	0	0	0.14285714285714285	7	1	7	0.0	0.3333333333333333	0.8171191907671659	0.584701098855593	0.1653401491190826	0.9657116585783758	0.575834688562918	0.8180110357277953	0.933852619803776	0.8491176448391673	0	0	0.0	-0.00041579311869256524	2
3733	0.012795270112965135	0.006699753222625953	0.005902922508411897	0.9378417101643642	-1	0	0	0.2	1	1.0	5	1.0	1.0	6	5	0	0	0	0.14285714285714285	7	1	7	0.0	0	0.8167353986483155	0.5802765475702385	0.27114233815583866	0.9547011314036172	0.5830908139305648	0.8516762016683163	0.9224478360095092	0.8463962301857637	0	0	0.0	0.005902922508411897	42
4986	0.017725372274483484	0.010061082572309338	0.009557061518954548	0.9327111573680834	-1	0	0	0.2857142857142857	2	0.75	6	0.4166666666666667	0.75	8	6	1	0	0	0.375	8	3	10	0.0	1.0	0.8167353986483155	0.5755695917984837	0.27114233815583866	0.9705368923710159	0.575834688562918	0.8381445462916125	0.9252113220903069	0.8599172893998022	0	0	0.0	0.009557061518954548	39
535	0.001993657893678378	0.0019259070744363357	-0.001925882038918831	0.984308140121833	-1	0	0	1.0	2	0.0	0	0.75	0	1	0	1	1	0	1.0	2	2	3	0.2	0	0	0	0	0	0	0	0	0	0	0	0	-0.00019258820389188308	14
1146	0.006806825522848563	0.0008820564910875402	-0.0008645933690331008	0.938289881075817	-1	0	0	0.25	1	1.0	4	1.0	1.0	5	4	0	0	0	0.16666666666666666	6	1	6	0.0	0	0.8171191907671659	0.584701098855593	0.1653401491190826	0.9677813640953612	0.575834688562918	0.8180110357277953	0.933852619803776	0.8518473776572313	0	0	0.0	-8.645933690331008e-05	27
2022	0.00980849126044783	0.004760801901991598	0.0047190742592127174	0.9411535644817955	-1	0	0	0.2	1	1.0	5	0.5833333333333334	0.8	5	4	1	0	0	0.3333333333333333	6	2	7	0.0	0	0.8171191907671659	0.584701098855593	0.1653401491190826	0.9657116585783758	0.575834688562918	0.8180110357277953	0.933852619803776	0.8491176448391673	0	0	0.0	0.0047190742592127174	114
4720	0.01747977948967844	0.009877375024193655	0.009574729648722096	0.9318438377481324	-1	0	0	0.2857142857142857	2	0.75	6	0.4166666666666667	0.75	8	6	1	0	0	0.375	8	3	10	0.0	1.0	0.8167353986483155	0.5755695917984837	0.27114233815583866	0.9705368923710159	0.575834688562918	0.8381445462916125	0.9252113220903069	0.8599172893998022	0	0	0.0	0.009574729648722096	33
1628	0.009587802377423894	0.0048562431836882535	0.002400644169831501	0.9408123303528558	-1	0	0	0.25	1	1.0	4	1.0	1.0	5	4	0	0	0	0.16666666666666666	6	1	6	0.0	0	0.8171191907671659	0.584701098855593	0.1653401491190826	0.9657116585783758	0.575834688562918	0.8180110357277953	0.933852619803776	0.8491176448391673	0	0	0.0	0.002400644169831501	47
2753	0.009164349163781359	0.0049202944278871836	0.0013842266050057425	0.9425070562578696	-1	0	0	0.25	1	1.0	4	1.0	1.0	5	4	0	0	0	0.16666666666666666	6	1	6	0.0	0	0.8171191907671659	0.584701098855593	0.1653401491190826	0.9657116585783758	0.575834688562918	0.8180110357277953	0.933852619803776	0.8491176448391673	0	0	0.0	0.0013842266050057425	4
176	0.003211408711169946	0.0024945682079724704	-0.002494290500674523	0.9569155354742224	-1	0.5	1	0.6666666666666666	4	0.2857142857142857	2	0.5	0.14285714285714285	4	1	4	0	0	0.5	6	3	9	0.0	0.6666666666666666	0.9447245075504075	0.6074001854956128	0.7709508619698886	0.9564122761184484	0.4410935028395261	0.9576858190564778	0.9409227262058302	0.9015650276067909	0	0	0.0	-0.00024942905006745226	28
2097	0.010066712695473316	0.00478079303428539	0.0045492132628310675	0.9416758034327818	-1	0	0	0.2	1	1.0	5	0.5833333333333334	0.8	5	4	1	0	0	0.3333333333333333	6	2	7	0.0	0	0.8171191907671659	0.584701098855593	0.1653401491190826	0.9657116585783758	0.575834688562918	0.8180110357277953	0.933852619803776	0.8491176448391673	0	0	0.0	0.0045492132628310675	47
4243	0.01644118458645789	0.009541049469896186	0.009100868233360843	0.9332403930994848	-1	0	0	0.16666666666666666	1	1.0	7	0.5625	0.8571428571428571	7	6	1	0	0	0.25	8	2	9	0.0	0	0.8171191907671659	0.5797049636848298	0.1653401491190826	0.9766316336890594	0.575834688562918	0.7784739328745562	0.9322401211600931	0.8545025965154563	0	0	0.0	0.009100868233360843	11
1202	0.005220695102183945	0.0036333785062107023	-0.003604737656768313	0.9657906977903267	-1	0	0	0.5	3	0.5	3	0.4444444444444444	0.16666666666666666	4	1	3	3	0	0.5	6	3	8	0.42857142857142855	0	0.7133619726643146	0.7246976696527739	0.5536917303240159	0.9682441796814031	0.420174756240716	0.7520020091168687	0.8278913506869758	0.8619447380045898	0.5	0.25	0.0	-0.00036047376567683133	6
1349	0.0121761013468601	0.008063206119012917	-0.007560410930087937	0.9809380876544941	-1	0	0	0.3333333333333333	2	0.8333333333333334	5	0.4444444444444444	0.6666666666666666	6	4	1	0	0	0.5	6	3	8	0.0	0	0.8267466656837111	0.577495593769731	0.19756655929010736	0.9562247630277892	0.5660108153974436	0.8001390774629207	0.9281819369926831	0.8312524628997624	0	0	0.0	-0.0007560410930087937	1
1296	0.009604562823351826	0.004914104071398916	0.0017700879573929764	0.9419102577438828	-1	0	0	0.25	1	1.0	4	1.0	1.0	5	4	0	0	0	0.16666666666666666	6	1	6	0.0	0	0.8171191907671659	0.584701098855593	0.1653401491190826	0.9657116585783758	0.575834688562918	0.8180110357277953	0.933852619803776	0.8491176448391673	0	0	0.0	0.0017700879573929764	39
1850	0.01224808128385236	0.007910349813555177	-0.007437487335146518	0.9809194889553166	-1	0	0	0.3333333333333333	2	0.8333333333333334	5	0.4444444444444444	0.6666666666666666	6	4	1	0	0	0.5	6	3	8	0.0	0	0.8267466656837111	0.577495593769731	0.19756655929010736	0.9562247630277892	0.5660108153974436	0.8001390774629207	0.9281819369926831	0.8312524628997624	0	0	0.0	-0.0007437487335146518	1
2427	0.009792126374770883	0.00450899038110496	0.00442553210687089	0.9417849819203815	-1	0	0	0.2	1	1.0	5	0.5833333333333334	0.8	5	4	1	0	0	0.3333333333333333	6	2	7	0.0	0	0.8171191907671659	0.584701098855593	0.1653401491190826	0.9657116585783758	0.575834688562918	0.8180110357277953	0.933852619803776	0.8491176448391673	0	0	0.0	0.00442553210687089	17
2400	0.009983999702278194	0.004974613309022879	0.0047708050614176534	0.9414659288018127	-1	0	0	0.2	1	1.0	5	0.5833333333333334	0.8	5	4	1	0	0	0.3333333333333333	6	2	7	0.0	0	0.8171191907671659	0.584701098855593	0.1653401491190826	0.9657116585783758	0.575834688562918	0.8180110357277953	0.933852619803776	0.8491176448391673	0	0	0.0	0.0047708050614176534	15
1297	0.012342191717009392	0.0007776390080808501	-3.89985031067791e-06	0.925177047626108	-1	0	0	0.2857142857142857	2	0.75	6	0.4166666666666667	0.5	5	4	4	0	0	0.375	8	3	10	0.0	0	0.8363741406002564	0.6713645563968352	0.5797244025785355	0.9703730259114692	0.5661674737929235	0.8266036875500447	0.9003287860905919	0.8723280389105295	0	0	0.0	-3.89985031067791e-07	18
96	0.020107170209115472	0.007058911043624472	-0.006994370856204515	0.9647782933551512	-1	0	0	0.3	3	0.7692307692307693	10	0.3	0.5384615384615384	10	7	4	1	0	0.5	5	10	15	0.1111111111111111	0.3333333333333333	0.43551566570048184	0.9219478929798495	0.4735048496508174	0.9393174320098565	0.6132997530928923	0.9493251098317685	0.8446971621836837	0.9377880360151298	1.0	0.1	0.0	-0.0006994370856204515	29
3083	0.00870454064228209	0.0027059374003254705	-0.0026387517050692148	0.9413478513037379	-1	0	0	0.2	1	1.0	5	0.5833333333333334	0.8	5	4	1	0	0	0.3333333333333333	6	2	7	0.0	0	0.8363741406002564	0.5721784972175361	0.22979296946113212	0.9635028531808368	0.5661674737929235	0.8200195928746118	0.9228178383665119	0.8446867994498806	0	0	0.0	-0.00026387517050692147	7
2674	0.010055584314200334	0.004992751462930409	0.004728994471051579	0.9419748018936084	-1	0	0	0.2	1	1.0	5	0.5833333333333334	0.8	5	4	1	0	0	0.3333333333333333	6	2	7	0.0	0	0.8171191907671659	0.584701098855593	0.1653401491190826	0.9657116585783758	0.575834688562918	0.8180110357277953	0.933852619803776	0.8491176448391673	0	0	0.0	0.004728994471051579	22
2655	0.01006754172689301	0.004442161443785464	0.004248429812765258	0.9420890187025336	-1	0	0	0.2	1	1.0	5	0.5833333333333334	0.8	5	4	1	0	0	0.3333333333333333	6	2	7	0.0	0	0.8171191907671659	0.584701098855593	0.1653401491190826	0.9657116585783758	0.575834688562918	0.8180110357277953	0.933852619803776	0.8491176448391673	0	0	0.0	0.004248429812765258	9
1469	0.009757338156389874	0.004421527941999604	0.00250449122172379	0.9419478304918937	-1	0	0	0.25	1	1.0	4	1.0	1.0	5	4	0	0	0	0.16666666666666666	6	1	6	0.0	0	0.8171191907671659	0.584701098855593	0.1653401491190826	0.9657116585783758	0.575834688562918	0.8180110357277953	0.933852619803776	0.8491176448391673	0	0	0.0	0.00250449122172379	22
4442	0.017949788671544648	0.01013078644466534	0.0095285057120714	0.9321979231461399	-1	0	0	0.2857142857142857	2	0.75	6	0.4166666666666667	0.75	8	6	1	0	0	0.375	8	3	10	0.0	1.0	0.8167353986483155	0.5755695917984837	0.27114233815583866	0.9705368923710159	0.575834688562918	0.8381445462916125	0.9252113220903069	0.8599172893998022	0	0	0.0	0.0095285057120714	24
4655	0.017827893168246525	0.01001944652019101	0.009437610642535467	0.9328800273757535	-1	0	0	0.2857142857142857	2	0.75	6	0.4166666666666667	0.75	8	6	1	0	0	0.375	8	3	10	0.0	1.0	0.8167353986483155	0.5755695917984837	0.27114233815583866	0.9705368923710159	0.5660108153974436	0.8301479608410822	0.9215194775700495	0.8575798686500592	0	0	0.0	0.009437610642535467	16
2875	0.009663263603570484	0.004598503370599547	0.004573199240935561	0.9410414161806788	-1	0	0	0.2	1	1.0	5	0.5833333333333334	0.8	5	4	1	0	0	0.3333333333333333	6	2	7	0.0	0	0.8171191907671659	0.584701098855593	0.1653401491190826	0.9657116585783758	0.575834688562918	0.8180110357277953	0.933852619803776	0.8491176448391673	0	0	0.0	0.004573199240935561	29
4400	0.015273497357786	0.00929367079717915	0.009039987443593822	0.9322240576929386	-1	0	0	0.16666666666666666	1	1.0	7	0.5625	0.8571428571428571	7	6	1	0	0	0.25	8	2	9	0.0	0	0.8163516065294651	0.5621111676244286	0.37694452719259475	0.9719046023350904	0.575834688562918	0.8407114619885521	0.9175179279231342	0.8604427971756051	0	0	0.0	0.009039987443593822	10
2477	0.01005393867612159	0.005512576553952448	0.004330745850884111	0.9399837347831411	-1	0	0	0.25	1	1.0	4	1.0	1.0	4	4	1	1	0	0.16666666666666666	6	1	6	0.16666666666666666	0	0.8167353986483155	0.5755695917984837	0.27114233815583866	0.9705368923710159	0.5830908139305648	0.8262893138908507	0.9224478360095092	0.8564720790916226	1.0	0	0.0	0.004330745850884111	2
3096	0.012162364264545568	0.004042583504500964	-0.003344953338005477	0.9638979654819936	-1	0	0	0.4	2	0.8	4	1.0	0.8	5	4	1	0	0	0.14285714285714285	7	1	7	0.0	0.3333333333333333	0.8171191907671659	0.584701098855593	0.1653401491190826	0.9657116585783758	0.575834688562918	0.8180110357277953	0.933852619803776	0.8491176448391673	0	0	0.0	-0.00033449533380054767	1
2922	0.01004709429792097	0.004824141025176339	0.0044132514166922605	0.9419542342553583	-1	0	0	0.2	1	1.0	5	0.5833333333333334	0.8	5	4	1	0	0	0.3333333333333333	6	2	7	0.0	0	0.8171191907671659	0.584701098855593	0.1653401491190826	0.9657116585783758	0.575834688562918	0.811163888344494	0.933852619803776	0.847171174441733	0	0	0.0	0.0044132514166922605	18
4710	0.01748319573233766	0.0034914938687484907	-0.002915802731247633	0.9452361689415637	-1	0	0	0.3333333333333333	2	0.7142857142857143	5	0.42857142857142855	0.7142857142857143	7	5	1	0	0	0.42857142857142855	7	3	9	0.0	1.0	0.8163516065294651	0.5798220113942241	0.1653401491190826	0.9480132241755854	0.575834688562918	0.8401802747784153	0.9322401211600931	0.8359408226070746	0	0	0.0	-0.0002915802731247633	3
4995	0.017624221082735744	0.010085393200759234	0.009557491856231514	0.9323027611793299	-1	0	0	0.2857142857142857	2	0.75	6	0.4166666666666667	0.75	8	6	1	0	0	0.375	8	3	10	0.0	1.0	0.8167353986483155	0.5755695917984837	0.27114233815583866	0.9705368923710159	0.5660108153974436	0.8301479608410822	0.9215194775700495	0.8575798686500592	0	0	0.0	0.009557491856231514	55
1873	0.009737692991643803	0.004267931892216817	0.004134402103333559	0.942399282603585	-1	0	0	0.2	1	1.0	5	0.5833333333333334	0.8	5	4	1	0	0	0.3333333333333333	6	2	7	0.0	0	0.8171191907671659	0.584701098855593	0.1653401491190826	0.9657116585783758	0.575834688562918	0.8180110357277953	0.933852619803776	0.8491176448391673	0	0	0.0	0.004134402103333559	23
1900	0.017466567898735297	0.003695149146985806	0.002975924055097613	0.9033069591138772	-1	0	0	0.3333333333333333	2	0.7142857142857143	5	0.5625	0.5714285714285714	5	4	3	0	0	1.0	4	4	9	0.0	0	0.8171191907671659	0.5872442825361158	0.1653401491190826	0.9839270671475827	0.5186511343239488	0.5974379489316938	0.9349584775665131	0.8348779174298012	0	0	0.0	0.002975924055097613	39
4715	0.01786299866814002	0.009978271491172336	0.009104559299980323	0.9320088385773465	-1	0	0	0.2857142857142857	2	0.75	6	0.4166666666666667	0.75	8	6	1	0	0	0.375	8	3	10	0.0	1.0	0.8167353986483155	0.5755695917984837	0.27114233815583866	0.9705368923710159	0.575834688562918	0.8381445462916125	0.9252113220903069	0.8599172893998022	0	0	0.0	0.009104559299980323	12
1169	0.012293964422296782	0.004195497009112331	-0.0040903183352960955	0.9409945862753217	-1	0	0	0.25	1	1.0	4	1.0	1.0	5	4	0	0	0	0.16666666666666666	6	1	6	0.0	0	0.8171191907671659	0.584701098855593	0.2713977898601513	0.9600202711526705	0.575834688562918	0.8395211731398999	0.9253625211153715	0.8487868848582855	0	0	0.0	-0.00040903183352960956	0
4281	0.016924280872332303	0.009228515319817616	0.009038556305026714	0.9267460116125272	-1	0	0	0.16666666666666666	1	1.0	7	0.5625	0.8571428571428571	7	6	1	0	0	0.25	8	2	9	0.0	0	0.8171191907671659	0.5797049636848298	0.1653401491190826	0.9766316336890594	0.575834688562918	0.7784739328745562	0.9322401211600931	0.8545025965154563	0	0	0.0	0.009038556305026714	17
1430	0.008712557359044661	0.002204304220803771	-0.0012640574298488944	0.935722662494604	-1	0	0	0.16666666666666666	1	1.0	6	0.4	0.5	4	3	3	0	0	0.8	5	4	8	0.0	0	0.8487444855379023	0.6856584063438973	0.7668502762853764	0.9663230936464013	0.5830908139305648	0.8416658681423003	0.8769917064286212	0.873884887689033	0	0	0.0	-0.00012640574298488944	7
3133	0.010214913986095014	0.0048553611417342735	0.004564994453854066	0.9420715981695463	-1	0	0	0.2	1	1.0	5	0.5833333333333334	0.8	5	4	1	0	0	0.3333333333333333	6	2	7	0.0	0	0.8171191907671659	0.584701098855593	0.1653401491190826	0.9657116585783758	0.575834688562918	0.8180110357277953	0.933852619803776	0.8491176448391673	0	0	0.0	0.004564994453854066	18
4225	0.017613875859725042	0.009654906477406966	0.00920774290620905	0.9323393506357571	-1	0	0	0.2857142857142857	2	0.75	6	0.4166666666666667	0.75	8	6	1	0	0	0.375	8	3	10	0.0	1.0	0.8167353986483155	0.5755695917984837	0.27114233815583866	0.9705368923710159	0.575834688562918	0.8381445462916125	0.9252113220903069	0.8599172893998022	0	0	0.0	0.00920774290620905	36
4609	0.018154334474992432	0.009779104258518615	0.008987431968299073	0.9332212168645995	-1	0	0	0.2857142857142857	2	0.75	6	0.4166666666666667	0.75	8	6	1	0	0	0.375	8	3	10	0.0	1.0	0.8167353986483155	0.5755695917984837	0.27114233815583866	0.9705368923710159	0.575834688562918	0.8381445462916125	0.9252113220903069	0.8599172893998022	0	0	0.0	0.008987431968299073	19
477	0.0031785950642872797	0.0029685006978862733	-0.002967577636471894	0.9653725612474924	-1	0	0	0.4	2	0.6	3	0.5833333333333334	0.4	3	2	3	1	0	0.75	4	3	7	0.1111111111111111	0.4	0.9450370085194985	0.6408792659308751	0.5018958376879047	0.8974713147891228	0.33460159939543305	0.7540446054906003	0.9292687438551397	0.7840863801193735	1.0	0.3333333333333333	0.0	-0.0002967577636471894	10
4509	0.017716771080922532	0.010358577131247075	0.009854476793147465	0.931875600156269	-1	0	0	0.2857142857142857	2	0.75	6	0.4166666666666667	0.75	8	6	1	0	0	0.375	8	3	10	0.0	1.0	0.8167353986483155	0.5755695917984837	0.27114233815583866	0.9705368923710159	0.575834688562918	0.8381445462916125	0.9252113220903069	0.8599172893998022	0	0	0.0	0.009854476793147465	83
1531	0.009772316699474438	0.004935881803850757	0.001229060818923044	0.9426130913714892	-1	0	0	0.25	1	1.0	4	1.0	1.0	5	4	0	0	0	0.16666666666666666	6	1	6	0.0	0	0.8171191907671659	0.584701098855593	0.1653401491190826	0.9657116585783758	0.575834688562918	0.8180110357277953	0.933852619803776	0.8491176448391673	0	0	0.0	0.001229060818923044	27
993	0.004217825007049531	0.0015224956414685877	-0.0010251074718067156	0.9832089750364339	-1	0	0	0.6666666666666666	2	0.5	1	1.0	0.5	3	1	0	0	0	0.25	4	1	4	0.0	0.6666666666666666	0.8163516065294651	0.6239581647370233	0.3531296658352077	0.7587864228889857	0.8394740771058291	0.853901645884333	0.9092677483264241	0.7575545527061449	0	0	0.0	-0.00010251074718067156	23
1956	None	None	None	None	None	0	0	0.25	2	0.7777777777777778	7	0.6875	0.4444444444444444	5	4	5	0	0	1.0	4	4	11	0.0	0	0.8171191907671659	0.5903045612555106	0.1653401491190826	0.9845411760676095	0.5186511343239488	0.6181979349685222	0.9349584775665131	0.8411810746722627	0	0	0.0	None	0
2125	0.009962715194716157	0.004988409523615497	0.004773643988866966	0.9415410192526706	-1	0	0	0.2	1	1.0	5	0.5833333333333334	0.8	5	4	1	0	0	0.3333333333333333	6	2	7	0.0	0	0.8171191907671659	0.584701098855593	0.1653401491190826	0.9657116585783758	0.575834688562918	0.8180110357277953	0.933852619803776	0.8491176448391673	0	0	0.0	0.004773643988866966	84
329	0.0025909175649438455	0.002242810485764799	-0.0022415947034673924	0.9845934319152141	-1	0	0	0.5	1	1.0	1	0.75	0	1	0	1	1	0	1.0	2	2	3	0.2	0	0	0	0	0	0	0	0	0	0	0	0	-0.00022415947034673924	23
4923	0.017945650409724432	0.009757621858153907	0.009350809453852232	0.932643629718547	-1	0	0	0.2857142857142857	2	0.75	6	0.4166666666666667	0.75	8	6	1	0	0	0.375	8	3	10	0.0	1.0	0.8167353986483155	0.5755695917984837	0.27114233815583866	0.9705368923710159	0.5660108153974436	0.8301479608410822	0.9215194775700495	0.8575798686500592	0	0	0.0	0.009350809453852232	32
4100	0.0204847895658133	0.010801581875185942	0.007226192326119036	0.9359657915962017	-1	0	0	0.2857142857142857	2	0.875	7	0.5555555555555556	0.75	7	6	2	0	0	0.2222222222222222	9	2	10	0.0	0.2222222222222222	0.8171191907671659	0.5797049636848298	0.1653401491190826	0.9766316336890594	0.575834688562918	0.7839660748475539	0.9322401211600931	0.8558293071375324	0	0	0.0	0.007226192326119036	17
3651	0.017322743123858075	0.0028201810846800322	-0.0027050028183322724	0.9326545398491107	-1	0	0	0.2857142857142857	2	0.875	7	1.0	0.875	7	7	2	0	0	0.1	10	1	10	0.0	0.2222222222222222	0.8171191907671659	0.578545972035672	0.1653401491190826	0.9486732740493081	0.5661674737929235	0.7844716847232066	0.9322401211600931	0.8188426749765987	0	0	0.0	-0.00027050028183322724	8
3017	0.010260522581078202	0.004318630962740713	0.004088207537698198	0.9427288154361015	-1	0	0	0.2	1	1.0	5	0.5833333333333334	0.8	5	4	1	0	0	0.3333333333333333	6	2	7	0.0	0	0.8171191907671659	0.584701098855593	0.1653401491190826	0.9657116585783758	0.575834688562918	0.8180110357277953	0.933852619803776	0.8491176448391673	0	0	0.0	0.004088207537698198	12
3318	0.013510777947525435	0.003875735266094176	-0.003866642790888997	0.9327956737866885	-1	0	0	0.2	1	1.0	5	0.5833333333333334	0.8	5	4	1	0	0	0.3333333333333333	6	2	7	0.0	0	0.802022245393076	0.9587001560197189	0.8373741292812346	0.9594159389979912	0.6608995329961205	0.764612934702141	0.933852619803776	0.9238095032028061	0	0	0.0	-0.0003866642790888997	4
166	0.003166813083241645	0.0031014469607846	-0.0030973465826884144	0.9811780886168515	-1	0	0	0.3333333333333333	1	1.0	2	1.0	1.0	2	2	1	4	0	0.25	4	1	4	0.6666666666666666	0	0.5890064538492783	0.6706169207715795	0.826686087900358	0.653011932871688	0.46482709745998213	0.9705098948941662	0.9023778008006054	0.8337373254263689	0.75	1.0	0.10103171529635654	-0.00030973465826884144	19
668	0.01041083426178734	0.00384715700072259	-0.0015405309459895378	0.9530777193474441	-1	0.5	1	0.42857142857142855	3	0.625	5	0.5555555555555556	0.375	5	3	4	0	0	0.5	6	3	10	0.0	0	0.8171191907671659	0.6606793394954413	0.5018958376879047	0.9579548073907984	0.5186511343239488	0.7602840444839636	0.9292687438551397	0.8387385396062437	0	0	0.0	-0.00015405309459895378	45
4556	0.017601349066428802	0.00966004508092804	0.009268786895229466	0.9324605846391744	-1	0	0	0.2857142857142857	2	0.75	6	0.4166666666666667	0.75	8	6	1	0	0	0.375	8	3	10	0.0	1.0	0.8167353986483155	0.5755695917984837	0.27114233815583866	0.9705368923710159	0.575834688562918	0.8277616579066659	0.9215194775700495	0.8568932977412618	0	0	0.0	0.009268786895229466	18
3250	0.009809975596247805	0.004540260655610624	0.004363827934005081	0.9416631730416493	-1	0	0	0.2	1	1.0	5	0.5833333333333334	0.8	5	4	1	0	0	0.3333333333333333	6	2	7	0.0	0	0.8171191907671659	0.584701098855593	0.1653401491190826	0.9657116585783758	0.575834688562918	0.8180110357277953	0.933852619803776	0.8491176448391673	0	0	0.0	0.004363827934005081	24
394	0.0021600673783749164	0.0021117113936603153	-0.0021117096241846356	0.9740335870754193	-1	0	0	0.5	2	0.6666666666666666	2	0.5555555555555556	0.3333333333333333	2	1	2	0	0	1.0	3	3	5	0.0	0	0.8266520610322677	0.6755859558009686	0.46682285870850676	0.6086534181207743	0.8188116218989325	0.5196058299684105	0.8454377877044139	0.6029789353785234	0	0	0.0	-0.00021117096241846355	13
4182	0.016852899002621023	0.009702103923228254	0.00885586160740532	0.9331959644290495	-1	0	0	0.16666666666666666	1	1.0	7	0.5625	0.8571428571428571	7	6	1	0	0	0.25	8	2	9	0.0	0	0.8171191907671659	0.5797049636848298	0.1653401491190826	0.9766316336890594	0.575834688562918	0.7839660748475539	0.9322401211600931	0.8558293071375324	0	0	0.0	0.00885586160740532	6
3029	0.009863647144230716	0.004821638723849893	0.004709486478132374	0.9414051662623292	-1	0	0	0.2	1	1.0	5	0.5833333333333334	0.8	5	4	1	0	0	0.3333333333333333	6	2	7	0.0	0	0.8171191907671659	0.584701098855593	0.1653401491190826	0.9657116585783758	0.575834688562918	0.811163888344494	0.933852619803776	0.847171174441733	0	0	0.0	0.004709486478132374	32
532	0.005013590919909146	0.0033605765915363803	-0.00332320031452342	0.9778189953380326	-1	0.5	1	0.8333333333333334	5	0.2857142857142857	2	0.6	0.2857142857142857	6	2	2	0	0	0.6	3	5	9	0.0	0.6666666666666666	0.8925952273889	0.8224215656411015	0.6317674130726856	0.965051952660839	0.5660108153974436	0.9021510280582019	0.8923653926613033	0.9135289669908147	0	0	0.0	-0.000332320031452342	6
4249	0.017762825107681984	0.009720385039884693	0.009165971014753678	0.9319808312992335	-1	0	0	0.2857142857142857	2	0.75	6	0.4166666666666667	0.75	8	6	1	0	0	0.375	8	3	10	0.0	1.0	0.8167353986483155	0.5755695917984837	0.27114233815583866	0.9705368923710159	0.575834688562918	0.8277616579066659	0.9215194775700495	0.8568932977412618	0	0	0.0	0.009165971014753678	49
229	0.0018134486487407652	0.00176189451278663	-0.0017611806225344931	0.9849033166904922	-1	0	0	1.0	1	0	0	1.0	0	1	0	0	1	0	0.5	2	1	2	0.3333333333333333	0	0	0	0	0	0	0	0	0	0	0	0	-0.0001761180622534493	18
3794	0.023807807793917543	0.0036416972917547473	-0.003089895917062523	0.9124362353269782	-1	0	0	0.16666666666666666	1	1.0	7	0.45	0.7142857142857143	5	5	3	0	0	0.8	5	4	9	0.0	0	0.8163516065294651	0.5181820218839879	0.37694452719259475	0.9783441828263036	0.575834688562918	0.7847267903084162	0.9075961643041899	0.8488476877653524	0	0	0.0	-0.0003089895917062523	6
742	0.0020243416395692372	0.0019502290577749373	-0.0019502109536916829	0.9834655383773662	-1	0	0	1.0	2	0.0	0	0.75	0	2	0	0	0	0	1.0	2	2	3	0.0	0	0	0	0	0	0	0	0	0	0	0	0	-0.0001950210953691683	21
386	0.013852484122962737	0.006018602823097308	-0.006017286490378486	0.9542704012642765	-1	0	0	0.1	1	1.0	13	0.25	0.8461538461538461	11	11	3	3	0	0.6	6	10	15	0.3	0	0.9227593545716347	0.9514802041957121	0.5114282734209705	0.876274472671398	0.40843305427749516	0.9580904888865773	0.9305337519879827	0.9362967406038536	0.18181818181818182	0.36363636363636365	0.0	-0.0006017286490378486	5
3891	0.009888335332760423	0.0048908299254872365	0.004595855563940307	0.9420480803549515	-1	0	0	0.2	1	1.0	5	0.5833333333333334	0.8	5	4	1	0	0	0.3333333333333333	6	2	7	0.0	0	0.8171191907671659	0.584701098855593	0.1653401491190826	0.9657116585783758	0.575834688562918	0.8180110357277953	0.933852619803776	0.8491176448391673	0	0	0.0	0.004595855563940307	13
4628	0.018024503161544407	0.009707108303103819	0.009273907361517725	0.9376518919733627	-1	0	0	0.16666666666666666	1	1.0	7	0.5625	0.8571428571428571	7	6	1	0	0	0.25	8	2	9	0.0	0	0.8171191907671659	0.5742686269652455	0.1653401491190826	0.9766316336890594	0.575834688562918	0.7784739328745562	0.9322401211600931	0.8535770860962839	0	0	0.0	0.009273907361517725	43
2241	0.009685316618626132	0.004783941074402038	0.004590876515213322	0.941694235312257	-1	0	0	0.2	1	1.0	5	0.5833333333333334	0.8	5	4	1	0	0	0.3333333333333333	6	2	7	0.0	0	0.8171191907671659	0.584701098855593	0.1653401491190826	0.9657116585783758	0.575834688562918	0.8180110357277953	0.933852619803776	0.8491176448391673	0	0	0.0	0.004590876515213322	58
1841	0.009419387593921021	0.004842678317767613	0.0016613990940394234	0.9433117406721654	-1	0	0	0.25	1	1.0	4	1.0	1.0	5	4	0	0	0	0.16666666666666666	6	1	6	0.0	0	0.8171191907671659	0.584701098855593	0.1653401491190826	0.9657116585783758	0.575834688562918	0.8180110357277953	0.933852619803776	0.8491176448391673	0	0	0.0	0.0016613990940394234	11
4315	0.01779470379232774	0.01030724563415139	0.00965852363555486	0.9322802378579408	-1	0	0	0.2857142857142857	2	0.75	6	0.4166666666666667	0.75	8	6	1	0	0	0.375	8	3	10	0.0	1.0	0.8167353986483155	0.5755695917984837	0.27114233815583866	0.9705368923710159	0.575834688562918	0.8381445462916125	0.9252113220903069	0.8599172893998022	0	0	0.0	0.00965852363555486	51
1603	0.009587813465074086	0.004969003113653296	0.0017873690969551436	0.9417882022550456	-1	0	0	0.25	1	1.0	4	1.0	1.0	5	4	0	0	0	0.16666666666666666	6	1	6	0.0	0	0.8171191907671659	0.584701098855593	0.1653401491190826	0.9657116585783758	0.575834688562918	0.8180110357277953	0.933852619803776	0.8491176448391673	0	0	0.0	0.0017873690969551436	20
41	None	None	None	None	None	0.5	1	0.7142857142857143	5	0.25	2	0.625	0.125	6	1	3	2	0	1.0	4	4	10	0.4	0.6666666666666666	0.7058190166842114	0.9274367214476043	0.7915212322543248	0.9389649175788034	0.9684647297420301	0.9196357864834505	0.8466850619128178	0.9290970528760703	0.5833333333333334	0.5	0.0	None	0
3266	0.009745405317499406	0.004731875600196603	0.0046226495619582685	0.9413537570711099	-1	0	0	0.2	1	1.0	5	0.5833333333333334	0.8	5	4	1	0	0	0.3333333333333333	6	2	7	0.0	0	0.8171191907671659	0.584701098855593	0.1653401491190826	0.9657116585783758	0.5561869422319692	0.8204459171312809	0.9322401211600931	0.8498184575984212	0	0	0.0	0.0046226495619582685	19
4306	0.01781433977137972	0.00986687855309287	0.009352896593635555	0.9318637209318852	-1	0	0	0.2857142857142857	2	0.75	6	0.4166666666666667	0.75	8	6	1	0	0	0.375	8	3	10	0.0	1.0	0.8167353986483155	0.5755695917984837	0.27114233815583866	0.9705368923710159	0.575834688562918	0.8381445462916125	0.9252113220903069	0.8599172893998022	0	0	0.0	0.009352896593635555	33
2913	0.009846195069334434	0.004745249072352453	0.0046404708531361345	0.941293848061905	-1	0	0	0.2	1	1.0	5	0.5833333333333334	0.8	5	4	1	0	0	0.3333333333333333	6	2	7	0.0	0	0.8171191907671659	0.584701098855593	0.1653401491190826	0.9657116585783758	0.575834688562918	0.8180110357277953	0.933852619803776	0.8491176448391673	0	0	0.0	0.0046404708531361345	49
4334	0.017435264310841702	0.010210975030984743	0.009931801811591999	0.9319869173104567	-1	0	0	0.2857142857142857	2	0.75	6	0.4166666666666667	0.75	8	6	1	0	0	0.375	8	3	10	0.0	1.0	0.8167353986483155	0.5755695917984837	0.27114233815583866	0.9705368923710159	0.575834688562918	0.8381445462916125	0.9252113220903069	0.8599172893998022	0	0	0.0	0.009931801811591999	98
2727	0.009847792169934018	0.00479979879316941	0.0046284360043745525	0.9413920027858407	-1	0	0	0.2	1	1.0	5	0.5833333333333334	0.8	5	4	1	0	0	0.3333333333333333	6	2	7	0.0	0	0.8171191907671659	0.584701098855593	0.1653401491190826	0.9657116585783758	0.575834688562918	0.8180110357277953	0.933852619803776	0.8491176448391673	0	0	0.0	0.0046284360043745525	40
4041	0.01743769256587604	0.00975210555695605	0.009424056560756164	0.9317444421508067	-1	0	0	0.2857142857142857	2	0.75	6	0.4166666666666667	0.75	8	6	1	0	0	0.375	8	3	10	0.0	1.0	0.8167353986483155	0.5755695917984837	0.27114233815583866	0.9705368923710159	0.575834688562918	0.8381445462916125	0.9252113220903069	0.8599172893998022	0	0	0.0	0.009424056560756164	33
2643	0.009691398126213436	0.004407814451303417	0.004364487992396093	0.9419158433844376	-1	0	0	0.2	1	1.0	5	0.5833333333333334	0.8	5	4	1	0	0	0.3333333333333333	6	2	7	0.0	0	0.8171191907671659	0.584701098855593	0.1653401491190826	0.9657116585783758	0.575834688562918	0.8180110357277953	0.933852619803776	0.8491176448391673	0	0	0.0	0.004364487992396093	10
4960	0.017641534273024513	0.010074036435654384	0.009551423158241961	0.9321686872226818	-1	0	0	0.2857142857142857	2	0.75	6	0.4166666666666667	0.75	8	6	1	0	0	0.375	8	3	10	0.0	1.0	0.8167353986483155	0.5755695917984837	0.27114233815583866	0.9705368923710159	0.575834688562918	0.8381445462916125	0.9252113220903069	0.8599172893998022	0	0	0.0	0.009551423158241961	68
2984	0.01365948522101378	0.004775435703969017	-0.004430600539218287	0.9487382932316928	-1	0	0	0.16666666666666666	1	1.0	6	0.6666666666666666	0.6666666666666666	5	4	2	0	0	0.3333333333333333	6	2	8	0.0	0	0.8171191907671659	0.584701098855593	0.1653401491190826	0.9657116585783758	0.575834688562918	0.8180110357277953	0.933852619803776	0.8491176448391673	0	0	0.0	-0.0004430600539218287	3
1128	0.009175218081133382	0.0042781740556758485	0.002664595391450556	0.9420764408140735	-1	0	0	0.25	1	1.0	4	1.0	1.0	5	4	0	0	0	0.16666666666666666	6	1	6	0.0	0	0.8171191907671659	0.584701098855593	0.1653401491190826	0.9657116585783758	0.575834688562918	0.8180110357277953	0.933852619803776	0.8491176448391673	0	0	0.0	0.002664595391450556	31
2141	0.013073556257178943	0.005528901028606722	-0.005079511494461342	0.9508967217393789	-1	0	0	0.16666666666666666	1	1.0	6	0.6666666666666666	0.6666666666666666	5	4	2	0	0	0.3333333333333333	6	2	8	0.0	0	0.8171191907671659	0.584701098855593	0.1653401491190826	0.9657116585783758	0.575834688562918	0.811163888344494	0.933852619803776	0.847171174441733	0	0	0.0	-0.0005079511494461342	4
3247	0.009538420339757913	0.004721073016207166	0.0015347906665602678	0.9418831893051856	-1	0	0	0.25	1	1.0	4	1.0	1.0	5	4	0	0	0	0.16666666666666666	6	1	6	0.0	0	0.8171191907671659	0.584701098855593	0.1653401491190826	0.9657116585783758	0.575834688562918	0.8180110357277953	0.933852619803776	0.8491176448391673	0	0	0.0	0.0015347906665602678	15
779	0.014807800408314156	0.005715560256011074	-0.0008440274308955078	0.9525564637543426	-1	0.25	1	0.4	4	0.6153846153846154	8	0.3333333333333333	0.5384615384615384	11	7	3	3	0	0.5555555555555556	9	5	15	0.5	0.2	0.9227593545716347	0.9177889872735401	0.5114282734209705	0.9114878086607945	0.7395996777450435	0.9677425971712369	0.955848139157654	0.9379221812912488	0.18181818181818182	0.2727272727272727	0.0	-8.440274308955077e-05	106
3768	0.02067293248306706	0.010600950651465296	0.006982411362143243	0.9372881360615278	-1	0	0	0.2857142857142857	2	0.875	7	0.5555555555555556	0.75	7	6	2	0	0	0.2222222222222222	9	2	10	0.0	0.2222222222222222	0.8171191907671659	0.5797049636848298	0.1653401491190826	0.9766316336890594	0.575834688562918	0.7839660748475539	0.9322401211600931	0.8558293071375324	0	0	0.0	0.006982411362143243	55
996	0.005638615931813685	0.003270612962039338	-0.0032491354812542233	0.9636624735780837	-1	0	0	0.25	1	1.0	4	0.75	0.5	3	2	2	2	0	0.5	4	2	6	0.2857142857142857	0	0.8171191907671659	0.7725312348967054	0.840335430027114	0.9736614077977901	0.5835105315672209	0.8211139745336153	0.8491062531876403	0.8927234698924787	0.6666666666666666	0.3333333333333333	0.0	-0.00032491354812542235	6
2850	0.009578298688428806	0.004708040532348588	0.004637173507863002	0.94112124842452	-1	0	0	0.2	1	1.0	5	0.5833333333333334	0.8	5	4	1	0	0	0.3333333333333333	6	2	7	0.0	0	0.8171191907671659	0.584701098855593	0.1653401491190826	0.9657116585783758	0.575834688562918	0.8180110357277953	0.933852619803776	0.8491176448391673	0	0	0.0	0.004637173507863002	30
2182	0.01240968259312096	0.008131158517273586	-0.007778385933830679	0.9812452989673596	-1	0	0	0.3333333333333333	2	0.8333333333333334	5	0.4444444444444444	0.6666666666666666	6	4	1	0	0	0.5	6	3	8	0.0	0	0.8267466656837111	0.577495593769731	0.19756655929010736	0.9562247630277892	0.5660108153974436	0.8001390774629207	0.9281819369926831	0.8312524628997624	0	0	0.0	-0.0007778385933830679	1
4622	0.017981672955282853	0.010045337963400123	0.009267132749745673	0.9331480152124769	-1	0	0	0.2857142857142857	2	0.75	6	0.4166666666666667	0.75	8	6	1	0	0	0.375	8	3	10	0.0	1.0	0.8167353986483155	0.5755695917984837	0.27114233815583866	0.9705368923710159	0.575834688562918	0.8381445462916125	0.9252113220903069	0.8599172893998022	0	0	0.0	0.009267132749745673	30
627	0.002097381507978589	0.0017070932593443852	-0.0017067762129956221	0.9812387205014653	-1	0	0	0.6666666666666666	2	0.5	1	0.6666666666666666	0.5	2	1	1	0	0	0.6666666666666666	2	3	4	0.0	0	0.5355855138036075	0.9653955758491922	0.32852724625119617	0.9001862256883596	0.6580578330535911	0.7735524967325287	0.9394967079263217	0.9048324488947395	0	0	0.0	-0.00017067762129956222	28
3440	0.009000458607993476	0.004017926142687105	-0.0036372806074305374	0.9760651708444714	-1	0	0	0.3333333333333333	2	0.8571428571428571	6	0.5625	0.7142857142857143	7	5	1	0	0	0.25	8	2	9	0.0	0.25	0.8171191907671659	0.5839650996019419	0.1653401491190826	0.9498808065016385	0.575834688562918	0.8471796591302115	0.933852619803776	0.8408480346711688	0	0	0.0	-0.0003637280607430537	6
4597	0.01689292290602487	0.009630183794196005	0.00871021406341038	0.9331940389953639	-1	0	0	0.16666666666666666	1	1.0	7	0.5625	0.8571428571428571	7	6	1	0	0	0.25	8	2	9	0.0	0	0.8171191907671659	0.5797049636848298	0.1653401491190826	0.9766316336890594	0.575834688562918	0.7784739328745562	0.9322401211600931	0.8545025965154563	0	0	0.0	0.00871021406341038	12
3783	0.016358425116138664	0.009873420625749316	0.009081311515810764	0.9327803871100969	-1	0	0	0.16666666666666666	1	1.0	7	0.5625	0.8571428571428571	7	6	1	0	0	0.25	8	2	9	0.0	0	0.8171191907671659	0.5797049636848298	0.1653401491190826	0.9766316336890594	0.575834688562918	0.7839660748475539	0.9322401211600931	0.8558293071375324	0	0	0.0	0.009081311515810764	35
360	0.0025803841904912563	0.0019105216145070543	-0.0019099324997844808	0.9833541267618012	-1	0	0	1.0	2	0.0	0	1.0	0	2	0	0	0	0	0.3333333333333333	3	1	3	0.0	1.0	0	0	0	0	0	0	0	0	0	0	0	-0.00019099324997844808	10
520	0.002057808951542068	0.0017296907303763908	-0.0017289114564491893	0.98121648229751	-1	0	0	0.6666666666666666	2	0.5	1	0.6666666666666666	0.5	2	1	1	0	0	0.6666666666666666	2	3	4	0.0	0	0.5355855138036075	0.9653955758491922	0.32852724625119617	0.9001862256883596	0.6580578330535911	0.7735524967325287	0.9394967079263217	0.9048324488947395	0	0	0.0	-0.00017289114564491892	53
3326	0.009872804580482925	0.004734993493624317	0.0045028981987548945	0.9418788337043724	-1	0	0	0.2	1	1.0	5	0.5833333333333334	0.8	5	4	1	0	0	0.3333333333333333	6	2	7	0.0	0	0.8171191907671659	0.584701098855593	0.1653401491190826	0.9657116585783758	0.575834688562918	0.8180110357277953	0.933852619803776	0.8491176448391673	0	0	0.0	0.0045028981987548945	13
1404	0.009220680514398921	0.0032679871092216196	-0.0032659532510693062	0.9387287433346259	-1	0	0	0.25	1	1.0	4	1.0	1.0	5	4	0	0	0	0.16666666666666666	6	1	6	0.0	0	0.8363741406002564	0.5721784972175361	0.22979296946113212	0.9635028531808368	0.5689982808319269	0.818209000299005	0.9239005456146165	0.8441516594644508	0	0	0.0	-0.00032659532510693063	0
928	0.015286006845029058	0.008933240391582465	-0.003801540564624579	0.9793428542591782	-1	0	0	0.2	1	1.0	5	0.5833333333333334	0.6	4	3	2	0	0	0.3333333333333333	6	2	7	0.0	0	0.8585841112386212	0.5849953848934903	0.14407118334403038	0.6210488626565496	0.5286692485568965	0.6302391880169476	0.9457335780741535	0.6122674246445485	0	0	0.0	-0.00038015405646245787	9
3781	0.020285293739838766	0.010747223019373973	0.007777568973760154	0.9355308816214087	-1	0	0	0.2857142857142857	2	0.875	7	0.5555555555555556	0.75	7	6	2	0	0	0.2222222222222222	9	2	10	0.0	0.2222222222222222	0.8171191907671659	0.5797049636848298	0.1653401491190826	0.9766316336890594	0.575834688562918	0.7832578343350537	0.9319865907825542	0.8556574352754115	0	0	0.0	0.007777568973760154	36
3403	0.013626943594832469	0.007227482234518086	0.003272447289190545	0.9477992671013785	-1	0	0	0.3333333333333333	2	0.8333333333333334	5	0.5714285714285714	0.6666666666666666	5	4	2	0	0	0.2857142857142857	7	2	8	0.0	0.2857142857142857	0.8171191907671659	0.584701098855593	0.1653401491190826	0.9657116585783758	0.575834688562918	0.8180110357277953	0.933852619803776	0.8491176448391673	0	0	0.0	0.003272447289190545	11
1557	0.013989016043295456	0.0025481308397352935	0.0019534531201626077	0.9225543857786793	-1	0.5	1	0.42857142857142855	3	0.625	5	0.4166666666666667	0.5	5	4	4	0	0	0.6666666666666666	6	4	10	0.0	0.25	0.8171191907671659	0.8593926919118968	0.1653401491190826	0.9665712914288825	0.5011515548818238	0.672746778463574	0.9322401211600931	0.8770813059470383	0	0	0.0	0.0019534531201626077	72
3509	0.016622089751507623	0.00888972180402351	0.008747316735297645	0.9278562154495495	-1	0	0	0.16666666666666666	1	1.0	7	0.5625	0.8571428571428571	7	6	1	0	0	0.25	8	2	9	0.0	0	0.8171191907671659	0.5797049636848298	0.1653401491190826	0.9766316336890594	0.575834688562918	0.8237152155314863	0.9322401211600931	0.8659178742021671	0	0	0.0	0.008747316735297645	87
4754	0.020387841471188033	0.00572092972902298	-0.0014236493578062925	0.9317947415376743	-1	0	0	0.16666666666666666	1	1.0	7	1.0	1.0	8	7	0	0	0	0.1111111111111111	9	1	9	0.0	0	0.8167353986483155	0.5755695917984837	0.27114233815583866	0.9705368923710159	0.575834688562918	0.8381445462916125	0.9252113220903069	0.8599172893998022	0	0	0.0	-0.00014236493578062925	4
4605	0.019244142986762476	0.008377167956370913	0.008376892612477338	0.936866696446779	-1	0	0	0.25	2	0.7777777777777778	7	0.4074074074074074	0.7777777777777778	9	7	1	0	0	0.3333333333333333	9	3	11	0.0	1.0	0.8163516065294651	0.571986315274514	0.37694452719259475	0.9643288567930351	0.575834688562918	0.8385316955996345	0.9092677483264241	0.8512954647323367	0	0	0.0	0.008376892612477338	9
4430	0.01693926400410138	0.010136856183075563	0.008790800206812452	0.9335077446546675	-1	0	0	0.16666666666666666	1	1.0	7	0.5625	0.8571428571428571	7	6	1	0	0	0.25	8	2	9	0.0	0	0.8171191907671659	0.5797049636848298	0.1653401491190826	0.9766316336890594	0.575834688562918	0.7839660748475539	0.9322401211600931	0.8558293071375324	0	0	0.0	0.008790800206812452	15
2809	0.014612324878088192	0.0035532898388796696	-0.0030623232316508205	0.9799603467095083	-1	0	0	0.16666666666666666	1	1.0	6	0.5714285714285714	0.8333333333333334	6	5	1	0	0	0.2857142857142857	7	2	8	0.0	0	0.8167353986483155	0.5802765475702385	0.27114233815583866	0.9547011314036172	0.5660108153974436	0.8517689813558459	0.9216782936743831	0.8464280646293559	0	0	0.0	-0.0003062323231650821	6
832	0.01325974941719633	0.0021590687365279143	-0.0019339791743188503	0.9266747200696162	-1	0	0	0.3333333333333333	2	0.6666666666666666	4	0.4444444444444444	0.5	3	3	4	1	0	0.5	6	3	8	0.08333333333333333	0	0.8089825142869508	0.5154189503520379	0.8236926551783125	0.9798986403650045	0.4984620612994132	0.6606116158587833	0.8872946455327363	0.8231921363016897	1.0	0	0.0	-0.00019339791743188504	32
1258	0.006270680910566122	0.004737553148255849	-0.004477294339982363	0.9838762418261294	-1	0	0	0.6	3	0.6	3	0.5833333333333334	0.6	5	3	1	2	0	0.3333333333333333	6	2	7	0.5	0.4	0.8059148280956293	0.6814452798328969	0.37694452719259475	0.9698197253151376	0.575834688562918	0.7567196981245427	0.8491062531876403	0.8567278067353772	0.6	0	0.0	-0.00044772943399823634	1
2662	0.009966210996337804	0.004612504511513278	0.004320583634302264	0.9419691615859629	-1	0	0	0.2	1	1.0	5	0.5833333333333334	0.8	5	4	1	0	0	0.3333333333333333	6	2	7	0.0	0	0.8171191907671659	0.584701098855593	0.1653401491190826	0.9657116585783758	0.575834688562918	0.811163888344494	0.933852619803776	0.847171174441733	0	0	0.0	0.004320583634302264	16
3947	0.0172538603435724	0.009424830336503712	0.009047706542906233	0.9308878996834742	-1	0	0	0.16666666666666666	1	1.0	7	0.5625	0.8571428571428571	7	6	1	0	0	0.25	8	2	9	0.0	0	0.8171191907671659	0.5797049636848298	0.1653401491190826	0.9766316336890594	0.575834688562918	0.7839660748475539	0.9322401211600931	0.8558293071375324	0	0	0.0	0.009047706542906233	69
308	0.005411491103954069	0.002715217768065214	-0.0027138630036125325	0.979427338532818	-1	0	0	0.5	2	0.6666666666666666	2	0.625	0.6666666666666666	3	2	1	1	0	0.5	2	4	5	0.2	0	0.2357745554316418	0.955352326106116	0.6692986558522792	0.9712785870687779	0.7809058722919053	0.8166453203003667	0.9572970827326492	0.9365931419707135	1.0	0	0.0	-0.00027138630036125326	19
970	0.01027498707408168	0.003367976705959415	-0.0007100813337557526	0.9559520838708906	-1	0	0	0.3333333333333333	2	0.7142857142857143	5	0.42857142857142855	0.42857142857142855	4	3	4	1	0	0.42857142857142855	7	3	9	0.09090909090909091	0	0.80744867119129	0.5138690376010664	0.8353369213352378	0.9648540942154666	0.5703320374762191	0.6970207099156267	0.8878720295629875	0.8022425855451785	1.0	0	0.0	-7.100813337557527e-05	55
2010	0.009732049361390872	0.004742743647542081	0.004552233879727734	0.9415394160565762	-1	0	0	0.2	1	1.0	5	0.5833333333333334	0.8	5	4	1	0	0	0.3333333333333333	6	2	7	0.0	0	0.8171191907671659	0.584701098855593	0.1653401491190826	0.9657116585783758	0.575834688562918	0.8180110357277953	0.933852619803776	0.8491176448391673	0	0	0.0	0.004552233879727734	71
579	0.0036933364065008397	0.0015262250595342057	-0.001524313541016609	0.9855961570324949	-1	0	0	0.2	2	0.9166666666666666	11	0.5384615384615384	0.9166666666666666	13	11	0	0	0	0.15384615384615385	2	13	14	0.0	0	0.20272987370527007	0.8583642431231572	0.8536135933356214	0.8992818816744927	0.4285825635475781	0.8895755791251976	0.9428238488358305	0.8834812588457404	0	0	0.0	-0.00015243135410166088	57
1087	0.009792129687355202	0.0046586746003400535	0.0019734588730470613	0.9419268002260448	-1	0	0	0.25	1	1.0	4	1.0	1.0	5	4	0	0	0	0.16666666666666666	6	1	6	0.0	0	0.8171191907671659	0.584701098855593	0.1653401491190826	0.9657116585783758	0.575834688562918	0.8180110357277953	0.933852619803776	0.8491176448391673	0	0	0.0	0.0019734588730470613	29
3142	0.009737328798617087	0.004754178933137625	0.004544009948678133	0.9420098188105811	-1	0	0	0.2	1	1.0	5	0.5833333333333334	0.8	5	4	1	0	0	0.3333333333333333	6	2	7	0.0	0	0.8171191907671659	0.584701098855593	0.1653401491190826	0.9657116585783758	0.575834688562918	0.8180110357277953	0.933852619803776	0.8491176448391673	0	0	0.0	0.004544009948678133	26
2724	0.01478480917592663	0.010745132609902964	-0.010611222092252123	0.9816651265232469	-1	0	0	0.3333333333333333	2	0.8333333333333334	5	0.5714285714285714	0.6666666666666666	5	4	2	0	0	0.2857142857142857	7	2	8	0.0	0.2857142857142857	0.8363741406002564	0.5806051681749808	0.1653401491190826	0.7213895820349769	0.5561869422319692	0.8194639380595484	0.9322401211600931	0.7170308445908853	0	0	0.0	-0.0010611222092252123	1
3405	0.009845928289883713	0.004912725939867793	0.00480509807358744	0.9411583380308886	-1	0	0	0.2	1	1.0	5	0.5833333333333334	0.8	5	4	1	0	0	0.3333333333333333	6	2	7	0.0	0	0.8171191907671659	0.584701098855593	0.1653401491190826	0.9657116585783758	0.575834688562918	0.8180110357277953	0.933852619803776	0.8491176448391673	0	0	0.0	0.00480509807358744	13
2605	0.009893418072997335	0.00497062071909422	0.004855504974789125	0.9414409271074823	-1	0	0	0.2	1	1.0	5	0.5833333333333334	0.8	5	4	1	0	0	0.3333333333333333	6	2	7	0.0	0	0.8171191907671659	0.584701098855593	0.1653401491190826	0.9657116585783758	0.575834688562918	0.8180110357277953	0.933852619803776	0.8491176448391673	0	0	0.0	0.004855504974789125	86
3823	0.016895413225697677	0.009677971646247509	0.008710426885457855	0.9331845101969907	-1	0	0	0.16666666666666666	1	1.0	7	0.5625	0.8571428571428571	7	6	1	0	0	0.25	8	2	9	0.0	0	0.8171191907671659	0.5797049636848298	0.1653401491190826	0.9766316336890594	0.575834688562918	0.7839660748475539	0.9322401211600931	0.8558293071375324	0	0	0.0	0.008710426885457855	17
2915	0.009957998993935662	0.0048584978889369005	0.004703822561207525	0.9413893487071223	-1	0	0	0.2	1	1.0	5	0.5833333333333334	0.8	5	4	1	0	0	0.3333333333333333	6	2	7	0.0	0	0.8171191907671659	0.584701098855593	0.1653401491190826	0.9657116585783758	0.575834688562918	0.811163888344494	0.933852619803776	0.847171174441733	0	0	0.0	0.004703822561207525	17
630	0.010497369691214137	0.003684637407938994	-0.0014787737688776335	0.9532632647779637	-1	0.5	1	0.42857142857142855	3	0.625	5	0.5555555555555556	0.375	5	3	4	0	0	0.5	6	3	10	0.0	0	0.8171191907671659	0.6606793394954413	0.5018958376879047	0.9579548073907984	0.5186511343239488	0.7481765961852239	0.9292687438551397	0.8357715033961537	0	0	0.0	-0.00014787737688776336	86
3650	0.010181688997402339	0.005070973946212621	0.004593628786456266	0.9422316025056889	-1	0	0	0.2	1	1.0	5	0.5833333333333334	0.8	5	4	1	0	0	0.3333333333333333	6	2	7	0.0	0	0.8171191907671659	0.584701098855593	0.1653401491190826	0.9657116585783758	0.575834688562918	0.811163888344494	0.933852619803776	0.847171174441733	0	0	0.0	0.004593628786456266	15
2957	0.013004292076307374	0.006792751209453938	0.003855069378409865	0.9455943579035991	-1	0	0	0.3333333333333333	2	0.8333333333333334	5	0.5714285714285714	0.6666666666666666	5	4	2	0	0	0.2857142857142857	7	2	8	0.0	0.2857142857142857	0.8171191907671659	0.584701098855593	0.1653401491190826	0.9657116585783758	0.575834688562918	0.8180110357277953	0.933852619803776	0.8491176448391673	0	0	0.0	0.003855069378409865	19
4774	0.017816812118321996	0.010117518698990543	0.009664525224154476	0.9321322651627353	-1	0	0	0.2857142857142857	2	0.75	6	0.4166666666666667	0.75	8	6	1	0	0	0.375	8	3	10	0.0	1.0	0.8167353986483155	0.5755695917984837	0.27114233815583866	0.9705368923710159	0.5660108153974436	0.8301479608410822	0.9215194775700495	0.8575798686500592	0	0	0.0	0.009664525224154476	58
2579	0.01337905671231406	0.007589460415279059	0.004620221227425932	0.9453706103152936	-1	0	0	0.3333333333333333	2	0.8333333333333334	5	0.5714285714285714	0.6666666666666666	5	4	2	0	0	0.2857142857142857	7	2	8	0.0	0.2857142857142857	0.8171191907671659	0.584701098855593	0.1653401491190826	0.9657116585783758	0.575834688562918	0.8180110357277953	0.933852619803776	0.8491176448391673	0	0	0.0	0.004620221227425932	76
4654	0.017439097696334935	0.009676534012650667	0.0093697688769639	0.9323657431147803	-1	0	0	0.2857142857142857	2	0.75	6	0.4166666666666667	0.75	8	6	1	0	0	0.375	8	3	10	0.0	1.0	0.8167353986483155	0.5755695917984837	0.27114233815583866	0.9705368923710159	0.575834688562918	0.8381445462916125	0.9252113220903069	0.8599172893998022	0	0	0.0	0.0093697688769639	24
1144	0.009735043504874872	0.004545075085518961	0.002121422479304389	0.9411401259012142	-1	0	0	0.25	1	1.0	4	1.0	1.0	5	4	0	0	0	0.16666666666666666	6	1	6	0.0	0	0.8171191907671659	0.584701098855593	0.1653401491190826	0.9657116585783758	0.575834688562918	0.8180110357277953	0.933852619803776	0.8491176448391673	0	0	0.0	0.002121422479304389	33
4503	0.018161284815374407	0.010082327594527348	0.00898634807509957	0.9330825447853507	-1	0	0	0.2857142857142857	2	0.75	6	0.4166666666666667	0.75	8	6	1	0	0	0.375	8	3	10	0.0	1.0	0.8167353986483155	0.5755695917984837	0.27114233815583866	0.9705368923710159	0.575834688562918	0.8381445462916125	0.9252113220903069	0.8599172893998022	0	0	0.0	0.00898634807509957	17
1629	0.009248094406963253	0.0047532420060788635	0.0018246249637233313	0.9422505572507117	-1	0	0	0.25	1	1.0	4	1.0	1.0	5	4	0	0	0	0.16666666666666666	6	1	6	0.0	0	0.8171191907671659	0.584701098855593	0.1653401491190826	0.9657116585783758	0.575834688562918	0.8180110357277953	0.933852619803776	0.8491176448391673	0	0	0.0	0.0018246249637233313	24
1318	0.009458274595626492	0.004832064929689085	0.0017395005802015113	0.9422257088123204	-1	0	0	0.25	1	1.0	4	1.0	1.0	5	4	0	0	0	0.16666666666666666	6	1	6	0.0	0	0.8171191907671659	0.584701098855593	0.1653401491190826	0.9657116585783758	0.575834688562918	0.8180110357277953	0.933852619803776	0.8491176448391673	0	0	0.0	0.0017395005802015113	25
4345	0.017956151434271126	0.006917988620841859	-0.00691729461610339	0.9179770052409667	-1	0	0	0.16666666666666666	1	1.0	6	1.0	1.0	7	6	0	0	0	0.125	8	1	8	0.0	0	0.8171191907671659	0.5544734864390078	0.37694452719259475	0.9677331650183879	0.5689982808319269	0.8290282284754052	0.9092677483264241	0.8497716863701714	0	0	0.0	-0.000691729461610339	4
4084	0.016883329417740785	0.009943710708488	0.009107208485076786	0.9331582010604956	-1	0	0	0.16666666666666666	1	1.0	7	0.5625	0.8571428571428571	7	6	1	0	0	0.25	8	2	9	0.0	0	0.8171191907671659	0.5797049636848298	0.1653401491190826	0.9766316336890594	0.575834688562918	0.7784739328745562	0.9322401211600931	0.8545025965154563	0	0	0.0	0.009107208485076786	22
3708	0.020658016410202193	0.010310957189198392	0.006267047837818803	0.9371835575873064	-1	0	0	0.2857142857142857	2	0.875	7	0.5555555555555556	0.75	7	6	2	0	0	0.2222222222222222	9	2	10	0.0	0.2222222222222222	0.8171191907671659	0.5797049636848298	0.1653401491190826	0.9766316336890594	0.575834688562918	0.7839660748475539	0.9322401211600931	0.8558293071375324	0	0	0.0	0.006267047837818803	42
264	0.0035160821018366717	0.00298975778216183	-0.002989757397369804	0.971657925988816	-1	0	0	0.3333333333333333	1	1.0	2	1.0	1.0	3	2	0	1	0	0.25	1	4	4	0.3333333333333333	0	0.8407663125124234	0.8419767783300098	0.6242854391408936	0.8319835644591438	0.8166433489591922	0.8994778599552393	0.8187798340268946	0.8607339415732171	1.0	0.3333333333333333	0.0	-0.00029897573973698043	5
2057	0.009896367189225154	0.00449412973697497	0.00431371646513229	0.942387499860801	-1	0	0	0.2	1	1.0	5	0.5833333333333334	0.8	5	4	1	0	0	0.3333333333333333	6	2	7	0.0	0	0.8171191907671659	0.584701098855593	0.1653401491190826	0.9657116585783758	0.575834688562918	0.8180110357277953	0.933852619803776	0.8491176448391673	0	0	0.0	0.00431371646513229	11
3476	0.009787962459725038	0.0043617107048585305	0.00434902077319968	0.9417582566399503	-1	0	0	0.2	1	1.0	5	0.5833333333333334	0.8	5	4	1	0	0	0.3333333333333333	6	2	7	0.0	0	0.8171191907671659	0.584701098855593	0.1653401491190826	0.9657116585783758	0.575834688562918	0.8180110357277953	0.933852619803776	0.8491176448391673	0	0	0.0	0.00434902077319968	15
4617	0.01736626335865075	0.009608829189935105	0.009124772260907212	0.9321809328433142	-1	0	0	0.2857142857142857	2	0.75	6	0.4166666666666667	0.75	8	6	1	0	0	0.375	8	3	10	0.0	1.0	0.8167353986483155	0.5755695917984837	0.27114233815583866	0.9705368923710159	0.575834688562918	0.8381445462916125	0.9252113220903069	0.8599172893998022	0	0	0.0	0.009124772260907212	17
1282	0.009355125700084087	0.004793083594312618	0.0021352168660670437	0.9417214790443028	-1	0	0	0.25	1	1.0	4	1.0	1.0	5	4	0	0	0	0.16666666666666666	6	1	6	0.0	0	0.8171191907671659	0.584701098855593	0.1653401491190826	0.9657116585783758	0.575834688562918	0.8180110357277953	0.933852619803776	0.8491176448391673	0	0	0.0	0.0021352168660670437	60
2226	0.009987413669130684	0.004971298896760858	0.004745871346667186	0.9417066504395674	-1	0	0	0.2	1	1.0	5	0.5833333333333334	0.8	5	4	1	0	0	0.3333333333333333	6	2	7	0.0	0	0.8171191907671659	0.584701098855593	0.1653401491190826	0.9657116585783758	0.575834688562918	0.8180110357277953	0.933852619803776	0.8491176448391673	0	0	0.0	0.004745871346667186	31
4002	0.017502472145357967	0.003317758790436427	-0.0026398383863599903	0.9449156893875185	-1	0	0	0.3333333333333333	2	0.7142857142857143	5	0.42857142857142855	0.7142857142857143	7	5	1	0	0	0.42857142857142855	7	3	9	0.0	1.0	0.8163516065294651	0.5798220113942241	0.1653401491190826	0.9480132241755854	0.575834688562918	0.8503893979035767	0.9322401211600931	0.839479459094414	0	0	0.0	-0.00026398383863599905	13
4115	0.017033871100209003	0.00983887624123673	0.008980896487114034	0.9332691327380409	-1	0	0	0.16666666666666666	1	1.0	7	0.5625	0.8571428571428571	7	6	1	0	0	0.25	8	2	9	0.0	0	0.8171191907671659	0.5797049636848298	0.1653401491190826	0.9766316336890594	0.575834688562918	0.7784739328745562	0.9322401211600931	0.8545025965154563	0	0	0.0	0.008980896487114034	9
2709	0.010266941560228884	0.006111042990638028	0.0003183367556082865	0.9462429710626844	-1	0	0	0.25	1	1.0	4	1.0	1.0	4	4	1	0	0	0.16666666666666666	6	1	6	0.0	0	0.8167353986483155	0.5755695917984837	0.27114233815583866	0.9705368923710159	0.5830908139305648	0.8262893138908507	0.9224478360095092	0.8564720790916226	0	0	0.0	0.0003183367556082865	1
2933	0.010351511914360824	0.004678202509091771	0.004269907765343014	0.9425529415847409	-1	0	0	0.2	1	1.0	5	0.5833333333333334	0.8	5	4	1	0	0	0.3333333333333333	6	2	7	0.0	0	0.8171191907671659	0.584701098855593	0.1653401491190826	0.9657116585783758	0.575834688562918	0.8180110357277953	0.933852619803776	0.8491176448391673	0	0	0.0	0.004269907765343014	17
1086	0.009824000632893463	0.002331749444775508	-0.0011018475707557111	0.9425117678898393	-1	0	0	0.3333333333333333	2	0.7142857142857143	5	0.45	0.5714285714285714	5	4	3	0	0	0.8	5	4	9	0.0	0.2857142857142857	0.8171191907671659	0.5872442825361158	0.2713977898601513	0.9801427207902261	0.5186511343239488	0.5974379489316938	0.9253625211153715	0.824745823889109	0	0	0.0	-0.00011018475707557111	36
1288	0.010167869355749775	0.0030557746734864864	-0.0006004815369182159	0.9560264798220868	-1	0	0	0.3333333333333333	2	0.7142857142857143	5	0.42857142857142855	0.42857142857142855	4	3	4	1	0	0.42857142857142855	7	3	9	0.09090909090909091	0	0.80744867119129	0.5138690376010664	0.8353369213352378	0.9648540942154666	0.5703320374762191	0.6970207099156267	0.8878720295629875	0.8022425855451785	1.0	0	0.0	-6.004815369182159e-05	31
289	0.006365844586560672	0.003289573810995792	-0.003288697066400875	0.98158949584217	-1	0	0	0.5	2	0.75	3	0.6	0.5	4	2	1	0	0	0.4	2	5	6	0.0	0	0.4932052485627091	0.9139749326211488	0.4475284549719505	0.9202267538087606	0.7163638394952978	0.842626055273074	0.8650429959537197	0.896800085219357	0	0	0.0	-0.0003288697066400875	8
2470	0.013093381548381154	0.005893847723636326	-0.005669070786276194	0.9498634105110867	-1	0	0	0.16666666666666666	1	1.0	6	0.6666666666666666	0.6666666666666666	5	4	2	0	0	0.3333333333333333	6	2	8	0.0	0	0.8171191907671659	0.584701098855593	0.1653401491190826	0.9657116585783758	0.575834688562918	0.8180110357277953	0.933852619803776	0.8491176448391673	0	0	0.0	-0.0005669070786276195	2
557	0.0041925643502256395	0.003624371602878391	-0.003592293766159237	0.9826522593625233	-1	0.3333333333333333	1	0.625	5	0.4	4	0.42857142857142855	0.3	8	3	3	0	0	0.5714285714285714	4	7	12	0.0	0.4	0.8059148280956293	0.6978327007108017	0.5802106499923336	0.9753443438725682	0.5660108153974436	0.8054109225946618	0.8480956552545774	0.8785121121160626	0	0	0.0	-0.0003592293766159237	2
124	0.00938488636360622	0.0031423359510175677	-0.0030858230022605643	0.9795004154422262	-1	0.5	1	0.6666666666666666	4	0.5	3	0.4444444444444444	0.5	3	3	4	0	0	0.5	6	3	8	0.0	1.0	0.5788190448366172	0.6447506250385433	0.7194344940224974	0.8944429248692518	0.8825055696762124	0.6385557874749108	0.8520560957571783	0.7503908815689042	0	0	0.0	-0.0003085823002260564	71
4933	0.01871389366841734	0.008283998771723127	0.008130211926862871	0.9370455251926417	-1	0	0	0.25	2	0.7777777777777778	7	0.4074074074074074	0.7777777777777778	9	7	1	0	0	0.3333333333333333	9	3	11	0.0	1.0	0.8163516065294651	0.571986315274514	0.37694452719259475	0.9643288567930351	0.575834688562918	0.8503816423386894	0.9175179279231342	0.8550638153894534	0	0	0.0	0.008130211926862871	13
4570	0.018032784213948137	0.009968380455718991	0.009139219080828492	0.9324468621804569	-1	0	0	0.2857142857142857	2	0.75	6	0.4166666666666667	0.75	8	6	1	0	0	0.375	8	3	10	0.0	1.0	0.8167353986483155	0.5755695917984837	0.27114233815583866	0.9705368923710159	0.575834688562918	0.8381445462916125	0.9252113220903069	0.8599172893998022	0	0	0.0	0.009139219080828492	22
1843	0.012668323732867238	0.004586292560352584	0.002608968738838132	0.9024143940592693	-1	0	0	0.2857142857142857	2	0.75	6	0.4166666666666667	0.5	5	4	4	0	0	0.6666666666666666	6	4	10	0.0	0.25	0.8171191907671659	0.5873766088048368	0.1653401491190826	0.9856671137598334	0.5186511343239488	0.5974379489316938	0.933852619803776	0.8401795620822375	0	0	0.0	0.002608968738838132	30
1462	0.009226399111551683	0.004817102664470068	0.00189002090111522	0.9418275838240137	-1	0	0	0.25	1	1.0	4	1.0	1.0	5	4	0	0	0	0.16666666666666666	6	1	6	0.0	0	0.8171191907671659	0.584701098855593	0.1653401491190826	0.9657116585783758	0.575834688562918	0.8180110357277953	0.933852619803776	0.8491176448391673	0	0	0.0	0.00189002090111522	7
2028	0.01002981851187505	0.004835038291667526	0.004677732315605818	0.9415823865438411	-1	0	0	0.2	1	1.0	5	0.5833333333333334	0.8	5	4	1	0	0	0.3333333333333333	6	2	7	0.0	0	0.8171191907671659	0.584701098855593	0.1653401491190826	0.9657116585783758	0.575834688562918	0.811163888344494	0.933852619803776	0.847171174441733	0	0	0.0	0.004677732315605818	49
610	0.0023907987716287786	0.0023451164470461704	-0.0023449674752238146	0.9764047851769289	-1	0	0	0.5	2	0.6666666666666666	2	0.5555555555555556	0.3333333333333333	2	1	2	1	0	1.0	3	3	5	0.14285714285714285	0	0.7897101904537435	0.7508177685548081	0.46682285870850676	0.689371596984548	0.8188116218989325	0.5196058299684105	0.8418660732398294	0.659157433227636	1.0	0	0.0	-0.00023449674752238145	29
4980	0.02387621708454007	0.004926883015629239	0.0035596553651634343	0.8997388846530744	-1	0	0	0.2857142857142857	2	0.75	6	0.4166666666666667	0.625	6	5	3	0	0	0.6666666666666666	6	4	10	0.0	0	0.8163516065294651	0.5173503367588091	0.37694452719259475	0.9715737077893922	0.575834688562918	0.8288457853808422	0.9084353862888347	0.8489214799224667	0	0	0.0	0.0035596553651634343	9
4291	0.015569736988654482	0.004513655679519287	-0.002327237093000543	0.945013089630967	-1	0	0	0.16666666666666666	1	1.0	6	0.5714285714285714	0.8333333333333334	6	5	1	0	0	0.2857142857142857	7	2	8	0.0	0	0.8167353986483155	0.5846710416215607	0.1653401491190826	0.9581088491054536	0.5660108153974436	0.7943911348113211	0.9330508767171846	0.8331087604843672	0	0	0.0	-0.0002327237093000543	9
1646	0.009785043841153751	0.003744484612647599	0.0033099508508622503	0.9543680376842584	-1	0	0	0.3333333333333333	2	0.6666666666666666	4	0.5	0.5	4	3	3	0	0	1.0	4	4	8	0.0	0	0.8120980514829419	0.5776340812452387	0.5596581495556499	0.9846931225150215	0.5472429114434334	0.5977074019581555	0.9033941434661144	0.835392708374497	0	0	0.0	0.0033099508508622503	33
3974	0.016763019111797964	0.009319671674071089	0.008961331119154203	0.9324465439222729	-1	0	0	0.16666666666666666	1	1.0	7	0.5625	0.8571428571428571	7	6	1	0	0	0.25	8	2	9	0.0	0	0.8171191907671659	0.5797049636848298	0.1653401491190826	0.9766316336890594	0.575834688562918	0.7839660748475539	0.9322401211600931	0.8558293071375324	0	0	0.0	0.008961331119154203	26
2086	0.0068669418977833985	0.0014078479164913577	0.0008422641339947723	0.9457234792614557	-1	0	0	0.25	1	1.0	4	0.6	0.75	4	3	1	0	0	0.4	5	2	6	0.0	0	0.848956636322076	0.5890633472388547	0.14407118334403038	0.9765787870899856	0.538493121722371	0.6060024677455995	0.9463921668308678	0.8186185249994089	0	0	0.0	0.0008422641339947723	4
4440	0.017273052120250914	0.009732023773970417	0.00951241684685849	0.9316549645042983	-1	0	0	0.2857142857142857	2	0.75	6	0.4166666666666667	0.75	8	6	1	0	0	0.375	8	3	10	0.0	1.0	0.8167353986483155	0.5755695917984837	0.27114233815583866	0.9705368923710159	0.5660108153974436	0.8301479608410822	0.9215194775700495	0.8575798686500592	0	0	0.0	0.00951241684685849	100
4561	0.017958511817333336	0.010064426222822909	0.009428265576967534	0.9324361775724884	-1	0	0	0.2857142857142857	2	0.75	6	0.4166666666666667	0.75	8	6	1	0	0	0.375	8	3	10	0.0	1.0	0.8167353986483155	0.5755695917984837	0.27114233815583866	0.9705368923710159	0.575834688562918	0.8381445462916125	0.9252113220903069	0.8599172893998022	0	0	0.0	0.009428265576967534	59
677	0.003430482363058878	0.0033934162246792797	-0.003392806092663392	0.9816349642747012	-1	0	0	0.5	2	0.6666666666666666	2	0.625	0.6666666666666666	2	2	2	3	0	0.5	4	2	5	0.375	0	0.681412588290866	0.9263759142630464	0.5774155794253981	0.643477586895147	0.5853262033399569	0.9844303243124893	0.9441192402209374	0.9185778003629063	0.5	1.0	0.4001061077595801	-0.0003392806092663392	8
967	0.009832853036908099	0.0036392164104632127	-0.0005381605529754115	0.9564278565699885	-1	0	0	0.3333333333333333	2	0.6666666666666666	4	0.4444444444444444	0.5	3	3	4	0	0	0.5	6	3	8	0.0	0	0.8089825142869508	0.5154189503520379	0.9539761499922171	0.9786371715739903	0.575834688562918	0.5844776369992758	0.8629967496405216	0.8036284745378092	0	0	0.0	-5.381605529754115e-05	26
750	0.004506740176151873	0.0018836251878490502	-0.0018822708457426494	0.9768775108224553	-1	0	0	0.3333333333333333	2	0.8333333333333334	5	0.5714285714285714	0.8333333333333334	7	5	0	0	0	0.2857142857142857	2	7	8	0.0	0	0.2261559188389905	0.9050362510861494	0.8536135933356214	0.8368945647865531	0.37159678661951734	0.8268394773317013	0.9428238488358305	0.8602928235338195	0	0	0.0	-0.00018822708457426495	23
1346	0.006614488463747732	0.0011531342059975282	-0.0009146176752806498	0.9377471338695642	-1	0	0	0.25	1	1.0	4	1.0	1.0	5	4	0	0	0	0.16666666666666666	6	1	6	0.0	0	0.8171191907671659	0.584701098855593	0.1653401491190826	0.9677813640953612	0.575834688562918	0.8180110357277953	0.933852619803776	0.8518473776572313	0	0	0.0	-9.146176752806499e-05	13
251	0.0020263012391033637	0.0018946848814314497	-0.0018943088887793265	0.9857320365164852	-1	0	0	1.0	2	0.0	0	0.75	0	2	0	0	0	0	1.0	2	2	3	0.0	0	0	0	0	0	0	0	0	0	0	0	0	-0.00018943088887793266	8
2459	0.010087715238715371	0.004724899654768902	0.004368604583238642	0.9421534428450566	-1	0	0	0.2	1	1.0	5	0.5833333333333334	0.8	5	4	1	0	0	0.3333333333333333	6	2	7	0.0	0	0.8171191907671659	0.584701098855593	0.1653401491190826	0.9657116585783758	0.575834688562918	0.8180110357277953	0.933852619803776	0.8491176448391673	0	0	0.0	0.004368604583238642	27
3461	0.006496148746395066	0.002867555058058008	-0.0012988773794386042	0.964809891167768	-1	0	0	0.4	2	0.8	4	0.5833333333333334	0.6	4	3	2	0	0	0.3333333333333333	6	2	7	0.0	0.3333333333333333	0.848956636322076	0.5890633472388547	0.14407118334403038	0.9765787870899856	0.538493121722371	0.6060024677455995	0.9463921668308678	0.8186185249994089	0	0	0.0	-0.00012988773794386042	9
2993	0.009879555565488841	0.004664394917402684	0.004501724176775249	0.9413754883195775	-1	0	0	0.2	1	1.0	5	0.5833333333333334	0.8	5	4	1	0	0	0.3333333333333333	6	2	7	0.0	0	0.8171191907671659	0.584701098855593	0.1653401491190826	0.9657116585783758	0.5561869422319692	0.8204459171312809	0.9322401211600931	0.8498184575984212	0	0	0.0	0.004501724176775249	21
1827	0.009948522326835435	0.004805362948618468	0.0026394064191970065	0.9407687774021528	-1	0	0	0.25	1	1.0	4	1.0	1.0	5	4	0	0	0	0.16666666666666666	6	1	6	0.0	0	0.8171191907671659	0.584701098855593	0.1653401491190826	0.9657116585783758	0.575834688562918	0.8180110357277953	0.933852619803776	0.8491176448391673	0	0	0.0	0.0026394064191970065	20
5001	0.017982904104376994	0.009817020445565627	0.009152443905913426	0.9330266273500015	-1	0	0	0.2857142857142857	2	0.75	6	0.4166666666666667	0.75	8	6	1	0	0	0.375	8	3	10	0.0	1.0	0.8167353986483155	0.5755695917984837	0.27114233815583866	0.9705368923710159	0.5660108153974436	0.8301479608410822	0.9215194775700495	0.8575798686500592	0	0	0.0	0.009152443905913426	15
3636	0.00978300576487156	0.004990245171227661	0.0048341432875359976	0.9413483367926236	-1	0	0	0.2	1	1.0	5	0.5833333333333334	0.8	5	4	1	0	0	0.3333333333333333	6	2	7	0.0	0	0.8171191907671659	0.584701098855593	0.1653401491190826	0.9657116585783758	0.575834688562918	0.8180110357277953	0.933852619803776	0.8491176448391673	0	0	0.0	0.0048341432875359976	14
2503	0.012407129017857033	0.00498840758292999	0.0016094860916311246	0.9454376043233266	-1	0	0	0.3333333333333333	2	0.6666666666666666	4	0.5714285714285714	0.6666666666666666	5	4	2	0	0	0.2857142857142857	7	2	8	0.0	0	0.8171191907671659	0.584701098855593	0.1653401491190826	0.9657116585783758	0.575834688562918	0.8180110357277953	0.933852619803776	0.8491176448391673	0	0	0.0	0.0016094860916311246	5
573	0.0017760100458045977	0.0017156732294554388	-0.0017156732294500662	0.9863708013928199	-1	0	0	1.0	1	0	0	1.0	0	1	0	0	0	0	0.5	1	2	2	0.0	0	0	0	0	0	0	0	0	0	0	0	0	-0.0001715673229450066	11
4467	0.020913081785032508	0.011017592564643087	-0.0018061648942906765	0.9300709408114062	-1	0	0	0.14285714285714285	1	1.0	8	0.4166666666666667	0.75	7	6	2	0	0	0.6666666666666666	6	4	10	0.0	0	0.8171191907671659	0.5797049636848298	0.1653401491190826	0.9766316336890594	0.575834688562918	0.7784739328745562	0.9322401211600931	0.8545025965154563	0	0	0.0	-0.00018061648942906765	5
3814	0.02087099542190817	0.011650142233279558	0.007877639129589562	0.9367300371580918	-1	0	0	0.2857142857142857	2	0.875	7	0.5555555555555556	0.75	7	6	2	0	0	0.2222222222222222	9	2	10	0.0	0.2222222222222222	0.8171191907671659	0.5797049636848298	0.1653401491190826	0.9766316336890594	0.575834688562918	0.7839660748475539	0.9322401211600931	0.8558293071375324	0	0	0.0	0.007877639129589562	48
3248	0.010390052327515324	0.004576027108255257	0.0042029719111318035	0.9427609008381577	-1	0	0	0.2	1	1.0	5	0.5833333333333334	0.8	5	4	1	0	0	0.3333333333333333	6	2	7	0.0	0	0.8171191907671659	0.584701098855593	0.1653401491190826	0.9657116585783758	0.575834688562918	0.8180110357277953	0.933852619803776	0.8491176448391673	0	0	0.0	0.0042029719111318035	19
1247	0.016976576864034653	0.006622853148962415	-0.00660747162175996	0.9732650877234907	-1	0	0	0.16666666666666666	1	1.0	6	1.0	1.0	7	6	0	0	0	0.125	8	1	8	0.0	0	0.8171191907671659	0.5839650996019419	0.1653401491190826	0.9498808065016385	0.575834688562918	0.8471796591302115	0.933852619803776	0.8408480346711688	0	0	0.0	-0.000660747162175996	1
839	0.04045810901966658	0.007058369656963413	-0.00579529185872733	0.5451494183281742	-1	0	0	0.2222222222222222	2	0.8181818181818182	9	0.3611111111111111	0.7272727272727273	9	8	3	1	0	0.4444444444444444	9	4	13	0.1111111111111111	0	0.802022245393076	0.6640281999594234	0.8337057494959682	0.9821022560043239	0.5561869422319692	0.5815453128429947	0.8503196947364406	0.8418173664129063	1.0	0.2222222222222222	0.0	-0.000579529185872733	2
2464	0.009865714985458306	0.00475678951893004	0.004366921303057166	0.9427207861769956	-1	0	0	0.2	1	1.0	5	0.5833333333333334	0.8	5	4	1	0	0	0.3333333333333333	6	2	7	0.0	0	0.8171191907671659	0.584701098855593	0.1653401491190826	0.9657116585783758	0.575834688562918	0.8180110357277953	0.933852619803776	0.8491176448391673	0	0	0.0	0.004366921303057166	24
4192	0.016459758197090935	0.00876672129579669	0.008705844183621985	0.9231452295304606	-1	0	0	0.16666666666666666	1	1.0	7	0.5625	0.8571428571428571	7	6	1	0	0	0.25	8	2	9	0.0	0	0.8171191907671659	0.5797049636848298	0.1653401491190826	0.9766316336890594	0.575834688562918	0.7784739328745562	0.9322401211600931	0.8545025965154563	0	0	0.0	0.008705844183621985	19
4827	0.017622466366552403	0.009848568330592264	0.009382951812489507	0.9322360589878598	-1	0	0	0.2857142857142857	2	0.75	6	0.4166666666666667	0.75	8	6	1	0	0	0.375	8	3	10	0.0	1.0	0.8167353986483155	0.5755695917984837	0.27114233815583866	0.9705368923710159	0.5660108153974436	0.8301479608410822	0.9215194775700495	0.8575798686500592	0	0	0.0	0.009382951812489507	39
680	0.003382431904639104	0.002896516292418593	-0.0028956545980508928	0.9860924468087016	-1	0	0	0.6	3	0.6	3	0.4666666666666667	0.6	6	3	0	1	0	0.6	3	5	7	1.0	0.5	0.8059148280956293	0.8071685409914531	0.7382713856538136	0.9271459016341643	0.5640877936939903	0.9374801134679014	0.7745126382610849	0.9027089327574905	1.0	0.3333333333333333	0.0	-0.0002895654598050893	8
653	0.017413259687591793	0.003910914363015787	4.30697514390148e-05	0.9506220113775427	-1	0.25	1	0.3	3	0.7692307692307693	10	0.3	0.6153846153846154	10	8	4	3	0	0.5	10	5	15	0.3	0.2	0.9287013655880536	0.9240713761325059	0.5114282734209705	0.8934367739407513	0.4605633425942804	0.9665498098944795	0.9445350059279295	0.9348078950418915	0.2	0.3	0.0	4.30697514390148e-05	55
1835	0.01319214485844615	0.004783982468058226	-0.0029326052954074403	0.9569047403836182	-1	0	0	0.2857142857142857	2	0.75	6	0.4166666666666667	0.5	5	4	4	0	0	0.6666666666666666	6	4	10	0.0	0.25	0.8171191907671659	0.5873766088048368	0.1653401491190826	0.9839270671475827	0.5186511343239488	0.5974379489316938	0.933852619803776	0.8349030036527351	0	0	0.0	-0.00029326052954074404	5
98	0.002133666385767253	0.0020957803158242845	-0.002092668990002142	0.9818915265403294	-1	0	0	0.6666666666666666	2	0.5	1	1.0	0.5	3	1	0	0	0	0.25	4	1	4	0.0	0.6666666666666666	0.9450370085194985	0.5119487201736616	0.4351501621860939	0.7410781107239434	0.33460159939543305	0.7334196070158896	0.9353746137053921	0.6690316398557662	0	0	0.0	-0.00020926689900021422	40
590	0.004101606412630474	0.0021839705001551447	-0.0021811877290349286	0.9838493325984073	-1	0	0	0.6666666666666666	2	0.5	1	0.6666666666666666	0.5	3	1	0	0	0	0.6666666666666666	2	3	4	0.0	0	0.6205730392841252	0.93376759157962	0.46528972951385794	0.6162253860592997	0.6969006989650455	0.8878333847384786	0.7658708210536656	0.8493447735061963	0	0	0.0	-0.00021811877290349286	28
1456	0.009669172535448401	0.005212658077962253	-0.004970105046290861	0.9529029464385578	-1	0	0	0.2	1	1.0	5	0.5833333333333334	0.8	5	4	1	0	0	0.3333333333333333	6	2	7	0.0	0	0.8803697803086387	0.6828720461399199	0.5797244025785355	0.9401876405897565	0.9036016481556877	0.8428678135403558	0.8632289803202994	0.849906003779294	0	0	0.0	-0.0004970105046290861	2
570	0.005531623265240742	0.0034420547433582777	-0.0034195267417091125	0.9600590344418609	-1	0	0	0.5	2	0.5	2	0.6	0.5	3	2	2	1	0	0.4	2	5	6	0.14285714285714285	0	0.9881159779671622	0.9194674413138765	0.840335430027114	0.682162082543487	0.5569240874539098	0.9583668807091152	0.8769552923420045	0.8920381678569798	1.0	1.0	0.0	-0.00034195267417091123	7
2941	0.01427926607367774	0.0033557418237832163	-0.0021660539227299335	0.9446787548066065	-1	0	0	0.16666666666666666	1	1.0	6	0.5714285714285714	0.8333333333333334	6	5	1	0	0	0.2857142857142857	7	2	8	0.0	0	0.8167353986483155	0.5802765475702385	0.27114233815583866	0.9547011314036172	0.5830908139305648	0.8483055958839447	0.9224478360095092	0.8452470956153922	0	0	0.0	-0.00021660539227299336	6
4968	0.01679411884158285	0.010043072741529567	0.008997023007915033	0.9328097844380979	-1	0	0	0.16666666666666666	1	1.0	7	0.5625	0.8571428571428571	7	6	1	0	0	0.25	8	2	9	0.0	0	0.8171191907671659	0.5797049636848298	0.1653401491190826	0.9766316336890594	0.5561869422319692	0.785489555147511	0.9322401211600931	0.856199825368637	0	0	0.0	0.008997023007915033	13
1559	0.009199865407945082	0.004604647672621626	0.002779528524641308	0.9407036200851405	-1	0	0	0.25	1	1.0	4	1.0	1.0	5	4	0	0	0	0.16666666666666666	6	1	6	0.0	0	0.8171191907671659	0.584701098855593	0.1653401491190826	0.9657116585783758	0.575834688562918	0.8180110357277953	0.933852619803776	0.8491176448391673	0	0	0.0	0.002779528524641308	51
1351	0.010403540658940651	0.003208785155318867	-0.0006648526801644644	0.956085414394167	-1	0	0	0.3333333333333333	2	0.7142857142857143	5	0.42857142857142855	0.42857142857142855	4	3	4	0	0	0.42857142857142855	7	3	9	0.0	0	0.80744867119129	0.5138690376010664	0.8386392274324773	0.9648723159295918	0.5703320374762191	0.6970207099156267	0.8878720295629875	0.8022710075732798	0	0	0.0	-6.648526801644644e-05	16
2594	0.013242427611862105	0.006174252564045903	-0.0012198963020920448	0.9365048371805512	-1	0	0	0.16666666666666666	1	1.0	6	0.5714285714285714	0.8333333333333334	6	5	1	0	0	0.2857142857142857	7	2	8	0.0	0	0.8267466656837111	0.577495593769731	0.19756655929010736	0.9562247630277892	0.5660108153974436	0.8001390774629207	0.9281819369926831	0.8312524628997624	0	0	0.0	-0.00012198963020920448	7
4269	0.016920408740080172	0.003418826272598285	-0.002745874344563759	0.9448066308396397	-1	0	0	0.3333333333333333	2	0.7142857142857143	5	0.42857142857142855	0.7142857142857143	7	5	1	0	0	0.42857142857142855	7	3	9	0.0	1.0	0.8163516065294651	0.5798220113942241	0.1653401491190826	0.9480132241755854	0.575834688562918	0.8503893979035767	0.9322401211600931	0.839479459094414	0	0	0.0	-0.0002745874344563759	6
707	0.010214616856225637	0.0035584355356709	-0.0035542441731617313	0.9528826589053602	-1	0	0	0.2	1	1.0	5	1.0	1.0	5	5	1	2	0	0.14285714285714285	1	7	7	0.3333333333333333	0	0.5853781824552037	0.8935727187217293	0.6857519989750761	0.8410376969023561	0.40843305427749516	0.9043706357007623	0.9115453972396066	0.8822070305053267	0.7	0.8	0.0	-0.0003554244173161731	7
1627	0.013529229786778224	0.0045461861210236015	-0.0017148114292363788	0.9150615125699175	-1	0	0	0.3333333333333333	2	0.7142857142857143	5	0.5	0.5714285714285714	5	4	3	0	0	0.5	6	3	9	0.0	0.2857142857142857	0.8171191907671659	0.5873766088048368	0.1653401491190826	0.9856671137598334	0.5186511343239488	0.5974379489316938	0.933852619803776	0.8401795620822375	0	0	0.0	-0.00017148114292363787	5
4452	0.017650814781192677	0.0033514134783055793	-0.002782009543479841	0.945955465938448	-1	0	0	0.3333333333333333	2	0.7142857142857143	5	0.42857142857142855	0.7142857142857143	7	5	1	0	0	0.42857142857142855	7	3	9	0.0	1.0	0.8163516065294651	0.5798220113942241	0.1653401491190826	0.9480132241755854	0.575834688562918	0.8401802747784153	0.9322401211600931	0.8359408226070746	0	0	0.0	-0.00027820095434798414	8
3208	0.013712623965820214	0.005564545772132018	-0.005227097602227434	0.9470021909137135	-1	0	0	0.16666666666666666	1	1.0	6	0.6666666666666666	0.6666666666666666	5	4	2	0	0	0.3333333333333333	6	2	8	0.0	0	0.8171191907671659	0.584701098855593	0.1653401491190826	0.9657116585783758	0.575834688562918	0.8180110357277953	0.933852619803776	0.8491176448391673	0	0	0.0	-0.0005227097602227434	1
2192	0.008228144710318616	0.00377885059824152	-0.003755604864647775	0.964264730467754	-1	0	0	0.25	1	1.0	3	1.0	1.0	4	3	0	0	0	0.2	5	1	5	0.0	0	0.8091869259612705	0.9056308792900744	0.5561089385858409	0.9610580583332239	0.5830908139305648	0.844321396677728	0.8885908614597257	0.9157565817541938	0	0	0.0	-0.00037556048646477747	1
2142	0.009573560072376756	0.004509709521282583	0.004464243850721811	0.9413883419967815	-1	0	0	0.2	1	1.0	5	0.5833333333333334	0.8	5	4	1	0	0	0.3333333333333333	6	2	7	0.0	0	0.8171191907671659	0.584701098855593	0.1653401491190826	0.9657116585783758	0.575834688562918	0.8180110357277953	0.933852619803776	0.8491176448391673	0	0	0.0	0.004464243850721811	14
2245	0.00996663636528523	0.004799632060984084	0.0046232491242983505	0.9417376636856107	-1	0	0	0.2	1	1.0	5	0.5833333333333334	0.8	5	4	1	0	0	0.3333333333333333	6	2	7	0.0	0	0.8171191907671659	0.584701098855593	0.1653401491190826	0.9657116585783758	0.575834688562918	0.8180110357277953	0.933852619803776	0.8491176448391673	0	0	0.0	0.0046232491242983505	45
931	0.009605276694203333	0.0036707983021136426	-0.0006737558819881714	0.9560663149070026	-1	0	0	0.3333333333333333	2	0.6666666666666666	4	0.4444444444444444	0.5	3	3	4	0	0	0.5	6	3	8	0.0	0	0.8089825142869508	0.5154189503520379	0.9539761499922171	0.9786371715739903	0.575834688562918	0.5844776369992758	0.8629967496405216	0.8036284745378092	0	0	0.0	-6.737558819881714e-05	28
1550	0.009360705775054396	0.004559964522997135	0.0017844775594054786	0.9434498291204496	-1	0	0	0.25	1	1.0	4	1.0	1.0	5	4	0	0	0	0.16666666666666666	6	1	6	0.0	0	0.8171191907671659	0.584701098855593	0.1653401491190826	0.9657116585783758	0.575834688562918	0.8180110357277953	0.933852619803776	0.8491176448391673	0	0	0.0	0.0017844775594054786	18
120	0.003650211615595732	0.0027982509973892055	-0.002719556345134751	0.9780755112155303	-1	0	0	0.5	2	0.6666666666666666	2	0.625	0.6666666666666666	3	2	1	2	0	0.5	4	2	5	0.4	0	0.5749100396732428	0.9516272934748428	0.820264093597034	0.8079999024450282	0.6605975887586775	0.7520270230585245	0.8101750052130074	0.8631754769781993	0.6666666666666666	0	0.0	-0.00027195563451347507	19
1186	0.012180659701061773	0.005156531587870585	-0.004097993163662232	0.9541327097910144	-1	0	0	0.3	3	0.6923076923076923	9	0.2777777777777778	0.6923076923076923	12	9	2	0	0	0.6666666666666666	6	9	15	0.0	0.3333333333333333	0.8095707180801209	0.8718648256933228	0.3818596290151359	0.9703392415352856	0.5565555148429395	0.8996298679749589	0.9127769558620029	0.9264114761895073	0	0	0.0	-0.0004097993163662232	4
83	0.002230085748393606	0.0020517767959464406	-0.002049964295726768	0.9845295580619896	-1	0	0	1.0	2	0.0	0	1.0	0	2	0	0	0	0	0.3333333333333333	3	1	3	0.0	1.0	0	0	0	0	0	0	0	0	0	0	0	-0.00020499642957267681	22
4835	0.022949786508690652	0.008061959998213462	-0.0052300331143098275	0.9336004885338901	-1	0	0	0.14285714285714285	1	1.0	8	1.0	1.0	9	8	0	0	0	0.1	10	1	10	0.0	0	0.8171191907671659	0.5759387559721457	0.22979296946113212	0.9672881054117783	0.5661674737929235	0.7545742611248383	0.9318931126341115	0.8327643459856777	0	0	0.0	-0.0005230033114309827	2
4455	0.017570537721347982	0.009721666701803026	0.009182186237683826	0.9318078481449918	-1	0	0	0.2857142857142857	2	0.75	6	0.4166666666666667	0.75	8	6	1	0	0	0.375	8	3	10	0.0	1.0	0.8167353986483155	0.5755695917984837	0.27114233815583866	0.9705368923710159	0.575834688562918	0.8381445462916125	0.9252113220903069	0.8599172893998022	0	0	0.0	0.009182186237683826	38
22	0.0018112209325864832	0.0017584916540139008	-0.0017584916539688565	0.9865218655958604	-1	0	0	1.0	1	0	0	1.0	0	0	0	1	1	0	0.5	1	2	2	0.16666666666666666	0	0	0	0	0	0	0	0	0	0	0	0	-0.1	11
3618	0.01030491485166589	0.005037174661866739	0.00448059675172396	0.9423286515882394	-1	0	0	0.2	1	1.0	5	0.5833333333333334	0.8	5	4	1	0	0	0.3333333333333333	6	2	7	0.0	0	0.8171191907671659	0.584701098855593	0.1653401491190826	0.9657116585783758	0.575834688562918	0.8180110357277953	0.933852619803776	0.8491176448391673	0	0	0.0	0.00448059675172396	13
3995	0.017040847982126853	0.009670601692877482	0.00878246049955295	0.9329417371288471	-1	0	0	0.16666666666666666	1	1.0	7	0.5625	0.8571428571428571	7	6	1	0	0	0.25	8	2	9	0.0	0	0.8171191907671659	0.5797049636848298	0.1653401491190826	0.9766316336890594	0.575834688562918	0.7839660748475539	0.9322401211600931	0.8558293071375324	0	0	0.0	0.00878246049955295	15
4006	0.021215795383044585	0.01094534710048428	0.007311751277321306	0.9361709165836171	-1	0	0	0.2857142857142857	2	0.875	7	0.5555555555555556	0.75	7	6	2	0	0	0.2222222222222222	9	2	10	0.0	0.2222222222222222	0.8171191907671659	0.5797049636848298	0.1653401491190826	0.9766316336890594	0.575834688562918	0.7839660748475539	0.9322401211600931	0.8558293071375324	0	0	0.0	0.007311751277321306	7
4025	0.014569772110987611	0.003152928515363964	-0.003022001034166407	0.9588887124256319	-1	0	0	0.3333333333333333	2	0.8333333333333334	5	0.5714285714285714	0.8333333333333334	7	5	0	0	0	0.2857142857142857	7	2	8	0.0	0	0.8363741406002564	0.9127466293224943	0.1653401491190826	0.8000006370527641	0.5630233499629602	0.7515684438629686	0.9322401211600931	0.8339168494295088	0	0	0.0	-0.0003022001034166407	5
1187	0.010249927163257672	0.0032088425420768686	-0.000661754649758036	0.9563700455853731	-1	0	0	0.3333333333333333	2	0.7142857142857143	5	0.42857142857142855	0.42857142857142855	4	3	4	1	0	0.42857142857142855	7	3	9	0.09090909090909091	0	0.80744867119129	0.5138690376010664	0.8353369213352378	0.9648540942154666	0.5605081643107447	0.6861155712516807	0.8878720295629875	0.7995247659784077	1.0	0	0.0	-6.61754649758036e-05	36
4236	0.01666220674014896	0.009319851685102758	0.009019677416608435	0.9309501586492209	-1	0	0	0.16666666666666666	1	1.0	7	0.5625	0.8571428571428571	7	6	1	0	0	0.25	8	2	9	0.0	0	0.8171191907671659	0.5797049636848298	0.1653401491190826	0.9766316336890594	0.575834688562918	0.7839660748475539	0.9322401211600931	0.8558293071375324	0	0	0.0	0.009019677416608435	11
3645	0.013529751140451463	0.007899231493418065	0.00398792768643641	0.946190482857459	-1	0	0	0.3333333333333333	2	0.8333333333333334	5	0.5714285714285714	0.6666666666666666	5	4	2	0	0	0.2857142857142857	7	2	8	0.0	0.2857142857142857	0.8171191907671659	0.584701098855593	0.1653401491190826	0.9657116585783758	0.575834688562918	0.8180110357277953	0.933852619803776	0.8491176448391673	0	0	0.0	0.00398792768643641	17
2985	0.010081136127763356	0.00474694600744065	0.004248570828580947	0.9426695547051148	-1	0	0	0.2	1	1.0	5	0.5833333333333334	0.8	5	4	1	0	0	0.3333333333333333	6	2	7	0.0	0	0.8171191907671659	0.584701098855593	0.1653401491190826	0.9657116585783758	0.6339062935099335	0.7881561139384492	0.9451476450720288	0.8408638431889999	0	0	0.0	0.004248570828580947	15
4792	0.01775250030684807	0.009961442178255996	0.009508250285389003	0.9325416823600697	-1	0	0	0.2857142857142857	2	0.75	6	0.4166666666666667	0.75	8	6	1	0	0	0.375	8	3	10	0.0	1.0	0.8167353986483155	0.5755695917984837	0.27114233815583866	0.9705368923710159	0.575834688562918	0.8381445462916125	0.9252113220903069	0.8599172893998022	0	0	0.0	0.009508250285389003	19
4023	0.016663722326924257	0.0092333798781812	0.009118808886309003	0.9281164344745083	-1	0	0	0.16666666666666666	1	1.0	7	0.5625	0.8571428571428571	7	6	1	0	0	0.25	8	2	9	0.0	0	0.8171191907671659	0.5797049636848298	0.1653401491190826	0.9766316336890594	0.575834688562918	0.7784739328745562	0.9322401211600931	0.8545025965154563	0	0	0.0	0.009118808886309003	17
1493	0.009315538532642966	0.004864592115057693	0.0015372031787380142	0.9423622016994251	-1	0	0	0.25	1	1.0	4	1.0	1.0	5	4	0	0	0	0.16666666666666666	6	1	6	0.0	0	0.8171191907671659	0.584701098855593	0.1653401491190826	0.9657116585783758	0.575834688562918	0.8180110357277953	0.933852619803776	0.8491176448391673	0	0	0.0	0.0015372031787380142	21
28	0.01291441548000739	0.004143381806049867	-0.004061706207650012	0.979623272833861	-1	0.25	1	0.6	6	0.4166666666666667	5	0.5833333333333334	0.25	7	3	6	1	0	0.6666666666666666	4	6	14	0.08333333333333333	0.2	0.5807140420105267	0.907665622878629	0.4596311528223957	0.955844643841682	0.6583348733870933	0.8890552593988322	0.6947522575185823	0.9227626768124713	1.0	0.2857142857142857	0.0	-0.00040617062076500117	5
2780	0.009894032484062351	0.004744919202500375	0.004615860313811418	0.9417710946629245	-1	0	0	0.2	1	1.0	5	0.5833333333333334	0.8	5	4	1	0	0	0.3333333333333333	6	2	7	0.0	0	0.8171191907671659	0.584701098855593	0.1653401491190826	0.9657116585783758	0.575834688562918	0.8180110357277953	0.933852619803776	0.8491176448391673	0	0	0.0	0.004615860313811418	54
3835	0.012650813473393755	0.006642091445891569	0.004421269524592845	0.9452958167980529	-1	0	0	0.3333333333333333	2	0.8333333333333334	5	0.5714285714285714	0.6666666666666666	5	4	2	0	0	0.2857142857142857	7	2	8	0.0	0.2857142857142857	0.8171191907671659	0.584701098855593	0.1653401491190826	0.9657116585783758	0.4943151471508328	0.9072276601345327	0.9365623117206829	0.8794044310898158	0	0	0.0	0.004421269524592845	23
636	0.004089392196111949	0.002089898112637835	-0.002028512758599113	0.9830132544698039	-1	0	0	0.5	2	0.6666666666666666	2	0.8333333333333334	0.3333333333333333	3	1	1	1	0	0.6666666666666666	2	3	5	0.25	0	0.8807940818769862	0.7134263343218544	0.3175768996617925	0.8982076597474582	0.5011515548818238	0.8644193629042654	0.9122544415389003	0.8385321874928872	1.0	1.0	0.0	-0.0002028512758599113	31
2102	0.009589898919670922	0.004924228186128562	0.004876294613897809	0.9408488828797631	-1	0	0	0.2	1	1.0	5	0.5833333333333334	0.8	5	4	1	0	0	0.3333333333333333	6	2	7	0.0	0	0.8171191907671659	0.584701098855593	0.1653401491190826	0.9657116585783758	0.575834688562918	0.8180110357277953	0.933852619803776	0.8491176448391673	0	0	0.0	0.004876294613897809	37
2895	0.014119145485317291	0.0035282672654803338	-0.0022473267237031144	0.9441006881330721	-1	0	0	0.16666666666666666	1	1.0	6	0.5714285714285714	0.8333333333333334	6	5	1	0	0	0.2857142857142857	7	2	8	0.0	0	0.8167353986483155	0.5802765475702385	0.27114233815583866	0.9547011314036172	0.5830908139305648	0.8483055958839447	0.9224478360095092	0.8452470956153922	0	0	0.0	-0.00022473267237031145	5
1139	0.011585422301023454	0.0013460725223242106	0.001066351113932535	0.9222514957116154	-1	0	0	0.3333333333333333	2	0.7142857142857143	5	0.42857142857142855	0.42857142857142855	4	3	4	0	0	0.42857142857142855	7	3	9	0.0	0	0.8487444855379023	0.6856584063438973	0.7668502762853764	0.9663230936464013	0.5830908139305648	0.8416658681423003	0.8769917064286212	0.873884887689033	0	0	0.0	0.001066351113932535	40
302	0.0019928571741593677	0.001919066487712925	-0.0019190539030213114	0.9833543257059916	-1	0	0	1.0	2	0.0	0	0.75	0	2	0	0	0	0	1.0	2	2	3	0.0	0	0	0	0	0	0	0	0	0	0	0	0	-0.00019190539030213114	31
1076	0.012248753843142769	0.004934353698082693	-0.0030449005162695823	0.956784895175777	-1	0	0	0.3333333333333333	2	0.7142857142857143	5	0.42857142857142855	0.42857142857142855	4	3	4	0	0	0.42857142857142855	7	3	9	0.0	0	0.8130508525270583	0.6364479119931403	0.9374937591965784	0.9689595483680262	0.5438247075779378	0.8009742929246806	0.9041247784515317	0.857877118437597	0	0	0.0	-0.0003044900516269582	8
2005	0.028116934797144225	0.01076251698630327	-0.009894620215509993	0.8918876273156342	-1	0	0	0.125	1	1.0	10	0.375	0.8	9	8	2	0	0	0.5	8	4	12	0.0	0	0.8171191907671659	0.5869529478023209	0.1653401491190826	0.9711937133962345	0.5561869422319692	0.7708608853935378	0.933852619803776	0.844771071900153	0	0	0.0	-0.0009894620215509992	1
4388	0.01708216073445679	0.009805181593983681	0.00933871739511785	0.9325495210047163	-1	0	0	0.2857142857142857	2	0.75	6	0.4166666666666667	0.75	8	6	1	0	0	0.375	8	3	10	0.0	1.0	0.8167353986483155	0.5755695917984837	0.27114233815583866	0.9705368923710159	0.575834688562918	0.8381445462916125	0.9252113220903069	0.8599172893998022	0	0	0.0	0.00933871739511785	32
2347	0.009777045835449511	0.0046657176271426536	0.004552065836401359	0.9414161889710713	-1	0	0	0.2	1	1.0	5	0.5833333333333334	0.8	5	4	1	0	0	0.3333333333333333	6	2	7	0.0	0	0.8171191907671659	0.584701098855593	0.1653401491190826	0.9657116585783758	0.575834688562918	0.8180110357277953	0.933852619803776	0.8491176448391673	0	0	0.0	0.004552065836401359	27
3001	0.010050150733483143	0.004449668929085558	0.004239178603964431	0.9423831440464242	-1	0	0	0.2	1	1.0	5	0.5833333333333334	0.8	5	4	1	0	0	0.3333333333333333	6	2	7	0.0	0	0.8171191907671659	0.584701098855593	0.1653401491190826	0.9657116585783758	0.575834688562918	0.8180110357277953	0.933852619803776	0.8491176448391673	0	0	0.0	0.004239178603964431	14
1565	0.040107220784589406	0.01284786188407556	-0.011475132154456275	0.7467746085670517	-1	0	0	0.16666666666666666	1	1.0	7	0.5625	0.8571428571428571	7	6	1	0	0	0.25	8	2	9	0.0	0	0.8171191907671659	0.5797049636848299	0.1653401491190826	0.9766316336890594	0.575834688562918	0.7839660748475539	0.9322401211600931	0.8558293071375324	0	0	0.0	-0.0011475132154456274	1
833	0.019065099901145095	0.0027184681822201465	-0.0023785752615825347	0.9849000513411994	-1	0	0	0.16666666666666666	1	1.0	7	1.0	1.0	8	7	0	1	0	0.1111111111111111	1	9	9	0.3333333333333333	0	0.9346433766044726	0.7789176098867145	0.5114282734209705	0.8257895431339991	0.1706524066799137	0.7261499273247307	0.9579133591414525	0.779634978808338	1.0	0.5	0.0	-0.00023785752615825348	17
2718	0.009824388819616942	0.004822080652978159	0.004608538657401614	0.9414411076737923	-1	0	0	0.2	1	1.0	5	0.5833333333333334	0.8	5	4	1	0	0	0.3333333333333333	6	2	7	0.0	0	0.8171191907671659	0.584701098855593	0.1653401491190826	0.9657116585783758	0.575834688562918	0.8180110357277953	0.933852619803776	0.8491176448391673	0	0	0.0	0.004608538657401614	20
90	0.022043474851936085	0.003755466501864579	-0.0037032526224985624	0.9768925566548684	-1	0	0	0.3	3	0.8461538461538461	11	0.2727272727272727	0.5384615384615384	9	7	5	3	0	0.45454545454545453	5	11	15	0.25	0.16666666666666666	0.728288742584732	0.9030444538796714	0.4090404383608691	0.9407047164610621	0.6600875814885931	0.845389784464597	0.8075078759325865	0.9030430450547624	0.2222222222222222	0.5555555555555556	0.0	-0.00037032526224985623	10
4126	0.017505740852334205	0.009916318786017874	0.00945555622390242	0.9321855220226649	-1	0	0	0.2857142857142857	2	0.75	6	0.4166666666666667	0.75	8	6	1	0	0	0.375	8	3	10	0.0	1.0	0.8167353986483155	0.5755695917984837	0.27114233815583866	0.9705368923710159	0.575834688562918	0.8381445462916125	0.9252113220903069	0.8599172893998022	0	0	0.0	0.00945555622390242	38
1906	0.008392545374144892	0.003761469828801541	-0.0037553917435980155	0.9644109311870667	-1	0	0	0.25	1	1.0	3	1.0	1.0	4	3	0	0	0	0.2	5	1	5	0.0	0	0.8091869259612705	0.9056308792900744	0.5561089385858409	0.9610580583332239	0.5830908139305648	0.844321396677728	0.8885908614597257	0.9157565817541938	0	0	0.0	-0.00037553917435980154	4
3752	0.01710925433133925	0.010181839827825955	0.009118309096472665	0.9331984698286356	-1	0	0	0.16666666666666666	1	1.0	7	0.5625	0.8571428571428571	7	6	1	0	0	0.25	8	2	9	0.0	0	0.8171191907671659	0.5797049636848298	0.1653401491190826	0.9766316336890594	0.575834688562918	0.7784739328745562	0.9322401211600931	0.8545025965154563	0	0	0.0	0.009118309096472665	38
4451	0.018028008391152248	0.01012566360913985	0.00949602086614843	0.9326698100756242	-1	0	0	0.2857142857142857	2	0.75	6	0.4166666666666667	0.75	8	6	1	0	0	0.375	8	3	10	0.0	1.0	0.8167353986483155	0.5755695917984837	0.27114233815583866	0.9705368923710159	0.575834688562918	0.8381445462916125	0.9252113220903069	0.8599172893998022	0	0	0.0	0.00949602086614843	44
4235	0.016616843732378365	0.010249528154325324	0.00956331717546237	0.9326196268557533	-1	0	0	0.16666666666666666	1	1.0	7	0.5625	0.8571428571428571	7	6	1	0	0	0.25	8	2	9	0.0	0	0.8171191907671659	0.5797049636848298	0.1653401491190826	0.9766316336890594	0.575834688562918	0.7839660748475539	0.9322401211600931	0.8558293071375324	0	0	0.0	0.00956331717546237	40
485	0.007347008574224785	0.0038074469276396373	-0.0037668420491544343	0.9602399496703936	-1	0	0	0.4	2	0.6	3	0.5833333333333334	0.6	3	3	3	2	0	0.3333333333333333	2	6	7	0.2	0	0.5853781824552037	0.8187822748857124	0.9281610447109652	0.7945061365763233	0.6939307801722601	0.9427160999323888	0.8629402660271251	0.8684195350158688	0.8333333333333333	1.0	0.1177086971210435	-0.0003766842049154434	7
1945	0.009869634302384443	0.004660114853203411	0.004374032062542735	0.9420638002438991	-1	0	0	0.2	1	1.0	5	0.5833333333333334	0.8	5	4	1	0	0	0.3333333333333333	6	2	7	0.0	0	0.8171191907671659	0.584701098855593	0.1653401491190826	0.9657116585783758	0.575834688562918	0.8180110357277953	0.933852619803776	0.8491176448391673	0	0	0.0	0.004374032062542735	29
4441	0.018050043659406843	0.009874122302440856	0.009172242635011832	0.9321955895796127	-1	0	0	0.2857142857142857	2	0.75	6	0.4166666666666667	0.75	8	6	1	0	0	0.375	8	3	10	0.0	1.0	0.8167353986483155	0.5755695917984837	0.27114233815583866	0.9705368923710159	0.575834688562918	0.8381445462916125	0.9252113220903069	0.8599172893998022	0	0	0.0	0.009172242635011832	43
4419	0.01649088229523093	0.009010718595307773	0.00880284017355159	0.9231483683838716	-1	0	0	0.16666666666666666	1	1.0	7	0.5625	0.8571428571428571	7	6	1	0	0	0.25	8	2	9	0.0	0	0.8163516065294651	0.5621111676244286	0.37694452719259475	0.9719046023350904	0.575834688562918	0.8407114619885521	0.9175179279231342	0.8604427971756051	0	0	0.0	0.00880284017355159	4
1079	0.010421042927281087	0.003188332216320721	-0.000927781745115845	0.9565659794383883	-1	0	0	0.3333333333333333	2	0.7142857142857143	5	0.42857142857142855	0.42857142857142855	4	3	4	1	0	0.42857142857142855	7	3	9	0.09090909090909091	0	0.80744867119129	0.5138690376010664	0.8353369213352378	0.9648540942154666	0.5703320374762191	0.6970207099156267	0.8878720295629875	0.8022425855451785	1.0	0	0.0	-9.27781745115845e-05	18
687	0.012154295571496904	0.0022250715463561204	-0.001964553127650894	0.9577442795616905	-1	0	0	0.125	1	1.0	9	0.6875	0.6666666666666666	7	6	3	0	0	1.0	4	4	11	0.0	0	1.0	0.8943581501577718	0.840335430027114	0.7126992474698206	0.5569240874539098	0.9598158026888414	0.8769552923420045	0.888213010266129	0	0	0.0	-0.0001964553127650894	42
2523	0.009667697168128953	0.004557111151726517	0.004533617916346151	0.9410723086438415	-1	0	0	0.2	1	1.0	5	0.5833333333333334	0.8	5	4	1	0	0	0.3333333333333333	6	2	7	0.0	0	0.8171191907671659	0.584701098855593	0.1653401491190826	0.9657116585783758	0.575834688562918	0.8180110357277953	0.933852619803776	0.8491176448391673	0	0	0.0	0.004533617916346151	21
3959	0.016910413094764345	0.00935044834830765	0.008956177853134328	0.9324909956937598	-1	0	0	0.16666666666666666	1	1.0	7	0.5625	0.8571428571428571	7	6	1	0	0	0.25	8	2	9	0.0	0	0.8171191907671659	0.5797049636848298	0.1653401491190826	0.9766316336890594	0.575834688562918	0.7784739328745562	0.9322401211600931	0.8545025965154563	0	0	0.0	0.008956177853134328	20
2063	0.01007544526602625	0.0048710910282165325	0.004526035238561682	0.9419654786232039	-1	0	0	0.2	1	1.0	5	0.5833333333333334	0.8	5	4	1	0	0	0.3333333333333333	6	2	7	0.0	0	0.8171191907671659	0.584701098855593	0.1653401491190826	0.9657116585783758	0.575834688562918	0.8180110357277953	0.933852619803776	0.8491176448391673	0	0	0.0	0.004526035238561682	19
1869	0.010059603776069155	0.004989457423055193	0.0047349775651643325	0.9414154337241074	-1	0	0	0.2	1	1.0	5	0.5833333333333334	0.8	5	4	1	0	0	0.3333333333333333	6	2	7	0.0	0	0.8171191907671659	0.584701098855593	0.1653401491190826	0.9657116585783758	0.575834688562918	0.8180110357277953	0.933852619803776	0.8491176448391673	0	0	0.0	0.0047349775651643325	62
2589	0.009890293440999065	0.00481604031224817	0.004510691818935852	0.9416780453151974	-1	0	0	0.2	1	1.0	5	0.5833333333333334	0.8	5	4	1	0	0	0.3333333333333333	6	2	7	0.0	0	0.8171191907671659	0.584701098855593	0.1653401491190826	0.9657116585783758	0.575834688562918	0.8180110357277953	0.933852619803776	0.8491176448391673	0	0	0.0	0.004510691818935852	18
2535	0.009961756112879874	0.004958855621138954	0.004826201802553773	0.9415682968770204	-1	0	0	0.2	1	1.0	5	0.5833333333333334	0.8	5	4	1	0	0	0.3333333333333333	6	2	7	0.0	0	0.8171191907671659	0.584701098855593	0.1653401491190826	0.9657116585783758	0.575834688562918	0.8180110357277953	0.933852619803776	0.8491176448391673	0	0	0.0	0.004826201802553773	30
2739	0.00976159178238179	0.0045863362611441826	0.00451813533199727	0.9414567898689797	-1	0	0	0.2	1	1.0	5	0.5833333333333334	0.8	5	4	1	0	0	0.3333333333333333	6	2	7	0.0	0	0.8171191907671659	0.584701098855593	0.1653401491190826	0.9657116585783758	0.575834688562918	0.8180110357277953	0.933852619803776	0.8491176448391673	0	0	0.0	0.00451813533199727	16
358	0.007850463490991976	0.004022722926062067	-0.003897125572776822	0.9551762366128936	-1	0.5	1	0.42857142857142855	3	0.625	5	0.5	0.375	6	3	3	1	0	0.8	4	5	10	0.14285714285714285	0.4	0.8418212933936406	0.9357410659065136	0.840335430027114	0.9171526035270393	0.729899559584577	0.9555306597920289	0.6866907096587556	0.9380060436861035	1.0	0.5	0.0	-0.0003897125572776822	9
4022	0.017557874805107218	0.0075520331495803	0.007174906631407241	0.9299466774734534	-1	0	0	0.14285714285714285	1	1.0	8	0.625	0.75	7	6	2	0	0	0.25	8	2	10	0.0	0	0.8171191907671659	0.5797049636848298	0.1653401491190826	0.9766316336890594	0.575834688562918	0.7784739328745562	0.9322401211600931	0.8545025965154563	0	0	0.0	0.007174906631407241	15
1795	0.01390871980891286	0.004908362156030335	-0.0037516335730466634	0.9597023755587203	-1	0	0	0.375	3	0.5555555555555556	5	0.39285714285714285	0.4444444444444444	5	4	5	0	0	0.5714285714285714	7	4	11	0.0	0.2222222222222222	0.8171191907671659	0.5873766088048368	0.1653401491190826	0.9839270671475827	0.5186511343239488	0.5974379489316938	0.933852619803776	0.8349030036527351	0	0	0.0	-0.00037516335730466635	3
591	0.01334671005600889	0.006426394160681712	-0.006368801183703169	0.9471795870080468	-1	0.25	1	0.3	3	0.75	9	0.4666666666666667	0.6666666666666666	9	8	4	2	0	0.3	3	10	14	0.18181818181818182	0.25	0.9227593545716347	0.9271471535755443	0.5114282734209705	0.907201898609118	0.1815270074435172	0.9602470118500374	0.9579133591414525	0.9351949630475687	0.6111111111111112	0.4444444444444444	0.0	-0.000636880118370317	2
2025	0.009683055817740522	0.004758720374904705	0.0047097516976908295	0.9410650586474582	-1	0	0	0.2	1	1.0	5	0.5833333333333334	0.8	5	4	1	0	0	0.3333333333333333	6	2	7	0.0	0	0.8171191907671659	0.584701098855593	0.1653401491190826	0.9657116585783758	0.575834688562918	0.8180110357277953	0.933852619803776	0.8491176448391673	0	0	0.0	0.0047097516976908295	26
2461	0.010070127029264044	0.0048878022338232205	0.004512412927136347	0.9417980544105018	-1	0	0	0.2	1	1.0	5	0.5833333333333334	0.8	5	4	1	0	0	0.3333333333333333	6	2	7	0.0	0	0.8171191907671659	0.584701098855593	0.1653401491190826	0.9657116585783758	0.575834688562918	0.811163888344494	0.933852619803776	0.847171174441733	0	0	0.0	0.004512412927136347	36
2095	0.009992707786893783	0.0047708857367068334	0.004554041269034675	0.9416065193446167	-1	0	0	0.2	1	1.0	5	0.5833333333333334	0.8	5	4	1	0	0	0.3333333333333333	6	2	7	0.0	0	0.8171191907671659	0.584701098855593	0.1653401491190826	0.9657116585783758	0.575834688562918	0.8180110357277953	0.933852619803776	0.8491176448391673	0	0	0.0	0.004554041269034675	22
4005	0.01675195013744887	0.009949450996517761	0.009222817059442168	0.9329918913484324	-1	0	0	0.16666666666666666	1	1.0	7	0.5625	0.8571428571428571	7	6	1	0	0	0.25	8	2	9	0.0	0	0.8171191907671659	0.5797049636848298	0.1653401491190826	0.9766316336890594	0.575834688562918	0.7784739328745562	0.9322401211600931	0.8545025965154563	0	0	0.0	0.009222817059442168	47
2890	0.013397629166518179	0.007854923678122969	0.004562529883013548	0.9450988379351025	-1	0	0	0.3333333333333333	2	0.8333333333333334	5	0.5714285714285714	0.6666666666666666	5	4	2	0	0	0.2857142857142857	7	2	8	0.0	0.2857142857142857	0.8171191907671659	0.584701098855593	0.1653401491190826	0.9657116585783758	0.575834688562918	0.8180110357277953	0.933852619803776	0.8491176448391673	0	0	0.0	0.004562529883013548	50
364	0.0024823794379763764	0.002263602920922173	-0.002261574948233361	0.9837669375227819	-1	0	0	0.6666666666666666	2	0.5	1	0.6666666666666666	0.5	3	1	0	0	0	0.6666666666666666	2	3	4	0.0	0	0.8365284298493568	0.9674874315087006	0.30400892633842125	0.912152099337058	0.637766017789532	0.6941818937103624	0.9161785276371223	0.8988343680642883	0	0	0.0	-0.00022615749482333608	20
1003	0.010325849537323196	0.005184163805134087	-0.004495212303814294	0.9542803572113767	-1	0.5	1	0.42857142857142855	3	0.625	5	0.5555555555555556	0.375	3	3	6	0	0	0.5	6	3	10	0.0	0	0.8089825142869508	0.5154189503520379	0.9539761499922171	0.9786371715739903	0.575834688562918	0.5844776369992758	0.8629967496405216	0.8036284745378092	0	0	0.0	-0.0004495212303814294	1
1777	0.006799866902580091	0.0013867590407012622	-0.0012759395935520357	0.9388612143634398	-1	0	0	0.25	1	1.0	4	1.0	1.0	5	4	0	0	0	0.16666666666666666	6	1	6	0.0	0	0.8171191907671659	0.584701098855593	0.1653401491190826	0.9677813640953612	0.575834688562918	0.8180110357277953	0.933852619803776	0.8518473776572313	0	0	0.0	-0.00012759395935520358	9
5040	0.017716713276628517	0.009635144906217504	0.009267371243802815	0.9328123583253579	-1	0	0	0.2857142857142857	2	0.75	6	0.4166666666666667	0.75	8	6	1	0	0	0.375	8	3	10	0.0	1.0	0.8167353986483155	0.5755695917984837	0.27114233815583866	0.9705368923710159	0.5660108153974436	0.8301479608410822	0.9215194775700495	0.8575798686500592	0	0	0.0	0.009267371243802815	31
1431	0.009878465608326224	0.004837663255942338	0.0019179501668006365	0.9413372701872947	-1	0	0	0.25	1	1.0	4	1.0	1.0	5	4	0	0	0	0.16666666666666666	6	1	6	0.0	0	0.8171191907671659	0.584701098855593	0.1653401491190826	0.9657116585783758	0.575834688562918	0.8180110357277953	0.933852619803776	0.8491176448391673	0	0	0.0	0.0019179501668006365	24
830	0.010235125327984842	0.003292085025971394	-0.00153201278936502	0.9527909230882435	-1	0.5	1	0.42857142857142855	3	0.625	5	0.4166666666666667	0.5	5	4	4	0	0	0.6666666666666666	6	4	10	0.0	0.25	0.8171191907671659	0.6606793394954413	0.6504914099790778	0.9554586442420431	0.5186511343239488	0.7599237495650779	0.9236214124402329	0.835911840766148	0	0	0.0	-0.00015320127893650201	37
1084	0.008970881473632848	0.0030181680294744245	-0.0029460468058553047	0.9594532890278502	-1	0	0	0.2	1	1.0	5	0.5833333333333334	0.8	5	4	1	0	0	0.3333333333333333	6	2	7	0.0	0	0.8171191907671659	0.584701098855593	0.1653401491190826	0.9657116585783758	0.575834688562918	0.8180110357277953	0.933852619803776	0.8491176448391673	0	0	0.0	-0.0002946046805855305	5
4472	0.01784049094680052	0.010094745801809192	0.009566283797927304	0.9320710854562518	-1	0	0	0.2857142857142857	2	0.75	6	0.4166666666666667	0.75	8	6	1	0	0	0.375	8	3	10	0.0	1.0	0.8167353986483155	0.5755695917984837	0.27114233815583866	0.9705368923710159	0.575834688562918	0.8277616579066659	0.9215194775700495	0.8568932977412618	0	0	0.0	0.009566283797927304	95
744	0.009647896659429965	0.0025859330184907665	-0.0008848553696537124	0.9594631030149493	-1	0	0	0.3333333333333333	2	0.7142857142857143	5	0.42857142857142855	0.42857142857142855	5	3	3	1	0	0.42857142857142855	7	3	9	0.125	0	0.8059148280956293	0.6797103474648127	0.9242268429694322	0.9827538333823197	0.575834688562918	0.8202513598893733	0.8942801153669402	0.8913320754043752	1.0	0	0.0	-8.848553696537125e-05	88
3419	0.013693651184432873	0.008000051078462304	0.0039122408236009565	0.9464554244989686	-1	0	0	0.3333333333333333	2	0.8333333333333334	5	0.5714285714285714	0.6666666666666666	5	4	2	0	0	0.2857142857142857	7	2	8	0.0	0.2857142857142857	0.8171191907671659	0.584701098855593	0.1653401491190826	0.9657116585783758	0.5561869422319692	0.8204459171312809	0.9322401211600931	0.8498184575984212	0	0	0.0	0.0039122408236009565	14
3092	0.013158832049230044	0.007659278510405959	0.004414290777645198	0.9437299645798668	-1	0	0	0.3333333333333333	2	0.8333333333333334	5	0.5714285714285714	0.6666666666666666	5	4	2	0	0	0.2857142857142857	7	2	8	0.0	0.2857142857142857	0.8171191907671659	0.584701098855593	0.1653401491190826	0.9657116585783758	0.5561869422319692	0.8204459171312809	0.9322401211600931	0.8498184575984212	0	0	0.0	0.004414290777645198	29
3951	0.02037191015321174	0.003699141900523567	0.002918582569876773	0.7953821871039686	-1	0	0	0.2857142857142857	2	0.75	6	0.4166666666666667	0.75	8	6	1	0	0	0.375	8	3	10	0.0	1.0	0.8091869259612705	0.5688897912352497	0.6098014268181677	0.9669033586122067	0.5866055320357665	0.8156646206758591	0.8824841451608788	0.8472351821507748	0	0	0.0	0.002918582569876773	2
2019	0.009965176813502091	0.004950460742429343	0.004723651041269999	0.9417145355562033	-1	0	0	0.2	1	1.0	5	0.5833333333333334	0.8	5	4	1	0	0	0.3333333333333333	6	2	7	0.0	0	0.8171191907671659	0.584701098855593	0.1653401491190826	0.9657116585783758	0.575834688562918	0.8180110357277953	0.933852619803776	0.8491176448391673	0	0	0.0	0.004723651041269999	84
879	None	None	None	None	None	1.0	2	0.8571428571428571	6	0.125	1	0.625	0.125	3	1	6	1	0	1.0	4	4	10	0.07142857142857142	0.3333333333333333	0.7684600831666647	0.8795376679505528	0.3872109959303533	0.7161961146055179	0.8266579769353676	0.7120710662529065	0.9058810451450359	0.7812669105962688	1.0	1.0	0.0	None	0
1213	0.008068936489522522	0.00405868436638733	-0.0030892136802260933	0.9521546192318501	-1	0	0	0.3333333333333333	2	0.6666666666666666	4	0.5333333333333333	0.5	4	3	3	0	0	0.6	5	3	8	0.0	0	0.8796492758125168	0.6945736511817459	0.7668502762853764	0.9663230936464013	0.5830908139305648	0.8357716660990512	0.8736518293354666	0.8738155280344433	0	0	0.0	-0.00030892136802260933	9
787	0.008842635531118425	0.004087573140620623	-0.004068225530883745	0.9812513116008528	-1	0	0	0.4	2	0.6	3	0.4375	0.6	5	3	1	1	0	1.0	4	4	7	0.25	0.6666666666666666	0.9381064869378903	0.6337741821742573	0.840335430027114	0.9069305797250992	0.2450957297518143	0.9384077111637995	0.9607834539149552	0.8640805485977601	1.0	0.6	0.0	-0.0004068225530883745	8
1109	0.004800757119256347	0.004015399377396397	-0.003907607847032275	0.9679502830820291	-1	0	0	0.4	2	0.6	3	0.4666666666666667	0.2	3	1	3	2	0	0.6	5	3	7	0.25	0	0.8059148280956293	0.7136820781951242	0.7939433481555275	0.9569964566380739	0.41675655237522047	0.7781860133351641	0.8279487207861701	0.8528326300305241	0.6666666666666666	0.3333333333333333	0.0	-0.00039076078470322745	3
2906	0.00979494421255592	0.004472056412170655	0.004323538256605443	0.9419955463431252	-1	0	0	0.2	1	1.0	5	0.5833333333333334	0.8	5	4	1	0	0	0.3333333333333333	6	2	7	0.0	0	0.8171191907671659	0.584701098855593	0.1653401491190826	0.9657116585783758	0.5561869422319692	0.8204459171312809	0.9322401211600931	0.8498184575984212	0	0	0.0	0.004323538256605443	17
2658	0.01319266031911649	0.006996566343352497	0.004843729485536753	0.9427523021037667	-1	0	0	0.3333333333333333	2	0.8333333333333334	5	0.5714285714285714	0.6666666666666666	5	4	2	0	0	0.2857142857142857	7	2	8	0.0	0.2857142857142857	0.8171191907671659	0.584701098855593	0.1653401491190826	0.9657116585783758	0.575834688562918	0.8180110357277953	0.933852619803776	0.8491176448391673	0	0	0.0	0.004843729485536753	38
813	0.01350114868518521	0.004483511704067234	-0.00444583270637638	0.936467423536323	-1	0	0	0.3	3	0.6923076923076923	9	0.3	0.46153846153846156	7	6	7	2	0	0.5	5	10	15	0.11764705882352941	0	0.803927847481309	0.8495936745812004	0.9729592770390904	0.9376361664840381	0.5530479755496087	0.9350033297658156	0.8674346488603478	0.9144589410845779	0.5714285714285714	0.42857142857142855	0.0	-0.00044458327063763803	6
806	0.010264962162340057	0.003696916475538025	-0.0015779500549924852	0.9545660139218441	-1	0.5	1	0.5	3	0.5714285714285714	4	0.5	0.42857142857142855	4	3	4	0	0	0.5	6	3	9	0.0	0	0.8130508525270583	0.6433330388896661	0.7279359938400609	0.9685556736479727	0.5472429114434334	0.7402859065803951	0.9006290808690456	0.8440005747835194	0	0	0.0	-0.00015779500549924853	53
764	0.006441281478300597	0.002509224957856125	-0.0023095290635498657	0.9623599204924977	-1	0.5	1	0.5	3	0.5	3	0.5333333333333333	0.3333333333333333	3	2	4	0	0	0.6	5	3	8	0.0	0	0.8171191907671659	0.6520403332314035	0.5018958376879047	0.9721901105942752	0.5559500980725519	0.7550026462268983	0.93076799319904	0.8543603687817982	0	0	0.0	-0.00023095290635498657	13
3543	0.009739599037717409	0.004501762312405624	0.001666404718331745	0.94324126223915	-1	0	0	0.25	1	1.0	4	1.0	1.0	5	4	0	0	0	0.16666666666666666	6	1	6	0.0	0	0.8171191907671659	0.584701098855593	0.1653401491190826	0.9657116585783758	0.575834688562918	0.8180110357277953	0.933852619803776	0.8491176448391673	0	0	0.0	0.001666404718331745	9
1786	0.009950526310481196	0.004941590189443449	0.004732798519959906	0.9413907926323055	-1	0	0	0.2	1	1.0	5	0.5833333333333334	0.8	5	4	1	0	0	0.3333333333333333	6	2	7	0.0	0	0.8171191907671659	0.584701098855593	0.1653401491190826	0.9657116585783758	0.575834688562918	0.8180110357277953	0.933852619803776	0.8491176448391673	0	0	0.0	0.004732798519959906	88
2137	0.009839340940692526	0.004782705600897304	0.0047656308751621666	0.9409645337187915	-1	0	0	0.2	1	1.0	5	0.5833333333333334	0.8	5	4	1	0	0	0.3333333333333333	6	2	7	0.0	0	0.8171191907671659	0.584701098855593	0.1653401491190826	0.9657116585783758	0.575834688562918	0.8180110357277953	0.933852619803776	0.8491176448391673	0	0	0.0	0.0047656308751621666	17
1304	0.009194073173194728	0.0029863907884924695	-0.0012626443396330342	0.9605180207705581	-1	0	0	0.3333333333333333	2	0.6666666666666666	4	0.5714285714285714	0.5	5	3	2	0	0	0.2857142857142857	7	2	8	0.0	0	0.8059148280956293	0.6797103474648127	0.9242268429694322	0.9827538333823197	0.575834688562918	0.8202513598893733	0.8942801153669402	0.8913320754043752	0	0	0.0	-0.00012626443396330343	17
298	0.0018309880082238857	0.0017664225214712639	-0.0017663908528990871	0.9860804650642845	-1	0	0	1.0	1	0	0	1.0	0	1	0	0	1	0	0.5	1	2	2	0.3333333333333333	0	0	0	0	0	0	0	0	0	0	0	0	-0.0001766390852899087	12
4181	0.016788538152714978	0.00999207513435929	0.009064282981966935	0.9332218634467591	-1	0	0	0.16666666666666666	1	1.0	7	0.5625	0.8571428571428571	7	6	1	0	0	0.25	8	2	9	0.0	0	0.8171191907671659	0.5797049636848298	0.1653401491190826	0.9766316336890594	0.575834688562918	0.7839660748475539	0.9322401211600931	0.8558293071375324	0	0	0.0	0.009064282981966935	7
762	0.033261758638902	0.009422328764655492	-0.00942104476433557	0.9400935522923365	-1	0	0	0.1	1	1.0	13	0.3125	0.7692307692307693	11	10	3	4	0	0.75	6	8	15	0.4444444444444444	0	0.9227593545716347	0.9386421562284966	0.6840410363359536	0.8291903637398675	0.40843305427749516	0.9495138301214248	0.9255759106702466	0.9178851960317077	0.09090909090909091	0.45454545454545453	0.0	-0.000942104476433557	4
2917	0.013702832412675326	0.0056900656834917235	-0.005669898968719451	0.9600323209224697	-1	0	0	0.16666666666666666	1	1.0	7	0.5625	0.8571428571428571	7	6	1	0	0	0.25	8	2	9	0.0	0	0.8171191907671659	0.5839650996019419	0.1653401491190826	0.9498808065016385	0.5561869422319692	0.8551407429711091	0.9322401211600931	0.8436317997440302	0	0	0.0	-0.000566989896871945	1
517	0.010388658582334176	0.003573118946669852	-0.0014507318749076524	0.952999024703169	-1	0.5	1	0.42857142857142855	3	0.625	5	0.5555555555555556	0.375	5	3	4	0	0	0.5	6	3	10	0.0	0	0.8171191907671659	0.6606793394954413	0.5018958376879047	0.9579548073907984	0.5186511343239488	0.7602840444839636	0.9292687438551397	0.8387385396062437	0	0	0.0	-0.00014507318749076525	43
1641	0.00987388128007981	0.004696550580172004	0.002080329082890898	0.941245450661003	-1	0	0	0.25	1	1.0	4	1.0	1.0	5	4	0	0	0	0.16666666666666666	6	1	6	0.0	0	0.8171191907671659	0.584701098855593	0.1653401491190826	0.9657116585783758	0.575834688562918	0.8180110357277953	0.933852619803776	0.8491176448391673	0	0	0.0	0.002080329082890898	20
2236	0.009737304428045171	0.0046620749340133385	0.004564966632029216	0.9411170808350864	-1	0	0	0.2	1	1.0	5	0.5833333333333334	0.8	5	4	1	0	0	0.3333333333333333	6	2	7	0.0	0	0.8171191907671659	0.584701098855593	0.1653401491190826	0.9657116585783758	0.5561869422319692	0.8204459171312809	0.9322401211600931	0.8498184575984212	0	0	0.0	0.004564966632029216	38
4804	0.018036218985564446	0.010047279108657175	0.009346005582306503	0.932527760839546	-1	0	0	0.2857142857142857	2	0.75	6	0.4166666666666667	0.75	8	6	1	0	0	0.375	8	3	10	0.0	1.0	0.8167353986483155	0.5755695917984837	0.27114233815583866	0.9705368923710159	0.575834688562918	0.8381445462916125	0.9252113220903069	0.8599172893998022	0	0	0.0	0.009346005582306503	17
4046	0.0169197178985267	0.01013539177888965	0.009283690110874283	0.933045526864827	-1	0	0	0.16666666666666666	1	1.0	7	0.5625	0.8571428571428571	7	6	1	0	0	0.25	8	2	9	0.0	0	0.8171191907671659	0.5797049636848298	0.1653401491190826	0.9766316336890594	0.575834688562918	0.7839660748475539	0.9322401211600931	0.8558293071375324	0	0	0.0	0.009283690110874283	28
4369	0.021641460628994177	0.009048736987687924	-0.006333682575007064	0.9340321578958535	-1	0	0	0.125	1	1.0	9	1.0	1.0	10	9	0	0	0	0.09090909090909091	11	1	11	0.0	0	0.8171191907671659	0.5680782216073662	0.22979296946113212	0.9613192501651462	0.5710010811779208	0.8181697390922682	0.9233609452520499	0.8407284942194567	0	0	0.0	-0.0006333682575007063	1
3270	0.009788994968714096	0.004594271813995023	0.004492979092976406	0.9415482207598553	-1	0	0	0.2	1	1.0	5	0.5833333333333334	0.8	5	4	1	0	0	0.3333333333333333	6	2	7	0.0	0	0.8171191907671659	0.584701098855593	0.1653401491190826	0.9657116585783758	0.575834688562918	0.811163888344494	0.933852619803776	0.847171174441733	0	0	0.0	0.004492979092976406	16
2534	0.011668417539360588	0.006275388594254172	-0.005913819769818073	0.9827195191464732	-1	0	0	0.25	1	1.0	4	0.6	0.75	4	3	1	0	0	0.4	5	2	6	0.0	0	0.8585841112386212	0.5820177366534621	0.14407118334403038	0.6077349366349529	0.5286692485568965	0.6064663667706753	0.9457335780741535	0.598795427764649	0	0	0.0	-0.0005913819769818073	2
3756	0.01665512110059924	0.00965010932371189	0.008620256680270865	0.9332189670153602	-1	0	0	0.16666666666666666	1	1.0	7	0.5625	0.8571428571428571	7	6	1	0	0	0.25	8	2	9	0.0	0	0.8171191907671659	0.5797049636848298	0.1653401491190826	0.9766316336890594	0.575834688562918	0.7784739328745562	0.9322401211600931	0.8545025965154563	0	0	0.0	0.008620256680270865	13
2282	0.009739271085068038	0.004527015217674577	0.0019142025698300814	0.9426037133863423	-1	0	0	0.25	1	1.0	4	1.0	1.0	5	4	0	0	0	0.16666666666666666	6	1	6	0.0	0	0.8171191907671659	0.584701098855593	0.1653401491190826	0.9657116585783758	0.575834688562918	0.8180110357277953	0.933852619803776	0.8491176448391673	0	0	0.0	0.0019142025698300814	9
4223	0.013747972350535594	0.004170134929496399	0.0031737088366696705	0.9319529448523683	-1	0	0	0.125	1	1.0	9	1.0	1.0	10	9	0	0	0	0.09090909090909091	11	1	11	0.0	0	0.8171191907671659	0.5680782216073662	0.22979296946113212	0.9613192501651462	0.5710010811779208	0.8005879035379986	0.9233609452520499	0.8355729495428286	0	0	0.0	0.0031737088366696705	4
4928	0.035911812424140134	0.029763951200089848	-0.029304471992978722	0.7496519088449863	-1	0	0	0.16666666666666666	1	1.0	7	0.5625	0.8571428571428571	7	6	1	0	0	0.25	8	2	9	0.0	0	0.8163516065294651	0.516543165927457	0.37694452719259475	0.96457431162833	0.575834688562918	0.8403935329554824	0.9092677483264241	0.84253365451039	0	0	0.0	-0.002930447199297872	1
2992	0.013080010572670345	0.007170539570416539	0.0038525133282087494	0.9461273694331603	-1	0	0	0.3333333333333333	2	0.8333333333333334	5	0.5714285714285714	0.6666666666666666	5	4	2	0	0	0.2857142857142857	7	2	8	0.0	0.2857142857142857	0.8171191907671659	0.584701098855593	0.1653401491190826	0.9657116585783758	0.575834688562918	0.8180110357277953	0.933852619803776	0.8491176448391673	0	0	0.0	0.0038525133282087494	16
4989	0.018041078247708568	0.009598929852210166	0.008779927118875446	0.9334639108559434	-1	0	0	0.2857142857142857	2	0.75	6	0.4166666666666667	0.75	8	6	1	0	0	0.375	8	3	10	0.0	1.0	0.8167353986483155	0.5755695917984837	0.27114233815583866	0.9705368923710159	0.575834688562918	0.8277616579066659	0.9215194775700495	0.8568932977412618	0	0	0.0	0.008779927118875446	16
980	0.009336032604510455	0.0029961456217827715	-0.0010549835660406282	0.9559524038317389	-1	0	0	0.3333333333333333	2	0.6666666666666666	4	0.5714285714285714	0.5	4	3	3	0	0	0.2857142857142857	7	2	8	0.0	0	0.80744867119129	0.5138690376010664	0.8353369213352378	0.9648540942154666	0.5703320374762191	0.6970207099156267	0.8878720295629875	0.8022425855451785	0	0	0.0	-0.00010549835660406282	30
3514	0.013384616788576185	0.007884558590066473	0.003556817980735495	0.9463465940410511	-1	0	0	0.3333333333333333	2	0.8333333333333334	5	0.5714285714285714	0.6666666666666666	5	4	2	0	0	0.2857142857142857	7	2	8	0.0	0.2857142857142857	0.8171191907671659	0.584701098855593	0.1653401491190826	0.9657116585783758	0.575834688562918	0.8180110357277953	0.933852619803776	0.8491176448391673	0	0	0.0	0.003556817980735495	15
4450	0.016966832766429955	0.0092651752448811	0.008703307060407952	0.9327851358921884	-1	0	0	0.16666666666666666	1	1.0	7	0.5625	0.8571428571428571	7	6	1	0	0	0.25	8	2	9	0.0	0	0.8171191907671659	0.5797049636848298	0.1653401491190826	0.9766316336890594	0.575834688562918	0.7784739328745562	0.9322401211600931	0.8545025965154563	0	0	0.0	0.008703307060407952	14
2327	0.010328838324107597	0.004942034733658075	0.00451322102840783	0.9421683070584368	-1	0	0	0.2	1	1.0	5	0.5833333333333334	0.8	5	4	1	0	0	0.3333333333333333	6	2	7	0.0	0	0.8171191907671659	0.584701098855593	0.1653401491190826	0.9657116585783758	0.575834688562918	0.8180110357277953	0.933852619803776	0.8491176448391673	0	0	0.0	0.00451322102840783	45
3032	0.013010024281458496	0.0077627826847378595	0.0032880805695413556	0.9463973161234925	-1	0	0	0.3333333333333333	2	0.8333333333333334	5	0.5714285714285714	0.6666666666666666	5	4	2	0	0	0.2857142857142857	7	2	8	0.0	0.2857142857142857	0.8171191907671659	0.584701098855593	0.1653401491190826	0.9657116585783758	0.575834688562918	0.8180110357277953	0.933852619803776	0.8491176448391673	0	0	0.0	0.0032880805695413556	16
3164	0.009797241347352681	0.004845367643935687	0.004717696818154721	0.9414634447500595	-1	0	0	0.2	1	1.0	5	0.5833333333333334	0.8	5	4	1	0	0	0.3333333333333333	6	2	7	0.0	0	0.8171191907671659	0.584701098855593	0.1653401491190826	0.9657116585783758	0.575834688562918	0.8180110357277953	0.933852619803776	0.8491176448391673	0	0	0.0	0.004717696818154721	55
1080	0.009345825295522837	0.004652438376407276	0.0030618846623739976	0.9407956657056622	-1	0	0	0.25	1	1.0	4	1.0	1.0	5	4	0	0	0	0.16666666666666666	6	1	6	0.0	0	0.8171191907671659	0.584701098855593	0.1653401491190826	0.9657116585783758	0.575834688562918	0.8180110357277953	0.933852619803776	0.8491176448391673	0	0	0.0	0.0030618846623739976	129
1475	0.009644494024387325	0.004602120653392411	0.0018912973041875973	0.9425921381880071	-1	0	0	0.25	1	1.0	4	1.0	1.0	5	4	0	0	0	0.16666666666666666	6	1	6	0.0	0	0.8171191907671659	0.584701098855593	0.1653401491190826	0.9657116585783758	0.575834688562918	0.8180110357277953	0.933852619803776	0.8491176448391673	0	0	0.0	0.0018912973041875973	20
576	None	None	None	None	None	0.25	1	0.5	5	0.5384615384615384	7	0.5357142857142857	0.38461538461538464	8	5	6	0	0	0.5714285714285714	4	7	15	0.0	0.3333333333333333	0.8155781859298792	0.5286271365583206	0.9539761499922171	0.9753436382356091	0.5389885216191391	0.6523570236567898	0.8596337807572385	0.8136547395428068	0	0	0.0	None	0
4492	0.0176637085394961	0.00984273051974441	0.009218410124023713	0.9329446561390845	-1	0	0	0.2857142857142857	2	0.75	6	0.4166666666666667	0.75	8	6	1	0	0	0.375	8	3	10	0.0	1.0	0.8167353986483155	0.5755695917984837	0.27114233815583866	0.9705368923710159	0.575834688562918	0.8381445462916125	0.9252113220903069	0.8599172893998022	0	0	0.0	0.009218410124023713	35
1285	0.004967470846387419	0.002768513257369008	-0.002345036741058907	0.9607536210144885	-1	0	0	0.25	1	1.0	3	1.0	0.6666666666666666	3	2	1	0	0	0.2	5	1	5	0.0	0	0.8171191907671659	0.58452089779733	0.1653401491190826	0.9824859361391048	0.575834688562918	0.6041208883583535	0.933852619803776	0.8316036927967099	0	0	0.0	-0.00023450367410589068	2
1261	0.0027298398342166675	0.0026786623149069604	-0.002677363041700057	0.9820570514544579	-1	0	0	0.3333333333333333	1	1.0	2	0.6666666666666666	0.5	1	1	2	1	0	0.6666666666666666	3	2	4	0.125	0	0.7046848267303779	0.5	0.2848018442670045	0.5	0.9635306423481877	0.5	0.9425013151528256	0.5	1.0	1.0	0.0	-0.00026773630417000567	4
1379	0.009410186849957626	0.0042116966084423	0.0017282372849936885	0.9428909264561164	-1	0	0	0.25	1	1.0	4	1.0	1.0	5	4	0	0	0	0.16666666666666666	6	1	6	0.0	0	0.8171191907671659	0.584701098855593	0.1653401491190826	0.9657116585783758	0.575834688562918	0.8180110357277953	0.933852619803776	0.8491176448391673	0	0	0.0	0.0017282372849936885	16
2355	0.010146983095399837	0.004945001023387714	0.004735882854674008	0.9416570147215932	-1	0	0	0.2	1	1.0	5	0.5833333333333334	0.8	5	4	1	0	0	0.3333333333333333	6	2	7	0.0	0	0.8171191907671659	0.584701098855593	0.1653401491190826	0.9657116585783758	0.575834688562918	0.8180110357277953	0.933852619803776	0.8491176448391673	0	0	0.0	0.004735882854674008	15
3117	0.012245670450967331	0.005105844505126214	-0.0038124551272570753	0.9373012734816849	-1	0	0	0.2	1	1.0	5	0.5833333333333334	0.8	5	4	1	0	0	0.3333333333333333	6	2	7	0.0	0	0.802022245393076	0.9268685046097919	0.3449796756543849	0.9456853809488387	0.575834688562918	0.8835462658500142	0.8491062531876403	0.9223256229741357	0	0	0.0	-0.00038124551272570754	2
943	0.00579898106147434	0.003902914903334617	-0.0032543652196865033	0.9627385288889916	-1	0	0	0.5	2	0.6666666666666666	2	0.625	0.6666666666666666	3	2	1	0	0	0.5	4	2	5	0.0	0	0.8163516065294651	0.5173503367588091	0.37694452719259475	0.9715737077893922	0.5903469392982119	0.8145517137662477	0.9075961643041899	0.8447011063600404	0	0	0.0	-0.00032543652196865034	4
4672	0.01791601759708494	0.00992349412100161	0.009115626570506885	0.9330190084215351	-1	0	0	0.2857142857142857	2	0.75	6	0.4166666666666667	0.75	8	6	1	0	0	0.375	8	3	10	0.0	1.0	0.8167353986483155	0.5755695917984837	0.27114233815583866	0.9705368923710159	0.5688870498794873	0.8296699951345089	0.9215194775700495	0.8574419620368402	0	0	0.0	0.009115626570506885	14
4599	0.018011147308561983	0.010168290037438864	0.009420136899606244	0.932097683128592	-1	0	0	0.2857142857142857	2	0.75	6	0.4166666666666667	0.75	8	6	1	0	0	0.375	8	3	10	0.0	1.0	0.8167353986483155	0.5755695917984837	0.27114233815583866	0.9705368923710159	0.5660108153974436	0.8301479608410822	0.9215194775700495	0.8575798686500592	0	0	0.0	0.009420136899606244	46
1293	0.00627396396473067	0.003759655781239604	-0.003321879001201003	0.9722053747787769	-1	0	0	0.2	1	1.0	5	0.4666666666666667	0.6	3	3	3	1	0	0.6	5	3	7	0.1	0	0.8070769121987178	0.5140590370458233	0.9539761499922171	0.9828080773498622	0.4724221197717148	0.5581754815419772	0.8958768463755841	0.8092784589017701	1.0	0	0.0	-0.0003321879001201003	6
953	0.010121676129993708	0.004043302544596048	-0.002455968700447311	0.936383021452574	-1	0	0	0.3333333333333333	2	0.6666666666666666	4	0.5714285714285714	0.5	4	3	3	0	0	0.2857142857142857	7	2	8	0.0	0	0.8487444855379023	0.6856584063438973	0.7668502762853764	0.9663230936464013	0.5830908139305648	0.8416658681423003	0.8769917064286212	0.873884887689033	0	0	0.0	-0.0002455968700447311	12
1656	0.009185322182724989	0.0047571486354042675	0.00280259432291818	0.9409930647582567	-1	0	0	0.25	1	1.0	4	1.0	1.0	5	4	0	0	0	0.16666666666666666	6	1	6	0.0	0	0.8171191907671659	0.584701098855593	0.1653401491190826	0.9657116585783758	0.575834688562918	0.811163888344494	0.933852619803776	0.847171174441733	0	0	0.0	0.00280259432291818	18
3510	0.016861702713486776	0.009955959410244379	0.00932987813190753	0.9335253184484125	-1	0	0	0.16666666666666666	1	1.0	7	0.5625	0.8571428571428571	7	6	1	0	0	0.25	8	2	9	0.0	0	0.8171191907671659	0.5797049636848298	0.1653401491190826	0.9766316336890594	0.575834688562918	0.7839660748475539	0.9322401211600931	0.8558293071375324	0	0	0.0	0.00932987813190753	15
4573	0.024291799572294333	0.009658365509337739	-0.0017610084274648165	0.5322943550043229	-1	0	0	0.125	1	1.0	9	0.4074074074074074	0.8888888888888888	9	8	1	0	0	0.3333333333333333	9	3	11	0.0	0	0.8163516065294651	0.571986315274514	0.37694452719259475	0.9643288567930351	0.575834688562918	0.8503816423386894	0.9175179279231342	0.8550638153894534	0	0	0.0	-0.00017610084274648165	8
468	0.002315384258030849	0.0023134158458591333	-0.0023133964979755095	0.9740209101961854	-1	0	0	0.5	2	0.6666666666666666	2	0.8333333333333334	0.3333333333333333	2	1	2	0	0	0.6666666666666666	2	3	5	0.0	0	0.8828767218808149	0.5427238556238734	0.4052063204104435	0.5435171036889985	0.8289561153047437	0.5057450930726313	0.8945122213397688	0.5306950603732115	0	0	0.0	-0.00023133964979755095	20
667	0.001970616645367189	0.0019541730851652082	-0.001954126440364164	0.9855773965533677	-1	0	0	0.5	1	1.0	1	0.75	0	1	0	1	2	0	1.0	2	2	3	0.4	0	0	0	0	0	0	0	0	0	0	0	0	-0.0001954126440364164	12
4849	0.023433049660618002	0.008155962471193764	-0.00814964216783994	0.9763753137323297	-1	0	0	0.375	3	0.5555555555555556	5	0.4583333333333333	0.5555555555555556	8	5	2	0	0	0.375	3	8	11	0.0	0.4444444444444444	0.8163516065294651	0.5756640849931335	0.27114233815583866	0.938186756605203	0.6600260997990355	0.8690415100192456	0.9320013234961998	0.8374142884659994	0	0	0.0	-0.000814964216783994	1
4208	0.01657960771502229	0.009065480441496285	0.008826621366962275	0.9302399571817688	-1	0	0	0.16666666666666666	1	1.0	7	0.5625	0.8571428571428571	7	6	1	0	0	0.25	8	2	9	0.0	0	0.8171191907671659	0.5797049636848298	0.1653401491190826	0.9766316336890594	0.5903469392982119	0.8092894803827655	0.9322401211600931	0.8621460093969763	0	0	0.0	0.008826621366962275	11
933	0.014356510087888187	0.0007398254431163845	-0.00036938476835543467	0.9157500090793276	-1	0.5	1	0.42857142857142855	3	0.625	5	0.4166666666666667	0.5	5	4	4	0	0	0.6666666666666666	6	4	10	0.0	0.25	0.8803697803086387	0.6803155974068696	0.7283199748697087	0.9530292578425822	0.5903469392982119	0.8639144693395815	0.8491062531876403	0.8665945007207629	0	0	0.0	-3.693847683554347e-05	46
1717	0.009666527020090366	0.004851468552657927	0.0016977903293852366	0.9416024639038314	-1	0	0	0.25	1	1.0	4	1.0	1.0	5	4	0	0	0	0.16666666666666666	6	1	6	0.0	0	0.8171191907671659	0.584701098855593	0.1653401491190826	0.9657116585783758	0.575834688562918	0.8180110357277953	0.933852619803776	0.8491176448391673	0	0	0.0	0.0016977903293852366	17
519	0.014871620545441413	0.005069105429253554	-0.005045053475069448	0.9529961622064844	-1	0	0	0.2222222222222222	2	0.8181818181818182	9	0.325	0.6363636363636364	8	7	4	3	0	0.625	8	5	13	0.2727272727272727	0.25	0.9287013655880536	0.8359866699982709	0.5114282734209705	0.8905267950421553	0.21964510219879685	0.9205224209551442	0.9568925581870114	0.8867623433162817	0.125	0.375	0.0	-0.0005045053475069448	1
3073	0.009911481145291891	0.005008711997605189	0.0046759004946096885	0.9418694234133376	-1	0	0	0.2	1	1.0	5	0.5833333333333334	0.8	5	4	1	0	0	0.3333333333333333	6	2	7	0.0	0	0.8171191907671659	0.584701098855593	0.1653401491190826	0.9657116585783758	0.575834688562918	0.8180110357277953	0.933852619803776	0.8491176448391673	0	0	0.0	0.0046759004946096885	36
234	0.0029864945222613294	0.0029324560338843658	-0.0029292426813688254	0.98085916630878	-1	0	0	0.5	2	0.3333333333333333	1	0.625	0.3333333333333333	2	1	2	2	0	0.5	4	2	5	0.2857142857142857	0	0.9026338097869365	0.7258487905408932	0.6725158085422274	0.6041388712019621	0.44911435023748447	0.7829196945484813	0.867783192064226	0.709520235454797	0.75	0.5	0.0	-0.00029292426813688256	12
1676	0.010396133949269738	0.003843654882062986	-0.003792431574977507	0.9474472896692432	-1	0	0	0.25	1	1.0	4	0.6	0.75	3	3	2	0	0	0.4	5	2	6	0.0	0	0.8163516065294651	0.5173503367588091	0.37694452719259475	0.9715737077893922	0.5903469392982119	0.8145517137662477	0.9075961643041899	0.8447011063600404	0	0	0.0	-0.0003792431574977507	0
1931	0.009769576470281132	0.004837964112134388	0.00463878223565616	0.941915995585472	-1	0	0	0.2	1	1.0	5	0.5833333333333334	0.8	5	4	1	0	0	0.3333333333333333	6	2	7	0.0	0	0.8171191907671659	0.584701098855593	0.1653401491190826	0.9657116585783758	0.575834688562918	0.8180110357277953	0.933852619803776	0.8491176448391673	0	0	0.0	0.00463878223565616	80
2832	0.009983728163590137	0.004535136176810119	0.004391993752446943	0.9415676835629022	-1	0	0	0.2	1	1.0	5	0.5833333333333334	0.8	5	4	1	0	0	0.3333333333333333	6	2	7	0.0	0	0.8171191907671659	0.584701098855593	0.1653401491190826	0.9657116585783758	0.575834688562918	0.8180110357277953	0.933852619803776	0.8491176448391673	0	0	0.0	0.004391993752446943	24
3899	0.016508544381998322	0.009968460512892798	0.009293387527746288	0.9327114103555543	-1	0	0	0.16666666666666666	1	1.0	7	0.5625	0.8571428571428571	7	6	1	0	0	0.25	8	2	9	0.0	0	0.8171191907671659	0.5797049636848298	0.1653401491190826	0.9766316336890594	0.575834688562918	0.7839660748475539	0.9322401211600931	0.8558293071375324	0	0	0.0	0.009293387527746288	22
2690	0.009743842889996026	0.004816245928167564	0.004602327713847517	0.9414338264399902	-1	0	0	0.2	1	1.0	5	0.5833333333333334	0.8	5	4	1	0	0	0.3333333333333333	6	2	7	0.0	0	0.8171191907671659	0.584701098855593	0.1653401491190826	0.9657116585783758	0.575834688562918	0.8180110357277953	0.933852619803776	0.8491176448391673	0	0	0.0	0.004602327713847517	16
4118	0.016062109193308225	0.0046108503842894385	-0.002850670091578934	0.945202786771638	-1	0	0	0.16666666666666666	1	1.0	6	0.5714285714285714	0.8333333333333334	6	5	1	0	0	0.2857142857142857	7	2	8	0.0	0	0.8167353986483155	0.5846710416215607	0.1653401491190826	0.9581088491054536	0.5830908139305648	0.8382303701603688	0.9330508767171846	0.8462727334990391	0	0	0.0	-0.0002850670091578934	4
4996	0.01688491737364603	0.0091066365335389	0.008808198313559331	0.9321112379870241	-1	0	0	0.16666666666666666	1	1.0	7	0.5625	0.8571428571428571	7	6	1	0	0	0.25	8	2	9	0.0	0	0.8171191907671659	0.5797049636848298	0.1653401491190826	0.9766316336890594	0.575834688562918	0.7784739328745562	0.9322401211600931	0.8545025965154563	0	0	0.0	0.008808198313559331	14
3056	0.011939654414363158	0.00378322461675821	0.002533944485086764	0.9397738320623311	-1	0	0	0.2	1	1.0	5	1.0	0.8	5	4	1	0	0	0.14285714285714285	7	1	7	0.0	0	0.8171191907671659	0.584701098855593	0.1653401491190826	0.9657116585783758	0.575834688562918	0.8180110357277953	0.933852619803776	0.8491176448391673	0	0	0.0	0.002533944485086764	10
2752	0.009811582177971118	0.004724380788361417	0.004519496140648117	0.9415224700393527	-1	0	0	0.2	1	1.0	5	0.5833333333333334	0.8	5	4	1	0	0	0.3333333333333333	6	2	7	0.0	0	0.8171191907671659	0.584701098855593	0.1653401491190826	0.9657116585783758	0.575834688562918	0.811163888344494	0.933852619803776	0.847171174441733	0	0	0.0	0.004519496140648117	31
1252	0.00893436216124147	0.002846560794148669	-0.0010516538442374222	0.9605496365350324	-1	0	0	0.3333333333333333	2	0.6666666666666666	4	0.5714285714285714	0.5	5	3	2	0	0	0.2857142857142857	7	2	8	0.0	0	0.8059148280956293	0.6797103474648127	0.9242268429694322	0.9827538333823197	0.575834688562918	0.8202513598893733	0.8942801153669402	0.8913320754043752	0	0	0.0	-0.00010516538442374222	38
776	0.002845156111902937	0.002729618318853549	-0.0027279410094121475	0.981825083250097	-1	0	0	0.5	1	1.0	1	1.0	0	0	0	2	1	0	0.3333333333333333	1	3	3	0.125	0	0	0	0	0	0	0	0	0	0	0	0	-0.1	2
3286	0.00873026390202644	0.002609048882625145	-0.0024807607591824745	0.941884496887591	-1	0	0	0.2	1	1.0	5	0.5833333333333334	0.8	5	4	1	0	0	0.3333333333333333	6	2	7	0.0	0	0.8363741406002564	0.5721784972175361	0.22979296946113212	0.9635028531808368	0.5689982808319269	0.818209000299005	0.9239005456146165	0.8441516594644508	0	0	0.0	-0.00024807607591824745	4
4340	0.01766429943595248	0.009707638059050358	0.00904721166212099	0.9326066041466703	-1	0	0	0.2857142857142857	2	0.75	6	0.4166666666666667	0.75	8	6	1	0	0	0.375	8	3	10	0.0	1.0	0.8167353986483155	0.5755695917984837	0.27114233815583866	0.9705368923710159	0.575834688562918	0.8381445462916125	0.9252113220903069	0.8599172893998022	0	0	0.0	0.00904721166212099	26
4317	0.01652758150582468	0.009692511460575242	0.00918838353004425	0.9327272985619022	-1	0	0	0.16666666666666666	1	1.0	7	0.5625	0.8571428571428571	7	6	1	0	0	0.25	8	2	9	0.0	0	0.8171191907671659	0.5797049636848298	0.1653401491190826	0.9766316336890594	0.6408085839975062	0.764197546253628	0.9425004285773795	0.8511150597551338	0	0	0.0	0.00918838353004425	34
1973	0.010271327187184641	0.0048773237010422965	0.004194610580329168	0.9430784667262179	-1	0	0	0.2	1	1.0	5	0.5833333333333334	0.8	5	4	1	0	0	0.3333333333333333	6	2	7	0.0	0	0.8171191907671659	0.584701098855593	0.1653401491190826	0.9657116585783758	0.575834688562918	0.8180110357277953	0.933852619803776	0.8491176448391673	0	0	0.0	0.004194610580329168	48
5029	0.0177059270295336	0.009953284837640684	0.009345848961791957	0.9321371535541979	-1	0	0	0.2857142857142857	2	0.75	6	0.4166666666666667	0.75	8	6	1	0	0	0.375	8	3	10	0.0	1.0	0.8167353986483155	0.5755695917984837	0.27114233815583866	0.9705368923710159	0.575834688562918	0.8229464647339613	0.9215194775700495	0.8555223268071039	0	0	0.0	0.009345848961791957	32
3219	0.01347517041372582	0.008001206311767668	0.004134961748023567	0.9444080236730528	-1	0	0	0.3333333333333333	2	0.8333333333333334	5	0.5714285714285714	0.6666666666666666	5	4	2	0	0	0.2857142857142857	7	2	8	0.0	0.2857142857142857	0.8171191907671659	0.584701098855593	0.1653401491190826	0.9657116585783758	0.575834688562918	0.8180110357277953	0.933852619803776	0.8491176448391673	0	0	0.0	0.004134961748023567	27
4576	0.017938094168874777	0.009664181569267077	0.008992200156987656	0.9327682494465636	-1	0	0	0.2857142857142857	2	0.75	6	0.4166666666666667	0.75	8	6	1	0	0	0.375	8	3	10	0.0	1.0	0.8167353986483155	0.5755695917984837	0.27114233815583866	0.9705368923710159	0.5660108153974436	0.8301479608410822	0.9215194775700495	0.8575798686500592	0	0	0.0	0.008992200156987656	22
3175	0.013278613314209334	0.007683290129124449	0.004207630016614898	0.9451170511593979	-1	0	0	0.3333333333333333	2	0.8333333333333334	5	0.5714285714285714	0.6666666666666666	5	4	2	0	0	0.2857142857142857	7	2	8	0.0	0.2857142857142857	0.8171191907671659	0.584701098855593	0.1653401491190826	0.9657116585783758	0.575834688562918	0.8180110357277953	0.933852619803776	0.8491176448391673	0	0	0.0	0.004207630016614898	25
2862	0.010066939238522365	0.004672161943606497	0.0044562828044620965	0.9419940002048545	-1	0	0	0.2	1	1.0	5	0.5833333333333334	0.8	5	4	1	0	0	0.3333333333333333	6	2	7	0.0	0	0.8171191907671659	0.584701098855593	0.1653401491190826	0.9657116585783758	0.575834688562918	0.8180110357277953	0.933852619803776	0.8491176448391673	0	0	0.0	0.0044562828044620965	16
4572	0.018100159366482054	0.009948140152555589	0.009234431365124815	0.9330651593441538	-1	0	0	0.2857142857142857	2	0.75	6	0.4166666666666667	0.75	8	6	1	0	0	0.375	8	3	10	0.0	1.0	0.8167353986483155	0.5755695917984837	0.27114233815583866	0.9705368923710159	0.575834688562918	0.8381445462916125	0.9252113220903069	0.8599172893998022	0	0	0.0	0.009234431365124815	25
533	None	None	None	None	None	0	0	0.4	4	0.5384615384615384	7	0.625	0.46153846153846156	9	6	5	2	0	0.6666666666666666	4	6	15	0.18181818181818182	0.16666666666666666	0.6594917134756293	0.9521700361748556	0.840335430027114	0.8827817579876264	0.8896662464075297	0.932925204811687	0.8447366483173884	0.92740871555146	0.5555555555555556	0.1111111111111111	0.0	None	0
4974	0.017950083353473485	0.009820493793216681	0.009187893803295951	0.9325236352606021	-1	0	0	0.2857142857142857	2	0.75	6	0.4166666666666667	0.75	8	6	1	0	0	0.375	8	3	10	0.0	1.0	0.8167353986483155	0.5755695917984837	0.27114233815583866	0.9705368923710159	0.575834688562918	0.8229464647339613	0.9215194775700495	0.8555223268071039	0	0	0.0	0.009187893803295951	21
4513	0.01788981542270056	0.009982759047884412	0.009476428475795157	0.932411686560841	-1	0	0	0.2857142857142857	2	0.75	6	0.4166666666666667	0.75	8	6	1	0	0	0.375	8	3	10	0.0	1.0	0.8167353986483155	0.5755695917984837	0.27114233815583866	0.9705368923710159	0.5660108153974436	0.8301479608410822	0.9215194775700495	0.8575798686500592	0	0	0.0	0.009476428475795157	92
1126	0.004524949030629558	0.0032630687725077995	-0.003116149556887794	0.976577395564207	-1	0.5	1	0.8333333333333334	5	0.2857142857142857	2	0.6	0.2857142857142857	7	2	1	1	0	0.6	3	5	9	1.0	1.0	0.8814898033205931	0.9072058560823694	0.7412011804418446	0.9569394543949292	0.7702720067178636	0.9550632284550591	0.9406592720980146	0.9433500675124978	1.0	0.42857142857142855	0.0	-0.0003116149556887794	9
2990	0.010005365024989644	0.004683725102163635	0.004518111735226843	0.9414839290024009	-1	0	0	0.2	1	1.0	5	0.5833333333333334	0.8	5	4	1	0	0	0.3333333333333333	6	2	7	0.0	0	0.8171191907671659	0.584701098855593	0.1653401491190826	0.9657116585783758	0.5561869422319692	0.8204459171312809	0.9322401211600931	0.8498184575984212	0	0	0.0	0.004518111735226843	28
2286	0.010105672591212969	0.004909282051878839	0.004455123338236854	0.9422079481718898	-1	0	0	0.2	1	1.0	5	0.5833333333333334	0.8	5	4	1	0	0	0.3333333333333333	6	2	7	0.0	0	0.8171191907671659	0.584701098855593	0.1653401491190826	0.9657116585783758	0.575834688562918	0.8180110357277953	0.933852619803776	0.8491176448391673	0	0	0.0	0.004455123338236854	35
1073	0.008982230387292605	0.002777508652063905	-0.0011425321838113974	0.9603526515468958	-1	0	0	0.3333333333333333	2	0.6666666666666666	4	0.5714285714285714	0.5	5	3	2	0	0	0.2857142857142857	7	2	8	0.0	0	0.8059148280956293	0.6797103474648127	0.9242268429694322	0.9827538333823197	0.575834688562918	0.8202513598893733	0.8942801153669402	0.8913320754043752	0	0	0.0	-0.00011425321838113974	21
1287	0.007280070101739534	0.0017799161143098958	-0.0004071409206297818	0.9560741066786659	-1	0	0	0.25	1	1.0	4	1.0	1.0	5	4	0	0	0	0.16666666666666666	6	1	6	0.0	0	0.8764493927857906	0.58552812114306	0.1653401491190826	0.9748876310069579	0.5011515548818238	0.7379805022728154	0.933852619803776	0.8429031746340251	0	0	0.0	-4.0714092062978175e-05	22
4290	0.016363774133038543	0.009643656875586886	0.009384487312513233	0.9336163591579458	-1	0	0	0.375	3	0.6666666666666666	6	0.4583333333333333	0.6666666666666666	8	6	2	0	0	0.375	8	3	11	0.0	0.6666666666666666	0.8167353986483155	0.5755695917984837	0.27114233815583866	0.9705368923710159	0.575834688562918	0.8377558644698679	0.9250725844962486	0.8598023161508411	0	0	0.0	0.009384487312513233	103
2124	0.00978872294836862	0.004506420706652667	0.00442988348616002	0.9417550744766481	-1	0	0	0.2	1	1.0	5	0.5833333333333334	0.8	5	4	1	0	0	0.3333333333333333	6	2	7	0.0	0	0.8171191907671659	0.584701098855593	0.1653401491190826	0.9657116585783758	0.575834688562918	0.8180110357277953	0.933852619803776	0.8491176448391673	0	0	0.0	0.00442988348616002	32
1950	0.00920614190406359	0.004915297170900883	0.0021150549944931956	0.9420163037510273	-1	0	0	0.25	1	1.0	4	1.0	1.0	5	4	0	0	0	0.16666666666666666	6	1	6	0.0	0	0.8171191907671659	0.584701098855593	0.1653401491190826	0.9657116585783758	0.575834688562918	0.8180110357277953	0.933852619803776	0.8491176448391673	0	0	0.0	0.0021150549944931956	10
3724	0.016764540314751587	0.009579493878773352	0.008586811802070235	0.9338086071095374	-1	0	0	0.16666666666666666	1	1.0	7	0.5625	0.8571428571428571	7	6	1	0	0	0.25	8	2	9	0.0	0	0.8171191907671659	0.5797049636848298	0.1653401491190826	0.9766316336890594	0.575834688562918	0.7839660748475539	0.9322401211600931	0.8558293071375324	0	0	0.0	0.008586811802070235	35
2841	0.009558338177419266	0.004718476558448949	0.004543153477378446	0.9410608567960234	-1	0	0	0.2	1	1.0	5	0.5833333333333334	0.8	5	4	1	0	0	0.3333333333333333	6	2	7	0.0	0	0.8171191907671659	0.584701098855593	0.1653401491190826	0.9657116585783758	0.575834688562918	0.8180110357277953	0.933852619803776	0.8491176448391673	0	0	0.0	0.004543153477378446	18
3105	0.009948508627119197	0.004677730495504601	0.004478876154631373	0.9423384810860016	-1	0	0	0.2	1	1.0	5	0.5833333333333334	0.8	5	4	1	0	0	0.3333333333333333	6	2	7	0.0	0	0.8171191907671659	0.584701098855593	0.1653401491190826	0.9657116585783758	0.575834688562918	0.8180110357277953	0.933852619803776	0.8491176448391673	0	0	0.0	0.004478876154631373	21
2852	0.014501288304192702	0.0034680250929109806	-0.002618856143487116	0.943824746374537	-1	0	0	0.16666666666666666	1	1.0	6	0.5714285714285714	0.8333333333333334	6	5	1	0	0	0.2857142857142857	7	2	8	0.0	0	0.8167353986483155	0.5802765475702385	0.27114233815583866	0.9547011314036172	0.5830908139305648	0.8483055958839447	0.9224478360095092	0.8452470956153922	0	0	0.0	-0.0002618856143487116	4
4254	0.01586240350986632	0.004567784168881594	-0.002753581050170348	0.9451219846559434	-1	0	0	0.16666666666666666	1	1.0	6	0.5714285714285714	0.8333333333333334	6	5	1	0	0	0.2857142857142857	7	2	8	0.0	0	0.8167353986483155	0.5846710416215607	0.1653401491190826	0.9581088491054536	0.6158255641469281	0.8199747408403941	0.9330508767171846	0.8405975064681206	0	0	0.0	-0.0002753581050170348	8
54	0.00210289909476311	0.002045665794835929	-0.0020415051636704148	0.981740899216235	-1	0	0	0.6666666666666666	2	0.0	0	0.6666666666666666	0	1	0	2	0	0	0.6666666666666666	2	3	4	0.0	1.0	0	0	0	0	0	0	0	0	0	0	0	-0.00020415051636704147	22
2682	0.009935310136192038	0.004797367337052574	0.004628279325480151	0.9415737893054617	-1	0	0	0.2	1	1.0	5	0.5833333333333334	0.8	5	4	1	0	0	0.3333333333333333	6	2	7	0.0	0	0.8171191907671659	0.584701098855593	0.1653401491190826	0.9657116585783758	0.575834688562918	0.8180110357277953	0.933852619803776	0.8491176448391673	0	0	0.0	0.004628279325480151	30
1960	0.010558309663680843	0.003109987055224623	0.001014181055621942	0.9004212635126234	-1	0.5	1	0.42857142857142855	3	0.625	5	0.5555555555555556	0.375	5	3	4	0	0	0.5	6	3	10	0.0	0	0.8171191907671659	0.5873766088048368	0.1653401491190826	0.9856671137598334	0.5186511343239488	0.5974379489316938	0.933852619803776	0.8401795620822375	0	0	0.0	0.001014181055621942	7
4761	0.017724082728498788	0.010078738508812456	0.009612346391855629	0.9320342470219842	-1	0	0	0.2857142857142857	2	0.75	6	0.4166666666666667	0.75	8	6	1	0	0	0.375	8	3	10	0.0	1.0	0.8167353986483155	0.5755695917984837	0.27114233815583866	0.9705368923710159	0.575834688562918	0.8580773713011727	0.9320013234961998	0.8660231885300845	0	0	0.0	0.009612346391855629	38
4034	0.016860058450416892	0.009968402529364047	0.00916159141448318	0.9328277135082759	-1	0	0	0.16666666666666666	1	1.0	7	0.5625	0.8571428571428571	7	6	1	0	0	0.25	8	2	9	0.0	0	0.8171191907671659	0.5797049636848298	0.1653401491190826	0.9766316336890594	0.575834688562918	0.7839660748475539	0.9322401211600931	0.8558293071375324	0	0	0.0	0.00916159141448318	64
4123	0.016917042728518884	0.009404487992270533	0.009058257457038988	0.9299186513243002	-1	0	0	0.16666666666666666	1	1.0	7	0.5625	0.8571428571428571	7	6	1	0	0	0.25	8	2	9	0.0	0	0.8171191907671659	0.5797049636848298	0.1653401491190826	0.9766316336890594	0.575834688562918	0.7839660748475539	0.9322401211600931	0.8558293071375324	0	0	0.0	0.009058257457038988	17
3351	0.013468080121700133	0.00745846258856793	0.004191501935147344	0.9459093803975293	-1	0	0	0.3333333333333333	2	0.8333333333333334	5	0.5714285714285714	0.6666666666666666	5	4	2	0	0	0.2857142857142857	7	2	8	0.0	0.2857142857142857	0.8171191907671659	0.584701098855593	0.1653401491190826	0.9657116585783758	0.575834688562918	0.8180110357277953	0.933852619803776	0.8491176448391673	0	0	0.0	0.004191501935147344	13
2403	0.009842596413638756	0.00470727739111169	0.004416604201319651	0.9420581985668793	-1	0	0	0.2	1	1.0	5	0.5833333333333334	0.8	5	4	1	0	0	0.3333333333333333	6	2	7	0.0	0	0.8171191907671659	0.584701098855593	0.1653401491190826	0.9657116585783758	0.575834688562918	0.8180110357277953	0.933852619803776	0.8491176448391673	0	0	0.0	0.004416604201319651	20
1755	0.013690930774575753	0.002448998309189387	0.0024385873192768483	0.9252084027251444	-1	0	0	0.3333333333333333	2	0.7142857142857143	5	0.5625	0.5714285714285714	5	4	3	0	0	1.0	4	4	9	0.0	0	0.8171191907671659	0.6894632999653113	0.1653401491190826	0.9839270671475827	0.5186511343239488	0.5974379489316938	0.9349584775665131	0.8543261181028756	0	0	0.0	0.0024385873192768483	24
4158	0.01689095988247828	0.009814531397837849	0.008909464922822224	0.9329573148921494	-1	0	0	0.16666666666666666	1	1.0	7	0.5625	0.8571428571428571	7	6	1	0	0	0.25	8	2	9	0.0	0	0.8171191907671659	0.5797049636848298	0.1653401491190826	0.9766316336890594	0.575834688562918	0.7784739328745562	0.9322401211600931	0.8545025965154563	0	0	0.0	0.008909464922822224	14
269	0.0022359041099353316	0.0021499820288986868	-0.0021499720589728414	0.9775353240049617	-1	0	0	0.5	1	1.0	1	1.0	1.0	2	1	0	0	0	0.3333333333333333	1	3	3	0.0	0	0.5839276315999442	0.9287990872049953	0.5626005429672915	0.9362054423270257	0.5816698561296929	0.8909741782163069	0.9029980200971723	0.9206901720345126	0	0	0.0	-0.00021499720589728414	49
2986	0.009882765393393127	0.00488809571050552	0.004768966619625004	0.941390210647556	-1	0	0	0.2	1	1.0	5	0.5833333333333334	0.8	5	4	1	0	0	0.3333333333333333	6	2	7	0.0	0	0.8171191907671659	0.584701098855593	0.1653401491190826	0.9657116585783758	0.575834688562918	0.8180110357277953	0.933852619803776	0.8491176448391673	0	0	0.0	0.004768966619625004	32
1852	0.009871169899470256	0.004869969139119003	0.004752878053189448	0.9412281350812743	-1	0	0	0.2	1	1.0	5	0.5833333333333334	0.8	5	4	1	0	0	0.3333333333333333	6	2	7	0.0	0	0.8171191907671659	0.584701098855593	0.1653401491190826	0.9657116585783758	0.575834688562918	0.8180110357277953	0.933852619803776	0.8491176448391673	0	0	0.0	0.004752878053189448	49
2350	0.012363932149212406	0.008055345589300668	-0.007609837045055035	0.9809561602349265	-1	0	0	0.3333333333333333	2	0.8333333333333334	5	0.4444444444444444	0.6666666666666666	6	4	1	0	0	0.5	6	3	8	0.0	0	0.8267466656837111	0.577495593769731	0.19756655929010736	0.9562247630277892	0.5660108153974436	0.8001390774629207	0.9281819369926831	0.8312524628997624	0	0	0.0	-0.0007609837045055034	0
313	0.01032172658741634	0.0037690297070081262	-0.0016219646999430502	0.9530769377555163	-1	0.5	1	0.42857142857142855	3	0.625	5	0.5555555555555556	0.375	5	3	4	0	0	0.5	6	3	10	0.0	0	0.8171191907671659	0.6606793394954413	0.5018958376879047	0.9579548073907984	0.5186511343239488	0.7602840444839636	0.9292687438551397	0.8387385396062437	0	0	0.0	-0.000162196469994305	118
3996	0.016706660662053674	0.009770292064375775	0.008921636757982746	0.9333680081033022	-1	0	0	0.16666666666666666	1	1.0	7	0.5625	0.8571428571428571	7	6	1	0	0	0.25	8	2	9	0.0	0	0.8171191907671659	0.5797049636848298	0.1653401491190826	0.9766316336890594	0.575834688562918	0.7839660748475539	0.9322401211600931	0.8558293071375324	0	0	0.0	0.008921636757982746	22
3554	0.015267351548167022	0.006531195337387032	0.006250417930046245	0.9284946546805524	-1	0	0	0.16666666666666666	1	1.0	6	1.0	1.0	7	6	0	0	0	0.125	8	1	8	0.0	0	0.8171191907671659	0.5797049636848298	0.1653401491190826	0.9766316336890594	0.575834688562918	0.7839660748475539	0.9322401211600931	0.8558293071375324	0	0	0.0	0.006250417930046245	2
433	0.014320523891812037	0.004268524844673509	-0.004260769658929848	0.9770932403917728	-1	0	0	0.3	3	0.8461538461538461	11	0.2777777777777778	0.6923076923076923	11	9	3	1	0	0.6666666666666666	6	9	15	0.125	0.3076923076923077	0.8493675926871583	0.8908409790663968	0.6911113105845768	0.8612020362763192	0.7923759133378794	0.9741162208402048	0.9210556092998691	0.9253615014032556	1.0	0.36363636363636365	0.0	-0.00042607696589298485	6
3162	0.008871519997908882	0.002813918403150674	-0.0027451430669602457	0.9483659808975399	-1	0	0	0.2	1	1.0	5	0.5833333333333334	0.8	5	4	1	0	0	0.3333333333333333	6	2	7	0.0	0	0.8171191907671659	0.58695202128868	0.1653401491190826	0.9680184944195557	0.5011515548818238	0.8144993869588568	0.933852619803776	0.8515735183136357	0	0	0.0	-0.0002745143066960246	2
439	0.0027221711256915043	0.0021667627423559957	-0.0021446818293532253	0.9741291252468733	-1	0	0	0.5	1	1.0	1	1.0	1.0	1	1	1	1	0	0.3333333333333333	3	1	3	0.16666666666666666	0	0.8258356892207968	0.5	0.6144281004123893	0.5	0.4759410991231043	0.5	0.8082597514666189	0.5	1.0	1.0	0.0	-0.00021446818293532254	13
4932	0.01770523564595345	0.009806200480982978	0.009187040529429643	0.9328742629282226	-1	0	0	0.2857142857142857	2	0.75	6	0.4166666666666667	0.75	8	6	1	0	0	0.375	8	3	10	0.0	1.0	0.8167353986483155	0.5755695917984837	0.27114233815583866	0.9705368923710159	0.575834688562918	0.8381445462916125	0.9252113220903069	0.8599172893998022	0	0	0.0	0.009187040529429643	13
2614	0.00995781077889846	0.004883785390506422	0.004712853345836437	0.9416467664048463	-1	0	0	0.2	1	1.0	5	0.5833333333333334	0.8	5	4	1	0	0	0.3333333333333333	6	2	7	0.0	0	0.8171191907671659	0.584701098855593	0.1653401491190826	0.9657116585783758	0.575834688562918	0.8180110357277953	0.933852619803776	0.8491176448391673	0	0	0.0	0.004712853345836437	53
3575	0.0165224406506357	0.008910394358241041	0.008863447491440428	0.924684032040687	-1	0	0	0.16666666666666666	1	1.0	7	0.5625	0.8571428571428571	7	6	1	0	0	0.25	8	2	9	0.0	0	0.8171191907671659	0.5797049636848298	0.1653401491190826	0.9766316336890594	0.575834688562918	0.8237152155314863	0.9322401211600931	0.8659178742021671	0	0	0.0	0.008863447491440428	99
4338	0.017695497776215173	0.009803020249622608	0.009331950840669869	0.9317909790853324	-1	0	0	0.2857142857142857	2	0.75	6	0.4166666666666667	0.75	8	6	1	0	0	0.375	8	3	10	0.0	1.0	0.8167353986483155	0.5755695917984837	0.27114233815583866	0.9705368923710159	0.575834688562918	0.8381445462916125	0.9252113220903069	0.8599172893998022	0	0	0.0	0.009331950840669869	23
3844	0.01656690282381138	0.008796144497936762	0.008615848329983977	0.9304133464802924	-1	0	0	0.16666666666666666	1	1.0	7	0.5625	0.8571428571428571	7	6	1	0	0	0.25	8	2	9	0.0	0	0.8171191907671659	0.5797049636848298	0.1653401491190826	0.9766316336890594	0.575834688562918	0.8237152155314863	0.9322401211600931	0.8659178742021671	0	0	0.0	0.008615848329983977	19
1049	0.0024815780144722154	0.002476541623429799	-0.002470574441734926	0.9828961356685744	-1	0	0	0.6666666666666666	2	0.5	1	0.6666666666666666	0.5	2	1	1	1	0	0.6666666666666666	3	2	4	0.2	0	0.6831441434575749	0.9275482125800055	0.6029066063339721	0.9601148033618988	0.5872331875168796	0.9683659066970931	0.9523620304865388	0.9548119559957483	1.0	1.0	0.0	-0.0002470574441734926	8
[truncated: 3,944 more rows]
