# Supplementary material for: Environmental influences on evolvable robots
Source: PLoS One. 2020 May 29;15(5):e0233848. doi: 10.1371/journal.pone.0233848 (PMC7259730; doi:10.1371/journal.pone.0233848)
Supplement: S1 Dataset — (ZIP) [file pone.0233848.s003.zip › data_plosone/all_measures_tilted_5.tsv]

robot_id	velocity	displacement_velocity	displacement_velocity_hill	head_balance	contacts	branching	branching_modules_count	limbs	extremities	length_of_limbs	extensiveness	coverage	joints	hinge_count	active_hinges_count	brick_count	touch_sensor_count	brick_sensor_count	proportion	width	height	absolute_size	sensors	symmetry	avg_period	dev_period	avg_phase_offset	dev_phase_offset	avg_amplitude	dev_amplitude	avg_intra_dev_params	avg_inter_dev_params	sensors_reach	recurrence	synaptic_reception	fitness	cons_fitness
3233	0.012408584479625994	0.0012397594759954115	0.0012346315277783988	0.9811239786828893	-1	0	0	0.6	6	0.38461538461538464	5	0.30612244897959184	0.38461538461538464	10	5	4	0	0	1.0	7	7	15	0.0	0.18181818181818182	0.6349620842286727	0.8844938862148903	0.5532862262466506	0.9606120335955475	0.4523508739754322	0.9376906460592049	0.8717815389142111	0.9338281314017627	0	0	0.0	0.0012346315277783988	0.0012346315277783988
766	0.0028446997762269963	0.0013260185736487552	-0.0013259958122174076	0.9601816673279577	-1	0	0	0.3333333333333333	1	1.0	2	1.0	1.0	3	2	0	0	0	0.25	1	4	4	0.0	0	0.8919169128376472	0.5248217589618818	0.9056132379132814	0.6141873061878048	0.4467370992857898	0.5987265022859053	0.8963718499694181	0.5796880099299857	0	0	0.0	-0.00013259958122174078	-0.00013259958122174078
2016	0.013310126450201066	0.002579160066336054	0.0011039601164149833	0.9744224982549334	-1	0	0	0.5	5	0.5384615384615384	7	0.26785714285714285	0.46153846153846156	10	6	4	0	0	0.875	8	7	15	0.0	0.3333333333333333	0.6349620842286727	0.8844938862148903	0.5532862262466506	0.9606120335955475	0.510276620162816	0.9286300900019057	0.8717815389142111	0.9307679125633564	0	0	0.0	0.0011039601164149833	0.0011039601164149833
3343	0.012553179548029723	0.0016380813981888192	0.0011842235044829028	0.9805272601281793	-1	0	0	0.6	6	0.38461538461538464	5	0.30612244897959184	0.38461538461538464	10	5	4	0	0	1.0	7	7	15	0.0	0.18181818181818182	0.6349620842286727	0.8844938862148903	0.5532862262466506	0.9606120335955475	0.4523508739754322	0.9376906460592049	0.8717815389142111	0.9338281314017627	0	0	0.0	0.0011842235044829028	0.0011842235044829028
184	0.0035226849581726054	0.0034290974222861816	-0.0034034885073159662	0.9815525359911239	-1	0	0	0.75	3	0.5	2	0.6	0	2	0	3	1	0	0.4	2	5	6	0.125	0.5	0	0	0	0	0	0	0	0	0	0	0	-0.00034034885073159663	-0.00034034885073159663
3339	0.012442673000803418	0.001035113655549319	0.0007722973729875727	0.9803197298604752	-1	0	0	0.6	6	0.38461538461538464	5	0.30612244897959184	0.38461538461538464	10	5	4	0	0	1.0	7	7	15	0.0	0.18181818181818182	0.6349620842286727	0.8844938862148903	0.5532862262466506	0.9606120335955475	0.4523508739754322	0.9376906460592049	0.8717815389142111	0.9338281314017627	0	0	0.0	0.0007722973729875727	0.0007722973729875727
3489	0.012994683089446854	0.005853592010153553	-0.005657509197829634	0.979894228219166	-1	0	0	0.5	5	0.5384615384615384	7	0.35714285714285715	0.38461538461538464	10	5	4	0	0	0.8571428571428571	6	7	15	0.0	0.18181818181818182	0.6349620842286727	0.9118244029327297	0.5532862262466506	0.9478579282620314	0.5771856504493066	0.9279918749707221	0.8717815389142111	0.9307025246035447	0	0	0.0	-0.0005657509197829634	-0.0005657509197829634
545	0.002717965088762075	0.0014115442417860686	-0.0014113837185419623	0.9608223709338531	-1	0	0	0.3333333333333333	1	1.0	2	1.0	1.0	3	2	0	0	0	0.25	1	4	4	0.0	0	0.8919169128376472	0.5248217589618818	0.9056132379132814	0.6141873061878048	0.2897371158769374	0.6803997830274864	0.934271225544386	0.6082531775565095	0	0	0.0	-0.00014113837185419621	-0.00014113837185419621
4860	0.015922705534742707	0.005428792511800599	0.004554075954186908	0.9754488979190973	-1	0	0	0.5	5	0.5384615384615384	7	0.26785714285714285	0.46153846153846156	9	6	5	0	0	0.875	7	8	15	0.0	0.18181818181818182	0.6812617806454913	0.888790089941625	0.5245556772004555	0.9649475010048985	0.5545924868622645	0.942287189705882	0.8721456213708733	0.9387067326016114	0	0	0.0	0.004554075954186908	0.004554075954186908
231	0.002618041495154132	0.00158923943180723	-0.001589216244952369	0.960380467505186	-1	0	0	0.3333333333333333	1	1.0	2	1.0	1.0	3	2	0	0	0	0.25	1	4	4	0.0	0	0.8919169128376472	0.5248217589618818	0.9056132379132814	0.6141873061878048	0.2897371158769374	0.6803997830274864	0.934271225544386	0.6082531775565095	0	0	0.0	-0.0001589216244952369	-0.0001589216244952369
1511	0.013447457501917347	0.002389976310628617	0.0009196430446686808	0.9743067462288554	-1	0	0	0.5	5	0.5384615384615384	7	0.26785714285714285	0.46153846153846156	10	6	4	0	0	0.875	8	7	15	0.0	0.3333333333333333	0.6349620842286727	0.8844938862148903	0.5532862262466506	0.9606120335955475	0.510276620162816	0.9286300900019057	0.8717815389142111	0.9307679125633564	0	0	0.0	0.0009196430446686808	0.0009196430446686808
523	0.003029129236951907	0.0024518968078967446	-0.002451896259250221	0.9709855935077383	-1	0	0	0.3333333333333333	1	1.0	2	1.0	1.0	3	2	0	0	0	0.25	1	4	4	0.0	0	0.3641054391789351	0.9208422759649333	0.5509145809951821	0.7697885382147867	0.265621075012637	0.6115013474010662	0.7674012035347059	0.7976273121574239	0	0	0.0	-0.0002451896259250221	-0.0002451896259250221
4227	0.020722868069195044	0.005627952687361762	-0.005627925590615946	0.9799290371810169	-1	0	0	0.4	4	0.6923076923076923	9	0.3125	0.5384615384615384	10	7	4	0	0	0.75	8	6	15	0.0	0.5	0.695200583937728	0.9062545940561393	0.728634927798845	0.9439891873659155	0.5934842452135272	0.9539517128209365	0.8730373908102638	0.9375015518650808	0	0	0.0	-0.0005627925590615945	-0.0005627925590615945
2368	0.017622261026765947	0.005542128921332553	-0.002551589460680188	0.9712548462699345	-1	0.25	1	0.7	7	0.3076923076923077	4	0.35714285714285715	0.3076923076923077	10	4	4	0	0	0.8571428571428571	6	7	15	0.0	0.36363636363636365	0.6349620842286727	0.8844938862148903	0.5532862262466506	0.9606120335955475	0.4946598065207322	0.9293721592959372	0.8717815389142111	0.9310091843074882	0	0	0.0	-0.0002551589460680188	-0.0002551589460680188
2689	0.012551379406344336	0.0021117092337763327	0.0020628228041897297	0.9811780366731939	-1	0	0	0.6	6	0.38461538461538464	5	0.30612244897959184	0.38461538461538464	10	5	4	0	0	1.0	7	7	15	0.0	0.18181818181818182	0.6349620842286727	0.8844938862148903	0.5532862262466506	0.9606120335955475	0.4523508739754322	0.9376906460592049	0.8717815389142111	0.9338281314017627	0	0	0.0	0.0020628228041897297	0.0020628228041897297
4170	0.014952923126179976	0.003771724429073519	0.0033092129915352807	0.9731267933598563	-1	0	0	0.4	4	0.6923076923076923	9	0.26785714285714285	0.46153846153846156	8	6	6	0	0	0.875	7	8	15	0.0	0.18181818181818182	0.6349620842286727	0.8812788038704396	0.41510884352755895	0.9711389758262102	0.5934842452135272	0.9393857244846201	0.8460458837150874	0.9401251520267107	0	0	0.0	0.0033092129915352807	0.0033092129915352807
14	0.02322293418476958	0.007172093601455516	-0.00657674878320659	0.931919227958486	-1	0.25	1	0.5	5	0.46153846153846156	6	0.4166666666666667	0.46153846153846156	10	6	4	1	0	0.4444444444444444	4	9	15	0.125	0.3333333333333333	0.38633557764273985	0.938213582262348	0.6307516898365697	0.9553872538671693	0.4697623881951894	0.9085844051678	0.8338379177048152	0.9366491811156601	1.0	0.1	0.0	-0.0006576748783206591	-0.0006576748783206591
3157	0.011230811788764533	0.0006115555969542784	0.00022484271326360912	0.9819559953671188	-1	0	0	0.6	6	0.38461538461538464	5	0.30612244897959184	0.38461538461538464	10	5	4	0	0	1.0	7	7	15	0.0	0.18181818181818182	0.6349620842286727	0.8844938862148903	0.5532862262466506	0.9638704091510936	0.38247939608011966	0.946445105762114	0.8717815389142111	0.938803384643992	0	0	0.0	0.00022484271326360912	0.00022484271326360912
1097	0.002657310463719164	0.0025200505783515635	-0.0025199944423967115	0.9847823540844032	-1	1.0	1	1.0	4	0.25	1	0.6666666666666666	0	4	0	1	0	0	1.0	3	3	6	0.0	0.6666666666666666	0	0	0	0	0	0	0	0	0	0	0	-0.00025199944423967113	-0.00025199944423967113
4994	0.016434992961116262	0.0051850009146532676	0.00433567338231351	0.9753430448433165	-1	0	0	0.5	5	0.5384615384615384	7	0.26785714285714285	0.46153846153846156	9	6	5	0	0	0.875	7	8	15	0.0	0.18181818181818182	0.6812617806454913	0.888790089941625	0.5245556772004555	0.9649475010048985	0.5545924868622645	0.942287189705882	0.8721456213708733	0.9387067326016114	0	0	0.0	0.00433567338231351	0.00433567338231351
1251	0.015688651004130066	0.003441672539361866	0.0006338938192308001	0.9743161656122127	-1	0	0	0.5	5	0.5384615384615384	7	0.26785714285714285	0.46153846153846156	10	6	4	0	0	0.875	8	7	15	0.0	0.3333333333333333	0.6349620842286727	0.8844938862148903	0.5532862262466506	0.9606120335955475	0.510276620162816	0.9286300900019057	0.8717815389142111	0.9307679125633564	0	0	0.0	0.0006338938192308001	0.0006338938192308001
2998	0.010598946043279914	0.005217957374841665	-0.005158688199991323	0.9814657164707676	-1	0	0	0.5	5	0.5384615384615384	7	0.375	0.5384615384615384	12	7	2	0	0	0.4	10	4	15	0.0	0.18181818181818182	0.5886623878118543	0.8651066453573185	0.3525017708131676	0.9592027854559892	0.5518804326881716	0.9186389979802247	0.8717815389142111	0.9227243312420846	0	0	0.0	-0.0005158688199991322	-0.0005158688199991322
749	0.0032591590528207237	0.0031575787666049846	-0.0031574990196822058	0.9795099015817162	-1	1.0	1	0.8	4	0.4	2	0.4666666666666667	0.4	4	2	2	0	0	0.6	3	5	7	0.0	1.0	0.47853597786691715	0.9600418719773561	0.19824198421716308	0.9058013064603583	0.5236767317710578	0.8348871137783983	0.8769754180724586	0.9132840033787976	0	0	0.0	-0.0003157499019682206	-0.0003157499019682206
3135	0.008527810853426906	0.0022780096744053394	-0.0010384622249011834	0.9825565355278989	-1	0.25	1	0.7	7	0.3076923076923077	4	0.35714285714285715	0.3076923076923077	10	4	4	0	0	0.8571428571428571	6	7	15	0.0	0.2222222222222222	0.6349620842286727	0.8844938862148903	0.5532862262466506	0.9606120335955475	0.510276620162816	0.9286300900019057	0.8717815389142111	0.9307679125633564	0	0	0.0	-0.00010384622249011834	-0.00010384622249011834
3895	0.01235368757090331	0.0018993073153562125	0.0014185173199097343	0.9803019564298885	-1	0	0	0.6	6	0.38461538461538464	5	0.30612244897959184	0.38461538461538464	10	5	4	0	0	1.0	7	7	15	0.0	0.18181818181818182	0.6349620842286727	0.8844938862148903	0.5532862262466506	0.9606120335955475	0.4523508739754322	0.9376906460592049	0.8717815389142111	0.9338281314017627	0	0	0.0	0.0014185173199097343	0.0014185173199097343
4542	0.012190956220500433	0.0020587766809476763	0.0020055969070404745	0.9826147826758527	-1	0	0	0.5	5	0.5384615384615384	7	0.26785714285714285	0.5384615384615384	10	7	4	0	0	0.875	8	7	15	0.0	0.36363636363636365	0.6349620842286727	0.8844938862148903	0.5532862262466506	0.9614218674927525	0.510276620162816	0.9286300900019057	0.8717815389142111	0.9312308089928694	0	0	0.0	0.0020055969070404745	0.0020055969070404745
3848	0.012799710468014964	0.0061410708572466775	-0.0060397685755145605	0.9770801684228505	-1	0	0	0.5	5	0.5384615384615384	7	0.26785714285714285	0.46153846153846156	10	6	4	1	0	0.875	8	7	15	0.125	0.18181818181818182	0.5886623878118543	0.8814621761613762	0.39829823588442725	0.9648580986540016	0.5518804326881716	0.9477713984190507	0.8598518360550407	0.9392970779910302	1.0	0.4	0.0	-0.000603976857551456	-0.000603976857551456
632	0.0029171614672333845	0.00273162197088962	-0.0027312883205111017	0.978675468178678	-1	0	0	0.75	3	0.3333333333333333	1	0.5555555555555556	0.3333333333333333	3	1	1	1	0	1.0	3	3	5	0.25	1.0	0.7180390658480706	0.9375888981278638	0.14378247621598575	0.8579994069170596	0.4165568024618841	0.7614369833706164	0.8987918998435066	0.8687142689527318	1.0	0	0.0	-0.00027312883205111017	-0.00027312883205111017
2224	0.012505446211497495	0.0017227545492135067	-0.0005004189831903327	0.9782646844422446	-1	0	0	0.6	6	0.38461538461538464	5	0.30612244897959184	0.38461538461538464	10	5	4	0	0	1.0	7	7	15	0.0	0.18181818181818182	0.5886623878118543	0.84398360017456	0.5532862262466506	0.9606120335955475	0.4523508739754322	0.9376906460592049	0.8523433086966229	0.9263001061829521	0	0	0.0	-5.004189831903327e-05	-5.004189831903327e-05
3439	0.012416903592245376	0.0021082743265429253	0.0020183274890754866	0.9809686030269968	-1	0	0	0.6	6	0.38461538461538464	5	0.30612244897959184	0.38461538461538464	10	5	4	0	0	1.0	7	7	15	0.0	0.18181818181818182	0.6349620842286727	0.8844938862148903	0.5532862262466506	0.9606120335955475	0.4523508739754322	0.9376906460592049	0.8717815389142111	0.9338281314017627	0	0	0.0	0.0020183274890754866	0.0020183274890754866
1784	0.015037209274576982	0.004406983220861287	0.0009782261318378596	0.9737283815705953	-1	0	0	0.5	5	0.5384615384615384	7	0.26785714285714285	0.46153846153846156	10	6	4	0	0	0.875	8	7	15	0.0	0.3333333333333333	0.6349620842286727	0.8844938862148903	0.5532862262466506	0.9606120335955475	0.510276620162816	0.9286300900019057	0.8717815389142111	0.9307679125633564	0	0	0.0	0.0009782261318378596	0.0009782261318378596
3755	0.012265052652445135	0.0015250980097456157	0.0012800811724333362	0.9804576180295469	-1	0	0	0.6	6	0.38461538461538464	5	0.30612244897959184	0.38461538461538464	10	5	4	0	0	1.0	7	7	15	0.0	0.18181818181818182	0.6349620842286727	0.8844938862148903	0.5532862262466506	0.9606120335955475	0.4523508739754322	0.9376906460592049	0.8717815389142111	0.9338281314017627	0	0	0.0	0.0012800811724333362	0.0012800811724333362
3699	0.012352860781805072	0.0056345455953148715	-0.0056309571050856995	0.9800533924318368	-1	0	0	0.5	5	0.5384615384615384	7	0.26785714285714285	0.46153846153846156	11	6	3	0	0	0.875	8	7	15	0.0	0.3333333333333333	0.5886623878118543	0.8744599242553783	0.5245556772004555	0.9602899662922232	0.5491683785140787	0.9252138800614318	0.8714165725391063	0.9273942835370728	0	0	0.0	-0.00056309571050857	-0.00056309571050857
1156	0.01582666359129069	0.00599789457638714	-0.0058345935534058055	0.9803033573856819	-1	0	0	0.6	6	0.38461538461538464	5	0.30612244897959184	0.38461538461538464	9	5	5	0	0	1.0	7	7	15	0.0	0.3333333333333333	0.6812617806454913	0.8952732091852841	0.5820167752928457	0.9595816189612647	0.5491683785140787	0.926424976912395	0.8714165725391063	0.9318422105506657	0	0	0.0	-0.0005834593553405806	-0.0005834593553405806
4015	0.015090920935767688	0.005130389764345156	-0.004705521653797962	0.9732771506479314	-1	0	0	0.6	6	0.38461538461538464	5	0.3125	0.3076923076923077	10	4	4	0	0	0.75	6	8	15	0.0	0.18181818181818182	0.6349620842286727	0.8467315480280876	0.5532862262466506	0.9572952434296893	0.5518804326881716	0.9328283968692017	0.8717815389142111	0.9229643030756528	0	0	0.0	-0.0004705521653797962	-0.0004705521653797962
3934	0.01225172755118716	0.0017679399601924501	0.001278997053765074	0.9804702290716664	-1	0	0	0.6	6	0.38461538461538464	5	0.30612244897959184	0.38461538461538464	10	5	4	0	0	1.0	7	7	15	0.0	0.18181818181818182	0.6349620842286727	0.8844938862148903	0.5532862262466506	0.9606120335955475	0.45009981820310385	0.9383941334314777	0.8717815389142111	0.9340770185896748	0	0	0.0	0.001278997053765074	0.001278997053765074
1605	0.015477726662214706	0.0045974938183182806	0.0005844960129234955	0.9734549460869669	-1	0	0	0.5	5	0.5384615384615384	7	0.26785714285714285	0.46153846153846156	10	6	4	0	0	0.875	8	7	15	0.0	0.3333333333333333	0.6349620842286727	0.8844938862148903	0.5530288016904195	0.9606073828228806	0.510276620162816	0.9286300900019057	0.8717815389142111	0.9307652724402273	0	0	0.0	0.0005844960129234955	0.0005844960129234955
1667	0.012245164964050828	0.0018050617415191986	0.0016263211654120961	0.9808999594819033	-1	0	0	0.6	6	0.38461538461538464	5	0.30612244897959184	0.38461538461538464	10	5	4	0	0	1.0	7	7	15	0.0	0.18181818181818182	0.6349620842286727	0.8844938862148903	0.5532862262466506	0.9606120335955475	0.510276620162816	0.9286300900019057	0.8717815389142111	0.9307679125633564	0	0	0.0	0.0016263211654120961	0.0016263211654120961
1025	0.015305488397533793	0.004410269880020612	0.0003253401510050871	0.9736035329485339	-1	0	0	0.5	5	0.5384615384615384	7	0.26785714285714285	0.46153846153846156	10	6	4	0	0	0.875	8	7	15	0.0	0.3333333333333333	0.6349620842286727	0.8844938862148903	0.5532862262466506	0.9606120335955475	0.510276620162816	0.9286300900019057	0.8717815389142111	0.9307679125633564	0	0	0.0	0.0003253401510050871	0.0003253401510050871
4507	0.016830496926032033	0.006045784637265327	-0.005099248621290692	0.9601849975005027	-1	0	0	0.5	5	0.5384615384615384	7	0.3125	0.46153846153846156	9	6	5	0	0	0.75	6	8	15	0.0	0.18181818181818182	0.618601958720636	0.9128268479816509	0.4870750223595698	0.9613568081275672	0.6323760035647897	0.91544167138169	0.8775697334241926	0.933899754114618	0	0	0.0	-0.0005099248621290692	-0.0005099248621290692
4793	0.01638390304968561	0.005664002751260436	0.004587026846408323	0.9751817153878239	-1	0	0	0.5	5	0.5384615384615384	7	0.26785714285714285	0.46153846153846156	9	6	5	0	0	0.875	7	8	15	0.0	0.18181818181818182	0.6812617806454913	0.888790089941625	0.5245556772004555	0.9649475010048985	0.5545924868622645	0.942287189705882	0.8721456213708733	0.9387067326016114	0	0	0.0	0.004587026846408323	0.004587026846408323
4053	0.01644935574025137	0.005389405917188857	0.00459167072491665	0.9755968138340099	-1	0	0	0.5	5	0.5384615384615384	7	0.26785714285714285	0.46153846153846156	9	6	5	0	0	0.875	7	8	15	0.0	0.18181818181818182	0.6812617806454913	0.888790089941625	0.5245556772004555	0.9649475010048985	0.5545924868622645	0.942287189705882	0.8721456213708733	0.9387067326016114	0	0	0.0	0.00459167072491665	0.00459167072491665
400	0.0018774997683094004	0.0016845996804729136	-0.0016844056013741397	0.9839706393346354	-1	0	0	1.0	1	0	0	1.0	0	1	0	0	1	0	0.5	2	1	2	0.3333333333333333	0	0	0	0	0	0	0	0	0	0	0	0	-0.00016844056013741397	-0.00016844056013741397
3167	0.012585000802643064	0.002045442137093477	0.0014500392767182776	0.9773644643003111	-1	0	0	0.5	5	0.5384615384615384	7	0.26785714285714285	0.46153846153846156	10	6	4	0	0	0.875	8	7	15	0.0	0.3333333333333333	0.6349620842286727	0.8844938862148903	0.5532862262466506	0.9660939374064611	0.4523508739754322	0.9376906460592049	0.847733583558901	0.9369610724873084	0	0	0.0	0.0014500392767182776	0.0014500392767182776
5050	0.016442500891415114	0.004934899007776013	0.004314090356099722	0.9761379189589445	-1	0	0	0.5	5	0.5384615384615384	7	0.26785714285714285	0.46153846153846156	9	6	5	0	0	0.875	7	8	15	0.0	0.18181818181818182	0.6812617806454913	0.888790089941625	0.5245556772004555	0.9649475010048985	0.5545924868622645	0.942287189705882	0.8721456213708733	0.9387067326016114	0	0	0.0	0.004314090356099722	0.004314090356099722
4405	0.012757458621329557	0.002109503029627014	0.0021038951230316788	0.982838601032374	-1	0	0	0.5	5	0.5384615384615384	7	0.26785714285714285	0.5384615384615384	10	7	4	0	0	0.875	8	7	15	0.0	0.36363636363636365	0.6349620842286727	0.8844938862148903	0.5240942247515318	0.9612726524176719	0.510276620162816	0.9286300900019057	0.8717815389142111	0.9311450394038902	0	0	0.0	0.0021038951230316788	0.0021038951230316788
2609	0.012337333693012565	0.0009566834450862862	0.00093873766182545	0.9807703909159873	-1	0	0	0.6	6	0.38461538461538464	5	0.30612244897959184	0.38461538461538464	10	5	4	0	0	1.0	7	7	15	0.0	0.18181818181818182	0.6349620842286727	0.8844938862148903	0.5532862262466506	0.9606120335955475	0.510276620162816	0.9286300900019057	0.8717815389142111	0.9307679125633564	0	0	0.0	0.00093873766182545	0.00093873766182545
2460	0.012605477567390324	0.002072718240031873	0.0019301853865394169	0.9806955726849351	-1	0	0	0.6	6	0.38461538461538464	5	0.30612244897959184	0.38461538461538464	10	5	4	0	0	1.0	7	7	15	0.0	0.18181818181818182	0.6349620842286727	0.8844938862148903	0.5532862262466506	0.9606120335955475	0.4523508739754322	0.9376906460592049	0.8717815389142111	0.9338281314017627	0	0	0.0	0.0019301853865394169	0.0019301853865394169
3675	0.014650472535064747	0.005771811983451366	-0.005753539486194621	0.9820178354767644	-1	0	0	0.6	6	0.38461538461538464	5	0.35714285714285715	0.3076923076923077	9	4	5	0	0	0.8571428571428571	6	7	15	0.0	0.18181818181818182	0.6812617806454913	0.8952732091852841	0.5820167752928457	0.9595816189612647	0.3501092610886001	0.9315253025326826	0.8714165725391063	0.9334612673852327	0	0	0.0	-0.0005753539486194621	-0.0005753539486194621
3519	0.012183794470214948	0.00176577399481575	0.001275994955342798	0.9802104823971641	-1	0	0	0.6	6	0.38461538461538464	5	0.30612244897959184	0.38461538461538464	10	5	4	0	0	1.0	7	7	15	0.0	0.18181818181818182	0.6349620842286727	0.8844938862148903	0.5532862262466506	0.9606120335955475	0.4523508739754322	0.9376906460592049	0.8717815389142111	0.9338281314017627	0	0	0.0	0.001275994955342798	0.001275994955342798
1129	0.015373266028974037	0.004271071792668281	0.0005390429850833112	0.9735537792849731	-1	0	0	0.5	5	0.5384615384615384	7	0.26785714285714285	0.46153846153846156	10	6	4	0	0	0.875	8	7	15	0.0	0.3333333333333333	0.6349620842286727	0.8844938862148903	0.5532862262466506	0.9606120335955475	0.510276620162816	0.9286300900019057	0.8717815389142111	0.9307679125633564	0	0	0.0	0.0005390429850833112	0.0005390429850833112
4481	0.014932794721494504	0.0041236374039534725	0.003362456321231236	0.9733916201830901	-1	0	0	0.4	4	0.6923076923076923	9	0.26785714285714285	0.46153846153846156	8	6	6	0	0	0.875	7	8	15	0.0	0.18181818181818182	0.6349620842286727	0.8812788038704396	0.41510884352755895	0.9711389758262102	0.5934842452135272	0.9393857244846201	0.8460458837150874	0.9401251520267107	0	0	0.0	0.003362456321231236	0.003362456321231236
3840	0.011956365999850234	0.003956848924965736	-0.003941930083054147	0.9818011292815585	-1	0	0	0.6	6	0.38461538461538464	5	0.30612244897959184	0.38461538461538464	10	5	4	0	0	1.0	7	7	15	0.0	0.18181818181818182	0.6349620842286727	0.8773644590052654	0.5532862262466506	0.9606120335955475	0.4523508739754322	0.9332428184668726	0.8717815389142111	0.9308491234802055	0	0	0.0	-0.00039419300830541466	-0.00039419300830541466
3089	0.012568094184303855	0.0017214758704497846	0.0010227177286726377	0.9799396706576741	-1	0	0	0.6	6	0.38461538461538464	5	0.30612244897959184	0.38461538461538464	10	5	4	0	0	1.0	7	7	15	0.0	0.18181818181818182	0.6349620842286727	0.8844938862148903	0.6296369723558207	0.9631299095883922	0.510276620162816	0.9286300900019057	0.8717815389142111	0.9322286114991104	0	0	0.0	0.0010227177286726377	0.0010227177286726377
2811	0.009080408261646383	0.004890625354365031	-0.004722755361585194	0.9816814873738069	-1	0	0	0.6	6	0.38461538461538464	5	0.35714285714285715	0.3076923076923077	10	4	4	0	0	0.8571428571428571	6	7	15	0.0	0.18181818181818182	0.695200583937728	0.9180568300174187	0.6583675214020159	0.9427782759972594	0.5934842452135272	0.9470334584100145	0.8078916868522353	0.9370621346211914	0	0	0.0	-0.00047227553615851947	-0.00047227553615851947
2174	0.012357567786877006	0.0018955021616594138	0.0018845328460630197	0.9808454890597333	-1	0	0	0.6	6	0.38461538461538464	5	0.30612244897959184	0.38461538461538464	10	5	4	0	0	1.0	7	7	15	0.0	0.18181818181818182	0.6349620842286727	0.8844938862148903	0.5532862262466506	0.9606120335955475	0.4523508739754322	0.9376906460592049	0.8717815389142111	0.9338281314017627	0	0	0.0	0.0018845328460630197	0.0018845328460630197
3153	0.01220480025185991	0.0010733125620265758	0.0008364559123422582	0.9806216172541566	-1	0	0	0.6	6	0.38461538461538464	5	0.30612244897959184	0.38461538461538464	10	5	4	0	0	1.0	7	7	15	0.0	0.18181818181818182	0.6349620842286727	0.8844938862148903	0.5532862262466506	0.9606120335955475	0.4523508739754322	0.9376906460592049	0.8717815389142111	0.9338281314017627	0	0	0.0	0.0008364559123422582	0.0008364559123422582
2116	0.012426977840439965	0.0018541606414344733	0.0015575394504653067	0.9806190164647456	-1	0	0	0.6	6	0.38461538461538464	5	0.30612244897959184	0.38461538461538464	10	5	4	0	0	1.0	7	7	15	0.0	0.18181818181818182	0.6349620842286727	0.8844938862148903	0.5532862262466506	0.9606120335955475	0.510276620162816	0.9286300900019057	0.8717815389142111	0.9307679125633564	0	0	0.0	0.0015575394504653067	0.0015575394504653067
5026	0.016338635143539112	0.005682879321135463	0.004685113631431442	0.9754099035373138	-1	0	0	0.5	5	0.5384615384615384	7	0.26785714285714285	0.46153846153846156	9	6	5	0	0	0.875	7	8	15	0.0	0.18181818181818182	0.6812617806454913	0.888790089941625	0.5245556772004555	0.9649475010048985	0.5545924868622645	0.942287189705882	0.8721456213708733	0.9387067326016114	0	0	0.0	0.004685113631431442	0.004685113631431442
4468	0.012416458688563807	0.004292087704372833	-0.004277565556313135	0.9737515556806229	-1	0	0	0.4	4	0.6923076923076923	9	0.26785714285714285	0.46153846153846156	9	6	5	0	0	0.875	7	8	15	0.0	0.18181818181818182	0.5886623878118543	0.8687902642001584	0.24820091176227216	0.9698975295166012	0.5545924868622645	0.9106447235783646	0.8627519902271076	0.9283405408231762	0	0	0.0	-0.0004277565556313135	-0.0004277565556313135
2326	0.012570717687791867	0.0020789551445598853	0.0020446326892711465	0.9810212250371868	-1	0	0	0.6	6	0.38461538461538464	5	0.30612244897959184	0.38461538461538464	10	5	4	0	0	1.0	7	7	15	0.0	0.18181818181818182	0.6349620842286727	0.8844938862148903	0.5532862262466506	0.9606120335955475	0.510276620162816	0.9286300900019057	0.8717815389142111	0.9307679125633564	0	0	0.0	0.0020446326892711465	0.0020446326892711465
4742	0.013818324646578518	0.00332167235994777	0.002393275178857776	0.969068546667507	-1	0	0	0.5	5	0.5384615384615384	7	0.26785714285714285	0.46153846153846156	9	6	5	0	0	0.875	8	7	15	0.0	0.16666666666666666	0.6812617806454913	0.888790089941625	0.5245556772004555	0.9649475010048985	0.5545924868622645	0.942287189705882	0.8721456213708733	0.9387067326016114	0	0	0.0	0.002393275178857776	0.002393275178857776
4463	0.014784262419529919	0.004073307187499574	0.0032235010639860995	0.9733032584435772	-1	0	0	0.4	4	0.6923076923076923	9	0.26785714285714285	0.46153846153846156	8	6	6	0	0	0.875	7	8	15	0.0	0.18181818181818182	0.6349620842286727	0.8812788038704396	0.41510884352755895	0.9711389758262102	0.5934842452135272	0.9238455127217104	0.8460458837150874	0.9353612169717963	0	0	0.0	0.0032235010639860995	0.0032235010639860995
43	0.0028934655349013468	0.0021154668192500427	-0.0020636838306902746	0.9825180275797982	-1	0	0	0.5	1	1.0	1	1.0	1.0	2	1	0	0	0	0.3333333333333333	3	1	3	0.0	0	0.5087277397068527	0.9538371612197607	0.53058664961391	0.985901314152337	0.44973452912142486	0.8917357069858536	0.9625290378857031	0.958038240281178	0	0	0.0	-0.00020636838306902747	-0.00020636838306902747
3414	0.012961207328485623	0.005875699391907902	-0.005849725939870011	0.9776861009976037	-1	0	0	0.5	5	0.5384615384615384	7	0.26785714285714285	0.38461538461538464	10	5	4	0	0	0.875	7	8	15	0.0	0.18181818181818182	0.6349620842286727	0.8473345815354524	0.3525017708131676	0.9575076280431439	0.5413560293776125	0.9277814535028294	0.867144083544505	0.9213369137101354	0	0	0.0	-0.0005849725939870011	-0.0005849725939870011
4172	0.013267121019784807	0.0014767241155493591	-0.00023461351504027835	0.9765395502302318	-1	0	0	0.5	5	0.5384615384615384	7	0.30612244897959184	0.46153846153846156	9	6	5	0	0	1.0	7	7	15	0.0	0.25	0.5886623878118543	0.8452273706009247	0.5245556772004555	0.9649475010048985	0.5545924868622645	0.942287189705882	0.8309895583128465	0.9309838944367679	0	0	0.0	-2.3461351504027834e-05	-2.3461351504027834e-05
2318	0.014108492731970235	0.005479126053089172	-0.0054497047072492545	0.9823469166483216	-1	0	0	0.6	6	0.38461538461538464	5	0.35714285714285715	0.3076923076923077	9	4	5	0	0	0.8571428571428571	6	7	15	0.0	0.18181818181818182	0.6812617806454913	0.8952732091852841	0.5820167752928457	0.9595816189612647	0.5491683785140787	0.926424976912395	0.8714165725391063	0.9318422105506657	0	0	0.0	-0.0005449704707249255	-0.0005449704707249255
3054	0.01232467415296606	0.0019064475437855421	0.0013728004333733391	0.9804303701385152	-1	0	0	0.6	6	0.38461538461538464	5	0.30612244897959184	0.38461538461538464	10	5	4	0	0	1.0	7	7	15	0.0	0.18181818181818182	0.6349620842286727	0.8844938862148903	0.5532862262466506	0.9606120335955475	0.4523508739754322	0.9376906460592049	0.8717815389142111	0.9338281314017627	0	0	0.0	0.0013728004333733391	0.0013728004333733391
3269	0.012454566638789548	0.0016838031903931453	0.0014673625443520312	0.9806811160826641	-1	0	0	0.6	6	0.38461538461538464	5	0.30612244897959184	0.38461538461538464	10	5	4	0	0	1.0	7	7	15	0.0	0.18181818181818182	0.6349620842286727	0.8844938862148903	0.5532862262466506	0.9606120335955475	0.510276620162816	0.9286300900019057	0.8717815389142111	0.9307679125633564	0	0	0.0	0.0014673625443520312	0.0014673625443520312
3160	0.012923985339510464	0.0017278119675906548	0.001673929023855301	0.9806698395435796	-1	0	0	0.6	6	0.38461538461538464	5	0.30612244897959184	0.38461538461538464	10	5	4	0	0	1.0	7	7	15	0.0	0.18181818181818182	0.6349620842286727	0.8844938862148903	0.5532862262466506	0.9606120335955475	0.4523508739754322	0.9376906460592049	0.8717815389142111	0.9338281314017627	0	0	0.0	0.001673929023855301	0.001673929023855301
429	0.001844606242660664	0.0017915328765543358	-0.0017914971748842978	0.9846371024138802	-1	0	0	1.0	1	0	0	1.0	0	1	0	0	0	0	0.5	1	2	2	0.0	0	0	0	0	0	0	0	0	0	0	0	0	-0.00017914971748842978	-0.00017914971748842978
3498	0.01385697818921959	0.005620446545356205	-0.005620203367564683	0.9777671673473074	-1	0	0	0.5	5	0.5384615384615384	7	0.26785714285714285	0.38461538461538464	10	5	4	1	0	0.875	7	8	15	0.14285714285714285	0.18181818181818182	0.5886623878118543	0.8236183645388402	0.22624432949713932	0.9543848199353535	0.6323760035647897	0.9390355297557096	0.8780806424057483	0.9197396741460709	1.0	0.4	0.0	-0.0005620203367564683	-0.0005620203367564683
4079	0.012489272912515401	0.001905928603760673	-0.0004967644584408074	0.978327643716334	-1	0	0	0.6	6	0.38461538461538464	5	0.30612244897959184	0.38461538461538464	10	5	4	0	0	1.0	7	7	15	0.0	0.18181818181818182	0.5886623878118543	0.84398360017456	0.5532862262466506	0.9606120335955475	0.4523508739754322	0.9376906460592049	0.8523433086966229	0.9263001061829521	0	0	0.0	-4.967644584408073e-05	-4.967644584408073e-05
1013	0.0021545263515905817	0.002026673900536803	-0.002024986782863144	0.9828018486047747	-1	0	0	0	0	0	0	1.0	0	0	0	0	0	0	1.0	1	1	1	0.0	0	0	0	0	0	0	0	0	0	0	0	0	-0.1	-0.1
4301	0.021680925923052593	0.004533767437387633	-0.002795951405665182	0.9617838238816677	-1	0	0	0.5	5	0.5384615384615384	7	0.26785714285714285	0.46153846153846156	8	6	6	0	0	0.875	7	8	15	0.0	0.18181818181818182	0.7275614770623097	0.9053287057561686	0.3100275483721936	0.9715451641370872	0.5934842452135272	0.9368355455337601	0.8951865725187181	0.9441917542892244	0	0	0.0	-0.0002795951405665182	-0.0002795951405665182
4626	0.015315216593862261	0.005068844029302457	-0.005067149743791941	0.9727349847780375	-1	0	0	0.5	5	0.5384615384615384	7	0.26785714285714285	0.46153846153846156	9	6	5	0	0	0.875	7	8	15	0.0	0.18181818181818182	0.6812617806454913	0.9086675714680017	0.5245556772004555	0.9649475010048985	0.5545924868622645	0.9319433761338833	0.8721456213708733	0.9395287702301494	0	0	0.0	-0.0005067149743791941	-0.0005067149743791941
154	None	None	None	None	None	0	0	0.6	6	0.23076923076923078	3	0.75	0.15384615384615385	7	2	7	1	0	0.8	4	5	15	0.07692307692307693	0.36363636363636365	0.4657913064173117	0.8505474962716516	0.8592878349885698	0.867178500397062	0.7913828778401681	0.6697391801945076	0.8477973200893307	0.8085653995162803	1.0	0.2857142857142857	0.0	None	None
595	0.002593410695939913	0.0013286030413361602	-0.0013284510406572163	0.9592146310901061	-1	0	0	0.3333333333333333	1	1.0	2	1.0	1.0	3	2	0	0	0	0.25	1	4	4	0.0	0	0.8919169128376472	0.5248217589618818	0.9056132379132814	0.6141873061878048	0.2897371158769374	0.6803997830274864	0.934271225544386	0.6082531775565095	0	0	0.0	-0.00013284510406572162	-0.00013284510406572162
740	0.015383556857598927	0.004650121036684706	0.001015495621962099	0.9736953309239681	-1	0	0	0.5	5	0.5384615384615384	7	0.26785714285714285	0.46153846153846156	10	6	4	0	0	0.875	8	7	15	0.0	0.3333333333333333	0.6349620842286727	0.8844938862148903	0.5532862262466506	0.9606120335955475	0.510276620162816	0.9286300900019057	0.8717815389142111	0.9307679125633564	0	0	0.0	0.001015495621962099	0.001015495621962099
877	0.015508853771472288	0.0035777373659255677	0.0009276159578569854	0.9743636311996896	-1	0	0	0.5	5	0.5384615384615384	7	0.26785714285714285	0.46153846153846156	10	6	4	0	0	0.875	8	7	15	0.0	0.3333333333333333	0.6349620842286727	0.8844938862148903	0.5532862262466506	0.9606120335955475	0.6323760035647897	0.9180357671820656	0.8514557243494236	0.9274784139161779	0	0	0.0	0.0009276159578569854	0.0009276159578569854
4784	0.01626244130700824	0.005630693608405049	0.004491852178398032	0.9749754345679222	-1	0	0	0.5	5	0.5384615384615384	7	0.26785714285714285	0.46153846153846156	9	6	5	0	0	0.875	7	8	15	0.0	0.18181818181818182	0.6812617806454913	0.888790089941625	0.5245556772004555	0.9649475010048985	0.5545924868622645	0.9319433761338833	0.8721456213708733	0.9352451523325076	0	0	0.0	0.004491852178398032	0.004491852178398032
4196	0.012311208389133318	0.0019483536056735338	0.0016117703111323154	0.9807296083711078	-1	0	0	0.6	6	0.38461538461538464	5	0.30612244897959184	0.38461538461538464	10	5	4	0	0	1.0	7	7	15	0.0	0.18181818181818182	0.6349620842286727	0.8844938862148903	0.5532862262466506	0.9606120335955475	0.4523508739754322	0.9376906460592049	0.8717815389142111	0.9338281314017627	0	0	0.0	0.0016117703111323154	0.0016117703111323154
4136	0.011345094379951692	0.004632901982684037	-0.004624004441306822	0.9782185062607437	-1	0.25	1	0.6	6	0.46153846153846156	6	0.42857142857142855	0.3076923076923077	9	4	5	0	0	0.7142857142857143	5	7	15	0.0	0.2	0.6812617806454913	0.8967941264546686	0.5820167752928457	0.9550550653797723	0.5545924868622645	0.9223412467014991	0.8488272806344329	0.9285310565320595	0	0	0.0	-0.0004624004441306822	-0.0004624004441306822
4085	0.012424277104653348	0.0016077937698579523	0.0015443768779631094	0.9810326158018772	-1	0	0	0.6	6	0.38461538461538464	5	0.30612244897959184	0.38461538461538464	10	5	4	0	0	1.0	7	7	15	0.0	0.18181818181818182	0.6349620842286727	0.8844938862148903	0.5532862262466506	0.9606120335955475	0.4523508739754322	0.9376906460592049	0.8717815389142111	0.9338281314017627	0	0	0.0	0.0015443768779631094	0.0015443768779631094
450	0.002812892796269209	0.0027417716987976886	-0.002740831603113183	0.9805817646383308	-1	0	0	1.0	2	0.0	0	0.75	0	2	0	0	1	0	1.0	2	2	3	0.5	0	0	0	0	0	0	0	0	0	0	0	0	-0.0002740831603113183	-0.0002740831603113183
1240	0.015153158870498097	0.004303379753950178	0.0009682507757964679	0.9739372410076083	-1	0	0	0.5	5	0.5384615384615384	7	0.26785714285714285	0.46153846153846156	10	6	4	0	0	0.875	8	7	15	0.0	0.3333333333333333	0.6349620842286727	0.8844938862148903	0.5532862262466506	0.9606120335955475	0.510276620162816	0.9286300900019057	0.8717815389142111	0.9307679125633564	0	0	0.0	0.0009682507757964679	0.0009682507757964679
498	0.012277489510780861	0.004374188796675498	-0.0040655580731955585	0.9759080809295652	-1	0.25	1	0.6	6	0.46153846153846156	6	0.5357142857142857	0.38461538461538464	10	5	4	0	0	0.5714285714285714	4	7	15	0.0	0.4	0.6349620842286727	0.8844938862148903	0.5532862262466506	0.9606120335955475	0.510276620162816	0.9286300900019057	0.8717815389142111	0.9307679125633564	0	0	0.0	-0.00040655580731955584	-0.00040655580731955584
1107	0.012038050075317032	0.005066427625829585	-0.005018369741295161	0.98036555526997	-1	0	0	0.5	5	0.5384615384615384	7	0.3409090909090909	0.5384615384615384	12	7	2	0	0	0.36363636363636365	11	4	15	0.0	0.3333333333333333	0.6349620842286727	0.8826384750224484	0.5532862262466506	0.9521697556947425	0.6323760035647897	0.9185846813195433	0.8518322514662854	0.9225377417251704	0	0	0.0	-0.0005018369741295161	-0.0005018369741295161
3778	0.012715484668613435	0.0021438966273636876	0.001986382674987117	0.9806351891796984	-1	0	0	0.6	6	0.38461538461538464	5	0.30612244897959184	0.38461538461538464	10	5	4	0	0	1.0	7	7	15	0.0	0.18181818181818182	0.6349620842286727	0.8844938862148903	0.5532862262466506	0.9606120335955475	0.4523508739754322	0.9376906460592049	0.8717815389142111	0.9338281314017627	0	0	0.0	0.001986382674987117	0.001986382674987117
4394	0.013318296437395046	0.0047863530576891114	-0.004482104742888022	0.9778664139002005	-1	0	0	0.4	4	0.6923076923076923	9	0.30612244897959184	0.5384615384615384	10	7	4	0	0	1.0	7	7	15	0.0	0.18181818181818182	0.6349620842286727	0.9118244029327297	0.5896089582859655	0.9464913217513741	0.5934842452135272	0.9353856460679908	0.8557168655851283	0.9325908505862962	0	0	0.0	-0.0004482104742888022	-0.0004482104742888022
4069	0.012217549793561386	0.001664120659584297	0.0012448922214109805	0.9804011742717316	-1	0	0	0.6	6	0.38461538461538464	5	0.30612244897959184	0.38461538461538464	10	5	4	0	0	1.0	7	7	15	0.0	0.18181818181818182	0.6349620842286727	0.8844938862148903	0.5532862262466506	0.9606120335955475	0.4523508739754322	0.9376906460592049	0.8717815389142111	0.9338281314017627	0	0	0.0	0.0012448922214109805	0.0012448922214109805
1478	0.010095016202660435	0.005856869453905941	-0.005805172531842768	0.9808074092602099	-1	0	0	0.5	5	0.5	6	0.2857142857142857	0.4166666666666667	9	5	4	1	0	1.0	7	7	14	0.125	0.36363636363636365	0.7091393872299647	0.9241135121487435	0.6875698979245953	0.9423413445687998	0.5475890360295204	0.947747139101217	0.7229606242297063	0.9388009716705443	1.0	0	0.0	-0.0005805172531842767	-0.0005805172531842767
2989	0.012345613779456737	0.0016834747481953214	0.0014597193606986144	0.980836471383623	-1	0	0	0.6	6	0.38461538461538464	5	0.30612244897959184	0.38461538461538464	10	5	4	0	0	1.0	7	7	15	0.0	0.18181818181818182	0.6349620842286727	0.8844938862148903	0.5532862262466506	0.9606120335955475	0.4523508739754322	0.9376906460592049	0.8717815389142111	0.9338281314017627	0	0	0.0	0.0014597193606986144	0.0014597193606986144
952	0.003218069135874765	0.0022329916627695347	-0.0022329793061067623	0.9857384751420202	-1	0	0	1.0	3	0.0	0	0.6666666666666666	0	3	0	0	1	0	0.6666666666666666	2	3	4	1.0	1.0	0	0	0	0	0	0	0	0	0	0	0	-0.00022329793061067623	-0.00022329793061067623
594	0.0025654349554127126	0.0013311065170559908	-0.0013310885409431362	0.9585195618001049	-1	0	0	0.3333333333333333	1	1.0	2	1.0	1.0	3	2	0	0	0	0.25	1	4	4	0.0	0	0.8919169128376472	0.5248217589618818	0.9056132379132814	0.6141873061878048	0.2897371158769374	0.6803997830274864	0.934271225544386	0.6082531775565095	0	0	0.0	-0.0001331088540943136	-0.0001331088540943136
1045	0.013367070708951274	0.002887910584692911	0.0009385544616078502	0.9742288128625046	-1	0	0	0.5	5	0.5384615384615384	7	0.26785714285714285	0.46153846153846156	10	6	4	0	0	0.875	8	7	15	0.0	0.3333333333333333	0.6349620842286727	0.8844938862148903	0.5532862262466506	0.9606120335955475	0.510276620162816	0.9286300900019057	0.8717815389142111	0.9307679125633564	0	0	0.0	0.0009385544616078502	0.0009385544616078502
3192	0.012432606641069516	0.0015948078330799843	0.0012353883014975223	0.9802439374964499	-1	0	0	0.6	6	0.38461538461538464	5	0.30612244897959184	0.38461538461538464	10	5	4	0	0	1.0	7	7	15	0.0	0.18181818181818182	0.6349620842286727	0.8844938862148903	0.5532862262466506	0.9606120335955475	0.510276620162816	0.9286300900019057	0.8717815389142111	0.9307679125633564	0	0	0.0	0.0012353883014975223	0.0012353883014975223
2366	0.012360979879391344	0.0016595501872394014	0.0013073789171943525	0.9803872801761572	-1	0	0	0.6	6	0.38461538461538464	5	0.30612244897959184	0.38461538461538464	10	5	4	0	0	1.0	7	7	15	0.0	0.18181818181818182	0.6349620842286727	0.8844938862148903	0.5532862262466506	0.9606120335955475	0.4523508739754322	0.9376906460592049	0.8717815389142111	0.9338281314017627	0	0	0.0	0.0013073789171943525	0.0013073789171943525
2173	0.014216087673060908	0.003915422036082606	0.0013744731120701914	0.9740468669777008	-1	0	0	0.5	5	0.5384615384615384	7	0.26785714285714285	0.46153846153846156	10	6	4	0	0	0.875	8	7	15	0.0	0.3333333333333333	0.6349620842286727	0.8844938862148903	0.5532862262466506	0.9614218674927525	0.510276620162816	0.9286300900019057	0.8717815389142111	0.9312308089928694	0	0	0.0	0.0013744731120701914	0.0013744731120701914
1698	0.015489616645825257	0.004370318647279746	0.001182845297108335	0.9741044922742892	-1	0	0	0.5	5	0.5384615384615384	7	0.26785714285714285	0.46153846153846156	10	6	4	0	0	0.875	8	7	15	0.0	0.3333333333333333	0.6349620842286727	0.8844938862148903	0.5532862262466506	0.9606120335955475	0.510276620162816	0.9286300900019057	0.8717815389142111	0.9307679125633564	0	0	0.0	0.001182845297108335	0.001182845297108335
3914	0.012112142323469686	0.0019236174075778947	0.0014995425598489749	0.9804279593182939	-1	0	0	0.6	6	0.38461538461538464	5	0.30612244897959184	0.38461538461538464	10	5	4	0	0	1.0	7	7	15	0.0	0.18181818181818182	0.6349620842286727	0.8844938862148903	0.5532862262466506	0.9606120335955475	0.4523508739754322	0.9376906460592049	0.8717815389142111	0.9338281314017627	0	0	0.0	0.0014995425598489749	0.0014995425598489749
550	0.006096017501447372	0.0036472811463056447	-0.0036041258012486717	0.9796900911002111	-1	0	0	0.6	3	0.6	3	0.4666666666666667	0.4	4	2	2	1	0	0.6	5	3	7	0.16666666666666666	0.6666666666666666	0.36529437971394607	0.7531294163263138	0.19243162503492656	0.7321112641022226	0.6902205640242081	0.9638294033659346	0.9023737834730023	0.8582868948677835	1.0	0.25	0.0	-0.00036041258012486715	-0.00036041258012486715
1447	0.015156231553798765	0.0034277502825966607	0.0006892360519082289	0.9743970632969768	-1	0	0	0.5	5	0.5384615384615384	7	0.26785714285714285	0.46153846153846156	10	6	4	0	0	0.875	8	7	15	0.0	0.3333333333333333	0.6349620842286727	0.8844938862148903	0.5532862262466506	0.9606120335955475	0.510276620162816	0.9286300900019057	0.8717815389142111	0.9307679125633564	0	0	0.0	0.0006892360519082289	0.0006892360519082289
460	0.0023768162975735035	0.002334034316595882	-0.0023327844297224313	0.9771710508491812	-1	0	0	0.3333333333333333	1	1.0	2	0.6666666666666666	0.5	2	1	1	1	0	0.6666666666666666	2	3	4	0.2	0	0.5368629800856769	0.982842720789339	0.7126606122715053	0.7741860019394876	0.21379552160146442	0.757304016418442	0.9431363813449722	0.8946703876879557	1.0	0	0.0	-0.00023327844297224313	-0.00023327844297224313
651	0.008567503831381476	0.003545262975787691	-0.0035205528743874346	0.9834904672613064	-1	0	0	0.25	1	1.0	3	0.625	0.6666666666666666	2	2	2	0	0	0.5	4	2	5	0.0	0	0.34816517344523656	0.5463237315795807	0.42114630483898774	0.9305089373854101	0.676077228915062	0.9376074845280207	0.8448154715653623	0.8617715524966948	0	0	0.0	-0.0003520552874387435	-0.0003520552874387435
2438	0.012512900563398092	0.0020055027883378665	0.0020013779916044244	0.9812402093552215	-1	0	0	0.6	6	0.38461538461538464	5	0.30612244897959184	0.38461538461538464	10	5	4	0	0	1.0	7	7	15	0.0	0.18181818181818182	0.6349620842286727	0.8844938862148903	0.5532862262466506	0.9606120335955475	0.510276620162816	0.9286300900019057	0.8717815389142111	0.9307679125633564	0	0	0.0	0.0020013779916044244	0.0020013779916044244
125	0.0018195491959457743	0.0017695502115971221	-0.0017685526678568252	0.9832413173323196	-1	0	0	1.0	1	0	0	1.0	0	1	0	0	1	0	0.5	2	1	2	0.3333333333333333	0	0	0	0	0	0	0	0	0	0	0	0	-0.00017685526678568253	-0.00017685526678568253
209	0.002431304038310039	0.002192261013393649	-0.0021921829837419564	0.9843597460798293	-1	0	0	0.6666666666666666	2	0.0	0	0.6666666666666666	0	1	0	2	0	0	0.6666666666666666	3	2	4	0.0	0	0	0	0	0	0	0	0	0	0	0	0	-0.00021921829837419563	-0.00021921829837419563
657	0.0027605408031517236	0.0016884437831432163	-0.0016884424774131906	0.9591418273282908	-1	0	0	0.3333333333333333	1	1.0	2	1.0	1.0	3	2	0	0	0	0.25	1	4	4	0.0	0	0.8919169128376472	0.5248217589618818	0.9056132379132814	0.6141873061878048	0.2897371158769374	0.6803997830274864	0.934271225544386	0.6082531775565095	0	0	0.0	-0.00016884424774131908	-0.00016884424774131908
4486	0.012169546156784061	0.0020668078634615977	0.0020630598980048392	0.982688432163304	-1	0	0	0.5	5	0.5384615384615384	7	0.26785714285714285	0.5384615384615384	10	7	4	0	0	0.875	8	7	15	0.0	0.36363636363636365	0.6349620842286727	0.8844938862148903	0.5532862262466506	0.9614218674927525	0.4523508739754322	0.9376906460592049	0.8717815389142111	0.9342720116355888	0	0	0.0	0.0020630598980048392	0.0020630598980048392
841	0.021884946519044532	0.002636562054890983	-0.0020566851642191534	0.9757119158210674	-1	0	0	0.14285714285714285	1	1.0	8	1.0	1.0	9	8	0	0	0	0.1	10	1	10	0.0	0	0.4349702026895487	0.9293789652985875	0.5783312826673176	0.8360348767596479	0.8215801350544737	0.9507688891468435	0.8609738680614466	0.9159833706303442	0	0	0.0	-0.00020566851642191535	-0.00020566851642191535
3349	0.009178657739334569	0.004695554357921138	-0.0046912188467693	0.9780686312666069	-1	0	0	0.6	6	0.38461538461538464	5	0.46875	0.38461538461538464	10	5	4	0	0	0.5	8	4	15	0.0	0.18181818181818182	0.6349620842286727	0.9118244029327297	0.5532862262466506	0.9478579282620314	0.5934842452135272	0.9210284362813118	0.8717815389142111	0.9285250894228239	0	0	0.0	-0.00046912188467693	-0.00046912188467693
2944	0.012469208810291784	0.0020546230893776145	0.001954398879208324	0.9808913062992833	-1	0	0	0.6	6	0.38461538461538464	5	0.30612244897959184	0.38461538461538464	10	5	4	0	0	1.0	7	7	15	0.0	0.18181818181818182	0.6349620842286727	0.8844938862148903	0.5532862262466506	0.9606120335955475	0.4523508739754322	0.9376906460592049	0.8717815389142111	0.9338281314017627	0	0	0.0	0.001954398879208324	0.001954398879208324
1582	0.015306613239349063	0.0044134915429402495	0.0010420049056835139	0.9739839767691182	-1	0	0	0.5	5	0.5384615384615384	7	0.26785714285714285	0.46153846153846156	10	6	4	0	0	0.875	8	7	15	0.0	0.3333333333333333	0.6349620842286727	0.8844938862148903	0.5532862262466506	0.9606120335955475	0.510276620162816	0.9286300900019057	0.8717815389142111	0.9307679125633564	0	0	0.0	0.0010420049056835139	0.0010420049056835139
2395	0.012321743521859498	0.0022199884550475105	0.0021548895757340825	0.9810422863417615	-1	0	0	0.6	6	0.38461538461538464	5	0.30612244897959184	0.38461538461538464	10	5	4	0	0	1.0	7	7	15	0.0	0.18181818181818182	0.6349620842286727	0.8844938862148903	0.5532862262466506	0.9606120335955475	0.4523508739754322	0.9376906460592049	0.8717815389142111	0.9338281314017627	0	0	0.0	0.0021548895757340825	0.0021548895757340825
923	0.015579635057679994	0.00339919283238405	0.0006471553468268084	0.9743132115857447	-1	0	0	0.5	5	0.5384615384615384	7	0.26785714285714285	0.46153846153846156	10	6	4	0	0	0.875	8	7	15	0.0	0.3333333333333333	0.6349620842286727	0.8844938862148903	0.5532862262466506	0.9606120335955475	0.510276620162816	0.9286300900019057	0.8717815389142111	0.9307679125633564	0	0	0.0	0.0006471553468268084	0.0006471553468268084
2320	0.01775139849639756	0.004752405903511436	-0.0018955949209943975	0.9716654879052428	-1	0.25	1	0.7	7	0.3076923076923077	4	0.35714285714285715	0.3076923076923077	10	4	4	0	0	0.8571428571428571	6	7	15	0.0	0.36363636363636365	0.6349620842286727	0.8844938862148903	0.5532862262466506	0.9606120335955475	0.510276620162816	0.9286300900019057	0.8717815389142111	0.9307679125633564	0	0	0.0	-0.00018955949209943976	-0.00018955949209943976
4350	0.012104619146175421	0.0023371717091777177	0.0023192313156723972	0.9828896610111036	-1	0	0	0.5	5	0.5384615384615384	7	0.26785714285714285	0.5384615384615384	10	7	4	0	0	0.875	8	7	15	0.0	0.36363636363636365	0.6349620842286727	0.8844938862148903	0.5532862262466506	0.9614218674927525	0.4523508739754322	0.9376906460592049	0.8717815389142111	0.9342720116355888	0	0	0.0	0.0023192313156723972	0.0023192313156723972
4695	0.016337652159222775	0.005400508120760358	0.0046286569905658655	0.9755760405184775	-1	0	0	0.5	5	0.5384615384615384	7	0.26785714285714285	0.46153846153846156	9	6	5	0	0	0.875	7	8	15	0.0	0.18181818181818182	0.6812617806454913	0.888790089941625	0.5245556772004555	0.9649475010048985	0.5545924868622645	0.942287189705882	0.8721456213708733	0.9387067326016114	0	0	0.0	0.0046286569905658655	0.0046286569905658655
4721	0.01636421429427599	0.005607199775510052	0.0048451811992870405	0.9758360100500623	-1	0	0	0.5	5	0.5384615384615384	7	0.26785714285714285	0.46153846153846156	9	6	5	0	0	0.875	7	8	15	0.0	0.18181818181818182	0.6812617806454913	0.888790089941625	0.5245556772004555	0.9649475010048985	0.5545924868622645	0.942287189705882	0.8721456213708733	0.9387067326016114	0	0	0.0	0.0048451811992870405	0.0048451811992870405
5006	0.016540435428732857	0.005494585565132121	0.0045499205830112285	0.9754032288667541	-1	0	0	0.5	5	0.5384615384615384	7	0.26785714285714285	0.46153846153846156	9	6	5	0	0	0.875	7	8	15	0.0	0.18181818181818182	0.6812617806454913	0.888790089941625	0.5245556772004555	0.9649475010048985	0.5545924868622645	0.9319433761338833	0.8721456213708733	0.9352451523325076	0	0	0.0	0.0045499205830112285	0.0045499205830112285
2414	0.012145486072372437	0.0015035369758926412	0.0014803567461573021	0.9808281120694545	-1	0	0	0.6	6	0.38461538461538464	5	0.30612244897959184	0.38461538461538464	10	5	4	0	0	1.0	7	7	15	0.0	0.18181818181818182	0.6349620842286727	0.8844938862148903	0.5532862262466506	0.9606120335955475	0.4946598065207322	0.9293721592959372	0.8717815389142111	0.9310091843074882	0	0	0.0	0.0014803567461573021	0.0014803567461573021
4575	0.016511557566993178	0.005626710230115451	0.004313951662788837	0.9747827447325841	-1	0	0	0.5	5	0.5384615384615384	7	0.26785714285714285	0.46153846153846156	9	6	5	0	0	0.875	7	8	15	0.0	0.18181818181818182	0.6812617806454913	0.888790089941625	0.5245556772004555	0.9649475010048985	0.5545924868622645	0.9319433761338833	0.8721456213708733	0.9352451523325076	0	0	0.0	0.004313951662788837	0.004313951662788837
391	0.001824890052346071	0.0017664111345251682	-0.0017663798374879464	0.986126308622475	-1	0	0	1.0	1	0	0	1.0	0	1	0	0	1	0	0.5	1	2	2	0.3333333333333333	0	0	0	0	0	0	0	0	0	0	0	0	-0.00017663798374879463	-0.00017663798374879463
4378	0.012803785000341954	0.005885784468419851	-0.00584368066176833	0.9702008778350415	-1	0	0	0.4	4	0.6923076923076923	9	0.26785714285714285	0.46153846153846156	9	6	5	1	0	0.875	7	8	15	0.09090909090909091	0.18181818181818182	0.5886623878118543	0.827647382890383	0.24820091176227216	0.9535412696474607	0.6323760035647897	0.9364267164659721	0.8844451337918116	0.9188517447690105	1.0	0.4444444444444444	0.0	-0.0005843680661768329	-0.0005843680661768329
1474	0.015359960386711153	0.00369809437822972	0.0010934669428122891	0.9742118169575343	-1	0	0	0.5	5	0.5384615384615384	7	0.26785714285714285	0.46153846153846156	10	6	4	0	0	0.875	8	7	15	0.0	0.3333333333333333	0.6349620842286727	0.8844938862148903	0.5532862262466506	0.9606120335955475	0.510276620162816	0.9286300900019057	0.8717815389142111	0.9307679125633564	0	0	0.0	0.0010934669428122891	0.0010934669428122891
3546	0.012957829713921598	0.0017475519590982162	0.0017472228194335714	0.9808712935373038	-1	0	0	0.6	6	0.38461538461538464	5	0.30612244897959184	0.38461538461538464	10	5	4	0	0	1.0	7	7	15	0.0	0.18181818181818182	0.6349620842286727	0.8844938862148903	0.5532862262466506	0.9606120335955475	0.510276620162816	0.9286300900019057	0.8717815389142111	0.9307679125633564	0	0	0.0	0.0017472228194335714	0.0017472228194335714
757	0.015115357425036845	0.004472658407650918	0.0006362364320253483	0.9735770713479506	-1	0	0	0.5	5	0.5384615384615384	7	0.26785714285714285	0.46153846153846156	10	6	4	0	0	0.875	8	7	15	0.0	0.3333333333333333	0.6349620842286727	0.8844938862148903	0.5532862262466506	0.9606120335955475	0.510276620162816	0.9286300900019057	0.8717815389142111	0.9307679125633564	0	0	0.0	0.0006362364320253483	0.0006362364320253483
4081	0.012573744825278526	0.0022675202995281135	0.0022114109195071003	0.9830232762702154	-1	0	0	0.5	5	0.5384615384615384	7	0.26785714285714285	0.5384615384615384	10	7	4	0	0	0.875	8	7	15	0.0	0.36363636363636365	0.6349620842286727	0.8844938862148903	0.5240942247515318	0.9612726524176719	0.510276620162816	0.9286300900019057	0.8717815389142111	0.9311450394038902	0	0	0.0	0.0022114109195071003	0.0022114109195071003
4457	0.016408636516334674	0.00566546213317312	0.004467331870150707	0.9749763934533126	-1	0	0	0.5	5	0.5384615384615384	7	0.26785714285714285	0.46153846153846156	9	6	5	0	0	0.875	7	8	15	0.0	0.18181818181818182	0.6812617806454913	0.888790089941625	0.5245556772004555	0.9649475010048985	0.5545924868622645	0.9319433761338833	0.8721456213708733	0.9352451523325076	0	0	0.0	0.004467331870150707	0.004467331870150707
3725	0.012432789630895261	0.0018584334405811	0.0014494425103190273	0.9803498100648075	-1	0	0	0.6	6	0.38461538461538464	5	0.30612244897959184	0.38461538461538464	10	5	4	0	0	1.0	7	7	15	0.0	0.18181818181818182	0.6349620842286727	0.8844938862148903	0.5532862262466506	0.9606120335955475	0.510276620162816	0.9286300900019057	0.8717815389142111	0.9307679125633564	0	0	0.0	0.0014494425103190273	0.0014494425103190273
2032	0.014623579090364722	0.00543971897267401	-0.005286176236867067	0.9771940423611692	-1	0	0	0.5	5	0.5384615384615384	7	0.3125	0.46153846153846156	10	6	4	0	0	0.75	8	6	15	0.0	0.3076923076923077	0.6349620842286727	0.8861388169034106	0.5345458988262077	0.9569094779427353	0.5934842452135272	0.9129798853075591	0.8605046139900587	0.9242089494047202	0	0	0.0	-0.0005286176236867067	-0.0005286176236867067
2136	0.007392866720836759	0.004508740186052211	-0.004507755235289516	0.9789046107558408	-1	0.3333333333333333	1	0.6666666666666666	6	0.36363636363636365	4	0.37142857142857144	0.2727272727272727	8	3	4	1	0	0.7142857142857143	7	5	13	0.14285714285714285	0.3333333333333333	0.5603825457168591	0.830709964160296	0.5297120414533552	0.936019044078058	0.4523508739754322	0.9297832415681251	0.8078916868522353	0.9076852744613234	1.0	0.25	0.0	-0.0004507755235289516	-0.0004507755235289516
1141	0.015400515629515298	0.004157176104063191	0.0005776411878822502	0.9735831752825269	-1	0	0	0.5	5	0.5384615384615384	7	0.26785714285714285	0.46153846153846156	10	6	4	0	0	0.875	8	7	15	0.0	0.3333333333333333	0.6349620842286727	0.8844938862148903	0.5532862262466506	0.9606120335955475	0.6323760035647897	0.9180357671820656	0.8514557243494236	0.9274784139161779	0	0	0.0	0.0005776411878822502	0.0005776411878822502
3308	0.011965542849140054	0.001011927140561237	0.0009000233553195509	0.9806204270943663	-1	0	0	0.6	6	0.38461538461538464	5	0.30612244897959184	0.38461538461538464	10	5	4	0	0	1.0	7	7	15	0.0	0.18181818181818182	0.6349620842286727	0.8844938862148903	0.5532862262466506	0.9606120335955475	0.4523508739754322	0.9376906460592049	0.8717815389142111	0.9338281314017627	0	0	0.0	0.0009000233553195509	0.0009000233553195509
1168	0.015756547012366173	0.004242873284572201	0.001162321506330277	0.9737918936254764	-1	0	0	0.5	5	0.5384615384615384	7	0.26785714285714285	0.46153846153846156	10	6	4	0	0	0.875	8	7	15	0.0	0.3333333333333333	0.6349620842286727	0.8844938862148903	0.5532862262466506	0.9606120335955475	0.510276620162816	0.9286300900019057	0.8717815389142111	0.9307679125633564	0	0	0.0	0.001162321506330277	0.001162321506330277
2455	0.017018608151883424	0.0026931916700076762	-0.0024684995569818286	0.9825189822365513	-1	0	0	0.5	5	0.46153846153846156	6	0.46875	0.38461538461538464	9	5	5	0	0	0.5	8	4	15	0.0	0	0.7091393872299647	0.871638118786901	0.5820167752928457	0.9415735187447372	0.38275312841265674	0.9416866549092697	0.8627519902271076	0.9236060336133234	0	0	0.0	-0.00024684995569818286	-0.00024684995569818286
3664	0.011185597952464483	0.005269434736388918	-0.004183799760842711	0.9762404164101018	-1	0	0	0.6	6	0.38461538461538464	5	0.30612244897959184	0.38461538461538464	10	5	4	0	0	1.0	7	7	15	0.0	0.18181818181818182	0.6689900942891391	0.9026316962133086	0.5532862262466506	0.9606120335955475	0.4523508739754322	0.9376906460592049	0.88819833468971	0.9376576669690897	0	0	0.0	-0.0004183799760842711	-0.0004183799760842711
2045	0.014232476583313109	0.004070197417741241	0.0014850410908072824	0.9737694555755508	-1	0	0	0.5	5	0.5384615384615384	7	0.26785714285714285	0.46153846153846156	10	6	4	0	0	0.875	8	7	15	0.0	0.3333333333333333	0.6349620842286727	0.8844938862148903	0.5532862262466506	0.9614218674927525	0.510276620162816	0.9286300900019057	0.8717815389142111	0.9312308089928694	0	0	0.0	0.0014850410908072824	0.0014850410908072824
899	0.018410350597823155	0.0029428894079983063	-0.0021094273300707625	0.9754422936651737	-1	0	0	0.16666666666666666	1	1.0	6	1.0	1.0	7	6	0	0	0	0.125	8	1	8	0.0	0	0.3202977242329502	0.8314949081562383	0.5783312826673176	0.853700277169382	0.6307966610802314	0.9516353492759132	0.8609738680614466	0.8921793743907032	0	0	0.0	-0.00021094273300707625	-0.00021094273300707625
2892	0.01049912957746123	0.0030732974717551293	-0.002356774043970586	0.981855908008494	-1	0.25	1	0.6	6	0.46153846153846156	6	0.35714285714285715	0.38461538461538464	9	5	5	0	0	0.8571428571428571	7	6	15	0.0	0.36363636363636365	0.5886623878118543	0.8950088890622396	0.18044786442587962	0.9687362570857162	0.3333491774111731	0.943971035599582	0.8739238394142714	0.9426887559873689	0	0	0.0	-0.00023567740439705862	-0.00023567740439705862
1265	0.01346697215501448	0.00252165939472749	0.0009476983252340314	0.9739133731974089	-1	0	0	0.5	5	0.5384615384615384	7	0.26785714285714285	0.46153846153846156	10	6	4	0	0	0.875	8	7	15	0.0	0.3333333333333333	0.6349620842286727	0.8844938862148903	0.5532862262466506	0.9606120335955475	0.510276620162816	0.9286300900019057	0.8717815389142111	0.9307679125633564	0	0	0.0	0.0009476983252340314	0.0009476983252340314
3222	0.012617385321666267	0.001825598448686073	0.0013035822165100778	0.9802186057319047	-1	0	0	0.6	6	0.38461538461538464	5	0.30612244897959184	0.38461538461538464	10	5	4	0	0	1.0	7	7	15	0.0	0.18181818181818182	0.6349620842286727	0.8844938862148903	0.5532862262466506	0.9606120335955475	0.4946598065207322	0.9293721592959372	0.8717815389142111	0.9310091843074882	0	0	0.0	0.0013035822165100778	0.0013035822165100778
1263	0.015529318990950614	0.004392369896764303	0.00034910833083287633	0.9738106982351792	-1	0	0	0.5	5	0.5384615384615384	7	0.26785714285714285	0.46153846153846156	10	6	4	0	0	0.875	8	7	15	0.0	0.3333333333333333	0.6349620842286727	0.8844938862148903	0.5532862262466506	0.9566666269374017	0.510276620162816	0.9286300900019057	0.8717131457060165	0.9285981777256002	0	0	0.0	0.00034910833083287633	0.00034910833083287633
1143	0.015256017820997893	0.0040870896755511995	0.0009788622670634482	0.9741248350317357	-1	0	0	0.5	5	0.5384615384615384	7	0.26785714285714285	0.46153846153846156	10	6	4	0	0	0.875	8	7	15	0.0	0.3333333333333333	0.6349620842286727	0.8844938862148903	0.5532862262466506	0.9606120335955475	0.510276620162816	0.9286300900019057	0.8717815389142111	0.9307679125633564	0	0	0.0	0.0009788622670634482	0.0009788622670634482
4977	0.016445709355806717	0.005587589076199786	0.00464879782575425	0.975407438151554	-1	0	0	0.5	5	0.5384615384615384	7	0.26785714285714285	0.46153846153846156	9	6	5	0	0	0.875	7	8	15	0.0	0.18181818181818182	0.6812617806454913	0.888790089941625	0.5245556772004555	0.9649475010048985	0.5545924868622645	0.9319433761338833	0.8721456213708733	0.9352451523325076	0	0	0.0	0.00464879782575425	0.00464879782575425
4380	0.012395912142606456	0.0019260262355217138	0.001925848885223927	0.9828254937389107	-1	0	0	0.5	5	0.5384615384615384	7	0.26785714285714285	0.5384615384615384	10	7	4	0	0	0.875	8	7	15	0.0	0.36363636363636365	0.6349620842286727	0.8844938862148903	0.5532862262466506	0.9614218674927525	0.510276620162816	0.9286300900019057	0.8717815389142111	0.9312308089928694	0	0	0.0	0.001925848885223927	0.001925848885223927
2620	0.011962826745790476	0.001717158791827073	0.0013187518896326813	0.9803496403228845	-1	0	0	0.6	6	0.38461538461538464	5	0.30612244897959184	0.38461538461538464	10	5	4	0	0	1.0	7	7	15	0.0	0.18181818181818182	0.6349620842286727	0.8844938862148903	0.5532862262466506	0.9606120335955475	0.4523508739754322	0.9376906460592049	0.8717815389142111	0.9338281314017627	0	0	0.0	0.0013187518896326813	0.0013187518896326813
4517	0.01156399199342545	0.005406755750999393	-0.005273143737807999	0.9625201360344336	-1	0	0	0.375	3	0.6666666666666666	6	0.34375	0.5555555555555556	7	5	3	0	0	0.5	8	4	11	0.0	0	0.7091393872299647	0.9089203174372734	0.24820091176227216	0.9656275560845725	0.3333491774111731	0.9371573907890062	0.9052881669444767	0.9415536008954467	0	0	0.0	-0.0005273143737807999	-0.0005273143737807999
3048	0.014047822743508796	0.005401689966297265	-0.004921101880830378	0.9640485327029122	-1	0	0	0.6	6	0.38461538461538464	5	0.30612244897959184	0.38461538461538464	10	5	4	1	0	1.0	7	7	15	0.14285714285714285	0.2222222222222222	0.6489008875209095	0.8549540208492653	0.3525017708131676	0.969661538383397	0.5244664030133369	0.9602639394589206	0.8844451337918116	0.9430972426776439	1.0	0.4	0.0	-0.0004921101880830378	-0.0004921101880830378
466	0.0025905328476852805	0.0020504000409627882	-0.001916492104657994	0.9726014376282883	-1	0	0	0.5	1	1.0	1	1.0	1.0	2	1	0	0	0	0.3333333333333333	3	1	3	0.0	0	0.8975689391493964	0.5141263053921096	0.9056132379132814	0.5	0.36823710758136363	0.6867567087983034	0.9251547279129321	0.5696704503652535	0	0	0.0	-0.0001916492104657994	-0.0001916492104657994
341	0.003461198957805565	0.003005553077350615	-0.002994379438746522	0.9742225038956884	-1	0	0	0.3333333333333333	1	1.0	2	0.6666666666666666	0.5	2	1	1	2	0	0.6666666666666666	3	2	4	0.4	0	0.8843749010887789	0.6053966612638303	0.6805876883560769	0.8763807387749553	0.23130528181195978	0.5	0.9445612588759029	0.6890180000290702	0.75	1.0	0.05819303448307278	-0.0002994379438746522	-0.0002994379438746522
3438	0.012668401585290695	0.0016113679912277824	0.0012823969957174108	0.9805267894651667	-1	0	0	0.6	6	0.38461538461538464	5	0.30612244897959184	0.38461538461538464	10	5	4	0	0	1.0	7	7	15	0.0	0.18181818181818182	0.6349620842286727	0.8844938862148903	0.5532862262466506	0.9606120335955475	0.4523508739754322	0.9376906460592049	0.8717815389142111	0.9338281314017627	0	0	0.0	0.0012823969957174108	0.0012823969957174108
3408	0.012348884762452895	0.0019080860525429698	0.001448588926530026	0.9803695623989389	-1	0	0	0.6	6	0.38461538461538464	5	0.30612244897959184	0.38461538461538464	10	5	4	0	0	1.0	7	7	15	0.0	0.18181818181818182	0.6349620842286727	0.8844938862148903	0.5532862262466506	0.9606120335955475	0.5024642710263498	0.9289744559303077	0.8717815389142111	0.9308796849203407	0	0	0.0	0.001448588926530026	0.001448588926530026
3443	0.01207766261873349	0.0015106359369323427	0.001157328439827199	0.9803854389850553	-1	0	0	0.6	6	0.38461538461538464	5	0.30612244897959184	0.38461538461538464	10	5	4	0	0	1.0	7	7	15	0.0	0.18181818181818182	0.6349620842286727	0.8844938862148903	0.5532862262466506	0.9606120335955475	0.4523508739754322	0.9376906460592049	0.8717815389142111	0.9338281314017627	0	0	0.0	0.001157328439827199	0.001157328439827199
1856	0.012566908848234738	0.0015451670781935268	0.0014521466831743767	0.9805877497027841	-1	0	0	0.6	6	0.38461538461538464	5	0.30612244897959184	0.38461538461538464	10	5	4	0	0	1.0	7	7	15	0.0	0.18181818181818182	0.6349620842286727	0.8844938862148903	0.5532862262466506	0.9606120335955475	0.510276620162816	0.9286300900019057	0.8717815389142111	0.9307679125633564	0	0	0.0	0.0014521466831743767	0.0014521466831743767
1978	0.012784054202300317	0.0065768324194016015	-0.006374798826510149	0.977411265017493	-1	0.25	1	0.4	4	0.7692307692307693	10	0.5	0.5384615384615384	10	7	4	0	0	0.8333333333333334	6	5	15	0.0	0.36363636363636365	0.6812617806454913	0.8750359808679898	0.6583675214020159	0.9676976526261565	0.5518804326881716	0.9326869173540561	0.8078916868522353	0.9345173297667279	0	0	0.0	-0.0006374798826510148	-0.0006374798826510148
541	0.0027006037178076026	0.002575270587871943	-0.0025752619772667494	0.9850327959552245	-1	1.0	1	1.0	5	0.0	0	0.5833333333333334	0	4	0	2	0	0	0.75	3	4	7	0.0	0.6666666666666666	0	0	0	0	0	0	0	0	0	0	0	-0.00025752619772667493	-0.00025752619772667493
2504	0.012270121701285138	0.0018004310293980624	0.00113344539072056	0.9802545565995563	-1	0	0	0.6	6	0.38461538461538464	5	0.30612244897959184	0.38461538461538464	10	5	4	0	0	1.0	7	7	15	0.0	0.18181818181818182	0.6349620842286727	0.8844938862148903	0.5532862262466506	0.9606120335955475	0.4523508739754322	0.9376906460592049	0.8717815389142111	0.9338281314017627	0	0	0.0	0.00113344539072056	0.00113344539072056
2233	0.012364320818128063	0.0018538732169264241	0.001444276361148019	0.9804407876332096	-1	0	0	0.6	6	0.38461538461538464	5	0.30612244897959184	0.38461538461538464	10	5	4	0	0	1.0	7	7	15	0.0	0.18181818181818182	0.6349620842286727	0.8844938862148903	0.5532862262466506	0.9606120335955475	0.4523508739754322	0.9376906460592049	0.8717815389142111	0.9338281314017627	0	0	0.0	0.001444276361148019	0.001444276361148019
3116	0.012604032915530068	0.0018933227003116347	0.001884133801046036	0.9808320419859091	-1	0	0	0.6	6	0.38461538461538464	5	0.30612244897959184	0.38461538461538464	10	5	4	0	0	1.0	7	7	15	0.0	0.18181818181818182	0.6349620842286727	0.8844938862148903	0.5532862262466506	0.9606120335955475	0.510276620162816	0.9286300900019057	0.8717815389142111	0.9307679125633564	0	0	0.0	0.001884133801046036	0.001884133801046036
598	0.0026655651147096102	0.0014472393026744457	-0.0014471408030910385	0.9605400612993137	-1	0	0	0.3333333333333333	1	1.0	2	1.0	1.0	3	2	0	0	0	0.25	1	4	4	0.0	0	0.8919169128376472	0.5248217589618818	0.9056132379132814	0.6141873061878048	0.2897371158769374	0.6803997830274864	0.934271225544386	0.6082531775565095	0	0	0.0	-0.00014471408030910385	-0.00014471408030910385
1859	0.013320964394673682	0.00194452346868469	0.0012143248394711678	0.9746431432178574	-1	0	0	0.5	5	0.5384615384615384	7	0.26785714285714285	0.46153846153846156	10	6	4	0	0	0.875	8	7	15	0.0	0.3333333333333333	0.6349620842286727	0.8844938862148903	0.5532862262466506	0.9606120335955475	0.4946598065207322	0.9293721592959372	0.8717815389142111	0.9310091843074882	0	0	0.0	0.0012143248394711678	0.0012143248394711678
3139	0.0052906178259772155	0.004644238780811221	-0.004623659092740731	0.9800554419823332	-1	0.3333333333333333	1	0.7777777777777778	7	0.18181818181818182	2	0.43333333333333335	0.18181818181818182	9	2	3	0	0	0.8333333333333334	6	5	13	0.0	0.2857142857142857	0.5260025658869991	0.8804172088210767	0.21915269276377466	0.9411645562042618	0.3501092610886001	0.7857792722032771	0.8721456213708733	0.883171239368849	0	0	0.0	-0.00046236590927407315	-0.00046236590927407315
4959	0.016599027433304415	0.004867818489860068	0.004369307706028509	0.9753676597068426	-1	0	0	0.5	5	0.5384615384615384	7	0.26785714285714285	0.46153846153846156	9	6	5	0	0	0.875	7	8	15	0.0	0.18181818181818182	0.6812617806454913	0.888790089941625	0.5245556772004555	0.9649475010048985	0.5545924868622645	0.942287189705882	0.8721456213708733	0.9387067326016114	0	0	0.0	0.004369307706028509	0.004369307706028509
1441	0.015137239895002172	0.004480927285485023	0.0007666423910287429	0.9737460928136921	-1	0	0	0.5	5	0.5384615384615384	7	0.26785714285714285	0.46153846153846156	10	6	4	0	0	0.875	8	7	15	0.0	0.3333333333333333	0.6349620842286727	0.8844938862148903	0.5532862262466506	0.9606120335955475	0.4946598065207322	0.9293721592959372	0.8717815389142111	0.9310091843074882	0	0	0.0	0.0007666423910287429	0.0007666423910287429
2330	0.012436791409562107	0.0018188852483386642	0.0013416997252811895	0.9803763391581788	-1	0	0	0.6	6	0.38461538461538464	5	0.30612244897959184	0.38461538461538464	10	5	4	0	0	1.0	7	7	15	0.0	0.18181818181818182	0.6349620842286727	0.8844938862148903	0.5532862262466506	0.9606120335955475	0.510276620162816	0.9286300900019057	0.8717815389142111	0.9307679125633564	0	0	0.0	0.0013416997252811895	0.0013416997252811895
2613	0.01244542395539777	0.001720392184989009	0.0012220969852921387	0.980149056200049	-1	0	0	0.6	6	0.38461538461538464	5	0.30612244897959184	0.38461538461538464	10	5	4	0	0	1.0	7	7	15	0.0	0.18181818181818182	0.6349620842286727	0.8844938862148903	0.5532862262466506	0.9606120335955475	0.4523508739754322	0.9376906460592049	0.8717815389142111	0.9338281314017627	0	0	0.0	0.0012220969852921387	0.0012220969852921387
939	0.010569720715165716	0.00612836736172174	-0.0061208354047986805	0.9727864685383207	-1	0.25	1	0.8	8	0.07692307692307693	1	0.625	0.07692307692307693	5	1	9	1	0	0.375	8	3	15	0.05555555555555555	0.15384615384615385	0.8054103438230061	0.9577290694785425	0.10766609896861397	0.9864383840457406	0.5078699048374797	0.6446013402678059	0.874379293403461	0.9350857787175764	1.0	0.4	0.0	-0.000612083540479868	-0.000612083540479868
1688	0.01331930825399685	0.0027766730531157933	0.0010364462021454789	0.9741632109876589	-1	0	0	0.5	5	0.5384615384615384	7	0.26785714285714285	0.46153846153846156	10	6	4	0	0	0.875	8	7	15	0.0	0.3333333333333333	0.6349620842286727	0.8844938862148903	0.5532862262466506	0.9606120335955475	0.510276620162816	0.9286300900019057	0.8717815389142111	0.9307679125633564	0	0	0.0	0.0010364462021454789	0.0010364462021454789
2595	0.00910913688940637	0.004677958061786828	-0.004676688546082926	0.9784118544938407	-1	0	0	0.6	6	0.38461538461538464	5	0.46875	0.38461538461538464	10	5	4	0	0	0.5	8	4	15	0.0	0.18181818181818182	0.6349620842286727	0.9118244029327297	0.5532862262466506	0.9478579282620314	0.5934842452135272	0.9210284362813118	0.8717815389142111	0.9285250894228239	0	0	0.0	-0.00046766885460829263	-0.00046766885460829263
1450	0.015647549772865497	0.004357295296691805	0.0009488698189407672	0.9739121566922734	-1	0	0	0.5	5	0.5384615384615384	7	0.26785714285714285	0.46153846153846156	10	6	4	0	0	0.875	8	7	15	0.0	0.3333333333333333	0.6349620842286727	0.8844938862148903	0.5532862262466506	0.9606120335955475	0.510276620162816	0.9286300900019057	0.8717815389142111	0.9307679125633564	0	0	0.0	0.0009488698189407672	0.0009488698189407672
3717	0.012229297638360552	0.0018455918226963043	0.0014085533920874806	0.9804634545462393	-1	0	0	0.6	6	0.38461538461538464	5	0.30612244897959184	0.38461538461538464	10	5	4	0	0	1.0	7	7	15	0.0	0.18181818181818182	0.6349620842286727	0.8844938862148903	0.5532862262466506	0.9606120335955475	0.4523508739754322	0.9376906460592049	0.8717815389142111	0.9338281314017627	0	0	0.0	0.0014085533920874806	0.0014085533920874806
1799	0.014170579635103972	0.0033481189549696504	0.0015788630721587538	0.9744900621180673	-1	0	0	0.5	5	0.5384615384615384	7	0.26785714285714285	0.46153846153846156	10	6	4	0	0	0.875	8	7	15	0.0	0.3333333333333333	0.6349620842286727	0.8844938862148903	0.5532862262466506	0.9614218674927525	0.510276620162816	0.9286300900019057	0.8717815389142111	0.9312308089928694	0	0	0.0	0.0015788630721587538	0.0015788630721587538
4302	0.012087030180183572	0.00223101368201738	0.0022226784223582344	0.9827488235998868	-1	0	0	0.5	5	0.5384615384615384	7	0.26785714285714285	0.5384615384615384	10	7	4	0	0	0.875	8	7	15	0.0	0.36363636363636365	0.6349620842286727	0.8844938862148903	0.5532862262466506	0.9614218674927525	0.4523508739754322	0.9376906460592049	0.8717815389142111	0.9342720116355888	0	0	0.0	0.0022226784223582344	0.0022226784223582344
1373	0.011809489487700496	0.0027117446376311435	0.0009700946040503791	0.9744727038944024	-1	0	0	0.5	5	0.5384615384615384	7	0.26785714285714285	0.46153846153846156	10	6	4	0	0	0.875	8	7	15	0.0	0.3333333333333333	0.7415002803545464	0.9051237186503991	0.6626361923766254	0.9709086813235598	0.4946598065207322	0.9543653652090569	0.8951865725187181	0.9495284993043288	0	0	0.0	0.0009700946040503791	0.0009700946040503791
2520	0.012659912627972881	0.0011036551724987647	0.0007953144313069973	0.9803394376210589	-1	0	0	0.6	6	0.38461538461538464	5	0.30612244897959184	0.38461538461538464	10	5	4	0	0	1.0	7	7	15	0.0	0.18181818181818182	0.6349620842286727	0.8844938862148903	0.5532862262466506	0.9606120335955475	0.5024642710263498	0.9289744559303077	0.8717815389142111	0.9308796849203407	0	0	0.0	0.0007953144313069973	0.0007953144313069973
2864	0.012102112428049603	0.00558424901603424	-0.00556851465166634	0.9800234804011194	-1	0	0	0.5	5	0.5384615384615384	7	0.26785714285714285	0.46153846153846156	11	6	3	0	0	0.875	8	7	15	0.0	0.3333333333333333	0.5886623878118543	0.8654933168752413	0.5245556772004555	0.9602899662922232	0.5491683785140787	0.9252138800614318	0.8721456213708733	0.9255942859709437	0	0	0.0	-0.000556851465166634	-0.000556851465166634
4087	0.012477828228556647	0.002013687834270956	0.0019404879149606219	0.9808141862242669	-1	0	0	0.6	6	0.38461538461538464	5	0.30612244897959184	0.38461538461538464	10	5	4	0	0	1.0	7	7	15	0.0	0.18181818181818182	0.6349620842286727	0.8844938862148903	0.5532862262466506	0.9606120335955475	0.4523508739754322	0.9376906460592049	0.8717815389142111	0.9338281314017627	0	0	0.0	0.0019404879149606219	0.0019404879149606219
3368	0.011553668526472858	0.005293384829549313	-0.005289335911238958	0.9776493829723717	-1	0.25	1	0.6	6	0.46153846153846156	6	0.42857142857142855	0.3076923076923077	9	4	5	0	0	0.7142857142857143	5	7	15	0.0	0.2	0.6812617806454913	0.8967941264546686	0.5820167752928457	0.9550550653797723	0.5545924868622645	0.9340512638342771	0.8714165725391063	0.9323290212605304	0	0	0.0	-0.0005289335911238958	-0.0005289335911238958
2815	0.012083695144607219	0.001541208912809911	0.0013519816066920448	0.9804651113387394	-1	0	0	0.6	6	0.38461538461538464	5	0.30612244897959184	0.38461538461538464	10	5	4	0	0	1.0	7	7	15	0.0	0.18181818181818182	0.6349620842286727	0.8844938862148903	0.5532862262466506	0.9606120335955475	0.4946598065207322	0.9293721592959372	0.8717815389142111	0.9310091843074882	0	0	0.0	0.0013519816066920448	0.0013519816066920448
1523	0.012962747875666569	0.0028634853068493253	0.0007301658618401224	0.9739563902172911	-1	0	0	0.5	5	0.5384615384615384	7	0.26785714285714285	0.46153846153846156	10	6	4	0	0	0.875	8	7	15	0.0	0.3333333333333333	0.6349620842286727	0.8844938862148903	0.5532862262466506	0.9606120335955475	0.510276620162816	0.9286300900019057	0.8717815389142111	0.9307679125633564	0	0	0.0	0.0007301658618401224	0.0007301658618401224
2568	0.00864140174247248	0.0043464089405742335	-0.004296307505048828	0.978902313254693	-1	0.3333333333333333	1	0.625	5	0.5	5	0.34285714285714286	0.3	6	3	5	1	0	0.7142857142857143	7	5	12	0.09090909090909091	0.4	0.5886623878118543	0.8683381662419144	0.22624432949713932	0.9405295080001195	0.5244664030133369	0.9411049413833712	0.8386973081968966	0.9222177585231262	1.0	0.5	0.0	-0.0004296307505048828	-0.0004296307505048828
3040	0.010694589866454104	0.00503031750369381	-0.0050136184737885805	0.9815977945055183	-1	0	0	0.5	5	0.5384615384615384	7	0.375	0.5384615384615384	12	7	2	0	0	0.4	10	4	15	0.0	0.18181818181818182	0.5886623878118543	0.8651066453573185	0.3525017708131676	0.9592027854559892	0.5518804326881716	0.9186389979802247	0.8717815389142111	0.9227243312420846	0	0	0.0	-0.000501361847378858	-0.000501361847378858
2551	0.01247796777334776	0.0014837865473498618	0.0014132128497879152	0.9805764403630514	-1	0	0	0.6	6	0.38461538461538464	5	0.30612244897959184	0.38461538461538464	10	5	4	0	0	1.0	7	7	15	0.0	0.18181818181818182	0.6349620842286727	0.8844938862148903	0.5532862262466506	0.9606120335955475	0.510276620162816	0.9286300900019057	0.8717815389142111	0.9307679125633564	0	0	0.0	0.0014132128497879152	0.0014132128497879152
4686	0.01622431171355635	0.005203949663529038	0.004079768692269542	0.9746954252833334	-1	0	0	0.5	5	0.5384615384615384	7	0.26785714285714285	0.46153846153846156	9	6	5	0	0	0.875	7	8	15	0.0	0.18181818181818182	0.6812617806454913	0.888790089941625	0.5245556772004555	0.9649475010048985	0.5545924868622645	0.9319433761338833	0.8721456213708733	0.9352451523325076	0	0	0.0	0.004079768692269542	0.004079768692269542
40	0.0036081908954471113	0.002985703549478493	-0.002983166295743983	0.9822351526868136	-1	0	0	0.6	3	0.4	2	0.4666666666666667	0.4	5	2	1	3	0	0.6	3	5	7	1.0	0.3333333333333333	0.4519292766743142	0.8089598847519291	0.7249772892726558	0.934980371561959	0.26436468943307717	0.9628056062573201	0.9459289409675635	0.9208728005169023	0.4	0	0.0	-0.0002983166295743983	-0.0002983166295743983
3695	0.012376405160593944	0.0012181550469677418	0.0007329458374013953	0.980341063699706	-1	0	0	0.6	6	0.38461538461538464	5	0.30612244897959184	0.38461538461538464	10	5	4	0	0	1.0	7	7	15	0.0	0.18181818181818182	0.6349620842286727	0.8844938862148903	0.5532862262466506	0.9606120335955475	0.4523508739754322	0.9376906460592049	0.8717815389142111	0.9338281314017627	0	0	0.0	0.0007329458374013953	0.0007329458374013953
4250	0.01232332296794368	0.0021296930376658056	0.002122270765752768	0.9830076328580178	-1	0	0	0.5	5	0.5384615384615384	7	0.26785714285714285	0.5384615384615384	10	7	4	0	0	0.875	8	7	15	0.0	0.36363636363636365	0.6349620842286727	0.8844938862148903	0.5532862262466506	0.9614218674927525	0.510276620162816	0.9286300900019057	0.8717815389142111	0.9312308089928694	0	0	0.0	0.002122270765752768	0.002122270765752768
2023	0.012240500738853837	0.001393182281871297	0.0012117995783901695	0.9805849060127668	-1	0	0	0.6	6	0.38461538461538464	5	0.30612244897959184	0.38461538461538464	10	5	4	0	0	1.0	7	7	15	0.0	0.18181818181818182	0.6349620842286727	0.8844938862148903	0.5532862262466506	0.9606120335955475	0.510276620162816	0.9286300900019057	0.8717815389142111	0.9307679125633564	0	0	0.0	0.0012117995783901695	0.0012117995783901695
4091	0.012430059073819052	0.0014514648694799641	0.0012314724897165422	0.9803689379965913	-1	0	0	0.6	6	0.38461538461538464	5	0.30612244897959184	0.38461538461538464	10	5	4	0	0	1.0	7	7	15	0.0	0.18181818181818182	0.6349620842286727	0.8844938862148903	0.5532862262466506	0.9606120335955475	0.4523508739754322	0.9376906460592049	0.8717815389142111	0.9338281314017627	0	0	0.0	0.0012314724897165422	0.0012314724897165422
440	0.0028375947251219435	0.0011272020580008078	-0.0011271930239618254	0.9590094104763086	-1	0	0	0.3333333333333333	1	1.0	2	1.0	1.0	3	2	0	0	0	0.25	1	4	4	0.0	0	0.8919169128376472	0.5248217589618818	0.9056132379132814	0.6141873061878048	0.4467370992857898	0.5987265022859053	0.8963718499694181	0.5796880099299857	0	0	0.0	-0.00011271930239618255	-0.00011271930239618255
792	0.015659085831531167	0.001204071672001357	-0.0010128267327781518	0.9690949775861388	-1	0	0	0.3333333333333333	2	0.8571428571428571	6	0.5625	0.7142857142857143	7	5	1	0	0	0.25	2	8	9	0.0	0	0.7403172438924945	0.887056331463913	0.9847119872722392	0.9488430179186258	0.557496628056066	0.9105098075125323	0.8524655475613395	0.9193647051582681	0	0	0.0	-0.00010128267327781518	-0.00010128267327781518
4581	0.01878177999668525	0.0031791770118579955	-0.0026210031690912837	0.974550651951798	-1	0	0	0.5	5	0.5384615384615384	7	0.3125	0.38461538461538464	7	5	7	0	0	0.75	6	8	15	0.0	0.18181818181818182	0.6812617806454913	0.8949647527920908	0.5820167752928457	0.9711259733934151	0.5545924868622645	0.9336138370900414	0.7978035973448921	0.9408769842477722	0	0	0.0	-0.00026210031690912836	-0.00026210031690912836
4013	0.012192660479319658	0.002235411151309734	0.0022042202303975953	0.9827579434491165	-1	0	0	0.5	5	0.5384615384615384	7	0.26785714285714285	0.5384615384615384	10	7	4	0	0	0.875	8	7	15	0.0	0.36363636363636365	0.6349620842286727	0.8844938862148903	0.5532862262466506	0.9614218674927525	0.510276620162816	0.9286300900019057	0.8717815389142111	0.9312308089928694	0	0	0.0	0.0022042202303975953	0.0022042202303975953
3559	0.01807770267999239	0.007798250810253379	-0.006993032090964186	0.960464938284152	-1	0	0	0.5	5	0.46153846153846156	6	0.26785714285714285	0.38461538461538464	10	5	4	2	0	0.875	7	8	15	0.2857142857142857	0	0.6066822421336775	0.8336307902824375	0.18044786442587962	0.9669110477235875	0.6323760035647897	0.9580449398490898	0.8844451337918116	0.9373168048416534	0.55	0.5	0.0	-0.0006993032090964186	-0.0006993032090964186
1638	0.01306835640800676	0.0030412541920462307	0.0008977496642212768	0.9736934162695843	-1	0	0	0.5	5	0.5384615384615384	7	0.26785714285714285	0.46153846153846156	10	6	4	0	0	0.875	8	7	15	0.0	0.3333333333333333	0.6349620842286727	0.8844938862148903	0.5532862262466506	0.9606120335955475	0.4946598065207322	0.9293721592959372	0.8717815389142111	0.9310091843074882	0	0	0.0	0.0008977496642212768	0.0008977496642212768
2976	0.011311957565739647	0.0014814434962355863	0.0014149412206414336	0.982415032028225	-1	0.25	1	0.6	6	0.46153846153846156	6	0.35714285714285715	0.46153846153846156	10	6	4	0	0	0.8571428571428571	7	6	15	0.0	0.3333333333333333	0.6349620842286727	0.8844938862148903	0.5532862262466506	0.9606120335955475	0.510276620162816	0.9286300900019057	0.8717815389142111	0.9307679125633564	0	0	0.0	0.0014149412206414336	0.0014149412206414336
1851	0.015511177041294316	0.003730008258341769	0.00020173392874784954	0.9740187216063357	-1	0	0	0.5	5	0.5384615384615384	7	0.26785714285714285	0.46153846153846156	10	6	4	0	0	0.875	8	7	15	0.0	0.3333333333333333	0.6349620842286727	0.8844938862148903	0.5532862262466506	0.9606120335955475	0.510276620162816	0.9286300900019057	0.8717815389142111	0.9307679125633564	0	0	0.0	0.00020173392874784954	0.00020173392874784954
4454	0.015243203215375431	0.004362900705518994	0.003390946258166939	0.9730710354316807	-1	0	0	0.4	4	0.6923076923076923	9	0.26785714285714285	0.46153846153846156	8	6	6	0	0	0.875	7	8	15	0.0	0.18181818181818182	0.6349620842286727	0.8812788038704396	0.41510884352755895	0.9711389758262102	0.5934842452135272	0.9238455127217104	0.8460458837150874	0.9353612169717963	0	0	0.0	0.003390946258166939	0.003390946258166939
66	0.0032885708386593874	0.0032431156705259624	-0.0032430883500272484	0.9866073433618272	-1	1.0	2	1.0	6	0.14285714285714285	1	0.5625	0	2	0	6	0	0	1.0	4	4	9	0.0	0.8	0	0	0	0	0	0	0	0	0	0	0	-0.0003243088350027248	-0.0003243088350027248
3069	0.015052153679535296	0.005903696089922008	-0.005271058584607198	0.9733729500804071	-1	0	0	0.6	6	0.38461538461538464	5	0.3125	0.3076923076923077	10	4	4	0	0	0.75	6	8	15	0.0	0.18181818181818182	0.6349620842286727	0.8467315480280876	0.5532862262466506	0.9572952434296893	0.5518804326881716	0.9267677900611542	0.8717815389142111	0.920733422963435	0	0	0.0	-0.0005271058584607198	-0.0005271058584607198
4909	0.011079742335836704	0.002761045665006837	-0.0027401727316487753	0.9646369833703222	-1	0.25	1	0.4	4	0.7692307692307693	10	0.6	0.46153846153846156	9	6	5	0	0	1.0	5	5	15	0.0	0.36363636363636365	0.6812617806454913	0.8817027105450104	0.5820167752928457	0.9717352044947138	0.6323760035647897	0.9468201111541895	0.7978035973448921	0.9431343028803897	0	0	0.0	-0.00027401727316487753	-0.00027401727316487753
3875	0.009217188499547386	0.005175509426030317	-0.005092925038027788	0.9815079191434591	-1	0.25	1	0.5	5	0.6153846153846154	8	0.42857142857142855	0.38461538461538464	10	5	4	1	0	0.7142857142857143	5	7	15	0.14285714285714285	0.2	0.5886623878118543	0.8897108667061376	0.5033795310397926	0.9716483612696493	0.6323760035647897	0.9494195083713474	0.8110758274332119	0.9453941902510947	1.0	0.5	0.0	-0.0005092925038027788	-0.0005092925038027788
1938	0.015123347385006054	0.00310542848384185	0.0005814823515190349	0.9742084430541552	-1	0	0	0.5	5	0.5384615384615384	7	0.26785714285714285	0.46153846153846156	10	6	4	0	0	0.875	8	7	15	0.0	0.3333333333333333	0.6349620842286727	0.8844938862148903	0.5532862262466506	0.9606120335955475	0.510276620162816	0.9286300900019057	0.8717815389142111	0.9307679125633564	0	0	0.0	0.0005814823515190349	0.0005814823515190349
3779	0.012258746169323492	0.0018305950748957384	0.0013535162408736545	0.980322700247331	-1	0	0	0.6	6	0.38461538461538464	5	0.30612244897959184	0.38461538461538464	10	5	4	0	0	1.0	7	7	15	0.0	0.18181818181818182	0.6349620842286727	0.8844938862148903	0.5532862262466506	0.9606120335955475	0.4523508739754322	0.9376906460592049	0.8717815389142111	0.9338281314017627	0	0	0.0	0.0013535162408736545	0.0013535162408736545
1595	0.013489531506182026	0.0023069754772851135	0.0009687749076241587	0.9744651176723856	-1	0	0	0.5	5	0.5384615384615384	7	0.26785714285714285	0.46153846153846156	10	6	4	0	0	0.875	8	7	15	0.0	0.3333333333333333	0.6349620842286727	0.8844938862148903	0.5532862262466506	0.9606120335955475	0.510276620162816	0.9286300900019057	0.8717815389142111	0.9307679125633564	0	0	0.0	0.0009687749076241587	0.0009687749076241587
3051	0.012597039409990886	0.0018491077994329415	0.001203425068182678	0.9800393502509508	-1	0	0	0.6	6	0.38461538461538464	5	0.30612244897959184	0.38461538461538464	10	5	4	0	0	1.0	7	7	15	0.0	0.18181818181818182	0.6349620842286727	0.8844938862148903	0.5532862262466506	0.9606120335955475	0.4946598065207322	0.9293721592959372	0.8717815389142111	0.9310091843074882	0	0	0.0	0.001203425068182678	0.001203425068182678
1968	0.011434421927547476	0.001156304134446938	0.0010229342440621337	0.97972226333022	-1	0	0	0.6	6	0.38461538461538464	5	0.30612244897959184	0.38461538461538464	10	5	4	0	0	1.0	7	7	15	0.0	0.18181818181818182	0.6349620842286727	0.8844938862148903	0.5532862262466506	0.9606120335955475	0.510276620162816	0.9286300900019057	0.8717815389142111	0.9307679125633564	0	0	0.0	0.0010229342440621337	0.0010229342440621337
4805	0.010958391512175692	0.0029507932294568833	-0.0029043475343226727	0.9647258460638898	-1	0.25	1	0.4	4	0.7692307692307693	10	0.6	0.46153846153846156	9	6	5	0	0	1.0	5	5	15	0.0	0.36363636363636365	0.6812617806454913	0.8817027105450104	0.5820167752928457	0.9717352044947138	0.6323760035647897	0.9468201111541895	0.7978035973448921	0.9431343028803897	0	0	0.0	-0.00029043475343226726	-0.00029043475343226726
2799	None	None	None	None	None	0	0	0.5	5	0.5384615384615384	7	0.46875	0.46153846153846156	10	6	4	0	0	0.5	8	4	15	0.0	0.3333333333333333	0.6349620842286727	0.8844938862148903	0.46741370761505074	0.961989105414196	0.510276620162816	0.9286300900019057	0.8717815389142111	0.9315588761925461	0	0	0.0	None	None
3584	0.012430382577130434	0.0015576796644533658	0.0012313828330561734	0.9804871858264438	-1	0	0	0.6	6	0.38461538461538464	5	0.30612244897959184	0.38461538461538464	10	5	4	0	0	1.0	7	7	15	0.0	0.18181818181818182	0.6349620842286727	0.8844938862148903	0.5532862262466506	0.9606120335955475	0.4523508739754322	0.9376906460592049	0.8717815389142111	0.9338281314017627	0	0	0.0	0.0012313828330561734	0.0012313828330561734
423	0.0028985413676253092	0.001391822490519123	-0.0013918115662364416	0.9589957664766663	-1	0	0	0.3333333333333333	1	1.0	2	1.0	1.0	3	2	0	0	0	0.25	1	4	4	0.0	0	0.8919169128376472	0.5248217589618818	0.9056132379132814	0.6141873061878048	0.2897371158769374	0.6803997830274864	0.934271225544386	0.6082531775565095	0	0	0.0	-0.00013918115662364417	-0.00013918115662364417
637	0.0027286028570597132	0.0013320276495326336	-0.0013320173603865208	0.9597809579665186	-1	0	0	0.3333333333333333	1	1.0	2	1.0	1.0	3	2	0	0	0	0.25	1	4	4	0.0	0	0.8919169128376472	0.5248217589618818	0.9056132379132814	0.6141873061878048	0.2897371158769374	0.6803997830274864	0.934271225544386	0.6082531775565095	0	0	0.0	-0.00013320173603865207	-0.00013320173603865207
4631	0.00942371215711252	0.004854813114141912	-0.0048415821609404325	0.9726589931048133	-1	0.25	1	0.4	4	0.7692307692307693	10	0.42857142857142855	0.46153846153846156	9	6	5	1	0	0.7142857142857143	5	7	15	0.09090909090909091	0.2	0.5886623878118543	0.8468074879051858	0.4125756073620572	0.960494266093336	0.6323760035647897	0.9506444610121523	0.771644442401052	0.9321138826466865	1.0	0.5555555555555556	0.0	-0.00048415821609404326	-0.00048415821609404326
1408	0.008628966545137673	0.003853625915059563	-0.003825481208501818	0.9782423320989194	-1	0.3333333333333333	1	0.625	5	0.4444444444444444	4	0.39285714285714285	0.3333333333333333	6	3	4	0	0	0.5714285714285714	7	4	11	0.0	0.5	0.695200583937728	0.9295382522354543	0.2761510247039974	0.965759792506001	0.510276620162816	0.9290393701976265	0.901484706357016	0.9442959168873665	0	0	0.0	-0.00038254812085018183	-0.00038254812085018183
1553	0.013883234424258404	0.0028915067916540703	0.001319498581857479	0.9742877263342344	-1	0	0	0.5	5	0.5384615384615384	7	0.26785714285714285	0.46153846153846156	10	6	4	0	0	0.875	8	7	15	0.0	0.3333333333333333	0.6349620842286727	0.8844938862148903	0.5532862262466506	0.9606120335955475	0.4946598065207322	0.9293721592959372	0.8717815389142111	0.9310091843074882	0	0	0.0	0.001319498581857479	0.001319498581857479
4927	0.01642815079703536	0.005604230639797372	0.00449977268533921	0.9750064984967733	-1	0	0	0.5	5	0.5384615384615384	7	0.26785714285714285	0.46153846153846156	9	6	5	0	0	0.875	7	8	15	0.0	0.18181818181818182	0.6812617806454913	0.888790089941625	0.5245556772004555	0.9649475010048985	0.5545924868622645	0.9319433761338833	0.8721456213708733	0.9352451523325076	0	0	0.0	0.00449977268533921	0.00449977268533921
675	0.002745391613840538	0.0012822454537993683	-0.001282187385015455	0.9593383636481543	-1	0	0	0.3333333333333333	1	1.0	2	1.0	1.0	3	2	0	0	0	0.25	1	4	4	0.0	0	0.8919169128376472	0.5248217589618818	0.9056132379132814	0.6141873061878048	0.4467370992857898	0.5987265022859053	0.8963718499694181	0.5796880099299857	0	0	0.0	-0.0001282187385015455	-0.0001282187385015455
3906	0.012041708347345354	0.0019069758132610243	0.0019058584587118607	0.9827945871525489	-1	0	0	0.5	5	0.5384615384615384	7	0.26785714285714285	0.5384615384615384	10	7	4	0	0	0.875	8	7	15	0.0	0.36363636363636365	0.6349620842286727	0.8844938862148903	0.5532862262466506	0.9614218674927525	0.510276620162816	0.9286300900019057	0.8717815389142111	0.9312308089928694	0	0	0.0	0.0019058584587118607	0.0019058584587118607
2950	0.012305803859821008	0.001956147351955744	0.0015552754312659937	0.9804060871118203	-1	0	0	0.6	6	0.38461538461538464	5	0.30612244897959184	0.38461538461538464	10	5	4	0	0	1.0	7	7	15	0.0	0.18181818181818182	0.6349620842286727	0.8844938862148903	0.5532862262466506	0.9606120335955475	0.510276620162816	0.9286300900019057	0.8717815389142111	0.9307679125633564	0	0	0.0	0.0015552754312659937	0.0015552754312659937
1183	0.013339364292182606	0.006032098559089866	-0.0060019081239520685	0.9795131689485288	-1	0	0	0.4	4	0.6923076923076923	9	0.35714285714285715	0.5384615384615384	11	7	3	0	0	0.8571428571428571	7	6	15	0.0	0.3333333333333333	0.6812617806454913	0.8861401716570367	0.5820167752928457	0.9627579798968532	0.5545924868622645	0.9400835226012227	0.8714165725391063	0.9361812972128309	0	0	0.0	-0.0006001908123952069	-0.0006001908123952069
1325	0.015476181273012103	0.006210802622104562	-0.006138842926859749	0.9668259544245947	-1	0	0	0.6	6	0.38461538461538464	5	0.30612244897959184	0.38461538461538464	10	5	4	0	0	1.0	7	7	15	0.0	0.3333333333333333	0.6812617806454913	0.8666358712658152	0.5896089582859655	0.9421978763599795	0.5934842452135272	0.9383660170131135	0.8717815389142111	0.9214261773972747	0	0	0.0	-0.0006138842926859749	-0.0006138842926859749
1527	0.013443985850216054	0.0025363118820065107	0.0008908923636084145	0.9741427706453142	-1	0	0	0.5	5	0.5384615384615384	7	0.26785714285714285	0.46153846153846156	10	6	4	0	0	0.875	8	7	15	0.0	0.3333333333333333	0.6349620842286727	0.8844938862148903	0.5532862262466506	0.9606120335955475	0.4946598065207322	0.9293721592959372	0.8717815389142111	0.9310091843074882	0	0	0.0	0.0008908923636084145	0.0008908923636084145
1085	0.019775224710823592	0.008041833731171713	-0.00762883054765975	0.9608809205795228	-1	0	0	0.6	6	0.38461538461538464	5	0.30612244897959184	0.38461538461538464	9	5	5	0	0	1.0	7	7	15	0.0	0.16666666666666666	0.6812617806454913	0.9068754330882164	0.3718541849821151	0.9596266223388598	0.6323760035647897	0.9356709760570028	0.8844451337918116	0.9374519970088263	0	0	0.0	-0.000762883054765975	-0.000762883054765975
3006	0.012591505679631012	0.001968108065919086	0.0016620679149230819	0.9806243050536099	-1	0	0	0.6	6	0.38461538461538464	5	0.30612244897959184	0.38461538461538464	10	5	4	0	0	1.0	7	7	15	0.0	0.18181818181818182	0.6349620842286727	0.8844938862148903	0.5532862262466506	0.9606120335955475	0.510276620162816	0.9286300900019057	0.8717815389142111	0.9307679125633564	0	0	0.0	0.0016620679149230819	0.0016620679149230819
1584	0.011991141503703683	0.004861864779435443	-0.0047834134253838916	0.9805755276979206	-1	0	0	0.5	5	0.5384615384615384	7	0.3409090909090909	0.5384615384615384	12	7	2	0	0	0.36363636363636365	11	4	15	0.0	0.3333333333333333	0.6349620842286727	0.8826384750224484	0.5532862262466506	0.9521697556947425	0.5934842452135272	0.9256961403972443	0.867144083544505	0.9248659500341377	0	0	0.0	-0.00047834134253838917	-0.00047834134253838917
3853	0.012672867823769062	0.0022017856509404937	0.002117786502776425	0.9811315947578103	-1	0	0	0.6	6	0.38461538461538464	5	0.30612244897959184	0.38461538461538464	10	5	4	0	0	1.0	7	7	15	0.0	0.18181818181818182	0.6349620842286727	0.8844938862148903	0.5532862262466506	0.9606120335955475	0.4523508739754322	0.9376906460592049	0.8717815389142111	0.9338281314017627	0	0	0.0	0.002117786502776425	0.002117786502776425
1705	0.012214895773473101	0.0018428884417935967	0.0014416787938581462	0.9804882332566853	-1	0	0	0.6	6	0.38461538461538464	5	0.30612244897959184	0.38461538461538464	10	5	4	0	0	1.0	7	7	15	0.0	0.18181818181818182	0.6349620842286727	0.8844938862148903	0.5532862262466506	0.9606120335955475	0.510276620162816	0.9286300900019057	0.8717815389142111	0.9307679125633564	0	0	0.0	0.0014416787938581462	0.0014416787938581462
2155	0.012801564597186047	0.0018538828302022093	0.0014169195794681442	0.9804595274927447	-1	0	0	0.6	6	0.38461538461538464	5	0.30612244897959184	0.38461538461538464	10	5	4	0	0	1.0	7	7	15	0.0	0.18181818181818182	0.6349620842286727	0.8844938862148903	0.5532862262466506	0.9606120335955475	0.510276620162816	0.9286300900019057	0.8717815389142111	0.9307679125633564	0	0	0.0	0.0014169195794681442	0.0014169195794681442
4950	0.01625125228404033	0.005656526835084273	0.004692354776560228	0.9754169202772133	-1	0	0	0.5	5	0.5384615384615384	7	0.26785714285714285	0.46153846153846156	9	6	5	0	0	0.875	7	8	15	0.0	0.18181818181818182	0.6812617806454913	0.888790089941625	0.5245556772004555	0.9649475010048985	0.5545924868622645	0.942287189705882	0.8721456213708733	0.9387067326016114	0	0	0.0	0.004692354776560228	0.004692354776560228
2647	0.016929558711736504	0.005597447709519974	-0.0055577944625916425	0.9727900125570678	-1	0.25	1	0.6	6	0.46153846153846156	6	0.35714285714285715	0.38461538461538464	11	5	3	0	0	0.8571428571428571	7	6	15	0.0	0.3333333333333333	0.5886623878118543	0.8744599242553783	0.5245556772004555	0.9602899662922232	0.5491683785140787	0.9252138800614318	0.8714165725391063	0.9273942835370728	0	0	0.0	-0.0005557794462591642	-0.0005557794462591642
1650	0.01361563434563042	0.0025241617264409725	0.0010365696164849369	0.974327838207928	-1	0	0	0.5	5	0.5384615384615384	7	0.26785714285714285	0.46153846153846156	10	6	4	0	0	0.875	8	7	15	0.0	0.3333333333333333	0.6349620842286727	0.8844938862148903	0.5532862262466506	0.9606120335955475	0.510276620162816	0.9286300900019057	0.8717815389142111	0.9307679125633564	0	0	0.0	0.0010365696164849369	0.0010365696164849369
3278	0.012649998026569943	0.0012483999341489813	0.00113621065610313	0.9805502916640602	-1	0	0	0.6	6	0.38461538461538464	5	0.30612244897959184	0.38461538461538464	10	5	4	0	0	1.0	7	7	15	0.0	0.18181818181818182	0.6349620842286727	0.8844938862148903	0.5532862262466506	0.9606120335955475	0.5024642710263498	0.9289744559303077	0.8717815389142111	0.9308796849203407	0	0	0.0	0.00113621065610313	0.00113621065610313
3052	0.01230313546124241	0.005591133231112428	-0.00557873380872979	0.9801931848127318	-1	0	0	0.5	5	0.5384615384615384	7	0.26785714285714285	0.46153846153846156	11	6	3	0	0	0.875	8	7	15	0.0	0.3333333333333333	0.5886623878118543	0.8654933168752413	0.5245556772004555	0.9602899662922232	0.5491683785140787	0.9252138800614318	0.8721456213708733	0.9255942859709437	0	0	0.0	-0.0005578733808729791	-0.0005578733808729791
4943	0.016008857225231404	0.005402083642688689	0.00459204012317956	0.9756787061542139	-1	0	0	0.5	5	0.5384615384615384	7	0.26785714285714285	0.46153846153846156	9	6	5	0	0	0.875	7	8	15	0.0	0.18181818181818182	0.6812617806454913	0.888790089941625	0.5245556772004555	0.9649475010048985	0.5545924868622645	0.942287189705882	0.8721456213708733	0.9387067326016114	0	0	0.0	0.00459204012317956	0.00459204012317956
3865	0.017781502237375357	0.005202748007388301	-0.0020393108310126054	0.9718662773737575	-1	0.25	1	0.7	7	0.3076923076923077	4	0.35714285714285715	0.3076923076923077	10	4	4	0	0	0.8571428571428571	6	7	15	0.0	0.36363636363636365	0.6349620842286727	0.8844938862148903	0.5532862262466506	0.9606120335955475	0.4523508739754322	0.9376906460592049	0.8717815389142111	0.9338281314017627	0	0	0.0	-0.00020393108310126054	-0.00020393108310126054
554	0.00252178025646114	0.0014388700946943176	-0.001438726984551442	0.9589874214943439	-1	0	0	0.3333333333333333	1	1.0	2	1.0	1.0	3	2	0	0	0	0.25	1	4	4	0.0	0	0.8919169128376472	0.5248217589618818	0.9056132379132814	0.6141873061878048	0.2897371158769374	0.6803997830274864	0.934271225544386	0.6082531775565095	0	0	0.0	-0.00014387269845514422	-0.00014387269845514422
44	0.0239248625140181	0.0017989419436160426	-0.001644528246423507	0.9805855472906245	-1	0.25	1	0.3	3	0.75	9	0.4375	0.4166666666666667	7	5	6	4	0	0.5	4	8	14	0.2857142857142857	0	0.44535018044085445	0.8419703400448184	0.7034490654418271	0.9267682294231074	0.47916208102613156	0.8992669238556023	0.7968414671850331	0.894105516465033	0.42857142857142855	0.2857142857142857	0.0	-0.0001644528246423507	-0.0001644528246423507
4224	0.009403521894380998	0.00494905673148822	-0.004948033086449917	0.9795114020964778	-1	0	0	0.6	6	0.38461538461538464	5	0.3333333333333333	0.38461538461538464	10	5	4	0	0	0.5555555555555556	9	5	15	0.0	0.18181818181818182	0.6349620842286727	0.8844938862148903	0.5532862262466506	0.9606120335955475	0.4523508739754322	0.9376906460592049	0.8717815389142111	0.9338281314017627	0	0	0.0	-0.0004948033086449917	-0.0004948033086449917
1414	0.01134545309365204	0.006234318786159032	-0.006194884461204652	0.9816684995438866	-1	0	0	0.6	6	0.38461538461538464	5	0.30612244897959184	0.38461538461538464	10	5	4	0	0	1.0	7	7	15	0.0	0.3333333333333333	0.695200583937728	0.9180568300174187	0.6583675214020159	0.9427782759972594	0.5934842452135272	0.9484828530705826	0.8078916868522353	0.93763520032773	0	0	0.0	-0.0006194884461204652	-0.0006194884461204652
4780	0.01051966011942143	0.0052690223250676	-0.003887524414778009	0.9785832071093287	-1	0.25	1	0.6	6	0.46153846153846156	6	0.30612244897959184	0.46153846153846156	10	6	4	0	0	1.0	7	7	15	0.0	0.25	0.695200583937728	0.8956487038556595	0.5184723374881144	0.9640056885705607	0.46867280763746055	0.9388742226683461	0.8784293325587761	0.938375448779109	0	0	0.0	-0.0003887524414778009	-0.0003887524414778009
1519	0.014812723632767463	0.00455798823176835	-0.004531424013073247	0.9810331815789068	-1	0	0	0.5	5	0.5384615384615384	7	0.26785714285714285	0.46153846153846156	10	6	4	0	0	0.875	8	7	15	0.0	0.3333333333333333	0.6349620842286727	0.8773644590052654	0.5532862262466506	0.9606120335955475	0.5518804326881716	0.9277387200361579	0.8717815389142111	0.9289998019130762	0	0	0.0	-0.00045314240130732474	-0.00045314240130732474
4138	0.012095597899802414	0.0017139972681497334	0.0015884960828831006	0.9809825207620468	-1	0	0	0.6	6	0.38461538461538464	5	0.30612244897959184	0.38461538461538464	10	5	4	0	0	1.0	7	7	15	0.0	0.18181818181818182	0.6349620842286727	0.8844938862148903	0.5532862262466506	0.9606120335955475	0.4523508739754322	0.9376906460592049	0.8717815389142111	0.9338281314017627	0	0	0.0	0.0015884960828831006	0.0015884960828831006
3826	0.012352654348049674	0.0019444408076071615	0.001900787593243563	0.9811330439244984	-1	0	0	0.6	6	0.38461538461538464	5	0.30612244897959184	0.38461538461538464	10	5	4	0	0	1.0	7	7	15	0.0	0.18181818181818182	0.6349620842286727	0.8844938862148903	0.5532862262466506	0.9606120335955475	0.4523508739754322	0.9376906460592049	0.8717815389142111	0.9338281314017627	0	0	0.0	0.001900787593243563	0.001900787593243563
2348	0.013936658322605853	0.0037257151252272857	0.0014689089080449694	0.9741076389004742	-1	0	0	0.5	5	0.5384615384615384	7	0.26785714285714285	0.46153846153846156	10	6	4	0	0	0.875	8	7	15	0.0	0.3333333333333333	0.6349620842286727	0.8844938862148903	0.5532862262466506	0.9614218674927525	0.4523508739754322	0.9376906460592049	0.8717815389142111	0.9342720116355888	0	0	0.0	0.0014689089080449694	0.0014689089080449694
2292	0.01264403908741218	0.006055328683351235	-0.005945107488959035	0.9778423424349468	-1	0	0	0.5	5	0.5384615384615384	7	0.26785714285714285	0.38461538461538464	10	5	4	0	0	0.875	7	8	15	0.0	0.18181818181818182	0.6349620842286727	0.8473345815354524	0.3525017708131676	0.9575076280431439	0.44963881980133935	0.9332158411413964	0.867144083544505	0.9233441105460606	0	0	0.0	-0.0005945107488959035	-0.0005945107488959035
444	0.003772429218451765	0.0037106092836357244	-0.003709501130627725	0.983687643096893	-1	0	0	0.6666666666666666	4	0.16666666666666666	1	0.5	0	1	0	6	3	0	1.0	4	4	8	0.2	0.4	0	0	0	0	0	0	0	0	0	0	0	-0.00037095011306277246	-0.00037095011306277246
255	0.024302043666581456	0.0018689171519971645	-0.0018688245231780357	0.9807439650499299	-1	0.25	1	0.3	3	0.75	9	0.4375	0.4166666666666667	7	5	6	4	0	0.5	4	8	14	0.2857142857142857	0	0.44535018044085445	0.8419703400448184	0.7034490654418271	0.9267682294231074	0.47916208102613156	0.8992669238556023	0.7968414671850331	0.894105516465033	0.42857142857142855	0.2857142857142857	0.0	-0.00018688245231780358	-0.00018688245231780358
284	0.0017508489119911464	0.0016943986570917015	-0.001694372108851307	0.9740201976920514	-1	0	0	0.5	1	1.0	1	1.0	1.0	1	1	1	0	0	0.3333333333333333	1	3	3	0.0	0	0.867596726164994	0.5	0.8069828859426249	0.5	0.3618499903000094	0.5	0.9050692780677575	0.5	0	0	0.0	-0.0001694372108851307	-0.0001694372108851307
2133	0.012369430369672165	0.005823987162333733	-0.005796228257530916	0.9800247798598947	-1	0	0	0.5	5	0.5384615384615384	7	0.26785714285714285	0.46153846153846156	11	6	3	0	0	0.875	8	7	15	0.0	0.3333333333333333	0.5886623878118543	0.8744599242553783	0.5245556772004555	0.9602899662922232	0.5491683785140787	0.9195128282166845	0.8714165725391063	0.9255862328179979	0	0	0.0	-0.0005796228257530917	-0.0005796228257530917
221	0.03364479288641046	0.005332133069445611	-0.005308250518296089	0.9645885258441418	-1	0	0	0.4	4	0.6153846153846154	8	0.375	0.6153846153846154	9	8	5	5	0	0.625	5	8	15	0.38461538461538464	0.5	0.2626899559687511	0.7540792230282866	0.5477954089857553	0.9130649716388359	0.7271231122789088	0.9059062875760377	0.9205977425405993	0.8712727831992897	0.1111111111111111	0.2222222222222222	0.0	-0.0005308250518296089	-0.0005308250518296089
4917	0.016090454693838022	0.00501407235370948	0.004417917055550913	0.9758852203649023	-1	0	0	0.5	5	0.5384615384615384	7	0.26785714285714285	0.46153846153846156	9	6	5	0	0	0.875	7	8	15	0.0	0.18181818181818182	0.6812617806454913	0.888790089941625	0.5245556772004555	0.9649475010048985	0.5545924868622645	0.942287189705882	0.8721456213708733	0.9387067326016114	0	0	0.0	0.004417917055550913	0.004417917055550913
4788	0.01624999008160651	0.00552719382487741	0.0046793444698503064	0.9756027481564591	-1	0	0	0.5	5	0.5384615384615384	7	0.26785714285714285	0.46153846153846156	9	6	5	0	0	0.875	7	8	15	0.0	0.18181818181818182	0.6812617806454913	0.888790089941625	0.5245556772004555	0.9649475010048985	0.5545924868622645	0.942287189705882	0.8721456213708733	0.9387067326016114	0	0	0.0	0.0046793444698503064	0.0046793444698503064
3027	0.012426359014639031	0.0019226698694691832	0.0016425342428883364	0.980739231007613	-1	0	0	0.6	6	0.38461538461538464	5	0.30612244897959184	0.38461538461538464	10	5	4	0	0	1.0	7	7	15	0.0	0.18181818181818182	0.6349620842286727	0.8844938862148903	0.5532862262466506	0.9606120335955475	0.510276620162816	0.9286300900019057	0.8717815389142111	0.9307679125633564	0	0	0.0	0.0016425342428883364	0.0016425342428883364
1327	0.007922348617675226	0.004966053063413875	-0.004941932646177366	0.9827939882074626	-1	0	0	0.5555555555555556	5	0.45454545454545453	5	0.30952380952380953	0.45454545454545453	8	5	4	0	0	0.8571428571428571	7	6	13	0.0	0.4	0.6175709765584819	0.9353916916463615	0.6583675214020159	0.9259135900730889	0.4523508739754322	0.9499866171498446	0.8078916868522353	0.9378540957217237	0	0	0.0	-0.0004941932646177367	-0.0004941932646177367
89	None	None	None	None	None	0.5	2	0.6	6	0.38461538461538464	5	0.375	0.23076923076923078	6	3	8	6	0	0.625	8	5	15	0.35294117647058826	0.6666666666666666	0.5391597741325337	0.9566914104339972	0.6586936354192685	0.9318451963641102	0.4830122249051003	0.9298503987737191	0.8495655233764261	0.9407532253299888	0.25	0.16666666666666666	0.0	None	None
3435	0.012460091245583421	0.0020143504513460276	0.001961993388857833	0.9810095301833066	-1	0	0	0.6	6	0.38461538461538464	5	0.30612244897959184	0.38461538461538464	10	5	4	0	0	1.0	7	7	15	0.0	0.18181818181818182	0.6349620842286727	0.8844938862148903	0.5532862262466506	0.9606120335955475	0.4523508739754322	0.9376906460592049	0.8717815389142111	0.9338281314017627	0	0	0.0	0.001961993388857833	0.001961993388857833
5024	0.016043784803029325	0.005579889423813824	0.004337796041978779	0.9749692338492364	-1	0	0	0.5	5	0.5384615384615384	7	0.26785714285714285	0.46153846153846156	9	6	5	0	0	0.875	7	8	15	0.0	0.18181818181818182	0.6812617806454913	0.888790089941625	0.5245556772004555	0.9649475010048985	0.5545924868622645	0.942287189705882	0.8721456213708733	0.9387067326016114	0	0	0.0	0.004337796041978779	0.004337796041978779
563	0.0028270379958139358	0.0014043225749728314	-0.0014041639611216833	0.9579656551278384	-1	0	0	0.3333333333333333	1	1.0	2	1.0	1.0	3	2	0	0	0	0.25	1	4	4	0.0	0	0.8919169128376472	0.5248217589618818	0.9056132379132814	0.6141873061878048	0.4467370992857898	0.5987265022859053	0.8963718499694181	0.5796880099299857	0	0	0.0	-0.00014041639611216833	-0.00014041639611216833
1467	0.014952319249942995	0.003874834824284646	0.0008879448339896807	0.9740449737563359	-1	0	0	0.5	5	0.5384615384615384	7	0.26785714285714285	0.46153846153846156	10	6	4	0	0	0.875	8	7	15	0.0	0.3333333333333333	0.6349620842286727	0.8844938862148903	0.5532862262466506	0.9606120335955475	0.510276620162816	0.9286300900019057	0.8717815389142111	0.9307679125633564	0	0	0.0	0.0008879448339896807	0.0008879448339896807
857	0.002702637523650734	0.002508969236531724	-0.002495828009782684	0.9830198743695636	-1	0	0	0.75	3	0.5	2	0.5	0.25	4	1	1	1	0	0.75	4	3	6	0.3333333333333333	0.6666666666666666	0.19209288748397957	0.646987229704951	0.4713648482826234	0.8644501499907	0.32759104320292887	0.7428736475248424	0.8185788983610888	0.7637190254039294	1.0	0.25	0.0	-0.0002495828009782684	-0.0002495828009782684
814	0.00464808520172004	0.003444402235611973	-0.0034099044612798416	0.9823375676373379	-1	0	0	0.6	3	0.4	2	0.5833333333333334	0.4	5	2	1	0	0	0.75	4	3	7	0.0	0	0.618601958720636	0.9316550514543016	0.8402713901429358	0.8211001310356304	0.24222001192530457	0.8444272759745882	0.9146453514041697	0.8746360078747312	0	0	0.0	-0.00034099044612798416	-0.00034099044612798416
4271	0.011195402940836627	0.002770745267596019	-0.002748027285129709	0.9650542032122638	-1	0.25	1	0.4	4	0.7692307692307693	10	0.6	0.46153846153846156	9	6	5	0	0	1.0	5	5	15	0.0	0.36363636363636365	0.6812617806454913	0.8817027105450104	0.5820167752928457	0.9717352044947138	0.6323760035647897	0.9468201111541895	0.7978035973448921	0.9431343028803897	0	0	0.0	-0.0002748027285129709	-0.0002748027285129709
1665	0.013357274916104857	0.002373925406032777	0.0010337464802914259	0.9744091102989124	-1	0	0	0.5	5	0.5384615384615384	7	0.26785714285714285	0.46153846153846156	10	6	4	0	0	0.875	8	7	15	0.0	0.3333333333333333	0.6349620842286727	0.8844938862148903	0.5532862262466506	0.9606120335955475	0.510276620162816	0.9286300900019057	0.8717815389142111	0.9307679125633564	0	0	0.0	0.0010337464802914259	0.0010337464802914259
4935	0.016819418557196278	0.005868056831983278	0.004368717427305366	0.9744055189334552	-1	0	0	0.5	5	0.5384615384615384	7	0.26785714285714285	0.46153846153846156	9	6	5	0	0	0.875	7	8	15	0.0	0.18181818181818182	0.6812617806454913	0.888790089941625	0.5245556772004555	0.9649475010048985	0.6323760035647897	0.9174217865934927	0.8721456213708733	0.9308935336568803	0	0	0.0	0.004368717427305366	0.004368717427305366
3488	0.012234805874508977	0.0017641708435533114	0.0013773246670883924	0.9805562150739684	-1	0	0	0.6	6	0.38461538461538464	5	0.30612244897959184	0.38461538461538464	10	5	4	0	0	1.0	7	7	15	0.0	0.18181818181818182	0.6349620842286727	0.8844938862148903	0.5532862262466506	0.9606120335955475	0.4523508739754322	0.9376906460592049	0.8717815389142111	0.9338281314017627	0	0	0.0	0.0013773246670883924	0.0013773246670883924
344	0.015766311223287924	0.0077266410614686845	-0.0062364281882508294	0.9765966216638787	-1	0	0	0.2857142857142857	2	0.875	7	0.5555555555555556	0.5	5	4	4	6	0	0.2222222222222222	2	9	10	0.5454545454545454	0	0.8376519077992268	0.9482589086096862	0.7276742496768385	0.9321493289620152	0.683878683992306	0.8222769752470703	0.8710151229279095	0.9132096479897951	0.2	0	0.0	-0.0006236428188250829	-0.0006236428188250829
3666	0.01210993349229419	0.0016951154414088338	0.0014580720703145527	0.9806811089279938	-1	0	0	0.6	6	0.38461538461538464	5	0.30612244897959184	0.38461538461538464	10	5	4	0	0	1.0	7	7	15	0.0	0.18181818181818182	0.6349620842286727	0.8844938862148903	0.5532862262466506	0.9606120335955475	0.4523508739754322	0.9376906460592049	0.8717815389142111	0.9338281314017627	0	0	0.0	0.0014580720703145527	0.0014580720703145527
4673	0.016336107629949363	0.005486225580488335	0.0043866232481338165	0.9748382776445664	-1	0	0	0.5	5	0.5384615384615384	7	0.26785714285714285	0.46153846153846156	9	6	5	0	0	0.875	7	8	15	0.0	0.18181818181818182	0.6812617806454913	0.888790089941625	0.5245556772004555	0.9649475010048985	0.5545924868622645	0.9319433761338833	0.8721456213708733	0.9352451523325076	0	0	0.0	0.0043866232481338165	0.0043866232481338165
4373	0.012243025667365076	0.002021881246519605	0.00202182727416148	0.9827843739904881	-1	0	0	0.5	5	0.5384615384615384	7	0.26785714285714285	0.5384615384615384	10	7	4	0	0	0.875	8	7	15	0.0	0.36363636363636365	0.6349620842286727	0.8844938862148903	0.5532862262466506	0.9614218674927525	0.510276620162816	0.9286300900019057	0.8717815389142111	0.9312308089928694	0	0	0.0	0.00202182727416148	0.00202182727416148
2104	0.01256102542310792	0.0016285234778709733	0.0016173409982482027	0.9810595226317839	-1	0	0	0.6	6	0.38461538461538464	5	0.30612244897959184	0.38461538461538464	10	5	4	0	0	1.0	7	7	15	0.0	0.18181818181818182	0.6349620842286727	0.8844938862148903	0.5532862262466506	0.9606120335955475	0.4523508739754322	0.9376906460592049	0.8717815389142111	0.9338281314017627	0	0	0.0	0.0016173409982482027	0.0016173409982482027
3599	0.012383213769571062	0.0018620865763686152	0.0015490034783268406	0.9808425566251588	-1	0	0	0.6	6	0.38461538461538464	5	0.30612244897959184	0.38461538461538464	10	5	4	0	0	1.0	7	7	15	0.0	0.18181818181818182	0.6349620842286727	0.8844938862148903	0.5532862262466506	0.9606120335955475	0.4523508739754322	0.9376906460592049	0.8717815389142111	0.9338281314017627	0	0	0.0	0.0015490034783268406	0.0015490034783268406
4864	0.015538451992107977	0.004530872879475271	-0.004159501378560394	0.975540835874657	-1	0	0	0.6	6	0.38461538461538464	5	0.30612244897959184	0.38461538461538464	10	5	4	0	0	1.0	7	7	15	0.0	0.16666666666666666	0.6812617806454913	0.883417866198184	0.5058153497800126	0.954745842716519	0.5934842452135272	0.9260170855250636	0.8435510195856806	0.9264778766409456	0	0	0.0	-0.0004159501378560394	-0.0004159501378560394
4477	0.019681007842809368	0.006428970306526844	-0.005724363784103711	0.95183957752912	-1	0	0	0.5	5	0.5384615384615384	7	0.26785714285714285	0.46153846153846156	8	6	6	1	0	0.875	7	8	15	0.07142857142857142	0.18181818181818182	0.6529819385504959	0.8574337704253906	0.33038825956216467	0.963867220078416	0.6323760035647897	0.953016088797258	0.7862367539416971	0.9367846119798225	1.0	0.625	0.0	-0.0005724363784103711	-0.0005724363784103711
3539	0.012259554318935986	0.002057952603126241	0.001973354504388158	0.9809707217021595	-1	0	0	0.6	6	0.38461538461538464	5	0.30612244897959184	0.38461538461538464	10	5	4	0	0	1.0	7	7	15	0.0	0.18181818181818182	0.6349620842286727	0.8844938862148903	0.5532862262466506	0.9606120335955475	0.4523508739754322	0.9376906460592049	0.8717815389142111	0.9338281314017627	0	0	0.0	0.001973354504388158	0.001973354504388158
4667	0.01625587795242116	0.005349747776028044	0.00441341678605424	0.9751770941777025	-1	0	0	0.5	5	0.5384615384615384	7	0.26785714285714285	0.46153846153846156	9	6	5	0	0	0.875	7	8	15	0.0	0.18181818181818182	0.6812617806454913	0.888790089941625	0.5245556772004555	0.9649475010048985	0.5545924868622645	0.9319433761338833	0.8721456213708733	0.9352451523325076	0	0	0.0	0.00441341678605424	0.00441341678605424
3728	0.012230177394960212	0.0020199990552727614	0.0011982256770138172	0.9800651938675069	-1	0	0	0.6	6	0.38461538461538464	5	0.30612244897959184	0.38461538461538464	10	5	4	0	0	1.0	7	7	15	0.0	0.18181818181818182	0.6349620842286727	0.8844938862148903	0.6296369723558207	0.9631299095883922	0.4523508739754322	0.9376906460592049	0.8717815389142111	0.9352287571619939	0	0	0.0	0.0011982256770138172	0.0011982256770138172
808	0.0026978615459601544	0.0013619969361005932	-0.0013618316800599211	0.9585931590986039	-1	0	0	0.3333333333333333	1	1.0	2	1.0	1.0	3	2	0	0	0	0.25	1	4	4	0.0	0	0.8919169128376472	0.5248217589618818	0.9056132379132814	0.6141873061878048	0.31711992571064884	0.6517223367333087	0.9259430761929431	0.5979614739378873	0	0	0.0	-0.0001361831680059921	-0.0001361831680059921
3659	0.012386339427878349	0.0011882402652978001	0.001093872299749185	0.9806633783544154	-1	0	0	0.6	6	0.38461538461538464	5	0.30612244897959184	0.38461538461538464	10	5	4	0	0	1.0	7	7	15	0.0	0.18181818181818182	0.6349620842286727	0.8844938862148903	0.5532862262466506	0.9606120335955475	0.4523508739754322	0.9376906460592049	0.8717815389142111	0.9338281314017627	0	0	0.0	0.001093872299749185	0.001093872299749185
4816	0.01618995715877336	0.004913137201587437	0.004482260070268572	0.9760260083496024	-1	0	0	0.5	5	0.5384615384615384	7	0.26785714285714285	0.46153846153846156	9	6	5	0	0	0.875	7	8	15	0.0	0.18181818181818182	0.6812617806454913	0.888790089941625	0.5245556772004555	0.9649475010048985	0.5545924868622645	0.942287189705882	0.8721456213708733	0.9387067326016114	0	0	0.0	0.004482260070268572	0.004482260070268572
2795	0.012009140537937947	0.001736117127325207	0.0015003543171811188	0.9808133524404492	-1	0	0	0.6	6	0.38461538461538464	5	0.30612244897959184	0.38461538461538464	10	5	4	0	0	1.0	7	7	15	0.0	0.18181818181818182	0.6349620842286727	0.8844938862148903	0.5532862262466506	0.9606120335955475	0.510276620162816	0.9286300900019057	0.8717815389142111	0.9307679125633564	0	0	0.0	0.0015003543171811188	0.0015003543171811188
4916	0.01625656622995286	0.005483395832855617	0.004503181338261637	0.9751129132885016	-1	0	0	0.5	5	0.5384615384615384	7	0.26785714285714285	0.46153846153846156	9	6	5	0	0	0.875	7	8	15	0.0	0.18181818181818182	0.6812617806454913	0.888790089941625	0.5245556772004555	0.9649475010048985	0.5545924868622645	0.9319433761338833	0.8721456213708733	0.9352451523325076	0	0	0.0	0.004503181338261637	0.004503181338261637
768	0.010563238568704742	0.004439028893166048	-0.002666066978333225	0.9785626069128802	-1	0	0	0.5714285714285714	4	0.375	3	0.47619047619047616	0.375	6	3	3	0	0	0.42857142857142855	3	7	10	0.0	0	0.7481481937340245	0.868587193691019	0.7875159293033295	0.9592768678741244	0.5326832664467729	0.922674997996474	0.8238108225741271	0.9247742359587221	0	0	0.0	-0.0002666066978333225	-0.0002666066978333225
2178	0.011253213125751808	0.0012919940117629468	0.0009796187202611528	0.9794964861374268	-1	0	0	0.6	6	0.38461538461538464	5	0.30612244897959184	0.38461538461538464	10	5	4	0	0	1.0	7	7	15	0.0	0.18181818181818182	0.6349620842286727	0.8844938862148903	0.5532862262466506	0.9606120335955475	0.510276620162816	0.9286300900019057	0.8717815389142111	0.9307679125633564	0	0	0.0	0.0009796187202611528	0.0009796187202611528
446	0.0017524707694459123	0.0016519200100538287	-0.0016519185389486306	0.9733587124523919	-1	0	0	0.5	1	1.0	1	1.0	1.0	1	1	1	0	0	0.3333333333333333	1	3	3	0.0	0	0.867596726164994	0.5	0.8069828859426249	0.5	0.3618499903000094	0.5	0.9050692780677575	0.5	0	0	0.0	-0.00016519185389486305	-0.00016519185389486305
4320	0.014840001920302713	0.0035681416605043573	0.0030039708944200384	0.9736052419169751	-1	0	0	0.4	4	0.6923076923076923	9	0.26785714285714285	0.46153846153846156	8	6	6	0	0	0.875	7	8	15	0.0	0.18181818181818182	0.6349620842286727	0.8812788038704396	0.41510884352755895	0.9711389758262102	0.5934842452135272	0.9393857244846201	0.8460458837150874	0.9401251520267107	0	0	0.0	0.0030039708944200384	0.0030039708944200384
175	0.0021133760517143482	0.002056625854373112	-0.0020557622779992053	0.9811797099745169	-1	0	0	0.6666666666666666	2	0.5	1	0.6666666666666666	0	1	0	2	0	0	0.6666666666666666	3	2	4	0.0	0.6666666666666666	0	0	0	0	0	0	0	0	0	0	0	-0.00020557622779992054	-0.00020557622779992054
1014	0.0027543704468061202	0.0013068916984361283	-0.0013068910301383314	0.9580924740479514	-1	0	0	0.3333333333333333	1	1.0	2	1.0	1.0	3	2	0	0	0	0.25	1	4	4	0.0	0	0.8919169128376472	0.5248217589618818	0.9056132379132814	0.6141873061878048	0.4467370992857898	0.5987265022859053	0.8963718499694181	0.5796880099299857	0	0	0.0	-0.00013068910301383314	-0.00013068910301383314
1598	0.013379753142238639	0.0017799697281726606	0.0009481282330604831	0.9744332946335122	-1	0	0	0.5	5	0.5384615384615384	7	0.26785714285714285	0.46153846153846156	10	6	4	0	0	0.875	8	7	15	0.0	0.3333333333333333	0.6349620842286727	0.8844938862148903	0.5532862262466506	0.9606120335955475	0.510276620162816	0.9286300900019057	0.8717815389142111	0.9307679125633564	0	0	0.0	0.0009481282330604831	0.0009481282330604831
1068	0.014869101738061738	0.003203790727799829	0.0005218717543768312	0.9742784781667178	-1	0	0	0.5	5	0.5384615384615384	7	0.26785714285714285	0.46153846153846156	10	6	4	0	0	0.875	8	7	15	0.0	0.3333333333333333	0.6349620842286727	0.8844938862148903	0.5532862262466506	0.9606120335955475	0.510276620162816	0.9286300900019057	0.8717815389142111	0.9307679125633564	0	0	0.0	0.0005218717543768312	0.0005218717543768312
3687	0.01214889899583871	0.0018419899822656432	0.0014511008956661266	0.9806317409038798	-1	0	0	0.6	6	0.38461538461538464	5	0.30612244897959184	0.38461538461538464	10	5	4	0	0	1.0	7	7	15	0.0	0.18181818181818182	0.6349620842286727	0.8844938862148903	0.5532862262466506	0.9606120335955475	0.4523508739754322	0.9376906460592049	0.8717815389142111	0.9338281314017627	0	0	0.0	0.0014511008956661266	0.0014511008956661266
2635	0.012473397529709107	0.002082537916764514	0.002019944854089337	0.981146646123372	-1	0	0	0.6	6	0.38461538461538464	5	0.30612244897959184	0.38461538461538464	10	5	4	0	0	1.0	7	7	15	0.0	0.18181818181818182	0.6349620842286727	0.8844938862148903	0.5532862262466506	0.9606120335955475	0.4523508739754322	0.9376906460592049	0.8717815389142111	0.9338281314017627	0	0	0.0	0.002019944854089337	0.002019944854089337
2349	0.007793201333051857	0.00429009600640181	-0.004259716355873594	0.9809602476549852	-1	0	0	0.625	5	0.4	4	0.5	0.4	9	4	2	0	0	0.375	8	3	12	0.0	0.4444444444444444	0.5260025658869991	0.8920806526132729	0.5245556772004555	0.948163077106965	0.3501092610886001	0.9007276331440927	0.8714165725391063	0.9174335923717213	0	0	0.0	-0.00042597163558735936	-0.00042597163558735936
2159	0.013476413024043841	0.0027418484096739405	0.001120065257648141	0.9742122281138583	-1	0	0	0.5	5	0.5384615384615384	7	0.26785714285714285	0.46153846153846156	10	6	4	0	0	0.875	8	7	15	0.0	0.3333333333333333	0.6349620842286727	0.8844938862148903	0.5532862262466506	0.9606120335955475	0.510276620162816	0.9286300900019057	0.8717815389142111	0.9307679125633564	0	0	0.0	0.001120065257648141	0.001120065257648141
1370	0.01485998882163595	0.004400375367860736	0.001000365406949206	0.9736375671791256	-1	0	0	0.5	5	0.5384615384615384	7	0.26785714285714285	0.46153846153846156	10	6	4	0	0	0.875	8	7	15	0.0	0.3333333333333333	0.6349620842286727	0.8844938862148903	0.5532862262466506	0.9606120335955475	0.510276620162816	0.9286300900019057	0.8717815389142111	0.9307679125633564	0	0	0.0	0.001000365406949206	0.001000365406949206
858	0.01449902039828396	0.003684837572087868	-0.00278389341140862	0.9774097006719152	-1	0	0	0.3333333333333333	2	0.8333333333333334	5	0.4	0.6666666666666666	5	4	2	1	0	0.8	4	5	8	0.14285714285714285	0	0.8167527044216133	0.8198130514605018	0.2467853379483623	0.9731713439378447	0.7875099843819	0.8037616077517518	0.8486330450981981	0.8977111642706623	1.0	0.2	0.0	-0.00027838934114086196	-0.00027838934114086196
4854	0.012551159720862477	0.005668020377888769	-0.005646078460028753	0.9803856414667892	-1	0	0	0.4	4	0.6923076923076923	9	0.3409090909090909	0.6923076923076923	12	9	2	0	0	0.36363636363636365	11	4	15	0.0	0.18181818181818182	0.6812617806454913	0.8652946451552974	0.38637829448136385	0.9664454572746166	0.5934842452135272	0.932877920722709	0.8675193331546807	0.9319729298252519	0	0	0.0	-0.0005646078460028752	-0.0005646078460028752
4073	0.012584358400545871	0.0014335415872800883	0.001419216208554804	0.9808561653795832	-1	0	0	0.6	6	0.38461538461538464	5	0.30612244897959184	0.38461538461538464	10	5	4	0	0	1.0	7	7	15	0.0	0.18181818181818182	0.6349620842286727	0.8844938862148903	0.5532862262466506	0.9606120335955475	0.4523508739754322	0.9376906460592049	0.8717815389142111	0.9338281314017627	0	0	0.0	0.001419216208554804	0.001419216208554804
1972	0.019857955148987076	0.007762964293942881	-0.006822769770962837	0.9588940538439519	-1	0	0	0.5	5	0.46153846153846156	6	0.26785714285714285	0.38461538461538464	10	5	4	1	0	0.875	7	8	15	0.14285714285714285	0	0.5886623878118543	0.8468728201230348	0.22624432949713932	0.9627060086654161	0.6323760035647897	0.933886454796766	0.8400673746389005	0.9266540441241179	1.0	0.5	0.0	-0.0006822769770962838	-0.0006822769770962838
3583	0.012254979138849898	0.0015326454078711772	0.0013280480859865322	0.9803833833719846	-1	0	0	0.6	6	0.38461538461538464	5	0.30612244897959184	0.38461538461538464	10	5	4	0	0	1.0	7	7	15	0.0	0.18181818181818182	0.6349620842286727	0.8844938862148903	0.5532862262466506	0.9606120335955475	0.4523508739754322	0.9376906460592049	0.8717815389142111	0.9338281314017627	0	0	0.0	0.0013280480859865322	0.0013280480859865322
1323	0.013390959423385598	0.002432865924310383	0.000753206139905222	0.973965629066055	-1	0	0	0.5	5	0.5384615384615384	7	0.26785714285714285	0.46153846153846156	10	6	4	0	0	0.875	8	7	15	0.0	0.3333333333333333	0.6349620842286727	0.8844938862148903	0.5532862262466506	0.9606120335955475	0.510276620162816	0.9286300900019057	0.8717815389142111	0.9307679125633564	0	0	0.0	0.000753206139905222	0.000753206139905222
3962	0.011923569244808434	0.002229164689932439	0.0022231679695656416	0.9828434425648653	-1	0	0	0.5	5	0.5384615384615384	7	0.26785714285714285	0.5384615384615384	10	7	4	0	0	0.875	8	7	15	0.0	0.36363636363636365	0.6349620842286727	0.8844938862148903	0.5532862262466506	0.9614218674927525	0.4523508739754322	0.9376906460592049	0.8717815389142111	0.9342720116355888	0	0	0.0	0.0022231679695656416	0.0022231679695656416
3472	0.005301492501690777	0.004658845701219523	-0.004645269599750343	0.979556767092742	-1	0	0	0.75	6	0.2	2	0.5	0.2	8	2	3	1	0	0.6666666666666666	6	4	12	0.25	0.25	0.5573324768494267	0.8702093034625585	0.4482049310912853	0.9354268621985747	0.3001254067245311	0.8056123664858676	0.8747956743809123	0.8807187834583061	1.0	0	0.0	-0.0004645269599750343	-0.0004645269599750343
1387	0.01489324798436738	0.00426883276721373	0.0006362207555725984	0.9736802798435851	-1	0	0	0.5	5	0.5384615384615384	7	0.26785714285714285	0.46153846153846156	10	6	4	0	0	0.875	8	7	15	0.0	0.3333333333333333	0.6349620842286727	0.8844938862148903	0.5532862262466506	0.9606120335955475	0.510276620162816	0.9286300900019057	0.8717815389142111	0.9307679125633564	0	0	0.0	0.0006362207555725984	0.0006362207555725984
1997	0.011318961191695799	0.0007152256212418517	0.0004305651371677455	0.9817143916715635	-1	0	0	0.6	6	0.38461538461538464	5	0.30612244897959184	0.38461538461538464	10	5	4	0	0	1.0	7	7	15	0.0	0.18181818181818182	0.6349620842286727	0.8844938862148903	0.5532862262466506	0.9606120335955475	0.4523508739754322	0.947451879214056	0.8717815389142111	0.9374550360171019	0	0	0.0	0.0004305651371677455	0.0004305651371677455
4800	0.016202660756256742	0.0057694198254758826	0.004480169387042312	0.9750118109057199	-1	0	0	0.5	5	0.5384615384615384	7	0.26785714285714285	0.46153846153846156	9	6	5	0	0	0.875	7	8	15	0.0	0.18181818181818182	0.6812617806454913	0.888790089941625	0.5245556772004555	0.9649475010048985	0.5545924868622645	0.9319433761338833	0.8721456213708733	0.9352451523325076	0	0	0.0	0.004480169387042312	0.004480169387042312
198	0.0026649856896430396	0.0015694513924926145	-0.0015694217129446268	0.9591812562645442	-1	0	0	0.3333333333333333	1	1.0	2	1.0	1.0	3	2	0	0	0	0.25	1	4	4	0.0	0	0.8919169128376472	0.5248217589618818	0.9056132379132814	0.6141873061878048	0.2897371158769374	0.6803997830274864	0.934271225544386	0.6082531775565095	0	0	0.0	-0.0001569421712944627	-0.0001569421712944627
2319	0.01220630659951407	0.0017764509201335865	0.001450877180570363	0.9804556709677292	-1	0	0	0.6	6	0.38461538461538464	5	0.30612244897959184	0.38461538461538464	10	5	4	0	0	1.0	7	7	15	0.0	0.18181818181818182	0.6349620842286727	0.8844938862148903	0.5532862262466506	0.9606120335955475	0.4946598065207322	0.9293721592959372	0.8717815389142111	0.9310091843074882	0	0	0.0	0.001450877180570363	0.001450877180570363
1331	0.013661049637644753	0.0028041735189132883	0.0012087106106796362	0.9742440459318217	-1	0	0	0.5	5	0.5384615384615384	7	0.26785714285714285	0.46153846153846156	10	6	4	0	0	0.875	8	7	15	0.0	0.3333333333333333	0.6349620842286727	0.8844938862148903	0.5532862262466506	0.9606120335955475	0.4946598065207322	0.9293721592959372	0.8717815389142111	0.9310091843074882	0	0	0.0	0.0012087106106796362	0.0012087106106796362
3954	0.01087231848476877	0.004451663014566842	-0.004400023663872368	0.9781137461511572	-1	0.25	1	0.6	6	0.46153846153846156	6	0.35714285714285715	0.38461538461538464	10	5	4	0	0	0.8571428571428571	7	6	15	0.0	0.2222222222222222	0.5886623878118543	0.8952973648757755	0.3472289741017196	0.9600273248622379	0.5934842452135272	0.9350291012790181	0.8358002732998361	0.9348571888562581	0	0	0.0	-0.0004400023663872368	-0.0004400023663872368
449	0.01899726434851896	0.003139573196347017	-0.0031377292329440496	0.9751754456916457	-1	0	0	0.2857142857142857	2	0.75	6	0.4166666666666667	0.625	7	5	2	0	0	0.375	8	3	10	0.0	0	0.3202977242329502	0.8910136681302335	0.5783312826673176	0.8981635644248044	0.8722836934265296	0.9680430414958151	0.8857490568791777	0.9284422064371086	0	0	0.0	-0.00031377292329440494	-0.00031377292329440494
2492	0.012060454557493999	0.0017505250000122913	0.0015047716789374655	0.980742931782128	-1	0	0	0.6	6	0.38461538461538464	5	0.30612244897959184	0.38461538461538464	10	5	4	0	0	1.0	7	7	15	0.0	0.18181818181818182	0.6349620842286727	0.8844938862148903	0.5532862262466506	0.9606120335955475	0.4523508739754322	0.9376906460592049	0.8717815389142111	0.9338281314017627	0	0	0.0	0.0015047716789374655	0.0015047716789374655
819	0.002706822213279213	0.0013796285094702602	-0.001379247652489195	0.9588778345260066	-1	0	0	0.3333333333333333	1	1.0	2	1.0	1.0	3	2	0	0	0	0.25	1	4	4	0.0	0	0.8919169128376472	0.5248217589618818	0.9056132379132814	0.6141873061878048	0.2897371158769374	0.6803997830274864	0.934271225544386	0.6082531775565095	0	0	0.0	-0.0001379247652489195	-0.0001379247652489195
26	0.021325770559790545	0.0012305218745169014	-0.0011217886471746397	0.9763738840901885	-1	0	0	0.14285714285714285	1	1.0	8	1.0	1.0	9	8	0	0	0	0.1	10	1	10	0.0	0	0.4349702026895487	0.9293789652985875	0.5783312826673176	0.8327113625433986	0.8215801350544737	0.9485470104955143	0.8609738680614466	0.9141562379960542	0	0	0.0	-0.00011217886471746397	-0.00011217886471746397
24	0.004508579911458534	0.004459173862530584	-0.0044583769938867914	0.9732380816883487	-1	1.0	1	0.8	4	0.4	2	0.4666666666666667	0.2	2	1	4	4	0	0.6	3	5	7	0.36363636363636365	1.0	0.7655197178850395	0.5	0.4029179471060519	0.5245238635973768	0.1739122619518364	0.6768039674976033	0.9205194074022338	0.5693253056756424	0.5	1.0	0.09104488765790293	-0.00044583769938867917	-0.00044583769938867917
2539	0.014730496518433788	0.005456024985656662	-0.005430616240936101	0.9577666396079872	-1	0.25	1	0.4	4	0.7692307692307693	10	0.5	0.5384615384615384	10	7	4	0	0	0.8333333333333334	6	5	15	0.0	0.36363636363636365	0.602601191104091	0.8499877515714336	0.5532862262466506	0.969270360732913	0.5934842452135272	0.9416299095775068	0.8497684168600749	0.9343518228219726	0	0	0.0	-0.0005430616240936101	-0.0005430616240936101
1575	0.014791645952259076	0.0041798694988710704	0.0010363088341784274	0.9740005572951441	-1	0	0	0.5	5	0.5384615384615384	7	0.26785714285714285	0.46153846153846156	10	6	4	0	0	0.875	8	7	15	0.0	0.3333333333333333	0.6349620842286727	0.8844938862148903	0.5532862262466506	0.9606120335955475	0.510276620162816	0.9286300900019057	0.8717815389142111	0.9307679125633564	0	0	0.0	0.0010363088341784274	0.0010363088341784274
3041	0.019788570040571923	0.007369124916436933	-0.006450808503744588	0.9583533788495522	-1	0	0	0.5	5	0.46153846153846156	6	0.26785714285714285	0.38461538461538464	10	5	4	1	0	0.875	7	8	15	0.14285714285714285	0	0.5886623878118543	0.8468728201230348	0.22624432949713932	0.9627060086654161	0.6323760035647897	0.9400556439180827	0.8386973081968966	0.9289875397368006	1.0	0.5	0.0	-0.0006450808503744588	-0.0006450808503744588
3978	0.012660918752303574	0.001904091029879645	0.0018933863353419263	0.9808264921026023	-1	0	0	0.6	6	0.38461538461538464	5	0.30612244897959184	0.38461538461538464	10	5	4	0	0	1.0	7	7	15	0.0	0.18181818181818182	0.6349620842286727	0.8844938862148903	0.5532862262466506	0.9606120335955475	0.4523508739754322	0.9376906460592049	0.8717815389142111	0.9338281314017627	0	0	0.0	0.0018933863353419263	0.0018933863353419263
531	0.0017421175450702377	0.0016853285624877797	-0.0016853285624584904	0.9863754404438404	-1	0	0	1.0	1	0	0	1.0	0	1	0	0	0	0	0.5	1	2	2	0.0	0	0	0	0	0	0	0	0	0	0	0	0	-0.00016853285624584904	-0.00016853285624584904
3319	0.012467269136685137	0.001972503506302259	0.0014263857970268517	0.980363419262666	-1	0	0	0.6	6	0.38461538461538464	5	0.30612244897959184	0.38461538461538464	10	5	4	0	0	1.0	7	7	15	0.0	0.18181818181818182	0.6349620842286727	0.8844938862148903	0.5532862262466506	0.9606120335955475	0.510276620162816	0.9286300900019057	0.8717815389142111	0.9307679125633564	0	0	0.0	0.0014263857970268517	0.0014263857970268517
2269	0.012335721361004635	0.0015838267640036672	0.0014058400070618435	0.9806646926757129	-1	0	0	0.6	6	0.38461538461538464	5	0.30612244897959184	0.38461538461538464	10	5	4	0	0	1.0	7	7	15	0.0	0.18181818181818182	0.6349620842286727	0.8844938862148903	0.5532862262466506	0.9606120335955475	0.510276620162816	0.9286300900019057	0.8717815389142111	0.9307679125633564	0	0	0.0	0.0014058400070618435	0.0014058400070618435
2512	0.008273828034888374	0.004086911601462981	-0.00407041310799416	0.9766430595926325	-1	0	0	0.625	5	0.3	3	0.42857142857142855	0.3	7	3	4	0	0	0.5714285714285714	7	4	12	0.0	0	0.7091393872299647	0.9089203174372734	0.18044786442587962	0.9604383079252953	0.46596075346336774	0.9319747579725349	0.9162495732295	0.9371735710686006	0	0	0.0	-0.00040704131079941596	-0.00040704131079941596
203	0.0018991448676266233	0.0017695008938254202	-0.0017694872070097324	0.9838727051360789	-1	0	0	1.0	2	0.0	0	0.75	0	2	0	0	0	0	1.0	2	2	3	0.0	0	0	0	0	0	0	0	0	0	0	0	0	-0.00017694872070097325	-0.00017694872070097325
1746	0.021557565729130323	0.0057723189920535515	-0.00491002065848355	0.956697428246698	-1	0	0	0.5	5	0.46153846153846156	6	0.30612244897959184	0.46153846153846156	10	6	4	0	0	1.0	7	7	15	0.0	0	0.7275614770623097	0.8915887641352516	0.2761510247039974	0.9708006247050539	0.5934842452135272	0.9348910676115989	0.8844451337918116	0.9403900246779604	0	0	0.0	-0.000491002065848355	-0.000491002065848355
2999	0.012350847658105117	0.0012917981309148148	0.001214386683878152	0.9805522787274382	-1	0	0	0.6	6	0.38461538461538464	5	0.30612244897959184	0.38461538461538464	10	5	4	0	0	1.0	7	7	15	0.0	0.18181818181818182	0.6349620842286727	0.8844938862148903	0.5532862262466506	0.9606120335955475	0.4946598065207322	0.9293721592959372	0.8717815389142111	0.9310091843074882	0	0	0.0	0.001214386683878152	0.001214386683878152
3386	0.01252976260169404	0.0017907966011401879	0.0017907077554497606	0.9810290154068652	-1	0	0	0.6	6	0.38461538461538464	5	0.30612244897959184	0.38461538461538464	10	5	4	0	0	1.0	7	7	15	0.0	0.18181818181818182	0.6349620842286727	0.8844938862148903	0.5532862262466506	0.9606120335955475	0.510276620162816	0.9286300900019057	0.8717815389142111	0.9307679125633564	0	0	0.0	0.0017907077554497606	0.0017907077554497606
3815	0.012208462332581223	0.0009252044895795924	0.0007987061557467804	0.980581318752726	-1	0	0	0.6	6	0.38461538461538464	5	0.30612244897959184	0.38461538461538464	10	5	4	0	0	1.0	7	7	15	0.0	0.18181818181818182	0.6349620842286727	0.8844938862148903	0.5532862262466506	0.9606120335955475	0.4523508739754322	0.9376906460592049	0.8717815389142111	0.9338281314017627	0	0	0.0	0.0007987061557467804	0.0007987061557467804
4638	0.016389212029739905	0.005574565662568665	0.004400137040165333	0.9751707423785769	-1	0	0	0.5	5	0.5384615384615384	7	0.26785714285714285	0.46153846153846156	9	6	5	0	0	0.875	7	8	15	0.0	0.18181818181818182	0.6812617806454913	0.888790089941625	0.5245556772004555	0.9649475010048985	0.5545924868622645	0.9319433761338833	0.8721456213708733	0.9352451523325076	0	0	0.0	0.004400137040165333	0.004400137040165333
2203	0.012754059441227091	0.0020999969826593907	0.0015028878139201085	0.9801721237202677	-1	0	0	0.6	6	0.38461538461538464	5	0.30612244897959184	0.38461538461538464	10	5	4	0	0	1.0	7	7	15	0.0	0.18181818181818182	0.6349620842286727	0.8844938862148903	0.5532862262466506	0.9606120335955475	0.4946598065207322	0.9293721592959372	0.8717815389142111	0.9310091843074882	0	0	0.0	0.0015028878139201085	0.0015028878139201085
1321	0.015639559097247988	0.004426923693874656	0.0008913096313671978	0.9736578992802734	-1	0	0	0.5	5	0.5384615384615384	7	0.26785714285714285	0.46153846153846156	10	6	4	0	0	0.875	8	7	15	0.0	0.3333333333333333	0.6349620842286727	0.8844938862148903	0.5532862262466506	0.9606120335955475	0.510276620162816	0.9286300900019057	0.8717815389142111	0.9307679125633564	0	0	0.0	0.0008913096313671978	0.0008913096313671978
141	0.012390828821275719	0.004289548403261608	-0.004262659983788179	0.9524302537655589	-1	0	0	0.2	1	1.0	5	0.5833333333333334	0.8	5	4	1	1	0	0.3333333333333333	2	6	7	0.2	0	0.4472141443359021	0.9557076797494217	0.707057095266684	0.7515767411562576	0.5772186064424646	0.8155033223752309	0.8516752600852584	0.8685598320401333	1.0	0.4	0.0	-0.0004262659983788179	-0.0004262659983788179
3608	0.012234471390169555	0.0018423333795698701	0.001474096113462796	0.9804111369822006	-1	0	0	0.6	6	0.38461538461538464	5	0.30612244897959184	0.38461538461538464	10	5	4	0	0	1.0	7	7	15	0.0	0.18181818181818182	0.6349620842286727	0.8844938862148903	0.5532862262466506	0.9606120335955475	0.510276620162816	0.9286300900019057	0.8717815389142111	0.9307679125633564	0	0	0.0	0.001474096113462796	0.001474096113462796
3448	0.009923632736206155	0.004184982682695624	-0.004184327837269474	0.9770107401667889	-1	0.25	1	0.5	5	0.6153846153846154	8	0.5	0.38461538461538464	10	5	4	0	0	0.8333333333333334	5	6	15	0.0	0.2	0.6349620842286727	0.8797229279456813	0.6583675214020159	0.9680353623121908	0.5518804326881716	0.9420904028687768	0.8249322933616373	0.9387674281475294	0	0	0.0	-0.00041843278372694743	-0.00041843278372694743
3340	0.012404974545750921	0.0017893107354965505	0.0017707190790442375	0.9809729275968718	-1	0	0	0.6	6	0.38461538461538464	5	0.30612244897959184	0.38461538461538464	10	5	4	0	0	1.0	7	7	15	0.0	0.18181818181818182	0.6349620842286727	0.8844938862148903	0.5532862262466506	0.9606120335955475	0.4523508739754322	0.9376906460592049	0.8717815389142111	0.9338281314017627	0	0	0.0	0.0017707190790442375	0.0017707190790442375
1205	0.015317337452960504	0.004693846589016014	0.0005695864010604834	0.9733249580824277	-1	0	0	0.5	5	0.5384615384615384	7	0.26785714285714285	0.46153846153846156	10	6	4	0	0	0.875	8	7	15	0.0	0.3333333333333333	0.6349620842286727	0.8844938862148903	0.5532862262466506	0.9606120335955475	0.510276620162816	0.9286300900019057	0.8717815389142111	0.9307679125633564	0	0	0.0	0.0005695864010604834	0.0005695864010604834
3330	0.015138513328662482	0.0029661315476150075	0.00039615215745131667	0.9746107276354353	-1	0	0	0.5	5	0.5384615384615384	7	0.26785714285714285	0.46153846153846156	10	6	4	0	0	0.875	8	7	15	0.0	0.3333333333333333	0.6349620842286727	0.8844938862148903	0.5532862262466506	0.9606120335955475	0.4523508739754322	0.9376906460592049	0.8717815389142111	0.9338281314017627	0	0	0.0	0.00039615215745131667	0.00039615215745131667
1868	0.013032870908751994	0.0019195263654825298	0.0012434399809982742	0.9800208027721389	-1	0	0	0.6	6	0.38461538461538464	5	0.30612244897959184	0.38461538461538464	10	5	4	0	0	1.0	7	7	15	0.0	0.18181818181818182	0.6349620842286727	0.8844938862148903	0.5532862262466506	0.9606120335955475	0.6323760035647897	0.9180357671820656	0.8514557243494236	0.9274784139161779	0	0	0.0	0.0012434399809982742	0.0012434399809982742
3582	0.012528469620398225	0.0013749909353950745	0.0013724372151095246	0.980967886189468	-1	0	0	0.6	6	0.38461538461538464	5	0.30612244897959184	0.38461538461538464	10	5	4	0	0	1.0	7	7	15	0.0	0.18181818181818182	0.6349620842286727	0.8844938862148903	0.5532862262466506	0.9606120335955475	0.4523508739754322	0.9376906460592049	0.8717815389142111	0.9338281314017627	0	0	0.0	0.0013724372151095246	0.0013724372151095246
1028	0.015282504196575071	0.004350845806026635	0.0005224311660251359	0.973658124345532	-1	0	0	0.5	5	0.5384615384615384	7	0.26785714285714285	0.46153846153846156	10	6	4	0	0	0.875	8	7	15	0.0	0.3333333333333333	0.6349620842286727	0.8844938862148903	0.5532862262466506	0.9606120335955475	0.510276620162816	0.9286300900019057	0.8717815389142111	0.9307679125633564	0	0	0.0	0.0005224311660251359	0.0005224311660251359
447	0.002254793963726034	0.0018082305741121075	-0.0018081201192343029	0.9875743763490382	-1	0	0	1.0	1	0	0	1.0	0	1	0	0	3	0	0.5	1	2	2	1.0	0	0	0	0	0	0	0	0	0	0	0	0	-0.0001808120119234303	-0.0001808120119234303
3658	0.012361544192953261	0.0015858872031169146	0.001265428182502385	0.9806672357043389	-1	0	0	0.6	6	0.38461538461538464	5	0.30612244897959184	0.38461538461538464	10	5	4	0	0	1.0	7	7	15	0.0	0.18181818181818182	0.6349620842286727	0.8844938862148903	0.5532862262466506	0.9606120335955475	0.4523508739754322	0.9376906460592049	0.8717815389142111	0.9338281314017627	0	0	0.0	0.001265428182502385	0.001265428182502385
4735	0.016496651923186296	0.005769007279721024	0.004546294414490976	0.9748906589653455	-1	0	0	0.5	5	0.5384615384615384	7	0.26785714285714285	0.46153846153846156	9	6	5	0	0	0.875	7	8	15	0.0	0.18181818181818182	0.6812617806454913	0.888790089941625	0.5245556772004555	0.9649475010048985	0.5545924868622645	0.9319433761338833	0.8721456213708733	0.9352451523325076	0	0	0.0	0.004546294414490976	0.004546294414490976
138	0.002198995397012047	0.0021553714835935572	-0.002152932019338745	0.9821061445651736	-1	0	0	0.6666666666666666	2	0.5	1	1.0	0.5	2	1	1	2	0	0.25	4	1	4	0.4	0.6666666666666666	0.1941301615481395	0.650377371044707	0.5150750902216339	0.6117981397915027	0.21379552160146442	0.757304016418442	0.8366090119580087	0.6765241121035133	0.75	0	0.0	-0.00021529320193387452	-0.00021529320193387452
2243	0.012395535228243014	0.0014982536407462423	0.0013860055664641573	0.9808207153173092	-1	0	0	0.6	6	0.38461538461538464	5	0.30612244897959184	0.38461538461538464	10	5	4	0	0	1.0	7	7	15	0.0	0.18181818181818182	0.6349620842286727	0.8844938862148903	0.5532862262466506	0.9606120335955475	0.510276620162816	0.9286300900019057	0.8717815389142111	0.9307679125633564	0	0	0.0	0.0013860055664641573	0.0013860055664641573
4476	0.016507274782379414	0.005461486293841582	0.004678811440358613	0.9757234482139064	-1	0	0	0.5	5	0.5384615384615384	7	0.26785714285714285	0.46153846153846156	9	6	5	0	0	0.875	7	8	15	0.0	0.18181818181818182	0.6812617806454913	0.888790089941625	0.5245556772004555	0.9649475010048985	0.5545924868622645	0.942287189705882	0.8721456213708733	0.9387067326016114	0	0	0.0	0.004678811440358613	0.004678811440358613
626	0.002569807374604459	0.0014414452102211343	-0.001441308283842745	0.9605551550765957	-1	0	0	0.3333333333333333	1	1.0	2	1.0	1.0	3	2	0	0	0	0.25	1	4	4	0.0	0	0.8919169128376472	0.5248217589618818	0.9056132379132814	0.6141873061878048	0.2897371158769374	0.6803997830274864	0.934271225544386	0.6082531775565095	0	0	0.0	-0.0001441308283842745	-0.0001441308283842745
4802	0.016208407925849818	0.005619878322585276	0.00439656028309153	0.9748331088025185	-1	0	0	0.5	5	0.5384615384615384	7	0.26785714285714285	0.46153846153846156	9	6	5	0	0	0.875	7	8	15	0.0	0.18181818181818182	0.6812617806454913	0.888790089941625	0.5245556772004555	0.9649475010048985	0.5545924868622645	0.9319433761338833	0.8721456213708733	0.9352451523325076	0	0	0.0	0.00439656028309153	0.00439656028309153
3249	0.01221177609399337	0.0014126152879645618	0.0011497388968882208	0.9805714361246176	-1	0	0	0.6	6	0.38461538461538464	5	0.30612244897959184	0.38461538461538464	10	5	4	0	0	1.0	7	7	15	0.0	0.18181818181818182	0.6349620842286727	0.8844938862148903	0.5532862262466506	0.9606120335955475	0.4523508739754322	0.9376906460592049	0.8717815389142111	0.9338281314017627	0	0	0.0	0.0011497388968882208	0.0011497388968882208
3859	0.012239965850520625	0.0019792715934333	0.0013671835275821352	0.9802505818266473	-1	0	0	0.6	6	0.38461538461538464	5	0.30612244897959184	0.38461538461538464	10	5	4	0	0	1.0	7	7	15	0.0	0.18181818181818182	0.6349620842286727	0.8844938862148903	0.5532862262466506	0.9606120335955475	0.4523508739754322	0.9376906460592049	0.8717815389142111	0.9338281314017627	0	0	0.0	0.0013671835275821352	0.0013671835275821352
414	0.0020438727232138486	0.0019799614762359323	-0.0019799392882916184	0.9843129099273551	-1	0	0	1.0	2	0.0	0	0.75	0	2	0	0	0	0	1.0	2	2	3	0.0	0	0	0	0	0	0	0	0	0	0	0	0	-0.00019799392882916184	-0.00019799392882916184
277	0.001893274043907318	0.0018819225511490314	-0.0018818056914869001	0.9860267950676103	-1	0	0	1.0	1	0	0	1.0	0	1	0	0	3	0	0.5	1	2	2	1.0	0	0	0	0	0	0	0	0	0	0	0	0	-0.00018818056914869001	-0.00018818056914869001
2797	0.012417247180697803	0.0018335565147133946	0.001613840594245026	0.9805947139100193	-1	0	0	0.6	6	0.38461538461538464	5	0.30612244897959184	0.38461538461538464	10	5	4	0	0	1.0	7	7	15	0.0	0.18181818181818182	0.6349620842286727	0.8844938862148903	0.5532862262466506	0.9606120335955475	0.4946598065207322	0.9293721592959372	0.8717815389142111	0.9310091843074882	0	0	0.0	0.001613840594245026	0.001613840594245026
2590	0.01088653703911396	0.0014892921896415732	0.0010482974086073978	0.9817982160516404	-1	0	0	0.6	6	0.38461538461538464	5	0.30612244897959184	0.38461538461538464	10	5	4	0	0	1.0	7	7	15	0.0	0.18181818181818182	0.6349620842286727	0.8844938862148903	0.5532862262466506	0.9581761912628844	0.4523508739754322	0.9555989505161279	0.8784293325587761	0.9396555516363803	0	0	0.0	0.0010482974086073978	0.0010482974086073978
4505	0.01196353966306933	0.0024121439798883144	0.0023796996881446097	0.9826073382342095	-1	0	0	0.5	5	0.5384615384615384	7	0.26785714285714285	0.5384615384615384	10	7	4	0	0	0.875	8	7	15	0.0	0.36363636363636365	0.6349620842286727	0.8844938862148903	0.5532862262466506	0.9614218674927525	0.4523508739754322	0.9376906460592049	0.8717815389142111	0.9342720116355888	0	0	0.0	0.0023796996881446097	0.0023796996881446097
1480	0.015182721550903897	0.004340289959497105	0.0009535449648442107	0.9737979477865255	-1	0	0	0.5	5	0.5384615384615384	7	0.26785714285714285	0.46153846153846156	10	6	4	0	0	0.875	8	7	15	0.0	0.3333333333333333	0.6349620842286727	0.8844938862148903	0.5532862262466506	0.9606120335955475	0.510276620162816	0.9286300900019057	0.8717815389142111	0.9307679125633564	0	0	0.0	0.0009535449648442107	0.0009535449648442107
4493	0.012074405955736998	0.004618366947991102	-0.004618287688632926	0.9755787635351968	-1	0.25	1	0.6	6	0.46153846153846156	6	0.35714285714285715	0.38461538461538464	11	5	3	0	0	0.8571428571428571	7	6	15	0.0	0.2222222222222222	0.6165399943963278	0.879791378019628	0.5245556772004555	0.9566711178685827	0.5545924868622645	0.9348347192820852	0.8487296556086421	0.9297494108971249	0	0	0.0	-0.00046182876886329265	-0.00046182876886329265
3155	0.012232558314346909	0.0012914789922693702	0.001034049561478342	0.980590328365997	-1	0	0	0.6	6	0.38461538461538464	5	0.30612244897959184	0.38461538461538464	10	5	4	0	0	1.0	7	7	15	0.0	0.18181818181818182	0.6349620842286727	0.8844938862148903	0.5532862262466506	0.9606120335955475	0.510276620162816	0.9286300900019057	0.8717815389142111	0.9307679125633564	0	0	0.0	0.001034049561478342	0.001034049561478342
2694	0.008600657556093053	0.0022096447592383326	-0.0010803171605068599	0.9830900389294235	-1	0.25	1	0.7	7	0.3076923076923077	4	0.35714285714285715	0.3076923076923077	10	4	4	0	0	0.8571428571428571	6	7	15	0.0	0.2222222222222222	0.6349620842286727	0.8844938862148903	0.5532862262466506	0.9606120335955475	0.510276620162816	0.9286300900019057	0.8717815389142111	0.9307679125633564	0	0	0.0	-0.00010803171605068599	-0.00010803171605068599
4449	0.011975001275321112	0.003781250640579226	-0.0037761495838439965	0.9723764543722433	-1	0.25	1	0.6	6	0.46153846153846156	6	0.35714285714285715	0.38461538461538464	11	5	3	0	0	0.8571428571428571	6	7	15	0.0	0.2222222222222222	0.5886623878118543	0.860025357452857	0.4293152830745052	0.9554673229765968	0.5475890360295204	0.9163270946645171	0.8487296556086421	0.9187123297121597	0	0	0.0	-0.00037761495838439964	-0.00037761495838439964
2851	0.012404152794193615	0.0013153763706551557	0.0012425126362647114	0.9806320597664918	-1	0	0	0.6	6	0.38461538461538464	5	0.30612244897959184	0.38461538461538464	10	5	4	0	0	1.0	7	7	15	0.0	0.18181818181818182	0.6349620842286727	0.8844938862148903	0.5532862262466506	0.9606120335955475	0.4946598065207322	0.9293721592959372	0.8717815389142111	0.9310091843074882	0	0	0.0	0.0012425126362647114	0.0012425126362647114
1669	0.014139055740951213	0.0038722124021978947	0.0013877213320467807	0.9741310104092049	-1	0	0	0.5	5	0.5384615384615384	7	0.26785714285714285	0.46153846153846156	10	6	4	0	0	0.875	8	7	15	0.0	0.3333333333333333	0.6349620842286727	0.8844938862148903	0.5532862262466506	0.9614218674927525	0.510276620162816	0.9286300900019057	0.8717815389142111	0.9312308089928694	0	0	0.0	0.0013877213320467807	0.0013877213320467807
4699	0.012055325870549444	0.002265335353898579	0.002230572498839248	0.982648323986834	-1	0	0	0.5	5	0.5384615384615384	7	0.26785714285714285	0.5384615384615384	10	7	4	0	0	0.875	8	7	15	0.0	0.36363636363636365	0.6349620842286727	0.8844938862148903	0.5532862262466506	0.9614218674927525	0.4523508739754322	0.9376906460592049	0.8717815389142111	0.9342720116355888	0	0	0.0	0.002230572498839248	0.002230572498839248
1998	0.010649229333415108	0.0056553462690127985	-0.0042159583196955345	0.9798333761013287	-1	0	0	0.6	6	0.38461538461538464	5	0.30612244897959184	0.38461538461538464	10	5	4	0	0	1.0	7	7	15	0.0	0.18181818181818182	0.6349620842286727	0.8945314799269793	0.5532862262466506	0.9606120335955475	0.4523508739754322	0.9429649155648032	0.8717815389142111	0.9377575058858153	0	0	0.0	-0.00042159583196955345	-0.00042159583196955345
781	0.021671692752343555	0.0032520675841239462	-0.002876047876614668	0.9738276653913893	-1	0	0	0.14285714285714285	1	1.0	8	1.0	1.0	9	8	0	0	0	0.1	10	1	10	0.0	0	0.4349702026895487	0.9166632961982225	0.6084694173752485	0.9030848396253905	0.36823710758136363	0.9433293953012234	0.8609738680614466	0.9227751185889799	0	0	0.0	-0.0002876047876614668	-0.0002876047876614668
1245	0.015364439676233667	0.003702156044116284	0.0008762118684259632	0.9741331454205698	-1	0	0	0.5	5	0.5384615384615384	7	0.26785714285714285	0.46153846153846156	10	6	4	0	0	0.875	8	7	15	0.0	0.3333333333333333	0.6349620842286727	0.8844938862148903	0.5532862262466506	0.9606120335955475	0.510276620162816	0.9286300900019057	0.8717815389142111	0.9307679125633564	0	0	0.0	0.0008762118684259632	0.0008762118684259632
767	0.002712937701229255	0.0015915847871200185	-0.0015915691252201382	0.9587625674020497	-1	0	0	0.3333333333333333	1	1.0	2	1.0	1.0	3	2	0	0	0	0.25	1	4	4	0.0	0	0.8919169128376472	0.5248217589618818	0.9056132379132814	0.6141873061878048	0.2897371158769374	0.6803997830274864	0.934271225544386	0.6082531775565095	0	0	0.0	-0.00015915691252201382	-0.00015915691252201382
798	0.002495898020354012	0.0024761649523864088	-0.002476164203792624	0.9837232094676072	-1	0	0	0.5	1	1.0	1	1.0	1.0	2	1	0	1	0	0.3333333333333333	1	3	3	0.3333333333333333	0	0.5111159214686091	0.9779156886287729	0.4151427363011423	0.8106440484229571	0.5410435687716639	0.8942138411822963	0.9009141574659237	0.9212722990025458	1.0	0	0.0	-0.0002476164203792624	-0.0002476164203792624
448	0.0053539646902897725	0.0026847511253373004	-0.0026839248771250994	0.9825972912967439	-1	0	0	0.75	3	0.25	1	0.6	0.25	2	1	3	1	0	0.4	5	2	6	0.1111111111111111	0.4	0.5239691426525097	0.6870125835698103	0.7628451736356207	0.9146318273153541	0.4236559182275573	0.7756478404180874	0.8416263983856045	0.8124597944049485	1.0	0	0.0	-0.0002683924877125099	-0.0002683924877125099
1353	0.008467749251093986	0.003731785643962716	-0.003688885511330231	0.9785414643509142	-1	0.3333333333333333	1	0.625	5	0.4444444444444444	4	0.39285714285714285	0.3333333333333333	6	3	4	0	0	0.5714285714285714	7	4	11	0.0	0.5	0.695200583937728	0.9295382522354543	0.2761510247039974	0.965759792506001	0.510276620162816	0.9290393701976265	0.901484706357016	0.9442959168873665	0	0	0.0	-0.0003688885511330231	-0.0003688885511330231
1492	0.015622377385319944	0.006529726262217366	-0.006401652615819608	0.9776826512846633	-1	0	0	0.5	5	0.5384615384615384	7	0.30612244897959184	0.46153846153846156	10	6	4	1	0	1.0	7	7	15	0.125	0.3333333333333333	0.6349620842286727	0.8630736178007219	0.5532862262466506	0.9520384196550572	0.5518804326881716	0.9522109902377339	0.7203624536004802	0.9313161179291398	1.0	0.4	0.0	-0.0006401652615819608	-0.0006401652615819608
274	0.0020791140616971356	0.0018802425832116062	-0.0018789416989414129	0.9840138620481852	-1	0	0	1.0	1	0	0	1.0	0	1	0	0	3	0	0.5	2	1	2	1.0	0	0	0	0	0	0	0	0	0	0	0	0	-0.0001878941698941413	-0.0001878941698941413
3663	0.016618420042150507	0.0014093453163938122	-4.15253910198424e-05	0.9684420984639504	-1	0	0	0.5	5	0.46153846153846156	6	0.26785714285714285	0.46153846153846156	10	6	4	0	0	0.875	8	7	15	0.0	0	0.6349620842286727	0.8844938862148903	0.5532862262466506	0.9606120335955475	0.4523508739754322	0.9376906460592049	0.8717815389142111	0.9338281314017627	0	0	0.0	-4.15253910198424e-06	-4.15253910198424e-06
1089	0.008191662392180329	0.0014832126285077183	-0.0011339255756197735	0.9774962890923512	-1	0	0	0.2857142857142857	2	0.875	7	0.5555555555555556	0.75	8	6	1	0	0	0.2222222222222222	2	9	10	0.0	0	0.7481481937340245	0.8973420042602045	0.8628476976893982	0.9568518094352777	0.5326832664467729	0.9064291469819589	0.8557411180123278	0.9250212522816179	0	0	0.0	-0.00011339255756197734	-0.00011339255756197734
4143	0.012551744371815915	0.00201217689703693	0.0019175667303362744	0.9807728687875901	-1	0	0	0.6	6	0.38461538461538464	5	0.30612244897959184	0.38461538461538464	10	5	4	0	0	1.0	7	7	15	0.0	0.18181818181818182	0.6349620842286727	0.8844938862148903	0.5532862262466506	0.9606120335955475	0.4523508739754322	0.9376906460592049	0.8717815389142111	0.9338281314017627	0	0	0.0	0.0019175667303362744	0.0019175667303362744
2803	0.011931293700521027	0.005490386540905383	-0.005482934216758262	0.9802963413945058	-1	0	0	0.5	5	0.5384615384615384	7	0.26785714285714285	0.46153846153846156	11	6	3	0	0	0.875	8	7	15	0.0	0.3333333333333333	0.5886623878118543	0.8654933168752413	0.5245556772004555	0.9602899662922232	0.5491683785140787	0.9193612476686625	0.8721456213708733	0.9236970338524065	0	0	0.0	-0.0005482934216758261	-0.0005482934216758261
3046	0.0124712902572377	0.0021808384102923514	0.0019619475822506764	0.9807495427084933	-1	0	0	0.6	6	0.38461538461538464	5	0.30612244897959184	0.38461538461538464	10	5	4	0	0	1.0	7	7	15	0.0	0.18181818181818182	0.6349620842286727	0.8844938862148903	0.5532862262466506	0.9606120335955475	0.4523508739754322	0.9376906460592049	0.8717815389142111	0.9338281314017627	0	0	0.0	0.0019619475822506764	0.0019619475822506764
2926	0.011931096050423947	0.0017621918312836443	0.0013679530372033791	0.9806490218868127	-1	0	0	0.6	6	0.38461538461538464	5	0.30612244897959184	0.38461538461538464	10	5	4	0	0	1.0	7	7	15	0.0	0.18181818181818182	0.6349620842286727	0.8844938862148903	0.5532862262466506	0.9606120335955475	0.44397083213671873	0.9384841895572921	0.8717815389142111	0.9341090077618058	0	0	0.0	0.0013679530372033791	0.0013679530372033791
238	0.002150164414518319	0.0020532148052414653	-0.00205127331635112	0.9829564991362677	-1	0	0	0	0	0	0	1.0	0	0	0	0	0	0	1.0	1	1	1	0.0	0	0	0	0	0	0	0	0	0	0	0	0	-0.1	-0.1
836	0.002610100513406087	0.0014129476243582746	-0.0014127735968832557	0.9588446140316935	-1	0	0	0.3333333333333333	1	1.0	2	1.0	1.0	3	2	0	0	0	0.25	1	4	4	0.0	0	0.8919169128376472	0.5248217589618818	0.9056132379132814	0.6141873061878048	0.2897371158769374	0.6803997830274864	0.934271225544386	0.6082531775565095	0	0	0.0	-0.00014127735968832557	-0.00014127735968832557
4734	0.012880876726591904	0.00458995097279195	-0.0025311290715757865	0.9794870884626137	-1	0	0	0.5	5	0.5384615384615384	7	0.26785714285714285	0.46153846153846156	9	6	5	0	0	0.875	7	8	15	0.0	0.18181818181818182	0.6812617806454913	0.8985574256134495	0.5245556772004555	0.9649475010048985	0.5545924868622645	0.9349262787065704	0.8721456213708733	0.9382249670327533	0	0	0.0	-0.00025311290715757865	-0.00025311290715757865
4082	0.011994600882704078	0.0021016308968961842	0.002039334508908896	0.9811588975017129	-1	0	0	0.6	6	0.38461538461538464	5	0.30612244897959184	0.38461538461538464	10	5	4	0	0	1.0	7	7	15	0.0	0.18181818181818182	0.6349620842286727	0.8844938862148903	0.5532862262466506	0.9606120335955475	0.4523508739754322	0.9376906460592049	0.8717815389142111	0.9338281314017627	0	0	0.0	0.002039334508908896	0.002039334508908896
95	0.0022604399002045346	0.0020960361299312553	-0.0020957763294047476	0.9850152000307454	-1	0	0	1.0	3	0.0	0	0.6666666666666666	0	1	0	2	0	0	0.6666666666666666	3	2	4	0.0	1.0	0	0	0	0	0	0	0	0	0	0	0	-0.00020957763294047476	-0.00020957763294047476
2549	0.012548233636153054	0.0016155848707407228	0.0013140716537983286	0.9803892814306918	-1	0	0	0.6	6	0.38461538461538464	5	0.30612244897959184	0.38461538461538464	10	5	4	0	0	1.0	7	7	15	0.0	0.18181818181818182	0.6349620842286727	0.8844938862148903	0.5532862262466506	0.9606120335955475	0.510276620162816	0.9286300900019057	0.8717815389142111	0.9307679125633564	0	0	0.0	0.0013140716537983286	0.0013140716537983286
2905	0.012514411989581123	0.0018718553880660532	0.0012461374785152283	0.9803269220046812	-1	0	0	0.6	6	0.38461538461538464	5	0.30612244897959184	0.38461538461538464	10	5	4	0	0	1.0	7	7	15	0.0	0.18181818181818182	0.6349620842286727	0.8844938862148903	0.5532862262466506	0.9606120335955475	0.4523508739754322	0.9376906460592049	0.8717815389142111	0.9338281314017627	0	0	0.0	0.0012461374785152283	0.0012461374785152283
3375	0.012068182226456982	0.0017274100153780317	0.001376604210269611	0.9806531756645426	-1	0	0	0.6	6	0.38461538461538464	5	0.30612244897959184	0.38461538461538464	10	5	4	0	0	1.0	7	7	15	0.0	0.18181818181818182	0.6349620842286727	0.8844938862148903	0.5532862262466506	0.9606120335955475	0.4523508739754322	0.9376906460592049	0.8717815389142111	0.9338281314017627	0	0	0.0	0.001376604210269611	0.001376604210269611
1722	0.012438936705005574	0.001718341095783276	0.0015565647684555866	0.9806763553143497	-1	0	0	0.6	6	0.38461538461538464	5	0.30612244897959184	0.38461538461538464	10	5	4	0	0	1.0	7	7	15	0.0	0.18181818181818182	0.6349620842286727	0.8844938862148903	0.5532862262466506	0.9606120335955475	0.510276620162816	0.9286300900019057	0.8717815389142111	0.9307679125633564	0	0	0.0	0.0015565647684555866	0.0015565647684555866
1763	0.014947380319621738	0.0041420348998697	0.0006678286235530796	0.9739124552449828	-1	0	0	0.5	5	0.5384615384615384	7	0.26785714285714285	0.46153846153846156	10	6	4	0	0	0.875	8	7	15	0.0	0.3333333333333333	0.6349620842286727	0.8844938862148903	0.5532862262466506	0.9606120335955475	0.510276620162816	0.9286300900019057	0.8717815389142111	0.9307679125633564	0	0	0.0	0.0006678286235530796	0.0006678286235530796
4444	0.016559505541869746	0.005664802217592796	0.00457878913839648	0.9751763284937472	-1	0	0	0.5	5	0.5384615384615384	7	0.26785714285714285	0.46153846153846156	9	6	5	0	0	0.875	7	8	15	0.0	0.18181818181818182	0.6812617806454913	0.888790089941625	0.5245556772004555	0.9649475010048985	0.5545924868622645	0.9319433761338833	0.8721456213708733	0.9352451523325076	0	0	0.0	0.00457878913839648	0.00457878913839648
3736	0.012477038587978322	0.001956092435131499	0.001884637910779788	0.9810111081679633	-1	0	0	0.6	6	0.38461538461538464	5	0.30612244897959184	0.38461538461538464	10	5	4	0	0	1.0	7	7	15	0.0	0.18181818181818182	0.6349620842286727	0.8844938862148903	0.5532862262466506	0.9606120335955475	0.4523508739754322	0.9376906460592049	0.8717815389142111	0.9338281314017627	0	0	0.0	0.001884637910779788	0.001884637910779788
534	0.0027133899606997746	0.0013421847487872223	-0.001342139679860785	0.9602288650737084	-1	0	0	0.3333333333333333	1	1.0	2	1.0	1.0	3	2	0	0	0	0.25	1	4	4	0.0	0	0.8919169128376472	0.5248217589618818	0.9056132379132814	0.6141873061878048	0.2897371158769374	0.6803997830274864	0.934271225544386	0.6082531775565095	0	0	0.0	-0.0001342139679860785	-0.0001342139679860785
1922	0.01242215253359689	0.0016794945197974897	0.0014786753892267186	0.9808244293430926	-1	0	0	0.6	6	0.38461538461538464	5	0.30612244897959184	0.38461538461538464	10	5	4	0	0	1.0	7	7	15	0.0	0.18181818181818182	0.6349620842286727	0.8844938862148903	0.5532862262466506	0.9606120335955475	0.4946598065207322	0.9293721592959372	0.8717815389142111	0.9310091843074882	0	0	0.0	0.0014786753892267186	0.0014786753892267186
507	0.0029646973248778083	0.0027375811459655866	-0.0027344989468723554	0.9838468529817539	-1	1.0	1	0.8	4	0.4	2	0.5833333333333334	0.2	4	1	2	0	0	0.75	4	3	7	0.0	0.6666666666666666	0.18413298641364337	0.6649463395174162	0.14576823006943285	0.9567267684079966	0.6504458224035854	0.8348849390272072	0.9260337792274118	0.8582321207738931	0	0	0.0	-0.00027344989468723553	-0.00027344989468723553
3215	0.01233895245963189	0.002114463353452309	0.0011818234615335423	0.9799386872122972	-1	0	0	0.6	6	0.38461538461538464	5	0.30612244897959184	0.38461538461538464	10	5	4	0	0	1.0	7	7	15	0.0	0.18181818181818182	0.6349620842286727	0.8844938862148903	0.6296369723558207	0.9631299095883922	0.4523508739754322	0.9376906460592049	0.8717815389142111	0.9352287571619939	0	0	0.0	0.0011818234615335423	0.0011818234615335423
1212	0.015280750571116922	0.004578000637700511	0.0006851248664518941	0.9736852473915081	-1	0	0	0.5	5	0.5384615384615384	7	0.26785714285714285	0.46153846153846156	10	6	4	0	0	0.875	8	7	15	0.0	0.3333333333333333	0.6349620842286727	0.8844938862148903	0.5532862262466506	0.9606120335955475	0.510276620162816	0.9286300900019057	0.8717815389142111	0.9307679125633564	0	0	0.0	0.0006851248664518941	0.0006851248664518941
130	0.009956742510625206	0.003660610418664097	-0.0036562463060733946	0.9779842176385879	-1	0	0	0.4	2	0.6	3	0.5833333333333334	0.4	3	2	3	4	0	0.75	4	3	7	0.4444444444444444	0	0.6368244208262697	0.865772904685764	0.3403692556300073	0.955542224802641	0.2130771029466274	0.8084191657604037	0.8074819549908242	0.8932013260536348	0.5	0	0.5632280125495358	-0.00036562463060733945	-0.00036562463060733945
216	0.0034056100719847275	0.0026137685498473077	-0.00260278320188796	0.9693585686972268	-1	0	0	0.3333333333333333	1	1.0	2	1.0	1.0	3	2	0	0	0	0.25	4	1	4	0.0	0	0.5787524268288877	0.790566807560261	0.33778968760456307	0.699424827574832	0.7473306065890937	0.7317368849184094	0.8962085667224646	0.7424585144590738	0	0	0.0	-0.000260278320188796	-0.000260278320188796
785	0.0027785144283744797	0.0010636007251118391	-0.001063534153356487	0.958735600528374	-1	0	0	0.3333333333333333	1	1.0	2	1.0	1.0	3	2	0	0	0	0.25	1	4	4	0.0	0	0.8919169128376472	0.5248217589618818	0.9056132379132814	0.6141873061878048	0.4467370992857898	0.5987265022859053	0.8963718499694181	0.5796880099299857	0	0	0.0	-0.00010635341533564872	-0.00010635341533564872
2623	0.017804610496484644	0.006730628146702427	-0.006376371797433179	0.9644522913563994	-1	0.25	1	0.7	7	0.3076923076923077	4	0.4166666666666667	0.3076923076923077	11	4	3	0	0	1.0	6	6	15	0.0	0.3333333333333333	0.6812617806454913	0.872357622043807	0.2964839684343262	0.9561954595382266	0.5545924868622645	0.9221719016342195	0.8721456213708733	0.9236125093395665	0	0	0.0	-0.0006376371797433179	-0.0006376371797433179
4165	0.012352240019717756	0.0017707019250513697	0.0013881622018681043	0.9804163892687898	-1	0	0	0.6	6	0.38461538461538464	5	0.30612244897959184	0.38461538461538464	10	5	4	0	0	1.0	7	7	15	0.0	0.18181818181818182	0.6349620842286727	0.8844938862148903	0.5532862262466506	0.9606120335955475	0.4523508739754322	0.9376906460592049	0.8717815389142111	0.9338281314017627	0	0	0.0	0.0013881622018681043	0.0013881622018681043
3641	0.012485319740196638	0.0016097031228591403	0.001291300697270761	0.980181751878158	-1	0	0	0.6	6	0.38461538461538464	5	0.30612244897959184	0.38461538461538464	10	5	4	0	0	1.0	7	7	15	0.0	0.18181818181818182	0.6349620842286727	0.8844938862148903	0.5532862262466506	0.9606120335955475	0.4523508739754322	0.9376906460592049	0.8717815389142111	0.9338281314017627	0	0	0.0	0.001291300697270761	0.001291300697270761
2396	0.011966106536985485	0.0016885329602727695	0.0013135389705053234	0.9804310010815682	-1	0	0	0.6	6	0.38461538461538464	5	0.30612244897959184	0.38461538461538464	10	5	4	0	0	1.0	7	7	15	0.0	0.18181818181818182	0.6349620842286727	0.8844938862148903	0.5532862262466506	0.9606120335955475	0.44397083213671873	0.9384841895572921	0.8717815389142111	0.9341090077618058	0	0	0.0	0.0013135389705053234	0.0013135389705053234
3545	0.008539075197368238	0.005453121350351872	-0.0054531138166550195	0.9825704632553648	-1	0	0	0.6	6	0.38461538461538464	5	0.5	0.23076923076923078	9	3	5	0	0	0.8333333333333334	5	6	15	0.0	0.18181818181818182	0.7091393872299647	0.9241135121487435	0.7347182675111861	0.9511788429568382	0.5475890360295204	0.9323663028499305	0.7229606242297063	0.9368839708358885	0	0	0.0	-0.000545311381665502	-0.000545311381665502
2843	0.012565510839348792	0.0014270473981536488	0.0013244794223083195	0.9805419555305418	-1	0	0	0.6	6	0.38461538461538464	5	0.30612244897959184	0.38461538461538464	10	5	4	0	0	1.0	7	7	15	0.0	0.18181818181818182	0.6349620842286727	0.8844938862148903	0.5532862262466506	0.9606120335955475	0.4946598065207322	0.9293721592959372	0.8717815389142111	0.9310091843074882	0	0	0.0	0.0013244794223083195	0.0013244794223083195
721	0.016091455634060912	0.0017530341310654702	-0.0017001836327171554	0.9677962031202496	-1	0	0	0.3333333333333333	2	0.8571428571428571	6	0.5625	0.7142857142857143	7	5	1	0	0	0.25	2	8	9	0.0	0	0.7403172438924945	0.887056331463913	0.9847119872722392	0.9488430179186258	0.557496628056066	0.9105098075125323	0.8524655475613395	0.9193647051582681	0	0	0.0	-0.00017001836327171555	-0.00017001836327171555
4571	0.015329108237792476	0.0037035130091061168	0.002833865259414191	0.9730738110371944	-1	0	0	0.4	4	0.6923076923076923	9	0.26785714285714285	0.46153846153846156	8	6	6	0	0	0.875	7	8	15	0.0	0.18181818181818182	0.6349620842286727	0.8812788038704396	0.41510884352755895	0.9711389758262102	0.5934842452135272	0.9238455127217104	0.8460458837150874	0.9353612169717963	0	0	0.0	0.002833865259414191	0.002833865259414191
2325	0.014568882093000418	0.0040813461224595456	-0.003927184425767193	0.9765964343776385	-1	0	0	0.5	5	0.5384615384615384	7	0.3125	0.46153846153846156	10	6	4	0	0	0.75	8	6	15	0.0	0.3076923076923077	0.6349620842286727	0.8861388169034106	0.5345458988262077	0.9576616839286839	0.5934842452135272	0.9258947950522688	0.8766700945978773	0.9285962406143123	0	0	0.0	-0.0003927184425767193	-0.0003927184425767193
3364	0.012494694952291925	0.004526041664658232	-0.0045095419930587565	0.9814152736970375	-1	0	0	0.6	6	0.38461538461538464	5	0.30612244897959184	0.38461538461538464	10	5	4	0	0	1.0	7	7	15	0.0	0.18181818181818182	0.6349620842286727	0.8773644590052654	0.5532862262466506	0.9606120335955475	0.5518804326881716	0.9277387200361579	0.8717815389142111	0.9289998019130762	0	0	0.0	-0.00045095419930587567	-0.00045095419930587567
1357	0.010617363831067381	0.005778441370371687	-0.005677485296459333	0.9813002200411018	-1	0	0	0.5	5	0.5	6	0.2857142857142857	0.4166666666666667	9	5	4	1	0	1.0	7	7	14	0.125	0.36363636363636365	0.7091393872299647	0.9241135121487435	0.6875698979245953	0.9423413445687998	0.5475890360295204	0.947747139101217	0.7229606242297063	0.9388009716705443	1.0	0	0.0	-0.0005677485296459333	-0.0005677485296459333
2284	0.013884838349448253	0.003740725592885675	0.0012113386371017467	0.9742008743312921	-1	0	0	0.5	5	0.5384615384615384	7	0.26785714285714285	0.46153846153846156	10	6	4	0	0	0.875	8	7	15	0.0	0.3333333333333333	0.6349620842286727	0.8844938862148903	0.5532862262466506	0.9614218674927525	0.510276620162816	0.9286300900019057	0.8717815389142111	0.9312308089928694	0	0	0.0	0.0012113386371017467	0.0012113386371017467
2634	0.012407156470733875	0.001718713181083491	0.00138883197397802	0.9804580526809686	-1	0	0	0.6	6	0.38461538461538464	5	0.30612244897959184	0.38461538461538464	10	5	4	0	0	1.0	7	7	15	0.0	0.18181818181818182	0.6349620842286727	0.8844938862148903	0.5532862262466506	0.9606120335955475	0.4946598065207322	0.9293721592959372	0.8717815389142111	0.9310091843074882	0	0	0.0	0.00138883197397802	0.00138883197397802
3468	0.013847707460886144	0.0032719139797088093	-0.0016898995996782254	0.9817287908290714	-1	0.25	1	0.6	6	0.38461538461538464	5	0.30612244897959184	0.38461538461538464	10	5	4	0	0	1.0	7	7	15	0.0	0.18181818181818182	0.6349620842286727	0.8844938862148903	0.5532862262466506	0.9606120335955475	0.4523508739754322	0.9376906460592049	0.8717815389142111	0.9338281314017627	0	0	0.0	-0.00016898995996782255	-0.00016898995996782255
4000	0.015084162069577226	0.00718224919525809	-0.007101659299496804	0.9716106715857555	-1	0	0	0.4	4	0.6923076923076923	9	0.234375	0.5384615384615384	9	7	5	1	0	1.0	8	8	15	0.08333333333333333	0.36363636363636365	0.5886623878118543	0.8394278631293333	0.5227017262815726	0.9520504868268428	0.6323760035647897	0.9355767410395386	0.8391763272466627	0.9197812336674029	1.0	0.4444444444444444	0.0	-0.0007101659299496804	-0.0007101659299496804
2861	0.012487745533085438	0.002142308582292536	0.0019189968690584093	0.9806918319942745	-1	0	0	0.6	6	0.38461538461538464	5	0.30612244897959184	0.38461538461538464	10	5	4	0	0	1.0	7	7	15	0.0	0.18181818181818182	0.6349620842286727	0.8844938862148903	0.5532862262466506	0.9606120335955475	0.4523508739754322	0.9376906460592049	0.8717815389142111	0.9338281314017627	0	0	0.0	0.0019189968690584093	0.0019189968690584093
3430	0.013773686993084776	0.006067783562045889	-0.006021215672513691	0.9790915549745656	-1	0	0	0.5	5	0.5384615384615384	7	0.375	0.5384615384615384	12	7	2	0	0	0.4	10	4	15	0.0	0.18181818181818182	0.6349620842286727	0.9012554538930503	0.5532862262466506	0.9539228974814662	0.5934842452135272	0.9325517283571314	0.867144083544505	0.9323079423962943	0	0	0.0	-0.0006021215672513691	-0.0006021215672513691
3999	0.012333106678722039	0.0010482928698898504	0.0008400803034116011	0.9806035636636858	-1	0	0	0.6	6	0.38461538461538464	5	0.30612244897959184	0.38461538461538464	10	5	4	0	0	1.0	7	7	15	0.0	0.18181818181818182	0.6349620842286727	0.8844938862148903	0.5532862262466506	0.9606120335955475	0.4523508739754322	0.9376906460592049	0.8717815389142111	0.9338281314017627	0	0	0.0	0.0008400803034116011	0.0008400803034116011
4379	0.014002841370221652	0.0060764523337515945	-0.005993933411407561	0.9703779561448743	-1	0	0	0.4	4	0.6923076923076923	9	0.26785714285714285	0.46153846153846156	8	6	6	1	0	0.875	7	8	15	0.07142857142857142	0.18181818181818182	0.5886623878118543	0.8407436757341892	0.33038825956216467	0.9551470355296374	0.6323760035647897	0.9452933547680668	0.8356782831153652	0.9258017245762243	1.0	0.5	0.0	-0.0005993933411407561	-0.0005993933411407561
961	0.0072582734204370445	0.005483420209005219	-0.005472986900046619	0.9774537391915792	-1	0	0	0.5	2	0.75	3	0.6	0.75	5	3	0	0	0	0.4	2	5	6	0.0	0	0.5834017706177032	0.9268718174167447	0.5509145809951821	0.9630705267003848	0.557496628056066	0.9300672805479607	0.9255772315787238	0.9424672675427705	0	0	0.0	-0.0005472986900046619	-0.0005472986900046619
4862	0.012103134421364369	0.005810446273605551	-0.005776164319491634	0.9723441231553439	-1	0.25	1	0.4	4	0.7692307692307693	10	0.6	0.46153846153846156	10	6	4	0	0	1.0	5	5	15	0.0	0.36363636363636365	0.6812617806454913	0.8745909594084089	0.41510884352755895	0.9739413760472334	0.5518804326881716	0.9288753198835473	0.8452135548423975	0.9376671241009913	0	0	0.0	-0.0005776164319491634	-0.0005776164319491634
842	0.002742181580533099	0.0013020685061674532	-0.0013017921302096627	0.9615013068036068	-1	0	0	0.3333333333333333	1	1.0	2	1.0	1.0	3	2	0	0	0	0.25	1	4	4	0.0	0	0.8919169128376472	0.5248217589618818	0.9056132379132814	0.6141873061878048	0.2897371158769374	0.6803997830274864	0.934271225544386	0.6082531775565095	0	0	0.0	-0.00013017921302096628	-0.00013017921302096628
2657	0.012441297193571387	0.0010374359399973176	0.0008641009054878733	0.9804634747014179	-1	0	0	0.6	6	0.38461538461538464	5	0.30612244897959184	0.38461538461538464	10	5	4	0	0	1.0	7	7	15	0.0	0.18181818181818182	0.6349620842286727	0.8844938862148903	0.5532862262466506	0.9606120335955475	0.510276620162816	0.9286300900019057	0.8717815389142111	0.9307679125633564	0	0	0.0	0.0008641009054878733	0.0008641009054878733
2180	0.015257380268930558	0.00443236224466099	0.0009115501344733336	0.9737021173902217	-1	0	0	0.5	5	0.5384615384615384	7	0.26785714285714285	0.46153846153846156	10	6	4	0	0	0.875	8	7	15	0.0	0.3333333333333333	0.6349620842286727	0.8844938862148903	0.5532862262466506	0.9606120335955475	0.510276620162816	0.9286300900019057	0.8717815389142111	0.9307679125633564	0	0	0.0	0.0009115501344733336	0.0009115501344733336
1095	0.0134370195548673	0.005604955520768746	-0.005573844190966625	0.9791731431316173	-1	0	0	0.5	5	0.5384615384615384	7	0.30612244897959184	0.46153846153846156	10	6	4	0	0	1.0	7	7	15	0.0	0.3333333333333333	0.6812617806454913	0.9010384443547481	0.5532862262466506	0.9478579282620314	0.5518804326881716	0.9401805281928758	0.8717815389142111	0.9322175700411965	0	0	0.0	-0.0005573844190966625	-0.0005573844190966625
1269	0.01315672274721811	0.0026375660855606294	0.0008273770720590289	0.9740747960320152	-1	0	0	0.5	5	0.5384615384615384	7	0.26785714285714285	0.46153846153846156	10	6	4	0	0	0.875	8	7	15	0.0	0.3333333333333333	0.6349620842286727	0.8844938862148903	0.5532862262466506	0.9606120335955475	0.510276620162816	0.9286300900019057	0.8717815389142111	0.9307679125633564	0	0	0.0	0.0008273770720590289	0.0008273770720590289
851	0.01481786690664613	0.004155147389046856	0.0010362370854208225	0.9739317374857731	-1	0	0	0.5	5	0.5384615384615384	7	0.26785714285714285	0.46153846153846156	10	6	4	0	0	0.875	8	7	15	0.0	0.3333333333333333	0.6349620842286727	0.8844938862148903	0.5532862262466506	0.9606120335955475	0.510276620162816	0.9286300900019057	0.8717815389142111	0.9307679125633564	0	0	0.0	0.0010362370854208225	0.0010362370854208225
3591	0.012482934186828536	0.0018633685847124454	0.0018287394466235062	0.9808323255254533	-1	0	0	0.6	6	0.38461538461538464	5	0.30612244897959184	0.38461538461538464	10	5	4	0	0	1.0	7	7	15	0.0	0.18181818181818182	0.6349620842286727	0.8844938862148903	0.5532862262466506	0.9606120335955475	0.4523508739754322	0.9376906460592049	0.8717815389142111	0.9338281314017627	0	0	0.0	0.0018287394466235062	0.0018287394466235062
1999	0.012338470548375006	0.0019504183054924146	0.0014376368600646557	0.9802710535543129	-1	0	0	0.6	6	0.38461538461538464	5	0.30612244897959184	0.38461538461538464	10	5	4	0	0	1.0	7	7	15	0.0	0.18181818181818182	0.6349620842286727	0.8844938862148903	0.5532862262466506	0.9606120335955475	0.510276620162816	0.9286300900019057	0.8717815389142111	0.9307679125633564	0	0	0.0	0.0014376368600646557	0.0014376368600646557
3821	0.012425741851074175	0.0010386023650607009	0.0007015319902019096	0.9803819909739435	-1	0	0	0.6	6	0.38461538461538464	5	0.30612244897959184	0.38461538461538464	10	5	4	0	0	1.0	7	7	15	0.0	0.18181818181818182	0.6349620842286727	0.8844938862148903	0.5532862262466506	0.9606120335955475	0.4523508739754322	0.9376906460592049	0.8717815389142111	0.9338281314017627	0	0	0.0	0.0007015319902019096	0.0007015319902019096
1047	0.0026706817308396074	0.0014857408520187684	-0.0014857387099043236	0.9609174576329259	-1	0	0	0.3333333333333333	1	1.0	2	1.0	1.0	3	2	0	0	0	0.25	1	4	4	0.0	0	0.8919169128376472	0.5248217589618818	0.9056132379132814	0.6141873061878048	0.2897371158769374	0.6803997830274864	0.934271225544386	0.6082531775565095	0	0	0.0	-0.00014857387099043235	-0.00014857387099043235
2653	0.012381605076518967	0.0015666136946965253	0.0014175281894264543	0.9805029566839139	-1	0	0	0.6	6	0.38461538461538464	5	0.30612244897959184	0.38461538461538464	10	5	4	0	0	1.0	7	7	15	0.0	0.18181818181818182	0.6349620842286727	0.8844938862148903	0.5532862262466506	0.9606120335955475	0.510276620162816	0.9286300900019057	0.8717815389142111	0.9307679125633564	0	0	0.0	0.0014175281894264543	0.0014175281894264543
4349	0.011643917134132273	0.00199934264252118	0.0019978811901984095	0.9828362511090992	-1	0	0	0.5	5	0.5384615384615384	7	0.26785714285714285	0.5384615384615384	10	7	4	0	0	0.875	8	7	15	0.0	0.36363636363636365	0.6349620842286727	0.8844938862148903	0.5532862262466506	0.9614218674927525	0.510276620162816	0.9286300900019057	0.8717815389142111	0.9312308089928694	0	0	0.0	0.0019978811901984095	0.0019978811901984095
2295	0.012144210165886541	0.0014329374199933253	0.0011710142141282062	0.9802962381077267	-1	0	0	0.6	6	0.38461538461538464	5	0.30612244897959184	0.38461538461538464	10	5	4	0	0	1.0	7	7	15	0.0	0.18181818181818182	0.6349620842286727	0.8844938862148903	0.5532862262466506	0.9606120335955475	0.4946598065207322	0.9293721592959372	0.8717815389142111	0.9310091843074882	0	0	0.0	0.0011710142141282062	0.0011710142141282062
2230	0.01539085459900245	0.004864838763614822	-0.004749691429432255	0.9736557117058634	-1	0	0	0.6	6	0.38461538461538464	5	0.3125	0.3076923076923077	10	4	4	0	0	0.75	6	8	15	0.0	0.18181818181818182	0.6349620842286727	0.8467315480280876	0.5532862262466506	0.9572952434296893	0.5518804326881716	0.9265082485398811	0.8717815389142111	0.9206404917937311	0	0	0.0	-0.0004749691429432255	-0.0004749691429432255
3004	0.012338062024634189	0.0016716993443739842	0.001384842693250064	0.9804422871663674	-1	0	0	0.6	6	0.38461538461538464	5	0.30612244897959184	0.38461538461538464	10	5	4	0	0	1.0	7	7	15	0.0	0.18181818181818182	0.6349620842286727	0.8844938862148903	0.5532862262466506	0.9606120335955475	0.510276620162816	0.9286300900019057	0.8717815389142111	0.9307679125633564	0	0	0.0	0.001384842693250064	0.001384842693250064
2542	0.01204821417728452	0.001037040853724616	0.0008635357665077113	0.9806020873695537	-1	0	0	0.6	6	0.38461538461538464	5	0.30612244897959184	0.38461538461538464	10	5	4	0	0	1.0	7	7	15	0.0	0.18181818181818182	0.6349620842286727	0.8844938862148903	0.5532862262466506	0.9606120335955475	0.4523508739754322	0.9376906460592049	0.8717815389142111	0.9338281314017627	0	0	0.0	0.0008635357665077113	0.0008635357665077113
3365	0.012244414602234228	0.0017886997096385395	0.0013931317807505043	0.9804801177125276	-1	0	0	0.6	6	0.38461538461538464	5	0.30612244897959184	0.38461538461538464	10	5	4	0	0	1.0	7	7	15	0.0	0.18181818181818182	0.6349620842286727	0.8844938862148903	0.5532862262466506	0.9606120335955475	0.6245636544283235	0.9178446607530454	0.8514557243494236	0.9274215106026512	0	0	0.0	0.0013931317807505043	0.0013931317807505043
3226	0.012674640129122327	0.002179793631010785	0.002019310100781536	0.9807003034465436	-1	0	0	0.6	6	0.38461538461538464	5	0.30612244897959184	0.38461538461538464	10	5	4	0	0	1.0	7	7	15	0.0	0.18181818181818182	0.6349620842286727	0.8844938862148903	0.5532862262466506	0.9606120335955475	0.4523508739754322	0.9376906460592049	0.8717815389142111	0.9338281314017627	0	0	0.0	0.002019310100781536	0.002019310100781536
3107	0.012222932678864089	0.0018121047935262618	0.0012253137344247493	0.9803069980880422	-1	0	0	0.6	6	0.38461538461538464	5	0.30612244897959184	0.38461538461538464	10	5	4	0	0	1.0	7	7	15	0.0	0.18181818181818182	0.6349620842286727	0.8844938862148903	0.5532862262466506	0.9606120335955475	0.4523508739754322	0.9376906460592049	0.8717815389142111	0.9338281314017627	0	0	0.0	0.0012253137344247493	0.0012253137344247493
2499	0.012410717634014513	0.0017199328680969454	0.0011378251568878379	0.9800343988669078	-1	0	0	0.6	6	0.38461538461538464	5	0.30612244897959184	0.38461538461538464	10	5	4	0	0	1.0	7	7	15	0.0	0.18181818181818182	0.6349620842286727	0.8844938862148903	0.5532862262466506	0.9606120335955475	0.5244664030133369	0.921435748774323	0.8514557243494236	0.9285044232314423	0	0	0.0	0.0011378251568878379	0.0011378251568878379
2399	0.012580398769780269	0.0014069286163541062	0.0013313041149500876	0.9805338956054267	-1	0	0	0.6	6	0.38461538461538464	5	0.30612244897959184	0.38461538461538464	10	5	4	0	0	1.0	7	7	15	0.0	0.18181818181818182	0.6349620842286727	0.8844938862148903	0.5532862262466506	0.9606120335955475	0.510276620162816	0.9286300900019057	0.8717815389142111	0.9307679125633564	0	0	0.0	0.0013313041149500876	0.0013313041149500876
4037	0.012343688966374592	0.0022435127787565246	0.0021784203616660755	0.9825307156629531	-1	0	0	0.5	5	0.5384615384615384	7	0.26785714285714285	0.5384615384615384	10	7	4	0	0	0.875	8	7	15	0.0	0.36363636363636365	0.6349620842286727	0.8844938862148903	0.5532862262466506	0.9614218674927525	0.510276620162816	0.9286300900019057	0.8717815389142111	0.9312308089928694	0	0	0.0	0.0021784203616660755	0.0021784203616660755
539	0.02245429591740544	0.0035901980064310546	-0.003383481758910694	0.9738494459805823	-1	0	0	0.14285714285714285	1	1.0	8	1.0	1.0	9	8	0	0	0	0.1	10	1	10	0.0	0	0.4349702026895487	0.9166632961982225	0.6084694173752485	0.9030848396253905	0.4467370992857898	0.9288485889913457	0.8609738680614466	0.9168010497096574	0	0	0.0	-0.00033834817589106943	-0.00033834817589106943
3374	0.012324224735773253	0.0017331660314293417	0.0015475050074396806	0.9806571056409802	-1	0	0	0.6	6	0.38461538461538464	5	0.30612244897959184	0.38461538461538464	10	5	4	0	0	1.0	7	7	15	0.0	0.18181818181818182	0.6349620842286727	0.8844938862148903	0.5532862262466506	0.9606120335955475	0.510276620162816	0.9286300900019057	0.8717815389142111	0.9307679125633564	0	0	0.0	0.0015475050074396806	0.0015475050074396806
681	0.009449176035598547	0.002256678903068147	-0.0008581667279940586	0.9788935933820547	-1	0	0	0.42857142857142855	3	0.625	5	0.625	0.5	7	4	2	0	0	0.25	2	8	10	0.0	0	0.7403172438924945	0.8833068169245111	0.740983408106557	0.9581349386122967	0.5078699048374797	0.9148295251356411	0.8524655475613395	0.9248107924214775	0	0	0.0	-8.581667279940586e-05	-8.581667279940586e-05
20	0.011009093855538603	0.0022702317799858512	-0.0021853430023360126	0.9850404247313442	-1	0	0	0.3333333333333333	2	0.8333333333333334	5	0.5333333333333333	0.5	4	3	3	2	0	0.6	3	5	8	0.2222222222222222	0.4	0.35780971718813126	0.7762923548820965	0.47144651841231217	0.952614149811292	0.3864291336869301	0.914200897110185	0.6795366429390117	0.900581794481904	0.625	0.25	0.0	-0.00021853430023360126	-0.00021853430023360126
1180	0.015337737917132412	0.004462288318205849	0.0009368405659777521	0.9736537169320538	-1	0	0	0.5	5	0.5384615384615384	7	0.26785714285714285	0.46153846153846156	10	6	4	0	0	0.875	8	7	15	0.0	0.3333333333333333	0.6349620842286727	0.8844938862148903	0.5532862262466506	0.9606120335955475	0.510276620162816	0.9286300900019057	0.8717815389142111	0.9307679125633564	0	0	0.0	0.0009368405659777521	0.0009368405659777521
435	0.0018237536969555126	0.0017703372948183948	-0.0017691792712026984	0.9834863833033219	-1	0	0	1.0	1	0	0	1.0	0	1	0	0	1	0	0.5	2	1	2	0.3333333333333333	0	0	0	0	0	0	0	0	0	0	0	0	-0.00017691792712026984	-0.00017691792712026984
1484	0.015284545005660522	0.00432223019769674	0.0012689471046967433	0.9739475826747757	-1	0	0	0.5	5	0.5384615384615384	7	0.26785714285714285	0.46153846153846156	10	6	4	0	0	0.875	8	7	15	0.0	0.3333333333333333	0.6349620842286727	0.8844938862148903	0.5532862262466506	0.9606120335955475	0.510276620162816	0.9286300900019057	0.8717815389142111	0.9307679125633564	0	0	0.0	0.0012689471046967433	0.0012689471046967433
3224	0.012553789797063074	0.0017013249260071984	0.0013804523112183728	0.9803864747480139	-1	0	0	0.6	6	0.38461538461538464	5	0.30612244897959184	0.38461538461538464	10	5	4	0	0	1.0	7	7	15	0.0	0.18181818181818182	0.6349620842286727	0.8844938862148903	0.5532862262466506	0.9606120335955475	0.510276620162816	0.9286300900019057	0.8717815389142111	0.9307679125633564	0	0	0.0	0.0013804523112183728	0.0013804523112183728
3812	0.012221280051089484	0.0014537169783577781	0.001321456761321974	0.9806387252950026	-1	0	0	0.6	6	0.38461538461538464	5	0.30612244897959184	0.38461538461538464	10	5	4	0	0	1.0	7	7	15	0.0	0.18181818181818182	0.6349620842286727	0.8844938862148903	0.5532862262466506	0.9606120335955475	0.4523508739754322	0.9376906460592049	0.8717815389142111	0.9338281314017627	0	0	0.0	0.001321456761321974	0.001321456761321974
2513	0.008927243184845588	0.004829512174739193	-0.004824419866036278	0.9781681664558384	-1	0	0	0.6	6	0.38461538461538464	5	0.46875	0.38461538461538464	10	5	4	0	0	0.5	8	4	15	0.0	0.18181818181818182	0.6349620842286727	0.9118244029327297	0.5532862262466506	0.9478579282620314	0.5934842452135272	0.9210284362813118	0.8717815389142111	0.9285250894228239	0	0	0.0	-0.0004824419866036278	-0.0004824419866036278
1955	0.015228471936793034	0.004522140235427341	0.0006448973307605846	0.9735729180584358	-1	0	0	0.5	5	0.5384615384615384	7	0.26785714285714285	0.46153846153846156	10	6	4	0	0	0.875	8	7	15	0.0	0.3333333333333333	0.6349620842286727	0.8844938862148903	0.5532862262466506	0.9606120335955475	0.510276620162816	0.9286300900019057	0.8717815389142111	0.9307679125633564	0	0	0.0	0.0006448973307605846	0.0006448973307605846
1942	0.021019769965400236	0.005128462833189206	-0.0051139130360632005	0.9691154422950955	-1	0	0	0.6	6	0.38461538461538464	5	0.30612244897959184	0.38461538461538464	10	5	4	0	0	1.0	7	7	15	0.0	0.3333333333333333	0.6812617806454913	0.8666358712658152	0.5532862262466506	0.9425166003669525	0.5934842452135272	0.9383660170131135	0.8749110362715558	0.9215676637943411	0	0	0.0	-0.00051139130360632	-0.00051139130360632
293	0.0018246472777442536	0.0017663794625336399	-0.001766347371324476	0.9860595525451108	-1	0	0	1.0	1	0	0	1.0	0	1	0	0	1	0	0.5	1	2	2	0.3333333333333333	0	0	0	0	0	0	0	0	0	0	0	0	-0.00017663473713244761	-0.00017663473713244761
3291	0.012617529643863739	0.001893512945545889	0.0014655199556940887	0.9805937008783504	-1	0	0	0.6	6	0.38461538461538464	5	0.30612244897959184	0.38461538461538464	10	5	4	0	0	1.0	7	7	15	0.0	0.18181818181818182	0.6349620842286727	0.8844938862148903	0.5532862262466506	0.9606120335955475	0.4523508739754322	0.9376906460592049	0.8717815389142111	0.9338281314017627	0	0	0.0	0.0014655199556940887	0.0014655199556940887
4555	0.0121748218358334	0.0021078049609182794	0.002078898377137095	0.9826883149180055	-1	0	0	0.5	5	0.5384615384615384	7	0.26785714285714285	0.5384615384615384	10	7	4	0	0	0.875	8	7	15	0.0	0.36363636363636365	0.6349620842286727	0.8844938862148903	0.5532862262466506	0.9614218674927525	0.510276620162816	0.9286300900019057	0.8717815389142111	0.9312308089928694	0	0	0.0	0.002078898377137095	0.002078898377137095
2018	0.015174153496125975	0.004946377978547054	0.0007567751530542648	0.9734886797284509	-1	0	0	0.5	5	0.5384615384615384	7	0.26785714285714285	0.46153846153846156	10	6	4	0	0	0.875	8	7	15	0.0	0.3333333333333333	0.6349620842286727	0.8844938862148903	0.5401407947647809	0.9604100198553939	0.510276620162816	0.9286300900019057	0.8717815389142111	0.9306534236743309	0	0	0.0	0.0007567751530542648	0.0007567751530542648
1358	0.014910400636956011	0.005978136737468244	-0.005802133964060625	0.9754077013185193	-1	0	0	0.6	6	0.38461538461538464	5	0.30612244897959184	0.38461538461538464	10	5	4	0	0	1.0	7	7	15	0.0	0.16666666666666666	0.6812617806454913	0.8941552105182975	0.5058153497800126	0.9530585544156891	0.6323760035647897	0.9269975743373381	0.8784293325587761	0.928378646659494	0	0	0.0	-0.0005802133964060625	-0.0005802133964060625
4447	0.015190275684409466	0.003621319884457035	0.0032080259878550566	0.973630263336225	-1	0	0	0.4	4	0.6923076923076923	9	0.26785714285714285	0.46153846153846156	8	6	6	0	0	0.875	7	8	15	0.0	0.18181818181818182	0.6349620842286727	0.8812788038704396	0.41510884352755895	0.9711389758262102	0.5934842452135272	0.9393857244846201	0.8460458837150874	0.9401251520267107	0	0	0.0	0.0032080259878550566	0.0032080259878550566
4040	0.011883436102279085	0.006571497482308603	-0.0065549051568107065	0.98049375864836	-1	0	0	0.6	6	0.38461538461538464	5	0.30612244897959184	0.38461538461538464	10	5	4	0	0	1.0	7	7	15	0.0	0.18181818181818182	0.45018261492348677	0.8764807904964876	0.5532862262466506	0.9606120335955475	0.4523508739754322	0.9376906460592049	0.8107992911671219	0.9322417303460109	0	0	0.0	-0.0006554905156810707	-0.0006554905156810707
21	0.024493205324751775	0.0066211835519897275	-0.0066014648866872085	0.9401985672865105	-1	0.5	2	0.5	5	0.5384615384615384	7	0.42857142857142855	0.46153846153846156	8	6	6	1	0	0.7142857142857143	7	5	15	0.07142857142857142	0.36363636363636365	0.30701243102337755	0.9106438732126856	0.8163667358234635	0.9060958835863886	0.5675130454121271	0.9300098728522134	0.9310491465978689	0.9161956233166558	1.0	0.125	0.0	-0.0006601464886687208	-0.0006601464886687208
4353	0.012297224524956374	0.001901995662815327	0.0018792690569219442	0.9829715724566328	-1	0	0	0.5	5	0.5384615384615384	7	0.26785714285714285	0.5384615384615384	10	7	4	0	0	0.875	8	7	15	0.0	0.36363636363636365	0.6349620842286727	0.8844938862148903	0.5532862262466506	0.9614218674927525	0.5244664030133369	0.921435748774323	0.8514557243494236	0.9289812989549915	0	0	0.0	0.0018792690569219442	0.0018792690569219442
4423	0.016233379377155337	0.005598838909152275	0.00451410923070998	0.9752011408983191	-1	0	0	0.5	5	0.5384615384615384	7	0.26785714285714285	0.46153846153846156	9	6	5	0	0	0.875	7	8	15	0.0	0.18181818181818182	0.6812617806454913	0.888790089941625	0.5245556772004555	0.9649475010048985	0.5545924868622645	0.9319433761338833	0.8721456213708733	0.9352451523325076	0	0	0.0	0.00451410923070998	0.00451410923070998
1239	0.01546093020114501	0.004248379074338167	0.0002475097546453294	0.973493030185457	-1	0	0	0.5	5	0.5384615384615384	7	0.26785714285714285	0.46153846153846156	10	6	4	0	0	0.875	8	7	15	0.0	0.3333333333333333	0.6349620842286727	0.8844938862148903	0.5532862262466506	0.9606120335955475	0.510276620162816	0.9286300900019057	0.8717815389142111	0.9307679125633564	0	0	0.0	0.0002475097546453294	0.0002475097546453294
1986	0.01419788633497041	0.0033448603086334346	0.001570404698613311	0.9745415211968382	-1	0	0	0.5	5	0.5384615384615384	7	0.26785714285714285	0.46153846153846156	10	6	4	0	0	0.875	8	7	15	0.0	0.3333333333333333	0.6349620842286727	0.8844938862148903	0.5532862262466506	0.9614218674927525	0.510276620162816	0.9286300900019057	0.8717815389142111	0.9312308089928694	0	0	0.0	0.001570404698613311	0.001570404698613311
2881	0.017068616427963135	0.0024604688800418002	-0.0006229504588236061	0.9742242516970785	-1	0	0	0.6	6	0.38461538461538464	5	0.30612244897959184	0.38461538461538464	10	5	4	0	0	1.0	7	7	15	0.0	0.36363636363636365	0.6349620842286727	0.8844938862148903	0.5532862262466506	0.9606120335955475	0.4946598065207322	0.9293721592959372	0.8717815389142111	0.9310091843074882	0	0	0.0	-6.229504588236061e-05	-6.229504588236061e-05
1993	0.012440465392430865	0.0008496215550852467	0.0008233609979210524	0.9807155340903901	-1	0	0	0.6	6	0.38461538461538464	5	0.30612244897959184	0.38461538461538464	10	5	4	0	0	1.0	7	7	15	0.0	0.18181818181818182	0.6349620842286727	0.8844938862148903	0.5532862262466506	0.9606120335955475	0.510276620162816	0.9286300900019057	0.8717815389142111	0.9307679125633564	0	0	0.0	0.0008233609979210524	0.0008233609979210524
1664	0.012357989128897974	0.006057960561154465	-0.005947794850469813	0.9788201055932122	-1	0	0	0.5	5	0.5384615384615384	7	0.3125	0.46153846153846156	11	6	3	1	0	0.75	8	6	15	0.2	0.3333333333333333	0.5886623878118543	0.8527408663857569	0.5348684057062549	0.9536025927225323	0.5491683785140787	0.9399994982580523	0.7229606242297063	0.9248582327567217	1.0	0.2727272727272727	0.0	-0.0005947794850469812	-0.0005947794850469812
1769	0.01551824119432855	0.004291242496726047	0.0008674327603475341	0.9737566887256505	-1	0	0	0.5	5	0.5384615384615384	7	0.26785714285714285	0.46153846153846156	10	6	4	0	0	0.875	8	7	15	0.0	0.3333333333333333	0.6349620842286727	0.8844938862148903	0.5532862262466506	0.9606120335955475	0.510276620162816	0.9286300900019057	0.8717815389142111	0.9307679125633564	0	0	0.0	0.0008674327603475341	0.0008674327603475341
3573	0.014027759602457607	0.005929575538296518	-0.0059125551249197255	0.9773408831809718	-1	0	0	0.4	4	0.6923076923076923	9	0.26785714285714285	0.46153846153846156	10	6	4	1	0	0.875	7	8	15	0.125	0.18181818181818182	0.5886623878118543	0.8814621761613762	0.39829823588442725	0.9648580986540016	0.5244664030133369	0.9520956245844664	0.8633814258602877	0.9410033012839892	1.0	0.4	0.0	-0.0005912555124919725	-0.0005912555124919725
4198	0.01210677650676906	0.0021101547785264594	0.0021045547499944812	0.9827074604660916	-1	0	0	0.5	5	0.5384615384615384	7	0.26785714285714285	0.5384615384615384	10	7	4	0	0	0.875	8	7	15	0.0	0.36363636363636365	0.6349620842286727	0.8844938862148903	0.5532862262466506	0.9614218674927525	0.4523508739754322	0.9376906460592049	0.8717815389142111	0.9342720116355888	0	0	0.0	0.0021045547499944812	0.0021045547499944812
350	0.023545532317644398	0.0061246177526553085	-0.006066129230307706	0.98150122235062	-1	0	0	0.5	5	0.38461538461538464	5	0.375	0.38461538461538464	9	5	5	1	0	0.625	5	8	15	0.1	0.15384615384615385	0.4349702026895487	0.9169634709486072	0.6052161944572282	0.7847978693651788	0.2960050249851739	0.9241842733718799	0.8609738680614466	0.8874958503178698	1.0	0.2222222222222222	0.0	-0.0006066129230307706	-0.0006066129230307706
2583	0.01199478705588763	0.0018349475202461758	0.0014144517889308117	0.9804558508207091	-1	0	0	0.6	6	0.38461538461538464	5	0.30612244897959184	0.38461538461538464	10	5	4	0	0	1.0	7	7	15	0.0	0.18181818181818182	0.6349620842286727	0.8844938862148903	0.5532862262466506	0.9606120335955475	0.4523508739754322	0.9376906460592049	0.8717815389142111	0.9338281314017627	0	0	0.0	0.0014144517889308117	0.0014144517889308117
2585	0.012704395942476103	0.0018535360420286755	0.0015101462959204216	0.9803380023141055	-1	0	0	0.6	6	0.38461538461538464	5	0.30612244897959184	0.38461538461538464	10	5	4	0	0	1.0	7	7	15	0.0	0.18181818181818182	0.6349620842286727	0.8844938862148903	0.5532862262466506	0.9606120335955475	0.510276620162816	0.9286300900019057	0.8717815389142111	0.9307679125633564	0	0	0.0	0.0015101462959204216	0.0015101462959204216
3698	0.012516828228431462	0.0020592679733634545	0.002012622461332894	0.9811332458187041	-1	0	0	0.6	6	0.38461538461538464	5	0.30612244897959184	0.38461538461538464	10	5	4	0	0	1.0	7	7	15	0.0	0.18181818181818182	0.6349620842286727	0.8844938862148903	0.5532862262466506	0.9606120335955475	0.4523508739754322	0.9376906460592049	0.8717815389142111	0.9338281314017627	0	0	0.0	0.002012622461332894	0.002012622461332894
3596	0.012153167577441169	0.0013973948277841684	0.0012344545396585822	0.9807110694444565	-1	0	0	0.6	6	0.38461538461538464	5	0.30612244897959184	0.38461538461538464	10	5	4	0	0	1.0	7	7	15	0.0	0.18181818181818182	0.6349620842286727	0.8844938862148903	0.5532862262466506	0.9606120335955475	0.4523508739754322	0.9376906460592049	0.8717815389142111	0.9338281314017627	0	0	0.0	0.0012344545396585822	0.0012344545396585822
4732	0.01644691687090906	0.005702077999397485	0.004481603637392482	0.9746660151577384	-1	0	0	0.5	5	0.5384615384615384	7	0.26785714285714285	0.46153846153846156	9	6	5	0	0	0.875	7	8	15	0.0	0.18181818181818182	0.6812617806454913	0.888790089941625	0.5245556772004555	0.9649475010048985	0.5545924868622645	0.9319433761338833	0.8721456213708733	0.9352451523325076	0	0	0.0	0.004481603637392482	0.004481603637392482
3685	0.012282098600608849	0.0018816504713574315	0.0018217735753332511	0.9809783996298249	-1	0	0	0.6	6	0.38461538461538464	5	0.30612244897959184	0.38461538461538464	10	5	4	0	0	1.0	7	7	15	0.0	0.18181818181818182	0.6349620842286727	0.8844938862148903	0.6296369723558207	0.9631299095883922	0.4523508739754322	0.9376906460592049	0.8717815389142111	0.9352287571619939	0	0	0.0	0.0018217735753332511	0.0018217735753332511
2684	0.008889782841217357	0.0051749034717676334	-0.005174555964945341	0.9789752567523247	-1	0	0	0.6	6	0.38461538461538464	5	0.46875	0.38461538461538464	10	5	4	0	0	0.5	8	4	15	0.0	0.18181818181818182	0.6349620842286727	0.9118244029327297	0.5532862262466506	0.9478579282620314	0.5934842452135272	0.9315043719865657	0.8717815389142111	0.9318499689802671	0	0	0.0	-0.0005174555964945341	-0.0005174555964945341
4193	0.012356276570688145	0.0015539425942602964	0.0011791885754198234	0.9802512560918758	-1	0	0	0.6	6	0.38461538461538464	5	0.30612244897959184	0.38461538461538464	10	5	4	0	0	1.0	7	7	15	0.0	0.18181818181818182	0.6349620842286727	0.8844938862148903	0.5532862262466506	0.9606120335955475	0.4523508739754322	0.9376906460592049	0.8717815389142111	0.9338281314017627	0	0	0.0	0.0011791885754198234	0.0011791885754198234
4020	0.012597099147567624	0.001115586024236941	0.0008296516014916344	0.9804667534773978	-1	0	0	0.6	6	0.38461538461538464	5	0.30612244897959184	0.38461538461538464	10	5	4	0	0	1.0	7	7	15	0.0	0.18181818181818182	0.6349620842286727	0.8844938862148903	0.5532862262466506	0.9606120335955475	0.4523508739754322	0.9376906460592049	0.8717815389142111	0.9338281314017627	0	0	0.0	0.0008296516014916344	0.0008296516014916344
1395	0.015638343379116796	0.004542492616685086	0.0006935355585469296	0.9735797421952458	-1	0	0	0.5	5	0.5384615384615384	7	0.26785714285714285	0.46153846153846156	10	6	4	0	0	0.875	8	7	15	0.0	0.3333333333333333	0.6349620842286727	0.8844938862148903	0.5532862262466506	0.9606120335955475	0.510276620162816	0.9286300900019057	0.8717815389142111	0.9307679125633564	0	0	0.0	0.0006935355585469296	0.0006935355585469296
3492	0.012024160665536405	0.001717756823924531	0.0011507070806800797	0.9802345903817452	-1	0	0	0.6	6	0.38461538461538464	5	0.30612244897959184	0.38461538461538464	10	5	4	0	0	1.0	7	7	15	0.0	0.18181818181818182	0.6349620842286727	0.8844938862148903	0.5532862262466506	0.9606120335955475	0.4523508739754322	0.9376906460592049	0.8717815389142111	0.9338281314017627	0	0	0.0	0.0011507070806800797	0.0011507070806800797
2928	0.012683354469877839	0.0017878267293405536	0.0014653459892052737	0.9805177331316942	-1	0	0	0.6	6	0.38461538461538464	5	0.30612244897959184	0.38461538461538464	10	5	4	0	0	1.0	7	7	15	0.0	0.18181818181818182	0.6349620842286727	0.8844938862148903	0.5532862262466506	0.9606120335955475	0.510276620162816	0.9286300900019057	0.8717815389142111	0.9307679125633564	0	0	0.0	0.0014653459892052737	0.0014653459892052737
4592	0.016593449730447924	0.005105854018744251	0.0043859448750971025	0.9753144102880749	-1	0	0	0.5	5	0.5384615384615384	7	0.26785714285714285	0.46153846153846156	9	6	5	0	0	0.875	7	8	15	0.0	0.18181818181818182	0.6812617806454913	0.888790089941625	0.5245556772004555	0.9649475010048985	0.5545924868622645	0.9319433761338833	0.8721456213708733	0.9352451523325076	0	0	0.0	0.0043859448750971025	0.0043859448750971025
2774	0.012689278348683703	0.0017778246961904461	0.0016827348891084333	0.9805458091745636	-1	0	0	0.6	6	0.38461538461538464	5	0.30612244897959184	0.38461538461538464	10	5	4	0	0	1.0	7	7	15	0.0	0.18181818181818182	0.6349620842286727	0.8844938862148903	0.5532862262466506	0.9606120335955475	0.4523508739754322	0.9376906460592049	0.8717815389142111	0.9338281314017627	0	0	0.0	0.0016827348891084333	0.0016827348891084333
1135	0.0084408571015678	0.005755246698464225	-0.005727930569102966	0.9746461927953596	-1	0.5	2	0.6	6	0.5384615384615384	7	0.375	0.46153846153846156	11	6	3	0	0	0.625	5	8	15	0.0	0.8571428571428571	0.5834017706177032	0.9101576226335509	0.7347182675111861	0.938412749885963	0.3501092610886001	0.9044898614918899	0.8714165725391063	0.9190229199380876	0	0	0.0	-0.0005727930569102966	-0.0005727930569102966
2962	0.0122595072872889	0.0016675920993108719	0.0013909850281417291	0.9803484805567372	-1	0	0	0.6	6	0.38461538461538464	5	0.30612244897959184	0.38461538461538464	10	5	4	0	0	1.0	7	7	15	0.0	0.18181818181818182	0.6349620842286727	0.8844938862148903	0.5532862262466506	0.9606120335955475	0.510276620162816	0.9286300900019057	0.8717815389142111	0.9307679125633564	0	0	0.0	0.0013909850281417291	0.0013909850281417291
3206	0.012495648597616415	0.002126506278174631	0.001999084491377062	0.9807684164302704	-1	0	0	0.6	6	0.38461538461538464	5	0.30612244897959184	0.38461538461538464	10	5	4	0	0	1.0	7	7	15	0.0	0.18181818181818182	0.6349620842286727	0.8844938862148903	0.5532862262466506	0.9606120335955475	0.4523508739754322	0.9376906460592049	0.8717815389142111	0.9338281314017627	0	0	0.0	0.001999084491377062	0.001999084491377062
1954	0.013960726376342748	0.002761137030399477	0.0006385644948256082	0.9738248795459951	-1	0	0	0.5	5	0.5384615384615384	7	0.26785714285714285	0.46153846153846156	10	6	4	0	0	0.875	8	7	15	0.0	0.3333333333333333	0.6349620842286727	0.8844938862148903	0.5532862262466506	0.9606120335955475	0.510276620162816	0.9286300900019057	0.8717815389142111	0.9307679125633564	0	0	0.0	0.0006385644948256082	0.0006385644948256082
119	0.0035028679951184657	0.0032218863563366076	-0.0032214645927734573	0.981231588582438	-1	0	0	0.75	3	0.3333333333333333	1	0.625	0.3333333333333333	4	1	0	1	0	0.5	2	4	5	1.0	0.6666666666666666	0.8616395167831132	0.9277357429553138	0.357474323101919	0.7851611651868716	0.8273878127692889	0.9453964219656436	0.9176896941499287	0.9032009332340354	1.0	0.25	0.0	-0.00032214645927734574	-0.00032214645927734574
3043	0.012241187805433415	0.0016237274540906736	0.0014154100951871101	0.9808100281834775	-1	0	0	0.6	6	0.38461538461538464	5	0.30612244897959184	0.38461538461538464	10	5	4	0	0	1.0	7	7	15	0.0	0.18181818181818182	0.6349620842286727	0.8844938862148903	0.5612160576144741	0.9612043402220781	0.4523508739754322	0.9376906460592049	0.8752470066137458	0.9341521842129203	0	0	0.0	0.0014154100951871101	0.0014154100951871101
4035	0.012464942136449692	0.0018358933125852059	0.001809110502651974	0.9809529944339301	-1	0	0	0.6	6	0.38461538461538464	5	0.30612244897959184	0.38461538461538464	10	5	4	0	0	1.0	7	7	15	0.0	0.18181818181818182	0.6349620842286727	0.8844938862148903	0.5532862262466506	0.9606120335955475	0.4523508739754322	0.9376906460592049	0.8717815389142111	0.9338281314017627	0	0	0.0	0.001809110502651974	0.001809110502651974
4847	0.016399545280141915	0.005474395333652427	0.0045498892481667325	0.9754275959087554	-1	0	0	0.5	5	0.5384615384615384	7	0.26785714285714285	0.46153846153846156	9	6	5	0	0	0.875	7	8	15	0.0	0.18181818181818182	0.6812617806454913	0.888790089941625	0.5245556772004555	0.9649475010048985	0.5545924868622645	0.942287189705882	0.8721456213708733	0.9387067326016114	0	0	0.0	0.0045498892481667325	0.0045498892481667325
918	0.01320982419177388	0.00446005962132444	-0.003967816293678133	0.9787325896835155	-1	0	0	0.5	3	0.5714285714285714	4	0.36	0.5714285714285714	5	4	3	1	0	1.0	5	5	9	0.1111111111111111	0	0.8167527044216133	0.7800593943319684	0.2467853379483623	0.9572510963818591	0.7875099843819	0.8282687232471304	0.8486330450981981	0.8789701593889252	1.0	0.2	0.0	-0.0003967816293678133	-0.0003967816293678133
2456	0.012270404088877186	0.0016522724989218428	0.0011138520988167567	0.9802346681967996	-1	0	0	0.6	6	0.38461538461538464	5	0.30612244897959184	0.38461538461538464	10	5	4	0	0	1.0	7	7	15	0.0	0.18181818181818182	0.6349620842286727	0.8844938862148903	0.5532862262466506	0.9606120335955475	0.4523508739754322	0.9376906460592049	0.8717815389142111	0.9338281314017627	0	0	0.0	0.0011138520988167567	0.0011138520988167567
1832	0.0143345447869984	0.00466556911984261	-0.004301804625412178	0.9788321493687834	-1	0	0	0.5	5	0.5384615384615384	7	0.26785714285714285	0.46153846153846156	10	6	4	0	0	0.875	8	7	15	0.0	0.3333333333333333	0.6349620842286727	0.8844938862148903	0.6296369723558207	0.959555517801255	0.4946598065207322	0.9293721592959372	0.8717815389142111	0.930416550610756	0	0	0.0	-0.0004301804625412178	-0.0004301804625412178
217	0.004009614551577945	0.0033651618637386147	-0.003358655690881141	0.9720245113754882	-1	0	0	0.8	4	0.2	1	0.5833333333333334	0.2	4	1	2	2	0	0.75	4	3	7	0.4	0.6666666666666666	0.536626308199471	0.8436868089634152	0.28619662563159765	0.8674212686000277	0.78439110948698	0.9283130889592177	0.7701963424087002	0.8851140109449492	0.625	0.25	0.0	-0.00033586556908811406	-0.00033586556908811406
845	0.002619937143033875	0.0014647612393096378	-0.0014646375545842936	0.9607061595802038	-1	0	0	0.3333333333333333	1	1.0	2	1.0	1.0	3	2	0	0	0	0.25	1	4	4	0.0	0	0.8919169128376472	0.5248217589618818	0.9056132379132814	0.6141873061878048	0.2897371158769374	0.6803997830274864	0.934271225544386	0.6082531775565095	0	0	0.0	-0.00014646375545842937	-0.00014646375545842937
1743	0.015569078601823045	0.004034333198345035	0.0010393485087841433	0.9738773933029199	-1	0	0	0.5	5	0.5384615384615384	7	0.26785714285714285	0.46153846153846156	10	6	4	0	0	0.875	8	7	15	0.0	0.3333333333333333	0.6349620842286727	0.8844938862148903	0.5532862262466506	0.9606120335955475	0.510276620162816	0.9286300900019057	0.8717815389142111	0.9307679125633564	0	0	0.0	0.0010393485087841433	0.0010393485087841433
4283	0.012166188548613805	0.001557358157110446	0.0013019275344171952	0.9805430308204226	-1	0	0	0.6	6	0.38461538461538464	5	0.30612244897959184	0.38461538461538464	10	5	4	0	0	1.0	7	7	15	0.0	0.18181818181818182	0.6349620842286727	0.8844938862148903	0.5532862262466506	0.9606120335955475	0.4523508739754322	0.9376906460592049	0.8717815389142111	0.9338281314017627	0	0	0.0	0.0013019275344171952	0.0013019275344171952
3653	0.012350440790067103	0.0012620356169511509	0.0010923441821520943	0.9805270022415219	-1	0	0	0.6	6	0.38461538461538464	5	0.30612244897959184	0.38461538461538464	10	5	4	0	0	1.0	7	7	15	0.0	0.18181818181818182	0.6349620842286727	0.8844938862148903	0.5532862262466506	0.9606120335955475	0.4523508739754322	0.9376906460592049	0.8717815389142111	0.9338281314017627	0	0	0.0	0.0010923441821520943	0.0010923441821520943
846	0.00261597632180108	0.0012670020375519096	-0.0012669934066076472	0.9593339474776279	-1	0	0	0.3333333333333333	1	1.0	2	1.0	1.0	3	2	0	0	0	0.25	1	4	4	0.0	0	0.8919169128376472	0.5248217589618818	0.9056132379132814	0.6141873061878048	0.2897371158769374	0.6803997830274864	0.934271225544386	0.6082531775565095	0	0	0.0	-0.0001266993406607647	-0.0001266993406607647
4218	0.012238705020091653	0.0020990333569185864	0.002098123743058893	0.9829221540810122	-1	0	0	0.5	5	0.5384615384615384	7	0.26785714285714285	0.5384615384615384	10	7	4	0	0	0.875	8	7	15	0.0	0.36363636363636365	0.6349620842286727	0.8844938862148903	0.5532862262466506	0.9614218674927525	0.510276620162816	0.9286300900019057	0.8717815389142111	0.9312308089928694	0	0	0.0	0.002098123743058893	0.002098123743058893
4188	0.011853296507790401	0.0022431723496957896	0.002238889645205398	0.9828552292824025	-1	0	0	0.5	5	0.5384615384615384	7	0.26785714285714285	0.5384615384615384	10	7	4	0	0	0.875	8	7	15	0.0	0.36363636363636365	0.6349620842286727	0.8844938862148903	0.5532862262466506	0.9614218674927525	0.4523508739754322	0.9376906460592049	0.8717815389142111	0.9342720116355888	0	0	0.0	0.002238889645205398	0.002238889645205398
3044	0.012562735612772465	0.0010639555060216834	0.0008141345597529338	0.980415521121166	-1	0	0	0.6	6	0.38461538461538464	5	0.30612244897959184	0.38461538461538464	10	5	4	0	0	1.0	7	7	15	0.0	0.18181818181818182	0.6349620842286727	0.8844938862148903	0.5532862262466506	0.9606120335955475	0.4946598065207322	0.9293721592959372	0.8717815389142111	0.9310091843074882	0	0	0.0	0.0008141345597529338	0.0008141345597529338
2481	0.012081066600971418	0.005553623663902569	-0.0055101902498580855	0.9799767076768578	-1	0	0	0.5	5	0.5384615384615384	7	0.26785714285714285	0.46153846153846156	11	6	3	0	0	0.875	8	7	15	0.0	0.3333333333333333	0.5886623878118543	0.8744599242553783	0.5245556772004555	0.9602899662922232	0.5491683785140787	0.9195128282166845	0.8714165725391063	0.9255862328179979	0	0	0.0	-0.0005510190249858086	-0.0005510190249858086
4997	0.008630209279635054	0.005472034085845	-0.0054182650176403425	0.9770916380725342	-1	0.25	1	0.6	6	0.4166666666666667	5	0.35	0.4166666666666667	10	5	3	0	0	0.625	8	5	14	0.0	0.3333333333333333	0.6036321732662452	0.888775021623882	0.4769354801374804	0.9500836373694518	0.3417292192498866	0.9051743404166663	0.8383962778961034	0.9188526608105253	0	0	0.0	-0.0005418265017640342	-0.0005418265017640342
3481	0.012306252247180757	0.0020270035530204314	0.0019523303925663856	0.9808939688893948	-1	0	0	0.6	6	0.38461538461538464	5	0.30612244897959184	0.38461538461538464	10	5	4	0	0	1.0	7	7	15	0.0	0.18181818181818182	0.6349620842286727	0.8844938862148903	0.5532862262466506	0.9606120335955475	0.4523508739754322	0.9376906460592049	0.8717815389142111	0.9338281314017627	0	0	0.0	0.0019523303925663856	0.0019523303925663856
4924	0.005284189930726561	0.004424836418699968	-0.004424502547151472	0.979700668431233	-1	0	0	0.625	5	0.4	4	0.42857142857142855	0.4	8	4	3	1	0	0.5714285714285714	7	4	12	0.16666666666666666	0.25	0.5573324768494267	0.8702093034625585	0.5245556772004555	0.9092148988138566	0.3417292192498866	0.8009794767373295	0.8721456213708733	0.8660459843834629	1.0	0	0.0	-0.0004424502547151472	-0.0004424502547151472
1974	0.01232413378259041	0.005491133648145089	-0.005478034453402919	0.9801152603172227	-1	0	0	0.5	5	0.5384615384615384	7	0.26785714285714285	0.46153846153846156	11	6	3	0	0	0.875	8	7	15	0.0	0.3333333333333333	0.5886623878118543	0.8744599242553783	0.5245556772004555	0.9602899662922232	0.5491683785140787	0.9193612476686625	0.8714165725391063	0.925539236788026	0	0	0.0	-0.0005478034453402919	-0.0005478034453402919
4210	0.012114791812567593	0.0016722809820370517	0.0014008371456748216	0.9806689312024778	-1	0	0	0.6	6	0.38461538461538464	5	0.30612244897959184	0.38461538461538464	10	5	4	0	0	1.0	7	7	15	0.0	0.18181818181818182	0.6349620842286727	0.8844938862148903	0.5532862262466506	0.9606120335955475	0.4523508739754322	0.9376906460592049	0.8717815389142111	0.9338281314017627	0	0	0.0	0.0014008371456748216	0.0014008371456748216
2204	0.012412363646798397	0.0009511079279861327	0.0008008256734153663	0.9804038720964003	-1	0	0	0.6	6	0.38461538461538464	5	0.30612244897959184	0.38461538461538464	10	5	4	0	0	1.0	7	7	15	0.0	0.18181818181818182	0.6349620842286727	0.8844938862148903	0.5532862262466506	0.9581761912628844	0.4790429928786484	0.9325068919742796	0.8563691121915123	0.9307136045154548	0	0	0.0	0.0008008256734153663	0.0008008256734153663
4642	0.012065325257972671	0.004590491218494558	-0.004589663855024738	0.973267024406929	-1	0	0	0.4	4	0.6923076923076923	9	0.26785714285714285	0.46153846153846156	9	6	5	0	0	0.875	7	8	15	0.0	0.18181818181818182	0.5886623878118543	0.8687902642001584	0.24820091176227216	0.9698975295166012	0.5545924868622645	0.9106447235783646	0.8627519902271076	0.9283405408231762	0	0	0.0	-0.00045896638550247385	-0.00045896638550247385
4632	0.01637947912709439	0.0054211776687161034	0.004572601946183621	0.9754582164923731	-1	0	0	0.5	5	0.5384615384615384	7	0.26785714285714285	0.46153846153846156	9	6	5	0	0	0.875	7	8	15	0.0	0.18181818181818182	0.6812617806454913	0.888790089941625	0.5245556772004555	0.9649475010048985	0.5545924868622645	0.942287189705882	0.8721456213708733	0.9387067326016114	0	0	0.0	0.004572601946183621	0.004572601946183621
1695	0.013563887203459381	0.0039056357891355704	-0.003521368414281885	0.978111028149526	-1	0	0	0.5	5	0.5384615384615384	7	0.42857142857142855	0.46153846153846156	10	6	4	1	0	0.7142857142857143	7	5	15	0.125	0.15384615384615385	0.5886623878118543	0.8276749128359989	0.18044786442587962	0.958690275856207	0.6323760035647897	0.9270327473624651	0.8844451337918116	0.9182318414356055	1.0	0.4	0.0	-0.0003521368414281885	-0.0003521368414281885
3741	0.01283790581408827	0.0013388961439940459	0.0011688255668258166	0.9804661521636387	-1	0	0	0.6	6	0.38461538461538464	5	0.30612244897959184	0.38461538461538464	10	5	4	0	0	1.0	7	7	15	0.0	0.18181818181818182	0.6349620842286727	0.8844938862148903	0.5532862262466506	0.9606120335955475	0.510276620162816	0.9286300900019057	0.8717815389142111	0.9307679125633564	0	0	0.0	0.0011688255668258166	0.0011688255668258166
1883	0.013565515077397146	0.0020457254800363253	0.0010379493523033209	0.974602919435169	-1	0	0	0.5	5	0.5384615384615384	7	0.26785714285714285	0.46153846153846156	10	6	4	0	0	0.875	8	7	15	0.0	0.3333333333333333	0.6349620842286727	0.8844938862148903	0.5532862262466506	0.9606120335955475	0.4946598065207322	0.9293721592959372	0.8717815389142111	0.9310091843074882	0	0	0.0	0.0010379493523033209	0.0010379493523033209
518	0.002673166114945286	0.0013460697014884783	-0.0013460458135835152	0.9621351582533627	-1	0	0	0.3333333333333333	1	1.0	2	1.0	1.0	3	2	0	0	0	0.25	1	4	4	0.0	0	0.8919169128376472	0.5248217589618818	0.9056132379132814	0.6141873061878048	0.2897371158769374	0.6803997830274864	0.934271225544386	0.6082531775565095	0	0	0.0	-0.00013460458135835152	-0.00013460458135835152
2688	0.01751700988795424	0.004557512696957549	-0.0018657315986905548	0.9718649186851583	-1	0.25	1	0.7	7	0.3076923076923077	4	0.35714285714285715	0.3076923076923077	10	4	4	0	0	0.8571428571428571	6	7	15	0.0	0.36363636363636365	0.6349620842286727	0.8844938862148903	0.5532862262466506	0.9606120335955475	0.4523508739754322	0.9376906460592049	0.8717815389142111	0.9338281314017627	0	0	0.0	-0.00018657315986905548	-0.00018657315986905548
3793	0.014382464036193324	0.0042158749851585395	-0.0040279766952810185	0.976386995389997	-1	0	0	0.5	5	0.5384615384615384	7	0.3125	0.46153846153846156	10	6	4	0	0	0.75	8	6	15	0.0	0.3076923076923077	0.6349620842286727	0.8861388169034106	0.5345458988262077	0.9576616839286839	0.5934842452135272	0.9129798853075591	0.8605046139900587	0.9246373684127014	0	0	0.0	-0.00040279766952810184	-0.00040279766952810184
3950	0.014630848197218283	0.004398325119956086	0.00129741011649756	0.973927403220938	-1	0	0	0.5	5	0.5384615384615384	7	0.26785714285714285	0.46153846153846156	10	6	4	0	0	0.875	8	7	15	0.0	0.3333333333333333	0.6349620842286727	0.8844938862148903	0.5532862262466506	0.9606120335955475	0.4523508739754322	0.9376906460592049	0.8717815389142111	0.9338281314017627	0	0	0.0	0.00129741011649756	0.00129741011649756
3819	0.012245717259452022	0.002131661646261274	0.0020524795971153444	0.9810234786789198	-1	0	0	0.6	6	0.38461538461538464	5	0.30612244897959184	0.38461538461538464	10	5	4	0	0	1.0	7	7	15	0.0	0.18181818181818182	0.6349620842286727	0.8844938862148903	0.5532862262466506	0.9606120335955475	0.4523508739754322	0.9376906460592049	0.8717815389142111	0.9338281314017627	0	0	0.0	0.0020524795971153444	0.0020524795971153444
265	0.0017793655403302755	0.0017155876978303909	-0.0017155876941898636	0.9863495595608228	-1	0	0	1.0	1	0	0	1.0	0	1	0	0	0	0	0.5	1	2	2	0.0	0	0	0	0	0	0	0	0	0	0	0	0	-0.00017155876941898636	-0.00017155876941898636
5016	0.016380039891614084	0.005481763198103057	0.004676800898228087	0.9756985060140811	-1	0	0	0.5	5	0.5384615384615384	7	0.26785714285714285	0.46153846153846156	9	6	5	0	0	0.875	7	8	15	0.0	0.18181818181818182	0.6812617806454913	0.888790089941625	0.5245556772004555	0.9649475010048985	0.5545924868622645	0.942287189705882	0.8721456213708733	0.9387067326016114	0	0	0.0	0.004676800898228087	0.004676800898228087
1308	0.010243684317353877	0.0067872086815716475	-0.006786604822269763	0.9808251459690895	-1	0.25	1	0.6	6	0.46153846153846156	6	0.30612244897959184	0.38461538461538464	11	5	3	0	0	1.0	7	7	15	0.0	0.36363636363636365	0.5886623878118543	0.8744599242553783	0.5245556772004555	0.9602899662922232	0.5491683785140787	0.9193612476686625	0.8714165725391063	0.925539236788026	0	0	0.0	-0.0006786604822269762	-0.0006786604822269762
3969	0.012087462734122848	0.0011178249954966856	0.0009132446959550647	0.9805253231644884	-1	0	0	0.6	6	0.38461538461538464	5	0.30612244897959184	0.38461538461538464	10	5	4	0	0	1.0	7	7	15	0.0	0.18181818181818182	0.6349620842286727	0.8844938862148903	0.5532862262466506	0.9606120335955475	0.4523508739754322	0.9376906460592049	0.8717815389142111	0.9338281314017627	0	0	0.0	0.0009132446959550647	0.0009132446959550647
874	0.015732004840711033	0.003414283873582803	0.00017178034579271514	0.9741146667203525	-1	0	0	0.5	5	0.5384615384615384	7	0.26785714285714285	0.46153846153846156	10	6	4	0	0	0.875	8	7	15	0.0	0.3333333333333333	0.6349620842286727	0.8844938862148903	0.5532862262466506	0.9606120335955475	0.510276620162816	0.9286300900019057	0.8717815389142111	0.9307679125633564	0	0	0.0	0.00017178034579271514	0.00017178034579271514
2952	0.012583728741284363	0.0018651722746381456	0.001367364443208301	0.9803413252243055	-1	0	0	0.6	6	0.38461538461538464	5	0.30612244897959184	0.38461538461538464	10	5	4	0	0	1.0	7	7	15	0.0	0.18181818181818182	0.6349620842286727	0.8844938862148903	0.5532862262466506	0.9606120335955475	0.4523508739754322	0.9376906460592049	0.8717815389142111	0.9338281314017627	0	0	0.0	0.001367364443208301	0.001367364443208301
3600	0.012504713949391401	0.0016212826081590183	0.0015716055172327612	0.980877705289433	-1	0	0	0.6	6	0.38461538461538464	5	0.30612244897959184	0.38461538461538464	10	5	4	0	0	1.0	7	7	15	0.0	0.18181818181818182	0.6349620842286727	0.8844938862148903	0.5532862262466506	0.9606120335955475	0.4523508739754322	0.9376906460592049	0.8717815389142111	0.9338281314017627	0	0	0.0	0.0015716055172327612	0.0015716055172327612
4237	0.012186313162824612	0.0019532764680559593	0.0019483431591136612	0.9827983911274552	-1	0	0	0.5	5	0.5384615384615384	7	0.26785714285714285	0.5384615384615384	10	7	4	0	0	0.875	8	7	15	0.0	0.36363636363636365	0.6349620842286727	0.8844938862148903	0.5532862262466506	0.9614218674927525	0.510276620162816	0.9286300900019057	0.8717815389142111	0.9312308089928694	0	0	0.0	0.0019483431591136612	0.0019483431591136612
3216	0.012328179162678577	0.0017097527240642414	0.0015168102636001703	0.9808161837739436	-1	0	0	0.6	6	0.38461538461538464	5	0.30612244897959184	0.38461538461538464	10	5	4	0	0	1.0	7	7	15	0.0	0.18181818181818182	0.6349620842286727	0.8844938862148903	0.5532862262466506	0.9606120335955475	0.510276620162816	0.9286300900019057	0.8717815389142111	0.9307679125633564	0	0	0.0	0.0015168102636001703	0.0015168102636001703
4433	0.014990090726609912	0.0034409907667617913	0.00295841284691067	0.973636186562423	-1	0	0	0.4	4	0.6923076923076923	9	0.26785714285714285	0.46153846153846156	8	6	6	0	0	0.875	7	8	15	0.0	0.18181818181818182	0.6349620842286727	0.8812788038704396	0.41510884352755895	0.9711389758262102	0.5934842452135272	0.9393857244846201	0.8460458837150874	0.9401251520267107	0	0	0.0	0.00295841284691067	0.00295841284691067
4059	0.016194697385571905	0.005782370490943615	0.004445831507774081	0.9749422129529118	-1	0	0	0.5	5	0.5384615384615384	7	0.26785714285714285	0.46153846153846156	9	6	5	0	0	0.875	7	8	15	0.0	0.18181818181818182	0.6812617806454913	0.888790089941625	0.5245556772004555	0.9649475010048985	0.5545924868622645	0.942287189705882	0.8721456213708733	0.9387067326016114	0	0	0.0	0.004445831507774081	0.004445831507774081
2017	0.013786621602106898	0.004018446529126707	0.0015145798388558258	0.97365392991845	-1	0	0	0.5	5	0.5384615384615384	7	0.26785714285714285	0.46153846153846156	10	6	4	0	0	0.875	8	7	15	0.0	0.3333333333333333	0.6349620842286727	0.8844938862148903	0.5532862262466506	0.9614218674927525	0.510276620162816	0.9286300900019057	0.8717815389142111	0.9312308089928694	0	0	0.0	0.0015145798388558258	0.0015145798388558258
4483	0.012057889052672091	0.0022583541636480163	0.0022456522679670157	0.9826310486694864	-1	0	0	0.5	5	0.5384615384615384	7	0.26785714285714285	0.5384615384615384	10	7	4	0	0	0.875	8	7	15	0.0	0.36363636363636365	0.6349620842286727	0.8844938862148903	0.5532862262466506	0.9614218674927525	0.4523508739754322	0.9376906460592049	0.8717815389142111	0.9342720116355888	0	0	0.0	0.0022456522679670157	0.0022456522679670157
2649	0.012362560107750005	0.0019015687284280472	0.0017572273420643474	0.9809290890349248	-1	0	0	0.6	6	0.38461538461538464	5	0.30612244897959184	0.38461538461538464	10	5	4	0	0	1.0	7	7	15	0.0	0.18181818181818182	0.6349620842286727	0.8844938862148903	0.5532862262466506	0.9606120335955475	0.4946598065207322	0.9293721592959372	0.8717815389142111	0.9310091843074882	0	0	0.0	0.0017572273420643474	0.0017572273420643474
167	0.036476378015108814	0.006051643147458175	-0.006049778386502858	0.9214470256521722	-1	0	0	0.25	2	0.8	8	0.5	0.7	8	7	3	1	0	0.6666666666666666	6	4	12	0.1111111111111111	0.2	0.8167527044216133	0.9166249866371724	0.8702980898318898	0.9088951973047075	0.6550934533250051	0.9290898570083536	0.8157920179267597	0.9185983678333272	1.0	0.375	0.0	-0.0006049778386502858	-0.0006049778386502858
1483	0.015181191511429108	0.004596726617259815	0.0009748726495284642	0.973648984269316	-1	0	0	0.5	5	0.5384615384615384	7	0.26785714285714285	0.46153846153846156	10	6	4	0	0	0.875	8	7	15	0.0	0.3333333333333333	0.6349620842286727	0.8844938862148903	0.5532862262466506	0.9606120335955475	0.510276620162816	0.9286300900019057	0.8717815389142111	0.9307679125633564	0	0	0.0	0.0009748726495284642	0.0009748726495284642
1502	0.015566624817493822	0.004242687159504034	0.0007075764105822275	0.9737539704372526	-1	0	0	0.5	5	0.5384615384615384	7	0.26785714285714285	0.46153846153846156	10	6	4	0	0	0.875	8	7	15	0.0	0.3333333333333333	0.6349620842286727	0.8844938862148903	0.5532862262466506	0.9606120335955475	0.4946598065207322	0.9293721592959372	0.8717815389142111	0.9310091843074882	0	0	0.0	0.0007075764105822275	0.0007075764105822275
72	0.016731055754437285	0.005495689124561073	-0.005198607347338234	0.9543557373403294	-1	0	0	0.3	3	0.6923076923076923	9	0.375	0.46153846153846156	9	6	5	3	0	0.4	10	4	15	0.2727272727272727	0	0.5236767555828247	0.8947296311526266	0.18484230535723795	0.9475518688404533	0.49178747075016255	0.9347915725255423	0.9003190840244502	0.9286141614767811	0.1111111111111111	0.7777777777777778	0.0	-0.0005198607347338234	-0.0005198607347338234
1289	0.012508864245309694	0.005488069459287691	-0.00536006859989593	0.9766505769713518	-1	0.25	1	0.4	4	0.7692307692307693	10	0.5	0.5384615384615384	10	7	4	0	0	0.8333333333333334	6	5	15	0.0	0.36363636363636365	0.6812617806454913	0.8750359808679898	0.6583675214020159	0.9680353623121908	0.5518804326881716	0.9326869173540561	0.8078916868522353	0.9347384780158764	0	0	0.0	-0.000536006859989593	-0.000536006859989593
4151	0.012432958176890569	0.001220950759684177	0.0010363575186306702	0.9805474096451664	-1	0	0	0.6	6	0.38461538461538464	5	0.30612244897959184	0.38461538461538464	10	5	4	0	0	1.0	7	7	15	0.0	0.18181818181818182	0.6349620842286727	0.8844938862148903	0.5532862262466506	0.9606120335955475	0.4523508739754322	0.9376906460592049	0.8717815389142111	0.9338281314017627	0	0	0.0	0.0010363575186306702	0.0010363575186306702
1505	0.01521965482609514	0.004336330535940007	0.0009429057579121873	0.9738096515546476	-1	0	0	0.5	5	0.5384615384615384	7	0.26785714285714285	0.46153846153846156	10	6	4	0	0	0.875	8	7	15	0.0	0.3333333333333333	0.6349620842286727	0.8844938862148903	0.5532862262466506	0.9606120335955475	0.510276620162816	0.9286300900019057	0.8717815389142111	0.9307679125633564	0	0	0.0	0.0009429057579121873	0.0009429057579121873
3630	0.01213213799046826	0.0016371924883228964	0.0014223817468246376	0.9807551168762302	-1	0	0	0.6	6	0.38461538461538464	5	0.30612244897959184	0.38461538461538464	10	5	4	0	0	1.0	7	7	15	0.0	0.18181818181818182	0.6349620842286727	0.8844938862148903	0.5532862262466506	0.9606120335955475	0.4523508739754322	0.9376906460592049	0.8717815389142111	0.9338281314017627	0	0	0.0	0.0014223817468246376	0.0014223817468246376
2297	0.012615649479039785	0.001853825836254911	0.0015179295175244598	0.9804890744674876	-1	0	0	0.6	6	0.38461538461538464	5	0.30612244897959184	0.38461538461538464	10	5	4	0	0	1.0	7	7	15	0.0	0.18181818181818182	0.6349620842286727	0.8844938862148903	0.5532862262466506	0.9606120335955475	0.510276620162816	0.9286300900019057	0.8717815389142111	0.9307679125633564	0	0	0.0	0.0015179295175244598	0.0015179295175244598
1871	0.01513972444912131	0.004272897834902046	0.0009332659875744631	0.9738219273223192	-1	0	0	0.5	5	0.5384615384615384	7	0.26785714285714285	0.46153846153846156	10	6	4	0	0	0.875	8	7	15	0.0	0.3333333333333333	0.6349620842286727	0.8844938862148903	0.5532862262466506	0.9606120335955475	0.510276620162816	0.9286300900019057	0.8717815389142111	0.9307679125633564	0	0	0.0	0.0009332659875744631	0.0009332659875744631
273	0.0030481891963303072	0.003035802235200575	-0.00303565016144337	0.9734050876873095	-1	0	0	0.5	2	0.6666666666666666	2	0.625	0.6666666666666666	2	2	2	1	0	0.5	2	4	5	0.125	0	0.6400966306911461	0.96606583726347	0.736817691905754	0.8255592871487677	0.3774374522566569	0.5814605190960391	0.877362792960621	0.8511968648231192	1.0	0.5	0.0	-0.000303565016144337	-0.000303565016144337
4478	0.014972326133344751	0.003667387850783171	0.0031575029185727586	0.9730954528665036	-1	0	0	0.4	4	0.6923076923076923	9	0.26785714285714285	0.46153846153846156	8	6	6	0	0	0.875	7	8	15	0.0	0.18181818181818182	0.6349620842286727	0.8812788038704396	0.41510884352755895	0.9711389758262102	0.5934842452135272	0.9393857244846201	0.8460458837150874	0.9401251520267107	0	0	0.0	0.0031575029185727586	0.0031575029185727586
4139	0.01130915583422357	0.005581496731061077	-0.005521679248475561	0.9808200518678665	-1	0	0	0.5	5	0.5384615384615384	7	0.26785714285714285	0.46153846153846156	11	6	3	0	0	0.875	8	7	15	0.0	0.3333333333333333	0.5886623878118543	0.8744599242553783	0.5245556772004555	0.9619413565066611	0.5491683785140787	0.9252138800614318	0.8714165725391063	0.9283799783806582	0	0	0.0	-0.0005521679248475561	-0.0005521679248475561
1995	0.020037249379665126	0.008883186308806431	-0.008293300829584462	0.9622926372563008	-1	0	0	0.6	6	0.38461538461538464	5	0.30612244897959184	0.38461538461538464	9	5	5	0	0	1.0	7	7	15	0.0	0.16666666666666666	0.6812617806454913	0.9068754330882164	0.3718541849821151	0.9596266223388598	0.6323760035647897	0.9356709760570028	0.8844451337918116	0.9374519970088263	0	0	0.0	-0.0008293300829584462	-0.0008293300829584462
1730	0.01237006000519068	0.0017640807936469024	0.001751981376713765	0.9810870266096727	-1	0	0	0.6	6	0.38461538461538464	5	0.30612244897959184	0.38461538461538464	10	5	4	0	0	1.0	7	7	15	0.0	0.18181818181818182	0.6349620842286727	0.8844938862148903	0.5532862262466506	0.9606120335955475	0.4523508739754322	0.9376906460592049	0.8717815389142111	0.9338281314017627	0	0	0.0	0.001751981376713765	0.001751981376713765
2260	0.012460267268523801	0.0018725646655781301	0.0014765800328079453	0.9803861676467757	-1	0	0	0.6	6	0.38461538461538464	5	0.30612244897959184	0.38461538461538464	10	5	4	0	0	1.0	7	7	15	0.0	0.18181818181818182	0.6349620842286727	0.8844938862148903	0.5532862262466506	0.9606120335955475	0.510276620162816	0.9286300900019057	0.8717815389142111	0.9307679125633564	0	0	0.0	0.0014765800328079453	0.0014765800328079453
4534	0.00848598695427857	0.005624201276589358	-0.005623521853895387	0.9834029532560229	-1	0	0	0.6	6	0.38461538461538464	5	0.30612244897959184	0.38461538461538464	8	5	6	0	0	1.0	7	7	15	0.0	0.36363636363636365	0.6175709765584819	0.9353916916463615	0.6583675214020159	0.9144936619224238	0.4523508739754322	0.9499866171498446	0.8078916868522353	0.9347581410098239	0	0	0.0	-0.0005623521853895387	-0.0005623521853895387
3901	0.012123615500278625	0.0017546874134933444	0.0015227883789791605	0.9808002504967684	-1	0	0	0.6	6	0.38461538461538464	5	0.30612244897959184	0.38461538461538464	10	5	4	0	0	1.0	7	7	15	0.0	0.18181818181818182	0.6349620842286727	0.8844938862148903	0.5532862262466506	0.9606120335955475	0.4523508739754322	0.9376906460592049	0.8717815389142111	0.9338281314017627	0	0	0.0	0.0015227883789791605	0.0015227883789791605
509	0.015723359299094512	0.005014657715040173	-0.004729379809025649	0.9754198782864634	-1	0	0	0.3333333333333333	2	0.8333333333333334	5	1.0	0.6666666666666666	5	4	2	1	0	0.125	8	1	8	0.14285714285714285	0.2857142857142857	0.36674795709373387	0.8869457059217426	0.18044786442587962	0.9654837937708478	0.6323760035647897	0.9236548236559131	0.7853942839349993	0.9326459849563976	1.0	0.2	0.0	-0.0004729379809025649	-0.0004729379809025649
2599	0.010903308472405705	0.00486206273976966	-0.004807438244991649	0.9814922385075502	-1	0	0	0.5	5	0.5384615384615384	7	0.375	0.5384615384615384	12	7	2	0	0	0.4	10	4	15	0.0	0.18181818181818182	0.5886623878118543	0.8651066453573185	0.3525017708131676	0.9592027854559892	0.5518804326881716	0.912177773157934	0.8717815389142111	0.9207167642274439	0	0	0.0	-0.0004807438244991649	-0.0004807438244991649
330	0.002004166351329488	0.0019451603739500166	-0.0019451409054954203	0.9843925352815434	-1	0	0	1.0	2	0.0	0	0.75	0	2	0	0	0	0	1.0	2	2	3	0.0	0	0	0	0	0	0	0	0	0	0	0	0	-0.00019451409054954203	-0.00019451409054954203
4021	0.01686525629866179	0.006586894087048172	0.00040777203795320984	0.9713610359771561	-1	0.25	1	0.6	6	0.46153846153846156	6	0.30612244897959184	0.46153846153846156	10	6	4	0	0	1.0	7	7	15	0.0	0.5454545454545454	0.6349620842286727	0.8844938862148903	0.5532862262466506	0.9614218674927525	0.4523508739754322	0.9376906460592049	0.8717815389142111	0.9342720116355888	0	0	0.0	0.00040777203795320984	0.00040777203795320984
3762	0.017629376103548932	0.0069486292229871596	-0.005990187718104069	0.9655522851443061	-1	0	0	0.5	5	0.5384615384615384	7	0.3125	0.38461538461538464	9	5	5	1	0	0.75	6	8	15	0.1	0.18181818181818182	0.5886623878118543	0.8463301696089005	0.272040794568399	0.9682664615269653	0.6323760035647897	0.954276262662225	0.8208736352271713	0.9382462274326148	1.0	0.6666666666666666	0.0	-0.0005990187718104069	-0.0005990187718104069
1222	0.015108674275929844	0.004557415550392027	0.0012788056191784401	0.9738356323617025	-1	0	0	0.5	5	0.5384615384615384	7	0.26785714285714285	0.46153846153846156	10	6	4	0	0	0.875	8	7	15	0.0	0.3333333333333333	0.6349620842286727	0.8844938862148903	0.5532862262466506	0.9606120335955475	0.510276620162816	0.9286300900019057	0.8717815389142111	0.9307679125633564	0	0	0.0	0.0012788056191784401	0.0012788056191784401
4812	0.01637918904203909	0.005620862500789838	0.0045666819848736925	0.9753806227406311	-1	0	0	0.5	5	0.5384615384615384	7	0.26785714285714285	0.46153846153846156	9	6	5	0	0	0.875	7	8	15	0.0	0.18181818181818182	0.6812617806454913	0.888790089941625	0.5245556772004555	0.9649475010048985	0.5545924868622645	0.942287189705882	0.8721456213708733	0.9387067326016114	0	0	0.0	0.0045666819848736925	0.0045666819848736925
4434	0.01219363828299628	0.002256525765470948	0.0021962177407732607	0.9824482321179502	-1	0	0	0.5	5	0.5384615384615384	7	0.26785714285714285	0.5384615384615384	10	7	4	0	0	0.875	8	7	15	0.0	0.36363636363636365	0.6349620842286727	0.8844938862148903	0.5532862262466506	0.9614218674927525	0.4523508739754322	0.9376906460592049	0.8717815389142111	0.9342720116355888	0	0	0.0	0.0021962177407732607	0.0021962177407732607
4591	0.016596448256260804	0.005567216069787829	0.00462584001433308	0.9752244937406799	-1	0	0	0.5	5	0.5384615384615384	7	0.26785714285714285	0.46153846153846156	9	6	5	0	0	0.875	7	8	15	0.0	0.18181818181818182	0.6812617806454913	0.888790089941625	0.5245556772004555	0.9649475010048985	0.5545924868622645	0.9319433761338833	0.8721456213708733	0.9352451523325076	0	0	0.0	0.00462584001433308	0.00462584001433308
1715	0.00914236494710046	0.005705016705879184	-0.005699768831060944	0.9804938920940077	-1	0	0	0.6	6	0.38461538461538464	5	0.30612244897959184	0.38461538461538464	10	5	4	0	0	1.0	7	7	15	0.0	0.3333333333333333	0.6489008875209095	0.9220504855814204	0.6583675214020159	0.9427782759972594	0.5934842452135272	0.9484828530705826	0.8078916868522353	0.9386853604569838	0	0	0.0	-0.0005699768831060944	-0.0005699768831060944
2914	0.012242260731425264	0.0019206676036341796	0.0014517422383100384	0.9804049321656777	-1	0	0	0.6	6	0.38461538461538464	5	0.30612244897959184	0.38461538461538464	10	5	4	0	0	1.0	7	7	15	0.0	0.18181818181818182	0.6349620842286727	0.8844938862148903	0.5532862262466506	0.9606120335955475	0.4523508739754322	0.9376906460592049	0.8717815389142111	0.9338281314017627	0	0	0.0	0.0014517422383100384	0.0014517422383100384
622	0.0025650303642089467	0.002391420637486436	-0.0023910842966779005	0.9738417251858658	-1	0	0	0.75	3	0.3333333333333333	1	0.5555555555555556	0.3333333333333333	2	1	2	1	0	1.0	3	3	5	0.14285714285714285	1.0	0.5598610895645094	0.9604712916892314	0.22827225412810873	0.7696013442401944	0.34803082887667186	0.5344930284648379	0.8454137986916545	0.819290806038676	1.0	0.5	0.0	-0.00023910842966779004	-0.00023910842966779004
88	0.0018246385382113268	0.0017352367875814244	-0.0017352036777139187	0.9860975883596544	-1	0	0	1.0	1	0	0	1.0	0	1	0	0	1	0	0.5	1	2	2	0.3333333333333333	0	0	0	0	0	0	0	0	0	0	0	0	-0.00017352036777139188	-0.00017352036777139188
3314	0.010139607480061732	0.0050019743247445075	-0.005001972343474654	0.9773959835622219	-1	0	0	0.5	5	0.5384615384615384	7	0.3125	0.38461538461538464	10	5	4	0	0	0.75	8	6	15	0.0	0.18181818181818182	0.6349620842286727	0.8844938862148903	0.5532862262466506	0.9606120335955475	0.4523508739754322	0.9376906460592049	0.8717815389142111	0.9338281314017627	0	0	0.0	-0.0005001972343474653	-0.0005001972343474653
4879	0.016169785036283628	0.005580877311689751	0.004408030982927159	0.9750576252868978	-1	0	0	0.5	5	0.5384615384615384	7	0.26785714285714285	0.46153846153846156	9	6	5	0	0	0.875	7	8	15	0.0	0.18181818181818182	0.6812617806454913	0.888790089941625	0.5245556772004555	0.9649475010048985	0.5545924868622645	0.9319433761338833	0.8721456213708733	0.9352451523325076	0	0	0.0	0.004408030982927159	0.004408030982927159
3507	0.012298114402191496	0.0010889346131425302	0.000859910030112266	0.9806272140262051	-1	0	0	0.6	6	0.38461538461538464	5	0.30612244897959184	0.38461538461538464	10	5	4	0	0	1.0	7	7	15	0.0	0.18181818181818182	0.6349620842286727	0.8844938862148903	0.5532862262466506	0.9606120335955475	0.4523508739754322	0.9376906460592049	0.8717815389142111	0.9338281314017627	0	0	0.0	0.000859910030112266	0.000859910030112266
4108	0.014120948970256626	0.003363550751632486	0.001387705247344377	0.9747474748052053	-1	0	0	0.5	5	0.5384615384615384	7	0.26785714285714285	0.46153846153846156	10	6	4	0	0	0.875	8	7	15	0.0	0.3333333333333333	0.6349620842286727	0.8844938862148903	0.5532862262466506	0.9614218674927525	0.510276620162816	0.9286300900019057	0.8717815389142111	0.9312308089928694	0	0	0.0	0.001387705247344377	0.001387705247344377
3990	0.012293072392674003	0.0019105837432012683	0.001507935935869773	0.980500666620945	-1	0	0	0.6	6	0.38461538461538464	5	0.30612244897959184	0.38461538461538464	10	5	4	0	0	1.0	7	7	15	0.0	0.18181818181818182	0.6349620842286727	0.8844938862148903	0.5532862262466506	0.9606120335955475	0.4523508739754322	0.9376906460592049	0.8717815389142111	0.9338281314017627	0	0	0.0	0.001507935935869773	0.001507935935869773
2818	0.007953672787056455	0.0049348385408232	-0.0049204914221944954	0.9828163808487062	-1	0	0	0.7	7	0.23076923076923078	3	0.35714285714285715	0.23076923076923078	8	3	6	1	0	0.8571428571428571	6	7	15	0.09090909090909091	0.18181818181818182	0.6175709765584819	0.8984549424198122	0.6033044619422581	0.9359925700482508	0.4523508739754322	0.9680499520302654	0.7203624536004802	0.9403615599122173	1.0	0.375	0.0	-0.0004920491422194496	-0.0004920491422194496
2088	0.015164082158342564	0.004303638314020613	0.0005265212765803054	0.9735935957294031	-1	0	0	0.5	5	0.5384615384615384	7	0.26785714285714285	0.46153846153846156	10	6	4	0	0	0.875	8	7	15	0.0	0.3333333333333333	0.6349620842286727	0.8844938862148903	0.5532862262466506	0.9606120335955475	0.4946598065207322	0.9293721592959372	0.8717815389142111	0.9310091843074882	0	0	0.0	0.0005265212765803054	0.0005265212765803054
582	0.002667505950889848	0.0012956431864901766	-0.0012955412832800913	0.9588708241891855	-1	0	0	0.3333333333333333	1	1.0	2	1.0	1.0	3	2	0	0	0	0.25	1	4	4	0.0	0	0.8919169128376472	0.5248217589618818	0.9056132379132814	0.6141873061878048	0.2897371158769374	0.6803997830274864	0.934271225544386	0.6082531775565095	0	0	0.0	-0.00012955412832800912	-0.00012955412832800912
2820	0.012481413773289764	0.0018512079026662567	0.0015789148178957965	0.9805549238757753	-1	0	0	0.6	6	0.38461538461538464	5	0.30612244897959184	0.38461538461538464	10	5	4	0	0	1.0	7	7	15	0.0	0.18181818181818182	0.6349620842286727	0.8844938862148903	0.5532862262466506	0.9606120335955475	0.510276620162816	0.9286300900019057	0.8717815389142111	0.9307679125633564	0	0	0.0	0.0015789148178957965	0.0015789148178957965
2372	0.012182581336380343	0.001722038547336163	0.001517563586175043	0.9806011687102979	-1	0	0	0.6	6	0.38461538461538464	5	0.30612244897959184	0.38461538461538464	10	5	4	0	0	1.0	7	7	15	0.0	0.18181818181818182	0.6349620842286727	0.8844938862148903	0.5532862262466506	0.9606120335955475	0.4946598065207322	0.9293721592959372	0.8717815389142111	0.9310091843074882	0	0	0.0	0.001517563586175043	0.001517563586175043
1429	0.015752737180477244	0.003764148244688392	0.0005090515218940454	0.9740311114065647	-1	0	0	0.5	5	0.5384615384615384	7	0.26785714285714285	0.46153846153846156	10	6	4	0	0	0.875	8	7	15	0.0	0.3333333333333333	0.6349620842286727	0.8844938862148903	0.5532862262466506	0.9606120335955475	0.510276620162816	0.9286300900019057	0.8717815389142111	0.9307679125633564	0	0	0.0	0.0005090515218940454	0.0005090515218940454
3171	0.012298076357552274	0.0020452656295301573	0.0011252678111153787	0.9799427888238978	-1	0	0	0.6	6	0.38461538461538464	5	0.30612244897959184	0.38461538461538464	10	5	4	0	0	1.0	7	7	15	0.0	0.18181818181818182	0.6349620842286727	0.8844938862148903	0.5532862262466506	0.9606120335955475	0.4523508739754322	0.9376906460592049	0.8717815389142111	0.9338281314017627	0	0	0.0	0.0011252678111153787	0.0011252678111153787
4786	0.012783821341872297	0.0040205345940889075	-0.001922420848819746	0.9791135560321704	-1	0	0	0.5	5	0.5384615384615384	7	0.26785714285714285	0.46153846153846156	9	6	5	0	0	0.875	7	8	15	0.0	0.18181818181818182	0.6812617806454913	0.8985574256134495	0.5245556772004555	0.9649475010048985	0.5545924868622645	0.9478553131781833	0.8721456213708733	0.942616427320822	0	0	0.0	-0.0001922420848819746	-0.0001922420848819746
4078	0.012071915774790234	0.0021534481258783243	0.002132962008690026	0.9827190574363088	-1	0	0	0.5	5	0.5384615384615384	7	0.26785714285714285	0.5384615384615384	10	7	4	0	0	0.875	8	7	15	0.0	0.36363636363636365	0.6349620842286727	0.8844938862148903	0.5532862262466506	0.9614218674927525	0.4523508739754322	0.9376906460592049	0.8717815389142111	0.9342720116355888	0	0	0.0	0.002132962008690026	0.002132962008690026
75	None	None	None	None	None	0	0	0.4	4	0.6923076923076923	9	0.4166666666666667	0.5384615384615384	11	7	3	3	0	0.4444444444444444	9	4	15	0.5	0.36363636363636365	0.4010186056935995	0.8474682858222692	0.8420511366869796	0.9607818264330604	0.6853976159107696	0.83963718785322	0.9589446588969072	0.8993183033730926	0.18181818181818182	0.36363636363636365	0.0	None	None
2536	0.009043297019482716	0.0059960006671727325	-0.0058559417266247655	0.9813667207992319	-1	0	0	0.6	6	0.38461538461538464	5	0.3125	0.38461538461538464	11	5	3	0	0	0.75	8	6	15	0.0	0.36363636363636365	0.5886623878118543	0.885733372504776	0.5820167752928457	0.9575446402913821	0.38275312841265674	0.9308606509820349	0.8714165725391063	0.930080640471708	0	0	0.0	-0.0005855941726624766	-0.0005855941726624766
1813	0.010437154452505181	0.005228287915080954	-0.005057002610310837	0.9818050966831605	-1	0.25	1	0.7	7	0.3076923076923077	4	0.35714285714285715	0.3076923076923077	11	4	3	0	0	0.8571428571428571	7	6	15	0.0	0.3333333333333333	0.7091393872299647	0.9217522658127352	0.7347182675111861	0.9383070822625934	0.3501092610886001	0.9522902854137453	0.7229606242297063	0.9386211454151056	0	0	0.0	-0.0005057002610310837	-0.0005057002610310837
1065	0.031481508066068	0.011258310759676907	-0.01074297716989251	0.698324431711756	-1	0.25	1	0.3	3	0.75	9	0.3181818181818182	0.6666666666666666	10	8	3	0	0	0.36363636363636365	11	4	14	0.0	0.6666666666666666	0.7027075461167338	0.9060359221439296	0.357474323101919	0.937262214355503	0.8569898172276336	0.8559759584930512	0.8844451337918116	0.9047203128860898	0	0	0.0	-0.001074297716989251	-0.001074297716989251
4129	0.012470830279095598	0.0016485296953825388	0.0014237204587899217	0.9786439216693366	-1	0	0	0.5	5	0.5384615384615384	7	0.26785714285714285	0.5384615384615384	10	7	4	0	0	0.875	8	7	15	0.0	0.18181818181818182	0.6489008875209095	0.9132317595585858	0.5532862262466506	0.9681188380848424	0.4523508739754322	0.9482368264458839	0.8598368886660972	0.947433180583044	0	0	0.0	0.0014237204587899217	0.0014237204587899217
1834	0.015229844580263876	0.004326756710505236	0.0005466714740797421	0.9734489008201707	-1	0	0	0.5	5	0.5384615384615384	7	0.26785714285714285	0.46153846153846156	10	6	4	0	0	0.875	8	7	15	0.0	0.3333333333333333	0.6349620842286727	0.8844938862148903	0.5532862262466506	0.9606120335955475	0.510276620162816	0.9286300900019057	0.8717815389142111	0.9307679125633564	0	0	0.0	0.0005466714740797421	0.0005466714740797421
774	0.002650757278684415	0.001524691002023601	-0.001524663240640319	0.9587576807911987	-1	0	0	0.3333333333333333	1	1.0	2	1.0	1.0	3	2	0	0	0	0.25	1	4	4	0.0	0	0.8919169128376472	0.5248217589618818	0.9056132379132814	0.6141873061878048	0.2897371158769374	0.6803997830274864	0.934271225544386	0.6082531775565095	0	0	0.0	-0.0001524663240640319	-0.0001524663240640319
4443	0.01498408305862325	0.003799924166367165	0.0031981338982179004	0.9732410074823017	-1	0	0	0.4	4	0.6923076923076923	9	0.26785714285714285	0.46153846153846156	8	6	6	0	0	0.875	7	8	15	0.0	0.18181818181818182	0.6349620842286727	0.8812788038704396	0.41510884352755895	0.9711389758262102	0.5934842452135272	0.9393857244846201	0.8460458837150874	0.9401251520267107	0	0	0.0	0.0031981338982179004	0.0031981338982179004
3966	0.012816492761260736	0.0012806115520848738	0.0012013824824442885	0.9802309227640974	-1	0.25	1	0.6	6	0.38461538461538464	5	0.35714285714285715	0.38461538461538464	10	5	4	0	0	0.8571428571428571	7	6	15	0.0	0.18181818181818182	0.6349620842286727	0.8844938862148903	0.5532862262466506	0.9606120335955475	0.4523508739754322	0.9376906460592049	0.8717815389142111	0.9338281314017627	0	0	0.0	0.0012013824824442885	0.0012013824824442885
3445	0.012314088979558983	0.0016646333580289782	0.0014220010692185014	0.9805154871320175	-1	0	0	0.6	6	0.38461538461538464	5	0.30612244897959184	0.38461538461538464	10	5	4	0	0	1.0	7	7	15	0.0	0.18181818181818182	0.6349620842286727	0.8844938862148903	0.5532862262466506	0.9606120335955475	0.510276620162816	0.9286300900019057	0.8717815389142111	0.9307679125633564	0	0	0.0	0.0014220010692185014	0.0014220010692185014
4133	0.01234687925484539	0.0021603821977823324	0.0021509573112545198	0.9827680631220823	-1	0	0	0.5	5	0.5384615384615384	7	0.26785714285714285	0.5384615384615384	10	7	4	0	0	0.875	8	7	15	0.0	0.36363636363636365	0.6349620842286727	0.8844938862148903	0.5532862262466506	0.9614218674927525	0.510276620162816	0.9286300900019057	0.8717815389142111	0.9312308089928694	0	0	0.0	0.0021509573112545198	0.0021509573112545198
3239	0.01220855919568873	0.001793060124443189	0.001620032020196501	0.9805475766394485	-1	0	0	0.6	6	0.38461538461538464	5	0.30612244897959184	0.38461538461538464	10	5	4	0	0	1.0	7	7	15	0.0	0.18181818181818182	0.6349620842286727	0.8844938862148903	0.5532862262466506	0.9606120335955475	0.510276620162816	0.9286300900019057	0.8717815389142111	0.9307679125633564	0	0	0.0	0.001620032020196501	0.001620032020196501
2837	0.012352388648242982	0.0017617308076937864	0.0015521516229692416	0.9806370147974495	-1	0	0	0.6	6	0.38461538461538464	5	0.30612244897959184	0.38461538461538464	10	5	4	0	0	1.0	7	7	15	0.0	0.18181818181818182	0.6349620842286727	0.8844938862148903	0.5532862262466506	0.9606120335955475	0.510276620162816	0.9286300900019057	0.8717815389142111	0.9307679125633564	0	0	0.0	0.0015521516229692416	0.0015521516229692416
2175	0.012465981647409523	0.0019065740646819211	0.001905638662811648	0.9812923128710069	-1	0	0	0.6	6	0.38461538461538464	5	0.30612244897959184	0.38461538461538464	10	5	4	0	0	1.0	7	7	15	0.0	0.18181818181818182	0.6349620842286727	0.8844938862148903	0.5532862262466506	0.9606120335955475	0.4523508739754322	0.9376906460592049	0.8717815389142111	0.9338281314017627	0	0	0.0	0.001905638662811648	0.001905638662811648
1209	0.01393160527328632	0.0038472526969556566	0.0010967387356349712	0.9740999519568462	-1	0	0	0.5	5	0.5384615384615384	7	0.26785714285714285	0.46153846153846156	10	6	4	0	0	0.875	8	7	15	0.0	0.3333333333333333	0.6349620842286727	0.8844938862148903	0.5532862262466506	0.9566666269374017	0.510276620162816	0.9286300900019057	0.8717131457060165	0.9285981777256002	0	0	0.0	0.0010967387356349712	0.0010967387356349712
1588	0.013141764335066008	0.005086065003551284	-0.005077773207491213	0.9788010921195553	-1	0	0	0.4	4	0.6923076923076923	9	0.35714285714285715	0.5384615384615384	11	7	3	0	0	0.8571428571428571	7	6	15	0.0	0.3333333333333333	0.6812617806454913	0.8861401716570367	0.5820167752928457	0.9627579798968532	0.5545924868622645	0.9400835226012227	0.8714165725391063	0.9361812972128309	0	0	0.0	-0.0005077773207491213	-0.0005077773207491213
29	0.0028709053533766656	0.0023916063715368964	-0.0023909160809501393	0.9838661839046078	-1	0	0	0.75	3	0.0	0	0.8333333333333334	0	1	0	3	2	0	0.6666666666666666	2	3	5	0.2222222222222222	0	0	0	0	0	0	0	0	0	0	0	0	-0.00023909160809501394	-0.00023909160809501394
2046	0.013821931166898421	0.002629975020611836	0.0016421320057111236	0.9751766254129859	-1	0	0	0.5	5	0.5384615384615384	7	0.26785714285714285	0.46153846153846156	10	6	4	0	0	0.875	8	7	15	0.0	0.3333333333333333	0.6349620842286727	0.8844938862148903	0.5532862262466506	0.9614218674927525	0.510276620162816	0.9286300900019057	0.8717815389142111	0.9312308089928694	0	0	0.0	0.0016421320057111236	0.0016421320057111236
510	0.0019133538780121437	0.0016726836925637443	-0.0016724250223290526	0.9835481422205381	-1	0	0	1.0	1	0	0	1.0	0	1	0	0	1	0	0.5	2	1	2	0.3333333333333333	0	0	0	0	0	0	0	0	0	0	0	0	-0.00016724250223290526	-0.00016724250223290526
3416	0.012566975368410165	0.001716874504474706	0.001242259069558516	0.9804386671607704	-1	0	0	0.6	6	0.38461538461538464	5	0.30612244897959184	0.38461538461538464	10	5	4	0	0	1.0	7	7	15	0.0	0.18181818181818182	0.6349620842286727	0.8844938862148903	0.5532862262466506	0.9606120335955475	0.4523508739754322	0.9376906460592049	0.8717815389142111	0.9338281314017627	0	0	0.0	0.001242259069558516	0.001242259069558516
2067	0.013349224574676721	0.002772946949489239	0.0007627294151132622	0.9740146352281601	-1	0	0	0.5	5	0.5384615384615384	7	0.26785714285714285	0.46153846153846156	10	6	4	0	0	0.875	8	7	15	0.0	0.3333333333333333	0.6349620842286727	0.8844938862148903	0.5532862262466506	0.9606120335955475	0.510276620162816	0.9286300900019057	0.8717815389142111	0.9307679125633564	0	0	0.0	0.0007627294151132622	0.0007627294151132622
4490	0.01979303740608073	0.007655718901686783	-0.006756054996834001	0.9589082547239667	-1	0	0	0.5	5	0.46153846153846156	6	0.26785714285714285	0.38461538461538464	10	5	4	1	0	0.875	7	8	15	0.14285714285714285	0	0.5886623878118543	0.8468728201230348	0.22624432949713932	0.9627060086654161	0.6323760035647897	0.9430149348081348	0.8386973081968966	0.9301608956080967	1.0	0.5	0.0	-0.0006756054996834	-0.0006756054996834
1098	0.0029283527082131847	0.002560568508882725	-0.0025547035324945348	0.9720953458299693	-1	0	0	0.75	3	0.5	2	0.5	0.5	3	2	2	1	0	0.75	4	3	6	0.14285714285714285	0.6666666666666666	0.2408214003405266	0.9658027586335052	0.19493802456897727	0.810553021565238	0.4165568024618841	0.8239959158729223	0.8987918998435066	0.8921308148709368	1.0	0	0.0	-0.0002554703532494535	-0.0002554703532494535
1754	0.01327838715792648	0.005091727781037443	-0.00507427825399145	0.9774557830923524	-1	0	0	0.4	4	0.6923076923076923	9	0.35714285714285715	0.5384615384615384	11	7	3	0	0	0.8571428571428571	7	6	15	0.0	0.16666666666666666	0.6812617806454913	0.8861401716570367	0.5820167752928457	0.9627579798968532	0.5545924868622645	0.9400835226012227	0.8714165725391063	0.9361812972128309	0	0	0.0	-0.000507427825399145	-0.000507427825399145
1221	0.014031706543393096	0.003072306274057053	0.000926433135010541	0.9738915708973922	-1	0	0	0.5	5	0.5384615384615384	7	0.26785714285714285	0.46153846153846156	10	6	4	0	0	0.875	8	7	15	0.0	0.3333333333333333	0.6349620842286727	0.8844938862148903	0.5532862262466506	0.9606120335955475	0.510276620162816	0.9286300900019057	0.8717815389142111	0.9307679125633564	0	0	0.0	0.000926433135010541	0.000926433135010541
2827	0.012241331181291292	0.0016365992401498463	0.0013656650686212951	0.9805586112713457	-1	0	0	0.6	6	0.38461538461538464	5	0.30612244897959184	0.38461538461538464	10	5	4	0	0	1.0	7	7	15	0.0	0.18181818181818182	0.6349620842286727	0.8844938862148903	0.5532862262466506	0.9606120335955475	0.4523508739754322	0.9376906460592049	0.8717815389142111	0.9338281314017627	0	0	0.0	0.0013656650686212951	0.0013656650686212951
2425	0.012241803748596734	0.0016073914389756368	0.001402297532561844	0.9805953539272397	-1	0	0	0.6	6	0.38461538461538464	5	0.30612244897959184	0.38461538461538464	10	5	4	0	0	1.0	7	7	15	0.0	0.18181818181818182	0.6349620842286727	0.8844938862148903	0.5532862262466506	0.9606120335955475	0.510276620162816	0.9286300900019057	0.8717815389142111	0.9307679125633564	0	0	0.0	0.001402297532561844	0.001402297532561844
2206	0.01533161709747917	0.004268429187803409	0.0013281297734595591	0.9738981832142966	-1	0	0	0.5	5	0.5384615384615384	7	0.26785714285714285	0.46153846153846156	10	6	4	0	0	0.875	8	7	15	0.0	0.3333333333333333	0.6349620842286727	0.8844938862148903	0.5532862262466506	0.9606120335955475	0.510276620162816	0.9286300900019057	0.8717815389142111	0.9307679125633564	0	0	0.0	0.0013281297734595591	0.0013281297734595591
2048	0.011977404916320522	0.005372378923662691	-0.005354581270809694	0.9800318847875741	-1	0	0	0.5	5	0.5384615384615384	7	0.26785714285714285	0.46153846153846156	11	6	3	0	0	0.875	8	7	15	0.0	0.3333333333333333	0.5886623878118543	0.8744599242553783	0.5245556772004555	0.9602899662922232	0.5491683785140787	0.9193612476686625	0.8714165725391063	0.925539236788026	0	0	0.0	-0.0005354581270809694	-0.0005354581270809694
1537	0.01323885898624693	0.0028164990197298086	0.0008894633903734705	0.9738854637837094	-1	0	0	0.5	5	0.5384615384615384	7	0.26785714285714285	0.46153846153846156	10	6	4	0	0	0.875	8	7	15	0.0	0.3333333333333333	0.6349620842286727	0.8844938862148903	0.5532862262466506	0.9606120335955475	0.510276620162816	0.9286300900019057	0.8717815389142111	0.9307679125633564	0	0	0.0	0.0008894633903734705	0.0008894633903734705
4698	0.01937712747990158	0.006308889704580561	-0.0052120919882435385	0.9561064140371124	-1	0	0	0.5	5	0.5384615384615384	7	0.26785714285714285	0.46153846153846156	8	6	6	1	0	0.875	7	8	15	0.07142857142857142	0.18181818181818182	0.6529819385504959	0.8574337704253906	0.33038825956216467	0.963867220078416	0.6323760035647897	0.9579925585053967	0.7837514235809766	0.9390583741226398	1.0	0.625	0.0	-0.0005212091988243538	-0.0005212091988243538
4535	0.016562725191249742	0.005260025628243286	0.0043678870831434105	0.9751215271718442	-1	0	0	0.5	5	0.5384615384615384	7	0.26785714285714285	0.46153846153846156	9	6	5	0	0	0.875	7	8	15	0.0	0.18181818181818182	0.6812617806454913	0.888790089941625	0.5245556772004555	0.9649475010048985	0.5545924868622645	0.9319433761338833	0.8721456213708733	0.9352451523325076	0	0	0.0	0.0043678870831434105	0.0043678870831434105
4852	0.01543203554657941	0.004476200122905268	-0.004123674199939313	0.9754067069538374	-1	0	0	0.6	6	0.38461538461538464	5	0.30612244897959184	0.38461538461538464	10	5	4	0	0	1.0	7	7	15	0.0	0.16666666666666666	0.6812617806454913	0.8941552105182975	0.5058153497800126	0.954745842716519	0.5934842452135272	0.9229021577285267	0.8608956083776684	0.9279199428924249	0	0	0.0	-0.0004123674199939313	-0.0004123674199939313
3172	0.012617169413958795	0.0015859479550782572	0.0012608502932964353	0.9805924168208474	-1	0	0	0.6	6	0.38461538461538464	5	0.30612244897959184	0.38461538461538464	10	5	4	0	0	1.0	7	7	15	0.0	0.18181818181818182	0.6349620842286727	0.8844938862148903	0.5532862262466506	0.9606120335955475	0.4946598065207322	0.9293721592959372	0.8717815389142111	0.9310091843074882	0	0	0.0	0.0012608502932964353	0.0012608502932964353
3059	0.012307491456785058	0.0018901590908821891	0.0013085016902110985	0.9802957224839329	-1	0	0	0.6	6	0.38461538461538464	5	0.30612244897959184	0.38461538461538464	10	5	4	0	0	1.0	7	7	15	0.0	0.18181818181818182	0.6349620842286727	0.8844938862148903	0.5532862262466506	0.9606120335955475	0.4523508739754322	0.9376906460592049	0.8717815389142111	0.9338281314017627	0	0	0.0	0.0013085016902110985	0.0013085016902110985
4324	0.012033976002772387	0.002213551711059035	0.002189756123553043	0.9827576008912011	-1	0	0	0.5	5	0.5384615384615384	7	0.26785714285714285	0.5384615384615384	10	7	4	0	0	0.875	8	7	15	0.0	0.36363636363636365	0.6349620842286727	0.8844938862148903	0.5532862262466506	0.9614218674927525	0.510276620162816	0.9286300900019057	0.8717815389142111	0.9312308089928694	0	0	0.0	0.002189756123553043	0.002189756123553043
1740	0.015199000462205311	0.004154921741853778	0.0007664038033075249	0.9737588842096121	-1	0	0	0.5	5	0.5384615384615384	7	0.26785714285714285	0.46153846153846156	10	6	4	0	0	0.875	8	7	15	0.0	0.3333333333333333	0.6349620842286727	0.8844938862148903	0.5532862262466506	0.9606120335955475	0.510276620162816	0.9286300900019057	0.8717815389142111	0.9307679125633564	0	0	0.0	0.0007664038033075249	0.0007664038033075249
3563	0.012181005247364053	0.001564167077034532	0.0012518203513606	0.9805785115029323	-1	0	0	0.6	6	0.38461538461538464	5	0.30612244897959184	0.38461538461538464	10	5	4	0	0	1.0	7	7	15	0.0	0.18181818181818182	0.6349620842286727	0.8844938862148903	0.5532862262466506	0.9606120335955475	0.4523508739754322	0.9376906460592049	0.8717815389142111	0.9338281314017627	0	0	0.0	0.0012518203513606	0.0012518203513606
4261	0.012613698132194638	0.0015550865682023801	0.0011071876366408053	0.9800961953685828	-1	0	0	0.6	6	0.38461538461538464	5	0.30612244897959184	0.38461538461538464	10	5	4	0	0	1.0	7	7	15	0.0	0.18181818181818182	0.6349620842286727	0.8844938862148903	0.5532862262466506	0.9606120335955475	0.4523508739754322	0.9376906460592049	0.8717815389142111	0.9338281314017627	0	0	0.0	0.0011071876366408053	0.0011071876366408053
914	0.0027530795741565472	0.0026576353978659682	-0.0026575660780238314	0.983877562512427	-1	1.0	1	1.0	4	0.25	1	0.6666666666666666	0	3	0	2	1	0	1.0	3	3	6	0.2	0.6666666666666666	0	0	0	0	0	0	0	0	0	0	0	-0.00026575660780238315	-0.00026575660780238315
1572	0.01527066409520181	0.0036050727557584133	0.0011526722853278603	0.9743988128294174	-1	0	0	0.5	5	0.5384615384615384	7	0.26785714285714285	0.46153846153846156	10	6	4	0	0	0.875	8	7	15	0.0	0.3333333333333333	0.6349620842286727	0.8844938862148903	0.5532862262466506	0.9606120335955475	0.510276620162816	0.9286300900019057	0.8717815389142111	0.9307679125633564	0	0	0.0	0.0011526722853278603	0.0011526722853278603
4121	0.0133504087975404	0.0019762001528951492	0.0019728780126580057	0.9840602517099775	-1	0	0	0.5	5	0.5384615384615384	7	0.26785714285714285	0.5384615384615384	10	7	4	0	0	0.875	8	7	15	0.0	0.36363636363636365	0.6349620842286727	0.8844938862148903	0.5532862262466506	0.9606120335955475	0.4523508739754322	0.9376906460592049	0.8717815389142111	0.9338281314017627	0	0	0.0	0.0019728780126580057	0.0019728780126580057
4636	0.014925452107530912	0.0033352558363166918	0.0030660156385191495	0.9736826560540429	-1	0	0	0.4	4	0.6923076923076923	9	0.26785714285714285	0.46153846153846156	8	6	6	0	0	0.875	7	8	15	0.0	0.18181818181818182	0.6349620842286727	0.8812788038704396	0.41510884352755895	0.9711389758262102	0.5934842452135272	0.9393857244846201	0.8460458837150874	0.9401251520267107	0	0	0.0	0.0030660156385191495	0.0030660156385191495
3684	0.012461563353980442	0.0020495408898016055	0.0019995366380973893	0.9811437852669003	-1	0	0	0.6	6	0.38461538461538464	5	0.30612244897959184	0.38461538461538464	10	5	4	0	0	1.0	7	7	15	0.0	0.18181818181818182	0.6349620842286727	0.8844938862148903	0.5532862262466506	0.9606120335955475	0.4523508739754322	0.9376906460592049	0.8717815389142111	0.9338281314017627	0	0	0.0	0.0019995366380973893	0.0019995366380973893
1436	0.015619008421325643	0.003310617890555339	0.00046826126871404915	0.974347933899566	-1	0	0	0.5	5	0.5384615384615384	7	0.26785714285714285	0.46153846153846156	10	6	4	0	0	0.875	8	7	15	0.0	0.3333333333333333	0.6349620842286727	0.8844938862148903	0.5532862262466506	0.9606120335955475	0.510276620162816	0.9286300900019057	0.8717815389142111	0.9307679125633564	0	0	0.0	0.00046826126871404915	0.00046826126871404915
1016	0.003191826795407387	0.003125387180472656	-0.0031253230090787015	0.9794282189374584	-1	1.0	1	0.8	4	0.4	2	0.5833333333333334	0.2	5	1	1	0	0	0.75	3	4	7	0.0	0.6666666666666666	0.43340317305336223	0.9426873897020122	0.5245556772004555	0.8677788220609789	0.3501092610886001	0.6471688356548659	0.8598618089538844	0.8535555089330151	0	0	0.0	-0.00031253230090787015	-0.00031253230090787015
2160	0.012540973989638795	0.0019513032602147117	0.0019427670871742875	0.9810978912916221	-1	0	0	0.6	6	0.38461538461538464	5	0.30612244897959184	0.38461538461538464	10	5	4	0	0	1.0	7	7	15	0.0	0.18181818181818182	0.6349620842286727	0.8844938862148903	0.5532862262466506	0.9606120335955475	0.510276620162816	0.9286300900019057	0.8717815389142111	0.9307679125633564	0	0	0.0	0.0019427670871742875	0.0019427670871742875
4743	0.016781312296334297	0.005272888735118463	0.004423933802139875	0.974968158473696	-1	0	0	0.5	5	0.5384615384615384	7	0.26785714285714285	0.46153846153846156	9	6	5	0	0	0.875	7	8	15	0.0	0.18181818181818182	0.6812617806454913	0.888790089941625	0.5245556772004555	0.9649475010048985	0.5545924868622645	0.9319433761338833	0.8721456213708733	0.9352451523325076	0	0	0.0	0.004423933802139875	0.004423933802139875
2587	0.01216235032150348	0.001959242367773153	0.0014598149124605872	0.9805417938936818	-1	0	0	0.6	6	0.38461538461538464	5	0.30612244897959184	0.38461538461538464	10	5	4	0	0	1.0	7	7	15	0.0	0.18181818181818182	0.6349620842286727	0.8844938862148903	0.5532862262466506	0.9606120335955475	0.4523508739754322	0.9376906460592049	0.8717815389142111	0.9338281314017627	0	0	0.0	0.0014598149124605872	0.0014598149124605872
540	0.0035016164774820083	0.002720267227958669	-0.0026915895386613845	0.9818612958048886	-1	1.0	2	1.0	6	0.14285714285714285	1	0.5625	0	5	0	3	0	0	1.0	4	4	9	0.0	0.8	0	0	0	0	0	0	0	0	0	0	0	-0.00026915895386613845	-0.00026915895386613845
1317	0.01111824834987809	0.005210085710697291	-0.005142876059307157	0.9787451974706228	-1	0	0	0.6	6	0.38461538461538464	5	0.46875	0.38461538461538464	11	5	3	0	0	0.5	8	4	15	0.0	0.3333333333333333	0.5886623878118543	0.8998905758720506	0.5820167752928457	0.9509771326812476	0.6323760035647897	0.9260729393240437	0.8714165725391063	0.9284439431094283	0	0	0.0	-0.0005142876059307156	-0.0005142876059307156
436	0.0017905032235921835	0.001738948887909981	-0.0017378148257243971	0.9834917967311254	-1	0	0	1.0	1	0	0	1.0	0	1	0	0	1	0	0.5	2	1	2	0.3333333333333333	0	0	0	0	0	0	0	0	0	0	0	0	-0.0001737814825724397	-0.0001737814825724397
1765	0.013492983110972396	0.0018233733491980547	0.0011180734853613635	0.9747513637076174	-1	0	0	0.5	5	0.5384615384615384	7	0.26785714285714285	0.46153846153846156	10	6	4	0	0	0.875	8	7	15	0.0	0.3333333333333333	0.6349620842286727	0.8844938862148903	0.5532862262466506	0.9606120335955475	0.510276620162816	0.9286300900019057	0.8717815389142111	0.9307679125633564	0	0	0.0	0.0011180734853613635	0.0011180734853613635
731	0.002495478332771054	0.0013612776049198574	-0.0013612723662789078	0.9595846379432222	-1	0	0	0.3333333333333333	1	1.0	2	1.0	1.0	3	2	0	0	0	0.25	1	4	4	0.0	0	0.8919169128376472	0.5248217589618818	0.9056132379132814	0.6141873061878048	0.2897371158769374	0.6803997830274864	0.934271225544386	0.6082531775565095	0	0	0.0	-0.00013612723662789078	-0.00013612723662789078
1153	0.015476516816424275	0.004739664576204474	0.0006224994951454964	0.9733713044286331	-1	0	0	0.5	5	0.5384615384615384	7	0.26785714285714285	0.46153846153846156	10	6	4	0	0	0.875	8	7	15	0.0	0.3333333333333333	0.6349620842286727	0.8844938862148903	0.5532862262466506	0.9606120335955475	0.510276620162816	0.9286300900019057	0.8717815389142111	0.9307679125633564	0	0	0.0	0.0006224994951454964	0.0006224994951454964
597	0.001813854080674937	0.001761117322892717	-0.0017601756381239037	0.9833095886704469	-1	0	0	1.0	1	0	0	1.0	0	1	0	0	1	0	0.5	2	1	2	0.3333333333333333	0	0	0	0	0	0	0	0	0	0	0	0	-0.00017601756381239038	-0.00017601756381239038
930	0.002673760285585577	0.001469820877746814	-0.0014697689936838932	0.9603164054481558	-1	0	0	0.3333333333333333	1	1.0	2	1.0	1.0	3	2	0	0	0	0.25	1	4	4	0.0	0	0.8919169128376472	0.5248217589618818	0.9056132379132814	0.6141873061878048	0.2897371158769374	0.6803997830274864	0.934271225544386	0.6082531775565095	0	0	0.0	-0.00014697689936838933	-0.00014697689936838933
4343	0.01246307016036742	0.0020466347957459803	0.0020138691752183955	0.9812479191088053	-1	0	0	0.6	6	0.38461538461538464	5	0.30612244897959184	0.38461538461538464	10	5	4	0	0	1.0	7	7	15	0.0	0.18181818181818182	0.6349620842286727	0.8844938862148903	0.5532862262466506	0.9606120335955475	0.4523508739754322	0.9376906460592049	0.8717815389142111	0.9338281314017627	0	0	0.0	0.0020138691752183955	0.0020138691752183955
1742	0.01258698135757651	0.001940471707041193	0.0015289490254939608	0.9804005950189533	-1	0	0	0.6	6	0.38461538461538464	5	0.30612244897959184	0.38461538461538464	10	5	4	0	0	1.0	7	7	15	0.0	0.18181818181818182	0.6349620842286727	0.8844938862148903	0.5532862262466506	0.9606120335955475	0.510276620162816	0.9286300900019057	0.8717815389142111	0.9307679125633564	0	0	0.0	0.0015289490254939608	0.0015289490254939608
3935	0.008670775681161477	0.004612755219574294	-0.004608893540851259	0.9787811265815239	-1	0	0	0.6	6	0.38461538461538464	5	0.46875	0.38461538461538464	10	5	4	0	0	0.5	8	4	15	0.0	0.18181818181818182	0.6349620842286727	0.9118244029327297	0.5532862262466506	0.9478579282620314	0.5934842452135272	0.9210284362813118	0.8717815389142111	0.9285250894228239	0	0	0.0	-0.0004608893540851259	-0.0004608893540851259
4039	0.016358510932314198	0.007111246310449853	-0.0065177835563692615	0.965494071349481	-1	0.25	1	0.6	6	0.38461538461538464	5	0.35714285714285715	0.38461538461538464	9	5	5	1	0	0.8571428571428571	7	6	15	0.1	0.18181818181818182	0.6247020964555007	0.7891800014116046	0.7347182675111861	0.9429472760922323	0.6323760035647897	0.9682474200927021	0.8714165725391063	0.9251298845496378	1.0	0.4444444444444444	0.0	-0.0006517783556369262	-0.0006517783556369262
3413	0.012627928221713785	0.0016934902739014295	0.0013371407886818157	0.9805675221611645	-1	0	0	0.6	6	0.38461538461538464	5	0.30612244897959184	0.38461538461538464	10	5	4	0	0	1.0	7	7	15	0.0	0.18181818181818182	0.6349620842286727	0.8844938862148903	0.5532862262466506	0.9606120335955475	0.4523508739754322	0.9376906460592049	0.8717815389142111	0.9338281314017627	0	0	0.0	0.0013371407886818157	0.0013371407886818157
384	0.002401262779447672	0.0023982521182633466	-0.0023976049666036858	0.9843260207386537	-1	0	0	1.0	2	0.0	0	0.75	0	2	0	0	2	0	1.0	2	2	3	1.0	0	0	0	0	0	0	0	0	0	0	0	0	-0.0002397604966603686	-0.0002397604966603686
2218	0.01284692456266438	0.001876520614824353	0.0014519246861052688	0.9801423305658524	-1	0	0	0.6	6	0.38461538461538464	5	0.30612244897959184	0.38461538461538464	10	5	4	0	0	1.0	7	7	15	0.0	0.18181818181818182	0.6349620842286727	0.8844938862148903	0.5532862262466506	0.9606120335955475	0.510276620162816	0.9286300900019057	0.8717815389142111	0.9307679125633564	0	0	0.0	0.0014519246861052688	0.0014519246861052688
259	0.002494142038461678	0.0024379260882787263	-0.0024372708978810335	0.9832492446620531	-1	0	0	1.0	2	0.0	0	0.75	0	2	0	0	1	0	1.0	2	2	3	0.5	0	0	0	0	0	0	0	0	0	0	0	0	-0.00024372708978810334	-0.00024372708978810334
4247	0.012410531823647146	0.0015341221246663519	0.0009452924418181527	0.9800026633333515	-1	0	0	0.6	6	0.38461538461538464	5	0.30612244897959184	0.38461538461538464	10	5	4	0	0	1.0	7	7	15	0.0	0.18181818181818182	0.6349620842286727	0.8844938862148903	0.5532862262466506	0.9606120335955475	0.4523508739754322	0.9376906460592049	0.8717815389142111	0.9338281314017627	0	0	0.0	0.0009452924418181527	0.0009452924418181527
5049	0.016271023136869726	0.004831982686168015	0.0042551535870828236	0.9762375763879415	-1	0	0	0.5	5	0.5384615384615384	7	0.26785714285714285	0.46153846153846156	9	6	5	0	0	0.875	7	8	15	0.0	0.18181818181818182	0.6812617806454913	0.888790089941625	0.5245556772004555	0.9649475010048985	0.5545924868622645	0.942287189705882	0.8721456213708733	0.9387067326016114	0	0	0.0	0.0042551535870828236	0.0042551535870828236
2168	0.013246522219147999	0.002658046388207725	0.0007001741142397412	0.9738707966638255	-1	0	0	0.5	5	0.5384615384615384	7	0.26785714285714285	0.46153846153846156	10	6	4	0	0	0.875	8	7	15	0.0	0.3333333333333333	0.6349620842286727	0.8844938862148903	0.5532862262466506	0.9606120335955475	0.4946598065207322	0.9293721592959372	0.8717815389142111	0.9310091843074882	0	0	0.0	0.0007001741142397412	0.0007001741142397412
2415	0.01249854990671777	0.0015870948693221239	0.0015829919758845242	0.9810338734438693	-1	0	0	0.6	6	0.38461538461538464	5	0.30612244897959184	0.38461538461538464	10	5	4	0	0	1.0	7	7	15	0.0	0.18181818181818182	0.6349620842286727	0.8844938862148903	0.5532862262466506	0.9606120335955475	0.4523508739754322	0.9376906460592049	0.8717815389142111	0.9338281314017627	0	0	0.0	0.0015829919758845242	0.0015829919758845242
3333	0.015191137120110262	0.005052591077954876	-0.004895457295660625	0.9730312375718795	-1	0	0	0.6	6	0.38461538461538464	5	0.3125	0.3076923076923077	10	4	4	0	0	0.75	6	8	15	0.0	0.18181818181818182	0.6349620842286727	0.8467315480280876	0.5532862262466506	0.9572952434296893	0.5518804326881716	0.9265082485398811	0.8717815389142111	0.9206404917937311	0	0	0.0	-0.0004895457295660625	-0.0004895457295660625
2197	0.012613245906471435	0.0015044517375468012	0.0011640447311438884	0.9802117130172805	-1	0	0	0.6	6	0.38461538461538464	5	0.30612244897959184	0.38461538461538464	10	5	4	0	0	1.0	7	7	15	0.0	0.18181818181818182	0.6349620842286727	0.8844938862148903	0.5532862262466506	0.9606120335955475	0.510276620162816	0.9286300900019057	0.8717815389142111	0.9307679125633564	0	0	0.0	0.0011640447311438884	0.0011640447311438884
2090	0.014942793237621748	0.005287048242361288	-0.004888098898591616	0.9732592767894457	-1	0	0	0.6	6	0.38461538461538464	5	0.3125	0.3076923076923077	10	4	4	0	0	0.75	6	8	15	0.0	0.18181818181818182	0.6349620842286727	0.8467315480280876	0.5532862262466506	0.9572952434296893	0.5518804326881716	0.9265082485398811	0.8717815389142111	0.9206404917937311	0	0	0.0	-0.0004888098898591616	-0.0004888098898591616
772	0.011791285862707033	0.004969156742121204	-0.0049660668677304195	0.9744453831995636	-1	0	0	0.42857142857142855	3	0.625	5	0.4	0.5	4	4	5	0	0	1.0	5	5	10	0.0	0	0.5869323687347041	0.942741550554302	0.5174050756818486	0.9629313049377388	0.31078156373722504	0.9468332539140472	0.8769376911333836	0.9516334757088514	0	0	0.0	-0.000496606686773042	-0.000496606686773042
1920	0.015388850891597555	0.0035178079316420204	0.00031408333228356085	0.9740582384955059	-1	0	0	0.5	5	0.5384615384615384	7	0.26785714285714285	0.46153846153846156	10	6	4	0	0	0.875	8	7	15	0.0	0.3333333333333333	0.6349620842286727	0.8844938862148903	0.5532862262466506	0.9606120335955475	0.510276620162816	0.9286300900019057	0.8717815389142111	0.9307679125633564	0	0	0.0	0.00031408333228356085	0.00031408333228356085
3800	0.02310006239465614	0.013141233439110188	-0.007541126747908412	0.9608517019146223	-1	0	0	0.5	5	0.5384615384615384	7	0.26785714285714285	0.46153846153846156	9	6	5	0	0	0.875	7	8	15	0.0	0.36363636363636365	0.6812617806454913	0.8579681991675596	0.7225515880865039	0.9635905611880881	0.5545924868622645	0.9364292838714349	0.8721456213708733	0.9300912483278355	0	0	0.0	-0.0007541126747908412	-0.0007541126747908412
73	0.003396577275063436	0.002594729366653536	-0.0025422801665286265	0.9734897543491821	-1	0	0	0.6666666666666666	2	0.5	1	0.6666666666666666	0.5	3	1	0	0	0	0.6666666666666666	3	2	4	0.0	0	0.6977037896660672	0.934824168564528	0.4896119326438567	0.9282661529609397	0.19650122584195234	0.6914467884520824	0.9198478180208505	0.881860991932427	0	0	0.0	-0.00025422801665286263	-0.00025422801665286263
634	0.0026758875736263223	0.0013724096726468857	-0.0013722898190926336	0.9586734196192206	-1	0	0	0.3333333333333333	1	1.0	2	1.0	1.0	3	2	0	0	0	0.25	1	4	4	0.0	0	0.8919169128376472	0.5248217589618818	0.9056132379132814	0.6141873061878048	0.2897371158769374	0.6803997830274864	0.934271225544386	0.6082531775565095	0	0	0.0	-0.00013722898190926335	-0.00013722898190926335
3227	0.012417933163272365	0.0016392122999803363	0.0013643689423092037	0.9803694608413374	-1	0	0	0.6	6	0.38461538461538464	5	0.30612244897959184	0.38461538461538464	10	5	4	0	0	1.0	7	7	15	0.0	0.18181818181818182	0.6349620842286727	0.8844938862148903	0.5532862262466506	0.9606120335955475	0.5244664030133369	0.921435748774323	0.8514557243494236	0.9285044232314423	0	0	0.0	0.0013643689423092037	0.0013643689423092037
2541	0.012684934253629203	0.0012038825327585	0.0011275958522300425	0.980405859733738	-1	0	0	0.6	6	0.38461538461538464	5	0.30612244897959184	0.38461538461538464	10	5	4	0	0	1.0	7	7	15	0.0	0.18181818181818182	0.6349620842286727	0.8844938862148903	0.5532862262466506	0.9606120335955475	0.510276620162816	0.9286300900019057	0.8717815389142111	0.9307679125633564	0	0	0.0	0.0011275958522300425	0.0011275958522300425
1678	0.015210001437320765	0.004166770311158292	0.0007509508677933156	0.9736717690016429	-1	0	0	0.5	5	0.5384615384615384	7	0.26785714285714285	0.46153846153846156	10	6	4	0	0	0.875	8	7	15	0.0	0.3333333333333333	0.6349620842286727	0.8844938862148903	0.5532862262466506	0.9606120335955475	0.510276620162816	0.9286300900019057	0.8717815389142111	0.9307679125633564	0	0	0.0	0.0007509508677933156	0.0007509508677933156
2420	0.013529310862551705	0.0034727050008072206	-0.0033507460077844184	0.9739911450985494	-1	0.5	2	0.7	7	0.38461538461538464	5	0.42857142857142855	0.38461538461538464	11	5	3	0	0	0.7142857142857143	7	5	15	0.0	0.4	0.6812617806454913	0.9034011107574715	0.5820167752928457	0.9646499503357616	0.3501092610886001	0.9456513433191959	0.8739238394142714	0.9426491405120884	0	0	0.0	-0.00033507460077844184	-0.00033507460077844184
1481	0.015146119020459316	0.0041771789603620045	0.0008043895582901707	0.9738186637685681	-1	0	0	0.5	5	0.5384615384615384	7	0.26785714285714285	0.46153846153846156	10	6	4	0	0	0.875	8	7	15	0.0	0.3333333333333333	0.6349620842286727	0.8844938862148903	0.5532862262466506	0.9606120335955475	0.510276620162816	0.9286300900019057	0.8717815389142111	0.9307679125633564	0	0	0.0	0.0008043895582901707	0.0008043895582901707
3106	0.014277592514728741	0.00542202671473376	-0.0048570150588201815	0.9732490725632331	-1	0	0	0.6	6	0.38461538461538464	5	0.3125	0.3076923076923077	10	4	4	0	0	0.75	6	8	15	0.0	0.18181818181818182	0.6349620842286727	0.8467315480280876	0.6296369723558207	0.9599519607361929	0.5518804326881716	0.9328283968692017	0.8730373908102638	0.9245373516762299	0	0	0.0	-0.00048570150588201814	-0.00048570150588201814
1562	0.012361157689742393	0.005587979468325012	-0.005579102670980138	0.979461094411462	-1	0	0	0.5	5	0.5384615384615384	7	0.26785714285714285	0.46153846153846156	11	6	3	0	0	0.875	8	7	15	0.0	0.3333333333333333	0.5886623878118543	0.8744599242553783	0.5245556772004555	0.9602899662922232	0.5491683785140787	0.9193612476686625	0.8714165725391063	0.925539236788026	0	0	0.0	-0.0005579102670980137	-0.0005579102670980137
1383	0.013313213313871638	0.002680615947322872	0.0009058488107206729	0.9740665272612259	-1	0	0	0.5	5	0.5384615384615384	7	0.26785714285714285	0.46153846153846156	10	6	4	0	0	0.875	8	7	15	0.0	0.3333333333333333	0.6349620842286727	0.8844938862148903	0.5532862262466506	0.9606120335955475	0.510276620162816	0.9286300900019057	0.8717815389142111	0.9307679125633564	0	0	0.0	0.0009058488107206729	0.0009058488107206729
701	0.0025905562366116976	0.001537924965599523	-0.0015379223961620042	0.9588107562754438	-1	0	0	0.3333333333333333	1	1.0	2	1.0	1.0	3	2	0	0	0	0.25	1	4	4	0.0	0	0.8919169128376472	0.5248217589618818	0.9056132379132814	0.6141873061878048	0.2897371158769374	0.6803997830274864	0.934271225544386	0.6082531775565095	0	0	0.0	-0.00015379223961620042	-0.00015379223961620042
4056	0.012237591493664289	0.0009809596183064622	0.0008092279748450687	0.9806609611887418	-1	0	0	0.6	6	0.38461538461538464	5	0.30612244897959184	0.38461538461538464	10	5	4	0	0	1.0	7	7	15	0.0	0.18181818181818182	0.6349620842286727	0.8844938862148903	0.5532862262466506	0.9606120335955475	0.4523508739754322	0.9376906460592049	0.8717815389142111	0.9338281314017627	0	0	0.0	0.0008092279748450687	0.0008092279748450687
1133	0.01399929857894642	0.005456678418493766	-0.005436718707100573	0.97814855437453	-1	0	0	0.5	5	0.5384615384615384	7	0.3125	0.46153846153846156	10	6	4	0	0	0.75	8	6	15	0.0	0.3076923076923077	0.6349620842286727	0.8861388169034106	0.5896089582859655	0.9572997238562394	0.5934842452135272	0.9251898251447853	0.843212187839491	0.9281724825321526	0	0	0.0	-0.0005436718707100572	-0.0005436718707100572
529	0.0025613891039112076	0.0013070845186114973	-0.0013070834542440312	0.9624241926739625	-1	0	0	0.3333333333333333	1	1.0	2	1.0	1.0	3	2	0	0	0	0.25	1	4	4	0.0	0	0.8919169128376472	0.5248217589618818	0.9056132379132814	0.6141873061878048	0.2897371158769374	0.6803997830274864	0.934271225544386	0.6082531775565095	0	0	0.0	-0.0001307083454244031	-0.0001307083454244031
4719	0.021335809556935616	0.004777045716564856	-0.004358315564466724	0.9574637540591822	-1	0	0	0.5	5	0.5384615384615384	7	0.26785714285714285	0.46153846153846156	8	6	6	0	0	0.875	7	8	15	0.0	0.18181818181818182	0.6812617806454913	0.8843863188036483	0.367637967060921	0.9594458944608639	0.6323760035647897	0.894681546505219	0.8511302443792761	0.9202644781951037	0	0	0.0	-0.0004358315564466724	-0.0004358315564466724
4748	0.014798017390984042	0.004398023204698468	0.003501137340884333	0.9731735358393913	-1	0	0	0.4	4	0.6923076923076923	9	0.26785714285714285	0.46153846153846156	8	6	6	0	0	0.875	7	8	15	0.0	0.18181818181818182	0.6349620842286727	0.8812788038704396	0.41510884352755895	0.9711389758262102	0.5934842452135272	0.9238455127217104	0.8460458837150874	0.9353612169717963	0	0	0.0	0.003501137340884333	0.003501137340884333
4515	0.016051478395937235	0.004881891592660976	0.004384906428162507	0.9760273288776395	-1	0	0	0.5	5	0.5384615384615384	7	0.26785714285714285	0.46153846153846156	9	6	5	0	0	0.875	7	8	15	0.0	0.18181818181818182	0.6812617806454913	0.888790089941625	0.5245556772004555	0.9649475010048985	0.5545924868622645	0.942287189705882	0.8721456213708733	0.9387067326016114	0	0	0.0	0.004384906428162507	0.004384906428162507
3621	0.01258747649508774	0.002033840324152827	0.001894899523464939	0.9807770306220902	-1	0	0	0.6	6	0.38461538461538464	5	0.30612244897959184	0.38461538461538464	10	5	4	0	0	1.0	7	7	15	0.0	0.18181818181818182	0.6349620842286727	0.8844938862148903	0.5532862262466506	0.9606120335955475	0.4523508739754322	0.9376906460592049	0.8717815389142111	0.9338281314017627	0	0	0.0	0.001894899523464939	0.001894899523464939
1924	0.01509330411265136	0.004346582037154184	0.0005150990748866517	0.9735886792357282	-1	0	0	0.5	5	0.5384615384615384	7	0.26785714285714285	0.46153846153846156	10	6	4	0	0	0.875	8	7	15	0.0	0.3333333333333333	0.6349620842286727	0.8844938862148903	0.5532862262466506	0.9606120335955475	0.4946598065207322	0.9293721592959372	0.8717815389142111	0.9310091843074882	0	0	0.0	0.0005150990748866517	0.0005150990748866517
1185	0.015367595005556752	0.0038496914094763306	0.0008968627933222031	0.973911668660635	-1	0	0	0.5	5	0.5384615384615384	7	0.26785714285714285	0.46153846153846156	10	6	4	0	0	0.875	8	7	15	0.0	0.3333333333333333	0.6349620842286727	0.8844938862148903	0.5532862262466506	0.9606120335955475	0.510276620162816	0.9286300900019057	0.8717815389142111	0.9307679125633564	0	0	0.0	0.0008968627933222031	0.0008968627933222031
2074	0.012282077106065341	0.0017149072919477853	0.0014962273260635994	0.980519694130566	-1	0	0	0.6	6	0.38461538461538464	5	0.30612244897959184	0.38461538461538464	10	5	4	0	0	1.0	7	7	15	0.0	0.18181818181818182	0.6349620842286727	0.8844938862148903	0.5532862262466506	0.9606120335955475	0.4946598065207322	0.9293721592959372	0.8717815389142111	0.9310091843074882	0	0	0.0	0.0014962273260635994	0.0014962273260635994
1100	0.013987109033706764	0.006213652731083937	-0.0062056169130693005	0.9733968037241889	-1	0	0	0.5	5	0.46153846153846156	6	0.4166666666666667	0.46153846153846156	10	6	4	0	0	1.0	6	6	15	0.0	0	0.6812617806454913	0.8527284874946919	0.7347182675111861	0.9527097116014319	0.5934842452135272	0.9439561040513285	0.8730373908102638	0.926061318953014	0	0	0.0	-0.00062056169130693	-0.00062056169130693
3332	0.01233409146459574	0.0016347937663400251	0.0013265117684702632	0.980415579301651	-1	0	0	0.6	6	0.38461538461538464	5	0.30612244897959184	0.38461538461538464	10	5	4	0	0	1.0	7	7	15	0.0	0.18181818181818182	0.6349620842286727	0.8844938862148903	0.5532862262466506	0.9606120335955475	0.4523508739754322	0.9376906460592049	0.8717815389142111	0.9338281314017627	0	0	0.0	0.0013265117684702632	0.0013265117684702632
1497	0.015441093424839425	0.004473097728583207	0.00041142144373760946	0.9734765111381717	-1	0	0	0.5	5	0.5384615384615384	7	0.26785714285714285	0.46153846153846156	10	6	4	0	0	0.875	8	7	15	0.0	0.3333333333333333	0.6349620842286727	0.8844938862148903	0.5532862262466506	0.9606120335955475	0.510276620162816	0.9286300900019057	0.8717815389142111	0.9307679125633564	0	0	0.0	0.00041142144373760946	0.00041142144373760946
1793	0.01520089251220372	0.0043620797071124585	0.0007352101144573886	0.9738323091122437	-1	0	0	0.5	5	0.5384615384615384	7	0.26785714285714285	0.46153846153846156	10	6	4	0	0	0.875	8	7	15	0.0	0.3333333333333333	0.6349620842286727	0.8844938862148903	0.5532862262466506	0.9606120335955475	0.4946598065207322	0.9293721592959372	0.8717815389142111	0.9310091843074882	0	0	0.0	0.0007352101144573886	0.0007352101144573886
2788	0.012382221759231593	0.0022788116773988353	0.002128528790226705	0.9807739329214878	-1	0	0	0.6	6	0.38461538461538464	5	0.30612244897959184	0.38461538461538464	10	5	4	0	0	1.0	7	7	15	0.0	0.18181818181818182	0.6349620842286727	0.8844938862148903	0.5532862262466506	0.9606120335955475	0.4523508739754322	0.9376906460592049	0.8717815389142111	0.9338281314017627	0	0	0.0	0.002128528790226705	0.002128528790226705
2273	0.012431516110668053	0.0017503179344498842	0.0013963153290361115	0.9805647274874019	-1	0	0	0.6	6	0.38461538461538464	5	0.30612244897959184	0.38461538461538464	10	5	4	0	0	1.0	7	7	15	0.0	0.18181818181818182	0.6349620842286727	0.8844938862148903	0.5532862262466506	0.9606120335955475	0.510276620162816	0.9286300900019057	0.8717815389142111	0.9307679125633564	0	0	0.0	0.0013963153290361115	0.0013963153290361115
4851	0.01566665516524188	0.003706781495088897	-0.0034631815279481666	0.9758000166440521	-1	0	0	0.6	6	0.38461538461538464	5	0.30612244897959184	0.38461538461538464	9	5	5	0	0	1.0	7	7	15	0.0	0.16666666666666666	0.6812617806454913	0.9068754330882164	0.3718541849821151	0.9620889970906321	0.6323760035647897	0.9256492375518156	0.8844451337918116	0.935668471066401	0	0	0.0	-0.00034631815279481665	-0.00034631815279481665
2808	0.012015840430883827	0.0018472870300194199	0.0014157253804131012	0.980522541238092	-1	0	0	0.6	6	0.38461538461538464	5	0.30612244897959184	0.38461538461538464	10	5	4	0	0	1.0	7	7	15	0.0	0.18181818181818182	0.6349620842286727	0.8844938862148903	0.5532862262466506	0.9606120335955475	0.4523508739754322	0.9376906460592049	0.8717815389142111	0.9338281314017627	0	0	0.0	0.0014157253804131012	0.0014157253804131012
2300	0.005619391419625458	0.004872987677091142	-0.004865802830648457	0.9795416496519308	-1	0.3333333333333333	1	0.7777777777777778	7	0.18181818181818182	2	0.43333333333333335	0.18181818181818182	8	2	4	0	0	0.8333333333333334	6	5	13	0.0	0.2857142857142857	0.47970286947018065	0.8728178071941076	0.3525017708131676	0.9425394028483695	0.3417292192498866	0.8264381275874035	0.8717815389142111	0.8903894306819243	0	0	0.0	-0.00048658028306484567	-0.00048658028306484567
4765	0.01606056158419218	0.005545861293367761	0.00432000410752123	0.9749740610361773	-1	0	0	0.5	5	0.5384615384615384	7	0.26785714285714285	0.46153846153846156	9	6	5	0	0	0.875	7	8	15	0.0	0.18181818181818182	0.6812617806454913	0.888790089941625	0.5245556772004555	0.9649475010048985	0.5545924868622645	0.9319433761338833	0.8721456213708733	0.9352451523325076	0	0	0.0	0.00432000410752123	0.00432000410752123
4938	0.016346914258277317	0.005745362759858432	0.004602107054852668	0.975151937885164	-1	0	0	0.5	5	0.5384615384615384	7	0.26785714285714285	0.46153846153846156	9	6	5	0	0	0.875	7	8	15	0.0	0.18181818181818182	0.6812617806454913	0.888790089941625	0.5245556772004555	0.9649475010048985	0.5545924868622645	0.942287189705882	0.8721456213708733	0.9387067326016114	0	0	0.0	0.004602107054852668	0.004602107054852668
3592	0.01249923026006013	0.0018872738817434834	0.0018254877203007485	0.9807726992244747	-1	0	0	0.6	6	0.38461538461538464	5	0.30612244897959184	0.38461538461538464	10	5	4	0	0	1.0	7	7	15	0.0	0.18181818181818182	0.6349620842286727	0.8844938862148903	0.5532862262466506	0.9606120335955475	0.4523508739754322	0.9376906460592049	0.8717815389142111	0.9338281314017627	0	0	0.0	0.0018254877203007485	0.0018254877203007485
4117	0.01404062987186974	0.003575289431354503	0.0018646147823182485	0.974309969604821	-1	0	0	0.5	5	0.5384615384615384	7	0.26785714285714285	0.46153846153846156	10	6	4	0	0	0.875	8	7	15	0.0	0.3333333333333333	0.6349620842286727	0.8844938862148903	0.5532862262466506	0.9614218674927525	0.4523508739754322	0.9376906460592049	0.8717815389142111	0.9342720116355888	0	0	0.0	0.0018646147823182485	0.0018646147823182485
4205	0.012261822313972794	0.0022578699448327117	0.002230529963807798	0.9828329898606059	-1	0	0	0.5	5	0.5384615384615384	7	0.26785714285714285	0.5384615384615384	10	7	4	0	0	0.875	8	7	15	0.0	0.36363636363636365	0.6349620842286727	0.8844938862148903	0.5532862262466506	0.9614218674927525	0.510276620162816	0.9286300900019057	0.8717815389142111	0.9312308089928694	0	0	0.0	0.002230529963807798	0.002230529963807798
1264	0.011780234721695548	0.007240525526823697	-0.007200080607820624	0.9816519742212167	-1	0	0	0.6	6	0.38461538461538464	5	0.30612244897959184	0.38461538461538464	10	5	4	0	0	1.0	7	7	15	0.0	0.3333333333333333	0.695200583937728	0.9180568300174187	0.6583675214020159	0.9427782759972594	0.5934842452135272	0.9484828530705826	0.8078916868522353	0.93763520032773	0	0	0.0	-0.0007200080607820624	-0.0007200080607820624
1819	0.013767949124211915	0.004145410924892853	-0.003990783628560365	0.9807428531745981	-1	0	0	0.5	5	0.5384615384615384	7	0.26785714285714285	0.46153846153846156	10	6	4	0	0	0.875	8	7	15	0.0	0.3333333333333333	0.5924067853376009	0.8749396971077544	0.5532862262466506	0.9606120335955475	0.4946598065207322	0.9293721592959372	0.8599704051368524	0.92904983684765	0	0	0.0	-0.0003990783628560365	-0.0003990783628560365
266	0.0027930903269578976	0.0026524060180763724	-0.0026495475168403786	0.9789443253946579	-1	0	0	0.5	2	0.3333333333333333	1	0.5555555555555556	0.3333333333333333	1	1	3	0	0	1.0	3	3	5	0.0	0	0.25430452512095314	0.5	0.8402713901429358	0.5	0.6378001119129755	0.5	0.9190830728746467	0.5	0	0	0.0	-0.00026495475168403785	-0.00026495475168403785
1235	0.01326493568535501	0.0025512902442087868	0.00098563548731494	0.9742283258210216	-1	0	0	0.5	5	0.5384615384615384	7	0.26785714285714285	0.46153846153846156	10	6	4	0	0	0.875	8	7	15	0.0	0.3333333333333333	0.6349620842286727	0.8844938862148903	0.5532862262466506	0.9606120335955475	0.510276620162816	0.9286300900019057	0.8717815389142111	0.9307679125633564	0	0	0.0	0.00098563548731494	0.00098563548731494
3095	0.01252868386236393	0.001455397031083806	0.0010326264280124187	0.9802721231721605	-1	0	0	0.6	6	0.38461538461538464	5	0.30612244897959184	0.38461538461538464	10	5	4	0	0	1.0	7	7	15	0.0	0.18181818181818182	0.6349620842286727	0.8844938862148903	0.5532862262466506	0.9606120335955475	0.6245636544283235	0.9178446607530454	0.8514557243494236	0.9274215106026512	0	0	0.0	0.0010326264280124187	0.0010326264280124187
3733	0.012137665472064118	0.0018534055746550837	0.0012865240191573635	0.9803558042040817	-1	0	0	0.6	6	0.38461538461538464	5	0.30612244897959184	0.38461538461538464	10	5	4	0	0	1.0	7	7	15	0.0	0.18181818181818182	0.6349620842286727	0.8844938862148903	0.5273799903238026	0.9602839672358675	0.4523508739754322	0.9376906460592049	0.8717815389142111	0.9336500234521392	0	0	0.0	0.0012865240191573635	0.0012865240191573635
4986	0.016437553464059406	0.004856015572901373	0.004312113116659314	0.9763116668087943	-1	0	0	0.5	5	0.5384615384615384	7	0.26785714285714285	0.46153846153846156	9	6	5	0	0	0.875	7	8	15	0.0	0.18181818181818182	0.6812617806454913	0.888790089941625	0.5245556772004555	0.9649475010048985	0.5545924868622645	0.942287189705882	0.8721456213708733	0.9387067326016114	0	0	0.0	0.004312113116659314	0.004312113116659314
535	0.01518944531862364	0.0034570349597844146	0.0005675462544306209	0.9742493750285445	-1	0	0	0.5	5	0.5384615384615384	7	0.26785714285714285	0.46153846153846156	10	6	4	0	0	0.875	8	7	15	0.0	0.3333333333333333	0.6349620842286727	0.8844938862148903	0.5532862262466506	0.9606120335955475	0.510276620162816	0.9286300900019057	0.8717815389142111	0.9307679125633564	0	0	0.0	0.0005675462544306209	0.0005675462544306209
1146	0.015002549603322712	0.00411386729881637	0.0009037772758425409	0.9739779429190363	-1	0	0	0.5	5	0.5384615384615384	7	0.26785714285714285	0.46153846153846156	10	6	4	0	0	0.875	8	7	15	0.0	0.3333333333333333	0.6349620842286727	0.8844938862148903	0.5532862262466506	0.9606120335955475	0.510276620162816	0.9286300900019057	0.8717815389142111	0.9307679125633564	0	0	0.0	0.0009037772758425409	0.0009037772758425409
2022	0.013955834736839489	0.0034709417758468203	0.0012496740462701631	0.9741508633065527	-1	0	0	0.5	5	0.5384615384615384	7	0.26785714285714285	0.46153846153846156	10	6	4	0	0	0.875	8	7	15	0.0	0.3333333333333333	0.6349620842286727	0.8844938862148903	0.5532862262466506	0.9614218674927525	0.510276620162816	0.9286300900019057	0.8717815389142111	0.9312308089928694	0	0	0.0	0.0012496740462701631	0.0012496740462701631
4720	0.016408349419850164	0.00564481753282776	0.004794103421525934	0.9754780720385541	-1	0	0	0.5	5	0.5384615384615384	7	0.26785714285714285	0.46153846153846156	9	6	5	0	0	0.875	7	8	15	0.0	0.18181818181818182	0.6812617806454913	0.888790089941625	0.5245556772004555	0.9649475010048985	0.5545924868622645	0.942287189705882	0.8721456213708733	0.9387067326016114	0	0	0.0	0.004794103421525934	0.004794103421525934
1628	0.015308711393935212	0.00405743258054078	0.0005868034814977219	0.9737480153057595	-1	0	0	0.5	5	0.5384615384615384	7	0.26785714285714285	0.46153846153846156	10	6	4	0	0	0.875	8	7	15	0.0	0.3333333333333333	0.6349620842286727	0.8844938862148903	0.5532862262466506	0.9606120335955475	0.510276620162816	0.9286300900019057	0.8717815389142111	0.9307679125633564	0	0	0.0	0.0005868034814977219	0.0005868034814977219
2753	0.012813921855232368	0.0019185552861770243	0.0018668480403105654	0.9809998005307248	-1	0	0	0.6	6	0.38461538461538464	5	0.30612244897959184	0.38461538461538464	10	5	4	0	0	1.0	7	7	15	0.0	0.18181818181818182	0.6349620842286727	0.8844938862148903	0.5532862262466506	0.9606120335955475	0.4523508739754322	0.9376906460592049	0.8717815389142111	0.9338281314017627	0	0	0.0	0.0018668480403105654	0.0018668480403105654
176	0.004086827123205128	0.0028702375141643334	-0.0028146643111004927	0.9812491561869178	-1	0	0	0.5	2	0.75	3	0.6666666666666666	0.25	2	1	3	1	0	1.0	3	3	6	0.1111111111111111	0.8	0.8684836691064465	0.679877394991552	0.4981631416027607	0.7446977945939405	0.5616964188772314	0.9344358508198273	0.9015286408733665	0.8166106543837435	1.0	0.5	0.0	-0.00028146643111004926	-0.00028146643111004926
2097	0.01472465379220634	0.003923328479210885	0.0005927166791132143	0.9737422580684971	-1	0	0	0.5	5	0.5384615384615384	7	0.26785714285714285	0.46153846153846156	10	6	4	0	0	0.875	8	7	15	0.0	0.3333333333333333	0.6349620842286727	0.8844938862148903	0.5532862262466506	0.9606120335955475	0.510276620162816	0.9286300900019057	0.8717815389142111	0.9307679125633564	0	0	0.0	0.0005927166791132143	0.0005927166791132143
4243	0.012061499984958056	0.0018066119641069478	0.001793829551837005	0.9831533359115917	-1	0	0	0.5	5	0.5384615384615384	7	0.26785714285714285	0.5384615384615384	10	7	4	0	0	0.875	8	7	15	0.0	0.36363636363636365	0.6349620842286727	0.8844938862148903	0.5532862262466506	0.9614218674927525	0.510276620162816	0.9286300900019057	0.8717815389142111	0.9312308089928694	0	0	0.0	0.001793829551837005	0.001793829551837005
1202	0.015615083078467599	0.004324971429121364	0.00046436129077689756	0.9734421056867865	-1	0	0	0.5	5	0.5384615384615384	7	0.26785714285714285	0.46153846153846156	10	6	4	0	0	0.875	8	7	15	0.0	0.3333333333333333	0.6349620842286727	0.8844938862148903	0.5532862262466506	0.9606120335955475	0.510276620162816	0.9286300900019057	0.8717815389142111	0.9307679125633564	0	0	0.0	0.00046436129077689756	0.00046436129077689756
1349	0.013184693276889894	0.0024985423885045535	0.0008321170871837344	0.9742512528799734	-1	0	0	0.5	5	0.5384615384615384	7	0.26785714285714285	0.46153846153846156	10	6	4	0	0	0.875	8	7	15	0.0	0.3333333333333333	0.6349620842286727	0.8844938862148903	0.5532862262466506	0.9606120335955475	0.510276620162816	0.9286300900019057	0.8717815389142111	0.9307679125633564	0	0	0.0	0.0008321170871837344	0.0008321170871837344
1296	0.013104828905432964	0.0029475670907589888	0.0010225577783894914	0.9737827276385111	-1	0	0	0.5	5	0.5384615384615384	7	0.26785714285714285	0.46153846153846156	10	6	4	0	0	0.875	8	7	15	0.0	0.3333333333333333	0.6349620842286727	0.8844938862148903	0.5532862262466506	0.9606120335955475	0.510276620162816	0.9286300900019057	0.8717815389142111	0.9307679125633564	0	0	0.0	0.0010225577783894914	0.0010225577783894914
1850	0.014618878664097409	0.00576102933447044	-0.005748963175259057	0.9817553106905739	-1	0	0	0.6	6	0.38461538461538464	5	0.35714285714285715	0.3076923076923077	9	4	5	0	0	0.8571428571428571	6	7	15	0.0	0.18181818181818182	0.6812617806454913	0.8952732091852841	0.5820167752928457	0.9595816189612647	0.5491683785140787	0.926424976912395	0.8714165725391063	0.9318422105506657	0	0	0.0	-0.0005748963175259057	-0.0005748963175259057
2427	0.012494853089330616	0.0016411384013647222	0.001426472126099057	0.9805648392008023	-1	0	0	0.6	6	0.38461538461538464	5	0.30612244897959184	0.38461538461538464	10	5	4	0	0	1.0	7	7	15	0.0	0.18181818181818182	0.6349620842286727	0.8844938862148903	0.5532862262466506	0.9606120335955475	0.5024642710263498	0.9289744559303077	0.8717815389142111	0.9308796849203407	0	0	0.0	0.001426472126099057	0.001426472126099057
2400	0.01491409351695895	0.005674370618685881	-0.005240597314033412	0.9730045867516784	-1	0	0	0.6	6	0.38461538461538464	5	0.3125	0.3076923076923077	10	4	4	0	0	0.75	6	8	15	0.0	0.18181818181818182	0.6349620842286727	0.8467315480280876	0.5532862262466506	0.9572952434296893	0.5518804326881716	0.9266088142614113	0.8717815389142111	0.9206764761400099	0	0	0.0	-0.0005240597314033412	-0.0005240597314033412
1297	0.015330308894451604	0.004233555752114358	0.0010337081685784476	0.9740045534143743	-1	0	0	0.5	5	0.5384615384615384	7	0.26785714285714285	0.46153846153846156	10	6	4	0	0	0.875	8	7	15	0.0	0.3333333333333333	0.6349620842286727	0.8844938862148903	0.5532862262466506	0.9606120335955475	0.510276620162816	0.9286300900019057	0.8717815389142111	0.9307679125633564	0	0	0.0	0.0010337081685784476	0.0010337081685784476
96	0.0018177515413513607	0.0017706957504302272	-0.001769525423209975	0.9834681857994684	-1	0	0	1.0	1	0	0	1.0	0	1	0	0	1	0	0.5	2	1	2	0.3333333333333333	0	0	0	0	0	0	0	0	0	0	0	0	-0.00017695254232099749	-0.00017695254232099749
3083	0.011219655352489291	0.0043244714256411194	-0.004318239799160108	0.9790850560859788	-1	0	0	0.5	5	0.5384615384615384	7	0.375	0.46153846153846156	10	6	4	0	0	0.4	10	4	15	0.0	0.18181818181818182	0.6349620842286727	0.8844938862148903	0.5532862262466506	0.9606120335955475	0.4523508739754322	0.9376906460592049	0.8717815389142111	0.9338281314017627	0	0	0.0	-0.00043182397991601076	-0.00043182397991601076
2674	0.013259832744682442	0.0022596272505946836	0.0017206003778296004	0.9755238813678602	-1	0	0	0.5	5	0.5384615384615384	7	0.26785714285714285	0.46153846153846156	10	6	4	0	0	0.875	8	7	15	0.0	0.3333333333333333	0.6349620842286727	0.8844938862148903	0.5532862262466506	0.9614218674927525	0.510276620162816	0.9286300900019057	0.8717815389142111	0.9312308089928694	0	0	0.0	0.0017206003778296004	0.0017206003778296004
2655	0.014238541813876413	0.006743943699975759	-0.006689898511181676	0.9624659586217632	-1	0.25	1	0.6	6	0.38461538461538464	5	0.35714285714285715	0.3076923076923077	10	4	4	0	0	0.8571428571428571	6	7	15	0.0	0.18181818181818182	0.6812617806454913	0.7772434722845666	0.6296369723558207	0.9586146334537938	0.6323760035647897	0.9436640402735607	0.8717815389142111	0.9170981975610599	0	0	0.0	-0.0006689898511181675	-0.0006689898511181675
1469	0.01550355795936397	0.0038475451514316	0.0004969904707031144	0.9742556264997713	-1	0	0	0.5	5	0.5384615384615384	7	0.26785714285714285	0.46153846153846156	10	6	4	0	0	0.875	8	7	15	0.0	0.3333333333333333	0.6349620842286727	0.8844938862148903	0.5532862262466506	0.9606120335955475	0.4946598065207322	0.9293721592959372	0.8717815389142111	0.9310091843074882	0	0	0.0	0.0004969904707031144	0.0004969904707031144
4442	0.011658102699737898	0.0021624168132932963	0.002155931344700732	0.9826310337455118	-1	0	0	0.5	5	0.5384615384615384	7	0.26785714285714285	0.5384615384615384	10	7	4	0	0	0.875	8	7	15	0.0	0.36363636363636365	0.6349620842286727	0.8844938862148903	0.5532862262466506	0.9614218674927525	0.4523508739754322	0.9376906460592049	0.8717815389142111	0.9342720116355888	0	0	0.0	0.002155931344700732	0.002155931344700732
4655	0.01515372086274879	0.006902180691135934	-0.005684983335338414	0.978476545751408	-1	0	0	0.5	5	0.5384615384615384	7	0.26785714285714285	0.46153846153846156	8	6	6	0	0	0.875	7	8	15	0.0	0.18181818181818182	0.7415002803545464	0.9140867525938805	0.5532862262466506	0.9640902650937033	0.46596075346336774	0.9423720260049803	0.8383962778961034	0.9435548603492806	0	0	0.0	-0.0005684983335338415	-0.0005684983335338415
2875	0.012639129822205417	0.0024390148561869874	0.0022383640712020183	0.980823866538237	-1	0	0	0.6	6	0.38461538461538464	5	0.30612244897959184	0.38461538461538464	10	5	4	0	0	1.0	7	7	15	0.0	0.18181818181818182	0.6349620842286727	0.8844938862148903	0.5532862262466506	0.9606120335955475	0.4523508739754322	0.9376906460592049	0.8717815389142111	0.9338281314017627	0	0	0.0	0.0022383640712020183	0.0022383640712020183
4400	0.0216657873651929	0.006262575055730537	-0.005579688371067984	0.9617099553440821	-1	0	0	0.6	6	0.38461538461538464	5	0.30612244897959184	0.38461538461538464	8	5	6	0	0	1.0	7	7	15	0.0	0.16666666666666666	0.6812617806454913	0.8843863188036483	0.367637967060921	0.9594458944608639	0.6323760035647897	0.9077391021036879	0.8659764051753149	0.9237834035783463	0	0	0.0	-0.0005579688371067984	-0.0005579688371067984
2477	0.011584169017409475	0.004065967940658372	-0.003823264544816983	0.9796108015083667	-1	0.25	1	0.4	4	0.7692307692307693	10	0.5	0.5384615384615384	10	7	4	0	0	0.8333333333333334	6	5	15	0.0	0.36363636363636365	0.6349620842286727	0.8555644351682733	0.6583675214020159	0.9676976526261565	0.5518804326881716	0.9406863506446493	0.8078916868522353	0.9338562846900713	0	0	0.0	-0.0003823264544816983	-0.0003823264544816983
3096	0.012128828612412672	0.0016072611317045169	0.001291776499502511	0.9804598530048177	-1	0	0	0.6	6	0.38461538461538464	5	0.30612244897959184	0.38461538461538464	10	5	4	0	0	1.0	7	7	15	0.0	0.18181818181818182	0.6349620842286727	0.8844938862148903	0.5532862262466506	0.9606120335955475	0.4523508739754322	0.9376906460592049	0.8717815389142111	0.9338281314017627	0	0	0.0	0.001291776499502511	0.001291776499502511
2922	0.012422690238606348	0.0017456773664185883	0.0011342973326753138	0.9800351744764061	-1	0	0	0.6	6	0.38461538461538464	5	0.30612244897959184	0.38461538461538464	10	5	4	0	0	1.0	7	7	15	0.0	0.18181818181818182	0.6349620842286727	0.8844938862148903	0.5532862262466506	0.9606120335955475	0.4523508739754322	0.9376906460592049	0.8717815389142111	0.9338281314017627	0	0	0.0	0.0011342973326753138	0.0011342973326753138
4710	0.016303763048573703	0.004995020556906564	0.004416653446082749	0.9761433511329791	-1	0	0	0.5	5	0.5384615384615384	7	0.26785714285714285	0.46153846153846156	9	6	5	0	0	0.875	7	8	15	0.0	0.18181818181818182	0.6812617806454913	0.888790089941625	0.5245556772004555	0.9649475010048985	0.5545924868622645	0.942287189705882	0.8721456213708733	0.9387067326016114	0	0	0.0	0.004416653446082749	0.004416653446082749
4995	0.015968837421553677	0.005683605755436235	0.004664585873155971	0.9754480715984918	-1	0	0	0.5	5	0.5384615384615384	7	0.26785714285714285	0.46153846153846156	9	6	5	0	0	0.875	7	8	15	0.0	0.18181818181818182	0.6812617806454913	0.888790089941625	0.5245556772004555	0.9649475010048985	0.5545924868622645	0.942287189705882	0.8721456213708733	0.9387067326016114	0	0	0.0	0.004664585873155971	0.004664585873155971
1873	0.012985571882654768	0.002882997436788406	0.0011845897398423697	0.9742898937736969	-1	0	0	0.5	5	0.5384615384615384	7	0.26785714285714285	0.46153846153846156	10	6	4	0	0	0.875	8	7	15	0.0	0.3333333333333333	0.6349620842286727	0.8844938862148903	0.5532862262466506	0.9606120335955475	0.510276620162816	0.9286300900019057	0.8717815389142111	0.9307679125633564	0	0	0.0	0.0011845897398423697	0.0011845897398423697
1900	0.010048343860809225	0.005347225286040068	-0.005313125013076328	0.9817180212869934	-1	0.25	1	0.7	7	0.3076923076923077	4	0.35714285714285715	0.3076923076923077	11	4	3	0	0	0.8571428571428571	7	6	15	0.0	0.3333333333333333	0.7091393872299647	0.9185814382212641	0.7347182675111861	0.9383070822625934	0.3501092610886001	0.9522902854137453	0.7229606242297063	0.937786877594711	0	0	0.0	-0.0005313125013076328	-0.0005313125013076328
4715	0.016310631677462557	0.005519074083150788	0.004634530547100865	0.975586061877257	-1	0	0	0.5	5	0.5384615384615384	7	0.26785714285714285	0.46153846153846156	9	6	5	0	0	0.875	7	8	15	0.0	0.18181818181818182	0.6812617806454913	0.888790089941625	0.5245556772004555	0.9649475010048985	0.5545924868622645	0.942287189705882	0.8721456213708733	0.9387067326016114	0	0	0.0	0.004634530547100865	0.004634530547100865
1169	0.008189526475138091	0.0016312695673702398	-0.0015431965409661182	0.9831476922518064	-1	0.25	1	0.6	6	0.46153846153846156	6	0.3125	0.46153846153846156	11	6	3	0	0	0.75	8	6	15	0.0	0.3333333333333333	0.6744347831990096	0.8641226856811712	0.1875222209116656	0.9510226936201198	0.3501092610886001	0.915252427469181	0.8844451337918116	0.9167170753285164	0	0	0.0	-0.00015431965409661182	-0.00015431965409661182
4281	0.011999591545405523	0.002304757729620188	0.002303705431339205	0.9831600203318662	-1	0	0	0.5	5	0.5384615384615384	7	0.26785714285714285	0.5384615384615384	10	7	4	0	0	0.875	8	7	15	0.0	0.36363636363636365	0.6349620842286727	0.8844938862148903	0.5532862262466506	0.9614218674927525	0.4523508739754322	0.9376906460592049	0.8717815389142111	0.9342720116355888	0	0	0.0	0.002303705431339205	0.002303705431339205
1430	0.012272113374113507	0.004290915963319533	-0.004029748932349015	0.9709680377891041	-1	0.25	1	0.4	4	0.7692307692307693	10	0.5	0.5384615384615384	10	7	4	0	0	0.8333333333333334	6	5	15	0.0	0.36363636363636365	0.6349620842286727	0.8797229279456813	0.6583675214020159	0.9680353623121908	0.5934842452135272	0.9343137281059931	0.8078916868522353	0.9361430719546748	0	0	0.0	-0.0004029748932349015	-0.0004029748932349015
3133	0.012741865076515273	0.005845522973781058	-0.005845098130586641	0.9792930707811218	-1	0	0	0.6	6	0.38461538461538464	5	0.30612244897959184	0.38461538461538464	11	5	3	0	0	1.0	7	7	15	0.0	0.16666666666666666	0.6812617806454913	0.9141066520195724	0.4870750223595698	0.9660232551326063	0.6323760035647897	0.9244882386324639	0.8627519902271076	0.9392948817927939	0	0	0.0	-0.0005845098130586641	-0.0005845098130586641
4225	0.014138991617874904	0.00396434977027715	0.001571958258649653	0.9739457924122102	-1	0	0	0.5	5	0.5384615384615384	7	0.26785714285714285	0.46153846153846156	10	6	4	0	0	0.875	8	7	15	0.0	0.3333333333333333	0.6349620842286727	0.8844938862148903	0.5532862262466506	0.9614218674927525	0.4523508739754322	0.9376906460592049	0.8717815389142111	0.9342720116355888	0	0	0.0	0.001571958258649653	0.001571958258649653
4609	0.01450459163712422	0.0043749305286786755	-0.004239865852427967	0.9762052878757099	-1	0	0	0.5	5	0.5384615384615384	7	0.3125	0.46153846153846156	10	6	4	0	0	0.75	8	6	15	0.0	0.3076923076923077	0.6349620842286727	0.8861388169034106	0.5345458988262077	0.9576616839286839	0.5934842452135272	0.9129798853075591	0.8605046139900587	0.9246373684127014	0	0	0.0	-0.0004239865852427967	-0.0004239865852427967
477	0.002481269505209038	0.0013993560824735523	-0.0013993511493076657	0.9606586455704244	-1	0	0	0.3333333333333333	1	1.0	2	1.0	1.0	3	2	0	0	0	0.25	1	4	4	0.0	0	0.8919169128376472	0.5248217589618818	0.9056132379132814	0.6141873061878048	0.2897371158769374	0.6803997830274864	0.934271225544386	0.6082531775565095	0	0	0.0	-0.00013993511493076656	-0.00013993511493076656
4509	0.014794093169157866	0.004226750589594589	0.0031098014129556013	0.9730818085545541	-1	0	0	0.4	4	0.6923076923076923	9	0.26785714285714285	0.46153846153846156	8	6	6	0	0	0.875	7	8	15	0.0	0.18181818181818182	0.6349620842286727	0.8812788038704396	0.41510884352755895	0.9711389758262102	0.5934842452135272	0.9393857244846201	0.8460458837150874	0.9401251520267107	0	0	0.0	0.0031098014129556013	0.0031098014129556013
1531	0.013021910661179869	0.006120385389605242	-0.006059081775106841	0.9795207596752568	-1	0	0	0.5	5	0.5384615384615384	7	0.3125	0.38461538461538464	10	5	4	0	0	0.75	6	8	15	0.0	0.18181818181818182	0.6349620842286727	0.8844938862148903	0.5532862262466506	0.9606120335955475	0.5491683785140787	0.9268111860234639	0.867144083544505	0.9301829621427641	0	0	0.0	-0.000605908177510684	-0.000605908177510684
993	0.002606716162573358	0.001412564557651708	-0.0014125220920480541	0.9592226218389112	-1	0	0	0.3333333333333333	1	1.0	2	1.0	1.0	3	2	0	0	0	0.25	1	4	4	0.0	0	0.8919169128376472	0.5248217589618818	0.9056132379132814	0.6141873061878048	0.2897371158769374	0.6803997830274864	0.934271225544386	0.6082531775565095	0	0	0.0	-0.0001412522092048054	-0.0001412522092048054
1956	0.009103524795708388	0.0038629726107888345	-0.0038362452221584083	0.9783551320377083	-1	0.3333333333333333	1	0.625	5	0.5	5	0.4	0.4	8	4	3	1	0	0.8333333333333334	6	5	12	0.16666666666666666	0.3333333333333333	0.6349620842286727	0.8794566753619467	0.3812323198593627	0.9642425686499927	0.5934842452135272	0.9101155633295607	0.7650432919028303	0.9263759818466702	1.0	0	0.0	-0.0003836245222158408	-0.0003836245222158408
2125	0.011281728314280912	0.004665977783982886	-0.004640349209436054	0.9788518153877518	-1	0.25	1	0.6	6	0.46153846153846156	6	0.42857142857142855	0.3076923076923077	9	4	5	0	0	0.7142857142857143	5	7	15	0.0	0.2	0.6812617806454913	0.8967941264546686	0.5820167752928457	0.9550550653797723	0.5545924868622645	0.9340512638342771	0.8714165725391063	0.9323290212605304	0	0	0.0	-0.0004640349209436054	-0.0004640349209436054
329	0.008546616054420711	0.005089797073227923	-0.005057641615970941	0.9638318679345731	-1	0	0	0.4	2	0.6	3	0.4666666666666667	0.4	4	2	2	0	0	0.6	5	3	7	0.0	0.5	0.8165874048214203	0.9063948687855274	0.8849858686893144	0.8354076657105768	0.41488886995969143	0.8921822976834108	0.9048420257203018	0.8810791021113822	0	0	0.0	-0.0005057641615970941	-0.0005057641615970941
4923	0.014030287097094639	0.004402823693890175	-0.0043377959920411335	0.9782057395506856	-1	0	0	0.4	4	0.6923076923076923	9	0.35714285714285715	0.5384615384615384	10	7	4	0	0	0.8571428571428571	6	7	15	0.0	0.18181818181818182	0.7275614770623097	0.8997022096744726	0.5532862262466506	0.9663347182835523	0.5934842452135272	0.9522396866847558	0.8171572525276667	0.9452080459477832	0	0	0.0	-0.0004337795992041133	-0.0004337795992041133
4100	0.012284598489566697	0.001665523891901265	0.00136376897946873	0.9804363626564131	-1	0	0	0.6	6	0.38461538461538464	5	0.30612244897959184	0.38461538461538464	10	5	4	0	0	1.0	7	7	15	0.0	0.18181818181818182	0.6349620842286727	0.8844938862148903	0.5532862262466506	0.9606120335955475	0.4523508739754322	0.9364850637554084	0.8717815389142111	0.9334056591796169	0	0	0.0	0.00136376897946873	0.00136376897946873
3651	0.012677323176183664	0.0016843718934754083	0.0016492067617435457	0.9808186961716548	-1	0	0	0.6	6	0.38461538461538464	5	0.30612244897959184	0.38461538461538464	10	5	4	0	0	1.0	7	7	15	0.0	0.18181818181818182	0.6349620842286727	0.8844938862148903	0.5532862262466506	0.9606120335955475	0.4523508739754322	0.9376906460592049	0.8717815389142111	0.9338281314017627	0	0	0.0	0.0016492067617435457	0.0016492067617435457
3017	0.012222570575447475	0.0009377526993073152	0.0007143565243922396	0.9805395468155038	-1	0	0	0.6	6	0.38461538461538464	5	0.30612244897959184	0.38461538461538464	10	5	4	0	0	1.0	7	7	15	0.0	0.18181818181818182	0.6349620842286727	0.8844938862148903	0.5532862262466506	0.9606120335955475	0.4523508739754322	0.9376906460592049	0.8717815389142111	0.9338281314017627	0	0	0.0	0.0007143565243922396	0.0007143565243922396
3318	0.012662863746005566	0.0020544450207682593	0.001988736342089553	0.9808870044301823	-1	0	0	0.6	6	0.38461538461538464	5	0.30612244897959184	0.38461538461538464	10	5	4	0	0	1.0	7	7	15	0.0	0.18181818181818182	0.6349620842286727	0.8844938862148903	0.5532862262466506	0.9606120335955475	0.4523508739754322	0.9376906460592049	0.8717815389142111	0.9338281314017627	0	0	0.0	0.001988736342089553	0.001988736342089553
166	0.015211419972806343	0.004346311745378306	0.0006162422178516645	0.9737565505752793	-1	0	0	0.5	5	0.5384615384615384	7	0.26785714285714285	0.46153846153846156	10	6	4	0	0	0.875	8	7	15	0.0	0.3333333333333333	0.6349620842286727	0.8844938862148903	0.5532862262466506	0.9606120335955475	0.510276620162816	0.9286300900019057	0.8717815389142111	0.9307679125633564	0	0	0.0	0.0006162422178516645	0.0006162422178516645
668	0.0025586780075541977	0.001482011300041398	-0.0014820112827080814	0.9596832326467339	-1	0	0	0.3333333333333333	1	1.0	2	1.0	1.0	3	2	0	0	0	0.25	1	4	4	0.0	0	0.8919169128376472	0.5248217589618818	0.9056132379132814	0.6141873061878048	0.2897371158769374	0.6803997830274864	0.934271225544386	0.6082531775565095	0	0	0.0	-0.00014820112827080813	-0.00014820112827080813
4556	0.013219944291217447	0.004610648019436102	-0.004591134943080027	0.9738829929694349	-1	0	0	0.4	4	0.6923076923076923	9	0.26785714285714285	0.46153846153846156	8	6	6	0	0	0.875	7	8	15	0.0	0.18181818181818182	0.5011243251118026	0.880924775381927	0.41510884352755895	0.9711389758262102	0.5934842452135272	0.9238455127217104	0.8083951737755379	0.9352930770924565	0	0	0.0	-0.00045911349430800266	-0.00045911349430800266
3250	0.007971924494023556	0.005002150749266586	-0.0050007166203511816	0.9812867000455834	-1	0	0	0.7	7	0.23076923076923078	3	0.35714285714285715	0.23076923076923078	10	3	4	0	0	0.8571428571428571	7	6	15	0.0	0.18181818181818182	0.695200583937728	0.9155615190107477	0.6583675214020159	0.9482334006613752	0.5934842452135272	0.9409852449152026	0.8078916868522353	0.9362454193048325	0	0	0.0	-0.0005000716620351182	-0.0005000716620351182
394	0.0017560553064035645	0.0016689847904375553	-0.0016689844333431143	0.9733671913785907	-1	0	0	0.5	1	1.0	1	1.0	1.0	1	1	1	0	0	0.3333333333333333	1	3	3	0.0	0	0.867596726164994	0.5	0.8069828859426249	0.5	0.3618499903000094	0.5	0.9050692780677575	0.5	0	0	0.0	-0.00016689844333431144	-0.00016689844333431144
4182	0.015351841228616442	0.005523361570615291	-0.005228672987328472	0.9730759060043676	-1	0	0	0.6	6	0.38461538461538464	5	0.3125	0.3076923076923077	10	4	4	0	0	0.75	6	8	15	0.0	0.18181818181818182	0.6349620842286727	0.8467315480280876	0.5532862262466506	0.9572952434296893	0.5518804326881716	0.9265082485398811	0.8717815389142111	0.9206404917937311	0	0	0.0	-0.0005228672987328472	-0.0005228672987328472
3029	0.012406566526209643	0.001742210977746836	0.0016413567227180376	0.9810444556912895	-1	0	0	0.6	6	0.38461538461538464	5	0.30612244897959184	0.38461538461538464	10	5	4	0	0	1.0	7	7	15	0.0	0.18181818181818182	0.6349620842286727	0.8844938862148903	0.5532862262466506	0.9606120335955475	0.5024642710263498	0.9289744559303077	0.8717815389142111	0.9308796849203407	0	0	0.0	0.0016413567227180376	0.0016413567227180376
532	0.0017530714875966748	0.0016538045734571208	-0.0016537946334739995	0.9743844721729824	-1	0	0	0.5	1	1.0	1	1.0	1.0	1	1	1	0	0	0.3333333333333333	1	3	3	0.0	0	0.867596726164994	0.5	0.8069828859426249	0.5	0.3618499903000094	0.5	0.9050692780677575	0.5	0	0	0.0	-0.00016537946334739995	-0.00016537946334739995
4249	0.011065610525664168	0.003008840383881342	-0.003008518305694179	0.9777403728648421	-1	0.25	1	0.6	6	0.46153846153846156	6	0.35714285714285715	0.38461538461538464	10	5	4	0	0	0.8571428571428571	7	6	15	0.0	0.3333333333333333	0.6349620842286727	0.8861388169034106	0.5345458988262077	0.9576616839286839	0.5934842452135272	0.9129798853075591	0.8605046139900587	0.9246373684127014	0	0	0.0	-0.0003008518305694179	-0.0003008518305694179
229	0.0019258289583922459	0.0017704791340224034	-0.0017704785401482497	0.9861047979307251	-1	0	0	1.0	1	0	0	1.0	0	1	0	0	1	0	0.5	2	1	2	0.3333333333333333	0	0	0	0	0	0	0	0	0	0	0	0	-0.00017704785401482498	-0.00017704785401482498
3794	0.010178010254815281	0.005069459685882343	-0.005068672153631755	0.9775105241599765	-1	0	0	0.5	5	0.5384615384615384	7	0.3125	0.38461538461538464	10	5	4	0	0	0.75	8	6	15	0.0	0.18181818181818182	0.6349620842286727	0.8844938862148903	0.5532862262466506	0.9606120335955475	0.4523508739754322	0.9376906460592049	0.8717815389142111	0.9338281314017627	0	0	0.0	-0.0005068672153631755	-0.0005068672153631755
742	0.0027879875036663595	0.0013110411074154624	-0.0013090527175065624	0.9593097841290632	-1	0	0	0.3333333333333333	1	1.0	2	1.0	1.0	3	2	0	0	0	0.25	1	4	4	0.0	0	0.8919169128376472	0.5248217589618818	0.9056132379132814	0.6141873061878048	0.2897371158769374	0.6803997830274864	0.934271225544386	0.6082531775565095	0	0	0.0	-0.00013090527175065625	-0.00013090527175065625
386	0.0022559931972257288	0.0020120804277334696	-0.0020120345102642	0.9761250521552857	-1	0	0	0.5	1	1.0	1	1.0	1.0	2	1	0	0	0	0.3333333333333333	1	3	3	0.0	0	0.7422110983092305	0.7968783229969045	0.8414445776593101	0.5853115895636649	0.24006867472228918	0.7716784765142917	0.9376646770218139	0.7264017193306617	0	0	0.0	-0.00020120345102642	-0.00020120345102642
3891	0.012947524742456024	0.0014171519042848518	0.0011776544473169111	0.9802863316887197	-1	0	0	0.6	6	0.38461538461538464	5	0.30612244897959184	0.38461538461538464	10	5	4	0	0	1.0	7	7	15	0.0	0.18181818181818182	0.6349620842286727	0.8844938862148903	0.5532862262466506	0.9606120335955475	0.510276620162816	0.9286300900019057	0.8717815389142111	0.9307679125633564	0	0	0.0	0.0011776544473169111	0.0011776544473169111
4628	0.015083113825729284	0.004168342498126338	0.0033898166172890176	0.9731261032614237	-1	0	0	0.4	4	0.6923076923076923	9	0.26785714285714285	0.46153846153846156	8	6	6	0	0	0.875	7	8	15	0.0	0.18181818181818182	0.6349620842286727	0.8812788038704396	0.41510884352755895	0.9711389758262102	0.5934842452135272	0.9238455127217104	0.8460458837150874	0.9353612169717963	0	0	0.0	0.0033898166172890176	0.0033898166172890176
2241	0.015802157017558344	0.005734690867299575	-0.005233934344361999	0.9727427641435019	-1	0	0	0.6	6	0.38461538461538464	5	0.3125	0.3076923076923077	10	4	4	0	0	0.75	6	8	15	0.0	0.18181818181818182	0.6349620842286727	0.8467315480280876	0.5532862262466506	0.9572952434296893	0.5518804326881716	0.9265082485398811	0.8717815389142111	0.9206404917937311	0	0	0.0	-0.0005233934344361999	-0.0005233934344361999
1841	0.013051928221726605	0.003034358087068657	0.0011855196526248026	0.974132100869207	-1	0	0	0.5	5	0.5384615384615384	7	0.26785714285714285	0.46153846153846156	10	6	4	0	0	0.875	8	7	15	0.0	0.3333333333333333	0.6349620842286727	0.8844938862148903	0.5532862262466506	0.9606120335955475	0.510276620162816	0.9286300900019057	0.8717815389142111	0.9307679125633564	0	0	0.0	0.0011855196526248026	0.0011855196526248026
4315	0.011860842434558098	0.001761992614532793	0.0017554014761946416	0.9829351199370153	-1	0	0	0.5	5	0.5384615384615384	7	0.26785714285714285	0.5384615384615384	10	7	4	0	0	0.875	8	7	15	0.0	0.36363636363636365	0.6349620842286727	0.8844938862148903	0.5532862262466506	0.9614218674927525	0.4523508739754322	0.9376906460592049	0.8717815389142111	0.9342720116355888	0	0	0.0	0.0017554014761946416	0.0017554014761946416
1603	0.01077162748541361	0.004283737421613711	-0.004273103857291329	0.977371803230844	-1	0.3333333333333333	1	0.5555555555555556	5	0.5454545454545454	6	0.3611111111111111	0.36363636363636365	9	4	3	1	0	1.0	6	6	13	0.2	0.2857142857142857	0.5886623878118543	0.8798520346908721	0.18044786442587962	0.9629205177643628	0.6323760035647897	0.8987435749416075	0.8024800148342266	0.9225202564910295	1.0	0	0.0	-0.00042731038572913296	-0.00042731038572913296
41	0.01340778487567906	0.004576250001785207	-0.004467798215084031	0.9736188148568727	-1	0	0	0.3333333333333333	2	0.8333333333333334	5	0.6666666666666666	0.6666666666666666	6	4	1	3	0	0.3333333333333333	2	6	8	0.75	0	0.5821729460133811	0.9094052925646193	0.3343407755941549	0.8966252908396419	0.8430329550896729	0.8522718918124961	0.9139093394960482	0.8882578706269523	0.5	0.3333333333333333	0.09227948715559421	-0.0004467798215084031	-0.0004467798215084031
3266	0.012469976098280587	0.0020516300867538945	0.001923757785490079	0.9810518310277851	-1	0	0	0.6	6	0.38461538461538464	5	0.30612244897959184	0.38461538461538464	10	5	4	0	0	1.0	7	7	15	0.0	0.18181818181818182	0.6349620842286727	0.8844938862148903	0.5532862262466506	0.9606120335955475	0.4523508739754322	0.9376906460592049	0.8717815389142111	0.9338281314017627	0	0	0.0	0.001923757785490079	0.001923757785490079
4306	0.012296674773235889	0.0032720923508584177	-0.0032507345722348397	0.9703331862066047	-1	0.25	1	0.4	4	0.7692307692307693	10	0.5	0.5384615384615384	10	7	4	0	0	0.8333333333333334	6	5	15	0.0	0.36363636363636365	0.6349620842286727	0.8797229279456813	0.6583675214020159	0.9676976526261565	0.5934842452135272	0.9454670868867765	0.8078916868522353	0.9397713138763429	0	0	0.0	-0.00032507345722348395	-0.00032507345722348395
2913	0.012733983703414348	0.0009507467810071522	0.0007196328537756422	0.9796249636980577	-1	0.25	1	0.6	6	0.38461538461538464	5	0.35714285714285715	0.38461538461538464	10	5	4	0	0	0.8571428571428571	7	6	15	0.0	0.18181818181818182	0.6349620842286727	0.8844938862148903	0.5532862262466506	0.9606120335955475	0.4946598065207322	0.9293721592959372	0.8717815389142111	0.9310091843074882	0	0	0.0	0.0007196328537756422	0.0007196328537756422
4334	0.012124607482727017	0.0018227747526985477	0.0018208727330862103	0.9830642733830629	-1	0	0	0.5	5	0.5384615384615384	7	0.26785714285714285	0.5384615384615384	10	7	4	0	0	0.875	8	7	15	0.0	0.36363636363636365	0.6349620842286727	0.8844938862148903	0.5532862262466506	0.9614218674927525	0.4523508739754322	0.9376906460592049	0.8717815389142111	0.9342720116355888	0	0	0.0	0.0018208727330862103	0.0018208727330862103
2727	0.012617909669904575	0.002158809829292621	0.0011739856942726236	0.9802779447404333	-1	0	0	0.6	6	0.38461538461538464	5	0.30612244897959184	0.38461538461538464	10	5	4	0	0	1.0	7	7	15	0.0	0.18181818181818182	0.6371789808169058	0.8855008658936753	0.5532862262466506	0.9606120335955475	0.4523508739754322	0.9376906460592049	0.8727934817859797	0.9340316345850957	0	0	0.0	0.0011739856942726236	0.0011739856942726236
4041	0.01253467566266913	0.0016891423979510877	0.0013339561257835158	0.9803659850980165	-1	0	0	0.6	6	0.38461538461538464	5	0.30612244897959184	0.38461538461538464	10	5	4	0	0	1.0	7	7	15	0.0	0.18181818181818182	0.6349620842286727	0.8844938862148903	0.5532862262466506	0.9606120335955475	0.4523508739754322	0.9336008074523086	0.8717815389142111	0.9324148039861635	0	0	0.0	0.0013339561257835158	0.0013339561257835158
2643	0.012831090906214784	0.0013957206142257014	0.0011779445988050468	0.98055642790828	-1	0	0	0.6	6	0.38461538461538464	5	0.30612244897959184	0.38461538461538464	10	5	4	0	0	1.0	7	7	15	0.0	0.18181818181818182	0.6349620842286727	0.8844938862148903	0.5532862262466506	0.9606120335955475	0.510276620162816	0.9286300900019057	0.8717815389142111	0.9307679125633564	0	0	0.0	0.0011779445988050468	0.0011779445988050468
4960	0.008581954184755993	0.005818783688373496	-0.005772730273514406	0.9768159262165383	-1	0.25	1	0.6	6	0.4166666666666667	5	0.35	0.4166666666666667	10	5	3	0	0	0.625	8	5	14	0.0	0.3333333333333333	0.6036321732662452	0.888775021623882	0.4769354801374804	0.9500836373694518	0.3417292192498866	0.9051743404166663	0.8383962778961034	0.9188526608105253	0	0	0.0	-0.0005772730273514406	-0.0005772730273514406
2984	0.00961979554445279	0.0036861426483637753	-0.0036856989759606533	0.9765526872205921	-1	0.25	1	0.5	5	0.6153846153846154	8	0.5	0.38461538461538464	10	5	4	0	0	0.8333333333333334	5	6	15	0.0	0.2	0.6349620842286727	0.8797229279456813	0.6583675214020159	0.9680353623121908	0.5934842452135272	0.9454670868867765	0.8078916868522353	0.9399758580403743	0	0	0.0	-0.0003685698975960653	-0.0003685698975960653
1128	0.013552091798828965	0.002393058116979792	0.0008440075749745353	0.9742360678774222	-1	0	0	0.5	5	0.5384615384615384	7	0.26785714285714285	0.46153846153846156	10	6	4	0	0	0.875	8	7	15	0.0	0.3333333333333333	0.6349620842286727	0.8844938862148903	0.5532862262466506	0.9606120335955475	0.510276620162816	0.9286300900019057	0.8717815389142111	0.9307679125633564	0	0	0.0	0.0008440075749745353	0.0008440075749745353
2141	0.013651822095105277	0.0025371017260616357	0.0015348930709893095	0.9752196714840481	-1	0	0	0.5	5	0.5384615384615384	7	0.26785714285714285	0.46153846153846156	10	6	4	0	0	0.875	8	7	15	0.0	0.3333333333333333	0.6349620842286727	0.8844938862148903	0.5532862262466506	0.9614218674927525	0.510276620162816	0.9286300900019057	0.8717815389142111	0.9312308089928694	0	0	0.0	0.0015348930709893095	0.0015348930709893095
3247	0.012145711556592767	0.0018876772383306256	0.001835001643291708	0.9807424597544431	-1	0	0	0.6	6	0.38461538461538464	5	0.30612244897959184	0.38461538461538464	10	5	4	0	0	1.0	7	7	15	0.0	0.18181818181818182	0.6349620842286727	0.8844938862148903	0.5532862262466506	0.9606120335955475	0.4523508739754322	0.9376906460592049	0.8717815389142111	0.9338281314017627	0	0	0.0	0.001835001643291708	0.001835001643291708
779	0.0026324805819286277	0.0013242180180949071	-0.0013241455779697865	0.9592785695760374	-1	0	0	0.3333333333333333	1	1.0	2	1.0	1.0	3	2	0	0	0	0.25	1	4	4	0.0	0	0.8919169128376472	0.5248217589618818	0.9056132379132814	0.6141873061878048	0.2897371158769374	0.6803997830274864	0.934271225544386	0.6082531775565095	0	0	0.0	-0.00013241455779697866	-0.00013241455779697866
3768	0.012266174250839671	0.0018908059101621706	0.0013382016144636156	0.980358986781256	-1	0	0	0.6	6	0.38461538461538464	5	0.30612244897959184	0.38461538461538464	10	5	4	0	0	1.0	7	7	15	0.0	0.18181818181818182	0.6349620842286727	0.8844938862148903	0.5532862262466506	0.9606120335955475	0.4523508739754322	0.9376906460592049	0.8717815389142111	0.9338281314017627	0	0	0.0	0.0013382016144636156	0.0013382016144636156
996	0.002372068436003661	0.0022853947825538638	-0.002285391872961865	0.9838156820845617	-1	0	0	0.5	1	1.0	1	1.0	1.0	2	1	0	1	0	0.3333333333333333	1	3	3	0.3333333333333333	0	0.5111159214686091	0.9779156886287729	0.4151427363011423	0.8106440484229571	0.5410435687716639	0.8942138411822963	0.9009141574659237	0.9212722990025458	1.0	0	0.0	-0.0002285391872961865	-0.0002285391872961865
2850	0.01654299055205433	0.0025910590695928663	-0.0007197323923200151	0.9666152867925751	-1	0	0	0.5	5	0.46153846153846156	6	0.26785714285714285	0.46153846153846156	10	6	4	0	0	0.875	8	7	15	0.0	0	0.695200583937728	0.8865973868166581	0.4482049310912853	0.9583659661552725	0.44397083213671873	0.9583155190605099	0.880966918326766	0.9413614855522899	0	0	0.0	-7.19732392320015e-05	-7.19732392320015e-05
2182	0.01250119992807387	0.001901154110228986	0.0013952960325602224	0.9801661217833469	-1	0	0	0.6	6	0.38461538461538464	5	0.30612244897959184	0.38461538461538464	10	5	4	0	0	1.0	7	7	15	0.0	0.18181818181818182	0.6349620842286727	0.8844938862148903	0.5532862262466506	0.9606120335955475	0.4946598065207322	0.9293721592959372	0.8717815389142111	0.9310091843074882	0	0	0.0	0.0013952960325602224	0.0013952960325602224
4622	0.011495834425463133	0.0044371826127154925	-0.004377560473840638	0.9735173436324046	-1	0.25	1	0.5	5	0.6153846153846154	8	0.2777777777777778	0.46153846153846156	10	6	4	0	0	0.6666666666666666	6	9	15	0.0	0.2222222222222222	0.6349620842286727	0.8630346696061669	0.2723424400982991	0.9646576812551462	0.5934842452135272	0.9146992129400124	0.8676046448963182	0.9246039283501631	0	0	0.0	-0.00043775604738406377	-0.00043775604738406377
627	0.0074698656807000744	0.0037527104597878747	-0.003730864723408336	0.9632886679350688	-1	0	0	0.5	2	0.75	3	0.6	0.5	4	2	1	1	0	0.4	5	2	6	0.25	0.4	0.8392815775078054	0.90035935369103	0.7931064479829327	0.9511921205235512	0.45357220182266006	0.7555420036251788	0.8963718499694181	0.8908850332671301	1.0	0.25	0.0	-0.00037308647234083356	-0.00037308647234083356
3440	0.012438530777903646	0.001592727408298726	0.0013941863513937897	0.9806489712625333	-1	0	0	0.6	6	0.38461538461538464	5	0.30612244897959184	0.38461538461538464	10	5	4	0	0	1.0	7	7	15	0.0	0.18181818181818182	0.6349620842286727	0.8844938862148903	0.5532862262466506	0.9606120335955475	0.510276620162816	0.9286300900019057	0.8717815389142111	0.9307679125633564	0	0	0.0	0.0013941863513937897	0.0013941863513937897
4597	0.016635760748725647	0.005517480252767572	0.004529651982613984	0.9750489020831435	-1	0	0	0.5	5	0.5384615384615384	7	0.26785714285714285	0.46153846153846156	9	6	5	0	0	0.875	7	8	15	0.0	0.18181818181818182	0.6812617806454913	0.888790089941625	0.5245556772004555	0.9649475010048985	0.5545924868622645	0.9319433761338833	0.8721456213708733	0.9352451523325076	0	0	0.0	0.004529651982613984	0.004529651982613984
3783	0.015088504006034323	0.004845788027077562	-0.004657045071163693	0.9765283373271806	-1	0	0	0.5	5	0.5384615384615384	7	0.3125	0.46153846153846156	10	6	4	0	0	0.75	8	6	15	0.0	0.3076923076923077	0.6349620842286727	0.8861388169034106	0.7347182675111861	0.962364157632211	0.5934842452135272	0.9129798853075591	0.856045621851807	0.9274368894880263	0	0	0.0	-0.00046570450711636935	-0.00046570450711636935
360	0.0026299583644554094	0.0021569126166039194	-0.0021569104144443575	0.9759738835725582	-1	0	0	0.5	1	1.0	1	1.0	1.0	2	1	0	0	0	0.3333333333333333	1	3	3	0.0	0	0.6749878731708329	0.872815846876928	0.5500133674339628	0.928885563336178	0.4399851545559434	0.6859713507190873	0.8349660705000058	0.8530900277835235	0	0	0.0	-0.00021569104144443575	-0.00021569104144443575
520	0.0017920060939241606	0.0017401195860238961	-0.0017389421349652547	0.983427230491255	-1	0	0	1.0	1	0	0	1.0	0	1	0	0	1	0	0.5	2	1	2	0.3333333333333333	0	0	0	0	0	0	0	0	0	0	0	0	-0.00017389421349652548	-0.00017389421349652548
3326	0.012274645290818807	0.0015406420779525542	0.0013296207529133583	0.9807260631977083	-1	0	0	0.6	6	0.38461538461538464	5	0.30612244897959184	0.38461538461538464	10	5	4	0	0	1.0	7	7	15	0.0	0.18181818181818182	0.6349620842286727	0.8844938862148903	0.5532862262466506	0.9606120335955475	0.4523508739754322	0.9376906460592049	0.8717815389142111	0.9338281314017627	0	0	0.0	0.0013296207529133583	0.0013296207529133583
1404	0.013401843629358888	0.004879741541036754	-0.004842213468965869	0.9798285527304988	-1	0	0	0.4	4	0.6923076923076923	9	0.35714285714285715	0.5384615384615384	11	7	3	0	0	0.8571428571428571	7	6	15	0.0	0.3333333333333333	0.6812617806454913	0.8861401716570367	0.5820167752928457	0.9627579798968532	0.5545924868622645	0.9400835226012227	0.8714165725391063	0.9361812972128309	0	0	0.0	-0.00048422134689658693	-0.00048422134689658693
928	0.01510985325547518	0.0041169946944751585	0.0005686646686543893	0.9737014223439082	-1	0	0	0.5	5	0.5384615384615384	7	0.26785714285714285	0.46153846153846156	10	6	4	0	0	0.875	8	7	15	0.0	0.3333333333333333	0.6349620842286727	0.8844938862148903	0.5532862262466506	0.9606120335955475	0.510276620162816	0.9286300900019057	0.8717815389142111	0.9307679125633564	0	0	0.0	0.0005686646686543893	0.0005686646686543893
3781	0.012474372464714816	0.0015185520228635705	0.0011820943239744383	0.980282321532049	-1	0	0	0.6	6	0.38461538461538464	5	0.30612244897959184	0.38461538461538464	10	5	4	0	0	1.0	7	7	15	0.0	0.18181818181818182	0.6349620842286727	0.8844938862148903	0.5532862262466506	0.9606120335955475	0.4523508739754322	0.9376906460592049	0.8717815389142111	0.9338281314017627	0	0	0.0	0.0011820943239744383	0.0011820943239744383
3403	0.012541226809838378	0.004977761636073571	-0.004811639027292478	0.9807150453054972	-1	0	0	0.5	5	0.5384615384615384	7	0.35714285714285715	0.38461538461538464	10	5	4	0	0	0.8571428571428571	6	7	15	0.0	0.18181818181818182	0.6349620842286727	0.9118244029327297	0.5532862262466506	0.9478579282620314	0.5771856504493066	0.9279918749707221	0.8717815389142111	0.9307025246035447	0	0	0.0	-0.00048116390272924775	-0.00048116390272924775
1557	0.015290907269803646	0.004297585280225337	0.0008242305607108533	0.9738760077493234	-1	0	0	0.5	5	0.5384615384615384	7	0.26785714285714285	0.46153846153846156	10	6	4	0	0	0.875	8	7	15	0.0	0.3333333333333333	0.6349620842286727	0.8844938862148903	0.5532862262466506	0.9606120335955475	0.510276620162816	0.9286300900019057	0.8717815389142111	0.9307679125633564	0	0	0.0	0.0008242305607108533	0.0008242305607108533
3509	0.012667922070130243	0.004833056012840481	-0.004780317750403724	0.9821478197606712	-1	0	0	0.5	5	0.5384615384615384	7	0.5	0.3076923076923077	8	4	6	0	0	0.8333333333333334	5	6	15	0.0	0.2	0.6036321732662452	0.9236546602755829	0.5532862262466506	0.9366373492595047	0.4523508739754322	0.9115450358088899	0.8717815389142111	0.9245878804605756	0	0	0.0	-0.00047803177504037234	-0.00047803177504037234
4754	0.008235066620227287	0.0050160555126775915	-0.004950473997103267	0.9769085339748843	-1	0.25	1	0.7	7	0.3076923076923077	4	0.35714285714285715	0.3076923076923077	8	4	6	0	0	0.8571428571428571	6	7	15	0.0	0.2222222222222222	0.6349620842286727	0.8935328379850905	0.38637829448136385	0.9606651417973817	0.44397083213671873	0.8967835473293775	0.8784293325587761	0.9237869794142747	0	0	0.0	-0.0004950473997103267	-0.0004950473997103267
4605	0.0152790639323497	0.0012123168964439225	-0.0011104597508100598	0.967699135280253	-1	0.25	1	0.4	4	0.7692307692307693	10	0.6	0.46153846153846156	9	6	5	0	0	1.0	5	5	15	0.0	0.36363636363636365	0.6165399943963278	0.8475370452791483	0.7347182675111861	0.9691839513134831	0.5545924868622645	0.9493781809618026	0.8844451337918116	0.936933273527972	0	0	0.0	-0.00011104597508100597	-0.00011104597508100597
4430	0.01422836288675034	0.0041091747335464685	0.0013399465748650356	0.9741131675136829	-1	0	0	0.5	5	0.5384615384615384	7	0.26785714285714285	0.46153846153846156	10	6	4	0	0	0.875	8	7	15	0.0	0.3333333333333333	0.6349620842286727	0.8844938862148903	0.5532862262466506	0.9614218674927525	0.510276620162816	0.9286300900019057	0.8717815389142111	0.9312308089928694	0	0	0.0	0.0013399465748650356	0.0013399465748650356
2809	0.012474543610834932	0.0013760495670339823	0.000932320021373814	0.980065151747115	-1	0	0	0.6	6	0.38461538461538464	5	0.30612244897959184	0.38461538461538464	10	5	4	0	0	1.0	7	7	15	0.0	0.18181818181818182	0.6349620842286727	0.8844938862148903	0.5532862262466506	0.9606120335955475	0.4523508739754322	0.9376906460592049	0.8717815389142111	0.9338281314017627	0	0	0.0	0.000932320021373814	0.000932320021373814
832	0.0027624584307976707	0.0012971685341480804	-0.001296970502106835	0.961010782052438	-1	0	0	0.3333333333333333	1	1.0	2	1.0	1.0	3	2	0	0	0	0.25	1	4	4	0.0	0	0.8919169128376472	0.5248217589618818	0.9056132379132814	0.6141873061878048	0.4467370992857898	0.5987265022859053	0.8963718499694181	0.5796880099299857	0	0	0.0	-0.0001296970502106835	-0.0001296970502106835
1258	0.013626763488892883	0.004716648963350304	-0.004468887685576042	0.9824887054111622	-1	0	0	0.5	5	0.5384615384615384	7	0.26785714285714285	0.46153846153846156	10	6	4	0	0	0.875	8	7	15	0.0	0.3333333333333333	0.5633855531500866	0.920832300726161	0.5532862262466506	0.9606120335955475	0.510276620162816	0.9286300900019057	0.8716639574559861	0.9392254625760575	0	0	0.0	-0.00044688876855760416	-0.00044688876855760416
2662	0.011169144540701836	0.0013636707864677167	0.000999256763771329	0.9815790569016384	-1	0	0	0.6	6	0.38461538461538464	5	0.30612244897959184	0.38461538461538464	10	5	4	0	0	1.0	7	7	15	0.0	0.18181818181818182	0.6349620842286727	0.8844938862148903	0.5532862262466506	0.9606120335955475	0.44397083213671873	0.9603147123083011	0.8784293325587761	0.9429648346394354	0	0	0.0	0.000999256763771329	0.000999256763771329
3947	0.007848112953609529	0.005314374899218962	-0.005289588861685667	0.9815782157792043	-1	0	0	0.6	6	0.38461538461538464	5	0.375	0.38461538461538464	11	5	3	0	0	0.625	8	5	15	0.0	0.36363636363636365	0.6165399943963278	0.9284453382880783	0.5820167752928457	0.9551060870469933	0.3501092610886001	0.9290425625345886	0.8844451337918116	0.9388244817786968	0	0	0.0	-0.0005289588861685666	-0.0005289588861685666
308	0.014844139617213632	0.004260072134991053	0.0009314431699672957	0.9738995563348474	-1	0	0	0.5	5	0.5384615384615384	7	0.26785714285714285	0.46153846153846156	10	6	4	0	0	0.875	8	7	15	0.0	0.3333333333333333	0.6349620842286727	0.8844938862148903	0.5532862262466506	0.9606120335955475	0.510276620162816	0.9286300900019057	0.8717815389142111	0.9307679125633564	0	0	0.0	0.0009314431699672957	0.0009314431699672957
970	0.016139227848969026	0.002102549345072503	-0.0020705372023739096	0.9758931945209615	-1	0.5	1	0.5714285714285714	4	0.5	4	0.4	0.5	7	4	2	1	0	1.0	5	5	10	0.2	0.4	0.6165399943963278	0.8494625922381065	0.5245556772004555	0.9598185348328526	0.6323760035647897	0.9265546159078598	0.8391763272466627	0.9226959831591324	1.0	0.14285714285714285	0.0	-0.00020705372023739095	-0.00020705372023739095
2010	0.010236970117641093	0.0038874276692817205	-0.0038865602702178896	0.9781092340818187	-1	0.3333333333333333	1	0.5555555555555556	5	0.5454545454545454	6	0.3611111111111111	0.36363636363636365	9	4	3	1	0	1.0	6	6	13	0.2	0.2857142857142857	0.5886623878118543	0.8798520346908721	0.18044786442587962	0.9685319297707814	0.6011423762806221	0.8988780696385766	0.8831429176831208	0.9265061794882388	1.0	0	0.0	-0.00038865602702178897	-0.00038865602702178897
579	0.0026440428482516314	0.0014412956463662385	-0.0014412538190366575	0.9600582710071103	-1	0	0	0.3333333333333333	1	1.0	2	1.0	1.0	3	2	0	0	0	0.25	1	4	4	0.0	0	0.8919169128376472	0.5248217589618818	0.9056132379132814	0.6141873061878048	0.2897371158769374	0.6803997830274864	0.934271225544386	0.6082531775565095	0	0	0.0	-0.00014412538190366575	-0.00014412538190366575
1087	0.015245282867080967	0.004559457325955345	0.0006090841546514115	0.9735099712494373	-1	0	0	0.5	5	0.5384615384615384	7	0.26785714285714285	0.46153846153846156	10	6	4	0	0	0.875	8	7	15	0.0	0.3333333333333333	0.6349620842286727	0.8844938862148903	0.5532862262466506	0.9606120335955475	0.510276620162816	0.9286300900019057	0.8717815389142111	0.9307679125633564	0	0	0.0	0.0006090841546514115	0.0006090841546514115
3142	0.0127208820226567	0.0018381605221308322	0.0014402291986474205	0.9803777208295862	-1	0	0	0.6	6	0.38461538461538464	5	0.30612244897959184	0.38461538461538464	10	5	4	0	0	1.0	7	7	15	0.0	0.18181818181818182	0.6349620842286727	0.8844938862148903	0.5532862262466506	0.9606120335955475	0.5024642710263498	0.9289744559303077	0.8717815389142111	0.9308796849203407	0	0	0.0	0.0014402291986474205	0.0014402291986474205
2724	0.012411943828718856	0.002034144838955375	0.0019581949529275124	0.9809863546415534	-1	0	0	0.6	6	0.38461538461538464	5	0.30612244897959184	0.38461538461538464	10	5	4	0	0	1.0	7	7	15	0.0	0.18181818181818182	0.6349620842286727	0.8844938862148903	0.5532862262466506	0.9606120335955475	0.4523508739754322	0.9376906460592049	0.8717815389142111	0.9338281314017627	0	0	0.0	0.0019581949529275124	0.0019581949529275124
3405	0.01225358122929031	0.0017299831754043755	0.001478236534628382	0.9806781967596728	-1	0	0	0.6	6	0.38461538461538464	5	0.30612244897959184	0.38461538461538464	10	5	4	0	0	1.0	7	7	15	0.0	0.18181818181818182	0.6349620842286727	0.8844938862148903	0.5532862262466506	0.9606120335955475	0.4523508739754322	0.9376906460592049	0.8717815389142111	0.9338281314017627	0	0	0.0	0.001478236534628382	0.001478236534628382
2605	0.012568997795108927	0.0017481612004028927	0.0016786076377473403	0.9806578724769819	-1	0	0	0.6	6	0.38461538461538464	5	0.30612244897959184	0.38461538461538464	10	5	4	0	0	1.0	7	7	15	0.0	0.18181818181818182	0.6349620842286727	0.8844938862148903	0.5532862262466506	0.9606120335955475	0.4523508739754322	0.9376906460592049	0.8717815389142111	0.9338281314017627	0	0	0.0	0.0016786076377473403	0.0016786076377473403
3823	0.012342859635777916	0.001591846091359137	0.001336634815094902	0.9805952961973828	-1	0	0	0.6	6	0.38461538461538464	5	0.30612244897959184	0.38461538461538464	10	5	4	0	0	1.0	7	7	15	0.0	0.18181818181818182	0.6349620842286727	0.8844938862148903	0.5532862262466506	0.9606120335955475	0.4523508739754322	0.9376906460592049	0.8717815389142111	0.9338281314017627	0	0	0.0	0.001336634815094902	0.001336634815094902
2915	None	None	None	None	None	0.25	1	0.6	6	0.38461538461538464	5	0.375	0.38461538461538464	10	5	4	0	0	0.625	8	5	15	0.0	0.36363636363636365	0.6349620842286727	0.8844938862148903	0.5532862262466506	0.9606120335955475	0.4523508739754322	0.9376906460592049	0.8717815389142111	0.9338281314017627	0	0	0.0	None	None
630	0.0026651637695883634	0.0016271748430192797	-0.0016268455789258357	0.9571666045014371	-1	0	0	0.3333333333333333	1	1.0	2	1.0	1.0	3	2	0	0	0	0.25	1	4	4	0.0	0	0.9032209654611455	0.5153348502268039	0.9056132379132814	0.6141873061878048	0.2897371158769374	0.6803997830274864	0.9362049073668499	0.6052300420923321	0	0	0.0	-0.00016268455789258357	-0.00016268455789258357
3650	0.017916319961447342	0.005808378491964618	-0.005724566842405948	0.9684588232963943	-1	0.25	1	0.6	6	0.4166666666666667	5	0.3888888888888889	0.3333333333333333	10	4	3	1	0	1.0	6	6	14	0.25	0.36363636363636365	0.6349620842286727	0.8869589019564942	0.3525017708131676	0.9571155362008001	0.5510907614458924	0.918496725641855	0.8660116282980581	0.9261626805900391	1.0	0	0.0	-0.0005724566842405948	-0.0005724566842405948
2957	0.020350000396952426	0.009388909458120405	-0.008908785244701733	0.95817008817264	-1	0	0	0.4	4	0.6153846153846154	8	0.3125	0.46153846153846156	10	6	4	1	0	0.75	6	8	15	0.125	0	0.5886623878118543	0.8468728201230348	0.22624432949713932	0.9627060086654161	0.6323760035647897	0.9430149348081348	0.8386973081968966	0.9301608956080967	1.0	0.1	0.0	-0.0008908785244701733	-0.0008908785244701733
4774	0.014276174477047128	0.005923178507055659	-0.0057211990851026105	0.9791772402507598	-1	0	0	0.4	4	0.6923076923076923	9	0.35714285714285715	0.5384615384615384	10	7	4	0	0	0.8571428571428571	6	7	15	0.0	0.18181818181818182	0.695200583937728	0.888377797348243	0.5532862262466506	0.9663347182835523	0.5934842452135272	0.9508496538039442	0.8383962778961034	0.9425639054473587	0	0	0.0	-0.000572119908510261	-0.000572119908510261
2579	0.012445778075043386	0.0018902591522583527	0.0015471254361090004	0.980459239474173	-1	0	0	0.6	6	0.38461538461538464	5	0.30612244897959184	0.38461538461538464	10	5	4	0	0	1.0	7	7	15	0.0	0.18181818181818182	0.6349620842286727	0.8844938862148903	0.5532862262466506	0.9606120335955475	0.510276620162816	0.9286300900019057	0.8717815389142111	0.9307679125633564	0	0	0.0	0.0015471254361090004	0.0015471254361090004
4654	0.01601405357218949	0.00524407995572016	0.004635915976825322	0.9757071837477597	-1	0	0	0.5	5	0.5384615384615384	7	0.26785714285714285	0.46153846153846156	9	6	5	0	0	0.875	7	8	15	0.0	0.18181818181818182	0.6812617806454913	0.888790089941625	0.5245556772004555	0.9649475010048985	0.5545924868622645	0.942287189705882	0.8721456213708733	0.9387067326016114	0	0	0.0	0.004635915976825322	0.004635915976825322
1144	0.01528955945881115	0.004601480933777967	0.00048732492677775157	0.9734515737138558	-1	0	0	0.5	5	0.5384615384615384	7	0.26785714285714285	0.46153846153846156	10	6	4	0	0	0.875	8	7	15	0.0	0.3333333333333333	0.6349620842286727	0.8844938862148903	0.5532862262466506	0.9606120335955475	0.510276620162816	0.9286300900019057	0.8717815389142111	0.9307679125633564	0	0	0.0	0.00048732492677775157	0.00048732492677775157
4503	0.012095119937049908	0.0032379910966436817	-0.0022081357227868494	0.9745703350674464	-1	0	0	0.4	4	0.6923076923076923	9	0.26785714285714285	0.46153846153846156	8	6	6	0	0	0.875	7	8	15	0.0	0.18181818181818182	0.6499318696830636	0.8908804804538265	0.41510884352755895	0.9711389758262102	0.5934842452135272	0.9524224527582351	0.8810503958388876	0.9463838163242362	0	0	0.0	-0.00022081357227868493	-0.00022081357227868493
1629	0.012354509115123005	0.0018905422393828751	0.0018851499377460928	0.9809720844035026	-1	0	0	0.6	6	0.38461538461538464	5	0.30612244897959184	0.38461538461538464	10	5	4	0	0	1.0	7	7	15	0.0	0.18181818181818182	0.6349620842286727	0.8844938862148903	0.5532862262466506	0.9606120335955475	0.4523508739754322	0.9376906460592049	0.8717815389142111	0.9338281314017627	0	0	0.0	0.0018851499377460928	0.0018851499377460928
1318	0.01532434433875131	0.004519920375232728	0.0008534707381888136	0.9737024028744028	-1	0	0	0.5	5	0.5384615384615384	7	0.26785714285714285	0.46153846153846156	10	6	4	0	0	0.875	8	7	15	0.0	0.3333333333333333	0.6349620842286727	0.8844938862148903	0.5532862262466506	0.9606120335955475	0.510276620162816	0.9286300900019057	0.8717815389142111	0.9307679125633564	0	0	0.0	0.0008534707381888136	0.0008534707381888136
4345	0.013505912233858611	0.0016221407934080894	0.0015834342413390049	0.9837007192298528	-1	0	0	0.5	5	0.5384615384615384	7	0.26785714285714285	0.5384615384615384	10	7	4	0	0	0.875	8	7	15	0.0	0.36363636363636365	0.6349620842286727	0.8844938862148903	0.5532862262466506	0.9606120335955475	0.4523508739754322	0.9376906460592049	0.8717815389142111	0.9338281314017627	0	0	0.0	0.0015834342413390049	0.0015834342413390049
4084	0.013373433952921007	0.005361313055179348	-0.0051587885875914044	0.9804285136877019	-1	0	0	0.5	5	0.5384615384615384	7	0.35714285714285715	0.38461538461538464	10	5	4	0	0	0.8571428571428571	6	7	15	0.0	0.18181818181818182	0.6349620842286727	0.9118244029327297	0.5183222357574622	0.950394656947028	0.5518804326881716	0.9230835856816048	0.867144083544505	0.9302994824192258	0	0	0.0	-0.0005158788587591404	-0.0005158788587591404
3708	0.012361766136970993	0.0018385943229086898	0.001581355567920991	0.9806613353304856	-1	0	0	0.6	6	0.38461538461538464	5	0.30612244897959184	0.38461538461538464	10	5	4	0	0	1.0	7	7	15	0.0	0.18181818181818182	0.6349620842286727	0.8844938862148903	0.5532862262466506	0.9606120335955475	0.4946598065207322	0.9293721592959372	0.8717815389142111	0.9310091843074882	0	0	0.0	0.001581355567920991	0.001581355567920991
264	0.0018140184894362096	0.0017697361321737915	-0.0017687326050609777	0.9832339112083324	-1	0	0	1.0	1	0	0	1.0	0	1	0	0	1	0	0.5	2	1	2	0.3333333333333333	0	0	0	0	0	0	0	0	0	0	0	0	-0.00017687326050609778	-0.00017687326050609778
2057	0.0185013241481246	0.006296151728630765	-0.00596738974591467	0.9637633375968893	-1	0	0	0.3	3	0.7692307692307693	10	0.35714285714285715	0.6153846153846154	10	8	4	0	0	0.8571428571428571	7	6	15	0.0	0	0.695200583937728	0.888377797348243	0.5532862262466506	0.9661197381996106	0.5934842452135272	0.9425824948674777	0.8383962778961034	0.9394031704268566	0	0	0.0	-0.0005967389745914671	-0.0005967389745914671
3476	0.012728649888613311	0.006129319185771973	-0.006097768026251486	0.9775110288874981	-1	0	0	0.5	5	0.5384615384615384	7	0.26785714285714285	0.46153846153846156	10	6	4	1	0	0.875	8	7	15	0.125	0.18181818181818182	0.5886623878118543	0.8814621761613762	0.39829823588442725	0.9648580986540016	0.5244664030133369	0.9512569772738724	0.8351237200494498	0.9406649230801907	1.0	0.4	0.0	-0.0006097768026251487	-0.0006097768026251487
4617	0.012011386006289811	0.0020226465933340636	0.002022639641979075	0.9830089137906249	-1	0	0	0.5	5	0.5384615384615384	7	0.26785714285714285	0.5384615384615384	10	7	4	0	0	0.875	8	7	15	0.0	0.36363636363636365	0.6349620842286727	0.8844938862148903	0.5532862262466506	0.9614218674927525	0.4523508739754322	0.9376906460592049	0.8717815389142111	0.9342720116355888	0	0	0.0	0.002022639641979075	0.002022639641979075
1282	0.011165019487722149	0.006868002889225823	-0.0068161556034111795	0.9799134103267427	-1	0.25	1	0.6	6	0.46153846153846156	6	0.35714285714285715	0.38461538461538464	11	5	3	0	0	0.8571428571428571	7	6	15	0.0	0.3333333333333333	0.5886623878118543	0.8762062580159018	0.4870750223595698	0.9570605333503099	0.6323760035647897	0.9166994440690176	0.8714165725391063	0.9231872520252219	0	0	0.0	-0.0006816155603411179	-0.0006816155603411179
2226	0.01243395281760318	0.0016428726575140318	0.0014569997364666926	0.980612105733674	-1	0	0	0.6	6	0.38461538461538464	5	0.30612244897959184	0.38461538461538464	10	5	4	0	0	1.0	7	7	15	0.0	0.18181818181818182	0.6349620842286727	0.8844938862148903	0.5532862262466506	0.9606120335955475	0.510276620162816	0.9286300900019057	0.8717815389142111	0.9307679125633564	0	0	0.0	0.0014569997364666926	0.0014569997364666926
4002	0.01739249832905523	0.005288796616720373	-0.0020850722861595387	0.9717415946841461	-1	0.25	1	0.7	7	0.3076923076923077	4	0.35714285714285715	0.3076923076923077	10	4	4	0	0	0.8571428571428571	6	7	15	0.0	0.36363636363636365	0.6349620842286727	0.8844938862148903	0.5532862262466506	0.9606120335955475	0.4523508739754322	0.9376906460592049	0.8717815389142111	0.9338281314017627	0	0	0.0	-0.00020850722861595386	-0.00020850722861595386
4115	0.013615628373502872	0.002355044744811683	0.001880232010960605	0.9837823471798539	-1	0	0	0.5	5	0.5384615384615384	7	0.26785714285714285	0.5384615384615384	10	7	4	0	0	0.875	8	7	15	0.0	0.36363636363636365	0.6349620842286727	0.8844938862148903	0.5532862262466506	0.965118023955082	0.510276620162816	0.9286300900019057	0.8784293325587761	0.9334293904393797	0	0	0.0	0.001880232010960605	0.001880232010960605
2709	0.012209649568851545	0.0016894376824499616	0.0014312431797324032	0.9807573424357175	-1	0	0	0.6	6	0.38461538461538464	5	0.30612244897959184	0.38461538461538464	10	5	4	0	0	1.0	7	7	15	0.0	0.18181818181818182	0.6349620842286727	0.8844938862148903	0.5532862262466506	0.9606120335955475	0.4523508739754322	0.9376906460592049	0.8717815389142111	0.9338281314017627	0	0	0.0	0.0014312431797324032	0.0014312431797324032
2933	0.01247883559680467	0.0018512174350976606	0.0015861821012671808	0.9806680515866791	-1	0	0	0.6	6	0.38461538461538464	5	0.30612244897959184	0.38461538461538464	10	5	4	0	0	1.0	7	7	15	0.0	0.18181818181818182	0.6349620842286727	0.8844938862148903	0.5532862262466506	0.9606120335955475	0.4946598065207322	0.9293721592959372	0.8717815389142111	0.9310091843074882	0	0	0.0	0.0015861821012671808	0.0015861821012671808
1086	0.014119285735125425	0.006010480043240734	-0.00600850954407727	0.9730243721267121	-1	0	0	0.5	5	0.46153846153846156	6	0.4166666666666667	0.46153846153846156	10	6	4	0	0	1.0	6	6	15	0.0	0	0.6812617806454913	0.8527284874946919	0.7347182675111861	0.9527097116014319	0.5934842452135272	0.9439561040513285	0.8730373908102638	0.926061318953014	0	0	0.0	-0.000600850954407727	-0.000600850954407727
1288	0.015688361200530458	0.0038843570004195448	0.0006278677118761677	0.9742993222710903	-1	0	0	0.5	5	0.5384615384615384	7	0.26785714285714285	0.46153846153846156	10	6	4	0	0	0.875	8	7	15	0.0	0.3333333333333333	0.6349620842286727	0.8844938862148903	0.5532862262466506	0.9606120335955475	0.510276620162816	0.9286300900019057	0.8717815389142111	0.9307679125633564	0	0	0.0	0.0006278677118761677	0.0006278677118761677
289	0.001877290867448049	0.0018116170453258875	-0.0018115987241287452	0.9806914580550005	-1	0	0	1.0	1	0	0	1.0	0	0	0	1	3	0	0.5	1	2	2	0.5	0	0	0	0	0	0	0	0	0	0	0	0	-0.1	-0.1
2470	None	None	None	None	None	0.25	1	0.7	7	0.25	3	0.4666666666666667	0.16666666666666666	9	2	4	1	0	0.8333333333333334	6	5	14	0.2	0.5	0.5260025658869991	0.8501195493477104	0.5245556772004555	0.9256165931428397	0.3501092610886001	0.7972053147420736	0.8721456213708733	0.8670620581828029	1.0	0	0.0	None	None
557	0.002599199108786123	0.0012854071312609276	-0.0012851715068775348	0.958697004314852	-1	0	0	0.3333333333333333	1	1.0	2	1.0	1.0	3	2	0	0	0	0.25	1	4	4	0.0	0	0.8919169128376472	0.5248217589618818	0.9056132379132814	0.6141873061878048	0.2897371158769374	0.6803997830274864	0.934271225544386	0.6082531775565095	0	0	0.0	-0.00012851715068775348	-0.00012851715068775348
124	0.0035961510670209297	0.0029200619905986065	-0.0029199713237330924	0.9677530969616139	-1	0	0	0.3333333333333333	1	1.0	2	1.0	0.5	2	1	1	2	0	0.25	4	1	4	0.4	0	0.58826736950298	0.9383527097082862	0.28621060668784704	0.8403501519395078	0.6520458594342886	0.5650133098767316	0.9081794867257761	0.8246760719230465	0.75	0.5	0.0	-0.00029199713237330926	-0.00029199713237330926
4933	0.016022118826347298	0.005409146072149299	0.004588021780077764	0.9757270492433967	-1	0	0	0.5	5	0.5384615384615384	7	0.26785714285714285	0.46153846153846156	9	6	5	0	0	0.875	7	8	15	0.0	0.18181818181818182	0.6812617806454913	0.888790089941625	0.5245556772004555	0.9649475010048985	0.5545924868622645	0.942287189705882	0.8721456213708733	0.9387067326016114	0	0	0.0	0.004588021780077764	0.004588021780077764
4570	0.01496414018744404	0.004233187197053169	0.003202108110265183	0.9729556674440443	-1	0	0	0.4	4	0.6923076923076923	9	0.26785714285714285	0.46153846153846156	8	6	6	0	0	0.875	7	8	15	0.0	0.18181818181818182	0.6349620842286727	0.8812788038704396	0.41510884352755895	0.9711389758262102	0.5934842452135272	0.9238455127217104	0.8460458837150874	0.9353612169717963	0	0	0.0	0.003202108110265183	0.003202108110265183
1843	0.015340072572028955	0.0038712459691811517	0.0005974296777081394	0.973876000123225	-1	0	0	0.5	5	0.5384615384615384	7	0.26785714285714285	0.46153846153846156	10	6	4	0	0	0.875	8	7	15	0.0	0.3333333333333333	0.6349620842286727	0.8844938862148903	0.5519899042978405	0.9605888937387392	0.510276620162816	0.9286300900019057	0.8717815389142111	0.9307547787004697	0	0	0.0	0.0005974296777081394	0.0005974296777081394
1462	0.0155298181455839	0.00404890895216826	0.0005244295649779023	0.9737965597605459	-1	0	0	0.5	5	0.5384615384615384	7	0.26785714285714285	0.46153846153846156	10	6	4	0	0	0.875	8	7	15	0.0	0.3333333333333333	0.6349620842286727	0.8844938862148903	0.5532862262466506	0.9606120335955475	0.510276620162816	0.9286300900019057	0.8717815389142111	0.9307679125633564	0	0	0.0	0.0005244295649779023	0.0005244295649779023
2028	0.011065769652490818	0.005425512433363539	-0.005398135497201262	0.978789144057426	-1	0	0	0.6	6	0.38461538461538464	5	0.46875	0.38461538461538464	11	5	3	0	0	0.5	8	4	15	0.0	0.3333333333333333	0.5886623878118543	0.8998905758720506	0.5245556772004555	0.9505662270215639	0.6323760035647897	0.9260729393240437	0.8721456213708733	0.9282492822449803	0	0	0.0	-0.0005398135497201262	-0.0005398135497201262
610	0.014492069355876547	0.00815021135342534	-0.0076170583911337525	0.7846819234740486	-1	0	0	0.4	4	0.6923076923076923	9	0.4166666666666667	0.6923076923076923	13	9	1	0	0	0.25	12	3	15	0.0	0.3333333333333333	0.6812617806454913	0.864513459866669	0.5245556772004555	0.9631458475979838	0.5545924868622645	0.9253411167487411	0.8714165725391063	0.9272090905726491	0	0	0.0	-0.0007617058391133752	-0.0007617058391133752
4980	0.016613900142221697	0.005774369390123557	0.0045334462905190775	0.9745667348768534	-1	0	0	0.5	5	0.5384615384615384	7	0.26785714285714285	0.46153846153846156	9	6	5	0	0	0.875	7	8	15	0.0	0.18181818181818182	0.6812617806454913	0.888790089941625	0.5245556772004555	0.9649475010048985	0.5545924868622645	0.9319433761338833	0.8721456213708733	0.9352451523325076	0	0	0.0	0.0045334462905190775	0.0045334462905190775
4291	0.013507842895046264	0.005816508486182006	-0.005733277913010371	0.9780347980841138	-1	0	0	0.5	5	0.5384615384615384	7	0.30612244897959184	0.38461538461538464	9	5	5	1	0	1.0	7	7	15	0.1	0.16666666666666666	0.5886623878118543	0.8468074879051858	0.4125756073620572	0.960494266093336	0.6323760035647897	0.9506444610121523	0.771644442401052	0.9321138826466865	1.0	0.5555555555555556	0.0	-0.0005733277913010371	-0.0005733277913010371
1646	0.011850206013010258	0.0031273541515266204	-0.0030856128408765456	0.978353407411771	-1	0.25	1	0.6	6	0.46153846153846156	6	0.4166666666666667	0.3076923076923077	9	4	5	0	0	1.0	6	6	15	0.0	0.4444444444444444	0.6812617806454913	0.9119531259160064	0.4718906563733302	0.9344245157113271	0.5491683785140787	0.9228343518640265	0.8738918482116188	0.9235777559907324	0	0	0.0	-0.00030856128408765455	-0.00030856128408765455
3974	0.012542035979273362	0.0012043217855927557	0.0008147228026654439	0.9804918823352519	-1	0	0	0.6	6	0.38461538461538464	5	0.30612244897959184	0.38461538461538464	10	5	4	0	0	1.0	7	7	15	0.0	0.18181818181818182	0.6349620842286727	0.8844938862148903	0.5532862262466506	0.9606120335955475	0.4523508739754322	0.9376906460592049	0.8717815389142111	0.9338281314017627	0	0	0.0	0.0008147228026654439	0.0008147228026654439
2086	0.012455908081330973	0.0016510093908244804	0.0014253289886148855	0.9806974408984585	-1	0	0	0.6	6	0.38461538461538464	5	0.30612244897959184	0.38461538461538464	10	5	4	0	0	1.0	7	7	15	0.0	0.18181818181818182	0.6349620842286727	0.8844938862148903	0.5532862262466506	0.9606120335955475	0.510276620162816	0.9286300900019057	0.8717815389142111	0.9307679125633564	0	0	0.0	0.0014253289886148855	0.0014253289886148855
4440	0.013891755086949962	0.0041146249203064195	0.0014860128652465206	0.9736405827982255	-1	0	0	0.5	5	0.5384615384615384	7	0.26785714285714285	0.46153846153846156	10	6	4	0	0	0.875	8	7	15	0.0	0.3333333333333333	0.6349620842286727	0.8844938862148903	0.5532862262466506	0.9614218674927525	0.510276620162816	0.9286300900019057	0.8717815389142111	0.9312308089928694	0	0	0.0	0.0014860128652465206	0.0014860128652465206
4561	0.019205907208694258	0.007538688321545898	-0.007191264745541108	0.9822822260278049	-1	0	0	0.6	6	0.38461538461538464	5	0.3125	0.38461538461538464	8	5	6	0	0	0.75	6	8	15	0.0	0.18181818181818182	0.695200583937728	0.9006031761620921	0.5532862262466506	0.9640902650937033	0.44397083213671873	0.9371739066866458	0.8383962778961034	0.9389005377225725	0	0	0.0	-0.0007191264745541108	-0.0007191264745541108
677	0.016051254070497723	0.0011411296819594373	-0.0010512866941348815	0.9684073823838755	-1	0	0	0.3333333333333333	2	0.8571428571428571	6	0.5625	0.7142857142857143	7	5	1	0	0	0.25	2	8	9	0.0	0	0.7403172438924945	0.887056331463913	0.9847119872722392	0.9488430179186258	0.557496628056066	0.9105098075125323	0.8524655475613395	0.9193647051582681	0	0	0.0	-0.00010512866941348816	-0.00010512866941348816
967	0.015700574911019054	0.0060119384244265205	-0.005969467848588011	0.9810799947638135	-1	0.25	1	0.5	5	0.6153846153846154	8	0.3409090909090909	0.5384615384615384	11	7	3	0	0	0.36363636363636365	11	4	15	0.0	0.5	0.5834017706177032	0.914921106729566	0.8402713901429358	0.9566059434735413	0.3501092610886001	0.8122581252290489	0.8721456213708733	0.9097861022447378	0	0	0.0	-0.0005969467848588011	-0.0005969467848588011
750	0.0027222178696935714	0.0015856660590856675	-0.0015856375310640426	0.9621901173262633	-1	0	0	0.3333333333333333	1	1.0	2	1.0	1.0	3	2	0	0	0	0.25	1	4	4	0.0	0	0.8919169128376472	0.5248217589618818	0.9056132379132814	0.6141873061878048	0.2897371158769374	0.6803997830274864	0.934271225544386	0.6082531775565095	0	0	0.0	-0.00015856375310640424	-0.00015856375310640424
1346	0.014925642883745139	0.004216116616940127	0.0009583471833997226	0.973795365711931	-1	0	0	0.5	5	0.5384615384615384	7	0.26785714285714285	0.46153846153846156	10	6	4	0	0	0.875	8	7	15	0.0	0.3333333333333333	0.6349620842286727	0.8844938862148903	0.5532862262466506	0.9606120335955475	0.510276620162816	0.9286300900019057	0.8717815389142111	0.9307679125633564	0	0	0.0	0.0009583471833997226	0.0009583471833997226
251	0.0032910350232353276	0.0026644481361246006	-0.0026524512989182215	0.9716921987544792	-1	0	0	0.5	1	1.0	1	1.0	1.0	2	1	0	0	0	0.3333333333333333	1	3	3	0.0	0	0.9264035813110467	0.642921859103319	0.5194235395295477	0.9466266627011772	0.5031814408243713	0.8042882018165122	0.9350832418836509	0.8355740752094274	0	0	0.0	-0.0002652451298918221	-0.0002652451298918221
2459	0.01254635401669109	0.0019172509081030271	0.0015632539063970623	0.9803456157200734	-1	0	0	0.6	6	0.38461538461538464	5	0.30612244897959184	0.38461538461538464	10	5	4	0	0	1.0	7	7	15	0.0	0.18181818181818182	0.6349620842286727	0.8844938862148903	0.5532862262466506	0.9606120335955475	0.510276620162816	0.9286300900019057	0.8717815389142111	0.9307679125633564	0	0	0.0	0.0015632539063970623	0.0015632539063970623
3461	0.010717790486156195	0.0010850915472061652	0.0008704367494073488	0.9797174976392591	-1	0	0	0.6	6	0.38461538461538464	5	0.30612244897959184	0.38461538461538464	10	5	4	0	0	1.0	7	7	15	0.0	0.18181818181818182	0.6349620842286727	0.8844938862148903	0.5532862262466506	0.9606120335955475	0.4523508739754322	0.9376906460592049	0.8717815389142111	0.9338281314017627	0	0	0.0	0.0008704367494073488	0.0008704367494073488
2993	0.012395924396023966	0.0016836323570763232	0.0015307920405176394	0.9807010009819176	-1	0	0	0.6	6	0.38461538461538464	5	0.30612244897959184	0.38461538461538464	10	5	4	0	0	1.0	7	7	15	0.0	0.18181818181818182	0.6349620842286727	0.8844938862148903	0.5532862262466506	0.9606120335955475	0.5024642710263498	0.9289744559303077	0.8717815389142111	0.9308796849203407	0	0	0.0	0.0015307920405176394	0.0015307920405176394
1827	0.013257513534678998	0.0028328663048731956	0.0004737068601322249	0.973694839627926	-1	0	0	0.5	5	0.5384615384615384	7	0.26785714285714285	0.46153846153846156	10	6	4	0	0	0.875	8	7	15	0.0	0.3333333333333333	0.6349620842286727	0.8844938862148903	0.5532862262466506	0.9606120335955475	0.510276620162816	0.9286300900019057	0.8717815389142111	0.9307679125633564	0	0	0.0	0.0004737068601322249	0.0004737068601322249
5001	0.016346264351574442	0.00466673570107414	0.004060228090503828	0.9761099878089197	-1	0	0	0.5	5	0.5384615384615384	7	0.26785714285714285	0.46153846153846156	9	6	5	0	0	0.875	7	8	15	0.0	0.18181818181818182	0.6812617806454913	0.888790089941625	0.5245556772004555	0.9649475010048985	0.5545924868622645	0.942287189705882	0.8721456213708733	0.9387067326016114	0	0	0.0	0.004060228090503828	0.004060228090503828
3636	0.012527222847744207	0.002140591498860152	0.00202722719707674	0.980973435170442	-1	0	0	0.6	6	0.38461538461538464	5	0.30612244897959184	0.38461538461538464	10	5	4	0	0	1.0	7	7	15	0.0	0.18181818181818182	0.6349620842286727	0.8844938862148903	0.5532862262466506	0.9606120335955475	0.4523508739754322	0.9376906460592049	0.8717815389142111	0.9338281314017627	0	0	0.0	0.00202722719707674	0.00202722719707674
2503	0.012481054423537426	0.001488614810707307	0.0010601900506624076	0.9802385494005813	-1	0	0	0.6	6	0.38461538461538464	5	0.30612244897959184	0.38461538461538464	10	5	4	0	0	1.0	7	7	15	0.0	0.18181818181818182	0.6349620842286727	0.8844938862148903	0.5532862262466506	0.9606120335955475	0.510276620162816	0.9286300900019057	0.8717815389142111	0.9307679125633564	0	0	0.0	0.0010601900506624076	0.0010601900506624076
573	0.002700062437029845	0.0013377535080584748	-0.0013377048531973232	0.958696356274636	-1	0	0	0.3333333333333333	1	1.0	2	1.0	1.0	3	2	0	0	0	0.25	1	4	4	0.0	0	0.8919169128376472	0.5248217589618818	0.9056132379132814	0.6141873061878048	0.3618499903000094	0.5880607283951095	0.9242509561634237	0.576093480090039	0	0	0.0	-0.00013377048531973233	-0.00013377048531973233
4467	0.013780630198524171	0.005894654004068802	-0.0058373436125415176	0.9705787124795814	-1	0	0	0.4	4	0.6923076923076923	9	0.26785714285714285	0.46153846153846156	8	6	6	1	0	0.875	7	8	15	0.07142857142857142	0.18181818181818182	0.5886623878118543	0.8407436757341892	0.33038825956216467	0.9551470355296374	0.6323760035647897	0.9265704979392464	0.8636880644601679	0.9182750225533878	1.0	0.5	0.0	-0.0005837343612541517	-0.0005837343612541517
3814	0.01205601863261612	0.002161671428817932	0.0021568800530419705	0.9827346530691945	-1	0	0	0.5	5	0.5384615384615384	7	0.26785714285714285	0.5384615384615384	10	7	4	0	0	0.875	8	7	15	0.0	0.36363636363636365	0.6349620842286727	0.8844938862148903	0.5532862262466506	0.9614218674927525	0.4523508739754322	0.9376906460592049	0.8717815389142111	0.9342720116355888	0	0	0.0	0.0021568800530419705	0.0021568800530419705
3248	0.012265673709702676	0.001817091045224724	0.0015091750214613754	0.9806358365650515	-1	0	0	0.6	6	0.38461538461538464	5	0.30612244897959184	0.38461538461538464	10	5	4	0	0	1.0	7	7	15	0.0	0.18181818181818182	0.6349620842286727	0.8844938862148903	0.5532862262466506	0.9606120335955475	0.4523508739754322	0.9376906460592049	0.8717815389142111	0.9338281314017627	0	0	0.0	0.0015091750214613754	0.0015091750214613754
1247	0.015268435873219568	0.00394500931287253	0.0010157405231506007	0.9739639348980749	-1	0	0	0.5	5	0.5384615384615384	7	0.26785714285714285	0.46153846153846156	10	6	4	0	0	0.875	8	7	15	0.0	0.3333333333333333	0.6349620842286727	0.8844938862148903	0.5532862262466506	0.9606120335955475	0.510276620162816	0.9286300900019057	0.8717815389142111	0.9307679125633564	0	0	0.0	0.0010157405231506007	0.0010157405231506007
839	0.0018128837202199088	0.0017924439277835446	-0.0017924422451733562	0.9847990828553763	-1	0	0	1.0	1	0	0	1.0	0	1	0	0	0	0	0.5	1	2	2	0.0	0	0	0	0	0	0	0	0	0	0	0	0	-0.0001792442245173356	-0.0001792442245173356
2464	0.012397614276717886	0.0021253012678215354	0.001999353958223915	0.9807410666600153	-1	0	0	0.6	6	0.38461538461538464	5	0.30612244897959184	0.38461538461538464	10	5	4	0	0	1.0	7	7	15	0.0	0.18181818181818182	0.6349620842286727	0.8844938862148903	0.5532862262466506	0.9606120335955475	0.4523508739754322	0.9376906460592049	0.8717815389142111	0.9338281314017627	0	0	0.0	0.001999353958223915	0.001999353958223915
4192	0.013496563241064422	0.005177959615350103	-0.004306722264587683	0.9808184566351129	-1	0	0	0.4	4	0.6923076923076923	9	0.4166666666666667	0.46153846153846156	8	6	6	0	0	1.0	6	6	15	0.0	0.4	0.6036321732662452	0.9236546602755829	0.5896089582859655	0.9337830664762184	0.4523508739754322	0.9278889242823753	0.8557168655851283	0.9285545245535998	0	0	0.0	-0.0004306722264587683	-0.0004306722264587683
4827	0.016015605987547737	0.005405218912385583	0.004510501526269589	0.975721358901943	-1	0	0	0.5	5	0.5384615384615384	7	0.26785714285714285	0.46153846153846156	9	6	5	0	0	0.875	7	8	15	0.0	0.18181818181818182	0.6812617806454913	0.888790089941625	0.5245556772004555	0.9649475010048985	0.45367211228239	0.9525326588088181	0.8721456213708733	0.9425451075812609	0	0	0.0	0.004510501526269589	0.004510501526269589
680	0.015343201836368281	0.004690947124776209	0.0008912262601234525	0.9735131677202915	-1	0	0	0.5	5	0.5384615384615384	7	0.26785714285714285	0.46153846153846156	10	6	4	0	0	0.875	8	7	15	0.0	0.3333333333333333	0.6349620842286727	0.8844938862148903	0.5532862262466506	0.9606120335955475	0.510276620162816	0.9286300900019057	0.8717815389142111	0.9307679125633564	0	0	0.0	0.0008912262601234525	0.0008912262601234525
653	0.004448044268649775	0.001556946527203065	-0.001556155268485506	0.9463940431543115	-1	0	0	0.25	1	1.0	3	1.0	1.0	4	3	0	0	0	0.2	1	5	5	0.0	0	0.8975689391493964	0.5250408774709593	0.9056132379132814	0.6051766506574658	0.3289871117291505	0.6605506118651888	0.9302744478457603	0.5981331901192655	0	0	0.0	-0.0001556155268485506	-0.0001556155268485506
1835	0.015521853505904966	0.004334744865937252	0.00018392901569870107	0.9734719355135901	-1	0	0	0.5	5	0.5384615384615384	7	0.26785714285714285	0.46153846153846156	10	6	4	0	0	0.875	8	7	15	0.0	0.3333333333333333	0.6349620842286727	0.8844938862148903	0.5532862262466506	0.9606120335955475	0.510276620162816	0.9286300900019057	0.8717815389142111	0.9307679125633564	0	0	0.0	0.00018392901569870107	0.00018392901569870107
98	0.023219033490236705	0.006670678335668332	-0.00656939045366672	0.9752597394376759	-1	0	0	0.4	4	0.6153846153846154	8	0.42857142857142855	0.46153846153846156	7	6	7	3	0	0.7142857142857143	7	5	15	0.17647058823529413	0.14285714285714285	0.27950275872481556	0.8380525121553657	0.5876880611755937	0.9579066305594697	0.2923756128815678	0.8923704407688595	0.8392927936883622	0.9084303421060903	0.14285714285714285	0.2857142857142857	0.0	-0.0006569390453666721	-0.0006569390453666721
590	0.002651064697726279	0.0020462460779501665	-0.0019047318976087512	0.9719311208762791	-1	0	0	0.5	1	1.0	1	1.0	1.0	2	1	0	0	0	0.3333333333333333	3	1	3	0.0	0	0.8975689391493964	0.5141263053921096	0.9056132379132814	0.5	0.36823710758136363	0.6867567087983034	0.9251547279129321	0.5696704503652535	0	0	0.0	-0.00019047318976087512	-0.00019047318976087512
1456	0.013784339333189954	0.0030895686256799306	0.0009986912630561837	0.9737422749011555	-1	0	0	0.5	5	0.5384615384615384	7	0.26785714285714285	0.46153846153846156	10	6	4	0	0	0.875	8	7	15	0.0	0.3333333333333333	0.6349620842286727	0.8844938862148903	0.5532862262466506	0.9606120335955475	0.510276620162816	0.9286300900019057	0.8717815389142111	0.9307679125633564	0	0	0.0	0.0009986912630561837	0.0009986912630561837
570	0.0025926024946652908	0.0013588366279806334	-0.0013588356672482628	0.9588565138106396	-1	0	0	0.3333333333333333	1	1.0	2	1.0	1.0	3	2	0	0	0	0.25	1	4	4	0.0	0	0.8919169128376472	0.5248217589618818	0.9056132379132814	0.6141873061878048	0.2897371158769374	0.6803997830274864	0.934271225544386	0.6082531775565095	0	0	0.0	-0.00013588356672482627	-0.00013588356672482627
2941	0.012398967707142532	0.0019494668459824648	0.001913624799499951	0.9810031467722063	-1	0	0	0.6	6	0.38461538461538464	5	0.30612244897959184	0.38461538461538464	10	5	4	0	0	1.0	7	7	15	0.0	0.18181818181818182	0.6349620842286727	0.8844938862148903	0.5532862262466506	0.9606120335955475	0.4523508739754322	0.9376906460592049	0.8717815389142111	0.9338281314017627	0	0	0.0	0.001913624799499951	0.001913624799499951
4968	0.020762426873553605	0.007084822626348324	-0.0070627882313577806	0.9701145157746951	-1	0	0	0.6	6	0.38461538461538464	5	0.3125	0.38461538461538464	9	5	5	0	0	0.75	6	8	15	0.0	0.18181818181818182	0.6812617806454913	0.8620001605857179	0.5795054316238705	0.9606826033575903	0.6323760035647897	0.9309722186859852	0.8721456213708733	0.927117613711147	0	0	0.0	-0.000706278823135778	-0.000706278823135778
1559	0.014006059048684308	0.005484226265731608	-0.00545821358708453	0.9777891643248958	-1	0	0	0.5	5	0.5384615384615384	7	0.26785714285714285	0.46153846153846156	10	6	4	1	0	0.875	8	7	15	0.125	0.3333333333333333	0.5886623878118543	0.8481559591699995	0.5033795310397926	0.9653851619660261	0.6323760035647897	0.9428455170935226	0.8303652811501185	0.9319603707660461	1.0	0.5	0.0	-0.0005458213587084531	-0.0005458213587084531
1351	0.01367731367380879	0.006656635851258321	-0.006615477974636085	0.9789175805085037	-1	0	0	0.5	5	0.5384615384615384	7	0.3125	0.46153846153846156	11	6	3	0	0	0.75	8	6	15	0.0	0.3333333333333333	0.5886623878118543	0.9025212372646316	0.4870750223595698	0.953835863482524	0.6323760035647897	0.9305159008607143	0.8844451337918116	0.9318945502583786	0	0	0.0	-0.0006615477974636086	-0.0006615477974636086
2594	0.01208552328880679	0.0053270407576268795	-0.005327040745326825	0.9802765245784675	-1	0	0	0.5	5	0.5384615384615384	7	0.26785714285714285	0.46153846153846156	11	6	3	0	0	0.875	8	7	15	0.0	0.3333333333333333	0.5886623878118543	0.8654933168752413	0.5245556772004555	0.9602899662922232	0.5491683785140787	0.9193612476686625	0.8721456213708733	0.9236970338524065	0	0	0.0	-0.0005327040745326825	-0.0005327040745326825
4269	0.01572570750674006	0.004206434439435309	-0.004200901546026929	0.9709524697906134	-1	0	0	0.4	4	0.6923076923076923	9	0.4166666666666667	0.5384615384615384	10	7	4	0	0	1.0	6	6	15	0.0	0.15384615384615385	0.6349620842286727	0.8660111710437497	0.41510884352755895	0.9717345271291864	0.5907721910394341	0.9291226391557077	0.8019880620079254	0.9345609430697857	0	0	0.0	-0.0004200901546026929	-0.0004200901546026929
707	0.0027560066377344083	0.0011148997752582126	-0.0011146820646049677	0.9590804535350616	-1	0	0	0.3333333333333333	1	1.0	2	1.0	1.0	3	2	0	0	0	0.25	1	4	4	0.0	0	0.8919169128376472	0.5248217589618818	0.9056132379132814	0.6141873061878048	0.4467370992857898	0.5987265022859053	0.8963718499694181	0.5796880099299857	0	0	0.0	-0.00011146820646049677	-0.00011146820646049677
1627	0.017494275449005347	0.006873232181245655	-0.006777972003777864	0.9646656712356547	-1	0.25	1	0.7	7	0.3076923076923077	4	0.4166666666666667	0.3076923076923077	11	4	3	0	0	1.0	6	6	15	0.0	0.3333333333333333	0.6812617806454913	0.872357622043807	0.2964839684343262	0.9561954595382266	0.5545924868622645	0.9221719016342195	0.8721456213708733	0.9236125093395665	0	0	0.0	-0.0006777972003777864	-0.0006777972003777864
4452	0.016202353216543227	0.005550902733376712	0.004420042561417178	0.9750118278461462	-1	0	0	0.5	5	0.5384615384615384	7	0.26785714285714285	0.46153846153846156	9	6	5	0	0	0.875	7	8	15	0.0	0.18181818181818182	0.6812617806454913	0.888790089941625	0.5245556772004555	0.9649475010048985	0.5545924868622645	0.9319433761338833	0.8721456213708733	0.9352451523325076	0	0	0.0	0.004420042561417178	0.004420042561417178
3208	0.012256229381115204	0.0015992852556927022	0.0012691314824411438	0.9804514407254731	-1	0	0	0.6	6	0.38461538461538464	5	0.30612244897959184	0.38461538461538464	10	5	4	0	0	1.0	7	7	15	0.0	0.18181818181818182	0.6349620842286727	0.8844938862148903	0.5532862262466506	0.9606120335955475	0.4523508739754322	0.9376906460592049	0.8717815389142111	0.9338281314017627	0	0	0.0	0.0012691314824411438	0.0012691314824411438
2192	0.013188778799445999	0.0028934898274626196	0.0007595655337442555	0.97383114833868	-1	0	0	0.5	5	0.5384615384615384	7	0.26785714285714285	0.46153846153846156	10	6	4	0	0	0.875	8	7	15	0.0	0.3333333333333333	0.6349620842286727	0.8844938862148903	0.5532862262466506	0.9606120335955475	0.4946598065207322	0.9293721592959372	0.8717815389142111	0.9310091843074882	0	0	0.0	0.0007595655337442555	0.0007595655337442555
2142	0.015242554893073204	0.005772410379585838	-0.005352079241418252	0.9735179865529545	-1	0	0	0.6	6	0.38461538461538464	5	0.3125	0.3076923076923077	10	4	4	0	0	0.75	6	8	15	0.0	0.18181818181818182	0.6349620842286727	0.8467315480280876	0.5532862262466506	0.9572952434296893	0.5518804326881716	0.9265082485398811	0.8717815389142111	0.9206404917937311	0	0	0.0	-0.0005352079241418251	-0.0005352079241418251
2245	0.012615185148863164	0.0018975207875360776	0.0016430172082766469	0.9807103740492804	-1	0	0	0.6	6	0.38461538461538464	5	0.30612244897959184	0.38461538461538464	10	5	4	0	0	1.0	7	7	15	0.0	0.18181818181818182	0.6349620842286727	0.8844938862148903	0.5532862262466506	0.9606120335955475	0.510276620162816	0.9286300900019057	0.8717815389142111	0.9307679125633564	0	0	0.0	0.0016430172082766469	0.0016430172082766469
931	0.003166422078047876	0.0029480939164479953	-0.0029264509575400903	0.9843930682958921	-1	0	0	0.5	2	0.6666666666666666	2	0.8333333333333334	0.3333333333333333	3	1	1	1	0	0.6666666666666666	3	2	5	0.25	0	0.1320603220039343	0.6402074617005415	0.5605627830773324	0.7889418648913485	0.32759104320292887	0.5990799721017454	0.85215178712455	0.6825435332818977	1.0	0	0.0	-0.000292645095754009	-0.000292645095754009
1550	0.007651566970131489	0.004918770907854779	-0.0048698376313675565	0.9814079760966518	-1	0	0	0.6	6	0.38461538461538464	5	0.35714285714285715	0.38461538461538464	8	5	6	0	0	0.8571428571428571	7	6	15	0.0	0.3333333333333333	0.6175709765584819	0.9353916916463615	0.6583675214020159	0.9259135900730889	0.4523508739754322	0.9499866171498446	0.8078916868522353	0.9378540957217237	0	0	0.0	-0.00048698376313675563	-0.00048698376313675563
120	0.012373776616124174	0.004588947899836133	-0.004562124612381694	0.9701600242382136	-1	0	0	0.2857142857142857	2	0.875	7	0.47619047619047616	0.75	8	6	1	3	0	0.42857142857142855	3	7	10	0.75	0	0.5821729460133811	0.9086292492280929	0.3343407755941549	0.8780691314467478	0.7946830986521812	0.8470329079355033	0.9139093394960482	0.8801937837736807	0.375	0.25	0.0	-0.0004562124612381694	-0.0004562124612381694
1186	0.01525933644634475	0.004403004986155412	0.0008868892648196383	0.9738228634931633	-1	0	0	0.5	5	0.5384615384615384	7	0.26785714285714285	0.46153846153846156	10	6	4	0	0	0.875	8	7	15	0.0	0.3333333333333333	0.6349620842286727	0.8844938862148903	0.5532862262466506	0.9606120335955475	0.510276620162816	0.9286300900019057	0.8717815389142111	0.9307679125633564	0	0	0.0	0.0008868892648196383	0.0008868892648196383
83	0.023033108635148444	0.005917114331302147	-0.005799303635664288	0.9713547411446434	-1	0.25	1	0.4	4	0.6153846153846154	8	0.3	0.6153846153846154	11	8	3	1	0	0.5	5	10	15	0.14285714285714285	0.4	0.4140677235817833	0.9441954629661838	0.7543792708655425	0.9237758714716582	0.4014717506255493	0.9469738465050328	0.9217018106270012	0.9390750080558504	1.0	0.09090909090909091	0.0	-0.0005799303635664288	-0.0005799303635664288
4835	0.016293671712634517	0.005557756946097307	0.004626700274345011	0.9755666364082919	-1	0	0	0.5	5	0.5384615384615384	7	0.26785714285714285	0.46153846153846156	9	6	5	0	0	0.875	7	8	15	0.0	0.18181818181818182	0.6812617806454913	0.888790089941625	0.5245556772004555	0.9649475010048985	0.5545924868622645	0.942287189705882	0.8721456213708733	0.9387067326016114	0	0	0.0	0.004626700274345011	0.004626700274345011
4455	0.01071916562905175	0.0043750783247040485	-0.0030868976753154302	0.979853294388695	-1	0	0	0.5	5	0.5384615384615384	7	0.26785714285714285	0.5384615384615384	10	7	4	0	0	0.875	8	7	15	0.0	0.36363636363636365	0.6349620842286727	0.8946960241488814	0.5532862262466506	0.9614218674927525	0.510276620162816	0.9286300900019057	0.8717815389142111	0.9334167183355225	0	0	0.0	-0.000308689767531543	-0.000308689767531543
22	0.0021956951993514985	0.0018867747554006495	-0.0018661208177882108	0.9836902200674011	-1	0	0	0.5	1	1.0	1	1.0	1.0	1	1	1	0	0	0.3333333333333333	3	1	3	0.0	0	0.1543216824965845	0.5	0.5008687733422039	0.5	1.0	0.5	0.9698556237855959	0.5	0	0	0.0	-0.00018661208177882108	-0.00018661208177882108
3618	0.01228759053419249	0.0018122565004289198	0.001172632432043732	0.9802760365779404	-1	0	0	0.6	6	0.38461538461538464	5	0.30612244897959184	0.38461538461538464	10	5	4	0	0	1.0	7	7	15	0.0	0.18181818181818182	0.6349620842286727	0.8844938862148903	0.5532862262466506	0.9606120335955475	0.4523508739754322	0.9376906460592049	0.8717815389142111	0.9338281314017627	0	0	0.0	0.001172632432043732	0.001172632432043732
3995	0.013029595263139298	0.00555415389258033	-0.005369820803845107	0.9799768232809777	-1	0	0	0.5	5	0.5384615384615384	7	0.35714285714285715	0.38461538461538464	10	5	4	0	0	0.8571428571428571	6	7	15	0.0	0.18181818181818182	0.6349620842286727	0.9118244029327297	0.5532862262466506	0.9478579282620314	0.5771856504493066	0.9279918749707221	0.8717815389142111	0.9307025246035447	0	0	0.0	-0.0005369820803845107	-0.0005369820803845107
4006	0.012472121525662993	0.0017756497902083146	0.0013204350729578555	0.9803248965646997	-1	0	0	0.6	6	0.38461538461538464	5	0.30612244897959184	0.38461538461538464	10	5	4	0	0	1.0	7	7	15	0.0	0.18181818181818182	0.6349620842286727	0.8844938862148903	0.5532862262466506	0.9606120335955475	0.510276620162816	0.9286300900019057	0.8717815389142111	0.9307679125633564	0	0	0.0	0.0013204350729578555	0.0013204350729578555
4025	0.012594052814851152	0.0021743667001776286	0.002039574910956012	0.9805760562403402	-1	0	0	0.6	6	0.38461538461538464	5	0.30612244897959184	0.38461538461538464	10	5	4	0	0	1.0	7	7	15	0.0	0.18181818181818182	0.6349620842286727	0.8844938862148903	0.5532862262466506	0.9606120335955475	0.4523508739754322	0.9376906460592049	0.8717815389142111	0.9338281314017627	0	0	0.0	0.002039574910956012	0.002039574910956012
1187	0.015342053848852823	0.004569881553824123	0.0010479649140366382	0.9736864062177493	-1	0	0	0.5	5	0.5384615384615384	7	0.26785714285714285	0.46153846153846156	10	6	4	0	0	0.875	8	7	15	0.0	0.3333333333333333	0.6349620842286727	0.8844938862148903	0.5532862262466506	0.9606120335955475	0.510276620162816	0.9286300900019057	0.8717815389142111	0.9307679125633564	0	0	0.0	0.0010479649140366382	0.0010479649140366382
4236	0.014830096899642145	0.003346017687657244	0.0028600801325630166	0.9734552879213585	-1	0	0	0.4	4	0.6923076923076923	9	0.26785714285714285	0.46153846153846156	8	6	6	0	0	0.875	7	8	15	0.0	0.18181818181818182	0.6349620842286727	0.8812788038704396	0.41510884352755895	0.9711389758262102	0.5934842452135272	0.9393857244846201	0.8460458837150874	0.9401251520267107	0	0	0.0	0.0028600801325630166	0.0028600801325630166
3645	0.011980896324194818	0.001713356174114153	0.0012403853497459944	0.9804983430656803	-1	0	0	0.6	6	0.38461538461538464	5	0.30612244897959184	0.38461538461538464	10	5	4	0	0	1.0	7	7	15	0.0	0.18181818181818182	0.6349620842286727	0.8844938862148903	0.5532862262466506	0.9606120335955475	0.4523508739754322	0.9376906460592049	0.8717815389142111	0.9338281314017627	0	0	0.0	0.0012403853497459944	0.0012403853497459944
2985	0.012398154504964192	0.002162650975945617	0.002047075612185277	0.9809619844671916	-1	0	0	0.6	6	0.38461538461538464	5	0.30612244897959184	0.38461538461538464	10	5	4	0	0	1.0	7	7	15	0.0	0.18181818181818182	0.6349620842286727	0.8844938862148903	0.5532862262466506	0.9606120335955475	0.4523508739754322	0.9376906460592049	0.8717815389142111	0.9338281314017627	0	0	0.0	0.002047075612185277	0.002047075612185277
4792	0.016666575239808586	0.005316354419517884	0.004353117899799695	0.9750738338188057	-1	0	0	0.5	5	0.5384615384615384	7	0.26785714285714285	0.46153846153846156	9	6	5	0	0	0.875	7	8	15	0.0	0.18181818181818182	0.6812617806454913	0.888790089941625	0.5245556772004555	0.9649475010048985	0.5545924868622645	0.9319433761338833	0.8721456213708733	0.9352451523325076	0	0	0.0	0.004353117899799695	0.004353117899799695
4023	0.008547363135742682	0.001778955190596871	-0.0012396602650016925	0.9813216644057972	-1	0.25	1	0.6	6	0.46153846153846156	6	0.3125	0.46153846153846156	11	6	3	0	0	0.75	8	6	15	0.0	0.3333333333333333	0.5260025658869991	0.8926481760053919	0.5820167752928457	0.9478303910992377	0.43993784161159155	0.8941132198971569	0.8714165725391063	0.915578924336935	0	0	0.0	-0.00012396602650016926	-0.00012396602650016926
1493	0.014413048353792594	0.006580169863420891	-0.006536915404386515	0.9793009917185564	-1	0	0	0.5	5	0.5384615384615384	7	0.26785714285714285	0.46153846153846156	10	6	4	0	0	0.875	8	7	15	0.0	0.3333333333333333	0.6115398699741441	0.8815542752710407	0.5532862262466506	0.9606120335955475	0.510276620162816	0.9286300900019057	0.8717815389142111	0.9301540886492907	0	0	0.0	-0.0006536915404386515	-0.0006536915404386515
28	0.01756071453276209	0.005129201545511661	-0.005104809260831768	0.9578938111433829	-1	0	0	0.4	4	0.6153846153846154	8	0.5	0.38461538461538464	6	5	8	2	0	0.3	3	10	15	0.10526315789473684	0	0.22055095730279986	0.9547191995630119	0.6364502031909068	0.970443997058954	0.13045943889251807	0.980043667941351	0.8647881515568999	0.9700557785444522	0.5833333333333334	0.6666666666666666	0.0	-0.0005104809260831767	-0.0005104809260831767
2780	0.008730423286485102	0.0023012464149577286	-0.0010779065470848425	0.9830896432626482	-1	0.25	1	0.7	7	0.3076923076923077	4	0.35714285714285715	0.3076923076923077	10	4	4	0	0	0.8571428571428571	6	7	15	0.0	0.2222222222222222	0.6349620842286727	0.8844938862148903	0.5532862262466506	0.9606120335955475	0.4523508739754322	0.9376906460592049	0.8717815389142111	0.9338281314017627	0	0	0.0	-0.00010779065470848425	-0.00010779065470848425
3835	0.01293836040326616	0.005647299584123219	-0.005566884695221079	0.9776549295789702	-1	0	0	0.5	5	0.5384615384615384	7	0.26785714285714285	0.38461538461538464	10	5	4	0	0	0.875	7	8	15	0.0	0.18181818181818182	0.6349620842286727	0.8473345815354524	0.3525017708131676	0.9575076280431439	0.44963881980133935	0.9332158411413964	0.867144083544505	0.9233441105460606	0	0	0.0	-0.0005566884695221079	-0.0005566884695221079
636	0.008582837260883791	0.002538429799608353	-0.0025384076727304346	0.9828272797448439	-1	0	0	0.25	1	1.0	3	1.0	1.0	4	3	0	0	0	0.2	5	1	5	0.0	0	0.30183461714747367	0.5831228896414162	0.3850811845003199	0.9302327026316057	0.571730565578723	0.9522963717616871	0.904953591550481	0.8779595779832801	0	0	0.0	-0.00025384076727304346	-0.00025384076727304346
2102	0.009180121377140388	0.004862189726507157	-0.004856422514893413	0.9784067954495846	-1	0.25	1	0.7	7	0.3076923076923077	4	0.35714285714285715	0.3076923076923077	11	4	3	0	0	0.8571428571428571	7	6	15	0.0	0.25	0.5260025658869991	0.8656401854788458	0.5820167752928457	0.9647664448357688	0.38802816744532087	0.8861133298829985	0.8844451337918116	0.9174473335430718	0	0	0.0	-0.0004856422514893413	-0.0004856422514893413
2895	0.012713222566018385	0.0021077993912192302	0.0015718998315441422	0.9803138613733524	-1	0	0	0.6	6	0.38461538461538464	5	0.30612244897959184	0.38461538461538464	10	5	4	0	0	1.0	7	7	15	0.0	0.18181818181818182	0.6349620842286727	0.8844938862148903	0.5532862262466506	0.9606120335955475	0.4946598065207322	0.9293721592959372	0.8717815389142111	0.9310091843074882	0	0	0.0	0.0015718998315441422	0.0015718998315441422
1139	0.015409791417676871	0.004128094239270146	0.0007989284837010525	0.9738032500631074	-1	0	0	0.5	5	0.5384615384615384	7	0.26785714285714285	0.46153846153846156	10	6	4	0	0	0.875	8	7	15	0.0	0.3333333333333333	0.6349620842286727	0.8844938862148903	0.5532862262466506	0.9606120335955475	0.510276620162816	0.9286300900019057	0.8717815389142111	0.9307679125633564	0	0	0.0	0.0007989284837010525	0.0007989284837010525
302	0.002541219381264917	0.0015030705857427588	-0.001503062374234609	0.9588963044299218	-1	0	0	0.3333333333333333	1	1.0	2	1.0	1.0	3	2	0	0	0	0.25	1	4	4	0.0	0	0.8919169128376472	0.5248217589618818	0.9056132379132814	0.6141873061878048	0.2897371158769374	0.6803997830274864	0.934271225544386	0.6082531775565095	0	0	0.0	-0.0001503062374234609	-0.0001503062374234609
1076	0.013487942607017167	0.0031510755289005338	0.001189455812598053	0.9739832512655168	-1	0	0	0.5	5	0.5384615384615384	7	0.26785714285714285	0.46153846153846156	10	6	4	0	0	0.875	8	7	15	0.0	0.3333333333333333	0.6349620842286727	0.8844938862148903	0.5532862262466506	0.9606120335955475	0.510276620162816	0.9286300900019057	0.8717815389142111	0.9307679125633564	0	0	0.0	0.001189455812598053	0.001189455812598053
2005	0.011594119171205345	0.005344157250353949	-0.005285292836681818	0.9788525198747939	-1	0	0	0.5	5	0.5384615384615384	7	0.30612244897959184	0.38461538461538464	10	5	4	0	0	1.0	7	7	15	0.0	0.25	0.6349620842286727	0.8683250642590821	0.2761510247039974	0.9653414597160181	0.5518804326881716	0.9214797785569252	0.8756715949615401	0.9281489771816674	0	0	0.0	-0.0005285292836681818	-0.0005285292836681818
4388	0.012200350085587428	0.0020723694746965604	0.0020455075997196336	0.982690504348301	-1	0	0	0.5	5	0.5384615384615384	7	0.26785714285714285	0.5384615384615384	10	7	4	0	0	0.875	8	7	15	0.0	0.36363636363636365	0.6349620842286727	0.8844938862148903	0.5532862262466506	0.9614218674927525	0.4523508739754322	0.9376906460592049	0.8717815389142111	0.9342720116355888	0	0	0.0	0.0020455075997196336	0.0020455075997196336
2347	0.009722074392232247	0.005368435578857627	-0.005320498953310292	0.9783461374389881	-1	0	0	0.5	5	0.5	6	0.3888888888888889	0.4166666666666667	10	5	3	1	0	0.4444444444444444	9	4	14	0.2	0.2	0.695200583937728	0.8880353622164596	0.3648957228243528	0.9187979829211107	0.6315863323225106	0.944161921353828	0.8613311273419303	0.9199449099537567	1.0	0.2	0.0	-0.0005320498953310292	-0.0005320498953310292
3001	0.011309849761319801	0.004927615536513037	-0.004517303805038057	0.9769809448734834	-1	0	0	0.6	6	0.38461538461538464	5	0.30612244897959184	0.38461538461538464	10	5	4	0	0	1.0	7	7	15	0.0	0.18181818181818182	0.6349620842286727	0.8981689311533233	0.5532862262466506	0.9606120335955475	0.4523508739754322	0.9376906460592049	0.8717815389142111	0.9366807967333667	0	0	0.0	-0.0004517303805038057	-0.0004517303805038057
1565	0.015170412077761156	0.0030260660834157678	0.0009024822923474074	0.9746156822481731	-1	0	0	0.5	5	0.5384615384615384	7	0.26785714285714285	0.46153846153846156	10	6	4	0	0	0.875	8	7	15	0.0	0.3333333333333333	0.6349620842286727	0.8844938862148903	0.5532862262466506	0.9606120335955475	0.510276620162816	0.9286300900019057	0.8717815389142111	0.9307679125633564	0	0	0.0	0.0009024822923474074	0.0009024822923474074
833	0.0027192996565141947	0.0013700135731121077	-0.0013700107477202363	0.9604315144543358	-1	0	0	0.3333333333333333	1	1.0	2	1.0	1.0	3	2	0	0	0	0.25	1	4	4	0.0	0	0.8919169128376472	0.5248217589618818	0.9056132379132814	0.6141873061878048	0.3618499903000094	0.5880607283951095	0.9242509561634237	0.576093480090039	0	0	0.0	-0.00013700107477202363	-0.00013700107477202363
2718	0.012528134642002734	0.0020059024862115965	0.0019727134323381658	0.9809618423284348	-1	0	0	0.6	6	0.38461538461538464	5	0.30612244897959184	0.38461538461538464	10	5	4	0	0	1.0	7	7	15	0.0	0.18181818181818182	0.6349620842286727	0.8844938862148903	0.5532862262466506	0.9606120335955475	0.510276620162816	0.9286300900019057	0.8717815389142111	0.9307679125633564	0	0	0.0	0.0019727134323381658	0.0019727134323381658
90	0.01147279013324268	0.004048400661576608	-0.0039222375008659445	0.9752451159361744	-1	0	0	0.6	6	0.38461538461538464	5	0.625	0.23076923076923078	5	3	9	3	0	0.375	3	8	15	0.15	0.5714285714285714	0.46230665974115376	0.9148120049295109	0.9063240489883638	0.8868712817959453	0.2903647137775323	0.7716417075115231	0.947807134264679	0.8680178252015464	0.2	0.4	0.0	-0.00039222375008659443	-0.00039222375008659443
4126	0.012243286525117865	0.0010348768585217195	0.0006630295075978871	0.9805126090897588	-1	0	0	0.6	6	0.38461538461538464	5	0.30612244897959184	0.38461538461538464	10	5	4	0	0	1.0	7	7	15	0.0	0.18181818181818182	0.6349620842286727	0.8844938862148903	0.5532862262466506	0.9606120335955475	0.4523508739754322	0.9376906460592049	0.8717815389142111	0.9338281314017627	0	0	0.0	0.0006630295075978871	0.0006630295075978871
1906	0.012587596639193979	0.001153865707575699	0.0009927114843017364	0.9805299955148769	-1	0	0	0.6	6	0.38461538461538464	5	0.30612244897959184	0.38461538461538464	10	5	4	0	0	1.0	7	7	15	0.0	0.18181818181818182	0.6349620842286727	0.8844938862148903	0.5532862262466506	0.9606120335955475	0.510276620162816	0.9286300900019057	0.8717815389142111	0.9307679125633564	0	0	0.0	0.0009927114843017364	0.0009927114843017364
3752	0.014533983152569926	0.004239301271255618	-0.0040211851890171865	0.9764607935443267	-1	0	0	0.5	5	0.5384615384615384	7	0.3125	0.46153846153846156	10	6	4	0	0	0.75	8	6	15	0.0	0.3076923076923077	0.6349620842286727	0.8861388169034106	0.5345458988262077	0.9576616839286839	0.5934842452135272	0.9129798853075591	0.8605046139900587	0.9246373684127014	0	0	0.0	-0.00040211851890171866	-0.00040211851890171866
4451	0.016739325651100416	0.005441249681941213	0.004574087464157234	0.9749508975113159	-1	0	0	0.5	5	0.5384615384615384	7	0.26785714285714285	0.46153846153846156	9	6	5	0	0	0.875	7	8	15	0.0	0.18181818181818182	0.6812617806454913	0.888790089941625	0.5245556772004555	0.9649475010048985	0.5545924868622645	0.9319433761338833	0.8721456213708733	0.9352451523325076	0	0	0.0	0.004574087464157234	0.004574087464157234
4235	0.014031055754928967	0.00593587409081581	-0.005893509966880791	0.9703735986110159	-1	0	0	0.4	4	0.6923076923076923	9	0.26785714285714285	0.46153846153846156	8	6	6	1	0	0.875	7	8	15	0.07142857142857142	0.18181818181818182	0.5886623878118543	0.8407436757341892	0.33038825956216467	0.9551470355296374	0.6323760035647897	0.9367304556905781	0.811352686798829	0.9221850957946236	1.0	0.5	0.0	-0.0005893509966880791	-0.0005893509966880791
485	0.003552602888645765	0.002709848086218675	-0.002700396841177909	0.9769743422304668	-1	0	0	0.5	2	0.6666666666666666	2	0.5555555555555556	0.3333333333333333	3	1	1	0	0	1.0	3	3	5	0.0	0	0.9325004582194822	0.5703065312058313	0.39111008874829334	0.885374498900577	0.8273878127692889	0.8997605042263392	0.9152108769092043	0.8186660990310004	0	0	0.0	-0.00027003968411779087	-0.00027003968411779087
1945	0.01488968301565893	0.004593926119595385	-0.004277959757051983	0.9740374783778518	-1	0	0	0.5	5	0.5384615384615384	7	0.26785714285714285	0.46153846153846156	10	6	4	0	0	0.875	8	7	15	0.0	0.3333333333333333	0.6812617806454913	0.8941552105182975	0.5058153497800126	0.954745842716519	0.5934842452135272	0.9338623335887615	0.8749110362715558	0.9315161524264451	0	0	0.0	-0.0004277959757051983	-0.0004277959757051983
4441	0.012450241481859673	0.001169688119057276	0.0008423952531900228	0.9805229959119095	-1	0	0	0.6	6	0.38461538461538464	5	0.30612244897959184	0.38461538461538464	10	5	4	0	0	1.0	7	7	15	0.0	0.18181818181818182	0.6349620842286727	0.8844938862148903	0.5532862262466506	0.9606120335955475	0.4523508739754322	0.9376906460592049	0.8717815389142111	0.9338281314017627	0	0	0.0	0.0008423952531900228	0.0008423952531900228
4419	0.012400352195144813	0.0021615703875613123	0.00215938188058818	0.9828328854401049	-1	0	0	0.5	5	0.5384615384615384	7	0.26785714285714285	0.5384615384615384	10	7	4	0	0	0.875	8	7	15	0.0	0.36363636363636365	0.6349620842286727	0.8844938862148903	0.5532862262466506	0.9614218674927525	0.510276620162816	0.9286300900019057	0.8717815389142111	0.9312308089928694	0	0	0.0	0.00215938188058818	0.00215938188058818
1079	0.013906420491792708	0.006157979403016195	-0.006145167150757616	0.9733663122104804	-1	0	0	0.5	5	0.46153846153846156	6	0.4166666666666667	0.46153846153846156	10	6	4	0	0	1.0	6	6	15	0.0	0	0.6812617806454913	0.8527284874946919	0.7347182675111861	0.9527097116014319	0.5934842452135272	0.9439561040513285	0.8730373908102638	0.926061318953014	0	0	0.0	-0.0006145167150757616	-0.0006145167150757616
687	0.002818084880270272	0.0013287484731543348	-0.0013287480942579407	0.9590971060074212	-1	0	0	0.3333333333333333	1	1.0	2	1.0	1.0	3	2	0	0	0	0.25	1	4	4	0.0	0	0.8919169128376472	0.5248217589618818	0.9056132379132814	0.6141873061878048	0.2897371158769374	0.6803997830274864	0.934271225544386	0.6082531775565095	0	0	0.0	-0.00013287480942579408	-0.00013287480942579408
2523	0.012452362047090859	0.0018499514708816159	0.0013485708586504557	0.98050159817028	-1	0	0	0.6	6	0.38461538461538464	5	0.30612244897959184	0.38461538461538464	10	5	4	0	0	1.0	7	7	15	0.0	0.18181818181818182	0.6349620842286727	0.8844938862148903	0.5532862262466506	0.9606120335955475	0.4523508739754322	0.9376906460592049	0.8717815389142111	0.9338281314017627	0	0	0.0	0.0013485708586504557	0.0013485708586504557
3959	0.012169648332883405	0.0010948085331477307	0.0009339444875233974	0.9805755526877221	-1	0	0	0.6	6	0.38461538461538464	5	0.30612244897959184	0.38461538461538464	10	5	4	0	0	1.0	7	7	15	0.0	0.18181818181818182	0.6349620842286727	0.8844938862148903	0.5532862262466506	0.9606120335955475	0.4523508739754322	0.9376906460592049	0.8717815389142111	0.9338281314017627	0	0	0.0	0.0009339444875233974	0.0009339444875233974
2063	0.016616948950071056	0.007147342362566492	-0.0070989823687739	0.9727224954372472	-1	0	0	0.6	6	0.38461538461538464	5	0.3125	0.3076923076923077	10	4	4	1	0	0.75	6	8	15	0.16666666666666666	0.18181818181818182	0.5886623878118543	0.7660286504386731	0.39829823588442725	0.9518981550204388	0.6323760035647897	0.9358966349997785	0.8780806424057483	0.9075478880430052	1.0	0.4	0.0	-0.0007098982368773899	-0.0007098982368773899
1869	0.013347703853617339	0.0026264425525202068	0.0007150915157292302	0.9740091950904372	-1	0	0	0.5	5	0.5384615384615384	7	0.26785714285714285	0.46153846153846156	10	6	4	0	0	0.875	8	7	15	0.0	0.3333333333333333	0.6349620842286727	0.8844938862148903	0.5532862262466506	0.9606120335955475	0.510276620162816	0.9286300900019057	0.8717815389142111	0.9307679125633564	0	0	0.0	0.0007150915157292302	0.0007150915157292302
2589	0.012270180512417761	0.0011545919736391352	0.0007514426743237543	0.9805567937890258	-1	0	0	0.6	6	0.38461538461538464	5	0.30612244897959184	0.38461538461538464	10	5	4	0	0	1.0	7	7	15	0.0	0.18181818181818182	0.6349620842286727	0.8844938862148903	0.5532862262466506	0.9612972959370194	0.4523508739754322	0.9376906460592049	0.8770897541232958	0.9342033356620641	0	0	0.0	0.0007514426743237543	0.0007514426743237543
2535	0.012775886963682316	0.0016051727893184363	0.0011921832492043734	0.9800628207370745	-1	0	0	0.6	6	0.38461538461538464	5	0.30612244897959184	0.38461538461538464	10	5	4	0	0	1.0	7	7	15	0.0	0.18181818181818182	0.6349620842286727	0.8844938862148903	0.5532862262466506	0.9606120335955475	0.510276620162816	0.9286300900019057	0.8717815389142111	0.9307679125633564	0	0	0.0	0.0011921832492043734	0.0011921832492043734
2739	0.012236258670680882	0.0016936872562154487	0.0013474219825452497	0.9804086051729851	-1	0	0	0.6	6	0.38461538461538464	5	0.30612244897959184	0.38461538461538464	10	5	4	0	0	1.0	7	7	15	0.0	0.18181818181818182	0.6349620842286727	0.8844938862148903	0.5532862262466506	0.9606120335955475	0.4523508739754322	0.9376906460592049	0.8717815389142111	0.9338281314017627	0	0	0.0	0.0013474219825452497	0.0013474219825452497
358	0.014926580311871952	0.006374710785428541	-0.006116949960404806	0.980253683771162	-1	0	0	0.6	6	0.38461538461538464	5	0.30612244897959184	0.38461538461538464	9	5	5	0	0	1.0	7	7	15	0.0	0.3333333333333333	0.6812617806454913	0.8952732091852841	0.5820167752928457	0.9595816189612647	0.5491683785140787	0.926424976912395	0.8714165725391063	0.9318422105506657	0	0	0.0	-0.0006116949960404806	-0.0006116949960404806
4022	0.013961224496799637	0.0059685741144011074	-0.005951683741093015	0.9780375128915424	-1	0	0	0.5	5	0.5384615384615384	7	0.30612244897959184	0.38461538461538464	9	5	5	1	0	1.0	7	7	15	0.1	0.16666666666666666	0.5886623878118543	0.8468074879051858	0.4125756073620572	0.960494266093336	0.6323760035647897	0.9506444610121523	0.771644442401052	0.9321138826466865	1.0	0.5555555555555556	0.0	-0.0005951683741093016	-0.0005951683741093016
1795	0.013723505378834983	0.0022682553862815474	-0.0021957057981406743	0.9810722060821414	-1	0	0	0.5	5	0.5384615384615384	7	0.26785714285714285	0.46153846153846156	10	6	4	0	0	0.875	8	7	15	0.0	0.3333333333333333	0.6089446724136705	0.8752965019317608	0.5532862262466506	0.9606120335955475	0.4946598065207322	0.9293721592959372	0.8717815389142111	0.929121539164025	0	0	0.0	-0.00021957057981406743	-0.00021957057981406743
591	0.0026131777075707086	0.0014593412359654055	-0.0014593138267242727	0.9588351084044336	-1	0	0	0.3333333333333333	1	1.0	2	1.0	1.0	3	2	0	0	0	0.25	1	4	4	0.0	0	0.8919169128376472	0.5248217589618818	0.9056132379132814	0.6141873061878048	0.2897371158769374	0.6803997830274864	0.934271225544386	0.6082531775565095	0	0	0.0	-0.00014593138267242727	-0.00014593138267242727
2025	0.01267259565933081	0.0018969261393617153	0.0013301559677607944	0.980218030226212	-1	0	0	0.6	6	0.38461538461538464	5	0.30612244897959184	0.38461538461538464	10	5	4	0	0	1.0	7	7	15	0.0	0.18181818181818182	0.6349620842286727	0.8844938862148903	0.5532862262466506	0.9606120335955475	0.510276620162816	0.9286300900019057	0.8717815389142111	0.9307679125633564	0	0	0.0	0.0013301559677607944	0.0013301559677607944
2461	0.012668758392048096	0.0018650572950475804	0.0014037483151378037	0.9805355997625969	-1	0	0	0.6	6	0.38461538461538464	5	0.30612244897959184	0.38461538461538464	10	5	4	0	0	1.0	7	7	15	0.0	0.18181818181818182	0.6349620842286727	0.8844938862148903	0.5532862262466506	0.9606120335955475	0.4523508739754322	0.9376906460592049	0.8717815389142111	0.9338281314017627	0	0	0.0	0.0014037483151378037	0.0014037483151378037
2095	0.012286941585726826	0.001590660602105305	0.0011859042911348359	0.9802081611587574	-1	0	0	0.6	6	0.38461538461538464	5	0.30612244897959184	0.38461538461538464	10	5	4	0	0	1.0	7	7	15	0.0	0.18181818181818182	0.6349620842286727	0.8844938862148903	0.5532862262466506	0.9606120335955475	0.4523508739754322	0.9376906460592049	0.8717815389142111	0.9338281314017627	0	0	0.0	0.0011859042911348359	0.0011859042911348359
4005	0.014651642863472588	0.003835142143776206	0.0033647850390437915	0.9733271591877606	-1	0	0	0.4	4	0.6923076923076923	9	0.26785714285714285	0.46153846153846156	8	6	6	0	0	0.875	7	8	15	0.0	0.18181818181818182	0.6349620842286727	0.8812788038704396	0.41510884352755895	0.9711389758262102	0.5934842452135272	0.9393857244846201	0.8460458837150874	0.9401251520267107	0	0	0.0	0.0033647850390437915	0.0033647850390437915
2890	0.012381133515801161	0.0009136061988609038	0.0008820403205542919	0.980730596593	-1	0	0	0.6	6	0.38461538461538464	5	0.30612244897959184	0.38461538461538464	10	5	4	0	0	1.0	7	7	15	0.0	0.18181818181818182	0.6349620842286727	0.8844938862148903	0.5532862262466506	0.9606120335955475	0.4946598065207322	0.9293721592959372	0.8717815389142111	0.9310091843074882	0	0	0.0	0.0008820403205542919	0.0008820403205542919
364	0.0036846913491339114	0.003265605377046936	-0.0032652752015821284	0.9663077077027419	-1	0.5	1	0.8333333333333334	5	0.16666666666666666	1	0.5333333333333333	0.16666666666666666	4	1	3	1	0	0.6	3	5	8	0.14285714285714285	0.6666666666666666	0.3345785883956747	0.9454937095685333	0.23254181281018543	0.8287978445611315	0.3282135717307185	0.7611364436388925	0.7941154408937755	0.8656633923192331	1.0	0	0.0	-0.00032652752015821285	-0.00032652752015821285
1003	0.015637884170844846	0.004645896469225529	0.0011520902414171874	0.9737739746291092	-1	0	0	0.5	5	0.5384615384615384	7	0.26785714285714285	0.46153846153846156	10	6	4	0	0	0.875	8	7	15	0.0	0.3333333333333333	0.6349620842286727	0.8844938862148903	0.5532862262466506	0.9606120335955475	0.510276620162816	0.9286300900019057	0.8717815389142111	0.9307679125633564	0	0	0.0	0.0011520902414171874	0.0011520902414171874
1777	0.015211222372239845	0.0043735109900652	0.0010150584594437063	0.9737925483376969	-1	0	0	0.5	5	0.5384615384615384	7	0.26785714285714285	0.46153846153846156	10	6	4	0	0	0.875	8	7	15	0.0	0.3333333333333333	0.6349620842286727	0.8844938862148903	0.5532862262466506	0.9606120335955475	0.510276620162816	0.9286300900019057	0.8717815389142111	0.9307679125633564	0	0	0.0	0.0010150584594437063	0.0010150584594437063
5040	0.016006177512505694	0.006992769405016705	-0.006915216504939612	0.9691753874521356	-1	0	0	0.5	5	0.5384615384615384	7	0.26785714285714285	0.46153846153846156	9	6	5	1	0	0.875	7	8	15	0.09090909090909091	0.18181818181818182	0.5886623878118543	0.8468074879051858	0.4125756073620572	0.960494266093336	0.6323760035647897	0.9506444610121523	0.771644442401052	0.9321138826466865	1.0	0.5555555555555556	0.0	-0.0006915216504939612	-0.0006915216504939612
1431	0.02105230214706121	0.0050835208913843286	-0.005041873571289177	0.9695538541469768	-1	0	0	0.6	6	0.38461538461538464	5	0.30612244897959184	0.38461538461538464	10	5	4	0	0	1.0	7	7	15	0.0	0.3333333333333333	0.6812617806454913	0.8666358712658152	0.5532862262466506	0.9425166003669525	0.5934842452135272	0.9383660170131135	0.8749110362715558	0.9215676637943411	0	0	0.0	-0.0005041873571289177	-0.0005041873571289177
830	0.010799943935477617	0.004030914826365361	-0.003907131070056923	0.9730912441283212	-1	0	0	0.5	3	0.5714285714285714	4	0.6428571428571429	0.5714285714285714	7	4	1	0	0	0.2857142857142857	7	2	9	0.0	0.2857142857142857	0.3202977242329502	0.7894269659485179	0.4682051637478021	0.9235181484196038	0.6970041208296648	0.9116770392641858	0.8609738680614466	0.8858430784098935	0	0	0.0	-0.00039071310700569234	-0.00039071310700569234
1084	0.01490777051013921	0.0040677113998746715	0.0010941761467795372	0.9739533244804138	-1	0	0	0.5	5	0.5384615384615384	7	0.26785714285714285	0.46153846153846156	10	6	4	0	0	0.875	8	7	15	0.0	0.3333333333333333	0.6349620842286727	0.8844938862148903	0.5532862262466506	0.9606120335955475	0.510276620162816	0.9286300900019057	0.8717815389142111	0.9307679125633564	0	0	0.0	0.0010941761467795372	0.0010941761467795372
4472	0.01229740871879858	0.0020086961798488415	0.001987107292219559	0.9811513578811611	-1	0	0	0.6	6	0.38461538461538464	5	0.30612244897959184	0.38461538461538464	10	5	4	0	0	1.0	7	7	15	0.0	0.18181818181818182	0.6349620842286727	0.8844938862148903	0.5532862262466506	0.9606120335955475	0.4523508739754322	0.9376906460592049	0.8717815389142111	0.9338281314017627	0	0	0.0	0.001987107292219559	0.001987107292219559
744	0.008403421915151877	0.0031746431094158076	-0.003174318193961545	0.9837539320398451	-1	0	0	0.25	1	1.0	3	0.625	0.6666666666666666	2	2	2	0	0	0.5	4	2	5	0.0	0	0.34816517344523656	0.5463237315795807	0.42114630483898774	0.9305089373854101	0.676077228915062	0.9376074845280207	0.8448154715653623	0.8617715524966948	0	0	0.0	-0.0003174318193961545	-0.0003174318193961545
3419	0.011839766689649842	0.0023021714391106662	0.0022829265232731494	0.9827440966998735	-1	0	0	0.5	5	0.5384615384615384	7	0.26785714285714285	0.5384615384615384	10	7	4	0	0	0.875	8	7	15	0.0	0.36363636363636365	0.6349620842286727	0.8844938862148903	0.5532862262466506	0.9614218674927525	0.4523508739754322	0.9376906460592049	0.8717815389142111	0.9342720116355888	0	0	0.0	0.0022829265232731494	0.0022829265232731494
3092	0.012276150290635416	0.0017573220449711687	0.0013624546422641623	0.9804311316938921	-1	0	0	0.6	6	0.38461538461538464	5	0.30612244897959184	0.38461538461538464	10	5	4	0	0	1.0	7	7	15	0.0	0.18181818181818182	0.6349620842286727	0.8844938862148903	0.5532862262466506	0.9606120335955475	0.4523508739754322	0.9376906460592049	0.8717815389142111	0.9338281314017627	0	0	0.0	0.0013624546422641623	0.0013624546422641623
3951	0.012606812097452263	0.0017602080162075152	0.0015783308872304065	0.9806152648100005	-1	0	0	0.6	6	0.38461538461538464	5	0.30612244897959184	0.38461538461538464	10	5	4	0	0	1.0	7	7	15	0.0	0.18181818181818182	0.6349620842286727	0.8844938862148903	0.5532862262466506	0.9606120335955475	0.510276620162816	0.9286300900019057	0.8717815389142111	0.9307679125633564	0	0	0.0	0.0015783308872304065	0.0015783308872304065
2019	0.015082554992245346	0.004335574769490259	0.0007885495632814279	0.9739139582983053	-1	0	0	0.5	5	0.5384615384615384	7	0.26785714285714285	0.46153846153846156	10	6	4	0	0	0.875	8	7	15	0.0	0.3333333333333333	0.6349620842286727	0.8844938862148903	0.5532862262466506	0.9606120335955475	0.510276620162816	0.9286300900019057	0.8717815389142111	0.9307679125633564	0	0	0.0	0.0007885495632814279	0.0007885495632814279
879	0.0021348840545755417	0.0020331883905762727	-0.0020331883879955823	0.9850556694096194	-1	0	0	0.6666666666666666	2	0.0	0	0.6666666666666666	0	2	0	1	1	0	0.6666666666666666	2	3	4	0.25	0	0	0	0	0	0	0	0	0	0	0	0	-0.00020331883879955823	-0.00020331883879955823
1213	0.015449580431891527	0.004193064725732157	0.0007841858761838379	0.9738324485042225	-1	0	0	0.5	5	0.5384615384615384	7	0.26785714285714285	0.46153846153846156	10	6	4	0	0	0.875	8	7	15	0.0	0.3333333333333333	0.6349620842286727	0.8844938862148903	0.5532862262466506	0.9606120335955475	0.510276620162816	0.9286300900019057	0.8717815389142111	0.9307679125633564	0	0	0.0	0.0007841858761838379	0.0007841858761838379
787	0.0030674091160954276	0.002790367645444334	-0.002785242790772972	0.9837942259225971	-1	1.0	1	0.8	4	0.4	2	0.5833333333333334	0.2	4	1	2	0	0	0.75	4	3	7	0.0	0.6666666666666666	0.18413298641364337	0.6649463395174162	0.14576823006943285	0.9567267684079966	0.6504458224035854	0.8348849390272072	0.9260337792274118	0.8582321207738931	0	0	0.0	-0.00027852427907729723	-0.00027852427907729723
1109	0.015552922783081407	0.00395963987479342	0.001164626606496637	0.9740379414154917	-1	0	0	0.5	5	0.5384615384615384	7	0.26785714285714285	0.46153846153846156	10	6	4	0	0	0.875	8	7	15	0.0	0.3333333333333333	0.6349620842286727	0.8844938862148903	0.5532862262466506	0.9606120335955475	0.510276620162816	0.9286300900019057	0.8717815389142111	0.9307679125633564	0	0	0.0	0.001164626606496637	0.001164626606496637
2906	0.010736905565033494	0.005015087746506968	-0.004981162042892188	0.9813573691236788	-1	0	0	0.5	5	0.5384615384615384	7	0.375	0.5384615384615384	12	7	2	0	0	0.4	10	4	15	0.0	0.18181818181818182	0.5886623878118543	0.8651066453573185	0.3525017708131676	0.9592027854559892	0.5518804326881716	0.9186389979802247	0.8717815389142111	0.9227243312420846	0	0	0.0	-0.0004981162042892188	-0.0004981162042892188
2658	0.012707689823202537	0.0018782098354543297	0.0013780457953962177	0.9803273189760222	-1	0	0	0.6	6	0.38461538461538464	5	0.30612244897959184	0.38461538461538464	10	5	4	0	0	1.0	7	7	15	0.0	0.18181818181818182	0.6349620842286727	0.8844938862148903	0.5532862262466506	0.9606120335955475	0.4946598065207322	0.9293721592959372	0.8717815389142111	0.9310091843074882	0	0	0.0	0.0013780457953962177	0.0013780457953962177
813	0.015115310814373839	0.004200252786955663	0.0009747718922520685	0.9740149678662533	-1	0	0	0.5	5	0.5384615384615384	7	0.26785714285714285	0.46153846153846156	10	6	4	0	0	0.875	8	7	15	0.0	0.3333333333333333	0.6349620842286727	0.8844938862148903	0.5532862262466506	0.9606120335955475	0.510276620162816	0.9286300900019057	0.8717815389142111	0.9307679125633564	0	0	0.0	0.0009747718922520685	0.0009747718922520685
806	0.0029040667935167274	0.002537462188850816	-0.002532408549921287	0.9714715431425498	-1	0	0	0.75	3	0.5	2	0.5	0.5	3	2	2	1	0	0.75	4	3	6	0.14285714285714285	0.6666666666666666	0.2408214003405266	0.9658027586335052	0.1915364601388657	0.8447761451046149	0.4165568024618841	0.8382707211863735	0.8987918998435066	0.9026315117991199	1.0	0	0.0	-0.0002532408549921287	-0.0002532408549921287
764	0.002578606205653098	0.0014249762233356877	-0.001424894079852339	0.9590266025614028	-1	0	0	0.3333333333333333	1	1.0	2	1.0	1.0	3	2	0	0	0	0.25	1	4	4	0.0	0	0.8919169128376472	0.5248217589618818	0.9056132379132814	0.6141873061878048	0.2897371158769374	0.6803997830274864	0.934271225544386	0.6082531775565095	0	0	0.0	-0.0001424894079852339	-0.0001424894079852339
3543	0.012092667323675527	0.001723375402471766	0.0013937525700718563	0.9804112183836862	-1	0	0	0.6	6	0.38461538461538464	5	0.30612244897959184	0.38461538461538464	10	5	4	0	0	1.0	7	7	15	0.0	0.18181818181818182	0.6349620842286727	0.8844938862148903	0.5532862262466506	0.9606120335955475	0.4523508739754322	0.9376906460592049	0.8717815389142111	0.9338281314017627	0	0	0.0	0.0013937525700718563	0.0013937525700718563
[truncated: 4,060 more rows]
