# Supplementary material for: Environmental influences on evolvable robots
Source: PLoS One. 2020 May 29;15(5):e0233848. doi: 10.1371/journal.pone.0233848 (PMC7259730; doi:10.1371/journal.pone.0233848)
Supplement: S1 Dataset — (ZIP) [file pone.0233848.s003.zip › data_plosone/all_measures_flat_20.tsv]

robot_id	velocity	displacement_velocity	displacement_velocity_hill	head_balance	contacts	branching	branching_modules_count	limbs	extremities	length_of_limbs	extensiveness	coverage	joints	hinge_count	active_hinges_count	brick_count	touch_sensor_count	brick_sensor_count	proportion	width	height	absolute_size	sensors	symmetry	avg_period	dev_period	avg_phase_offset	dev_phase_offset	avg_amplitude	dev_amplitude	avg_intra_dev_params	avg_inter_dev_params	sensors_reach	recurrence	synaptic_reception	fitness	cons_fitness
3233	0.07850310900637777	0.03730557096761257	0.037277892584812344	0.7449514296660469	-1	0	0	0.3	3	0.8461538461538461	11	0.5357142857142857	0.8461538461538461	14	11	0	1	0	0.14285714285714285	14	2	15	1.0	0.15384615384615385	0.6054413552722779	0.7873880106976732	0.5530387343866179	0.7873069752934405	0.40398818306719625	0.9228242609761964	0.776669959261018	0.8455074914890315	1.0	0.42857142857142855	0.0	0.037277892584812344	0.037277892584812344
766	0.06561244046036897	0.006643029136210648	0.005133126215398024	0.7109620273794555	-1	0	0	0.3	3	0.8461538461538461	11	0.5357142857142857	0.8461538461538461	14	11	0	1	0	0.14285714285714285	14	2	15	1.0	0.15384615384615385	0.6227560183052099	0.8409138942023121	0.5530387343866179	0.7912549355680931	0.4603832704382752	0.9190559258893445	0.7485574763806179	0.859246561886304	1.0	0.42857142857142855	0.0	0.005133126215398024	0.005133126215398024
2016	0.077149829003308	0.03753458933755591	0.03500323223501176	0.7461689081019087	-1	0	0	0.3	3	0.8461538461538461	11	0.5357142857142857	0.8461538461538461	14	11	0	1	0	0.14285714285714285	14	2	15	1.0	0.15384615384615385	0.6227560183052099	0.7143013832034288	0.5530387343866179	0.7873069752934405	0.4603832704382752	0.902491808072957	0.7412064048968243	0.8150935711432121	1.0	0.35714285714285715	0.0	0.03500323223501176	0.03500323223501176
3343	0.07805010851435598	0.0394705134013653	0.03942399881161655	0.7415865254653529	-1	0	0	0.3	3	0.8461538461538461	11	0.5357142857142857	0.8461538461538461	14	11	0	1	0	0.14285714285714285	14	2	15	1.0	0.15384615384615385	0.6227560183052099	0.7143013832034288	0.5530387343866179	0.7873069752934405	0.40398818306719625	0.9083162656917225	0.776669959261018	0.8184866407041747	1.0	0.42857142857142855	0.0	0.03942399881161655	0.03942399881161655
184	0.008296875657897145	0.0015862398039557198	0.0012195079780932935	0.9719720122418594	-1	0	0	0.4	2	0.8	4	0.5833333333333334	0.8	6	4	0	1	0	0.3333333333333333	6	2	7	0.5	0	0.8537935526095195	0.7173861012965934	0.24953106980798173	0.9672711651073093	0.26536076157209315	0.9600008985289411	0.9336941428494246	0.9240443687660561	1.0	0	0.0	0.0012195079780932935	0.0012195079780932935
3339	0.0777830381276562	0.03919908716392709	0.039085709081600604	0.7487627005018522	-1	0	0	0.3	3	0.8461538461538461	11	0.5357142857142857	0.8461538461538461	14	11	0	1	0	0.14285714285714285	14	2	15	1.0	0.15384615384615385	0.6054413552722779	0.7873880106976732	0.5530387343866179	0.7873069752934405	0.40398818306719625	0.9228242609761964	0.776669959261018	0.8455074914890315	1.0	0.2857142857142857	0.0	0.039085709081600604	0.039085709081600604
3489	0.07652641678275651	0.041197255284885895	0.041197249144523544	0.7521750102432518	-1	0	0	0.3	3	0.8461538461538461	11	0.5357142857142857	0.8461538461538461	14	11	0	1	0	0.14285714285714285	14	2	15	1.0	0.15384615384615385	0.6227560183052099	0.7143013832034288	0.5530387343866179	0.7873069752934405	0.40398818306719625	0.9228242609761964	0.776669959261018	0.8276167269770879	1.0	0.21428571428571427	0.0	0.041197249144523544	0.041197249144523544
545	0.055333444418418296	0.005044002468261069	-0.0034163840641426475	0.9066448377119698	-1	0	0	0.1	1	1.0	13	0.26785714285714285	0.8461538461538461	12	11	2	1	0	0.875	7	8	15	0.14285714285714285	0	0.4105377250652877	0.8382398788079719	0.8406875156118927	0.7961053067137578	0.5562711903906135	0.8609393482656787	0.8692920066591028	0.8334313550459291	1.0	0.16666666666666666	0.0	-0.0003416384064142648	-0.0003416384064142648
4860	0.06429457519347552	0.02894582730956982	0.026056896580049543	0.7575524047304288	-1	0	0	0.3	3	0.8461538461538461	11	0.5357142857142857	0.8461538461538461	14	11	0	1	0	0.14285714285714285	14	2	15	1.0	0.15384615384615385	0.6054413552722779	0.8002371313287219	0.5530387343866179	0.7873069752934405	0.40398818306719625	0.9083162656917225	0.776669959261018	0.8406757161201215	1.0	0.42857142857142855	0.0	0.026056896580049543	0.026056896580049543
231	0.0005317244079566163	0.00013592332804998516	-0.00013592102438570486	0.9985550826641939	-1	0	0	1.0	2	0.0	0	0.75	0	2	0	0	2	0	1.0	2	2	3	1.0	0	0	0	0	0	0	0	0	0	0	0	0	-1.3592102438570486e-05	-1.3592102438570486e-05
1511	0.07872549788009996	0.03724784228699085	0.03661702490029899	0.7404998567062094	-1	0	0	0.3	3	0.8461538461538461	11	0.5357142857142857	0.8461538461538461	14	11	0	1	0	0.14285714285714285	14	2	15	1.0	0.15384615384615385	0.6227560183052099	0.7143013832034288	0.5530387343866179	0.7873069752934405	0.4603832704382752	0.9025328955882337	0.7412064048968243	0.8151170309298946	1.0	0.42857142857142855	0.0	0.03661702490029899	0.03661702490029899
523	0.011551192998425434	0.00046068593771313296	-3.52985415473751e-05	0.947318501403452	-1	0	0	0.42857142857142855	3	0.5	4	0.4166666666666667	0.5	7	4	2	2	0	0.6666666666666666	4	6	10	0.4	0.5	0.8268359509258879	0.8466841785931124	0.3219316688715967	0.8446399440801624	0.3543805750680814	0.965897728979776	0.9039448939416217	0.9045264474661211	0.7142857142857143	0.14285714285714285	0.0	-3.52985415473751e-06	-3.52985415473751e-06
4227	0.07580617406842369	0.036905422141365704	0.03690440366334331	0.7648699370214758	-1	0	0	0.3	3	0.8461538461538461	11	0.5357142857142857	0.8461538461538461	14	11	0	1	0	0.14285714285714285	14	2	15	1.0	0.15384615384615385	0.6227560183052099	0.7143013832034288	0.5530387343866179	0.7873069752934405	0.40398818306719625	0.9032882976274275	0.776669959261018	0.8155495108561316	1.0	0.42857142857142855	0.0	0.03690440366334331	0.03690440366334331
2368	0.07603072478733744	0.03787631937201874	0.03767982045398804	0.7401830769649439	-1	0	0	0.3	3	0.8461538461538461	11	0.5357142857142857	0.8461538461538461	14	11	0	1	0	0.14285714285714285	14	2	15	1.0	0.15384615384615385	0.6227560183052099	0.7143013832034288	0.5530387343866179	0.7873069752934405	0.40398818306719625	0.9228242609761964	0.776669959261018	0.8276167269770879	1.0	0.42857142857142855	0.0	0.03767982045398804	0.03767982045398804
2689	0.07405338424936689	0.03657337247047896	0.036274495962930496	0.7416657660432479	-1	0	0	0.3	3	0.8461538461538461	11	0.5357142857142857	0.8461538461538461	14	11	0	1	0	0.14285714285714285	14	2	15	1.0	0.15384615384615385	0.6227560183052099	0.7143013832034288	0.5530387343866179	0.7873069752934405	0.516458734612549	0.9203879045419064	0.759384236187732	0.8260070218816762	1.0	0.42857142857142855	0.0	0.036274495962930496	0.036274495962930496
4170	0.07653690928448587	0.035014208324430536	0.030422105439308584	0.7548154369058162	-1	0	0	0.3	3	0.8461538461538461	11	0.5357142857142857	0.8461538461538461	14	11	0	1	0	0.14285714285714285	14	2	15	1.0	0.15384615384615385	0.6054413552722779	0.7873880106976732	0.5530387343866179	0.7873069752934405	0.40398818306719625	0.9083162656917225	0.776669959261018	0.8371385042354056	1.0	0.42857142857142855	0.0	0.030422105439308584	0.030422105439308584
14	0.03740883554540393	0.009356569300280745	0.007664963576363663	0.807343530468802	-1	0	0	0.2857142857142857	2	0.875	7	0.5555555555555556	0.875	9	7	0	1	0	0.2222222222222222	9	2	10	0.5	0	0.8626298275783585	0.8333376056941391	0.3779004025566989	0.9659403831201284	0.3545555830884778	0.9444779461714407	0.8824057854526819	0.9306103838397074	1.0	0	0.0	0.007664963576363663	0.007664963576363663
3157	0.07884802492538738	0.03972611053712883	0.03963399785623238	0.7406916352872467	-1	0	0	0.3	3	0.8461538461538461	11	0.5357142857142857	0.8461538461538461	14	11	0	1	0	0.14285714285714285	14	2	15	1.0	0.15384615384615385	0.6227560183052099	0.7143013832034288	0.5530387343866179	0.7873069752934405	0.40398818306719625	0.9083162656917225	0.776669959261018	0.8184866407041747	1.0	0.42857142857142855	0.0	0.03963399785623238	0.03963399785623238
1097	0.04140714477487132	0.009907809096674361	0.003240317555877164	0.5875413884121803	-1	0	0	0.3	3	0.8461538461538461	11	0.5357142857142857	0.8461538461538461	14	11	0	1	0	0.14285714285714285	14	2	15	1.0	0.15384615384615385	0.6227560183052099	0.7651624135410291	0.5530387343866179	0.7660172570081866	0.4603832704382752	0.8914127311598253	0.759384236187732	0.8161985512743754	1.0	0.42857142857142855	0.0	0.003240317555877164	0.003240317555877164
4994	0.07828240122623815	0.03894474378672044	0.038942319003644726	0.7450255777976355	-1	0	0	0.3	3	0.8461538461538461	11	0.5357142857142857	0.8461538461538461	14	11	0	1	0	0.14285714285714285	14	2	15	1.0	0.15384615384615385	0.6227560183052099	0.7143013832034288	0.5530387343866179	0.7873069752934405	0.40398818306719625	0.9083162656917225	0.776669959261018	0.8184866407041747	1.0	0.42857142857142855	0.0	0.038942319003644726	0.038942319003644726
1251	0.06406481922739944	0.02802484391581037	0.02775261544529587	0.7410172542419166	-1	0	0	0.3	3	0.8461538461538461	11	0.5357142857142857	0.8461538461538461	14	11	0	1	0	0.14285714285714285	14	2	15	1.0	0.15384615384615385	0.6227560183052099	0.6821172182689618	0.5530387343866179	0.7873069752934405	0.4603832704382752	0.9060980969950478	0.7412064048968243	0.8094429514269624	1.0	0.35714285714285715	0.0	0.02775261544529587	0.02775261544529587
2998	0.07634480741707658	0.03677681566338137	0.036713915748313085	0.7405207623633593	-1	0	0	0.3	3	0.8461538461538461	11	0.5357142857142857	0.8461538461538461	14	11	0	1	0	0.14285714285714285	14	2	15	1.0	0.15384615384615385	0.6054413552722779	0.7873880106976732	0.5530387343866179	0.7873069752934405	0.40398818306719625	0.9228242609761964	0.776669959261018	0.8455074914890315	1.0	0.42857142857142855	0.0	0.036713915748313085	0.036713915748313085
749	0.07302132753016266	0.002546612781435487	0.002540147879999666	0.7368904749408618	-1	0	0	0.1111111111111111	1	1.0	11	1.0	1.0	12	11	0	1	0	0.07692307692307693	13	1	13	0.3333333333333333	0	0.2687095627685091	0.8826374756520451	0.5945868639441017	0.952417928100978	0.6687779256759241	0.8423207033857414	0.8860290468189042	0.9029052933364196	1.0	0	0.0	0.002540147879999666	0.002540147879999666
3135	0.07783659133982858	0.03925806362982817	0.039100442118469726	0.7435845854679648	-1	0	0	0.3	3	0.8461538461538461	11	0.5357142857142857	0.8461538461538461	14	11	0	1	0	0.14285714285714285	14	2	15	1.0	0.15384615384615385	0.6054413552722779	0.7873880106976732	0.5530387343866179	0.7873069752934405	0.40398818306719625	0.9228242609761964	0.776669959261018	0.8455074914890315	1.0	0.42857142857142855	0.0	0.039100442118469726	0.039100442118469726
3895	0.07892578796133957	0.03843898675660544	0.03840996441095502	0.7417784945626789	-1	0	0	0.3	3	0.8461538461538461	11	0.5357142857142857	0.8461538461538461	14	11	0	1	0	0.14285714285714285	14	2	15	1.0	0.15384615384615385	0.6054413552722779	0.7873880106976732	0.5530387343866179	0.7873069752934405	0.40398818306719625	0.9228242609761964	0.776669959261018	0.8455074914890315	1.0	0.42857142857142855	0.0	0.03840996441095502	0.03840996441095502
4542	0.07850644954187312	0.03839224876963524	0.03739965621626543	0.7439792311678911	-1	0	0	0.3	3	0.8461538461538461	11	0.5357142857142857	0.8461538461538461	14	11	0	1	0	0.14285714285714285	14	2	15	1.0	0.15384615384615385	0.6054413552722779	0.7873880106976732	0.5530387343866179	0.7873069752934405	0.40398818306719625	0.9079736286963077	0.776669959261018	0.8369517495877267	1.0	0.42857142857142855	0.0	0.03739965621626543	0.03739965621626543
3848	0.07671890146822438	0.037777885841799315	0.03768778051238742	0.7415828801861011	-1	0	0	0.3	3	0.8461538461538461	11	0.5357142857142857	0.8461538461538461	14	11	0	1	0	0.14285714285714285	14	2	15	1.0	0.15384615384615385	0.6054413552722779	0.7873880106976732	0.5530387343866179	0.7873069752934405	0.40398818306719625	0.9083162656917225	0.776669959261018	0.8371385042354056	1.0	0.35714285714285715	0.0	0.03768778051238742	0.03768778051238742
632	0.03647508453833833	0.008840222200177118	0.006194452251697691	0.8061643461756941	-1	0	0	0.2857142857142857	2	0.875	7	0.5555555555555556	0.875	9	7	0	1	0	0.2222222222222222	9	2	10	0.5	0	0.8626298275783585	0.8333376056941391	0.3779004025566989	0.9659403831201284	0.3545555830884778	0.9444779461714407	0.8824057854526819	0.9306103838397074	1.0	0	0.0	0.006194452251697691	0.006194452251697691
2224	0.0733846317952618	0.01183031994638664	0.0013907372287433194	0.7279242132271583	-1	0	0	0.3	3	0.8461538461538461	11	0.5357142857142857	0.8461538461538461	14	11	0	1	0	0.14285714285714285	14	2	15	1.0	0.15384615384615385	0.6054413552722779	0.7855813913778472	0.5530387343866179	0.7429015670463185	0.3988120242589831	0.9232074722648957	0.776669959261018	0.8341664440481265	1.0	0.35714285714285715	0.0	0.0013907372287433194	0.0013907372287433194
3439	0.0789008349721733	0.014733431240835601	0.008616034662981864	0.7510326623453719	-1	0	0	0.3	3	0.8461538461538461	11	0.5357142857142857	0.8461538461538461	14	11	0	1	0	0.14285714285714285	14	2	15	1.0	0.15384615384615385	0.6054413552722779	0.7777802519315299	0.5530387343866179	0.6694677789419773	0.3988120242589831	0.9013238993379213	0.776669959261018	0.8006230037441753	1.0	0.42857142857142855	0.0	0.008616034662981864	0.008616034662981864
1784	0.07691866667543516	0.036112697577343804	0.036074081699973976	0.7622685751463791	-1	0	0	0.3	3	0.8461538461538461	11	0.5357142857142857	0.8461538461538461	14	11	0	1	0	0.14285714285714285	14	2	15	1.0	0.15384615384615385	0.6227560183052099	0.7143013832034288	0.5530387343866179	0.7873069752934405	0.4603832704382752	0.902491808072957	0.7412064048968243	0.8150935711432121	1.0	0.35714285714285715	0.0	0.036074081699973976	0.036074081699973976
3755	0.054573226494142965	0.009520578969623371	0.005879583623003692	0.706603564088585	-1	0	0	0.3	3	0.8461538461538461	11	0.5357142857142857	0.8461538461538461	14	11	0	1	0	0.14285714285714285	14	2	15	1.0	0.15384615384615385	0.6227560183052099	0.7832322805562233	0.6436227893915489	0.8280533411049423	0.40398818306719625	0.9183717571564897	0.759384236187732	0.8530811632161646	1.0	0.5714285714285714	0.0	0.005879583623003692	0.005879583623003692
3699	0.08005593467335341	0.024168082779698733	0.019634345343026428	0.7584444702796771	-1	0	0	0.3	3	0.8461538461538461	11	0.5357142857142857	0.8461538461538461	14	11	0	1	0	0.14285714285714285	14	2	15	1.0	0.15384615384615385	0.6227560183052099	0.7481710457360351	0.5530387343866179	0.7873069752934405	0.40398818306719625	0.9228242609761964	0.776669959261018	0.8356668826691968	1.0	0.42857142857142855	0.0	0.019634345343026428	0.019634345343026428
1156	0.07752030310957678	0.02214429705040744	0.02195320576220262	0.6789755865198907	-1	0	0	0.3	3	0.8461538461538461	11	0.5357142857142857	0.8461538461538461	14	11	0	1	0	0.14285714285714285	14	2	15	1.0	0.15384615384615385	0.6227560183052099	0.7789337192314348	0.5530387343866179	0.7445418654134301	0.5977369412280856	0.9050226010467076	0.7412064048968243	0.8216888343412726	1.0	0.42857142857142855	0.0	0.02195320576220262	0.02195320576220262
4015	0.05343916127458103	0.02133789158963962	-0.014137869913345614	0.6897005105985163	-1	0	0	0.3	3	0.8461538461538461	11	0.5357142857142857	0.8461538461538461	14	11	0	1	0	0.14285714285714285	14	2	15	1.0	0.15384615384615385	0.6377475008315281	0.9009197552917778	0.5969506753628231	0.84691120438789	0.34241693688790414	0.9222520808266947	0.790120254514315	0.8938296396168792	1.0	0.42857142857142855	0.0	-0.0014137869913345613	-0.0014137869913345613
3934	0.06963386900031164	0.022305789495921248	0.017323522607313107	0.7173674882286545	-1	0	0	0.3	3	0.8461538461538461	11	0.5357142857142857	0.8461538461538461	14	11	0	1	0	0.14285714285714285	14	2	15	1.0	0.15384615384615385	0.6054413552722779	0.7873880106976732	0.5530387343866179	0.7787155020545558	0.40398818306719625	0.8948939102821548	0.776669959261018	0.8277448207973148	1.0	0.42857142857142855	0.0	0.017323522607313107	0.017323522607313107
1605	0.07488584853437402	0.03453249870955116	0.034298966377048226	0.7586311882334247	-1	0	0	0.3	3	0.8461538461538461	11	0.5357142857142857	0.8461538461538461	14	11	0	1	0	0.14285714285714285	14	2	15	1.0	0.15384615384615385	0.6227560183052099	0.7143013832034288	0.5530387343866179	0.7873069752934405	0.49288273303200947	0.9111656416213765	0.7412064048968243	0.8201989063064693	1.0	0.42857142857142855	0.0	0.034298966377048226	0.034298966377048226
1667	0.06298601223669799	0.01267449785455407	0.004587608367370292	0.7403133626902466	-1	0	0	0.3	3	0.8461538461538461	11	0.5357142857142857	0.8461538461538461	14	11	0	1	0	0.14285714285714285	14	2	15	1.0	0.15384615384615385	0.6300693332385471	0.7948299046116725	0.5969506753628231	0.7941315594939643	0.40398818306719625	0.9370974967432731	0.776669959261018	0.8583720380046117	1.0	0.42857142857142855	0.0	0.004587608367370292	0.004587608367370292
1025	0.07471643887688273	0.0244374750502037	0.022144202905500673	0.6789360879166974	-1	0	0	0.3	3	0.8461538461538461	11	0.5357142857142857	0.8461538461538461	14	11	0	1	0	0.14285714285714285	14	2	15	1.0	0.15384615384615385	0.6300693332385471	0.7574852336594567	0.5530387343866179	0.7873069752934405	0.4603832704382752	0.9025328955882337	0.7412064048968243	0.8260374384036484	1.0	0.42857142857142855	0.0	0.022144202905500673	0.022144202905500673
4507	0.08246480982369454	0.016685800867284887	-0.00825287433774399	0.7517378920813261	-1	0	0	0.2	2	0.9230769230769231	12	1.0	0.9230769230769231	14	12	0	0	0	0.06666666666666667	15	1	15	0.0	0.14285714285714285	0.6137363203592923	0.7884966387053567	0.5997108484153437	0.8043048124447508	0.40060751872400857	0.8635458639141148	0.7412064048968243	0.8212425412104569	0	0	0.0	-0.000825287433774399	-0.000825287433774399
4793	0.07715442063462696	0.013746689978577269	0.013595666137775643	0.7470540780403271	-1	0	0	0.3	3	0.8461538461538461	11	0.5357142857142857	0.8461538461538461	14	11	0	1	0	0.14285714285714285	14	2	15	1.0	0.15384615384615385	0.6300693332385471	0.7472428295108238	0.5530387343866179	0.7892410021494133	0.34241693688790414	0.9095132647409588	0.776669959261018	0.8278797531752563	1.0	0.42857142857142855	0.0	0.013595666137775643	0.013595666137775643
4053	0.07502524256676317	0.03821947352765397	0.03821941697899022	0.7428105739323911	-1	0	0	0.3	3	0.8461538461538461	11	0.5357142857142857	0.8461538461538461	14	11	0	1	0	0.14285714285714285	14	2	15	1.0	0.15384615384615385	0.6054413552722779	0.7873880106976732	0.5530387343866179	0.7873069752934405	0.40398818306719625	0.9083162656917225	0.776669959261018	0.8371385042354056	1.0	0.42857142857142855	0.0	0.03821941697899022	0.03821941697899022
400	0.0374671947775283	0.004002445606974789	-0.003932303596022316	0.956270699970477	-1	0	0	0.4	4	0.6923076923076923	9	0.26785714285714285	0.5384615384615384	11	7	3	2	0	0.875	8	7	15	0.3333333333333333	0.15384615384615385	0.4602244794332336	0.905056482820045	0.26772470155784367	0.7733729096849586	0.6286645112905933	0.9276208369422492	0.8656877387997777	0.8819428493241859	0.5909090909090908	0.09090909090909091	0.0	-0.0003932303596022316	-0.0003932303596022316
3167	0.07767846945522003	0.04011392965894858	0.03714959361797565	0.7477994806304568	-1	0	0	0.3	3	0.8461538461538461	11	0.5357142857142857	0.8461538461538461	14	11	0	1	0	0.14285714285714285	14	2	15	1.0	0.15384615384615385	0.6227560183052099	0.7143013832034288	0.5530387343866179	0.7873069752934405	0.40398818306719625	0.9228242609761964	0.776669959261018	0.8276167269770879	1.0	0.42857142857142855	0.0	0.03714959361797565	0.03714959361797565
5050	0.07065983338784183	0.020790094147592694	0.01834827773451358	0.6847789874100584	-1	0	0	0.3	3	0.8461538461538461	11	0.5357142857142857	0.8461538461538461	14	11	0	1	0	0.14285714285714285	14	2	15	1.0	0.15384615384615385	0.6054413552722779	0.7873880106976732	0.5530387343866179	0.7873069752934405	0.40398818306719625	0.9228242609761964	0.776669959261018	0.8455074914890315	1.0	0.42857142857142855	0.0	0.01834827773451358	0.01834827773451358
4405	0.07829761488222026	0.03867121547804269	0.03866219109365147	0.7431801348936355	-1	0	0	0.3	3	0.8461538461538461	11	0.5357142857142857	0.8461538461538461	14	11	0	1	0	0.14285714285714285	14	2	15	1.0	0.15384615384615385	0.6054413552722779	0.7873880106976732	0.5530387343866179	0.7873069752934405	0.40398818306719625	0.9083162656917225	0.776669959261018	0.8371385042354056	1.0	0.42857142857142855	0.0	0.03866219109365147	0.03866219109365147
2609	0.07743894474953347	0.04033545001522378	0.039627467075225374	0.751270141738081	-1	0	0	0.3	3	0.8461538461538461	11	0.5357142857142857	0.8461538461538461	14	11	0	1	0	0.14285714285714285	14	2	15	1.0	0.15384615384615385	0.6054413552722779	0.7873880106976732	0.5530387343866179	0.7873069752934405	0.40398818306719625	0.9228242609761964	0.776669959261018	0.8455074914890315	1.0	0.35714285714285715	0.0	0.039627467075225374	0.039627467075225374
2460	0.061552983611593746	0.009073366930891273	-0.007180806925562268	0.7380929395428519	-1	0	0	0.1	1	1.0	13	1.0	1.0	14	13	0	3	0	0.06666666666666667	15	1	15	1.0	0	0.6381123534911719	0.8102619335221217	0.6463829624440696	0.8179127525314152	0.34241693688790414	0.9276256818274186	0.776669959261018	0.86234677810076	0.07142857142857142	0.42857142857142855	0.0	-0.0007180806925562268	-0.0007180806925562268
3675	0.07542022659562132	0.026017720676704863	0.023284677018297652	0.7302845609370431	-1	0	0	0.3	3	0.8461538461538461	11	0.5357142857142857	0.8461538461538461	14	11	0	1	0	0.14285714285714285	14	2	15	1.0	0.15384615384615385	0.6227560183052099	0.7503542537153346	0.5530387343866179	0.7354287138363497	0.4603832704382752	0.8961538011266266	0.7412064048968243	0.8062797264956625	1.0	0.42857142857142855	0.0	0.023284677018297652	0.023284677018297652
3519	0.06489823467844152	0.009150730669508517	0.008190948915591814	0.6986363398442135	-1	0	0	0.3	3	0.8461538461538461	11	0.5357142857142857	0.8461538461538461	14	11	0	1	0	0.14285714285714285	14	2	15	1.0	0.15384615384615385	0.6377475008315281	0.894076724425575	0.5530387343866179	0.8823945263004875	0.7397932582847818	0.9295766025547199	0.7669484026402206	0.9040329848068781	1.0	0.42857142857142855	0.0	0.008190948915591814	0.008190948915591814
1129	0.07392415179537914	0.01968076483126185	0.01872381481971508	0.6795586610943913	-1	0	0	0.3	3	0.8461538461538461	11	0.5357142857142857	0.8461538461538461	14	11	0	1	0	0.14285714285714285	14	2	15	1.0	0.15384615384615385	0.6227560183052099	0.7143013832034288	0.5530387343866179	0.7873069752934405	0.4603832704382752	0.9025328955882337	0.7412064048968243	0.8151170309298946	1.0	0.42857142857142855	0.0	0.01872381481971508	0.01872381481971508
4481	0.07787511765180333	0.04042044197367957	0.04010920775049301	0.7533529890758796	-1	0	0	0.3	3	0.8461538461538461	11	0.5357142857142857	0.8461538461538461	14	11	0	1	0	0.14285714285714285	14	2	15	1.0	0.15384615384615385	0.6227560183052099	0.7143013832034288	0.5530387343866179	0.7873069752934405	0.40398818306719625	0.9228242609761964	0.776669959261018	0.8276167269770879	1.0	0.42857142857142855	0.0	0.04010920775049301	0.04010920775049301
3840	0.07547836904693192	0.03735306778809033	0.037326900176434516	0.7387425079254952	-1	0	0	0.3	3	0.8461538461538461	11	0.5357142857142857	0.8461538461538461	14	11	0	1	0	0.14285714285714285	14	2	15	1.0	0.15384615384615385	0.6227560183052099	0.7143013832034288	0.5530387343866179	0.7873069752934405	0.40398818306719625	0.9083162656917225	0.776669959261018	0.8184866407041747	1.0	0.42857142857142855	0.0	0.037326900176434516	0.037326900176434516
3089	0.07741703969067593	0.038939407126488905	0.03893838507106258	0.7425658431943586	-1	0	0	0.3	3	0.8461538461538461	11	0.5357142857142857	0.8461538461538461	14	11	0	1	0	0.14285714285714285	14	2	15	1.0	0.15384615384615385	0.6227560183052099	0.7143013832034288	0.5530387343866179	0.7873069752934405	0.40398818306719625	0.9083162656917225	0.776669959261018	0.8184866407041747	1.0	0.42857142857142855	0.0	0.03893838507106258	0.03893838507106258
2811	0.07736369916206533	0.037603595346716964	0.037597646806940485	0.7406765623994696	-1	0	0	0.3	3	0.8461538461538461	11	0.5357142857142857	0.8461538461538461	14	11	0	1	0	0.14285714285714285	14	2	15	1.0	0.15384615384615385	0.6054413552722779	0.7873880106976732	0.5530387343866179	0.7873069752934405	0.40398818306719625	0.9083162656917225	0.776669959261018	0.8371385042354056	1.0	0.42857142857142855	0.0	0.037597646806940485	0.037597646806940485
2174	0.0773701606167468	0.03842931406556433	0.038423446817818334	0.7439698616532265	-1	0	0	0.3	3	0.8461538461538461	11	0.5357142857142857	0.8461538461538461	14	11	0	1	0	0.14285714285714285	14	2	15	1.0	0.15384615384615385	0.6227560183052099	0.7143013832034288	0.5530387343866179	0.7873069752934405	0.40398818306719625	0.9228242609761964	0.776669959261018	0.8276167269770879	1.0	0.42857142857142855	0.0	0.038423446817818334	0.038423446817818334
3153	0.0745726223882139	0.03742823028199856	0.037232636647983625	0.7396875703954231	-1	0	0	0.3	3	0.8461538461538461	11	0.5357142857142857	0.8461538461538461	14	11	0	1	0	0.14285714285714285	14	2	15	1.0	0.15384615384615385	0.6227560183052099	0.7143013832034288	0.5530387343866179	0.7873069752934405	0.40398818306719625	0.9228242609761964	0.776669959261018	0.8276167269770879	1.0	0.42857142857142855	0.0	0.037232636647983625	0.037232636647983625
2116	0.07708803125590204	0.03689913613533404	0.03672902724543436	0.7409912745345444	-1	0	0	0.3	3	0.8461538461538461	11	0.5357142857142857	0.8461538461538461	14	11	0	1	0	0.14285714285714285	14	2	15	1.0	0.15384615384615385	0.6227560183052099	0.7143013832034288	0.5530387343866179	0.7873069752934405	0.40398818306719625	0.9228242609761964	0.776669959261018	0.8276167269770879	1.0	0.21428571428571427	0.0	0.03672902724543436	0.03672902724543436
5026	0.07696961120109111	0.040067565482527115	0.03939915812340578	0.7520014899566407	-1	0	0	0.3	3	0.8461538461538461	11	0.5357142857142857	0.8461538461538461	14	11	0	1	0	0.14285714285714285	14	2	15	1.0	0.15384615384615385	0.6054413552722779	0.7873880106976732	0.5530387343866179	0.7873069752934405	0.40398818306719625	0.9228242609761964	0.776669959261018	0.8455074914890315	1.0	0.42857142857142855	0.0	0.03939915812340578	0.03939915812340578
4468	0.06888951039956691	0.014379404847435424	0.013936842169143114	0.7216225724437977	-1	0	0	0.3	3	0.8461538461538461	11	0.5357142857142857	0.8461538461538461	14	11	0	1	0	0.14285714285714285	14	2	15	1.0	0.15384615384615385	0.6054413552722779	0.7873880106976732	0.5530387343866179	0.7784742559062394	0.40398818306719625	0.9083162656917225	0.776669959261018	0.834762812187763	1.0	0.42857142857142855	0.0	0.013936842169143114	0.013936842169143114
2326	0.07866764218985098	0.03854436923858401	0.03817745775150065	0.7463378343276956	-1	0	0	0.3	3	0.8461538461538461	11	0.5357142857142857	0.8461538461538461	14	11	0	1	0	0.14285714285714285	14	2	15	1.0	0.15384615384615385	0.6054413552722779	0.7873880106976732	0.5530387343866179	0.7873069752934405	0.40398818306719625	0.9228242609761964	0.776669959261018	0.8455074914890315	1.0	0.42857142857142855	0.0	0.03817745775150065	0.03817745775150065
4742	0.06861105290666503	0.007595595980832628	-0.005833113327993355	0.7337410370516996	-1	0	0	0.3	3	0.8461538461538461	11	0.5357142857142857	0.8461538461538461	14	11	0	1	0	0.14285714285714285	14	2	15	1.0	0.15384615384615385	0.6473113334317906	0.9137654848925287	0.7600686311242411	0.9179016096541911	0.7534959954030034	0.9315701413879113	0.7412064048968243	0.9214282355343801	1.0	0.5714285714285714	0.0	-0.0005833113327993355	-0.0005833113327993355
4463	0.07627660797234391	0.033414941912627165	0.030152329972235905	0.7486707643665091	-1	0	0	0.3	3	0.8461538461538461	11	0.5357142857142857	0.8461538461538461	14	11	0	1	0	0.14285714285714285	14	2	15	1.0	0.15384615384615385	0.6054413552722779	0.7873880106976732	0.5530387343866179	0.7873069752934405	0.40398818306719625	0.9083162656917225	0.776669959261018	0.8371385042354056	1.0	0.42857142857142855	0.0	0.030152329972235905	0.030152329972235905
43	6.010865268642045e-09	6.055604694449519e-09	4.431185714042792e-09	0.9999996269481529	-1	0	0	0	0	0	0	1.0	0	0	0	0	2	0	1.0	1	1	1	0.5	0	0	0	0	0	0	0	0	0	0	0	0	-0.1	-0.1
3414	0.054786624748894286	0.02274711699285697	0.010124043803895321	0.7940983798691466	-1	0	0	0.3	3	0.8461538461538461	11	0.5357142857142857	0.8461538461538461	14	11	0	1	0	0.14285714285714285	14	2	15	1.0	0.15384615384615385	0.6227560183052099	0.7902555018622557	0.5530387343866179	0.7892410021494133	0.34241693688790414	0.9173529428879019	0.776669959261018	0.84350985760698	1.0	0.42857142857142855	0.0	0.010124043803895321	0.010124043803895321
4172	0.07903997680064373	0.03817500165077743	0.03782880417043055	0.7463338368245358	-1	0	0	0.3	3	0.8461538461538461	11	0.5357142857142857	0.8461538461538461	14	11	0	1	0	0.14285714285714285	14	2	15	1.0	0.15384615384615385	0.6054413552722779	0.7873880106976732	0.5530387343866179	0.7873069752934405	0.40398818306719625	0.9083162656917225	0.776669959261018	0.8371385042354056	1.0	0.42857142857142855	0.0	0.03782880417043055	0.03782880417043055
2318	0.07831742599856835	0.0392611194070909	0.0392214997104428	0.7452245052197797	-1	0	0	0.3	3	0.8461538461538461	11	0.5357142857142857	0.8461538461538461	14	11	0	1	0	0.14285714285714285	14	2	15	1.0	0.15384615384615385	0.6054413552722779	0.7873880106976732	0.5530387343866179	0.7873069752934405	0.40398818306719625	0.9240871369500174	0.776669959261018	0.8462838288840454	1.0	0.42857142857142855	0.0	0.0392214997104428	0.0392214997104428
3054	0.07491875823612675	0.03733564499926299	0.03685624694433705	0.7389505922295594	-1	0	0	0.3	3	0.8461538461538461	11	0.5357142857142857	0.8461538461538461	14	11	0	1	0	0.14285714285714285	14	2	15	1.0	0.15384615384615385	0.6227560183052099	0.7143013832034288	0.5530387343866179	0.7873069752934405	0.40398818306719625	0.9228242609761964	0.776669959261018	0.8276167269770879	1.0	0.42857142857142855	0.0	0.03685624694433705	0.03685624694433705
3269	0.07573654373339854	0.03766570019425589	0.03751168836712205	0.7404587595366975	-1	0	0	0.3	3	0.8461538461538461	11	0.5357142857142857	0.8461538461538461	14	11	0	1	0	0.14285714285714285	14	2	15	1.0	0.15384615384615385	0.6227560183052099	0.7143013832034288	0.5530387343866179	0.7873069752934405	0.40398818306719625	0.9228242609761964	0.776669959261018	0.8276167269770879	1.0	0.7142857142857143	0.0	0.03751168836712205	0.03751168836712205
3160	0.07289984743573807	0.02741983471345723	0.020455156624183013	0.737494487458894	-1	0	0	0.3	3	0.8461538461538461	11	0.5357142857142857	0.8461538461538461	14	11	0	1	0	0.14285714285714285	14	2	15	1.0	0.15384615384615385	0.6227560183052099	0.7912777257607556	0.5530387343866179	0.7873069752934405	0.40398818306719625	0.9228242609761964	0.776669959261018	0.846523281031694	1.0	0.42857142857142855	0.0	0.020455156624183013	0.020455156624183013
429	0.09522351554426041	0.005814921195785901	-0.0041622241617707174	0.6782061530972961	-1	0	0	0.1	1	1.0	13	1.0	1.0	14	13	0	1	0	0.06666666666666667	15	1	15	0.3333333333333333	0	0.40463550912721	0.8462851315947572	0.8016052599551866	0.7241928224961319	0.615343838766149	0.841459006513211	0.8505211278240198	0.809497071054748	1.0	0	0.0	-0.00041622241617707175	-0.00041622241617707175
3498	0.07767784693935867	0.03283694040114543	0.02738464081806188	0.7507941286079833	-1	0	0	0.3	3	0.8461538461538461	11	0.5357142857142857	0.8461538461538461	14	11	0	1	0	0.14285714285714285	14	2	15	1.0	0.15384615384615385	0.6054413552722779	0.7873880106976732	0.5530387343866179	0.7873069752934405	0.40398818306719625	0.9079736286963077	0.776669959261018	0.8369517495877267	1.0	0.42857142857142855	0.0	0.02738464081806188	0.02738464081806188
4079	0.07829953523895405	0.038637277889440005	0.038587068350057395	0.7454440843435388	-1	0	0	0.3	3	0.8461538461538461	11	0.5357142857142857	0.8461538461538461	14	11	0	1	0	0.14285714285714285	14	2	15	1.0	0.15384615384615385	0.6054413552722779	0.7873880106976732	0.5530387343866179	0.7873069752934405	0.40398818306719625	0.922818752699594	0.776669959261018	0.8455041239763752	1.0	0.42857142857142855	0.0	0.038587068350057395	0.038587068350057395
1013	0.06642363825109907	0.019573960666770127	0.0039771213665756215	0.7515073451197438	-1	0	0	0.3	3	0.8461538461538461	11	0.5357142857142857	0.8461538461538461	14	11	0	1	0	0.14285714285714285	14	2	15	1.0	0.15384615384615385	0.6304341858981909	0.8129447704472818	0.5530387343866179	0.7616245340158857	0.5977369412280856	0.9014811567722718	0.759384236187732	0.8340886036904884	1.0	0.42857142857142855	0.0	0.0039771213665756215	0.0039771213665756215
4301	0.07391062407899691	0.037070901148307994	0.036380473319355754	0.7412442756827078	-1	0	0	0.3	3	0.8461538461538461	11	0.5357142857142857	0.8461538461538461	14	11	0	1	0	0.14285714285714285	14	2	15	1.0	0.15384615384615385	0.6054413552722779	0.7873880106976732	0.5530387343866179	0.7873069752934405	0.40398818306719625	0.9083162656917225	0.776669959261018	0.8371385042354056	1.0	0.42857142857142855	0.0	0.036380473319355754	0.036380473319355754
4626	0.07750399461522373	0.0401710813719907	0.039365501592385214	0.7513289114260406	-1	0	0	0.3	3	0.8461538461538461	11	0.5357142857142857	0.8461538461538461	14	11	0	1	0	0.14285714285714285	14	2	15	1.0	0.15384615384615385	0.6227560183052099	0.7143013832034288	0.5530387343866179	0.7873069752934405	0.40398818306719625	0.9228242609761964	0.776669959261018	0.8276167269770879	1.0	0.35714285714285715	0.0	0.039365501592385214	0.039365501592385214
154	0.046580498152152844	0.009365868102038186	-0.008941726967689353	0.6740648376599607	-1	0	0	0.4	4	0.6923076923076923	9	0.4166666666666667	0.6923076923076923	13	9	1	1	0	0.25	12	3	15	0.5	0.6666666666666666	0.7713041500741276	0.8859779610820384	0.6357308377018154	0.9180347594754903	0.5656833385061751	0.8850341260207318	0.8314277079558785	0.897438047651952	1.0	0.23076923076923078	0.0	-0.0008941726967689352	-0.0008941726967689352
595	0.04506314807816244	0.0011566851851186693	0.0005832264903556626	0.9040991389027198	-1	0	0	0.2	2	0.8461538461538461	11	0.4166666666666667	0.7692307692307693	12	10	2	2	0	0.25	12	3	15	0.3333333333333333	0.16666666666666666	0.5678549763879508	0.9095295389981274	0.44568265003457075	0.9441100984413974	0.7613922736012191	0.9645565076605165	0.9447849752431318	0.9433652422601622	0.5416666666666666	0.3333333333333333	0.0	0.0005832264903556626	0.0005832264903556626
740	0.054902577736653725	0.00835372563333839	0.008293021119524098	0.9806756944551649	-1	0	0	0.1111111111111111	1	1.0	11	1.0	0.9090909090909091	10	10	2	4	0	0.07692307692307693	13	1	13	0.5	0	0.6995687434070466	0.9114462901191673	0.569375816959049	0.9576732090669208	0.6652825492885642	0.930700104881658	0.9320347662641236	0.9359961321122222	0.15000000000000002	0.6	0.0	0.008293021119524098	0.008293021119524098
877	0.06879017356217185	0.020485362658503307	0.02033206603508916	0.7201014026398297	-1	0	0	0.3	3	0.8461538461538461	11	0.5357142857142857	0.8461538461538461	14	11	0	1	0	0.14285714285714285	14	2	15	1.0	0.15384615384615385	0.6227560183052099	0.8409138942023121	0.5530387343866179	0.794426469956653	0.4603832704382752	0.9271303501171498	0.7485574763806179	0.8645290195321768	1.0	0.42857142857142855	0.0	0.02033206603508916	0.02033206603508916
4784	0.07569669358322438	0.03745694275827381	0.03743876128905743	0.7412037456712385	-1	0	0	0.3	3	0.8461538461538461	11	0.5357142857142857	0.8461538461538461	14	11	0	1	0	0.14285714285714285	14	2	15	1.0	0.15384615384615385	0.6227560183052099	0.7143013832034288	0.5530387343866179	0.7873069752934405	0.40398818306719625	0.9083162656917225	0.776669959261018	0.8184866407041747	1.0	0.42857142857142855	0.0	0.03743876128905743	0.03743876128905743
4196	0.0780445251124959	0.03771175556245831	0.037625568587610625	0.742552519942026	-1	0	0	0.3	3	0.8461538461538461	11	0.5357142857142857	0.8461538461538461	14	11	0	1	0	0.14285714285714285	14	2	15	1.0	0.15384615384615385	0.6054413552722779	0.7873880106976732	0.5530387343866179	0.7873069752934405	0.40398818306719625	0.9083162656917225	0.776669959261018	0.8371385042354056	1.0	0.42857142857142855	0.0	0.037625568587610625	0.037625568587610625
4136	0.07519352064430711	0.03764689286786337	0.03751599893369476	0.7450900125340321	-1	0	0	0.3	3	0.8461538461538461	11	0.5357142857142857	0.8461538461538461	14	11	0	1	0	0.14285714285714285	14	2	15	1.0	0.15384615384615385	0.6054413552722779	0.7873880106976732	0.5530387343866179	0.7873069752934405	0.40398818306719625	0.9083162656917225	0.776669959261018	0.8371385042354056	1.0	0.42857142857142855	0.0	0.03751599893369476	0.03751599893369476
4085	0.0783818264307441	0.03864166166822592	0.03857230154223928	0.744490864254629	-1	0	0	0.3	3	0.8461538461538461	11	0.5357142857142857	0.8461538461538461	14	11	0	1	0	0.14285714285714285	14	2	15	1.0	0.15384615384615385	0.6054413552722779	0.7873880106976732	0.5530387343866179	0.7873069752934405	0.40398818306719625	0.9228242609761964	0.776669959261018	0.8455074914890315	1.0	0.42857142857142855	0.0	0.03857230154223928	0.03857230154223928
450	0.0250046229595359	0.002727435053848653	-0.0018255900741608268	0.9099442177856789	-1	0	0	0.4	4	0.5833333333333334	7	0.3333333333333333	0.5833333333333334	10	7	3	3	0	0.8571428571428571	6	7	14	0.42857142857142855	0.25	0.7390065835685051	0.9377715038999669	0.6398442312299586	0.9630568784977706	0.564788395319763	0.9756073632267804	0.9515482326329742	0.9616071613594689	0.5	0	0.0	-0.00018255900741608267	-0.00018255900741608267
1240	0.07299491521734067	0.021164565434503634	0.019930411400911393	0.6744627350817355	-1	0	0	0.3	3	0.8461538461538461	11	0.5357142857142857	0.8461538461538461	14	11	0	1	0	0.14285714285714285	14	2	15	1.0	0.15384615384615385	0.6227560183052099	0.7143013832034288	0.5530387343866179	0.7873069752934405	0.4603832704382752	0.9025328955882337	0.7412064048968243	0.8151170309298946	1.0	0.42857142857142855	0.0	0.019930411400911393	0.019930411400911393
498	0.07530247458755437	0.0024890174351203842	0.0021976177259956336	0.6777702211089015	-1	0	0	0.2	2	0.9230769230769231	12	0.5357142857142857	0.9230769230769231	14	12	0	2	0	0.14285714285714285	14	2	15	1.0	0	0.6733889893368512	0.9291722329027593	0.7492679453840274	0.9633747121987467	0.5398859552386919	0.9700985096702943	0.95045165233457	0.9572111018504946	0.5714285714285714	0	0.0	0.0021976177259956336	0.0021976177259956336
1107	0.06498048840549789	0.01706853729852074	0.016976320879765583	0.6962218630416239	-1	0	0	0.3	3	0.8461538461538461	11	0.5357142857142857	0.8461538461538461	14	11	0	1	0	0.14285714285714285	14	2	15	1.0	0.15384615384615385	0.5755307805262945	0.815515359503445	0.5530387343866179	0.8371319052093734	0.4603832704382752	0.9356708365419806	0.776669959261018	0.8736379935534122	1.0	0.35714285714285715	0.0	0.016976320879765583	0.016976320879765583
3778	0.08206378998648324	0.013986053253056947	0.007778993508062728	0.7435985934405482	-1	0	0	0.3	3	0.8461538461538461	11	0.5357142857142857	0.8461538461538461	14	11	0	1	0	0.14285714285714285	14	2	15	1.0	0.15384615384615385	0.6054413552722779	0.6560349316096338	0.5530387343866179	0.6694677789419773	0.516458734612549	0.9107414358067655	0.7412064048968243	0.7728939621326472	1.0	0.42857142857142855	0.0	0.007778993508062728	0.007778993508062728
4394	0.07832427756899091	0.03614738453730697	0.0359598710026226	0.740681745882202	-1	0	0	0.3	3	0.8461538461538461	11	0.5357142857142857	0.8461538461538461	14	11	0	1	0	0.14285714285714285	14	2	15	1.0	0.15384615384615385	0.6227560183052099	0.7143013832034288	0.5530387343866179	0.7873069752934405	0.40398818306719625	0.9228242609761964	0.776669959261018	0.8276167269770879	1.0	0.42857142857142855	0.0	0.0359598710026226	0.0359598710026226
4069	0.07708509897759219	0.037221621308950126	0.037102194769043514	0.7422888445296729	-1	0	0	0.3	3	0.8461538461538461	11	0.5357142857142857	0.8461538461538461	14	11	0	1	0	0.14285714285714285	14	2	15	1.0	0.15384615384615385	0.6227560183052099	0.7143013832034288	0.5530387343866179	0.7873069752934405	0.40398818306719625	0.9228242609761964	0.776669959261018	0.8276167269770879	1.0	0.42857142857142855	0.0	0.037102194769043514	0.037102194769043514
1478	0.07606070525969233	0.02065531041294323	0.020507696845000617	0.6949108307825212	-1	0	0	0.3	3	0.8461538461538461	11	0.5357142857142857	0.8461538461538461	14	11	0	1	0	0.14285714285714285	14	2	15	1.0	0.15384615384615385	0.6227560183052099	0.7789337192314348	0.5530387343866179	0.7445418654134301	0.6069396329206393	0.9207537413294918	0.759384236187732	0.8311690730404508	1.0	0.42857142857142855	0.0	0.020507696845000617	0.020507696845000617
2989	0.06516012901114324	0.01244999082821781	0.009037441542860524	0.7227511875557942	-1	0	0	0.2	2	0.9230769230769231	12	1.0	0.9230769230769231	14	12	0	0	0	0.06666666666666667	15	1	15	0.0	0.14285714285714285	0.6300693332385471	0.6924583038123717	0.5530387343866179	0.820176149659401	0.4313114868527174	0.8615396918685814	0.7412064048968243	0.7999164170339444	0	0	0.0	0.009037441542860524	0.009037441542860524
952	0.07832769789681814	0.007826169442061468	0.007778915183681539	0.7152054464251849	-1	0	0	0.2	2	0.9230769230769231	12	1.0	0.9230769230769231	14	12	0	0	0	0.06666666666666667	15	1	15	0.0	0.14285714285714285	0.6227560183052099	0.828805134989152	0.5530387343866179	0.6556626674041767	0.6011868813825455	0.8643372662604804	0.7277866374949797	0.7953801199687573	0	0	0.0	0.007778915183681539	0.007778915183681539
594	0.0539143888178674	0.00620496836951025	0.006147013904478708	0.7415484195670543	-1	0	0	0.25	2	0.9	9	0.5454545454545454	0.9	11	9	0	1	0	0.18181818181818182	11	2	12	0.5	0	0.3512911648108095	0.7462158759059148	0.8016052599551866	0.9469437837406524	0.6302189532914868	0.7890150780600523	0.8824794336103537	0.8531853359012751	1.0	0	0.0	0.006147013904478708	0.006147013904478708
1045	0.06561688160198866	0.018193866132626035	0.010881661071916772	0.7272249231267229	-1	0	0	0.3	3	0.8461538461538461	11	0.5357142857142857	0.8461538461538461	14	11	0	1	0	0.14285714285714285	14	2	15	1.0	0.15384615384615385	0.5505403133550191	0.8236155248212734	0.5530387343866179	0.8759226915843983	0.4603832704382752	0.9389342422528623	0.776669959261018	0.8885552909692853	1.0	0.35714285714285715	0.0	0.010881661071916772	0.010881661071916772
3192	0.07761211020805837	0.037328144283560995	0.03728025279257095	0.742527390234753	-1	0	0	0.3	3	0.8461538461538461	11	0.5357142857142857	0.8461538461538461	14	11	0	1	0	0.14285714285714285	14	2	15	1.0	0.15384615384615385	0.6054413552722779	0.7873880106976732	0.5530387343866179	0.7873069752934405	0.40398818306719625	0.9083162656917225	0.776669959261018	0.8371385042354056	1.0	0.42857142857142855	0.0	0.03728025279257095	0.03728025279257095
2366	0.07797700065597796	0.039000907113700786	0.03882802723532959	0.7458150271185272	-1	0	0	0.3	3	0.8461538461538461	11	0.5357142857142857	0.8461538461538461	14	11	0	1	0	0.14285714285714285	14	2	15	1.0	0.15384615384615385	0.6054413552722779	0.7873880106976732	0.5530387343866179	0.7873069752934405	0.40398818306719625	0.9228242609761964	0.776669959261018	0.8455074914890315	1.0	0.42857142857142855	0.0	0.03882802723532959	0.03882802723532959
2173	0.07745936139206966	0.033394883722675885	0.028585274672361362	0.7504413846181011	-1	0	0	0.3	3	0.8461538461538461	11	0.5357142857142857	0.8461538461538461	14	11	0	1	0	0.14285714285714285	14	2	15	1.0	0.15384615384615385	0.6054413552722779	0.7873880106976732	0.5530387343866179	0.7873069752934405	0.516458734612549	0.9203879045419064	0.759384236187732	0.8440333658584369	1.0	0.42857142857142855	0.0	0.028585274672361362	0.028585274672361362
1698	0.0727625610045029	0.03525138057998268	0.03504288689032689	0.7580447751532007	-1	0	0	0.3	3	0.8461538461538461	11	0.5357142857142857	0.8461538461538461	14	11	0	1	0	0.14285714285714285	14	2	15	1.0	0.15384615384615385	0.6227560183052099	0.7143013832034288	0.5530387343866179	0.7873069752934405	0.4603832704382752	0.9025328955882337	0.7412064048968243	0.8151170309298946	1.0	0.42857142857142855	0.0	0.03504288689032689	0.03504288689032689
3914	0.07683570416828676	0.03806530872048993	0.038062504223839555	0.7435927421692708	-1	0	0	0.3	3	0.8461538461538461	11	0.5357142857142857	0.8461538461538461	14	11	0	1	0	0.14285714285714285	14	2	15	1.0	0.15384615384615385	0.6054413552722779	0.7873880106976732	0.5530387343866179	0.7873069752934405	0.40398818306719625	0.9228242609761964	0.776669959261018	0.8455074914890315	1.0	0.42857142857142855	0.0	0.038062504223839555	0.038062504223839555
550	0.06040127071619963	0.017714843869429144	0.009748129160428519	0.7909279039136103	-1	0	0	0.2	2	0.8461538461538461	11	0.2727272727272727	0.7692307692307693	12	10	2	1	0	0.45454545454545453	11	5	15	0.16666666666666666	1.0	0.8224466306213241	0.9279585976896776	0.870437213386802	0.9683775201184653	0.4874229129394861	0.9152521529279195	0.9172398932717514	0.9418966946341987	1.0	0.25	0.0	0.009748129160428519	0.009748129160428519
1447	0.07345240622448579	0.028261174976281365	0.02607987986808681	0.7343524685682337	-1	0	0	0.2	2	0.9230769230769231	12	1.0	0.9230769230769231	14	12	0	1	0	0.06666666666666667	15	1	15	0.5	0.14285714285714285	0.6300693332385471	0.855784468327226	0.5530387343866179	0.7713332687613016	0.4603832704382752	0.9028777503961197	0.776669959261018	0.8509485860579262	1.0	0.42857142857142855	0.0	0.02607987986808681	0.02607987986808681
460	0.05753380337547772	0.007367330779772778	0.0022446352752308724	0.7102017093235049	-1	0	0	0.2	2	0.9230769230769231	12	0.5357142857142857	0.9230769230769231	14	12	0	1	0	0.14285714285714285	14	2	15	0.5	0	0.8626298275783585	0.890054244907022	0.5896937479511103	0.9532593056651015	0.3545555830884778	0.9299292035165458	0.918877952975139	0.9285121841472647	1.0	0	0.0	0.0022446352752308724	0.0022446352752308724
651	0.07663611165059822	0.001859174042967962	0.0017965352083702724	0.7404000701643795	-1	0	0	0.1	1	1.0	13	1.0	1.0	14	13	0	1	0	0.06666666666666667	15	1	15	0.3333333333333333	0	0.6227560183052099	0.8952419279144276	0.5997108484153437	0.877638518691465	0.39799593198740757	0.92178463992075	0.776669959261018	0.899725687761393	1.0	0.42857142857142855	0.0	0.0017965352083702724	0.0017965352083702724
2438	0.07622802487994616	0.03757307396444083	0.0371522990278305	0.7399054420384344	-1	0	0	0.3	3	0.8461538461538461	11	0.5357142857142857	0.8461538461538461	14	11	0	1	0	0.14285714285714285	14	2	15	1.0	0.15384615384615385	0.6227560183052099	0.7143013832034288	0.5530387343866179	0.7873069752934405	0.40398818306719625	0.9228242609761964	0.776669959261018	0.8276167269770879	1.0	0.42857142857142855	0.0	0.0371522990278305	0.0371522990278305
125	0.0010880549051098364	0.0001409084132759929	6.039114706416477e-07	0.9975252132334875	-1	0	0	1.0	2	0.0	0	0.75	0	2	0	0	0	0	1.0	2	2	3	0.0	0	0	0	0	0	0	0	0	0	0	0	0	6.039114706416477e-07	6.039114706416477e-07
209	0.03262737100905238	0.0017991119048360279	0.0015966758638762198	0.9614545384904352	-1	0	0	0.2	2	0.9230769230769231	12	0.25	0.6923076923076923	11	9	3	3	0	0.6	6	10	15	0.375	0	0.5651839366728039	0.9224056106161578	0.42728468362470834	0.922128159620584	0.7285805876341995	0.9676467235701166	0.9059909584749454	0.9416818348286727	0.18181818181818182	0.2727272727272727	0.0	0.0015966758638762198	0.0015966758638762198
657	0.07299129285505378	0.011684700904402316	0.01158376906956736	0.753812427643822	-1	0	0	0.3	3	0.8461538461538461	11	0.5357142857142857	0.8461538461538461	14	11	0	1	0	0.14285714285714285	14	2	15	1.0	0.15384615384615385	0.5756588064911922	0.8642476193510553	0.5530387343866179	0.7083972769579288	0.4603832704382752	0.8918152356978161	0.759384236187732	0.8342454145348522	1.0	0.42857142857142855	0.0	0.01158376906956736	0.01158376906956736
4486	0.06531321169603198	0.02199555670839371	0.007987371740785976	0.7237895201208047	-1	0	0	0.3	3	0.8461538461538461	11	0.5357142857142857	0.8461538461538461	14	11	0	1	0	0.14285714285714285	14	2	15	1.0	0.15384615384615385	0.6377475008315281	0.8068157815273417	0.5969506753628231	0.8358023869873551	0.34759309569611724	0.9171388600345055	0.790120254514315	0.8606007361197461	1.0	0.2857142857142857	0.0	0.007987371740785976	0.007987371740785976
841	0.07279327534892936	0.011906501101995277	0.011875248144119362	0.6599078710584554	-1	0	0	0.1	1	1.0	13	1.0	1.0	14	13	0	1	0	0.06666666666666667	15	1	15	0.3333333333333333	0	0.8224466306213241	0.9375359895416556	0.870437213386802	0.9689376956232596	0.42098924801398196	0.9061035386449966	0.9454306783494221	0.9429603139458649	1.0	0.2857142857142857	0.0	0.011875248144119362	0.011875248144119362
3349	0.07335704993470536	0.03900234871527762	0.038736002605643576	0.7424935008455602	-1	0	0	0.3	3	0.8461538461538461	11	0.5357142857142857	0.8461538461538461	14	11	0	1	0	0.14285714285714285	14	2	15	1.0	0.15384615384615385	0.6227560183052099	0.7143013832034288	0.5530387343866179	0.7873069752934405	0.40398818306719625	0.9228242609761964	0.776669959261018	0.8276167269770879	1.0	0.42857142857142855	0.0	0.038736002605643576	0.038736002605643576
2944	0.0771732655736525	0.037824705094851245	0.037603097258378	0.7414203481251571	-1	0	0	0.3	3	0.8461538461538461	11	0.5357142857142857	0.8461538461538461	14	11	0	1	0	0.14285714285714285	14	2	15	1.0	0.15384615384615385	0.6227560183052099	0.7143013832034288	0.5530387343866179	0.7873069752934405	0.40398818306719625	0.9228242609761964	0.776669959261018	0.8276167269770879	1.0	0.42857142857142855	0.0	0.037603097258378	0.037603097258378
1582	0.07597424439681406	0.034718806198468705	0.03437340680384246	0.7627474029663304	-1	0	0	0.3	3	0.8461538461538461	11	0.5357142857142857	0.8461538461538461	14	11	0	1	0	0.14285714285714285	14	2	15	1.0	0.15384615384615385	0.6227560183052099	0.7143013832034288	0.5530387343866179	0.7873069752934405	0.4603832704382752	0.902491808072957	0.7412064048968243	0.8150935711432121	1.0	0.35714285714285715	0.0	0.03437340680384246	0.03437340680384246
2395	0.0753416084337961	0.012382565667948672	0.008462272844330244	0.7526479527986699	-1	0	0	0.3	3	0.8461538461538461	11	0.5357142857142857	0.8461538461538461	14	11	0	1	0	0.14285714285714285	14	2	15	1.0	0.15384615384615385	0.6300693332385471	0.7104174853815224	0.5530387343866179	0.7892410021494133	0.34241693688790414	0.9173529428879019	0.776669959261018	0.8236914871653837	1.0	0.42857142857142855	0.0	0.008462272844330244	0.008462272844330244
923	0.0677361629318901	0.018379153194776045	0.013694621565677403	0.7410253038869237	-1	0	0	0.3	3	0.8461538461538461	11	0.5357142857142857	0.8461538461538461	14	11	0	1	0	0.14285714285714285	14	2	15	1.0	0.15384615384615385	0.5379444016419672	0.8571893506456852	0.5530387343866179	0.8907854484687163	0.4603832704382752	0.939853492780972	0.776669959261018	0.901436599640292	1.0	0.2857142857142857	0.0	0.013694621565677403	0.013694621565677403
2320	0.07713130547666269	0.034816635731613164	0.03428844704975126	0.7418858578863379	-1	0	0	0.3	3	0.8461538461538461	11	0.5357142857142857	0.8461538461538461	14	11	0	1	0	0.14285714285714285	14	2	15	1.0	0.15384615384615385	0.6054413552722779	0.7873880106976732	0.5530387343866179	0.7873069752934405	0.4603832704382752	0.9025328955882337	0.759384236187732	0.8340449415585595	1.0	0.42857142857142855	0.0	0.03428844704975126	0.03428844704975126
4350	0.07773435636559635	0.03920663560018217	0.039198937263382874	0.7520944020949791	-1	0	0	0.3	3	0.8461538461538461	11	0.5357142857142857	0.8461538461538461	14	11	0	1	0	0.14285714285714285	14	2	15	1.0	0.15384615384615385	0.6054413552722779	0.7873880106976732	0.5530387343866179	0.7873069752934405	0.40398818306719625	0.9083162656917225	0.776669959261018	0.8371385042354056	1.0	0.42857142857142855	0.0	0.039198937263382874	0.039198937263382874
4695	0.07488523673750422	0.02572514616708447	0.025591578752517923	0.7187944211204076	-1	0	0	0.3	3	0.8461538461538461	11	0.5357142857142857	0.8461538461538461	14	11	0	1	0	0.14285714285714285	14	2	15	1.0	0.15384615384615385	0.6054413552722779	0.7874493323377402	0.5530387343866179	0.7475516681260013	0.40398818306719625	0.9145632851084902	0.776669959261018	0.8304230878602378	1.0	0.42857142857142855	0.0	0.025591578752517923	0.025591578752517923
4721	0.07779070196821541	0.03696067761921997	0.036905993435409415	0.7463265137265598	-1	0	0	0.3	3	0.8461538461538461	11	0.5357142857142857	0.8461538461538461	14	11	0	1	0	0.14285714285714285	14	2	15	1.0	0.15384615384615385	0.6054413552722779	0.7873880106976732	0.5530387343866179	0.7873069752934405	0.40398818306719625	0.9083162656917225	0.776669959261018	0.8371385042354056	1.0	0.42857142857142855	0.0	0.036905993435409415	0.036905993435409415
5006	0.07724885773621976	0.03814064810359226	0.03814057079953549	0.7387923633531981	-1	0	0	0.3	3	0.8461538461538461	11	0.5357142857142857	0.8461538461538461	14	11	0	1	0	0.14285714285714285	14	2	15	1.0	0.15384615384615385	0.6227560183052099	0.7143013832034288	0.5530387343866179	0.7873069752934405	0.40398818306719625	0.9083162656917225	0.776669959261018	0.8184866407041747	1.0	0.42857142857142855	0.0	0.03814057079953549	0.03814057079953549
2414	0.07869977848514004	0.03635271139950152	0.03331378064960819	0.7474334969349227	-1	0	0	0.3	3	0.8461538461538461	11	0.5357142857142857	0.8461538461538461	14	11	0	1	0	0.14285714285714285	14	2	15	1.0	0.15384615384615385	0.6054413552722779	0.7873880106976732	0.5530387343866179	0.7873069752934405	0.4603832704382752	0.9025328955882337	0.759384236187732	0.8340449415585595	1.0	0.42857142857142855	0.0	0.03331378064960819	0.03331378064960819
4575	0.07555562354141039	0.013462112609509405	0.011198129493244495	0.7521705291370715	-1	0	0	0.3	3	0.8461538461538461	11	0.5357142857142857	0.8461538461538461	14	11	0	1	0	0.14285714285714285	14	2	15	1.0	0.15384615384615385	0.6300693332385471	0.7104174853815224	0.5530387343866179	0.7892410021494133	0.34241693688790414	0.9173529428879019	0.776669959261018	0.8236914871653837	1.0	0.42857142857142855	0.0	0.011198129493244495	0.011198129493244495
391	0.02981089844432761	0.0012895206227217472	1.777349478609417e-05	0.8851489247332188	-1	0	0	0.4	4	0.6153846153846154	8	0.5	0.6153846153846154	11	8	3	2	0	0.8333333333333334	6	5	15	0.2857142857142857	0.2	0.9491625116616472	0.8115823870093519	0.46652448760973275	0.8104744680150737	0.3543805750680814	0.942078576606546	0.9487502582134463	0.8699828919393019	0.6818181818181819	0.18181818181818182	0.0	1.777349478609417e-05	1.777349478609417e-05
4378	0.07678178252483654	0.03736033886442878	0.03734380936759221	0.7406462102005447	-1	0	0	0.3	3	0.8461538461538461	11	0.5357142857142857	0.8461538461538461	14	11	0	1	0	0.14285714285714285	14	2	15	1.0	0.15384615384615385	0.6054413552722779	0.7873880106976732	0.5530387343866179	0.7873069752934405	0.40398818306719625	0.9228242609761964	0.776669959261018	0.8455074914890315	1.0	0.42857142857142855	0.0	0.03734380936759221	0.03734380936759221
1474	0.07491574397013875	0.020714281948577953	0.020495136691813593	0.6914569662646509	-1	0	0	0.3	3	0.8461538461538461	11	0.5357142857142857	0.8461538461538461	14	11	0	1	0	0.14285714285714285	14	2	15	1.0	0.15384615384615385	0.6227560183052099	0.7789337192314348	0.5530387343866179	0.7445418654134301	0.5977369412280856	0.9050226010467076	0.7412064048968243	0.8216888343412726	1.0	0.42857142857142855	0.0	0.020495136691813593	0.020495136691813593
3546	0.07654490429684614	0.03771672162833583	0.03736393993204359	0.7426717523714872	-1	0	0	0.3	3	0.8461538461538461	11	0.5357142857142857	0.8461538461538461	14	11	0	1	0	0.14285714285714285	14	2	15	1.0	0.15384615384615385	0.6227560183052099	0.7143013832034288	0.5530387343866179	0.7873069752934405	0.40398818306719625	0.9228242609761964	0.776669959261018	0.8276167269770879	1.0	0.21428571428571427	0.0	0.03736393993204359	0.03736393993204359
757	0.06320593759139981	0.012267285513940957	0.012144157220973421	0.720633280339696	-1	0	0	0.3	3	0.8461538461538461	11	0.5357142857142857	0.8461538461538461	14	11	0	1	0	0.14285714285714285	14	2	15	1.0	0.15384615384615385	0.6227560183052099	0.8409138942023121	0.5530387343866179	0.7912549355680931	0.4603832704382752	0.9271303501171498	0.7485574763806179	0.8637733895023885	1.0	0.42857142857142855	0.0	0.012144157220973421	0.012144157220973421
4081	0.07664603329919464	0.04028471656864046	0.040148763437494885	0.7515224034956569	-1	0	0	0.3	3	0.8461538461538461	11	0.5357142857142857	0.8461538461538461	14	11	0	1	0	0.14285714285714285	14	2	15	1.0	0.15384615384615385	0.6054413552722779	0.7873880106976732	0.5530387343866179	0.7873069752934405	0.40398818306719625	0.9228242609761964	0.776669959261018	0.8455074914890315	1.0	0.42857142857142855	0.0	0.040148763437494885	0.040148763437494885
4457	0.06413043813500201	0.014479793343829572	0.012620775536110062	0.7059372159083179	-1	0	0	0.3	3	0.8461538461538461	11	0.5357142857142857	0.8461538461538461	14	11	0	1	0	0.14285714285714285	14	2	15	1.0	0.15384615384615385	0.6377475008315281	0.894076724425575	0.5530387343866179	0.8823945263004875	0.7397932582847818	0.9362385402588358	0.7669484026402206	0.9070695031849156	1.0	0.42857142857142855	0.0	0.012620775536110062	0.012620775536110062
3725	0.07853790352946818	0.03767944892128813	0.037489117413935055	0.7412692636532123	-1	0	0	0.3	3	0.8461538461538461	11	0.5357142857142857	0.8461538461538461	14	11	0	1	0	0.14285714285714285	14	2	15	1.0	0.15384615384615385	0.6227560183052099	0.7143013832034288	0.5530387343866179	0.7873069752934405	0.40398818306719625	0.9083162656917225	0.776669959261018	0.8184866407041747	1.0	0.42857142857142855	0.0	0.037489117413935055	0.037489117413935055
2032	0.0800499767626746	0.038640342569102905	0.03681894315600288	0.7484800068596862	-1	0	0	0.3	3	0.8461538461538461	11	0.5357142857142857	0.8461538461538461	14	11	0	1	0	0.14285714285714285	14	2	15	1.0	0.15384615384615385	0.6227560183052099	0.7143013832034288	0.5530387343866179	0.7873069752934405	0.4603832704382752	0.9025328955882337	0.7412064048968243	0.8151170309298946	1.0	0.42857142857142855	0.0	0.03681894315600288	0.03681894315600288
2136	0.06015214345041999	0.0191432261989624	0.019143191697746288	0.738317857852745	-1	0	0	0.3	3	0.8461538461538461	11	0.5357142857142857	0.8461538461538461	14	11	0	1	0	0.14285714285714285	14	2	15	1.0	0.15384615384615385	0.6300693332385471	0.7948299046116725	0.5969506753628231	0.7941315594939643	0.40434347143286875	0.938583315949792	0.776669959261018	0.8594017804901344	1.0	0.42857142857142855	0.0	0.019143191697746288	0.019143191697746288
1141	0.07128423439344601	0.0232478655414457	0.02088677840004131	0.7226428084098904	-1	0	0	0.3	3	0.8461538461538461	11	0.5357142857142857	0.8461538461538461	14	11	0	1	0	0.14285714285714285	14	2	15	1.0	0.15384615384615385	0.6227560183052099	0.7143013832034288	0.5530387343866179	0.7873069752934405	0.4603832704382752	0.9025328955882337	0.7412064048968243	0.8151170309298946	1.0	0.42857142857142855	0.0	0.02088677840004131	0.02088677840004131
3308	0.07630404031594303	0.03859240047414494	0.03857671988566577	0.7423718330908471	-1	0	0	0.3	3	0.8461538461538461	11	0.5357142857142857	0.8461538461538461	14	11	0	1	0	0.14285714285714285	14	2	15	1.0	0.15384615384615385	0.6054413552722779	0.7873880106976732	0.5530387343866179	0.7873069752934405	0.40398818306719625	0.9228242609761964	0.776669959261018	0.8455074914890315	1.0	0.42857142857142855	0.0	0.03857671988566577	0.03857671988566577
1168	0.06332515661522688	0.027225267085430955	0.026316896938584734	0.7426527608648632	-1	0	0	0.3	3	0.8461538461538461	11	0.5357142857142857	0.8461538461538461	14	11	0	1	0	0.14285714285714285	14	2	15	1.0	0.15384615384615385	0.6227560183052099	0.6821172182689618	0.5530387343866179	0.7873069752934405	0.4603832704382752	0.9060980969950478	0.7412064048968243	0.8094429514269624	1.0	0.42857142857142855	0.0	0.026316896938584734	0.026316896938584734
2455	0.07607485775703259	0.037693845112686065	0.0372290526353841	0.7401047109455922	-1	0	0	0.3	3	0.8461538461538461	11	0.5357142857142857	0.8461538461538461	14	11	0	1	0	0.14285714285714285	14	2	15	1.0	0.15384615384615385	0.6227560183052099	0.7143013832034288	0.5530387343866179	0.7873069752934405	0.516458734612549	0.9203879045419064	0.759384236187732	0.8260070218816762	1.0	0.42857142857142855	0.0	0.0372290526353841	0.0372290526353841
3664	0.06817024042537997	0.02226288287693701	0.020540153799029015	0.6992415646308399	-1	0	0	0.3	3	0.8461538461538461	11	0.5357142857142857	0.8461538461538461	14	11	0	1	0	0.14285714285714285	14	2	15	1.0	0.15384615384615385	0.6054413552722779	0.7810607784867304	0.5530387343866179	0.7873069752934405	0.40398818306719625	0.9206555950962896	0.776669959261018	0.8425473473650663	1.0	0.42857142857142855	0.0	0.020540153799029015	0.020540153799029015
2045	0.07769550165531884	0.03796923918002503	0.037833396882090066	0.7416697732648379	-1	0	0	0.3	3	0.8461538461538461	11	0.5357142857142857	0.8461538461538461	14	11	0	1	0	0.14285714285714285	14	2	15	1.0	0.15384615384615385	0.6227560183052099	0.7143013832034288	0.5530387343866179	0.7873069752934405	0.40398818306719625	0.9228242609761964	0.776669959261018	0.8276167269770879	1.0	0.42857142857142855	0.0	0.037833396882090066	0.037833396882090066
899	0.07582876666387085	0.008436661868687531	0.002145523189664268	0.7185844614975573	-1	0	0	0.2	2	0.9230769230769231	12	0.5357142857142857	0.9230769230769231	14	12	0	1	0	0.14285714285714285	14	2	15	0.5	0	0.5151081044526462	0.8609618935832046	0.5530387343866179	0.9014120305303877	0.6687779256759241	0.8146152834360089	0.7846005723285342	0.8628145423810656	1.0	0.2857142857142857	0.0	0.002145523189664268	0.002145523189664268
2892	0.07667633553803872	0.038798764835597875	0.03875337197746901	0.7414603559526182	-1	0	0	0.3	3	0.8461538461538461	11	0.5357142857142857	0.8461538461538461	14	11	0	1	0	0.14285714285714285	14	2	15	1.0	0.15384615384615385	0.6227560183052099	0.7143013832034288	0.5530387343866179	0.7873069752934405	0.40398818306719625	0.9228242609761964	0.776669959261018	0.8276167269770879	1.0	0.42857142857142855	0.0	0.03875337197746901	0.03875337197746901
1265	0.07488285408622174	0.023662256793860987	0.023560025099425713	0.7379050966768981	-1	0	0	0.3	3	0.8461538461538461	11	0.5357142857142857	0.8461538461538461	14	11	0	1	0	0.14285714285714285	14	2	15	1.0	0.15384615384615385	0.6054413552722779	0.7623744001997483	0.5530387343866179	0.7491755171372138	0.4603832704382752	0.8904225192571938	0.7412064048968243	0.8102561110324978	1.0	0.42857142857142855	0.0	0.023560025099425713	0.023560025099425713
3222	0.07252705669921598	0.019356156031391465	0.01309672621558633	0.6962502575777421	-1	0	0	0.3	3	0.8461538461538461	11	0.5357142857142857	0.8461538461538461	14	11	0	1	0	0.14285714285714285	14	2	15	1.0	0.15384615384615385	0.6227560183052099	0.7125228519124656	0.5530387343866179	0.7429015670463185	0.3988120242589831	0.9087690546492126	0.776669959261018	0.8057284727126577	1.0	0.35714285714285715	0.0	0.01309672621558633	0.01309672621558633
1263	0.07639099597525041	0.010309909716714515	0.010161218794511788	0.7115012360703735	-1	0	0	0.2	2	0.9230769230769231	12	1.0	0.9230769230769231	14	12	0	0	0	0.06666666666666667	15	1	15	0.0	0.14285714285714285	0.6227560183052099	0.7850934644501237	0.5530387343866179	0.7394000784040352	0.493238021397682	0.8664060530187576	0.7277866374949797	0.802606764149802	0	0	0.0	0.010161218794511788	0.010161218794511788
1143	0.08376619899571344	0.02030000408014132	0.014643896274013178	0.7143591737304797	-1	0	0	0.3	3	0.8461538461538461	11	0.5357142857142857	0.8461538461538461	14	11	0	1	0	0.14285714285714285	14	2	15	1.0	0.15384615384615385	0.6054413552722779	0.6560349316096338	0.5530387343866179	0.6694677789419773	0.4603832704382752	0.8904225192571938	0.7412064048968243	0.7592987932357758	1.0	0.42857142857142855	0.0	0.014643896274013178	0.014643896274013178
4977	0.07456284351155644	0.03717927046282848	0.03701778886127908	0.7414351495854006	-1	0	0	0.3	3	0.8461538461538461	11	0.5357142857142857	0.8461538461538461	14	11	0	1	0	0.14285714285714285	14	2	15	1.0	0.15384615384615385	0.6227560183052099	0.7143013832034288	0.5530387343866179	0.7873069752934405	0.40398818306719625	0.9228242609761964	0.776669959261018	0.8276167269770879	1.0	0.42857142857142855	0.0	0.03701778886127908	0.03701778886127908
4380	0.07373132508267455	0.03517335270448733	0.029221744959196987	0.7517067566380643	-1	0	0	0.3	3	0.8461538461538461	11	0.5357142857142857	0.8461538461538461	14	11	0	1	0	0.14285714285714285	14	2	15	1.0	0.15384615384615385	0.6227560183052099	0.7143013832034288	0.5530387343866179	0.7873069752934405	0.40398818306719625	0.9083162656917225	0.776669959261018	0.8184866407041747	1.0	0.42857142857142855	0.0	0.029221744959196987	0.029221744959196987
2620	0.07661978322916062	0.040687434683597326	0.04068549072493579	0.750791043039331	-1	0	0	0.3	3	0.8461538461538461	11	0.5357142857142857	0.8461538461538461	14	11	0	1	0	0.14285714285714285	14	2	15	1.0	0.15384615384615385	0.6054413552722779	0.7873880106976732	0.5530387343866179	0.7873069752934405	0.40398818306719625	0.9083162656917225	0.776669959261018	0.8371385042354056	1.0	0.42857142857142855	0.0	0.04068549072493579	0.04068549072493579
4517	0.07601414665545786	0.03963338622993757	0.03950419497534136	0.7518948323557747	-1	0	0	0.3	3	0.8461538461538461	11	0.5357142857142857	0.8461538461538461	14	11	0	1	0	0.14285714285714285	14	2	15	1.0	0.15384615384615385	0.6054413552722779	0.7873880106976732	0.5530387343866179	0.7873069752934405	0.40398818306719625	0.9228242609761964	0.776669959261018	0.8455074914890315	1.0	0.42857142857142855	0.0	0.03950419497534136	0.03950419497534136
3048	0.07889991176027221	0.037897382064088915	0.03781951479909969	0.7456143975923404	-1	0	0	0.3	3	0.8461538461538461	11	0.5357142857142857	0.8461538461538461	14	11	0	1	0	0.14285714285714285	14	2	15	1.0	0.15384615384615385	0.6054413552722779	0.7873880106976732	0.5530387343866179	0.7873069752934405	0.40398818306719625	0.9228242609761964	0.776669959261018	0.8455074914890315	1.0	0.42857142857142855	0.0	0.03781951479909969	0.03781951479909969
466	0.08280838574867647	0.012415131016879202	0.008949277123405432	0.6788759898262056	-1	0	0	0.2	2	0.9230769230769231	12	0.5769230769230769	0.8461538461538461	13	11	1	2	0	0.15384615384615385	13	2	15	0.5	0	0.2867755990101193	0.9471537924606369	0.8040657484543295	0.9637443711944043	0.2849703002273724	0.9637966909427134	0.9515719400890017	0.9588829290340435	0.5769230769230769	0.07692307692307693	0.0	0.008949277123405432	0.008949277123405432
341	0.017960227529734897	0.008368457201300663	0.007425510515154729	0.9797923539495093	-1	0	0	0.14285714285714285	1	1.0	8	0.35714285714285715	0.875	8	7	1	1	0	0.5714285714285714	7	4	10	0.2	0	0.3040531514282388	0.8583526898471417	0.6446819259663601	0.9583306411800157	0.6494984394837054	0.847709144272455	0.8874853277543092	0.9018497976065054	1.0	0	0.0	0.007425510515154729	0.007425510515154729
3438	0.07476212429311942	0.036538742035216655	0.03639702886139142	0.7590861942967981	-1	0	0	0.3	3	0.8461538461538461	11	0.5357142857142857	0.8461538461538461	14	11	0	1	0	0.14285714285714285	14	2	15	1.0	0.15384615384615385	0.6227560183052099	0.6846244638826565	0.5530387343866179	0.7873069752934405	0.40398818306719625	0.908181067370012	0.776669959261018	0.8113031420619287	1.0	0.42857142857142855	0.0	0.03639702886139142	0.03639702886139142
3408	0.08364444171092303	0.017032475592556554	0.015149898743763705	0.6859451874103492	-1	0	0	0.2	2	0.9230769230769231	12	1.0	0.9230769230769231	14	12	0	0	0	0.06666666666666667	15	1	15	0.0	0.14285714285714285	0.6300693332385471	0.7943348721705922	0.5997108484153437	0.8043048124447508	0.40060751872400857	0.8635458639141148	0.745707902845869	0.822966733760125	0	0	0.0	0.015149898743763705	0.015149898743763705
3443	0.051076490077829266	0.020904574049114662	0.008490011209984081	0.7741879768343917	-1	0	0	0.3	3	0.8461538461538461	11	0.5357142857142857	0.8461538461538461	14	11	0	1	0	0.14285714285714285	14	2	15	1.0	0.15384615384615385	0.6227560183052099	0.7911641931773371	0.5969506753628231	0.7883780558490886	0.33724077807969105	0.9081303943681573	0.776669959261018	0.8383565389645704	1.0	0.42857142857142855	0.0	0.008490011209984081	0.008490011209984081
1856	0.07625528385190761	0.0379537566612958	0.030422552887765554	0.7588349812939903	-1	0	0	0.3	3	0.8461538461538461	11	0.5357142857142857	0.8461538461538461	14	11	0	1	0	0.14285714285714285	14	2	15	1.0	0.15384615384615385	0.6227560183052099	0.7143013832034288	0.5530387343866179	0.7873069752934405	0.38825119093677746	0.9144745297809407	0.776669959261018	0.8222340174436118	1.0	0.42857142857142855	0.0	0.030422552887765554	0.030422552887765554
1978	0.07784693202353095	0.017778023160562945	0.013113950588621854	0.6832006594313746	-1	0	0	0.2	2	0.9230769230769231	12	0.5357142857142857	0.9230769230769231	14	12	0	2	0	0.14285714285714285	14	2	15	1.0	0	0.6300693332385471	0.7065671320751643	0.5530387343866179	0.8082204586623022	0.34277222525357665	0.8739542680984205	0.776669959261018	0.8050059027564905	0.5357142857142857	0.42857142857142855	0.0	0.013113950588621854	0.013113950588621854
541	0.07036682499888189	0.006698473026946057	0.0009572062302214437	0.740494985649868	-1	0	0	0.1	1	1.0	13	0.25	0.9230769230769231	13	12	1	1	0	0.6	10	6	15	0.2	0	0.6227560183052099	0.8994124195585712	0.6463829624440696	0.894948898307352	0.4603832704382752	0.9237062357131225	0.776669959261018	0.9068369791123052	1.0	0.46153846153846156	0.0	0.0009572062302214437	0.0009572062302214437
2504	0.07749415076145705	0.03813062947973238	0.03794356246659855	0.7389851216218905	-1	0	0	0.3	3	0.8461538461538461	11	0.5357142857142857	0.8461538461538461	14	11	0	1	0	0.14285714285714285	14	2	15	1.0	0.15384615384615385	0.6227560183052099	0.7143013832034288	0.5530387343866179	0.7873069752934405	0.40398818306719625	0.9228242609761964	0.776669959261018	0.8276167269770879	1.0	0.42857142857142855	0.0	0.03794356246659855	0.03794356246659855
2233	0.061512125450974675	0.012370326778322586	0.012366775740846669	0.7284380053158183	-1	0	0	0.3	3	0.8461538461538461	11	0.5357142857142857	0.8461538461538461	14	11	0	1	0	0.14285714285714285	14	2	15	1.0	0.15384615384615385	0.6377475008315281	0.8899777593941258	0.5969506753628231	0.8853725926159226	0.5368418084313387	0.9424612553230667	0.776669959261018	0.9097257247480354	1.0	0.42857142857142855	0.0	0.012366775740846669	0.012366775740846669
3116	0.07587280603803531	0.03784194202748383	0.03771001493006974	0.7398889750906295	-1	0	0	0.3	3	0.8461538461538461	11	0.5357142857142857	0.8461538461538461	14	11	0	1	0	0.14285714285714285	14	2	15	1.0	0.15384615384615385	0.6227560183052099	0.7143013832034288	0.5530387343866179	0.7873069752934405	0.40398818306719625	0.9083162656917225	0.776669959261018	0.8184866407041747	1.0	0.42857142857142855	0.0	0.03771001493006974	0.03771001493006974
598	0.057389291825861416	0.004014859448153782	-0.003922520193723907	0.725864859793935	-1	0	0	0.4	4	0.6923076923076923	9	0.375	0.6153846153846154	9	8	5	1	0	0.4	10	4	15	0.07692307692307693	0.3076923076923077	0.46189634976642313	0.7563384882940596	0.7413480254598365	0.9056041570851997	0.5092471464373044	0.8850580314015395	0.8643695334022018	0.8595647986960832	1.0	0.2222222222222222	0.0	-0.00039225201937239073	-0.00039225201937239073
1859	0.08556554259208471	0.024303984274615376	0.017142355062786333	0.7299379215520572	-1	0	0	0.3	3	0.8461538461538461	11	0.5357142857142857	0.8461538461538461	14	11	0	1	0	0.14285714285714285	14	2	15	1.0	0.15384615384615385	0.6227560183052099	0.7143564260479441	0.5530387343866179	0.7475516681260013	0.4603832704382752	0.8961538011266266	0.7412064048968243	0.7999227668551667	1.0	0.42857142857142855	0.0	0.017142355062786333	0.017142355062786333
3139	0.0768006115877663	0.037234214823431575	0.03715316588720425	0.7408240370083192	-1	0	0	0.3	3	0.8461538461538461	11	0.5357142857142857	0.8461538461538461	14	11	0	1	0	0.14285714285714285	14	2	15	1.0	0.15384615384615385	0.6227560183052099	0.7143013832034288	0.5530387343866179	0.7873069752934405	0.40398818306719625	0.9083162656917225	0.776669959261018	0.8184866407041747	1.0	0.42857142857142855	0.0	0.03715316588720425	0.03715316588720425
4959	0.07592303164304813	0.03691503865537836	0.036908276950048204	0.7444248220200888	-1	0	0	0.3	3	0.8461538461538461	11	0.5357142857142857	0.8461538461538461	14	11	0	1	0	0.14285714285714285	14	2	15	1.0	0.15384615384615385	0.6054413552722779	0.7873880106976732	0.5530387343866179	0.7873069752934405	0.40398818306719625	0.8944112511300691	0.776669959261018	0.8298942742616902	1.0	0.2857142857142857	0.0	0.036908276950048204	0.036908276950048204
1441	0.07473531444267004	0.019388847904126583	0.016777446204811516	0.714308364029459	-1	0	0	0.2	2	0.9230769230769231	12	1.0	0.9230769230769231	14	12	0	1	0	0.06666666666666667	15	1	15	0.5	0.14285714285714285	0.6300693332385471	0.855784468327226	0.5530387343866179	0.7713332687613016	0.4603832704382752	0.90284256385673	0.776669959261018	0.8509316232703087	1.0	0.35714285714285715	0.0	0.016777446204811516	0.016777446204811516
2330	0.07648414122840383	0.03705061679158935	0.03679676355132252	0.7401537796214781	-1	0	0	0.3	3	0.8461538461538461	11	0.5357142857142857	0.8461538461538461	14	11	0	1	0	0.14285714285714285	14	2	15	1.0	0.15384615384615385	0.6227560183052099	0.7143013832034288	0.5530387343866179	0.7873069752934405	0.40398818306719625	0.9228242609761964	0.776669959261018	0.8276167269770879	1.0	0.42857142857142855	0.0	0.03679676355132252	0.03679676355132252
2613	0.07715943186394059	0.035812287659824325	0.030630411846954166	0.749731044747801	-1	0	0	0.3	3	0.8461538461538461	11	0.5357142857142857	0.8461538461538461	14	11	0	1	0	0.14285714285714285	14	2	15	1.0	0.15384615384615385	0.6227560183052099	0.7143013832034288	0.5530387343866179	0.7873069752934405	0.40398818306719625	0.9228242609761964	0.776669959261018	0.8276167269770879	1.0	0.42857142857142855	0.0	0.030630411846954166	0.030630411846954166
939	0.06227224619504829	0.00912390822433306	-0.008936194099818256	0.6774730411690633	-1	0	0	0.3	3	0.8461538461538461	11	0.5357142857142857	0.8461538461538461	14	11	0	1	0	0.14285714285714285	14	2	15	1.0	0.15384615384615385	0.5678549763879508	0.9131927443314356	0.6463829624440696	0.8920202134153666	0.5977369412280856	0.9548707039726005	0.7832682556687617	0.9245345354624229	1.0	0.42857142857142855	0.0	-0.0008936194099818256	-0.0008936194099818256
1688	0.0773725100214765	0.037061885358240815	0.03640869159588534	0.7380674616629737	-1	0	0	0.3	3	0.8461538461538461	11	0.5357142857142857	0.8461538461538461	14	11	0	1	0	0.14285714285714285	14	2	15	1.0	0.15384615384615385	0.6227560183052099	0.7143013832034288	0.5530387343866179	0.7873069752934405	0.4603832704382752	0.9029044450607838	0.7412064048968243	0.815329471661422	1.0	0.42857142857142855	0.0	0.03640869159588534	0.03640869159588534
2595	0.07657009000568307	0.037589312844607724	0.037500422490372776	0.7392811602622074	-1	0	0	0.3	3	0.8461538461538461	11	0.5357142857142857	0.8461538461538461	14	11	0	1	0	0.14285714285714285	14	2	15	1.0	0.15384615384615385	0.6227560183052099	0.7143013832034288	0.5530387343866179	0.7873069752934405	0.40398818306719625	0.9083162656917225	0.776669959261018	0.8184866407041747	1.0	0.42857142857142855	0.0	0.037500422490372776	0.037500422490372776
1450	0.06329933318709391	0.02746690939868178	0.026711610465121514	0.7454625316922421	-1	0	0	0.3	3	0.8461538461538461	11	0.5357142857142857	0.8461538461538461	14	11	0	1	0	0.14285714285714285	14	2	15	1.0	0.15384615384615385	0.6227560183052099	0.6821172182689618	0.5530387343866179	0.7873069752934405	0.4603832704382752	0.9060980969950478	0.7412064048968243	0.8094429514269624	1.0	0.35714285714285715	0.0	0.026711610465121514	0.026711610465121514
3717	0.07710807716469369	0.04018319863286174	0.04013283443094404	0.7481071414153249	-1	0	0	0.3	3	0.8461538461538461	11	0.5357142857142857	0.8461538461538461	14	11	0	1	0	0.14285714285714285	14	2	15	1.0	0.15384615384615385	0.6054413552722779	0.7873880106976732	0.5530387343866179	0.7873069752934405	0.40398818306719625	0.9228242609761964	0.776669959261018	0.8455074914890315	1.0	0.35714285714285715	0.0	0.04013283443094404	0.04013283443094404
1799	0.06929418390014891	0.028459602378442327	-0.008044216104734424	0.7459830911967771	-1	0	0	0.3	3	0.8461538461538461	11	0.5357142857142857	0.8461538461538461	14	11	0	1	0	0.14285714285714285	14	2	15	1.0	0.15384615384615385	0.6227560183052099	0.7143013832034288	0.5530387343866179	0.7787155020545558	0.4603832704382752	0.9321909859289511	0.7950706612696881	0.8318042822872895	1.0	0.7142857142857143	0.0	-0.0008044216104734425	-0.0008044216104734425
4302	0.07714485511089833	0.04060821181988236	0.04043623174673001	0.752285208277023	-1	0	0	0.3	3	0.8461538461538461	11	0.5357142857142857	0.8461538461538461	14	11	0	1	0	0.14285714285714285	14	2	15	1.0	0.15384615384615385	0.6054413552722779	0.7873880106976732	0.5530387343866179	0.7873069752934405	0.40398818306719625	0.9228242609761964	0.776669959261018	0.8455074914890315	1.0	0.42857142857142855	0.0	0.04043623174673001	0.04043623174673001
1373	0.07581182595738316	0.036089960438066615	0.03590256025192392	0.7678461579620035	-1	0	0	0.3	3	0.8461538461538461	11	0.5357142857142857	0.8461538461538461	14	11	0	1	0	0.14285714285714285	14	2	15	1.0	0.15384615384615385	0.6227560183052099	0.7143013832034288	0.5530387343866179	0.7873069752934405	0.4603832704382752	0.9025328955882337	0.7412064048968243	0.8151170309298946	1.0	0.42857142857142855	0.0	0.03590256025192392	0.03590256025192392
2520	0.07626263386607415	0.03850773483037304	0.03680929479839312	0.7457558628806813	-1	0	0	0.3	3	0.8461538461538461	11	0.5357142857142857	0.8461538461538461	14	11	0	1	0	0.14285714285714285	14	2	15	1.0	0.15384615384615385	0.6227560183052099	0.7143013832034288	0.5530387343866179	0.7873069752934405	0.40398818306719625	0.9228242609761964	0.776669959261018	0.8276167269770879	1.0	0.42857142857142855	0.0	0.03680929479839312	0.03680929479839312
2864	0.07555609077551388	0.015301846988776052	0.007261522640118985	0.6533711625454282	-1	0	0	0.3	3	0.8461538461538461	11	0.5357142857142857	0.8461538461538461	14	11	0	1	0	0.14285714285714285	14	2	15	1.0	0.15384615384615385	0.6300693332385471	0.7307253411084046	0.5969506753628231	0.802962795635358	0.34759309569611724	0.8931106047670764	0.776669959261018	0.8188703160471766	1.0	0.5	0.0	0.007261522640118985	0.007261522640118985
4087	0.07058843602319397	0.017315282718760497	-0.0007796977484016362	0.6792645632320877	-1	0	0	0.3	3	0.8461538461538461	11	0.5357142857142857	0.8461538461538461	14	11	0	1	0	0.14285714285714285	14	2	15	1.0	0.15384615384615385	0.6300693332385471	0.7119051090944556	0.5969506753628231	0.8152079683680248	0.34759309569611724	0.8988780666698732	0.776669959261018	0.8212093389326295	1.0	0.35714285714285715	0.0	-7.796977484016363e-05	-7.796977484016363e-05
3368	0.07402244933692967	0.019063284046608814	0.013045480738941241	0.7156736606840133	-1	0	0	0.3	3	0.8461538461538461	11	0.5357142857142857	0.8461538461538461	14	11	0	1	0	0.14285714285714285	14	2	15	1.0	0.15384615384615385	0.6227560183052099	0.7125228519124656	0.5530387343866179	0.7429015670463185	0.3988120242589831	0.9087690546492126	0.776669959261018	0.8057284727126577	1.0	0.35714285714285715	0.0	0.013045480738941241	0.013045480738941241
2815	0.0652520325622554	0.007829796608069227	0.005925565031228348	0.7332806535464029	-1	0	0	0.2	2	0.9230769230769231	12	1.0	0.9230769230769231	14	12	0	1	0	0.06666666666666667	15	1	15	0.5	0.14285714285714285	0.6377475008315281	0.8103062250927006	0.5530387343866179	0.7990028265455483	0.5505445455495603	0.9587723470777421	0.8578011376568712	0.8800467643754465	1.0	0.21428571428571427	0.0	0.005925565031228348	0.005925565031228348
1523	0.074951355706642	0.03600241184437843	0.03511453373629012	0.7632605637373371	-1	0	0	0.3	3	0.8461538461538461	11	0.5357142857142857	0.8461538461538461	14	11	0	1	0	0.14285714285714285	14	2	15	1.0	0.15384615384615385	0.6227560183052099	0.7143013832034288	0.5530387343866179	0.7873069752934405	0.4603832704382752	0.902491808072957	0.7412064048968243	0.8150935711432121	1.0	0.35714285714285715	0.0	0.03511453373629012	0.03511453373629012
2568	0.07727372347104677	0.0372762577239115	0.03725220124751177	0.7428443865613477	-1	0	0	0.3	3	0.8461538461538461	11	0.5357142857142857	0.8461538461538461	14	11	0	1	0	0.14285714285714285	14	2	15	1.0	0.15384615384615385	0.6054413552722779	0.7873880106976732	0.5530387343866179	0.7873069752934405	0.40398818306719625	0.9228242609761964	0.776669959261018	0.8455074914890315	1.0	0.42857142857142855	0.0	0.03725220124751177	0.03725220124751177
3040	0.0788961090089505	0.039427709615560594	0.03941833100453155	0.7499285455626571	-1	0	0	0.3	3	0.8461538461538461	11	0.5357142857142857	0.8461538461538461	14	11	0	1	0	0.14285714285714285	14	2	15	1.0	0.15384615384615385	0.6054413552722779	0.7873880106976732	0.5530387343866179	0.7873069752934405	0.40398818306719625	0.9083162656917225	0.776669959261018	0.8371385042354056	1.0	0.42857142857142855	0.0	0.03941833100453155	0.03941833100453155
2551	0.06750422030024215	0.025522584484150634	0.024755942075738002	0.7336116964658919	-1	0	0	0.3	3	0.8461538461538461	11	0.5357142857142857	0.8461538461538461	14	11	0	1	0	0.14285714285714285	14	2	15	1.0	0.15384615384615385	0.6054413552722779	0.7873880106976732	0.5530387343866179	0.7873069752934405	0.40398818306719625	0.9228242609761964	0.776669959261018	0.8455074914890315	1.0	0.42857142857142855	0.0	0.024755942075738002	0.024755942075738002
4686	0.0789815356628648	0.03871951398340879	0.037966976216523535	0.7492526380689387	-1	0	0	0.3	3	0.8461538461538461	11	0.5357142857142857	0.8461538461538461	14	11	0	1	0	0.14285714285714285	14	2	15	1.0	0.15384615384615385	0.6054413552722779	0.7873880106976732	0.5530387343866179	0.7873069752934405	0.40398818306719625	0.9228242609761964	0.776669959261018	0.8455074914890315	1.0	0.2857142857142857	0.0	0.037966976216523535	0.037966976216523535
40	1.38498106171994e-05	1.4024609041170723e-05	1.4024528621866151e-05	0.9994174595739005	-1	0	0	1.0	1	0	0	1.0	0	1	0	0	0	0	0.5	1	2	2	0.0	0	0	0	0	0	0	0	0	0	0	0	0	1.4024528621866151e-05	1.4024528621866151e-05
3695	0.07737047677458418	0.03928627954854671	0.03912282419398735	0.7477729281456251	-1	0	0	0.3	3	0.8461538461538461	11	0.5357142857142857	0.8461538461538461	14	11	0	1	0	0.14285714285714285	14	2	15	1.0	0.15384615384615385	0.6054413552722779	0.7873880106976732	0.5530387343866179	0.7873069752934405	0.40398818306719625	0.9228242609761964	0.776669959261018	0.8455074914890315	1.0	0.21428571428571427	0.0	0.03912282419398735	0.03912282419398735
4250	0.07977198312945975	0.0381851527339533	0.03818462623568447	0.7428475264058363	-1	0	0	0.3	3	0.8461538461538461	11	0.5357142857142857	0.8461538461538461	14	11	0	1	0	0.14285714285714285	14	2	15	1.0	0.15384615384615385	0.6054413552722779	0.7873880106976732	0.5530387343866179	0.7873069752934405	0.4603832704382752	0.9025328955882337	0.759384236187732	0.8340449415585595	1.0	0.42857142857142855	0.0	0.03818462623568447	0.03818462623568447
2023	0.07452187295619128	0.03513952448443071	0.03487486578585617	0.759777743291992	-1	0	0	0.3	3	0.8461538461538461	11	0.5357142857142857	0.8461538461538461	14	11	0	1	0	0.14285714285714285	14	2	15	1.0	0.15384615384615385	0.6227560183052099	0.7143013832034288	0.5530387343866179	0.7873069752934405	0.4603832704382752	0.9025328955882337	0.7412064048968243	0.8151170309298946	1.0	0.42857142857142855	0.0	0.03487486578585617	0.03487486578585617
4091	0.07739399511806108	0.03831166352826866	0.03820070811362783	0.7406004110474775	-1	0	0	0.3	3	0.8461538461538461	11	0.5357142857142857	0.8461538461538461	14	11	0	1	0	0.14285714285714285	14	2	15	1.0	0.15384615384615385	0.6227560183052099	0.7143013832034288	0.5530387343866179	0.7873069752934405	0.516458734612549	0.9203879045419064	0.759384236187732	0.8260070218816762	1.0	0.42857142857142855	0.0	0.03820070811362783	0.03820070811362783
440	0.011317842794692355	0.0005470706660485588	0.00043763198119157397	0.9567687124745091	-1	0	0	0.3333333333333333	2	0.8333333333333334	5	0.5714285714285714	0.8333333333333334	7	5	0	0	0	0.2857142857142857	2	7	8	0.0	0	0.5143013913380748	0.7940092986885258	0.3273237804270107	0.9095967176879725	0.8930425428423552	0.8724461229677956	0.9111817917764718	0.8653259669850547	0	0	0.0	0.00043763198119157397	0.00043763198119157397
792	0.05789309460081665	0.013692662369401613	0.008934580134865552	0.6760845742376196	-1	0	0	0.3	3	0.8461538461538461	11	0.5357142857142857	0.8461538461538461	14	11	0	1	0	0.14285714285714285	14	2	15	1.0	0.15384615384615385	0.5755307805262945	0.815515359503445	0.5530387343866179	0.8371319052093734	0.4603832704382752	0.9356708365419806	0.776669959261018	0.8736379935534122	1.0	0.35714285714285715	0.0	0.008934580134865552	0.008934580134865552
4581	0.05946195075263761	0.020753071277865017	-0.006597496266263409	0.7351797529525844	-1	0	0	0.3	3	0.8461538461538461	11	0.5357142857142857	0.8461538461538461	14	11	0	1	0	0.14285714285714285	14	2	15	1.0	0.3076923076923077	0.5751682913212881	0.8277856556891702	0.5377873654096653	0.8271641916124814	0.33560859353653993	0.9064797457868727	0.776669959261018	0.8584354132930588	1.0	0.21428571428571427	0.0	-0.0006597496266263409	-0.0006597496266263409
4013	0.07821832943622106	0.03896354184571595	0.03894217885619721	0.7451278553146781	-1	0	0	0.3	3	0.8461538461538461	11	0.5357142857142857	0.8461538461538461	14	11	0	1	0	0.14285714285714285	14	2	15	1.0	0.15384615384615385	0.6054413552722779	0.7873880106976732	0.5530387343866179	0.7873069752934405	0.40398818306719625	0.9083162656917225	0.776669959261018	0.8371385042354056	1.0	0.42857142857142855	0.0	0.03894217885619721	0.03894217885619721
3559	0.06993819243617831	0.020149459776167566	0.01316633609892962	0.7155590122682337	-1	0	0	0.3	3	0.8461538461538461	11	0.5357142857142857	0.8461538461538461	14	11	0	1	0	0.14285714285714285	14	2	15	1.0	0.15384615384615385	0.6227560183052099	0.7143013832034288	0.5530387343866179	0.7850514946421316	0.40398818306719625	0.9228242609761964	0.776669959261018	0.8269777133607303	1.0	0.42857142857142855	0.0	0.01316633609892962	0.01316633609892962
1638	0.07468805402259944	0.0370328435029346	0.03670002779385131	0.7600756763123957	-1	0	0	0.3	3	0.8461538461538461	11	0.5357142857142857	0.8461538461538461	14	11	0	1	0	0.14285714285714285	14	2	15	1.0	0.15384615384615385	0.6227560183052099	0.7143013832034288	0.5530387343866179	0.7873069752934405	0.4603832704382752	0.9025328955882337	0.7412064048968243	0.8151170309298946	1.0	0.42857142857142855	0.0	0.03670002779385131	0.03670002779385131
2976	0.07974592110151339	0.018846990941253576	0.010504431443432008	0.7133799111426475	-1	0	0	0.3	3	0.8461538461538461	11	0.5357142857142857	0.8461538461538461	14	11	0	1	0	0.14285714285714285	14	2	15	1.0	0.15384615384615385	0.6054413552722779	0.7855813913778472	0.5530387343866179	0.7306772986394529	0.3988120242589831	0.902732374669148	0.776669959261018	0.8187901096074979	1.0	0.35714285714285715	0.0	0.010504431443432008	0.010504431443432008
1851	0.07715173443430273	0.03889353290880561	0.038053606068991754	0.744945402394221	-1	0	0	0.3	3	0.8461538461538461	11	0.5357142857142857	0.8461538461538461	14	11	0	1	0	0.14285714285714285	14	2	15	1.0	0.15384615384615385	0.6227560183052099	0.7143013832034288	0.5530387343866179	0.7873069752934405	0.516458734612549	0.9203879045419064	0.759384236187732	0.8260070218816762	1.0	0.42857142857142855	0.0	0.038053606068991754	0.038053606068991754
4454	0.07793440762091444	0.039488715202724185	0.03806237726080876	0.7501037164416707	-1	0	0	0.3	3	0.8461538461538461	11	0.5357142857142857	0.8461538461538461	14	11	0	1	0	0.14285714285714285	14	2	15	1.0	0.15384615384615385	0.6227560183052099	0.7143013832034288	0.5530387343866179	0.7873069752934405	0.40398818306719625	0.9083162656917225	0.776669959261018	0.8184866407041747	1.0	0.42857142857142855	0.0	0.03806237726080876	0.03806237726080876
66	0.06022034655485138	0.00944685698009139	0.0014450613846071208	0.7348410839947204	-1	0	0	0.2	2	0.9230769230769231	12	1.0	0.9230769230769231	14	12	0	0	0	0.06666666666666667	15	1	15	0.0	0.14285714285714285	0.6389793717444281	0.921321538271189	0.681354233200004	0.9028803428215699	0.7290393815849379	0.8499928311426505	0.7696075751176837	0.8948759075573856	0	0	0.0	0.0014450613846071208	0.0014450613846071208
3069	0.0782402965632187	0.03754988521754633	0.0375498364452501	0.745175516102492	-1	0	0	0.3	3	0.8461538461538461	11	0.5357142857142857	0.8461538461538461	14	11	0	1	0	0.14285714285714285	14	2	15	1.0	0.15384615384615385	0.6054413552722779	0.7873880106976732	0.5530387343866179	0.7873069752934405	0.40398818306719625	0.9083162656917225	0.776669959261018	0.8371385042354056	1.0	0.42857142857142855	0.0	0.0375498364452501	0.0375498364452501
4909	0.07525401958959918	0.03939209640306925	0.039285381297430144	0.7413174284697237	-1	0	0	0.3	3	0.8461538461538461	11	0.5357142857142857	0.8461538461538461	14	11	0	1	0	0.14285714285714285	14	2	15	1.0	0.15384615384615385	0.6227560183052099	0.7143013832034288	0.5530387343866179	0.7873069752934405	0.40398818306719625	0.9083162656917225	0.776669959261018	0.8184866407041747	1.0	0.42857142857142855	0.0	0.039285381297430144	0.039285381297430144
3875	0.07529323778372625	0.03739827119703227	0.0373825088978264	0.7622053586140536	-1	0	0	0.3	3	0.8461538461538461	11	0.5357142857142857	0.8461538461538461	14	11	0	1	0	0.14285714285714285	14	2	15	1.0	0.15384615384615385	0.6227560183052099	0.7565457905341121	0.5530387343866179	0.7873069752934405	0.40398818306719625	0.9228242609761964	0.776669959261018	0.8377142960102398	1.0	0.42857142857142855	0.0	0.0373825088978264	0.0373825088978264
1938	0.07469537483761304	0.03546465207730994	0.035391414474816314	0.7638346931944047	-1	0	0	0.3	3	0.8461538461538461	11	0.5357142857142857	0.8461538461538461	14	11	0	1	0	0.14285714285714285	14	2	15	1.0	0.15384615384615385	0.6227560183052099	0.7143013832034288	0.5530387343866179	0.7873069752934405	0.4603832704382752	0.9025328955882337	0.7412064048968243	0.8151170309298946	1.0	0.42857142857142855	0.0	0.035391414474816314	0.035391414474816314
3779	0.07511505833971531	0.03871365361962217	0.038706279954900016	0.7423228264143069	-1	0	0	0.3	3	0.8461538461538461	11	0.5357142857142857	0.8461538461538461	14	11	0	1	0	0.14285714285714285	14	2	15	1.0	0.15384615384615385	0.6054413552722779	0.7873880106976732	0.5530387343866179	0.7873069752934405	0.40398818306719625	0.9083162656917225	0.776669959261018	0.8371385042354056	1.0	0.42857142857142855	0.0	0.038706279954900016	0.038706279954900016
1595	0.07576879937009755	0.03363648874414731	0.03317841899526278	0.7582490775191796	-1	0	0	0.3	3	0.8461538461538461	11	0.5357142857142857	0.8461538461538461	14	11	0	1	0	0.14285714285714285	14	2	15	1.0	0.15384615384615385	0.6227560183052099	0.7143013832034288	0.5530387343866179	0.7873069752934405	0.4603832704382752	0.8939798774895769	0.7412064048968243	0.8103670179311527	1.0	0.35714285714285715	0.0	0.03317841899526278	0.03317841899526278
3051	0.07806755605642339	0.039887676884684094	0.03983390683997265	0.7499128754100155	-1	0	0	0.3	3	0.8461538461538461	11	0.5357142857142857	0.8461538461538461	14	11	0	1	0	0.14285714285714285	14	2	15	1.0	0.15384615384615385	0.6054413552722779	0.7873880106976732	0.5530387343866179	0.7873069752934405	0.40398818306719625	0.9083162656917225	0.776669959261018	0.8371385042354056	1.0	0.42857142857142855	0.0	0.03983390683997265	0.03983390683997265
1968	0.07424122053542662	0.0335703122444603	0.03352701617322133	0.7602724600954525	-1	0	0	0.3	3	0.8461538461538461	11	0.5357142857142857	0.8461538461538461	14	11	0	1	0	0.14285714285714285	14	2	15	1.0	0.15384615384615385	0.6227560183052099	0.7143013832034288	0.5530387343866179	0.7873069752934405	0.4603832704382752	0.9025328955882337	0.7412064048968243	0.8151170309298946	1.0	0.42857142857142855	0.0	0.03352701617322133	0.03352701617322133
4805	0.07810375909265972	0.03891662706916229	0.0388639778412012	0.7421658579339041	-1	0	0	0.3	3	0.8461538461538461	11	0.5357142857142857	0.8461538461538461	14	11	0	1	0	0.14285714285714285	14	2	15	1.0	0.15384615384615385	0.6054413552722779	0.7873880106976732	0.5530387343866179	0.7873069752934405	0.40398818306719625	0.9083162656917225	0.776669959261018	0.8371385042354056	1.0	0.42857142857142855	0.0	0.0388639778412012	0.0388639778412012
2799	0.07463519640103095	0.03507398082146714	0.034533841894318705	0.7619768653075852	-1	0	0	0.3	3	0.8461538461538461	11	0.5357142857142857	0.8461538461538461	14	11	0	1	0	0.14285714285714285	14	2	15	1.0	0.15384615384615385	0.6227560183052099	0.7143013832034288	0.5530387343866179	0.7873069752934405	0.40398818306719625	0.9228242609761964	0.776669959261018	0.8276167269770879	1.0	0.42857142857142855	0.0	0.034533841894318705	0.034533841894318705
3584	0.07698203283739537	0.024106971406682838	0.02208704887101752	0.7306780363183375	-1	0	0	0.3	3	0.8461538461538461	11	0.5357142857142857	0.8461538461538461	14	11	0	1	0	0.14285714285714285	14	2	15	1.0	0.15384615384615385	0.6227560183052099	0.7646595488650646	0.5530387343866179	0.7873069752934405	0.4603832704382752	0.9025328955882337	0.759384236187732	0.8279192818739632	1.0	0.42857142857142855	0.0	0.02208704887101752	0.02208704887101752
423	0.04103347802629292	0.011165833917186084	0.010672327275233314	0.8485012631841878	-1	0	0	0.2	2	0.8461538461538461	11	0.38461538461538464	0.6923076923076923	11	9	3	3	0	0.23076923076923078	3	13	15	0.375	0	0.5881313598290061	0.9062885248937855	0.650794688498773	0.8938165905035251	0.4775755359667146	0.8950975244393355	0.7722576647131052	0.8985415673381143	0.36363636363636365	0.2727272727272727	0.0	0.010672327275233314	0.010672327275233314
637	0.03757387046069774	0.0055106161759134326	-0.0036457670448016744	0.8309166344725508	-1	0	0	0.3333333333333333	2	0.8571428571428571	6	1.0	0.8571428571428571	7	6	1	0	0	0.1111111111111111	9	1	9	0.0	0.25	0.3792629902917447	0.8256285586928788	0.7268354244483629	0.9445958350937808	0.6029973014590176	0.8347925663257143	0.8795136437955597	0.8811829492813797	0	0	0.0	-0.0003645767044801674	-0.0003645767044801674
4631	0.07698328604622505	0.040720042640093566	0.04071754906495856	0.7512954377656276	-1	0	0	0.3	3	0.8461538461538461	11	0.5357142857142857	0.8461538461538461	14	11	0	1	0	0.14285714285714285	14	2	15	1.0	0.15384615384615385	0.6054413552722779	0.7873880106976732	0.5530387343866179	0.7873069752934405	0.40398818306719625	0.9083162656917225	0.776669959261018	0.8371385042354056	1.0	0.42857142857142855	0.0	0.04071754906495856	0.04071754906495856
1408	0.07522532884021181	0.034723220813808964	0.03415443952435059	0.7655264788698453	-1	0	0	0.3	3	0.8461538461538461	11	0.5357142857142857	0.8461538461538461	14	11	0	1	0	0.14285714285714285	14	2	15	1.0	0.15384615384615385	0.6227560183052099	0.7143013832034288	0.5530387343866179	0.7873069752934405	0.4603832704382752	0.9025328955882337	0.7412064048968243	0.8151170309298946	1.0	0.42857142857142855	0.0	0.03415443952435059	0.03415443952435059
1553	0.07369454082449504	0.010557139451583234	0.006951731018822576	0.7240662966016345	-1	0	0	0.2	2	0.9230769230769231	12	1.0	0.9230769230769231	14	12	0	0	0	0.06666666666666667	15	1	15	0.0	0.14285714285714285	0.6227560183052099	0.7850934644501237	0.5530387343866179	0.7394000784040352	0.49288273303200947	0.8499947903349468	0.7277866374949797	0.7953808886572092	0	0	0.0	0.006951731018822576	0.006951731018822576
4927	0.07865052924142374	0.039598840088100565	0.03947769371413759	0.7420927606534979	-1	0	0	0.3	3	0.8461538461538461	11	0.5357142857142857	0.8461538461538461	14	11	0	1	0	0.14285714285714285	14	2	15	1.0	0.15384615384615385	0.6054413552722779	0.7873880106976732	0.5530387343866179	0.7873069752934405	0.4603832704382752	0.9025328955882337	0.759384236187732	0.8340449415585595	1.0	0.42857142857142855	0.0	0.03947769371413759	0.03947769371413759
675	0.06193922004240632	0.0152476744347207	-0.014082259207375918	0.7654835267995834	-1	0	0	0.3	3	0.8461538461538461	11	0.2727272727272727	0.7692307692307693	13	10	1	2	0	0.45454545454545453	11	5	15	0.6666666666666666	0.15384615384615385	0.42478515010280615	0.8367052046740612	0.8379683677500409	0.876941988950462	0.6302189532914868	0.8361863400849894	0.8749005849848456	0.8510179240022899	0.576923076923077	0.23076923076923078	0.0	-0.0014082259207375918	-0.0014082259207375918
3906	0.07736890326742675	0.03813325402133492	0.03810864600745334	0.7443241991420915	-1	0	0	0.3	3	0.8461538461538461	11	0.5357142857142857	0.8461538461538461	14	11	0	1	0	0.14285714285714285	14	2	15	1.0	0.15384615384615385	0.6054413552722779	0.7873880106976732	0.5530387343866179	0.7873069752934405	0.40398818306719625	0.9083162656917225	0.776669959261018	0.8371385042354056	1.0	0.42857142857142855	0.0	0.03810864600745334	0.03810864600745334
2950	0.07542515702426789	0.012092899736890126	0.0004934396979267487	0.7210305577679409	-1	0	0	0.3	3	0.8461538461538461	11	0.5357142857142857	0.8461538461538461	14	11	0	1	0	0.14285714285714285	14	2	15	1.0	0.15384615384615385	0.6054413552722779	0.7855813913778472	0.5530387343866179	0.7429015670463185	0.3988120242589831	0.9087690546492126	0.776669959261018	0.8253127361139728	1.0	0.14285714285714285	0.0	0.0004934396979267487	0.0004934396979267487
1183	0.07297782268299689	0.0191775403230462	0.006643816081523368	0.6624747284604113	-1	0	0	0.3	3	0.8461538461538461	11	0.5357142857142857	0.8461538461538461	14	11	0	1	0	0.14285714285714285	14	2	15	1.0	0.15384615384615385	0.6300693332385471	0.7119051090944556	0.5969506753628231	0.8152079683680248	0.4603832704382752	0.9011022422101947	0.759384236187732	0.822415574435304	1.0	0.5	0.0	0.006643816081523368	0.006643816081523368
1325	0.0683971667952525	0.004935455069348912	0.003941843801155461	0.6856466382097027	-1	0	0	0.1	1	1.0	13	1.0	1.0	14	13	0	1	0	0.06666666666666667	15	1	15	0.3333333333333333	0	0.6054413552722779	0.856157349973499	0.6436227893915489	0.7540242837253249	0.6069396329206393	0.8849313658299949	0.7412064048968243	0.8386163778556337	1.0	0.5	0.0	0.003941843801155461	0.003941843801155461
1527	0.07404339485906752	0.03516018435412407	0.03512893777425674	0.7621128533451871	-1	0	0	0.3	3	0.8461538461538461	11	0.5357142857142857	0.8461538461538461	14	11	0	1	0	0.14285714285714285	14	2	15	1.0	0.15384615384615385	0.6227560183052099	0.7143013832034288	0.5530387343866179	0.7873069752934405	0.49288273303200947	0.9111656416213765	0.7412064048968243	0.8201989063064693	1.0	0.42857142857142855	0.0	0.03512893777425674	0.03512893777425674
1085	0.0761425182542904	0.0007284491971952307	-0.0006677762951681853	0.764592905920338	-1	0	0	0.1	1	1.0	13	1.0	1.0	14	13	0	1	0	0.06666666666666667	15	1	15	0.3333333333333333	0	0.6227560183052099	0.8436041090865349	0.5997108484153437	0.9084085079890184	0.39799593198740757	0.9390364652422111	0.828111590848184	0.9036169910515716	1.0	0.35714285714285715	0.0	-6.677762951681853e-05	-6.677762951681853e-05
3006	0.07605625607830943	0.03864011584866314	0.03794543792331687	0.7407325743493055	-1	0	0	0.3	3	0.8461538461538461	11	0.5357142857142857	0.8461538461538461	14	11	0	1	0	0.14285714285714285	14	2	15	1.0	0.15384615384615385	0.6227560183052099	0.7143013832034288	0.5530387343866179	0.7873069752934405	0.40398818306719625	0.9228242609761964	0.776669959261018	0.8276167269770879	1.0	0.35714285714285715	0.0	0.03794543792331687	0.03794543792331687
1584	0.07807656344352275	0.03224834321729096	-0.011386642751827342	0.7112174301029897	-1	0	0	0.3	3	0.8461538461538461	11	0.5357142857142857	0.8461538461538461	14	11	0	1	0	0.14285714285714285	14	2	15	1.0	0.15384615384615385	0.6300693332385471	0.7119051090944556	0.5969506753628231	0.8152079683680248	0.4603832704382752	0.9010302325032515	0.759384236187732	0.8223762463806422	1.0	0.35714285714285715	0.0	-0.0011386642751827342	-0.0011386642751827342
3853	0.07913062033721531	0.037533890994257205	0.037318982517321186	0.7428087596039051	-1	0	0	0.3	3	0.8461538461538461	11	0.5357142857142857	0.8461538461538461	14	11	0	1	0	0.14285714285714285	14	2	15	1.0	0.15384615384615385	0.6054413552722779	0.7873880106976732	0.5530387343866179	0.7873069752934405	0.40398818306719625	0.9083162656917225	0.776669959261018	0.8371385042354056	1.0	0.42857142857142855	0.0	0.037318982517321186	0.037318982517321186
1705	0.07496938608776774	0.03384468145215176	0.033655361971727166	0.7586775722907579	-1	0	0	0.3	3	0.8461538461538461	11	0.5357142857142857	0.8461538461538461	14	11	0	1	0	0.14285714285714285	14	2	15	1.0	0.15384615384615385	0.6227560183052099	0.7143013832034288	0.5530387343866179	0.7873069752934405	0.4603832704382752	0.9025328955882337	0.7412064048968243	0.8151170309298946	1.0	0.35714285714285715	0.0	0.033655361971727166	0.033655361971727166
2155	0.0788113008321412	0.037624564671470566	0.03757374840442612	0.7425598929102901	-1	0	0	0.3	3	0.8461538461538461	11	0.5357142857142857	0.8461538461538461	14	11	0	1	0	0.14285714285714285	14	2	15	1.0	0.15384615384615385	0.6054413552722779	0.7873880106976732	0.5530387343866179	0.7873069752934405	0.40398818306719625	0.9228242609761964	0.776669959261018	0.8455074914890315	1.0	0.42857142857142855	0.0	0.03757374840442612	0.03757374840442612
4950	0.07791009388654704	0.03757427707715643	0.037471956619983204	0.7418594802720051	-1	0	0	0.3	3	0.8461538461538461	11	0.5357142857142857	0.8461538461538461	14	11	0	1	0	0.14285714285714285	14	2	15	1.0	0.15384615384615385	0.6054413552722779	0.7873880106976732	0.5530387343866179	0.7873069752934405	0.40434347143286875	0.9082227662068134	0.776669959261018	0.8370874972002008	1.0	0.42857142857142855	0.0	0.037471956619983204	0.037471956619983204
2647	0.0776827300280987	0.036549641700824455	0.03600663322413227	0.7402188687928732	-1	0	0	0.3	3	0.8461538461538461	11	0.5357142857142857	0.8461538461538461	14	11	0	1	0	0.14285714285714285	14	2	15	1.0	0.15384615384615385	0.6227560183052099	0.7143013832034288	0.5530387343866179	0.7873069752934405	0.40398818306719625	0.9228242609761964	0.776669959261018	0.8276167269770879	1.0	0.42857142857142855	0.0	0.03600663322413227	0.03600663322413227
1650	0.07507440292344647	0.034964715525524694	0.03475008998797904	0.7601563283221522	-1	0	0	0.3	3	0.8461538461538461	11	0.5357142857142857	0.8461538461538461	14	11	0	1	0	0.14285714285714285	14	2	15	1.0	0.15384615384615385	0.6227560183052099	0.7143013832034288	0.5530387343866179	0.7873069752934405	0.4603832704382752	0.9025328955882337	0.7412064048968243	0.8151170309298946	1.0	0.42857142857142855	0.0	0.03475008998797904	0.03475008998797904
3278	0.07823861761133691	0.03703676495225003	0.03684701551721435	0.7412881257896338	-1	0	0	0.3	3	0.8461538461538461	11	0.5357142857142857	0.8461538461538461	14	11	0	1	0	0.14285714285714285	14	2	15	1.0	0.15384615384615385	0.6227560183052099	0.7143013832034288	0.5530387343866179	0.7873069752934405	0.40398818306719625	0.9083162656917225	0.776669959261018	0.8184866407041747	1.0	0.21428571428571427	0.0	0.03684701551721435	0.03684701551721435
3052	0.04866733286166524	0.0015408370849703265	0.000509693857724545	0.6187790259447075	-1	0	0	0.3	3	0.8461538461538461	11	0.5357142857142857	0.8461538461538461	14	11	0	1	0	0.14285714285714285	14	2	15	1.0	0.15384615384615385	0.6227560183052099	0.7945304061175382	0.6463829624440696	0.7761785094300192	0.4603832704382752	0.934840756382915	0.7802763308975553	0.8523529799739111	1.0	0.6428571428571429	0.0	0.000509693857724545	0.000509693857724545
4943	0.07560013811832267	0.03796875882589499	0.037416448072041406	0.7408855718449006	-1	0	0	0.3	3	0.8461538461538461	11	0.5357142857142857	0.8461538461538461	14	11	0	1	0	0.14285714285714285	14	2	15	1.0	0.15384615384615385	0.6227560183052099	0.7143013832034288	0.5530387343866179	0.7873069752934405	0.40398818306719625	0.9083162656917225	0.776669959261018	0.8184866407041747	1.0	0.42857142857142855	0.0	0.037416448072041406	0.037416448072041406
3865	0.07742861344416449	0.04031611316177536	0.03995662743292571	0.7472548143687042	-1	0	0	0.3	3	0.8461538461538461	11	0.5357142857142857	0.8461538461538461	14	11	0	1	0	0.14285714285714285	14	2	15	1.0	0.15384615384615385	0.6054413552722779	0.7873880106976732	0.5530387343866179	0.7873069752934405	0.34241693688790414	0.8946548971958759	0.759384236187732	0.8300157652284805	1.0	0.42857142857142855	0.0	0.03995662743292571	0.03995662743292571
554	0.08877169646431042	0.011499883381184049	0.007802906173705541	0.7082930124692894	-1	0	0	0.2	2	0.9230769230769231	12	0.5357142857142857	0.9230769230769231	14	12	0	1	0	0.14285714285714285	14	2	15	0.5	0	0.45941447616866976	0.8444705340387293	0.7868585826669554	0.9282680491902219	0.6302189532914868	0.839823801390522	0.8739069659294411	0.8775816285695347	1.0	0	0.0	0.007802906173705541	0.007802906173705541
44	0.03851326995077143	0.005413100344655691	-0.004219237780952377	0.9564284653856894	-1	0	0	0.4	4	0.6153846153846154	8	0.35714285714285715	0.5384615384615384	11	7	3	0	0	0.8571428571428571	6	7	15	0.0	0.2	0.4652192068977046	0.9149388600482368	0.7935785151458898	0.912220751445901	0.4159591325669913	0.9314953674528568	0.9079556091414319	0.9199850967051165	0	0	0.0	-0.0004219237780952377	-0.0004219237780952377
4224	0.07781214588550449	0.03831748316326977	0.03809175685161577	0.7465036495161727	-1	0	0	0.3	3	0.8461538461538461	11	0.5357142857142857	0.8461538461538461	14	11	0	1	0	0.14285714285714285	14	2	15	1.0	0.15384615384615385	0.6054413552722779	0.7873880106976732	0.5530387343866179	0.7873069752934405	0.40398818306719625	0.9228242609761964	0.776669959261018	0.8455074914890315	1.0	0.35714285714285715	0.0	0.03809175685161577	0.03809175685161577
1414	0.07464693533141463	0.035953247908410535	0.035050475337375084	0.7630688178678093	-1	0	0	0.3	3	0.8461538461538461	11	0.5357142857142857	0.8461538461538461	14	11	0	1	0	0.14285714285714285	14	2	15	1.0	0.15384615384615385	0.6227560183052099	0.7143013832034288	0.5530387343866179	0.7873069752934405	0.4603832704382752	0.902491808072957	0.7412064048968243	0.8150935711432121	1.0	0.35714285714285715	0.0	0.035050475337375084	0.035050475337375084
4780	0.07819945532921423	0.03746584903123914	0.03737604003746042	0.7423593741618895	-1	0	0	0.3	3	0.8461538461538461	11	0.5357142857142857	0.8461538461538461	14	11	0	1	0	0.14285714285714285	14	2	15	1.0	0.15384615384615385	0.6054413552722779	0.7873880106976732	0.5530387343866179	0.7873069752934405	0.40398818306719625	0.9083162656917225	0.776669959261018	0.8371385042354056	1.0	0.42857142857142855	0.0	0.03737604003746042	0.03737604003746042
1519	0.07706998487372509	0.034893921713465344	0.03489278435251549	0.7583760302286033	-1	0	0	0.3	3	0.8461538461538461	11	0.5357142857142857	0.8461538461538461	14	11	0	1	0	0.14285714285714285	14	2	15	1.0	0.15384615384615385	0.6227560183052099	0.7143013832034288	0.5530387343866179	0.7873069752934405	0.4603832704382752	0.8941115351500596	0.7412064048968243	0.8104382015115252	1.0	0.42857142857142855	0.0	0.03489278435251549	0.03489278435251549
4138	0.07742186982468362	0.03861310659882492	0.03859950049156357	0.750549790069967	-1	0	0	0.3	3	0.8461538461538461	11	0.5357142857142857	0.8461538461538461	14	11	0	1	0	0.14285714285714285	14	2	15	1.0	0.15384615384615385	0.6054413552722779	0.7873880106976732	0.5530387343866179	0.7873069752934405	0.40398818306719625	0.9083162656917225	0.776669959261018	0.8371385042354056	1.0	0.42857142857142855	0.0	0.03859950049156357	0.03859950049156357
3826	0.05253418778115143	0.041401522513328244	0.04093471256559721	0.694838126731262	-1	0	0	0.3	3	0.8461538461538461	11	0.5357142857142857	0.8461538461538461	14	11	0	1	0	0.14285714285714285	14	2	15	1.0	0.15384615384615385	0.6054413552722779	0.7873880106976732	0.5530387343866179	0.7873069752934405	0.40398818306719625	0.9083162656917225	0.776669959261018	0.8371385042354056	1.0	0.35714285714285715	0.0	0.04093471256559721	0.04093471256559721
2348	0.07789185498873559	0.032657262360837935	0.03075641222075001	0.7610513092847905	-1	0	0	0.3	3	0.8461538461538461	11	0.5357142857142857	0.8461538461538461	14	11	0	1	0	0.14285714285714285	14	2	15	1.0	0.15384615384615385	0.6227560183052099	0.7143013832034288	0.5530387343866179	0.7850514946421316	0.40398818306719625	0.9228242609761964	0.776669959261018	0.8269777133607303	1.0	0.42857142857142855	0.0	0.03075641222075001	0.03075641222075001
2292	0.07564573779395109	0.03721048403376058	0.03662650519206018	0.7392023302055041	-1	0	0	0.3	3	0.8461538461538461	11	0.5357142857142857	0.8461538461538461	14	11	0	1	0	0.14285714285714285	14	2	15	1.0	0.15384615384615385	0.6227560183052099	0.7143013832034288	0.5530387343866179	0.7873069752934405	0.516458734612549	0.9203879045419064	0.759384236187732	0.8260070218816762	1.0	0.42857142857142855	0.0	0.03662650519206018	0.03662650519206018
444	0.0369387973128178	0.009436776675444054	0.0053676805626107485	0.8248263351699341	-1	0	0	0.2857142857142857	2	0.875	7	0.5555555555555556	0.875	9	7	0	1	0	0.2222222222222222	9	2	10	0.5	0	0.8626298275783585	0.8333376056941391	0.3779004025566989	0.9659403831201284	0.3545555830884778	0.9444779461714407	0.8824057854526819	0.9306103838397074	1.0	0	0.0	0.0053676805626107485	0.0053676805626107485
255	0.038015669235949255	0.009211583876409668	0.007053312896879237	0.9107845597159776	-1	0	0	0.2	2	0.9166666666666666	11	0.4666666666666667	0.75	9	9	4	0	0	0.8333333333333334	6	5	14	0.0	0.16666666666666666	0.7019021883987994	0.8488952291029203	0.36627757726335003	0.9423491612451351	0.5575746775030905	0.8551882183273003	0.8735829770928413	0.8907676849912946	0	0	0.0	0.007053312896879237	0.007053312896879237
284	0.01205846756066139	0.000591250539424146	0.00047665529415542754	0.9534841467357402	-1	0	0	0.3333333333333333	2	0.8571428571428571	6	0.5625	0.8571428571428571	8	6	0	0	0	0.25	2	8	9	0.0	0	0.5401671350249917	0.8688689240923302	0.3170598487835113	0.7983834265283565	0.7350010859387762	0.9219169574781471	0.8976696118060391	0.8712398695053679	0	0	0.0	0.00047665529415542754	0.00047665529415542754
2133	0.06817846125506623	0.018274317081155064	0.00011052337474195097	0.6774014049590698	-1	0	0	0.3	3	0.8461538461538461	11	0.5357142857142857	0.8461538461538461	14	11	0	1	0	0.14285714285714285	14	2	15	1.0	0.15384615384615385	0.6227560183052099	0.7918224703699093	0.5969506753628231	0.8152079683680248	0.4603832704382752	0.9028385956069527	0.776669959261018	0.8433158387772272	1.0	0.5	0.0	0.00011052337474195097	0.00011052337474195097
221	0.005366343060443097	0.0009128996211357567	9.333601700908017e-05	0.9925976401901379	-1	0	0	0.5	2	0.75	3	1.0	0.75	5	3	0	1	0	0.16666666666666666	6	1	6	0.5	0.4	0.45941447616866976	0.912305539380487	0.5382319681543258	0.846300901185248	0.5395989812002681	0.7029608769898723	0.8549277661311707	0.8370550277478135	1.0	0.2	0.0	9.333601700908017e-05	9.333601700908017e-05
4917	0.06865750493905981	0.015413764081999477	0.014059391613510294	0.7163146237819684	-1	0	0	0.3	3	0.8461538461538461	11	0.5357142857142857	0.8461538461538461	14	11	0	1	0	0.14285714285714285	14	2	15	1.0	0.15384615384615385	0.6377475008315281	0.8128237024420063	0.5530387343866179	0.8007618222653796	0.40398818306719625	0.9250244750825457	0.790120254514315	0.8570165220858372	1.0	0.35714285714285715	0.0	0.014059391613510294	0.014059391613510294
4788	0.07817757713330874	0.03769665519862969	0.03762162087229269	0.7405233108184275	-1	0	0	0.3	3	0.8461538461538461	11	0.5357142857142857	0.8461538461538461	14	11	0	1	0	0.14285714285714285	14	2	15	1.0	0.15384615384615385	0.6227560183052099	0.7143013832034288	0.5530387343866179	0.7873069752934405	0.40398818306719625	0.9228242609761964	0.776669959261018	0.8276167269770879	1.0	0.35714285714285715	0.0	0.03762162087229269	0.03762162087229269
3027	0.07926672944454385	0.03975512514934429	0.03975269411295133	0.751617199105814	-1	0	0	0.3	3	0.8461538461538461	11	0.5357142857142857	0.8461538461538461	14	11	0	1	0	0.14285714285714285	14	2	15	1.0	0.15384615384615385	0.6054413552722779	0.7873880106976732	0.5530387343866179	0.7873069752934405	0.40398818306719625	0.9228242609761964	0.776669959261018	0.8455074914890315	1.0	0.42857142857142855	0.0	0.03975269411295133	0.03975269411295133
1327	0.07116360181541959	0.027125694788634917	0.022613250287258208	0.7323480518821116	-1	0	0	0.2	2	0.9230769230769231	12	1.0	0.9230769230769231	14	12	0	1	0	0.06666666666666667	15	1	15	0.5	0.14285714285714285	0.6300693332385471	0.8548806839625736	0.5530387343866179	0.7713332687613016	0.4603832704382752	0.8971867767121151	0.776669959261018	0.8479402811187875	1.0	0.42857142857142855	0.0	0.022613250287258208	0.022613250287258208
89	0.016776849489388655	0.0031581846521615913	-0.0008956826713313239	0.9054857598290447	-1	0.25	1	0.5	5	0.5	6	0.3888888888888889	0.3333333333333333	6	4	7	1	0	1.0	6	6	14	0.0625	0.25	0.6673624804793356	0.8495578990237413	0.4767788387322767	0.946778666445135	0.7207251963679203	0.8878182665019997	0.8719959968620384	0.9025715967838294	1.0	0.16666666666666666	0.0	-8.95682671331324e-05	-8.95682671331324e-05
3435	0.07799761353550003	0.038336522374174585	0.03756012483346252	0.7415153222740161	-1	0	0	0.3	3	0.8461538461538461	11	0.5357142857142857	0.8461538461538461	14	11	0	1	0	0.14285714285714285	14	2	15	1.0	0.15384615384615385	0.6054413552722779	0.7873880106976732	0.5530387343866179	0.7873069752934405	0.4603832704382752	0.9025328955882337	0.759384236187732	0.8340449415585595	1.0	0.42857142857142855	0.0	0.03756012483346252	0.03756012483346252
5024	0.07606262443493826	0.002937677882841205	-0.000168278576984823	0.7170304783920798	-1	0	0	0.2	2	0.9230769230769231	12	1.0	0.9230769230769231	14	12	0	0	0	0.06666666666666667	15	1	15	0.0	0.14285714285714285	0.6011404086462404	0.7589099374249662	0.5530387343866179	0.7394000784040352	0.4014236109955841	0.8834744654340965	0.7412064048968243	0.8029928463221927	0	0	0.0	-1.68278576984823e-05	-1.68278576984823e-05
563	0.03645462260852174	0.0017490219447627035	-0.0008638176264305363	0.8550178749382633	-1	0	0	0.3	3	0.8461538461538461	11	0.5357142857142857	0.8461538461538461	12	11	2	1	0	0.14285714285714285	14	2	15	0.14285714285714285	0.3076923076923077	0.28897697801209327	0.8358340355740462	0.7000891661824458	0.9527912092950649	0.42593494654931635	0.981083413962267	0.9388379168492527	0.9458501394478502	1.0	0.16666666666666666	0.0	-8.638176264305362e-05	-8.638176264305362e-05
1467	0.07347810157852805	0.01753790357866773	0.013523615973351404	0.7169277081934656	-1	0	0	0.2	2	0.9230769230769231	12	1.0	0.9230769230769231	14	12	0	1	0	0.06666666666666667	15	1	15	0.5	0.14285714285714285	0.6300693332385471	0.855784468327226	0.5530387343866179	0.7713332687613016	0.4603832704382752	0.9072036768272663	0.776669959261018	0.8530645072377994	1.0	0.35714285714285715	0.0	0.013523615973351404	0.013523615973351404
857	0.06983374376648967	0.005553580967668805	-0.004641125813159663	0.7249479928616727	-1	0	0	0.2	2	0.9230769230769231	12	1.0	0.9230769230769231	14	12	0	2	0	0.06666666666666667	15	1	15	1.0	0.2857142857142857	0.45941447616866976	0.8513840747387236	0.6282825487428566	0.951128240018106	0.6302189532914868	0.866558069029406	0.8648049821483604	0.8997938978119778	0.5714285714285714	0.07142857142857142	0.0	-0.0004641125813159663	-0.0004641125813159663
814	0.07313039173351009	0.012863239698378931	0.012109415342595175	0.7255047199081752	-1	0	0	0.3	3	0.8461538461538461	11	0.5357142857142857	0.8461538461538461	14	11	0	1	0	0.14285714285714285	14	2	15	1.0	0.15384615384615385	0.5505403133550191	0.8236155248212734	0.5530387343866179	0.8759226915843983	0.4603832704382752	0.9389342422528623	0.776669959261018	0.8885552909692853	1.0	0.35714285714285715	0.0	0.012109415342595175	0.012109415342595175
4271	0.06810601943247552	0.004862349193939025	0.0045781050318113095	0.7518814635272562	-1	0	0	0.3	3	0.8461538461538461	11	0.5357142857142857	0.8461538461538461	14	11	0	1	0	0.14285714285714285	14	2	15	1.0	0.15384615384615385	0.6300693332385471	0.8013679220598726	0.5969506753628231	0.8340635437091233	0.40398818306719625	0.9139203739389147	0.776669959261018	0.857010678456439	1.0	0.42857142857142855	0.0	0.0045781050318113095	0.0045781050318113095
1665	0.07456102746377356	0.03616515459117525	0.03599574321425184	0.7655896142017878	-1	0	0	0.3	3	0.8461538461538461	11	0.5357142857142857	0.8461538461538461	14	11	0	1	0	0.14285714285714285	14	2	15	1.0	0.15384615384615385	0.6227560183052099	0.7143013832034288	0.5530387343866179	0.7873069752934405	0.4603832704382752	0.9025328955882337	0.7412064048968243	0.8151170309298946	1.0	0.42857142857142855	0.0	0.03599574321425184	0.03599574321425184
4935	0.07714054581453769	0.04165985694982706	0.04157440924648297	0.7527887953662128	-1	0	0	0.3	3	0.8461538461538461	11	0.5357142857142857	0.8461538461538461	14	11	0	1	0	0.14285714285714285	14	2	15	1.0	0.15384615384615385	0.6227560183052099	0.7143013832034288	0.5530387343866179	0.7873069752934405	0.40398818306719625	0.9083162656917225	0.776669959261018	0.8184866407041747	1.0	0.42857142857142855	0.0	0.04157440924648297	0.04157440924648297
3488	0.0742468914476136	0.036571564229123825	0.03553717056581437	0.7411855098821227	-1	0	0	0.3	3	0.8461538461538461	11	0.5357142857142857	0.8461538461538461	14	11	0	1	0	0.14285714285714285	14	2	15	1.0	0.15384615384615385	0.6054413552722779	0.7873880106976732	0.5530387343866179	0.7873069752934405	0.4603832704382752	0.8863161147438076	0.7412064048968243	0.8259546834094781	1.0	0.14285714285714285	0.0	0.03553717056581437	0.03553717056581437
344	0.0339099470942246	0.0024490237956169485	0.0022066734983952853	0.8818797216588858	-1	0	0	0.3	3	0.6923076923076923	9	0.4166666666666667	0.6153846153846154	11	8	3	1	0	1.0	6	6	15	0.14285714285714285	0.2	0.8268359509258879	0.9312453826062281	0.5732055004307555	0.8831607577701042	0.4874229129394861	0.962957941777536	0.9294355532751056	0.9326973388781821	1.0	0.2727272727272727	0.0	0.0022066734983952853	0.0022066734983952853
3666	0.07716186947076642	0.03822676279125615	0.03820944508736238	0.7421911671611955	-1	0	0	0.3	3	0.8461538461538461	11	0.5357142857142857	0.8461538461538461	14	11	0	1	0	0.14285714285714285	14	2	15	1.0	0.15384615384615385	0.6054413552722779	0.7873880106976732	0.5530387343866179	0.7873069752934405	0.40398818306719625	0.9083162656917225	0.776669959261018	0.8371385042354056	1.0	0.35714285714285715	0.0	0.03820944508736238	0.03820944508736238
4673	0.07883962389201593	0.04029323364308588	0.040033621999823195	0.7498521102862588	-1	0	0	0.3	3	0.8461538461538461	11	0.5357142857142857	0.8461538461538461	14	11	0	1	0	0.14285714285714285	14	2	15	1.0	0.15384615384615385	0.6227560183052099	0.7143013832034288	0.5530387343866179	0.7873069752934405	0.40398818306719625	0.9083162656917225	0.776669959261018	0.8184866407041747	1.0	0.42857142857142855	0.0	0.040033621999823195	0.040033621999823195
4373	0.07802678957673075	0.03935723813676319	0.03925796923459529	0.7439786807906767	-1	0	0	0.3	3	0.8461538461538461	11	0.5357142857142857	0.8461538461538461	14	11	0	1	0	0.14285714285714285	14	2	15	1.0	0.15384615384615385	0.6054413552722779	0.7873880106976732	0.5530387343866179	0.7873069752934405	0.40398818306719625	0.9083162656917225	0.776669959261018	0.8371385042354056	1.0	0.42857142857142855	0.0	0.03925796923459529	0.03925796923459529
2104	0.07600393551721923	0.03560591853750038	0.03550367560382419	0.7624339557805588	-1	0	0	0.3	3	0.8461538461538461	11	0.5357142857142857	0.8461538461538461	14	11	0	1	0	0.14285714285714285	14	2	15	1.0	0.15384615384615385	0.6227560183052099	0.7143013832034288	0.5530387343866179	0.7873069752934405	0.4603832704382752	0.9025328955882337	0.7412064048968243	0.8151170309298946	1.0	0.42857142857142855	0.0	0.03550367560382419	0.03550367560382419
3599	0.07773450097180344	0.03702962730122579	0.03701830359036457	0.7431564615420324	-1	0	0	0.3	3	0.8461538461538461	11	0.5357142857142857	0.8461538461538461	14	11	0	1	0	0.14285714285714285	14	2	15	1.0	0.15384615384615385	0.6054413552722779	0.7873880106976732	0.5530387343866179	0.7873069752934405	0.40398818306719625	0.9083162656917225	0.776669959261018	0.8371385042354056	1.0	0.42857142857142855	0.0	0.03701830359036457	0.03701830359036457
4864	0.07850875154780843	0.04077731220732723	0.04069326061000081	0.7525857983010743	-1	0	0	0.3	3	0.8461538461538461	11	0.5357142857142857	0.8461538461538461	14	11	0	1	0	0.14285714285714285	14	2	15	1.0	0.15384615384615385	0.6227560183052099	0.7143013832034288	0.5530387343866179	0.7873069752934405	0.40398818306719625	0.9083162656917225	0.776669959261018	0.8184866407041747	1.0	0.42857142857142855	0.0	0.04069326061000081	0.04069326061000081
4477	0.07682462215186887	0.03829182104399304	0.03827460452910448	0.7448185222940757	-1	0	0	0.3	3	0.8461538461538461	11	0.5357142857142857	0.8461538461538461	14	11	0	1	0	0.14285714285714285	14	2	15	1.0	0.15384615384615385	0.6054413552722779	0.7873880106976732	0.5530387343866179	0.7873069752934405	0.40398818306719625	0.9083162656917225	0.776669959261018	0.8371385042354056	1.0	0.42857142857142855	0.0	0.03827460452910448	0.03827460452910448
3539	0.06867947928177427	0.026917788163890895	0.020055019738644556	0.7329976671086764	-1	0	0	0.3	3	0.8461538461538461	11	0.5357142857142857	0.8461538461538461	14	11	0	1	0	0.14285714285714285	14	2	15	1.0	0.15384615384615385	0.6227560183052099	0.7508792696014407	0.5530387343866179	0.7873069752934405	0.40398818306719625	0.9228242609761964	0.776669959261018	0.8363261678269193	1.0	0.35714285714285715	0.0	0.020055019738644556	0.020055019738644556
4667	0.07796208883909754	0.03885852436216332	0.03883982759933442	0.7426061045466865	-1	0	0	0.3	3	0.8461538461538461	11	0.5357142857142857	0.8461538461538461	14	11	0	1	0	0.14285714285714285	14	2	15	1.0	0.15384615384615385	0.6054413552722779	0.7873880106976732	0.5530387343866179	0.7873069752934405	0.40398818306719625	0.9083162656917225	0.776669959261018	0.8371385042354056	1.0	0.42857142857142855	0.0	0.03883982759933442	0.03883982759933442
3728	0.07660979641855109	0.037377934017541005	0.03737386680519098	0.7398086675248641	-1	0	0	0.3	3	0.8461538461538461	11	0.5357142857142857	0.8461538461538461	14	11	0	1	0	0.14285714285714285	14	2	15	1.0	0.15384615384615385	0.6227560183052099	0.7143013832034288	0.5530387343866179	0.7873069752934405	0.40398818306719625	0.9228242609761964	0.776669959261018	0.8276167269770879	1.0	0.35714285714285715	0.0	0.03737386680519098	0.03737386680519098
808	0.06613255251644957	0.017882186992997345	0.010722098304775208	0.7325031638806045	-1	0	0	0.3	3	0.8461538461538461	11	0.5357142857142857	0.8461538461538461	14	11	0	1	0	0.14285714285714285	14	2	15	1.0	0.15384615384615385	0.5505403133550191	0.8236155248212734	0.5530387343866179	0.8759226915843983	0.4603832704382752	0.9088102390810047	0.776669959261018	0.8734192016443125	1.0	0.35714285714285715	0.0	0.010722098304775208	0.010722098304775208
3659	0.07750180209986644	0.03846399280638026	0.03833083362954025	0.7442627282143921	-1	0	0	0.3	3	0.8461538461538461	11	0.5357142857142857	0.8461538461538461	14	11	0	1	0	0.14285714285714285	14	2	15	1.0	0.15384615384615385	0.6054413552722779	0.7873880106976732	0.5530387343866179	0.7873069752934405	0.40398818306719625	0.9228242609761964	0.776669959261018	0.8455074914890315	1.0	0.42857142857142855	0.0	0.03833083362954025	0.03833083362954025
4816	0.07525333905292454	0.038437823024349636	0.038162314293025364	0.7404146287032809	-1	0	0	0.3	3	0.8461538461538461	11	0.5357142857142857	0.8461538461538461	14	11	0	1	0	0.14285714285714285	14	2	15	1.0	0.15384615384615385	0.6227560183052099	0.7143013832034288	0.5530387343866179	0.7873069752934405	0.40398818306719625	0.9083162656917225	0.776669959261018	0.8184866407041747	1.0	0.42857142857142855	0.0	0.038162314293025364	0.038162314293025364
2795	0.07826844162783213	0.037044288699070144	0.03704000280290686	0.7425426332327733	-1	0	0	0.3	3	0.8461538461538461	11	0.5357142857142857	0.8461538461538461	14	11	0	1	0	0.14285714285714285	14	2	15	1.0	0.15384615384615385	0.6227560183052099	0.7143013832034288	0.5530387343866179	0.7873069752934405	0.40398818306719625	0.9228242609761964	0.776669959261018	0.8276167269770879	1.0	0.42857142857142855	0.0	0.03704000280290686	0.03704000280290686
4916	0.07134983004434822	0.023039623621015106	0.02297676036811403	0.7311307488647075	-1	0	0	0.2	2	0.9230769230769231	12	1.0	0.9230769230769231	14	12	0	2	0	0.06666666666666667	15	1	15	1.0	0.14285714285714285	0.6227560183052099	0.8369920049586219	0.5530387343866179	0.8476122791052938	0.34241693688790414	0.8732261310900359	0.776669959261018	0.8532847952319554	0.5357142857142857	0.42857142857142855	0.0	0.02297676036811403	0.02297676036811403
768	0.04825537729835456	0.00218284959403277	0.001889979188794932	0.9550802186744876	-1	0	0	0.2	2	0.8461538461538461	11	0.38461538461538464	0.8461538461538461	13	11	1	1	0	0.23076923076923078	3	13	15	0.25	0.16666666666666666	0.6406621124583489	0.9406889284201051	0.6367069814595749	0.9495705809173358	0.6922745423221851	0.9715195025671707	0.95045165233457	0.9559043963647104	1.0	0.15384615384615385	0.0	0.001889979188794932	0.001889979188794932
2178	0.07314868964016889	0.011676594278868954	0.0032203521029989016	0.7211869906418509	-1	0	0	0.3	3	0.8461538461538461	11	0.5357142857142857	0.8461538461538461	14	11	0	1	0	0.14285714285714285	14	2	15	1.0	0.15384615384615385	0.6227560183052099	0.7125228519124656	0.5530387343866179	0.7429015670463185	0.516458734612549	0.92085171334324	0.759384236187732	0.8137024566032347	1.0	0.35714285714285715	0.0	0.0032203521029989016	0.0032203521029989016
446	0.036712818733269224	0.00297317814374649	0.0023347429463592517	0.9716966776476225	-1	0	0	0.4	4	0.6153846153846154	8	0.3	0.6153846153846154	11	8	3	1	0	0.5	5	10	15	0.14285714285714285	0.14285714285714285	0.34230261269042167	0.8414925746283222	0.8129217102968382	0.9182320667981579	0.572634972582786	0.922462404642366	0.9153593293148433	0.8991735025082953	1.0	0	0.0	0.0023347429463592517	0.0023347429463592517
4320	0.08013539031138393	0.014111695652606508	0.009015292574799069	0.7549691242113861	-1	0	0	0.3	3	0.8461538461538461	11	0.5357142857142857	0.8461538461538461	14	11	0	1	0	0.14285714285714285	14	2	15	1.0	0.15384615384615385	0.6054413552722779	0.7777802519315299	0.5530387343866179	0.6694677789419773	0.3988120242589831	0.9178815418280725	0.776669959261018	0.81114805279598	1.0	0.42857142857142855	0.0	0.009015292574799069	0.009015292574799069
175	0.022165960843550034	0.0041508842210046856	-0.0006080319461529954	0.7999444489773766	-1	0	0	0.2857142857142857	2	0.875	7	0.5555555555555556	0.875	9	7	0	1	0	0.2222222222222222	9	2	10	0.5	0	0.7695520485562287	0.8741052724680339	0.3273237804270107	0.9397311507403849	0.8561293070632198	0.9462677187226801	0.9189865559386496	0.9253721066447287	1.0	0	0.0	-6.0803194615299544e-05	-6.0803194615299544e-05
1014	0.08479560548253084	0.02551928838967666	0.02520578252402631	0.7117426144180914	-1	0	0	0.3	3	0.8461538461538461	11	0.5357142857142857	0.8461538461538461	14	11	0	1	0	0.14285714285714285	14	2	15	1.0	0.15384615384615385	0.6054413552722779	0.7787696722005809	0.5530387343866179	0.7491755171372138	0.4603832704382752	0.8877856143202234	0.7412064048968243	0.8136165851792913	1.0	0.42857142857142855	0.0	0.02520578252402631	0.02520578252402631
1598	0.07587732141239842	0.03641267854433196	0.03583503245753242	0.7658056005834084	-1	0	0	0.3	3	0.8461538461538461	11	0.5357142857142857	0.8461538461538461	14	11	0	1	0	0.14285714285714285	14	2	15	1.0	0.15384615384615385	0.6227560183052099	0.7143013832034288	0.5530387343866179	0.7873069752934405	0.4603832704382752	0.9025328955882337	0.7412064048968243	0.8151170309298946	1.0	0.42857142857142855	0.0	0.03583503245753242	0.03583503245753242
1068	0.06912692350141052	0.022744460829082686	0.01929706079535915	0.7240692129041112	-1	0	0	0.3	3	0.8461538461538461	11	0.5357142857142857	0.8461538461538461	14	11	0	1	0	0.14285714285714285	14	2	15	1.0	0.15384615384615385	0.6227560183052099	0.7143013832034288	0.5530387343866179	0.7873069752934405	0.4603832704382752	0.9025328955882337	0.7412064048968243	0.8151170309298946	1.0	0.42857142857142855	0.0	0.01929706079535915	0.01929706079535915
3687	0.07898620928549492	0.038064598614160165	0.037888825020056194	0.7432003312355995	-1	0	0	0.3	3	0.8461538461538461	11	0.5357142857142857	0.8461538461538461	14	11	0	1	0	0.14285714285714285	14	2	15	1.0	0.15384615384615385	0.6054413552722779	0.7873880106976732	0.5530387343866179	0.7873069752934405	0.40398818306719625	0.9228242609761964	0.776669959261018	0.8455074914890315	1.0	0.42857142857142855	0.0	0.037888825020056194	0.037888825020056194
2635	0.07910697104153329	0.037093843519783384	0.037029211837750854	0.7407490572817264	-1	0	0	0.3	3	0.8461538461538461	11	0.5357142857142857	0.8461538461538461	14	11	0	1	0	0.14285714285714285	14	2	15	1.0	0.15384615384615385	0.6054413552722779	0.7873880106976732	0.5530387343866179	0.7873069752934405	0.4603832704382752	0.9025328955882337	0.759384236187732	0.8340449415585595	1.0	0.42857142857142855	0.0	0.037029211837750854	0.037029211837750854
2349	0.07693700536641253	0.03719228119410586	0.03716184476760275	0.7395346513135772	-1	0	0	0.3	3	0.8461538461538461	11	0.5357142857142857	0.8461538461538461	14	11	0	1	0	0.14285714285714285	14	2	15	1.0	0.15384615384615385	0.6227560183052099	0.7143013832034288	0.5530387343866179	0.7873069752934405	0.40398818306719625	0.9228242609761964	0.776669959261018	0.8276167269770879	1.0	0.42857142857142855	0.0	0.03716184476760275	0.03716184476760275
2159	0.05526875881968907	0.013779756714954274	0.01342082181417804	0.8267723268587676	-1	0	0	0.3	3	0.8461538461538461	11	0.5357142857142857	0.8461538461538461	14	11	0	1	0	0.14285714285714285	14	2	15	1.0	0.15384615384615385	0.6300693332385471	0.7171497776874333	0.5530387343866179	0.7873069752934405	0.516458734612549	0.9203879045419064	0.759384236187732	0.8266766779268049	1.0	0.42857142857142855	0.0	0.01342082181417804	0.01342082181417804
1370	0.0689650147268369	0.023518814639393974	0.016059695937676956	0.7144104220963154	-1	0	0	0.3	3	0.8461538461538461	11	0.5357142857142857	0.8461538461538461	14	11	0	1	0	0.14285714285714285	14	2	15	1.0	0.15384615384615385	0.6227560183052099	0.6821172182689618	0.5530387343866179	0.7873069752934405	0.4603832704382752	0.9061379368533219	0.7412064048968243	0.8094670293930765	1.0	0.42857142857142855	0.0	0.016059695937676956	0.016059695937676956
858	0.06911171868760321	0.017114124261937393	0.011117804630705379	0.7268156064423619	-1	0	0	0.3	3	0.8461538461538461	11	0.5357142857142857	0.8461538461538461	14	11	0	1	0	0.14285714285714285	14	2	15	1.0	0.15384615384615385	0.5505403133550191	0.8236155248212734	0.5530387343866179	0.8759226915843983	0.4603832704382752	0.9389342422528623	0.776669959261018	0.8885552909692853	1.0	0.35714285714285715	0.0	0.011117804630705379	0.011117804630705379
4854	0.08203562430324782	0.017793094600242365	-0.008447044747642343	0.7515115696667835	-1	0	0	0.2	2	0.9230769230769231	12	1.0	0.9230769230769231	14	12	0	0	0	0.06666666666666667	15	1	15	0.0	0.14285714285714285	0.6137363203592923	0.7884966387053567	0.5997108484153437	0.8043048124447508	0.40060751872400857	0.8635458639141148	0.7412064048968243	0.8212425412104569	0	0	0.0	-0.0008447044747642343	-0.0008447044747642343
4073	0.07844000740705742	0.03978214632488797	0.03974771658255417	0.7452308399036687	-1	0	0	0.3	3	0.8461538461538461	11	0.5357142857142857	0.8461538461538461	14	11	0	1	0	0.14285714285714285	14	2	15	1.0	0.15384615384615385	0.6054413552722779	0.7873880106976732	0.5530387343866179	0.7873069752934405	0.40398818306719625	0.9083162656917225	0.776669959261018	0.8371385042354056	1.0	0.35714285714285715	0.0	0.03974771658255417	0.03974771658255417
1972	0.038255760085291086	0.009577557157532633	0.004834580381065299	0.6498391425049634	-1	0	0	0.3	3	0.8461538461538461	11	0.5357142857142857	0.8461538461538461	14	11	0	1	0	0.14285714285714285	14	2	15	1.0	0.15384615384615385	0.6381123534911719	0.8268072063336054	0.6463829624440696	0.8746236986449187	0.34241693688790414	0.912063198174859	0.776669959261018	0.8752550108014935	1.0	0.42857142857142855	0.0	0.004834580381065299	0.004834580381065299
3583	0.0788977650185099	0.038872257408261605	0.03887058696711729	0.7450849298157733	-1	0	0	0.3	3	0.8461538461538461	11	0.5357142857142857	0.8461538461538461	14	11	0	1	0	0.14285714285714285	14	2	15	1.0	0.15384615384615385	0.6054413552722779	0.7873880106976732	0.5530387343866179	0.7873069752934405	0.40398818306719625	0.9083162656917225	0.776669959261018	0.8371385042354056	1.0	0.42857142857142855	0.0	0.03887058696711729	0.03887058696711729
1323	0.06997147853831806	0.026955020648063523	0.0238750673440389	0.7226048832712831	-1	0	0	0.3	3	0.8461538461538461	11	0.5357142857142857	0.8461538461538461	14	11	0	1	0	0.14285714285714285	14	2	15	1.0	0.15384615384615385	0.6227560183052099	0.7143013832034288	0.5530387343866179	0.7873069752934405	0.4603832704382752	0.9025328955882337	0.7412064048968243	0.8151170309298946	1.0	0.42857142857142855	0.0	0.0238750673440389	0.0238750673440389
3962	0.0778316924670829	0.04027695372258296	0.04025711353856902	0.7447268287610319	-1	0	0	0.3	3	0.8461538461538461	11	0.5357142857142857	0.8461538461538461	14	11	0	1	0	0.14285714285714285	14	2	15	1.0	0.15384615384615385	0.6054413552722779	0.7873880106976732	0.5530387343866179	0.7873069752934405	0.40398818306719625	0.9083162656917225	0.776669959261018	0.8371385042354056	1.0	0.42857142857142855	0.0	0.04025711353856902	0.04025711353856902
3472	0.07769721312242228	0.03846335976540104	0.03801423313048497	0.7419376025304939	-1	0	0	0.3	3	0.8461538461538461	11	0.5357142857142857	0.8461538461538461	14	11	0	1	0	0.14285714285714285	14	2	15	1.0	0.15384615384615385	0.6227560183052099	0.7143013832034288	0.5530387343866179	0.7873069752934405	0.40398818306719625	0.9083162656917225	0.776669959261018	0.8184866407041747	1.0	0.42857142857142855	0.0	0.03801423313048497	0.03801423313048497
1387	0.07088650288060692	0.0229461974900024	0.019489030515726688	0.7246003398740584	-1	0	0	0.3	3	0.8461538461538461	11	0.5357142857142857	0.8461538461538461	14	11	0	1	0	0.14285714285714285	14	2	15	1.0	0.15384615384615385	0.6227560183052099	0.7143013832034288	0.5530387343866179	0.7873069752934405	0.4603832704382752	0.9025328955882337	0.7412064048968243	0.8151170309298946	1.0	0.42857142857142855	0.0	0.019489030515726688	0.019489030515726688
1997	0.07481627122400221	0.03394930506593105	0.033800711308466	0.7587917193020095	-1	0	0	0.3	3	0.8461538461538461	11	0.5357142857142857	0.8461538461538461	14	11	0	1	0	0.14285714285714285	14	2	15	1.0	0.15384615384615385	0.6227560183052099	0.7143013832034288	0.5530387343866179	0.7873069752934405	0.4603832704382752	0.9025328955882337	0.7412064048968243	0.8151170309298946	1.0	0.7142857142857143	0.0	0.033800711308466	0.033800711308466
4800	0.07766854393585992	0.037892240866703446	0.03777271004769374	0.742223191894725	-1	0	0	0.3	3	0.8461538461538461	11	0.5357142857142857	0.8461538461538461	14	11	0	1	0	0.14285714285714285	14	2	15	1.0	0.15384615384615385	0.6054413552722779	0.7873880106976732	0.5530387343866179	0.7873069752934405	0.40398818306719625	0.9083162656917225	0.776669959261018	0.8371385042354056	1.0	0.42857142857142855	0.0	0.03777271004769374	0.03777271004769374
198	0.06170330603790129	0.005131266729003012	0.005052230475232827	0.6114113789008147	-1	0	0	0.125	1	1.0	9	1.0	1.0	10	9	0	1	0	0.09090909090909091	1	11	11	0.3333333333333333	0	0.3407887989723156	0.8762210238869635	0.7135740903680162	0.7869474121752386	0.27289272481799276	0.7111590613781946	0.8965371835132692	0.8003134225050892	1.0	0.4	0.0	0.005052230475232827	0.005052230475232827
2319	0.07792001403919736	0.040127038232316954	0.039552655376363266	0.7474476597817714	-1	0	0	0.3	3	0.8461538461538461	11	0.5357142857142857	0.8461538461538461	14	11	0	1	0	0.14285714285714285	14	2	15	1.0	0.15384615384615385	0.6054413552722779	0.7873880106976732	0.5530387343866179	0.7873069752934405	0.40398818306719625	0.9228242609761964	0.776669959261018	0.8455074914890315	1.0	0.42857142857142855	0.0	0.039552655376363266	0.039552655376363266
1331	0.0838366493476045	0.028125211129858187	0.02808642298106878	0.7176163775288644	-1	0	0	0.3	3	0.8461538461538461	11	0.5357142857142857	0.8461538461538461	14	11	0	1	0	0.14285714285714285	14	2	15	1.0	0.15384615384615385	0.6054413552722779	0.7571263443182871	0.5530387343866179	0.765526962237983	0.4603832704382752	0.8904225192571938	0.7412064048968243	0.8133245883218565	1.0	0.42857142857142855	0.0	0.02808642298106878	0.02808642298106878
3954	0.07668107327550665	0.039329911168587015	0.039313661147674664	0.7438554856228758	-1	0	0	0.3	3	0.8461538461538461	11	0.5357142857142857	0.8461538461538461	14	11	0	1	0	0.14285714285714285	14	2	15	1.0	0.15384615384615385	0.6054413552722779	0.7873880106976732	0.5530387343866179	0.7873069752934405	0.40398818306719625	0.9083162656917225	0.776669959261018	0.8371385042354056	1.0	0.2857142857142857	0.0	0.039313661147674664	0.039313661147674664
449	0.006161765702626261	0.0004149026837923969	-0.0002319676737515548	0.9815697957442451	-1	0	0	0.25	1	1.0	3	1.0	1.0	4	3	0	0	0	0.2	5	1	5	0.0	0	0.5500382943135094	0.8861520048242182	0.8483359483777644	0.7981504416040838	0.7199675868257898	0.8617835224709672	0.842995347155806	0.8522460950315734	0	0	0.0	-2.3196767375155477e-05	-2.3196767375155477e-05
2492	0.07341154259119059	0.033549021111227734	0.03302983513885882	0.7557084710799059	-1	0	0	0.3	3	0.8461538461538461	11	0.5357142857142857	0.8461538461538461	14	11	0	1	0	0.14285714285714285	14	2	15	1.0	0.15384615384615385	0.6227560183052099	0.7300776221118597	0.5530387343866179	0.79259568699157	0.36583080701168413	0.9032814471958039	0.776669959261018	0.8210233462093598	1.0	0.42857142857142855	0.0	0.03302983513885882	0.03302983513885882
819	0.05937425793538443	0.001931054350645129	0.0012492980434410208	0.8589198897636514	-1	0	0	0.2	2	0.8461538461538461	11	0.38461538461538464	0.7692307692307693	12	10	2	1	0	0.23076923076923078	3	13	15	0.16666666666666666	0.16666666666666666	0.6304341858981909	0.9155768118835242	0.5377873654096653	0.9245122892379224	0.579802810450337	0.9579393093709335	0.8443949130381746	0.935327449095368	1.0	0.3333333333333333	0.0	0.0012492980434410208	0.0012492980434410208
26	0.010497713922599416	0.0010066537440175482	-0.0005198308269310648	0.9906554155133707	-1	0.25	1	0.7	7	0.3076923076923077	4	0.42857142857142855	0.3076923076923077	7	4	7	0	0	0.7142857142857143	7	5	15	0.0	0.3076923076923077	0.39605256534822936	0.9486366099057812	0.3479883206878547	0.7750374723952015	0.7339644536197938	0.9123542230460151	0.9458392839158991	0.8970868749647355	0	0	0.0	-5.1983082693106486e-05	-5.1983082693106486e-05
24	4.328161384410116e-05	3.3516238472250935e-08	1.1010545353261959e-08	0.9999972687531559	-1	0	0	0.6666666666666666	2	0.5	1	0.6666666666666666	0.5	3	1	0	0	0	0.6666666666666666	2	3	4	0.0	0	0.1	0.5631944695125707	0.7335665294785964	0.696402978782956	0.30226004685166685	0.9581883565611774	0.9335326661665576	0.8030411641761542	0	0	0.0	1.1010545353261959e-08	1.1010545353261959e-08
2539	0.07686276767546875	0.0375843014378496	0.03701416789899307	0.7411922992669218	-1	0	0	0.3	3	0.8461538461538461	11	0.5357142857142857	0.8461538461538461	14	11	0	1	0	0.14285714285714285	14	2	15	1.0	0.15384615384615385	0.6227560183052099	0.7143013832034288	0.5530387343866179	0.7873069752934405	0.40398818306719625	0.9228242609761964	0.776669959261018	0.8276167269770879	1.0	0.42857142857142855	0.0	0.03701416789899307	0.03701416789899307
1575	0.06582376895643957	0.020178750255724118	0.008886322769526523	0.6428853277818636	-1	0	0	0.3	3	0.8461538461538461	11	0.5357142857142857	0.8461538461538461	14	11	0	1	0	0.14285714285714285	14	2	15	1.0	0.15384615384615385	0.6300693332385471	0.7119051090944556	0.5969506753628231	0.8152079683680248	0.34759309569611724	0.917008164120305	0.776669959261018	0.8316099291950885	1.0	0.5	0.0	0.008886322769526523	0.008886322769526523
3041	0.07899854143911002	0.039275253243239217	0.03923113871978217	0.7448511970560032	-1	0	0	0.3	3	0.8461538461538461	11	0.5357142857142857	0.8461538461538461	14	11	0	1	0	0.14285714285714285	14	2	15	1.0	0.15384615384615385	0.6227560183052099	0.7143013832034288	0.5530387343866179	0.7873069752934405	0.40398818306719625	0.9083162656917225	0.776669959261018	0.8184866407041747	1.0	0.42857142857142855	0.0	0.03923113871978217	0.03923113871978217
3978	0.07537641537753847	0.03620515598714918	0.034867108969964956	0.7388245829949893	-1	0	0	0.3	3	0.8461538461538461	11	0.5357142857142857	0.8461538461538461	14	11	0	1	0	0.14285714285714285	14	2	15	1.0	0.15384615384615385	0.6227560183052099	0.7143013832034288	0.5530387343866179	0.7873069752934405	0.4603832704382752	0.9201341197213313	0.759384236187732	0.8258412764193998	1.0	0.6428571428571429	0.0	0.034867108969964956	0.034867108969964956
531	0.0829044453030574	0.005577896441450513	0.00551615417125051	0.7347934999100079	-1	0	0	0.2	2	0.9230769230769231	12	0.3125	0.8461538461538461	12	11	2	0	0	0.3333333333333333	12	4	15	0.0	0.14285714285714285	0.47270021595542466	0.8530311804635619	0.7268354244483629	0.9404791453355585	0.5358425565005335	0.7736502265449287	0.8413453646230925	0.8716796662292893	0	0	0.0	0.00551615417125051	0.00551615417125051
3319	0.07654395018417666	0.04123953014785841	0.0408994806201141	0.7527905929079329	-1	0	0	0.3	3	0.8461538461538461	11	0.5357142857142857	0.8461538461538461	14	11	0	1	0	0.14285714285714285	14	2	15	1.0	0.15384615384615385	0.6227560183052099	0.7143013832034288	0.5530387343866179	0.7873069752934405	0.40398818306719625	0.9228242609761964	0.776669959261018	0.8276167269770879	1.0	0.42857142857142855	0.0	0.0408994806201141	0.0408994806201141
2269	0.06347058830303008	0.02459588221767912	0.022827359681735708	0.7339531053228909	-1	0	0	0.3	3	0.8461538461538461	11	0.5357142857142857	0.8461538461538461	14	11	0	1	0	0.14285714285714285	14	2	15	1.0	0.15384615384615385	0.6377475008315281	0.733279461835223	0.5530387343866179	0.8213971712667592	0.34759309569611724	0.9307488801846423	0.776669959261018	0.8470703795032875	1.0	0.2857142857142857	0.0	0.022827359681735708	0.022827359681735708
2512	0.07792395087899959	0.03908655976050226	0.037999011839358	0.7437888531896739	-1	0	0	0.3	3	0.8461538461538461	11	0.5357142857142857	0.8461538461538461	14	11	0	1	0	0.14285714285714285	14	2	15	1.0	0.15384615384615385	0.6227560183052099	0.7143013832034288	0.5530387343866179	0.7873069752934405	0.4603832704382752	0.9025328955882337	0.7412064048968243	0.8151170309298946	1.0	0.42857142857142855	0.0	0.037999011839358	0.037999011839358
203	0.041571710022486975	0.0013352655004084614	-0.00025653111266447167	0.9649618287963224	-1	0	0	0.1	1	1.0	13	0.375	0.8461538461538461	12	11	2	2	0	0.625	8	5	15	0.2857142857142857	0.46153846153846156	0.5744593231968255	0.9482177980392761	0.45965194992008784	0.9326560500107842	0.47937822035232713	0.9205111054568161	0.9206772625285738	0.9347279107031672	0.5833333333333334	0.08333333333333333	0.0	-2.5653111266447167e-05	-2.5653111266447167e-05
1746	0.07503593914096426	0.0349992253659273	0.03432978069888844	0.7669702032566168	-1	0	0	0.3	3	0.8461538461538461	11	0.5357142857142857	0.8461538461538461	14	11	0	1	0	0.14285714285714285	14	2	15	1.0	0.15384615384615385	0.6227560183052099	0.7143013832034288	0.5530387343866179	0.7873069752934405	0.4603832704382752	0.9025328955882337	0.7412064048968243	0.8151170309298946	1.0	0.42857142857142855	0.0	0.03432978069888844	0.03432978069888844
2999	0.07594310535008655	0.03832018735417502	0.03828675147550695	0.7423841796083549	-1	0	0	0.3	3	0.8461538461538461	11	0.5357142857142857	0.8461538461538461	14	11	0	1	0	0.14285714285714285	14	2	15	1.0	0.15384615384615385	0.6227560183052099	0.7143013832034288	0.5530387343866179	0.7873069752934405	0.40398818306719625	0.9228242609761964	0.776669959261018	0.8276167269770879	1.0	0.42857142857142855	0.0	0.03828675147550695	0.03828675147550695
3386	0.07745347208523883	0.03834369754586324	0.03832777080423813	0.7401363285295435	-1	0	0	0.3	3	0.8461538461538461	11	0.5357142857142857	0.8461538461538461	14	11	0	1	0	0.14285714285714285	14	2	15	1.0	0.15384615384615385	0.6227560183052099	0.7143013832034288	0.5530387343866179	0.7873069752934405	0.40398818306719625	0.9065719534728769	0.776669959261018	0.8174558564745584	1.0	0.7142857142857143	0.0	0.03832777080423813	0.03832777080423813
3815	0.07771233868231368	0.03787942160558367	0.03782309753276576	0.7434091352480277	-1	0	0	0.3	3	0.8461538461538461	11	0.5357142857142857	0.8461538461538461	14	11	0	1	0	0.14285714285714285	14	2	15	1.0	0.15384615384615385	0.6054413552722779	0.7873880106976732	0.5530387343866179	0.7873069752934405	0.40398818306719625	0.9228242609761964	0.776669959261018	0.8455074914890315	1.0	0.35714285714285715	0.0	0.03782309753276576	0.03782309753276576
4638	0.07867412586076303	0.03744990751014959	0.03744974451265928	0.7424207884989171	-1	0	0	0.3	3	0.8461538461538461	11	0.5357142857142857	0.8461538461538461	14	11	0	1	0	0.14285714285714285	14	2	15	1.0	0.15384615384615385	0.6054413552722779	0.7873880106976732	0.5530387343866179	0.7873069752934405	0.40398818306719625	0.9083162656917225	0.776669959261018	0.8371385042354056	1.0	0.42857142857142855	0.0	0.03744974451265928	0.03744974451265928
2203	0.07806093001443998	0.03901693497865972	0.03830975523550549	0.746153432042322	-1	0	0	0.3	3	0.8461538461538461	11	0.5357142857142857	0.8461538461538461	14	11	0	1	0	0.14285714285714285	14	2	15	1.0	0.15384615384615385	0.6227560183052099	0.7143013832034288	0.5530387343866179	0.7873069752934405	0.40398818306719625	0.9213896093258588	0.776669959261018	0.8266647474562119	1.0	0.42857142857142855	0.0	0.03830975523550549	0.03830975523550549
1321	0.07217119464203434	0.020505175583267442	0.015540004072386935	0.6735119429801497	-1	0	0	0.3	3	0.8461538461538461	11	0.5357142857142857	0.8461538461538461	14	11	0	1	0	0.14285714285714285	14	2	15	1.0	0.15384615384615385	0.6300693332385471	0.7104174853815224	0.5530387343866179	0.7892410021494133	0.4603832704382752	0.901726692522431	0.759384236187732	0.8142868360071036	1.0	0.35714285714285715	0.0	0.015540004072386935	0.015540004072386935
141	None	None	None	None	None	0	0	0.5	5	0.46153846153846156	6	0.5	0.3076923076923077	7	4	7	1	0	0.8333333333333334	6	5	15	0.06666666666666667	0.5	0.3858246715307434	0.952654050543116	0.5786783515320961	0.9625538244093003	0.29079521295277483	0.947690879418784	0.7569337674673114	0.9547150366024982	1.0	0.2857142857142857	0.0	None	None
3608	0.07116542350879966	0.023923237535060517	0.023908925921656964	0.7500612100853725	-1	0	0	0.2	2	0.9230769230769231	12	1.0	0.9230769230769231	14	12	0	1	0	0.06666666666666667	15	1	15	0.5	0.14285714285714285	0.6300693332385471	0.7933512085400882	0.5530387343866179	0.8009601816306652	0.40124029206468703	0.9171047208726274	0.776669959261018	0.8473196812234294	1.0	0.42857142857142855	0.0	0.023908925921656964	0.023908925921656964
3448	0.07535803814373182	0.01418315549942078	0.014143316551294343	0.6933814087899066	-1	0	0	0.3	3	0.8461538461538461	11	0.5357142857142857	0.8461538461538461	14	11	0	1	0	0.14285714285714285	14	2	15	1.0	0.15384615384615385	0.6227560183052099	0.7373814457900619	0.5530387343866179	0.7873069752934405	0.40398818306719625	0.9228242609761964	0.776669959261018	0.8330651490575357	1.0	0.42857142857142855	0.0	0.014143316551294343	0.014143316551294343
3340	0.07779678141740644	0.03773788810431107	0.037231229348541374	0.7374941980798082	-1	0	0	0.3	3	0.8461538461538461	11	0.5357142857142857	0.8461538461538461	14	11	0	1	0	0.14285714285714285	14	2	15	1.0	0.15384615384615385	0.6227560183052099	0.7143013832034288	0.5530387343866179	0.7873069752934405	0.516458734612549	0.9203879045419064	0.759384236187732	0.8260070218816762	1.0	0.42857142857142855	0.0	0.037231229348541374	0.037231229348541374
1205	0.0706677071645608	0.02819871176991092	0.024305609244723563	0.7249095643895145	-1	0	0	0.3	3	0.8461538461538461	11	0.5357142857142857	0.8461538461538461	14	11	0	1	0	0.14285714285714285	14	2	15	1.0	0.15384615384615385	0.6227560183052099	0.7143013832034288	0.5530387343866179	0.7873069752934405	0.4603832704382752	0.9025328955882337	0.7412064048968243	0.8151170309298946	1.0	0.42857142857142855	0.0	0.024305609244723563	0.024305609244723563
3330	0.07770900213126476	0.041091630073781304	0.04097579545043513	0.7452234718839179	-1	0	0	0.3	3	0.8461538461538461	11	0.5357142857142857	0.8461538461538461	14	11	0	1	0	0.14285714285714285	14	2	15	1.0	0.15384615384615385	0.6054413552722779	0.7873880106976732	0.5530387343866179	0.7873069752934405	0.4603832704382752	0.9025328955882337	0.759384236187732	0.8340449415585595	1.0	0.42857142857142855	0.0	0.04097579545043513	0.04097579545043513
1868	0.05246952730842161	0.004567183933478985	0.0026344461387549753	0.7978870500304331	-1	0	0	0.3	3	0.8461538461538461	11	0.5357142857142857	0.8461538461538461	14	11	0	1	0	0.14285714285714285	14	2	15	1.0	0.15384615384615385	0.6377475008315281	0.8761723750884899	0.6436227893915489	0.8015352961264138	0.4603832704382752	0.9006945715259956	0.776669959261018	0.8644225554456693	1.0	0.5	0.0	0.0026344461387549753	0.0026344461387549753
3582	0.07069578406135744	0.013196467479550455	0.010159023558892939	0.7503690545480015	-1	0	0	0.3	3	0.8461538461538461	11	0.5357142857142857	0.8461538461538461	14	11	0	1	0	0.14285714285714285	14	2	15	1.0	0.15384615384615385	0.6300693332385471	0.7104174853815224	0.5530387343866179	0.7892410021494133	0.34241693688790414	0.9173529428879019	0.776669959261018	0.8236914871653837	1.0	0.21428571428571427	0.0	0.010159023558892939	0.010159023558892939
1028	0.07009830027628985	0.02635226325046498	0.02196937351823599	0.7251482177286044	-1	0	0	0.3	3	0.8461538461538461	11	0.5357142857142857	0.8461538461538461	14	11	0	1	0	0.14285714285714285	14	2	15	1.0	0.15384615384615385	0.6227560183052099	0.7143013832034288	0.5530387343866179	0.7873069752934405	0.4603832704382752	0.9025328955882337	0.7412064048968243	0.8151170309298946	1.0	0.42857142857142855	0.0	0.02196937351823599	0.02196937351823599
447	0.07014361007378657	0.00817878663852898	0.0053472165397111015	0.8058046826840692	-1	0	0	0.1	1	1.0	13	1.0	1.0	14	13	0	1	0	0.06666666666666667	15	1	15	0.3333333333333333	0	0.6381123534911719	0.9145867057130778	0.5997108484153437	0.8871608996309818	0.4603832704382752	0.9375214713417981	0.776669959261018	0.9153269191561124	1.0	0.2857142857142857	0.0	0.0053472165397111015	0.0053472165397111015
3658	0.07522615700817464	0.03723404781876666	0.03714120914994026	0.7390379179292128	-1	0	0	0.3	3	0.8461538461538461	11	0.5357142857142857	0.8461538461538461	14	11	0	1	0	0.14285714285714285	14	2	15	1.0	0.15384615384615385	0.6227560183052099	0.7143013832034288	0.5530387343866179	0.7873069752934405	0.40398818306719625	0.9228242609761964	0.776669959261018	0.8276167269770879	1.0	0.21428571428571427	0.0	0.03714120914994026	0.03714120914994026
4735	0.07840925002642568	0.03485041505399467	0.03031561835834062	0.754484753839149	-1	0	0	0.3	3	0.8461538461538461	11	0.5357142857142857	0.8461538461538461	14	11	0	1	0	0.14285714285714285	14	2	15	1.0	0.15384615384615385	0.6054413552722779	0.7873880106976732	0.5530387343866179	0.7873069752934405	0.40398818306719625	0.9228242609761964	0.776669959261018	0.8455074914890315	1.0	0.42857142857142855	0.0	0.03031561835834062	0.03031561835834062
138	0.0410883820860199	0.003023735143570036	0.0010609636909407535	0.8675407604184739	-1	0	0	0.4	4	0.6923076923076923	9	0.26785714285714285	0.6153846153846154	11	8	3	2	0	0.875	8	7	15	0.2857142857142857	0.2857142857142857	0.49498730192816226	0.9515520230008915	0.8404123049447392	0.9216487179719386	0.4874229129394861	0.9269898946811065	0.9487502582134463	0.9347042651091795	0.6818181818181819	0.36363636363636365	0.0	0.0010609636909407535	0.0010609636909407535
2243	0.07734446943845083	0.037278158446435186	0.036833416302869376	0.7376436542226175	-1	0	0	0.3	3	0.8461538461538461	11	0.5357142857142857	0.8461538461538461	14	11	0	1	0	0.14285714285714285	14	2	15	1.0	0.15384615384615385	0.6227560183052099	0.7143013832034288	0.5530387343866179	0.7873069752934405	0.516458734612549	0.9203879045419064	0.759384236187732	0.8260070218816762	1.0	0.42857142857142855	0.0	0.036833416302869376	0.036833416302869376
4476	0.07867730965491121	0.03676458902519427	0.03609006487441832	0.741753489619446	-1	0	0	0.3	3	0.8461538461538461	11	0.5357142857142857	0.8461538461538461	14	11	0	1	0	0.14285714285714285	14	2	15	1.0	0.15384615384615385	0.6054413552722779	0.7873880106976732	0.5530387343866179	0.7873069752934405	0.40398818306719625	0.9228242609761964	0.776669959261018	0.8455074914890315	1.0	0.42857142857142855	0.0	0.03609006487441832	0.03609006487441832
626	0.0694980634148392	0.012377364333108182	0.009276158941546295	0.7018817738528992	-1	0	0	0.3	3	0.8461538461538461	11	0.5357142857142857	0.8461538461538461	14	11	0	1	0	0.14285714285714285	14	2	15	1.0	0.15384615384615385	0.6227560183052099	0.7789337192314348	0.5530387343866179	0.7445418654134301	0.5977369412280856	0.9050226010467076	0.7412064048968243	0.8216888343412726	1.0	0.42857142857142855	0.0	0.009276158941546295	0.009276158941546295
4802	0.0756544939872585	0.03347074525129286	0.029004459385330233	0.7512542462958711	-1	0	0	0.3	3	0.8461538461538461	11	0.5357142857142857	0.8461538461538461	14	11	0	1	0	0.14285714285714285	14	2	15	1.0	0.15384615384615385	0.6054413552722779	0.7873880106976732	0.5530387343866179	0.7873069752934405	0.34241693688790414	0.9116200072235358	0.776669959261018	0.8389630388811574	1.0	0.42857142857142855	0.0	0.029004459385330233	0.029004459385330233
3249	0.07663827856679162	0.03757812463187634	0.03753807874507595	0.746210518036861	-1	0	0	0.3	3	0.8461538461538461	11	0.5357142857142857	0.8461538461538461	14	11	0	1	0	0.14285714285714285	14	2	15	1.0	0.15384615384615385	0.6054413552722779	0.7873880106976732	0.5530387343866179	0.7873069752934405	0.40398818306719625	0.9228242609761964	0.776669959261018	0.8455074914890315	1.0	0.42857142857142855	0.0	0.03753807874507595	0.03753807874507595
3859	0.0744652448715943	0.03465433711765083	0.03461158984084	0.7629053669950339	-1	0	0	0.3	3	0.8461538461538461	11	0.5357142857142857	0.8461538461538461	14	11	0	1	0	0.14285714285714285	14	2	15	1.0	0.15384615384615385	0.6227560183052099	0.7143013832034288	0.5530387343866179	0.7873069752934405	0.40398818306719625	0.9228242609761964	0.776669959261018	0.8276167269770879	1.0	0.42857142857142855	0.0	0.03461158984084	0.03461158984084
414	0.015692058884004753	0.00045684568192288534	0.00025814228633662384	0.9454850818753633	-1	0	0	0.5	5	0.5384615384615384	7	0.42857142857142855	0.46153846153846156	10	6	4	4	0	0.7142857142857143	7	5	15	0.5	0.15384615384615385	0.29117835701406725	0.9265931286045002	0.7751638455389914	0.8299909033926669	0.4874229129394861	0.9483271245226079	0.9350884868916882	0.9124248764590283	0.3	0.4	0.0	0.00025814228633662384	0.00025814228633662384
277	0.00931311689957361	0.0005739613073297838	0.0003232364911741501	0.9545962522966772	-1	0	0	0.5	3	0.5	3	0.4444444444444444	0.3333333333333333	4	2	3	1	0	0.5	6	3	8	0.125	0.6666666666666666	0.4532098693693719	0.780774540508739	0.3573345412336607	0.6910543333156164	0.6763895092036745	0.7970987597690915	0.8261392807114104	0.7591148210225195	1.0	0.25	0.0	0.0003232364911741501	0.0003232364911741501
2797	0.06728794584848416	0.01705942650883019	-0.011647411116687595	0.7378764746246781	-1	0	0	0.2	2	0.9230769230769231	12	1.0	0.9230769230769231	14	12	0	1	0	0.06666666666666667	15	1	15	0.5	0.14285714285714285	0.6377475008315281	0.6382459298521399	0.6436227893915489	0.789186338395708	0.3364246858081155	0.8712775317992794	0.776669959261018	0.7801766779977776	1.0	0.5714285714285714	0.0	-0.0011647411116687595	-0.0011647411116687595
2590	0.07726616418973878	0.04113469665221294	0.04112951984185981	0.7512321417547628	-1	0	0	0.3	3	0.8461538461538461	11	0.5357142857142857	0.8461538461538461	14	11	0	1	0	0.14285714285714285	14	2	15	1.0	0.15384615384615385	0.6054413552722779	0.7873880106976732	0.5530387343866179	0.7873069752934405	0.40398818306719625	0.9083162656917225	0.776669959261018	0.8371385042354056	1.0	0.42857142857142855	0.0	0.04112951984185981	0.04112951984185981
4505	0.07472280765834435	0.017834326592546582	0.01670138454825198	0.7214274122611484	-1	0	0	0.2	2	0.9230769230769231	12	0.3125	0.8461538461538461	13	11	1	3	0	0.3333333333333333	12	4	15	0.75	0.14285714285714285	0.6227560183052099	0.7849601575803388	0.6463829624440696	0.8220423682522411	0.34759309569611724	0.866121768752143	0.802965995487903	0.8269337776129949	0.3076923076923077	0.6153846153846154	0.0	0.01670138454825198	0.01670138454825198
1480	0.06367810439904482	0.028363715900207344	0.028205796312647722	0.7514070799076407	-1	0	0	0.3	3	0.8461538461538461	11	0.5357142857142857	0.8461538461538461	14	11	0	1	0	0.14285714285714285	14	2	15	1.0	0.15384615384615385	0.6227560183052099	0.6821172182689618	0.5530387343866179	0.7873069752934405	0.4603832704382752	0.9061379368533219	0.7412064048968243	0.8094670293930765	1.0	0.35714285714285715	0.0	0.028205796312647722	0.028205796312647722
4493	0.050081455479524785	0.008635054594551264	-0.00025779064807139753	0.6159399523079508	-1	0	0	0.3	3	0.8461538461538461	11	0.5357142857142857	0.8461538461538461	14	11	0	1	0	0.14285714285714285	14	2	15	1.0	0.15384615384615385	0.6227560183052099	0.7906848941544636	0.6463829624440696	0.7849066505322779	0.33724077807969105	0.8777202865130408	0.8578011376568712	0.8222289995208214	1.0	0.6428571428571429	0.0	-2.5779064807139752e-05	-2.5779064807139752e-05
3155	0.07594280102400035	0.03705061679158935	0.03679676355132252	0.7401537796214781	-1	0	0	0.3	3	0.8461538461538461	11	0.5357142857142857	0.8461538461538461	14	11	0	1	0	0.14285714285714285	14	2	15	1.0	0.15384615384615385	0.6227560183052099	0.7143013832034288	0.5530387343866179	0.7873069752934405	0.40398818306719625	0.9228242609761964	0.776669959261018	0.8276167269770879	1.0	0.42857142857142855	0.0	0.03679676355132252	0.03679676355132252
2694	0.06911849615523216	0.02790498515834435	0.020843124653726272	0.744945506354542	-1	0	0	0.3	3	0.8461538461538461	11	0.5357142857142857	0.8461538461538461	14	11	0	1	0	0.14285714285714285	14	2	15	1.0	0.15384615384615385	0.6227560183052099	0.7143013832034288	0.5530387343866179	0.7787155020545558	0.4014236109955841	0.8796934510984683	0.7412064048968243	0.8002777985700871	1.0	0.42857142857142855	0.0	0.020843124653726272	0.020843124653726272
4449	0.05313026579704759	0.008175101403869952	0.002321141005915795	0.6816488597924553	-1	0	0	0.3	3	0.8461538461538461	11	0.2727272727272727	0.7692307692307693	12	10	2	1	0	0.45454545454545453	11	5	15	0.16666666666666666	0.15384615384615385	0.6227560183052099	0.7219256023642091	0.5997108484153437	0.7990904829104153	0.40398818306719625	0.9264014525931772	0.776669959261018	0.8351320639911359	1.0	0.5	0.0	0.002321141005915795	0.002321141005915795
2851	0.07579732275486842	0.036146335946699096	0.02992210887273109	0.7474628399246517	-1	0	0	0.3	3	0.8461538461538461	11	0.5357142857142857	0.8461538461538461	14	11	0	1	0	0.14285714285714285	14	2	15	1.0	0.15384615384615385	0.6227560183052099	0.7143013832034288	0.5530387343866179	0.7873069752934405	0.40398818306719625	0.9228242609761964	0.776669959261018	0.8276167269770879	1.0	0.42857142857142855	0.0	0.02992210887273109	0.02992210887273109
1669	0.07485062039054585	0.03803526177642879	0.037632036786199904	0.7615092455934407	-1	0	0	0.3	3	0.8461538461538461	11	0.5357142857142857	0.8461538461538461	14	11	0	1	0	0.14285714285714285	14	2	15	1.0	0.15384615384615385	0.6227560183052099	0.6846244638826565	0.5530387343866179	0.7873069752934405	0.4603832704382752	0.9025328955882337	0.7412064048968243	0.8079154265722105	1.0	0.42857142857142855	0.0	0.037632036786199904	0.037632036786199904
4699	0.07810440639485944	0.03738067230470986	0.03733105847808719	0.7398045242898363	-1	0	0	0.3	3	0.8461538461538461	11	0.5357142857142857	0.8461538461538461	14	11	0	1	0	0.14285714285714285	14	2	15	1.0	0.15384615384615385	0.6227560183052099	0.7143013832034288	0.5530387343866179	0.7873069752934405	0.40398818306719625	0.9083162656917225	0.776669959261018	0.8184866407041747	1.0	0.21428571428571427	0.0	0.03733105847808719	0.03733105847808719
1998	0.07670386190653616	0.0367149228672736	0.03620643008078502	0.7396256984501106	-1	0	0	0.3	3	0.8461538461538461	11	0.5357142857142857	0.8461538461538461	14	11	0	1	0	0.14285714285714285	14	2	15	1.0	0.15384615384615385	0.6227560183052099	0.7143013832034288	0.5530387343866179	0.7873069752934405	0.40398818306719625	0.9228242609761964	0.776669959261018	0.8276167269770879	1.0	0.42857142857142855	0.0	0.03620643008078502	0.03620643008078502
781	0.029549621250468887	0.001016858870367093	-4.192237202507805e-05	0.910992438388802	-1	0	0	0.4	4	0.6153846153846154	8	0.375	0.5384615384615384	11	7	3	2	0	0.625	8	5	15	0.3333333333333333	0.6153846153846154	0.49498730192816226	0.9339231820846077	0.9485802430333876	0.9714641243300423	0.4874229129394861	0.8257176227985084	0.9358481971386627	0.9293839719374218	0.7727272727272727	0.36363636363636365	0.0	-4.192237202507805e-06	-4.192237202507805e-06
1245	0.07688884929717717	0.01422963764211114	0.013232758962566895	0.6874288116914362	-1	0	0	0.2	2	0.9230769230769231	12	1.0	0.9230769230769231	14	12	0	1	0	0.06666666666666667	15	1	15	0.5	0.14285714285714285	0.6054413552722779	0.8028622065456431	0.6436227893915489	0.7840138300754689	0.7442933037104498	0.9027110094932458	0.7412064048968243	0.8375897696926136	1.0	0.5	0.0	0.013232758962566895	0.013232758962566895
767	0.06451043151356681	0.012670008509917698	0.011036219607495717	0.7225256904689763	-1	0	0	0.3	3	0.8461538461538461	11	0.5357142857142857	0.8461538461538461	14	11	0	1	0	0.14285714285714285	14	2	15	1.0	0.15384615384615385	0.6227560183052099	0.8409138942023121	0.5530387343866179	0.7912549355680931	0.4603832704382752	0.9190559258893445	0.7485574763806179	0.859246561886304	1.0	0.42857142857142855	0.0	0.011036219607495717	0.011036219607495717
798	0.06392389531541902	0.014075322997283235	0.013969150999330748	0.7112222233887195	-1	0	0	0.3	3	0.8461538461538461	11	0.5357142857142857	0.8461538461538461	14	11	0	1	0	0.14285714285714285	14	2	15	1.0	0.15384615384615385	0.6227560183052099	0.8409138942023121	0.5530387343866179	0.7912549355680931	0.4603832704382752	0.9271303501171498	0.7485574763806179	0.8637733895023885	1.0	0.42857142857142855	0.0	0.013969150999330748	0.013969150999330748
448	0.054330527471554556	0.007381338502851583	-0.006407064186110551	0.8860848286960461	-1	0	0	0.2222222222222222	2	0.9090909090909091	10	1.0	0.9090909090909091	12	10	0	0	0	0.07692307692307693	13	1	13	0.0	0.16666666666666666	0.3210670447743939	0.8757681007421836	0.5168156707941873	0.9713155075205219	0.5936683033547215	0.9382658047845645	0.9144320852238462	0.9388971318294577	0	0	0.0	-0.0006407064186110551	-0.0006407064186110551
1353	0.07165428514437594	0.03483468437550861	0.03469816915370608	0.7608600912240866	-1	0	0	0.3	3	0.8461538461538461	11	0.5357142857142857	0.8461538461538461	14	11	0	1	0	0.14285714285714285	14	2	15	1.0	0.15384615384615385	0.6227560183052099	0.7143013832034288	0.5530387343866179	0.7873069752934405	0.4603832704382752	0.9025328955882337	0.7412064048968243	0.8151170309298946	1.0	0.42857142857142855	0.0	0.03469816915370608	0.03469816915370608
1492	0.07308089276878826	0.02759322094005515	0.024604166210477247	0.7331867500539512	-1	0	0	0.2	2	0.9230769230769231	12	1.0	0.9230769230769231	14	12	0	1	0	0.06666666666666667	15	1	15	0.5	0.14285714285714285	0.6300693332385471	0.855784468327226	0.5530387343866179	0.7713332687613016	0.4603832704382752	0.9028777503961197	0.776669959261018	0.8509485860579262	1.0	0.42857142857142855	0.0	0.024604166210477247	0.024604166210477247
274	0.03487309697912816	0.002816413382181731	0.0024029993957812965	0.947231574804311	-1	0.25	1	0.3	3	0.7692307692307693	10	0.3125	0.6923076923076923	10	9	4	3	0	0.3333333333333333	12	4	15	0.2727272727272727	0.18181818181818182	0.558901760690197	0.9118778011052462	0.6971804390761545	0.9402015550771777	0.5336896344344728	0.9524694048561517	0.7577467851346665	0.936821389102984	0.4	0.1	0.0	0.0024029993957812965	0.0024029993957812965
3663	0.07801073647975937	0.03862336179657149	0.03861811328289919	0.7427156334301365	-1	0	0	0.3	3	0.8461538461538461	11	0.5357142857142857	0.8461538461538461	14	11	0	1	0	0.14285714285714285	14	2	15	1.0	0.15384615384615385	0.6054413552722779	0.7873880106976732	0.5530387343866179	0.7873069752934405	0.40398818306719625	0.9083162656917225	0.776669959261018	0.8371385042354056	1.0	0.42857142857142855	0.0	0.03861811328289919	0.03861811328289919
1089	0.07310706077222932	0.016172148938578955	0.012925175796448935	0.7508722737808448	-1	0	0	0.3	3	0.8461538461538461	11	0.5357142857142857	0.8461538461538461	13	11	1	1	0	0.14285714285714285	14	2	15	0.25	0.3076923076923077	0.45941447616866976	0.8902448371944298	0.6282825487428566	0.9485516739445033	0.6302189532914868	0.8778315721470529	0.8648049821483604	0.9110523437950087	1.0	0.15384615384615385	0.0	0.012925175796448935	0.012925175796448935
4143	0.06981915465986138	0.016452706996546187	-0.001439477019551737	0.675397096923364	-1	0	0	0.3	3	0.8461538461538461	11	0.5357142857142857	0.8461538461538461	14	11	0	1	0	0.14285714285714285	14	2	15	1.0	0.15384615384615385	0.6300693332385471	0.7119051090944556	0.5969506753628231	0.8152079683680248	0.34759309569611724	0.917008164120305	0.776669959261018	0.8316099291950885	1.0	0.35714285714285715	0.0	-0.00014394770195517368	-0.00014394770195517368
2803	0.07603237504559084	0.03304815002252322	0.027513450345848366	0.7489946832674473	-1	0	0	0.3	3	0.8461538461538461	11	0.5357142857142857	0.8461538461538461	14	11	0	1	0	0.14285714285714285	14	2	15	1.0	0.15384615384615385	0.6054413552722779	0.7873880106976732	0.5530387343866179	0.7873069752934405	0.516458734612549	0.9203879045419064	0.759384236187732	0.8440333658584369	1.0	0.42857142857142855	0.0	0.027513450345848366	0.027513450345848366
3046	0.07678859469288518	0.03876610843834678	0.038765934309927745	0.7432858235374822	-1	0	0	0.3	3	0.8461538461538461	11	0.5357142857142857	0.8461538461538461	14	11	0	1	0	0.14285714285714285	14	2	15	1.0	0.15384615384615385	0.6227560183052099	0.7143013832034288	0.5530387343866179	0.7873069752934405	0.40398818306719625	0.9083162656917225	0.776669959261018	0.8184866407041747	1.0	0.42857142857142855	0.0	0.038765934309927745	0.038765934309927745
2926	0.07859765267573865	0.03897610963657312	0.038976043972713884	0.7470841582394412	-1	0	0	0.3	3	0.8461538461538461	11	0.5357142857142857	0.8461538461538461	14	11	0	1	0	0.14285714285714285	14	2	15	1.0	0.15384615384615385	0.6054413552722779	0.7873880106976732	0.5530387343866179	0.7873069752934405	0.40398818306719625	0.9083162656917225	0.776669959261018	0.8371385042354056	1.0	0.42857142857142855	0.0	0.038976043972713884	0.038976043972713884
238	0.05138217163586657	0.007186943287841913	0.003091783954927764	0.897635062109939	-1	0	0	0.2	2	0.9230769230769231	12	0.5	0.7692307692307693	11	10	3	4	0	0.8333333333333334	5	6	15	0.4444444444444444	0	0.2867755990101193	0.9544467293335408	0.7666981160717617	0.9665079888148352	0.41117814580026935	0.9660498641008104	0.9601772316178654	0.9627084866617935	0.2727272727272727	0.09090909090909091	0.0	0.003091783954927764	0.003091783954927764
836	0.0838016799828823	0.02490175086405817	0.02120129959237395	0.6635460255758963	-1	0	0	0.3	3	0.8461538461538461	11	0.5357142857142857	0.8461538461538461	14	11	0	1	0	0.14285714285714285	14	2	15	1.0	0.15384615384615385	0.6227560183052099	0.7530395198563818	0.5530387343866179	0.7983859673075865	0.4603832704382752	0.9095795542189334	0.759384236187732	0.8320015404122177	1.0	0.42857142857142855	0.0	0.02120129959237395	0.02120129959237395
4734	0.06645923761678636	0.024092086277265407	0.020202748581057417	0.7121112438102001	-1	0	0	0.3	3	0.8461538461538461	11	0.5357142857142857	0.8461538461538461	14	11	0	1	0	0.14285714285714285	14	2	15	1.0	0.15384615384615385	0.6054413552722779	0.823486439450955	0.5530387343866179	0.8300028012603674	0.34241693688790414	0.9037125560731485	0.776669959261018	0.8567215856146375	1.0	0.42857142857142855	0.0	0.020202748581057417	0.020202748581057417
4082	0.07661743262080506	0.03763597589842545	0.03753644371923632	0.7397812674168096	-1	0	0	0.3	3	0.8461538461538461	11	0.5357142857142857	0.8461538461538461	14	11	0	1	0	0.14285714285714285	14	2	15	1.0	0.15384615384615385	0.6227560183052099	0.7143013832034288	0.5530387343866179	0.7873069752934405	0.40398818306719625	0.9083162656917225	0.776669959261018	0.8184866407041747	1.0	0.42857142857142855	0.0	0.03753644371923632	0.03753644371923632
95	0.010797755440504746	0.0005289853649550504	7.97866399461027e-05	0.9812067630980877	-1	0	0	0.25	1	1.0	4	0.5	0.75	3	3	2	2	0	0.75	4	3	6	0.25	0	0.3774347961038568	0.8690735365290846	0.9143702341880257	0.9315632317932045	0.7405947376109954	0.6071375333408314	0.9035248959049432	0.8383967490801373	0.6666666666666666	1.0	0.0	7.97866399461027e-05	7.97866399461027e-05
2549	0.07725628229904376	0.03790260776594552	0.0371385976306976	0.7417706676366289	-1	0	0	0.3	3	0.8461538461538461	11	0.5357142857142857	0.8461538461538461	14	11	0	1	0	0.14285714285714285	14	2	15	1.0	0.15384615384615385	0.6227560183052099	0.7143013832034288	0.5530387343866179	0.7873069752934405	0.40398818306719625	0.9228242609761964	0.776669959261018	0.8276167269770879	1.0	0.42857142857142855	0.0	0.0371385976306976	0.0371385976306976
2905	0.07818036365135442	0.03960846102316472	0.03952782801953117	0.7490568297038247	-1	0	0	0.3	3	0.8461538461538461	11	0.5357142857142857	0.8461538461538461	14	11	0	1	0	0.14285714285714285	14	2	15	1.0	0.15384615384615385	0.6054413552722779	0.7873880106976732	0.5530387343866179	0.7873069752934405	0.40398818306719625	0.9083162656917225	0.776669959261018	0.8371385042354056	1.0	0.42857142857142855	0.0	0.03952782801953117	0.03952782801953117
3375	0.07770512616962967	0.03908286722083648	0.03892414993546147	0.7418944630579336	-1	0	0	0.3	3	0.8461538461538461	11	0.5357142857142857	0.8461538461538461	14	11	0	1	0	0.14285714285714285	14	2	15	1.0	0.15384615384615385	0.6227560183052099	0.7143013832034288	0.5530387343866179	0.7873069752934405	0.40398818306719625	0.9228242609761964	0.776669959261018	0.8276167269770879	1.0	0.42857142857142855	0.0	0.03892414993546147	0.03892414993546147
1722	0.0727393152548181	0.03342200755543093	0.03283339208085409	0.7595151439081447	-1	0	0	0.3	3	0.8461538461538461	11	0.5357142857142857	0.8461538461538461	14	11	0	1	0	0.14285714285714285	14	2	15	1.0	0.15384615384615385	0.6227560183052099	0.7143013832034288	0.5530387343866179	0.7873069752934405	0.4603832704382752	0.902491808072957	0.7412064048968243	0.8150935711432121	1.0	0.35714285714285715	0.0	0.03283339208085409	0.03283339208085409
1763	0.07844061940322276	0.04076884602036965	0.04076240719819378	0.7493369713528502	-1	0	0	0.3	3	0.8461538461538461	11	0.5357142857142857	0.8461538461538461	14	11	0	1	0	0.14285714285714285	14	2	15	1.0	0.15384615384615385	0.6227560183052099	0.7143013832034288	0.5530387343866179	0.7873069752934405	0.516458734612549	0.9203879045419064	0.759384236187732	0.8260070218816762	1.0	0.42857142857142855	0.0	0.04076240719819378	0.04076240719819378
4444	0.0779972381601729	0.0395994968901674	0.03957110371575144	0.7462383868054894	-1	0	0	0.3	3	0.8461538461538461	11	0.5357142857142857	0.8461538461538461	14	11	0	1	0	0.14285714285714285	14	2	15	1.0	0.15384615384615385	0.6054413552722779	0.7873880106976732	0.5530387343866179	0.7873069752934405	0.40398818306719625	0.9083162656917225	0.776669959261018	0.8371385042354056	1.0	0.42857142857142855	0.0	0.03957110371575144	0.03957110371575144
3736	0.07830568432521527	0.03728240309374248	0.03725632270361146	0.7396355902219702	-1	0	0	0.3	3	0.8461538461538461	11	0.5357142857142857	0.8461538461538461	14	11	0	1	0	0.14285714285714285	14	2	15	1.0	0.15384615384615385	0.6227560183052099	0.7143013832034288	0.5530387343866179	0.7873069752934405	0.516458734612549	0.9203879045419064	0.759384236187732	0.8260070218816762	1.0	0.42857142857142855	0.0	0.03725632270361146	0.03725632270361146
534	0.08718879060613789	0.007081407687500234	0.0055774106568462	0.7553789703171438	-1	0	0	0.2	2	0.9230769230769231	12	0.5357142857142857	0.9230769230769231	14	12	0	1	0	0.14285714285714285	14	2	15	0.5	0	0.45941447616866976	0.8011128449341517	0.7868585826669554	0.7498336705586565	0.445337913275095	0.7762314901147714	0.824770686504658	0.7764232032968662	1.0	0	0.0	0.0055774106568462	0.0055774106568462
1922	0.07837707069062265	0.03808885746413249	0.038074030830151366	0.7413313546914224	-1	0	0	0.3	3	0.8461538461538461	11	0.5357142857142857	0.8461538461538461	14	11	0	1	0	0.14285714285714285	14	2	15	1.0	0.15384615384615385	0.6227560183052099	0.7143013832034288	0.5530387343866179	0.7873069752934405	0.40398818306719625	0.9228242609761964	0.776669959261018	0.8276167269770879	1.0	0.42857142857142855	0.0	0.038074030830151366	0.038074030830151366
507	0.015084487981315816	0.0006092542913219869	0.00013068921917384853	0.9502188584634237	-1	0	0	0.16666666666666666	1	1.0	6	0.4444444444444444	0.8333333333333334	6	5	1	3	0	0.5	6	3	8	0.6	0	0.773342908941707	0.9426297645475531	0.8303215706412328	0.9550199752533379	0.420600894620981	0.9175633366037399	0.9292575289310454	0.9401829840387649	0.3333333333333333	0.3333333333333333	0.0	0.00013068921917384853	0.00013068921917384853
3215	0.07801774711387781	0.03993456024948456	0.03965502218901736	0.7478009954171365	-1	0	0	0.3	3	0.8461538461538461	11	0.5357142857142857	0.8461538461538461	14	11	0	1	0	0.14285714285714285	14	2	15	1.0	0.15384615384615385	0.6054413552722779	0.7873880106976732	0.5530387343866179	0.7873069752934405	0.40398818306719625	0.9228242609761964	0.776669959261018	0.8455074914890315	1.0	0.21428571428571427	0.0	0.03965502218901736	0.03965502218901736
1212	0.05876012343488874	0.02113492743637742	0.001998562980605899	0.750125556359692	-1	0	0	0.2	2	0.9230769230769231	12	1.0	0.9230769230769231	14	12	0	1	0	0.06666666666666667	15	1	15	0.5	0.14285714285714285	0.6381123534911719	0.8584195906974185	0.5530387343866179	0.8093971172681311	0.34759309569611724	0.9164251586492124	0.776669959261018	0.8677282655287821	1.0	0.2857142857142857	0.0	0.001998562980605899	0.001998562980605899
130	0.0035112552275591525	0.0005669573580924798	-1.6413365738882095e-05	0.9990642317894428	-1	0.3333333333333333	1	0.6666666666666666	6	0.36363636363636365	4	0.43333333333333335	0.2727272727272727	8	3	4	3	0	0.8333333333333334	6	5	13	0.42857142857142855	0.2857142857142857	0.41641350760744694	0.9595920324507335	0.47013751500643197	0.9406268354884518	0.2886322599461578	0.9360742735855968	0.9610792755770479	0.9464136879521301	0.5	0.625	0.0	-1.6413365738882096e-06	-1.6413365738882096e-06
216	0.04042965941802756	0.0017975166082920258	0.0012877916557779863	0.9339545437121444	-1	0.25	1	0.3	3	0.7692307692307693	10	0.3125	0.6923076923076923	10	9	4	3	0	0.3333333333333333	12	4	15	0.2727272727272727	0.18181818181818182	0.558901760690197	0.8928118910613183	0.7302809080717976	0.9367182039356772	0.5336896344344728	0.9524694048561517	0.7577467851346665	0.9311241226537451	0.3	0.1	0.0	0.0012877916557779863	0.0012877916557779863
785	0.01695017559874573	0.0020557142675042294	7.888307770920238e-05	0.9699779198263312	-1	0.25	1	0.6	6	0.46153846153846156	6	0.5	0.46153846153846156	11	6	3	0	0	0.3	3	10	15	0.0	0.3333333333333333	0.6381123534911719	0.8912825064303961	0.5225359964327128	0.9313959737918195	0.5945347610348058	0.9601058403422623	0.7412064048968243	0.9328313958226554	0	0	0.0	7.888307770920238e-05	7.888307770920238e-05
2623	0.08004524676115932	0.03847479742486281	0.038453794208363534	0.7408883793803975	-1	0	0	0.3	3	0.8461538461538461	11	0.5357142857142857	0.8461538461538461	14	11	0	1	0	0.14285714285714285	14	2	15	1.0	0.15384615384615385	0.6054413552722779	0.7873880106976732	0.5530387343866179	0.7873069752934405	0.40398818306719625	0.9240871369500174	0.776669959261018	0.8462838288840454	1.0	0.42857142857142855	0.0	0.038453794208363534	0.038453794208363534
4165	0.07737958999336844	0.03830199596947776	0.0382940432333478	0.7419786013347703	-1	0	0	0.3	3	0.8461538461538461	11	0.5357142857142857	0.8461538461538461	14	11	0	1	0	0.14285714285714285	14	2	15	1.0	0.15384615384615385	0.6054413552722779	0.7873880106976732	0.5530387343866179	0.7873069752934405	0.40398818306719625	0.9083162656917225	0.776669959261018	0.8371385042354056	1.0	0.42857142857142855	0.0	0.0382940432333478	0.0382940432333478
3641	0.07952744142504763	0.03682912649748992	0.03653831471813349	0.7441054886667836	-1	0	0	0.3	3	0.8461538461538461	11	0.5357142857142857	0.8461538461538461	14	11	0	1	0	0.14285714285714285	14	2	15	1.0	0.15384615384615385	0.6054413552722779	0.7873880106976732	0.5530387343866179	0.7873069752934405	0.40398818306719625	0.8897746773865669	0.759384236187732	0.8276154293624368	1.0	0.21428571428571427	0.0	0.03653831471813349	0.03653831471813349
2396	0.07793902370222394	0.03824560138965949	0.0381987042824299	0.7425309408124356	-1	0	0	0.3	3	0.8461538461538461	11	0.5357142857142857	0.8461538461538461	14	11	0	1	0	0.14285714285714285	14	2	15	1.0	0.15384615384615385	0.6227560183052099	0.7143013832034288	0.5530387343866179	0.7873069752934405	0.40398818306719625	0.9228242609761964	0.776669959261018	0.8276167269770879	1.0	0.42857142857142855	0.0	0.0381987042824299	0.0381987042824299
3545	0.0447394812242388	0.007990325213406445	-0.007643431795334781	0.6079910680314777	-1	0	0	0.3	3	0.8461538461538461	11	0.5357142857142857	0.8461538461538461	14	11	0	1	0	0.14285714285714285	14	2	15	1.0	0.15384615384615385	0.6300693332385471	0.8708569708926874	0.5969506753628231	0.84691120438789	0.34241693688790414	0.9222520808266947	0.790120254514315	0.8839959369944502	1.0	0.42857142857142855	0.0	-0.000764343179533478	-0.000764343179533478
2843	0.07649675709932947	0.03808219401105334	0.038054072664688715	0.740729630871535	-1	0	0	0.3	3	0.8461538461538461	11	0.5357142857142857	0.8461538461538461	14	11	0	1	0	0.14285714285714285	14	2	15	1.0	0.15384615384615385	0.6054413552722779	0.7873880106976732	0.5530387343866179	0.7873069752934405	0.40398818306719625	0.9228242609761964	0.776669959261018	0.8455074914890315	1.0	0.42857142857142855	0.0	0.038054072664688715	0.038054072664688715
721	0.06469938088260078	0.013617422960089713	0.012171866882111823	0.7138414593122585	-1	0	0	0.3	3	0.8461538461538461	11	0.5357142857142857	0.8461538461538461	14	11	0	1	0	0.14285714285714285	14	2	15	1.0	0.15384615384615385	0.6227560183052099	0.8409138942023121	0.5530387343866179	0.7912549355680931	0.4603832704382752	0.9271303501171498	0.7485574763806179	0.8637733895023885	1.0	0.42857142857142855	0.0	0.012171866882111823	0.012171866882111823
4571	0.07740523122093322	0.04080502638717818	0.04069664831647034	0.7526885383852431	-1	0	0	0.3	3	0.8461538461538461	11	0.5357142857142857	0.8461538461538461	14	11	0	1	0	0.14285714285714285	14	2	15	1.0	0.15384615384615385	0.6054413552722779	0.7873880106976732	0.5530387343866179	0.7873069752934405	0.40398818306719625	0.9228242609761964	0.776669959261018	0.8455074914890315	1.0	0.42857142857142855	0.0	0.04069664831647034	0.04069664831647034
2325	0.07504677514704482	0.03743938952386696	0.037327208156888496	0.7381644251739299	-1	0	0	0.3	3	0.8461538461538461	11	0.5357142857142857	0.8461538461538461	14	11	0	1	0	0.14285714285714285	14	2	15	1.0	0.15384615384615385	0.6227560183052099	0.7143013832034288	0.5530387343866179	0.7873069752934405	0.40398818306719625	0.9065719534728769	0.776669959261018	0.8174558564745584	1.0	0.7142857142857143	0.0	0.037327208156888496	0.037327208156888496
3364	0.0760742426810565	0.0329486267395094	0.02848772055801377	0.7482474757893948	-1	0	0	0.3	3	0.8461538461538461	11	0.5357142857142857	0.8461538461538461	14	11	0	1	0	0.14285714285714285	14	2	15	1.0	0.15384615384615385	0.6227560183052099	0.7143013832034288	0.5530387343866179	0.7873069752934405	0.40398818306719625	0.9083162656917225	0.776669959261018	0.8184866407041747	1.0	0.42857142857142855	0.0	0.02848772055801377	0.02848772055801377
1357	0.07155984096889988	0.022897161656771938	0.01571585005563533	0.7132939599442607	-1	0	0	0.3	3	0.8461538461538461	11	0.5357142857142857	0.8461538461538461	14	11	0	1	0	0.14285714285714285	14	2	15	1.0	0.15384615384615385	0.6227560183052099	0.6821172182689618	0.5530387343866179	0.7873069752934405	0.4603832704382752	0.9061379368533219	0.7412064048968243	0.8094670293930765	1.0	0.42857142857142855	0.0	0.01571585005563533	0.01571585005563533
2284	0.07661845409551608	0.039563860277455794	0.03897685997547986	0.7511661008414429	-1	0	0	0.3	3	0.8461538461538461	11	0.5357142857142857	0.8461538461538461	14	11	0	1	0	0.14285714285714285	14	2	15	1.0	0.15384615384615385	0.6227560183052099	0.7143013832034288	0.5530387343866179	0.7873069752934405	0.40398818306719625	0.9228242609761964	0.776669959261018	0.8276167269770879	1.0	0.42857142857142855	0.0	0.03897685997547986	0.03897685997547986
2634	0.07997966067469969	0.0377975717477351	0.03762232878700686	0.7436336911541274	-1	0	0	0.3	3	0.8461538461538461	11	0.5357142857142857	0.8461538461538461	14	11	0	1	0	0.14285714285714285	14	2	15	1.0	0.15384615384615385	0.6227560183052099	0.7143013832034288	0.5530387343866179	0.7873069752934405	0.516458734612549	0.9203879045419064	0.759384236187732	0.8260070218816762	1.0	0.42857142857142855	0.0	0.03762232878700686	0.03762232878700686
3468	0.04518762203669885	0.019040914097026535	0.017841492207775374	0.6399328720359596	-1	0	0	0.3	3	0.8461538461538461	11	0.5357142857142857	0.8461538461538461	14	11	0	1	0	0.14285714285714285	14	2	15	1.0	0.15384615384615385	0.6227560183052099	0.862637981495588	0.5969506753628231	0.7902804054017484	0.4603832704382752	0.9226115632460243	0.7663817083115209	0.8677015574167473	1.0	0.42857142857142855	0.0	0.017841492207775374	0.017841492207775374
4000	0.07615255109125554	0.036825392350517835	0.03681183190261965	0.7393771300366014	-1	0	0	0.3	3	0.8461538461538461	11	0.5357142857142857	0.8461538461538461	14	11	0	1	0	0.14285714285714285	14	2	15	1.0	0.15384615384615385	0.6227560183052099	0.7143013832034288	0.5530387343866179	0.7873069752934405	0.516458734612549	0.9203879045419064	0.759384236187732	0.8260070218816762	1.0	0.42857142857142855	0.0	0.03681183190261965	0.03681183190261965
2861	0.07953358304094713	0.039446420241498345	0.03944632555187217	0.7454219906100622	-1	0	0	0.3	3	0.8461538461538461	11	0.5357142857142857	0.8461538461538461	14	11	0	1	0	0.14285714285714285	14	2	15	1.0	0.15384615384615385	0.6054413552722779	0.7873880106976732	0.5530387343866179	0.7873069752934405	0.40398818306719625	0.9228242609761964	0.776669959261018	0.8455074914890315	1.0	0.21428571428571427	0.0	0.03944632555187217	0.03944632555187217
3430	0.07575710132916037	0.03926783372604534	0.039250261953931366	0.7414872463240612	-1	0	0	0.3	3	0.8461538461538461	11	0.5357142857142857	0.8461538461538461	14	11	0	1	0	0.14285714285714285	14	2	15	1.0	0.15384615384615385	0.6227560183052099	0.7143013832034288	0.5530387343866179	0.7873069752934405	0.40398818306719625	0.9083162656917225	0.776669959261018	0.8184866407041747	1.0	0.42857142857142855	0.0	0.039250261953931366	0.039250261953931366
3999	0.07350800205667825	0.03220847070958283	0.027559984185590268	0.7527796559013111	-1	0	0	0.3	3	0.8461538461538461	11	0.5357142857142857	0.8461538461538461	14	11	0	1	0	0.14285714285714285	14	2	15	1.0	0.15384615384615385	0.6054413552722779	0.7857748013424816	0.5530387343866179	0.7873069752934405	0.40398818306719625	0.9083162656917225	0.776669959261018	0.8367013045500634	1.0	0.42857142857142855	0.0	0.027559984185590268	0.027559984185590268
4379	0.07714160800750074	0.040877928143165085	0.04087258697035965	0.7511917827767105	-1	0	0	0.3	3	0.8461538461538461	11	0.5357142857142857	0.8461538461538461	14	11	0	1	0	0.14285714285714285	14	2	15	1.0	0.15384615384615385	0.6227560183052099	0.7143013832034288	0.5530387343866179	0.7873069752934405	0.40398818306719625	0.9228242609761964	0.776669959261018	0.8276167269770879	1.0	0.42857142857142855	0.0	0.04087258697035965	0.04087258697035965
961	0.07757517740797575	0.018927800021378918	-0.015106479721494585	0.6358714847294132	-1	0	0	0.2	2	0.9230769230769231	12	0.5357142857142857	0.9230769230769231	14	12	0	0	0	0.14285714285714285	2	14	15	0.0	0	0.5678549763879508	0.8647361496892325	0.6505256403807314	0.8766292324313876	0.4603832704382752	0.8559784804995552	0.7332131974845622	0.8660090603638684	0	0	0.0	-0.0015106479721494585	-0.0015106479721494585
4862	0.07759025280427059	0.038574586654911376	0.03850860817719579	0.7395044268734567	-1	0	0	0.3	3	0.8461538461538461	11	0.5357142857142857	0.8461538461538461	14	11	0	1	0	0.14285714285714285	14	2	15	1.0	0.15384615384615385	0.6227560183052099	0.7143013832034288	0.5530387343866179	0.7873069752934405	0.40398818306719625	0.9083162656917225	0.776669959261018	0.8184866407041747	1.0	0.42857142857142855	0.0	0.03850860817719579	0.03850860817719579
842	0.09002019222303906	0.009236596387828647	-0.005729881157525339	0.6229522087013171	-1	0	0	0.2	2	0.9230769230769231	12	0.5357142857142857	0.9230769230769231	14	12	0	0	0	0.14285714285714285	2	14	15	0.0	0	0.5129539344706918	0.8083233270097567	0.5997108484153437	0.8789566293754774	0.4739030916888806	0.8185812806825344	0.7412064048968243	0.8379202724160959	0	0	0.0	-0.0005729881157525339	-0.0005729881157525339
2657	0.0767351881822311	0.03825305134152716	0.038206305501737	0.7414398632709915	-1	0	0	0.3	3	0.8461538461538461	11	0.5357142857142857	0.8461538461538461	14	11	0	1	0	0.14285714285714285	14	2	15	1.0	0.15384615384615385	0.6227560183052099	0.7143013832034288	0.5530387343866179	0.7873069752934405	0.40398818306719625	0.9228242609761964	0.776669959261018	0.8276167269770879	1.0	0.42857142857142855	0.0	0.038206305501737	0.038206305501737
2180	0.0773724957232941	0.03712606131582765	0.03705721171763829	0.7391213496933484	-1	0	0	0.3	3	0.8461538461538461	11	0.5357142857142857	0.8461538461538461	14	11	0	1	0	0.14285714285714285	14	2	15	1.0	0.15384615384615385	0.6227560183052099	0.7143013832034288	0.5530387343866179	0.7873069752934405	0.40434347143286875	0.9228023176943274	0.776669959261018	0.8276020761228154	1.0	0.42857142857142855	0.0	0.03705721171763829	0.03705721171763829
1095	0.0657487148705719	0.01805795462188597	0.011359988060651454	0.7284532037272975	-1	0	0	0.3	3	0.8461538461538461	11	0.5357142857142857	0.8461538461538461	14	11	0	1	0	0.14285714285714285	14	2	15	1.0	0.15384615384615385	0.5505403133550191	0.8236155248212734	0.5530387343866179	0.8759226915843983	0.4603832704382752	0.9389342422528623	0.776669959261018	0.8885552909692853	1.0	0.35714285714285715	0.0	0.011359988060651454	0.011359988060651454
1269	0.07075261536235278	0.02240001813562577	0.015529646970568921	0.7411186721946297	-1	0	0	0.3	3	0.8461538461538461	11	0.5357142857142857	0.8461538461538461	14	11	0	1	0	0.14285714285714285	14	2	15	1.0	0.15384615384615385	0.6227560183052099	0.7817094626172573	0.5530387343866179	0.841620191278544	0.4603832704382752	0.8971189955394092	0.759384236187732	0.8460392667166334	1.0	0.42857142857142855	0.0	0.015529646970568921	0.015529646970568921
851	0.06510125978419769	0.018895819357864514	0.013301617683655162	0.7338732175009102	-1	0	0	0.3	3	0.8461538461538461	11	0.5357142857142857	0.8461538461538461	14	11	0	1	0	0.14285714285714285	14	2	15	1.0	0.15384615384615385	0.5505403133550191	0.8236155248212734	0.5530387343866179	0.8759226915843983	0.4603832704382752	0.9088102390810047	0.776669959261018	0.8734192016443125	1.0	0.35714285714285715	0.0	0.013301617683655162	0.013301617683655162
3591	0.07895217318612002	0.03914485919685397	0.03913046357230308	0.7505275103195419	-1	0	0	0.3	3	0.8461538461538461	11	0.5357142857142857	0.8461538461538461	14	11	0	1	0	0.14285714285714285	14	2	15	1.0	0.15384615384615385	0.6054413552722779	0.7873880106976732	0.5530387343866179	0.7873069752934405	0.40398818306719625	0.9083162656917225	0.776669959261018	0.8371385042354056	1.0	0.42857142857142855	0.0	0.03913046357230308	0.03913046357230308
1999	0.07487691564913791	0.04085399937383133	0.04075123566285718	0.7384284628297414	-1	0	0	0.3	3	0.8461538461538461	11	0.5357142857142857	0.8461538461538461	14	11	0	1	0	0.14285714285714285	14	2	15	1.0	0.15384615384615385	0.6227560183052099	0.7143013832034288	0.5530387343866179	0.7873069752934405	0.516458734612549	0.9203879045419064	0.759384236187732	0.8260070218816762	1.0	0.42857142857142855	0.0	0.04075123566285718	0.04075123566285718
3821	0.07599773770532477	0.0331560414236373	0.030856317328649484	0.7459758030772775	-1	0	0	0.3	3	0.8461538461538461	11	0.5357142857142857	0.8461538461538461	14	11	0	1	0	0.14285714285714285	14	2	15	1.0	0.15384615384615385	0.6227560183052099	0.7143013832034288	0.5530387343866179	0.8250724054248725	0.40398818306719625	0.9228242609761964	0.776669959261018	0.8388378915378305	1.0	0.42857142857142855	0.0	0.030856317328649484	0.030856317328649484
1047	0.06931859220236408	0.008491084138558133	-0.0084705238304767	0.7408617910047853	-1	0	0	0.3	3	0.8461538461538461	11	0.5357142857142857	0.8461538461538461	14	11	0	1	0	0.14285714285714285	14	2	15	1.0	0.15384615384615385	0.5129539344706918	0.8911748593292123	0.7065405392579157	0.9415477891209256	0.4739030916888806	0.940843696285453	0.9254780550883265	0.9275445708552308	1.0	0.21428571428571427	0.0	-0.00084705238304767	-0.00084705238304767
2653	0.07746451924323706	0.038268744689462904	0.038199144497081394	0.7409673643890647	-1	0	0	0.3	3	0.8461538461538461	11	0.5357142857142857	0.8461538461538461	14	11	0	1	0	0.14285714285714285	14	2	15	1.0	0.15384615384615385	0.6227560183052099	0.7143013832034288	0.5530387343866179	0.7873069752934405	0.40398818306719625	0.9228242609761964	0.776669959261018	0.8276167269770879	1.0	0.42857142857142855	0.0	0.038199144497081394	0.038199144497081394
4349	0.07710635414379936	0.03918869386089623	0.03909778730720871	0.7494899334418653	-1	0	0	0.3	3	0.8461538461538461	11	0.5357142857142857	0.8461538461538461	14	11	0	1	0	0.14285714285714285	14	2	15	1.0	0.15384615384615385	0.6054413552722779	0.7873880106976732	0.5530387343866179	0.7873069752934405	0.4603832704382752	0.9061379368533219	0.759384236187732	0.8359588322835305	1.0	0.42857142857142855	0.0	0.03909778730720871	0.03909778730720871
2295	0.07816213731914075	0.036854904030082555	0.036611730407789214	0.7402928770417141	-1	0	0	0.3	3	0.8461538461538461	11	0.5357142857142857	0.8461538461538461	14	11	0	1	0	0.14285714285714285	14	2	15	1.0	0.15384615384615385	0.6054413552722779	0.7873880106976732	0.5530387343866179	0.7873069752934405	0.40398818306719625	0.9228242609761964	0.776669959261018	0.8455074914890315	1.0	0.42857142857142855	0.0	0.036611730407789214	0.036611730407789214
2230	0.07558459924124573	0.03896904680899112	0.03855797347024681	0.7461416308953532	-1	0	0	0.3	3	0.8461538461538461	11	0.5357142857142857	0.8461538461538461	14	11	0	1	0	0.14285714285714285	14	2	15	1.0	0.15384615384615385	0.6227560183052099	0.7143013832034288	0.5530387343866179	0.7873069752934405	0.40398818306719625	0.9228242609761964	0.776669959261018	0.8276167269770879	1.0	0.42857142857142855	0.0	0.03855797347024681	0.03855797347024681
3004	0.07759853705195566	0.03882896379662628	0.038596501513039276	0.743130449584984	-1	0	0	0.3	3	0.8461538461538461	11	0.5357142857142857	0.8461538461538461	14	11	0	1	0	0.14285714285714285	14	2	15	1.0	0.15384615384615385	0.6054413552722779	0.7873880106976732	0.5530387343866179	0.7873069752934405	0.516458734612549	0.9203879045419064	0.759384236187732	0.8440333658584369	1.0	0.42857142857142855	0.0	0.038596501513039276	0.038596501513039276
2542	0.0776196372708775	0.038747999311899664	0.03839643401320472	0.7481830725957391	-1	0	0	0.3	3	0.8461538461538461	11	0.5357142857142857	0.8461538461538461	14	11	0	1	0	0.14285714285714285	14	2	15	1.0	0.15384615384615385	0.6227560183052099	0.7143013832034288	0.5530387343866179	0.7873069752934405	0.40398818306719625	0.9228242609761964	0.776669959261018	0.8276167269770879	1.0	0.42857142857142855	0.0	0.03839643401320472	0.03839643401320472
3365	0.07788280175470162	0.038872858522195186	0.03878248980237832	0.7487772883884554	-1	0	0	0.3	3	0.8461538461538461	11	0.5357142857142857	0.8461538461538461	14	11	0	1	0	0.14285714285714285	14	2	15	1.0	0.15384615384615385	0.6054413552722779	0.7873880106976732	0.5530387343866179	0.7873069752934405	0.40398818306719625	0.9228242609761964	0.776669959261018	0.8455074914890315	1.0	0.42857142857142855	0.0	0.03878248980237832	0.03878248980237832
3226	0.07625974323979276	0.036726038029863746	0.03644731900305169	0.7419917496637565	-1	0	0	0.3	3	0.8461538461538461	11	0.5357142857142857	0.8461538461538461	14	11	0	1	0	0.14285714285714285	14	2	15	1.0	0.15384615384615385	0.6227560183052099	0.7143013832034288	0.5530387343866179	0.7873069752934405	0.40398818306719625	0.9228242609761964	0.776669959261018	0.8276167269770879	1.0	0.42857142857142855	0.0	0.03644731900305169	0.03644731900305169
3107	0.07986990195529171	0.037101109476841254	0.03703446294737211	0.743275351245996	-1	0	0	0.3	3	0.8461538461538461	11	0.5357142857142857	0.8461538461538461	14	11	0	1	0	0.14285714285714285	14	2	15	1.0	0.15384615384615385	0.6054413552722779	0.7873880106976732	0.5530387343866179	0.7873069752934405	0.40398818306719625	0.9228242609761964	0.776669959261018	0.8455074914890315	1.0	0.42857142857142855	0.0	0.03703446294737211	0.03703446294737211
2499	0.07568767654287722	0.03980764122301608	0.03974094490098315	0.7423423210995191	-1	0	0	0.3	3	0.8461538461538461	11	0.5357142857142857	0.8461538461538461	14	11	0	1	0	0.14285714285714285	14	2	15	1.0	0.15384615384615385	0.6227560183052099	0.7143013832034288	0.5530387343866179	0.7873069752934405	0.40398818306719625	0.9228242609761964	0.776669959261018	0.8276167269770879	1.0	0.42857142857142855	0.0	0.03974094490098315	0.03974094490098315
2399	0.07718265649754703	0.03776599297149935	0.037734087838985554	0.7400406888746479	-1	0	0	0.3	3	0.8461538461538461	11	0.5357142857142857	0.8461538461538461	14	11	0	1	0	0.14285714285714285	14	2	15	1.0	0.15384615384615385	0.6227560183052099	0.7143013832034288	0.5530387343866179	0.7873069752934405	0.40398818306719625	0.9228242609761964	0.776669959261018	0.8276167269770879	1.0	0.42857142857142855	0.0	0.037734087838985554	0.037734087838985554
4037	0.07861919465855324	0.038591674418374265	0.037558884392215455	0.7471639373613506	-1	0	0	0.3	3	0.8461538461538461	11	0.5357142857142857	0.8461538461538461	14	11	0	1	0	0.14285714285714285	14	2	15	1.0	0.15384615384615385	0.6227560183052099	0.7143013832034288	0.5530387343866179	0.7873069752934405	0.40398818306719625	0.9228242609761964	0.776669959261018	0.8276167269770879	1.0	0.42857142857142855	0.0	0.037558884392215455	0.037558884392215455
539	0.035863928679856216	0.009648576719684922	0.002720555989787294	0.6100841551418035	-1	0	0	0.3333333333333333	3	0.7272727272727273	8	0.30952380952380953	0.7272727272727273	11	8	1	3	0	0.8571428571428571	7	6	13	1.0	0.6666666666666666	0.6733889893368512	0.9270319011944493	0.20153426956900805	0.9585348425529614	0.7618950003302211	0.980458560779704	0.9682324107150764	0.9608091959034479	0.45454545454545453	0	0.0	0.002720555989787294	0.002720555989787294
3374	0.0779891626876632	0.03883038446513598	0.03846970668296348	0.7419571438395614	-1	0	0	0.3	3	0.8461538461538461	11	0.5357142857142857	0.8461538461538461	14	11	0	1	0	0.14285714285714285	14	2	15	1.0	0.15384615384615385	0.6227560183052099	0.7143013832034288	0.5530387343866179	0.7873069752934405	0.40398818306719625	0.9228242609761964	0.776669959261018	0.8276167269770879	1.0	0.42857142857142855	0.0	0.03846970668296348	0.03846970668296348
681	0.0468945521839245	0.01366859992769089	-0.013458918355796769	0.6085932300504364	-1	0	0	0.3	3	0.8461538461538461	11	0.5357142857142857	0.8461538461538461	14	11	0	1	0	0.14285714285714285	14	2	15	1.0	0.15384615384615385	0.6227560183052099	0.822581679621544	0.5997108484153437	0.8394336090864674	0.4603832704382752	0.9281060575014753	0.776669959261018	0.8716138279399669	1.0	0.42857142857142855	0.0	-0.001345891835579677	-0.001345891835579677
20	6.8341189065983255e-09	6.808475788963008e-09	4.814319399903159e-09	0.9999995650223532	-1	0	0	0	0	0	0	1.0	0	0	0	0	2	0	1.0	1	1	1	0.5	0	0	0	0	0	0	0	0	0	0	0	0	-0.1	-0.1
1180	0.06499859653981387	0.031988599041233995	0.0319835390963858	0.7573981557679732	-1	0	0	0.3	3	0.8461538461538461	11	0.5357142857142857	0.8461538461538461	14	11	0	1	0	0.14285714285714285	14	2	15	1.0	0.15384615384615385	0.6227560183052099	0.6821172182689618	0.5530387343866179	0.7873069752934405	0.4603832704382752	0.9060980969950478	0.7412064048968243	0.8094429514269624	1.0	0.35714285714285715	0.0	0.0319835390963858	0.0319835390963858
435	0.008841060046173717	0.0007276775118140309	-0.0006595840291177782	0.9540276843232257	-1	0	0	0.3333333333333333	2	0.8571428571428571	6	1.0	0.5714285714285714	5	4	3	2	0	0.1111111111111111	9	1	9	0.2222222222222222	0.25	0.7060695884242374	0.9359061938799842	0.754992112589884	0.7920839810268311	0.9086004108337375	0.9665063202997323	0.776952631659156	0.921314599128409	0.6	0.4	0.0	-6.595840291177783e-05	-6.595840291177783e-05
1484	0.06366443210368451	0.02871310789637236	0.027940649032023597	0.7506286416286312	-1	0	0	0.3	3	0.8461538461538461	11	0.5357142857142857	0.8461538461538461	14	11	0	1	0	0.14285714285714285	14	2	15	1.0	0.15384615384615385	0.6227560183052099	0.6821172182689618	0.5530387343866179	0.7873069752934405	0.4603832704382752	0.9061379368533219	0.7412064048968243	0.8094670293930765	1.0	0.42857142857142855	0.0	0.027940649032023597	0.027940649032023597
3224	0.07052209763548212	0.01856122445859353	0.0008158399722594881	0.6871638409483234	-1	0	0	0.3	3	0.8461538461538461	11	0.5357142857142857	0.8461538461538461	14	11	0	1	0	0.14285714285714285	14	2	15	1.0	0.15384615384615385	0.6300693332385471	0.7119051090944556	0.5969506753628231	0.8152079683680248	0.34759309569611724	0.899702654008468	0.776669959261018	0.8216545047673027	1.0	0.5	0.0	0.0008158399722594881	0.0008158399722594881
3812	0.07690315268062763	0.03901098669232736	0.037951954415968846	0.7484010781653616	-1	0	0	0.3	3	0.8461538461538461	11	0.5357142857142857	0.8461538461538461	14	11	0	1	0	0.14285714285714285	14	2	15	1.0	0.15384615384615385	0.6227560183052099	0.7143013832034288	0.5530387343866179	0.7873069752934405	0.40398818306719625	0.9065719534728769	0.776669959261018	0.8174558564745584	1.0	0.7142857142857143	0.0	0.037951954415968846	0.037951954415968846
2513	0.07639460607870108	0.037539047943068185	0.037472189322510834	0.7397320691581994	-1	0	0	0.3	3	0.8461538461538461	11	0.5357142857142857	0.8461538461538461	14	11	0	1	0	0.14285714285714285	14	2	15	1.0	0.15384615384615385	0.6227560183052099	0.7143013832034288	0.5530387343866179	0.7873069752934405	0.40398818306719625	0.9228242609761964	0.776669959261018	0.8276167269770879	1.0	0.42857142857142855	0.0	0.037472189322510834	0.037472189322510834
1955	0.0752172550521788	0.03451344711770376	0.034513380172073935	0.7604420477053666	-1	0	0	0.3	3	0.8461538461538461	11	0.5357142857142857	0.8461538461538461	14	11	0	1	0	0.14285714285714285	14	2	15	1.0	0.15384615384615385	0.6227560183052099	0.7143013832034288	0.5530387343866179	0.7873069752934405	0.4603832704382752	0.9025328955882337	0.7412064048968243	0.8151170309298946	1.0	0.42857142857142855	0.0	0.034513380172073935	0.034513380172073935
1942	0.07522042039182372	0.03453799714560599	0.03450356712344879	0.7601351554272936	-1	0	0	0.3	3	0.8461538461538461	11	0.5357142857142857	0.8461538461538461	14	11	0	1	0	0.14285714285714285	14	2	15	1.0	0.15384615384615385	0.6227560183052099	0.7143013832034288	0.5530387343866179	0.7873069752934405	0.5489581972062834	0.8980893381642843	0.759384236187732	0.8126166466033266	1.0	0.35714285714285715	0.0	0.03450356712344879	0.03450356712344879
293	0.0014677148669773722	0.00025320639809245946	0.0002404395336241804	0.9963341931071865	-1	0	0	1.0	2	0.0	0	0.75	0	2	0	0	0	0	1.0	2	2	3	0.0	0	0	0	0	0	0	0	0	0	0	0	0	0.0002404395336241804	0.0002404395336241804
3291	0.07723678410133789	0.036992123169962664	0.036991354491005525	0.74188839858161	-1	0	0	0.3	3	0.8461538461538461	11	0.5357142857142857	0.8461538461538461	14	11	0	1	0	0.14285714285714285	14	2	15	1.0	0.15384615384615385	0.6227560183052099	0.7143013832034288	0.5530387343866179	0.7873069752934405	0.40398818306719625	0.9228242609761964	0.776669959261018	0.8276167269770879	1.0	0.42857142857142855	0.0	0.036991354491005525	0.036991354491005525
4555	0.0775791595663193	0.037466974287547125	0.03705310903993693	0.7437079624491638	-1	0	0	0.3	3	0.8461538461538461	11	0.5357142857142857	0.8461538461538461	14	11	0	1	0	0.14285714285714285	14	2	15	1.0	0.15384615384615385	0.6054413552722779	0.7873880106976732	0.5530387343866179	0.7873069752934405	0.40398818306719625	0.9083162656917225	0.776669959261018	0.8371385042354056	1.0	0.42857142857142855	0.0	0.03705310903993693	0.03705310903993693
2018	0.0777181929554868	0.04106043450737778	0.041057001627987845	0.7535746692542504	-1	0	0	0.3	3	0.8461538461538461	11	0.5357142857142857	0.8461538461538461	14	11	0	1	0	0.14285714285714285	14	2	15	1.0	0.15384615384615385	0.6227560183052099	0.7143013832034288	0.5530387343866179	0.7873069752934405	0.40398818306719625	0.9228242609761964	0.776669959261018	0.8276167269770879	1.0	0.42857142857142855	0.0	0.041057001627987845	0.041057001627987845
1358	0.07619829770922705	0.03575482355953405	0.03560814353283399	0.7661759383132726	-1	0	0	0.3	3	0.8461538461538461	11	0.5357142857142857	0.8461538461538461	14	11	0	1	0	0.14285714285714285	14	2	15	1.0	0.15384615384615385	0.6227560183052099	0.7143013832034288	0.5530387343866179	0.7873069752934405	0.4603832704382752	0.8941115351500596	0.7412064048968243	0.8104382015115252	1.0	0.42857142857142855	0.0	0.03560814353283399	0.03560814353283399
4447	0.07803311258365421	0.03742200233045199	0.0373337268503479	0.7413993299768324	-1	0	0	0.3	3	0.8461538461538461	11	0.5357142857142857	0.8461538461538461	14	11	0	1	0	0.14285714285714285	14	2	15	1.0	0.15384615384615385	0.6054413552722779	0.7873880106976732	0.5530387343866179	0.7873069752934405	0.40398818306719625	0.9228242609761964	0.776669959261018	0.8455074914890315	1.0	0.42857142857142855	0.0	0.0373337268503479	0.0373337268503479
4040	0.0782134056393584	0.038303028709639565	0.03809346133332273	0.7454652686406934	-1	0	0	0.3	3	0.8461538461538461	11	0.5357142857142857	0.8461538461538461	14	11	0	1	0	0.14285714285714285	14	2	15	1.0	0.15384615384615385	0.6054413552722779	0.7873880106976732	0.5530387343866179	0.7873069752934405	0.40398818306719625	0.9228242609761964	0.776669959261018	0.8455074914890315	1.0	0.42857142857142855	0.0	0.03809346133332273	0.03809346133332273
21	0.01358913036596567	0.0016703585432841085	-2.3912369417487378e-05	0.957637325169846	-1	0	0	0.4	4	0.6153846153846154	8	0.3	0.5384615384615384	10	7	4	2	0	0.5	10	5	15	0.2222222222222222	0.14285714285714285	0.5667321437409848	0.9253264931541227	0.2975158270674115	0.9727666203903896	0.5930952567437634	0.8539346874925573	0.8098998951764392	0.9321065542069545	0.55	0.3	0.0	-2.391236941748738e-06	-2.391236941748738e-06
4353	0.07863685455912832	0.037871572226119476	0.03786658690249458	0.7403982692219392	-1	0	0	0.3	3	0.8461538461538461	11	0.5357142857142857	0.8461538461538461	14	11	0	1	0	0.14285714285714285	14	2	15	1.0	0.15384615384615385	0.6227560183052099	0.7143013832034288	0.5530387343866179	0.7873069752934405	0.40398818306719625	0.9228242609761964	0.776669959261018	0.8276167269770879	1.0	0.35714285714285715	0.0	0.03786658690249458	0.03786658690249458
4423	0.07903190509245703	0.03954339125711584	0.03880722531135366	0.7522078798744062	-1	0	0	0.3	3	0.8461538461538461	11	0.5357142857142857	0.8461538461538461	14	11	0	1	0	0.14285714285714285	14	2	15	1.0	0.15384615384615385	0.6054413552722779	0.7873880106976732	0.5530387343866179	0.7873069752934405	0.40398818306719625	0.9079736286963077	0.776669959261018	0.8369517495877267	1.0	0.42857142857142855	0.0	0.03880722531135366	0.03880722531135366
1239	0.07593429516781237	0.03780080508928953	0.018041208262509864	0.7423635799437593	-1	0	0	0.3	3	0.8461538461538461	11	0.5357142857142857	0.8461538461538461	14	11	0	1	0	0.14285714285714285	14	2	15	1.0	0.15384615384615385	0.6227560183052099	0.7143013832034288	0.5530387343866179	0.8500467994231159	0.4603832704382752	0.902491808072957	0.7412064048968243	0.8355549480584382	1.0	0.35714285714285715	0.0	0.018041208262509864	0.018041208262509864
1986	0.07879609632770367	0.038417782895955474	0.03769138103807996	0.7458683579748133	-1	0	0	0.3	3	0.8461538461538461	11	0.5357142857142857	0.8461538461538461	14	11	0	1	0	0.14285714285714285	14	2	15	1.0	0.15384615384615385	0.6054413552722779	0.7873880106976732	0.5530387343866179	0.7873069752934405	0.3988120242589831	0.9186414163718927	0.776669959261018	0.8429949993901146	1.0	0.42857142857142855	0.0	0.03769138103807996	0.03769138103807996
2881	0.07602400553273905	0.0388740328678398	0.038864255527729506	0.741154467076744	-1	0	0	0.3	3	0.8461538461538461	11	0.5357142857142857	0.8461538461538461	14	11	0	1	0	0.14285714285714285	14	2	15	1.0	0.15384615384615385	0.6227560183052099	0.7143013832034288	0.5530387343866179	0.7873069752934405	0.40398818306719625	0.9228242609761964	0.776669959261018	0.8276167269770879	1.0	0.42857142857142855	0.0	0.038864255527729506	0.038864255527729506
1993	0.07060949775565388	0.023583820963687017	-0.005393915572646717	0.7214000588097432	-1	0	0	0.3	3	0.8461538461538461	11	0.5357142857142857	0.8461538461538461	14	11	0	1	0	0.14285714285714285	14	2	15	1.0	0.15384615384615385	0.6054413552722779	0.7873880106976732	0.5530387343866179	0.7787155020545558	0.516458734612549	0.9152263421222985	0.759384236187732	0.838739415098023	1.0	0.42857142857142855	0.0	-0.0005393915572646718	-0.0005393915572646718
1664	0.08703220134718137	0.01565499896536632	0.015397785984870568	0.7269326980786548	-1	0	0	0.2	2	0.9230769230769231	12	1.0	0.9230769230769231	14	12	0	0	0	0.06666666666666667	15	1	15	0.0	0.14285714285714285	0.6300693332385471	0.7943348721705922	0.5997108484153437	0.8043048124447508	0.46073855880394776	0.8820363723547484	0.7358838641739928	0.8309222585783335	0	0	0.0	0.015397785984870568	0.015397785984870568
1769	0.07733724064114254	0.04033952615119278	0.04033107098904959	0.743711292848632	-1	0	0	0.3	3	0.8461538461538461	11	0.5357142857142857	0.8461538461538461	14	11	0	1	0	0.14285714285714285	14	2	15	1.0	0.15384615384615385	0.6227560183052099	0.7143013832034288	0.5530387343866179	0.7873069752934405	0.4603832704382752	0.9025328955882337	0.7412064048968243	0.8151170309298946	1.0	0.42857142857142855	0.0	0.04033107098904959	0.04033107098904959
3573	0.076224830288292	0.03347671149097887	0.028792487742405153	0.7487994527061472	-1	0	0	0.3	3	0.8461538461538461	11	0.5357142857142857	0.8461538461538461	14	11	0	1	0	0.14285714285714285	14	2	15	1.0	0.15384615384615385	0.6054413552722779	0.7873880106976732	0.5530387343866179	0.7873069752934405	0.40398818306719625	0.9051754238735821	0.776669959261018	0.8354432482457071	1.0	0.35714285714285715	0.0	0.028792487742405153	0.028792487742405153
4198	0.07736156355438044	0.03739770414402155	0.037236124858028484	0.7436008299638384	-1	0	0	0.3	3	0.8461538461538461	11	0.5357142857142857	0.8461538461538461	14	11	0	1	0	0.14285714285714285	14	2	15	1.0	0.15384615384615385	0.6054413552722779	0.7873880106976732	0.5530387343866179	0.7873069752934405	0.40398818306719625	0.9083162656917225	0.776669959261018	0.8371385042354056	1.0	0.42857142857142855	0.0	0.037236124858028484	0.037236124858028484
350	0.020600314472980632	0.0012069996145777293	0.0010954557430947307	0.9754721481997531	-1	0	0	0.14285714285714285	1	1.0	8	0.35714285714285715	0.875	8	7	1	1	0	0.5714285714285714	7	4	10	0.2	0	0.33939674008796844	0.7694193261103575	0.7432348016718664	0.957776508189969	0.6494984394837054	0.847709144272455	0.8806367408443532	0.8823082742051976	1.0	0	0.0	0.0010954557430947307	0.0010954557430947307
2583	0.07561828766248531	0.034573393953926335	0.03457095425462428	0.7592005552248775	-1	0	0	0.3	3	0.8461538461538461	11	0.5357142857142857	0.8461538461538461	14	11	0	1	0	0.14285714285714285	14	2	15	1.0	0.15384615384615385	0.6227560183052099	0.7143013832034288	0.5530387343866179	0.7873069752934405	0.4603832704382752	0.9025328955882337	0.7412064048968243	0.8151170309298946	1.0	0.42857142857142855	0.0	0.03457095425462428	0.03457095425462428
2585	0.07568572446064505	0.039488879242452486	0.03825391497046777	0.7506894848050568	-1	0	0	0.3	3	0.8461538461538461	11	0.5357142857142857	0.8461538461538461	14	11	0	1	0	0.14285714285714285	14	2	15	1.0	0.15384615384615385	0.6227560183052099	0.7143013832034288	0.5530387343866179	0.7873069752934405	0.40398818306719625	0.9083162656917225	0.776669959261018	0.8184866407041747	1.0	0.42857142857142855	0.0	0.03825391497046777	0.03825391497046777
3698	0.07650291405288019	0.03954269138200236	0.03948924589779013	0.7501529837256375	-1	0	0	0.3	3	0.8461538461538461	11	0.5357142857142857	0.8461538461538461	14	11	0	1	0	0.14285714285714285	14	2	15	1.0	0.15384615384615385	0.6054413552722779	0.7873880106976732	0.5530387343866179	0.7873069752934405	0.40398818306719625	0.9083162656917225	0.776669959261018	0.8371385042354056	1.0	0.42857142857142855	0.0	0.03948924589779013	0.03948924589779013
3596	0.07766881968862409	0.03716455198506875	0.03708312416403783	0.7432620647831084	-1	0	0	0.3	3	0.8461538461538461	11	0.5357142857142857	0.8461538461538461	14	11	0	1	0	0.14285714285714285	14	2	15	1.0	0.15384615384615385	0.6054413552722779	0.7873880106976732	0.5530387343866179	0.7873069752934405	0.40398818306719625	0.9021423602727573	0.776669959261018	0.8338403736663014	1.0	0.42857142857142855	0.0	0.03708312416403783	0.03708312416403783
4732	0.0762091310968677	0.04020856869034514	0.04016129010074779	0.7448489063131243	-1	0	0	0.3	3	0.8461538461538461	11	0.5357142857142857	0.8461538461538461	14	11	0	1	0	0.14285714285714285	14	2	15	1.0	0.15384615384615385	0.6227560183052099	0.7143013832034288	0.5530387343866179	0.7873069752934405	0.40398818306719625	0.9083162656917225	0.776669959261018	0.8184866407041747	1.0	0.42857142857142855	0.0	0.04016129010074779	0.04016129010074779
3685	0.0765624284796093	0.03823382667224028	0.03813788243039691	0.7443340420747437	-1	0	0	0.3	3	0.8461538461538461	11	0.5357142857142857	0.8461538461538461	14	11	0	1	0	0.14285714285714285	14	2	15	1.0	0.15384615384615385	0.6227560183052099	0.7143013832034288	0.5530387343866179	0.7873069752934405	0.40398818306719625	0.9228242609761964	0.776669959261018	0.8276167269770879	1.0	0.42857142857142855	0.0	0.03813788243039691	0.03813788243039691
2684	0.0762106890132571	0.04004688308166585	0.039984514211701634	0.7509799841166566	-1	0	0	0.3	3	0.8461538461538461	11	0.5357142857142857	0.8461538461538461	14	11	0	1	0	0.14285714285714285	14	2	15	1.0	0.15384615384615385	0.6227560183052099	0.7143013832034288	0.5530387343866179	0.7873069752934405	0.40398818306719625	0.9213896093258588	0.776669959261018	0.8266647474562119	1.0	0.42857142857142855	0.0	0.039984514211701634	0.039984514211701634
4193	0.07602004755502127	0.037251369419676	0.037251344348151944	0.7413865493016598	-1	0	0	0.3	3	0.8461538461538461	11	0.5357142857142857	0.8461538461538461	14	11	0	1	0	0.14285714285714285	14	2	15	1.0	0.15384615384615385	0.6227560183052099	0.7143013832034288	0.5530387343866179	0.7873069752934405	0.40398818306719625	0.9228242609761964	0.776669959261018	0.8276167269770879	1.0	0.42857142857142855	0.0	0.037251344348151944	0.037251344348151944
4020	0.08411965474709754	0.016377867035786545	0.011320007221131988	0.6998677570303413	-1	0	0	0.3	3	0.8461538461538461	11	0.5357142857142857	0.8461538461538461	14	11	0	1	0	0.14285714285714285	14	2	15	1.0	0.15384615384615385	0.6054413552722779	0.7873880106976732	0.5997108484153437	0.8422767972472712	0.40398818306719625	0.9083162656917225	0.776669959261018	0.8531164140586454	1.0	0.42857142857142855	0.0	0.011320007221131988	0.011320007221131988
1395	0.07101034599410548	0.02740129688776652	0.024651823187963284	0.7384496323827213	-1	0	0	0.2	2	0.9230769230769231	12	1.0	0.9230769230769231	14	12	0	1	0	0.06666666666666667	15	1	15	0.5	0.14285714285714285	0.6300693332385471	0.855784468327226	0.5530387343866179	0.7713332687613016	0.34241693688790414	0.9173529428879019	0.776669959261018	0.8582899856047846	1.0	0.42857142857142855	0.0	0.024651823187963284	0.024651823187963284
3492	0.059107037156944445	0.017301810040553336	0.017282452666615683	0.6058905928620211	-1	0	0	0.3	3	0.8461538461538461	11	0.5357142857142857	0.8461538461538461	14	11	0	1	0	0.14285714285714285	14	2	15	1.0	0.15384615384615385	0.5129539344706918	0.825004287064428	0.5969506753628231	0.877955578244992	0.34759309569611724	0.9250180228301275	0.860103537626874	0.8820652455764785	1.0	0.42857142857142855	0.0	0.017282452666615683	0.017282452666615683
2928	0.07776842314698913	0.037080658467083985	0.036802353730021255	0.74302300345787	-1	0	0	0.3	3	0.8461538461538461	11	0.5357142857142857	0.8461538461538461	14	11	0	1	0	0.14285714285714285	14	2	15	1.0	0.15384615384615385	0.6054413552722779	0.7873880106976732	0.5530387343866179	0.7873069752934405	0.40398818306719625	0.9228242609761964	0.776669959261018	0.8455074914890315	1.0	0.42857142857142855	0.0	0.036802353730021255	0.036802353730021255
4592	0.06985274219662631	0.017180870328634967	-7.037288900662295e-05	0.6790998427932452	-1	0	0	0.3	3	0.8461538461538461	11	0.5357142857142857	0.8461538461538461	14	11	0	1	0	0.14285714285714285	14	2	15	1.0	0.15384615384615385	0.6227560183052099	0.7918224703699093	0.5969506753628231	0.8152079683680248	0.34759309569611724	0.899702654008468	0.776669959261018	0.8417572066346599	1.0	0.35714285714285715	0.0	-7.037288900662295e-06	-7.037288900662295e-06
2774	0.07656177600410725	0.03631869238582541	0.03602707821026569	0.7403178423236849	-1	0	0	0.3	3	0.8461538461538461	11	0.5357142857142857	0.8461538461538461	14	11	0	1	0	0.14285714285714285	14	2	15	1.0	0.15384615384615385	0.6227560183052099	0.7143013832034288	0.5530387343866179	0.7873069752934405	0.40398818306719625	0.9228242609761964	0.776669959261018	0.8276167269770879	1.0	0.42857142857142855	0.0	0.03602707821026569	0.03602707821026569
1135	0.07302562651555634	0.004131884404574222	0.0036332347486510885	0.6962304016282348	-1	0	0	0.3	3	0.8461538461538461	11	0.5357142857142857	0.8461538461538461	14	11	0	1	0	0.14285714285714285	14	2	15	1.0	0.15384615384615385	0.6377475008315281	0.6970102965599988	0.6436227893915489	0.8149597721953467	0.40398818306719625	0.8846674567353043	0.776669959261018	0.81015531450292	1.0	0.5714285714285714	0.0	0.0036332347486510885	0.0036332347486510885
2962	0.06993282382451362	0.02123262142958059	0.011430431147865067	0.7451585663545461	-1	0	0	0.3	3	0.8461538461538461	11	0.5357142857142857	0.8461538461538461	14	11	0	1	0	0.14285714285714285	14	2	15	1.0	0.15384615384615385	0.6227560183052099	0.8004427232036382	0.5969506753628231	0.8152079683680248	0.34241693688790414	0.9220124474653638	0.790120254514315	0.8558320396841713	1.0	0.5	0.0	0.011430431147865067	0.011430431147865067
3206	0.07858190182276084	0.03860273283812651	0.038508383216347364	0.7425288646190782	-1	0	0	0.3	3	0.8461538461538461	11	0.5357142857142857	0.8461538461538461	14	11	0	1	0	0.14285714285714285	14	2	15	1.0	0.15384615384615385	0.6054413552722779	0.7873880106976732	0.5530387343866179	0.7873069752934405	0.4603832704382752	0.9025328955882337	0.759384236187732	0.8340449415585595	1.0	0.42857142857142855	0.0	0.038508383216347364	0.038508383216347364
1954	0.07783624194770707	0.038719631371804265	0.038315336860512965	0.7521209269395175	-1	0	0	0.3	3	0.8461538461538461	11	0.5357142857142857	0.8461538461538461	14	11	0	1	0	0.14285714285714285	14	2	15	1.0	0.15384615384615385	0.6054413552722779	0.7873880106976732	0.5530387343866179	0.7873069752934405	0.40398818306719625	0.9228242609761964	0.776669959261018	0.8455074914890315	1.0	0.42857142857142855	0.0	0.038315336860512965	0.038315336860512965
119	0.03596447337181327	0.003538668674099405	0.003503146365796339	0.8604160779841991	-1	0	0	0.4	4	0.6923076923076923	9	0.26785714285714285	0.6923076923076923	12	9	2	1	0	0.875	8	7	15	0.2	0.2857142857142857	0.6609116264270251	0.9478102225243494	0.7597838465863967	0.9141428264851355	0.4874229129394861	0.941410683428493	0.9426389618834998	0.9358640686144216	1.0	0.3333333333333333	0.0	0.003503146365796339	0.003503146365796339
3043	0.08057024067094987	0.03819122953619343	0.03714629540403643	0.7479257770653687	-1	0	0	0.3	3	0.8461538461538461	11	0.5357142857142857	0.8461538461538461	14	11	0	1	0	0.14285714285714285	14	2	15	1.0	0.15384615384615385	0.6054413552722779	0.7873880106976732	0.5530387343866179	0.7873069752934405	0.3725528054909006	0.9270157076774903	0.776669959261018	0.8481179674308393	1.0	0.35714285714285715	0.0	0.03714629540403643	0.03714629540403643
4035	0.07704768423168873	0.03777619871910018	0.037562961699442565	0.7393807756140798	-1	0	0	0.3	3	0.8461538461538461	11	0.5357142857142857	0.8461538461538461	14	11	0	1	0	0.14285714285714285	14	2	15	1.0	0.15384615384615385	0.6227560183052099	0.7143013832034288	0.5530387343866179	0.7873069752934405	0.40398818306719625	0.9228242609761964	0.776669959261018	0.8276167269770879	1.0	0.42857142857142855	0.0	0.037562961699442565	0.037562961699442565
4847	0.07594887357864437	0.036101947536174885	0.034414278377167755	0.7408157975125287	-1	0	0	0.3	3	0.8461538461538461	11	0.5357142857142857	0.8461538461538461	14	11	0	1	0	0.14285714285714285	14	2	15	1.0	0.15384615384615385	0.6227560183052099	0.7143013832034288	0.5530387343866179	0.7873069752934405	0.40398818306719625	0.907642429048602	0.776669959261018	0.818086911595287	1.0	0.35714285714285715	0.0	0.034414278377167755	0.034414278377167755
918	0.0658698928332257	0.01885568436736845	0.013525711448669677	0.7325402788462927	-1	0	0	0.3	3	0.8461538461538461	11	0.5357142857142857	0.8461538461538461	14	11	0	1	0	0.14285714285714285	14	2	15	1.0	0.15384615384615385	0.5505403133550191	0.8236155248212734	0.5530387343866179	0.8759226915843983	0.4603832704382752	0.9389342422528623	0.776669959261018	0.8885552909692853	1.0	0.35714285714285715	0.0	0.013525711448669677	0.013525711448669677
2456	0.07633808890082025	0.037332095608113895	0.03691940840574348	0.7415153646375944	-1	0	0	0.3	3	0.8461538461538461	11	0.5357142857142857	0.8461538461538461	14	11	0	1	0	0.14285714285714285	14	2	15	1.0	0.15384615384615385	0.6227560183052099	0.7143013832034288	0.5530387343866179	0.7873069752934405	0.40398818306719625	0.9228242609761964	0.776669959261018	0.8276167269770879	1.0	0.42857142857142855	0.0	0.03691940840574348	0.03691940840574348
1832	0.07910508976950252	0.03655983930806574	0.0362367841159674	0.7351359918484429	-1	0	0	0.3	3	0.8461538461538461	11	0.5357142857142857	0.8461538461538461	14	11	0	1	0	0.14285714285714285	14	2	15	1.0	0.15384615384615385	0.6227560183052099	0.7143013832034288	0.5530387343866179	0.7873069752934405	0.4603832704382752	0.9025328955882337	0.7412064048968243	0.8151170309298946	1.0	0.42857142857142855	0.0	0.0362367841159674	0.0362367841159674
217	2.3756166985858753e-06	1.0534450057023551e-08	-9.773541200210602e-09	0.9999991882895202	-1	0	0	1.0	3	0.0	0	0.6666666666666666	0	1	0	2	1	0	0.6666666666666666	2	3	4	0.14285714285714285	1.0	0	0	0	0	0	0	0	0	0	0	0	-9.773541200210601e-10	-9.773541200210601e-10
845	0.08236116302572247	0.011905046173976305	0.01187915582903871	0.7252850091010141	-1	0	0	0.1111111111111111	1	1.0	11	1.0	1.0	12	11	0	1	0	0.07692307692307693	13	1	13	0.3333333333333333	0	0.2687095627685091	0.7989085193605252	0.8016052599551866	0.9468548906245768	0.6687779256759241	0.8434657051885868	0.8799781764385277	0.8788179139226738	1.0	0	0.0	0.01187915582903871	0.01187915582903871
1743	0.07591225339163592	0.035504053399389744	0.03526288196989799	0.759354537315546	-1	0	0	0.3	3	0.8461538461538461	11	0.5357142857142857	0.8461538461538461	14	11	0	1	0	0.14285714285714285	14	2	15	1.0	0.15384615384615385	0.6227560183052099	0.7143013832034288	0.5530387343866179	0.7873069752934405	0.4603832704382752	0.9025328955882337	0.7412064048968243	0.8151170309298946	1.0	0.42857142857142855	0.0	0.03526288196989799	0.03526288196989799
4283	0.07755107522614572	0.03857238527531643	0.03856635587680838	0.7427443070583366	-1	0	0	0.3	3	0.8461538461538461	11	0.5357142857142857	0.8461538461538461	14	11	0	1	0	0.14285714285714285	14	2	15	1.0	0.15384615384615385	0.6054413552722779	0.7873880106976732	0.5530387343866179	0.7873069752934405	0.4603832704382752	0.9061379368533219	0.759384236187732	0.8359588322835305	1.0	0.42857142857142855	0.0	0.03856635587680838	0.03856635587680838
3653	0.07404950685264494	0.04033640432064867	0.04018232700837574	0.7394804772595969	-1	0	0	0.3	3	0.8461538461538461	11	0.5357142857142857	0.8461538461538461	14	11	0	1	0	0.14285714285714285	14	2	15	1.0	0.15384615384615385	0.6054413552722779	0.7873880106976732	0.5530387343866179	0.7873069752934405	0.40398818306719625	0.9083162656917225	0.776669959261018	0.8371385042354056	1.0	0.35714285714285715	0.0	0.04018232700837574	0.04018232700837574
846	0.04568080237632214	0.0012892507823069688	-0.0007209419926089445	0.8969773851822016	-1	0	0	0.2	2	0.9230769230769231	12	0.23809523809523808	0.8461538461538461	13	11	1	2	0	0.7777777777777778	9	7	15	0.5	0.14285714285714285	0.5129539344706918	0.8686234641220106	0.5530387343866179	0.8570088201858438	0.3498922693939295	0.9416103474468839	0.776669959261018	0.8959786212463043	0.5384615384615384	0.3076923076923077	0.0	-7.209419926089445e-05	-7.209419926089445e-05
4218	0.06940797279757868	0.01843878176042063	0.0005798067420994025	0.7062328748583743	-1	0	0	0.3	3	0.8461538461538461	11	0.5357142857142857	0.8461538461538461	14	11	0	1	0	0.14285714285714285	14	2	15	1.0	0.15384615384615385	0.6227560183052099	0.7918224703699093	0.5969506753628231	0.8152079683680248	0.34759309569611724	0.899042627211003	0.776669959261018	0.8414331226981178	1.0	0.35714285714285715	0.0	0.0005798067420994025	0.0005798067420994025
4188	0.08039416661080655	0.03795398415877314	0.0378582247761077	0.7423107308538448	-1	0	0	0.3	3	0.8461538461538461	11	0.5357142857142857	0.8461538461538461	14	11	0	1	0	0.14285714285714285	14	2	15	1.0	0.15384615384615385	0.6054413552722779	0.7873880106976732	0.5530387343866179	0.7873069752934405	0.40398818306719625	0.9083162656917225	0.776669959261018	0.8371385042354056	1.0	0.35714285714285715	0.0	0.0378582247761077	0.0378582247761077
3044	0.07480273442537909	0.0376244171884961	0.03740061439736589	0.7408382735301355	-1	0	0	0.3	3	0.8461538461538461	11	0.5357142857142857	0.8461538461538461	14	11	0	1	0	0.14285714285714285	14	2	15	1.0	0.15384615384615385	0.6227560183052099	0.7143013832034288	0.5530387343866179	0.7873069752934405	0.40398818306719625	0.9228242609761964	0.776669959261018	0.8276167269770879	1.0	0.35714285714285715	0.0	0.03740061439736589	0.03740061439736589
2481	0.06312931835006234	0.03100187468657017	-0.00691837339607297	0.713416682904016	-1	0	0	0.3	3	0.8461538461538461	11	0.5357142857142857	0.8461538461538461	14	11	0	1	0	0.14285714285714285	14	2	15	1.0	0.15384615384615385	0.6300693332385471	0.7119051090944556	0.5969506753628231	0.8152079683680248	0.40124029206468703	0.9149656124306796	0.776669959261018	0.8303672915989414	1.0	0.7142857142857143	0.0	-0.000691837339607297	-0.000691837339607297
4997	0.07801491437031356	0.03748730586496554	0.03653982161128996	0.7375312275738031	-1	0	0	0.3	3	0.8461538461538461	11	0.5357142857142857	0.8461538461538461	14	11	0	1	0	0.14285714285714285	14	2	15	1.0	0.15384615384615385	0.6054413552722779	0.7873880106976732	0.5530387343866179	0.7873069752934405	0.4603832704382752	0.9025328955882337	0.759384236187732	0.8340449415585595	1.0	0.42857142857142855	0.0	0.03653982161128996	0.03653982161128996
3481	0.07630648296583761	0.03835239066515395	0.03820450554433332	0.7430659348070607	-1	0	0	0.3	3	0.8461538461538461	11	0.5357142857142857	0.8461538461538461	14	11	0	1	0	0.14285714285714285	14	2	15	1.0	0.15384615384615385	0.6054413552722779	0.7873880106976732	0.5530387343866179	0.7873069752934405	0.40398818306719625	0.9228242609761964	0.776669959261018	0.8455074914890315	1.0	0.42857142857142855	0.0	0.03820450554433332	0.03820450554433332
4924	0.07510300858599948	0.03599554559880925	0.03582456727926225	0.7603387880422152	-1	0	0	0.3	3	0.8461538461538461	11	0.5357142857142857	0.8461538461538461	14	11	0	1	0	0.14285714285714285	14	2	15	1.0	0.15384615384615385	0.6227560183052099	0.7565457905341121	0.5530387343866179	0.7873069752934405	0.40398818306719625	0.9228242609761964	0.776669959261018	0.8377142960102398	1.0	0.42857142857142855	0.0	0.03582456727926225	0.03582456727926225
1974	0.07784743905998755	0.03750487489228975	0.037216582158576254	0.7419913646116458	-1	0	0	0.3	3	0.8461538461538461	11	0.5357142857142857	0.8461538461538461	14	11	0	1	0	0.14285714285714285	14	2	15	1.0	0.15384615384615385	0.6227560183052099	0.7143013832034288	0.5530387343866179	0.7873069752934405	0.516458734612549	0.9203879045419064	0.759384236187732	0.8260070218816762	1.0	0.42857142857142855	0.0	0.037216582158576254	0.037216582158576254
4210	0.07708210909022514	0.037590995827456467	0.03758616343670256	0.7419233517833299	-1	0	0	0.3	3	0.8461538461538461	11	0.5357142857142857	0.8461538461538461	14	11	0	1	0	0.14285714285714285	14	2	15	1.0	0.15384615384615385	0.6054413552722779	0.7873880106976732	0.5530387343866179	0.7873069752934405	0.40398818306719625	0.9228242609761964	0.776669959261018	0.8455074914890315	1.0	0.42857142857142855	0.0	0.03758616343670256	0.03758616343670256
2204	0.07702575962384939	0.037599216153210456	0.03753918424982864	0.7427132037881817	-1	0	0	0.3	3	0.8461538461538461	11	0.5357142857142857	0.8461538461538461	14	11	0	1	0	0.14285714285714285	14	2	15	1.0	0.15384615384615385	0.6054413552722779	0.7873880106976732	0.5530387343866179	0.7873069752934405	0.4603832704382752	0.9035261798507407	0.759384236187732	0.8345676331983413	1.0	0.42857142857142855	0.0	0.03753918424982864	0.03753918424982864
4642	0.07770322827647826	0.03858200931618732	0.038581202769958495	0.743090641757216	-1	0	0	0.3	3	0.8461538461538461	11	0.5357142857142857	0.8461538461538461	14	11	0	1	0	0.14285714285714285	14	2	15	1.0	0.15384615384615385	0.6054413552722779	0.7873880106976732	0.5530387343866179	0.7873069752934405	0.40398818306719625	0.9083162656917225	0.776669959261018	0.8371385042354056	1.0	0.42857142857142855	0.0	0.038581202769958495	0.038581202769958495
4632	0.07648989533936823	0.03758514416332316	0.036323727537581986	0.7463524396966184	-1	0	0	0.3	3	0.8461538461538461	11	0.5357142857142857	0.8461538461538461	14	11	0	1	0	0.14285714285714285	14	2	15	1.0	0.15384615384615385	0.6054413552722779	0.7873880106976732	0.5530387343866179	0.7873069752934405	0.40398818306719625	0.9083162656917225	0.776669959261018	0.8371385042354056	1.0	0.42857142857142855	0.0	0.036323727537581986	0.036323727537581986
1695	0.07432681429571354	0.0347339126933749	0.03462602667284659	0.7613178945007695	-1	0	0	0.3	3	0.8461538461538461	11	0.5357142857142857	0.8461538461538461	14	11	0	1	0	0.14285714285714285	14	2	15	1.0	0.15384615384615385	0.6227560183052099	0.7143013832034288	0.5530387343866179	0.7873069752934405	0.4603832704382752	0.9029044450607838	0.7412064048968243	0.815329471661422	1.0	0.35714285714285715	0.0	0.03462602667284659	0.03462602667284659
3741	0.07697885353869813	0.040571746336844926	0.040544228341943565	0.7521185034906388	-1	0	0	0.3	3	0.8461538461538461	11	0.5357142857142857	0.8461538461538461	14	11	0	1	0	0.14285714285714285	14	2	15	1.0	0.15384615384615385	0.6054413552722779	0.7873880106976732	0.5530387343866179	0.7873069752934405	0.40398818306719625	0.9083162656917225	0.776669959261018	0.8371385042354056	1.0	0.42857142857142855	0.0	0.040544228341943565	0.040544228341943565
1883	0.07462103215359268	0.03569337756344197	0.035415556405806556	0.7655444683495174	-1	0	0	0.3	3	0.8461538461538461	11	0.5357142857142857	0.8461538461538461	14	11	0	1	0	0.14285714285714285	14	2	15	1.0	0.15384615384615385	0.6227560183052099	0.7143013832034288	0.5530387343866179	0.7873069752934405	0.4603832704382752	0.9025328955882337	0.7412064048968243	0.8151170309298946	1.0	0.42857142857142855	0.0	0.035415556405806556	0.035415556405806556
518	0.012755692156048574	0.0004806787676828791	-9.250155245439352e-06	0.9639560836597572	-1	0	0	0.5	4	0.5555555555555556	5	0.39285714285714285	0.5555555555555556	7	5	3	1	0	0.5714285714285714	7	4	11	0.125	0.5	0.9566115651041116	0.8480380509953136	0.6849078736148015	0.8767472914356998	0.8127068718982056	0.9681839980762555	0.8473207134892211	0.9141644101787662	1.0	0.14285714285714285	0.0	-9.250155245439351e-07	-9.250155245439351e-07
2688	0.07842620988096156	0.036878505231881666	0.036256528381983184	0.7405469009695574	-1	0	0	0.3	3	0.8461538461538461	11	0.5357142857142857	0.8461538461538461	14	11	0	1	0	0.14285714285714285	14	2	15	1.0	0.15384615384615385	0.6227560183052099	0.7143013832034288	0.5530387343866179	0.7873069752934405	0.40398818306719625	0.9083162656917225	0.776669959261018	0.8184866407041747	1.0	0.42857142857142855	0.0	0.036256528381983184	0.036256528381983184
3793	0.07877041965671902	0.039149201178177294	0.039106701864451456	0.7480518194745597	-1	0	0	0.3	3	0.8461538461538461	11	0.5357142857142857	0.8461538461538461	14	11	0	1	0	0.14285714285714285	14	2	15	1.0	0.15384615384615385	0.6054413552722779	0.7873880106976732	0.5530387343866179	0.7873069752934405	0.40398818306719625	0.9083162656917225	0.776669959261018	0.8371385042354056	1.0	0.42857142857142855	0.0	0.039106701864451456	0.039106701864451456
3950	0.0775930009925618	0.005320519718988316	-0.004358651054261726	0.7344711413681295	-1	0	0	0.3	3	0.8461538461538461	11	0.5357142857142857	0.8461538461538461	14	11	0	1	0	0.14285714285714285	14	2	15	1.0	0.15384615384615385	0.6300693332385471	0.7340533501684054	0.5969506753628231	0.8152079683680248	0.34759309569611724	0.917008164120305	0.776669959261018	0.8367110482375046	1.0	0.2857142857142857	0.0	-0.0004358651054261726	-0.0004358651054261726
3819	0.0775433336166689	0.04110494161380272	0.04110493122228548	0.752644517928875	-1	0	0	0.3	3	0.8461538461538461	11	0.5357142857142857	0.8461538461538461	14	11	0	1	0	0.14285714285714285	14	2	15	1.0	0.15384615384615385	0.6227560183052099	0.7143013832034288	0.5530387343866179	0.7873069752934405	0.40398818306719625	0.9228242609761964	0.776669959261018	0.8276167269770879	1.0	0.35714285714285715	0.0	0.04110493122228548	0.04110493122228548
265	0.004241203645948782	0.0007387540735568958	0.0004267928775664936	0.9674186708299933	-1	0.25	1	0.6	6	0.3076923076923077	4	0.5357142857142857	0.15384615384615385	4	2	10	0	0	0.5714285714285714	4	7	15	0.0	0.25	0.5741759804679878	0.9261205668972647	0.9284453698498745	0.78684585172854	0.5441687277807236	0.9393930681070823	0.8638591521400443	0.899511071764444	0	0	0.0	0.0004267928775664936	0.0004267928775664936
5016	0.07611466538080536	0.03736603407034027	0.037357517303807104	0.7394333244245501	-1	0	0	0.3	3	0.8461538461538461	11	0.5357142857142857	0.8461538461538461	14	11	0	1	0	0.14285714285714285	14	2	15	1.0	0.15384615384615385	0.6227560183052099	0.7143013832034288	0.5530387343866179	0.7873069752934405	0.40398818306719625	0.9083162656917225	0.776669959261018	0.8184866407041747	1.0	0.42857142857142855	0.0	0.037357517303807104	0.037357517303807104
1308	0.07215077937198301	0.028069938898108448	0.025835598187984813	0.7327382954954572	-1	0	0	0.2	2	0.9230769230769231	12	1.0	0.9230769230769231	14	12	0	1	0	0.06666666666666667	15	1	15	0.5	0.14285714285714285	0.6300693332385471	0.855784468327226	0.5530387343866179	0.7713332687613016	0.4603832704382752	0.9028777503961197	0.776669959261018	0.8509485860579262	1.0	0.42857142857142855	0.0	0.025835598187984813	0.025835598187984813
3969	0.07738875171844818	0.03726580508843453	0.03719405389105679	0.7443159227725897	-1	0	0	0.3	3	0.8461538461538461	11	0.5357142857142857	0.8461538461538461	14	11	0	1	0	0.14285714285714285	14	2	15	1.0	0.15384615384615385	0.6054413552722779	0.7873880106976732	0.5530387343866179	0.7873069752934405	0.40398818306719625	0.9228242609761964	0.776669959261018	0.8455074914890315	1.0	0.42857142857142855	0.0	0.03719405389105679	0.03719405389105679
874	0.0698197708665967	0.023602566211848	0.020468209605854795	0.7237529620981044	-1	0	0	0.3	3	0.8461538461538461	11	0.5357142857142857	0.8461538461538461	14	11	0	1	0	0.14285714285714285	14	2	15	1.0	0.15384615384615385	0.6227560183052099	0.7143013832034288	0.5530387343866179	0.7873069752934405	0.4603832704382752	0.9025328955882337	0.7412064048968243	0.8151170309298946	1.0	0.42857142857142855	0.0	0.020468209605854795	0.020468209605854795
2952	0.07665998030532675	0.036859460894382176	0.03656939685490412	0.7415144118398632	-1	0	0	0.3	3	0.8461538461538461	11	0.5357142857142857	0.8461538461538461	14	11	0	1	0	0.14285714285714285	14	2	15	1.0	0.15384615384615385	0.6227560183052099	0.7143013832034288	0.5530387343866179	0.7873069752934405	0.40398818306719625	0.9228242609761964	0.776669959261018	0.8276167269770879	1.0	0.42857142857142855	0.0	0.03656939685490412	0.03656939685490412
3600	0.07714732069399952	0.03890385262482436	0.038596434259384034	0.7446678380393709	-1	0	0	0.3	3	0.8461538461538461	11	0.5357142857142857	0.8461538461538461	14	11	0	1	0	0.14285714285714285	14	2	15	1.0	0.15384615384615385	0.6054413552722779	0.7873880106976732	0.5530387343866179	0.7873069752934405	0.40398818306719625	0.9228242609761964	0.776669959261018	0.8455074914890315	1.0	0.21428571428571427	0.0	0.038596434259384034	0.038596434259384034
4237	0.07587003346648939	0.04004923718817919	0.04004236189184154	0.7478159286840801	-1	0	0	0.3	3	0.8461538461538461	11	0.5357142857142857	0.8461538461538461	14	11	0	1	0	0.14285714285714285	14	2	15	1.0	0.15384615384615385	0.6227560183052099	0.7143013832034288	0.5530387343866179	0.7873069752934405	0.516458734612549	0.9203879045419064	0.759384236187732	0.8260070218816762	1.0	0.42857142857142855	0.0	0.04004236189184154	0.04004236189184154
3216	0.07659994474819261	0.038363109108909825	0.03824181438273773	0.7409884780239899	-1	0	0	0.3	3	0.8461538461538461	11	0.5357142857142857	0.8461538461538461	14	11	0	1	0	0.14285714285714285	14	2	15	1.0	0.15384615384615385	0.6227560183052099	0.7143013832034288	0.5530387343866179	0.7873069752934405	0.40398818306719625	0.9228242609761964	0.776669959261018	0.8276167269770879	1.0	0.42857142857142855	0.0	0.03824181438273773	0.03824181438273773
4433	0.05301558444960098	0.006580437959688497	0.002782617986245268	0.6729264169361957	-1	0	0	0.3	3	0.8461538461538461	11	0.2727272727272727	0.7692307692307693	13	10	1	1	0	0.45454545454545453	11	5	15	0.3333333333333333	0.15384615384615385	0.6227560183052099	0.7950118525191565	0.5530387343866179	0.793910358069556	0.34759309569611724	0.9049927198109964	0.776669959261018	0.8392528217659795	1.0	0.46153846153846156	0.0	0.002782617986245268	0.002782617986245268
4059	0.07583582398865152	0.03608991186760799	0.0287049363688862	0.7569334086023232	-1	0	0	0.3	3	0.8461538461538461	11	0.5357142857142857	0.8461538461538461	14	11	0	1	0	0.14285714285714285	14	2	15	1.0	0.15384615384615385	0.6227560183052099	0.7143013832034288	0.5530387343866179	0.7873069752934405	0.40398818306719625	0.9228242609761964	0.776669959261018	0.8276167269770879	1.0	0.21428571428571427	0.0	0.0287049363688862	0.0287049363688862
2017	0.07158662129820714	0.015779421850948182	0.01342750488270072	0.737755472004552	-1	0	0	0.3	3	0.8461538461538461	11	0.5357142857142857	0.8461538461538461	14	11	0	1	0	0.14285714285714285	14	2	15	1.0	0.15384615384615385	0.6300693332385471	0.7104174853815224	0.5530387343866179	0.7892410021494133	0.34241693688790414	0.9173529428879019	0.776669959261018	0.8236914871653837	1.0	0.42857142857142855	0.0	0.01342750488270072	0.01342750488270072
4483	0.07875838418569099	0.037091565421422196	0.03708777837648167	0.7422981930072877	-1	0	0	0.3	3	0.8461538461538461	11	0.5357142857142857	0.8461538461538461	14	11	0	1	0	0.14285714285714285	14	2	15	1.0	0.15384615384615385	0.6054413552722779	0.7873880106976732	0.5530387343866179	0.7873069752934405	0.40398818306719625	0.9228242609761964	0.776669959261018	0.8455074914890315	1.0	0.42857142857142855	0.0	0.03708777837648167	0.03708777837648167
2649	0.08729126422619012	0.014576013117865353	0.014575622015044736	0.6856165392013657	-1	0	0	0.2	2	0.9230769230769231	12	1.0	0.9230769230769231	14	12	0	0	0	0.06666666666666667	15	1	15	0.0	0.14285714285714285	0.6300693332385471	0.7943348721705922	0.5997108484153437	0.8043048124447508	0.4014236109955841	0.8484529987734669	0.745707902845869	0.8169369953555649	0	0	0.0	0.014575622015044736	0.014575622015044736
167	0.05687344489620179	0.00861682463510749	0.007696384089254441	0.6237143892147012	-1	0	0	0.1111111111111111	1	1.0	11	0.325	0.9090909090909091	11	10	1	0	0	0.4	10	4	13	0.0	0	0.5660328787119084	0.8902931403448762	0.3610735169650748	0.8942764834412491	0.41018516680280126	0.7799070548136843	0.8377846363353866	0.8619225249072735	0	0	0.0	0.007696384089254441	0.007696384089254441
1483	0.0711399487767194	0.02638110061579027	0.023220599013929755	0.7426431241767306	-1	0	0	0.2	2	0.9230769230769231	12	1.0	0.9230769230769231	14	12	0	1	0	0.06666666666666667	15	1	15	0.5	0.14285714285714285	0.6300693332385471	0.855784468327226	0.5530387343866179	0.7713332687613016	0.34241693688790414	0.9173529428879019	0.776669959261018	0.8582899856047846	1.0	0.42857142857142855	0.0	0.023220599013929755	0.023220599013929755
1502	0.05590425532694728	0.0019067091101061372	-0.0010573438829943511	0.751858290549676	-1	0	0	0.3	3	0.8461538461538461	11	0.5357142857142857	0.8461538461538461	14	11	0	1	0	0.14285714285714285	14	2	15	1.0	0.15384615384615385	0.6377475008315281	0.8761723750884899	0.6436227893915489	0.8015352961264138	0.4603832704382752	0.9006945715259956	0.776669959261018	0.8644225554456693	1.0	0.5	0.0	-0.00010573438829943511	-0.00010573438829943511
72	0.020708707395339185	0.0013314975476000463	0.0012302448504057204	0.9760170208993907	-1	0	0	0.14285714285714285	1	1.0	8	0.35714285714285715	0.875	8	7	1	1	0	0.5714285714285714	7	4	10	0.2	0	0.33939674008796844	0.7694193261103575	0.7432348016718664	0.957776508189969	0.6494984394837054	0.847709144272455	0.8806367408443532	0.8823082742051976	1.0	0	0.0	0.0012302448504057204	0.0012302448504057204
1289	0.07525225674213315	0.01826953351254906	0.0028853849391368143	0.6953220550861423	-1	0	0	0.3	3	0.8461538461538461	11	0.5357142857142857	0.8461538461538461	14	11	0	1	0	0.14285714285714285	14	2	15	1.0	0.15384615384615385	0.6227560183052099	0.6772531931732952	0.5530387343866179	0.7429015670463185	0.4603832704382752	0.9159800156884275	0.759384236187732	0.8017191376103402	1.0	0.35714285714285715	0.0	0.0028853849391368143	0.0028853849391368143
4151	0.07778069706412537	0.03720296591276668	0.037171162454512456	0.7424967604160769	-1	0	0	0.3	3	0.8461538461538461	11	0.5357142857142857	0.8461538461538461	14	11	0	1	0	0.14285714285714285	14	2	15	1.0	0.15384615384615385	0.6054413552722779	0.7873880106976732	0.5530387343866179	0.7873069752934405	0.40398818306719625	0.9083162656917225	0.776669959261018	0.8371385042354056	1.0	0.42857142857142855	0.0	0.037171162454512456	0.037171162454512456
1505	0.07827952265821768	0.03816205496270934	0.0381617440280897	0.7382034962730522	-1	0	0	0.3	3	0.8461538461538461	11	0.5357142857142857	0.8461538461538461	14	11	0	1	0	0.14285714285714285	14	2	15	1.0	0.15384615384615385	0.6227560183052099	0.7143013832034288	0.5530387343866179	0.7873069752934405	0.4603832704382752	0.9025328955882337	0.7412064048968243	0.8151170309298946	1.0	0.42857142857142855	0.0	0.0381617440280897	0.0381617440280897
3630	0.0734667590349066	0.03556334051700251	0.0351965835297061	0.7669465573545832	-1	0	0	0.3	3	0.8461538461538461	11	0.5357142857142857	0.8461538461538461	14	11	0	1	0	0.14285714285714285	14	2	15	1.0	0.15384615384615385	0.6227560183052099	0.7143013832034288	0.5530387343866179	0.7873069752934405	0.4603832704382752	0.9025328955882337	0.7412064048968243	0.8151170309298946	1.0	0.42857142857142855	0.0	0.0351965835297061	0.0351965835297061
2297	0.06663287924199236	0.008563999908855022	-0.006213073956590663	0.6957579128065927	-1	0	0	0.3	3	0.8461538461538461	11	0.5357142857142857	0.8461538461538461	13	11	1	1	0	0.14285714285714285	14	2	15	0.25	0.15384615384615385	0.5129539344706918	0.8471685810416499	0.5315822668880422	0.8991055339366603	0.5671958185923943	0.8958662555587317	0.8573669740946861	0.8826051481840759	1.0	0.38461538461538464	0.0	-0.0006213073956590663	-0.0006213073956590663
1871	0.0739845516682223	0.035395011011194535	0.034775546481843715	0.7680919705961355	-1	0	0	0.3	3	0.8461538461538461	11	0.5357142857142857	0.8461538461538461	14	11	0	1	0	0.14285714285714285	14	2	15	1.0	0.15384615384615385	0.6227560183052099	0.7143013832034288	0.5530387343866179	0.7873069752934405	0.4603832704382752	0.9025328955882337	0.7412064048968243	0.8151170309298946	1.0	0.42857142857142855	0.0	0.034775546481843715	0.034775546481843715
273	0.009068939505216042	0.000781801750987008	-0.0004980559518251807	0.9642151953964654	-1	0	0	0.625	5	0.3333333333333333	3	0.4583333333333333	0.3333333333333333	5	3	5	1	0	0.6666666666666666	6	4	11	0.08333333333333333	0.5714285714285714	0.7695520485562287	0.7419861075512438	0.2981931361569682	0.6019110683668856	0.8083715329791417	0.8554089135788091	0.9189865559386496	0.7469618365743588	1.0	0.2	0.0	-4.980559518251807e-05	-4.980559518251807e-05
4478	0.07410502786996359	0.018836212957136566	0.01045470139650919	0.7164251315965939	-1	0	0	0.3	3	0.8461538461538461	11	0.5357142857142857	0.8461538461538461	14	11	0	1	0	0.14285714285714285	14	2	15	1.0	0.15384615384615385	0.6054413552722779	0.7855813913778472	0.5530387343866179	0.7429015670463185	0.3364246858081155	0.8950364586893482	0.759384236187732	0.8177161114363929	1.0	0.35714285714285715	0.0	0.01045470139650919	0.01045470139650919
4139	0.07564703201678782	0.02205338809483642	0.015258822100926	0.7738012169421493	-1	0	0	0.3	3	0.8461538461538461	11	0.5357142857142857	0.8461538461538461	14	11	0	1	0	0.14285714285714285	14	2	15	1.0	0.15384615384615385	0.6054413552722779	0.8622249855847235	0.5530387343866179	0.7653039533409833	0.4603832704382752	0.9362314026702078	0.7663817083115209	0.8699849780937807	1.0	0.42857142857142855	0.0	0.015258822100926	0.015258822100926
1995	0.07829223359534403	0.03701887931779284	0.03694948858796498	0.7399320129117934	-1	0	0	0.3	3	0.8461538461538461	11	0.5357142857142857	0.8461538461538461	14	11	0	1	0	0.14285714285714285	14	2	15	1.0	0.15384615384615385	0.6227560183052099	0.7143013832034288	0.5530387343866179	0.7873069752934405	0.516458734612549	0.9203611850044442	0.759384236187732	0.8259895546602525	1.0	0.42857142857142855	0.0	0.03694948858796498	0.03694948858796498
1730	0.07508431592150708	0.0373156947286257	0.037192234215417244	0.7670447641330789	-1	0	0	0.3	3	0.8461538461538461	11	0.5357142857142857	0.8461538461538461	14	11	0	1	0	0.14285714285714285	14	2	15	1.0	0.15384615384615385	0.6227560183052099	0.7143013832034288	0.5530387343866179	0.7873069752934405	0.4603832704382752	0.9025328955882337	0.7412064048968243	0.8151170309298946	1.0	0.42857142857142855	0.0	0.037192234215417244	0.037192234215417244
2260	0.07704772684990165	0.03832622330529071	0.03796145553296697	0.7457885854019943	-1	0	0	0.3	3	0.8461538461538461	11	0.5357142857142857	0.8461538461538461	14	11	0	1	0	0.14285714285714285	14	2	15	1.0	0.15384615384615385	0.6227560183052099	0.7143013832034288	0.5530387343866179	0.7873069752934405	0.40398818306719625	0.9228242609761964	0.776669959261018	0.8276167269770879	1.0	0.42857142857142855	0.0	0.03796145553296697	0.03796145553296697
4534	0.07746588410440945	0.03863204263619514	0.03862281461113392	0.7436065976885027	-1	0	0	0.3	3	0.8461538461538461	11	0.5357142857142857	0.8461538461538461	14	11	0	1	0	0.14285714285714285	14	2	15	1.0	0.15384615384615385	0.6054413552722779	0.7873880106976732	0.5530387343866179	0.7873069752934405	0.40398818306719625	0.9083162656917225	0.776669959261018	0.8371385042354056	1.0	0.42857142857142855	0.0	0.03862281461113392	0.03862281461113392
3901	0.0746040145889078	0.038132896594368484	0.03800426756543872	0.7422474264954365	-1	0	0	0.3	3	0.8461538461538461	11	0.5357142857142857	0.8461538461538461	14	11	0	1	0	0.14285714285714285	14	2	15	1.0	0.15384615384615385	0.6054413552722779	0.7873880106976732	0.5530387343866179	0.7873069752934405	0.40398818306719625	0.926259309479893	0.776669959261018	0.8476395884208549	1.0	0.42857142857142855	0.0	0.03800426756543872	0.03800426756543872
509	0.07095831343848692	0.011429362219825772	-0.010455788577286457	0.7571161546059382	-1	0	0	0.1	1	1.0	13	1.0	0.9230769230769231	12	12	2	0	0	0.06666666666666667	15	1	15	0.0	0	0.45941447616866976	0.7390633277905447	0.8270988591349095	0.7998566203284787	0.5331445198777462	0.8420562091502735	0.8598425032485991	0.7968471078329152	0	0	0.0	-0.0010455788577286456	-0.0010455788577286456
2599	0.07494652089858123	0.03294884482356047	0.02967307154453543	0.7482855558521073	-1	0	0	0.3	3	0.8461538461538461	11	0.5357142857142857	0.8461538461538461	14	11	0	1	0	0.14285714285714285	14	2	15	1.0	0.15384615384615385	0.6054413552722779	0.7873880106976732	0.5530387343866179	0.7873069752934405	0.40398818306719625	0.9228242609761964	0.776669959261018	0.8455074914890315	1.0	0.42857142857142855	0.0	0.02967307154453543	0.02967307154453543
330	0.03415716959923968	0.004879286758454688	-0.004551031150693897	0.7684199787665961	-1	0	0	0.3333333333333333	2	0.8571428571428571	6	0.5625	0.8571428571428571	8	6	0	1	0	0.25	8	2	9	0.5	0	0.6067951389011244	0.8956698193885831	0.3273237804270107	0.8425658143189267	0.8930425428423552	0.9303797115948496	0.9189865559386496	0.8947303656210815	1.0	0.25	0.0	-0.0004551031150693897	-0.0004551031150693897
4021	0.07952008732336885	0.03890914703710253	0.03888721125685543	0.741444259405271	-1	0	0	0.3	3	0.8461538461538461	11	0.5357142857142857	0.8461538461538461	14	11	0	1	0	0.14285714285714285	14	2	15	1.0	0.15384615384615385	0.6227560183052099	0.7143013832034288	0.5530387343866179	0.7873069752934405	0.516458734612549	0.9203879045419064	0.759384236187732	0.8260070218816762	1.0	0.42857142857142855	0.0	0.03888721125685543	0.03888721125685543
3762	0.07684382719969149	0.037266110433904764	0.03701610472509904	0.7430405665797607	-1	0	0	0.3	3	0.8461538461538461	11	0.5357142857142857	0.8461538461538461	14	11	0	1	0	0.14285714285714285	14	2	15	1.0	0.15384615384615385	0.6054413552722779	0.7873880106976732	0.5530387343866179	0.7873069752934405	0.40398818306719625	0.9142336482173928	0.776669959261018	0.8404383638257034	1.0	0.42857142857142855	0.0	0.03701610472509904	0.03701610472509904
1222	0.06958626431462063	0.023219735675025603	0.020494516313969646	0.7233322541494457	-1	0	0	0.3	3	0.8461538461538461	11	0.5357142857142857	0.8461538461538461	14	11	0	1	0	0.14285714285714285	14	2	15	1.0	0.15384615384615385	0.6227560183052099	0.7143013832034288	0.5530387343866179	0.7873069752934405	0.4603832704382752	0.9025328955882337	0.7412064048968243	0.8151170309298946	1.0	0.42857142857142855	0.0	0.020494516313969646	0.020494516313969646
4812	0.07583303027106343	0.038993352171609444	0.03854347811217884	0.7495691901854897	-1	0	0	0.3	3	0.8461538461538461	11	0.5357142857142857	0.8461538461538461	14	11	0	1	0	0.14285714285714285	14	2	15	1.0	0.15384615384615385	0.6227560183052099	0.7143013832034288	0.5530387343866179	0.7873069752934405	0.40398818306719625	0.9083162656917225	0.776669959261018	0.8184866407041747	1.0	0.42857142857142855	0.0	0.03854347811217884	0.03854347811217884
4434	0.07720554007208695	0.03610774635472614	0.035739596360286216	0.7399056728052064	-1	0	0	0.3	3	0.8461538461538461	11	0.5357142857142857	0.8461538461538461	14	11	0	1	0	0.14285714285714285	14	2	15	1.0	0.15384615384615385	0.6227560183052099	0.7143013832034288	0.5530387343866179	0.7873069752934405	0.516458734612549	0.9203879045419064	0.759384236187732	0.8260070218816762	1.0	0.42857142857142855	0.0	0.035739596360286216	0.035739596360286216
4591	0.06833399708240333	0.02657182973895227	0.020570493961354117	0.7195631171588426	-1	0	0	0.3	3	0.8461538461538461	11	0.5357142857142857	0.8461538461538461	14	11	0	1	0	0.14285714285714285	14	2	15	1.0	0.15384615384615385	0.6054413552722779	0.7873880106976732	0.5530387343866179	0.7787155020545558	0.36705861813849233	0.9060420587535513	0.7950706612696881	0.833581963095845	1.0	0.7142857142857143	0.0	0.020570493961354117	0.020570493961354117
1715	0.07470698102495958	0.03685508132281392	0.03659946936502051	0.7671530221280205	-1	0	0	0.3	3	0.8461538461538461	11	0.5357142857142857	0.8461538461538461	14	11	0	1	0	0.14285714285714285	14	2	15	1.0	0.15384615384615385	0.6227560183052099	0.7143013832034288	0.5530387343866179	0.7873069752934405	0.49288273303200947	0.9111656416213765	0.7412064048968243	0.8201989063064693	1.0	0.42857142857142855	0.0	0.03659946936502051	0.03659946936502051
2914	0.07027193830202326	0.015573242642111107	0.013471912021125998	0.7372739543619308	-1	0	0	0.3	3	0.8461538461538461	11	0.5357142857142857	0.8461538461538461	14	11	0	1	0	0.14285714285714285	14	2	15	1.0	0.15384615384615385	0.6300693332385471	0.7104174853815224	0.5530387343866179	0.7892410021494133	0.40124029206468703	0.9171047208726274	0.776669959261018	0.8235331606658866	1.0	0.42857142857142855	0.0	0.013471912021125998	0.013471912021125998
622	0.0310651970582474	0.004812488411643457	0.0011300950660921457	0.5651839760410362	-1	0	0	0.25	2	0.9	9	0.5454545454545454	0.9	11	9	0	1	0	0.18181818181818182	11	2	12	0.5	0	0.6406621124583489	0.8492426118951187	0.6282825487428566	0.9264899230992413	0.433745703025738	0.8395614577275174	0.8824794336103537	0.8778837606081232	1.0	0	0.0	0.0011300950660921457	0.0011300950660921457
88	0.025834396257518488	0.0012017734672346914	-0.000974015092522141	0.9344201719042315	-1	0	0	0.3	3	0.6923076923076923	9	0.375	0.5384615384615384	8	7	6	3	0	0.625	5	8	15	0.2	0.3076923076923077	0.39252759284220934	0.9476674697193184	0.5430383325966919	0.9423980872403884	0.36175380945233593	0.8205422286042008	0.8123350931116793	0.917113648304093	0.25	0.375	0.0	-9.74015092522141e-05	-9.74015092522141e-05
3314	0.07707258724392897	0.03788200830789909	0.03780073956849629	0.7422802413635208	-1	0	0	0.3	3	0.8461538461538461	11	0.5357142857142857	0.8461538461538461	14	11	0	1	0	0.14285714285714285	14	2	15	1.0	0.15384615384615385	0.6054413552722779	0.7873880106976732	0.5530387343866179	0.7873069752934405	0.40398818306719625	0.9228242609761964	0.776669959261018	0.8455074914890315	1.0	0.42857142857142855	0.0	0.03780073956849629	0.03780073956849629
4879	0.07700934163466365	0.038265889772579546	0.03775626478508753	0.742925135839556	-1	0	0	0.3	3	0.8461538461538461	11	0.5357142857142857	0.8461538461538461	14	11	0	1	0	0.14285714285714285	14	2	15	1.0	0.15384615384615385	0.6227560183052099	0.7143013832034288	0.5530387343866179	0.7873069752934405	0.40398818306719625	0.9083162656917225	0.776669959261018	0.8184866407041747	1.0	0.42857142857142855	0.0	0.03775626478508753	0.03775626478508753
3507	0.07518360862131451	0.0351836552518598	0.03492236110013086	0.76224157025653	-1	0	0	0.3	3	0.8461538461538461	11	0.5357142857142857	0.8461538461538461	14	11	0	1	0	0.14285714285714285	14	2	15	1.0	0.15384615384615385	0.6227560183052099	0.7143013832034288	0.5530387343866179	0.7873069752934405	0.40398818306719625	0.9083162656917225	0.776669959261018	0.8184866407041747	1.0	0.2857142857142857	0.0	0.03492236110013086	0.03492236110013086
4108	0.0776457152556981	0.03932238322215622	0.03921805227981556	0.7447993986885549	-1	0	0	0.3	3	0.8461538461538461	11	0.5357142857142857	0.8461538461538461	14	11	0	1	0	0.14285714285714285	14	2	15	1.0	0.15384615384615385	0.6054413552722779	0.7873880106976732	0.5530387343866179	0.7873069752934405	0.40398818306719625	0.9083162656917225	0.776669959261018	0.8371385042354056	1.0	0.35714285714285715	0.0	0.03921805227981556	0.03921805227981556
3990	0.07690464737890017	0.03896304120555159	0.038799331708630015	0.7456516255321604	-1	0	0	0.3	3	0.8461538461538461	11	0.5357142857142857	0.8461538461538461	14	11	0	1	0	0.14285714285714285	14	2	15	1.0	0.15384615384615385	0.6054413552722779	0.7873880106976732	0.5530387343866179	0.7873069752934405	0.40398818306719625	0.9083162656917225	0.776669959261018	0.8371385042354056	1.0	0.42857142857142855	0.0	0.038799331708630015	0.038799331708630015
2818	0.0690023189398978	0.0236686517286728	0.018489346202452937	0.7163067269697077	-1	0	0	0.3	3	0.8461538461538461	11	0.5357142857142857	0.8461538461538461	14	11	0	1	0	0.14285714285714285	14	2	15	1.0	0.15384615384615385	0.6054413552722779	0.7873880106976732	0.5530387343866179	0.7787155020545558	0.40398818306719625	0.9228242609761964	0.776669959261018	0.8432926740829966	1.0	0.42857142857142855	0.0	0.018489346202452937	0.018489346202452937
2088	0.07658194962288847	0.039218339066599994	0.03909654129356375	0.7445322932910208	-1	0	0	0.3	3	0.8461538461538461	11	0.5357142857142857	0.8461538461538461	14	11	0	1	0	0.14285714285714285	14	2	15	1.0	0.15384615384615385	0.6054413552722779	0.7873880106976732	0.5530387343866179	0.7873069752934405	0.40398818306719625	0.9228242609761964	0.776669959261018	0.8455074914890315	1.0	0.42857142857142855	0.0	0.03909654129356375	0.03909654129356375
582	0.07750890146419497	0.005002757935045942	-0.0035047068638128336	0.7180822728259498	-1	0	0	0.2	2	0.9230769230769231	12	1.0	0.9230769230769231	13	12	1	0	0	0.06666666666666667	15	1	15	0.0	0.14285714285714285	0.5528510496772794	0.8939531795132126	0.7268354244483629	0.9083857239822302	0.433745703025738	0.8227826094515684	0.8499288344389503	0.8794313824449245	0	0	0.0	-0.0003504706863812834	-0.0003504706863812834
2820	0.07844022061696997	0.038624998967350554	0.038623872506725186	0.7443430624904432	-1	0	0	0.3	3	0.8461538461538461	11	0.5357142857142857	0.8461538461538461	14	11	0	1	0	0.14285714285714285	14	2	15	1.0	0.15384615384615385	0.6054413552722779	0.7873880106976732	0.5530387343866179	0.7873069752934405	0.40398818306719625	0.9240871369500174	0.776669959261018	0.8462838288840454	1.0	0.42857142857142855	0.0	0.038623872506725186	0.038623872506725186
2372	0.07704899130139972	0.03872731974648988	0.03870115449139009	0.745545440378501	-1	0	0	0.3	3	0.8461538461538461	11	0.5357142857142857	0.8461538461538461	14	11	0	1	0	0.14285714285714285	14	2	15	1.0	0.15384615384615385	0.6054413552722779	0.7873880106976732	0.5530387343866179	0.7873069752934405	0.3988120242589831	0.9186414163718927	0.776669959261018	0.8429949993901146	1.0	0.42857142857142855	0.0	0.03870115449139009	0.03870115449139009
1429	0.07537132048270105	0.03423292059913037	0.0327813844825634	0.7578105237789876	-1	0	0	0.3	3	0.8461538461538461	11	0.5357142857142857	0.8461538461538461	14	11	0	1	0	0.14285714285714285	14	2	15	1.0	0.15384615384615385	0.6227560183052099	0.7143013832034288	0.5530387343866179	0.7873069752934405	0.4603832704382752	0.902491808072957	0.7412064048968243	0.8150935711432121	1.0	0.42857142857142855	0.0	0.0327813844825634	0.0327813844825634
3171	0.07632944918696152	0.03697343167242533	0.036948540303978226	0.7440229900424389	-1	0	0	0.3	3	0.8461538461538461	11	0.5357142857142857	0.8461538461538461	14	11	0	1	0	0.14285714285714285	14	2	15	1.0	0.15384615384615385	0.6054413552722779	0.7873880106976732	0.5530387343866179	0.7873069752934405	0.40398818306719625	0.9228242609761964	0.776669959261018	0.8455074914890315	1.0	0.42857142857142855	0.0	0.036948540303978226	0.036948540303978226
4786	0.05005781240084804	0.019131622138614315	0.01896770848258107	0.7428350044651539	-1	0	0	0.3	3	0.8461538461538461	11	0.5357142857142857	0.8461538461538461	14	11	0	1	0	0.14285714285714285	14	2	15	1.0	0.15384615384615385	0.6381123534911719	0.7947095216089822	0.5225359964327128	0.827653508019849	0.33560859353653993	0.8938584150030853	0.776669959261018	0.8434956078583561	1.0	0.21428571428571427	0.0	0.01896770848258107	0.01896770848258107
4078	0.07842834051917347	0.03710041779319507	0.03709689372564394	0.7411840964605072	-1	0	0	0.3	3	0.8461538461538461	11	0.5357142857142857	0.8461538461538461	14	11	0	1	0	0.14285714285714285	14	2	15	1.0	0.15384615384615385	0.6054413552722779	0.7873880106976732	0.5530387343866179	0.7873069752934405	0.40398818306719625	0.9083162656917225	0.776669959261018	0.8371385042354056	1.0	0.42857142857142855	0.0	0.03709689372564394	0.03709689372564394
75	9.923311611057053e-07	3.769330055012914e-07	-1.126434853424905e-11	0.9998930252973582	-1	0	0	1.0	1	0	0	1.0	0	1	0	0	1	0	0.5	2	1	2	0.3333333333333333	0	0	0	0	0	0	0	0	0	0	0	0	-1.126434853424905e-12	-1.126434853424905e-12
2536	0.07473908563294904	0.013654200711747598	0.010422376327380797	0.7354772492972697	-1	0	0	0.3	3	0.8461538461538461	11	0.5357142857142857	0.8461538461538461	14	11	0	1	0	0.14285714285714285	14	2	15	1.0	0.15384615384615385	0.6300693332385471	0.7104174853815224	0.5530387343866179	0.7892410021494133	0.34241693688790414	0.9173529428879019	0.776669959261018	0.8236914871653837	1.0	0.42857142857142855	0.0	0.010422376327380797	0.010422376327380797
1813	0.061283822847385074	0.012204666234096453	0.011472382683248772	0.721223968934103	-1	0	0	0.2	2	0.9230769230769231	12	1.0	0.9230769230769231	14	12	0	1	0	0.06666666666666667	15	1	15	0.5	0.14285714285714285	0.6300693332385471	0.7933512085400882	0.5530387343866179	0.8009601816306652	0.46281153824397914	0.9176083178530169	0.776669959261018	0.8476059095824735	1.0	0.42857142857142855	0.0	0.011472382683248772	0.011472382683248772
1065	0.07843391960845676	0.0023511415620021156	0.0019704202046546067	0.6735339907907902	-1	0	0	0.2	2	0.9230769230769231	12	1.0	0.9230769230769231	14	12	0	1	0	0.06666666666666667	15	1	15	0.5	0.14285714285714285	0.40577236606828737	0.8533950858018887	0.6282825487428566	0.9557461694611407	0.5319823281586125	0.9302394811428766	0.8969159997714242	0.922356348710575	1.0	0.07142857142857142	0.0	0.0019704202046546067	0.0019704202046546067
4129	0.07766477388382878	0.03868966510680165	0.03868567194090242	0.743021906338352	-1	0	0	0.3	3	0.8461538461538461	11	0.5357142857142857	0.8461538461538461	14	11	0	1	0	0.14285714285714285	14	2	15	1.0	0.15384615384615385	0.6054413552722779	0.7873880106976732	0.5530387343866179	0.7873069752934405	0.40398818306719625	0.9083162656917225	0.776669959261018	0.8371385042354056	1.0	0.42857142857142855	0.0	0.03868567194090242	0.03868567194090242
1834	0.05278513939382977	0.0083308700415059	0.008227813393223447	0.7809865670094758	-1	0	0	0.3	3	0.8461538461538461	11	0.5357142857142857	0.8461538461538461	14	11	0	1	0	0.14285714285714285	14	2	15	1.0	0.15384615384615385	0.6227560183052099	0.7143013832034288	0.5530387343866179	0.8023738637949512	0.4603832704382752	0.9025328955882337	0.7412064048968243	0.819715097424671	1.0	0.42857142857142855	0.0	0.008227813393223447	0.008227813393223447
774	0.07160075157408431	0.025411729696615693	0.022366494552464415	0.7240941479387966	-1	0	0	0.3	3	0.8461538461538461	11	0.5357142857142857	0.8461538461538461	14	11	0	1	0	0.14285714285714285	14	2	15	1.0	0.15384615384615385	0.6227560183052099	0.7143013832034288	0.5530387343866179	0.7873069752934405	0.4603832704382752	0.9025328955882337	0.7412064048968243	0.8151170309298946	1.0	0.42857142857142855	0.0	0.022366494552464415	0.022366494552464415
4443	0.07590959092881545	0.037410342640411806	0.03710554413658867	0.7417215019378413	-1	0	0	0.3	3	0.8461538461538461	11	0.5357142857142857	0.8461538461538461	14	11	0	1	0	0.14285714285714285	14	2	15	1.0	0.15384615384615385	0.6227560183052099	0.7143013832034288	0.5530387343866179	0.7873069752934405	0.40398818306719625	0.9228242609761964	0.776669959261018	0.8276167269770879	1.0	0.42857142857142855	0.0	0.03710554413658867	0.03710554413658867
3966	0.07006106809959124	0.02028536907647685	0.01879230539626301	0.7403897920121987	-1	0	0	0.3	3	0.8461538461538461	11	0.5357142857142857	0.8461538461538461	14	11	0	1	0	0.14285714285714285	14	2	15	1.0	0.15384615384615385	0.6227560183052099	0.7508792696014407	0.5530387343866179	0.7873069752934405	0.40398818306719625	0.9228242609761964	0.776669959261018	0.8363261678269193	1.0	0.35714285714285715	0.0	0.01879230539626301	0.01879230539626301
3445	0.07789801078505199	0.038461441596843324	0.03813618687348877	0.7411897463732762	-1	0	0	0.3	3	0.8461538461538461	11	0.5357142857142857	0.8461538461538461	14	11	0	1	0	0.14285714285714285	14	2	15	1.0	0.15384615384615385	0.6054413552722779	0.7873880106976732	0.5530387343866179	0.7873069752934405	0.40398818306719625	0.9228242609761964	0.776669959261018	0.8455074914890315	1.0	0.42857142857142855	0.0	0.03813618687348877	0.03813618687348877
4133	0.049911946480948405	0.0132515746289954	-0.009591631822957693	0.598875938229296	-1	0	0	0.3	3	0.8461538461538461	11	0.5357142857142857	0.8461538461538461	14	11	0	1	0	0.14285714285714285	14	2	15	1.0	0.15384615384615385	0.6227560183052099	0.8534817014266217	0.6436227893915489	0.7919449730742528	0.34241693688790414	0.9357301648159894	0.776669959261018	0.8727727048335027	1.0	0.5	0.0	-0.0009591631822957693	-0.0009591631822957693
3239	0.07799530241370235	0.0366239962166096	0.03619794457785821	0.7402048638464773	-1	0	0	0.3	3	0.8461538461538461	11	0.5357142857142857	0.8461538461538461	14	11	0	1	0	0.14285714285714285	14	2	15	1.0	0.15384615384615385	0.6227560183052099	0.7143013832034288	0.5530387343866179	0.7873069752934405	0.40398818306719625	0.9228242609761964	0.776669959261018	0.8276167269770879	1.0	0.42857142857142855	0.0	0.03619794457785821	0.03619794457785821
2837	0.07941527533303758	0.03819600661031063	0.03819359978674198	0.7425430171527811	-1	0	0	0.3	3	0.8461538461538461	11	0.5357142857142857	0.8461538461538461	14	11	0	1	0	0.14285714285714285	14	2	15	1.0	0.15384615384615385	0.6054413552722779	0.7873880106976732	0.5530387343866179	0.7873069752934405	0.40398818306719625	0.9228242609761964	0.776669959261018	0.8455074914890315	1.0	0.42857142857142855	0.0	0.03819359978674198	0.03819359978674198
2175	0.07687319191452409	0.03569964239610683	0.03553342159449817	0.760990828470155	-1	0	0	0.3	3	0.8461538461538461	11	0.5357142857142857	0.8461538461538461	14	11	0	1	0	0.14285714285714285	14	2	15	1.0	0.15384615384615385	0.6227560183052099	0.7143013832034288	0.5530387343866179	0.7873069752934405	0.40398818306719625	0.9228242609761964	0.776669959261018	0.8276167269770879	1.0	0.42857142857142855	0.0	0.03553342159449817	0.03553342159449817
1209	0.06986230545596467	0.029503570314463684	0.023223922576961764	0.7427724556637416	-1	0	0	0.3	3	0.8461538461538461	11	0.5357142857142857	0.8461538461538461	14	11	0	1	0	0.14285714285714285	14	2	15	1.0	0.15384615384615385	0.6227560183052099	0.6734233832818565	0.5530387343866179	0.7873069752934405	0.4603832704382752	0.902491808072957	0.7412064048968243	0.8052182602808458	1.0	0.42857142857142855	0.0	0.023223922576961764	0.023223922576961764
1588	0.07389449752135835	0.03443783556988317	0.03434617169917096	0.7611108738241319	-1	0	0	0.3	3	0.8461538461538461	11	0.5357142857142857	0.8461538461538461	14	11	0	1	0	0.14285714285714285	14	2	15	1.0	0.15384615384615385	0.6227560183052099	0.7143013832034288	0.5530387343866179	0.7873069752934405	0.4603832704382752	0.9025328955882337	0.7412064048968243	0.8151170309298946	1.0	0.42857142857142855	0.0	0.03434617169917096	0.03434617169917096
29	0.0496582882474328	0.004434540934489817	0.0036267436264826127	0.7949832813983075	-1	0	0	0.3	3	0.7692307692307693	10	0.3125	0.6923076923076923	12	9	2	1	0	0.3333333333333333	12	4	15	0.2	0.5	0.7011512392465835	0.9244889393007582	0.6357308377018154	0.8822677392502719	0.5656833385061751	0.8894475330303728	0.8078632725622094	0.9003738076185498	1.0	0.25	0.0	0.0036267436264826127	0.0036267436264826127
2046	0.07785362402226079	0.03842179777100322	0.03830840470303256	0.744448496385044	-1	0	0	0.3	3	0.8461538461538461	11	0.5357142857142857	0.8461538461538461	14	11	0	1	0	0.14285714285714285	14	2	15	1.0	0.15384615384615385	0.6054413552722779	0.7873880106976732	0.5530387343866179	0.7873069752934405	0.40398818306719625	0.9228242609761964	0.776669959261018	0.8455074914890315	1.0	0.42857142857142855	0.0	0.03830840470303256	0.03830840470303256
510	0.03227712077931063	0.0043520970552895265	-0.003237030778996919	0.9227827210902915	-1	0	0	0.2857142857142857	2	0.875	7	0.5555555555555556	0.875	9	7	0	1	0	0.2222222222222222	9	2	10	0.5	0	0.8626298275783585	0.8811895558184694	0.205646355004976	0.9662386878673224	0.3545555830884778	0.951074286024433	0.9043093294013613	0.9413121797047841	1.0	0	0.0	-0.0003237030778996919	-0.0003237030778996919
3416	0.07829535297832861	0.03747787265524819	0.03736311885430936	0.7401151243639661	-1	0	0	0.3	3	0.8461538461538461	11	0.5357142857142857	0.8461538461538461	14	11	0	1	0	0.14285714285714285	14	2	15	1.0	0.15384615384615385	0.6054413552722779	0.7873880106976732	0.5530387343866179	0.7873069752934405	0.4603832704382752	0.9025328955882337	0.759384236187732	0.8340449415585595	1.0	0.42857142857142855	0.0	0.03736311885430936	0.03736311885430936
2067	0.07620454458992576	0.03487618608272268	0.029751603892701678	0.7490582548485534	-1	0	0	0.3	3	0.8461538461538461	11	0.5357142857142857	0.8461538461538461	14	11	0	1	0	0.14285714285714285	14	2	15	1.0	0.15384615384615385	0.6227560183052099	0.7143013832034288	0.5530387343866179	0.7873069752934405	0.40398818306719625	0.9228242609761964	0.776669959261018	0.8276167269770879	1.0	0.35714285714285715	0.0	0.029751603892701678	0.029751603892701678
4490	0.08050202250128102	0.0381424371938313	0.03799472337831319	0.7442390548275034	-1	0	0	0.3	3	0.8461538461538461	11	0.5357142857142857	0.8461538461538461	14	11	0	1	0	0.14285714285714285	14	2	15	1.0	0.15384615384615385	0.6054413552722779	0.7873880106976732	0.5530387343866179	0.7873069752934405	0.40398818306719625	0.9228242609761964	0.776669959261018	0.8455074914890315	1.0	0.42857142857142855	0.0	0.03799472337831319	0.03799472337831319
1098	0.03841884806661526	0.002141198979128952	0.0013508348073917906	0.8829048306488825	-1	0.25	1	0.4	4	0.6923076923076923	9	0.23809523809523808	0.6923076923076923	13	9	1	0	0	0.7777777777777778	7	9	15	0.0	0.2857142857142857	0.6227560183052099	0.7420815654569919	0.6463829624440696	0.8111893791975683	0.5253821956257438	0.7845851587540259	0.7395496320155905	0.7805807802755256	0	0	0.0	0.0013508348073917906	0.0013508348073917906
1754	0.07271864391857073	0.029887468913474942	0.010474341179406583	0.7662686019781166	-1	0	0	0.3	3	0.8461538461538461	11	0.5357142857142857	0.8461538461538461	14	11	0	1	0	0.14285714285714285	14	2	15	1.0	0.15384615384615385	0.6227560183052099	0.7143013832034288	0.5551132217300585	0.8149747174132468	0.516458734612549	0.9203879045419064	0.759384236187732	0.8341810270387965	1.0	0.42857142857142855	0.0	0.010474341179406583	0.010474341179406583
1221	0.06563184365272946	0.0291387688506896	0.029086140962627554	0.7474255267926682	-1	0	0	0.3	3	0.8461538461538461	11	0.5357142857142857	0.8461538461538461	14	11	0	1	0	0.14285714285714285	14	2	15	1.0	0.15384615384615385	0.6227560183052099	0.6821172182689618	0.5530387343866179	0.7873069752934405	0.4603832704382752	0.9061379368533219	0.7412064048968243	0.8094670293930765	1.0	0.35714285714285715	0.0	0.029086140962627554	0.029086140962627554
2827	0.05141853728068159	0.018598456054159565	0.013771789800816099	0.729984668588199	-1	0	0	0.2	2	0.9230769230769231	12	0.5357142857142857	0.9230769230769231	14	12	0	2	0	0.14285714285714285	14	2	15	1.0	0	0.6227560183052099	0.7914568978204941	0.5997108484153437	0.8173161702032787	0.4603832704382752	0.8984337089860888	0.759384236187732	0.8416620177129233	0.5357142857142857	0.5	0.0	0.013771789800816099	0.013771789800816099
2425	0.07812161433825747	0.038025879558781846	0.03777586483409166	0.741775730708184	-1	0	0	0.3	3	0.8461538461538461	11	0.5357142857142857	0.8461538461538461	14	11	0	1	0	0.14285714285714285	14	2	15	1.0	0.15384615384615385	0.6227560183052099	0.7143013832034288	0.5530387343866179	0.7873069752934405	0.40398818306719625	0.9228242609761964	0.776669959261018	0.8276167269770879	1.0	0.42857142857142855	0.0	0.03777586483409166	0.03777586483409166
2206	0.07793798897566598	0.037547718972136455	0.03747285058301405	0.7388605163820892	-1	0	0	0.3	3	0.8461538461538461	11	0.5357142857142857	0.8461538461538461	14	11	0	1	0	0.14285714285714285	14	2	15	1.0	0.15384615384615385	0.6227560183052099	0.7143013832034288	0.5530387343866179	0.7873069752934405	0.40398818306719625	0.9083162656917225	0.776669959261018	0.8184866407041747	1.0	0.42857142857142855	0.0	0.03747285058301405	0.03747285058301405
2048	0.07374293724300199	0.01726635520220516	0.015732746652769844	0.7349705237961476	-1	0	0	0.2	2	0.9230769230769231	12	1.0	0.9230769230769231	14	12	0	1	0	0.06666666666666667	15	1	15	0.5	0.14285714285714285	0.6300693332385471	0.7933512085400882	0.5530387343866179	0.8009601816306652	0.34241693688790414	0.9173529428879019	0.776669959261018	0.8474606193548502	1.0	0.42857142857142855	0.0	0.015732746652769844	0.015732746652769844
1537	0.0648043093127415	0.03129349945668588	0.031167862621704946	0.7601401095705038	-1	0	0	0.3	3	0.8461538461538461	11	0.5357142857142857	0.8461538461538461	14	11	0	1	0	0.14285714285714285	14	2	15	1.0	0.15384615384615385	0.6227560183052099	0.6821172182689618	0.5530387343866179	0.7873069752934405	0.4603832704382752	0.9061379368533219	0.7412064048968243	0.8094670293930765	1.0	0.42857142857142855	0.0	0.031167862621704946	0.031167862621704946
4698	0.07774332508648386	0.03768275949033469	0.03753131297353872	0.7432778765465349	-1	0	0	0.3	3	0.8461538461538461	11	0.5357142857142857	0.8461538461538461	14	11	0	1	0	0.14285714285714285	14	2	15	1.0	0.15384615384615385	0.6054413552722779	0.7873880106976732	0.5530387343866179	0.7873069752934405	0.40398818306719625	0.9083162656917225	0.776669959261018	0.8371385042354056	1.0	0.42857142857142855	0.0	0.03753131297353872	0.03753131297353872
4535	0.07817978015101928	0.037267027513119035	0.037206929387231615	0.7414592439568036	-1	0	0	0.3	3	0.8461538461538461	11	0.5357142857142857	0.8461538461538461	14	11	0	1	0	0.14285714285714285	14	2	15	1.0	0.15384615384615385	0.6054413552722779	0.7873880106976732	0.5530387343866179	0.7873069752934405	0.4603832704382752	0.9025328955882337	0.759384236187732	0.8340449415585595	1.0	0.42857142857142855	0.0	0.037206929387231615	0.037206929387231615
4852	0.07895702201919493	0.03899962604123136	0.03870395569481482	0.7467245783728728	-1	0	0	0.3	3	0.8461538461538461	11	0.5357142857142857	0.8461538461538461	14	11	0	1	0	0.14285714285714285	14	2	15	1.0	0.15384615384615385	0.6054413552722779	0.7873880106976732	0.5530387343866179	0.7873069752934405	0.40398818306719625	0.9084516750902074	0.776669959261018	0.8372124346293216	1.0	0.42857142857142855	0.0	0.03870395569481482	0.03870395569481482
3172	0.08058369461247755	0.038220283242164046	0.03810313811527659	0.7412758047513667	-1	0	0	0.3	3	0.8461538461538461	11	0.5357142857142857	0.8461538461538461	14	11	0	1	0	0.14285714285714285	14	2	15	1.0	0.15384615384615385	0.6054413552722779	0.7873880106976732	0.5530387343866179	0.7873069752934405	0.40398818306719625	0.9228242609761964	0.776669959261018	0.8455074914890315	1.0	0.42857142857142855	0.0	0.03810313811527659	0.03810313811527659
3059	0.07549254738477057	0.03859912884871622	0.03848020706254728	0.7408639321855701	-1	0	0	0.3	3	0.8461538461538461	11	0.5357142857142857	0.8461538461538461	14	11	0	1	0	0.14285714285714285	14	2	15	1.0	0.15384615384615385	0.6227560183052099	0.7143013832034288	0.5530387343866179	0.7873069752934405	0.40398818306719625	0.9228242609761964	0.776669959261018	0.8276167269770879	1.0	0.42857142857142855	0.0	0.03848020706254728	0.03848020706254728
4324	0.07700977445498076	0.039102390880895246	0.03870713791166787	0.7461217574829504	-1	0	0	0.3	3	0.8461538461538461	11	0.5357142857142857	0.8461538461538461	14	11	0	1	0	0.14285714285714285	14	2	15	1.0	0.15384615384615385	0.6227560183052099	0.7143013832034288	0.5530387343866179	0.7873069752934405	0.40398818306719625	0.9228242609761964	0.776669959261018	0.8276167269770879	1.0	0.42857142857142855	0.0	0.03870713791166787	0.03870713791166787
1740	0.0754395555729486	0.036549652371083104	0.03574592833070196	0.767294106734802	-1	0	0	0.3	3	0.8461538461538461	11	0.5357142857142857	0.8461538461538461	14	11	0	1	0	0.14285714285714285	14	2	15	1.0	0.15384615384615385	0.6227560183052099	0.7143013832034288	0.5530387343866179	0.7873069752934405	0.4603832704382752	0.9029044450607838	0.7412064048968243	0.815329471661422	1.0	0.35714285714285715	0.0	0.03574592833070196	0.03574592833070196
3563	0.07698233866722755	0.0377608670028734	0.0375056785164298	0.7395668405519304	-1	0	0	0.3	3	0.8461538461538461	11	0.5357142857142857	0.8461538461538461	14	11	0	1	0	0.14285714285714285	14	2	15	1.0	0.15384615384615385	0.6227560183052099	0.7143013832034288	0.5530387343866179	0.7873069752934405	0.516458734612549	0.9203879045419064	0.759384236187732	0.8260070218816762	1.0	0.42857142857142855	0.0	0.0375056785164298	0.0375056785164298
4261	0.07582819944064613	0.037420540581849765	0.037373697502009286	0.7435983391738168	-1	0	0	0.3	3	0.8461538461538461	11	0.5357142857142857	0.8461538461538461	14	11	0	1	0	0.14285714285714285	14	2	15	1.0	0.15384615384615385	0.6054413552722779	0.7873880106976732	0.5530387343866179	0.7873069752934405	0.40398818306719625	0.9083162656917225	0.776669959261018	0.8371385042354056	1.0	0.42857142857142855	0.0	0.037373697502009286	0.037373697502009286
914	0.0691500427650412	0.014437272937464395	0.014428412348061028	0.7330476143048478	-1	0	0	0.3	3	0.8461538461538461	11	0.5357142857142857	0.8461538461538461	14	11	0	1	0	0.14285714285714285	14	2	15	1.0	0.15384615384615385	0.5379444016419672	0.8571893506456852	0.5530387343866179	0.8570720563159712	0.4603832704382752	0.939853492780972	0.776669959261018	0.8919440004415468	1.0	0.2857142857142857	0.0	0.014428412348061028	0.014428412348061028
1572	0.07479974315795175	0.035061335420432355	0.03451043958205441	0.7602923875583654	-1	0	0	0.3	3	0.8461538461538461	11	0.5357142857142857	0.8461538461538461	14	11	0	1	0	0.14285714285714285	14	2	15	1.0	0.15384615384615385	0.6227560183052099	0.7143013832034288	0.5530387343866179	0.7873069752934405	0.4603832704382752	0.9025328955882337	0.7412064048968243	0.8151170309298946	1.0	0.42857142857142855	0.0	0.03451043958205441	0.03451043958205441
4121	0.07552897098372248	0.039806097002870945	0.03979928458049293	0.7474450299763251	-1	0	0	0.3	3	0.8461538461538461	11	0.5357142857142857	0.8461538461538461	14	11	0	1	0	0.14285714285714285	14	2	15	1.0	0.15384615384615385	0.6227560183052099	0.7143013832034288	0.5530387343866179	0.7873069752934405	0.40398818306719625	0.9228242609761964	0.776669959261018	0.8276167269770879	1.0	0.35714285714285715	0.0	0.03979928458049293	0.03979928458049293
4636	0.07666050096384171	0.03787262907181088	0.03767620375189873	0.742158755803703	-1	0	0	0.3	3	0.8461538461538461	11	0.5357142857142857	0.8461538461538461	14	11	0	1	0	0.14285714285714285	14	2	15	1.0	0.15384615384615385	0.6227560183052099	0.7143013832034288	0.5530387343866179	0.7873069752934405	0.40398818306719625	0.9083162656917225	0.776669959261018	0.8184866407041747	1.0	0.42857142857142855	0.0	0.03767620375189873	0.03767620375189873
3684	0.0780899368627554	0.037000739431150884	0.02893516530784926	0.7562049126939977	-1	0	0	0.3	3	0.8461538461538461	11	0.5357142857142857	0.8461538461538461	14	11	0	1	0	0.14285714285714285	14	2	15	1.0	0.15384615384615385	0.6227560183052099	0.7143013832034288	0.5530387343866179	0.7873069752934405	0.40398818306719625	0.9228242609761964	0.776669959261018	0.8276167269770879	1.0	0.42857142857142855	0.0	0.02893516530784926	0.02893516530784926
1436	0.07258410504830981	0.023812205044551473	0.023477914122210522	0.7500374104041454	-1	0	0	0.2	2	0.9230769230769231	12	1.0	0.9230769230769231	14	12	0	1	0	0.06666666666666667	15	1	15	0.5	0.14285714285714285	0.6300693332385471	0.7933512085400882	0.5530387343866179	0.8009601816306652	0.40398818306719625	0.9128608850007959	0.776669959261018	0.8449517407830259	1.0	0.42857142857142855	0.0	0.023477914122210522	0.023477914122210522
1016	0.07134886839229633	0.027737908747966753	0.02340600688030975	0.7207246531444587	-1	0	0	0.3	3	0.8461538461538461	11	0.5357142857142857	0.8461538461538461	14	11	0	1	0	0.14285714285714285	14	2	15	1.0	0.15384615384615385	0.6227560183052099	0.7143013832034288	0.5530387343866179	0.7873069752934405	0.4603832704382752	0.9025328955882337	0.7412064048968243	0.8151170309298946	1.0	0.42857142857142855	0.0	0.02340600688030975	0.02340600688030975
2160	0.07437426361406853	0.034112821951536115	0.03370952221103105	0.7595537763324173	-1	0	0	0.3	3	0.8461538461538461	11	0.5357142857142857	0.8461538461538461	14	11	0	1	0	0.14285714285714285	14	2	15	1.0	0.15384615384615385	0.6227560183052099	0.7143013832034288	0.5530387343866179	0.7873069752934405	0.4603832704382752	0.902806884988698	0.7412064048968243	0.8152736379379615	1.0	0.42857142857142855	0.0	0.03370952221103105	0.03370952221103105
4743	0.0762179004306833	0.038931277816192336	0.03889987936088681	0.7417120902157129	-1	0	0	0.3	3	0.8461538461538461	11	0.5357142857142857	0.8461538461538461	14	11	0	1	0	0.14285714285714285	14	2	15	1.0	0.15384615384615385	0.6227560183052099	0.7143013832034288	0.5530387343866179	0.7873069752934405	0.40398818306719625	0.9083162656917225	0.776669959261018	0.8184866407041747	1.0	0.42857142857142855	0.0	0.03889987936088681	0.03889987936088681
2587	0.08017294621900949	0.03719202115287904	0.037167211074165984	0.7424618510331997	-1	0	0	0.3	3	0.8461538461538461	11	0.5357142857142857	0.8461538461538461	14	11	0	1	0	0.14285714285714285	14	2	15	1.0	0.15384615384615385	0.6054413552722779	0.7873880106976732	0.5530387343866179	0.7873069752934405	0.4603832704382752	0.9025328955882337	0.759384236187732	0.8340449415585595	1.0	0.35714285714285715	0.0	0.037167211074165984	0.037167211074165984
540	0.070785895823699	0.004210602167107269	0.004197244970304132	0.7427130409430099	-1	0	0	0.3	3	0.8461538461538461	11	0.5357142857142857	0.8461538461538461	14	11	0	1	0	0.14285714285714285	2	14	15	1.0	0.15384615384615385	0.2867755990101193	0.9103872266900807	0.4985559261896427	0.9653507698519866	0.6302189532914868	0.9595764284098356	0.9342871535557831	0.9496720293412327	1.0	0	0.0	0.004197244970304132	0.004197244970304132
1317	0.07483629642895952	0.035644025655688784	0.03472646095945546	0.7587421050358436	-1	0	0	0.3	3	0.8461538461538461	11	0.5357142857142857	0.8461538461538461	14	11	0	1	0	0.14285714285714285	14	2	15	1.0	0.15384615384615385	0.6227560183052099	0.7143013832034288	0.5530387343866179	0.7873069752934405	0.4603832704382752	0.902491808072957	0.7412064048968243	0.8150935711432121	1.0	0.35714285714285715	0.0	0.03472646095945546	0.03472646095945546
436	0.07422262227780455	0.01301982100076886	0.0128993592697584	0.6948563398116085	-1	0	0	0.1	1	1.0	13	1.0	1.0	14	13	0	1	0	0.06666666666666667	15	1	15	0.3333333333333333	0	0.6227560183052099	0.8839103511082496	0.6463829624440696	0.9055302531499639	0.39799593198740757	0.9459498451558795	0.776669959261018	0.9156122228523078	1.0	0.35714285714285715	0.0	0.0128993592697584	0.0128993592697584
1765	0.07953106755975	0.0393995032841244	0.03928427293251009	0.7441210293520004	-1	0	0	0.3	3	0.8461538461538461	11	0.5357142857142857	0.8461538461538461	14	11	0	1	0	0.14285714285714285	14	2	15	1.0	0.15384615384615385	0.6054413552722779	0.7873880106976732	0.5530387343866179	0.7873069752934405	0.40398818306719625	0.9228242609761964	0.776669959261018	0.8455074914890315	1.0	0.42857142857142855	0.0	0.03928427293251009	0.03928427293251009
731	0.012818933554445818	0.0030617363898520146	-0.00031494776169425166	0.9386470731752379	-1	0	0	0.2	2	0.9230769230769231	12	0.5769230769230769	0.8461538461538461	13	11	1	2	0	0.15384615384615385	13	2	15	0.5	0	0.9282893244200384	0.9174751684188869	0.5038227904138399	0.8762965709588136	0.5417200593545648	0.9542676611781228	0.8917006854861743	0.9218794121147411	0.6153846153846154	0.6153846153846154	0.0	-3.1494776169425166e-05	-3.1494776169425166e-05
1153	0.07162570233928992	0.025581188925762055	0.021930463194910405	0.7248424876161572	-1	0	0	0.3	3	0.8461538461538461	11	0.5357142857142857	0.8461538461538461	14	11	0	1	0	0.14285714285714285	14	2	15	1.0	0.15384615384615385	0.6227560183052099	0.7143013832034288	0.5530387343866179	0.7873069752934405	0.4603832704382752	0.9025328955882337	0.7412064048968243	0.8151170309298946	1.0	0.42857142857142855	0.0	0.021930463194910405	0.021930463194910405
597	0.08950927094991355	0.018685424229797902	0.005392664786557235	0.6888519521110595	-1	0	0	0.3	3	0.8461538461538461	11	0.5357142857142857	0.8461538461538461	14	11	0	1	0	0.14285714285714285	14	2	15	1.0	0.15384615384615385	0.610160106592158	0.8209592171040275	0.5530387343866179	0.8080568950053003	0.4603832704382752	0.9206733392360816	0.7412064048968243	0.8586280464915031	1.0	0.35714285714285715	0.0	0.005392664786557235	0.005392664786557235
930	0.0832485215819348	0.02302206925501064	0.02278431253993041	0.7190737418145461	-1	0	0	0.3	3	0.8461538461538461	11	0.5357142857142857	0.8461538461538461	14	11	0	1	0	0.14285714285714285	14	2	15	1.0	0.15384615384615385	0.6054413552722779	0.7787696722005809	0.5530387343866179	0.7491755171372138	0.4603832704382752	0.8877856143202234	0.7412064048968243	0.8136165851792913	1.0	0.42857142857142855	0.0	0.02278431253993041	0.02278431253993041
4343	0.07438574261713754	0.014286218505569557	-0.000406639501008191	0.7240877821677281	-1	0	0	0.3	3	0.8461538461538461	11	0.5357142857142857	0.8461538461538461	14	11	0	1	0	0.14285714285714285	14	2	15	1.0	0.15384615384615385	0.6054413552722779	0.7855813913778472	0.5530387343866179	0.7429015670463185	0.3988120242589831	0.9232074722648957	0.776669959261018	0.8341664440481265	1.0	0.35714285714285715	0.0	-4.0663950100819105e-05	-4.0663950100819105e-05
1742	0.07580485899063281	0.03403291438145033	0.033427184219645995	0.7591045193687169	-1	0	0	0.3	3	0.8461538461538461	11	0.5357142857142857	0.8461538461538461	14	11	0	1	0	0.14285714285714285	14	2	15	1.0	0.15384615384615385	0.6227560183052099	0.7143013832034288	0.5530387343866179	0.7873069752934405	0.4603832704382752	0.902491808072957	0.7412064048968243	0.8150935711432121	1.0	0.42857142857142855	0.0	0.033427184219645995	0.033427184219645995
3935	0.05359520762008934	0.00683278958142463	0.0019256930960633407	0.6783314800964308	-1	0	0	0.3	3	0.8461538461538461	11	0.2727272727272727	0.7692307692307693	13	10	1	1	0	0.45454545454545453	11	5	15	0.3333333333333333	0.15384615384615385	0.6227560183052099	0.7159664685127937	0.5530387343866179	0.793910358069556	0.34759309569611724	0.9041869852836539	0.776669959261018	0.8184596276221856	1.0	0.38461538461538464	0.0	0.0019256930960633407	0.0019256930960633407
4039	0.07485694683674303	0.024614137479876806	0.024602542480826325	0.7002565169813375	-1	0	0	0.3	3	0.8461538461538461	11	0.5357142857142857	0.8461538461538461	14	11	0	1	0	0.14285714285714285	14	2	15	1.0	0.15384615384615385	0.6054413552722779	0.8351764041635765	0.5530387343866179	0.7445418654134301	0.5977369412280856	0.9050226010467076	0.759384236187732	0.8387467758661734	1.0	0.35714285714285715	0.0	0.024602542480826325	0.024602542480826325
3413	0.0864300898523205	0.029291159042160883	0.017878689479522564	0.715515234460354	-1	0	0	0.3	3	0.8461538461538461	11	0.5357142857142857	0.8461538461538461	14	11	0	1	0	0.14285714285714285	14	2	15	1.0	0.15384615384615385	0.6054413552722779	0.7874493323377402	0.5530387343866179	0.7475516681260013	0.516458734612549	0.9161288671792849	0.759384236187732	0.8313693960768873	1.0	0.35714285714285715	0.0	0.017878689479522564	0.017878689479522564
384	0.0455155222449009	0.011656035868422246	0.011595748822571403	0.7197107318741958	-1	0	0	0.3	3	0.8461538461538461	11	0.5357142857142857	0.8461538461538461	13	11	1	1	0	0.14285714285714285	14	2	15	0.25	0.3076923076923077	0.3349322237877411	0.9186199160042271	0.6561206042365247	0.9465122352389764	0.33147111425968484	0.9785348009943724	0.9399512707848977	0.9543008264884403	1.0	0.15384615384615385	0.0	0.011595748822571403	0.011595748822571403
2218	0.07830153351799332	0.03821272771328544	0.038211740080407806	0.7388158121658293	-1	0	0	0.3	3	0.8461538461538461	11	0.5357142857142857	0.8461538461538461	14	11	0	1	0	0.14285714285714285	14	2	15	1.0	0.15384615384615385	0.6227560183052099	0.7143013832034288	0.5530387343866179	0.7873069752934405	0.40398818306719625	0.9228242609761964	0.776669959261018	0.8276167269770879	1.0	0.42857142857142855	0.0	0.038211740080407806	0.038211740080407806
259	0.031521124411631116	0.0006762277401077708	0.0006315086925141089	0.9159934225371564	-1	0	0	0.4	4	0.6923076923076923	9	0.42857142857142855	0.6153846153846154	11	8	3	3	0	0.7142857142857143	7	5	15	0.42857142857142855	0.15384615384615385	0.7095029519956005	0.9367349386740841	0.6849078736148015	0.8718696936123279	0.8753841737576064	0.9597973327537541	0.8116043475541883	0.9305487492045391	0.36363636363636365	0.2727272727272727	0.0	0.0006315086925141089	0.0006315086925141089
4247	0.07232754587836389	0.013367397726986195	0.0007604326250576695	0.7206928593042927	-1	0	0	0.3	3	0.8461538461538461	11	0.5357142857142857	0.8461538461538461	14	11	0	1	0	0.14285714285714285	14	2	15	1.0	0.15384615384615385	0.6054413552722779	0.7855813913778472	0.5530387343866179	0.7429015670463185	0.3988120242589831	0.9087690546492126	0.776669959261018	0.8253127361139728	1.0	0.35714285714285715	0.0	0.0007604326250576695	0.0007604326250576695
5049	0.0756097743005413	0.024389606683809333	0.023006663903015076	0.744836990337127	-1	0	0	0.3	3	0.8461538461538461	11	0.5357142857142857	0.8461538461538461	14	11	0	1	0	0.14285714285714285	14	2	15	1.0	0.15384615384615385	0.6227560183052099	0.7796482540042272	0.5530387343866179	0.7375145009475332	0.4603832704382752	0.8966987476504177	0.759384236187732	0.8154660059217598	1.0	0.42857142857142855	0.0	0.023006663903015076	0.023006663903015076
2168	0.07567688470637336	0.036929917423756856	0.03677332196396231	0.7405059716062743	-1	0	0	0.3	3	0.8461538461538461	11	0.5357142857142857	0.8461538461538461	14	11	0	1	0	0.14285714285714285	14	2	15	1.0	0.15384615384615385	0.6054413552722779	0.7873880106976732	0.5530387343866179	0.7873069752934405	0.40398818306719625	0.9228242609761964	0.776669959261018	0.8455074914890315	1.0	0.42857142857142855	0.0	0.03677332196396231	0.03677332196396231
2415	0.07750214697677107	0.03802699506423341	0.03619097713049227	0.7491196280753641	-1	0	0	0.3	3	0.8461538461538461	11	0.5357142857142857	0.8461538461538461	14	11	0	1	0	0.14285714285714285	14	2	15	1.0	0.15384615384615385	0.6227560183052099	0.7143013832034288	0.5530387343866179	0.7873069752934405	0.516458734612549	0.9203879045419064	0.759384236187732	0.8260070218816762	1.0	0.42857142857142855	0.0	0.03619097713049227	0.03619097713049227
3333	0.07261350548955678	0.014984178064353081	0.012971296796401004	0.7372030780781708	-1	0	0	0.2	2	0.9230769230769231	12	1.0	0.9230769230769231	14	12	0	1	0	0.06666666666666667	15	1	15	0.5	0.14285714285714285	0.6227560183052099	0.7009377007040932	0.5530387343866179	0.8009601816306652	0.34241693688790414	0.9001139863266058	0.776669959261018	0.8147016973630907	1.0	0.42857142857142855	0.0	0.012971296796401004	0.012971296796401004
2197	0.07852186790225389	0.040569135761593114	0.040379694191957666	0.751433471273016	-1	0	0	0.3	3	0.8461538461538461	11	0.5357142857142857	0.8461538461538461	14	11	0	1	0	0.14285714285714285	14	2	15	1.0	0.15384615384615385	0.6054413552722779	0.7873880106976732	0.5530387343866179	0.7873069752934405	0.516458734612549	0.9203879045419064	0.759384236187732	0.8440333658584369	1.0	0.42857142857142855	0.0	0.040379694191957666	0.040379694191957666
2090	0.06966549378270445	0.009206567380253744	0.008429574624228596	0.7021864430392664	-1	0	0	0.3	3	0.8461538461538461	11	0.5357142857142857	0.8461538461538461	14	11	0	1	0	0.14285714285714285	14	2	15	1.0	0.15384615384615385	0.6381123534911719	0.8509369222273065	0.5530387343866179	0.8823945263004875	0.7397932582847818	0.9380347851018521	0.7669484026402206	0.8964290251176917	1.0	0.35714285714285715	0.0	0.008429574624228596	0.008429574624228596
772	0.04658773384013396	0.0009884748766379155	-0.0008738662051067373	0.7762539486031593	-1	0	0	0.2	2	0.9166666666666666	11	1.0	0.9166666666666666	12	11	1	4	0	0.07142857142857142	14	1	14	0.8	0.15384615384615385	0.6995687434070466	0.8774630750455304	0.3405928247484524	0.9472002909117115	0.7390720560296089	0.9450259790253609	0.9217935987908819	0.9286847852724792	0.16666666666666666	0.5	0.0	-8.738662051067373e-05	-8.738662051067373e-05
1920	0.07768186863160136	0.040888116277945086	0.04088681763613138	0.7517318816238683	-1	0	0	0.3	3	0.8461538461538461	11	0.5357142857142857	0.8461538461538461	14	11	0	1	0	0.14285714285714285	14	2	15	1.0	0.15384615384615385	0.6227560183052099	0.7143013832034288	0.5530387343866179	0.7873069752934405	0.40398818306719625	0.9228242609761964	0.776669959261018	0.8276167269770879	1.0	0.42857142857142855	0.0	0.04088681763613138	0.04088681763613138
3800	0.07628363588100177	0.031464422366346355	-0.008782314401446853	0.7110067616431963	-1	0	0	0.3	3	0.8461538461538461	11	0.5357142857142857	0.8461538461538461	14	11	0	1	0	0.14285714285714285	14	2	15	1.0	0.15384615384615385	0.6300693332385471	0.7119051090944556	0.5969506753628231	0.8152079683680248	0.34759309569611724	0.899702654008468	0.776669959261018	0.8216545047673027	1.0	0.5	0.0	-0.0008782314401446853	-0.0008782314401446853
73	0.04884783799125354	0.0025591661155162913	0.0020147082142691207	0.9966473068013854	-1	0	0	0.2	2	0.9230769230769231	12	0.5357142857142857	0.9230769230769231	13	12	1	4	0	0.14285714285714285	14	2	15	0.8	0	0.8362357208997337	0.9573905931423344	0.18642781036355832	0.9661469348991132	0.9418389812095942	0.9040213613891037	0.9665667910146013	0.9479476848301865	0.11538461538461539	0.15384615384615385	0.0	0.0020147082142691207	0.0020147082142691207
634	0.054839258765334215	0.007047433672820991	0.006885920174660193	0.9823349671378333	-1	0	0	0.1111111111111111	1	1.0	11	1.0	0.9090909090909091	10	10	2	4	0	0.07692307692307693	13	1	13	0.5	0	0.6995687434070466	0.9114462901191673	0.569375816959049	0.9576732090669208	0.6652825492885642	0.930700104881658	0.9320347662641236	0.9359961321122222	0.15000000000000002	0.6	0.0	0.006885920174660193	0.006885920174660193
3227	0.07790728837663662	0.03967233800742071	0.03961438939385578	0.7520294391991611	-1	0	0	0.3	3	0.8461538461538461	11	0.5357142857142857	0.8461538461538461	14	11	0	1	0	0.14285714285714285	14	2	15	1.0	0.15384615384615385	0.6054413552722779	0.7873880106976732	0.5530387343866179	0.7873069752934405	0.40398818306719625	0.9083162656917225	0.776669959261018	0.8371385042354056	1.0	0.42857142857142855	0.0	0.03961438939385578	0.03961438939385578
2541	0.07690940049493311	0.03899975891243146	0.03891970242374648	0.740352795277029	-1	0	0	0.3	3	0.8461538461538461	11	0.5357142857142857	0.8461538461538461	14	11	0	1	0	0.14285714285714285	14	2	15	1.0	0.15384615384615385	0.6227560183052099	0.7143013832034288	0.5530387343866179	0.7873069752934405	0.40398818306719625	0.9228242609761964	0.776669959261018	0.8276167269770879	1.0	0.42857142857142855	0.0	0.03891970242374648	0.03891970242374648
1678	0.07168594189996172	0.023126733158560973	0.01288565819711997	0.7341978781375836	-1	0	0	0.3	3	0.8461538461538461	11	0.5357142857142857	0.8461538461538461	14	11	0	1	0	0.14285714285714285	14	2	15	1.0	0.15384615384615385	0.6227560183052099	0.7143013832034288	0.5530387343866179	0.8562531631864113	0.4603832704382752	0.902491808072957	0.7412064048968243	0.8378115657482301	1.0	0.35714285714285715	0.0	0.01288565819711997	0.01288565819711997
2420	0.06972142431647707	0.02183762664287037	0.02137086985566998	0.7107703281263413	-1	0	0	0.2	2	0.9230769230769231	12	1.0	0.9230769230769231	14	12	0	2	0	0.06666666666666667	15	1	15	1.0	0.14285714285714285	0.6300693332385471	0.7104174853815224	0.5530387343866179	0.7807848812044159	0.34241693688790414	0.9121928881983112	0.776669959261018	0.8179901090742344	0.5357142857142857	0.42857142857142855	0.0	0.02137086985566998	0.02137086985566998
1481	0.07580394640066945	0.03645068479950061	0.03641874026394684	0.7620927423952216	-1	0	0	0.3	3	0.8461538461538461	11	0.5357142857142857	0.8461538461538461	14	11	0	1	0	0.14285714285714285	14	2	15	1.0	0.15384615384615385	0.6227560183052099	0.7565457905341121	0.5530387343866179	0.7873069752934405	0.40398818306719625	0.9228242609761964	0.776669959261018	0.8377142960102398	1.0	0.42857142857142855	0.0	0.03641874026394684	0.03641874026394684
3106	0.07649493544727494	0.03737827814334431	0.0373781496843761	0.7407107246260503	-1	0	0	0.3	3	0.8461538461538461	11	0.5357142857142857	0.8461538461538461	14	11	0	1	0	0.14285714285714285	14	2	15	1.0	0.15384615384615385	0.6227560183052099	0.7143013832034288	0.5530387343866179	0.7873069752934405	0.40398818306719625	0.9083162656917225	0.776669959261018	0.8184866407041747	1.0	0.35714285714285715	0.0	0.0373781496843761	0.0373781496843761
1562	0.07758048985529023	0.03569732216656548	0.03547518520366648	0.7387517327181281	-1	0	0	0.3	3	0.8461538461538461	11	0.5357142857142857	0.8461538461538461	14	11	0	1	0	0.14285714285714285	14	2	15	1.0	0.15384615384615385	0.6227560183052099	0.7143013832034288	0.5530387343866179	0.7873069752934405	0.4603832704382752	0.9025328955882337	0.7412064048968243	0.8151170309298946	1.0	0.42857142857142855	0.0	0.03547518520366648	0.03547518520366648
1383	0.07507842908241202	0.03352934628070709	0.03284820363727585	0.7609569559894263	-1	0	0	0.3	3	0.8461538461538461	11	0.5357142857142857	0.8461538461538461	14	11	0	1	0	0.14285714285714285	14	2	15	1.0	0.15384615384615385	0.6227560183052099	0.7143013832034288	0.5530387343866179	0.7873069752934405	0.4603832704382752	0.902491808072957	0.7412064048968243	0.8150935711432121	1.0	0.35714285714285715	0.0	0.03284820363727585	0.03284820363727585
701	0.061816884210318675	0.013564744661783767	0.013476750172261798	0.7183791428001498	-1	0	0	0.2	2	0.9230769230769231	12	0.5357142857142857	0.8461538461538461	13	11	1	3	0	0.14285714285714285	14	2	15	0.75	0.14285714285714285	0.6227560183052099	0.7648306635868064	0.5856106870542167	0.7888751682550085	0.4603832704382752	0.9054062969619978	0.7412064048968243	0.8299726353513752	0.23076923076923078	0.6153846153846154	0.0	0.013476750172261798	0.013476750172261798
4056	0.07120431525026387	0.01791367849959277	0.0003360545137994354	0.7050069328953438	-1	0	0	0.3	3	0.8461538461538461	11	0.5357142857142857	0.8461538461538461	14	11	0	1	0	0.14285714285714285	14	2	15	1.0	0.15384615384615385	0.6227560183052099	0.7918224703699093	0.5969506753628231	0.8152079683680248	0.34759309569611724	0.899702654008468	0.776669959261018	0.8417572066346599	1.0	0.5	0.0	0.0003360545137994354	0.0003360545137994354
1133	0.08262823569233399	0.025109016980748203	0.02340247266084366	0.6681338225705669	-1	0	0	0.3	3	0.8461538461538461	11	0.5357142857142857	0.8461538461538461	14	11	0	1	0	0.14285714285714285	14	2	15	1.0	0.15384615384615385	0.6227560183052099	0.7530395198563818	0.5530387343866179	0.7983859673075865	0.4603832704382752	0.9095795542189334	0.759384236187732	0.8320015404122177	1.0	0.42857142857142855	0.0	0.02340247266084366	0.02340247266084366
529	0.059624360963926704	0.00853700090772502	0.006208687773638046	0.7255217389397672	-1	0	0	0.1	1	1.0	13	1.0	1.0	13	13	1	0	0	0.06666666666666667	1	15	15	0.0	0	0.6615830541555096	0.9353708818709148	0.6944701423137254	0.9429838048726789	0.779836836750677	0.8584138297507139	0.892653566304607	0.9188425140964533	0	0	0.0	0.006208687773638046	0.006208687773638046
4719	0.07736126019794891	0.039485059472199525	0.039483848607966915	0.7496166775694533	-1	0	0	0.3	3	0.8461538461538461	11	0.5357142857142857	0.8461538461538461	14	11	0	1	0	0.14285714285714285	14	2	15	1.0	0.15384615384615385	0.6054413552722779	0.7873880106976732	0.5530387343866179	0.7873069752934405	0.40398818306719625	0.9083162656917225	0.776669959261018	0.8371385042354056	1.0	0.42857142857142855	0.0	0.039483848607966915	0.039483848607966915
4748	0.07908342900938148	0.038565087717016285	0.038561018348200284	0.742618654696496	-1	0	0	0.3	3	0.8461538461538461	11	0.5357142857142857	0.8461538461538461	14	11	0	1	0	0.14285714285714285	14	2	15	1.0	0.15384615384615385	0.6054413552722779	0.7873880106976732	0.5530387343866179	0.7873069752934405	0.40398818306719625	0.9083162656917225	0.776669959261018	0.8371385042354056	1.0	0.42857142857142855	0.0	0.038561018348200284	0.038561018348200284
4515	0.076861336734623	0.03935801848569882	0.039243737577663175	0.7451172021913235	-1	0	0	0.3	3	0.8461538461538461	11	0.5357142857142857	0.8461538461538461	14	11	0	1	0	0.14285714285714285	14	2	15	1.0	0.15384615384615385	0.6054413552722779	0.7873880106976732	0.5530387343866179	0.7873069752934405	0.40398818306719625	0.9083162656917225	0.776669959261018	0.8371385042354056	1.0	0.42857142857142855	0.0	0.039243737577663175	0.039243737577663175
3621	0.07839785593453487	0.03888939580589266	0.03881781561570718	0.7439941111069386	-1	0	0	0.3	3	0.8461538461538461	11	0.5357142857142857	0.8461538461538461	14	11	0	1	0	0.14285714285714285	14	2	15	1.0	0.15384615384615385	0.6054413552722779	0.7873880106976732	0.5530387343866179	0.7873069752934405	0.40398818306719625	0.9228242609761964	0.776669959261018	0.8455074914890315	1.0	0.42857142857142855	0.0	0.03881781561570718	0.03881781561570718
1924	0.07646173525148865	0.037716116803652125	0.03706039447720215	0.7392429014784965	-1	0	0	0.3	3	0.8461538461538461	11	0.5357142857142857	0.8461538461538461	14	11	0	1	0	0.14285714285714285	14	2	15	1.0	0.15384615384615385	0.6227560183052099	0.7143013832034288	0.5530387343866179	0.7873069752934405	0.4603832704382752	0.9025328955882337	0.7412064048968243	0.8151170309298946	1.0	0.42857142857142855	0.0	0.03706039447720215	0.03706039447720215
1185	0.07119797185301958	0.022323492750829118	0.019332457432448845	0.7242012520892898	-1	0	0	0.3	3	0.8461538461538461	11	0.5357142857142857	0.8461538461538461	14	11	0	1	0	0.14285714285714285	14	2	15	1.0	0.15384615384615385	0.6227560183052099	0.7143013832034288	0.5530387343866179	0.7873069752934405	0.4603832704382752	0.9025328955882337	0.7412064048968243	0.8151170309298946	1.0	0.42857142857142855	0.0	0.019332457432448845	0.019332457432448845
2074	0.07845491753970973	0.03699781671865413	0.036861035932448404	0.7461517635594855	-1	0	0	0.3	3	0.8461538461538461	11	0.5357142857142857	0.8461538461538461	14	11	0	1	0	0.14285714285714285	14	2	15	1.0	0.15384615384615385	0.6054413552722779	0.7873880106976732	0.5530387343866179	0.7873069752934405	0.516458734612549	0.9203879045419064	0.759384236187732	0.8440333658584369	1.0	0.42857142857142855	0.0	0.036861035932448404	0.036861035932448404
1100	0.06377897860921564	0.018404002821689806	0.0183078304026226	0.7096755717478858	-1	0	0	0.2	2	0.9230769230769231	12	0.5357142857142857	0.9230769230769231	14	12	0	0	0	0.14285714285714285	2	14	15	0.0	0	0.5895216461166088	0.9398233066071184	0.8319421141023025	0.9602214197543469	0.3545555830884778	0.926206219186357	0.9496640823499003	0.9437835896348825	0	0	0.0	0.0183078304026226	0.0183078304026226
3332	0.07763324211172934	0.03873293965441946	0.03872723114364882	0.7438508742153084	-1	0	0	0.3	3	0.8461538461538461	11	0.5357142857142857	0.8461538461538461	14	11	0	1	0	0.14285714285714285	14	2	15	1.0	0.15384615384615385	0.6227560183052099	0.7143013832034288	0.5530387343866179	0.7873069752934405	0.40398818306719625	0.9083162656917225	0.776669959261018	0.8184866407041747	1.0	0.42857142857142855	0.0	0.03872723114364882	0.03872723114364882
1497	0.07143813285830868	0.02682542872582907	0.02297845167962082	0.7329708564757109	-1	0	0	0.2	2	0.9230769230769231	12	1.0	0.9230769230769231	14	12	0	1	0	0.06666666666666667	15	1	15	0.5	0.14285714285714285	0.6300693332385471	0.855784468327226	0.5530387343866179	0.7713332687613016	0.4603832704382752	0.90284256385673	0.776669959261018	0.8509316232703087	1.0	0.35714285714285715	0.0	0.02297845167962082	0.02297845167962082
1793	0.0795162387038981	0.03885829274249679	0.038740617720254875	0.7416455648307387	-1	0	0	0.3	3	0.8461538461538461	11	0.5357142857142857	0.8461538461538461	14	11	0	1	0	0.14285714285714285	14	2	15	1.0	0.15384615384615385	0.6227560183052099	0.7143013832034288	0.5530387343866179	0.7873069752934405	0.4603832704382752	0.9025328955882337	0.7412064048968243	0.8151170309298946	1.0	0.42857142857142855	0.0	0.038740617720254875	0.038740617720254875
2788	0.06326830271004573	0.017663314058538028	0.016871705108376118	0.7059927971804614	-1	0	0	0.3	3	0.8461538461538461	11	0.5357142857142857	0.8461538461538461	14	11	0	1	0	0.14285714285714285	14	2	15	1.0	0.15384615384615385	0.6377475008315281	0.8921860282614984	0.5969506753628231	0.8795000191607413	0.5932368958024177	0.9300183744668353	0.7669484026402206	0.9028512359241146	1.0	0.42857142857142855	0.0	0.016871705108376118	0.016871705108376118
2273	0.07579113070680213	0.03877814966686711	0.03858199993031607	0.7414760968730455	-1	0	0	0.3	3	0.8461538461538461	11	0.5357142857142857	0.8461538461538461	14	11	0	1	0	0.14285714285714285	14	2	15	1.0	0.15384615384615385	0.6227560183052099	0.7143013832034288	0.5530387343866179	0.7873069752934405	0.40398818306719625	0.9228242609761964	0.776669959261018	0.8276167269770879	1.0	0.42857142857142855	0.0	0.03858199993031607	0.03858199993031607
4851	0.07554878106419523	0.042689133591854236	0.04268863424000647	0.741472237570139	-1	0	0	0.3	3	0.8461538461538461	11	0.5357142857142857	0.8461538461538461	14	11	0	1	0	0.14285714285714285	14	2	15	1.0	0.15384615384615385	0.6227560183052099	0.7143013832034288	0.5530387343866179	0.7873069752934405	0.40398818306719625	0.9228242609761964	0.776669959261018	0.8276167269770879	1.0	0.35714285714285715	0.0	0.04268863424000647	0.04268863424000647
2808	0.07665389116659489	0.03696701291050224	0.03652506504816079	0.7427470989874123	-1	0	0	0.3	3	0.8461538461538461	11	0.5357142857142857	0.8461538461538461	14	11	0	1	0	0.14285714285714285	14	2	15	1.0	0.15384615384615385	0.6227560183052099	0.7143013832034288	0.5530387343866179	0.7873069752934405	0.40398818306719625	0.9228242609761964	0.776669959261018	0.8276167269770879	1.0	0.42857142857142855	0.0	0.03652506504816079	0.03652506504816079
2300	0.07923569020032203	0.03836741064931651	0.03790676039871944	0.7453517059800794	-1	0	0	0.3	3	0.8461538461538461	11	0.5357142857142857	0.8461538461538461	14	11	0	1	0	0.14285714285714285	14	2	15	1.0	0.15384615384615385	0.6054413552722779	0.7873880106976732	0.5530387343866179	0.7873069752934405	0.40398818306719625	0.9083162656917225	0.776669959261018	0.8371385042354056	1.0	0.42857142857142855	0.0	0.03790676039871944	0.03790676039871944
4765	0.07543855073391381	0.038819202427251044	0.03873402573217009	0.7405428819677002	-1	0	0	0.3	3	0.8461538461538461	11	0.5357142857142857	0.8461538461538461	14	11	0	1	0	0.14285714285714285	14	2	15	1.0	0.15384615384615385	0.6227560183052099	0.7143013832034288	0.5530387343866179	0.7873069752934405	0.40398818306719625	0.9228242609761964	0.776669959261018	0.8276167269770879	1.0	0.42857142857142855	0.0	0.03873402573217009	0.03873402573217009
4938	0.07619696153743931	0.04084043512349865	0.04052369763506625	0.7476283867546416	-1	0	0	0.3	3	0.8461538461538461	11	0.5357142857142857	0.8461538461538461	14	11	0	1	0	0.14285714285714285	14	2	15	1.0	0.15384615384615385	0.6227560183052099	0.7143013832034288	0.5530387343866179	0.7873069752934405	0.40398818306719625	0.9228242609761964	0.776669959261018	0.8276167269770879	1.0	0.35714285714285715	0.0	0.04052369763506625	0.04052369763506625
3592	0.07599863031548737	0.039788979275903934	0.0391381517925644	0.7532308680600807	-1	0	0	0.3	3	0.8461538461538461	11	0.5357142857142857	0.8461538461538461	14	11	0	1	0	0.14285714285714285	14	2	15	1.0	0.15384615384615385	0.6054413552722779	0.7873880106976732	0.5530387343866179	0.7873069752934405	0.40398818306719625	0.9228242609761964	0.776669959261018	0.8455074914890315	1.0	0.42857142857142855	0.0	0.0391381517925644	0.0391381517925644
4117	0.07843732141712735	0.03928676118692194	0.038675408603854315	0.7486378438197914	-1	0	0	0.3	3	0.8461538461538461	11	0.5357142857142857	0.8461538461538461	14	11	0	1	0	0.14285714285714285	14	2	15	1.0	0.15384615384615385	0.6054413552722779	0.7873880106976732	0.5530387343866179	0.7873069752934405	0.4603832704382752	0.9025328955882337	0.759384236187732	0.8340449415585595	1.0	0.35714285714285715	0.0	0.038675408603854315	0.038675408603854315
4205	0.07677843280327079	0.03919878980631763	0.03913581981971486	0.7486629130161937	-1	0	0	0.3	3	0.8461538461538461	11	0.5357142857142857	0.8461538461538461	14	11	0	1	0	0.14285714285714285	14	2	15	1.0	0.15384615384615385	0.6054413552722779	0.7873880106976732	0.5530387343866179	0.7873069752934405	0.40398818306719625	0.9083162656917225	0.776669959261018	0.8371385042354056	1.0	0.42857142857142855	0.0	0.03913581981971486	0.03913581981971486
1264	0.0786775946641038	0.03732177213689404	0.036576317718107564	0.740465053754157	-1	0	0	0.3	3	0.8461538461538461	11	0.5357142857142857	0.8461538461538461	14	11	0	1	0	0.14285714285714285	14	2	15	1.0	0.15384615384615385	0.6227560183052099	0.7143013832034288	0.5530387343866179	0.7873069752934405	0.4603832704382752	0.902491808072957	0.7412064048968243	0.8150935711432121	1.0	0.35714285714285715	0.0	0.036576317718107564	0.036576317718107564
1819	0.07767351143732694	0.03762332703117024	0.03741083763340259	0.7423502460776759	-1	0	0	0.3	3	0.8461538461538461	11	0.5357142857142857	0.8461538461538461	14	11	0	1	0	0.14285714285714285	14	2	15	1.0	0.15384615384615385	0.6227560183052099	0.7143013832034288	0.5530387343866179	0.7873069752934405	0.40398818306719625	0.9228242609761964	0.776669959261018	0.8276167269770879	1.0	0.42857142857142855	0.0	0.03741083763340259	0.03741083763340259
266	0.08818275363321357	0.01139692374333556	0.007741250621864362	0.6941164998616587	-1	0	0	0.2	2	0.9230769230769231	12	0.5357142857142857	0.9230769230769231	14	12	0	1	0	0.14285714285714285	14	2	15	0.5	0	0.45941447616866976	0.8444705340387293	0.7868585826669554	0.9282680491902219	0.6302189532914868	0.7977660359680447	0.8739069659294411	0.8670222713303368	1.0	0	0.0	0.007741250621864362	0.007741250621864362
1235	0.07600674983915015	0.023143324971312097	0.02285507480532773	0.7106027439298572	-1	0	0	0.3	3	0.8461538461538461	11	0.5357142857142857	0.8461538461538461	14	11	0	1	0	0.14285714285714285	14	2	15	1.0	0.15384615384615385	0.6227560183052099	0.7789337192314348	0.5530387343866179	0.7445418654134301	0.5977369412280856	0.9050226010467076	0.7412064048968243	0.8216888343412726	1.0	0.42857142857142855	0.0	0.02285507480532773	0.02285507480532773
3095	0.07752641340423448	0.04011438367601468	0.040073990027524306	0.7485738673273733	-1	0	0	0.3	3	0.8461538461538461	11	0.5357142857142857	0.8461538461538461	14	11	0	1	0	0.14285714285714285	14	2	15	1.0	0.15384615384615385	0.6054413552722779	0.7873880106976732	0.5530387343866179	0.7873069752934405	0.40398818306719625	0.9083162656917225	0.776669959261018	0.8371385042354056	1.0	0.42857142857142855	0.0	0.040073990027524306	0.040073990027524306
3733	0.07819478055003531	0.03794781727729724	0.036458222495577945	0.744631877719318	-1	0	0	0.3	3	0.8461538461538461	11	0.5357142857142857	0.8461538461538461	14	11	0	1	0	0.14285714285714285	14	2	15	1.0	0.15384615384615385	0.6227560183052099	0.7143013832034288	0.5530387343866179	0.7873069752934405	0.40398818306719625	0.9228242609761964	0.776669959261018	0.8276167269770879	1.0	0.42857142857142855	0.0	0.036458222495577945	0.036458222495577945
4986	0.07900474577697927	0.03768441859162783	0.037626569441264024	0.739444625829695	-1	0	0	0.3	3	0.8461538461538461	11	0.5357142857142857	0.8461538461538461	14	11	0	1	0	0.14285714285714285	14	2	15	1.0	0.15384615384615385	0.6227560183052099	0.7143013832034288	0.5530387343866179	0.7873069752934405	0.40398818306719625	0.9228242609761964	0.776669959261018	0.8276167269770879	1.0	0.35714285714285715	0.0	0.037626569441264024	0.037626569441264024
535	0.0724502275608471	0.008269277050295813	0.0018994303552821931	0.6053149048866335	-1	0	0	0.125	1	1.0	10	1.0	1.0	11	10	0	1	0	0.08333333333333333	1	12	12	0.3333333333333333	0	0.45941447616866976	0.7996423819180546	0.6282825487428566	0.8899912975305538	0.433745703025738	0.8323058671318715	0.8648049821483604	0.8445207587402143	1.0	0	0.0	0.0018994303552821931	0.0018994303552821931
1146	0.06874398502695828	0.005719851630807684	0.004742393553007853	0.7039757310428045	-1	0	0	0.3	3	0.8461538461538461	11	0.5357142857142857	0.8461538461538461	14	11	0	1	0	0.14285714285714285	14	2	15	1.0	0.15384615384615385	0.6227560183052099	0.7759916578171472	0.5530387343866179	0.7831797520904528	0.4603832704382752	0.8885166069090699	0.7424527035903141	0.8226117128041659	1.0	0.42857142857142855	0.0	0.004742393553007853	0.004742393553007853
2022	0.07436408755680488	0.03288234440218245	0.031259876851515316	0.7713959589886471	-1	0	0	0.3	3	0.8461538461538461	11	0.5357142857142857	0.8461538461538461	14	11	0	1	0	0.14285714285714285	14	2	15	1.0	0.15384615384615385	0.6227560183052099	0.8566635322982132	0.5530387343866179	0.7987114085263798	0.516458734612549	0.9203879045419064	0.759384236187732	0.866602448122053	1.0	0.42857142857142855	0.0	0.031259876851515316	0.031259876851515316
4720	0.07258980705226677	0.012585558511739207	0.00022855449143458306	0.7207477842377363	-1	0	0	0.3	3	0.8461538461538461	11	0.5357142857142857	0.8461538461538461	14	11	0	1	0	0.14285714285714285	14	2	15	1.0	0.15384615384615385	0.6054413552722779	0.7855813913778472	0.5530387343866179	0.7429015670463185	0.3988120242589831	0.9087690546492126	0.776669959261018	0.8253127361139728	1.0	0.35714285714285715	0.0	0.00022855449143458306	0.00022855449143458306
1628	0.07345584024881868	0.03572396956177713	0.03522658915760526	0.7653530518624077	-1	0	0	0.3	3	0.8461538461538461	11	0.5357142857142857	0.8461538461538461	14	11	0	1	0	0.14285714285714285	14	2	15	1.0	0.15384615384615385	0.6227560183052099	0.7143013832034288	0.5530387343866179	0.7873069752934405	0.4603832704382752	0.9025328955882337	0.7412064048968243	0.8151170309298946	1.0	0.42857142857142855	0.0	0.03522658915760526	0.03522658915760526
2753	0.04917013900582234	0.009327715570514018	-0.008497092312979506	0.8566687125860959	-1	0	0	0.3	3	0.8461538461538461	11	0.5357142857142857	0.8461538461538461	14	11	0	1	0	0.14285714285714285	14	2	15	1.0	0.15384615384615385	0.6227560183052099	0.7140784273106747	0.6463829624440696	0.8016321629842867	0.5780299807918411	0.912445613457341	0.7412064048968243	0.8251865558202791	1.0	0.6428571428571429	0.0	-0.0008497092312979507	-0.0008497092312979507
176	0.02194763823152642	0.001601289456101899	-0.0016011011016240154	0.9678111488542623	-1	0	0	0.5	4	0.5	5	0.375	0.4	8	4	3	0	0	0.5	8	4	12	0.0	0.2857142857142857	0.5456343544119193	0.7860322737441261	0.2771387823904057	0.9308253081871287	0.718789663928521	0.8070204291322352	0.8637456472461146	0.8553414515106011	0	0	0.0	-0.00016011011016240154	-0.00016011011016240154
2097	0.07800799245663424	0.03495400461090239	0.034514581569052204	0.7607533992590503	-1	0	0	0.3	3	0.8461538461538461	11	0.5357142857142857	0.8461538461538461	14	11	0	1	0	0.14285714285714285	14	2	15	1.0	0.15384615384615385	0.6227560183052099	0.6846244638826565	0.5530387343866179	0.7873069752934405	0.40434347143286875	0.9228023176943274	0.776669959261018	0.8207798646725264	1.0	0.35714285714285715	0.0	0.034514581569052204	0.034514581569052204
4243	0.07213659206550657	0.015562167077390264	0.01342102593933569	0.7139454105416929	-1	0	0	0.3	3	0.8461538461538461	11	0.5357142857142857	0.8461538461538461	14	11	0	1	0	0.14285714285714285	14	2	15	1.0	0.15384615384615385	0.5505403133550191	0.8251852387348345	0.5530387343866179	0.7873069752934405	0.40398818306719625	0.9083162656917225	0.776669959261018	0.847866612870741	1.0	0.42857142857142855	0.0	0.01342102593933569	0.01342102593933569
1202	0.07086931518655201	0.022768080293538887	0.018804906517286238	0.7239871781680163	-1	0	0	0.3	3	0.8461538461538461	11	0.5357142857142857	0.8461538461538461	14	11	0	1	0	0.14285714285714285	14	2	15	1.0	0.15384615384615385	0.6227560183052099	0.7143013832034288	0.5530387343866179	0.7873069752934405	0.4603832704382752	0.9061379368533219	0.7412064048968243	0.8172013669986794	1.0	0.42857142857142855	0.0	0.018804906517286238	0.018804906517286238
1349	0.06915557012517667	0.02231027260338061	0.0195634796289785	0.7242276571670958	-1	0	0	0.3	3	0.8461538461538461	11	0.5357142857142857	0.8461538461538461	14	11	0	1	0	0.14285714285714285	14	2	15	1.0	0.15384615384615385	0.6227560183052099	0.7143013832034288	0.5530387343866179	0.7873069752934405	0.4603832704382752	0.9025328955882337	0.7412064048968243	0.8151170309298946	1.0	0.42857142857142855	0.0	0.0195634796289785	0.0195634796289785
1296	0.07253829362086275	0.019521345383096876	0.003173771262814918	0.67692279913967	-1	0	0	0.3	3	0.8461538461538461	11	0.5357142857142857	0.8461538461538461	14	11	0	1	0	0.14285714285714285	14	2	15	1.0	0.15384615384615385	0.6300693332385471	0.7119051090944556	0.5969506753628231	0.8152079683680248	0.4603832704382752	0.9011022422101947	0.759384236187732	0.822415574435304	1.0	0.5	0.0	0.003173771262814918	0.003173771262814918
1850	0.07738253639227283	0.03745564687648621	0.0366520346824189	0.7418787269735061	-1	0	0	0.3	3	0.8461538461538461	11	0.5357142857142857	0.8461538461538461	14	11	0	1	0	0.14285714285714285	14	2	15	1.0	0.15384615384615385	0.6227560183052099	0.7143013832034288	0.5530387343866179	0.7873069752934405	0.516458734612549	0.9203879045419064	0.759384236187732	0.8260070218816762	1.0	0.42857142857142855	0.0	0.0366520346824189	0.0366520346824189
2427	0.077147875731517	0.03858744854611319	0.038568583185837134	0.7432877998418048	-1	0	0	0.3	3	0.8461538461538461	11	0.5357142857142857	0.8461538461538461	14	11	0	1	0	0.14285714285714285	14	2	15	1.0	0.15384615384615385	0.6054413552722779	0.7873880106976732	0.5530387343866179	0.7873069752934405	0.40398818306719625	0.9083162656917225	0.776669959261018	0.8371385042354056	1.0	0.42857142857142855	0.0	0.038568583185837134	0.038568583185837134
2400	0.07753791803841067	0.03735730643462594	0.037294366605162346	0.7446928334761912	-1	0	0	0.3	3	0.8461538461538461	11	0.5357142857142857	0.8461538461538461	14	11	0	1	0	0.14285714285714285	14	2	15	1.0	0.15384615384615385	0.6054413552722779	0.7873880106976732	0.5530387343866179	0.7873069752934405	0.40398818306719625	0.9240871369500174	0.776669959261018	0.8462838288840454	1.0	0.42857142857142855	0.0	0.037294366605162346	0.037294366605162346
1297	0.07452279292979434	0.025936390617397803	0.025933329930540944	0.7596247063250378	-1	0	0	0.3	3	0.8461538461538461	11	0.5357142857142857	0.8461538461538461	14	11	0	1	0	0.14285714285714285	14	2	15	1.0	0.15384615384615385	0.6054413552722779	0.7476709843060636	0.5530387343866179	0.841620191278544	0.4603832704382752	0.8958607852968378	0.759384236187732	0.8370180449437691	1.0	0.42857142857142855	0.0	0.025933329930540944	0.025933329930540944
96	0.031325626163095394	0.000672953693994648	-0.0002318755462072379	0.8988212828977185	-1	0	0	0.5	5	0.5384615384615384	7	0.5357142857142857	0.46153846153846156	9	6	5	0	0	0.5714285714285714	4	7	15	0.0	0.16666666666666666	0.4574324365340372	0.9521684467795603	0.3664483295305604	0.9272206823740734	0.8487236745221075	0.9520842782881747	0.949302973981059	0.944886773235367	0	0	0.0	-2.318755462072379e-05	-2.318755462072379e-05
3083	0.07524101720963414	0.036738793520508115	0.03578806166364717	0.7438031502313918	-1	0	0	0.3	3	0.8461538461538461	11	0.5357142857142857	0.8461538461538461	14	11	0	1	0	0.14285714285714285	14	2	15	1.0	0.15384615384615385	0.6054413552722779	0.7873880106976732	0.5530387343866179	0.7873069752934405	0.40398818306719625	0.9083162656917225	0.776669959261018	0.8371385042354056	1.0	0.42857142857142855	0.0	0.03578806166364717	0.03578806166364717
2674	0.0774017499290306	0.03857770299395351	0.03830623799155373	0.7428036356261367	-1	0	0	0.3	3	0.8461538461538461	11	0.5357142857142857	0.8461538461538461	14	11	0	1	0	0.14285714285714285	14	2	15	1.0	0.15384615384615385	0.6227560183052099	0.7143013832034288	0.5530387343866179	0.7873069752934405	0.40398818306719625	0.9228242609761964	0.776669959261018	0.8276167269770879	1.0	0.42857142857142855	0.0	0.03830623799155373	0.03830623799155373
2655	0.0785795617688925	0.03942098982787584	0.039253496688643946	0.7517817280214625	-1	0	0	0.3	3	0.8461538461538461	11	0.5357142857142857	0.8461538461538461	14	11	0	1	0	0.14285714285714285	14	2	15	1.0	0.15384615384615385	0.6227560183052099	0.7143013832034288	0.5530387343866179	0.7873069752934405	0.40398818306719625	0.9213896093258588	0.776669959261018	0.8266647474562119	1.0	0.42857142857142855	0.0	0.039253496688643946	0.039253496688643946
1469	0.07531214891129624	0.0367195392456367	0.03655617935767867	0.7629973012447648	-1	0	0	0.3	3	0.8461538461538461	11	0.5357142857142857	0.8461538461538461	14	11	0	1	0	0.14285714285714285	14	2	15	1.0	0.15384615384615385	0.6227560183052099	0.7565457905341121	0.5530387343866179	0.7873069752934405	0.4603832704382752	0.902491808072957	0.7459705005298273	0.8257702710552619	1.0	0.35714285714285715	0.0	0.03655617935767867	0.03655617935767867
4442	0.07771201364283407	0.038565087717016285	0.038561018348200284	0.742618654696496	-1	0	0	0.3	3	0.8461538461538461	11	0.5357142857142857	0.8461538461538461	14	11	0	1	0	0.14285714285714285	14	2	15	1.0	0.15384615384615385	0.6054413552722779	0.7873880106976732	0.5530387343866179	0.7873069752934405	0.40398818306719625	0.9083162656917225	0.776669959261018	0.8371385042354056	1.0	0.42857142857142855	0.0	0.038561018348200284	0.038561018348200284
4655	0.053733989343519084	0.008749930058797246	0.0041508162711589485	0.6832291098719746	-1	0	0	0.3	3	0.8461538461538461	11	0.2727272727272727	0.7692307692307693	13	10	1	1	0	0.45454545454545453	11	5	15	0.3333333333333333	0.15384615384615385	0.6227560183052099	0.7950118525191565	0.5530387343866179	0.793910358069556	0.34759309569611724	0.9218847610701134	0.776669959261018	0.8486561570532245	1.0	0.46153846153846156	0.0	0.0041508162711589485	0.0041508162711589485
2875	0.03937341582196042	0.011467808363937326	0.00017516973118428993	0.9576566535235645	-1	0	0	0.3	3	0.8461538461538461	11	0.5357142857142857	0.8461538461538461	14	11	0	1	0	0.14285714285714285	14	2	15	1.0	0.3076923076923077	0.6373826481718844	0.7962688798514611	0.5530387343866179	0.8525724018802177	0.34759309569611724	0.9162646881506794	0.8502883692880541	0.8625817137992347	1.0	0.35714285714285715	0.0	0.00017516973118428993	0.00017516973118428993
4400	0.06863801195096782	0.0051949779567090305	0.0036503530657226112	0.7293627896193818	-1	0	0	0.3	3	0.8461538461538461	11	0.5357142857142857	0.8461538461538461	14	11	0	1	0	0.14285714285714285	14	2	15	1.0	0.15384615384615385	0.6227560183052099	0.78756104215309	0.5530387343866179	0.7445634256985006	0.33724077807969105	0.9176454555154673	0.776669959261018	0.8315934270287012	1.0	0.2857142857142857	0.0	0.0036503530657226112	0.0036503530657226112
2477	0.07599467692678491	0.03744256501173057	0.037112932927392636	0.7410675908496682	-1	0	0	0.3	3	0.8461538461538461	11	0.5357142857142857	0.8461538461538461	14	11	0	1	0	0.14285714285714285	14	2	15	1.0	0.15384615384615385	0.6227560183052099	0.7143013832034288	0.5530387343866179	0.7873069752934405	0.40398818306719625	0.9228242609761964	0.776669959261018	0.8276167269770879	1.0	0.42857142857142855	0.0	0.037112932927392636	0.037112932927392636
3096	0.07787870233570511	0.03820238480232763	0.038187768052177405	0.7393723609001586	-1	0	0	0.3	3	0.8461538461538461	11	0.5357142857142857	0.8461538461538461	14	11	0	1	0	0.14285714285714285	14	2	15	1.0	0.15384615384615385	0.6227560183052099	0.7143013832034288	0.5530387343866179	0.7873069752934405	0.40398818306719625	0.9083162656917225	0.776669959261018	0.8184866407041747	1.0	0.42857142857142855	0.0	0.038187768052177405	0.038187768052177405
2922	0.0750308245984064	0.025159611366170682	0.02501844137143813	0.7528107096437451	-1	0	0	0.3	3	0.8461538461538461	11	0.5357142857142857	0.8461538461538461	14	11	0	1	0	0.14285714285714285	14	2	15	1.0	0.15384615384615385	0.6227560183052099	0.7143013832034288	0.5530387343866179	0.7873069752934405	0.40398818306719625	0.9228242609761964	0.776669959261018	0.8276167269770879	1.0	0.42857142857142855	0.0	0.02501844137143813	0.02501844137143813
4710	0.06380168950996624	0.03134220901991524	-0.007278873208670252	0.6682569518481843	-1	0	0	0.3	3	0.8461538461538461	11	0.5357142857142857	0.8461538461538461	14	11	0	1	0	0.14285714285714285	14	2	15	1.0	0.15384615384615385	0.6227560183052099	0.7918224703699093	0.5969506753628231	0.8152079683680248	0.34759309569611724	0.917008164120305	0.776669959261018	0.8507942518983269	1.0	0.5	0.0	-0.0007278873208670252	-0.0007278873208670252
4995	0.07089060719038143	0.015193113372077204	-0.0006688132610558914	0.6843563363750518	-1	0	0	0.3	3	0.8461538461538461	11	0.5357142857142857	0.8461538461538461	14	11	0	1	0	0.14285714285714285	14	2	15	1.0	0.15384615384615385	0.6300693332385471	0.7119051090944556	0.5969506753628231	0.8152079683680248	0.34759309569611724	0.899702654008468	0.776669959261018	0.8216545047673027	1.0	0.5	0.0	-6.688132610558915e-05	-6.688132610558915e-05
1873	0.06234704486970687	0.01621430761268297	0.0030435257297483807	0.6676581150521285	-1	0	0	0.3	3	0.8461538461538461	11	0.5357142857142857	0.8461538461538461	14	11	0	1	0	0.14285714285714285	14	2	15	1.0	0.15384615384615385	0.6381123534911719	0.7306703850848754	0.5530387343866179	0.8228935263530249	0.5182542290775745	0.8828043674719206	0.7412064048968243	0.8202123845712285	1.0	0.2857142857142857	0.0	0.0030435257297483807	0.0030435257297483807
1900	0.07601960238071119	0.038499442621506084	0.03814277008876089	0.7415193404930469	-1	0	0	0.3	3	0.8461538461538461	11	0.5357142857142857	0.8461538461538461	14	11	0	1	0	0.14285714285714285	14	2	15	1.0	0.15384615384615385	0.6227560183052099	0.7143013832034288	0.5530387343866179	0.7873069752934405	0.516458734612549	0.9203879045419064	0.759384236187732	0.8260070218816762	1.0	0.42857142857142855	0.0	0.03814277008876089	0.03814277008876089
4715	0.053450037481569984	0.023074101038162546	0.010568125689679556	0.790303523417135	-1	0	0	0.3	3	0.8461538461538461	11	0.5357142857142857	0.8461538461538461	14	11	0	1	0	0.14285714285714285	14	2	15	1.0	0.15384615384615385	0.6227560183052099	0.7902555018622557	0.5530387343866179	0.7892410021494133	0.34241693688790414	0.9002788355598181	0.776669959261018	0.8342035229675059	1.0	0.42857142857142855	0.0	0.010568125689679556	0.010568125689679556
1169	0.06554897221593826	0.0035805791744425853	0.003252686808436053	0.7069989951806481	-1	0	0	0.3	3	0.8461538461538461	11	0.5357142857142857	0.8461538461538461	14	11	0	1	0	0.14285714285714285	14	2	15	1.0	0.15384615384615385	0.6227560183052099	0.7759916578171472	0.5530387343866179	0.7862545631426124	0.4603832704382752	0.9150213700147853	0.759384236187732	0.837603003470792	1.0	0.42857142857142855	0.0	0.003252686808436053	0.003252686808436053
4281	0.07807254981075223	0.03850087148847187	0.03790505434338044	0.7426111708518204	-1	0	0	0.3	3	0.8461538461538461	11	0.5357142857142857	0.8461538461538461	14	11	0	1	0	0.14285714285714285	14	2	15	1.0	0.15384615384615385	0.6227560183052099	0.7143013832034288	0.5530387343866179	0.7873069752934405	0.40398818306719625	0.9228242609761964	0.776669959261018	0.8276167269770879	1.0	0.42857142857142855	0.0	0.03790505434338044	0.03790505434338044
1430	0.07013310484328628	0.01753039178637789	0.0010380355488163542	0.6949139730833584	-1	0	0	0.3	3	0.8461538461538461	11	0.5357142857142857	0.8461538461538461	14	11	0	1	0	0.14285714285714285	14	2	15	1.0	0.15384615384615385	0.6300693332385471	0.7119051090944556	0.5969506753628231	0.8152079683680248	0.4603832704382752	0.9010302325032516	0.759384236187732	0.8223762463806422	1.0	0.35714285714285715	0.0	0.0010380355488163542	0.0010380355488163542
3133	0.07653046205610431	0.037244827575893896	0.03707199559254155	0.7389264129925686	-1	0	0	0.3	3	0.8461538461538461	11	0.5357142857142857	0.8461538461538461	14	11	0	1	0	0.14285714285714285	14	2	15	1.0	0.15384615384615385	0.6054413552722779	0.7873880106976732	0.5530387343866179	0.7873069752934405	0.40398818306719625	0.9228242609761964	0.776669959261018	0.8455074914890315	1.0	0.42857142857142855	0.0	0.03707199559254155	0.03707199559254155
4225	0.07869152357475996	0.037585184852557636	0.037489522626690634	0.7436399544298806	-1	0	0	0.3	3	0.8461538461538461	11	0.5357142857142857	0.8461538461538461	14	11	0	1	0	0.14285714285714285	14	2	15	1.0	0.15384615384615385	0.6054413552722779	0.7873880106976732	0.5530387343866179	0.7873069752934405	0.40398818306719625	0.9228242609761964	0.776669959261018	0.8455074914890315	1.0	0.2857142857142857	0.0	0.037489522626690634	0.037489522626690634
4609	0.07134245379407989	0.027526649416498516	0.0256241614848893	0.6990846930043163	-1	0	0	0.3	3	0.8461538461538461	11	0.5357142857142857	0.8461538461538461	14	11	0	1	0	0.14285714285714285	14	2	15	1.0	0.15384615384615385	0.6227560183052099	0.7143013832034288	0.5616914730912981	0.8369469576669544	0.40398818306719625	0.9083162656917225	0.776669959261018	0.834118264259864	1.0	0.42857142857142855	0.0	0.0256241614848893	0.0256241614848893
477	0.08449773211256342	0.014446480445200853	0.009324184915892209	0.7173558512062919	-1	0	0	0.2	2	0.9230769230769231	12	1.0	0.9230769230769231	13	12	1	0	0	0.06666666666666667	15	1	15	0.0	0.14285714285714285	0.37706556934854785	0.8475208896721844	0.7268354244483629	0.9401422088897188	0.6029973014590176	0.7956061084245047	0.8860290468189042	0.8746595285546983	0	0	0.0	0.009324184915892209	0.009324184915892209
4509	0.07660384124947085	0.03706527996065452	0.03705647121529588	0.744064610155156	-1	0	0	0.3	3	0.8461538461538461	11	0.5357142857142857	0.8461538461538461	14	11	0	1	0	0.14285714285714285	14	2	15	1.0	0.15384615384615385	0.6054413552722779	0.7873880106976732	0.5530387343866179	0.7873069752934405	0.34241693688790414	0.8946548971958759	0.759384236187732	0.8300157652284805	1.0	0.42857142857142855	0.0	0.03705647121529588	0.03705647121529588
1531	0.07597647070739343	0.02453145620772988	0.019536307329827345	0.7424301954872531	-1	0	0	0.2	2	0.9230769230769231	12	1.0	0.9230769230769231	14	12	0	1	0	0.06666666666666667	15	1	15	0.5	0.14285714285714285	0.6227560183052099	0.8758485842662087	0.5530387343866179	0.8333258411101166	0.4603832704382752	0.8944961718777397	0.776669959261018	0.8699137325053445	1.0	0.42857142857142855	0.0	0.019536307329827345	0.019536307329827345
993	0.07140935443590886	0.015400895191322804	0.015391750546588593	0.715704828613266	-1	0	0	0.2	2	0.9230769230769231	12	1.0	0.9230769230769231	14	12	0	2	0	0.06666666666666667	15	1	15	1.0	0.14285714285714285	0.5755307805262945	0.8348925125433326	0.5530387343866179	0.8300201240807265	0.4603832704382752	0.9218560431856606	0.776669959261018	0.8689193477230335	0.5357142857142857	0.42857142857142855	0.0	0.015391750546588593	0.015391750546588593
1956	0.07787819131482873	0.037093115800780764	0.03701782691167612	0.7424432219871144	-1	0	0	0.3	3	0.8461538461538461	11	0.5357142857142857	0.8461538461538461	14	11	0	1	0	0.14285714285714285	14	2	15	1.0	0.15384615384615385	0.6227560183052099	0.7143013832034288	0.5530387343866179	0.7873069752934405	0.40398818306719625	0.9228242609761964	0.776669959261018	0.8276167269770879	1.0	0.42857142857142855	0.0	0.03701782691167612	0.03701782691167612
2125	0.07686933035006174	0.03746955683756887	0.037462491228257115	0.7401940520813264	-1	0	0	0.3	3	0.8461538461538461	11	0.5357142857142857	0.8461538461538461	14	11	0	1	0	0.14285714285714285	14	2	15	1.0	0.15384615384615385	0.6227560183052099	0.7143013832034288	0.5530387343866179	0.7873069752934405	0.40398818306719625	0.9227885170432177	0.776669959261018	0.8275928633024324	1.0	0.42857142857142855	0.0	0.037462491228257115	0.037462491228257115
329	0.0350101943693935	0.004504458554536652	0.004313043744835775	0.8787850025765276	-1	0	0	0.3	3	0.6923076923076923	9	0.4166666666666667	0.6153846153846154	11	8	3	1	0	1.0	6	6	15	0.14285714285714285	0.2	0.8268359509258879	0.9312453826062281	0.5732055004307555	0.8831607577701042	0.4874229129394861	0.962957941777536	0.9294355532751056	0.9326973388781821	1.0	0.2727272727272727	0.0	0.004313043744835775	0.004313043744835775
4923	0.06648412514444235	0.019892615961358683	0.011203303051895867	0.7001287441712929	-1	0	0	0.3	3	0.8461538461538461	11	0.5357142857142857	0.8461538461538461	14	11	0	1	0	0.14285714285714285	14	2	15	1.0	0.15384615384615385	0.6377475008315281	0.7699793671812363	0.5530387343866179	0.7873069752934405	0.40398818306719625	0.9083162656917225	0.776669959261018	0.8324935408848858	1.0	0.42857142857142855	0.0	0.011203303051895867	0.011203303051895867
4100	0.07799891591584678	0.037391059020906385	0.03739064960552584	0.7423773826520201	-1	0	0	0.3	3	0.8461538461538461	11	0.5357142857142857	0.8461538461538461	14	11	0	1	0	0.14285714285714285	14	2	15	1.0	0.15384615384615385	0.6054413552722779	0.7873880106976732	0.5530387343866179	0.7873069752934405	0.516458734612549	0.9203879045419064	0.759384236187732	0.8440333658584369	1.0	0.42857142857142855	0.0	0.03739064960552584	0.03739064960552584
3651	0.07691708259646748	0.03767156288150117	0.03766416323875195	0.7396031874770115	-1	0	0	0.3	3	0.8461538461538461	11	0.5357142857142857	0.8461538461538461	14	11	0	1	0	0.14285714285714285	14	2	15	1.0	0.15384615384615385	0.6227560183052099	0.7143013832034288	0.5530387343866179	0.7873069752934405	0.40398818306719625	0.9228242609761964	0.776669959261018	0.8276167269770879	1.0	0.35714285714285715	0.0	0.03766416323875195	0.03766416323875195
3017	0.07826172024722901	0.036727299423106166	0.03670376286094064	0.7410950776911673	-1	0	0	0.3	3	0.8461538461538461	11	0.5357142857142857	0.8461538461538461	14	11	0	1	0	0.14285714285714285	14	2	15	1.0	0.15384615384615385	0.6054413552722779	0.7873880106976732	0.5530387343866179	0.7873069752934405	0.4603832704382752	0.9025328955882337	0.759384236187732	0.8340449415585595	1.0	0.42857142857142855	0.0	0.03670376286094064	0.03670376286094064
3318	0.07664015447134975	0.03666968766566223	0.03638268749899976	0.7410393353616052	-1	0	0	0.3	3	0.8461538461538461	11	0.5357142857142857	0.8461538461538461	14	11	0	1	0	0.14285714285714285	14	2	15	1.0	0.15384615384615385	0.6227560183052099	0.7143013832034288	0.5530387343866179	0.7873069752934405	0.40398818306719625	0.9228242609761964	0.776669959261018	0.8276167269770879	1.0	0.42857142857142855	0.0	0.03638268749899976	0.03638268749899976
166	0.0028071103119825143	0.0011155233370304168	1.2148056288811194e-05	0.9888386661628349	-1	0	0	0.8	4	0.2	1	0.5833333333333334	0.2	3	1	3	1	0	0.75	4	3	7	0.125	0.6666666666666666	0.6985942859079712	0.8444068424742087	0.5896937479511103	0.5404024849995673	0.2770830749025365	0.8816604523223426	0.8565030032802115	0.7836729871033328	1.0	1.0	0.0	1.2148056288811194e-05	1.2148056288811194e-05
668	0.07230172014603918	0.0170273403519113	0.009578698385966703	0.7536715980291033	-1	0	0	0.3	3	0.8461538461538461	11	0.5357142857142857	0.8461538461538461	14	11	0	1	0	0.14285714285714285	14	2	15	1.0	0.15384615384615385	0.5379444016419672	0.8147651747550625	0.5530387343866179	0.8811627698372303	0.5977369412280856	0.9367894157845555	0.776669959261018	0.8869792332331082	1.0	0.5	0.0	0.009578698385966703	0.009578698385966703
4556	0.07800838382869048	0.037813345771270365	0.03703208691696816	0.7401734184122417	-1	0	0	0.3	3	0.8461538461538461	11	0.5357142857142857	0.8461538461538461	14	11	0	1	0	0.14285714285714285	14	2	15	1.0	0.15384615384615385	0.6227560183052099	0.7143013832034288	0.5530387343866179	0.7873069752934405	0.40398818306719625	0.9228242609761964	0.776669959261018	0.8276167269770879	1.0	0.42857142857142855	0.0	0.03703208691696816	0.03703208691696816
3250	0.07833608628851615	0.03708429270732757	0.03707846281834241	0.7447071198068774	-1	0	0	0.3	3	0.8461538461538461	11	0.5357142857142857	0.8461538461538461	14	11	0	1	0	0.14285714285714285	14	2	15	1.0	0.15384615384615385	0.6054413552722779	0.7873880106976732	0.5530387343866179	0.7873069752934405	0.40398818306719625	0.9228242609761964	0.776669959261018	0.8455074914890315	1.0	0.42857142857142855	0.0	0.03707846281834241	0.03707846281834241
394	0.08722723455854298	0.009541948746946742	0.008899626745908596	0.7145350948937683	-1	0	0	0.2	2	0.9230769230769231	12	0.5357142857142857	0.9230769230769231	14	12	0	1	0	0.14285714285714285	14	2	15	0.5	0	0.45941447616866976	0.8444705340387293	0.7868585826669554	0.9282680491902219	0.6302189532914868	0.7977660359680447	0.8739069659294411	0.8670222713303368	1.0	0	0.0	0.008899626745908596	0.008899626745908596
4182	0.0637109058632659	0.013309558452179312	0.012379989135468755	0.6989785389038481	-1	0	0	0.2	2	0.9230769230769231	12	1.0	0.9230769230769231	14	12	0	1	0	0.06666666666666667	15	1	15	0.5	0.14285714285714285	0.6227560183052099	0.7009377007040932	0.5530387343866179	0.8009601816306652	0.40398818306719625	0.9128608850007959	0.776669959261018	0.8221599420338682	1.0	0.35714285714285715	0.0	0.012379989135468755	0.012379989135468755
3029	0.07414070512789053	0.03497024425877314	0.03493949655691319	0.7613138481429118	-1	0	0	0.3	3	0.8461538461538461	11	0.5357142857142857	0.8461538461538461	14	11	0	1	0	0.14285714285714285	14	2	15	1.0	0.15384615384615385	0.6227560183052099	0.7143013832034288	0.5530387343866179	0.7873069752934405	0.40398818306719625	0.9185737051174546	0.776669959261018	0.8248299318635963	1.0	0.42857142857142855	0.0	0.03493949655691319	0.03493949655691319
532	0.0450463727588676	0.005077760494675417	0.0011328954564692637	0.9213326361225733	-1	0	0	0.2	2	0.9230769230769231	12	0.42857142857142855	0.7692307692307693	12	10	2	3	0	0.7142857142857143	7	5	15	0.5	0	0.3616609739619057	0.8439871940951692	0.8270988591349095	0.7800126048528703	0.5083896698098374	0.9113915793636949	0.873651867475468	0.8534051318656232	0.25	0.16666666666666666	0.0	0.0011328954564692637	0.0011328954564692637
4249	0.07570861615747547	0.03865781636670442	0.038424867123037915	0.7418198472922961	-1	0	0	0.3	3	0.8461538461538461	11	0.5357142857142857	0.8461538461538461	14	11	0	1	0	0.14285714285714285	14	2	15	1.0	0.15384615384615385	0.6227560183052099	0.7143013832034288	0.5530387343866179	0.7873069752934405	0.40398818306719625	0.9228242609761964	0.776669959261018	0.8276167269770879	1.0	0.42857142857142855	0.0	0.038424867123037915	0.038424867123037915
229	0.008679489799588585	0.001968057197662349	-0.00033606837637845756	0.9654089293990525	-1	0	0	0.25	1	1.0	4	1.0	1.0	4	4	1	0	0	0.16666666666666666	6	1	6	0.0	0	0.6227560183052099	0.6228247980870827	0.5567760318290222	0.6130099443109657	0.49549431976861047	0.8537198154064929	0.7472097050190151	0.7127010910732136	0	0	0.0	-3.360683763784575e-05	-3.360683763784575e-05
3794	0.07804342064586386	0.04017854517776411	0.03972819732445033	0.753783928021469	-1	0	0	0.3	3	0.8461538461538461	11	0.5357142857142857	0.8461538461538461	14	11	0	1	0	0.14285714285714285	14	2	15	1.0	0.15384615384615385	0.6054413552722779	0.7873880106976732	0.5530387343866179	0.7873069752934405	0.40398818306719625	0.9228242609761964	0.776669959261018	0.8455074914890315	1.0	0.35714285714285715	0.0	0.03972819732445033	0.03972819732445033
742	0.009622509790856906	0.0014986742149312932	-0.0014703275237940433	0.9730353605135896	-1	0	0	0.25	1	1.0	4	1.0	1.0	4	4	1	1	0	0.16666666666666666	6	1	6	0.16666666666666666	0	0.5691139082048274	0.6419195414341602	0.5997108484153437	0.6349667185463788	0.4435495038838252	0.9085918535777884	0.7454176009641786	0.7585262988284751	1.0	0.75	0.0	-0.00014703275237940434	-0.00014703275237940434
386	0.07209885155606317	0.014307932524107182	0.014068005526736132	0.6581849137113411	-1	0	0	0.1	1	1.0	13	1.0	1.0	14	13	0	1	0	0.06666666666666667	15	1	15	0.3333333333333333	0	0.8224466306213241	0.9375359895416556	0.870437213386802	0.9689376956232596	0.42098924801398196	0.9061035386449966	0.9454306783494221	0.9429603139458649	1.0	0.2857142857142857	0.0	0.014068005526736132	0.014068005526736132
3891	0.0772868210660289	0.03727873608346326	0.03727372149787031	0.7379452816243828	-1	0	0	0.3	3	0.8461538461538461	11	0.5357142857142857	0.8461538461538461	14	11	0	1	0	0.14285714285714285	14	2	15	1.0	0.15384615384615385	0.6227560183052099	0.7143013832034288	0.5530387343866179	0.7873069752934405	0.40398818306719625	0.9048033559458565	0.776669959261018	0.8164236765584799	1.0	0.35714285714285715	0.0	0.03727372149787031	0.03727372149787031
4628	0.07103692790395487	0.0234599144980063	0.022466610372426466	0.7091075819730751	-1	0	0	0.3	3	0.8461538461538461	11	0.5357142857142857	0.8461538461538461	14	11	0	1	0	0.14285714285714285	14	2	15	1.0	0.15384615384615385	0.6054413552722779	0.7874493323377402	0.5530387343866179	0.7475516681260012	0.4603832704382752	0.8890716639531825	0.759384236187732	0.8164037007608255	1.0	0.42857142857142855	0.0	0.022466610372426466	0.022466610372426466
2241	0.06659556780790603	0.016100635680026315	-0.011088792909853868	0.7367312317820895	-1	0	0	0.2	2	0.9230769230769231	12	1.0	0.9230769230769231	14	12	0	1	0	0.06666666666666667	15	1	15	0.5	0.14285714285714285	0.6377475008315281	0.6382459298521399	0.6436227893915489	0.789186338395708	0.3364246858081155	0.8712775317992794	0.776669959261018	0.7801766779977776	1.0	0.5714285714285714	0.0	-0.0011088792909853867	-0.0011088792909853867
1841	0.052995181933681246	0.0034931024940310063	0.003486786008441818	0.7372534616929693	-1	0	0	0.3	3	0.8461538461538461	11	0.5357142857142857	0.8461538461538461	14	11	0	1	0	0.14285714285714285	14	2	15	1.0	0.3076923076923077	0.6227560183052099	0.806394239176089	0.6463829624440696	0.8054549409555172	0.5977369412280856	0.9106481886769976	0.7412064048968243	0.8485177400498156	1.0	0.5714285714285714	0.0	0.003486786008441818	0.003486786008441818
4315	0.07713276143365876	0.0374209214972954	0.03732401095169238	0.7445419154775534	-1	0	0	0.3	3	0.8461538461538461	11	0.5357142857142857	0.8461538461538461	14	11	0	1	0	0.14285714285714285	14	2	15	1.0	0.15384615384615385	0.6054413552722779	0.7873880106976732	0.5530387343866179	0.7873069752934405	0.40398818306719625	0.9228242609761964	0.776669959261018	0.8455074914890315	1.0	0.42857142857142855	0.0	0.03732401095169238	0.03732401095169238
1603	0.07326187014323282	0.036373572239063595	0.03619946187519187	0.7608125099805052	-1	0	0	0.3	3	0.8461538461538461	11	0.5357142857142857	0.8461538461538461	14	11	0	1	0	0.14285714285714285	14	2	15	1.0	0.15384615384615385	0.6227560183052099	0.7143013832034288	0.5530387343866179	0.7873069752934405	0.4603832704382752	0.9025328955882337	0.7412064048968243	0.8151170309298946	1.0	0.35714285714285715	0.0	0.03619946187519187	0.03619946187519187
41	2.3729481178869893e-06	7.402588410231958e-09	-6.620587224566186e-09	0.9999992581073458	-1	0	0	1.0	3	0.0	0	0.6666666666666666	0	1	0	2	1	0	0.6666666666666666	2	3	4	0.14285714285714285	1.0	0	0	0	0	0	0	0	0	0	0	0	-6.620587224566185e-10	-6.620587224566185e-10
3266	0.07907187371378771	0.013599423720819197	0.0055140838741607355	0.7435988722404744	-1	0	0	0.3	3	0.8461538461538461	11	0.5357142857142857	0.8461538461538461	14	11	0	1	0	0.14285714285714285	14	2	15	1.0	0.15384615384615385	0.6054413552722779	0.7777802519315299	0.5530387343866179	0.6694677789419773	0.3988120242589831	0.9195636049485013	0.776669959261018	0.8122956434710715	1.0	0.42857142857142855	0.0	0.0055140838741607355	0.0055140838741607355
4306	0.07754991020050338	0.03850525390575904	0.03847366125448562	0.7427511320171867	-1	0	0	0.3	3	0.8461538461538461	11	0.5357142857142857	0.8461538461538461	14	11	0	1	0	0.14285714285714285	14	2	15	1.0	0.15384615384615385	0.6227560183052099	0.7143013832034288	0.5530387343866179	0.7873069752934405	0.40398818306719625	0.9228242609761964	0.776669959261018	0.8276167269770879	1.0	0.42857142857142855	0.0	0.03847366125448562	0.03847366125448562
2913	0.07624514637999442	0.0386144930030944	0.03855222823211863	0.7409289823464538	-1	0	0	0.3	3	0.8461538461538461	11	0.5357142857142857	0.8461538461538461	14	11	0	1	0	0.14285714285714285	14	2	15	1.0	0.15384615384615385	0.6227560183052099	0.7143013832034288	0.5530387343866179	0.7873069752934405	0.40398818306719625	0.9228242609761964	0.776669959261018	0.8276167269770879	1.0	0.42857142857142855	0.0	0.03855222823211863	0.03855222823211863
4334	0.07846189316312667	0.03767592454349417	0.037595285136659835	0.7419650075330279	-1	0	0	0.3	3	0.8461538461538461	11	0.5357142857142857	0.8461538461538461	14	11	0	1	0	0.14285714285714285	14	2	15	1.0	0.15384615384615385	0.6054413552722779	0.7873880106976732	0.5530387343866179	0.7873069752934405	0.40398818306719625	0.9083162656917225	0.776669959261018	0.8371385042354056	1.0	0.35714285714285715	0.0	0.037595285136659835	0.037595285136659835
2727	0.07631579968339344	0.039001795148757526	0.03899565682219434	0.7423153401660789	-1	0	0	0.3	3	0.8461538461538461	11	0.5357142857142857	0.8461538461538461	14	11	0	1	0	0.14285714285714285	14	2	15	1.0	0.15384615384615385	0.6227560183052099	0.7143013832034288	0.5530387343866179	0.7873069752934405	0.516458734612549	0.9203879045419064	0.759384236187732	0.8260070218816762	1.0	0.42857142857142855	0.0	0.03899565682219434	0.03899565682219434
4041	0.07730403643834734	0.03772705231234064	0.03765691014849988	0.7422225174015311	-1	0	0	0.3	3	0.8461538461538461	11	0.5357142857142857	0.8461538461538461	14	11	0	1	0	0.14285714285714285	14	2	15	1.0	0.15384615384615385	0.6227560183052099	0.7143013832034288	0.5530387343866179	0.7873069752934405	0.40398818306719625	0.9228242609761964	0.776669959261018	0.8276167269770879	1.0	0.42857142857142855	0.0	0.03765691014849988	0.03765691014849988
2643	0.0788057581311635	0.03658301615375268	0.03646011320875095	0.7387807344964665	-1	0	0	0.3	3	0.8461538461538461	11	0.5357142857142857	0.8461538461538461	14	11	0	1	0	0.14285714285714285	14	2	15	1.0	0.15384615384615385	0.6054413552722779	0.7873880106976732	0.5530387343866179	0.7873069752934405	0.40398818306719625	0.9228242609761964	0.776669959261018	0.8455074914890315	1.0	0.42857142857142855	0.0	0.03646011320875095	0.03646011320875095
4960	0.07131408910221133	0.032085634568973447	0.028130291849645772	0.7478865793183768	-1	0	0	0.3	3	0.8461538461538461	11	0.5357142857142857	0.8461538461538461	14	11	0	1	0	0.14285714285714285	14	2	15	1.0	0.15384615384615385	0.6227560183052099	0.7143013832034288	0.5530387343866179	0.7787155020545558	0.40398818306719625	0.9083162656917225	0.776669959261018	0.8159687649008762	1.0	0.42857142857142855	0.0	0.028130291849645772	0.028130291849645772
2984	0.07906007797043882	0.039809420974921954	0.03951300036495527	0.7435824234618353	-1	0	0	0.3	3	0.8461538461538461	11	0.5357142857142857	0.8461538461538461	14	11	0	1	0	0.14285714285714285	14	2	15	1.0	0.15384615384615385	0.6054413552722779	0.7873880106976732	0.5530387343866179	0.7873069752934405	0.40398818306719625	0.9083162656917225	0.776669959261018	0.8371385042354056	1.0	0.42857142857142855	0.0	0.03951300036495527	0.03951300036495527
1128	0.05540868791317389	0.015195543586377954	0.008234239294534703	0.6442112230847031	-1	0	0	0.3	3	0.8461538461538461	11	0.5357142857142857	0.8461538461538461	14	11	0	1	0	0.14285714285714285	14	2	15	1.0	0.15384615384615385	0.6300693332385471	0.7039156515234878	0.5969506753628231	0.7883780558490886	0.4603832704382752	0.8933428839991331	0.759384236187732	0.8077589974903971	1.0	0.5	0.0	0.008234239294534703	0.008234239294534703
2141	0.07672046648244711	0.037000343887433285	0.03662404821847758	0.7427771285381994	-1	0	0	0.3	3	0.8461538461538461	11	0.5357142857142857	0.8461538461538461	14	11	0	1	0	0.14285714285714285	14	2	15	1.0	0.15384615384615385	0.6227560183052099	0.7143013832034288	0.5530387343866179	0.7873069752934405	0.40398818306719625	0.9228242609761964	0.776669959261018	0.8276167269770879	1.0	0.42857142857142855	0.0	0.03662404821847758	0.03662404821847758
3247	0.07679615614566378	0.029082281562542497	0.026395623627093072	0.7023538728658376	-1	0	0	0.3	3	0.8461538461538461	11	0.5357142857142857	0.8461538461538461	14	11	0	1	0	0.14285714285714285	14	2	15	1.0	0.15384615384615385	0.6300693332385471	0.752367459030983	0.5969506753628231	0.8129559625315208	0.34241693688790414	0.9204614412172318	0.776669959261018	0.842429231486884	1.0	0.42857142857142855	0.0	0.026395623627093072	0.026395623627093072
779	0.027548214124178086	0.0014018298051507356	0.00021695653515654682	0.9927532750835486	-1	0	0	0.25	2	0.7777777777777778	7	0.5238095238095238	0.5555555555555556	6	5	4	1	0	0.42857142857142855	7	3	11	0.09090909090909091	0.5	0.24134162357498373	0.8156015977826241	0.708859102074758	0.9526251323762119	0.6222767876512363	0.8628170557156043	0.8929242317424657	0.8917698475723668	1.0	0.16666666666666666	0.0	0.00021695653515654682	0.00021695653515654682
3768	0.08001653728657881	0.03826754314170985	0.03736517885031843	0.7411697065394531	-1	0	0	0.3	3	0.8461538461538461	11	0.5357142857142857	0.8461538461538461	14	11	0	1	0	0.14285714285714285	14	2	15	1.0	0.15384615384615385	0.6227560183052099	0.7143013832034288	0.5530387343866179	0.7873069752934405	0.516458734612549	0.9203879045419064	0.759384236187732	0.8260070218816762	1.0	0.35714285714285715	0.0	0.03736517885031843	0.03736517885031843
996	0.06519374354998228	0.021763791938699147	0.014274484659702704	0.7113966537882512	-1	0	0	0.3	3	0.8461538461538461	11	0.5357142857142857	0.8461538461538461	14	11	0	1	0	0.14285714285714285	14	2	15	1.0	0.15384615384615385	0.5505403133550191	0.8236155248212734	0.5530387343866179	0.8371319052093735	0.4603832704382752	0.9389342422528623	0.776669959261018	0.8776423615102945	1.0	0.35714285714285715	0.0	0.014274484659702704	0.014274484659702704
2850	0.07717103497167144	0.0388555423580694	0.03885518453882505	0.7446381349467941	-1	0	0	0.3	3	0.8461538461538461	11	0.5357142857142857	0.8461538461538461	14	11	0	1	0	0.14285714285714285	14	2	15	1.0	0.15384615384615385	0.6054413552722779	0.7873880106976732	0.5530387343866179	0.7873069752934405	0.40398818306719625	0.9228242609761964	0.776669959261018	0.8455074914890315	1.0	0.42857142857142855	0.0	0.03885518453882505	0.03885518453882505
2182	0.07874597013850254	0.039027752423724776	0.039007812659452086	0.7429982749019185	-1	0	0	0.3	3	0.8461538461538461	11	0.5357142857142857	0.8461538461538461	14	11	0	1	0	0.14285714285714285	14	2	15	1.0	0.15384615384615385	0.6054413552722779	0.7873880106976732	0.5530387343866179	0.7873069752934405	0.4603832704382752	0.9025328955882337	0.759384236187732	0.8340449415585595	1.0	0.42857142857142855	0.0	0.039007812659452086	0.039007812659452086
4622	0.07870436504265894	0.038850351981987476	0.038822710049967145	0.7478692422176718	-1	0	0	0.3	3	0.8461538461538461	11	0.5357142857142857	0.8461538461538461	14	11	0	1	0	0.14285714285714285	14	2	15	1.0	0.15384615384615385	0.6054413552722779	0.7873880106976732	0.5530387343866179	0.7873069752934405	0.40398818306719625	0.9083162656917225	0.776669959261018	0.8371385042354056	1.0	0.42857142857142855	0.0	0.038822710049967145	0.038822710049967145
627	0.08362145992631023	0.022384300310729056	0.016134563554772132	0.7211203311784007	-1	0	0	0.3	3	0.8461538461538461	11	0.5357142857142857	0.8461538461538461	14	11	0	1	0	0.14285714285714285	14	2	15	1.0	0.15384615384615385	0.6054413552722779	0.7844183736115543	0.5530387343866179	0.7815627885478056	0.49288273303200947	0.8765858158622298	0.7250646841683669	0.8189074400163321	1.0	0.35714285714285715	0.0	0.016134563554772132	0.016134563554772132
3440	0.07940211750437257	0.036949315671837554	0.03690543686339113	0.7422109013835789	-1	0	0	0.3	3	0.8461538461538461	11	0.5357142857142857	0.8461538461538461	14	11	0	1	0	0.14285714285714285	14	2	15	1.0	0.15384615384615385	0.6054413552722779	0.7873880106976732	0.5530387343866179	0.7873069752934405	0.4603832704382752	0.9221363247821772	0.759384236187732	0.8450881515108906	1.0	0.42857142857142855	0.0	0.03690543686339113	0.03690543686339113
4597	0.07855296938558384	0.037793875947960395	0.0377148043135125	0.7432119214686383	-1	0	0	0.3	3	0.8461538461538461	11	0.5357142857142857	0.8461538461538461	14	11	0	1	0	0.14285714285714285	14	2	15	1.0	0.15384615384615385	0.6054413552722779	0.7873880106976732	0.5530387343866179	0.7873069752934405	0.40398818306719625	0.9228242609761964	0.776669959261018	0.8455074914890315	1.0	0.35714285714285715	0.0	0.0377148043135125	0.0377148043135125
3783	0.07804904788843538	0.03877200792835081	0.038771124857780594	0.7459413772603869	-1	0	0	0.3	3	0.8461538461538461	11	0.5357142857142857	0.8461538461538461	14	11	0	1	0	0.14285714285714285	14	2	15	1.0	0.15384615384615385	0.6054413552722779	0.7873880106976732	0.5530387343866179	0.7873069752934405	0.40398818306719625	0.9083162656917225	0.776669959261018	0.8371385042354056	1.0	0.42857142857142855	0.0	0.038771124857780594	0.038771124857780594
360	0.024051229165994024	0.002414896189224736	-0.0023133430099131127	0.8922123877255327	-1	0	0	0.3333333333333333	3	0.6363636363636364	7	0.3611111111111111	0.6363636363636364	8	7	4	1	0	1.0	6	6	13	0.09090909090909091	0.25	0.8268359509258879	0.9366033225528672	0.3219316688715967	0.8767005508716195	0.5115792503720027	0.9633554192968534	0.9030921850494363	0.9334655956247109	1.0	0.125	0.0	-0.00023133430099131128	-0.00023133430099131128
520	0.08155429658233816	0.0044147874869113575	0.0007379640647194628	0.7185537253931464	-1	0	0	0.2	2	0.9230769230769231	12	0.5357142857142857	0.9230769230769231	14	12	0	1	0	0.14285714285714285	14	2	15	0.5	0	0.5789621934464748	0.8293140678058144	0.7868585826669554	0.9307944284716321	0.445337913275095	0.8329253532581862	0.8692920066591028	0.8731104128189531	1.0	0	0.0	0.0007379640647194628	0.0007379640647194628
3326	0.0776473682107842	0.038693274556895925	0.0386911997373815	0.743560626231525	-1	0	0	0.3	3	0.8461538461538461	11	0.5357142857142857	0.8461538461538461	14	11	0	1	0	0.14285714285714285	14	2	15	1.0	0.15384615384615385	0.6054413552722779	0.7873880106976732	0.5530387343866179	0.7873069752934405	0.40398818306719625	0.9083162656917225	0.776669959261018	0.8371385042354056	1.0	0.42857142857142855	0.0	0.0386911997373815	0.0386911997373815
1404	0.07598477316479205	0.036188473030202804	0.03601998236007772	0.7660135457001667	-1	0	0	0.3	3	0.8461538461538461	11	0.5357142857142857	0.8461538461538461	14	11	0	1	0	0.14285714285714285	14	2	15	1.0	0.15384615384615385	0.6227560183052099	0.7143013832034288	0.5530387343866179	0.7873069752934405	0.4603832704382752	0.9025328955882337	0.7412064048968243	0.8151170309298946	1.0	0.42857142857142855	0.0	0.03601998236007772	0.03601998236007772
928	0.07163335960524587	0.022178829136118666	0.020598882652780776	0.6759096389587693	-1	0	0	0.3	3	0.8461538461538461	11	0.5357142857142857	0.8461538461538461	14	11	0	1	0	0.14285714285714285	14	2	15	1.0	0.15384615384615385	0.6227560183052099	0.7143013832034288	0.5530387343866179	0.7873069752934405	0.4603832704382752	0.9025328955882337	0.7412064048968243	0.8151170309298946	1.0	0.42857142857142855	0.0	0.020598882652780776	0.020598882652780776
3781	0.0796832415794643	0.040237441738810296	0.04017279336081862	0.7485203315665234	-1	0	0	0.3	3	0.8461538461538461	11	0.5357142857142857	0.8461538461538461	14	11	0	1	0	0.14285714285714285	14	2	15	1.0	0.15384615384615385	0.6054413552722779	0.7873880106976732	0.5530387343866179	0.7873069752934405	0.40398818306719625	0.9228242609761964	0.776669959261018	0.8455074914890315	1.0	0.42857142857142855	0.0	0.04017279336081862	0.04017279336081862
3403	0.07794591470460693	0.038236722413294184	0.03817623495358992	0.74355687376449	-1	0	0	0.3	3	0.8461538461538461	11	0.5357142857142857	0.8461538461538461	14	11	0	1	0	0.14285714285714285	14	2	15	1.0	0.15384615384615385	0.6054413552722779	0.7873880106976732	0.5530387343866179	0.7873069752934405	0.40398818306719625	0.9228242609761964	0.776669959261018	0.8455074914890315	1.0	0.42857142857142855	0.0	0.03817623495358992	0.03817623495358992
1557	0.0747940368921314	0.036363101740377615	0.03623685676218782	0.7655202773269059	-1	0	0	0.3	3	0.8461538461538461	11	0.5357142857142857	0.8461538461538461	14	11	0	1	0	0.14285714285714285	14	2	15	1.0	0.15384615384615385	0.6227560183052099	0.7143013832034288	0.5530387343866179	0.7873069752934405	0.4603832704382752	0.9025328955882337	0.7412064048968243	0.8151170309298946	1.0	0.42857142857142855	0.0	0.03623685676218782	0.03623685676218782
3509	0.07828392370167447	0.03729078180271205	0.03726149072822463	0.7433773223716716	-1	0	0	0.3	3	0.8461538461538461	11	0.5357142857142857	0.8461538461538461	14	11	0	1	0	0.14285714285714285	14	2	15	1.0	0.15384615384615385	0.6054413552722779	0.7873880106976732	0.5530387343866179	0.7873069752934405	0.40398818306719625	0.9228242609761964	0.776669959261018	0.8455074914890315	1.0	0.35714285714285715	0.0	0.03726149072822463	0.03726149072822463
4754	0.07724026724685669	0.038488957696549114	0.038482323910530136	0.7395136312346393	-1	0	0	0.3	3	0.8461538461538461	11	0.5357142857142857	0.8461538461538461	14	11	0	1	0	0.14285714285714285	14	2	15	1.0	0.15384615384615385	0.6054413552722779	0.7873880106976732	0.5530387343866179	0.7873069752934405	0.40398818306719625	0.9083162656917225	0.776669959261018	0.8371385042354056	1.0	0.42857142857142855	0.0	0.038482323910530136	0.038482323910530136
4605	0.07598093997139709	0.037175692003931796	0.036973731602402485	0.7393123757825943	-1	0	0	0.3	3	0.8461538461538461	11	0.5357142857142857	0.8461538461538461	14	11	0	1	0	0.14285714285714285	14	2	15	1.0	0.15384615384615385	0.6227560183052099	0.7143013832034288	0.5530387343866179	0.7873069752934405	0.40398818306719625	0.9228242609761964	0.776669959261018	0.8276167269770879	1.0	0.35714285714285715	0.0	0.036973731602402485	0.036973731602402485
4430	0.07622391754561153	0.03743857167683578	0.037433918291830924	0.7436879986062288	-1	0	0	0.3	3	0.8461538461538461	11	0.5357142857142857	0.8461538461538461	14	11	0	1	0	0.14285714285714285	14	2	15	1.0	0.15384615384615385	0.6054413552722779	0.7873880106976732	0.5530387343866179	0.7873069752934405	0.40398818306719625	0.9083162656917225	0.776669959261018	0.8371385042354056	1.0	0.42857142857142855	0.0	0.037433918291830924	0.037433918291830924
2809	0.07594626996904315	0.037748583444510445	0.03766402716685955	0.7424466867841324	-1	0	0	0.3	3	0.8461538461538461	11	0.5357142857142857	0.8461538461538461	14	11	0	1	0	0.14285714285714285	14	2	15	1.0	0.15384615384615385	0.6054413552722779	0.7873880106976732	0.5530387343866179	0.7873069752934405	0.40398818306719625	0.9228242609761964	0.776669959261018	0.8455074914890315	1.0	0.42857142857142855	0.0	0.03766402716685955	0.03766402716685955
832	0.039492091126263985	0.010210746740244064	0.007250843385098034	0.9127514857254319	-1	0	0	0.2	2	0.9166666666666666	11	0.4666666666666667	0.75	9	9	4	0	0	0.8333333333333334	6	5	14	0.0	0.16666666666666666	0.7019021883987994	0.8488952291029203	0.36627757726335003	0.9423491612451351	0.5575746775030905	0.8551882183273003	0.8735829770928413	0.8907676849912946	0	0	0.0	0.007250843385098034	0.007250843385098034
1258	0.07996890960472008	0.03930262083960378	0.03787847308436502	0.7487018653316211	-1	0	0	0.3	3	0.8461538461538461	11	0.5357142857142857	0.8461538461538461	14	11	0	1	0	0.14285714285714285	14	2	15	1.0	0.15384615384615385	0.6227560183052099	0.7143013832034288	0.5530387343866179	0.7873069752934405	0.4603832704382752	0.902491808072957	0.7412064048968243	0.8150935711432121	1.0	0.35714285714285715	0.0	0.03787847308436502	0.03787847308436502
2662	0.07564314488614494	0.037709917511999105	0.03725825970225398	0.7421077918061089	-1	0	0	0.3	3	0.8461538461538461	11	0.5357142857142857	0.8461538461538461	14	11	0	1	0	0.14285714285714285	14	2	15	1.0	0.15384615384615385	0.6227560183052099	0.7143013832034288	0.5530387343866179	0.7873069752934405	0.40398818306719625	0.9228242609761964	0.776669959261018	0.8276167269770879	1.0	0.42857142857142855	0.0	0.03725825970225398	0.03725825970225398
3947	0.06935206848774406	0.02448773587247699	0.024168246608383844	0.694554592410646	-1	0	0	0.3	3	0.8461538461538461	11	0.5357142857142857	0.8461538461538461	14	11	0	1	0	0.14285714285714285	14	2	15	1.0	0.15384615384615385	0.6054413552722779	0.823486439450955	0.5530387343866179	0.8300028012603674	0.4603832704382752	0.9052303996686876	0.759384236187732	0.8574388827510141	1.0	0.42857142857142855	0.0	0.024168246608383844	0.024168246608383844
308	0.03531020485351234	0.006599981901515724	-0.002142606726360411	0.9735535975753502	-1	0	0	0.3	3	0.6923076923076923	9	0.375	0.5384615384615384	10	7	4	4	0	0.4	4	10	15	0.4444444444444444	0	0.5456977394793964	0.8602895426733043	0.5365814491799721	0.8818396966319167	0.5474839154086919	0.845717670930767	0.7888861793677028	0.8633057350409901	0.35	0.4	0.0	-0.0002142606726360411	-0.0002142606726360411
970	0.046358772929894675	0.004244003909606875	0.0006056589311881924	0.8225268805238654	-1	0	0	0.3	3	0.8461538461538461	11	0.5357142857142857	0.8461538461538461	14	11	0	1	0	0.14285714285714285	14	2	15	1.0	0.15384615384615385	0.6390223803151167	0.8986332606362677	0.8853584024408179	0.7816033681369603	0.5718238059878044	0.9024073809785486	0.8648049821483604	0.8691892876600467	1.0	0.21428571428571427	0.0	0.0006056589311881924	0.0006056589311881924
2010	0.07865328887549038	0.029168779459462783	0.02809545929307945	0.7524405851898075	-1	0	0	0.3	3	0.8461538461538461	11	0.5357142857142857	0.8461538461538461	14	11	0	1	0	0.14285714285714285	14	2	15	1.0	0.15384615384615385	0.6227560183052099	0.7143013832034288	0.5530387343866179	0.7850514946421316	0.40398818306719625	0.9228242609761964	0.776669959261018	0.8269777133607303	1.0	0.42857142857142855	0.0	0.02809545929307945	0.02809545929307945
579	0.013239198973696875	0.0021040446010882176	0.0012964252686743854	0.9426870851233157	-1	0	0	0.5	4	0.6	6	0.34285714285714286	0.6	9	6	2	1	0	0.7142857142857143	7	5	12	0.2	0.4	0.8626298275783585	0.9352930046396022	0.4372541180156896	0.9723849514110174	0.5050594973898305	0.9234283999777715	0.949817537084164	0.948211828544401	1.0	0	0.0	0.0012964252686743854	0.0012964252686743854
1087	0.08093300828695697	0.009058382793698281	0.0009350787982489367	0.7010944967835203	-1	0	0	0.2	2	0.9230769230769231	12	1.0	0.9230769230769231	14	12	0	1	0	0.06666666666666667	15	1	15	0.5	0.14285714285714285	0.5458762577101064	0.8883968200525731	0.5530387343866179	0.7151192097652176	0.6069396329206393	0.9069901160527181	0.7485574763806179	0.8528867908608531	1.0	0.42857142857142855	0.0	0.0009350787982489367	0.0009350787982489367
3142	0.07835662245749675	0.038773659208059134	0.0387735514670571	0.7411031447304989	-1	0	0	0.3	3	0.8461538461538461	11	0.5357142857142857	0.8461538461538461	14	11	0	1	0	0.14285714285714285	14	2	15	1.0	0.15384615384615385	0.6054413552722779	0.7873880106976732	0.5530387343866179	0.7873069752934405	0.40398818306719625	0.9228242609761964	0.776669959261018	0.8455074914890315	1.0	0.42857142857142855	0.0	0.0387735514670571	0.0387735514670571
2724	0.07800328528954766	0.039052641974598734	0.0389970066477314	0.7416200894745408	-1	0	0	0.3	3	0.8461538461538461	11	0.5357142857142857	0.8461538461538461	14	11	0	1	0	0.14285714285714285	14	2	15	1.0	0.15384615384615385	0.6227560183052099	0.7143013832034288	0.5530387343866179	0.7873069752934405	0.40398818306719625	0.9228242609761964	0.776669959261018	0.8276167269770879	1.0	0.42857142857142855	0.0	0.0389970066477314	0.0389970066477314
3405	0.07716909152111778	0.0382605836468488	0.03816567480034395	0.742835765176878	-1	0	0	0.3	3	0.8461538461538461	11	0.5357142857142857	0.8461538461538461	14	11	0	1	0	0.14285714285714285	14	2	15	1.0	0.15384615384615385	0.6227560183052099	0.7143013832034288	0.5530387343866179	0.7873069752934405	0.40398818306719625	0.9228242609761964	0.776669959261018	0.8276167269770879	1.0	0.42857142857142855	0.0	0.03816567480034395	0.03816567480034395
2605	0.06144185789235873	0.012328721339113996	0.011958221055236671	0.6359892950262596	-1	0	0	0.3	3	0.8461538461538461	11	0.5357142857142857	0.8461538461538461	14	11	0	1	0	0.14285714285714285	14	2	15	1.0	0.15384615384615385	0.6377475008315281	0.7129332458257289	0.5530387343866179	0.8149790078673487	0.34759309569611724	0.9307488801846423	0.776669959261018	0.8407124672788538	1.0	0.6428571428571429	0.0	0.011958221055236671	0.011958221055236671
3823	0.07399462928156936	0.013373662799242503	0.004293804693505223	0.7220998966870342	-1	0	0	0.3	3	0.8461538461538461	11	0.5357142857142857	0.8461538461538461	14	11	0	1	0	0.14285714285714285	14	2	15	1.0	0.15384615384615385	0.6227560183052099	0.7125228519124656	0.5530387343866179	0.7429015670463185	0.516458734612549	0.92085171334324	0.759384236187732	0.8137024566032347	1.0	0.35714285714285715	0.0	0.004293804693505223	0.004293804693505223
2915	0.07720181187144556	0.03894589845596603	0.03892416123659886	0.7493144056561847	-1	0	0	0.3	3	0.8461538461538461	11	0.5357142857142857	0.8461538461538461	14	11	0	1	0	0.14285714285714285	14	2	15	1.0	0.15384615384615385	0.6054413552722779	0.7873880106976732	0.5530387343866179	0.7873069752934405	0.40398818306719625	0.9083162656917225	0.776669959261018	0.8371385042354056	1.0	0.42857142857142855	0.0	0.03892416123659886	0.03892416123659886
630	0.06449104645904565	0.016773885255979823	0.009270585306909707	0.7295997853581486	-1	0	0	0.3	3	0.8461538461538461	11	0.5357142857142857	0.8461538461538461	14	11	0	1	0	0.14285714285714285	14	2	15	1.0	0.15384615384615385	0.5505403133550191	0.8236155248212734	0.5530387343866179	0.8759226915843983	0.4603832704382752	0.9372553444901456	0.776669959261018	0.8875973826869017	1.0	0.35714285714285715	0.0	0.009270585306909707	0.009270585306909707
3650	0.04602747310712326	0.00722326699550277	0.0002777868145149267	0.8022188401740262	-1	0	0	0.3	3	0.8461538461538461	11	0.5357142857142857	0.8461538461538461	14	11	0	1	0	0.14285714285714285	14	2	15	1.0	0.3076923076923077	0.6227560183052099	0.792034552894048	0.6463829624440696	0.8472811107097021	0.40398818306719625	0.9153750184179031	0.7735720780707814	0.8594332070122622	1.0	0.6428571428571429	0.0	0.0002777868145149267	0.0002777868145149267
2957	0.0789751130275404	0.037822975967909886	0.0377346062349107	0.7438424752804316	-1	0	0	0.3	3	0.8461538461538461	11	0.5357142857142857	0.8461538461538461	14	11	0	1	0	0.14285714285714285	14	2	15	1.0	0.15384615384615385	0.6054413552722779	0.7873880106976732	0.5530387343866179	0.7873069752934405	0.40398818306719625	0.9228242609761964	0.776669959261018	0.8455074914890315	1.0	0.42857142857142855	0.0	0.0377346062349107	0.0377346062349107
4774	0.07477659209045173	0.019796990889289084	0.018987903756973252	0.685626080545688	-1	0	0	0.3	3	0.8461538461538461	11	0.5357142857142857	0.8461538461538461	14	11	0	1	0	0.14285714285714285	14	2	15	1.0	0.15384615384615385	0.6054413552722779	0.8351764041635765	0.5530387343866179	0.7445418654134301	0.4603832704382752	0.9179488937129636	0.776669959261018	0.8458512815622009	1.0	0.35714285714285715	0.0	0.018987903756973252	0.018987903756973252
2579	0.07738061378952814	0.03756929084256473	0.03732892852038373	0.739793682754426	-1	0	0	0.3	3	0.8461538461538461	11	0.5357142857142857	0.8461538461538461	14	11	0	1	0	0.14285714285714285	14	2	15	1.0	0.15384615384615385	0.6227560183052099	0.7143013832034288	0.5530387343866179	0.7873069752934405	0.40398818306719625	0.9228242609761964	0.776669959261018	0.8276167269770879	1.0	0.42857142857142855	0.0	0.03732892852038373	0.03732892852038373
4654	0.03086968908041425	0.0009286808870894118	8.819209718281555e-05	0.6606842555883627	-1	0	0	0.3	3	0.8461538461538461	11	0.5357142857142857	0.8461538461538461	14	11	0	1	0	0.14285714285714285	14	2	15	1.0	0.15384615384615385	0.6381123534911719	0.8291986107648556	0.6463829624440696	0.8746236986449187	0.34241693688790414	0.9332957987775684	0.776669959261018	0.8863137840412572	1.0	0.42857142857142855	0.0	8.819209718281555e-05	8.819209718281555e-05
1144	0.06575116232783024	0.0016352667609615963	0.0012397904493382317	0.7117831743139955	-1	0	0	0.1	1	1.0	13	1.0	1.0	14	13	0	1	0	0.06666666666666667	15	1	15	0.3333333333333333	0	0.5129539344706918	0.8552994004319328	0.6463829624440696	0.9114396840499837	0.39799593198740757	0.9301399740808665	0.807270845738065	0.9031147746351403	1.0	0.35714285714285715	0.0	0.0012397904493382317	0.0012397904493382317
4503	0.07863885396523329	0.03732351878333761	0.037289056095018834	0.7452398079094497	-1	0	0	0.3	3	0.8461538461538461	11	0.5357142857142857	0.8461538461538461	14	11	0	1	0	0.14285714285714285	14	2	15	1.0	0.15384615384615385	0.6054413552722779	0.7873880106976732	0.5530387343866179	0.7873069752934405	0.40398818306719625	0.9228242609761964	0.776669959261018	0.8455074914890315	1.0	0.42857142857142855	0.0	0.037289056095018834	0.037289056095018834
1629	0.06807558628256534	0.02364986052566095	0.02341818936088548	0.7737645751827856	-1	0	0	0.3	3	0.8461538461538461	11	0.5357142857142857	0.8461538461538461	14	11	0	1	0	0.14285714285714285	14	2	15	1.0	0.15384615384615385	0.6373826481718844	0.7033840745693901	0.5746355231054727	0.8283521585128832	0.40434347143286875	0.909982376806704	0.776669959261018	0.8297174426004414	1.0	0.5	0.0	0.02341818936088548	0.02341818936088548
1318	0.07239113178431508	0.027149508562683417	0.023671164469376164	0.6949682865812332	-1	0	0	0.3	3	0.8461538461538461	11	0.5357142857142857	0.8461538461538461	14	11	0	1	0	0.14285714285714285	14	2	15	1.0	0.15384615384615385	0.6227560183052099	0.7143013832034288	0.5530387343866179	0.8436864628217137	0.4603832704382752	0.902491808072957	0.7412064048968243	0.8332960190967263	1.0	0.35714285714285715	0.0	0.023671164469376164	0.023671164469376164
4345	0.07615789653091312	0.03928518533192144	0.0392849848119297	0.7456457236010823	-1	0	0	0.3	3	0.8461538461538461	11	0.5357142857142857	0.8461538461538461	14	11	0	1	0	0.14285714285714285	14	2	15	1.0	0.15384615384615385	0.6054413552722779	0.7873880106976732	0.5530387343866179	0.7873069752934405	0.40398818306719625	0.9083162656917225	0.776669959261018	0.8371385042354056	1.0	0.42857142857142855	0.0	0.0392849848119297	0.0392849848119297
4084	0.07472532491904861	0.019837688176933512	0.011790907085179032	0.7167086004399116	-1	0	0	0.3	3	0.8461538461538461	11	0.5357142857142857	0.8461538461538461	14	11	0	1	0	0.14285714285714285	14	2	15	1.0	0.15384615384615385	0.6227560183052099	0.7125228519124656	0.5530387343866179	0.7429015670463185	0.3988120242589831	0.9232074722648957	0.776669959261018	0.8153527006862882	1.0	0.35714285714285715	0.0	0.011790907085179032	0.011790907085179032
3708	0.07764065995671726	0.03884139954013407	0.03875214877605532	0.7443300066156207	-1	0	0	0.3	3	0.8461538461538461	11	0.5357142857142857	0.8461538461538461	14	11	0	1	0	0.14285714285714285	14	2	15	1.0	0.15384615384615385	0.6054413552722779	0.7873880106976732	0.5530387343866179	0.7873069752934405	0.40398818306719625	0.9240871369500174	0.776669959261018	0.8462838288840454	1.0	0.42857142857142855	0.0	0.03875214877605532	0.03875214877605532
264	0.034791466113846994	0.0033531556763390616	-0.00263471276124361	0.9131019653339881	-1	0	0	0.3	3	0.8461538461538461	11	0.38461538461538464	0.7692307692307693	13	10	1	1	0	0.23076923076923078	13	3	15	0.3333333333333333	1.0	0.29117835701406725	0.9264313457080681	0.7146854115111624	0.7824234018024693	0.23292402485517222	0.9535397537462923	0.9294355532751056	0.9070540038111984	1.0	0.07692307692307693	0.0	-0.000263471276124361	-0.000263471276124361
2057	0.07674209211266253	0.037724958950432305	0.037307838760717506	0.7421496366821128	-1	0	0	0.3	3	0.8461538461538461	11	0.5357142857142857	0.8461538461538461	14	11	0	1	0	0.14285714285714285	14	2	15	1.0	0.15384615384615385	0.6227560183052099	0.7143013832034288	0.5530387343866179	0.7873069752934405	0.40398818306719625	0.9228242609761964	0.776669959261018	0.8276167269770879	1.0	0.42857142857142855	0.0	0.037307838760717506	0.037307838760717506
3476	0.0772229156129215	0.03944197798265972	0.039185455019816635	0.7501128557414247	-1	0	0	0.3	3	0.8461538461538461	11	0.5357142857142857	0.8461538461538461	14	11	0	1	0	0.14285714285714285	14	2	15	1.0	0.15384615384615385	0.6054413552722779	0.7873880106976732	0.5530387343866179	0.7873069752934405	0.4603832704382752	0.9013152237427033	0.759384236187732	0.8334088392408828	1.0	0.42857142857142855	0.0	0.039185455019816635	0.039185455019816635
4617	0.07741445447135188	0.03724048479344231	0.037115373041169894	0.7387807344964665	-1	0	0	0.3	3	0.8461538461538461	11	0.5357142857142857	0.8461538461538461	14	11	0	1	0	0.14285714285714285	14	2	15	1.0	0.15384615384615385	0.6054413552722779	0.7873880106976732	0.5530387343866179	0.7873069752934405	0.40398818306719625	0.9228242609761964	0.776669959261018	0.8455074914890315	1.0	0.42857142857142855	0.0	0.037115373041169894	0.037115373041169894
1282	0.04789310542563713	0.005053684086939437	0.0032618885513836	0.6347883364105598	-1	0	0	0.3	3	0.8461538461538461	11	0.5357142857142857	0.8461538461538461	14	11	0	1	0	0.14285714285714285	14	2	15	1.0	0.15384615384615385	0.6300693332385471	0.7948299046116725	0.5969506753628231	0.7941315594939643	0.4603832704382752	0.9211895750069465	0.7485574763806179	0.8482542145098354	1.0	0.42857142857142855	0.0	0.0032618885513836	0.0032618885513836
2226	0.07709817696961971	0.03919769581578428	0.03917735345107882	0.741346664165674	-1	0	0	0.3	3	0.8461538461538461	11	0.5357142857142857	0.8461538461538461	14	11	0	1	0	0.14285714285714285	14	2	15	1.0	0.15384615384615385	0.6054413552722779	0.7873880106976732	0.5530387343866179	0.7873069752934405	0.40398818306719625	0.9083162656917225	0.776669959261018	0.8371385042354056	1.0	0.42857142857142855	0.0	0.03917735345107882	0.03917735345107882
4002	0.07112977588363688	0.012857562671117678	-0.00015502224156273655	0.7199482256005961	-1	0	0	0.3	3	0.8461538461538461	11	0.5357142857142857	0.8461538461538461	14	11	0	1	0	0.14285714285714285	14	2	15	1.0	0.15384615384615385	0.6054413552722779	0.7855813913778472	0.5530387343866179	0.7429015670463185	0.3988120242589831	0.9232074722648957	0.776669959261018	0.8341664440481265	1.0	0.35714285714285715	0.0	-1.5502224156273656e-05	-1.5502224156273656e-05
4115	0.06598459644879426	0.019669379720773376	0.009020760837788362	0.6170189102744665	-1	0	0	0.3	3	0.8461538461538461	11	0.5357142857142857	0.8461538461538461	14	11	0	1	0	0.14285714285714285	14	2	15	1.0	0.15384615384615385	0.6227560183052099	0.7918224703699093	0.5969506753628231	0.8152079683680248	0.4603832704382752	0.9011022422101947	0.776669959261018	0.8424489395985867	1.0	0.35714285714285715	0.0	0.009020760837788362	0.009020760837788362
2709	0.07798127845064233	0.037031387998568865	0.03702459186295799	0.7416637684651216	-1	0	0	0.3	3	0.8461538461538461	11	0.5357142857142857	0.8461538461538461	14	11	0	1	0	0.14285714285714285	14	2	15	1.0	0.15384615384615385	0.6227560183052099	0.7143013832034288	0.5530387343866179	0.7873069752934405	0.40398818306719625	0.9228242609761964	0.776669959261018	0.8276167269770879	1.0	0.42857142857142855	0.0	0.03702459186295799	0.03702459186295799
2933	0.07695908969000048	0.03737996327704348	0.03703893613219603	0.7412244419334291	-1	0	0	0.3	3	0.8461538461538461	11	0.5357142857142857	0.8461538461538461	14	11	0	1	0	0.14285714285714285	14	2	15	1.0	0.15384615384615385	0.6054413552722779	0.7873880106976732	0.5530387343866179	0.7873069752934405	0.40398818306719625	0.9083162656917225	0.776669959261018	0.8371385042354056	1.0	0.42857142857142855	0.0	0.03703893613219603	0.03703893613219603
1086	0.06619697234709739	0.0187255098326706	0.01712020820911925	0.7207065422509307	-1	0	0	0.3	3	0.8461538461538461	11	0.5357142857142857	0.8461538461538461	14	11	0	1	0	0.14285714285714285	14	2	15	1.0	0.15384615384615385	0.5755307805262945	0.815515359503445	0.5530387343866179	0.8371319052093734	0.4603832704382752	0.9376780072833484	0.776669959261018	0.8748780633163541	1.0	0.35714285714285715	0.0	0.01712020820911925	0.01712020820911925
1288	0.06711922330722297	0.006539087716596559	0.005229423327346844	0.7064701599182375	-1	0	0	0.3	3	0.8461538461538461	11	0.5357142857142857	0.8461538461538461	14	11	0	1	0	0.14285714285714285	14	2	15	1.0	0.15384615384615385	0.6227560183052099	0.7651624135410291	0.5530387343866179	0.7660172570081866	0.4603832704382752	0.8914127311598251	0.759384236187732	0.8161985512743754	1.0	0.42857142857142855	0.0	0.005229423327346844	0.005229423327346844
289	0.06748900326402145	0.009616248563768996	0.00725140148150748	0.7080216783060403	-1	0	0	0.4	4	0.6923076923076923	9	0.5769230769230769	0.6923076923076923	10	9	4	1	0	0.15384615384615385	13	2	15	0.09090909090909091	0.3076923076923077	0.46983989420798977	0.8219354159926815	0.8202670665843167	0.9008303645944112	0.5697330498643955	0.876849836795381	0.8186279680897741	0.8698512245119742	1.0	0.3	0.0	0.00725140148150748	0.00725140148150748
2470	0.07803728549849219	0.03808528440690705	0.03785987796215605	0.7420939752005868	-1	0	0	0.3	3	0.8461538461538461	11	0.5357142857142857	0.8461538461538461	14	11	0	1	0	0.14285714285714285	14	2	15	1.0	0.15384615384615385	0.6227560183052099	0.7143013832034288	0.5530387343866179	0.7873069752934405	0.40398818306719625	0.9228242609761964	0.776669959261018	0.8276167269770879	1.0	0.42857142857142855	0.0	0.03785987796215605	0.03785987796215605
557	0.059385022523754626	0.0009311935735144008	-0.0008586411900673304	0.9407005912562987	-1	0	0	0.25	2	0.9	9	0.5454545454545454	0.9	11	9	0	2	0	0.18181818181818182	11	2	12	1.0	0	0.2687095627685091	0.7782078868607456	0.205646355004976	0.8944969213621509	0.6687779256759241	0.8592350088928482	0.8860290468189042	0.8499116652581659	0.5909090909090908	0	0.0	-8.586411900673305e-05	-8.586411900673305e-05
124	0.0010983739301946337	0.00012519089313653376	8.016248425559109e-07	0.9977087052197166	-1	0	0	1.0	2	0.0	0	0.75	0	2	0	0	0	0	1.0	2	2	3	0.0	0	0	0	0	0	0	0	0	0	0	0	0	8.016248425559109e-07	8.016248425559109e-07
4933	0.07880431632786782	0.03688960022525954	0.035096270776681024	0.7428676577057363	-1	0	0	0.3	3	0.8461538461538461	11	0.5357142857142857	0.8461538461538461	14	11	0	1	0	0.14285714285714285	14	2	15	1.0	0.15384615384615385	0.6227560183052099	0.7143013832034288	0.5530387343866179	0.7873069752934405	0.40398818306719625	0.9228242609761964	0.776669959261018	0.8276167269770879	1.0	0.42857142857142855	0.0	0.035096270776681024	0.035096270776681024
4570	0.0775088314281927	0.041584879080545444	0.041551804011671856	0.7523017112937533	-1	0	0	0.3	3	0.8461538461538461	11	0.5357142857142857	0.8461538461538461	14	11	0	1	0	0.14285714285714285	14	2	15	1.0	0.15384615384615385	0.6227560183052099	0.7143013832034288	0.5530387343866179	0.7873069752934405	0.40398818306719625	0.9228242609761964	0.776669959261018	0.8276167269770879	1.0	0.42857142857142855	0.0	0.041551804011671856	0.041551804011671856
1843	0.07894261181091268	0.036661747313095475	0.036430548037176685	0.7413710823545239	-1	0	0	0.3	3	0.8461538461538461	11	0.5357142857142857	0.8461538461538461	14	11	0	1	0	0.14285714285714285	14	2	15	1.0	0.15384615384615385	0.6054413552722779	0.7873880106976732	0.5530387343866179	0.7873069752934405	0.4603832704382752	0.9054408961933876	0.759384236187732	0.8355851120244892	1.0	0.42857142857142855	0.0	0.036430548037176685	0.036430548037176685
1462	0.0744078020399891	0.03467744347004381	0.032695998940405466	0.7672256332562445	-1	0	0	0.3	3	0.8461538461538461	11	0.5357142857142857	0.8461538461538461	14	11	0	1	0	0.14285714285714285	14	2	15	1.0	0.15384615384615385	0.6300693332385471	0.752367459030983	0.5969506753628231	0.8129559625315208	0.4603832704382752	0.9365232446885311	0.8014090918141754	0.8528800617585357	1.0	0.35714285714285715	0.0	0.032695998940405466	0.032695998940405466
2028	0.07655971553119285	0.03890653922856912	0.038711174199967564	0.7393504535018515	-1	0	0	0.3	3	0.8461538461538461	11	0.5357142857142857	0.8461538461538461	14	11	0	1	0	0.14285714285714285	14	2	15	1.0	0.15384615384615385	0.6227560183052099	0.7143013832034288	0.5530387343866179	0.7873069752934405	0.516458734612549	0.9203879045419064	0.759384236187732	0.8260070218816762	1.0	0.42857142857142855	0.0	0.038711174199967564	0.038711174199967564
610	0.07708077720789185	0.0018653247694538965	-0.0018581806354371067	0.6976726569583778	-1	0	0	0.3	3	0.8461538461538461	11	0.5357142857142857	0.8461538461538461	14	11	0	1	0	0.14285714285714285	14	2	15	1.0	0.15384615384615385	0.5289480101634105	0.8609129240526825	0.5530387343866179	0.7083972769579288	0.4603832704382752	0.8918152356978161	0.759384236187732	0.832944573040524	1.0	0.42857142857142855	0.0	-0.00018581806354371066	-0.00018581806354371066
4980	0.04301920464309278	0.013374755567099342	0.005966459100238015	0.8178372877897946	-1	0	0	0.3	3	0.8461538461538461	11	0.5357142857142857	0.8461538461538461	14	11	0	1	0	0.14285714285714285	14	2	15	1.0	0.15384615384615385	0.6300693332385471	0.8406743184963842	0.6436227893915489	0.8015352961264138	0.3483036724274623	0.9222200837427961	0.790120254514315	0.8634239357195665	1.0	0.5	0.0	0.005966459100238015	0.005966459100238015
4291	0.07853358637947133	0.0377058944807891	0.03736798241564192	0.744494032170796	-1	0	0	0.3	3	0.8461538461538461	11	0.5357142857142857	0.8461538461538461	14	11	0	1	0	0.14285714285714285	14	2	15	1.0	0.15384615384615385	0.6227560183052099	0.7143013832034288	0.5530387343866179	0.7873069752934405	0.40398818306719625	0.9118428950861803	0.776669959261018	0.8206112630542945	1.0	0.42857142857142855	0.0	0.03736798241564192	0.03736798241564192
1646	0.07419256024656633	0.03437481591754781	0.03414215665067171	0.7605543451860514	-1	0	0	0.3	3	0.8461538461538461	11	0.5357142857142857	0.8461538461538461	14	11	0	1	0	0.14285714285714285	14	2	15	1.0	0.15384615384615385	0.6227560183052099	0.7143013832034288	0.5530387343866179	0.7873069752934405	0.4603832704382752	0.902491808072957	0.7412064048968243	0.8150935711432121	1.0	0.35714285714285715	0.0	0.03414215665067171	0.03414215665067171
3974	0.07900449219900225	0.03865366132938481	0.038642188339177895	0.7456935703638516	-1	0	0	0.3	3	0.8461538461538461	11	0.5357142857142857	0.8461538461538461	14	11	0	1	0	0.14285714285714285	14	2	15	1.0	0.15384615384615385	0.6054413552722779	0.7873880106976732	0.5530387343866179	0.7873069752934405	0.40398818306719625	0.9021423602727573	0.776669959261018	0.8338403736663014	1.0	0.42857142857142855	0.0	0.038642188339177895	0.038642188339177895
2086	0.07717997178918314	0.03846823078643246	0.03836974947894988	0.7409589724467043	-1	0	0	0.3	3	0.8461538461538461	11	0.5357142857142857	0.8461538461538461	14	11	0	1	0	0.14285714285714285	14	2	15	1.0	0.15384615384615385	0.6227560183052099	0.7143013832034288	0.5530387343866179	0.7873069752934405	0.40398818306719625	0.9228242609761964	0.776669959261018	0.8276167269770879	1.0	0.42857142857142855	0.0	0.03836974947894988	0.03836974947894988
4440	0.07718265649754703	0.03776599297149935	0.037734087838985554	0.7400406888746479	-1	0	0	0.3	3	0.8461538461538461	11	0.5357142857142857	0.8461538461538461	14	11	0	1	0	0.14285714285714285	14	2	15	1.0	0.15384615384615385	0.6227560183052099	0.7143013832034288	0.5530387343866179	0.7873069752934405	0.40398818306719625	0.9228242609761964	0.776669959261018	0.8276167269770879	1.0	0.42857142857142855	0.0	0.037734087838985554	0.037734087838985554
4561	0.07824275198498229	0.03681507775575252	0.03670319811542054	0.7444341869259402	-1	0	0	0.3	3	0.8461538461538461	11	0.5357142857142857	0.8461538461538461	14	11	0	1	0	0.14285714285714285	14	2	15	1.0	0.15384615384615385	0.6054413552722779	0.7873880106976732	0.5530387343866179	0.7873069752934405	0.40398818306719625	0.9228242609761964	0.776669959261018	0.8455074914890315	1.0	0.42857142857142855	0.0	0.03670319811542054	0.03670319811542054
677	0.050288761107566575	0.0133445153363531	-0.0037178879779572443	0.7547769716150801	-1	0	0	0.3	3	0.7692307692307693	10	0.38461538461538464	0.6923076923076923	12	9	2	2	0	0.23076923076923078	13	3	15	0.4	0.14285714285714285	0.8626298275783585	0.9189482141909759	0.5736203271825664	0.9652480898542357	0.48637644090414367	0.9396322691419738	0.9412283595995905	0.9444039587685208	0.5833333333333333	0.6666666666666666	0.0	-0.0003717887977957244	-0.0003717887977957244
967	0.06108341335524624	0.018417307303439413	0.013360907926031744	0.752868880893008	-1	0	0	0.3	3	0.8461538461538461	11	0.5357142857142857	0.8461538461538461	14	11	0	1	0	0.14285714285714285	14	2	15	1.0	0.15384615384615385	0.6054413552722779	0.906185307077786	0.5997108484153437	0.8691477555476186	0.6365712315703576	0.9418656193872901	0.776669959261018	0.9101518710560632	1.0	0.2857142857142857	0.0	0.013360907926031744	0.013360907926031744
750	0.07968744406631399	0.022986953194218795	-0.021168828189672726	0.7247274456017105	-1	0	0	0.2	2	0.9166666666666666	11	0.5384615384615384	0.9166666666666666	13	11	0	1	0	0.15384615384615385	13	2	14	0.5	0	0.45941447616866976	0.898311127148531	0.8016052599551866	0.728110982167743	0.6302189532914868	0.9127448932707226	0.8392867422956111	0.8626045170535234	1.0	0	0.0	-0.0021168828189672725	-0.0021168828189672725
1346	0.07725341201415752	0.027168435400930058	0.024886809493580946	0.7343818216889934	-1	0	0	0.3	3	0.8461538461538461	11	0.5357142857142857	0.8461538461538461	14	11	0	1	0	0.14285714285714285	14	2	15	1.0	0.15384615384615385	0.6227560183052099	0.7143013832034288	0.5530387343866179	0.7873069752934405	0.40398818306719625	0.9228242609761964	0.776669959261018	0.8276167269770879	1.0	0.42857142857142855	0.0	0.024886809493580946	0.024886809493580946
251	0.03399342478333379	0.010455754846595574	0.001762412038619162	0.9767836762245011	-1	0	0	0.1	1	1.0	13	0.46875	0.8461538461538461	12	11	2	2	0	0.5	8	4	15	0.2857142857142857	0	0.2665846975023753	0.9229561149711394	0.6682383240862825	0.912597090838157	0.7409874486555923	0.8701150396809663	0.9325802832756421	0.9041013503694357	0.5833333333333333	0.08333333333333333	0.0	0.001762412038619162	0.001762412038619162
2459	0.06826619861802885	0.010150054083175706	0.008379267851715328	0.7190224266250378	-1	0	0	0.3	3	0.8461538461538461	11	0.5357142857142857	0.8461538461538461	14	11	0	1	0	0.14285714285714285	14	2	15	1.0	0.15384615384615385	0.6300693332385471	0.7472428295108238	0.5530387343866179	0.7892410021494133	0.40124029206468703	0.9163496704854426	0.776669959261018	0.8319284547587082	1.0	0.42857142857142855	0.0	0.008379267851715328	0.008379267851715328
3461	0.0766682175652229	0.03849863902311343	0.038446493349198516	0.7445023556287298	-1	0	0	0.3	3	0.8461538461538461	11	0.5357142857142857	0.8461538461538461	14	11	0	1	0	0.14285714285714285	14	2	15	1.0	0.15384615384615385	0.6054413552722779	0.7873880106976732	0.5530387343866179	0.7873069752934405	0.34241693688790414	0.8946548971958759	0.759384236187732	0.8300157652284805	1.0	0.42857142857142855	0.0	0.038446493349198516	0.038446493349198516
2993	0.07593662622005375	0.03881671920623138	0.038790470689794125	0.7453377183326706	-1	0	0	0.3	3	0.8461538461538461	11	0.5357142857142857	0.8461538461538461	14	11	0	1	0	0.14285714285714285	14	2	15	1.0	0.15384615384615385	0.6054413552722779	0.7873880106976732	0.5530387343866179	0.7873069752934405	0.40398818306719625	0.9083162656917225	0.776669959261018	0.8371385042354056	1.0	0.42857142857142855	0.0	0.038790470689794125	0.038790470689794125
1827	0.07521477976649026	0.03476564879604196	0.03435689307828664	0.7649757694880573	-1	0	0	0.3	3	0.8461538461538461	11	0.5357142857142857	0.8461538461538461	14	11	0	1	0	0.14285714285714285	14	2	15	1.0	0.15384615384615385	0.6227560183052099	0.7143013832034288	0.5530387343866179	0.7873069752934405	0.4603832704382752	0.9335136316369802	0.8014090918141754	0.8351210082679795	1.0	0.35714285714285715	0.0	0.03435689307828664	0.03435689307828664
5001	0.0734230278058482	0.01736272044353987	0.01721986265498145	0.7869381930448625	-1	0	0	0.3	3	0.8461538461538461	11	0.5357142857142857	0.8461538461538461	14	11	0	1	0	0.14285714285714285	14	2	15	1.0	0.15384615384615385	0.6136300249426074	0.681237475689374	0.5530387343866179	0.7873069752934405	0.40398818306719625	0.9228242609761964	0.7657966962969004	0.8200267670992424	1.0	0.42857142857142855	0.0	0.01721986265498145	0.01721986265498145
3636	0.07754220943549846	0.03816389259225164	0.03802368847078323	0.7424114271854751	-1	0	0	0.3	3	0.8461538461538461	11	0.5357142857142857	0.8461538461538461	14	11	0	1	0	0.14285714285714285	14	2	15	1.0	0.15384615384615385	0.6054413552722779	0.7873880106976732	0.5530387343866179	0.7873069752934405	0.40398818306719625	0.9228242609761964	0.776669959261018	0.8455074914890315	1.0	0.42857142857142855	0.0	0.03802368847078323	0.03802368847078323
2503	0.07899348678819436	0.03788093562091202	0.03692414044448266	0.7445861291313574	-1	0	0	0.3	3	0.8461538461538461	11	0.5357142857142857	0.8461538461538461	14	11	0	1	0	0.14285714285714285	14	2	15	1.0	0.15384615384615385	0.6227560183052099	0.7143013832034288	0.5530387343866179	0.7873069752934405	0.516458734612549	0.9203879045419064	0.759384236187732	0.8260070218816762	1.0	0.42857142857142855	0.0	0.03692414044448266	0.03692414044448266
573	0.07028076030588386	0.0023111871618400003	0.0022963281872910293	0.7107063756965608	-1	0	0	0.1	1	1.0	13	1.0	0.8461538461538461	12	11	2	1	0	0.06666666666666667	15	1	15	0.14285714285714285	0	0.43303364378528614	0.8258026115483876	0.7937275691669013	0.9422141720937214	0.5629443928844697	0.7419203325717674	0.8669851885682721	0.8582961354168216	1.0	0	0.0	0.0022963281872910293	0.0022963281872910293
4467	0.07517453367329714	0.04014778509460519	0.04014586544122131	0.752614172833327	-1	0	0	0.3	3	0.8461538461538461	11	0.5357142857142857	0.8461538461538461	14	11	0	1	0	0.14285714285714285	14	2	15	1.0	0.15384615384615385	0.6054413552722779	0.7873880106976732	0.5530387343866179	0.7873069752934405	0.40398818306719625	0.9083162656917225	0.776669959261018	0.8371385042354056	1.0	0.42857142857142855	0.0	0.04014586544122131	0.04014586544122131
3814	0.07912983141597209	0.03715331543412404	0.03714142304917078	0.7427138471248275	-1	0	0	0.3	3	0.8461538461538461	11	0.5357142857142857	0.8461538461538461	14	11	0	1	0	0.14285714285714285	14	2	15	1.0	0.15384615384615385	0.6054413552722779	0.7873880106976732	0.5530387343866179	0.7873069752934405	0.40398818306719625	0.9228242609761964	0.776669959261018	0.8455074914890315	1.0	0.42857142857142855	0.0	0.03714142304917078	0.03714142304917078
3248	0.07724941793194244	0.037053834890259166	0.0369426571282671	0.7414876919878703	-1	0	0	0.3	3	0.8461538461538461	11	0.5357142857142857	0.8461538461538461	14	11	0	1	0	0.14285714285714285	14	2	15	1.0	0.15384615384615385	0.6054413552722779	0.7873880106976732	0.5530387343866179	0.7873069752934405	0.4603832704382752	0.9061379368533219	0.759384236187732	0.8359588322835305	1.0	0.42857142857142855	0.0	0.0369426571282671	0.0369426571282671
1247	0.07128177424319071	0.022565008342345275	0.019987274881720793	0.7248057568789514	-1	0	0	0.3	3	0.8461538461538461	11	0.5357142857142857	0.8461538461538461	14	11	0	1	0	0.14285714285714285	14	2	15	1.0	0.15384615384615385	0.6227560183052099	0.7143013832034288	0.5530387343866179	0.7873069752934405	0.4603832704382752	0.902491808072957	0.7412064048968243	0.8150935711432121	1.0	0.42857142857142855	0.0	0.019987274881720793	0.019987274881720793
839	0.048145295097426544	0.0016319397948575262	0.0011353175647218147	0.6238363191144279	-1	0	0	0.3	3	0.8461538461538461	11	0.5357142857142857	0.8461538461538461	14	11	0	1	0	0.14285714285714285	14	2	15	1.0	0.15384615384615385	0.6985942859079712	0.9449087642712436	0.8319421141023025	0.9062199128190895	0.31554628160507325	0.9510898330027425	0.8945657378637516	0.9365935296450865	1.0	0.14285714285714285	0.0	0.0011353175647218147	0.0011353175647218147
2464	0.07776082488072705	0.040632641743167296	0.04011219518239702	0.7521498955062197	-1	0	0	0.3	3	0.8461538461538461	11	0.5357142857142857	0.8461538461538461	14	11	0	1	0	0.14285714285714285	14	2	15	1.0	0.15384615384615385	0.6227560183052099	0.7143013832034288	0.5530387343866179	0.7873069752934405	0.40398818306719625	0.9228242609761964	0.776669959261018	0.8276167269770879	1.0	0.42857142857142855	0.0	0.04011219518239702	0.04011219518239702
4192	0.07725979053472239	0.0384572344930574	0.03832798197550422	0.7455726301234835	-1	0	0	0.3	3	0.8461538461538461	11	0.5357142857142857	0.8461538461538461	14	11	0	1	0	0.14285714285714285	14	2	15	1.0	0.15384615384615385	0.6054413552722779	0.7873880106976732	0.5530387343866179	0.7873069752934405	0.40398818306719625	0.9228242609761964	0.776669959261018	0.8455074914890315	1.0	0.42857142857142855	0.0	0.03832798197550422	0.03832798197550422
4827	0.07714831522379664	0.039475268845020575	0.038969696080952805	0.742912803053224	-1	0	0	0.3	3	0.8461538461538461	11	0.5357142857142857	0.8461538461538461	14	11	0	1	0	0.14285714285714285	14	2	15	1.0	0.15384615384615385	0.6054413552722779	0.7873880106976732	0.5530387343866179	0.7873069752934405	0.40398818306719625	0.9083162656917225	0.776669959261018	0.8371385042354056	1.0	0.42857142857142855	0.0	0.038969696080952805	0.038969696080952805
680	0.000861870887655602	2.012520235506034e-06	3.7217542304493327e-09	0.9971426136990582	-1	0	0	1.0	2	0.0	0	0.75	0	1	0	1	3	0	1.0	2	2	3	0.6	0	0	0	0	0	0	0	0	0	0	0	0	3.7217542304493327e-09	3.7217542304493327e-09
653	0.11199178026809581	0.020993887860038737	0.013784387207215084	0.7096456952420394	-1	0	0	0.2	2	0.9230769230769231	12	0.5357142857142857	0.9230769230769231	13	12	1	2	0	0.14285714285714285	14	2	15	0.4	0	0.3616609739619057	0.8962640766608165	0.8016052599551866	0.8105139578968523	0.733588023314184	0.9245870369157566	0.873651867475468	0.8848010934562314	0.5769230769230769	0.15384615384615385	0.0	0.013784387207215084	0.013784387207215084
1835	0.07514271857702866	0.0358055022167224	0.03565131342744269	0.7602972962865733	-1	0	0	0.3	3	0.8461538461538461	11	0.5357142857142857	0.8461538461538461	14	11	0	1	0	0.14285714285714285	14	2	15	1.0	0.15384615384615385	0.6227560183052099	0.7143013832034288	0.5530387343866179	0.7873069752934405	0.4603832704382752	0.9025328955882337	0.7412064048968243	0.8151170309298946	1.0	0.42857142857142855	0.0	0.03565131342744269	0.03565131342744269
98	6.05855981549909e-09	6.150262746601773e-09	4.50045169649679e-09	0.9999995961325431	-1	0	0	0	0	0	0	1.0	0	0	0	0	2	0	1.0	1	1	1	0.5	0	0	0	0	0	0	0	0	0	0	0	0	-0.1	-0.1
590	0.0558169889472374	0.009964545779146768	0.0051995162552558975	0.6485190074441713	-1	0	0	0.3	3	0.8461538461538461	11	0.5357142857142857	0.8461538461538461	14	11	0	1	0	0.14285714285714285	2	14	15	1.0	0.15384615384615385	0.37309503758939455	0.9078798977568853	0.6974903324073092	0.9627319185504422	0.6302189532914868	0.9595764284098356	0.9446573089499998	0.9479573130919539	1.0	0	0.0	0.0051995162552558975	0.0051995162552558975
1456	0.07682208162299638	0.03688409340855723	0.035594059919983115	0.7403412358712035	-1	0	0	0.3	3	0.8461538461538461	11	0.5357142857142857	0.8461538461538461	14	11	0	1	0	0.14285714285714285	14	2	15	1.0	0.15384615384615385	0.6227560183052099	0.7143013832034288	0.5530387343866179	0.7873069752934405	0.4603832704382752	0.9025328955882337	0.7412064048968243	0.8151170309298946	1.0	0.42857142857142855	0.0	0.035594059919983115	0.035594059919983115
570	0.06238274185326476	0.004724340212076365	0.004680704405851282	0.6097896632368314	-1	0	0	0.125	1	1.0	9	1.0	1.0	10	9	0	1	0	0.09090909090909091	1	11	11	0.3333333333333333	0	0.3407887989723156	0.8762210238869635	0.7135740903680162	0.7869474121752386	0.27289272481799276	0.7111590613781946	0.8965371835132692	0.8003134225050892	1.0	0.4	0.0	0.004680704405851282	0.004680704405851282
2941	0.07304308792622528	0.03464234820619253	0.029998651964433753	0.7481428138746653	-1	0	0	0.3	3	0.8461538461538461	11	0.5357142857142857	0.8461538461538461	14	11	0	1	0	0.14285714285714285	14	2	15	1.0	0.15384615384615385	0.6227560183052099	0.7143013832034288	0.5530387343866179	0.7873069752934405	0.40398818306719625	0.9228242609761964	0.776669959261018	0.8276167269770879	1.0	0.42857142857142855	0.0	0.029998651964433753	0.029998651964433753
4968	0.07783379409999583	0.037822911330912444	0.037760831551506176	0.7427274509850396	-1	0	0	0.3	3	0.8461538461538461	11	0.5357142857142857	0.8461538461538461	14	11	0	1	0	0.14285714285714285	14	2	15	1.0	0.15384615384615385	0.6054413552722779	0.7873880106976732	0.5530387343866179	0.7873069752934405	0.40398818306719625	0.9084516750902074	0.776669959261018	0.8372124346293216	1.0	0.42857142857142855	0.0	0.037760831551506176	0.037760831551506176
1559	0.07628461569657329	0.037029824776505495	0.03674254381546785	0.7414968344241726	-1	0	0	0.3	3	0.8461538461538461	11	0.5357142857142857	0.8461538461538461	14	11	0	1	0	0.14285714285714285	14	2	15	1.0	0.15384615384615385	0.6227560183052099	0.7143013832034288	0.5530387343866179	0.7873069752934405	0.40398818306719625	0.9228242609761964	0.776669959261018	0.8276167269770879	1.0	0.42857142857142855	0.0	0.03674254381546785	0.03674254381546785
1351	0.06308728952274358	0.009001785834562586	0.007768924332695997	0.7009667149903808	-1	0	0	0.3	3	0.8461538461538461	11	0.5357142857142857	0.8461538461538461	14	11	0	1	0	0.14285714285714285	14	2	15	1.0	0.15384615384615385	0.6300693332385471	0.7948299046116725	0.5969506753628231	0.7941315594939643	0.4603832704382752	0.921156272038923	0.7485574763806179	0.8482345351533161	1.0	0.35714285714285715	0.0	0.007768924332695997	0.007768924332695997
2594	0.07543714174031334	0.014651701526031685	0.01213380911775347	0.7500758425449164	-1	0	0	0.3	3	0.8461538461538461	11	0.5357142857142857	0.8461538461538461	14	11	0	1	0	0.14285714285714285	14	2	15	1.0	0.15384615384615385	0.6300693332385471	0.7104174853815224	0.5530387343866179	0.7892410021494133	0.34241693688790414	0.9173529428879019	0.776669959261018	0.8236914871653837	1.0	0.42857142857142855	0.0	0.01213380911775347	0.01213380911775347
4269	0.07618993087290937	0.0341838592015714	0.033412295436674004	0.7581378284616007	-1	0	0	0.3	3	0.8461538461538461	11	0.5357142857142857	0.8461538461538461	14	11	0	1	0	0.14285714285714285	14	2	15	1.0	0.15384615384615385	0.6227560183052099	0.6846244638826565	0.5530387343866179	0.7873069752934405	0.40398818306719625	0.9228242609761964	0.776669959261018	0.8207949697565219	1.0	0.35714285714285715	0.0	0.033412295436674004	0.033412295436674004
707	0.05806856719155098	0.008921864337068522	-0.008036715470496782	0.7743365603320178	-1	0	0	0.3	3	0.8461538461538461	11	0.5357142857142857	0.8461538461538461	14	11	0	1	0	0.14285714285714285	14	2	15	1.0	0.15384615384615385	0.5129539344706918	0.8534123328363913	0.5997108484153437	0.9055788763666855	0.7111369605394637	0.9389239544518726	0.8251342001739069	0.9047954499548504	1.0	0.35714285714285715	0.0	-0.0008036715470496782	-0.0008036715470496782
1627	0.07799639463566568	0.036532777378639365	0.0362260225493047	0.7639053910492302	-1	0	0	0.3	3	0.8461538461538461	11	0.5357142857142857	0.8461538461538461	14	11	0	1	0	0.14285714285714285	14	2	15	1.0	0.15384615384615385	0.6227560183052099	0.7143013832034288	0.5530387343866179	0.7873069752934405	0.4603832704382752	0.9025328955882337	0.7412064048968243	0.8151170309298946	1.0	0.42857142857142855	0.0	0.0362260225493047	0.0362260225493047
4452	0.06934569759762445	0.015938784530301488	0.015832448454456416	0.7114572929876475	-1	0	0	0.3	3	0.8461538461538461	11	0.5357142857142857	0.8461538461538461	14	11	0	1	0	0.14285714285714285	14	2	15	1.0	0.15384615384615385	0.6227560183052099	0.7902555018622557	0.5530387343866179	0.7892410021494133	0.34241693688790414	0.9173529428879019	0.776669959261018	0.84350985760698	1.0	0.42857142857142855	0.0	0.015832448454456416	0.015832448454456416
3208	0.0657881749414705	0.018592591130818587	0.008974250204226696	0.6225636563054738	-1	0	0	0.3	3	0.8461538461538461	11	0.5357142857142857	0.8461538461538461	14	11	0	1	0	0.14285714285714285	14	2	15	1.0	0.15384615384615385	0.6227560183052099	0.7918224703699093	0.5969506753628231	0.8152079683680248	0.34759309569611724	0.899702654008468	0.776669959261018	0.8417572066346599	1.0	0.5	0.0	0.008974250204226696	0.008974250204226696
2192	0.07762468102730123	0.040014891994684054	0.03883002690483733	0.7514935825449696	-1	0	0	0.3	3	0.8461538461538461	11	0.5357142857142857	0.8461538461538461	14	11	0	1	0	0.14285714285714285	14	2	15	1.0	0.15384615384615385	0.6227560183052099	0.7143013832034288	0.5530387343866179	0.7873069752934405	0.4603832704382752	0.9025328955882337	0.7412064048968243	0.8151170309298946	1.0	0.42857142857142855	0.0	0.03883002690483733	0.03883002690483733
2142	0.07764256439061884	0.03696466260277624	0.036575832016256166	0.7407261317217245	-1	0	0	0.3	3	0.8461538461538461	11	0.5357142857142857	0.8461538461538461	14	11	0	1	0	0.14285714285714285	14	2	15	1.0	0.15384615384615385	0.6227560183052099	0.7143013832034288	0.5530387343866179	0.7873069752934405	0.40398818306719625	0.9228242609761964	0.776669959261018	0.8276167269770879	1.0	0.42857142857142855	0.0	0.036575832016256166	0.036575832016256166
2245	0.07643386117303987	0.038754761617949836	0.038723082385703995	0.7428444272847563	-1	0	0	0.3	3	0.8461538461538461	11	0.5357142857142857	0.8461538461538461	14	11	0	1	0	0.14285714285714285	14	2	15	1.0	0.15384615384615385	0.6054413552722779	0.7873880106976732	0.5530387343866179	0.7873069752934405	0.40398818306719625	0.9215355488492426	0.776669959261018	0.8447239551669662	1.0	0.42857142857142855	0.0	0.038723082385703995	0.038723082385703995
931	0.07750852340959272	0.011019501929617394	0.007045149310275875	0.7383437364369336	-1	0	0	0.3	3	0.8461538461538461	11	0.5357142857142857	0.8461538461538461	14	11	0	1	0	0.14285714285714285	14	2	15	1.0	0.15384615384615385	0.5928454435592263	0.8409141083235819	0.5530387343866179	0.8080568950053003	0.4603832704382752	0.9206733392360816	0.759384236187732	0.8642839571647154	1.0	0.35714285714285715	0.0	0.007045149310275875	0.007045149310275875
1550	0.07508893840627759	0.035709948498376505	0.035258762686470234	0.760889607096605	-1	0	0	0.3	3	0.8461538461538461	11	0.5357142857142857	0.8461538461538461	14	11	0	1	0	0.14285714285714285	14	2	15	1.0	0.15384615384615385	0.6227560183052099	0.7143013832034288	0.5530387343866179	0.7873069752934405	0.4603832704382752	0.9025328955882337	0.7412064048968243	0.8151170309298946	1.0	0.42857142857142855	0.0	0.035258762686470234	0.035258762686470234
120	0.015048328005655169	0.001521940587938756	-0.0007047300537848469	0.9675617572540176	-1	0	0	0.16666666666666666	1	1.0	6	0.4	0.8333333333333334	6	5	1	1	0	0.8	4	5	8	0.2	0	0.4057930280643345	0.8336362660600759	0.4872090296811239	0.8633323482458445	0.7887695091218104	0.8782425647328259	0.8302634069700259	0.8593924994517826	1.0	0.8333333333333334	0.0	-7.047300537848469e-05	-7.047300537848469e-05
1186	0.07283397468406433	0.012331512107349969	-0.00799045462098003	0.7317977890175558	-1	0	0	0.1	1	1.0	13	1.0	1.0	14	13	0	3	0	0.06666666666666667	15	1	15	1.0	0	0.6300693332385471	0.8001676448387596	0.5997108484153437	0.8288632940102935	0.4603832704382752	0.9077995792694169	0.776669959261018	0.8520366142827832	0.5	0.5	0.0	-0.0007990454620980031	-0.0007990454620980031
83	0.07026302569837496	0.0036109008957656724	-0.0025713194187219164	0.729656447628894	-1	0	0	0.1	1	1.0	13	1.0	1.0	14	13	0	0	0	0.06666666666666667	15	1	15	0.0	0	0.6570960116193089	0.816214021594481	0.3124970654864364	0.9379289308507701	0.8145508914424358	0.9099174289460917	0.9020771275291611	0.8977963010701436	0	0	0.0	-0.00025713194187219164	-0.00025713194187219164
4835	0.07796466358299761	0.037510086268572905	0.037462967100056976	0.7421220667626863	-1	0	0	0.3	3	0.8461538461538461	11	0.5357142857142857	0.8461538461538461	14	11	0	1	0	0.14285714285714285	14	2	15	1.0	0.15384615384615385	0.6054413552722779	0.7873880106976732	0.5530387343866179	0.7873069752934405	0.40398818306719625	0.9083162656917225	0.776669959261018	0.8371385042354056	1.0	0.21428571428571427	0.0	0.037462967100056976	0.037462967100056976
4455	0.07801655228962383	0.037400323623782906	0.037397696570951135	0.7408273377530719	-1	0	0	0.3	3	0.8461538461538461	11	0.5357142857142857	0.8461538461538461	14	11	0	1	0	0.14285714285714285	14	2	15	1.0	0.15384615384615385	0.6227560183052099	0.7143013832034288	0.5530387343866179	0.7873069752934405	0.40398818306719625	0.9083162656917225	0.776669959261018	0.8184866407041747	1.0	0.42857142857142855	0.0	0.037397696570951135	0.037397696570951135
[truncated: 4,139 more rows]
