# Supplementary material for: Environmental influences on evolvable robots
Source: PLoS One. 2020 May 29;15(5):e0233848. doi: 10.1371/journal.pone.0233848 (PMC7259730; doi:10.1371/journal.pone.0233848)
Supplement: S1 Dataset — (ZIP) [file pone.0233848.s003.zip › data_plosone/all_measures_tilted_4.tsv]

robot_id	velocity	displacement_velocity	displacement_velocity_hill	head_balance	contacts	branching	branching_modules_count	limbs	extremities	length_of_limbs	extensiveness	coverage	joints	hinge_count	active_hinges_count	brick_count	touch_sensor_count	brick_sensor_count	proportion	width	height	absolute_size	sensors	symmetry	avg_period	dev_period	avg_phase_offset	dev_phase_offset	avg_amplitude	dev_amplitude	avg_intra_dev_params	avg_inter_dev_params	sensors_reach	recurrence	synaptic_reception	fitness	cons_fitness
3233	0.04393574204316831	0.010504682619999166	0.010245758189000339	0.8783780183299661	-1	0	0	0.2	2	0.9230769230769231	12	0.5357142857142857	0.9230769230769231	14	12	0	0	0	0.14285714285714285	14	2	15	0.0	0	0.6273627479244435	0.6861649687925794	0.42789884871845485	0.9212918756121115	0.7343924408395811	0.8649084508423557	0.7880213075755299	0.8454891087106844	0	0	0.0	0.010245758189000339	0.010245758189000339
766	0.03180026489066173	0.014704762054897963	0.01216839941105088	0.9648108090730304	-1	0	0	0.2	2	0.9230769230769231	12	0.5357142857142857	0.9230769230769231	14	12	0	0	0	0.14285714285714285	14	2	15	0.0	0	0.622664396882114	0.8578185654423883	0.44412385612730165	0.8670670809354322	0.7187642222743567	0.905178802943736	0.7871075567598235	0.8782790563279123	0	0	0.0	0.01216839941105088	0.01216839941105088
2016	0.0362787431229563	0.0183930415149855	0.018368884323299087	0.9668873379451971	-1	0	0	0.2	2	0.9230769230769231	12	0.5357142857142857	0.9230769230769231	14	12	0	0	0	0.14285714285714285	14	2	15	0.0	0	0.6273627479244435	0.6861649687925794	0.46351893367268593	0.9257679188978191	0.7181882893330342	0.8909699039250051	0.7871075567598235	0.8584069861791844	0	0	0.0	0.018368884323299087	0.018368884323299087
3343	0.03422393542221092	0.017385744145894704	0.015842228615372548	0.9669971172142796	-1	0	0	0.2	2	0.9230769230769231	12	0.5357142857142857	0.9230769230769231	14	12	0	0	0	0.14285714285714285	14	2	15	0.0	0	0.6273627479244435	0.7763159836411258	0.44507534030960444	0.8689689697017209	0.743302496374254	0.9085939348019261	0.7785481333477207	0.859474030687706	0	0	0.0	0.015842228615372548	0.015842228615372548
184	0.008702220330304877	0.004462438005087738	-0.0043941733593951746	0.9821715556161245	-1	0.5	1	0.6666666666666666	4	0.5	3	0.4444444444444444	0.5	5	3	2	0	0	0.5	6	3	8	0.0	1.0	0.7041849605048053	0.8986129113247538	0.4900350983808779	0.9482359388658562	0.7055375147087488	0.8234925318470161	0.8241470878592342	0.9011440797236798	0	0	0.0	-0.00043941733593951747	-0.00043941733593951747
3339	0.045437544869638836	0.0032328554162647624	0.0032328551076473344	0.9008290480430687	-1	0	0	0.2	2	0.9230769230769231	12	0.5357142857142857	0.9230769230769231	14	12	0	0	0	0.14285714285714285	14	2	15	0.0	0	0.6273627479244435	0.7763159836411258	0.42789884871845485	0.8145174914221479	0.743302496374254	0.9085939348019261	0.7913265821625896	0.8420439871865385	0	0	0.0	0.0032328551076473344	0.0032328551076473344
3489	0.03678669404837414	0.018955537643983413	0.018939006425267576	0.9643098433979849	-1	0	0	0.2	2	0.9230769230769231	12	0.5357142857142857	0.9230769230769231	14	12	0	0	0	0.14285714285714285	14	2	15	0.0	0	0.6273627479244435	0.7763159836411258	0.42789884871845485	0.8145174914221479	0.743302496374254	0.9085939348019261	0.7913265821625896	0.8420439871865385	0	0	0.0	0.018939006425267576	0.018939006425267576
545	0.0024583954802560224	0.002409330463250769	-0.002407600644484413	0.9813063395277056	-1	0	0	0	0	0	0	1.0	0	0	0	0	1	0	1.0	1	1	1	0.25	0	0	0	0	0	0	0	0	0	0	0	0	-0.1	-0.1
4860	0.04020543441035287	0.015830122433225912	-0.003618460886434582	0.9370497477087192	-1	0	0	0.2	2	0.9230769230769231	12	0.5357142857142857	0.9230769230769231	14	12	0	0	0	0.14285714285714285	14	2	15	0.0	0	0.6273627479244435	0.6862208339517856	0.46351893367268593	0.9257679188978191	0.7343924408395811	0.9011014596207761	0.7871075567598235	0.8627696528768465	0	0	0.0	-0.0003618460886434582	-0.0003618460886434582
231	0.008127558199926568	0.004927092907431615	-0.0049258421270548134	0.9793173639860605	-1	0	0	0.5	4	0.5555555555555556	5	0.4583333333333333	0.3333333333333333	7	3	3	3	0	0.6666666666666666	6	4	11	0.5	0.4444444444444444	0.5769639827797388	0.966167376479127	0.6280156054097987	0.9020455116770338	0.44870571797257053	0.9687091049871362	0.8283561331452606	0.9526450153909003	0.42857142857142855	0.7142857142857143	0.0	-0.0004925842127054814	-0.0004925842127054814
1511	0.0342685097782757	0.01691841620602974	0.016422750288485163	0.9671474960414654	-1	0	0	0.2	2	0.9230769230769231	12	0.5357142857142857	0.9230769230769231	14	12	0	0	0	0.14285714285714285	14	2	15	0.0	0	0.6273627479244435	0.7763159836411258	0.44507534030960444	0.8689689697017209	0.743302496374254	0.8995220316576115	0.7871075567598235	0.855207342767162	0	0	0.0	0.016422750288485163	0.016422750288485163
523	0.0018752556714064453	0.00174313931877626	-0.001743135692480563	0.9857449289875896	-1	0	0	1.0	1	0	0	1.0	0	1	0	0	1	0	0.5	2	1	2	0.3333333333333333	0	0	0	0	0	0	0	0	0	0	0	0	-0.0001743135692480563	-0.0001743135692480563
4227	0.03740627982486099	0.018192934025790246	0.01816924467258238	0.9670430134325321	-1	0	0	0.2	2	0.9230769230769231	12	0.5357142857142857	0.9230769230769231	14	12	0	0	0	0.14285714285714285	14	2	15	0.0	0	0.6273627479244435	0.6861649687925794	0.46351893367268593	0.9257679188978191	0.7343924408395811	0.8649084508423557	0.7922247585924475	0.8482296530965068	0	0	0.0	0.01816924467258238	0.01816924467258238
2368	0.03593711274041317	0.018452614169525258	0.018407230044917264	0.9654778341889009	-1	0	0	0.2	2	0.9230769230769231	12	0.5357142857142857	0.9230769230769231	14	12	0	0	0	0.14285714285714285	14	2	15	0.0	0	0.6273627479244435	0.7763159836411258	0.42789884871845485	0.8138121920753537	0.743302496374254	0.8995220316576115	0.7871075567598235	0.8371364943291908	0	0	0.0	0.018407230044917264	0.018407230044917264
2689	0.03781219060698927	0.01882734889101385	0.01881220318088462	0.9666410499746462	-1	0	0	0.2	2	0.9230769230769231	12	0.5357142857142857	0.9230769230769231	14	12	0	0	0	0.14285714285714285	14	2	15	0.0	0	0.6273627479244435	0.6861649687925794	0.46351893367268593	0.9257679188978191	0.7343924408395811	0.8649084508423557	0.7922247585924475	0.8482296530965068	0	0	0.0	0.01881220318088462	0.01881220318088462
4170	None	None	None	None	None	0	0	0.2	2	0.9166666666666666	11	0.5833333333333334	0.6666666666666666	10	8	3	4	0	0.375	8	3	14	0.5	0.5454545454545454	0.5153877185210558	0.7353119314730148	0.9780567731817309	0.9403375659730668	0.545362469609652	0.9046691389490022	0.882330801655898	0.881825475017375	0.2	0.3	0.0	None	None
14	0.0033722786297514474	0.003262241498395479	-0.003262080031181342	0.9823325183156395	-1	0	0	0.5	2	0.75	3	0.75	0.5	4	2	1	0	0	0.5	4	2	6	0.0	0	0.6634545699066592	0.8896086821475373	0.3992916324335446	0.9259318045118173	0.15895297670396596	0.7290045462887093	0.9219692660139831	0.8661549261385321	0	0	0.0	-0.0003262080031181342	-0.0003262080031181342
3157	0.04007507452767327	0.004572176931499805	0.00229335140763277	0.8283309686398133	-1	0	0	0.2	2	0.9230769230769231	12	0.5357142857142857	0.9230769230769231	14	12	0	0	0	0.14285714285714285	14	2	15	0.0	0	0.6273627479244435	0.7763159836411258	0.42789884871845485	0.853351456126921	0.743302496374254	0.9085939348019261	0.7785481333477207	0.8541275705324941	0	0	0.0	0.00229335140763277	0.00229335140763277
1097	0.029486809245568322	0.014663308251518424	0.014604572639462857	0.9674210842729087	-1	0	0	0.2	2	0.9230769230769231	12	0.5357142857142857	0.9230769230769231	14	12	0	0	0	0.14285714285714285	14	2	15	0.0	0	0.622664396882114	0.8241522699402594	0.42789884871845485	0.8848335381788346	0.7187642222743567	0.8960869162910168	0.7890401364803609	0.8713274226129459	0	0	0.0	0.014604572639462857	0.014604572639462857
4994	0.03753746018182093	0.018619646658613823	0.01855522865481758	0.9672929908149086	-1	0	0	0.2	2	0.9230769230769231	12	0.5357142857142857	0.9230769230769231	14	12	0	0	0	0.14285714285714285	14	2	15	0.0	0	0.6273627479244435	0.6861649687925794	0.46351893367268593	0.9257679188978191	0.7343924408395811	0.8649084508423557	0.7922247585924475	0.8482296530965068	0	0	0.0	0.01855522865481758	0.01855522865481758
1251	0.033661832363625674	0.01693810749740732	0.015356301608145318	0.9677367540961068	-1	0	0	0.2	2	0.9230769230769231	12	0.5357142857142857	0.9230769230769231	14	12	0	0	0	0.14285714285714285	14	2	15	0.0	0	0.6273627479244435	0.7763159836411258	0.44507534030960444	0.8741030116642325	0.743302496374254	0.8995220316576115	0.7871075567598235	0.8570900361497559	0	0	0.0	0.015356301608145318	0.015356301608145318
2998	0.037955203641726436	0.01865681339496515	0.018172507440031106	0.9658056188894734	-1	0	0	0.2	2	0.9230769230769231	12	0.5357142857142857	0.9230769230769231	14	12	0	0	0	0.14285714285714285	14	2	15	0.0	0	0.6273627479244435	0.829294329286282	0.42436770889160885	0.8218198000883249	0.743302496374254	0.9082100632612029	0.7890401364803609	0.858203017547237	0	0	0.0	0.018172507440031106	0.018172507440031106
749	0.03151580594266736	0.009425279771552853	-0.00903443588861806	0.978673601610093	-1	0	0	0.2	2	0.9230769230769231	12	0.5357142857142857	0.9230769230769231	14	12	0	0	0	0.14285714285714285	14	2	15	0.0	0	0.47900015387538897	0.8004220092138514	0.46292751190166487	0.8332876971002836	0.7187642222743567	0.926905977613342	0.7577256268241956	0.8636626179583392	0	0	0.0	-0.000903443588861806	-0.000903443588861806
3135	0.03666634990343788	0.020190772635254976	0.02016870471208495	0.9669025483574232	-1	0	0	0.2	2	0.9230769230769231	12	0.5357142857142857	0.9230769230769231	14	12	0	0	0	0.14285714285714285	14	2	15	0.0	0	0.6273627479244435	0.6861649687925794	0.46351893367268593	0.9257679188978191	0.7264034632808183	0.8617255032719447	0.7854205442335996	0.8470684723948559	0	0	0.0	0.02016870471208495	0.02016870471208495
3895	0.036922437340827355	0.019658220696099838	0.019448609604323996	0.9636562996350959	-1	0	0	0.2	2	0.9230769230769231	12	0.5357142857142857	0.9230769230769231	14	12	0	0	0	0.14285714285714285	14	2	15	0.0	0	0.6273627479244435	0.7763159836411258	0.42789884871845485	0.7989104452772079	0.743302496374254	0.8995220316576115	0.7871075567598235	0.8327508100542871	0	0	0.0	0.019448609604323996	0.019448609604323996
4542	0.03332407328775683	0.007807382186394573	0.004256498148194433	0.9593108335076349	-1	0	0	0.2	2	0.9230769230769231	12	0.5357142857142857	0.9230769230769231	14	12	0	0	0	0.14285714285714285	14	2	15	0.0	0	0.6273627479244435	0.6954668165422551	0.5178097616777979	0.9209907585447894	0.7187642222743567	0.8957561971050179	0.734771868517546	0.8594675635592464	0	0	0.0	0.004256498148194433	0.004256498148194433
3848	0.03665580653542573	0.015743260168178768	0.010115333288820468	0.6959303625668549	-1	0	0	0.2	2	0.9230769230769231	12	0.5357142857142857	0.9230769230769231	14	12	0	0	0	0.14285714285714285	14	2	15	0.0	0	0.6273627479244435	0.6861649687925794	0.42789884871845485	0.9212918756121115	0.7343924408395811	0.8649084508423557	0.7880213075755299	0.8454891087106844	0	0	0.0	0.010115333288820468	0.010115333288820468
632	0.002008903196467594	0.0017128609821242063	-0.0017118395763395982	0.9829088119696815	-1	0	0	1.0	1	0	0	1.0	0	1	0	0	1	0	0.5	2	1	2	0.3333333333333333	0	0	0	0	0	0	0	0	0	0	0	0	-0.0001711839576339598	-0.0001711839576339598
2224	0.03862794124196575	0.013555099258872808	0.012838517070349385	0.7896941290255431	-1	0	0	0.2	2	0.9230769230769231	12	0.5357142857142857	0.9230769230769231	14	12	0	0	0	0.14285714285714285	14	2	15	0.0	0	0.632061098966773	0.776556620656157	0.42789884871845485	0.7989104452772079	0.743302496374254	0.8995220316576115	0.7871075567598235	0.8328151597353809	0	0	0.0	0.012838517070349385	0.012838517070349385
3439	0.03704528600880686	0.018460666188039754	0.01811911954755473	0.9677745017971568	-1	0	0	0.2	2	0.9230769230769231	12	0.5357142857142857	0.9230769230769231	14	12	0	0	0	0.14285714285714285	14	2	15	0.0	0	0.6273627479244435	0.6861649687925794	0.46351893367268593	0.9257679188978191	0.7343924408395811	0.8649084508423557	0.7922247585924475	0.8482296530965068	0	0	0.0	0.01811911954755473	0.01811911954755473
1784	0.03778682264216222	0.02242678253492258	0.02143799276776381	0.9657350390248159	-1	0	0	0.3	3	0.7692307692307693	10	0.5769230769230769	0.7692307692307693	13	10	1	1	0	0.15384615384615385	13	2	15	0.3333333333333333	0.15384615384615385	0.33912408395022986	0.8538405771026291	0.3784721776265543	0.937907411275325	0.7544593236268389	0.9084922352127405	0.9407603826929368	0.9053793152139006	1.0	0.07692307692307693	0.0	0.02143799276776381	None
3755	0.03307161575038318	0.018477799616789206	0.003225444665482809	0.9665859204824955	-1	0	0	0.2	2	0.9230769230769231	12	0.5357142857142857	0.9230769230769231	14	12	0	0	0	0.14285714285714285	14	2	15	0.0	0	0.6273627479244435	0.6744460921731403	0.42789884871845485	0.9023585772554673	0.7343924408395811	0.9001645291283703	0.7854205442335996	0.847747514969303	0	0	0.0	0.003225444665482809	0.003225444665482809
3699	0.03749733099285125	0.020155027610262607	0.020154257219620487	0.9664201596176362	-1	0	0	0.2	2	0.9230769230769231	12	0.5357142857142857	0.9230769230769231	14	12	0	0	0	0.14285714285714285	14	2	15	0.0	0	0.6273627479244435	0.6861649687925794	0.46351893367268593	0.9257679188978191	0.7264034632808183	0.8617255032719447	0.7854205442335996	0.8470684723948559	0	0	0.0	0.020154257219620487	0.020154257219620487
1156	0.041228753905608026	0.01832341452059176	-0.015904009001699818	0.8661675465799084	-1	0	0	0.2	2	0.9230769230769231	12	0.5357142857142857	0.9230769230769231	14	12	0	0	0	0.14285714285714285	14	2	15	0.0	0	0.632061098966773	0.6593304606533872	0.42789884871845485	0.8679739135852516	0.7187642222743567	0.8947000820040171	0.7871075567598235	0.8265039696682621	0	0	0.0	-0.0015904009001699818	-0.0015904009001699818
4015	0.033606051407736585	0.017983280762496445	-0.0002341803094996355	0.9694465928814043	-1	0	0	0.2	2	0.9230769230769231	12	0.5357142857142857	0.9230769230769231	14	12	0	0	0	0.14285714285714285	14	2	15	0.0	0	0.6273627479244435	0.7763159836411258	0.44507534030960444	0.8706972595454402	0.743302496374254	0.8995220316576115	0.7871075567598235	0.8558362654293199	0	0	0.0	-2.341803094996355e-05	-2.341803094996355e-05
3934	0.03725803566214157	0.019668752056919002	0.019545069755833016	0.9624737597495842	-1	0	0	0.2	2	0.9230769230769231	12	0.5357142857142857	0.9230769230769231	14	12	0	0	0	0.14285714285714285	14	2	15	0.0	0	0.6273627479244435	0.7763159836411258	0.42789884871845485	0.7989104452772079	0.743302496374254	0.8995220316576115	0.7871075567598235	0.8327508100542871	0	0	0.0	0.019545069755833016	0.019545069755833016
1605	0.03687036880440518	0.018723614618098156	0.01869892326439547	0.9675987903695321	-1	0	0	0.2	2	0.9230769230769231	12	0.5357142857142857	0.9230769230769231	14	12	0	0	0	0.14285714285714285	14	2	15	0.0	0	0.6273627479244435	0.6861649687925794	0.46351893367268593	0.9257679188978191	0.7181882893330342	0.8909699039250051	0.7871075567598235	0.8584069861791844	0	0	0.0	0.01869892326439547	0.01869892326439547
1667	0.03615998662645583	0.018317136963440218	0.017773181461399445	0.9679383843268831	-1	0	0	0.2	2	0.9230769230769231	12	0.5357142857142857	0.9230769230769231	14	12	0	0	0	0.14285714285714285	14	2	15	0.0	0	0.6273627479244435	0.6861649687925794	0.46351893367268593	0.9257679188978191	0.7181882893330342	0.8909699039250051	0.7871075567598235	0.8584069861791844	0	0	0.0	0.017773181461399445	0.017773181461399445
1025	0.0342285682276352	0.0173418452486514	0.017317172373860774	0.9668052009924063	-1	0	0	0.2	2	0.9230769230769231	12	0.5357142857142857	0.9230769230769231	14	12	0	0	0	0.14285714285714285	14	2	15	0.0	0	0.6273627479244435	0.7763159836411258	0.44507534030960444	0.8689689697017209	0.743302496374254	0.8995220316576115	0.7871075567598235	0.855207342767162	0	0	0.0	0.017317172373860774	0.017317172373860774
4507	0.03744007628301204	0.018404460589005234	0.018347149495556134	0.9665292013081318	-1	0	0	0.2	2	0.9230769230769231	12	0.5357142857142857	0.9230769230769231	14	12	0	0	0	0.14285714285714285	14	2	15	0.0	0	0.6273627479244435	0.6861649687925794	0.46351893367268593	0.9257679188978191	0.7264034632808183	0.8617255032719447	0.7854205442335996	0.8470684723948559	0	0	0.0	0.018347149495556134	0.018347149495556134
4793	0.0062627356295596	0.003629974549922291	-0.0035073061794775088	0.979254904260064	-1	0	0	0.4	2	0.8	4	0.4666666666666667	0.6	4	3	2	1	0	0.6	5	3	7	0.14285714285714285	0	0.6496833378022746	0.7655305099486013	0.38496276393015844	0.9421123087458478	0.7187642222743567	0.8746072257828028	0.8078769359404403	0.8777967110630849	1.0	0.5	0.0	-0.00035073061794775086	-0.00035073061794775086
4053	0.04618278661623368	0.019876986484023307	-0.01982786462515345	0.7036573829262163	-1	0	0	0.1	1	1.0	13	1.0	1.0	14	13	0	1	0	0.06666666666666667	15	1	15	0.3333333333333333	0	0.622664396882114	0.825842976862856	0.38060537238811065	0.6598294496555016	0.7516366189676047	0.9096636429806826	0.8477964550807189	0.8189879112079107	1.0	0.42857142857142855	0.0	-0.001982786462515345	-0.001982786462515345
400	0.0019024848845983378	0.0016524344838845842	-0.0016518909112039314	0.9840834076773811	-1	0	0	1.0	1	0	0	1.0	0	1	0	0	1	0	0.5	2	1	2	0.3333333333333333	0	0	0	0	0	0	0	0	0	0	0	0	-0.00016518909112039313	-0.00016518909112039313
3167	0.03712183775545682	0.02062243016296435	0.013572991272905486	0.9688584643376081	-1	0	0	0.2	2	0.9230769230769231	12	0.5357142857142857	0.9230769230769231	14	12	0	0	0	0.14285714285714285	14	2	15	0.0	0	0.6273627479244435	0.6861649687925794	0.46351893367268593	0.9257372974258833	0.7343924408395811	0.8649084508423557	0.7913265821625896	0.8482105346983031	0	0	0.0	0.013572991272905486	0.013572991272905486
5050	0.03733665409417997	0.019751113369474042	0.019751053382663843	0.9667599191889272	-1	0	0	0.2	2	0.9230769230769231	12	0.5357142857142857	0.9230769230769231	14	12	0	0	0	0.14285714285714285	14	2	15	0.0	0	0.6273627479244435	0.6861649687925794	0.46351893367268593	0.9257679188978191	0.7343924408395811	0.8649084508423557	0.7922247585924475	0.8482296530965068	0	0	0.0	0.019751053382663843	0.019751053382663843
4405	0.040456075112985795	0.004641340810174535	0.0036650209700237685	0.8339835021219274	-1	0	0	0.2	2	0.9230769230769231	12	0.5357142857142857	0.9230769230769231	14	12	0	0	0	0.14285714285714285	14	2	15	0.0	0	0.6273627479244435	0.7763159836411258	0.42789884871845485	0.853351456126921	0.743302496374254	0.9085939348019261	0.7785481333477207	0.8541275705324941	0	0	0.0	0.0036650209700237685	0.0036650209700237685
2609	0.035758540643681135	0.017445610964795483	-0.006760915495936753	0.6298417800506747	-1	0	0	0.2	2	0.9230769230769231	12	0.5357142857142857	0.9230769230769231	14	12	0	0	0	0.14285714285714285	14	2	15	0.0	0	0.6273627479244435	0.6861649687925794	0.42789884871845485	0.9047015686312642	0.7343924408395811	0.8901067613330914	0.7854205442335996	0.8466058936220505	0	0	0.0	-0.0006760915495936752	-0.0006760915495936752
2460	0.05569326319307519	0.022798994932841144	-0.0008689790171462876	0.9413021397890353	-1	0	0	0.1	1	1.0	13	1.0	1.0	14	13	0	0	0	0.06666666666666667	15	1	15	0.0	0	0.6273627479244435	0.6634329954038415	0.42789884871845485	0.9240472795427572	0.7343924408395811	0.8941806960979142	0.7922247585924475	0.8545180878199993	0	0	0.0	-8.689790171462876e-05	-8.689790171462876e-05
3675	0.036754085042028234	0.018701549151242055	0.01824049670674396	0.9670399985427928	-1	0	0	0.2	2	0.9230769230769231	12	0.5357142857142857	0.9230769230769231	14	12	0	0	0	0.14285714285714285	14	2	15	0.0	0	0.6273627479244435	0.6861649687925794	0.46351893367268593	0.9257679188978191	0.7343924408395811	0.8649084508423557	0.7922247585924475	0.8482296530965068	0	0	0.0	0.01824049670674396	0.01824049670674396
3519	None	None	None	None	None	0	0	0.2	2	0.9166666666666666	11	0.5833333333333334	0.6666666666666666	10	8	3	4	0	0.375	8	3	14	0.5	0.5454545454545454	0.5153877185210558	0.7321089881023077	0.9780567731817309	0.9403375659730668	0.545362469609652	0.8930138054465229	0.882330801655898	0.876705563533918	0.2	0.3	0.0	None	None
1129	0.03436263840377154	0.017191720327389085	0.01606972832774464	0.9657497444632828	-1	0	0	0.2	2	0.9230769230769231	12	0.38461538461538464	0.8461538461538461	13	11	1	0	0	0.23076923076923078	13	3	15	0.0	0	0.632061098966773	0.7765182129068163	0.42789884871845485	0.8911367912674416	0.7349683737809034	0.8953651005573273	0.7909598319558101	0.8619462888786071	0	0	0.0	0.01606972832774464	0.01606972832774464
4481	0.0436962292092837	0.007655125838425358	0.00599001729853974	0.8178734716657011	-1	0	0	0.2	2	0.9230769230769231	12	0.5357142857142857	0.9230769230769231	14	12	0	0	0	0.14285714285714285	14	2	15	0.0	0	0.6273627479244435	0.829294329286282	0.42789884871845485	0.8093274353654175	0.743302496374254	0.9082100632612027	0.7871075567598235	0.8547994617513546	0	0	0.0	0.00599001729853974	0.00599001729853974
3840	0.037194629469179716	0.01947184199359026	0.018176577746920514	0.9669116195971098	-1	0	0	0.2	2	0.9230769230769231	12	0.5357142857142857	0.9230769230769231	14	12	0	0	0	0.14285714285714285	14	2	15	0.0	0	0.6273627479244435	0.6861649687925794	0.46351893367268593	0.9257372974258833	0.7343924408395811	0.8649084508423557	0.7913265821625896	0.8482105346983031	0	0	0.0	0.018176577746920514	0.018176577746920514
3089	0.04681718498768722	0.008561422474967743	-0.0010693742833568403	0.8961492128436634	-1	0	0	0.2	2	0.9230769230769231	12	0.5357142857142857	0.9230769230769231	14	12	0	0	0	0.14285714285714285	14	2	15	0.0	0	0.6273627479244435	0.7763159836411258	0.42789884871845485	0.7989104452772079	0.743302496374254	0.8995220316576115	0.7871075567598235	0.8327508100542871	0	0	0.0	-0.00010693742833568403	-0.00010693742833568403
2811	0.0540557033975005	0.014105783888722183	-0.012837897884076195	0.9538456358216348	-1	0	0	0.2	2	0.9230769230769231	12	0.5357142857142857	0.9230769230769231	14	12	0	0	0	0.14285714285714285	14	2	15	0.0	0	0.622664396882114	0.6461333102032449	0.5072812701761842	0.9038479653881758	0.7343924408395811	0.8594106370140234	0.78346390556174	0.8250686834013173	0	0	0.0	-0.0012837897884076196	-0.0012837897884076196
2174	0.036728836755787	0.019696208058881545	0.018999602894595083	0.96730543105413	-1	0	0	0.2	2	0.9230769230769231	12	0.5357142857142857	0.9230769230769231	14	12	0	0	0	0.14285714285714285	14	2	15	0.0	0	0.6273627479244435	0.6861649687925794	0.46351893367268593	0.9257679188978191	0.7181882893330342	0.8909699039250051	0.7871075567598235	0.8584069861791844	0	0	0.0	0.018999602894595083	0.018999602894595083
3153	0.04386332321857743	0.008452361978729757	0.006080150314933227	0.8168502990812633	-1	0	0	0.2	2	0.9230769230769231	12	0.5357142857142857	0.9230769230769231	14	12	0	0	0	0.14285714285714285	14	2	15	0.0	0	0.6273627479244435	0.829294329286282	0.42789884871845485	0.8093274353654175	0.743302496374254	0.9082100632612027	0.7871075567598235	0.8547994617513546	0	0	0.0	0.006080150314933227	0.006080150314933227
2116	0.03734866376260311	0.01860267258255859	0.018139028657624033	0.9674723672384633	-1	0	0	0.2	2	0.9230769230769231	12	0.5357142857142857	0.9230769230769231	14	12	0	0	0	0.14285714285714285	14	2	15	0.0	0	0.6273627479244435	0.6861649687925794	0.46351893367268593	0.9257679188978191	0.7343924408395811	0.8649084508423557	0.7922247585924475	0.8482296530965068	0	0	0.0	0.018139028657624033	0.018139028657624033
5026	0.03769885549652059	0.020388150889048967	0.020364019189659983	0.9663504629937899	-1	0	0	0.2	2	0.9230769230769231	12	0.5357142857142857	0.9230769230769231	14	12	0	0	0	0.14285714285714285	14	2	15	0.0	0	0.6273627479244435	0.6861649687925794	0.46351893367268593	0.9257679188978191	0.743302496374254	0.8673363356385259	0.7922607843354321	0.8491259962540666	0	0	0.0	0.020364019189659983	0.020364019189659983
4468	0.0437269720542973	0.011181655237507178	0.010708643171835324	0.8784069289690237	-1	0	0	0.2	2	0.9230769230769231	12	0.5357142857142857	0.9230769230769231	14	12	0	0	0	0.14285714285714285	14	2	15	0.0	0	0.6273627479244435	0.6861649687925794	0.42789884871845485	0.9212918756121115	0.7343924408395811	0.8649084508423557	0.7880213075755299	0.8454891087106844	0	0	0.0	0.010708643171835324	0.010708643171835324
2326	0.034650842083190345	0.01794914936103902	0.017815404279641567	0.9656270846736601	-1	0	0	0.2	2	0.9230769230769231	12	0.5357142857142857	0.9230769230769231	14	12	0	0	0	0.14285714285714285	14	2	15	0.0	0	0.6273627479244435	0.7763159836411258	0.42789884871845485	0.8138121920753537	0.743302496374254	0.8995220316576115	0.7871075567598235	0.8371364943291908	0	0	0.0	0.017815404279641567	0.017815404279641567
4742	0.036948887430998854	0.01810910100603738	0.018055375432774173	0.9671132473558862	-1	0	0	0.2	2	0.9230769230769231	12	0.5357142857142857	0.9230769230769231	14	12	0	0	0	0.14285714285714285	14	2	15	0.0	0	0.6273627479244435	0.6861649687925794	0.46351893367268593	0.9257679188978191	0.7343924408395811	0.8649084508423557	0.7922247585924475	0.8482296530965068	0	0	0.0	0.018055375432774173	0.018055375432774173
4463	0.0361713929453958	0.01911013884848076	0.018999497097512745	0.9658595666399739	-1	0	0	0.2	2	0.9230769230769231	12	0.5357142857142857	0.9230769230769231	14	12	0	0	0	0.14285714285714285	14	2	15	0.0	0	0.6273627479244435	0.6861649687925794	0.46351893367268593	0.9257679188978191	0.7343924408395811	0.8649084508423557	0.7922247585924475	0.8482296530965068	0	0	0.0	0.018999497097512745	0.018999497097512745
43	0.0018981919408643398	0.0018091526621635894	-0.0018091334525105643	0.9856345655803136	-1	0	0	1.0	1	0	0	1.0	0	1	0	0	0	0	0.5	2	1	2	0.0	0	0	0	0	0	0	0	0	0	0	0	0	-0.00018091334525105642	-0.00018091334525105642
3414	0.04225444544011784	0.005794134169942815	0.003882693346433851	0.8113495263582279	-1	0	0	0.2	2	0.9230769230769231	12	0.5357142857142857	0.9230769230769231	14	12	0	0	0	0.14285714285714285	14	2	15	0.0	0	0.6273627479244435	0.7763159836411258	0.44507534030960444	0.8691058644546157	0.743302496374254	0.9085939348019261	0.7785481333477207	0.8595224486633489	0	0	0.0	0.003882693346433851	0.003882693346433851
4172	0.03486089853900048	0.005217591970036238	0.0040412188250644136	0.9712292894355394	-1	0	0	0.2	2	0.9230769230769231	12	0.3125	0.6923076923076923	11	9	3	3	0	0.75	6	8	15	0.375	0	0.622664396882114	0.7034340113477348	0.42789884871845485	0.9541684387937889	0.7516366189676047	0.894628486097678	0.8460570836586029	0.8821375009056049	0.18181818181818182	0.2727272727272727	0.0	0.0040412188250644136	0.0040412188250644136
2318	0.03951766071798691	0.010655879493195698	0.008932733016565112	0.7892300670826672	-1	0	0	0.2	2	0.9230769230769231	12	0.5357142857142857	0.9230769230769231	14	12	0	0	0	0.14285714285714285	14	2	15	0.0	0	0.6273627479244435	0.6861649687925794	0.42789884871845485	0.9212918756121115	0.7181882893330342	0.8909699039250051	0.7890401364803609	0.855818978058844	0	0	0.0	0.008932733016565112	0.008932733016565112
3054	0.036491398838369965	0.018201297753350654	0.018187268930524993	0.9671201556433222	-1	0	0	0.2	2	0.9230769230769231	12	0.5357142857142857	0.9230769230769231	14	12	0	0	0	0.14285714285714285	14	2	15	0.0	0	0.6273627479244435	0.6861649687925794	0.46351893367268593	0.9257679188978191	0.7343924408395811	0.8649084508423557	0.7922247585924475	0.8482296530965068	0	0	0.0	0.018187268930524993	0.018187268930524993
3269	0.03731919030271273	0.018093275318866703	-0.0028463909234590795	0.6363454553945663	-1	0	0	0.2	2	0.9230769230769231	12	0.5357142857142857	0.9230769230769231	14	12	0	0	0	0.14285714285714285	14	2	15	0.0	0	0.632061098966773	0.7765198026923789	0.42789884871845485	0.8228272691127853	0.743302496374254	0.8900814839718849	0.7640197004070938	0.8353778644720997	0	0	0.0	-0.00028463909234590794	-0.00028463909234590794
3160	0.037338721761351425	0.019245290959550135	0.018677021125657414	0.9665407905827764	-1	0	0	0.2	2	0.9230769230769231	12	0.5357142857142857	0.9230769230769231	14	12	0	0	0	0.14285714285714285	14	2	15	0.0	0	0.6273627479244435	0.6861649687925794	0.46351893367268593	0.9257679188978191	0.7343924408395811	0.8649084508423557	0.7922247585924475	0.8482296530965068	0	0	0.0	0.018677021125657414	0.018677021125657414
429	0.0016869728972210988	0.0016317144482441606	-0.0016317144478736347	0.9852742194282039	-1	0	0	0	0	0	0	1.0	0	0	0	0	2	0	1.0	1	1	1	0.5	0	0	0	0	0	0	0	0	0	0	0	0	-0.1	-0.1
3498	0.03703779878383104	0.018443910821481155	0.018178024008653548	0.9666226505029669	-1	0	0	0.2	2	0.9230769230769231	12	0.5357142857142857	0.9230769230769231	14	12	0	0	0	0.14285714285714285	14	2	15	0.0	0	0.6273627479244435	0.6861649687925794	0.46351893367268593	0.9257679188978191	0.7343924408395811	0.8649084508423557	0.7922247585924475	0.8482296530965068	0	0	0.0	0.018178024008653548	0.018178024008653548
4079	0.03699718518732027	0.019537930562530822	0.019096255079355053	0.966058480604947	-1	0	0	0.2	2	0.9230769230769231	12	0.5357142857142857	0.9230769230769231	14	12	0	0	0	0.14285714285714285	14	2	15	0.0	0	0.6273627479244435	0.6861649687925794	0.46351893367268593	0.9257679188978191	0.7343924408395811	0.8649084508423557	0.7922247585924475	0.8482296530965068	0	0	0.0	0.019096255079355053	0.019096255079355053
1013	0.029604867478460938	0.014592928113552419	0.014590437517450833	0.9675364533805533	-1	0	0	0.2	2	0.9230769230769231	12	0.5357142857142857	0.9230769230769231	14	12	0	0	0	0.14285714285714285	14	2	15	0.0	0	0.622664396882114	0.8241522699402594	0.42789884871845485	0.8785373658658748	0.7187642222743567	0.8960869162910168	0.7881448881147818	0.8690543982247991	0	0	0.0	0.014590437517450833	0.014590437517450833
4301	0.03673333516544749	0.01704466417550251	0.011076113188965755	0.6922648223963661	-1	0	0	0.2	2	0.9230769230769231	12	0.5357142857142857	0.9230769230769231	14	12	0	0	0	0.14285714285714285	14	2	15	0.0	0	0.6273627479244435	0.7763159836411258	0.42789884871845485	0.8145174914221479	0.743302496374254	0.9085939348019261	0.7913265821625896	0.8420439871865385	0	0	0.0	0.011076113188965755	0.011076113188965755
4626	0.03743251457889233	0.019661711989198388	0.0195636942339014	0.9672416323163862	-1	0	0	0.2	2	0.9230769230769231	12	0.5357142857142857	0.9230769230769231	14	12	0	0	0	0.14285714285714285	14	2	15	0.0	0	0.6273627479244435	0.6861649687925794	0.46351893367268593	0.9257679188978191	0.7343924408395811	0.8649084508423557	0.7922247585924475	0.8482296530965068	0	0	0.0	0.0195636942339014	0.0195636942339014
154	0.0017663811878368043	0.0017105324748433951	-0.0017104898465694354	0.9857441056642547	-1	0	0	1.0	1	0	0	1.0	0	1	0	0	0	0	0.5	2	1	2	0.0	0	0	0	0	0	0	0	0	0	0	0	0	-0.00017104898465694353	-0.00017104898465694353
595	0.03122726226140429	0.007259259856519837	-0.007200651879414842	0.9783804774630309	-1	0	0	0.2	2	0.9230769230769231	12	0.5357142857142857	0.9230769230769231	14	12	0	0	0	0.14285714285714285	14	2	15	0.0	0	0.44804114291270186	0.8415308189496912	0.4453019060272364	0.8534568614381491	0.6374091915014375	0.935549235719545	0.7164252960243703	0.8844868510904191	0	0	0.0	-0.0007200651879414842	-0.0007200651879414842
740	0.03690527440063764	0.019929068103558285	0.005825069557237995	0.9651391158595829	-1	0	0	0.2	2	0.9230769230769231	12	0.38461538461538464	0.8461538461538461	13	11	1	0	0	0.23076923076923078	13	3	15	0.0	0	0.632061098966773	0.7765182129068163	0.42789884871845485	0.8905676734225398	0.7349683737809034	0.8953651005573273	0.7871075567598235	0.8617139637213632	0	0	0.0	0.005825069557237995	0.005825069557237995
877	0.0019541970450740608	0.0017105048903996998	-0.0017096177373228185	0.9839342898054719	-1	0	0	1.0	1	0	0	1.0	0	1	0	0	0	0	0.5	2	1	2	0.0	0	0	0	0	0	0	0	0	0	0	0	0	-0.00017096177373228185	-0.00017096177373228185
4784	0.03619349915159365	0.01843535439971964	0.017764766098106757	0.9668206987865611	-1	0	0	0.2	2	0.9230769230769231	12	0.5357142857142857	0.9230769230769231	14	12	0	0	0	0.14285714285714285	14	2	15	0.0	0	0.6273627479244435	0.6861649687925794	0.46351893367268593	0.9257679188978191	0.7343924408395811	0.8649084508423557	0.7922247585924475	0.8482296530965068	0	0	0.0	0.017764766098106757	0.017764766098106757
4196	0.0418930942348778	0.014049509400337586	0.013876327886009563	0.9319710756102845	-1	0	0	0.2	2	0.9230769230769231	12	0.5357142857142857	0.9230769230769231	14	12	0	0	0	0.14285714285714285	14	2	15	0.0	0	0.6273627479244435	0.7760216093231502	0.42789884871845485	0.7989104452772079	0.743302496374254	0.8995220316576115	0.7871075567598235	0.8326721303699707	0	0	0.0	0.013876327886009563	0.013876327886009563
4136	0.037098818432809044	0.019890694286685228	0.019707901914549818	0.967002381274537	-1	0	0	0.2	2	0.9230769230769231	12	0.5357142857142857	0.9230769230769231	14	12	0	0	0	0.14285714285714285	14	2	15	0.0	0	0.6273627479244435	0.6861649687925794	0.46351893367268593	0.9257679188978191	0.7343924408395811	0.8649084508423557	0.7922247585924475	0.8482296530965068	0	0	0.0	0.019707901914549818	0.019707901914549818
4085	0.036130899904198814	0.01943141457684692	0.01809573289803413	0.9681200357462686	-1	0	0	0.2	2	0.9230769230769231	12	0.5357142857142857	0.9230769230769231	14	12	0	0	0	0.14285714285714285	14	2	15	0.0	0	0.6273627479244435	0.6861649687925794	0.46351893367268593	0.9257679188978191	0.7343924408395811	0.8649084508423557	0.7922247585924475	0.8482296530965068	0	0	0.0	0.01809573289803413	0.01809573289803413
450	0.002843736250481729	0.002799791212498988	-0.0027997661596977363	0.9844637510808182	-1	0	0	0.5	2	0.6666666666666666	2	0.625	0.6666666666666666	4	2	0	0	0	0.5	4	2	5	0.0	0	0.7702318668952739	0.8772910579779727	0.333058175877393	0.9402425439517834	0.7187642222743567	0.8885434299202963	0.8839578851253728	0.9060449124993847	0	0	0.0	-0.00027997661596977365	-0.00027997661596977365
1240	0.01782260086489318	0.011292615350256165	-0.0068154088598115945	0.985443214497899	-1	0	0	0.2	2	0.9230769230769231	12	0.5357142857142857	0.9230769230769231	14	12	0	0	0	0.14285714285714285	2	14	15	0.0	0	0.622664396882114	0.8929053478051865	0.42789884871845485	0.8420321911817036	0.513255091348025	0.907929032943226	0.7871075567598235	0.8836646181259709	0	0	0.0	-0.0006815408859811594	-0.0006815408859811594
498	0.0028823060860076865	0.0023636026031880427	-0.0023607631049600494	0.9793779232723114	-1	0	0	0.5	1	1.0	1	1.0	1.0	2	1	0	0	0	0.3333333333333333	3	1	3	0.0	0	0.29458342121358205	0.6634640495419561	0.4636198330304032	0.930487427643016	0.5120322609714669	0.9838490544678414	0.9470762543767711	0.9213492135737582	0	0	0.0	-0.00023607631049600493	-0.00023607631049600493
1107	0.03449819615846182	0.017341859906279216	0.012649708857098877	0.9642144027397539	-1	0	0	0.2	2	0.9230769230769231	12	0.5357142857142857	0.9230769230769231	14	12	0	0	0	0.14285714285714285	14	2	15	0.0	0	0.622664396882114	0.8524775270456539	0.42789884871845485	0.8850678484745453	0.5818644767141358	0.886085992928791	0.7871075567598235	0.8753324259607429	0	0	0.0	0.012649708857098877	0.012649708857098877
3778	0.036586688932136666	0.0194423369814013	0.01911543904361601	0.9671641075531743	-1	0	0	0.2	2	0.9230769230769231	12	0.5357142857142857	0.9230769230769231	14	12	0	0	0	0.14285714285714285	14	2	15	0.0	0	0.6273627479244435	0.6861649687925794	0.46351893367268593	0.9257679188978191	0.7182412654983549	0.8614373412149587	0.7854205442335996	0.846964105705447	0	0	0.0	0.01911543904361601	0.01911543904361601
4394	0.022897095951278677	0.005478846944299953	-0.0031308266024488297	0.9752741880667393	-1	0	0	0.25	2	0.9	9	0.2857142857142857	0.8	10	8	1	1	0	0.8571428571428571	6	7	12	0.25	0	0.6273627479244435	0.8624198332607477	0.42083656906476297	0.7618676019176184	0.7187642222743567	0.9187383526341715	0.8348783948255698	0.8591122605715181	1.0	0.5	0.0	-0.00031308266024488297	-0.00031308266024488297
4069	0.03417268434200052	0.01563658455180546	0.015493304632173074	0.9677231323813517	-1	0	0	0.2	2	0.9230769230769231	12	0.5357142857142857	0.9230769230769231	14	12	0	0	0	0.14285714285714285	14	2	15	0.0	0	0.6273627479244435	0.6861649687925794	0.46351893367268593	0.9103218527001727	0.7092782337983612	0.8856901086137039	0.7871075567598235	0.8475817071612333	0	0	0.0	0.015493304632173074	0.015493304632173074
1478	0.034194625842555164	0.01744184739533724	0.015205241917249607	0.9674747215653681	-1	0	0	0.2	2	0.9230769230769231	12	0.5357142857142857	0.9230769230769231	14	12	0	0	0	0.14285714285714285	14	2	15	0.0	0	0.6273627479244435	0.7763159836411258	0.44507534030960444	0.8689689697017209	0.743302496374254	0.8995220316576115	0.7871075567598235	0.855207342767162	0	0	0.0	0.015205241917249607	0.015205241917249607
2989	0.037044798723988095	0.019620048859061327	0.018661219604699582	0.9664659896560485	-1	0	0	0.2	2	0.9230769230769231	12	0.5357142857142857	0.9230769230769231	14	12	0	0	0	0.14285714285714285	14	2	15	0.0	0	0.6273627479244435	0.6861649687925794	0.46351893367268593	0.9257679188978191	0.7264034632808183	0.8617255032719447	0.7854205442335996	0.8470684723948559	0	0	0.0	0.018661219604699582	0.018661219604699582
952	0.03368650396163819	0.016730509983243068	0.0008634233955000352	0.9673803992197589	-1	0	0	0.2	2	0.9230769230769231	12	0.5357142857142857	0.9230769230769231	14	12	0	0	0	0.14285714285714285	14	2	15	0.0	0	0.632061098966773	0.7765198026923789	0.44507534030960444	0.8689689697017209	0.7187642222743567	0.9055830361216716	0.7871075567598235	0.8580771321744832	0	0	0.0	0.0008634233955000352	0.0008634233955000352
594	0.002004294236344042	0.0017642943050757151	-0.001764143788493399	0.9844607256704505	-1	0	0	1.0	2	0.0	0	1.0	0	1	0	1	0	0	0.3333333333333333	3	1	3	0.0	1.0	0	0	0	0	0	0	0	0	0	0	0	-0.0001764143788493399	-0.0001764143788493399
1045	0.04077040258150193	0.019492503674906896	-0.01703258125951995	0.6047980715431303	-1	0	0	0.2	2	0.9230769230769231	12	0.5357142857142857	0.9230769230769231	14	12	0	0	0	0.14285714285714285	14	2	15	0.0	0	0.6273627479244435	0.65948171879832	0.42789884871845485	0.8025490608318998	0.7163880303741881	0.8856095809520108	0.7871075567598235	0.7973773076690958	0	0	0.0	-0.001703258125951995	-0.001703258125951995
3192	0.03672310182780502	0.020125567260540756	0.020017909770408487	0.9659664764133239	-1	0	0	0.2	2	0.9230769230769231	12	0.5357142857142857	0.9230769230769231	14	12	0	0	0	0.14285714285714285	14	2	15	0.0	0	0.6273627479244435	0.6861649687925794	0.46351893367268593	0.9257679188978191	0.7343924408395811	0.8649084508423557	0.7922247585924475	0.8482296530965068	0	0	0.0	0.020017909770408487	0.020017909770408487
2366	0.03723211623042953	0.019464361174578663	0.018250784529849698	0.9679565566893403	-1	0	0	0.2	2	0.9230769230769231	12	0.5357142857142857	0.9230769230769231	14	12	0	0	0	0.14285714285714285	14	2	15	0.0	0	0.6273627479244435	0.6861649687925794	0.46351893367268593	0.9257679188978191	0.7343924408395811	0.8649084508423557	0.7922247585924475	0.8482296530965068	0	0	0.0	0.018250784529849698	0.018250784529849698
2173	0.03656592740068072	0.01804578949043644	0.01803709688821984	0.9674176270024019	-1	0	0	0.2	2	0.9230769230769231	12	0.5357142857142857	0.9230769230769231	14	12	0	0	0	0.14285714285714285	14	2	15	0.0	0	0.6273627479244435	0.6861649687925794	0.46351893367268593	0.9257679188978191	0.7120625931226796	0.892756236248041	0.7871075567598235	0.8591557611702458	0	0	0.0	0.01803709688821984	0.01803709688821984
1698	0.03318885098086002	0.01701383039035705	0.01683200722642349	0.9674779208211123	-1	0	0	0.2	2	0.9230769230769231	12	0.5357142857142857	0.9230769230769231	14	12	0	0	0	0.14285714285714285	14	2	15	0.0	0	0.632061098966773	0.776556620656157	0.44507534030960444	0.8689689697017209	0.743302496374254	0.8995220316576115	0.7871075567598235	0.8552645539287472	0	0	0.0	0.01683200722642349	0.01683200722642349
3914	0.04618166224210796	0.007631362823052613	-0.0007746143231483562	0.8977184192012152	-1	0	0	0.2	2	0.9230769230769231	12	0.5357142857142857	0.9230769230769231	14	12	0	0	0	0.14285714285714285	14	2	15	0.0	0	0.6273627479244435	0.7763159836411258	0.42789884871845485	0.7989104452772079	0.743302496374254	0.9085939348019261	0.7943944247444273	0.8375535401712524	0	0	0.0	-7.746143231483562e-05	-7.746143231483562e-05
550	0.026052038618665216	0.006433187063986689	-0.006382355241789317	0.9014154864394862	-1	0	0	0.25	2	0.9	9	0.4	0.7	8	7	3	0	0	0.8333333333333334	6	5	12	0.0	0	0.6336217051070123	0.8878457412378277	0.4840514320511565	0.9561032445673577	0.9189157917495457	0.9632038414020565	0.9275351414408209	0.9429421872441367	0	0	0.0	-0.0006382355241789317	-0.0006382355241789317
1447	0.034396253227017705	0.018180056776785816	0.017670942513049615	0.9671438735008456	-1	0	0	0.2	2	0.9230769230769231	12	0.5357142857142857	0.9230769230769231	14	12	0	0	0	0.14285714285714285	14	2	15	0.0	0	0.6273627479244435	0.7763159836411258	0.44507534030960444	0.8689689697017209	0.743302496374254	0.8995220316576115	0.7871075567598235	0.855207342767162	0	0	0.0	0.017670942513049615	0.017670942513049615
460	0.0032261747909177094	0.0025098570318480436	-0.0025098438724103266	0.9827226457824186	-1	0	0	0.6666666666666666	2	0.5	1	0.6666666666666666	0.5	3	1	0	0	0	0.6666666666666666	2	3	4	0.0	0	0.2688340654048149	0.908016707161104	0.4161713185477936	0.944672953551847	0.6213240361340268	0.9405902117634808	0.8371041471444641	0.9327525239739503	0	0	0.0	-0.00025098438724103264	-0.00025098438724103264
651	0.0018409791518891557	0.0017600672082798891	-0.0017599707691630306	0.9857910975106123	-1	0	0	1.0	1	0	0	1.0	0	1	0	0	0	0	0.5	2	1	2	0.0	0	0	0	0	0	0	0	0	0	0	0	0	-0.00017599707691630305	-0.00017599707691630305
2438	0.03677946949080031	0.01922122479969964	0.019185607911164568	0.965979693087651	-1	0	0	0.2	2	0.9230769230769231	12	0.5357142857142857	0.9230769230769231	14	12	0	0	0	0.14285714285714285	14	2	15	0.0	0	0.6273627479244435	0.7763159836411258	0.42789884871845485	0.8138121920753537	0.743302496374254	0.8995220316576115	0.7871075567598235	0.8371364943291908	0	0	0.0	0.019185607911164568	0.019185607911164568
125	0.003811942523697402	0.003048865262053137	-0.0030482288422445263	0.9686943420424511	-1	0	0	0.5	2	0.75	3	0.5	0.5	4	2	1	0	0	0.75	3	4	6	0.0	0.4	0.5269483780850223	0.9029356721157525	0.12223318629196926	0.9148026167184062	0.3441590724460311	0.5791388572376635	0.7936878440167662	0.8376824878164242	0	0	0.0	-0.0003048228842244526	-0.0003048228842244526
209	0.0019026500825139654	0.0018397431549530415	-0.001839651660298201	0.9852128157764303	-1	0	0	1.0	1	0	0	1.0	0	1	0	0	1	0	0.5	1	2	2	0.3333333333333333	0	0	0	0	0	0	0	0	0	0	0	0	-0.0001839651660298201	-0.0001839651660298201
657	0.025772997751011516	0.006631521422359143	-0.006600898876233148	0.89996441254961	-1	0	0	0.25	2	0.9	9	0.4	0.7	8	7	3	0	0	0.8333333333333334	6	5	12	0.0	0	0.6336217051070123	0.8878457412378277	0.4840514320511565	0.9561032445673577	0.9189157917495457	0.9632038414020565	0.9275351414408209	0.9429421872441367	0	0	0.0	-0.0006600898876233148	-0.0006600898876233148
4486	0.04392962959262238	0.01169774866427612	0.011694508374646436	0.9338733577568602	-1	0	0	0.2	2	0.9230769230769231	12	0.5357142857142857	0.9230769230769231	14	12	0	0	0	0.14285714285714285	14	2	15	0.0	0	0.6273627479244435	0.6861649687925794	0.42789884871845485	0.9212918756121115	0.7343924408395811	0.8649084508423557	0.7880213075755299	0.8454891087106844	0	0	0.0	0.011694508374646436	0.011694508374646436
841	0.002013448385834493	0.0016708234537769334	-0.00167068611853055	0.9839932130105442	-1	0	0	1.0	1	0	0	1.0	0	1	0	0	1	0	0.5	2	1	2	0.3333333333333333	0	0	0	0	0	0	0	0	0	0	0	0	-0.000167068611853055	-0.000167068611853055
3349	0.029701702133794142	0.01225043946181417	0.0019242538007170037	0.9736400413121868	-1	0	0	0.2	2	0.9230769230769231	12	0.5357142857142857	0.9230769230769231	14	12	0	0	0	0.14285714285714285	14	2	15	0.0	0	0.632061098966773	0.6866728139406625	0.5083612420717595	0.9290238107229114	0.6706378214507922	0.8992506163503183	0.8103560884420942	0.8639440546443009	0	0	0.0	0.0019242538007170037	0.0019242538007170037
2944	0.031183175945524503	0.006585353484805572	-0.00559968507586926	0.9823292965307747	-1	0	0	0.2	2	0.9230769230769231	12	0.5357142857142857	0.9230769230769231	14	12	0	0	0	0.14285714285714285	14	2	15	0.0	0	0.622664396882114	0.8280401601757416	0.46351893367268593	0.8313832693176131	0.8449897214917274	0.815564526406094	0.8699481784736625	0.8250987289187613	0	0	0.0	-0.0005599685075869259	-0.0005599685075869259
1582	0.03407646242556186	0.018486938002412853	0.01832066304276126	0.9673512577517853	-1	0	0	0.2	2	0.9230769230769231	12	0.5357142857142857	0.9230769230769231	14	12	0	0	0	0.14285714285714285	14	2	15	0.0	0	0.6273627479244435	0.7763159836411258	0.44507534030960444	0.8689689697017209	0.743302496374254	0.8995220316576115	0.7871075567598235	0.855207342767162	0	0	0.0	0.01832066304276126	0.01832066304276126
2395	0.03677804275620225	0.018348902447086562	0.018347315300220286	0.9654627165496112	-1	0	0	0.2	2	0.9230769230769231	12	0.5357142857142857	0.9230769230769231	14	12	0	0	0	0.14285714285714285	14	2	15	0.0	0	0.6273627479244435	0.7763159836411258	0.42789884871845485	0.8138121920753537	0.743302496374254	0.9085939348019261	0.7922247585924475	0.8418372045022647	0	0	0.0	0.018347315300220286	0.018347315300220286
923	0.0019241884546882995	0.001596485606805554	-0.0015964325944759575	0.9841873215746211	-1	0	0	1.0	1	0	0	1.0	0	1	0	0	1	0	0.5	2	1	2	0.3333333333333333	0	0	0	0	0	0	0	0	0	0	0	0	-0.00015964325944759573	-0.00015964325944759573
2320	0.04702733589512365	0.008785103314999284	-0.0016037237241485858	0.8978417408354211	-1	0	0	0.2	2	0.9230769230769231	12	0.5357142857142857	0.9230769230769231	14	12	0	0	0	0.14285714285714285	14	2	15	0.0	0	0.6273627479244435	0.7763159836411258	0.42789884871845485	0.7989104452772079	0.743302496374254	0.8995220316576115	0.7871075567598235	0.8327508100542871	0	0	0.0	-0.00016037237241485857	-0.00016037237241485857
4350	0.03793553656683617	0.02034029234613352	0.02031237021106965	0.9661649937713594	-1	0	0	0.2	2	0.9230769230769231	12	0.5357142857142857	0.9230769230769231	14	12	0	0	0	0.14285714285714285	14	2	15	0.0	0	0.6273627479244435	0.6861649687925794	0.46351893367268593	0.9257679188978191	0.7264034632808183	0.8617255032719447	0.7854205442335996	0.8470684723948559	0	0	0.0	0.02031237021106965	0.02031237021106965
4695	0.0376334142513719	0.019391578265268557	0.019096420845485296	0.9665769192044845	-1	0	0	0.2	2	0.9230769230769231	12	0.5357142857142857	0.9230769230769231	14	12	0	0	0	0.14285714285714285	14	2	15	0.0	0	0.6273627479244435	0.6861649687925794	0.46351893367268593	0.9257679188978191	0.7343924408395811	0.8649084508423557	0.7922247585924475	0.8482296530965068	0	0	0.0	0.019096420845485296	0.019096420845485296
4721	0.03674287105784589	0.018706105949918193	0.018427125326096683	0.9666479492616273	-1	0	0	0.2	2	0.9230769230769231	12	0.5357142857142857	0.9230769230769231	14	12	0	0	0	0.14285714285714285	14	2	15	0.0	0	0.6273627479244435	0.6861649687925794	0.46351893367268593	0.9257679188978191	0.7343924408395811	0.8649084508423557	0.7922247585924475	0.8482296530965068	0	0	0.0	0.018427125326096683	0.018427125326096683
5006	0.011177565014178737	0.0036848946630593164	-0.0015235495984732444	0.9808136072327532	-1	0	0	0.3333333333333333	2	0.8333333333333334	5	0.5333333333333333	0.5	5	3	2	2	0	0.6	5	3	8	0.3333333333333333	0	0.6428393549966855	0.748085488898097	0.600658394983449	0.9561862917042674	0.3179366316715127	0.8836319103160899	0.8088415196194724	0.8875781812612891	0.6	0.6	0.0	-0.00015235495984732445	-0.00015235495984732445
2414	0.03615956515204027	0.018206428696874822	0.018059683421916807	0.9659751830865615	-1	0	0	0.2	2	0.9230769230769231	12	0.5357142857142857	0.9230769230769231	14	12	0	0	0	0.14285714285714285	14	2	15	0.0	0	0.6273627479244435	0.7763159836411258	0.42789884871845485	0.8138121920753537	0.7215651154775493	0.8943504565124061	0.7871075567598235	0.8345775382371472	0	0	0.0	0.018059683421916807	0.018059683421916807
4575	0.03719661096677108	0.01983400968495251	0.01975400729482077	0.9654187191175089	-1	0	0	0.2	2	0.9230769230769231	12	0.5357142857142857	0.9230769230769231	14	12	0	0	0	0.14285714285714285	14	2	15	0.0	0	0.6273627479244435	0.6861649687925794	0.46351893367268593	0.9257679188978191	0.7343924408395811	0.8649084508423557	0.7922247585924475	0.8482296530965068	0	0	0.0	0.01975400729482077	0.01975400729482077
391	0.0025440761110540272	0.0021071499023537906	-0.0020827649473150974	0.9728784963425533	-1	0	0	0.5	1	1.0	1	1.0	1.0	1	1	1	1	0	0.3333333333333333	3	1	3	0.16666666666666666	0	0.9833296019037663	0.5	0.5744069856016907	0.5	0.768147773357585	0.5	0.8416003980843708	0.5	1.0	0	0.0	-0.00020827649473150974	-0.00020827649473150974
4378	0.03747448034423087	0.01975498185666895	0.019617728115852065	0.9669314552028574	-1	0	0	0.2	2	0.9230769230769231	12	0.5357142857142857	0.9230769230769231	14	12	0	0	0	0.14285714285714285	14	2	15	0.0	0	0.6273627479244435	0.6861649687925794	0.46351893367268593	0.9257679188978191	0.7343924408395811	0.8649084508423557	0.7922247585924475	0.8482296530965068	0	0	0.0	0.019617728115852065	0.019617728115852065
1474	0.036545749521580025	0.018016352738752312	0.018016199042392038	0.9674579473808501	-1	0	0	0.2	2	0.9230769230769231	12	0.5357142857142857	0.9230769230769231	14	12	0	0	0	0.14285714285714285	14	2	15	0.0	0	0.6273627479244435	0.6861649687925794	0.46351893367268593	0.9257679188978191	0.7181882893330342	0.8909699039250051	0.7871075567598235	0.8584069861791844	0	0	0.0	0.018016199042392038	0.018016199042392038
3546	0.041825872547593804	0.011967357883066267	0.008086596225754973	0.935529131437477	-1	0	0	0.2	2	0.9230769230769231	12	0.5357142857142857	0.9230769230769231	14	12	0	0	0	0.14285714285714285	14	2	15	0.0	0	0.6273627479244435	0.829294329286282	0.46351893367268593	0.8292447242451746	0.743302496374254	0.9082100632612027	0.7871075567598235	0.8602815521524751	0	0	0.0	0.008086596225754973	0.008086596225754973
757	0.0028463243623325996	0.002217632835715421	-0.0022073185081125262	0.9830040471553527	-1	0	0	0.6666666666666666	2	0.5	1	1.0	0.5	3	1	0	0	0	0.25	4	1	4	0.0	0.6666666666666666	0.141832985606853	0.9571114099040454	0.46034886353614846	0.8016985433369431	0.3239501119282403	0.9583491672785539	0.892000740192789	0.9273076807488037	0	0	0.0	-0.0002207318508112526	-0.0002207318508112526
4081	0.03680117909526613	0.019416568369580767	0.019072347539131198	0.9663708163543934	-1	0	0	0.2	2	0.9230769230769231	12	0.5357142857142857	0.9230769230769231	14	12	0	0	0	0.14285714285714285	14	2	15	0.0	0	0.6273627479244435	0.6861649687925794	0.46351893367268593	0.9257679188978191	0.7264034632808183	0.8617255032719447	0.7854205442335996	0.8470684723948559	0	0	0.0	0.019072347539131198	0.019072347539131198
4457	0.03693062899068105	0.018730972600702406	0.018726081785398526	0.9665403382742872	-1	0	0	0.2	2	0.9230769230769231	12	0.5357142857142857	0.9230769230769231	14	12	0	0	0	0.14285714285714285	14	2	15	0.0	0	0.6273627479244435	0.6861649687925794	0.46351893367268593	0.9257679188978191	0.7343924408395811	0.8649084508423557	0.7922247585924475	0.8482296530965068	0	0	0.0	0.018726081785398526	0.018726081785398526
3725	0.044400584931312555	0.01252458269696079	0.012389391228513328	0.9339666834845003	-1	0	0	0.2	2	0.9230769230769231	12	0.5357142857142857	0.9230769230769231	14	12	0	0	0	0.14285714285714285	14	2	15	0.0	0	0.6273627479244435	0.6861649687925794	0.42789884871845485	0.9212918756121115	0.7343924408395811	0.8649084508423557	0.7880213075755299	0.8454891087106844	0	0	0.0	0.012389391228513328	0.012389391228513328
2032	0.043805382213262	0.006812157010240617	0.00504870881962162	0.8201387946365392	-1	0	0	0.2	2	0.9230769230769231	12	0.5357142857142857	0.9230769230769231	14	12	0	0	0	0.14285714285714285	14	2	15	0.0	0	0.6273627479244435	0.829294329286282	0.46351893367268593	0.8292447242451746	0.722942284356263	0.9076603386331908	0.7871075567598235	0.8600178498151302	0	0	0.0	0.00504870881962162	0.00504870881962162
2136	0.03793429976783646	0.012396798035256413	0.012336143935116438	0.839066291027428	-1	0	0	0.2	2	0.9230769230769231	12	0.5357142857142857	0.9230769230769231	14	12	0	0	0	0.14285714285714285	14	2	15	0.0	0	0.6273627479244435	0.6861649687925794	0.46351893367268593	0.9257679188978191	0.7067381328497161	0.8968788527925476	0.7871075567598235	0.8609135039779819	0	0	0.0	0.012336143935116438	0.012336143935116438
1141	0.03185000673400314	0.013816917947265457	0.011743305895726582	0.9688039247810022	-1	0	0	0.3	3	0.7692307692307693	10	0.38461538461538464	0.7692307692307693	13	10	1	0	0	0.23076923076923078	13	3	15	0.0	0	0.632061098966773	0.7631140810831105	0.4353955223811198	0.8821706751016805	0.6308787345575364	0.88021974951907	0.7871075567598235	0.848878254358075	0	0	0.0	0.011743305895726582	0.011743305895726582
3308	0.03726937721093698	0.019411061671289188	0.01909194567004981	0.9670161620627119	-1	0	0	0.2	2	0.9230769230769231	12	0.5357142857142857	0.9230769230769231	14	12	0	0	0	0.14285714285714285	14	2	15	0.0	0	0.6273627479244435	0.6861649687925794	0.46351893367268593	0.9257679188978191	0.7343924408395811	0.8649084508423557	0.7922247585924475	0.8482296530965068	0	0	0.0	0.01909194567004981	0.01909194567004981
1168	0.033862076938464	0.017661721263521883	0.017150792466871314	0.9671791036213451	-1	0	0	0.2	2	0.9230769230769231	12	0.5357142857142857	0.9230769230769231	14	12	0	0	0	0.14285714285714285	14	2	15	0.0	0	0.6273627479244435	0.7763159836411258	0.44507534030960444	0.8741030116642325	0.743302496374254	0.8995220316576115	0.7871075567598235	0.8570900361497559	0	0	0.0	0.017150792466871314	0.017150792466871314
2455	0.03673744482843152	0.019103589346782687	0.01898000943381943	0.965736868594432	-1	0	0	0.2	2	0.9230769230769231	12	0.5357142857142857	0.9230769230769231	14	12	0	0	0	0.14285714285714285	14	2	15	0.0	0	0.6273627479244435	0.7763159836411258	0.42789884871845485	0.8138121920753537	0.743302496374254	0.8995220316576115	0.7871075567598235	0.8371364943291908	0	0	0.0	0.01898000943381943	0.01898000943381943
3664	0.037414492949448735	0.019377248214458055	0.018980013801023807	0.9668014521817961	-1	0	0	0.2	2	0.9230769230769231	12	0.5357142857142857	0.9230769230769231	14	12	0	0	0	0.14285714285714285	14	2	15	0.0	0	0.6273627479244435	0.6861649687925794	0.46351893367268593	0.9257679188978191	0.7343924408395811	0.8649084508423557	0.7922247585924475	0.8482296530965068	0	0	0.0	0.018980013801023807	0.018980013801023807
2045	0.03568522425693775	0.019043219770956188	0.019033860534670467	0.9657994545893974	-1	0	0	0.2	2	0.9230769230769231	12	0.5357142857142857	0.9230769230769231	14	12	0	0	0	0.14285714285714285	14	2	15	0.0	0	0.6273627479244435	0.7763159836411258	0.42789884871845485	0.8138121920753537	0.743302496374254	0.8995220316576115	0.7871075567598235	0.8371364943291908	0	0	0.0	0.019033860534670467	0.019033860534670467
899	0.029534097023955836	0.014252642476735583	0.013769484690369866	0.9658242260530501	-1	0	0	0.2	2	0.9230769230769231	12	0.5357142857142857	0.9230769230769231	14	12	0	0	0	0.14285714285714285	14	2	15	0.0	0	0.6273627479244435	0.823173838408241	0.42789884871845485	0.8904661680324744	0.6667194026626732	0.879005348630351	0.7900705627276611	0.8667109583940648	0	0	0.0	0.013769484690369866	0.013769484690369866
2892	0.036502708128795996	0.01796834702352168	0.017901307912651498	0.9643469163334453	-1	0	0	0.2	2	0.9230769230769231	12	0.5357142857142857	0.9230769230769231	14	12	0	0	0	0.14285714285714285	14	2	15	0.0	0	0.6273627479244435	0.7763159836411258	0.42789884871845485	0.8138121920753537	0.743302496374254	0.9085939348019261	0.7922247585924475	0.8418372045022647	0	0	0.0	0.017901307912651498	0.017901307912651498
1265	0.03469701575225232	0.01875011075979776	0.01810591642369441	0.9668345132465739	-1	0	0	0.2	2	0.9230769230769231	12	0.5357142857142857	0.9230769230769231	14	12	0	0	0	0.14285714285714285	14	2	15	0.0	0	0.6273627479244435	0.7763159836411258	0.44507534030960444	0.8689689697017209	0.743302496374254	0.8995220316576115	0.7871075567598235	0.855207342767162	0	0	0.0	0.01810591642369441	0.01810591642369441
3222	0.026628121428069265	0.011128844795055683	0.006425515647814929	0.9739585778344665	-1	0	0	0.2	2	0.9230769230769231	12	0.5357142857142857	0.9230769230769231	14	12	0	0	0	0.14285714285714285	14	2	15	0.0	0	0.6273627479244435	0.8487251967840964	0.46351893367268593	0.9372181213316435	0.7323759089543112	0.8645971451545605	0.810570295311006	0.8903152617643504	0	0	0.0	0.006425515647814929	0.006425515647814929
1263	0.03320728070253485	0.016640534030806085	0.016465556887560254	0.9677397218281454	-1	0	0	0.2	2	0.9230769230769231	12	0.5357142857142857	0.9230769230769231	14	12	0	0	0	0.14285714285714285	14	2	15	0.0	0	0.6273627479244435	0.7763159836411258	0.44507534030960444	0.8689689697017209	0.743302496374254	0.8995220316576115	0.7871075567598235	0.855207342767162	0	0	0.0	0.016465556887560254	0.016465556887560254
1143	0.029874646715036403	0.01389316815347855	0.01266807557657095	0.9631512362461268	-1	0	0	0.2	2	0.9230769230769231	12	0.5357142857142857	0.9230769230769231	14	12	0	0	0	0.14285714285714285	14	2	15	0.0	0	0.6273627479244435	0.768703184341635	0.42789884871845485	0.8754575386189041	0.743302496374254	0.8923327004939394	0.7871075567598235	0.8526198810017385	0	0	0.0	0.01266807557657095	0.01266807557657095
4977	0.038227465285068436	0.019360364432627276	0.01934898376450149	0.9668703380368519	-1	0	0	0.2	2	0.9230769230769231	12	0.5357142857142857	0.9230769230769231	14	12	0	0	0	0.14285714285714285	14	2	15	0.0	0	0.6273627479244435	0.6861649687925794	0.46351893367268593	0.9257679188978191	0.7343924408395811	0.8649084508423557	0.7922247585924475	0.8482296530965068	0	0	0.0	0.01934898376450149	0.01934898376450149
4380	0.038551876262294255	0.020345145345077805	0.018911401308510864	0.9635628584131724	-1	0	0	0.2	2	0.9230769230769231	12	0.5357142857142857	0.9230769230769231	14	12	0	0	0	0.14285714285714285	14	2	15	0.0	0	0.6273627479244435	0.829294329286282	0.42436770889160885	0.8219592013014116	0.743302496374254	0.9082100632612029	0.7909598319558101	0.8582416409032936	0	0	0.0	0.018911401308510864	0.018911401308510864
2620	0.03558773589150397	0.004012158901066608	0.0009353492143920584	0.9683380130399191	-1	0	0	0.2	2	0.9230769230769231	12	0.25	0.7692307692307693	12	10	2	2	0	0.6	6	10	15	0.3333333333333333	0	0.622664396882114	0.705516754016018	0.42789884871845485	0.9546299157952063	0.7272720407362473	0.9012195840408429	0.8295527408813452	0.8853070785660995	0.5416666666666666	0.3333333333333333	0.0	0.0009353492143920584	0.0009353492143920584
4517	0.03733540513522796	0.01967289914121144	0.01965486906097515	0.9672553126974185	-1	0	0	0.2	2	0.9230769230769231	12	0.5357142857142857	0.9230769230769231	14	12	0	0	0	0.14285714285714285	14	2	15	0.0	0	0.6273627479244435	0.6861649687925794	0.46351893367268593	0.9257679188978191	0.7264034632808183	0.8617255032719447	0.7854205442335996	0.8470684723948559	0	0	0.0	0.01965486906097515	0.01965486906097515
3048	0.03193527233273946	0.007040011876787863	0.004883886974507445	0.9612941439293222	-1	0	0	0.2	2	0.9230769230769231	12	0.5357142857142857	0.9230769230769231	14	12	0	0	0	0.14285714285714285	14	2	15	0.0	0	0.6273627479244435	0.6954668165422551	0.5178097616777979	0.9209907585447894	0.7187642222743567	0.8957561971050179	0.734771868517546	0.8594675635592464	0	0	0.0	0.004883886974507445	0.004883886974507445
466	0.002031786141932057	0.0017434970505326856	-0.0017402045084538391	0.9840697717732058	-1	0	0	1.0	1	0	0	1.0	0	1	0	0	0	0	0.5	2	1	2	0.0	0	0	0	0	0	0	0	0	0	0	0	0	-0.0001740204508453839	-0.0001740204508453839
341	0.0023364481014007746	0.0021167499496934786	-0.0021159188500258475	0.9843123676586931	-1	0	0	1.0	3	0.0	0	0.6666666666666666	0	3	0	0	1	0	0.6666666666666666	2	3	4	1.0	1.0	0	0	0	0	0	0	0	0	0	0	0	-0.00021159188500258474	-0.00021159188500258474
3438	0.035491814614069535	0.008069761607225006	-0.005481025072266484	0.923331761701769	-1	0	0	0.1	1	1.0	13	1.0	1.0	14	13	0	0	0	0.06666666666666667	1	15	15	0.0	0	0.6273627479244435	0.6861649687925794	0.42789884871845485	0.9047015686312642	0.7343924408395811	0.8901067613330914	0.7854205442335996	0.8466058936220505	0	0	0.0	-0.0005481025072266485	-0.0005481025072266485
3408	0.03660847394641844	0.003370209122054916	0.003360589617489844	0.7503923627047882	-1	0	0	0.2	2	0.9230769230769231	12	0.5357142857142857	0.9230769230769231	14	12	0	0	0	0.14285714285714285	14	2	15	0.0	0	0.622664396882114	0.685991408532014	0.5083612420717595	0.917063334621815	0.7343924408395811	0.8872910638858761	0.8290426234134756	0.8518648434556109	0	0	0.0	0.003360589617489844	0.003360589617489844
3443	0.03744002703657785	0.01896044455117609	0.018958356630334666	0.9667189800936882	-1	0	0	0.2	2	0.9230769230769231	12	0.5357142857142857	0.9230769230769231	14	12	0	0	0	0.14285714285714285	14	2	15	0.0	0	0.6273627479244435	0.6861649687925794	0.46351893367268593	0.9257679188978191	0.7343924408395811	0.8649084508423557	0.7922247585924475	0.8482296530965068	0	0	0.0	0.018958356630334666	0.018958356630334666
1856	0.03689678951670345	0.0195666654894856	0.019521004278920766	0.9664916430576449	-1	0	0	0.2	2	0.9230769230769231	12	0.5357142857142857	0.9230769230769231	14	12	0	0	0	0.14285714285714285	14	2	15	0.0	0	0.6273627479244435	0.6861649687925794	0.46351893367268593	0.9257679188978191	0.7181882893330342	0.8909699039250051	0.7871075567598235	0.8584069861791844	0	0	0.0	0.019521004278920766	0.019521004278920766
1978	0.03314949078351768	0.018132143964204823	-0.0001196977856089838	0.966715846108978	-1	0	0	0.2	2	0.9230769230769231	12	0.5357142857142857	0.9230769230769231	14	12	0	0	0	0.14285714285714285	14	2	15	0.0	0	0.6273627479244435	0.6744460921731403	0.42789884871845485	0.9023585772554673	0.724848553740739	0.8903524892694349	0.7871075567598235	0.8431877171227223	0	0	0.0	-1.1969778560898379e-05	-1.1969778560898379e-05
541	0.0019021763457895999	0.0017237963258528077	-0.0017237934338583535	0.9728839238749716	-1	0	0	0.5	1	1.0	1	1.0	1.0	1	1	1	0	0	0.3333333333333333	1	3	3	0.0	0	0.9836384072253969	0.5	0.1	0.5	0.3105641468303527	0.5	0.9774355920218148	0.5	0	0	0.0	-0.00017237934338583535	-0.00017237934338583535
2504	0.0370443941325297	0.018592456617064594	0.01858942691887384	0.9667144747225488	-1	0	0	0.2	2	0.9230769230769231	12	0.5357142857142857	0.9230769230769231	14	12	0	0	0	0.14285714285714285	14	2	15	0.0	0	0.6273627479244435	0.6861649687925794	0.46351893367268593	0.9257679188978191	0.7181303907101876	0.8909862590610019	0.7871075567598235	0.8584138076558603	0	0	0.0	0.01858942691887384	0.01858942691887384
2233	0.04948409380903356	0.0010186651358926465	-0.0007242506779985659	0.789657003979491	-1	0	0	0.1	1	1.0	13	1.0	1.0	14	13	0	0	0	0.06666666666666667	15	1	15	0.0	0	0.6273627479244435	0.6634329954038415	0.42789884871845485	0.9240472795427572	0.7249064523635858	0.8882500915423243	0.7871075567598235	0.8519642678223232	0	0	0.0	-7.242506779985659e-05	-7.242506779985659e-05
3116	0.037338721761351425	0.019245290959550135	0.018677021125657414	0.9665407905827764	-1	0	0	0.2	2	0.9230769230769231	12	0.5357142857142857	0.9230769230769231	14	12	0	0	0	0.14285714285714285	14	2	15	0.0	0	0.6273627479244435	0.6861649687925794	0.46351893367268593	0.9257679188978191	0.7343924408395811	0.8649084508423557	0.7922247585924475	0.8482296530965068	0	0	0.0	0.018677021125657414	0.018677021125657414
598	0.0018506465249139691	0.001786864626440942	-0.0017868063607154386	0.9849457855159154	-1	0	0	1.0	1	0	0	1.0	0	1	0	0	2	0	0.5	1	2	2	0.6666666666666666	0	0	0	0	0	0	0	0	0	0	0	0	-0.00017868063607154387	-0.00017868063607154387
1859	0.036415801417800264	0.01816493118489112	0.018164629990502154	0.9677469019639198	-1	0	0	0.2	2	0.9230769230769231	12	0.5357142857142857	0.9230769230769231	14	12	0	0	0	0.14285714285714285	14	2	15	0.0	0	0.6273627479244435	0.6861649687925794	0.46351893367268593	0.9257679188978191	0.7181882893330342	0.8909699039250051	0.7871075567598235	0.8584069861791844	0	0	0.0	0.018164629990502154	0.018164629990502154
3139	0.03678639526483622	0.020330059752993554	0.02013010785950321	0.966718928962899	-1	0	0	0.2	2	0.9230769230769231	12	0.5357142857142857	0.9230769230769231	14	12	0	0	0	0.14285714285714285	14	2	15	0.0	0	0.6273627479244435	0.6861649687925794	0.46351893367268593	0.9256210502744406	0.7343924408395811	0.8649084508423557	0.7922247585924475	0.8481380042116983	0	0	0.0	0.02013010785950321	0.02013010785950321
4959	0.04068368788497552	0.014751212083026582	0.0015589054500542807	0.9592208765733063	-1	0	0	0.2	2	0.9230769230769231	12	0.5357142857142857	0.8461538461538461	13	11	1	2	0	0.14285714285714285	14	2	15	0.5	0	0.622664396882114	0.7015146377148896	0.42789884871845485	0.9488485212208173	0.7516366189676047	0.8951501354446242	0.8460570836586029	0.8779487170243334	0.5384615384615385	0.38461538461538464	0.0	0.0015589054500542807	0.0015589054500542807
1441	0.04082407332653291	0.004477565532689072	0.002546562732052561	0.8298230227004619	-1	0	0	0.2	2	0.9230769230769231	12	0.5357142857142857	0.9230769230769231	14	12	0	0	0	0.14285714285714285	14	2	15	0.0	0	0.6273627479244435	0.7763159836411258	0.42789884871845485	0.853351456126921	0.743302496374254	0.8995220316576115	0.7871075567598235	0.8497269343193173	0	0	0.0	0.002546562732052561	0.002546562732052561
2330	0.0324422717138301	0.017633088363661356	0.01756314939354937	0.9673033716718076	-1	0	0	0.2	2	0.9230769230769231	12	0.5357142857142857	0.9230769230769231	14	12	0	0	0	0.14285714285714285	14	2	15	0.0	0	0.6273627479244435	0.8227280038518083	0.42789884871845485	0.868684288335701	0.7403051483038868	0.8992584096787721	0.7871075567598235	0.8665865622092953	0	0	0.0	0.01756314939354937	0.01756314939354937
2613	0.037544859042269604	0.01974517028141406	0.019549214536162957	0.9660637437473806	-1	0	0	0.2	2	0.9230769230769231	12	0.5357142857142857	0.9230769230769231	14	12	0	0	0	0.14285714285714285	14	2	15	0.0	0	0.6273627479244435	0.6861649687925794	0.46351893367268593	0.9257679188978191	0.7343924408395811	0.8649084508423557	0.7922247585924475	0.8482296530965068	0	0	0.0	0.019549214536162957	0.019549214536162957
939	0.024482070575438674	0.015072631996083032	-0.013721438558054749	0.9776310467569485	-1	0	0	0.2	2	0.9230769230769231	12	0.5357142857142857	0.9230769230769231	14	12	0	0	0	0.14285714285714285	2	14	15	0.0	0	0.622664396882114	0.7737939631173719	0.44507534030960444	0.8533734729797205	0.7516366189676047	0.9002201178223129	0.7871075567598235	0.8494482608573147	0	0	0.0	-0.0013721438558054748	-0.0013721438558054748
1688	0.03302629529275266	0.016954852736743284	0.01694985592896964	0.9663935925058142	-1	0	0	0.2	2	0.9230769230769231	12	0.5357142857142857	0.9230769230769231	14	12	0	0	0	0.14285714285714285	14	2	15	0.0	0	0.6273627479244435	0.7763159836411258	0.44507534030960444	0.8689689697017209	0.743302496374254	0.8995220316576115	0.7871075567598235	0.855207342767162	0	0	0.0	0.01694985592896964	0.01694985592896964
2595	0.037203849596146615	0.02018982659329506	0.018711543921866608	0.9661644010900406	-1	0	0	0.2	2	0.9230769230769231	12	0.5357142857142857	0.9230769230769231	14	12	0	0	0	0.14285714285714285	14	2	15	0.0	0	0.6273627479244435	0.6861649687925794	0.46351893367268593	0.9257679188978191	0.7343924408395811	0.8649084508423557	0.7922247585924475	0.8482296530965068	0	0	0.0	0.018711543921866608	0.018711543921866608
1450	0.03453753012195841	0.018686149324958913	0.018201120762163875	0.9666654042076687	-1	0	0	0.2	2	0.9230769230769231	12	0.5357142857142857	0.9230769230769231	14	12	0	0	0	0.14285714285714285	14	2	15	0.0	0	0.6273627479244435	0.7763159836411258	0.44507534030960444	0.8689689697017209	0.743302496374254	0.8995220316576115	0.7871075567598235	0.855207342767162	0	0	0.0	0.018201120762163875	0.018201120762163875
3717	0.03760693618355009	0.018641182376697627	0.018637584773933784	0.9674184470261848	-1	0	0	0.2	2	0.9230769230769231	12	0.5357142857142857	0.9230769230769231	14	12	0	0	0	0.14285714285714285	14	2	15	0.0	0	0.6273627479244435	0.6861649687925794	0.46351893367268593	0.9257679188978191	0.7343924408395811	0.8649084508423557	0.7922247585924475	0.8482296530965068	0	0	0.0	0.018637584773933784	0.018637584773933784
1799	0.03472723185150369	0.021072422872550962	-0.010279996772188087	0.5195582256202396	-1	0	0	0.2	2	0.9230769230769231	12	0.5357142857142857	0.9230769230769231	14	12	0	0	0	0.14285714285714285	14	2	15	0.0	0	0.6273627479244435	0.6861649687925794	0.42789884871845485	0.9047015686312642	0.7181882893330342	0.8882454084231801	0.7871075567598235	0.8457864243790095	0	0	0.0	-0.0010279996772188087	-0.0010279996772188087
4302	0.03306218387488753	0.017605856053451923	0.0019392144170925411	0.9698341175249163	-1	0	0	0.2	2	0.9230769230769231	12	0.5357142857142857	0.9230769230769231	14	12	0	0	0	0.14285714285714285	14	2	15	0.0	0	0.6273627479244435	0.7763159836411258	0.42789884871845485	0.868426398412871	0.743302496374254	0.8995220316576115	0.7871075567598235	0.85501089025695	0	0	0.0	0.0019392144170925411	0.0019392144170925411
1373	0.036157810778872056	0.018450136460543123	0.018185246848969935	0.9673982128107473	-1	0	0	0.2	2	0.9230769230769231	12	0.5357142857142857	0.9230769230769231	14	12	0	0	0	0.14285714285714285	14	2	15	0.0	0	0.6273627479244435	0.6861649687925794	0.46351893367268593	0.9257679188978191	0.7181882893330342	0.8909699039250051	0.7871075567598235	0.8584069861791844	0	0	0.0	0.018185246848969935	0.018185246848969935
2520	0.04658243475369334	0.007729760176274684	-0.0011104200713563	0.8967307081093869	-1	0	0	0.2	2	0.9230769230769231	12	0.5357142857142857	0.9230769230769231	14	12	0	0	0	0.14285714285714285	14	2	15	0.0	0	0.6273627479244435	0.7763159836411258	0.42789884871845485	0.7989104452772079	0.743302496374254	0.9085939348019261	0.7943944247444273	0.8375535401712524	0	0	0.0	-0.00011104200713563	-0.00011104200713563
2864	0.03679960098604328	0.018561628700827282	0.018375051515940526	0.966442931372058	-1	0	0	0.2	2	0.9230769230769231	12	0.5357142857142857	0.9230769230769231	14	12	0	0	0	0.14285714285714285	14	2	15	0.0	0	0.6273627479244435	0.6861649687925794	0.46351893367268593	0.9257679188978191	0.7343924408395811	0.8649084508423557	0.7922247585924475	0.8482296530965068	0	0	0.0	0.018375051515940526	0.018375051515940526
4087	0.03447230697368133	0.01870176146414318	0.016977462164426086	0.9659860198834243	-1	0	0	0.2	2	0.9230769230769231	12	0.5357142857142857	0.9230769230769231	14	12	0	0	0	0.14285714285714285	14	2	15	0.0	0	0.6273627479244435	0.7763159836411258	0.44507534030960444	0.8689689697017209	0.743302496374254	0.9085939348019261	0.7785481333477207	0.859474030687706	0	0	0.0	0.016977462164426086	0.016977462164426086
3368	0.03704165278293819	0.01963971732333246	0.019369259078481665	0.965765314909967	-1	0	0	0.2	2	0.9230769230769231	12	0.5357142857142857	0.9230769230769231	14	12	0	0	0	0.14285714285714285	14	2	15	0.0	0	0.6273627479244435	0.6861649687925794	0.46351893367268593	0.9257679188978191	0.7343924408395811	0.8649084508423557	0.7922247585924475	0.8482296530965068	0	0	0.0	0.019369259078481665	0.019369259078481665
2815	0.03715300392839586	0.018672079626151174	0.018625488468820357	0.9673574206153202	-1	0	0	0.2	2	0.9230769230769231	12	0.5357142857142857	0.9230769230769231	14	12	0	0	0	0.14285714285714285	14	2	15	0.0	0	0.6273627479244435	0.6861649687925794	0.46351893367268593	0.9257679188978191	0.7343924408395811	0.8649084508423557	0.7922247585924475	0.8482296530965068	0	0	0.0	0.018625488468820357	0.018625488468820357
1523	0.03430443137922134	0.017763664337663864	0.017459006448771824	0.9672741020774268	-1	0	0	0.2	2	0.9230769230769231	12	0.5357142857142857	0.9230769230769231	14	12	0	0	0	0.14285714285714285	14	2	15	0.0	0	0.632061098966773	0.776556620656157	0.44507534030960444	0.8689689697017209	0.743302496374254	0.8995220316576115	0.7871075567598235	0.8552645539287472	0	0	0.0	0.017459006448771824	0.017459006448771824
2568	0.038571556483894626	0.019961370047629632	0.019102120798926744	0.9649004276324806	-1	0	0	0.2	2	0.9230769230769231	12	0.5357142857142857	0.9230769230769231	14	12	0	0	0	0.14285714285714285	14	2	15	0.0	0	0.6273627479244435	0.829294329286282	0.42436770889160885	0.8219592013014116	0.743302496374254	0.9082100632612029	0.7909598319558101	0.8582416409032936	0	0	0.0	0.019102120798926744	0.019102120798926744
3040	0.03599632862286288	0.01872565565731375	0.018724334768167723	0.9653012840261412	-1	0	0	0.2	2	0.9230769230769231	12	0.5357142857142857	0.9230769230769231	14	12	0	0	0	0.14285714285714285	14	2	15	0.0	0	0.6273627479244435	0.7763159836411258	0.42789884871845485	0.8145174914221479	0.743302496374254	0.8995220316576115	0.7871075567598235	0.8373482353221775	0	0	0.0	0.018724334768167723	0.018724334768167723
2551	0.03683383662659836	0.019511210125862544	0.01870080455760269	0.9665167308664916	-1	0	0	0.2	2	0.9230769230769231	12	0.5357142857142857	0.9230769230769231	14	12	0	0	0	0.14285714285714285	14	2	15	0.0	0	0.6273627479244435	0.6861649687925794	0.46351893367268593	0.9257679188978191	0.7343924408395811	0.8649084508423557	0.7922247585924475	0.8482296530965068	0	0	0.0	0.01870080455760269	0.01870080455760269
4686	0.04288463896889704	0.011759973200480153	0.010062291195322995	0.9368796256603298	-1	0	0	0.2	2	0.9230769230769231	12	0.5357142857142857	0.9230769230769231	14	12	0	0	0	0.14285714285714285	14	2	15	0.0	0	0.622664396882114	0.6951726570890204	0.46351893367268593	0.9240377161851742	0.7343924408395811	0.8782640983243865	0.7871075567598235	0.8540020914347446	0	0	0.0	0.010062291195322995	0.010062291195322995
40	0.0228512858802198	0.007692665880407901	-0.007679463313817157	0.975521113943231	-1	0	0	0.5	5	0.5384615384615384	7	0.3333333333333333	0.5384615384615384	8	7	6	1	0	0.5555555555555556	5	9	15	0.06666666666666667	0.3333333333333333	0.5065083286898074	0.9469529091884001	0.9273177902011127	0.8990526695006404	0.7038430833484313	0.9365120881446581	0.9196775370492102	0.9300012354490975	1.0	0.125	0.0	-0.0007679463313817157	-0.0007679463313817157
3695	0.03694834680445885	0.01800602083822077	-0.010270297620001234	0.6403131398750129	-1	0	0	0.2	2	0.9230769230769231	12	0.5357142857142857	0.9230769230769231	14	12	0	0	0	0.14285714285714285	14	2	15	0.0	0	0.6273627479244435	0.6861649687925794	0.42789884871845485	0.9047015686312642	0.7343924408395811	0.888256850179845	0.7754121704098315	0.84579143590617	0	0	0.0	-0.0010270297620001234	-0.0010270297620001234
4250	0.03629446894512616	0.019121198368470534	0.01899511919609619	0.965738564438217	-1	0	0	0.2	2	0.9230769230769231	12	0.5357142857142857	0.9230769230769231	14	12	0	0	0	0.14285714285714285	14	2	15	0.0	0	0.6273627479244435	0.6861649687925794	0.46351893367268593	0.9257679188978191	0.7343924408395811	0.8649084508423557	0.7922247585924475	0.8482296530965068	0	0	0.0	0.01899511919609619	0.01899511919609619
2023	0.03614498629301116	0.018977859385051456	0.01896610990461757	0.9668052382125117	-1	0	0	0.2	2	0.9230769230769231	12	0.5357142857142857	0.9230769230769231	14	12	0	0	0	0.14285714285714285	14	2	15	0.0	0	0.6273627479244435	0.6861649687925794	0.46351893367268593	0.9257679188978191	0.7067381328497161	0.8968788527925476	0.7871075567598235	0.8609135039779819	0	0	0.0	0.01896610990461757	0.01896610990461757
4091	0.042109871832226586	0.01185455450359281	0.011261831915797738	0.9348061179107054	-1	0	0	0.2	2	0.9230769230769231	12	0.5357142857142857	0.9230769230769231	14	12	0	0	0	0.14285714285714285	14	2	15	0.0	0	0.622664396882114	0.6951726570890204	0.46351893367268593	0.9240377161851742	0.7343924408395811	0.8782640983243865	0.7871075567598235	0.8540020914347446	0	0	0.0	0.011261831915797738	0.011261831915797738
440	0.002050705028947806	0.0017925866658371566	-0.0017918690175984023	0.9843234155256384	-1	0	0	1.0	1	0	0	1.0	0	1	0	0	0	0	0.5	2	1	2	0.0	0	0	0	0	0	0	0	0	0	0	0	0	-0.00017918690175984024	-0.00017918690175984024
792	0.03840161550465374	0.017140878656212572	0.004599635709083021	0.9651812511542686	-1	0	0	0.2	2	0.9230769230769231	12	0.5357142857142857	0.9230769230769231	14	12	0	0	0	0.14285714285714285	14	2	15	0.0	0	0.622664396882114	0.8644887886406193	0.42789884871845485	0.8719561722079725	0.6365201848930961	0.9073285220951764	0.7871075567598235	0.8826358741130038	0	0	0.0	0.004599635709083021	0.004599635709083021
4581	0.03662364040877562	0.018564304265851234	0.018272071511416906	0.9667268584780186	-1	0	0	0.2	2	0.9230769230769231	12	0.5357142857142857	0.9230769230769231	14	12	0	0	0	0.14285714285714285	14	2	15	0.0	0	0.6273627479244435	0.6861649687925794	0.46351893367268593	0.9257679188978191	0.7343924408395811	0.8649084508423557	0.7922247585924475	0.8482296530965068	0	0	0.0	0.018272071511416906	0.018272071511416906
4013	0.037231556525588905	0.01759581085142458	0.016322954722774168	0.9657927535151165	-1	0	0	0.2	2	0.9230769230769231	12	0.5357142857142857	0.9230769230769231	14	12	0	0	0	0.14285714285714285	14	2	15	0.0	0	0.622664396882114	0.6817134016552474	0.46351893367268593	0.9257679188978191	0.7343924408395811	0.8649084508423557	0.7930194962987138	0.8473438300316403	0	0	0.0	0.016322954722774168	0.016322954722774168
3559	0.03492134070514191	0.015435561756913425	0.014699738366670125	0.7042988154515533	-1	0	0	0.2	2	0.9230769230769231	12	0.5357142857142857	0.9230769230769231	14	12	0	0	0	0.14285714285714285	14	2	15	0.0	0	0.6273627479244435	0.7763159836411258	0.42789884871845485	0.799456769839906	0.743302496374254	0.9085939348019261	0.7943944247444273	0.8377078666443102	0	0	0.0	0.014699738366670125	0.014699738366670125
1638	0.033610368388114924	0.016686590377728315	0.0165976375913098	0.9677915816324679	-1	0	0	0.2	2	0.9230769230769231	12	0.5357142857142857	0.9230769230769231	14	12	0	0	0	0.14285714285714285	14	2	15	0.0	0	0.6273627479244435	0.7763159836411258	0.44507534030960444	0.8689689697017209	0.743302496374254	0.8995220316576115	0.7871075567598235	0.855207342767162	0	0	0.0	0.0165976375913098	0.0165976375913098
2976	0.03669814232577864	0.017689067676838772	-0.003095719803225925	0.6361941553734295	-1	0	0	0.2	2	0.9230769230769231	12	0.5357142857142857	0.9230769230769231	14	12	0	0	0	0.14285714285714285	14	2	15	0.0	0	0.632061098966773	0.7765198026923789	0.42789884871845485	0.8228272691127853	0.743302496374254	0.8900814839718849	0.7640197004070938	0.8353778644720997	0	0	0.0	-0.0003095719803225925	-0.0003095719803225925
1851	0.03724205907752895	0.018677074117160738	0.018634482527689993	0.9666301258195013	-1	0	0	0.2	2	0.9230769230769231	12	0.5357142857142857	0.9230769230769231	14	12	0	0	0	0.14285714285714285	14	2	15	0.0	0	0.6273627479244435	0.6861649687925794	0.46351893367268593	0.9257679188978191	0.7181882893330342	0.8909699039250051	0.7871075567598235	0.8584069861791844	0	0	0.0	0.018634482527689993	0.018634482527689993
4454	0.03806982363139227	0.018572555425448924	0.018465805415004283	0.9667886439873253	-1	0	0	0.2	2	0.9230769230769231	12	0.5357142857142857	0.9230769230769231	14	12	0	0	0	0.14285714285714285	14	2	15	0.0	0	0.6273627479244435	0.6861649687925794	0.46351893367268593	0.9257679188978191	0.7343924408395811	0.8649084508423557	0.7922247585924475	0.8482296530965068	0	0	0.0	0.018465805415004283	0.018465805415004283
66	0.0020428875480576598	0.0019087376935375748	-0.0019082238894035071	0.9853066950616788	-1	0	0	1.0	1	0	0	1.0	0	1	0	0	1	0	0.5	2	1	2	0.3333333333333333	0	0	0	0	0	0	0	0	0	0	0	0	-0.0001908223889403507	-0.0001908223889403507
3069	0.036859305240555924	0.019390738466504676	0.019327686306997664	0.9669754083717934	-1	0	0	0.2	2	0.9230769230769231	12	0.5357142857142857	0.9230769230769231	14	12	0	0	0	0.14285714285714285	14	2	15	0.0	0	0.6273627479244435	0.6861649687925794	0.46351893367268593	0.9257679188978191	0.7343924408395811	0.8649084508423557	0.7922247585924475	0.8482296530965068	0	0	0.0	0.019327686306997664	0.019327686306997664
4909	0.037014257915747126	0.01858753121188134	0.018531812253448614	0.9670954056378438	-1	0	0	0.2	2	0.9230769230769231	12	0.5357142857142857	0.9230769230769231	14	12	0	0	0	0.14285714285714285	14	2	15	0.0	0	0.6273627479244435	0.6861649687925794	0.46351893367268593	0.9257679188978191	0.7343924408395811	0.8649084508423557	0.7922247585924475	0.8482296530965068	0	0	0.0	0.018531812253448614	0.018531812253448614
3875	0.03150608939141745	0.015298324845198243	0.014662134922377132	0.9675382850211502	-1	0	0	0.2	2	0.9230769230769231	12	0.5357142857142857	0.9230769230769231	14	12	0	0	0	0.14285714285714285	14	2	15	0.0	0	0.6273627479244435	0.6860859656088286	0.46351893367268593	0.9257679188978191	0.7343924408395811	0.8649084508423557	0.7906858177802886	0.8482139102742455	0	0	0.0	0.014662134922377132	0.014662134922377132
1938	0.036944084489144574	0.01870308318348663	0.01868990361582189	0.9672436928610427	-1	0	0	0.2	2	0.9230769230769231	12	0.5357142857142857	0.9230769230769231	14	12	0	0	0	0.14285714285714285	14	2	15	0.0	0	0.6273627479244435	0.6861649687925794	0.46351893367268593	0.9257679188978191	0.7067381328497161	0.8968788527925476	0.7871075567598235	0.8609135039779819	0	0	0.0	0.01868990361582189	0.01868990361582189
3779	0.020353018575157894	0.004360491320105183	-0.004291114405416232	0.9825298083237973	-1	0	0	0.3	3	0.75	9	0.2916666666666667	0.5833333333333334	10	7	3	3	0	0.75	8	6	14	0.42857142857142855	0	0.5690260577015849	0.7299101280682074	0.9472908751635133	0.9589381326741371	0.7516366189676047	0.8713876055264473	0.8690130976863152	0.8828188510507504	0.3	0.6	0.0	-0.00042911144054162323	-0.00042911144054162323
1595	0.03641220730668633	0.019288679806841142	0.018386598112131957	0.9678444231933047	-1	0	0	0.2	2	0.9230769230769231	12	0.5357142857142857	0.9230769230769231	14	12	0	0	0	0.14285714285714285	14	2	15	0.0	0	0.6273627479244435	0.6861649687925794	0.46351893367268593	0.9257679188978191	0.7067381328497161	0.8968788527925476	0.7871075567598235	0.8609135039779819	0	0	0.0	0.018386598112131957	0.018386598112131957
3051	0.03714401933409637	0.018934413496760664	0.018918591388396175	0.9669214805141206	-1	0	0	0.2	2	0.9230769230769231	12	0.5357142857142857	0.9230769230769231	14	12	0	0	0	0.14285714285714285	14	2	15	0.0	0	0.6273627479244435	0.6861649687925794	0.46351893367268593	0.9257679188978191	0.7343924408395811	0.8649084508423557	0.7922247585924475	0.8482296530965068	0	0	0.0	0.018918591388396175	0.018918591388396175
1968	0.036618443930660764	0.01876212599549378	0.01852331961428001	0.96415459768622	-1	0	0	0.2	2	0.9230769230769231	12	0.5357142857142857	0.9230769230769231	14	12	0	0	0	0.14285714285714285	14	2	15	0.0	0	0.6273627479244435	0.7763159836411258	0.42789884871845485	0.7989104452772079	0.743302496374254	0.8995220316576115	0.7871075567598235	0.8327508100542871	0	0	0.0	0.01852331961428001	0.01852331961428001
4805	0.03302386034091493	0.016560504891788053	-0.007956048167714917	0.6398214862928252	-1	0	0	0.2	2	0.9230769230769231	12	0.5357142857142857	0.9230769230769231	14	12	0	0	0	0.14285714285714285	14	2	15	0.0	0	0.6273627479244435	0.65948171879832	0.46351893367268593	0.8194035651483945	0.743302496374254	0.8951105361458958	0.7640197004070938	0.8083171741203738	0	0	0.0	-0.0007956048167714917	-0.0007956048167714917
2799	0.03452908398677022	0.01708804930486102	-0.008881666622639693	0.6381201033950933	-1	0	0	0.2	2	0.9230769230769231	12	0.5357142857142857	0.9230769230769231	14	12	0	0	0	0.14285714285714285	14	2	15	0.0	0	0.6273627479244435	0.6861649687925794	0.42789884871845485	0.9047015686312642	0.7181882893330342	0.8882454084231801	0.7871075567598235	0.8457864243790095	0	0	0.0	-0.0008881666622639693	-0.0008881666622639693
3584	0.03237701506973801	0.01799821233131315	0.004193259001572354	0.9663174956629192	-1	0	0	0.2	2	0.9230769230769231	12	0.5357142857142857	0.9230769230769231	14	12	0	0	0	0.14285714285714285	14	2	15	0.0	0	0.6273627479244435	0.6744460921731403	0.42789884871845485	0.9023585772554673	0.7343924408395811	0.9001645291283703	0.7854205442335996	0.847747514969303	0	0	0.0	0.004193259001572354	0.004193259001572354
423	0.0037972183536744584	0.002202407034461026	-0.0022023252514567554	0.9719752406733105	-1	0	0	0.6666666666666666	2	0.5	1	1.0	0.5	3	1	0	0	0	0.25	4	1	4	0.0	0.6666666666666666	0.9674491091870834	0.5187066046310044	0.9714979341002248	0.7469727590455263	0.3793114849384659	0.92956964240559	0.9417008215812832	0.7765771949856269	0	0	0.0	-0.00022023252514567554	-0.00022023252514567554
637	0.0019114264455375781	0.0016127525974361154	-0.0016126199205211001	0.9841694833700394	-1	0	0	1.0	1	0	0	1.0	0	1	0	0	1	0	0.5	2	1	2	0.3333333333333333	0	0	0	0	0	0	0	0	0	0	0	0	-0.00016126199205211	-0.00016126199205211
4631	0.03803329269337528	0.019132442200617904	0.019000571926184325	0.9669525475660378	-1	0	0	0.2	2	0.9230769230769231	12	0.5357142857142857	0.9230769230769231	14	12	0	0	0	0.14285714285714285	14	2	15	0.0	0	0.6273627479244435	0.6861649687925794	0.46351893367268593	0.9257679188978191	0.7343345422167344	0.8648946125912663	0.7922247585924475	0.8482245709262691	0	0	0.0	0.019000571926184325	0.019000571926184325
1408	0.034026263992420175	0.016933499182817117	0.015139402185465538	0.9673493790354343	-1	0	0	0.2	2	0.9230769230769231	12	0.5357142857142857	0.9230769230769231	14	12	0	0	0	0.14285714285714285	14	2	15	0.0	0	0.6273627479244435	0.7763159836411258	0.44507534030960444	0.8689689697017209	0.743302496374254	0.8995220316576115	0.7871075567598235	0.855207342767162	0	0	0.0	0.015139402185465538	0.015139402185465538
1553	0.03442178015788016	0.008194755713489222	-0.007552845340111429	0.8682130820844364	-1	0	0	0.2	2	0.9230769230769231	12	0.5357142857142857	0.9230769230769231	14	12	0	0	0	0.14285714285714285	14	2	15	0.0	0	0.5580327959788202	0.8297778773268669	0.44507534030960444	0.8689689697017209	0.743302496374254	0.8995220316576115	0.7871075567598235	0.8686738776611513	0	0	0.0	-0.000755284534011143	-0.000755284534011143
4927	0.024812378181180705	0.01414288977249797	-0.013418066800901287	0.9754099731001512	-1	0	0	0.2	2	0.9230769230769231	12	0.5357142857142857	0.9230769230769231	14	12	0	0	0	0.14285714285714285	2	14	15	0.0	0	0.622664396882114	0.7737939631173719	0.44507534030960444	0.8020027265441051	0.7516366189676047	0.9117873434185584	0.7922247585924475	0.8395375829924534	0	0	0.0	-0.0013418066800901288	-0.0013418066800901288
675	0.0019471393802183213	0.0016120607511596748	-0.0016119021579396701	0.9842066322691485	-1	0	0	1.0	1	0	0	1.0	0	1	0	0	1	0	0.5	2	1	2	0.3333333333333333	0	0	0	0	0	0	0	0	0	0	0	0	-0.00016119021579396703	-0.00016119021579396703
3906	0.038105745254245316	0.02022663776394308	0.020226417587532373	0.967001603297678	-1	0	0	0.2	2	0.9230769230769231	12	0.5357142857142857	0.9230769230769231	14	12	0	0	0	0.14285714285714285	14	2	15	0.0	0	0.6273627479244435	0.6861649687925794	0.46351893367268593	0.9257679188978191	0.7343924408395811	0.8649084508423557	0.7922247585924475	0.8482296530965068	0	0	0.0	0.020226417587532373	0.020226417587532373
2950	0.038473038523009755	0.01935116472775639	0.017971253454205752	0.9641147492126754	-1	0	0	0.2	2	0.9230769230769231	12	0.5357142857142857	0.9230769230769231	14	12	0	0	0	0.14285714285714285	14	2	15	0.0	0	0.6273627479244435	0.829294329286282	0.42436770889160885	0.8218198000883249	0.743302496374254	0.9082100632612029	0.7890401364803609	0.858203017547237	0	0	0.0	0.017971253454205752	0.017971253454205752
1183	0.03183858597306818	0.01615833584131055	0.015472810969083964	0.9643608506536328	-1	0	0	0.2	2	0.9230769230769231	12	0.5357142857142857	0.9230769230769231	14	12	0	0	0	0.14285714285714285	14	2	15	0.0	0	0.6273627479244435	0.8248242123160496	0.42789884871845485	0.8835332155018096	0.743302496374254	0.9021513370995046	0.7890401364803609	0.8735097925320077	0	0	0.0	0.015472810969083964	0.015472810969083964
1325	0.03366005126799583	0.01766454854252617	0.017517120637163177	0.9667746934547609	-1	0	0	0.2	2	0.9230769230769231	12	0.5357142857142857	0.9230769230769231	14	12	0	0	0	0.14285714285714285	14	2	15	0.0	0	0.6273627479244435	0.7763159836411258	0.44507534030960444	0.8689689697017209	0.743302496374254	0.8995220316576115	0.7871075567598235	0.855207342767162	0	0	0.0	0.017517120637163177	0.017517120637163177
1527	0.03367635031241276	0.018547386901507524	0.018098369677110794	0.9669216756650516	-1	0	0	0.2	2	0.9230769230769231	12	0.5357142857142857	0.9230769230769231	14	12	0	0	0	0.14285714285714285	14	2	15	0.0	0	0.632061098966773	0.776556620656157	0.44507534030960444	0.8689689697017209	0.743302496374254	0.8995220316576115	0.7871075567598235	0.8552645539287472	0	0	0.0	0.018098369677110794	0.018098369677110794
1085	0.03323168997769643	0.01694278501036836	0.016739241536802202	0.9671558254571749	-1	0	0	0.2	2	0.9230769230769231	12	0.5357142857142857	0.9230769230769231	14	12	0	0	0	0.14285714285714285	14	2	15	0.0	0	0.6273627479244435	0.7763159836411258	0.44507534030960444	0.8689689697017209	0.743302496374254	0.8995220316576115	0.7871075567598235	0.855207342767162	0	0	0.0	0.016739241536802202	0.016739241536802202
3006	0.03700260530313245	0.018854765913301482	0.018500779964476174	0.9666714728293249	-1	0	0	0.2	2	0.9230769230769231	12	0.5357142857142857	0.9230769230769231	14	12	0	0	0	0.14285714285714285	14	2	15	0.0	0	0.6273627479244435	0.6861649687925794	0.46351893367268593	0.9257679188978191	0.7343924408395811	0.864050196428696	0.7908916753528414	0.8479150192034962	0	0	0.0	0.018500779964476174	0.018500779964476174
1584	0.03325284100565254	0.0165718687771613	-0.004867266007681733	0.630937632956686	-1	0	0	0.2	2	0.9230769230769231	12	0.5357142857142857	0.9230769230769231	14	12	0	0	0	0.14285714285714285	14	2	15	0.0	0	0.6273627479244435	0.65948171879832	0.46351893367268593	0.8194035651483945	0.743302496374254	0.8891445672473354	0.7613589090004357	0.8050942720159695	0	0	0.0	-0.0004867266007681733	-0.0004867266007681733
3853	0.038063738615873206	0.019433594733798753	0.019159192404694644	0.9647399577475557	-1	0	0	0.2	2	0.9230769230769231	12	0.5357142857142857	0.9230769230769231	14	12	0	0	0	0.14285714285714285	14	2	15	0.0	0	0.6273627479244435	0.829294329286282	0.42436770889160885	0.8220472823362354	0.743302496374254	0.9082100632612029	0.7890401364803609	0.8582660528592122	0	0	0.0	0.019159192404694644	0.019159192404694644
1705	0.03395649938875092	0.018635741322089703	0.018349679525667555	0.966306209139127	-1	0	0	0.2	2	0.9230769230769231	12	0.5357142857142857	0.9230769230769231	14	12	0	0	0	0.14285714285714285	14	2	15	0.0	0	0.6273627479244435	0.7763159836411258	0.44507534030960444	0.8689689697017209	0.743302496374254	0.8995220316576115	0.7871075567598235	0.855207342767162	0	0	0.0	0.018349679525667555	0.018349679525667555
2155	0.037009450009111274	0.016399779214078862	0.01360843766025819	0.6868157423466313	-1	0	0	0.2	2	0.9230769230769231	12	0.5357142857142857	0.9230769230769231	14	12	0	0	0	0.14285714285714285	14	2	15	0.0	0	0.6273627479244435	0.6861649687925794	0.42789884871845485	0.9212918756121115	0.7181882893330342	0.8909699039250051	0.7890401364803609	0.855818978058844	0	0	0.0	0.01360843766025819	0.01360843766025819
4950	0.03766656832320081	0.021076468233057543	0.017419300520676813	0.9664287636873948	-1	0	0	0.2	2	0.9230769230769231	12	0.5357142857142857	0.9230769230769231	14	12	0	0	0	0.14285714285714285	14	2	15	0.0	0	0.622664396882114	0.7516750156382587	0.46351893367268593	0.905844698460678	0.743302496374254	0.8857247445448576	0.7922607843354321	0.8589296212802414	0	0	0.0	0.017419300520676813	0.017419300520676813
2647	0.02797894204462991	0.005261065181480975	0.002899458558830464	0.9758239267318787	-1	0	0	0.2	2	0.9230769230769231	12	0.4166666666666667	0.8461538461538461	13	11	1	0	0	0.25	12	3	15	0.0	0	0.622664396882114	0.6887308719865	0.5083612420717595	0.8951808608829673	0.7025600707678098	0.8890544952478212	0.793484029490824	0.8420242349990587	0	0	0.0	0.002899458558830464	0.002899458558830464
1650	0.034539176589482495	0.017429579144733573	0.01684232131537924	0.9667078464282777	-1	0	0	0.2	2	0.9230769230769231	12	0.5357142857142857	0.9230769230769231	14	12	0	0	0	0.14285714285714285	14	2	15	0.0	0	0.6273627479244435	0.7763159836411258	0.44507534030960444	0.8689689697017209	0.743302496374254	0.8995220316576115	0.7871075567598235	0.855207342767162	0	0	0.0	0.01684232131537924	0.01684232131537924
3278	0.0447088472460929	0.010435046488587117	0.009438484193301762	0.8787406250899283	-1	0	0	0.2	2	0.9230769230769231	12	0.5357142857142857	0.9230769230769231	14	12	0	0	0	0.14285714285714285	14	2	15	0.0	0	0.6273627479244435	0.6861649687925794	0.42789884871845485	0.9212918756121115	0.7343924408395811	0.8649084508423557	0.7880213075755299	0.8454891087106844	0	0	0.0	0.009438484193301762	0.009438484193301762
3052	0.0327093155174348	0.012351497530757184	0.0025837648950623212	0.6372404581745856	-1	0	0	0.2	2	0.9230769230769231	12	0.5357142857142857	0.9230769230769231	14	12	0	0	0	0.14285714285714285	14	2	15	0.0	0	0.6273627479244435	0.6861649687925794	0.42789884871845485	0.905254364822854	0.7181303907101876	0.8794417059205676	0.7512668747271305	0.8423044022016956	0	0	0.0	0.0025837648950623212	0.0025837648950623212
4943	0.0370580087376283	0.019303960369841618	0.018644695007083656	0.9671942377003362	-1	0	0	0.2	2	0.9230769230769231	12	0.5357142857142857	0.9230769230769231	14	12	0	0	0	0.14285714285714285	14	2	15	0.0	0	0.6273627479244435	0.6861649687925794	0.46351893367268593	0.9257679188978191	0.7343924408395811	0.8649084508423557	0.7922247585924475	0.8482296530965068	0	0	0.0	0.018644695007083656	0.018644695007083656
3865	0.03501446957557361	0.016133477378631182	0.014445859080593116	0.965305396380612	-1	0	0	0.2	2	0.9230769230769231	12	0.5357142857142857	0.9230769230769231	14	12	0	0	0	0.14285714285714285	14	2	15	0.0	0	0.6273627479244435	0.6861649687925794	0.46351893367268593	0.9103218527001727	0.7092782337983612	0.8856901086137039	0.7871075567598235	0.8475817071612333	0	0	0.0	0.014445859080593116	0.014445859080593116
554	0.0017463842156053237	0.00169537655935869	-0.0016932086436254284	0.9833514319196659	-1	0	0	1.0	1	0	0	1.0	0	1	0	0	0	0	0.5	2	1	2	0.0	0	0	0	0	0	0	0	0	0	0	0	0	-0.00016932086436254284	-0.00016932086436254284
44	0.002458367703867008	0.0024561316749197354	-0.0024547130673672193	0.9811711361016721	-1	0	0	0	0	0	0	1.0	0	0	0	0	1	0	1.0	1	1	1	0.25	0	0	0	0	0	0	0	0	0	0	0	0	-0.1	-0.1
4224	0.03159481193518111	0.016649612778897788	0.0051350323993701015	0.9661592941301319	-1	0	0	0.2	2	0.9230769230769231	12	0.5357142857142857	0.9230769230769231	14	12	0	0	0	0.14285714285714285	14	2	15	0.0	0	0.6273627479244435	0.6744460921731403	0.42789884871845485	0.9023585772554673	0.7343924408395811	0.9001645291283703	0.7854205442335996	0.847747514969303	0	0	0.0	0.0051350323993701015	0.0051350323993701015
1414	0.03396368307092541	0.01732865082429355	0.017239569966435338	0.9674399992298935	-1	0	0	0.2	2	0.9230769230769231	12	0.5357142857142857	0.9230769230769231	14	12	0	0	0	0.14285714285714285	14	2	15	0.0	0	0.6273627479244435	0.7763159836411258	0.44507534030960444	0.8689689697017209	0.743302496374254	0.8995220316576115	0.7871075567598235	0.855207342767162	0	0	0.0	0.017239569966435338	0.017239569966435338
4780	0.03691595791605458	0.019308821636246757	0.0193045727085536	0.9671604998190422	-1	0	0	0.2	2	0.9230769230769231	12	0.5357142857142857	0.9230769230769231	14	12	0	0	0	0.14285714285714285	14	2	15	0.0	0	0.6273627479244435	0.6861649687925794	0.46351893367268593	0.9257679188978191	0.7264034632808183	0.8617255032719447	0.7854205442335996	0.8470684723948559	0	0	0.0	0.0193045727085536	0.0193045727085536
1519	0.03592572696136217	0.017590876893653913	0.017590591246174996	0.967478225085833	-1	0	0	0.2	2	0.9230769230769231	12	0.5357142857142857	0.9230769230769231	14	12	0	0	0	0.14285714285714285	14	2	15	0.0	0	0.6273627479244435	0.6861649687925794	0.46351893367268593	0.9257679188978191	0.7181882893330342	0.8909699039250051	0.7871075567598235	0.8584069861791844	0	0	0.0	0.017590591246174996	0.017590591246174996
4138	0.037812159414147326	0.019108685203466737	0.018530521462160034	0.9634533155647231	-1	0	0	0.2	2	0.9230769230769231	12	0.5357142857142857	0.9230769230769231	14	12	0	0	0	0.14285714285714285	14	2	15	0.0	0	0.6273627479244435	0.829294329286282	0.42436770889160885	0.8220472823362354	0.743302496374254	0.9082100632612029	0.7890401364803609	0.8582660528592122	0	0	0.0	0.018530521462160034	0.018530521462160034
3826	0.03575925885916026	0.018325526441994887	0.011026281524355124	0.9693295856322843	-1	0	0	0.2	2	0.9230769230769231	12	0.5357142857142857	0.9230769230769231	14	12	0	0	0	0.14285714285714285	14	2	15	0.0	0	0.6273627479244435	0.6861649687925794	0.46351893367268593	0.9257372974258833	0.7343924408395811	0.8649084508423557	0.7913265821625896	0.8482105346983031	0	0	0.0	0.011026281524355124	0.011026281524355124
2348	0.03549936918971927	0.017893342671586765	0.014979709900603726	0.6940869986748893	-1	0	0	0.2	2	0.9230769230769231	12	0.5357142857142857	0.9230769230769231	14	12	0	0	0	0.14285714285714285	14	2	15	0.0	0	0.6273627479244435	0.7763159836411258	0.42789884871845485	0.7989104452772079	0.743302496374254	0.8995220316576115	0.7871075567598235	0.8327508100542871	0	0	0.0	0.014979709900603726	0.014979709900603726
2292	0.03701631095625155	0.018758831393054082	0.018142006926900843	0.9674341758884792	-1	0	0	0.2	2	0.9230769230769231	12	0.5357142857142857	0.9230769230769231	14	12	0	0	0	0.14285714285714285	14	2	15	0.0	0	0.6273627479244435	0.6861649687925794	0.46351893367268593	0.9257679188978191	0.7343924408395811	0.8649084508423557	0.7922247585924475	0.8482296530965068	0	0	0.0	0.018142006926900843	0.018142006926900843
444	0.002021588129460358	0.0017680054865316253	-0.0017678720808466945	0.9837201872075217	-1	0	0	1.0	2	0.0	0	0.75	0	2	0	0	0	0	1.0	2	2	3	0.0	0	0	0	0	0	0	0	0	0	0	0	0	-0.00017678720808466945	-0.00017678720808466945
255	0.0025619495268349494	0.002486865753940808	-0.0024867682422772867	0.9823870907442094	-1	0	0	0.6666666666666666	2	0.5	1	0.6666666666666666	0.5	3	1	0	0	0	0.6666666666666666	2	3	4	0.0	0	0.141832985606853	0.7485284567160466	0.46034886353614846	0.8442947122661102	0.3239501119282403	0.6082896289014549	0.8251911588973249	0.7453217068758549	0	0	0.0	-0.0002486768242277287	-0.0002486768242277287
284	0.009418445308056389	0.0049923169928538	-0.004826250071073291	0.9615497761750431	-1	0	0	0.3333333333333333	2	0.8333333333333334	5	0.4444444444444444	0.8333333333333334	7	5	0	0	0	0.5	3	6	8	0.0	0	0.67398734514532	0.9135983640196748	0.441614948338694	0.8555806600762221	0.7960641650429771	0.7629097696762633	0.8771291690860689	0.8542976980472968	0	0	0.0	-0.00048262500710732914	-0.00048262500710732914
2133	0.037062768956721816	0.018253293830478787	0.018247929130428903	0.9669298867643272	-1	0	0	0.2	2	0.9230769230769231	12	0.5357142857142857	0.9230769230769231	14	12	0	0	0	0.14285714285714285	14	2	15	0.0	0	0.6273627479244435	0.6861649687925794	0.46351893367268593	0.9257679188978191	0.7181882893330342	0.8909699039250051	0.7871075567598235	0.8584069861791844	0	0	0.0	0.018247929130428903	0.018247929130428903
221	0.0024424276536035186	0.0024416600175917536	-0.0024394779908665093	0.9817718516458558	-1	0	0	0	0	0	0	1.0	0	0	0	0	1	0	1.0	1	1	1	0.25	0	0	0	0	0	0	0	0	0	0	0	0	-0.1	-0.1
4917	0.03590678803503917	0.019067379235128624	0.018134636861870466	0.9676023855337499	-1	0	0	0.2	2	0.9230769230769231	12	0.5357142857142857	0.9230769230769231	14	12	0	0	0	0.14285714285714285	14	2	15	0.0	0	0.6273627479244435	0.6861649687925794	0.46351893367268593	0.9257679188978191	0.7264034632808183	0.8617255032719447	0.7854205442335996	0.8470684723948559	0	0	0.0	0.018134636861870466	0.018134636861870466
4788	0.035905196153025815	0.018569614727173084	0.01806807757366806	0.9665610102861888	-1	0	0	0.2	2	0.9230769230769231	12	0.5357142857142857	0.9230769230769231	14	12	0	0	0	0.14285714285714285	14	2	15	0.0	0	0.6273627479244435	0.6861649687925794	0.46351893367268593	0.9257679188978191	0.7343924408395811	0.8649084508423557	0.7922247585924475	0.8482296530965068	0	0	0.0	0.01806807757366806	0.01806807757366806
3027	0.03684727202025018	0.018286356742280678	0.018173996754103146	0.9666052152502886	-1	0	0	0.2	2	0.9230769230769231	12	0.5357142857142857	0.9230769230769231	14	12	0	0	0	0.14285714285714285	14	2	15	0.0	0	0.6273627479244435	0.6861649687925794	0.46351893367268593	0.9257679188978191	0.7343924408395811	0.8649084508423557	0.7922247585924475	0.8482296530965068	0	0	0.0	0.018173996754103146	0.018173996754103146
1327	0.034362860851432225	0.01822182978134105	0.018002748500136664	0.9671348660728053	-1	0	0	0.2	2	0.9230769230769231	12	0.5357142857142857	0.9230769230769231	14	12	0	0	0	0.14285714285714285	14	2	15	0.0	0	0.6273627479244435	0.7763159836411258	0.44507534030960444	0.8689689697017209	0.743302496374254	0.8995220316576115	0.7871075567598235	0.855207342767162	0	0	0.0	0.018002748500136664	0.018002748500136664
89	0.018482119321272937	0.009150745972523161	-0.008857448773371314	0.9808512153137884	-1	0	0	0.3	3	0.8461538461538461	11	0.5357142857142857	0.8461538461538461	14	11	0	1	0	0.14285714285714285	2	14	15	1.0	0.15384615384615385	0.5410787153157348	0.8736326766893243	0.5551259151962284	0.8909546093013169	0.4965452844894481	0.9246152043449629	0.8014277770857845	0.8984624405582243	1.0	0.14285714285714285	0.0	-0.0008857448773371314	-0.0008857448773371314
3435	0.03740583562777894	0.01830842115820674	0.01745003830543991	0.9674407203532382	-1	0	0	0.2	2	0.9230769230769231	12	0.5357142857142857	0.9230769230769231	14	12	0	0	0	0.14285714285714285	14	2	15	0.0	0	0.6273627479244435	0.6861649687925794	0.46351893367268593	0.9257679188978191	0.7343924408395811	0.8649084508423557	0.7922247585924475	0.8482296530965068	0	0	0.0	0.01745003830543991	0.01745003830543991
5024	0.037156684285499654	0.020305901668537806	0.008622490519434981	0.9686876278804077	-1	0	0	0.2	2	0.9230769230769231	12	0.5357142857142857	0.9230769230769231	14	12	0	0	0	0.14285714285714285	14	2	15	0.0	0	0.6273627479244435	0.829294329286282	0.42789884871845485	0.8142018105803687	0.743302496374254	0.9082100632612027	0.7871075567598235	0.856114320881057	0	0	0.0	0.008622490519434981	0.008622490519434981
563	0.027604583707692767	0.013536410425537531	0.009412318874092501	0.9685343247201696	-1	0	0	0.2	2	0.9230769230769231	12	0.5357142857142857	0.9230769230769231	14	12	0	0	0	0.14285714285714285	14	2	15	0.0	0	0.6273627479244435	0.8158179686253213	0.42789884871845485	0.8773178205153813	0.6219225664975097	0.8790872286443348	0.7900705627276611	0.8597382762680863	0	0	0.0	0.009412318874092501	0.009412318874092501
1467	0.04361932784814717	0.008123775485097625	0.002054181284688035	0.8179945655788641	-1	0	0	0.2	2	0.9230769230769231	12	0.5357142857142857	0.9230769230769231	14	12	0	0	0	0.14285714285714285	14	2	15	0.0	0	0.6273627479244435	0.7763159836411258	0.42789884871845485	0.8702523095189545	0.743302496374254	0.8995220316576115	0.7871075567598235	0.8556738864450579	0	0	0.0	0.002054181284688035	0.002054181284688035
857	0.0028213912175425932	0.0022116746078193255	-0.0022043720258405797	0.9828961738784019	-1	0	0	0.6666666666666666	2	0.5	1	1.0	0.5	3	1	0	0	0	0.25	4	1	4	0.0	0.6666666666666666	0.141832985606853	0.9571114099040454	0.46034886353614846	0.8016985433369431	0.3239501119282403	0.9583491672785539	0.892000740192789	0.9273076807488037	0	0	0.0	-0.00022043720258405796	-0.00022043720258405796
814	0.033388767405151024	0.016154140860017634	0.014053530489475696	0.9647222375169985	-1	0	0	0.2	2	0.9230769230769231	12	0.5357142857142857	0.9230769230769231	14	12	0	0	0	0.14285714285714285	14	2	15	0.0	0	0.622664396882114	0.8918077817330868	0.42789884871845485	0.8847219038465016	0.6307780137944127	0.8760891564059093	0.7871075567598235	0.884360877851261	0	0	0.0	0.014053530489475696	0.014053530489475696
4271	0.03732417897859505	0.02039032415647753	0.02035881704554979	0.9665447039857705	-1	0	0	0.2	2	0.9230769230769231	12	0.5357142857142857	0.9230769230769231	14	12	0	0	0	0.14285714285714285	14	2	15	0.0	0	0.6273627479244435	0.6861649687925794	0.46351893367268593	0.9257679188978191	0.7264034632808183	0.8617255032719447	0.7854205442335996	0.8470684723948559	0	0	0.0	0.02035881704554979	0.02035881704554979
1665	0.028024424534119387	0.011761358098731231	-0.009641481000992968	0.8205281193647078	-1	0	0	0.2	2	0.9230769230769231	12	0.5357142857142857	0.9230769230769231	14	12	0	0	0	0.14285714285714285	2	14	15	0.0	0	0.622664396882114	0.672985391568724	0.42789884871845485	0.9176204787389237	0.7092782337983612	0.8866698626934019	0.7871075567598235	0.8493839951211074	0	0	0.0	-0.0009641481000992969	-0.0009641481000992969
4935	0.038360233023032056	0.02235893485152758	0.020681869861397972	0.9653616137316064	-1	0	0	0.2	2	0.9230769230769231	12	0.5357142857142857	0.9230769230769231	14	12	0	0	0	0.14285714285714285	14	2	15	0.0	0	0.6273627479244435	0.829294329286282	0.42789884871845485	0.8093274353654175	0.743302496374254	0.9082100632612027	0.7871075567598235	0.8547994617513546	0	0	0.0	0.020681869861397972	0.020681869861397972
3488	0.03298968727417622	0.011687937909432523	0.0050888734414256745	0.6427695651099703	-1	0	0	0.2	2	0.9230769230769231	12	0.5357142857142857	0.9230769230769231	14	12	0	0	0	0.14285714285714285	14	2	15	0.0	0	0.6273627479244435	0.6861649687925794	0.42789884871845485	0.905254364822854	0.7092782337983612	0.8856901086137039	0.7871075567598235	0.8449559126434524	0	0	0.0	0.0050888734414256745	0.0050888734414256745
344	0.002707814208920797	0.0026830029094913996	-0.0026828081043083086	0.9845408795784379	-1	0	0	0.5	1	1.0	1	1.0	1.0	2	1	0	1	0	0.3333333333333333	3	1	3	0.3333333333333333	0	0.5641022120542785	0.5435947634507765	0.12701042201673193	0.5	0.8192060710768054	0.5	0.9458029880579848	0.5145644584190542	1.0	1.0	0.0	-0.00026828081043083087	-0.00026828081043083087
3666	0.03562373071823125	0.01868479287265675	0.01737885962422776	0.9666455611617264	-1	0	0	0.2	2	0.9230769230769231	12	0.5357142857142857	0.9230769230769231	14	12	0	0	0	0.14285714285714285	14	2	15	0.0	0	0.6273627479244435	0.7763159836411258	0.44507534030960444	0.8689689697017209	0.743302496374254	0.9085939348019261	0.7785481333477207	0.859474030687706	0	0	0.0	0.01737885962422776	0.01737885962422776
4673	0.036312236541756096	0.018839593200621004	0.018767422507072896	0.9670003459244807	-1	0	0	0.2	2	0.9230769230769231	12	0.5357142857142857	0.9230769230769231	14	12	0	0	0	0.14285714285714285	14	2	15	0.0	0	0.6273627479244435	0.6861649687925794	0.46351893367268593	0.9257679188978191	0.7731638033176731	0.9134778578042426	0.827599813259628	0.8684716107524364	0	0	0.0	0.018767422507072896	0.018767422507072896
4373	0.03592422132122212	0.019647157569148633	0.01895317731409455	0.9672369526317184	-1	0	0	0.2	2	0.9230769230769231	12	0.5357142857142857	0.9230769230769231	14	12	0	0	0	0.14285714285714285	14	2	15	0.0	0	0.6273627479244435	0.6861649687925794	0.46351893367268593	0.9257679188978191	0.7343924408395811	0.8649084508423557	0.7922247585924475	0.8482296530965068	0	0	0.0	0.01895317731409455	0.01895317731409455
2104	0.03619221895163457	0.018888491109802896	0.018872961241797007	0.9654235212678468	-1	0	0	0.2	2	0.9230769230769231	12	0.5357142857142857	0.9230769230769231	14	12	0	0	0	0.14285714285714285	14	2	15	0.0	0	0.6273627479244435	0.7763159836411258	0.42789884871845485	0.8138121920753537	0.743302496374254	0.8995220316576115	0.7871075567598235	0.8371364943291908	0	0	0.0	0.018872961241797007	0.018872961241797007
3599	0.04385599766615261	0.010982767824742974	0.01027823433596837	0.8789855789866322	-1	0	0	0.2	2	0.9230769230769231	12	0.5357142857142857	0.9230769230769231	14	12	0	0	0	0.14285714285714285	14	2	15	0.0	0	0.6273627479244435	0.6861649687925794	0.42789884871845485	0.9212918756121115	0.7343924408395811	0.8649084508423557	0.7880213075755299	0.8454891087106844	0	0	0.0	0.01027823433596837	0.01027823433596837
4864	0.036250706668561845	0.021818486095278512	0.018699419088078845	0.9666462581429118	-1	0	0	0.2	2	0.9230769230769231	12	0.5357142857142857	0.9230769230769231	14	12	0	0	0	0.14285714285714285	14	2	15	0.0	0	0.6273627479244435	0.829294329286282	0.42789884871845485	0.8093274353654175	0.743302496374254	0.9082100632612027	0.7871075567598235	0.8547994617513546	0	0	0.0	0.018699419088078845	0.018699419088078845
4477	0.037066415219186924	0.01868886085100118	0.018061249337628853	0.9676730796043952	-1	0	0	0.2	2	0.9230769230769231	12	0.5357142857142857	0.9230769230769231	14	12	0	0	0	0.14285714285714285	14	2	15	0.0	0	0.6273627479244435	0.6861649687925794	0.46351893367268593	0.9257679188978191	0.7343924408395811	0.8649084508423557	0.7922247585924475	0.8482296530965068	0	0	0.0	0.018061249337628853	0.018061249337628853
3539	0.036372783287745215	0.01972553479034803	-0.003818092290149389	0.967675148419147	-1	0	0	0.2	2	0.9230769230769231	12	0.5357142857142857	0.9230769230769231	14	12	0	0	0	0.14285714285714285	14	2	15	0.0	0	0.6273627479244435	0.6861649687925794	0.42789884871845485	0.9047015686312642	0.7343924408395811	0.8901067613330914	0.7854205442335996	0.8466058936220505	0	0	0.0	-0.0003818092290149389	-0.0003818092290149389
4667	0.03591755322640685	0.017857666049006984	0.014399316523181115	0.6877172986200915	-1	0	0	0.2	2	0.9230769230769231	12	0.5357142857142857	0.9230769230769231	14	12	0	0	0	0.14285714285714285	14	2	15	0.0	0	0.6273627479244435	0.7763159836411258	0.42789884871845485	0.8145174914221479	0.743302496374254	0.9085939348019261	0.7913265821625896	0.8420439871865385	0	0	0.0	0.014399316523181115	0.014399316523181115
3728	0.037545951471076734	0.019922441654084185	0.019812845260325156	0.9671517210687859	-1	0	0	0.2	2	0.9230769230769231	12	0.5357142857142857	0.9230769230769231	14	12	0	0	0	0.14285714285714285	14	2	15	0.0	0	0.6273627479244435	0.6861649687925794	0.46351893367268593	0.9257679188978191	0.7343924408395811	0.8649084508423557	0.7922247585924475	0.8482296530965068	0	0	0.0	0.019812845260325156	0.019812845260325156
808	0.002099097345348255	0.001771804944348268	-0.001771722417311644	0.9844187229938028	-1	0	0	1.0	1	0	0	1.0	0	1	0	0	1	0	0.5	2	1	2	0.3333333333333333	0	0	0	0	0	0	0	0	0	0	0	0	-0.0001771722417311644	-0.0001771722417311644
3659	0.03691924106873695	0.019164770541871066	0.018721881271354133	0.9675279949638567	-1	0	0	0.2	2	0.9230769230769231	12	0.5357142857142857	0.9230769230769231	14	12	0	0	0	0.14285714285714285	14	2	15	0.0	0	0.6273627479244435	0.6861649687925794	0.46351893367268593	0.9257679188978191	0.743302496374254	0.8673363356385259	0.7922607843354321	0.8491259962540666	0	0	0.0	0.018721881271354133	0.018721881271354133
4816	0.035607382963836476	0.021774673113336564	0.020472114635666144	0.9661165012414843	-1	0	0	0.2	2	0.9230769230769231	12	0.5357142857142857	0.9230769230769231	14	12	0	0	0	0.14285714285714285	14	2	15	0.0	0	0.6273627479244435	0.829294329286282	0.42789884871845485	0.8093274353654175	0.743302496374254	0.9082100632612027	0.7871075567598235	0.8547994617513546	0	0	0.0	0.020472114635666144	0.020472114635666144
2795	0.022331067985225158	0.0027955001737045067	-0.0027743288497947337	0.9799262362756257	-1	0	0	0.2	2	0.9230769230769231	12	0.5357142857142857	0.9230769230769231	14	12	0	0	0	0.14285714285714285	14	2	15	0.0	0	0.5690260577015849	0.7225976209420004	0.42789884871845485	0.9315605856590737	0.7343924408395811	0.9179703601652064	0.7643285867050972	0.8802141937169015	0	0	0.0	-0.00027743288497947337	-0.00027743288497947337
4916	0.033425978041670114	0.013378228470084854	0.00036707035128910473	0.6343424674972091	-1	0	0	0.2	2	0.9230769230769231	12	0.5357142857142857	0.9230769230769231	14	12	0	0	0	0.14285714285714285	14	2	15	0.0	0	0.6273627479244435	0.6861649687925794	0.42789884871845485	0.905254364822854	0.7092782337983612	0.8856901086137039	0.7871075567598235	0.8449559126434524	0	0	0.0	0.00036707035128910473	0.00036707035128910473
768	0.0021007666772612506	0.0018619826442467212	-0.0018609958589054952	0.9835202148862805	-1	0	0	1.0	2	0.0	0	1.0	0	2	0	0	0	0	0.3333333333333333	3	1	3	0.0	1.0	0	0	0	0	0	0	0	0	0	0	0	-0.00018609958589054952	-0.00018609958589054952
2178	0.03746732607712012	0.017012515596983278	0.015136469954441968	0.9645874756166041	-1	0	0	0.2	2	0.9230769230769231	12	0.5357142857142857	0.9230769230769231	14	12	0	0	0	0.14285714285714285	14	2	15	0.0	0	0.622664396882114	0.6817134016552474	0.46351893367268593	0.9257679188978191	0.7181882893330342	0.8909699039250051	0.7871075567598235	0.8575705899034154	0	0	0.0	0.015136469954441968	0.015136469954441968
446	0.002339981306482259	0.0022908595329456725	-0.0022900301886453695	0.9831377657048043	-1	0	0	1.0	1	0	0	1.0	0	1	0	0	0	0	0.5	2	1	2	0.0	0	0	0	0	0	0	0	0	0	0	0	0	-0.00022900301886453694	-0.00022900301886453694
4320	0.037858584528977494	0.01559586678479258	0.009983528885824142	0.7787594283879584	-1	0	0	0.2	2	0.9230769230769231	12	0.5357142857142857	0.9230769230769231	14	12	0	0	0	0.14285714285714285	14	2	15	0.0	0	0.6273627479244435	0.7763159836411258	0.42789884871845485	0.8145174914221479	0.743302496374254	0.9085939348019261	0.7913265821625896	0.8420439871865385	0	0	0.0	0.009983528885824142	0.009983528885824142
175	0.0030720659506637067	0.002647516044484293	-0.0026474143750708596	0.9774739880483047	-1	0	0	0.5	2	0.6666666666666666	2	0.8333333333333334	0.3333333333333333	3	1	1	0	0	0.6666666666666666	2	3	5	0.0	0	0.8568701392955103	0.8783723755405372	0.6648190315660044	0.9379030540148541	0.8556516945684376	0.9671965526974574	0.8753582840866099	0.9365514312908565	0	0	0.0	-0.000264741437507086	-0.000264741437507086
1014	0.030090080286824243	0.011373201644729394	0.002632731103137865	0.7955904689504716	-1	0	0	0.2	2	0.9230769230769231	12	0.5357142857142857	0.9230769230769231	14	12	0	0	0	0.14285714285714285	14	2	15	0.0	0	0.632061098966773	0.7599605008151217	0.42789884871845485	0.8799662384692438	0.7187642222743567	0.8846925598236757	0.7871075567598235	0.8490800493941169	0	0	0.0	0.002632731103137865	0.002632731103137865
1598	0.034014737326812865	0.018215673161624764	0.017198984391440426	0.967683408130165	-1	0	0	0.2	2	0.9230769230769231	12	0.5357142857142857	0.9230769230769231	14	12	0	0	0	0.14285714285714285	14	2	15	0.0	0	0.6273627479244435	0.7763159836411258	0.44507534030960444	0.8689689697017209	0.743302496374254	0.8995220316576115	0.7871075567598235	0.855207342767162	0	0	0.0	0.017198984391440426	0.017198984391440426
1068	0.031882506284390426	0.01088526353512128	0.010375420423326105	0.9644199068916008	-1	0	0	0.2	2	0.9230769230769231	12	0.23809523809523808	0.8461538461538461	13	11	1	1	0	0.7777777777777778	9	7	15	0.25	0	0.622664396882114	0.7708359215027026	0.42083656906476297	0.911458738656881	0.7516366189676047	0.892108471349277	0.7909598319558101	0.8682635664006777	1.0	0.38461538461538464	0.0	0.010375420423326105	0.010375420423326105
3687	0.037483853061441544	0.019942275798351086	0.018855468605970517	0.9669885087757801	-1	0	0	0.2	2	0.9230769230769231	12	0.5357142857142857	0.9230769230769231	14	12	0	0	0	0.14285714285714285	14	2	15	0.0	0	0.6273627479244435	0.6861649687925794	0.46351893367268593	0.9257679188978191	0.7343924408395811	0.8649084508423557	0.7922247585924475	0.8482296530965068	0	0	0.0	0.018855468605970517	0.018855468605970517
2635	0.036979814945436874	0.019322732676447053	0.019296156013448956	0.9650890845999577	-1	0	0	0.2	2	0.9230769230769231	12	0.5357142857142857	0.9230769230769231	14	12	0	0	0	0.14285714285714285	14	2	15	0.0	0	0.6273627479244435	0.7763159836411258	0.42789884871845485	0.8138121920753537	0.743302496374254	0.9085939348019261	0.7922247585924475	0.8418372045022647	0	0	0.0	0.019296156013448956	0.019296156013448956
2349	0.0360503724836037	0.019203190281389983	0.018918902676943537	0.9659033600834954	-1	0	0	0.2	2	0.9230769230769231	12	0.5357142857142857	0.9230769230769231	14	12	0	0	0	0.14285714285714285	14	2	15	0.0	0	0.6273627479244435	0.7763159836411258	0.42789884871845485	0.8138121920753537	0.743302496374254	0.8995220316576115	0.7871075567598235	0.8371364943291908	0	0	0.0	0.018918902676943537	0.018918902676943537
2159	0.0361152124642235	0.019412491760419315	0.01937308358021323	0.9650907355103764	-1	0	0	0.2	2	0.9230769230769231	12	0.5357142857142857	0.9230769230769231	14	12	0	0	0	0.14285714285714285	14	2	15	0.0	0	0.6273627479244435	0.7763159836411258	0.42789884871845485	0.8138121920753537	0.743302496374254	0.8995220316576115	0.7871075567598235	0.8371364943291908	0	0	0.0	0.01937308358021323	0.01937308358021323
1370	0.034687559168465276	0.01852801266936303	0.01694237511965978	0.9670451059879912	-1	0	0	0.2	2	0.9230769230769231	12	0.5357142857142857	0.9230769230769231	14	12	0	0	0	0.14285714285714285	14	2	15	0.0	0	0.6273627479244435	0.7763159836411258	0.44507534030960444	0.8689689697017209	0.743302496374254	0.8995220316576115	0.7871075567598235	0.855207342767162	0	0	0.0	0.01694237511965978	0.01694237511965978
858	0.0035377016831424934	0.003524895668343238	-0.0035230100326364847	0.9818067842844743	-1	0	0	0.5	2	0.75	3	0.5	0.75	5	3	0	0	0	0.75	4	3	6	0.0	0	0.7609928247270215	0.786527656658634	0.16697733312786903	0.9367747815788916	0.7349683737809034	0.880558591162407	0.9547048371312215	0.8807127341655651	0	0	0.0	-0.0003523010032636485	-0.0003523010032636485
4854	0.039691923281039966	0.005128528154434043	0.0014570381693136004	0.8299000686693586	-1	0	0	0.2	2	0.9230769230769231	12	0.5357142857142857	0.9230769230769231	14	12	0	0	0	0.14285714285714285	14	2	15	0.0	0	0.6273627479244435	0.7763159836411258	0.42789884871845485	0.853351456126921	0.743302496374254	0.9085939348019261	0.7785481333477207	0.8541275705324941	0	0	0.0	0.0014570381693136004	0.0014570381693136004
4073	0.036356503911360305	0.018079011160787063	0.006390741304230754	0.9686680458828885	-1	0	0	0.2	2	0.9230769230769231	12	0.5357142857142857	0.9230769230769231	14	12	0	0	0	0.14285714285714285	14	2	15	0.0	0	0.6273627479244435	0.829294329286282	0.46351893367268593	0.837183463249777	0.743302496374254	0.9082100632612027	0.7871075567598235	0.8625550510419767	0	0	0.0	0.006390741304230754	0.006390741304230754
1972	0.03943204781934189	0.010759791750274358	0.0008492434258484651	0.8776228794352208	-1	0	0	0.2	2	0.9230769230769231	12	0.5357142857142857	0.9230769230769231	14	12	0	0	0	0.14285714285714285	14	2	15	0.0	0	0.6273627479244435	0.7763159836411258	0.42789884871845485	0.7989104452772079	0.743302496374254	0.8995220316576115	0.7871075567598235	0.8327508100542871	0	0	0.0	0.0008492434258484651	0.0008492434258484651
3583	0.0371025588877212	0.018815231331646053	0.0183299746037764	0.9674667963575233	-1	0	0	0.2	2	0.9230769230769231	12	0.5357142857142857	0.9230769230769231	14	12	0	0	0	0.14285714285714285	14	2	15	0.0	0	0.6273627479244435	0.6861649687925794	0.46351893367268593	0.9257679188978191	0.7343924408395811	0.8649084508423557	0.7922247585924475	0.8482296530965068	0	0	0.0	0.0183299746037764	0.0183299746037764
1323	0.035789253058662006	0.013446473969210242	0.013042662956701305	0.5875131194998755	-1	0	0	0.2	2	0.9230769230769231	12	0.5357142857142857	0.9230769230769231	14	12	0	0	0	0.14285714285714285	14	2	15	0.0	0	0.6273627479244435	0.8248242123160496	0.42789884871845485	0.8871622230354897	0.743302496374254	0.9021513370995046	0.7909598319558101	0.874820762738784	0	0	0.0	0.013042662956701305	0.013042662956701305
3962	0.0357779026164237	0.01845528253446908	0.01785791631328768	0.9674406105372172	-1	0	0	0.2	2	0.9230769230769231	12	0.5357142857142857	0.9230769230769231	14	12	0	0	0	0.14285714285714285	14	2	15	0.0	0	0.6273627479244435	0.6861649687925794	0.46351893367268593	0.9257679188978191	0.7343924408395811	0.8649084508423557	0.7922247585924475	0.8482296530965068	0	0	0.0	0.01785791631328768	0.01785791631328768
3472	0.01583023457502443	0.0012801987654194726	-0.0007097647735875074	0.9735491674976029	-1	0	0	0.2222222222222222	2	0.9090909090909091	10	0.52	0.6363636363636364	9	7	3	3	0	1.0	5	5	13	0.375	0	0.632061098966773	0.6892385310688254	0.42789884871845485	0.9129308537182274	0.5046428367197577	0.8988760210364203	0.7905825441756307	0.8553391131845718	0.1111111111111111	0.5555555555555556	0.0	-7.097647735875075e-05	-7.097647735875075e-05
1387	0.034369291554673526	0.01781770726185314	0.017127572694341342	0.96698411673683	-1	0	0	0.2	2	0.9230769230769231	12	0.5357142857142857	0.9230769230769231	14	12	0	0	0	0.14285714285714285	14	2	15	0.0	0	0.6273627479244435	0.7763159836411258	0.44507534030960444	0.8689689697017209	0.743302496374254	0.8995220316576115	0.7871075567598235	0.855207342767162	0	0	0.0	0.017127572694341342	0.017127572694341342
1997	0.036506141425403205	0.018737216307624142	0.01868339661492745	0.9673814671831551	-1	0	0	0.2	2	0.9230769230769231	12	0.5357142857142857	0.9230769230769231	14	12	0	0	0	0.14285714285714285	14	2	15	0.0	0	0.6273627479244435	0.6861649687925794	0.46351893367268593	0.9257679188978191	0.7181882893330342	0.8909699039250051	0.7871075567598235	0.8584069861791844	0	0	0.0	0.01868339661492745	0.01868339661492745
4800	0.02466912801308101	0.00543263203438487	0.002606480351740377	0.9724078364726243	-1	0	0	0.2222222222222222	2	0.9090909090909091	10	0.5416666666666666	0.9090909090909091	12	10	0	0	0	0.16666666666666666	12	2	13	0.0	0	0.632061098966773	0.8741887092739317	0.5083612420717595	0.8054727645210824	0.3179366316715127	0.9299922520698561	0.8140464794849858	0.8788920985297518	0	0	0.0	0.002606480351740377	0.002606480351740377
198	0.0019225861910221428	0.0017766976832838638	-0.0017766594157952213	0.98517113803142	-1	0	0	1.0	2	0.0	0	1.0	0	1	0	1	0	0	0.3333333333333333	3	1	3	0.0	1.0	0	0	0	0	0	0	0	0	0	0	0	-0.00017766594157952212	-0.00017766594157952212
2319	0.037000473132189515	0.016394484257915887	0.013134509670342942	0.6914748814235941	-1	0	0	0.2	2	0.9230769230769231	12	0.5357142857142857	0.9230769230769231	14	12	0	0	0	0.14285714285714285	14	2	15	0.0	0	0.6273627479244435	0.6861649687925794	0.42789884871845485	0.9212918756121115	0.7181882893330342	0.8909699039250051	0.7890401364803609	0.855818978058844	0	0	0.0	0.013134509670342942	0.013134509670342942
1331	0.040786097469049605	0.004034924856206589	0.0025630317941678993	0.8359729715391914	-1	0	0	0.2	2	0.9230769230769231	12	0.5357142857142857	0.9230769230769231	14	12	0	0	0	0.14285714285714285	14	2	15	0.0	0	0.6273627479244435	0.7763159836411258	0.42789884871845485	0.853351456126921	0.743302496374254	0.8995220316576115	0.7871075567598235	0.8497269343193173	0	0	0.0	0.0025630317941678993	0.0025630317941678993
3954	0.044150356749365835	0.008789055863707585	0.005800530140512351	0.8102857162011567	-1	0	0	0.2	2	0.9230769230769231	12	0.5357142857142857	0.9230769230769231	14	12	0	0	0	0.14285714285714285	14	2	15	0.0	0	0.6273627479244435	0.829294329286282	0.42789884871845485	0.8093274353654175	0.743302496374254	0.9082100632612027	0.7871075567598235	0.8547994617513546	0	0	0.0	0.005800530140512351	0.005800530140512351
449	0.0019019364371471263	0.0016018886361882712	-0.0016015561425925665	0.9840641671565176	-1	0	0	1.0	1	0	0	1.0	0	1	0	0	1	0	0.5	2	1	2	0.3333333333333333	0	0	0	0	0	0	0	0	0	0	0	0	-0.00016015561425925665	-0.00016015561425925665
2492	0.036696959953485306	0.017667781608778667	0.017662884727403603	0.9676244940243685	-1	0	0	0.2	2	0.9230769230769231	12	0.5357142857142857	0.9230769230769231	14	12	0	0	0	0.14285714285714285	14	2	15	0.0	0	0.6273627479244435	0.6861649687925794	0.46351893367268593	0.9257679188978191	0.7181882893330342	0.8909699039250051	0.7871075567598235	0.8584069861791844	0	0	0.0	0.017662884727403603	0.017662884727403603
819	0.0021478183599243266	0.0018614600707399136	-0.0018582108910615183	0.9842524500315879	-1	0	0	1.0	1	0	0	1.0	0	1	0	0	0	0	0.5	2	1	2	0.0	0	0	0	0	0	0	0	0	0	0	0	0	-0.00018582108910615184	-0.00018582108910615184
26	0.003133980218888564	0.0027389736509423075	-0.0027387059798639284	0.9882690563536779	-1	0.5	1	0.6666666666666666	4	0.5	3	0.5333333333333333	0.3333333333333333	4	2	3	0	0	0.6	5	3	8	0.0	0.8	0.7497790067334043	0.9190888355023378	0.6359642741278995	0.962002152021375	0.6712879762299868	0.8178526941873123	0.8920590578175019	0.9158918545274817	0	0	0.0	-0.00027387059798639283	-0.00027387059798639283
24	0.001815041276263912	0.001769485430419601	-0.0017683318226276031	0.9836134281731685	-1	0	0	1.0	1	0	0	1.0	0	1	0	0	1	0	0.5	2	1	2	0.3333333333333333	0	0	0	0	0	0	0	0	0	0	0	0	-0.00017683318226276032	-0.00017683318226276032
2539	0.04466144686786419	0.012589218549649681	0.012203917325171327	0.9332254283409429	-1	0	0	0.2	2	0.9230769230769231	12	0.5357142857142857	0.9230769230769231	14	12	0	0	0	0.14285714285714285	14	2	15	0.0	0	0.6273627479244435	0.6861649687925794	0.42789884871845485	0.9212918756121115	0.7181882893330342	0.8909699039250051	0.7890401364803609	0.855818978058844	0	0	0.0	0.012203917325171327	0.012203917325171327
1575	0.036875135653948565	0.01788271436386128	0.01710364208453508	0.967954890969953	-1	0	0	0.2	2	0.9230769230769231	12	0.5357142857142857	0.9230769230769231	14	12	0	0	0	0.14285714285714285	14	2	15	0.0	0	0.6273627479244435	0.6861649687925794	0.46351893367268593	0.9257679188978191	0.7181882893330342	0.8909699039250051	0.7871075567598235	0.8584069861791844	0	0	0.0	0.01710364208453508	0.01710364208453508
3041	0.03861428488253442	0.012778039351583613	0.0037651884334263773	0.7045764156670784	-1	0	0	0.2	2	0.9230769230769231	12	0.5357142857142857	0.9230769230769231	14	12	0	0	0	0.14285714285714285	14	2	15	0.0	0	0.622664396882114	0.6951726570890204	0.46351893367268593	0.9240070387219758	0.7343924408395811	0.8782640983243865	0.7871075567598235	0.8539839296732552	0	0	0.0	0.0037651884334263773	0.0037651884334263773
3978	0.0366494396852324	0.016914192459584834	0.010495593351042214	0.6959187168855486	-1	0	0	0.2	2	0.9230769230769231	12	0.5357142857142857	0.9230769230769231	14	12	0	0	0	0.14285714285714285	14	2	15	0.0	0	0.6273627479244435	0.7763159836411258	0.42789884871845485	0.8145174914221479	0.743302496374254	0.9085939348019261	0.7913265821625896	0.8420439871865385	0	0	0.0	0.010495593351042214	0.010495593351042214
531	0.0023488479708780813	0.002283995077640502	-0.0022832034217499537	0.9830296429104498	-1	0	0	1.0	1	0	0	1.0	0	1	0	0	0	0	0.5	2	1	2	0.0	0	0	0	0	0	0	0	0	0	0	0	0	-0.00022832034217499538	-0.00022832034217499538
3319	0.032228812641907724	0.0137412358112871	0.011120573104301246	0.9661110502455229	-1	0	0	0.2	2	0.9230769230769231	12	0.5357142857142857	0.9230769230769231	14	12	0	0	0	0.14285714285714285	14	2	15	0.0	0	0.6273627479244435	0.829294329286282	0.42789884871845485	0.8195186849676253	0.743302496374254	0.9082100632612027	0.7871075567598235	0.8575675890470285	0	0	0.0	0.011120573104301246	0.011120573104301246
2269	0.03671026525147742	0.018512833885432085	0.01850613625604989	0.9674309836382016	-1	0	0	0.2	2	0.9230769230769231	12	0.5357142857142857	0.9230769230769231	14	12	0	0	0	0.14285714285714285	14	2	15	0.0	0	0.6273627479244435	0.6861649687925794	0.46351893367268593	0.9257679188978191	0.7120625931226796	0.892756236248041	0.7871075567598235	0.8591557611702458	0	0	0.0	0.01850613625604989	0.01850613625604989
2512	0.03865837963152772	0.009824112458831021	0.0075531307436234076	0.7853782204118923	-1	0	0	0.2	2	0.9230769230769231	12	0.5357142857142857	0.9230769230769231	14	12	0	0	0	0.14285714285714285	14	2	15	0.0	0	0.6273627479244435	0.6861649687925794	0.42789884871845485	0.9212918756121115	0.7181882893330342	0.8909699039250051	0.7890401364803609	0.855818978058844	0	0	0.0	0.0075531307436234076	0.0075531307436234076
203	0.0027843855505161235	0.0027384622640552947	-0.002738457991490947	0.9848400439001519	-1	0	0	0.5	1	1.0	1	1.0	1.0	2	1	0	3	0	0.3333333333333333	3	1	3	1.0	0	0.4053337516190057	0.8152470111099133	0.17877555046708266	0.5598359495109979	0.5548842619080174	0.8985547046947726	0.8256078963545037	0.7861845891307556	0.5	0.5	0.1266569721671483	-0.0002738457991490947	-0.0002738457991490947
1746	0.034245094982944826	0.01832287006301541	0.0181071735640536	0.9667855619706469	-1	0	0	0.2	2	0.9230769230769231	12	0.5357142857142857	0.9230769230769231	14	12	0	0	0	0.14285714285714285	14	2	15	0.0	0	0.6273627479244435	0.7763159836411258	0.44507534030960444	0.8689689697017209	0.743302496374254	0.8995220316576115	0.7871075567598235	0.855207342767162	0	0	0.0	0.0181071735640536	0.0181071735640536
2999	0.037127112737309925	0.019351679233705107	0.019076709136847347	0.9670196867537666	-1	0	0	0.2	2	0.9230769230769231	12	0.5357142857142857	0.9230769230769231	14	12	0	0	0	0.14285714285714285	14	2	15	0.0	0	0.6273627479244435	0.6861649687925794	0.46351893367268593	0.9257679188978191	0.7343924408395811	0.8649084508423557	0.7922247585924475	0.8482296530965068	0	0	0.0	0.019076709136847347	0.019076709136847347
3386	0.0366598001187887	0.018895295128155357	0.018251707628816345	0.9671828730146081	-1	0	0	0.2	2	0.9230769230769231	12	0.5357142857142857	0.9230769230769231	14	12	0	0	0	0.14285714285714285	14	2	15	0.0	0	0.6273627479244435	0.6861649687925794	0.46351893367268593	0.9257679188978191	0.7343924408395811	0.8649084508423557	0.7922247585924475	0.8482296530965068	0	0	0.0	0.018251707628816345	0.018251707628816345
3815	0.03448424768253566	0.015340103845514506	0.014909207713071734	0.9678516910787556	-1	0	0	0.2	2	0.9230769230769231	12	0.5357142857142857	0.9230769230769231	14	12	0	0	0	0.14285714285714285	14	2	15	0.0	0	0.6273627479244435	0.6861649687925794	0.46351893367268593	0.9103218527001727	0.7092782337983612	0.8856901086137039	0.7871075567598235	0.8475817071612333	0	0	0.0	0.014909207713071734	0.014909207713071734
4638	0.035235973955167484	0.015230011205451905	0.013858144898113694	0.9673469136471963	-1	0	0	0.2	2	0.9230769230769231	12	0.5357142857142857	0.9230769230769231	14	12	0	0	0	0.14285714285714285	14	2	15	0.0	0	0.6273627479244435	0.6861649687925794	0.46351893367268593	0.9103218527001727	0.6942424820533335	0.8829709608177477	0.7871075567598235	0.8464334175047208	0	0	0.0	0.013858144898113694	0.013858144898113694
2203	0.04423681809317132	0.014559717182899501	0.014557615312285572	0.9359749487039899	-1	0	0	0.2	2	0.9230769230769231	12	0.5357142857142857	0.9230769230769231	14	12	0	0	0	0.14285714285714285	14	2	15	0.0	0	0.6273627479244435	0.829294329286282	0.42436770889160885	0.8219592013014116	0.743302496374254	0.9082100632612029	0.7909598319558101	0.8582416409032936	0	0	0.0	0.014557615312285572	0.014557615312285572
1321	0.0386991920882195	0.013319093017886247	0.012691874794801302	0.842261709485403	-1	0	0	0.2	2	0.9230769230769231	12	0.5357142857142857	0.9230769230769231	14	12	0	0	0	0.14285714285714285	14	2	15	0.0	0	0.6273627479244435	0.6861649687925794	0.46351893367268593	0.9257679188978191	0.7181882893330342	0.8909699039250051	0.7871075567598235	0.8584069861791844	0	0	0.0	0.012691874794801302	0.012691874794801302
141	0.002373205852135689	0.0023260498287445805	-0.0023251463974479614	0.9829375295070326	-1	0	0	1.0	1	0	0	1.0	0	1	0	0	0	0	0.5	2	1	2	0.0	0	0	0	0	0	0	0	0	0	0	0	0	-0.00023251463974479614	-0.00023251463974479614
3608	0.03684747146549347	0.019770877825891247	0.01863908156576808	0.9669886242529083	-1	0	0	0.2	2	0.9230769230769231	12	0.5357142857142857	0.9230769230769231	14	12	0	0	0	0.14285714285714285	14	2	15	0.0	0	0.6273627479244435	0.6861649687925794	0.46351893367268593	0.9257679188978191	0.7343924408395811	0.8649084508423557	0.7922247585924475	0.8482296530965068	0	0	0.0	0.01863908156576808	0.01863908156576808
3448	0.03791416641497787	0.02014984515493559	0.01946134354495567	0.9684169438291115	-1	0	0	0.2	2	0.9230769230769231	12	0.5357142857142857	0.9230769230769231	14	12	0	0	0	0.14285714285714285	14	2	15	0.0	0	0.6273627479244435	0.6861649687925794	0.46351893367268593	0.9257679188978191	0.7343924408395811	0.8649084508423557	0.7922247585924475	0.8482296530965068	0	0	0.0	0.01946134354495567	0.01946134354495567
3340	0.03687181081816051	0.019620608542115572	0.019337900581154328	0.9665279876625809	-1	0	0	0.2	2	0.9230769230769231	12	0.5357142857142857	0.9230769230769231	14	12	0	0	0	0.14285714285714285	14	2	15	0.0	0	0.6273627479244435	0.6861649687925794	0.46351893367268593	0.9257679188978191	0.7343924408395811	0.8649084508423557	0.7922247585924475	0.8482296530965068	0	0	0.0	0.019337900581154328	0.019337900581154328
1205	0.034489744058486496	0.018089459262454588	0.018056481932182546	0.9668575745998915	-1	0	0	0.2	2	0.9230769230769231	12	0.5357142857142857	0.9230769230769231	14	12	0	0	0	0.14285714285714285	14	2	15	0.0	0	0.6273627479244435	0.7763159836411258	0.44507534030960444	0.8689689697017209	0.743302496374254	0.8995220316576115	0.7871075567598235	0.855207342767162	0	0	0.0	0.018056481932182546	0.018056481932182546
3330	0.035224938719426446	0.016619812271448913	0.012938082224457501	0.6970751118287385	-1	0	0	0.2	2	0.9230769230769231	12	0.5357142857142857	0.9230769230769231	14	12	0	0	0	0.14285714285714285	14	2	15	0.0	0	0.6273627479244435	0.7763159836411258	0.42789884871845485	0.8145174914221479	0.743302496374254	0.9085939348019261	0.7913265821625896	0.8420439871865385	0	0	0.0	0.012938082224457501	0.012938082224457501
1868	0.03716463257347045	0.019534570515687525	0.019291078753257404	0.9672046132968288	-1	0	0	0.2	2	0.9230769230769231	12	0.5357142857142857	0.9230769230769231	14	12	0	0	0	0.14285714285714285	14	2	15	0.0	0	0.6273627479244435	0.6861649687925794	0.46351893367268593	0.9257679188978191	0.7343924408395811	0.8649084508423557	0.7922247585924475	0.8482296530965068	0	0	0.0	0.019291078753257404	0.019291078753257404
3582	0.03680842624962178	0.019281701335478785	0.01911464165041796	0.9667683777394592	-1	0	0	0.2	2	0.9230769230769231	12	0.5357142857142857	0.9230769230769231	14	12	0	0	0	0.14285714285714285	14	2	15	0.0	0	0.6273627479244435	0.6861649687925794	0.46351893367268593	0.9257679188978191	0.7343924408395811	0.8649084508423557	0.7922247585924475	0.8482296530965068	0	0	0.0	0.01911464165041796	0.01911464165041796
1028	0.033795115634737805	0.019295509259294092	0.002420663414666775	0.9707735639621737	-1	0	0	0.2	2	0.9230769230769231	12	0.5357142857142857	0.9230769230769231	14	12	0	0	0	0.14285714285714285	14	2	15	0.0	0	0.622664396882114	0.8047779971565585	0.42789884871845485	0.8927394190281417	0.6278174630323046	0.8645893440924339	0.7890401364803609	0.8577184912489835	0	0	0.0	0.002420663414666775	0.002420663414666775
447	0.0024911955954621564	0.0020030870734289636	-0.00200228788444291	0.9813890689488786	-1	0	0	0.6666666666666666	2	0.5	1	1.0	0.5	2	1	1	0	0	0.25	4	1	4	0.0	0.6666666666666666	0.6251539405715378	0.9676569977218126	0.5456342249081061	0.6451995893179446	0.6303277798393416	0.7491314955988709	0.7791520646845699	0.8451193847326004	0	0	0.0	-0.00020022878844429102	-0.00020022878844429102
3658	0.03798009681251626	0.019912090666194777	0.01964356349530758	0.9668334554764676	-1	0	0	0.2	2	0.9230769230769231	12	0.5357142857142857	0.9230769230769231	14	12	0	0	0	0.14285714285714285	14	2	15	0.0	0	0.6273627479244435	0.6861649687925794	0.46351893367268593	0.9257679188978191	0.7343924408395811	0.8649084508423557	0.7922247585924475	0.8482296530965068	0	0	0.0	0.01964356349530758	0.01964356349530758
4735	0.03764890338537128	0.019974427528225033	0.019917262464382374	0.966830503590067	-1	0	0	0.2	2	0.9230769230769231	12	0.5357142857142857	0.9230769230769231	14	12	0	0	0	0.14285714285714285	14	2	15	0.0	0	0.6273627479244435	0.6861649687925794	0.46351893367268593	0.9257679188978191	0.7264034632808183	0.8617255032719447	0.7854205442335996	0.8470684723948559	0	0	0.0	0.019917262464382374	0.019917262464382374
138	0.007123784406390379	0.0028898245166013624	-0.002879343266261392	0.976892669035091	-1	0	0	0.5	2	0.5	2	0.5	0.5	3	2	2	1	0	0.75	3	4	6	0.14285714285714285	1.0	0.7956456465228638	0.9549222342272524	0.5748818347222352	0.9084622222228665	0.5965478092589016	0.8228575066726025	0.8087191708463934	0.908436336663226	1.0	0.3333333333333333	0.0	-0.0002879343266261392	-0.0002879343266261392
2243	0.0369629899606499	0.017937270933400584	0.017894691071113165	0.9675746682087906	-1	0	0	0.2	2	0.9230769230769231	12	0.5357142857142857	0.9230769230769231	14	12	0	0	0	0.14285714285714285	14	2	15	0.0	0	0.6273627479244435	0.6861649687925794	0.46351893367268593	0.9257679188978191	0.7181882893330342	0.8909699039250051	0.7871075567598235	0.8584069861791844	0	0	0.0	0.017894691071113165	0.017894691071113165
4476	0.03676205216420679	0.018650825938985066	0.018339976021387722	0.9676743756236295	-1	0	0	0.2	2	0.9230769230769231	12	0.5357142857142857	0.9230769230769231	14	12	0	0	0	0.14285714285714285	14	2	15	0.0	0	0.6273627479244435	0.6861649687925794	0.46351893367268593	0.9257679188978191	0.7264034632808183	0.8617255032719447	0.7854205442335996	0.8470684723948559	0	0	0.0	0.018339976021387722	0.018339976021387722
626	0.00192965504568547	0.0016542612051711366	-0.0016537658857390491	0.9843543886086104	-1	0	0	1.0	1	0	0	1.0	0	1	0	0	0	0	0.5	2	1	2	0.0	0	0	0	0	0	0	0	0	0	0	0	0	-0.0001653765885739049	-0.0001653765885739049
4802	0.049357629646905044	0.01787767158047398	0.00717646747492094	0.858820804270811	-1	0	0	0.1	1	1.0	13	1.0	1.0	14	13	0	0	0	0.06666666666666667	15	1	15	0.0	0	0.6273627479244435	0.6634329954038415	0.42789884871845485	0.9240472795427572	0.7343924408395811	0.892683315349126	0.7854205442335996	0.8538651583850632	0	0	0.0	0.00717646747492094	0.00717646747492094
3249	0.04289289493749674	0.016644557112399018	-0.015002200465100915	0.7390333224777448	-1	0	0	0.2	2	0.9230769230769231	12	0.5357142857142857	0.9230769230769231	14	12	0	0	0	0.14285714285714285	14	2	15	0.0	0	0.6273627479244435	0.8269934350688259	0.42789884871845485	0.8093274353654175	0.743302496374254	0.9082100632612027	0.7871075567598235	0.8541293108400894	0	0	0.0	-0.0015002200465100914	-0.0015002200465100914
3859	0.04518415246277361	0.008310771596584225	-0.0008244813652577369	0.893918329508311	-1	0	0	0.2	2	0.9230769230769231	12	0.5357142857142857	0.9230769230769231	14	12	0	0	0	0.14285714285714285	14	2	15	0.0	0	0.6273627479244435	0.7763159836411258	0.42789884871845485	0.7989104452772079	0.743302496374254	0.9085939348019261	0.7943944247444273	0.8375535401712524	0	0	0.0	-8.244813652577369e-05	-8.244813652577369e-05
414	0.001771569419440198	0.0017258885407390743	-0.0017236736801902193	0.9833490418307185	-1	0	0	1.0	1	0	0	1.0	0	1	0	0	0	0	0.5	2	1	2	0.0	0	0	0	0	0	0	0	0	0	0	0	0	-0.00017236736801902193	-0.00017236736801902193
277	0.0019607993525820504	0.0017873104109547484	-0.0017845323125259402	0.9839221880658804	-1	0	0	1.0	1	0	0	1.0	0	1	0	0	0	0	0.5	2	1	2	0.0	0	0	0	0	0	0	0	0	0	0	0	0	-0.00017845323125259403	-0.00017845323125259403
2797	0.03328823947123973	0.012566250774617715	0.0037099292838481575	0.63961443093969	-1	0	0	0.2	2	0.9230769230769231	12	0.5357142857142857	0.9230769230769231	14	12	0	0	0	0.14285714285714285	14	2	15	0.0	0	0.6273627479244435	0.6861649687925794	0.42789884871845485	0.905254364822854	0.7092782337983612	0.8856901086137039	0.7871075567598235	0.8449559126434524	0	0	0.0	0.0037099292838481575	0.0037099292838481575
2590	0.04415419550116281	0.01233599568601412	0.012122795403820191	0.9348543647251047	-1	0	0	0.2	2	0.9230769230769231	12	0.5357142857142857	0.9230769230769231	14	12	0	0	0	0.14285714285714285	14	2	15	0.0	0	0.6273627479244435	0.6861649687925794	0.42789884871845485	0.9212918756121115	0.7181882893330342	0.8909699039250051	0.7890401364803609	0.855818978058844	0	0	0.0	0.012122795403820191	0.012122795403820191
4505	0.0338319038198806	0.01825010579429568	0.017329584330009307	0.9622233296616066	-1	0	0	0.2	2	0.9230769230769231	12	0.5357142857142857	0.9230769230769231	14	12	0	0	0	0.14285714285714285	14	2	15	0.0	0	0.6273627479244435	0.829294329286282	0.42789884871845485	0.8004763121094983	0.743302496374254	0.9082100632612027	0.7871075567598235	0.8524516318863536	0	0	0.0	0.017329584330009307	0.017329584330009307
1480	0.03433759476406001	0.017234704512354444	0.01653576986675343	0.9671786268661061	-1	0	0	0.2	2	0.9230769230769231	12	0.5357142857142857	0.9230769230769231	14	12	0	0	0	0.14285714285714285	14	2	15	0.0	0	0.6273627479244435	0.7763159836411258	0.44507534030960444	0.8689689697017209	0.743302496374254	0.8995220316576115	0.7871075567598235	0.855207342767162	0	0	0.0	0.01653576986675343	0.01653576986675343
4493	0.032865794539528675	0.004090303470729465	-0.004025581754714996	0.9673719773475044	-1	0	0	0.2	2	0.9230769230769231	12	0.4166666666666667	0.7692307692307693	11	10	3	1	0	1.0	6	6	15	0.1111111111111111	0	0.632061098966773	0.6733836451177647	0.42083656906476297	0.8881718792075911	0.7025600707678098	0.8952921025595691	0.7909598319558101	0.8385170784126489	1.0	0.36363636363636365	0.0	-0.00040255817547149954	-0.00040255817547149954
3155	0.036883023289086006	0.01830372575428669	0.017853035082843693	0.9661195341832968	-1	0	0	0.2	2	0.9230769230769231	12	0.5357142857142857	0.9230769230769231	14	12	0	0	0	0.14285714285714285	14	2	15	0.0	0	0.6273627479244435	0.6861649687925794	0.46351893367268593	0.9257679188978191	0.7343924408395811	0.8649084508423557	0.7922247585924475	0.8482296530965068	0	0	0.0	0.017853035082843693	0.017853035082843693
2694	0.03522583970018495	0.018022873203195577	0.017907467480858162	0.9666207089064648	-1	0	0	0.2	2	0.9230769230769231	12	0.5357142857142857	0.9230769230769231	14	12	0	0	0	0.14285714285714285	14	2	15	0.0	0	0.6273627479244435	0.6861649687925794	0.46351893367268593	0.9257679188978191	0.7181882893330342	0.8909699039250051	0.7871075567598235	0.8584069861791844	0	0	0.0	0.017907467480858162	0.017907467480858162
4449	0.035127087280249776	0.021012968151395885	-0.01010704853440873	0.522523215916706	-1	0	0	0.2	2	0.9230769230769231	12	0.5357142857142857	0.9230769230769231	14	12	0	0	0	0.14285714285714285	14	2	15	0.0	0	0.6273627479244435	0.6861649687925794	0.42789884871845485	0.9047015686312642	0.7343924408395811	0.888256850179845	0.7533266443846972	0.84579143590617	0	0	0.0	-0.001010704853440873	-0.001010704853440873
2851	0.03710091260827428	0.01942037216366027	0.019272601932272055	0.9646992722296168	-1	0	0	0.2	2	0.9230769230769231	12	0.5357142857142857	0.9230769230769231	14	12	0	0	0	0.14285714285714285	14	2	15	0.0	0	0.6273627479244435	0.7763159836411258	0.42789884871845485	0.8138121920753537	0.743302496374254	0.9085939348019261	0.7922247585924475	0.8418372045022647	0	0	0.0	0.019272601932272055	0.019272601932272055
1669	0.03371585497441312	0.018781441192649996	0.018508677949885227	0.9666551685486424	-1	0	0	0.2	2	0.9230769230769231	12	0.5357142857142857	0.9230769230769231	14	12	0	0	0	0.14285714285714285	14	2	15	0.0	0	0.6273627479244435	0.7763159836411258	0.44507534030960444	0.8689689697017209	0.743302496374254	0.8995220316576115	0.7871075567598235	0.855207342767162	0	0	0.0	0.018508677949885227	0.018508677949885227
4699	0.047041069848362996	0.015432791109339374	-0.015273792788314632	0.6514818476174136	-1	0	0	0.2	2	0.9230769230769231	12	0.5357142857142857	0.9230769230769231	14	12	0	0	0	0.14285714285714285	14	2	15	0.0	0	0.6273627479244435	0.6861649687925794	0.42083656906476297	0.9169889349013772	0.7264034632808183	0.8617255032719447	0.8332222692090797	0.841756530217282	0	0	0.0	-0.0015273792788314633	-0.0015273792788314633
1998	0.05300603010665198	0.012020644726261095	-0.005626931490428056	0.7329119062222451	-1	0	0	0.1	1	1.0	13	1.0	1.0	14	13	0	1	0	0.06666666666666667	15	1	15	0.3333333333333333	0	0.622664396882114	0.610743895026536	0.38060537238811065	0.9300196650361379	0.7516366189676047	0.8391536610165841	0.8477964550807189	0.8268013616923126	1.0	0.35714285714285715	0.0	-0.0005626931490428056	-0.0005626931490428056
781	0.0020837056681542523	0.0017467015538551723	-0.0017466712159008408	0.9839632230062952	-1	0	0	1.0	1	0	0	1.0	0	1	0	0	1	0	0.5	2	1	2	0.3333333333333333	0	0	0	0	0	0	0	0	0	0	0	0	-0.00017466712159008407	-0.00017466712159008407
1245	0.03361382232302306	0.01619352839619072	0.0018402646595362731	0.9688640562903305	-1	0	0	0.2	2	0.9230769230769231	12	0.5357142857142857	0.9230769230769231	14	12	0	0	0	0.14285714285714285	14	2	15	0.0	0	0.6273627479244435	0.7763159836411258	0.44507534030960444	0.8670644665283697	0.743302496374254	0.8995220316576115	0.7871075567598235	0.8545198113818127	0	0	0.0	0.0018402646595362731	0.0018402646595362731
767	0.03589251988870948	0.008684635065212453	0.008606484193326498	0.9524549982541826	-1	0	0	0.2	2	0.9230769230769231	12	0.23809523809523808	0.8461538461538461	13	11	1	1	0	0.7777777777777778	9	7	15	0.25	0	0.632061098966773	0.7503119101144922	0.42789884871845485	0.9223763307937898	0.7025600707678098	0.9181568554894302	0.7976303781140947	0.8805491093646246	1.0	0.3076923076923077	0.0	0.008606484193326498	0.008606484193326498
798	0.0019594500147258383	0.0016698862044023852	-0.0016698218816897017	0.9839353714294476	-1	0	0	1.0	1	0	0	1.0	0	1	0	0	1	0	0.5	2	1	2	0.3333333333333333	0	0	0	0	0	0	0	0	0	0	0	0	-0.00016698218816897016	-0.00016698218816897016
448	0.001854680770245987	0.0017161515393911814	-0.0017161511831689882	0.9853154706965982	-1	0	0	1.0	1	0	0	1.0	0	1	0	0	0	0	0.5	2	1	2	0.0	0	0	0	0	0	0	0	0	0	0	0	0	-0.00017161511831689883	-0.00017161511831689883
1353	0.03281501138282962	0.017602812442142162	0.01745692935078453	0.9668547900653983	-1	0	0	0.2	2	0.9230769230769231	12	0.5357142857142857	0.9230769230769231	14	12	0	0	0	0.14285714285714285	14	2	15	0.0	0	0.6273627479244435	0.7763159836411258	0.44507534030960444	0.8689689697017209	0.743302496374254	0.8995220316576115	0.7871075567598235	0.855207342767162	0	0	0.0	0.01745692935078453	0.01745692935078453
1492	0.030136801490976823	0.001839637610873576	-1.4509522507904398e-05	0.9693126939817363	-1	0	0	0.2	2	0.9230769230769231	12	0.4166666666666667	0.7692307692307693	11	10	3	0	0	1.0	6	6	15	0.0	0	0.632061098966773	0.6776241831815547	0.42789884871845485	0.8934928315581789	0.7025600707678098	0.8952921025595691	0.7871075567598235	0.8418323646414674	0	0	0.0	-1.4509522507904399e-06	-1.4509522507904399e-06
274	0.017613832100733088	0.005137400466514567	-0.005090859260484378	0.9274564542302967	-1	0	0	0.2222222222222222	2	0.9090909090909091	10	0.4642857142857143	0.7272727272727273	9	8	3	0	0	0.5714285714285714	7	4	13	0.0	0	0.4743301743347497	0.8952938034527076	0.6941253685590338	0.9523854634729344	0.6815146927309165	0.9683071457950861	0.8753582840866099	0.9455127766788299	0	0	0.0	-0.0005090859260484377	-0.0005090859260484377
3663	0.03741252174693518	0.018817960364938095	0.01877241248547317	0.9677275372841053	-1	0	0	0.2	2	0.9230769230769231	12	0.5357142857142857	0.9230769230769231	14	12	0	0	0	0.14285714285714285	14	2	15	0.0	0	0.6273627479244435	0.6861649687925794	0.46351893367268593	0.9257679188978191	0.7264034632808183	0.8617255032719447	0.7854205442335996	0.8470684723948559	0	0	0.0	0.01877241248547317	0.01877241248547317
1089	0.034504102269803834	0.01753576205589082	0.017245532574668324	0.9672899730248319	-1	0	0	0.2	2	0.9230769230769231	12	0.5357142857142857	0.9230769230769231	14	12	0	0	0	0.14285714285714285	14	2	15	0.0	0	0.6273627479244435	0.7763159836411258	0.44507534030960444	0.8689689697017209	0.743302496374254	0.8995220316576115	0.7871075567598235	0.855207342767162	0	0	0.0	0.017245532574668324	0.017245532574668324
4143	0.0388250792072423	0.01225359340767449	0.012121247029273212	0.8433542706984603	-1	0	0	0.2	2	0.9230769230769231	12	0.5357142857142857	0.9230769230769231	14	12	0	0	0	0.14285714285714285	14	2	15	0.0	0	0.6273627479244435	0.6861649687925794	0.46351893367268593	0.9257372974258833	0.7181882893330342	0.8909699039250051	0.7871075567598235	0.8583889357783225	0	0	0.0	0.012121247029273212	0.012121247029273212
2803	0.03724058970608613	0.020061725829400905	0.019893914842750063	0.9674487926269055	-1	0	0	0.2	2	0.9230769230769231	12	0.5357142857142857	0.9230769230769231	14	12	0	0	0	0.14285714285714285	14	2	15	0.0	0	0.6273627479244435	0.6861649687925794	0.46351893367268593	0.9257679188978191	0.7343924408395811	0.8649084508423557	0.7922247585924475	0.8482296530965068	0	0	0.0	0.019893914842750063	0.019893914842750063
3046	0.037399998932625016	0.02283957892587878	0.020761297404803744	0.9659086790221635	-1	0	0	0.2	2	0.9230769230769231	12	0.5357142857142857	0.9230769230769231	14	12	0	0	0	0.14285714285714285	14	2	15	0.0	0	0.6273627479244435	0.829294329286282	0.42789884871845485	0.8093274353654175	0.743302496374254	0.9082100632612027	0.7871075567598235	0.8547994617513546	0	0	0.0	0.020761297404803744	0.020761297404803744
2926	0.03603118438850213	0.019890907880427126	0.019291048712681665	0.967268456337537	-1	0	0	0.2	2	0.9230769230769231	12	0.5357142857142857	0.9230769230769231	14	12	0	0	0	0.14285714285714285	14	2	15	0.0	0	0.6273627479244435	0.6861649687925794	0.46351893367268593	0.9257679188978191	0.7343924408395811	0.8649084508423557	0.7922247585924475	0.8482296530965068	0	0	0.0	0.019291048712681665	0.019291048712681665
238	0.0021964731560732125	0.0021507631796289337	-0.0021507631389060685	0.9841622519642304	-1	0	0	1.0	3	0.0	0	0.6666666666666666	0	2	0	1	0	0	0.6666666666666666	3	2	4	0.0	1.0	0	0	0	0	0	0	0	0	0	0	0	-0.00021507631389060684	-0.00021507631389060684
836	0.033785730255030885	0.017085959338747226	0.016171551311414303	0.9655079197021628	-1	0	0	0.2	2	0.9230769230769231	12	0.38461538461538464	0.8461538461538461	13	11	1	0	0	0.23076923076923078	13	3	15	0.0	0	0.632061098966773	0.7765182129068163	0.42789884871845485	0.8911367912674416	0.7349683737809034	0.8953651005573273	0.7909598319558101	0.8619462888786071	0	0	0.0	0.016171551311414303	0.016171551311414303
4734	0.03262132888162648	0.018624954377556378	-0.017103207384941973	0.9570768668996978	-1	0	0	0.2	2	0.9230769230769231	12	0.5357142857142857	0.9230769230769231	14	12	0	0	0	0.14285714285714285	2	14	15	0.0	0	0.622664396882114	0.6371314647895491	0.46351893367268593	0.9051003205201303	0.7343924408395811	0.8670450725836726	0.7854205442335996	0.8269858045602204	0	0	0.0	-0.0017103207384941972	-0.0017103207384941972
4082	0.04329716057559843	0.008533386965653004	0.007585903851295134	0.841371455724521	-1	0	0	0.2	2	0.9230769230769231	12	0.5357142857142857	0.9230769230769231	14	12	0	0	0	0.14285714285714285	14	2	15	0.0	0	0.6273627479244435	0.829294329286282	0.42436770889160885	0.8220472823362354	0.743302496374254	0.9082100632612029	0.7890401364803609	0.8582660528592122	0	0	0.0	0.007585903851295134	0.007585903851295134
95	0.03086818781149353	0.005005547431109499	-0.003154504945268183	0.9158813760856478	-1	0	0	0.4	4	0.5384615384615384	7	0.375	0.46153846153846156	7	6	7	7	0	0.625	5	8	15	0.4117647058823529	0.18181818181818182	0.9121770956136377	0.9442241727374231	0.2205499335568689	0.9698486080664196	0.5795117473192298	0.9216588712431837	0.9502362325269553	0.9489077188351935	0.14285714285714285	0.2857142857142857	0.0	-0.0003154504945268183	-0.0003154504945268183
2549	0.04746588770704486	0.0031015336067089475	0.000850921899010845	0.79280217474083	-1	0	0	0.2	2	0.9230769230769231	12	0.5357142857142857	0.9230769230769231	14	12	0	0	0	0.14285714285714285	14	2	15	0.0	0	0.6273627479244435	0.6861649687925794	0.42789884871845485	0.9212918756121115	0.7343924408395811	0.8649084508423557	0.7880213075755299	0.8454891087106844	0	0	0.0	0.000850921899010845	0.000850921899010845
2905	0.03718440430219974	0.022869731730246087	0.019920655287906305	0.9666129914035112	-1	0	0	0.2	2	0.9230769230769231	12	0.5357142857142857	0.9230769230769231	14	12	0	0	0	0.14285714285714285	14	2	15	0.0	0	0.6273627479244435	0.829294329286282	0.42789884871845485	0.8093274353654175	0.743302496374254	0.9082100632612027	0.7871075567598235	0.8547994617513546	0	0	0.0	0.019920655287906305	0.019920655287906305
3375	0.0367889833280177	0.01865370575033375	0.018569185216183157	0.9677600894620688	-1	0	0	0.2	2	0.9230769230769231	12	0.5357142857142857	0.9230769230769231	14	12	0	0	0	0.14285714285714285	14	2	15	0.0	0	0.6273627479244435	0.6861649687925794	0.46351893367268593	0.9256210502744406	0.7343924408395811	0.8649084508423557	0.7922247585924475	0.8481380042116983	0	0	0.0	0.018569185216183157	0.018569185216183157
1722	0.03601923711750705	0.01859869536488739	0.01830688650290711	0.966162053308665	-1	0	0	0.2	2	0.9230769230769231	12	0.5357142857142857	0.9230769230769231	14	12	0	0	0	0.14285714285714285	14	2	15	0.0	0	0.6273627479244435	0.6861649687925794	0.46351893367268593	0.9257679188978191	0.7181882893330342	0.8909699039250051	0.7871075567598235	0.8584069861791844	0	0	0.0	0.01830688650290711	0.01830688650290711
1763	0.04704250690268615	0.02333069078243056	0.007761040674869095	0.9539275562076576	-1	0	0	0.2	2	0.9230769230769231	12	0.5357142857142857	0.9230769230769231	14	12	0	0	0	0.14285714285714285	14	2	15	0.0	0	0.622664396882114	0.7510006197589321	0.42789884871845485	0.7709747859361684	0.7516366189676047	0.8843986728773022	0.7871075567598235	0.8101287102397312	0	0	0.0	0.007761040674869095	0.007761040674869095
4444	0.036516470907609004	0.01817094771493273	0.018134399973758222	0.9668371133807295	-1	0	0	0.2	2	0.9230769230769231	12	0.5357142857142857	0.9230769230769231	14	12	0	0	0	0.14285714285714285	14	2	15	0.0	0	0.6273627479244435	0.6861649687925794	0.46351893367268593	0.9257679188978191	0.7343924408395811	0.8649084508423557	0.7922247585924475	0.8482296530965068	0	0	0.0	0.018134399973758222	0.018134399973758222
3736	0.03960487905017647	0.020474024806032803	0.020432033002515032	0.962781057159649	-1	0	0	0.2	2	0.9230769230769231	12	0.5357142857142857	0.9230769230769231	14	12	0	0	0	0.14285714285714285	14	2	15	0.0	0	0.6273627479244435	0.829294329286282	0.42436770889160885	0.8220472823362354	0.743302496374254	0.9082100632612029	0.7890401364803609	0.8582660528592122	0	0	0.0	0.020432033002515032	0.020432033002515032
534	0.0018676500549886814	0.0017216263231454013	-0.001721590607962245	0.9855497496734956	-1	0	0	1.0	1	0	0	1.0	0	1	0	0	0	0	0.5	2	1	2	0.0	0	0	0	0	0	0	0	0	0	0	0	0	-0.00017215906079622452	-0.00017215906079622452
1922	0.03837240935393694	0.012570250953097604	0.012515629663694846	0.8425621161708436	-1	0	0	0.2	2	0.9230769230769231	12	0.5357142857142857	0.9230769230769231	14	12	0	0	0	0.14285714285714285	14	2	15	0.0	0	0.6273627479244435	0.6861649687925794	0.46351893367268593	0.9257679188978191	0.7181882893330342	0.8909699039250051	0.7871075567598235	0.8584069861791844	0	0	0.0	0.012515629663694846	0.012515629663694846
507	0.0019485320223457919	0.0016598952182677168	-0.001658947617376792	0.9840148308348104	-1	0	0	1.0	1	0	0	1.0	0	1	0	0	0	0	0.5	2	1	2	0.0	0	0	0	0	0	0	0	0	0	0	0	0	-0.0001658947617376792	-0.0001658947617376792
3215	0.03527262976102624	0.01854440155722848	0.015693743229608245	0.9674566006471635	-1	0	0	0.2	2	0.9230769230769231	12	0.5357142857142857	0.9230769230769231	14	12	0	0	0	0.14285714285714285	14	2	15	0.0	0	0.6273627479244435	0.6861649687925794	0.46351893367268593	0.9128048222198931	0.7343924408395811	0.8649084508423557	0.7854205442335996	0.8405641390633367	0	0	0.0	0.015693743229608245	0.015693743229608245
1212	0.034196274548298905	0.01829189587646328	0.017745746218936296	0.9670132530386151	-1	0	0	0.2	2	0.9230769230769231	12	0.5357142857142857	0.9230769230769231	14	12	0	0	0	0.14285714285714285	14	2	15	0.0	0	0.6273627479244435	0.7763159836411258	0.44507534030960444	0.8689689697017209	0.743302496374254	0.8995220316576115	0.7871075567598235	0.855207342767162	0	0	0.0	0.017745746218936296	0.017745746218936296
130	0.009680455193559376	0.003958335720322675	-0.003953272508354271	0.9809292000448829	-1	0.5	2	0.7	7	0.38461538461538464	5	0.46875	0.38461538461538464	12	5	2	0	0	0.5	4	8	15	0.0	0.5714285714285714	0.7683575452921906	0.9242739099718386	0.5851392510597672	0.9718106279433489	0.6665176428454925	0.9373946735045612	0.945133006077012	0.9486375073784309	0	0	0.0	-0.0003953272508354271	-0.0003953272508354271
216	0.0030207362664959594	0.0027650323435598626	-0.0027649583706508903	0.9773289345632714	-1	0	0	0.5	2	0.6666666666666666	2	0.8333333333333334	0.3333333333333333	3	1	1	0	0	0.6666666666666666	2	3	5	0.0	0	0.8568701392955103	0.8783723755405372	0.6648190315660044	0.9379030540148541	0.8556516945684376	0.9671965526974574	0.8753582840866099	0.9365514312908565	0	0	0.0	-0.00027649583706508904	-0.00027649583706508904
785	0.0019548015196619714	0.0016944963097441303	-0.0016941071267916137	0.9839502280881769	-1	0	0	1.0	1	0	0	1.0	0	1	0	0	0	0	0.5	2	1	2	0.0	0	0	0	0	0	0	0	0	0	0	0	0	-0.00016941071267916136	-0.00016941071267916136
2623	0.0372234519806395	0.018477227496444017	0.018203479577590533	0.9671745331266084	-1	0	0	0.2	2	0.9230769230769231	12	0.5357142857142857	0.9230769230769231	14	12	0	0	0	0.14285714285714285	14	2	15	0.0	0	0.6273627479244435	0.6861649687925794	0.46351893367268593	0.9257679188978191	0.7181882893330342	0.8909699039250051	0.7871075567598235	0.8584069861791844	0	0	0.0	0.018203479577590533	0.018203479577590533
4165	0.037181016766151626	0.01833507889478069	0.018334542020804555	0.9666586845918882	-1	0	0	0.2	2	0.9230769230769231	12	0.5357142857142857	0.9230769230769231	14	12	0	0	0	0.14285714285714285	14	2	15	0.0	0	0.6273627479244435	0.6861649687925794	0.46351893367268593	0.9257679188978191	0.7343924408395811	0.8649084508423557	0.7922247585924475	0.8482296530965068	0	0	0.0	0.018334542020804555	0.018334542020804555
3641	0.03417167068832314	0.011995705964101504	0.011972449395669672	0.8355670996955452	-1	0	0	0.2	2	0.9230769230769231	12	0.5357142857142857	0.9230769230769231	14	12	0	0	0	0.14285714285714285	14	2	15	0.0	0	0.622664396882114	0.7479430944703189	0.42789884871845485	0.9054391051231568	0.743302496374254	0.890633153240704	0.7915274892672213	0.8599278627770744	0	0	0.0	0.011972449395669672	0.011972449395669672
2396	0.036526872560989125	0.019860758717930357	0.01770854313559727	0.9674735988957095	-1	0	0	0.2	2	0.9230769230769231	12	0.5357142857142857	0.9230769230769231	14	12	0	0	0	0.14285714285714285	14	2	15	0.0	0	0.622664396882114	0.7516750156382587	0.46351893367268593	0.905844698460678	0.7187642222743567	0.8767732216960039	0.7890401364803609	0.8554377796533321	0	0	0.0	0.01770854313559727	0.01770854313559727
3545	0.03299328633989123	0.017946832061110092	0.017618121031418486	0.9660249929148694	-1	0	0	0.2	2	0.9230769230769231	12	0.5357142857142857	0.9230769230769231	14	12	0	0	0	0.14285714285714285	14	2	15	0.0	0	0.6273627479244435	0.8081400242481516	0.42436770889160885	0.805261019346476	0.743302496374254	0.9041492525663037	0.7909598319558101	0.8456077764688837	0	0	0.0	0.017618121031418486	0.017618121031418486
2843	0.042855326552329556	0.011621466120601756	0.010523545831266114	0.9370176860604125	-1	0	0	0.2	2	0.9230769230769231	12	0.5357142857142857	0.9230769230769231	14	12	0	0	0	0.14285714285714285	14	2	15	0.0	0	0.622664396882114	0.6951726570890204	0.46351893367268593	0.9240377161851742	0.7343345422167344	0.878238110584375	0.7871075567598235	0.8539919900351998	0	0	0.0	0.010523545831266114	0.010523545831266114
721	0.0019098538447882153	0.0016117795967988094	-0.0016116274319481745	0.984009302586077	-1	0	0	1.0	1	0	0	1.0	0	1	0	0	1	0	0.5	2	1	2	0.3333333333333333	0	0	0	0	0	0	0	0	0	0	0	0	-0.00016116274319481744	-0.00016116274319481744
4571	0.03321522893863577	0.018391423244340885	-0.0006916850430638186	0.9697049469039041	-1	0	0	0.2	2	0.9230769230769231	12	0.5357142857142857	0.9230769230769231	14	12	0	0	0	0.14285714285714285	14	2	15	0.0	0	0.6273627479244435	0.7763159836411258	0.44507534030960444	0.8706972595454402	0.743302496374254	0.8995220316576115	0.7871075567598235	0.8558362654293199	0	0	0.0	-6.916850430638186e-05	-6.916850430638186e-05
2325	0.03054509067326682	0.015682102650984478	-0.007881487260246168	0.9767908388491833	-1	0	0	0.2222222222222222	2	0.9090909090909091	10	0.3611111111111111	0.7272727272727273	10	8	2	0	0	0.4444444444444444	9	4	13	0.0	0	0.632061098966773	0.6851951881509918	0.42789884871845485	0.8185154935368512	0.5102483512196613	0.895126360218844	0.7890401364803609	0.8139818612636192	0	0	0.0	-0.0007881487260246167	-0.0007881487260246167
3364	0.03694324456615614	0.019010143572710105	0.018906928328301868	0.967375820207943	-1	0	0	0.2	2	0.9230769230769231	12	0.5357142857142857	0.9230769230769231	14	12	0	0	0	0.14285714285714285	14	2	15	0.0	0	0.6273627479244435	0.6861649687925794	0.46351893367268593	0.9256210502744406	0.7343924408395811	0.8649084508423557	0.7922247585924475	0.8481380042116983	0	0	0.0	0.018906928328301868	0.018906928328301868
1357	0.03400719668091841	0.017167314750068132	0.017130319835615533	0.9673127812696737	-1	0	0	0.2	2	0.9230769230769231	12	0.5357142857142857	0.9230769230769231	14	12	0	0	0	0.14285714285714285	14	2	15	0.0	0	0.6273627479244435	0.7763159836411258	0.44507534030960444	0.8689689697017209	0.743302496374254	0.8995220316576115	0.7871075567598235	0.855207342767162	0	0	0.0	0.017130319835615533	0.017130319835615533
2284	0.0374916121387423	0.01831725126846518	0.01830399649285041	0.9676607040059028	-1	0	0	0.2	2	0.9230769230769231	12	0.5357142857142857	0.9230769230769231	14	12	0	0	0	0.14285714285714285	14	2	15	0.0	0	0.6273627479244435	0.6861649687925794	0.46351893367268593	0.9257679188978191	0.7343924408395811	0.8649084508423557	0.7922247585924475	0.8482296530965068	0	0	0.0	0.01830399649285041	0.01830399649285041
2634	0.03276821580795972	0.01115337470691139	0.010088629406857789	0.9451572505190696	-1	0	0	0.2	2	0.9230769230769231	12	0.5357142857142857	0.9230769230769231	14	12	0	0	0	0.14285714285714285	14	2	15	0.0	0	0.622664396882114	0.6873129164996546	0.46351893367268593	0.9257679188978191	0.7120625931226796	0.892756236248041	0.7871075567598235	0.8593708593116471	0	0	0.0	0.010088629406857789	0.010088629406857789
3468	0.04122549695640977	0.0049004802927142795	0.002917850980672968	0.8214285486137385	-1	0	0	0.2	2	0.9230769230769231	12	0.5357142857142857	0.9230769230769231	14	12	0	0	0	0.14285714285714285	14	2	15	0.0	0	0.6273627479244435	0.7763159836411258	0.42789884871845485	0.853351456126921	0.743302496374254	0.9085939348019261	0.7785481333477207	0.8541275705324941	0	0	0.0	0.002917850980672968	0.002917850980672968
4000	0.03587345483750622	0.013426709605595529	0.0076642740206491	0.9340781033725785	-1	0	0	0.2	2	0.9230769230769231	12	0.5357142857142857	0.9230769230769231	14	12	0	0	0	0.14285714285714285	14	2	15	0.0	0	0.6273627479244435	0.6861649687925794	0.5023172631876954	0.9162112747090675	0.7343924408395811	0.8649084508423557	0.7675282343189893	0.8425011279949408	0	0	0.0	0.0076642740206491	0.0076642740206491
2861	0.036802187070942745	0.018826559220441533	0.018668672964979406	0.9670109962203732	-1	0	0	0.2	2	0.9230769230769231	12	0.5357142857142857	0.9230769230769231	14	12	0	0	0	0.14285714285714285	14	2	15	0.0	0	0.6273627479244435	0.6861649687925794	0.46351893367268593	0.9257679188978191	0.7343924408395811	0.8649084508423557	0.7922247585924475	0.8482296530965068	0	0	0.0	0.018668672964979406	0.018668672964979406
3430	0.03730475943032984	0.020156504513313175	0.02007713571607967	0.9664270019917329	-1	0	0	0.2	2	0.9230769230769231	12	0.5357142857142857	0.9230769230769231	14	12	0	0	0	0.14285714285714285	14	2	15	0.0	0	0.6273627479244435	0.6861649687925794	0.46351893367268593	0.9257679188978191	0.7343924408395811	0.8649084508423557	0.7922247585924475	0.8482296530965068	0	0	0.0	0.02007713571607967	0.02007713571607967
3999	0.032760596132262294	0.00910002483409568	-0.008915158383622767	0.982494421382423	-1	0	0	0.2	2	0.9230769230769231	12	0.5357142857142857	0.9230769230769231	14	12	0	0	0	0.14285714285714285	14	2	15	0.0	0	0.622664396882114	0.8280401601757416	0.46351893367268593	0.8313832693176131	0.8449897214917274	0.815564526406094	0.8699481784736625	0.8250987289187613	0	0	0.0	-0.0008915158383622767	-0.0008915158383622767
4379	0.03728963598504893	0.01999871939027288	0.01993532147339193	0.9666536741175288	-1	0	0	0.2	2	0.9230769230769231	12	0.5357142857142857	0.9230769230769231	14	12	0	0	0	0.14285714285714285	14	2	15	0.0	0	0.6273627479244435	0.6861649687925794	0.46351893367268593	0.9257679188978191	0.7343924408395811	0.8649084508423557	0.7922247585924475	0.8482296530965068	0	0	0.0	0.01993532147339193	0.01993532147339193
961	0.03564618996406648	0.01720035797755871	0.004221577484086842	0.9653575594415026	-1	0	0	0.2	2	0.9230769230769231	12	0.5357142857142857	0.9230769230769231	14	12	0	0	0	0.14285714285714285	14	2	15	0.0	0	0.622664396882114	0.8036062225914784	0.42436770889160885	0.8906233856005724	0.7187642222743567	0.9090040071717232	0.7871075567598235	0.8738990490902157	0	0	0.0	0.004221577484086842	0.004221577484086842
4862	0.03104816376696706	0.017296338877206274	0.006702245728806184	0.9680665955746396	-1	0	0	0.2	2	0.9230769230769231	12	0.5357142857142857	0.9230769230769231	14	12	0	0	0	0.14285714285714285	14	2	15	0.0	0	0.632061098966773	0.8030799741898068	0.42436770889160885	0.8476439086304898	0.7187642222743567	0.8839292836548245	0.7640197004070938	0.8477882252766484	0	0	0.0	0.006702245728806184	0.006702245728806184
842	0.018002073594910746	0.003805977105210921	0.0021391883480115443	0.979337748665023	-1	0	0	0.375	3	0.7	7	0.4444444444444444	0.6	9	6	2	1	0	0.3333333333333333	9	3	12	0.2	0.5	0.632061098966773	0.8641793005212144	0.595885915078756	0.9236244611504344	0.3179366316715127	0.9053379302456183	0.8341719441592534	0.9002819126972031	1.0	0.3333333333333333	0.0	0.0021391883480115443	0.0021391883480115443
2657	0.03800054695788057	0.018576684050145866	0.018569006262630115	0.9668218793181703	-1	0	0	0.2	2	0.9230769230769231	12	0.5357142857142857	0.9230769230769231	14	12	0	0	0	0.14285714285714285	14	2	15	0.0	0	0.6273627479244435	0.6861649687925794	0.46351893367268593	0.9257679188978191	0.7343924408395811	0.8649084508423557	0.7922247585924475	0.8482296530965068	0	0	0.0	0.018569006262630115	0.018569006262630115
2180	0.05433602682432475	0.013711207388729161	-0.01267278790714166	0.9535663977631754	-1	0	0	0.2	2	0.9230769230769231	12	0.5357142857142857	0.9230769230769231	14	12	0	0	0	0.14285714285714285	14	2	15	0.0	0	0.622664396882114	0.6461333102032449	0.5072812701761842	0.9038479653881758	0.7343924408395811	0.8594106370140234	0.78346390556174	0.8250686834013173	0	0	0.0	-0.001267278790714166	-0.001267278790714166
1095	0.03240432763673452	0.014402859962007152	0.014117885234799147	0.9658800485762299	-1	0	0	0.2	2	0.9230769230769231	12	0.5357142857142857	0.9230769230769231	14	12	0	0	0	0.14285714285714285	14	2	15	0.0	0	0.622664396882114	0.8598088397303617	0.42789884871845485	0.8682152557580404	0.7187642222743567	0.905178802943736	0.7871075567598235	0.8792171384677258	0	0	0.0	0.014117885234799147	0.014117885234799147
1269	0.033657410266846044	0.017232104411727088	0.017100834279297306	0.9671477701664265	-1	0	0	0.2	2	0.9230769230769231	12	0.5357142857142857	0.9230769230769231	14	12	0	0	0	0.14285714285714285	14	2	15	0.0	0	0.6273627479244435	0.7763159836411258	0.44507534030960444	0.8689689697017209	0.743302496374254	0.8995220316576115	0.7871075567598235	0.855207342767162	0	0	0.0	0.017100834279297306	0.017100834279297306
851	0.002049354022029261	0.0017688034367763195	-0.0017676907386666501	0.9844977711192853	-1	0	0	1.0	1	0	0	1.0	0	1	0	0	1	0	0.5	2	1	2	0.3333333333333333	0	0	0	0	0	0	0	0	0	0	0	0	-0.00017676907386666502	-0.00017676907386666502
3591	0.037823142285970425	0.01927195975442312	0.01833962072541643	0.9645876057327779	-1	0	0	0.2	2	0.9230769230769231	12	0.5357142857142857	0.9230769230769231	14	12	0	0	0	0.14285714285714285	14	2	15	0.0	0	0.6273627479244435	0.829294329286282	0.42436770889160885	0.8220472823362354	0.743302496374254	0.9082100632612029	0.7890401364803609	0.8582660528592122	0	0	0.0	0.01833962072541643	0.01833962072541643
1999	0.035947331661368154	0.018319908396819493	0.018049579649214793	0.9663001571705977	-1	0	0	0.2	2	0.9230769230769231	12	0.5357142857142857	0.9230769230769231	14	12	0	0	0	0.14285714285714285	14	2	15	0.0	0	0.6273627479244435	0.6861649687925794	0.46351893367268593	0.9257679188978191	0.7120625931226796	0.892756236248041	0.7871075567598235	0.8591557611702458	0	0	0.0	0.018049579649214793	0.018049579649214793
3821	0.03649258067581797	0.01981687142768363	0.01739639082587606	0.9679938741351631	-1	0	0	0.2	2	0.9230769230769231	12	0.5357142857142857	0.9230769230769231	14	12	0	0	0	0.14285714285714285	14	2	15	0.0	0	0.6273627479244435	0.829294329286282	0.46351893367268593	0.8292447242451746	0.743302496374254	0.9082100632612027	0.7871075567598235	0.8602815521524751	0	0	0.0	0.01739639082587606	0.01739639082587606
1047	0.036602242082289904	0.016484367909053402	0.0057645618058493955	0.9672478081543981	-1	0	0	0.2	2	0.9230769230769231	12	0.25	0.8461538461538461	13	11	1	0	0	0.6	10	6	15	0.0	0	0.622664396882114	0.8135565265415899	0.42789884871845485	0.9142333791917465	0.7025600707678098	0.9232510866544211	0.7909598319558101	0.8917782458661386	0	0	0.0	0.0057645618058493955	0.0057645618058493955
2653	0.037954784949343505	0.019250715990306946	0.018691934129894956	0.9675238715678536	-1	0	0	0.2	2	0.9230769230769231	12	0.5357142857142857	0.9230769230769231	14	12	0	0	0	0.14285714285714285	14	2	15	0.0	0	0.6273627479244435	0.6861649687925794	0.46351893367268593	0.9257679188978191	0.7343924408395811	0.8649084508423557	0.7922247585924475	0.8482296530965068	0	0	0.0	0.018691934129894956	0.018691934129894956
4349	0.03406028973947409	0.00149449029533665	0.0004584734097354007	0.9814905662977174	-1	0	0	0.2	2	0.9230769230769231	12	0.5357142857142857	0.9230769230769231	14	12	0	0	0	0.14285714285714285	14	2	15	0.0	0	0.622664396882114	0.7010003334029639	0.5072812701761842	0.9344569140856241	0.8094804494835582	0.7781248172030603	0.8460570836586029	0.8303390230294178	0	0	0.0	0.0004584734097354007	0.0004584734097354007
2295	0.03640876828172465	0.0187415162926752	0.018582639541495905	0.9674422693347611	-1	0	0	0.2	2	0.9230769230769231	12	0.5357142857142857	0.9230769230769231	14	12	0	0	0	0.14285714285714285	14	2	15	0.0	0	0.6273627479244435	0.6861649687925794	0.46351893367268593	0.9257679188978191	0.7181882893330342	0.8909699039250051	0.7871075567598235	0.8584069861791844	0	0	0.0	0.018582639541495905	0.018582639541495905
2230	0.03694411623828291	0.019478354631198878	0.018914406221316158	0.9679770109138071	-1	0	0	0.2	2	0.9230769230769231	12	0.5357142857142857	0.9230769230769231	14	12	0	0	0	0.14285714285714285	14	2	15	0.0	0	0.6273627479244435	0.6861649687925794	0.46351893367268593	0.9257679188978191	0.7181882893330342	0.8909699039250051	0.7871075567598235	0.8584069861791844	0	0	0.0	0.018914406221316158	0.018914406221316158
3004	0.03626847425091348	0.01887733589726662	0.018876219811959343	0.9669083512031995	-1	0	0	0.2	2	0.9230769230769231	12	0.5357142857142857	0.9230769230769231	14	12	0	0	0	0.14285714285714285	14	2	15	0.0	0	0.6273627479244435	0.6861649687925794	0.46351893367268593	0.9257679188978191	0.743302496374254	0.8673363356385259	0.7922607843354321	0.8491259962540666	0	0	0.0	0.018876219811959343	0.018876219811959343
2542	0.03618066646284895	0.017888646954046995	0.017808085731081388	0.965842338310403	-1	0	0	0.2	2	0.9230769230769231	12	0.5357142857142857	0.9230769230769231	14	12	0	0	0	0.14285714285714285	14	2	15	0.0	0	0.6273627479244435	0.7763159836411258	0.42789884871845485	0.8138121920753537	0.743302496374254	0.8995220316576115	0.7871075567598235	0.8371364943291908	0	0	0.0	0.017808085731081388	0.017808085731081388
3365	0.036642860726465845	0.019238917641647348	0.018855494676669384	0.9667381247521806	-1	0	0	0.2	2	0.9230769230769231	12	0.5357142857142857	0.9230769230769231	14	12	0	0	0	0.14285714285714285	14	2	15	0.0	0	0.6273627479244435	0.6861649687925794	0.46351893367268593	0.9257679188978191	0.7343924408395811	0.8649084508423557	0.7922247585924475	0.8482296530965068	0	0	0.0	0.018855494676669384	0.018855494676669384
3226	0.03678741281937785	0.018922720440421453	0.018373485929278822	0.9674100034503429	-1	0	0	0.2	2	0.9230769230769231	12	0.5357142857142857	0.9230769230769231	14	12	0	0	0	0.14285714285714285	14	2	15	0.0	0	0.6273627479244435	0.6861649687925794	0.46351893367268593	0.9257679188978191	0.7343924408395811	0.8649084508423557	0.7922247585924475	0.8482296530965068	0	0	0.0	0.018373485929278822	0.018373485929278822
3107	0.03684980874786684	0.019310061632300847	0.019117279699578202	0.9634885192468862	-1	0	0	0.2	2	0.9230769230769231	12	0.5357142857142857	0.9230769230769231	14	12	0	0	0	0.14285714285714285	14	2	15	0.0	0	0.6273627479244435	0.7763159836411258	0.42789884871845485	0.7989104452772079	0.743302496374254	0.8995220316576115	0.7871075567598235	0.8327508100542871	0	0	0.0	0.019117279699578202	0.019117279699578202
2499	0.04695951625698077	0.008104452702933237	-0.002508381290697689	0.8943142178520113	-1	0	0	0.2	2	0.9230769230769231	12	0.5357142857142857	0.9230769230769231	14	12	0	0	0	0.14285714285714285	14	2	15	0.0	0	0.6273627479244435	0.7763159836411258	0.42789884871845485	0.7989104452772079	0.743302496374254	0.9085939348019261	0.7943944247444273	0.8375535401712524	0	0	0.0	-0.0002508381290697689	-0.0002508381290697689
2399	0.03524564914865343	0.01830398223687412	0.018298852757203502	0.9653277101632818	-1	0	0	0.2	2	0.9230769230769231	12	0.5357142857142857	0.9230769230769231	14	12	0	0	0	0.14285714285714285	14	2	15	0.0	0	0.6273627479244435	0.7763159836411258	0.42789884871845485	0.8138121920753537	0.743302496374254	0.8995220316576115	0.7871075567598235	0.8371364943291908	0	0	0.0	0.018298852757203502	0.018298852757203502
4037	0.03703794587419826	0.01970958365341899	0.019619870738587685	0.9668664664418137	-1	0	0	0.2	2	0.9230769230769231	12	0.5357142857142857	0.9230769230769231	14	12	0	0	0	0.14285714285714285	14	2	15	0.0	0	0.6273627479244435	0.6861649687925794	0.46351893367268593	0.9257679188978191	0.7343924408395811	0.8649084508423557	0.7922247585924475	0.8482296530965068	0	0	0.0	0.019619870738587685	0.019619870738587685
539	0.0025090695091430832	0.0024582728769293573	-0.002457081099907505	0.9810823080086923	-1	0	0	0	0	0	0	1.0	0	0	0	0	1	0	1.0	1	1	1	0.25	0	0	0	0	0	0	0	0	0	0	0	0	-0.1	-0.1
3374	0.036662920667954416	0.017994987531244854	0.01798320944802962	0.9655909868811531	-1	0	0	0.2	2	0.9230769230769231	12	0.5357142857142857	0.9230769230769231	14	12	0	0	0	0.14285714285714285	14	2	15	0.0	0	0.6273627479244435	0.7763159836411258	0.42789884871845485	0.8138121920753537	0.743302496374254	0.9085939348019261	0.7922247585924475	0.8418372045022647	0	0	0.0	0.01798320944802962	0.01798320944802962
681	0.0020139032661963727	0.001677567638069369	-0.0016773025628797659	0.9837296331687453	-1	0	0	1.0	1	0	0	1.0	0	1	0	0	0	0	0.5	2	1	2	0.0	0	0	0	0	0	0	0	0	0	0	0	0	-0.0001677302562879766	-0.0001677302562879766
20	0.002505241043000802	0.002455441889232746	-0.0024539528811864126	0.981198810311216	-1	0	0	0	0	0	0	1.0	0	0	0	0	1	0	1.0	1	1	1	0.25	0	0	0	0	0	0	0	0	0	0	0	0	-0.1	-0.1
1180	0.03154761151704684	0.013650254491066069	0.012969863773766513	0.9663481282712151	-1	0	0	0.2	2	0.9230769230769231	12	0.5357142857142857	0.9230769230769231	14	12	0	0	0	0.14285714285714285	14	2	15	0.0	0	0.622664396882114	0.8686624627357895	0.42789884871845485	0.8682152557580404	0.7187642222743567	0.905178802943736	0.7871075567598235	0.881863627899561	0	0	0.0	0.012969863773766513	0.012969863773766513
435	0.0021129600291612603	0.0018889007860241303	-0.0018884157689658117	0.9839938667240563	-1	0	0	1.0	1	0	0	1.0	0	1	0	0	1	0	0.5	2	1	2	0.3333333333333333	0	0	0	0	0	0	0	0	0	0	0	0	-0.00018884157689658115	-0.00018884157689658115
1484	0.033223017609383385	0.01731617580618832	0.017225056321036453	0.9672443640631141	-1	0	0	0.2	2	0.9230769230769231	12	0.5357142857142857	0.9230769230769231	14	12	0	0	0	0.14285714285714285	14	2	15	0.0	0	0.6273627479244435	0.7763159836411258	0.44507534030960444	0.8689689697017209	0.743302496374254	0.8995220316576115	0.7871075567598235	0.855207342767162	0	0	0.0	0.017225056321036453	0.017225056321036453
3224	0.036716454494919844	0.01778180022052414	0.017768349290074377	0.9655432204998562	-1	0	0	0.2	2	0.9230769230769231	12	0.5357142857142857	0.9230769230769231	14	12	0	0	0	0.14285714285714285	14	2	15	0.0	0	0.6273627479244435	0.7763159836411258	0.42789884871845485	0.8138121920753537	0.743302496374254	0.9085939348019261	0.7922247585924475	0.8418372045022647	0	0	0.0	0.017768349290074377	0.017768349290074377
3812	0.034399089246905115	0.017231949548186524	0.017021757659183803	0.9663849019615346	-1	0	0	0.2	2	0.9230769230769231	12	0.5357142857142857	0.9230769230769231	14	12	0	0	0	0.14285714285714285	14	2	15	0.0	0	0.6273627479244435	0.7763159836411258	0.44507534030960444	0.8689689697017209	0.743302496374254	0.9085939348019261	0.7785481333477207	0.859474030687706	0	0	0.0	0.017021757659183803	0.017021757659183803
2513	0.041076034883187146	0.015124683611219596	0.011036644543072436	0.9539132158113441	-1	0	0	0.1	1	1.0	13	1.0	1.0	14	13	0	0	0	0.06666666666666667	15	1	15	0.0	0	0.6273627479244435	0.6634329954038415	0.42789884871845485	0.9240472795427572	0.7343924408395811	0.8789322957918114	0.7909598319558101	0.8481134109073525	0	0	0.0	0.011036644543072436	0.011036644543072436
1955	0.03642809245090591	0.018341300543267543	0.018014732966311557	0.9682191015155079	-1	0	0	0.2	2	0.9230769230769231	12	0.5357142857142857	0.9230769230769231	14	12	0	0	0	0.14285714285714285	14	2	15	0.0	0	0.6273627479244435	0.6861649687925794	0.46351893367268593	0.9257679188978191	0.7181882893330342	0.8909699039250051	0.7871075567598235	0.8584069861791844	0	0	0.0	0.018014732966311557	0.018014732966311557
1942	0.03367957551455288	0.01761467552575679	0.017535838462152946	0.9672399381371253	-1	0	0	0.2	2	0.9230769230769231	12	0.5357142857142857	0.9230769230769231	14	12	0	0	0	0.14285714285714285	14	2	15	0.0	0	0.6273627479244435	0.7763159836411258	0.44507534030960444	0.8689689697017209	0.743302496374254	0.8995220316576115	0.7871075567598235	0.855207342767162	0	0	0.0	0.017535838462152946	0.017535838462152946
293	0.0018503616611347685	0.001700167648232918	-0.0017001509634225434	0.9856815721052448	-1	0	0	1.0	1	0	0	1.0	0	1	0	0	0	0	0.5	2	1	2	0.0	0	0	0	0	0	0	0	0	0	0	0	0	-0.00017001509634225436	-0.00017001509634225436
3291	0.038471486341058125	0.017209766898877855	0.013630604089901025	0.965283588937242	-1	0	0	0.2	2	0.9230769230769231	12	0.5357142857142857	0.9230769230769231	14	12	0	0	0	0.14285714285714285	14	2	15	0.0	0	0.6273627479244435	0.7763159836411258	0.42789884871845485	0.8151454216319997	0.743302496374254	0.9085939348019261	0.7922247585924475	0.8422284124092061	0	0	0.0	0.013630604089901025	0.013630604089901025
4555	0.038758224431372376	0.01974788826444692	0.01974538845709598	0.9632987772777715	-1	0	0	0.2	2	0.9230769230769231	12	0.5357142857142857	0.9230769230769231	14	12	0	0	0	0.14285714285714285	14	2	15	0.0	0	0.6273627479244435	0.829294329286282	0.42436770889160885	0.8220472823362354	0.743302496374254	0.9082100632612029	0.7890401364803609	0.8582660528592122	0	0	0.0	0.01974538845709598	0.01974538845709598
2018	0.03676660335930222	0.018701165226023185	0.018665517300738975	0.9658815742968639	-1	0	0	0.2	2	0.9230769230769231	12	0.5357142857142857	0.9230769230769231	14	12	0	0	0	0.14285714285714285	14	2	15	0.0	0	0.632061098966773	0.776556620656157	0.42789884871845485	0.8138121920753537	0.743302496374254	0.8995220316576115	0.7871075567598235	0.8371994864870875	0	0	0.0	0.018665517300738975	0.018665517300738975
1358	0.033108304056302745	0.016678147835503303	0.01666671712030161	0.9668999689318883	-1	0	0	0.2	2	0.9230769230769231	12	0.5357142857142857	0.9230769230769231	14	12	0	0	0	0.14285714285714285	14	2	15	0.0	0	0.6273627479244435	0.7763159836411258	0.44507534030960444	0.8689689697017209	0.743302496374254	0.8995220316576115	0.7871075567598235	0.855207342767162	0	0	0.0	0.01666671712030161	0.01666671712030161
4447	0.03706443732547756	0.01971775413924852	0.019704490908314814	0.9661282922130241	-1	0	0	0.2	2	0.9230769230769231	12	0.5357142857142857	0.9230769230769231	14	12	0	0	0	0.14285714285714285	14	2	15	0.0	0	0.6273627479244435	0.6861649687925794	0.46351893367268593	0.9257679188978191	0.7343924408395811	0.8649084508423557	0.7922247585924475	0.8482296530965068	0	0	0.0	0.019704490908314814	0.019704490908314814
4040	0.03775009130145527	0.02005049251645801	0.018788623611726427	0.9670470621504055	-1	0	0	0.2	2	0.9230769230769231	12	0.5357142857142857	0.9230769230769231	14	12	0	0	0	0.14285714285714285	14	2	15	0.0	0	0.6273627479244435	0.6861649687925794	0.46351893367268593	0.9257679188978191	0.7343924408395811	0.8649084508423557	0.7922247585924475	0.8482296530965068	0	0	0.0	0.018788623611726427	0.018788623611726427
21	0.010731196269697062	0.0030362218355089467	-0.002055078297624773	0.97853328156108	-1	0	0	0.4	4	0.6923076923076923	9	0.5	0.5384615384615384	11	7	3	3	0	0.8333333333333334	5	6	15	0.5	0.3333333333333333	0.71532566398022	0.8939664670886861	0.768919759735119	0.9579005050999222	0.72069007396204	0.9047440687482924	0.9589776216620108	0.924321693963913	0.09090909090909091	0.2727272727272727	0.0	-0.0002055078297624773	-0.0002055078297624773
4353	0.03760085962926122	0.019244451737873387	0.019243155395685507	0.9672476996490512	-1	0	0	0.2	2	0.9230769230769231	12	0.5357142857142857	0.9230769230769231	14	12	0	0	0	0.14285714285714285	14	2	15	0.0	0	0.6273627479244435	0.6861649687925794	0.46351893367268593	0.9257679188978191	0.7343924408395811	0.8649084508423557	0.7922247585924475	0.8482296530965068	0	0	0.0	0.019243155395685507	0.019243155395685507
4423	0.038885019961642335	0.021130085801444775	0.019672377004529954	0.9640919634485995	-1	0	0	0.2	2	0.9230769230769231	12	0.5357142857142857	0.9230769230769231	14	12	0	0	0	0.14285714285714285	14	2	15	0.0	0	0.6273627479244435	0.829294329286282	0.42436770889160885	0.8219592013014116	0.743302496374254	0.9082100632612029	0.7909598319558101	0.8582416409032936	0	0	0.0	0.019672377004529954	0.019672377004529954
1239	0.04093370682467796	0.004734534123520815	0.002136104088535165	0.8213038586190472	-1	0	0	0.2	2	0.9230769230769231	12	0.5357142857142857	0.9230769230769231	14	12	0	0	0	0.14285714285714285	14	2	15	0.0	0	0.6273627479244435	0.7763159836411258	0.42789884871845485	0.853351456126921	0.743302496374254	0.8995220316576115	0.7871075567598235	0.8497269343193173	0	0	0.0	0.002136104088535165	0.002136104088535165
1986	0.03805796174034656	0.01931542415514269	0.019280137295113634	0.9667065506112716	-1	0	0	0.2	2	0.9230769230769231	12	0.5357142857142857	0.9230769230769231	14	12	0	0	0	0.14285714285714285	14	2	15	0.0	0	0.6273627479244435	0.6861649687925794	0.46351893367268593	0.9257679188978191	0.7343924408395811	0.8649084508423557	0.7922247585924475	0.8482296530965068	0	0	0.0	0.019280137295113634	0.019280137295113634
2881	0.037170659203746036	0.01883409964795434	0.018810722891915068	0.9662043085853231	-1	0	0	0.2	2	0.9230769230769231	12	0.5357142857142857	0.9230769230769231	14	12	0	0	0	0.14285714285714285	14	2	15	0.0	0	0.6273627479244435	0.6861649687925794	0.46351893367268593	0.9257679188978191	0.7181882893330342	0.8909699039250051	0.7871075567598235	0.8584069861791844	0	0	0.0	0.018810722891915068	0.018810722891915068
1993	0.04129822484988265	0.01068564153925016	-7.736898795666335e-05	0.9298598253514805	-1	0	0	0.2	2	0.9230769230769231	12	0.5357142857142857	0.9230769230769231	14	12	0	0	0	0.14285714285714285	14	2	15	0.0	0	0.6273627479244435	0.7763159836411258	0.42789884871845485	0.8702523095189545	0.743302496374254	0.8995220316576115	0.7871075567598235	0.8556738864450579	0	0	0.0	-7.736898795666335e-06	-7.736898795666335e-06
1664	0.034687333667634414	0.020173728816683147	0.0008743171977386794	0.9717098929515287	-1	0	0	0.3	3	0.7692307692307693	10	0.38461538461538464	0.7692307692307693	13	10	1	0	0	0.23076923076923078	13	3	15	0.0	0	0.632061098966773	0.6803731409982762	0.42789884871845485	0.912705942429221	0.7025600707678098	0.8880895589585491	0.7871075567598235	0.8487286212581983	0	0	0.0	0.0008743171977386794	0.0008743171977386794
1769	0.02661051144336144	0.012250116882553052	0.00842212772918366	0.9645493094465978	-1	0	0	0.2	2	0.9230769230769231	12	0.5357142857142857	0.9230769230769231	14	12	0	0	0	0.14285714285714285	14	2	15	0.0	0	0.6273627479244435	0.6861649687925794	0.46351893367268593	0.9254718273674106	0.7181882893330342	0.8909699039250051	0.7871075567598235	0.8582326554816958	0	0	0.0	0.00842212772918366	0.00842212772918366
3573	None	None	None	None	None	0	0	0.2	2	0.9166666666666666	11	0.5833333333333334	0.6666666666666666	10	8	3	3	0	0.375	8	3	14	0.375	0.5454545454545454	0.5153877185210558	0.7353119314730148	0.9608464067760213	0.9241609663102343	0.5717371030496128	0.8657103893580537	0.8804467245238133	0.8575623102619107	0.3	0.3	0.0	None	None
4198	0.04221050696816503	0.012279408889621033	0.009555969249673876	0.9373627041609308	-1	0	0	0.2	2	0.9230769230769231	12	0.5357142857142857	0.9230769230769231	14	12	0	0	0	0.14285714285714285	14	2	15	0.0	0	0.622664396882114	0.6951726570890204	0.46351893367268593	0.9240070387219758	0.7343924408395811	0.8782640983243865	0.7871075567598235	0.8539839296732552	0	0	0.0	0.009555969249673876	0.009555969249673876
350	0.002110233213751109	0.0019281875759577238	-0.0019257791412009488	0.9839220050156823	-1	0	0	1.0	2	0.0	0	1.0	0	2	0	0	0	0	0.3333333333333333	3	1	3	0.0	1.0	0	0	0	0	0	0	0	0	0	0	0	-0.00019257791412009487	-0.00019257791412009487
2583	0.03678025900699208	0.0188740947604192	0.018814927433999592	0.9659311333685241	-1	0	0	0.2	2	0.9230769230769231	12	0.5357142857142857	0.9230769230769231	14	12	0	0	0	0.14285714285714285	14	2	15	0.0	0	0.6273627479244435	0.6861649687925794	0.46351893367268593	0.9257679188978191	0.7181882893330342	0.8896753198208354	0.7871075567598235	0.8578689991657059	0	0	0.0	0.018814927433999592	0.018814927433999592
2585	0.041073198898817644	0.014824136645643448	0.01434272940437417	0.8763491712822128	-1	0	0	0.2	2	0.9230769230769231	12	0.5357142857142857	0.9230769230769231	14	12	0	0	0	0.14285714285714285	14	2	15	0.0	0	0.632061098966773	0.7765198026923789	0.42789884871845485	0.804554368780603	0.743302496374254	0.8854667548976562	0.7640197004070938	0.8275818154378675	0	0	0.0	0.01434272940437417	0.01434272940437417
3698	0.04058785844745068	0.004956282352401813	0.0029850360195324247	0.8182014579452617	-1	0	0	0.2	2	0.9230769230769231	12	0.5357142857142857	0.9230769230769231	14	12	0	0	0	0.14285714285714285	14	2	15	0.0	0	0.6273627479244435	0.7763159836411258	0.42789884871845485	0.853351456126921	0.743302496374254	0.9085939348019261	0.7785481333477207	0.8541275705324941	0	0	0.0	0.0029850360195324247	0.0029850360195324247
3596	0.03594808616448429	0.02017833631388596	0.0168516573035322	0.9676177867490486	-1	0	0	0.2	2	0.9230769230769231	12	0.5357142857142857	0.9230769230769231	14	12	0	0	0	0.14285714285714285	14	2	15	0.0	0	0.6273627479244435	0.829294329286282	0.46351893367268593	0.8292447242451746	0.743302496374254	0.9082100632612027	0.7871075567598235	0.8602815521524751	0	0	0.0	0.0168516573035322	0.0168516573035322
4732	0.037085487185431615	0.01861498082256937	0.01719173988040243	0.9686721055247173	-1	0	0	0.2	2	0.9230769230769231	12	0.5357142857142857	0.9230769230769231	14	12	0	0	0	0.14285714285714285	14	2	15	0.0	0	0.6273627479244435	0.6861649687925794	0.46351893367268593	0.9257679188978191	0.7731638033176731	0.9134778578042426	0.827599813259628	0.8684716107524364	0	0	0.0	0.01719173988040243	0.01719173988040243
3685	0.03333036876205985	0.011465254436242146	0.0026690472327934997	0.9582295633519744	-1	0	0	0.2	2	0.9230769230769231	12	0.23809523809523808	0.8461538461538461	13	11	1	1	0	0.7777777777777778	9	7	15	0.25	0	0.632061098966773	0.6924680523475797	0.42789884871845485	0.9360517257307613	0.7030232597505833	0.8939296521349246	0.8459033554780149	0.8671050641534052	1.0	0.38461538461538464	0.0	0.0026690472327934997	0.0026690472327934997
2684	0.03649800576481538	0.018489332073561644	0.017294081151761218	0.9674263705075954	-1	0	0	0.2	2	0.9230769230769231	12	0.5357142857142857	0.9230769230769231	14	12	0	0	0	0.14285714285714285	14	2	15	0.0	0	0.6273627479244435	0.6861649687925794	0.46351893367268593	0.9257679188978191	0.7343924408395811	0.8649084508423557	0.7922247585924475	0.8482296530965068	0	0	0.0	0.017294081151761218	0.017294081151761218
4193	0.0365269894646525	0.018777110074931946	0.009151652549905184	0.9673950674206945	-1	0	0	0.2	2	0.9230769230769231	12	0.5357142857142857	0.9230769230769231	14	12	0	0	0	0.14285714285714285	14	2	15	0.0	0	0.6273627479244435	0.747952944965049	0.46351893367268593	0.9084748667332455	0.7107752447155938	0.8564637287084307	0.7854205442335996	0.8485192256336808	0	0	0.0	0.009151652549905184	0.009151652549905184
4020	0.03659146988996178	0.01868159183957052	0.018577394665433265	0.9652689193954394	-1	0	0	0.2	2	0.9230769230769231	12	0.5357142857142857	0.9230769230769231	14	12	0	0	0	0.14285714285714285	14	2	15	0.0	0	0.6273627479244435	0.7763159836411258	0.42789884871845485	0.8138121920753537	0.743302496374254	0.9085939348019261	0.7922247585924475	0.8418372045022647	0	0	0.0	0.018577394665433265	0.018577394665433265
1395	0.033293114139976925	0.016632553814874954	0.016629330601989303	0.9675448153192349	-1	0	0	0.2	2	0.9230769230769231	12	0.5357142857142857	0.9230769230769231	14	12	0	0	0	0.14285714285714285	14	2	15	0.0	0	0.6273627479244435	0.7763159836411258	0.44507534030960444	0.8689689697017209	0.743302496374254	0.8995220316576115	0.7871075567598235	0.855207342767162	0	0	0.0	0.016629330601989303	0.016629330601989303
3492	0.03769068104914394	0.019271545298538532	0.019225080953596402	0.9662628968417899	-1	0	0	0.2	2	0.9230769230769231	12	0.5357142857142857	0.9230769230769231	14	12	0	0	0	0.14285714285714285	14	2	15	0.0	0	0.6273627479244435	0.6861649687925794	0.46351893367268593	0.9257679188978191	0.7343924408395811	0.8649084508423557	0.7922247585924475	0.8482296530965068	0	0	0.0	0.019225080953596402	0.019225080953596402
2928	0.03714108473413607	0.018268874181131236	0.018253881730270507	0.9675652236374778	-1	0	0	0.2	2	0.9230769230769231	12	0.5357142857142857	0.9230769230769231	14	12	0	0	0	0.14285714285714285	14	2	15	0.0	0	0.6273627479244435	0.6861649687925794	0.46351893367268593	0.9257679188978191	0.7343924408395811	0.8649084508423557	0.7922247585924475	0.8482296530965068	0	0	0.0	0.018253881730270507	0.018253881730270507
4592	0.03487796023758885	0.017814834479119267	0.00890134357688171	0.9676839632961685	-1	0	0	0.2	2	0.9230769230769231	12	0.5357142857142857	0.9230769230769231	14	12	0	0	0	0.14285714285714285	14	2	15	0.0	0	0.6273627479244435	0.829294329286282	0.42789884871845485	0.8142018105803687	0.743302496374254	0.9082100632612027	0.7871075567598235	0.856114320881057	0	0	0.0	0.00890134357688171	0.00890134357688171
2774	0.03603185544436471	0.018760915267713143	0.017591434395662204	0.9673237370872441	-1	0	0	0.2	2	0.9230769230769231	12	0.5357142857142857	0.9230769230769231	14	12	0	0	0	0.14285714285714285	14	2	15	0.0	0	0.6273627479244435	0.6861649687925794	0.46351893367268593	0.9257679188978191	0.7343924408395811	0.8649084508423557	0.7922247585924475	0.8482296530965068	0	0	0.0	0.017591434395662204	0.017591434395662204
1135	0.02745653615377025	0.01624178723690024	-0.0038040251508723905	0.9724654437261453	-1	0	0	0.2	2	0.9230769230769231	12	0.5357142857142857	0.9230769230769231	14	12	0	0	0	0.14285714285714285	14	2	15	0.0	0	0.622664396882114	0.841630403941854	0.44507534030960444	0.8779294630239509	0.7516366189676047	0.8979150660548761	0.7890401364803609	0.8742659503444035	0	0	0.0	-0.00038040251508723904	-0.00038040251508723904
2962	0.03720823040844321	0.01948705735730607	0.01934072494004421	0.9668129375657364	-1	0	0	0.2	2	0.9230769230769231	12	0.5357142857142857	0.9230769230769231	14	12	0	0	0	0.14285714285714285	14	2	15	0.0	0	0.6273627479244435	0.6861649687925794	0.46351893367268593	0.9257679188978191	0.7343924408395811	0.8649084508423557	0.7922247585924475	0.8482296530965068	0	0	0.0	0.01934072494004421	0.01934072494004421
3206	0.0377032564283581	0.020366690368378564	0.01965406228625983	0.9641329956291402	-1	0	0	0.2	2	0.9230769230769231	12	0.5357142857142857	0.9230769230769231	14	12	0	0	0	0.14285714285714285	14	2	15	0.0	0	0.6273627479244435	0.829294329286282	0.42436770889160885	0.8220472823362354	0.743302496374254	0.9082100632612029	0.7890401364803609	0.8582660528592122	0	0	0.0	0.01965406228625983	0.01965406228625983
1954	0.037462919206172625	0.019225062954432128	0.019171332801862083	0.9670477362394295	-1	0	0	0.2	2	0.9230769230769231	12	0.5357142857142857	0.9230769230769231	14	12	0	0	0	0.14285714285714285	14	2	15	0.0	0	0.6273627479244435	0.6861649687925794	0.46351893367268593	0.9257679188978191	0.7343924408395811	0.8649084508423557	0.7922247585924475	0.8482296530965068	0	0	0.0	0.019171332801862083	0.019171332801862083
119	0.0057383786905468685	0.0037265452878202415	-0.0037257936428302736	0.9765276435064013	-1	0	0	0.6	3	0.6	3	0.4375	0.6	6	3	0	1	0	1.0	4	4	7	1.0	0.6666666666666666	0.4972365282538192	0.8958862212807077	0.43466720080710425	0.8989893604583659	0.803032931515863	0.922666389565629	0.9108717907861795	0.9065741287110781	1.0	0	0.0	-0.00037257936428302735	-0.00037257936428302735
3043	0.037027138958272116	0.020651427261305578	-0.009610913236863626	0.9658624404208018	-1	0	0	0.3	3	0.8461538461538461	11	0.5357142857142857	0.8461538461538461	14	11	0	0	0	0.14285714285714285	14	2	15	0.0	0.15384615384615385	0.6273627479244435	0.6861649687925794	0.46351893367268593	0.9257679188978191	0.7343924408395811	0.8649084508423557	0.7922247585924475	0.8482296530965068	0	0	0.0	-0.0009610913236863626	-0.0009610913236863626
4035	0.03750488865634657	0.02043557876825464	0.020424648753970827	0.9668552625397265	-1	0	0	0.2	2	0.9230769230769231	12	0.5357142857142857	0.9230769230769231	14	12	0	0	0	0.14285714285714285	14	2	15	0.0	0	0.6273627479244435	0.6861649687925794	0.46351893367268593	0.9257679188978191	0.7343924408395811	0.8649084508423557	0.7922247585924475	0.8482296530965068	0	0	0.0	0.020424648753970827	0.020424648753970827
4847	0.03623539802347119	0.019058389007770904	0.019058310551767762	0.9667790808757182	-1	0	0	0.2	2	0.9230769230769231	12	0.5357142857142857	0.9230769230769231	14	12	0	0	0	0.14285714285714285	14	2	15	0.0	0	0.6273627479244435	0.6861649687925794	0.46351893367268593	0.9257679188978191	0.7343924408395811	0.8649084508423557	0.7922247585924475	0.8482296530965068	0	0	0.0	0.019058310551767762	0.019058310551767762
918	0.03182317895801566	0.016138274862419213	0.0020941742604433447	0.9718350459738687	-1	0	0	0.2	2	0.9230769230769231	12	0.38461538461538464	0.8461538461538461	13	11	1	0	0	0.23076923076923078	13	3	15	0.0	0	0.622664396882114	0.7757106267267758	0.42789884871845485	0.8840612161345468	0.7025600707678098	0.885885717788411	0.7871075567598235	0.8549417559592087	0	0	0.0	0.0020941742604433447	0.0020941742604433447
2456	0.036571080346500834	0.01879330078101835	0.018787720721717506	0.9656604702747555	-1	0	0	0.2	2	0.9230769230769231	12	0.5357142857142857	0.9230769230769231	14	12	0	0	0	0.14285714285714285	14	2	15	0.0	0	0.6273627479244435	0.7763159836411258	0.42789884871845485	0.8138121920753537	0.743302496374254	0.8995220316576115	0.7871075567598235	0.8371364943291908	0	0	0.0	0.018787720721717506	0.018787720721717506
1832	0.027429298169524545	0.002667359026003688	0.0011596291530655077	0.9746248531243931	-1	0	0	0.2	2	0.9230769230769231	12	0.4166666666666667	0.8461538461538461	13	11	1	0	0	0.25	12	3	15	0.0	0	0.622664396882114	0.703781510450388	0.5154235217254514	0.9282244260996393	0.7025600707678098	0.881681488471389	0.7871075567598235	0.8595048533250238	0	0	0.0	0.0011596291530655077	0.0011596291530655077
217	0.002186027666059295	0.0018439029704251052	-0.0018431281966268924	0.9842234928414606	-1	0	0	1.0	2	0.0	0	0.75	0	1	0	1	0	0	1.0	2	2	3	0.0	0	0	0	0	0	0	0	0	0	0	0	0	-0.00018431281966268924	-0.00018431281966268924
845	0.004025321443090226	0.0019232403018755717	-0.0019193944418738748	0.9831849876265365	-1	0	0	0.5	1	1.0	1	1.0	1.0	2	1	0	0	0	0.3333333333333333	3	1	3	0.0	0	0.8063615384745078	0.7498861793981986	0.9564142113554859	0.607271606632009	0.5454794600801384	0.8597977294503298	0.8507882237608458	0.7532134274061822	0	0	0.0	-0.00019193944418738747	-0.00019193944418738747
1743	0.035414387400334126	0.019023828779689105	0.019007087585671583	0.967177984355389	-1	0	0	0.2	2	0.9230769230769231	12	0.5357142857142857	0.9230769230769231	14	12	0	0	0	0.14285714285714285	14	2	15	0.0	0	0.6273627479244435	0.6861649687925794	0.46351893367268593	0.9257679188978191	0.7181882893330342	0.8909699039250051	0.7871075567598235	0.8584069861791844	0	0	0.0	0.019007087585671583	0.019007087585671583
4283	0.0369204361756502	0.019232710195076757	0.018963947226189843	0.9661685192805187	-1	0	0	0.2	2	0.9230769230769231	12	0.5357142857142857	0.9230769230769231	14	12	0	0	0	0.14285714285714285	14	2	15	0.0	0	0.6273627479244435	0.6861649687925794	0.46351893367268593	0.9257679188978191	0.7264034632808183	0.8617255032719447	0.7854205442335996	0.8470684723948559	0	0	0.0	0.018963947226189843	0.018963947226189843
3653	0.03447051788823244	0.0175299427047532	0.016196595849775577	0.9662419033467475	-1	0	0	0.2	2	0.9230769230769231	12	0.5357142857142857	0.9230769230769231	14	12	0	0	0	0.14285714285714285	14	2	15	0.0	0	0.6273627479244435	0.7763159836411258	0.44507534030960444	0.8689689697017209	0.743302496374254	0.9085939348019261	0.7785481333477207	0.859474030687706	0	0	0.0	0.016196595849775577	0.016196595849775577
846	0.002809592163041049	0.002188535558864795	-0.002172816962460268	0.9828983851937139	-1	0	0	0.6666666666666666	2	0.5	1	1.0	0.5	3	1	0	0	0	0.25	4	1	4	0.0	0.6666666666666666	0.141832985606853	0.9571114099040454	0.46034886353614846	0.8016985433369431	0.34641837083011773	0.9583261203925849	0.8914827674812189	0.927294709651319	0	0	0.0	-0.00021728169624602678	-0.00021728169624602678
4218	0.037113371060742015	0.02023504186912789	0.019684290567360246	0.9669663858966793	-1	0	0	0.2	2	0.9230769230769231	12	0.5357142857142857	0.9230769230769231	14	12	0	0	0	0.14285714285714285	14	2	15	0.0	0	0.6273627479244435	0.6861649687925794	0.46351893367268593	0.9257679188978191	0.7343924408395811	0.8649084508423557	0.7922247585924475	0.8482296530965068	0	0	0.0	0.019684290567360246	0.019684290567360246
4188	0.04098140172312894	0.0045713750850606095	0.0024736880707944275	0.83023559446735	-1	0	0	0.2	2	0.9230769230769231	12	0.5357142857142857	0.9230769230769231	14	12	0	0	0	0.14285714285714285	14	2	15	0.0	0	0.6273627479244435	0.7763159836411258	0.42789884871845485	0.853351456126921	0.743302496374254	0.9085939348019261	0.7785481333477207	0.8541275705324941	0	0	0.0	0.0024736880707944275	0.0024736880707944275
3044	0.03735496762275424	0.019795962390145014	0.01783995811022205	0.9677651240342112	-1	0	0	0.2	2	0.9230769230769231	12	0.5357142857142857	0.9230769230769231	14	12	0	0	0	0.14285714285714285	14	2	15	0.0	0	0.6273627479244435	0.6861649687925794	0.46351893367268593	0.9257679188978191	0.7343924408395811	0.8649084508423557	0.7922247585924475	0.8482296530965068	0	0	0.0	0.01783995811022205	0.01783995811022205
2481	0.04967136177488939	0.008312371089055533	0.004609153277679173	0.9015064752527766	-1	0	0	0.1	1	1.0	13	1.0	1.0	14	13	0	0	0	0.06666666666666667	15	1	15	0.0	0	0.6273627479244435	0.7673318909338732	0.42436770889160885	0.8092406024365717	0.7516366189676047	0.9013138799740176	0.7871075567598235	0.8343486851240278	0	0	0.0	0.004609153277679173	0.004609153277679173
4997	0.03660252109402238	0.01852733230311455	0.018524066593318456	0.9669674275034124	-1	0	0	0.2	2	0.9230769230769231	12	0.5357142857142857	0.9230769230769231	14	12	0	0	0	0.14285714285714285	14	2	15	0.0	0	0.6273627479244435	0.6861649687925794	0.46351893367268593	0.9257679188978191	0.7343924408395811	0.8649084508423557	0.7922247585924475	0.8482296530965068	0	0	0.0	0.018524066593318456	0.018524066593318456
3481	0.03733871193178594	0.019076174359727964	0.018978243388241577	0.9632734069953307	-1	0	0	0.2	2	0.9230769230769231	12	0.5357142857142857	0.9230769230769231	14	12	0	0	0	0.14285714285714285	14	2	15	0.0	0	0.6273627479244435	0.7763159836411258	0.42789884871845485	0.7989104452772079	0.743302496374254	0.8995220316576115	0.7871075567598235	0.8327508100542871	0	0	0.0	0.018978243388241577	0.018978243388241577
4924	0.03593004355678092	0.01552272111299495	0.0031985197678659483	0.6468529881687486	-1	0	0	0.2	2	0.9230769230769231	12	0.5357142857142857	0.9230769230769231	14	12	0	0	0	0.14285714285714285	14	2	15	0.0	0	0.6273627479244435	0.7763159836411258	0.42789884871845485	0.8386088919602666	0.743302496374254	0.9085939348019261	0.7909598319558101	0.8493623335875518	0	0	0.0	0.0031985197678659483	0.0031985197678659483
1974	0.036251019222833705	0.018856359380066263	0.01850755219046214	0.9671298269512504	-1	0	0	0.2	2	0.9230769230769231	12	0.5357142857142857	0.9230769230769231	14	12	0	0	0	0.14285714285714285	14	2	15	0.0	0	0.6273627479244435	0.6861649687925794	0.46351893367268593	0.9257679188978191	0.7181882893330342	0.8909699039250051	0.7871075567598235	0.8584069861791844	0	0	0.0	0.01850755219046214	0.01850755219046214
4210	0.041689845423347124	0.00572766597885544	0.003445809896707985	0.8194104707584885	-1	0	0	0.2	2	0.9230769230769231	12	0.5357142857142857	0.9230769230769231	14	12	0	0	0	0.14285714285714285	14	2	15	0.0	0	0.6273627479244435	0.7763159836411258	0.42789884871845485	0.853351456126921	0.743302496374254	0.9085939348019261	0.7785481333477207	0.8541275705324941	0	0	0.0	0.003445809896707985	0.003445809896707985
2204	0.04624906320574328	0.006760098894410262	-0.0002756703927007104	0.8963857315540251	-1	0	0	0.2	2	0.9230769230769231	12	0.5357142857142857	0.9230769230769231	14	12	0	0	0	0.14285714285714285	14	2	15	0.0	0	0.6273627479244435	0.7763159836411258	0.42789884871845485	0.7989104452772079	0.743302496374254	0.8995220316576115	0.7871075567598235	0.8327508100542871	0	0	0.0	-2.7567039270071036e-05	-2.7567039270071036e-05
4642	0.033638768202657446	0.019518808846515526	0.00012860522687136732	0.970148208829362	-1	0	0	0.2	2	0.9230769230769231	12	0.5357142857142857	0.9230769230769231	14	12	0	0	0	0.14285714285714285	14	2	15	0.0	0	0.6273627479244435	0.7763159836411258	0.42789884871845485	0.868426398412871	0.743302496374254	0.8995220316576115	0.7871075567598235	0.85501089025695	0	0	0.0	0.00012860522687136732	0.00012860522687136732
4632	0.03776626617879229	0.019156446339549358	0.019152106065964878	0.967423481520813	-1	0	0	0.2	2	0.9230769230769231	12	0.5357142857142857	0.9230769230769231	14	12	0	0	0	0.14285714285714285	14	2	15	0.0	0	0.6273627479244435	0.6861649687925794	0.46351893367268593	0.9257679188978191	0.7343924408395811	0.8649084508423557	0.7922247585924475	0.8482296530965068	0	0	0.0	0.019152106065964878	0.019152106065964878
1695	0.03479003698451285	0.017396995357245627	0.016523355988292385	0.9672673347991559	-1	0	0	0.2	2	0.9230769230769231	12	0.5357142857142857	0.9230769230769231	14	12	0	0	0	0.14285714285714285	14	2	15	0.0	0	0.6273627479244435	0.7763159836411258	0.44507534030960444	0.8689689697017209	0.743302496374254	0.8995220316576115	0.7871075567598235	0.855207342767162	0	0	0.0	0.016523355988292385	0.016523355988292385
3741	0.03599674387264657	0.0220171138023387	0.020368737243470585	0.9653764820375671	-1	0	0	0.2	2	0.9230769230769231	12	0.5357142857142857	0.9230769230769231	14	12	0	0	0	0.14285714285714285	14	2	15	0.0	0	0.6273627479244435	0.829294329286282	0.42789884871845485	0.8093274353654175	0.743302496374254	0.9082100632612027	0.7871075567598235	0.8547994617513546	0	0	0.0	0.020368737243470585	0.020368737243470585
1883	0.03772977681742387	0.019653685712322972	0.01964872077568927	0.9668161898448476	-1	0	0	0.2	2	0.9230769230769231	12	0.5357142857142857	0.9230769230769231	14	12	0	0	0	0.14285714285714285	14	2	15	0.0	0	0.6273627479244435	0.6861649687925794	0.46351893367268593	0.9257679188978191	0.7343924408395811	0.8649084508423557	0.7922247585924475	0.8482296530965068	0	0	0.0	0.01964872077568927	0.01964872077568927
518	0.0024013000760857834	0.002360796703904708	-0.00235928443264502	0.9813183910970132	-1	0	0	0	0	0	0	1.0	0	0	0	0	1	0	1.0	1	1	1	0.25	0	0	0	0	0	0	0	0	0	0	0	0	-0.1	-0.1
2688	0.0362900982895947	0.019660144429735796	0.019654314130076154	0.9667321223786312	-1	0	0	0.2	2	0.9230769230769231	12	0.5357142857142857	0.9230769230769231	14	12	0	0	0	0.14285714285714285	14	2	15	0.0	0	0.6273627479244435	0.6861649687925794	0.46351893367268593	0.9257679188978191	0.7181882893330342	0.8909699039250051	0.7871075567598235	0.8584069861791844	0	0	0.0	0.019654314130076154	0.019654314130076154
3793	0.036288066938729706	0.02154662776259969	0.02023290862549771	0.9662123836250871	-1	0	0	0.2	2	0.9230769230769231	12	0.5357142857142857	0.9230769230769231	14	12	0	0	0	0.14285714285714285	14	2	15	0.0	0	0.6273627479244435	0.829294329286282	0.42789884871845485	0.8093274353654175	0.743302496374254	0.9082100632612027	0.7871075567598235	0.8547994617513546	0	0	0.0	0.02023290862549771	0.02023290862549771
3950	0.037562104996828376	0.018785653828487354	0.018694511479794708	0.9669633345708762	-1	0	0	0.2	2	0.9230769230769231	12	0.5357142857142857	0.9230769230769231	14	12	0	0	0	0.14285714285714285	14	2	15	0.0	0	0.6273627479244435	0.6861649687925794	0.46351893367268593	0.9257679188978191	0.7343924408395811	0.8649084508423557	0.7922247585924475	0.8482296530965068	0	0	0.0	0.018694511479794708	0.018694511479794708
3819	0.03931509288301172	0.01054611180151968	0.0011433094623349374	0.8781296738723127	-1	0	0	0.2	2	0.9230769230769231	12	0.5357142857142857	0.9230769230769231	14	12	0	0	0	0.14285714285714285	14	2	15	0.0	0	0.6273627479244435	0.7763159836411258	0.42789884871845485	0.7989104452772079	0.743302496374254	0.9085939348019261	0.7943944247444273	0.8375535401712524	0	0	0.0	0.0011433094623349374	0.0011433094623349374
265	0.0021062270352583535	0.001863039560830946	-0.0018628115375752578	0.9828762208441155	-1	0	0	1.0	2	0.0	0	0.75	0	2	0	0	0	0	1.0	2	2	3	0.0	0	0	0	0	0	0	0	0	0	0	0	0	-0.00018628115375752578	-0.00018628115375752578
5016	0.033918330062250424	0.015551921878974318	0.01519148655150122	0.9664261490161147	-1	0	0	0.2	2	0.9230769230769231	12	0.5357142857142857	0.9230769230769231	14	12	0	0	0	0.14285714285714285	14	2	15	0.0	0	0.6273627479244435	0.6861649687925794	0.46351893367268593	0.9103218527001727	0.7092782337983612	0.8856901086137039	0.7871075567598235	0.8475817071612333	0	0	0.0	0.01519148655150122	0.01519148655150122
1308	0.034007082687650125	0.017609241630465972	0.017534033446949794	0.9671309441391036	-1	0	0	0.2	2	0.9230769230769231	12	0.5357142857142857	0.9230769230769231	14	12	0	0	0	0.14285714285714285	14	2	15	0.0	0	0.6273627479244435	0.7763159836411258	0.44507534030960444	0.8689689697017209	0.743302496374254	0.8995220316576115	0.7871075567598235	0.855207342767162	0	0	0.0	0.017534033446949794	0.017534033446949794
3969	0.03842236797248862	0.01826228630388653	0.018218782726936198	0.6942523973252552	-1	0	0	0.2	2	0.9230769230769231	12	0.5357142857142857	0.9230769230769231	14	12	0	0	0	0.14285714285714285	14	2	15	0.0	0	0.6273627479244435	0.6861649687925794	0.42789884871845485	0.9212918756121115	0.7343924408395811	0.8649084508423557	0.7880213075755299	0.8454891087106844	0	0	0.0	0.018218782726936198	0.018218782726936198
874	0.03764984448931135	0.017614244239909888	0.007304150961138923	0.9669987465849772	-1	0	0	0.2	2	0.9230769230769231	12	0.25	0.8461538461538461	13	11	1	0	0	0.6	10	6	15	0.0	0	0.622664396882114	0.8135565265415899	0.42789884871845485	0.9142333791917465	0.7025600707678098	0.9232510866544211	0.7909598319558101	0.8917782458661386	0	0	0.0	0.007304150961138923	0.007304150961138923
2952	0.036832204628231204	0.01863149147441039	0.0186208993286186	0.9664468799481126	-1	0	0	0.2	2	0.9230769230769231	12	0.5357142857142857	0.9230769230769231	14	12	0	0	0	0.14285714285714285	14	2	15	0.0	0	0.6273627479244435	0.6861649687925794	0.46351893367268593	0.9257679188978191	0.7343924408395811	0.8649084508423557	0.7922247585924475	0.8482296530965068	0	0	0.0	0.0186208993286186	0.0186208993286186
3600	0.032900907290050393	0.011879906291593028	0.0010365278768161457	0.642947954236682	-1	0	0	0.2	2	0.9230769230769231	12	0.5357142857142857	0.9230769230769231	14	12	0	0	0	0.14285714285714285	14	2	15	0.0	0	0.6273627479244435	0.6861649687925794	0.42789884871845485	0.905254364822854	0.7092782337983612	0.8856901086137039	0.7871075567598235	0.8449559126434524	0	0	0.0	0.0010365278768161457	0.0010365278768161457
4237	0.03614538323670567	0.018355691179782425	0.006998469317219632	0.9685461752590634	-1	0	0	0.2	2	0.9230769230769231	12	0.5357142857142857	0.9230769230769231	14	12	0	0	0	0.14285714285714285	14	2	15	0.0	0	0.6273627479244435	0.829294329286282	0.42789884871845485	0.8142018105803687	0.743302496374254	0.9082100632612027	0.7871075567598235	0.856114320881057	0	0	0.0	0.006998469317219632	0.006998469317219632
3216	0.043456689446515005	0.011597033618812869	0.011505182801186054	0.9356297071280182	-1	0	0	0.2	2	0.9230769230769231	12	0.5357142857142857	0.9230769230769231	14	12	0	0	0	0.14285714285714285	14	2	15	0.0	0	0.622664396882114	0.6951726570890204	0.46351893367268593	0.9240377161851742	0.7343924408395811	0.8782640983243865	0.7871075567598235	0.8540020914347446	0	0	0.0	0.011505182801186054	0.011505182801186054
4433	0.047872696194224774	0.008264731775403279	0.008260742555357884	0.9034439800790797	-1	0	0	0.1	1	1.0	13	1.0	1.0	14	13	0	0	0	0.06666666666666667	15	1	15	0.0	0	0.632061098966773	0.8265616604586284	0.42789884871845485	0.7962831754283174	0.743302496374254	0.9162880813673705	0.7890401364803609	0.8547734997317771	0	0	0.0	0.008260742555357884	0.008260742555357884
4059	0.0376275620173059	0.022568822148012865	0.019979562178109297	0.9663596476229306	-1	0	0	0.2	2	0.9230769230769231	12	0.5357142857142857	0.9230769230769231	14	12	0	0	0	0.14285714285714285	14	2	15	0.0	0	0.6273627479244435	0.829294329286282	0.42789884871845485	0.8093274353654175	0.743302496374254	0.9082100632612027	0.7871075567598235	0.8547994617513546	0	0	0.0	0.019979562178109297	0.019979562178109297
2017	0.035684726935319246	0.019318496034118417	0.01884521662130495	0.9679236527182987	-1	0	0	0.2	2	0.9230769230769231	12	0.5357142857142857	0.9230769230769231	14	12	0	0	0	0.14285714285714285	14	2	15	0.0	0	0.6273627479244435	0.6861649687925794	0.46351893367268593	0.9257679188978191	0.7067381328497161	0.8968788527925476	0.7871075567598235	0.8609135039779819	0	0	0.0	0.01884521662130495	0.01884521662130495
4483	0.04008938203168983	0.009852385653678028	0.009538813821701235	0.8801934293030893	-1	0	0	0.2	2	0.9230769230769231	12	0.5357142857142857	0.9230769230769231	14	12	0	0	0	0.14285714285714285	14	2	15	0.0	0	0.622664396882114	0.695124694077185	0.46351893367268593	0.9240070387219758	0.7187642222743567	0.8791800905769457	0.7890401364803609	0.854331443065587	0	0	0.0	0.009538813821701235	0.009538813821701235
2649	0.03585054728881467	0.018459259091853093	0.011116777574214774	0.9679205220967563	-1	0	0	0.2	2	0.9230769230769231	12	0.5357142857142857	0.9230769230769231	14	12	0	0	0	0.14285714285714285	14	2	15	0.0	0	0.622664396882114	0.8272803444707975	0.42789884871845485	0.8093274353654175	0.743302496374254	0.9082100632612027	0.7871075567598235	0.8542126276593074	0	0	0.0	0.011116777574214774	0.011116777574214774
167	0.004283679671981262	0.002854156677863772	-0.0028534968919109913	0.9850909408068833	-1	0	0	0.75	3	0.25	1	0.5	0.25	4	1	1	0	0	0.75	4	3	6	0.0	0	0.6343912694975258	0.8140219581321348	0.8434110536325319	0.8976760990750524	0.5443908616063182	0.8827976014529519	0.7210836392094956	0.868649774691034	0	0	0.0	-0.0002853496891910991	-0.0002853496891910991
1483	0.033676786015356994	0.016933830880777496	0.016425393801661886	0.9668527184581687	-1	0	0	0.2	2	0.9230769230769231	12	0.5357142857142857	0.9230769230769231	14	12	0	0	0	0.14285714285714285	14	2	15	0.0	0	0.6273627479244435	0.7763159836411258	0.44507534030960444	0.8689689697017209	0.743302496374254	0.8995220316576115	0.7871075567598235	0.855207342767162	0	0	0.0	0.016425393801661886	0.016425393801661886
1502	0.03673996342815521	0.018200701030052138	0.01774986402509324	0.9675044366903076	-1	0	0	0.2	2	0.9230769230769231	12	0.5357142857142857	0.9230769230769231	14	12	0	0	0	0.14285714285714285	14	2	15	0.0	0	0.6273627479244435	0.6861649687925794	0.46351893367268593	0.9257679188978191	0.7343924408395811	0.8649084508423557	0.7922247585924475	0.8482296530965068	0	0	0.0	0.01774986402509324	0.01774986402509324
72	0.0022690740046288644	0.002027619428704361	-0.00202490580779021	0.9834596567379533	-1	0	0	1.0	3	0.0	0	0.6666666666666666	0	3	0	0	0	0	0.6666666666666666	3	2	4	0.0	1.0	0	0	0	0	0	0	0	0	0	0	0	-0.000202490580779021	-0.000202490580779021
1289	0.03358646781677329	0.018546223083647485	0.018019408497852604	0.9664870356554476	-1	0	0	0.2	2	0.9230769230769231	12	0.5357142857142857	0.9230769230769231	14	12	0	0	0	0.14285714285714285	14	2	15	0.0	0	0.632061098966773	0.776556620656157	0.44507534030960444	0.8689689697017209	0.743302496374254	0.8995220316576115	0.7871075567598235	0.8552645539287472	0	0	0.0	0.018019408497852604	0.018019408497852604
4151	0.043973601033421274	0.008047214131494864	0.006527056066327608	0.8255275420778012	-1	0	0	0.2	2	0.9230769230769231	12	0.5357142857142857	0.9230769230769231	14	12	0	0	0	0.14285714285714285	14	2	15	0.0	0	0.6273627479244435	0.829294329286282	0.42789884871845485	0.8093274353654175	0.743302496374254	0.9082100632612027	0.7871075567598235	0.8547994617513546	0	0	0.0	0.006527056066327608	0.006527056066327608
1505	0.03709014632050939	0.01807802499271963	0.01807764567793862	0.9672972391298861	-1	0	0	0.2	2	0.9230769230769231	12	0.5357142857142857	0.9230769230769231	14	12	0	0	0	0.14285714285714285	14	2	15	0.0	0	0.6273627479244435	0.6861649687925794	0.46351893367268593	0.9257679188978191	0.7343924408395811	0.8649084508423557	0.7922247585924475	0.8482296530965068	0	0	0.0	0.01807764567793862	0.01807764567793862
3630	0.03621282603009518	0.018612763066377862	0.01857769527479426	0.9649315041967907	-1	0	0	0.2	2	0.9230769230769231	12	0.5357142857142857	0.9230769230769231	14	12	0	0	0	0.14285714285714285	14	2	15	0.0	0	0.6273627479244435	0.7763159836411258	0.42789884871845485	0.8138121920753537	0.743302496374254	0.9085939348019261	0.7922247585924475	0.8418372045022647	0	0	0.0	0.01857769527479426	0.01857769527479426
2297	0.036402693432880454	0.01912360018207894	0.01911309369754934	0.9674049656777445	-1	0	0	0.2	2	0.9230769230769231	12	0.5357142857142857	0.9230769230769231	14	12	0	0	0	0.14285714285714285	14	2	15	0.0	0	0.6273627479244435	0.6861649687925794	0.46351893367268593	0.9257679188978191	0.7181882893330342	0.8909699039250051	0.7871075567598235	0.8584069861791844	0	0	0.0	0.01911309369754934	0.01911309369754934
1871	0.03575049810700116	0.01948700928509399	0.019451697994565337	0.9658504586362123	-1	0	0	0.2	2	0.9230769230769231	12	0.5357142857142857	0.9230769230769231	14	12	0	0	0	0.14285714285714285	14	2	15	0.0	0	0.6273627479244435	0.6861649687925794	0.46351893367268593	0.9257679188978191	0.7181882893330342	0.8909699039250051	0.7871075567598235	0.8584069861791844	0	0	0.0	0.019451697994565337	0.019451697994565337
273	0.022373359391585856	0.005083954256139258	-0.004848992878190521	0.9813442988899674	-1	0	0	0.2	2	0.9230769230769231	12	0.5357142857142857	0.9230769230769231	14	12	0	0	0	0.14285714285714285	14	2	15	0.0	0	0.2906802890775195	0.9264183914007672	0.557887701300918	0.9686133905366687	0.4745295500816371	0.8626529932673817	0.8379159759667502	0.9308597979390093	0	0	0.0	-0.00048489928781905213	-0.00048489928781905213
4478	0.032546316568720576	0.016676437776297588	0.016595303332615986	0.9668099684024495	-1	0	0	0.2	2	0.9230769230769231	12	0.5357142857142857	0.9230769230769231	14	12	0	0	0	0.14285714285714285	14	2	15	0.0	0	0.6273627479244435	0.716384964090149	0.46351893367268593	0.9257679188978191	0.7264034632808183	0.8617255032719447	0.7761431986533797	0.8531980953764399	0	0	0.0	0.016595303332615986	0.016595303332615986
4139	0.03388003228920937	0.019075581788284602	-0.001141529209408433	0.9683954386110899	-1	0	0	0.2	2	0.9230769230769231	12	0.5357142857142857	0.9230769230769231	14	12	0	0	0	0.14285714285714285	14	2	15	0.0	0	0.6273627479244435	0.6861649687925794	0.42789884871845485	0.9047015686312642	0.7120625931226796	0.8910374713837798	0.7871075567598235	0.8470188546314317	0	0	0.0	-0.0001141529209408433	-0.0001141529209408433
1995	0.017398860699620686	0.004715475653679688	-0.001108929589319891	0.9725491895570669	-1	0	0	0.25	2	0.9	9	0.5	0.6	8	6	3	2	0	0.6666666666666666	6	4	12	0.25	0	0.632061098966773	0.7044619235399204	0.42789884871845485	0.9193464075834206	0.4995486402536489	0.8886815341715897	0.7909598319558101	0.8573142661972764	0.5625	0.5	0.0	-0.00011089295893198911	-0.00011089295893198911
1730	0.03437222024584732	0.01859111298953799	0.016598054424506983	0.9665534047321342	-1	0	0	0.2	2	0.9230769230769231	12	0.5357142857142857	0.9230769230769231	14	12	0	0	0	0.14285714285714285	14	2	15	0.0	0	0.6273627479244435	0.7763159836411258	0.44507534030960444	0.8689689697017209	0.743302496374254	0.9085939348019261	0.7785481333477207	0.859474030687706	0	0	0.0	0.016598054424506983	0.016598054424506983
2260	0.03613722534812923	0.018425583325103356	0.018422660444930152	0.9673827060244722	-1	0	0	0.2	2	0.9230769230769231	12	0.5357142857142857	0.9230769230769231	14	12	0	0	0	0.14285714285714285	14	2	15	0.0	0	0.6273627479244435	0.6861649687925794	0.46351893367268593	0.9257679188978191	0.7181882893330342	0.8909699039250051	0.7871075567598235	0.8584069861791844	0	0	0.0	0.018422660444930152	0.018422660444930152
4534	0.036317381291282355	0.018571537437502887	0.018430245653736344	0.9666075826242736	-1	0	0	0.2	2	0.9230769230769231	12	0.5357142857142857	0.9230769230769231	14	12	0	0	0	0.14285714285714285	14	2	15	0.0	0	0.6273627479244435	0.6861649687925794	0.46351893367268593	0.9257679188978191	0.7264034632808183	0.8617255032719447	0.7854205442335996	0.8470684723948559	0	0	0.0	0.018430245653736344	0.018430245653736344
3901	0.03772566031551429	0.020435217477585633	0.018939722004238844	0.9679675857451253	-1	0	0	0.2	2	0.9230769230769231	12	0.5357142857142857	0.9230769230769231	14	12	0	0	0	0.14285714285714285	14	2	15	0.0	0	0.6273627479244435	0.6861649687925794	0.46351893367268593	0.9257679188978191	0.7343924408395811	0.8649084508423557	0.7922247585924475	0.8482296530965068	0	0	0.0	0.018939722004238844	0.018939722004238844
509	0.0019757891888154086	0.0018196057609785167	-0.001817171746915764	0.9840208937616826	-1	0	0	1.0	1	0	0	1.0	0	1	0	0	0	0	0.5	2	1	2	0.0	0	0	0	0	0	0	0	0	0	0	0	0	-0.0001817171746915764	-0.0001817171746915764
2599	0.04184517100328507	0.01102537689623789	0.0010523551682697122	0.927576726442938	-1	0	0	0.2	2	0.9230769230769231	12	0.5357142857142857	0.9230769230769231	14	12	0	0	0	0.14285714285714285	14	2	15	0.0	0	0.6273627479244435	0.7763159836411258	0.42789884871845485	0.7989104452772079	0.743302496374254	0.8995220316576115	0.7871075567598235	0.8327508100542871	0	0	0.0	0.0010523551682697122	0.0010523551682697122
330	0.010038313964143838	0.0028154186518323117	-0.0028152233518196975	0.9686910148420935	-1	0	0	0.5	3	0.42857142857142855	3	0.6428571428571429	0.42857142857142855	5	3	3	1	0	0.2857142857142857	2	7	9	0.125	0.5714285714285714	0.5991603333987328	0.7261286337804028	0.3722320912497945	0.667323183543642	0.22041870212525314	0.8704090545174925	0.8274936440649394	0.7670838010247492	1.0	0	0.0	-0.0002815223351819697	-0.0002815223351819697
4021	None	None	None	None	None	0	0	0.25	2	0.8888888888888888	8	0.6875	0.5555555555555556	7	5	3	3	0	1.0	4	4	11	0.375	0.2857142857142857	0.622664396882114	0.8476681926130956	0.5057322066908525	0.93463140367314	0.7516366189676047	0.8553734243447096	0.8477964550807189	0.8860796341907318	0.14285714285714285	0.42857142857142855	0.0	None	None
3762	0.04344813030012844	0.010836797364856723	0.0050161827410198	0.9305475065369803	-1	0	0	0.2	2	0.9230769230769231	12	0.5357142857142857	0.9230769230769231	14	12	0	0	0	0.14285714285714285	14	2	15	0.0	0	0.6273627479244435	0.7763159836411258	0.42789884871845485	0.8145174914221479	0.743302496374254	0.9085939348019261	0.7913265821625896	0.8420439871865385	0	0	0.0	0.0050161827410198	0.0050161827410198
1222	0.031189319373130176	0.013791130318688038	0.009168969439364507	0.9650004164562437	-1	0	0	0.2	2	0.9230769230769231	12	0.5357142857142857	0.9230769230769231	14	12	0	0	0	0.14285714285714285	14	2	15	0.0	0	0.622664396882114	0.8566191472267227	0.44412385612730165	0.8670670809354322	0.7187642222743567	0.905178802943736	0.7871075567598235	0.8779294144545469	0	0	0.0	0.009168969439364507	0.009168969439364507
4812	0.0358320498703576	0.011976510858638163	-0.0009353085510414029	0.8094205116907269	-1	0	0	0.2	2	0.9230769230769231	12	0.5357142857142857	0.9230769230769231	14	12	0	0	0	0.14285714285714285	14	2	15	0.0	0	0.6273627479244435	0.829294329286282	0.5037501303493382	0.8204409153234917	0.743302496374254	0.9082100632612027	0.7915274892672213	0.8578217731013287	0	0	0.0	-9.353085510414028e-05	-9.353085510414028e-05
4434	0.03723734804209965	0.020238751410851605	0.019727547989924925	0.9668587430264898	-1	0	0	0.2	2	0.9230769230769231	12	0.5357142857142857	0.9230769230769231	14	12	0	0	0	0.14285714285714285	14	2	15	0.0	0	0.6273627479244435	0.6861649687925794	0.46351893367268593	0.9257679188978191	0.7343924408395811	0.8649084508423557	0.7922247585924475	0.8482296530965068	0	0	0.0	0.019727547989924925	0.019727547989924925
4591	0.03727007514859445	0.019629865910092324	0.019605120028873217	0.9648706891856282	-1	0	0	0.2	2	0.9230769230769231	12	0.5357142857142857	0.9230769230769231	14	12	0	0	0	0.14285714285714285	14	2	15	0.0	0	0.6273627479244435	0.7763159836411258	0.42789884871845485	0.8138121920753537	0.743302496374254	0.9085939348019261	0.7922247585924475	0.8418372045022647	0	0	0.0	0.019605120028873217	0.019605120028873217
1715	0.03593901189155372	0.01809168903430761	0.017985332584986892	0.966852888950772	-1	0	0	0.2	2	0.9230769230769231	12	0.5357142857142857	0.9230769230769231	14	12	0	0	0	0.14285714285714285	14	2	15	0.0	0	0.6273627479244435	0.6861649687925794	0.46351893367268593	0.9257679188978191	0.7181882893330342	0.8909699039250051	0.7871075567598235	0.8584069861791844	0	0	0.0	0.017985332584986892	0.017985332584986892
2914	0.036902866735686206	0.018405866230852472	0.018387168612995126	0.9648028074677453	-1	0	0	0.2	2	0.9230769230769231	12	0.5357142857142857	0.9230769230769231	14	12	0	0	0	0.14285714285714285	14	2	15	0.0	0	0.6273627479244435	0.7763159836411258	0.42789884871845485	0.8138121920753537	0.743302496374254	0.9085939348019261	0.7922247585924475	0.8418372045022647	0	0	0.0	0.018387168612995126	0.018387168612995126
622	0.0019098398133919146	0.0016210085945294564	-0.0016209854608256623	0.984341548515587	-1	0	0	1.0	1	0	0	1.0	0	1	0	0	0	0	0.5	2	1	2	0.0	0	0	0	0	0	0	0	0	0	0	0	0	-0.00016209854608256622	-0.00016209854608256622
88	0.0020780068165410083	0.0018653547966285531	-0.001863908114385143	0.9838451619667844	-1	0	0	1.0	1	0	0	1.0	0	1	0	0	1	0	0.5	2	1	2	0.3333333333333333	0	0	0	0	0	0	0	0	0	0	0	0	-0.0001863908114385143	-0.0001863908114385143
3314	0.04333833411857822	0.008321348794151086	0.005947164941783692	0.8144341719396734	-1	0	0	0.2	2	0.9230769230769231	12	0.5357142857142857	0.9230769230769231	14	12	0	0	0	0.14285714285714285	14	2	15	0.0	0	0.6273627479244435	0.829294329286282	0.42789884871845485	0.8093274353654175	0.743302496374254	0.9082100632612027	0.7871075567598235	0.8547994617513546	0	0	0.0	0.005947164941783692	0.005947164941783692
4879	0.03705216818451461	0.020038108703306644	0.019353145169998632	0.9672022988549277	-1	0	0	0.2	2	0.9230769230769231	12	0.5357142857142857	0.9230769230769231	14	12	0	0	0	0.14285714285714285	14	2	15	0.0	0	0.6273627479244435	0.6861649687925794	0.46351893367268593	0.9257679188978191	0.7343924408395811	0.8649084508423557	0.7922247585924475	0.8482296530965068	0	0	0.0	0.019353145169998632	0.019353145169998632
3507	0.03785147936931172	0.02029893460552598	0.019918750406680667	0.9661835159781178	-1	0	0	0.2	2	0.9230769230769231	12	0.5357142857142857	0.9230769230769231	14	12	0	0	0	0.14285714285714285	14	2	15	0.0	0	0.6273627479244435	0.6861649687925794	0.46351893367268593	0.9257679188978191	0.7343924408395811	0.8649084508423557	0.7922247585924475	0.8482296530965068	0	0	0.0	0.019918750406680667	0.019918750406680667
4108	0.03576018723003673	0.018021385931131034	0.017124990502720358	0.9655807796784582	-1	0	0	0.2	2	0.9230769230769231	12	0.5357142857142857	0.9230769230769231	14	12	0	0	0	0.14285714285714285	14	2	15	0.0	0	0.6273627479244435	0.6861649687925794	0.42789884871845485	0.9276161311526465	0.7181882893330342	0.8917504447742602	0.7854205442335996	0.8598298404876458	0	0	0.0	0.017124990502720358	0.017124990502720358
3990	0.03744620780701352	0.018939122836565996	0.018315424757906044	0.9677861546979575	-1	0	0	0.2	2	0.9230769230769231	12	0.5357142857142857	0.9230769230769231	14	12	0	0	0	0.14285714285714285	14	2	15	0.0	0	0.6273627479244435	0.6861649687925794	0.46351893367268593	0.9257679188978191	0.7343924408395811	0.8649084508423557	0.7922247585924475	0.8482296530965068	0	0	0.0	0.018315424757906044	0.018315424757906044
2818	0.04111860652832705	0.004249564699040071	0.002467623087228645	0.8321362504930193	-1	0	0	0.2	2	0.9230769230769231	12	0.5357142857142857	0.9230769230769231	14	12	0	0	0	0.14285714285714285	14	2	15	0.0	0	0.6273627479244435	0.7763159836411258	0.42789884871845485	0.853351456126921	0.743302496374254	0.8995220316576115	0.7871075567598235	0.8497269343193173	0	0	0.0	0.002467623087228645	0.002467623087228645
2088	0.027316349260678736	0.004041630582499426	-0.004025279600453305	0.978293719544443	-1	0	0	0.4	4	0.6153846153846154	8	0.375	0.46153846153846156	10	6	4	3	0	0.4	10	4	15	0.375	0	0.5690260577015849	0.727569269129992	0.9355147503205924	0.9479610896334206	0.7272720407362473	0.8255291655929685	0.8711437316874748	0.8597205862669115	0.3	0.4	0.0	-0.00040252796004533047	-0.00040252796004533047
582	0.030042821777632244	0.01315185640779539	0.008896867700926419	0.9717352413442064	-1	0	0	0.2	2	0.9230769230769231	12	0.5357142857142857	0.9230769230769231	14	12	0	0	0	0.14285714285714285	14	2	15	0.0	0	0.632061098966773	0.7843320126499042	0.42789884871845485	0.8518850152097267	0.7187642222743567	0.8848907008434325	0.7871075567598235	0.8446680137059654	0	0	0.0	0.008896867700926419	0.008896867700926419
2820	0.03628241627170099	0.018658760232364794	0.018658094382015218	0.9660117456614347	-1	0	0	0.2	2	0.9230769230769231	12	0.5357142857142857	0.9230769230769231	14	12	0	0	0	0.14285714285714285	14	2	15	0.0	0	0.632061098966773	0.776556620656157	0.42789884871845485	0.8138121920753537	0.7215651154775493	0.8943504565124061	0.7871075567598235	0.8346413246408426	0	0	0.0	0.018658094382015218	0.018658094382015218
2372	0.03675662346510232	0.01884414769362573	0.0186854006437098	0.9679125261254783	-1	0	0	0.2	2	0.9230769230769231	12	0.5357142857142857	0.9230769230769231	14	12	0	0	0	0.14285714285714285	14	2	15	0.0	0	0.6273627479244435	0.6861649687925794	0.46351893367268593	0.9257679188978191	0.7343924408395811	0.8649084508423557	0.7922247585924475	0.8482296530965068	0	0	0.0	0.0186854006437098	0.0186854006437098
1429	0.03385251364153319	0.018328412242098552	0.018075467797719933	0.9665765311315575	-1	0	0	0.2	2	0.9230769230769231	12	0.5357142857142857	0.9230769230769231	14	12	0	0	0	0.14285714285714285	14	2	15	0.0	0	0.6273627479244435	0.7763159836411258	0.44507534030960444	0.8689689697017209	0.743302496374254	0.8995220316576115	0.7871075567598235	0.855207342767162	0	0	0.0	0.018075467797719933	0.018075467797719933
3171	0.05308217935880632	0.0222666878806989	0.001705960522798708	0.9481245569397909	-1	0	0	0.1	1	1.0	13	1.0	1.0	14	13	0	0	0	0.06666666666666667	15	1	15	0.0	0	0.6273627479244435	0.6634329954038415	0.42789884871845485	0.9240472795427572	0.7249064523635858	0.8882500915423243	0.7871075567598235	0.8519642678223232	0	0	0.0	0.001705960522798708	0.001705960522798708
4786	0.0378535562985591	0.018720606771978635	0.018072746578523112	0.9653282807506661	-1	0	0	0.2	2	0.9230769230769231	12	0.5357142857142857	0.9230769230769231	14	12	0	0	0	0.14285714285714285	14	2	15	0.0	0	0.6273627479244435	0.829294329286282	0.42436770889160885	0.8218198000883249	0.743302496374254	0.9082100632612029	0.7890401364803609	0.858203017547237	0	0	0.0	0.018072746578523112	0.018072746578523112
4078	0.03361015490906122	0.002736068098328676	9.80021342190635e-05	0.9819322822300814	-1	0	0	0.2	2	0.9230769230769231	12	0.5357142857142857	0.9230769230769231	14	12	0	0	0	0.14285714285714285	14	2	15	0.0	0	0.622664396882114	0.7010003334029639	0.5072812701761842	0.9344569140856241	0.8094804494835582	0.7781248172030603	0.8460570836586029	0.8303390230294178	0	0	0.0	9.80021342190635e-05	9.80021342190635e-05
75	0.0020395162029526407	0.0019889226935003597	-0.0019827239529068698	0.9813322605644098	-1	0	0	0.5	1	1.0	1	1.0	0	1	0	1	1	0	0.3333333333333333	3	1	3	0.2	0	0	0	0	0	0	0	0	0	0	0	0	-0.00019827239529068697	-0.00019827239529068697
2536	0.036904755758002006	0.018968950514047223	0.018939952799923988	0.9673618187998823	-1	0	0	0.2	2	0.9230769230769231	12	0.5357142857142857	0.9230769230769231	14	12	0	0	0	0.14285714285714285	14	2	15	0.0	0	0.6273627479244435	0.6861649687925794	0.46351893367268593	0.9257679188978191	0.7343924408395811	0.8649084508423557	0.7922247585924475	0.8482296530965068	0	0	0.0	0.018939952799923988	0.018939952799923988
1813	0.03928481808756451	0.013627036490458705	0.012901064331084976	0.8444060259896111	-1	0	0	0.2	2	0.9230769230769231	12	0.5357142857142857	0.9230769230769231	14	12	0	0	0	0.14285714285714285	14	2	15	0.0	0	0.6273627479244435	0.6861649687925794	0.46351893367268593	0.9257679188978191	0.7181882893330342	0.8909699039250051	0.7871075567598235	0.8584069861791844	0	0	0.0	0.012901064331084976	0.012901064331084976
1065	0.032707665738172666	0.016377824187871697	0.016291184871172266	0.9671307172346912	-1	0	0	0.2	2	0.9230769230769231	12	0.5357142857142857	0.9230769230769231	14	12	0	0	0	0.14285714285714285	14	2	15	0.0	0	0.6273627479244435	0.7763159836411258	0.44507534030960444	0.8741030116642325	0.743302496374254	0.8995220316576115	0.7871075567598235	0.8570900361497559	0	0	0.0	0.016291184871172266	0.016291184871172266
4129	0.054332599155516186	0.007070430409560733	0.006122481303648501	0.87261861994212	-1	0	0	0.1	1	1.0	13	1.0	1.0	14	13	0	0	0	0.06666666666666667	15	1	15	0.0	0	0.632061098966773	0.8265616604586284	0.42789884871845485	0.7962831754283174	0.743302496374254	0.9162880813673705	0.7890401364803609	0.8547734997317771	0	0	0.0	0.006122481303648501	0.006122481303648501
1834	0.03576703647738829	0.018704590487154654	0.018403155932201973	0.9656475193033147	-1	0	0	0.2	2	0.9230769230769231	12	0.5357142857142857	0.9230769230769231	14	12	0	0	0	0.14285714285714285	14	2	15	0.0	0	0.6273627479244435	0.7763159836411258	0.42789884871845485	0.8138121920753537	0.743302496374254	0.8995220316576115	0.7871075567598235	0.8371364943291908	0	0	0.0	0.018403155932201973	0.018403155932201973
774	0.0019558531499860505	0.0016815706100682256	-0.001679581945298615	0.9845181357443994	-1	0	0	1.0	1	0	0	1.0	0	1	0	0	0	0	0.5	2	1	2	0.0	0	0	0	0	0	0	0	0	0	0	0	0	-0.00016795819452986152	-0.00016795819452986152
4443	0.043919243377744936	0.011307799808760588	0.00995041798431217	0.8788561659182889	-1	0	0	0.2	2	0.9230769230769231	12	0.5357142857142857	0.9230769230769231	14	12	0	0	0	0.14285714285714285	14	2	15	0.0	0	0.6273627479244435	0.6861649687925794	0.42789884871845485	0.9212918756121115	0.7343924408395811	0.8649084508423557	0.7880213075755299	0.8454891087106844	0	0	0.0	0.00995041798431217	0.00995041798431217
3966	0.04006766596177915	0.013455294636639113	0.013016938996234902	0.8432425121703816	-1	0	0	0.2	2	0.9230769230769231	12	0.5357142857142857	0.9230769230769231	14	12	0	0	0	0.14285714285714285	14	2	15	0.0	0	0.6273627479244435	0.6861649687925794	0.46351893367268593	0.9257679188978191	0.6723494630050377	0.8621592033247718	0.7922247585924475	0.8472257845403998	0	0	0.0	0.013016938996234902	0.013016938996234902
3445	0.03690580622260488	0.018374784259211765	0.01750331685745871	0.9671747168658353	-1	0	0	0.2	2	0.9230769230769231	12	0.5357142857142857	0.9230769230769231	14	12	0	0	0	0.14285714285714285	14	2	15	0.0	0	0.6273627479244435	0.6861649687925794	0.46351893367268593	0.9257679188978191	0.7343924408395811	0.8679581329662784	0.7943944247444273	0.8493570776278141	0	0	0.0	0.01750331685745871	0.01750331685745871
4133	0.037431272275553644	0.019050491395230934	0.01890709906967936	0.9675585575417691	-1	0	0	0.2	2	0.9230769230769231	12	0.5357142857142857	0.9230769230769231	14	12	0	0	0	0.14285714285714285	14	2	15	0.0	0	0.6273627479244435	0.6861649687925794	0.46351893367268593	0.9257679188978191	0.7264034632808183	0.8617255032719447	0.7854205442335996	0.8470684723948559	0	0	0.0	0.01890709906967936	0.01890709906967936
3239	0.03711274848909062	0.018313685049165678	0.018313683633500392	0.9671585402670879	-1	0	0	0.2	2	0.9230769230769231	12	0.5357142857142857	0.9230769230769231	14	12	0	0	0	0.14285714285714285	14	2	15	0.0	0	0.6273627479244435	0.6861649687925794	0.46351893367268593	0.9257679188978191	0.7264034632808183	0.8617255032719447	0.7854205442335996	0.8470684723948559	0	0	0.0	0.018313683633500392	0.018313683633500392
2837	0.0385075565271201	0.020305576016791043	0.020211559575325427	0.9611959280807364	-1	0	0	0.2	2	0.9230769230769231	12	0.5357142857142857	0.9230769230769231	14	12	0	0	0	0.14285714285714285	14	2	15	0.0	0	0.6273627479244435	0.7763159836411258	0.42789884871845485	0.8145174914221479	0.743302496374254	0.9085939348019261	0.7913265821625896	0.8420439871865385	0	0	0.0	0.020211559575325427	0.020211559575325427
2175	0.03524436370051794	0.017742055305247854	0.017604727752453316	0.965684572291151	-1	0	0	0.2	2	0.9230769230769231	12	0.5357142857142857	0.9230769230769231	14	12	0	0	0	0.14285714285714285	14	2	15	0.0	0	0.6273627479244435	0.7763159836411258	0.42789884871845485	0.8138121920753537	0.743302496374254	0.8995220316576115	0.7871075567598235	0.8371364943291908	0	0	0.0	0.017604727752453316	0.017604727752453316
1209	0.03712755491490059	0.01940583361838562	0.009663040784588418	0.9635246742650971	-1	0	0	0.2	2	0.9230769230769231	12	0.5357142857142857	0.9230769230769231	14	12	0	0	0	0.14285714285714285	14	2	15	0.0	0	0.622664396882114	0.7750114420219445	0.42789884871845485	0.916865947333281	0.7343924408395811	0.8827549206834467	0.7890401364803609	0.8682269590406361	0	0	0.0	0.009663040784588418	0.009663040784588418
1588	0.040979762596085996	0.004263138694082456	0.002735853098037454	0.8284205944460066	-1	0	0	0.2	2	0.9230769230769231	12	0.5357142857142857	0.9230769230769231	14	12	0	0	0	0.14285714285714285	14	2	15	0.0	0	0.6273627479244435	0.7763159836411258	0.42789884871845485	0.853351456126921	0.743302496374254	0.8995220316576115	0.7871075567598235	0.8497269343193173	0	0	0.0	0.002735853098037454	0.002735853098037454
29	0.032457520298612326	0.006437797208295556	-0.00427056675886535	0.9233778545493956	-1	0	0	0.4	4	0.6153846153846154	8	0.2777777777777778	0.5384615384615384	10	7	4	2	0	0.6666666666666666	9	6	15	0.2222222222222222	0	0.8601128861913552	0.9525956534224945	0.7597583187115504	0.9381864684319249	0.5491746850601988	0.8649281620194139	0.89678778463606	0.9259249377353239	0.55	0.4	0.0	-0.000427056675886535	-0.000427056675886535
2046	0.03467534061564329	0.01812410993885743	0.017152407066708408	0.9677841176869664	-1	0	0	0.2	2	0.9230769230769231	12	0.5357142857142857	0.9230769230769231	14	12	0	0	0	0.14285714285714285	14	2	15	0.0	0	0.6273627479244435	0.7763159836411258	0.44507534030960444	0.8689689697017209	0.743302496374254	0.8995220316576115	0.7871075567598235	0.855207342767162	0	0	0.0	0.017152407066708408	0.017152407066708408
510	0.003196796796317968	0.003113584429773642	-0.003113545748825927	0.9820742049822959	-1	0	0	0.5	2	0.6666666666666666	2	0.625	0.6666666666666666	4	2	0	0	0	0.5	4	2	5	0.0	0	0.7702318668952739	0.8772910579779727	0.333058175877393	0.9402425439517834	0.7187642222743567	0.8885434299202963	0.8839578851253728	0.9060449124993847	0	0	0.0	-0.0003113545748825927	-0.0003113545748825927
3416	0.03284343347597089	0.012969068932316903	0.009448565203656218	0.9603001735974392	-1	0	0	0.2	2	0.9230769230769231	12	0.5357142857142857	0.9230769230769231	14	12	0	0	0	0.14285714285714285	14	2	15	0.0	0	0.6273627479244435	0.829294329286282	0.42436770889160885	0.8106484980535016	0.743302496374254	0.9082100632612027	0.7890401364803609	0.8551542224145808	0	0	0.0	0.009448565203656218	0.009448565203656218
2067	0.03640678981993551	0.015132888284340224	0.01138351130707779	0.7013612136670597	-1	0	0	0.2	2	0.9230769230769231	12	0.5357142857142857	0.9230769230769231	14	12	0	0	0	0.14285714285714285	14	2	15	0.0	0	0.6273627479244435	0.6861649687925794	0.42789884871845485	0.9212918756121115	0.7181882893330342	0.8909699039250051	0.7890401364803609	0.855818978058844	0	0	0.0	0.01138351130707779	0.01138351130707779
4490	0.040809235691545355	0.010197598487653515	-0.00521476405551446	0.7124384466958362	-1	0	0	0.2	2	0.9230769230769231	12	0.5357142857142857	0.9230769230769231	14	12	0	0	0	0.14285714285714285	14	2	15	0.0	0	0.6273627479244435	0.6861649687925794	0.42789884871845485	0.9212918756121115	0.7343924408395811	0.8649084508423557	0.7880213075755299	0.8454891087106844	0	0	0.0	-0.000521476405551446	-0.000521476405551446
1098	0.03329582639357918	0.012089118745802919	0.011488726139238164	0.9575313827349262	-1	0	0	0.2	2	0.9230769230769231	12	0.25	0.8461538461538461	13	11	1	0	0	0.6	10	6	15	0.0	0	0.632061098966773	0.7431453057964809	0.42789884871845485	0.9084552870935928	0.7025600707678098	0.9426216630680235	0.7909598319558101	0.8861595520391832	0	0	0.0	0.011488726139238164	0.011488726139238164
1754	0.033408272269521144	0.017916619081715438	0.01689959707796605	0.967185531993702	-1	0	0	0.2	2	0.9230769230769231	12	0.5357142857142857	0.9230769230769231	14	12	0	0	0	0.14285714285714285	14	2	15	0.0	0	0.6273627479244435	0.7763159836411258	0.44507534030960444	0.8689689697017209	0.743302496374254	0.8995220316576115	0.7871075567598235	0.855207342767162	0	0	0.0	0.01689959707796605	0.01689959707796605
1221	0.04159448028493899	0.00488546693663288	0.0037367144899007236	0.8332457869626803	-1	0	0	0.2	2	0.9230769230769231	12	0.5357142857142857	0.9230769230769231	14	12	0	0	0	0.14285714285714285	14	2	15	0.0	0	0.632061098966773	0.776556620656157	0.42789884871845485	0.853351456126921	0.743302496374254	0.8995220316576115	0.7871075567598235	0.8497859305733249	0	0	0.0	0.0037367144899007236	0.0037367144899007236
2827	0.036837618779725564	0.020189402182311005	0.01964217369352921	0.9669930109328272	-1	0	0	0.2	2	0.9230769230769231	12	0.5357142857142857	0.9230769230769231	14	12	0	0	0	0.14285714285714285	14	2	15	0.0	0	0.6273627479244435	0.6861649687925794	0.46351893367268593	0.9257372974258833	0.7343924408395811	0.8649084508423557	0.7913265821625896	0.8482105346983031	0	0	0.0	0.01964217369352921	0.01964217369352921
2425	0.0383443115636117	0.01993771097528405	0.01978461025774657	0.9604545217918863	-1	0	0	0.2	2	0.9230769230769231	12	0.5357142857142857	0.9230769230769231	14	12	0	0	0	0.14285714285714285	14	2	15	0.0	0	0.6273627479244435	0.7763159836411258	0.42789884871845485	0.7989104452772079	0.743302496374254	0.8995220316576115	0.7871075567598235	0.8327508100542871	0	0	0.0	0.01978461025774657	0.01978461025774657
2206	0.040547379283301974	0.00482095868483659	0.0015983130365654617	0.8257516659388411	-1	0	0	0.2	2	0.9230769230769231	12	0.5357142857142857	0.9230769230769231	14	12	0	0	0	0.14285714285714285	14	2	15	0.0	0	0.6273627479244435	0.7763159836411258	0.42789884871845485	0.853351456126921	0.743302496374254	0.8995220316576115	0.7871075567598235	0.8497269343193173	0	0	0.0	0.0015983130365654617	0.0015983130365654617
2048	0.03615036343832712	0.018333860273308314	0.01815033704592915	0.9661786661883577	-1	0	0	0.2	2	0.9230769230769231	12	0.5357142857142857	0.9230769230769231	14	12	0	0	0	0.14285714285714285	14	2	15	0.0	0	0.6273627479244435	0.7763159836411258	0.42789884871845485	0.8138121920753537	0.743302496374254	0.8995220316576115	0.7871075567598235	0.8371364943291908	0	0	0.0	0.01815033704592915	0.01815033704592915
1537	0.03423975070381471	0.017875821010716168	0.01767707033878458	0.9674649484653797	-1	0	0	0.2	2	0.9230769230769231	12	0.5357142857142857	0.9230769230769231	14	12	0	0	0	0.14285714285714285	14	2	15	0.0	0	0.6273627479244435	0.7763159836411258	0.44507534030960444	0.8689689697017209	0.743302496374254	0.8995220316576115	0.7871075567598235	0.855207342767162	0	0	0.0	0.01767707033878458	0.01767707033878458
4698	0.037577253143223195	0.01908596664987433	0.01779679971965431	0.9685727740132158	-1	0	0	0.2	2	0.9230769230769231	12	0.5357142857142857	0.9230769230769231	14	12	0	0	0	0.14285714285714285	14	2	15	0.0	0	0.6273627479244435	0.6861649687925794	0.46351893367268593	0.9257679188978191	0.7343924408395811	0.8649084508423557	0.7922247585924475	0.8482296530965068	0	0	0.0	0.01779679971965431	0.01779679971965431
4535	0.037102807062448326	0.01843856540685653	0.018365571608927794	0.9670006314659043	-1	0	0	0.2	2	0.9230769230769231	12	0.5357142857142857	0.9230769230769231	14	12	0	0	0	0.14285714285714285	14	2	15	0.0	0	0.6273627479244435	0.6861649687925794	0.46351893367268593	0.9257679188978191	0.7343924408395811	0.8649084508423557	0.7922247585924475	0.8482296530965068	0	0	0.0	0.018365571608927794	0.018365571608927794
4852	0.047028177062378995	0.006704970734754621	-0.004890201929941153	0.7411337924463928	-1	0	0	0.1	1	1.0	13	1.0	1.0	14	13	0	0	0	0.06666666666666667	15	1	15	0.0	0	0.622664396882114	0.6825774485494082	0.42789884871845485	0.9176204787389237	0.7181882893330342	0.8934712537126771	0.7922247585924475	0.8541584737466407	0	0	0.0	-0.0004890201929941153	-0.0004890201929941153
3172	0.03683232825725297	0.01907242470792848	0.018745645985241397	0.9669455053639681	-1	0	0	0.2	2	0.9230769230769231	12	0.5357142857142857	0.9230769230769231	14	12	0	0	0	0.14285714285714285	14	2	15	0.0	0	0.6273627479244435	0.6861649687925794	0.46351893367268593	0.9257679188978191	0.7343924408395811	0.8649084508423557	0.7922247585924475	0.8482296530965068	0	0	0.0	0.018745645985241397	0.018745645985241397
3059	0.03727632561892856	0.019603074242056765	0.01808128389323478	0.9672222677195952	-1	0	0	0.2	2	0.9230769230769231	12	0.5357142857142857	0.9230769230769231	14	12	0	0	0	0.14285714285714285	14	2	15	0.0	0	0.6273627479244435	0.6861649687925794	0.46351893367268593	0.9257679188978191	0.7343924408395811	0.8649084508423557	0.7922247585924475	0.8482296530965068	0	0	0.0	0.01808128389323478	0.01808128389323478
4324	0.0364079599600546	0.01771810643830442	0.017711354915242866	0.9654121499843357	-1	0	0	0.2	2	0.9230769230769231	12	0.5357142857142857	0.9230769230769231	14	12	0	0	0	0.14285714285714285	14	2	15	0.0	0	0.6273627479244435	0.7763159836411258	0.42789884871845485	0.8138121920753537	0.743302496374254	0.9085939348019261	0.7922247585924475	0.8418372045022647	0	0	0.0	0.017711354915242866	0.017711354915242866
1740	0.03389418480955042	0.01814348092724104	0.01804201657616332	0.9665881957539741	-1	0	0	0.2	2	0.9230769230769231	12	0.5357142857142857	0.9230769230769231	14	12	0	0	0	0.14285714285714285	14	2	15	0.0	0	0.6273627479244435	0.7763159836411258	0.44507534030960444	0.8689689697017209	0.743302496374254	0.8995220316576115	0.7871075567598235	0.855207342767162	0	0	0.0	0.01804201657616332	0.01804201657616332
3563	0.04032841369214757	0.005546211481548085	0.004121396997506542	0.8246799860612476	-1	0	0	0.2	2	0.9230769230769231	12	0.5357142857142857	0.9230769230769231	14	12	0	0	0	0.14285714285714285	14	2	15	0.0	0	0.6273627479244435	0.7763159836411258	0.4292590657993678	0.8539045155869179	0.743302496374254	0.9085939348019261	0.7785481333477207	0.8543113061442515	0	0	0.0	0.004121396997506542	0.004121396997506542
4261	0.03395186081520331	0.01879328675243085	0.0017109136410125964	0.9701155786035611	-1	0	0	0.2	2	0.9230769230769231	12	0.5357142857142857	0.9230769230769231	14	12	0	0	0	0.14285714285714285	14	2	15	0.0	0	0.6273627479244435	0.7763159836411258	0.42789884871845485	0.868426398412871	0.743302496374254	0.8995220316576115	0.7871075567598235	0.85501089025695	0	0	0.0	0.0017109136410125964	0.0017109136410125964
914	0.036671415611549525	0.017910038367204967	0.010979070219864762	0.9661554528637308	-1	0	0	0.2	2	0.9230769230769231	12	0.38461538461538464	0.8461538461538461	13	11	1	1	0	0.23076923076923078	13	3	15	0.25	0	0.632061098966773	0.7765182129068163	0.42789884871845485	0.9003982485222695	0.7349683737809034	0.8953651005573273	0.7909598319558101	0.8658361653627946	1.0	0.23076923076923078	0.0	0.010979070219864762	0.010979070219864762
1572	0.03454333984864867	0.01804163584560032	0.017131034284507247	0.9670528905186992	-1	0	0	0.2	2	0.9230769230769231	12	0.5357142857142857	0.9230769230769231	14	12	0	0	0	0.14285714285714285	14	2	15	0.0	0	0.6273627479244435	0.7763159836411258	0.44507534030960444	0.8689689697017209	0.743302496374254	0.8995220316576115	0.7871075567598235	0.855207342767162	0	0	0.0	0.017131034284507247	0.017131034284507247
4121	0.04529255985411949	0.013597927960432658	0.011858166374133717	0.9299344304515714	-1	0	0	0.2	2	0.9230769230769231	12	0.5357142857142857	0.9230769230769231	14	12	0	0	0	0.14285714285714285	14	2	15	0.0	0	0.632061098966773	0.7181067584495033	0.42789884871845485	0.9106412885697489	0.7343924408395811	0.8760456447437293	0.7880213075755299	0.8503516359715291	0	0	0.0	0.011858166374133717	0.011858166374133717
4636	0.03699823378744682	0.019466633970935315	0.01936117003822512	0.9670943406893375	-1	0	0	0.2	2	0.9230769230769231	12	0.5357142857142857	0.9230769230769231	14	12	0	0	0	0.14285714285714285	14	2	15	0.0	0	0.6273627479244435	0.6861649687925794	0.46351893367268593	0.9257679188978191	0.7343924408395811	0.8649084508423557	0.7922247585924475	0.8482296530965068	0	0	0.0	0.01936117003822512	0.01936117003822512
3684	0.03690330015112731	0.018548008083553977	0.018240088232166277	0.9664942308333317	-1	0	0	0.2	2	0.9230769230769231	12	0.5357142857142857	0.9230769230769231	14	12	0	0	0	0.14285714285714285	14	2	15	0.0	0	0.6273627479244435	0.6861649687925794	0.46351893367268593	0.9257679188978191	0.7343924408395811	0.8649084508423557	0.7922247585924475	0.8482296530965068	0	0	0.0	0.018240088232166277	0.018240088232166277
1436	0.035761158841385234	0.017824760203094155	0.01707170811622135	0.9675042733627416	-1	0	0	0.2	2	0.9230769230769231	12	0.5357142857142857	0.9230769230769231	14	12	0	0	0	0.14285714285714285	14	2	15	0.0	0	0.6273627479244435	0.6861649687925794	0.46351893367268593	0.9257679188978191	0.7181882893330342	0.8909699039250051	0.7871075567598235	0.8584069861791844	0	0	0.0	0.01707170811622135	0.01707170811622135
1016	0.039065230788368856	0.012445668839618548	0.0005020362479971526	0.5469032407254192	-1	0	0	0.2	2	0.9230769230769231	12	0.5357142857142857	0.9230769230769231	14	12	0	0	0	0.14285714285714285	14	2	15	0.0	0	0.632061098966773	0.7022718465130354	0.42789884871845485	0.8518850152097267	0.7035992858054294	0.8807101556316885	0.7871075567598235	0.8228229586420294	0	0	0.0	0.0005020362479971526	0.0005020362479971526
2160	0.03601675388743767	0.017895311700655937	0.0178718993252463	0.9669685688147815	-1	0	0	0.2	2	0.9230769230769231	12	0.5357142857142857	0.9230769230769231	14	12	0	0	0	0.14285714285714285	14	2	15	0.0	0	0.6273627479244435	0.6861649687925794	0.46351893367268593	0.9257679188978191	0.7181882893330342	0.8909699039250051	0.7871075567598235	0.8584069861791844	0	0	0.0	0.0178718993252463	0.0178718993252463
4743	0.034361436989514466	0.01877809277342585	0.018483758621022802	0.9657610746683245	-1	0	0	0.2	2	0.9230769230769231	12	0.5357142857142857	0.9230769230769231	14	12	0	0	0	0.14285714285714285	14	2	15	0.0	0	0.6273627479244435	0.7763159836411258	0.44507534030960444	0.8689689697017209	0.743302496374254	0.9085939348019261	0.7785481333477207	0.859474030687706	0	0	0.0	0.018483758621022802	0.018483758621022802
2587	0.03714024517874233	0.018659949246138032	0.018655342448012566	0.9672408994382906	-1	0	0	0.2	2	0.9230769230769231	12	0.5357142857142857	0.9230769230769231	14	12	0	0	0	0.14285714285714285	14	2	15	0.0	0	0.6273627479244435	0.6861649687925794	0.46351893367268593	0.9257679188978191	0.7181882893330342	0.8909699039250051	0.7871075567598235	0.8584069861791844	0	0	0.0	0.018655342448012566	0.018655342448012566
540	0.0019169825711792229	0.0015546999780402969	-0.0015546745525807882	0.9842497823535723	-1	0	0	1.0	1	0	0	1.0	0	1	0	0	0	0	0.5	2	1	2	0.0	0	0	0	0	0	0	0	0	0	0	0	0	-0.00015546745525807883	-0.00015546745525807883
1317	0.03438089539687032	0.017109826102848762	0.016431416778674816	0.9673398951411164	-1	0	0	0.2	2	0.9230769230769231	12	0.5357142857142857	0.9230769230769231	14	12	0	0	0	0.14285714285714285	14	2	15	0.0	0	0.6273627479244435	0.7763159836411258	0.44507534030960444	0.8689689697017209	0.743302496374254	0.8995220316576115	0.7871075567598235	0.855207342767162	0	0	0.0	0.016431416778674816	0.016431416778674816
436	0.0018177069549471945	0.0018176872087554167	-0.0018166049214475566	0.9836169954834759	-1	0	0	1.0	1	0	0	1.0	0	1	0	0	1	0	0.5	2	1	2	0.3333333333333333	0	0	0	0	0	0	0	0	0	0	0	0	-0.00018166049214475566	-0.00018166049214475566
1765	0.03649669084218037	0.018608259512842704	0.018491109361001214	0.9669743976126831	-1	0	0	0.2	2	0.9230769230769231	12	0.5357142857142857	0.9230769230769231	14	12	0	0	0	0.14285714285714285	14	2	15	0.0	0	0.6273627479244435	0.6861649687925794	0.46351893367268593	0.9257679188978191	0.7181882893330342	0.8909699039250051	0.7871075567598235	0.8584069861791844	0	0	0.0	0.018491109361001214	0.018491109361001214
731	0.0019717294938823367	0.001651573495550986	-0.0016502775404796442	0.9838258003216387	-1	0	0	1.0	1	0	0	1.0	0	1	0	0	1	0	0.5	2	1	2	0.3333333333333333	0	0	0	0	0	0	0	0	0	0	0	0	-0.0001650277540479644	-0.0001650277540479644
1153	0.02923099417160755	0.014454022700055939	0.014328411224145457	0.9648869273840552	-1	0	0	0.2	2	0.9230769230769231	12	0.5357142857142857	0.9230769230769231	14	12	0	0	0	0.14285714285714285	14	2	15	0.0	0	0.622664396882114	0.8540159985188817	0.42789884871845485	0.8908541223460935	0.7187642222743567	0.8839188638379013	0.7881448881147818	0.8771098508270285	0	0	0.0	0.014328411224145457	0.014328411224145457
597	0.0017838061970134047	0.0016952655325711708	-0.0016952331757585427	0.9858663339975777	-1	0	0	1.0	1	0	0	1.0	0	1	0	0	0	0	0.5	2	1	2	0.0	0	0	0	0	0	0	0	0	0	0	0	0	-0.00016952331757585427	-0.00016952331757585427
930	0.03857475664003177	0.016146170997974007	0.004738177754099731	0.9650073128789285	-1	0	0	0.2	2	0.9230769230769231	12	0.5357142857142857	0.9230769230769231	14	12	0	0	0	0.14285714285714285	14	2	15	0.0	0	0.622664396882114	0.8051779960692623	0.42789884871845485	0.8856696608954596	0.7187642222743567	0.9115224595762965	0.7909598319558101	0.8735662515277258	0	0	0.0	0.004738177754099731	0.004738177754099731
4343	0.04633634850256301	0.007652661679526376	0.00019016115511134504	0.8974312528218203	-1	0	0	0.2	2	0.9230769230769231	12	0.5357142857142857	0.9230769230769231	14	12	0	0	0	0.14285714285714285	14	2	15	0.0	0	0.6273627479244435	0.7763159836411258	0.42789884871845485	0.7989104452772079	0.743302496374254	0.9085939348019261	0.7943944247444273	0.8375535401712524	0	0	0.0	0.00019016115511134504	0.00019016115511134504
1742	0.043931757998495496	0.008393523437324116	0.005897081353652977	0.8105551798547982	-1	0	0	0.2	2	0.9230769230769231	12	0.5357142857142857	0.9230769230769231	14	12	0	0	0	0.14285714285714285	14	2	15	0.0	0	0.6273627479244435	0.829294329286282	0.42789884871845485	0.8093274353654175	0.743302496374254	0.9082100632612027	0.7871075567598235	0.8547994617513546	0	0	0.0	0.005897081353652977	0.005897081353652977
3935	0.024979922142434365	0.015483423074060277	-0.014887301437585957	0.974311271458274	-1	0	0	0.2	2	0.9230769230769231	12	0.5357142857142857	0.9230769230769231	14	12	0	0	0	0.14285714285714285	2	14	15	0.0	0	0.622664396882114	0.7737939631173719	0.44507534030960444	0.8020027265441051	0.7516366189676047	0.9117873434185584	0.7922247585924475	0.8395375829924534	0	0	0.0	-0.0014887301437585957	-0.0014887301437585957
4039	0.03736160847023701	0.018699624977783325	0.01862154507833322	0.9669248535876297	-1	0	0	0.2	2	0.9230769230769231	12	0.5357142857142857	0.9230769230769231	14	12	0	0	0	0.14285714285714285	14	2	15	0.0	0	0.6273627479244435	0.6861649687925794	0.46351893367268593	0.9257679188978191	0.7343924408395811	0.8649084508423557	0.7922247585924475	0.8482296530965068	0	0	0.0	0.01862154507833322	0.01862154507833322
3413	0.03736572546918171	0.01970439637238481	0.019610389108832723	0.9667674206617738	-1	0	0	0.2	2	0.9230769230769231	12	0.5357142857142857	0.9230769230769231	14	12	0	0	0	0.14285714285714285	14	2	15	0.0	0	0.6273627479244435	0.6861649687925794	0.46351893367268593	0.9257679188978191	0.743302496374254	0.8639053931565344	0.7909960191603256	0.8478620473124858	0	0	0.0	0.019610389108832723	0.019610389108832723
384	0.0024807142687667443	0.00243920852936497	-0.0024391739101350027	0.984487502342668	-1	0	0	0.5	1	1.0	1	1.0	1.0	1	1	1	0	0	0.3333333333333333	3	1	3	0.0	0	0.344314923538071	0.5	0.14130153530072154	0.5	1.0	0.5	0.9750202770510792	0.5	0	0	0.0	-0.00024391739101350027	-0.00024391739101350027
2218	0.046105616566151135	0.0038105615047423947	0.0036907701799430244	0.9036818682075882	-1	0	0	0.2	2	0.9230769230769231	12	0.5357142857142857	0.9230769230769231	14	12	0	0	0	0.14285714285714285	14	2	15	0.0	0	0.6273627479244435	0.7763159836411258	0.42789884871845485	0.7989104452772079	0.743302496374254	0.8995220316576115	0.7871075567598235	0.8327508100542871	0	0	0.0	0.0036907701799430244	0.0036907701799430244
259	0.0019454036803184718	0.0017512877029024303	-0.0017512089982063314	0.9852202544158027	-1	0	0	1.0	1	0	0	1.0	0	1	0	0	0	0	0.5	2	1	2	0.0	0	0	0	0	0	0	0	0	0	0	0	0	-0.00017512089982063314	-0.00017512089982063314
4247	0.023578678782693405	0.00301043658490463	0.0020232936174791744	0.9732571580775641	-1	0	0	0.2	2	0.9230769230769231	12	0.5357142857142857	0.9230769230769231	14	12	0	0	0	0.14285714285714285	14	2	15	0.0	0	0.632061098966773	0.8308164942410001	0.5521235785752576	0.8317656366544741	0.41128973419563525	0.9091354758852775	0.7290402507788907	0.8618705799490107	0	0	0.0	0.0020232936174791744	0.0020232936174791744
5049	0.03757627317138556	0.019869132330463713	0.01903722527705571	0.9669588652883054	-1	0	0	0.2	2	0.9230769230769231	12	0.5357142857142857	0.9230769230769231	14	12	0	0	0	0.14285714285714285	14	2	15	0.0	0	0.6273627479244435	0.6861649687925794	0.46351893367268593	0.9257679188978191	0.7343924408395811	0.8649084508423557	0.7922247585924475	0.8482296530965068	0	0	0.0	0.01903722527705571	0.01903722527705571
2168	0.03562802097153248	0.01821867286354806	0.016322121360817555	0.9669971510985871	-1	0	0	0.2	2	0.9230769230769231	12	0.5357142857142857	0.9230769230769231	14	12	0	0	0	0.14285714285714285	14	2	15	0.0	0	0.6273627479244435	0.7763159836411258	0.42789884871845485	0.8071731992128536	0.743302496374254	0.8995220316576115	0.7871075567598235	0.8351623915752161	0	0	0.0	0.016322121360817555	0.016322121360817555
2415	0.03554005257159159	0.01780162602071685	0.01775745029888982	0.9667837350779557	-1	0	0	0.2	2	0.9230769230769231	12	0.5357142857142857	0.9230769230769231	14	12	0	0	0	0.14285714285714285	14	2	15	0.0	0	0.6273627479244435	0.6861649687925794	0.46351893367268593	0.9257679188978191	0.7120625931226796	0.892756236248041	0.7871075567598235	0.8591557611702458	0	0	0.0	0.01775745029888982	0.01775745029888982
3333	0.043309094888474384	0.017826332526681435	-0.017819605862629363	0.925992736689105	-1	0	0	0.2	2	0.9230769230769231	12	0.5357142857142857	0.9230769230769231	14	12	0	0	0	0.14285714285714285	14	2	15	0.0	0	0.632061098966773	0.6593304606533872	0.42789884871845485	0.7882882973277536	0.7187642222743567	0.8947000820040171	0.7871075567598235	0.7976291885640783	0	0	0.0	-0.0017819605862629362	-0.0017819605862629362
2197	0.03606575859031014	0.018634763259461208	0.01860538995756861	0.9658539566849258	-1	0	0	0.2	2	0.9230769230769231	12	0.5357142857142857	0.9230769230769231	14	12	0	0	0	0.14285714285714285	14	2	15	0.0	0	0.6273627479244435	0.7763159836411258	0.42789884871845485	0.8138121920753537	0.743302496374254	0.8995220316576115	0.7871075567598235	0.8371364943291908	0	0	0.0	0.01860538995756861	0.01860538995756861
2090	0.03685479813988134	0.019206176978109817	0.01862867244463617	0.968048644614172	-1	0	0	0.2	2	0.9230769230769231	12	0.5357142857142857	0.9230769230769231	14	12	0	0	0	0.14285714285714285	14	2	15	0.0	0	0.6273627479244435	0.6861649687925794	0.46351893367268593	0.9257679188978191	0.7181882893330342	0.8909699039250051	0.7871075567598235	0.8584069861791844	0	0	0.0	0.01862867244463617	0.01862867244463617
772	0.0019504901421031182	0.0016379910236780065	-0.0016374534535079678	0.9841844119605198	-1	0	0	1.0	1	0	0	1.0	0	1	0	0	0	0	0.5	2	1	2	0.0	0	0	0	0	0	0	0	0	0	0	0	0	-0.00016374534535079679	-0.00016374534535079679
1920	0.03637668102674039	0.019358937175587506	0.019319015058343433	0.9636062383616576	-1	0	0	0.2	2	0.9230769230769231	12	0.5357142857142857	0.9230769230769231	14	12	0	0	0	0.14285714285714285	14	2	15	0.0	0	0.6273627479244435	0.7763159836411258	0.42789884871845485	0.7989104452772079	0.743302496374254	0.8995220316576115	0.7871075567598235	0.8327508100542871	0	0	0.0	0.019319015058343433	0.019319015058343433
3800	0.037483853061441544	0.019942275798351086	0.018855468605970517	0.9669885087757801	-1	0	0	0.2	2	0.9230769230769231	12	0.5357142857142857	0.9230769230769231	14	12	0	0	0	0.14285714285714285	14	2	15	0.0	0	0.6273627479244435	0.6861649687925794	0.46351893367268593	0.9257679188978191	0.7343924408395811	0.8649084508423557	0.7922247585924475	0.8482296530965068	0	0	0.0	0.018855468605970517	0.018855468605970517
73	0.0022859478672925962	0.0021806258281411367	-0.002178105137299248	0.9819990166492238	-1	0	0	1.0	1	0	0	1.0	0	1	0	0	1	0	0.5	2	1	2	0.3333333333333333	0	0	0	0	0	0	0	0	0	0	0	0	-0.0002178105137299248	-0.0002178105137299248
634	0.015296838585952864	0.0025469049528881694	-0.002148620650184765	0.6390582194223233	-1	0	0	0.3333333333333333	2	0.8333333333333334	5	1.0	0.6666666666666666	6	4	1	1	0	0.125	8	1	8	0.25	0.2857142857142857	0.8622693734361413	0.7156888133067524	0.3879378545372111	0.927116390645154	0.7810205832969943	0.8122155153662634	0.9079506665109239	0.8380270091467732	1.0	0	0.0	-0.0002148620650184765	-0.0002148620650184765
3227	0.035160124881944185	0.01542053172296038	0.014892897677687969	0.967821825023499	-1	0	0	0.2	2	0.9230769230769231	12	0.5357142857142857	0.9230769230769231	14	12	0	0	0	0.14285714285714285	14	2	15	0.0	0	0.6273627479244435	0.6861649687925794	0.46351893367268593	0.9100470991621817	0.7092782337983612	0.8856901086137039	0.7871075567598235	0.847436920255818	0	0	0.0	0.014892897677687969	0.014892897677687969
2541	0.036543531546494284	0.019449890954188732	0.018683226808686393	0.9667834806227195	-1	0	0	0.2	2	0.9230769230769231	12	0.5357142857142857	0.9230769230769231	14	12	0	0	0	0.14285714285714285	14	2	15	0.0	0	0.6273627479244435	0.6861649687925794	0.46351893367268593	0.9257679188978191	0.7343924408395811	0.8649084508423557	0.7922247585924475	0.8482296530965068	0	0	0.0	0.018683226808686393	0.018683226808686393
1678	0.035077930500288665	0.01761708811383176	0.01603247131902811	0.9661403723344123	-1	0	0	0.2	2	0.9230769230769231	12	0.5357142857142857	0.9230769230769231	14	12	0	0	0	0.14285714285714285	14	2	15	0.0	0	0.6273627479244435	0.7763159836411258	0.44507534030960444	0.8689689697017209	0.743302496374254	0.9085939348019261	0.7785481333477207	0.859474030687706	0	0	0.0	0.01603247131902811	0.01603247131902811
2420	0.03553039971702032	0.01743115993099842	0.017373126078670028	0.9663434699412575	-1	0	0	0.2	2	0.9230769230769231	12	0.5357142857142857	0.9230769230769231	14	12	0	0	0	0.14285714285714285	14	2	15	0.0	0	0.6273627479244435	0.7763159836411258	0.42789884871845485	0.8138121920753537	0.743302496374254	0.8995220316576115	0.7871075567598235	0.8371364943291908	0	0	0.0	0.017373126078670028	0.017373126078670028
1481	0.03444294161931199	0.017669112822675775	0.014282037192616216	0.9682689714433993	-1	0	0	0.2	2	0.9230769230769231	12	0.5357142857142857	0.9230769230769231	14	12	0	0	0	0.14285714285714285	14	2	15	0.0	0	0.632061098966773	0.776556620656157	0.44507534030960444	0.8689689697017209	0.743302496374254	0.8995220316576115	0.7871075567598235	0.8552645539287472	0	0	0.0	0.014282037192616216	0.014282037192616216
3106	0.038460691792651484	0.011790581050506982	0.011562681716804078	0.8415953281652883	-1	0	0	0.2	2	0.9230769230769231	12	0.5357142857142857	0.9230769230769231	14	12	0	0	0	0.14285714285714285	14	2	15	0.0	0	0.6273627479244435	0.6861649687925794	0.46351893367268593	0.9257679188978191	0.71446119922352	0.8921096911075321	0.7871075567598235	0.8588838762681021	0	0	0.0	0.011562681716804078	0.011562681716804078
1562	0.03420132508565192	0.018259245833183904	0.017912534912066368	0.9668301418356471	-1	0	0	0.2	2	0.9230769230769231	12	0.5357142857142857	0.9230769230769231	14	12	0	0	0	0.14285714285714285	14	2	15	0.0	0	0.6273627479244435	0.7763159836411258	0.44507534030960444	0.8689689697017209	0.743302496374254	0.8995220316576115	0.7871075567598235	0.855207342767162	0	0	0.0	0.017912534912066368	0.017912534912066368
1383	0.03388164259887726	0.017428855952548252	0.016941667183499515	0.9673968246528394	-1	0	0	0.2	2	0.9230769230769231	12	0.5357142857142857	0.9230769230769231	14	12	0	0	0	0.14285714285714285	14	2	15	0.0	0	0.6273627479244435	0.7763159836411258	0.44507534030960444	0.8689689697017209	0.743302496374254	0.8995220316576115	0.7871075567598235	0.855207342767162	0	0	0.0	0.016941667183499515	0.016941667183499515
701	0.001953980938071832	0.0016364209227455817	-0.0016363636091452085	0.9838226757148074	-1	0	0	1.0	1	0	0	1.0	0	1	0	0	1	0	0.5	2	1	2	0.3333333333333333	0	0	0	0	0	0	0	0	0	0	0	0	-0.00016363636091452086	-0.00016363636091452086
4056	0.03735355386677462	0.018452258912317714	0.018419918173811202	0.9673290057590949	-1	0	0	0.2	2	0.9230769230769231	12	0.5357142857142857	0.9230769230769231	14	12	0	0	0	0.14285714285714285	14	2	15	0.0	0	0.6273627479244435	0.6861649687925794	0.46351893367268593	0.9257679188978191	0.7264034632808183	0.8617255032719447	0.7854205442335996	0.8470684723948559	0	0	0.0	0.018419918173811202	0.018419918173811202
1133	0.03591188489467133	0.017729501422225014	0.015037863529143816	0.9643269437682398	-1	0	0	0.2	2	0.9230769230769231	12	0.5357142857142857	0.9230769230769231	14	12	0	0	0	0.14285714285714285	14	2	15	0.0	0	0.622664396882114	0.8055875610196359	0.42789884871845485	0.9001883429317491	0.7181882893330342	0.8746673669242808	0.7890401364803609	0.8646655679918511	0	0	0.0	0.015037863529143816	0.015037863529143816
529	0.0017713898862114841	0.001724107843277654	-0.001721985535985965	0.98344645602647	-1	0	0	1.0	1	0	0	1.0	0	1	0	0	0	0	0.5	2	1	2	0.0	0	0	0	0	0	0	0	0	0	0	0	0	-0.0001721985535985965	-0.0001721985535985965
4719	0.03793778895272223	0.0195057508789992	0.018714062885202075	0.9644947736708706	-1	0	0	0.2	2	0.9230769230769231	12	0.5357142857142857	0.9230769230769231	14	12	0	0	0	0.14285714285714285	14	2	15	0.0	0	0.6273627479244435	0.829294329286282	0.42436770889160885	0.8218198000883249	0.743302496374254	0.9082100632612029	0.7890401364803609	0.858203017547237	0	0	0.0	0.018714062885202075	0.018714062885202075
4748	0.03759577775981798	0.020268968640941104	0.020267542022701233	0.9663031844667035	-1	0	0	0.2	2	0.9230769230769231	12	0.5357142857142857	0.9230769230769231	14	12	0	0	0	0.14285714285714285	14	2	15	0.0	0	0.6273627479244435	0.6861649687925794	0.46351893367268593	0.9257679188978191	0.7343924408395811	0.8649084508423557	0.7922247585924475	0.8482296530965068	0	0	0.0	0.020267542022701233	0.020267542022701233
4515	0.042695900559162836	0.008227616024858324	0.006561100188694355	0.8185086960489699	-1	0	0	0.2	2	0.9230769230769231	12	0.5357142857142857	0.9230769230769231	14	12	0	0	0	0.14285714285714285	14	2	15	0.0	0	0.6273627479244435	0.829294329286282	0.42789884871845485	0.8093274353654175	0.743302496374254	0.9082100632612027	0.7871075567598235	0.8547994617513546	0	0	0.0	0.006561100188694355	0.006561100188694355
3621	None	None	None	None	None	0	0	0.25	2	0.9	9	0.6666666666666666	0.6	8	6	3	5	0	0.5	6	3	12	0.625	0.2857142857142857	0.5737244087439144	0.7425607727035461	0.9388218187356607	0.9477585399695946	0.545362469609652	0.9172203650887539	0.8918725150702626	0.8929183339827055	0.375	0.375	0.0	None	None
1924	0.03707283051129667	0.017938248145362736	0.01793082566317042	0.9674391054055004	-1	0	0	0.2	2	0.9230769230769231	12	0.5357142857142857	0.9230769230769231	14	12	0	0	0	0.14285714285714285	14	2	15	0.0	0	0.6273627479244435	0.6861649687925794	0.46351893367268593	0.9257679188978191	0.7181882893330342	0.8909699039250051	0.7871075567598235	0.8584069861791844	0	0	0.0	0.01793082566317042	0.01793082566317042
1185	0.02977191453718824	0.013485617937065502	0.013080818365367664	0.9654286505893729	-1	0	0	0.2	2	0.9230769230769231	12	0.5357142857142857	0.9230769230769231	14	12	0	0	0	0.14285714285714285	14	2	15	0.0	0	0.6273627479244435	0.823173838408241	0.42789884871845485	0.8904661680324744	0.6667194026626732	0.879005348630351	0.7900705627276611	0.8667109583940648	0	0	0.0	0.013080818365367664	0.013080818365367664
2074	0.038551405082657295	0.012284904574782912	0.01214999866785642	0.8428813730184765	-1	0	0	0.2	2	0.9230769230769231	12	0.5357142857142857	0.9230769230769231	14	12	0	0	0	0.14285714285714285	14	2	15	0.0	0	0.6273627479244435	0.6861649687925794	0.46351893367268593	0.9257679188978191	0.7181882893330342	0.8909699039250051	0.7871075567598235	0.8584069861791844	0	0	0.0	0.01214999866785642	0.01214999866785642
1100	0.04160563095529853	0.011959307373207887	0.0032551905929457015	0.9374030159162335	-1	0	0	0.2	2	0.9230769230769231	12	0.5357142857142857	0.9230769230769231	14	12	0	0	0	0.14285714285714285	14	2	15	0.0	0	0.6273627479244435	0.747952944965049	0.42789884871845485	0.9015332828265596	0.6278174630323046	0.8803982491786083	0.7890401364803609	0.8539723929289453	0	0	0.0	0.0032551905929457015	0.0032551905929457015
3332	0.03532727859525098	0.01918877421582334	0.009987307631108057	0.9679715922998527	-1	0	0	0.2	2	0.9230769230769231	12	0.5357142857142857	0.9230769230769231	14	12	0	0	0	0.14285714285714285	14	2	15	0.0	0	0.622664396882114	0.7516750156382587	0.46351893367268593	0.905844698460678	0.743302496374254	0.8839663700127192	0.7909598319558101	0.8582311649273748	0	0	0.0	0.009987307631108057	0.009987307631108057
1497	0.03709976728474069	0.01922354647995714	0.01913502533743193	0.9660890507362051	-1	0	0	0.2	2	0.9230769230769231	12	0.5357142857142857	0.9230769230769231	14	12	0	0	0	0.14285714285714285	14	2	15	0.0	0	0.6273627479244435	0.6861649687925794	0.46351893367268593	0.9257679188978191	0.7343924408395811	0.8649084508423557	0.7922247585924475	0.8482296530965068	0	0	0.0	0.01913502533743193	0.01913502533743193
1793	0.04331114927531584	0.008115776660236189	0.006314942397965427	0.8202628284904534	-1	0	0	0.2	2	0.9230769230769231	12	0.5357142857142857	0.9230769230769231	14	12	0	0	0	0.14285714285714285	14	2	15	0.0	0	0.6273627479244435	0.829294329286282	0.42789884871845485	0.8093274353654175	0.743302496374254	0.9082100632612027	0.7871075567598235	0.8547994617513546	0	0	0.0	0.006314942397965427	0.006314942397965427
2788	0.03626133777462034	0.018484722756768344	0.018432235529729342	0.9671394357212916	-1	0	0	0.2	2	0.9230769230769231	12	0.5357142857142857	0.9230769230769231	14	12	0	0	0	0.14285714285714285	14	2	15	0.0	0	0.6273627479244435	0.6861649687925794	0.46351893367268593	0.9257679188978191	0.7343924408395811	0.8649084508423557	0.7922247585924475	0.8482296530965068	0	0	0.0	0.018432235529729342	0.018432235529729342
2273	0.03472479884970905	0.017725501358855048	0.016794310819386912	0.6925616089058995	-1	0	0	0.2	2	0.9230769230769231	12	0.5357142857142857	0.9230769230769231	14	12	0	0	0	0.14285714285714285	14	2	15	0.0	0	0.6273627479244435	0.7763159836411258	0.42789884871845485	0.7989104452772079	0.743302496374254	0.8995220316576115	0.7871075567598235	0.8327508100542871	0	0	0.0	0.016794310819386912	0.016794310819386912
4851	0.04364287249624563	0.008591755851698036	0.005778556836612271	0.8123127083149857	-1	0	0	0.2	2	0.9230769230769231	12	0.5357142857142857	0.9230769230769231	14	12	0	0	0	0.14285714285714285	14	2	15	0.0	0	0.6273627479244435	0.829294329286282	0.42789884871845485	0.8093274353654175	0.743302496374254	0.9082100632612027	0.7871075567598235	0.8547994617513546	0	0	0.0	0.005778556836612271	0.005778556836612271
2808	0.03767591278774436	0.019921793854107504	0.01942221372999426	0.9643909646811717	-1	0	0	0.2	2	0.9230769230769231	12	0.5357142857142857	0.9230769230769231	14	12	0	0	0	0.14285714285714285	14	2	15	0.0	0	0.6273627479244435	0.829294329286282	0.42436770889160885	0.8220472823362354	0.743302496374254	0.9082100632612029	0.7890401364803609	0.8582660528592122	0	0	0.0	0.01942221372999426	0.01942221372999426
2300	0.039040624970248315	0.02048389033113508	0.019125504363324063	0.9636682997264601	-1	0	0	0.2	2	0.9230769230769231	12	0.5357142857142857	0.9230769230769231	14	12	0	0	0	0.14285714285714285	14	2	15	0.0	0	0.6273627479244435	0.829294329286282	0.42436770889160885	0.8219592013014116	0.743302496374254	0.9082100632612029	0.7909598319558101	0.8582416409032936	0	0	0.0	0.019125504363324063	0.019125504363324063
4765	0.03654505129787845	0.019433311066085642	0.0194214599829872	0.966205949041715	-1	0	0	0.2	2	0.9230769230769231	12	0.5357142857142857	0.9230769230769231	14	12	0	0	0	0.14285714285714285	14	2	15	0.0	0	0.6273627479244435	0.6861649687925794	0.46351893367268593	0.9257679188978191	0.7343924408395811	0.8649084508423557	0.7922247585924475	0.8482296530965068	0	0	0.0	0.0194214599829872	0.0194214599829872
4938	0.03525131319304491	0.015880527373590927	0.01452327731762664	0.9677616341545077	-1	0	0	0.2	2	0.9230769230769231	12	0.5357142857142857	0.9230769230769231	14	12	0	0	0	0.14285714285714285	14	2	15	0.0	0	0.6273627479244435	0.6861649687925794	0.46351893367268593	0.9103218527001727	0.7092782337983612	0.8856901086137039	0.7871075567598235	0.8475817071612333	0	0	0.0	0.01452327731762664	0.01452327731762664
3592	0.034475478570117096	0.01812059434714539	0.013768659393284052	0.967192750421208	-1	0	0	0.2	2	0.9230769230769231	12	0.5357142857142857	0.9230769230769231	14	12	0	0	0	0.14285714285714285	14	2	15	0.0	0	0.6273627479244435	0.6861649687925794	0.46351893367268593	0.9254907482328509	0.7343924408395811	0.8649084508423557	0.7854205442335996	0.8480567944831539	0	0	0.0	0.013768659393284052	0.013768659393284052
4117	0.03304462297620849	0.01166821651792711	0.0032124914055997496	0.6465193252072036	-1	0	0	0.2	2	0.9230769230769231	12	0.5357142857142857	0.9230769230769231	14	12	0	0	0	0.14285714285714285	14	2	15	0.0	0	0.6273627479244435	0.6861649687925794	0.42789884871845485	0.905254364822854	0.7092782337983612	0.8856901086137039	0.7871075567598235	0.8449559126434524	0	0	0.0	0.0032124914055997496	0.0032124914055997496
4205	0.03628203869526549	0.0184359265640768	0.018435122642048458	0.9672376459334597	-1	0	0	0.2	2	0.9230769230769231	12	0.5357142857142857	0.9230769230769231	14	12	0	0	0	0.14285714285714285	14	2	15	0.0	0	0.6273627479244435	0.6861649687925794	0.46351893367268593	0.9257679188978191	0.7264034632808183	0.8617255032719447	0.7854205442335996	0.8470684723948559	0	0	0.0	0.018435122642048458	0.018435122642048458
1264	0.03412046778659362	0.017257560929747263	0.016780021235239504	0.9665510628014602	-1	0	0	0.2	2	0.9230769230769231	12	0.5357142857142857	0.9230769230769231	14	12	0	0	0	0.14285714285714285	14	2	15	0.0	0	0.6273627479244435	0.7763159836411258	0.44507534030960444	0.8689689697017209	0.743302496374254	0.8995220316576115	0.7871075567598235	0.855207342767162	0	0	0.0	0.016780021235239504	0.016780021235239504
1819	0.036902789899741856	0.018079749643851117	0.018065071260445893	0.9674248896862206	-1	0	0	0.2	2	0.9230769230769231	12	0.5357142857142857	0.9230769230769231	14	12	0	0	0	0.14285714285714285	14	2	15	0.0	0	0.6273627479244435	0.6861649687925794	0.46351893367268593	0.9257679188978191	0.7181882893330342	0.8909699039250051	0.7871075567598235	0.8584069861791844	0	0	0.0	0.018065071260445893	0.018065071260445893
266	0.002099751952711677	0.002028336532523435	-0.0020283364109709165	0.9847004027420692	-1	0	0	1.0	2	0.0	0	0.75	0	2	0	0	0	0	1.0	2	2	3	0.0	0	0	0	0	0	0	0	0	0	0	0	0	-0.00020283364109709165	-0.00020283364109709165
1235	0.033675648321373305	0.01722238519900775	0.017095813287239442	0.9668091052653298	-1	0	0	0.2	2	0.9230769230769231	12	0.5357142857142857	0.9230769230769231	14	12	0	0	0	0.14285714285714285	14	2	15	0.0	0	0.6273627479244435	0.7763159836411258	0.44507534030960444	0.8689689697017209	0.743302496374254	0.8995220316576115	0.7871075567598235	0.855207342767162	0	0	0.0	0.017095813287239442	0.017095813287239442
3095	0.03734971348221956	0.019153810289181648	0.018971272797597725	0.966469811325871	-1	0	0	0.2	2	0.9230769230769231	12	0.5357142857142857	0.9230769230769231	14	12	0	0	0	0.14285714285714285	14	2	15	0.0	0	0.6273627479244435	0.6861649687925794	0.46351893367268593	0.9257679188978191	0.7343924408395811	0.8649084508423557	0.7922247585924475	0.8482296530965068	0	0	0.0	0.018971272797597725	0.018971272797597725
3733	0.0377243791704426	0.019187141219505537	0.019055390680558334	0.9670703813531075	-1	0	0	0.2	2	0.9230769230769231	12	0.5357142857142857	0.9230769230769231	14	12	0	0	0	0.14285714285714285	14	2	15	0.0	0	0.6273627479244435	0.6861649687925794	0.46351893367268593	0.9257679188978191	0.7343924408395811	0.8649084508423557	0.7922247585924475	0.8482296530965068	0	0	0.0	0.019055390680558334	0.019055390680558334
4986	0.03698262299550883	0.019714917262553748	0.0189836089999073	0.9668361266101759	-1	0	0	0.2	2	0.9230769230769231	12	0.5357142857142857	0.9230769230769231	14	12	0	0	0	0.14285714285714285	14	2	15	0.0	0	0.6273627479244435	0.6861649687925794	0.46351893367268593	0.9257679188978191	0.7264034632808183	0.8617255032719447	0.7854205442335996	0.8470684723948559	0	0	0.0	0.0189836089999073	0.0189836089999073
535	0.0019237734040829207	0.001784315767342288	-0.0017843152692221275	0.985674191576134	-1	0	0	1.0	1	0	0	1.0	0	1	0	0	1	0	0.5	2	1	2	0.3333333333333333	0	0	0	0	0	0	0	0	0	0	0	0	-0.00017843152692221276	-0.00017843152692221276
1146	0.03320115655939376	0.018119320117412907	0.017943291544090075	0.9668734893392347	-1	0	0	0.2	2	0.9230769230769231	12	0.5357142857142857	0.9230769230769231	14	12	0	0	0	0.14285714285714285	14	2	15	0.0	0	0.6273627479244435	0.7763159836411258	0.44507534030960444	0.8689689697017209	0.743302496374254	0.8995220316576115	0.7871075567598235	0.855207342767162	0	0	0.0	0.017943291544090075	0.017943291544090075
2022	0.0369877471618323	0.0192341395997124	0.019023174837709187	0.9669379795245112	-1	0	0	0.2	2	0.9230769230769231	12	0.5357142857142857	0.9230769230769231	14	12	0	0	0	0.14285714285714285	14	2	15	0.0	0	0.6273627479244435	0.6861649687925794	0.46351893367268593	0.9257679188978191	0.7181882893330342	0.8909699039250051	0.7871075567598235	0.8584069861791844	0	0	0.0	0.019023174837709187	0.019023174837709187
4720	0.03612103768501409	0.0195681382623771	0.01817774010184018	0.9676590228322111	-1	0	0	0.2	2	0.9230769230769231	12	0.5357142857142857	0.9230769230769231	14	12	0	0	0	0.14285714285714285	14	2	15	0.0	0	0.6273627479244435	0.829294329286282	0.46351893367268593	0.8292447242451746	0.743302496374254	0.9082100632612027	0.7871075567598235	0.8602815521524751	0	0	0.0	0.01817774010184018	0.01817774010184018
1628	0.03391548377354123	0.018135726673048854	0.018031915999914102	0.9666480939204096	-1	0	0	0.2	2	0.9230769230769231	12	0.5357142857142857	0.9230769230769231	14	12	0	0	0	0.14285714285714285	14	2	15	0.0	0	0.6273627479244435	0.7763159836411258	0.44507534030960444	0.8689689697017209	0.743302496374254	0.8995220316576115	0.7871075567598235	0.855207342767162	0	0	0.0	0.018031915999914102	0.018031915999914102
2753	0.03799749927207561	0.019122546445267907	0.01907656329598558	0.966919104501918	-1	0	0	0.2	2	0.9230769230769231	12	0.5357142857142857	0.9230769230769231	14	12	0	0	0	0.14285714285714285	14	2	15	0.0	0	0.6273627479244435	0.6861649687925794	0.46351893367268593	0.9257679188978191	0.7343924408395811	0.8649084508423557	0.7922247585924475	0.8482296530965068	0	0	0.0	0.01907656329598558	0.01907656329598558
176	0.0017450836430479377	0.001727409372025911	-0.00172513000207115	0.9832643724592838	-1	0	0	1.0	1	0	0	1.0	0	1	0	0	0	0	0.5	2	1	2	0.0	0	0	0	0	0	0	0	0	0	0	0	0	-0.00017251300020711498	-0.00017251300020711498
2097	0.03428630028599442	0.017788152515020535	0.017147738150385203	0.9667116548220223	-1	0	0	0.2	2	0.9230769230769231	12	0.5357142857142857	0.9230769230769231	14	12	0	0	0	0.14285714285714285	14	2	15	0.0	0	0.6273627479244435	0.7763159836411258	0.44507534030960444	0.8689689697017209	0.743302496374254	0.8995220316576115	0.7871075567598235	0.855207342767162	0	0	0.0	0.017147738150385203	0.017147738150385203
4243	0.03404162135809223	0.012918137073580468	-1.070207377536384e-05	0.643090553366493	-1	0	0	0.2	2	0.9230769230769231	12	0.5357142857142857	0.9230769230769231	14	12	0	0	0	0.14285714285714285	14	2	15	0.0	0	0.6273627479244435	0.6861649687925794	0.42789884871845485	0.905254364822854	0.7092782337983612	0.8856901086137039	0.7871075567598235	0.8449559126434524	0	0	0.0	-1.070207377536384e-06	-1.070207377536384e-06
1202	0.029494212199906212	0.015016206788911277	-0.0035450102891967	0.5274911526923063	-1	0	0	0.2	2	0.9230769230769231	12	0.5357142857142857	0.9230769230769231	14	12	0	0	0	0.14285714285714285	14	2	15	0.0	0	0.6273627479244435	0.7820422907123318	0.42789884871845485	0.8848122730218602	0.7187642222743567	0.9350462017081086	0.7890401364803609	0.8802127719369828	0	0	0.0	-0.00035450102891967	-0.00035450102891967
1349	0.03389453729425355	0.018176161628473055	0.017592213438115102	0.9669443386119427	-1	0	0	0.2	2	0.9230769230769231	12	0.5357142857142857	0.9230769230769231	14	12	0	0	0	0.14285714285714285	14	2	15	0.0	0	0.6273627479244435	0.7763159836411258	0.44507534030960444	0.8689689697017209	0.743302496374254	0.8995220316576115	0.7871075567598235	0.855207342767162	0	0	0.0	0.017592213438115102	0.017592213438115102
1296	0.033641200446533265	0.01709486619381012	0.01622620280810274	0.9654779531903921	-1	0	0	0.2	2	0.9230769230769231	12	0.38461538461538464	0.8461538461538461	13	11	1	0	0	0.23076923076923078	13	3	15	0.0	0	0.632061098966773	0.7765182129068163	0.42789884871845485	0.8911367912674416	0.7349683737809034	0.8953651005573273	0.7909598319558101	0.8619462888786071	0	0	0.0	0.01622620280810274	0.01622620280810274
1850	0.045329789428744646	0.013459594784540847	0.0126615033279426	0.9334670798001489	-1	0	0	0.2	2	0.9230769230769231	12	0.5357142857142857	0.9230769230769231	14	12	0	0	0	0.14285714285714285	14	2	15	0.0	0	0.6273627479244435	0.6861649687925794	0.42789884871845485	0.9212918756121115	0.7181882893330342	0.8909699039250051	0.7890401364803609	0.855818978058844	0	0	0.0	0.0126615033279426	0.0126615033279426
2427	0.036297899994387324	0.01826372302675079	0.018263161541853264	0.9660050280428998	-1	0	0	0.2	2	0.9230769230769231	12	0.5357142857142857	0.9230769230769231	14	12	0	0	0	0.14285714285714285	14	2	15	0.0	0	0.6273627479244435	0.7763159836411258	0.42789884871845485	0.8138121920753537	0.743302496374254	0.8995220316576115	0.7871075567598235	0.8371364943291908	0	0	0.0	0.018263161541853264	0.018263161541853264
2400	0.03685632570252547	0.019142880196857583	0.01903256013480457	0.9667224519977293	-1	0	0	0.2	2	0.9230769230769231	12	0.5357142857142857	0.9230769230769231	14	12	0	0	0	0.14285714285714285	14	2	15	0.0	0	0.6273627479244435	0.6861649687925794	0.46351893367268593	0.9257679188978191	0.7181882893330342	0.8909699039250051	0.7871075567598235	0.8584069861791844	0	0	0.0	0.01903256013480457	0.01903256013480457
1297	0.03370718547878512	0.017025208804377467	0.016969178599260133	0.9671676245582201	-1	0	0	0.2	2	0.9230769230769231	12	0.5357142857142857	0.9230769230769231	14	12	0	0	0	0.14285714285714285	14	2	15	0.0	0	0.6273627479244435	0.7763159836411258	0.44507534030960444	0.8689689697017209	0.743302496374254	0.8995220316576115	0.7871075567598235	0.855207342767162	0	0	0.0	0.016969178599260133	0.016969178599260133
96	0.012766918182898995	0.0025148015261218784	-0.002086757129319586	0.981358327392507	-1	0	0	0.125	1	1.0	9	1.0	1.0	10	9	0	3	0	0.09090909090909091	11	1	11	1.0	0	0.40669005761433336	0.8907600516568127	0.4340494406496296	0.8591800099528939	0.7351120744338348	0.8643790316603861	0.8661240945163975	0.8721076411757803	0.5	0.4	0.0	-0.0002086757129319586	-0.0002086757129319586
3083	0.037314765621868876	0.020016811418940624	-0.014358242413749334	0.7029781350488369	-1	0	0	0.2	2	0.9230769230769231	12	0.5357142857142857	0.9230769230769231	14	12	0	0	0	0.14285714285714285	14	2	15	0.0	0	0.632061098966773	0.7765198026923789	0.42789884871845485	0.8680215758703432	0.743302496374254	0.8900814839718849	0.7505129783680595	0.8507146322721323	0	0	0.0	-0.0014358242413749333	-0.0014358242413749333
2674	0.04554380905772132	0.0017927024195935665	0.001662454732855875	0.9007255219029805	-1	0	0	0.2	2	0.9230769230769231	12	0.5357142857142857	0.9230769230769231	14	12	0	0	0	0.14285714285714285	14	2	15	0.0	0	0.6273627479244435	0.7763159836411258	0.42789884871845485	0.7989104452772079	0.743302496374254	0.8995220316576115	0.7871075567598235	0.8327508100542871	0	0	0.0	0.001662454732855875	0.001662454732855875
2655	0.046511554557053095	0.007860792816317	-0.0003906755447969235	0.8959220729374994	-1	0	0	0.2	2	0.9230769230769231	12	0.5357142857142857	0.9230769230769231	14	12	0	0	0	0.14285714285714285	14	2	15	0.0	0	0.6273627479244435	0.7763159836411258	0.42789884871845485	0.7989104452772079	0.743302496374254	0.9085939348019261	0.7943944247444273	0.8375535401712524	0	0	0.0	-3.906755447969235e-05	-3.906755447969235e-05
1469	0.03344684061633103	0.016980269283258756	0.01697794594722013	0.9672845454059648	-1	0	0	0.2	2	0.9230769230769231	12	0.5357142857142857	0.9230769230769231	14	12	0	0	0	0.14285714285714285	14	2	15	0.0	0	0.6273627479244435	0.7763159836411258	0.44507534030960444	0.8689689697017209	0.743302496374254	0.8995220316576115	0.7871075567598235	0.855207342767162	0	0	0.0	0.01697794594722013	0.01697794594722013
4442	0.03502480192973892	0.018788794248749376	0.016516570700824143	0.9680809309911479	-1	0	0	0.2	2	0.9230769230769231	12	0.5357142857142857	0.9230769230769231	14	12	0	0	0	0.14285714285714285	14	2	15	0.0	0	0.6273627479244435	0.829294329286282	0.46351893367268593	0.8292447242451746	0.743302496374254	0.9082100632612027	0.7871075567598235	0.8602815521524751	0	0	0.0	0.016516570700824143	0.016516570700824143
4655	0.03727446176048253	0.01950348918848961	0.01878143517272029	0.9672368121209229	-1	0	0	0.2	2	0.9230769230769231	12	0.5357142857142857	0.9230769230769231	14	12	0	0	0	0.14285714285714285	14	2	15	0.0	0	0.6273627479244435	0.6861649687925794	0.46351893367268593	0.9257679188978191	0.7181882893330342	0.8593962340048961	0.7854205442335996	0.846228371718303	0	0	0.0	0.01878143517272029	0.01878143517272029
2875	0.036628906875646954	0.01810144784741218	0.017954114905406774	0.9666680787860918	-1	0	0	0.2	2	0.9230769230769231	12	0.5357142857142857	0.9230769230769231	14	12	0	0	0	0.14285714285714285	14	2	15	0.0	0	0.6273627479244435	0.6861649687925794	0.46351893367268593	0.9257679188978191	0.7343924408395811	0.8649084508423557	0.7922247585924475	0.8482296530965068	0	0	0.0	0.017954114905406774	0.017954114905406774
4400	0.03454446269811033	0.014823716039246005	0.014152121148923719	0.9676904849530742	-1	0	0	0.2	2	0.9230769230769231	12	0.5357142857142857	0.9230769230769231	14	12	0	0	0	0.14285714285714285	14	2	15	0.0	0	0.6273627479244435	0.6861649687925794	0.46351893367268593	0.9103218527001727	0.7092782337983612	0.8856901086137039	0.7871075567598235	0.8475817071612333	0	0	0.0	0.014152121148923719	0.014152121148923719
2477	0.03511483706615533	0.01604116251516342	0.007421522359478796	0.7024868511146395	-1	0	0	0.2	2	0.9230769230769231	12	0.5357142857142857	0.9230769230769231	14	12	0	0	0	0.14285714285714285	14	2	15	0.0	0	0.6273627479244435	0.7763159836411258	0.42789884871845485	0.7989104452772079	0.743302496374254	0.8995220316576115	0.7871075567598235	0.8327508100542871	0	0	0.0	0.007421522359478796	0.007421522359478796
3096	0.03696527397503756	0.01945168686504936	0.018598662050783272	0.9674959607350332	-1	0	0	0.2	2	0.9230769230769231	12	0.5357142857142857	0.9230769230769231	14	12	0	0	0	0.14285714285714285	14	2	15	0.0	0	0.6273627479244435	0.6861649687925794	0.46351893367268593	0.9257679188978191	0.7343924408395811	0.8649084508423557	0.7922247585924475	0.8482296530965068	0	0	0.0	0.018598662050783272	0.018598662050783272
2922	0.027031068536597872	0.01012702266066329	-0.009419317056386878	0.9693656223412606	-1	0	0	0.2	2	0.9230769230769231	12	0.5357142857142857	0.9230769230769231	14	12	0	0	0	0.14285714285714285	2	14	15	0.0	0	0.6273627479244435	0.637735283065308	0.46351893367268593	0.9094187152409539	0.7181882893330342	0.8877190150617541	0.7871075567598235	0.838429051172377	0	0	0.0	-0.0009419317056386878	-0.0009419317056386878
4710	0.03711486572071203	0.020383526766008898	0.020377586971034943	0.9664215485693624	-1	0	0	0.2	2	0.9230769230769231	12	0.5357142857142857	0.9230769230769231	14	12	0	0	0	0.14285714285714285	14	2	15	0.0	0	0.6273627479244435	0.6861649687925794	0.46351893367268593	0.9257679188978191	0.7343924408395811	0.8649084508423557	0.7922247585924475	0.8482296530965068	0	0	0.0	0.020377586971034943	0.020377586971034943
4995	0.03721954267461324	0.01928174861148002	0.019265188774689055	0.9662330410347002	-1	0	0	0.2	2	0.9230769230769231	12	0.5357142857142857	0.9230769230769231	14	12	0	0	0	0.14285714285714285	14	2	15	0.0	0	0.6273627479244435	0.6861649687925794	0.46351893367268593	0.9257679188978191	0.7264034632808183	0.8617255032719447	0.7854205442335996	0.8470684723948559	0	0	0.0	0.019265188774689055	0.019265188774689055
1873	0.03359951817107395	0.017297542390389987	0.017265978855166682	0.9673498653827874	-1	0	0	0.2	2	0.9230769230769231	12	0.5357142857142857	0.9230769230769231	14	12	0	0	0	0.14285714285714285	14	2	15	0.0	0	0.6273627479244435	0.7763159836411258	0.44507534030960444	0.8689689697017209	0.743302496374254	0.8995220316576115	0.7871075567598235	0.855207342767162	0	0	0.0	0.017265978855166682	0.017265978855166682
1900	0.036650823296389204	0.01814640174513002	0.017948700281832243	0.9669900263393433	-1	0	0	0.2	2	0.9230769230769231	12	0.5357142857142857	0.9230769230769231	14	12	0	0	0	0.14285714285714285	14	2	15	0.0	0	0.6273627479244435	0.6861649687925794	0.46351893367268593	0.9257679188978191	0.7210790030078549	0.8673784200799193	0.7854205442335996	0.8491416164761528	0	0	0.0	0.017948700281832243	0.017948700281832243
4715	0.037375187913814785	0.020073307474453433	0.020067738407650308	0.9658862411632099	-1	0	0	0.2	2	0.9230769230769231	12	0.5357142857142857	0.9230769230769231	14	12	0	0	0	0.14285714285714285	14	2	15	0.0	0	0.6273627479244435	0.6861649687925794	0.46351893367268593	0.9257679188978191	0.7343924408395811	0.8649084508423557	0.7922247585924475	0.8482296530965068	0	0	0.0	0.020067738407650308	0.020067738407650308
1169	0.0343740960349797	0.018279039370124258	0.017389745205173536	0.9667966943941091	-1	0	0	0.2	2	0.9230769230769231	12	0.5357142857142857	0.9230769230769231	14	12	0	0	0	0.14285714285714285	14	2	15	0.0	0	0.6273627479244435	0.7763159836411258	0.44507534030960444	0.8689689697017209	0.743302496374254	0.8995220316576115	0.7871075567598235	0.855207342767162	0	0	0.0	0.017389745205173536	0.017389745205173536
4281	0.03898665427229613	0.021047699749435163	0.019982933728193077	0.9646495949986383	-1	0	0	0.2	2	0.9230769230769231	12	0.5357142857142857	0.9230769230769231	14	12	0	0	0	0.14285714285714285	14	2	15	0.0	0	0.6273627479244435	0.829294329286282	0.42436770889160885	0.8219592013014116	0.743302496374254	0.9082100632612029	0.7909598319558101	0.8582416409032936	0	0	0.0	0.019982933728193077	0.019982933728193077
1430	0.0344283449019668	0.017258726760162817	0.01667049987726411	0.967498526390856	-1	0	0	0.2	2	0.9230769230769231	12	0.5357142857142857	0.9230769230769231	14	12	0	0	0	0.14285714285714285	14	2	15	0.0	0	0.6273627479244435	0.7763159836411258	0.44507534030960444	0.8689689697017209	0.743302496374254	0.8995220316576115	0.7871075567598235	0.855207342767162	0	0	0.0	0.01667049987726411	0.01667049987726411
3133	0.037650664190398656	0.02040803085493538	0.020406670804022614	0.9659957118431772	-1	0	0	0.2	2	0.9230769230769231	12	0.5357142857142857	0.9230769230769231	14	12	0	0	0	0.14285714285714285	14	2	15	0.0	0	0.6273627479244435	0.6861649687925794	0.46351893367268593	0.9257679188978191	0.7343924408395811	0.8649084508423557	0.7922247585924475	0.8482296530965068	0	0	0.0	0.020406670804022614	0.020406670804022614
4225	0.018109432949923038	0.004936444077593686	-0.0020843760850833767	0.575296561082073	-1	0	0	0.2	2	0.9230769230769231	12	0.5357142857142857	0.9230769230769231	14	12	0	0	0	0.14285714285714285	14	2	15	0.0	0	0.622664396882114	0.7650343604360457	0.42789884871845485	0.8138121920753537	0.743302496374254	0.9085939348019261	0.7943944247444273	0.8389830068244718	0	0	0.0	-0.00020843760850833767	-0.00020843760850833767
4609	0.036965357712355054	0.01899730400915351	0.018172552524019833	0.9676986196159146	-1	0	0	0.2	2	0.9230769230769231	12	0.5357142857142857	0.9230769230769231	14	12	0	0	0	0.14285714285714285	14	2	15	0.0	0	0.6273627479244435	0.6861649687925794	0.46351893367268593	0.9257679188978191	0.7343924408395811	0.8649084508423557	0.7922247585924475	0.8482296530965068	0	0	0.0	0.018172552524019833	0.018172552524019833
477	0.0019711017623837445	0.0016430377389386323	-0.0016427327941516538	0.984426209511505	-1	0	0	1.0	1	0	0	1.0	0	1	0	0	1	0	0.5	2	1	2	0.3333333333333333	0	0	0	0	0	0	0	0	0	0	0	0	-0.00016427327941516537	-0.00016427327941516537
4509	0.03670685240728539	0.018629429978399035	0.018161951097436086	0.9671427328909056	-1	0	0	0.2	2	0.9230769230769231	12	0.5357142857142857	0.9230769230769231	14	12	0	0	0	0.14285714285714285	14	2	15	0.0	0	0.6273627479244435	0.6861649687925794	0.46351893367268593	0.9257679188978191	0.7343924408395811	0.8649084508423557	0.7922247585924475	0.8482296530965068	0	0	0.0	0.018161951097436086	0.018161951097436086
1531	0.03183518746817883	0.019069875193981956	-0.013103656767060632	0.9676533182364553	-1	0	0	0.2	2	0.9230769230769231	12	0.5357142857142857	0.9230769230769231	14	12	0	0	0	0.14285714285714285	14	2	15	0.0	0	0.6273627479244435	0.8047276127702688	0.4279662271986018	0.8681284150340147	0.5756273437670918	0.8954887771522452	0.7871075567598235	0.8601133292761803	0	0	0.0	-0.0013103656767060631	-0.0013103656767060631
993	0.021896993778381692	0.005344328074433545	-0.005298597507690007	0.976088936174417	-1	0	0	0.3333333333333333	3	0.7272727272727273	8	0.40625	0.6363636363636364	9	7	3	0	0	0.5	8	4	13	0.0	0	0.6767022787224352	0.9407260684655515	0.1867568339862071	0.9412987155437077	0.4332156128350034	0.9322285206387153	0.944774755136074	0.93821040664938	0	0	0.0	-0.0005298597507690007	-0.0005298597507690007
1956	0.03670790420318017	0.017558607188272443	0.01755026403128916	0.9669651086161297	-1	0	0	0.2	2	0.9230769230769231	12	0.5357142857142857	0.9230769230769231	14	12	0	0	0	0.14285714285714285	14	2	15	0.0	0	0.6273627479244435	0.6861649687925794	0.46351893367268593	0.9257679188978191	0.7181882893330342	0.8909699039250051	0.7871075567598235	0.8584069861791844	0	0	0.0	0.01755026403128916	0.01755026403128916
2125	0.04576735658419194	0.007407495350637801	-0.0004211050139288779	0.9005483507483591	-1	0	0	0.2	2	0.9230769230769231	12	0.5357142857142857	0.9230769230769231	14	12	0	0	0	0.14285714285714285	14	2	15	0.0	0	0.6273627479244435	0.7763159836411258	0.42789884871845485	0.7989104452772079	0.743302496374254	0.8995220316576115	0.7871075567598235	0.8327508100542871	0	0	0.0	-4.2110501392887795e-05	-4.2110501392887795e-05
329	0.001817709178396427	0.001770692487545278	-0.001769536689600484	0.9834721667853149	-1	0	0	1.0	1	0	0	1.0	0	1	0	0	1	0	0.5	2	1	2	0.3333333333333333	0	0	0	0	0	0	0	0	0	0	0	0	-0.00017695366896004842	-0.00017695366896004842
4923	0.03757696073569229	0.018354392826005237	0.018302580101389968	0.967211790897613	-1	0	0	0.2	2	0.9230769230769231	12	0.5357142857142857	0.9230769230769231	14	12	0	0	0	0.14285714285714285	14	2	15	0.0	0	0.6273627479244435	0.6861649687925794	0.46351893367268593	0.9257679188978191	0.7343924408395811	0.8649084508423557	0.7922247585924475	0.8482296530965068	0	0	0.0	0.018302580101389968	0.018302580101389968
4100	0.02328445752744334	0.0010197147487677099	0.0008356180535771077	0.9745984303791861	-1	0	0	0.2	2	0.9166666666666666	11	0.5384615384615384	0.9166666666666666	13	11	0	0	0	0.15384615384615385	13	2	14	0.0	0	0.4779019078031325	0.9001703756954561	0.499139018626917	0.8413130741802516	0.7349683737809034	0.9369074524223039	0.9394903454500997	0.8992009114844798	0	0	0.0	0.0008356180535771077	0.0008356180535771077
3651	0.0441263761982498	0.007507576104521681	0.005124211612615016	0.8118543884651611	-1	0	0	0.2	2	0.9230769230769231	12	0.5357142857142857	0.9230769230769231	14	12	0	0	0	0.14285714285714285	14	2	15	0.0	0	0.6273627479244435	0.829294329286282	0.46351893367268593	0.8292447242451746	0.743302496374254	0.9082100632612027	0.7871075567598235	0.8602815521524751	0	0	0.0	0.005124211612615016	0.005124211612615016
3017	0.03733692009019598	0.01960790081910969	0.018112735308665178	0.9671484192112954	-1	0	0	0.2	2	0.9230769230769231	12	0.5357142857142857	0.9230769230769231	14	12	0	0	0	0.14285714285714285	14	2	15	0.0	0	0.6273627479244435	0.6861649687925794	0.46351893367268593	0.9257679188978191	0.7343924408395811	0.8649084508423557	0.7922247585924475	0.8482296530965068	0	0	0.0	0.018112735308665178	0.018112735308665178
3318	0.03682158610728225	0.018058254321863716	0.01805825374614603	0.9671094150997221	-1	0	0	0.2	2	0.9230769230769231	12	0.5357142857142857	0.9230769230769231	14	12	0	0	0	0.14285714285714285	14	2	15	0.0	0	0.6273627479244435	0.6861649687925794	0.46351893367268593	0.9257679188978191	0.7343924408395811	0.8649084508423557	0.7922247585924475	0.8482296530965068	0	0	0.0	0.01805825374614603	0.01805825374614603
166	0.0019449557325522519	0.0018762998556130935	-0.0018762678567732444	0.9853841205155289	-1	0	0	1.0	1	0	0	1.0	0	1	0	0	1	0	0.5	1	2	2	0.3333333333333333	0	0	0	0	0	0	0	0	0	0	0	0	-0.00018762678567732445	-0.00018762678567732445
668	0.001808020064582867	0.0017607976924780815	-0.0017597541050797065	0.9837861650200284	-1	0	0	1.0	1	0	0	1.0	0	0	0	1	1	0	0.5	2	1	2	0.16666666666666666	0	0	0	0	0	0	0	0	0	0	0	0	-0.1	-0.1
4556	0.0313240080778432	0.017248176560674778	0.003950937127546428	0.9667083923742936	-1	0	0	0.2	2	0.9230769230769231	12	0.5357142857142857	0.9230769230769231	14	12	0	0	0	0.14285714285714285	14	2	15	0.0	0	0.6273627479244435	0.6744460921731403	0.42789884871845485	0.9023585772554673	0.7343924408395811	0.8965723714122144	0.7754121704098315	0.8460469165395468	0	0	0.0	0.003950937127546428	0.003950937127546428
3250	0.033543496382237754	0.01201748077362242	0.007130861432617277	0.6398871883278541	-1	0	0	0.2	2	0.9230769230769231	12	0.5357142857142857	0.9230769230769231	14	12	0	0	0	0.14285714285714285	14	2	15	0.0	0	0.6273627479244435	0.6861649687925794	0.46351893367268593	0.9242464362923803	0.7181882893330342	0.8917504447742602	0.7640197004070938	0.8578439703532912	0	0	0.0	0.007130861432617277	0.007130861432617277
394	0.003932502943992933	0.001652513081289686	-0.001652307687382108	0.9833206902874796	-1	0	0	0.5	1	1.0	1	1.0	1.0	2	1	0	0	0	0.3333333333333333	3	1	3	0.0	0	0.8063615384745078	0.7498861793981986	0.9564142113554859	0.607271606632009	0.5454794600801384	0.8597977294503298	0.8507882237608458	0.7532134274061822	0	0	0.0	-0.0001652307687382108	-0.0001652307687382108
4182	0.04429170243566235	0.01435508480822753	-0.012917034047766694	0.7271822538680571	-1	0	0	0.2	2	0.9230769230769231	12	0.5357142857142857	0.9230769230769231	14	12	0	0	0	0.14285714285714285	14	2	15	0.0	0	0.6273627479244435	0.829294329286282	0.42436770889160885	0.7901183904213221	0.743302496374254	0.9082100632612027	0.7909598319558101	0.8497636885852419	0	0	0.0	-0.0012917034047766694	-0.0012917034047766694
3029	0.037631858948852674	0.0193462476057772	0.019342493362268422	0.9669216474577474	-1	0	0	0.2	2	0.9230769230769231	12	0.5357142857142857	0.9230769230769231	14	12	0	0	0	0.14285714285714285	14	2	15	0.0	0	0.6273627479244435	0.6861649687925794	0.46351893367268593	0.9257679188978191	0.7343924408395811	0.8649084508423557	0.7922247585924475	0.8482296530965068	0	0	0.0	0.019342493362268422	0.019342493362268422
532	0.0020597114797825593	0.0018884568183727682	-0.001888440157425746	0.9855869298189447	-1	0	0	1.0	2	0.0	0	0.75	0	1	0	1	0	0	1.0	2	2	3	0.0	0	0	0	0	0	0	0	0	0	0	0	0	-0.00018884401574257459	-0.00018884401574257459
4249	0.046373207024010855	0.003069383217306532	0.0029724608838134796	0.8968582310154677	-1	0	0	0.2	2	0.9230769230769231	12	0.5357142857142857	0.9230769230769231	14	12	0	0	0	0.14285714285714285	14	2	15	0.0	0	0.6273627479244435	0.7763159836411258	0.42789884871845485	0.8145174914221479	0.743302496374254	0.9085939348019261	0.7913265821625896	0.8420439871865385	0	0	0.0	0.0029724608838134796	0.0029724608838134796
229	0.00197610127324915	0.0018431214494856372	-0.0018431176200440966	0.9843170917696548	-1	0	0	1.0	2	0.0	0	0.75	0	2	0	0	0	0	1.0	2	2	3	0.0	0	0	0	0	0	0	0	0	0	0	0	0	-0.00018431176200440965	-0.00018431176200440965
3794	0.04540384474666125	0.013661275867672745	-0.011959840693980239	0.7386957105799343	-1	0	0	0.2	2	0.9230769230769231	12	0.5357142857142857	0.9230769230769231	14	12	0	0	0	0.14285714285714285	14	2	15	0.0	0	0.6273627479244435	0.829294329286282	0.42436770889160885	0.7901183904213221	0.743302496374254	0.9082100632612027	0.7909598319558101	0.8497636885852419	0	0	0.0	-0.001195984069398024	-0.001195984069398024
742	0.03180926449715185	0.015484241441578386	-0.004721141063531756	0.6334198136396103	-1	0	0	0.2	2	0.9230769230769231	12	0.5357142857142857	0.9230769230769231	14	12	0	0	0	0.14285714285714285	14	2	15	0.0	0	0.6273627479244435	0.65948171879832	0.46351893367268593	0.8194035651483945	0.7163880303741881	0.8856095809520108	0.7613589090004357	0.8032373458095323	0	0	0.0	-0.0004721141063531756	-0.0004721141063531756
386	0.0022079961162752	0.0019263183229561043	-0.0019260738461397248	0.9845002080187126	-1	0	0	1.0	2	0.0	0	0.75	0	1	0	1	2	0	1.0	2	2	3	0.4	0	0	0	0	0	0	0	0	0	0	0	0	-0.00019260738461397247	-0.00019260738461397247
3891	0.04073972895300901	0.004806003605172716	0.003118770223983236	0.8240492654972406	-1	0	0	0.2	2	0.9230769230769231	12	0.5357142857142857	0.9230769230769231	14	12	0	0	0	0.14285714285714285	14	2	15	0.0	0	0.6273627479244435	0.7763159836411258	0.42789884871845485	0.853351456126921	0.743302496374254	0.9085939348019261	0.7785481333477207	0.8541275705324941	0	0	0.0	0.003118770223983236	0.003118770223983236
4628	0.03767543646167747	0.01932399729181011	0.019200163077396873	0.9665866296208603	-1	0	0	0.2	2	0.9230769230769231	12	0.5357142857142857	0.9230769230769231	14	12	0	0	0	0.14285714285714285	14	2	15	0.0	0	0.6273627479244435	0.6861649687925794	0.46351893367268593	0.9257679188978191	0.7343924408395811	0.8649084508423557	0.7922247585924475	0.8482296530965068	0	0	0.0	0.019200163077396873	0.019200163077396873
2241	0.03633965776541155	0.018312752405551143	0.018308856574444334	0.9671025233312198	-1	0	0	0.2	2	0.9230769230769231	12	0.5357142857142857	0.9230769230769231	14	12	0	0	0	0.14285714285714285	14	2	15	0.0	0	0.6273627479244435	0.6861649687925794	0.46351893367268593	0.9257679188978191	0.7181882893330342	0.8909699039250051	0.7871075567598235	0.8584069861791844	0	0	0.0	0.018308856574444334	0.018308856574444334
1841	0.03585211347643109	0.017645175248957996	0.01761853001251682	0.9672092226560002	-1	0	0	0.2	2	0.9230769230769231	12	0.5357142857142857	0.9230769230769231	14	12	0	0	0	0.14285714285714285	14	2	15	0.0	0	0.6273627479244435	0.6861649687925794	0.46351893367268593	0.9257679188978191	0.7181882893330342	0.8909699039250051	0.7871075567598235	0.8584069861791844	0	0	0.0	0.01761853001251682	0.01761853001251682
4315	0.0302771258337166	0.009666503909991103	0.005749488715558453	0.9777055626279414	-1	0	0	0.2	2	0.9230769230769231	12	0.4166666666666667	0.8461538461538461	13	11	1	0	0	0.25	12	3	15	0.0	0	0.622664396882114	0.6830213199167869	0.499139018626917	0.8975130142391237	0.7338165078982587	0.8643635443596743	0.7909598319558101	0.8315332483504558	0	0	0.0	0.005749488715558453	0.005749488715558453
1603	0.023003958144363953	0.0061426429111347824	0.0012712464909872547	0.9759748494813989	-1	0	0	0.2	2	0.9230769230769231	12	0.5357142857142857	0.9230769230769231	14	12	0	0	0	0.14285714285714285	14	2	15	0.0	0	0.632061098966773	0.704002570686036	0.595885915078756	0.919058587574273	0.3179366316715127	0.8882939041957795	0.8027108189965495	0.8569063062248932	0	0	0.0	0.0012712464909872547	0.0012712464909872547
41	0.029416438756191918	0.006745746009765611	-0.006715315679615068	0.9026250599737083	-1	0	0	0.2	2	0.9230769230769231	12	0.2777777777777778	0.7692307692307693	12	10	2	2	0	0.6666666666666666	9	6	15	0.3333333333333333	0	0.6853667059824338	0.9354651574327861	0.4610074492714425	0.9191272076223255	0.7949896585090684	0.9070542103960765	0.7969143114040218	0.9213517979798106	0.5833333333333333	0.16666666666666666	0.0	-0.0006715315679615068	-0.0006715315679615068
3266	0.03818106448971159	0.020351642916531628	0.020180325517736776	0.9616108783463662	-1	0	0	0.2	2	0.9230769230769231	12	0.5357142857142857	0.9230769230769231	14	12	0	0	0	0.14285714285714285	14	2	15	0.0	0	0.6273627479244435	0.7763159836411258	0.42789884871845485	0.7989104452772079	0.743302496374254	0.9085939348019261	0.7943944247444273	0.8375535401712524	0	0	0.0	0.020180325517736776	0.020180325517736776
4306	0.035047570371963536	0.015716269219217628	0.014598253282355162	0.9674823098470894	-1	0	0	0.2	2	0.9230769230769231	12	0.5357142857142857	0.9230769230769231	14	12	0	0	0	0.14285714285714285	14	2	15	0.0	0	0.6273627479244435	0.6861649687925794	0.46351893367268593	0.9103218527001727	0.7092782337983612	0.8856901086137039	0.7871075567598235	0.8475817071612333	0	0	0.0	0.014598253282355162	0.014598253282355162
2913	0.03664217021399367	0.019298306123298498	0.018879983878984697	0.9674135481818229	-1	0	0	0.2	2	0.9230769230769231	12	0.5357142857142857	0.9230769230769231	14	12	0	0	0	0.14285714285714285	14	2	15	0.0	0	0.6273627479244435	0.6861649687925794	0.46351893367268593	0.9257679188978191	0.7343924408395811	0.8649084508423557	0.7922247585924475	0.8482296530965068	0	0	0.0	0.018879983878984697	0.018879983878984697
4334	0.03276836109683735	0.008069789264738496	-0.003519347928860767	0.5916769665846564	-1	0	0	0.2	2	0.9230769230769231	12	0.5357142857142857	0.9230769230769231	13	12	1	0	0	0.14285714285714285	14	2	15	0.0	0	0.632061098966773	0.6690823104313454	0.42789884871845485	0.933335604830434	0.7338165078982587	0.8929323695240904	0.7909598319558101	0.8607332879558178	0	0	0.0	-0.0003519347928860767	-0.0003519347928860767
2727	0.035890367344951525	0.018301994696070294	0.01776341330752761	0.9677041159759717	-1	0	0	0.2	2	0.9230769230769231	12	0.5357142857142857	0.9230769230769231	14	12	0	0	0	0.14285714285714285	14	2	15	0.0	0	0.6273627479244435	0.6861649687925794	0.46351893367268593	0.9257679188978191	0.7343924408395811	0.8649084508423557	0.7922247585924475	0.8482296530965068	0	0	0.0	0.01776341330752761	0.01776341330752761
4041	0.05126932120920966	0.0016412748317388775	-0.0016395379384745122	0.8715159418273692	-1	0	0	0.2	2	0.9230769230769231	12	0.5357142857142857	0.9230769230769231	14	12	0	0	0	0.14285714285714285	14	2	15	0.0	0	0.6273627479244435	0.7763159836411258	0.42789884871845485	0.7989104452772079	0.743302496374254	0.9085939348019261	0.7943944247444273	0.8375535401712524	0	0	0.0	-0.00016395379384745123	-0.00016395379384745123
2643	0.037429473697309874	0.019451234558964546	-0.01264379493916189	0.9681387367831351	-1	0	0	0.2	2	0.9230769230769231	12	0.5357142857142857	0.9230769230769231	14	12	0	0	0	0.14285714285714285	14	2	15	0.0	0	0.6273627479244435	0.65948171879832	0.42789884871845485	0.8149596271490811	0.743302496374254	0.8891445672473354	0.7871075567598235	0.8035336076114294	0	0	0.0	-0.0012643794939161891	-0.0012643794939161891
4960	0.03436599295407049	0.015157355152774029	0.014704067077928037	0.9675268534892044	-1	0	0	0.2	2	0.9230769230769231	12	0.5357142857142857	0.9230769230769231	14	12	0	0	0	0.14285714285714285	14	2	15	0.0	0	0.6273627479244435	0.6861649687925794	0.46351893367268593	0.9103218527001727	0.7092782337983612	0.8856901086137039	0.7871075567598235	0.8475817071612333	0	0	0.0	0.014704067077928037	0.014704067077928037
2984	0.036805377466614136	0.018267078759389484	0.017987808868601442	0.9675544334668009	-1	0	0	0.2	2	0.9230769230769231	12	0.5357142857142857	0.9230769230769231	14	12	0	0	0	0.14285714285714285	14	2	15	0.0	0	0.6273627479244435	0.6861649687925794	0.46351893367268593	0.9257679188978191	0.7343924408395811	0.8649084508423557	0.7922247585924475	0.8482296530965068	0	0	0.0	0.017987808868601442	0.017987808868601442
1128	0.0357447636692918	0.01822283632607891	0.013658116156575226	0.9640118809594371	-1	0	0	0.2	2	0.9230769230769231	12	0.5357142857142857	0.9230769230769231	14	12	0	0	0	0.14285714285714285	14	2	15	0.0	0	0.622664396882114	0.8055875610196359	0.42789884871845485	0.8908277309465136	0.7181303907101876	0.8746683685861087	0.7890401364803609	0.8607138730839718	0	0	0.0	0.013658116156575226	0.013658116156575226
2141	0.03639973691096039	0.019595294816966053	0.019568376636584082	0.967137345244928	-1	0	0	0.2	2	0.9230769230769231	12	0.5357142857142857	0.9230769230769231	14	12	0	0	0	0.14285714285714285	14	2	15	0.0	0	0.6273627479244435	0.6861649687925794	0.46351893367268593	0.9257679188978191	0.7181882893330342	0.8909699039250051	0.7871075567598235	0.8584069861791844	0	0	0.0	0.019568376636584082	0.019568376636584082
3247	0.03767966454406422	0.020274421762175653	0.020159107153032572	0.9666959153975079	-1	0	0	0.2	2	0.9230769230769231	12	0.5357142857142857	0.9230769230769231	14	12	0	0	0	0.14285714285714285	14	2	15	0.0	0	0.6273627479244435	0.6861649687925794	0.46351893367268593	0.9257679188978191	0.7343924408395811	0.8649084508423557	0.7922247585924475	0.8482296530965068	0	0	0.0	0.020159107153032572	0.020159107153032572
779	0.0021393978302568306	0.0018625731581108926	-0.0018625164331451806	0.9832696268794505	-1	0	0	1.0	2	0.0	0	0.75	0	2	0	0	0	0	1.0	2	2	3	0.0	0	0	0	0	0	0	0	0	0	0	0	0	-0.00018625164331451805	-0.00018625164331451805
3768	0.03687115029575358	0.017424483961588216	0.015686965968755646	0.9647654950263869	-1	0	0	0.2	2	0.9230769230769231	12	0.5357142857142857	0.9230769230769231	14	12	0	0	0	0.14285714285714285	14	2	15	0.0	0	0.6273627479244435	0.7763159836411258	0.42789884871845485	0.8151454216319997	0.743302496374254	0.9085939348019261	0.7922247585924475	0.8422284124092061	0	0	0.0	0.015686965968755646	0.015686965968755646
996	0.03238588721171308	0.012031183477827449	0.011899234100375378	0.9626176265804578	-1	0	0	0.2	2	0.9230769230769231	12	0.23809523809523808	0.8461538461538461	13	11	1	0	0	0.7777777777777778	9	7	15	0.0	0	0.632061098966773	0.8023760124297407	0.42789884871845485	0.8650126930417865	0.7349683737809034	0.938265715059877	0.7909598319558101	0.8800942281120501	0	0	0.0	0.011899234100375378	0.011899234100375378
2850	0.036426064097536966	0.01842611016190095	0.01826720558131928	0.9668836104106163	-1	0	0	0.2	2	0.9230769230769231	12	0.5357142857142857	0.9230769230769231	14	12	0	0	0	0.14285714285714285	14	2	15	0.0	0	0.6273627479244435	0.6861649687925794	0.46351893367268593	0.9257679188978191	0.7343924408395811	0.8649084508423557	0.7922247585924475	0.8482296530965068	0	0	0.0	0.01826720558131928	0.01826720558131928
2182	0.036069556570286945	0.017823168815801482	0.0160655744976204	0.9683949689336093	-1	0	0	0.2	2	0.9230769230769231	12	0.5357142857142857	0.9230769230769231	14	12	0	0	0	0.14285714285714285	14	2	15	0.0	0	0.6273627479244435	0.6861649687925794	0.46351893367268593	0.9257679188978191	0.7181882893330342	0.8909699039250051	0.7871075567598235	0.8584069861791844	0	0	0.0	0.0160655744976204	0.0160655744976204
4622	0.03367895910369947	0.012206090370903111	0.011124672981759235	0.9656254199184238	-1	0	0	0.2	2	0.9230769230769231	12	0.23809523809523808	0.8461538461538461	13	11	1	1	0	0.7777777777777778	9	7	15	0.25	0	0.632061098966773	0.6924680523475797	0.42789884871845485	0.9429157431413068	0.7027916652591966	0.8904175197689564	0.8116728218101884	0.8703113998404309	1.0	0.23076923076923078	0.0	0.011124672981759235	0.011124672981759235
627	0.0019443111502979729	0.0018765397391532236	-0.0018763659515367733	0.9851670950001558	-1	0	0	1.0	1	0	0	1.0	0	1	0	0	2	0	0.5	1	2	2	0.6666666666666666	0	0	0	0	0	0	0	0	0	0	0	0	-0.00018763659515367732	-0.00018763659515367732
3440	0.037599419699944146	0.02051194796634195	0.01592681022862804	0.9680495743361135	-1	0	0	0.2	2	0.9230769230769231	12	0.5357142857142857	0.9230769230769231	14	12	0	0	0	0.14285714285714285	14	2	15	0.0	0	0.6273627479244435	0.6861649687925794	0.46351893367268593	0.9257372974258833	0.7343924408395811	0.8649084508423557	0.7913265821625896	0.8482105346983031	0	0	0.0	0.01592681022862804	0.01592681022862804
4597	0.03679296405879533	0.019120040981636402	0.01851303406107717	0.9677151937442477	-1	0	0	0.2	2	0.9230769230769231	12	0.5357142857142857	0.9230769230769231	14	12	0	0	0	0.14285714285714285	14	2	15	0.0	0	0.6273627479244435	0.6861649687925794	0.46351893367268593	0.9257679188978191	0.7343924408395811	0.8649084508423557	0.7922247585924475	0.8482296530965068	0	0	0.0	0.01851303406107717	0.01851303406107717
3783	0.06659759969487332	0.00017272109926657229	-5.071885499269631e-05	0.7046675548873435	-1	0	0	0.1	1	1.0	13	1.0	1.0	14	13	0	1	0	0.06666666666666667	1	15	15	0.3333333333333333	0	0.622664396882114	0.6346908285844668	0.42083656906476297	0.9475419426711873	0.7273878379819407	0.8898668824500686	0.8477964550807189	0.8635638503407399	1.0	0.35714285714285715	0.0	-5.071885499269631e-06	-5.071885499269631e-06
360	0.002193572603183165	0.001975089375263898	-0.00197375472265498	0.9830718865886393	-1	0	0	1.0	2	0.0	0	1.0	0	2	0	0	0	0	0.3333333333333333	3	1	3	0.0	1.0	0	0	0	0	0	0	0	0	0	0	0	-0.000197375472265498	-0.000197375472265498
520	0.001957592893328879	0.0017609864135772872	-0.0017609409586553065	0.9847280958045661	-1	0	0	1.0	1	0	0	1.0	0	1	0	0	1	0	0.5	1	2	2	0.3333333333333333	0	0	0	0	0	0	0	0	0	0	0	0	-0.00017609409586553064	-0.00017609409586553064
3326	0.03710558014711031	0.022876513324325845	0.021082301164567652	0.9653373362249797	-1	0	0	0.2	2	0.9230769230769231	12	0.5357142857142857	0.9230769230769231	14	12	0	0	0	0.14285714285714285	14	2	15	0.0	0	0.6273627479244435	0.829294329286282	0.42789884871845485	0.8093274353654175	0.743302496374254	0.9082100632612027	0.7871075567598235	0.8547994617513546	0	0	0.0	0.021082301164567652	0.021082301164567652
1404	0.036332409856331904	0.017940358017776093	0.017926880312351765	0.9672530108425792	-1	0	0	0.2	2	0.9230769230769231	12	0.5357142857142857	0.9230769230769231	14	12	0	0	0	0.14285714285714285	14	2	15	0.0	0	0.6273627479244435	0.6861649687925794	0.46351893367268593	0.9257679188978191	0.7181882893330342	0.8909699039250051	0.7871075567598235	0.8584069861791844	0	0	0.0	0.017926880312351765	0.017926880312351765
928	0.037715796489576826	0.019514173710079095	0.0043513651044721656	0.9718441742295383	-1	0	0	0.2	2	0.9230769230769231	12	0.5357142857142857	0.9230769230769231	14	12	0	0	0	0.14285714285714285	14	2	15	0.0	0	0.6273627479244435	0.7519453861395646	0.46351893367268593	0.9084748667332455	0.6278174630323046	0.8803982491786083	0.7871075567598235	0.858164160558729	0	0	0.0	0.0043513651044721656	0.0043513651044721656
3781	0.03424072660747589	0.0170789682916421	0.01627000253762561	0.9666899884306263	-1	0	0	0.2	2	0.9230769230769231	12	0.5357142857142857	0.9230769230769231	14	12	0	0	0	0.14285714285714285	14	2	15	0.0	0	0.6273627479244435	0.7763159836411258	0.44507534030960444	0.8689689697017209	0.743302496374254	0.9085939348019261	0.7785481333477207	0.859474030687706	0	0	0.0	0.01627000253762561	0.01627000253762561
3403	0.04457196725812122	0.014094949942184673	-0.008446403449215099	0.6217504531650068	-1	0	0	0.2	2	0.9230769230769231	12	0.5357142857142857	0.9230769230769231	14	12	0	0	0	0.14285714285714285	14	2	15	0.0	0	0.622664396882114	0.8080211739450667	0.42789884871845485	0.8051904885306361	0.7270983448677073	0.9236074174466979	0.7913265821625896	0.8560530002190015	0	0	0.0	-0.0008446403449215099	-0.0008446403449215099
1557	0.03382240588990573	0.01759733770639693	0.017036608721606714	0.9668810801011631	-1	0	0	0.2	2	0.9230769230769231	12	0.5357142857142857	0.9230769230769231	14	12	0	0	0	0.14285714285714285	14	2	15	0.0	0	0.6273627479244435	0.7763159836411258	0.44507534030960444	0.8689689697017209	0.743302496374254	0.8995220316576115	0.7871075567598235	0.855207342767162	0	0	0.0	0.017036608721606714	0.017036608721606714
3509	0.03709848762377857	0.021738884862312995	0.019789701222280402	0.9659351314552245	-1	0	0	0.2	2	0.9230769230769231	12	0.5357142857142857	0.9230769230769231	14	12	0	0	0	0.14285714285714285	14	2	15	0.0	0	0.6273627479244435	0.829294329286282	0.42789884871845485	0.8093274353654175	0.743302496374254	0.9082100632612027	0.7871075567598235	0.8547994617513546	0	0	0.0	0.019789701222280402	0.019789701222280402
4754	0.03234048979845879	0.01261494182355264	0.0012028345134714854	0.6369884590118956	-1	0	0	0.2	2	0.9230769230769231	12	0.5357142857142857	0.9230769230769231	14	12	0	0	0	0.14285714285714285	14	2	15	0.0	0	0.6273627479244435	0.6861649687925794	0.42789884871845485	0.905254364822854	0.7092782337983612	0.8856901086137039	0.7871075567598235	0.8449559126434524	0	0	0.0	0.0012028345134714854	0.0012028345134714854
4605	0.03708518068643297	0.018172725199989213	0.01714302323936051	0.966227650172091	-1	0	0	0.2	2	0.9230769230769231	12	0.5357142857142857	0.9230769230769231	14	12	0	0	0	0.14285714285714285	14	2	15	0.0	0	0.6273627479244435	0.6865618294932297	0.46351893367268593	0.9257679188978191	0.7343924408395811	0.8649084508423557	0.7922247585924475	0.8483087470831655	0	0	0.0	0.01714302323936051	0.01714302323936051
4430	0.03682481606110177	0.019503409418482283	0.019407447872736707	0.9666577145634748	-1	0	0	0.2	2	0.9230769230769231	12	0.5357142857142857	0.9230769230769231	14	12	0	0	0	0.14285714285714285	14	2	15	0.0	0	0.6273627479244435	0.6861649687925794	0.46351893367268593	0.9257679188978191	0.7181882893330342	0.8589839969499811	0.7854205442335996	0.8460805159771267	0	0	0.0	0.019407447872736707	0.019407447872736707
2809	0.03718659505711169	0.01931077414893378	0.01930712086304677	0.965011409293264	-1	0	0	0.2	2	0.9230769230769231	12	0.5357142857142857	0.9230769230769231	14	12	0	0	0	0.14285714285714285	14	2	15	0.0	0	0.6273627479244435	0.7763159836411258	0.42789884871845485	0.8138121920753537	0.743302496374254	0.9085939348019261	0.7922247585924475	0.8418372045022647	0	0	0.0	0.01930712086304677	0.01930712086304677
832	0.0019459390579567332	0.0016316000941485223	-0.0016309630402550521	0.9843352292063372	-1	0	0	1.0	1	0	0	1.0	0	1	0	0	0	0	0.5	2	1	2	0.0	0	0	0	0	0	0	0	0	0	0	0	0	-0.0001630963040255052	-0.0001630963040255052
1258	0.03281500688251441	0.01659246789999443	0.016490151403365634	0.9672273783372438	-1	0	0	0.2	2	0.9230769230769231	12	0.5357142857142857	0.9230769230769231	14	12	0	0	0	0.14285714285714285	14	2	15	0.0	0	0.6273627479244435	0.7763159836411258	0.44507534030960444	0.8689689697017209	0.743302496374254	0.8995220316576115	0.7871075567598235	0.855207342767162	0	0	0.0	0.016490151403365634	0.016490151403365634
2662	0.03538686448559548	0.018104327457902768	0.012803511188583356	0.9695598449421071	-1	0	0	0.2	2	0.9230769230769231	12	0.5357142857142857	0.9230769230769231	14	12	0	0	0	0.14285714285714285	14	2	15	0.0	0	0.622664396882114	0.7516750156382587	0.46351893367268593	0.905844698460678	0.7181882893330342	0.8727811525691108	0.7871075567598235	0.8539289318885744	0	0	0.0	0.012803511188583356	0.012803511188583356
3947	0.03635111947048114	0.019655727113721978	0.0193919586248005	0.9657016532381965	-1	0	0	0.2	2	0.9230769230769231	12	0.5357142857142857	0.9230769230769231	14	12	0	0	0	0.14285714285714285	14	2	15	0.0	0	0.6273627479244435	0.6861649687925794	0.46351893367268593	0.9257679188978191	0.7343924408395811	0.8649084508423557	0.7922247585924475	0.8482296530965068	0	0	0.0	0.0193919586248005	0.0193919586248005
308	0.0025202057272601065	0.002447796883190361	-0.002440516525588501	0.9826575481491258	-1	0	0	1.0	1	0	0	1.0	0	0	0	1	1	0	0.5	1	2	2	0.16666666666666666	0	0	0	0	0	0	0	0	0	0	0	0	-0.1	-0.1
970	0.03603043791158759	0.018235578160415666	0.01237552944342797	0.9641671338819049	-1	0	0	0.2	2	0.9230769230769231	12	0.5357142857142857	0.9230769230769231	14	12	0	0	0	0.14285714285714285	14	2	15	0.0	0	0.622664396882114	0.7750114420219445	0.42789884871845485	0.916865947333281	0.7343924408395811	0.8827549206834467	0.7890401364803609	0.8682269590406361	0	0	0.0	0.01237552944342797	0.01237552944342797
2010	0.034046182759910726	0.018361853207713105	0.018237603342991744	0.9673384391947165	-1	0	0	0.2	2	0.9230769230769231	12	0.5357142857142857	0.9230769230769231	14	12	0	0	0	0.14285714285714285	14	2	15	0.0	0	0.6273627479244435	0.7763159836411258	0.44507534030960444	0.8689689697017209	0.743302496374254	0.8995220316576115	0.7871075567598235	0.855207342767162	0	0	0.0	0.018237603342991744	0.018237603342991744
579	0.001746341338074828	0.0016955449871220542	-0.0016933639136865316	0.9833412261640984	-1	0	0	1.0	1	0	0	1.0	0	1	0	0	0	0	0.5	2	1	2	0.0	0	0	0	0	0	0	0	0	0	0	0	0	-0.00016933639136865316	-0.00016933639136865316
1087	0.021831413124977744	0.003303372122868872	0.002887646272847265	0.9740962753658958	-1	0	0	0.2	2	0.9230769230769231	12	0.5357142857142857	0.9230769230769231	14	12	0	0	0	0.14285714285714285	14	2	15	0.0	0	0.632061098966773	0.7911604594011036	0.595885915078756	0.8889525451972247	0.3179366316715127	0.8255419625849737	0.8027108189965495	0.8396274709827793	0	0	0.0	0.002887646272847265	0.002887646272847265
3142	0.04074474550932501	0.005488553349943886	0.0038814892865759285	0.823124561441653	-1	0	0	0.2	2	0.9230769230769231	12	0.5357142857142857	0.9230769230769231	14	12	0	0	0	0.14285714285714285	14	2	15	0.0	0	0.6273627479244435	0.7763159836411258	0.42789884871845485	0.853351456126921	0.743302496374254	0.9085939348019261	0.7785481333477207	0.8541275705324941	0	0	0.0	0.0038814892865759285	0.0038814892865759285
2724	0.03597692574368817	0.019212549278323013	0.01709347462780439	0.966460689968714	-1	0	0	0.2	2	0.9230769230769231	12	0.5357142857142857	0.9230769230769231	14	12	0	0	0	0.14285714285714285	14	2	15	0.0	0	0.6273627479244435	0.6861649687925794	0.46351893367268593	0.9254907482328509	0.7343924408395811	0.8649084508423557	0.7854205442335996	0.8480567944831539	0	0	0.0	0.01709347462780439	0.01709347462780439
3405	0.037053232693917394	0.019218580527836312	0.01919521500253062	0.9673159279256077	-1	0	0	0.2	2	0.9230769230769231	12	0.5357142857142857	0.9230769230769231	14	12	0	0	0	0.14285714285714285	14	2	15	0.0	0	0.6273627479244435	0.6861649687925794	0.46351893367268593	0.9257679188978191	0.7343924408395811	0.8649084508423557	0.7922247585924475	0.8482296530965068	0	0	0.0	0.01919521500253062	0.01919521500253062
2605	0.025573831451957928	0.007984406714443162	0.007781800941040072	0.7016456193700575	-1	0	0	0.2	2	0.9230769230769231	12	0.5357142857142857	0.9230769230769231	14	12	0	0	0	0.14285714285714285	14	2	15	0.0	0	0.6273627479244435	0.7763159836411258	0.42083656906476297	0.8099172377370103	0.743302496374254	0.9085939348019261	0.7943944247444273	0.8407021059737866	0	0	0.0	0.007781800941040072	0.007781800941040072
3823	0.0433276342815364	0.007704428889081025	0.0058211900824938516	0.8117081116517951	-1	0	0	0.2	2	0.9230769230769231	12	0.5357142857142857	0.9230769230769231	14	12	0	0	0	0.14285714285714285	14	2	15	0.0	0	0.6273627479244435	0.829294329286282	0.42789884871845485	0.8093274353654175	0.743302496374254	0.9082100632612027	0.7871075567598235	0.8547994617513546	0	0	0.0	0.0058211900824938516	0.0058211900824938516
2915	0.03773880504925555	0.017678686895221642	0.0058865781103789455	0.9627395240729947	-1	0	0	0.2	2	0.9230769230769231	12	0.5357142857142857	0.9230769230769231	14	12	0	0	0	0.14285714285714285	14	2	15	0.0	0	0.622664396882114	0.7788208925484463	0.42789884871845485	0.9274706700194992	0.7343924408395811	0.8991298734081675	0.7871075567598235	0.8806174955829502	0	0	0.0	0.0058865781103789455	0.0058865781103789455
630	0.03767303903479414	0.016491379009003906	0.005703948485054011	0.9670238110568115	-1	0	0	0.2	2	0.9230769230769231	12	0.25	0.8461538461538461	13	11	1	0	0	0.6	10	6	15	0.0	0	0.622664396882114	0.8135565265415899	0.42789884871845485	0.9142333791917465	0.7025600707678098	0.924948202278517	0.7909598319558101	0.8925542127577499	0	0	0.0	0.005703948485054011	0.005703948485054011
3650	0.03304708241680831	0.012197701417461196	0.0018708393320155648	0.6426245655166203	-1	0	0	0.2	2	0.9230769230769231	12	0.5357142857142857	0.9230769230769231	14	12	0	0	0	0.14285714285714285	14	2	15	0.0	0	0.6273627479244435	0.6861649687925794	0.42789884871845485	0.905254364822854	0.7092782337983612	0.8856901086137039	0.7871075567598235	0.8449559126434524	0	0	0.0	0.0018708393320155648	0.0018708393320155648
2957	0.03814145194406998	0.019150376276767467	0.018442975055680995	0.9647192931216504	-1	0	0	0.2	2	0.9230769230769231	12	0.5357142857142857	0.9230769230769231	14	12	0	0	0	0.14285714285714285	14	2	15	0.0	0	0.6273627479244435	0.829294329286282	0.42436770889160885	0.8220472823362354	0.743302496374254	0.9082100632612029	0.7890401364803609	0.8582660528592122	0	0	0.0	0.018442975055680995	0.018442975055680995
4774	0.03620061349357105	0.01824072260963326	0.017914440778313168	0.9679971379613815	-1	0	0	0.2	2	0.9230769230769231	12	0.5357142857142857	0.9230769230769231	14	12	0	0	0	0.14285714285714285	14	2	15	0.0	0	0.6273627479244435	0.6861649687925794	0.46351893367268593	0.9257679188978191	0.7264034632808183	0.8573225104312219	0.7854205442335996	0.8454870654210571	0	0	0.0	0.017914440778313168	0.017914440778313168
2579	0.03661371419496455	0.019225517437195867	0.019225427209894647	0.9661082632262409	-1	0	0	0.2	2	0.9230769230769231	12	0.5357142857142857	0.9230769230769231	14	12	0	0	0	0.14285714285714285	14	2	15	0.0	0	0.6273627479244435	0.6861649687925794	0.46351893367268593	0.9257679188978191	0.7343924408395811	0.8649084508423557	0.7922247585924475	0.8482296530965068	0	0	0.0	0.019225427209894647	0.019225427209894647
4654	0.035746367684322204	0.018311195609388063	0.018070485169745062	0.9671236589549935	-1	0	0	0.2	2	0.9230769230769231	12	0.5357142857142857	0.9230769230769231	14	12	0	0	0	0.14285714285714285	14	2	15	0.0	0	0.6273627479244435	0.6861649687925794	0.46351893367268593	0.9257679188978191	0.7343924408395811	0.8649084508423557	0.7922247585924475	0.8482296530965068	0	0	0.0	0.018070485169745062	0.018070485169745062
1144	0.03159709857952863	0.011526155732607705	-0.011144465774956869	0.9705602087842962	-1	0	0	0.2222222222222222	2	0.9090909090909091	10	0.3611111111111111	0.7272727272727273	10	8	2	0	0	0.4444444444444444	9	4	13	0.0	0	0.632061098966773	0.6851951881509918	0.46351893367268593	0.9051541397119648	0.5102483512196613	0.895126360218844	0.7890401364803609	0.84889201575606	0	0	0.0	-0.001114446577495687	-0.001114446577495687
4503	0.043257250907529445	0.008778294966981444	0.006396170245565853	0.8066554821405247	-1	0	0	0.2	2	0.9230769230769231	12	0.5357142857142857	0.9230769230769231	14	12	0	0	0	0.14285714285714285	14	2	15	0.0	0	0.6273627479244435	0.829294329286282	0.42789884871845485	0.8093274353654175	0.743302496374254	0.9082100632612027	0.7871075567598235	0.8547994617513546	0	0	0.0	0.006396170245565853	0.006396170245565853
1629	0.025736434591373522	0.009363096392281993	-0.009362866659483089	0.9741175460769451	-1	0	0	0.25	2	0.8888888888888888	8	0.3055555555555556	0.7777777777777778	8	7	2	1	0	1.0	6	6	11	0.14285714285714285	0	0.632061098966773	0.6993538209318257	0.42789884871845485	0.9402525482748448	0.7187642222743567	0.8909218585953114	0.7909598319558101	0.869908006726006	1.0	0.375	0.0	-0.0009362866659483089	-0.0009362866659483089
1318	0.034088327815683085	0.017890254855264947	0.017220272285173713	0.9670848699475046	-1	0	0	0.2	2	0.9230769230769231	12	0.5357142857142857	0.9230769230769231	14	12	0	0	0	0.14285714285714285	14	2	15	0.0	0	0.6273627479244435	0.7763159836411258	0.44507534030960444	0.8689689697017209	0.743302496374254	0.8995220316576115	0.7871075567598235	0.855207342767162	0	0	0.0	0.017220272285173713	0.017220272285173713
4345	0.030815466174213903	0.011725472302056126	-0.010874484093307307	0.7558559558585041	-1	0	0	0.2	2	0.9230769230769231	12	0.5357142857142857	0.9230769230769231	14	12	0	0	0	0.14285714285714285	2	14	15	0.0	0	0.622664396882114	0.6825774485494082	0.42789884871845485	0.9176204787389237	0.7181882893330342	0.8934712537126771	0.7922247585924475	0.8541584737466407	0	0	0.0	-0.0010874484093307307	-0.0010874484093307307
4084	0.036244186392642416	0.018188613414675703	0.017882864193564017	0.9669955663195723	-1	0	0	0.2	2	0.9230769230769231	12	0.5357142857142857	0.9230769230769231	14	12	0	0	0	0.14285714285714285	14	2	15	0.0	0	0.6273627479244435	0.6861649687925794	0.46351893367268593	0.9257679188978191	0.7343924408395811	0.8649084508423557	0.7922247585924475	0.8482296530965068	0	0	0.0	0.017882864193564017	0.017882864193564017
3708	0.03665478501283113	0.01802314531309723	0.018018522348622664	0.9651625641330026	-1	0	0	0.2	2	0.9230769230769231	12	0.5357142857142857	0.9230769230769231	14	12	0	0	0	0.14285714285714285	14	2	15	0.0	0	0.6273627479244435	0.7763159836411258	0.42789884871845485	0.8138121920753537	0.743302496374254	0.9048721180912869	0.7811378262872137	0.8398739032152609	0	0	0.0	0.018018522348622664	0.018018522348622664
264	0.002143840626822777	0.0020401590530866967	-0.002038344591005536	0.98287876596286	-1	0	0	0	0	0	0	1.0	0	0	0	0	0	0	1.0	1	1	1	0.0	0	0	0	0	0	0	0	0	0	0	0	0	-0.1	-0.1
2057	0.044432584156537544	0.0020593098243227637	0.001868659714183708	0.8998407084826202	-1	0	0	0.2	2	0.9230769230769231	12	0.5357142857142857	0.9230769230769231	14	12	0	0	0	0.14285714285714285	14	2	15	0.0	0	0.6273627479244435	0.7763159836411258	0.42789884871845485	0.7989104452772079	0.743302496374254	0.8995220316576115	0.7871075567598235	0.8327508100542871	0	0	0.0	0.001868659714183708	0.001868659714183708
3476	0.03914165121937439	0.019697834779552743	0.008262635803511522	0.9645626639610851	-1	0	0	0.2	2	0.9230769230769231	12	0.5357142857142857	0.9230769230769231	14	12	0	0	0	0.14285714285714285	14	2	15	0.0	0	0.6273627479244435	0.6861649687925794	0.42789884871845485	0.9135214462470352	0.7343924408395811	0.8649084508423557	0.7679719254757617	0.8409674417041392	0	0	0.0	0.008262635803511522	0.008262635803511522
4617	0.03744792728317995	0.02010928953522305	0.019777794058512405	0.9661312234116137	-1	0	0	0.2	2	0.9230769230769231	12	0.5357142857142857	0.9230769230769231	14	12	0	0	0	0.14285714285714285	14	2	15	0.0	0	0.6273627479244435	0.6861649687925794	0.46351893367268593	0.9257679188978191	0.7343924408395811	0.8649084508423557	0.7922247585924475	0.8482296530965068	0	0	0.0	0.019777794058512405	0.019777794058512405
1282	0.011013353548849419	0.0046037845760725	-0.002257195202306055	0.9812837174060725	-1	0	0	0.3333333333333333	2	0.8333333333333334	5	0.5333333333333333	0.5	5	3	2	1	0	0.6	5	3	8	0.16666666666666666	0	0.6428393549966855	0.748085488898097	0.600658394983449	0.9561862917042674	0.3179366316715127	0.8836319103160899	0.8088415196194724	0.8875781812612891	1.0	0.6	0.0	-0.0002257195202306055	-0.0002257195202306055
2226	0.03649514063758623	0.016807674287692632	0.01680662060404113	0.7546007968429839	-1	0	0	0.2	2	0.9230769230769231	12	0.5357142857142857	0.9230769230769231	14	12	0	0	0	0.14285714285714285	14	2	15	0.0	0	0.6273627479244435	0.6861649687925794	0.46351893367268593	0.9257679188978191	0.7181882893330342	0.8909699039250051	0.7871075567598235	0.8584069861791844	0	0	0.0	0.01680662060404113	0.01680662060404113
4002	0.03671072766382332	0.019197627147903133	0.019094164733798262	0.9675836662010993	-1	0	0	0.2	2	0.9230769230769231	12	0.5357142857142857	0.9230769230769231	14	12	0	0	0	0.14285714285714285	14	2	15	0.0	0	0.6273627479244435	0.6861649687925794	0.46351893367268593	0.9257679188978191	0.7181882893330342	0.8909699039250051	0.7871075567598235	0.8584069861791844	0	0	0.0	0.019094164733798262	0.019094164733798262
4115	0.036464790464128774	0.018167735929048908	0.01816266724327444	0.9649441532301124	-1	0	0	0.2	2	0.9230769230769231	12	0.5357142857142857	0.9230769230769231	14	12	0	0	0	0.14285714285714285	14	2	15	0.0	0	0.6273627479244435	0.7763159836411258	0.42789884871845485	0.8138121920753537	0.743302496374254	0.9085939348019261	0.7922247585924475	0.8418372045022647	0	0	0.0	0.01816266724327444	0.01816266724327444
2709	0.03434725212318821	0.017850570226951443	0.017697257848740836	0.9671636481146684	-1	0	0	0.2	2	0.9230769230769231	12	0.5357142857142857	0.9230769230769231	14	12	0	0	0	0.14285714285714285	14	2	15	0.0	0	0.6273627479244435	0.7763159836411258	0.44507534030960444	0.8689689697017209	0.743302496374254	0.8995220316576115	0.7871075567598235	0.855207342767162	0	0	0.0	0.017697257848740836	0.017697257848740836
2933	0.03650920982329111	0.017712034193281823	0.014534093671168175	0.9684200690591604	-1	0	0	0.2	2	0.9230769230769231	12	0.5357142857142857	0.9230769230769231	14	12	0	0	0	0.14285714285714285	14	2	15	0.0	0	0.6273627479244435	0.7763159836411258	0.42789884871845485	0.8232815950051282	0.743302496374254	0.9085939348019261	0.7922247585924475	0.8446468207203878	0	0	0.0	0.014534093671168175	0.014534093671168175
1086	0.029133628338384294	0.012069771772010482	0.012006220007578053	0.9641505822196411	-1	0	0	0.2	2	0.9230769230769231	12	0.5357142857142857	0.9230769230769231	14	12	0	0	0	0.14285714285714285	14	2	15	0.0	0	0.622664396882114	0.7773741992241318	0.44507534030960444	0.8689689697017209	0.743302496374254	0.8995220316576115	0.7871075567598235	0.855459120145433	0	0	0.0	0.012006220007578053	0.012006220007578053
1288	0.034133345965452415	0.017540782402680047	0.017381010037159646	0.9675262427360535	-1	0	0	0.2	2	0.9230769230769231	12	0.5357142857142857	0.9230769230769231	14	12	0	0	0	0.14285714285714285	14	2	15	0.0	0	0.6273627479244435	0.7763159836411258	0.44507534030960444	0.8689689697017209	0.743302496374254	0.8995220316576115	0.7871075567598235	0.855207342767162	0	0	0.0	0.017381010037159646	0.017381010037159646
289	0.002507984314966487	0.0024582311615462707	-0.0024570348268633884	0.981084088817918	-1	0	0	0	0	0	0	1.0	0	0	0	0	1	0	1.0	1	1	1	0.25	0	0	0	0	0	0	0	0	0	0	0	0	-0.1	-0.1
2470	0.037053860378713825	0.018097616938505298	0.01809052698250235	0.9660103775970709	-1	0	0	0.2	2	0.9230769230769231	12	0.5357142857142857	0.9230769230769231	14	12	0	0	0	0.14285714285714285	14	2	15	0.0	0	0.6273627479244435	0.7763159836411258	0.42789884871845485	0.8138121920753537	0.743302496374254	0.9085939348019261	0.7922247585924475	0.8418372045022647	0	0	0.0	0.01809052698250235	0.01809052698250235
557	0.0030329122741711845	0.0029505137370539974	-0.002950451217241187	0.9823960135615413	-1	0	0	0.5	2	0.6666666666666666	2	0.625	0.6666666666666666	4	2	0	0	0	0.5	4	2	5	0.0	0	0.7702318668952739	0.8606459261653527	0.333058175877393	0.9402425439517834	0.7187642222743567	0.8885434299202963	0.8839578851253728	0.9018087950706241	0	0	0.0	-0.0002950451217241187	-0.0002950451217241187
124	0.002105960425867203	0.0020782203350136336	-0.002076025764814479	0.9831144690173814	-1	0	0	0	0	0	0	1.0	0	0	0	0	0	0	1.0	1	1	1	0.0	0	0	0	0	0	0	0	0	0	0	0	0	-0.1	-0.1
4933	0.03652967844537993	0.02113774224373251	0.01967236646887976	0.9662354391157996	-1	0	0	0.2	2	0.9230769230769231	12	0.5357142857142857	0.9230769230769231	14	12	0	0	0	0.14285714285714285	14	2	15	0.0	0	0.6273627479244435	0.829294329286282	0.42789884871845485	0.8093274353654175	0.743302496374254	0.9082100632612027	0.7871075567598235	0.8547994617513546	0	0	0.0	0.01967236646887976	0.01967236646887976
4570	0.03528680827145448	0.016294688858643512	0.014689009013742586	0.9675504597302438	-1	0	0	0.2	2	0.9230769230769231	12	0.5357142857142857	0.9230769230769231	14	12	0	0	0	0.14285714285714285	14	2	15	0.0	0	0.6273627479244435	0.6861649687925794	0.46351893367268593	0.9103218527001727	0.7092782337983612	0.8856901086137039	0.7871075567598235	0.8475817071612333	0	0	0.0	0.014689009013742586	0.014689009013742586
1843	0.040108449829908	0.022456784464942228	-0.017715213703376476	0.5274370322313461	-1	0	0	0.2	2	0.9230769230769231	12	0.5357142857142857	0.9230769230769231	14	12	0	0	0	0.14285714285714285	14	2	15	0.0	0	0.6273627479244435	0.6861649687925794	0.42789884871845485	0.9047015686312642	0.7181882893330342	0.8882454084231801	0.7871075567598235	0.8457864243790095	0	0	0.0	-0.0017715213703376476	-0.0017715213703376476
1462	0.03351215846791138	0.004010518909009832	-0.0037887913456820187	0.6600057554021879	-1	0	0	0.2	2	0.9230769230769231	12	0.5357142857142857	0.9230769230769231	14	12	0	0	0	0.14285714285714285	14	2	15	0.0	0	0.6273627479244435	0.8353811072768333	0.44507534030960444	0.8552673991005604	0.6779187873014175	0.902694163082516	0.7871075567598235	0.8671627547023646	0	0	0.0	-0.0003788791345682019	-0.0003788791345682019
2028	0.03669501328013739	0.01879550688368251	0.0182155117199564	0.9673320451603249	-1	0	0	0.2	2	0.9230769230769231	12	0.5357142857142857	0.9230769230769231	14	12	0	0	0	0.14285714285714285	14	2	15	0.0	0	0.6273627479244435	0.6861649687925794	0.46351893367268593	0.9257679188978191	0.7181882893330342	0.8909699039250051	0.7871075567598235	0.8584069861791844	0	0	0.0	0.0182155117199564	0.0182155117199564
610	0.030687947402596758	0.015706814525819752	0.01570048239595004	0.9666348322231482	-1	0	0	0.2	2	0.9230769230769231	12	0.5357142857142857	0.9230769230769231	14	12	0	0	0	0.14285714285714285	14	2	15	0.0	0	0.622664396882114	0.8241522699402594	0.42789884871845485	0.8785373658658748	0.7187642222743567	0.8960869162910168	0.7881448881147818	0.8690543982247991	0	0	0.0	0.01570048239595004	0.01570048239595004
4980	0.03765295144005642	0.019567438223977832	0.019401112858258854	0.966137376826506	-1	0	0	0.2	2	0.9230769230769231	12	0.5357142857142857	0.9230769230769231	14	12	0	0	0	0.14285714285714285	14	2	15	0.0	0	0.6273627479244435	0.6861649687925794	0.46351893367268593	0.9257679188978191	0.7343924408395811	0.8649084508423557	0.7922247585924475	0.8482296530965068	0	0	0.0	0.019401112858258854	0.019401112858258854
4291	0.036267656966944235	0.020206526995557694	0.020173694073558714	0.9660517381956722	-1	0	0	0.2	2	0.9230769230769231	12	0.5357142857142857	0.9230769230769231	14	12	0	0	0	0.14285714285714285	14	2	15	0.0	0	0.6273627479244435	0.6861649687925794	0.46351893367268593	0.9257679188978191	0.7343924408395811	0.8649084508423557	0.7922247585924475	0.8482296530965068	0	0	0.0	0.020173694073558714	0.020173694073558714
1646	0.03190591433617917	0.015458925518331536	-0.005350011769249126	0.6320398915012407	-1	0	0	0.2	2	0.9230769230769231	12	0.5357142857142857	0.9230769230769231	14	12	0	0	0	0.14285714285714285	14	2	15	0.0	0	0.632061098966773	0.6744674013299051	0.42789884871845485	0.8690729097488858	0.7181882893330342	0.8952192153282191	0.7871075567598235	0.8304493341133431	0	0	0.0	-0.0005350011769249127	-0.0005350011769249127
3974	0.03141256335603781	0.014838099968395878	0.013317385066917379	0.9662168207857104	-1	0	0	0.2	2	0.9230769230769231	12	0.5357142857142857	0.9230769230769231	14	12	0	0	0	0.14285714285714285	14	2	15	0.0	0	0.622664396882114	0.6933648267930731	0.46351893367268593	0.9257679188978191	0.7264034632808183	0.8617255032719447	0.7859435812389713	0.8485157407791382	0	0	0.0	0.013317385066917379	0.013317385066917379
2086	0.03539281911142398	0.017298799883338278	-0.008955119836262427	0.6326075485753819	-1	0	0	0.2	2	0.9230769230769231	12	0.5357142857142857	0.9230769230769231	14	12	0	0	0	0.14285714285714285	14	2	15	0.0	0	0.6273627479244435	0.6861649687925794	0.42789884871845485	0.9047015686312642	0.7343924408395811	0.8901067613330914	0.7854205442335996	0.8466058936220505	0	0	0.0	-0.0008955119836262426	-0.0008955119836262426
4440	0.03666634264180722	0.01854676379023316	0.017416746462067263	0.9673909930258409	-1	0	0	0.2	2	0.9230769230769231	12	0.5357142857142857	0.9230769230769231	14	12	0	0	0	0.14285714285714285	14	2	15	0.0	0	0.6273627479244435	0.6861649687925794	0.46351893367268593	0.9257679188978191	0.7343924408395811	0.8649084508423557	0.7922247585924475	0.8482296530965068	0	0	0.0	0.017416746462067263	0.017416746462067263
4561	0.03313513965780672	0.016694660559912245	0.0069499800060412115	0.9668437553068369	-1	0	0	0.2	2	0.9230769230769231	12	0.5357142857142857	0.9230769230769231	14	12	0	0	0	0.14285714285714285	14	2	15	0.0	0	0.6273627479244435	0.7763159836411258	0.42789884871845485	0.868426398412871	0.743302496374254	0.8995220316576115	0.7871075567598235	0.85501089025695	0	0	0.0	0.0069499800060412115	0.0069499800060412115
677	0.0020131828031724522	0.0017561545883277702	-0.001755400069921206	0.9839466141894042	-1	0	0	1.0	1	0	0	1.0	0	1	0	0	1	0	0.5	2	1	2	0.3333333333333333	0	0	0	0	0	0	0	0	0	0	0	0	-0.0001755400069921206	-0.0001755400069921206
967	0.003152979626257064	0.0030465011839127926	-0.003046444873929425	0.9823777631605843	-1	0	0	0.5	2	0.6666666666666666	2	0.625	0.6666666666666666	4	2	0	0	0	0.5	4	2	5	0.0	0	0.7702318668952739	0.8759562666243288	0.333058175877393	0.9402425439517834	0.7187642222743567	0.8885434299202963	0.8839578851253728	0.9056941232593219	0	0	0.0	-0.0003046444873929425	-0.0003046444873929425
750	0.00665936477020336	0.0026050943225637804	-0.0026050942963660034	0.9780997257330298	-1	0	0	0.3333333333333333	1	1.0	2	1.0	1.0	3	2	0	1	0	0.25	4	1	4	0.3333333333333333	0	0.9161620722296332	0.8516146749616065	0.9128284227109719	0.6013110357087926	0.7268405594526447	0.6218503991262159	0.7077988207297594	0.7079029121273821	1.0	0	0.0	-0.00026050942963660035	-0.00026050942963660035
1346	0.006858558499444398	0.003465421427467379	-0.00335840662507477	0.9797459864519771	-1	0	0	0.4	2	0.8	4	0.4666666666666667	0.6	4	3	2	1	0	0.6	5	3	7	0.14285714285714285	0	0.6550724658172309	0.771317063805313	0.8431042681913479	0.9672042427137387	0.7187642222743567	0.8746072257828028	0.8521633461230328	0.8985058894848946	1.0	0.75	0.0	-0.000335840662507477	-0.000335840662507477
251	0.003379102369063269	0.0021992629324234982	-0.0021802089372146708	0.980911196602992	-1	0	0	0.6666666666666666	2	0.5	1	1.0	0.5	3	1	0	0	0	0.25	4	1	4	0.0	0.6666666666666666	0.27304252606491375	0.6038468802514655	0.14446637258393852	0.5699349595161535	0.357956964011047	0.8719593708998324	0.7063301020844844	0.7055427672171031	0	0	0.0	-0.0002180208937214671	-0.0002180208937214671
2459	0.03659143445285164	0.01848074940485716	0.01697787352531347	0.9673196658158814	-1	0	0	0.2	2	0.9230769230769231	12	0.5357142857142857	0.9230769230769231	14	12	0	0	0	0.14285714285714285	14	2	15	0.0	0	0.6273627479244435	0.6861649687925794	0.46351893367268593	0.9257679188978191	0.7343924408395811	0.8649084508423557	0.7922247585924475	0.8482296530965068	0	0	0.0	0.01697787352531347	0.01697787352531347
3461	0.03725251775773396	0.018102601309705056	0.01752755263313476	0.9665513368997796	-1	0	0	0.2	2	0.9230769230769231	12	0.5357142857142857	0.9230769230769231	14	12	0	0	0	0.14285714285714285	14	2	15	0.0	0	0.6273627479244435	0.6861649687925794	0.46351893367268593	0.9257679188978191	0.7343924408395811	0.8649084508423557	0.7922247585924475	0.8482296530965068	0	0	0.0	0.01752755263313476	0.01752755263313476
2993	0.03710427415781802	0.018814891481594584	0.018610550310306916	0.9669082284645019	-1	0	0	0.2	2	0.9230769230769231	12	0.5357142857142857	0.9230769230769231	14	12	0	0	0	0.14285714285714285	14	2	15	0.0	0	0.6273627479244435	0.6861649687925794	0.46351893367268593	0.9257679188978191	0.7343924408395811	0.8649084508423557	0.7922247585924475	0.8482296530965068	0	0	0.0	0.018610550310306916	0.018610550310306916
1827	0.037584156417615686	0.01566561353105884	0.014949738055939256	0.9653329406577655	-1	0	0	0.2	2	0.9230769230769231	12	0.5357142857142857	0.9230769230769231	14	12	0	0	0	0.14285714285714285	14	2	15	0.0	0	0.6273627479244435	0.6861649687925794	0.46351893367268593	0.925076627063544	0.7181882893330342	0.8909699039250051	0.7871075567598235	0.8580006844788357	0	0	0.0	0.014949738055939256	0.014949738055939256
5001	0.03630983144424414	0.020347878264237035	0.019576752847873465	0.9669002083655067	-1	0	0	0.2	2	0.9230769230769231	12	0.5357142857142857	0.9230769230769231	14	12	0	0	0	0.14285714285714285	14	2	15	0.0	0	0.6273627479244435	0.6861649687925794	0.46351893367268593	0.9257679188978191	0.7343924408395811	0.8649084508423557	0.7922247585924475	0.8482296530965068	0	0	0.0	0.019576752847873465	0.019576752847873465
3636	0.018018603058549316	0.011770448887519182	-0.008131263760459967	0.9826501716471135	-1	0	0	0.2	2	0.9166666666666666	11	0.5384615384615384	0.9166666666666666	13	11	0	0	0	0.15384615384615385	2	13	14	0.0	0	0.622664396882114	0.8158576353649464	0.4622518319007541	0.7276363573637363	0.7516366189676047	0.8661688020717982	0.7656178687024507	0.8094177823598996	0	0	0.0	-0.0008131263760459967	-0.0008131263760459967
2503	0.03720571393006382	0.019991249905712494	0.017701658586519484	0.9670410711458693	-1	0	0	0.2	2	0.9230769230769231	12	0.5357142857142857	0.9230769230769231	14	12	0	0	0	0.14285714285714285	14	2	15	0.0	0	0.6273627479244435	0.6861649687925794	0.46351893367268593	0.9257372974258833	0.7343924408395811	0.8649084508423557	0.7913265821625896	0.8482105346983031	0	0	0.0	0.017701658586519484	0.017701658586519484
573	0.001920599817162916	0.0016360098125214686	-0.0016346474335950008	0.9840536131362791	-1	0	0	1.0	1	0	0	1.0	0	1	0	0	1	0	0.5	2	1	2	0.3333333333333333	0	0	0	0	0	0	0	0	0	0	0	0	-0.00016346474335950009	-0.00016346474335950009
4467	0.04316539217287673	0.008041736200573659	0.006299622799853188	0.813613243797277	-1	0	0	0.2	2	0.9230769230769231	12	0.5357142857142857	0.9230769230769231	14	12	0	0	0	0.14285714285714285	14	2	15	0.0	0	0.6273627479244435	0.829294329286282	0.42789884871845485	0.8093274353654175	0.743302496374254	0.9082100632612027	0.7871075567598235	0.8547994617513546	0	0	0.0	0.006299622799853188	0.006299622799853188
3814	0.03708737335945525	0.019995371808700896	0.019993669229444948	0.9661823037825786	-1	0	0	0.2	2	0.9230769230769231	12	0.5357142857142857	0.9230769230769231	14	12	0	0	0	0.14285714285714285	14	2	15	0.0	0	0.6273627479244435	0.6861649687925794	0.46351893367268593	0.9257679188978191	0.7343924408395811	0.8649084508423557	0.7922247585924475	0.8482296530965068	0	0	0.0	0.019993669229444948	0.019993669229444948
3248	0.03699724008195295	0.019019419096276226	0.018691624863952986	0.96765044411886	-1	0	0	0.2	2	0.9230769230769231	12	0.5357142857142857	0.9230769230769231	14	12	0	0	0	0.14285714285714285	14	2	15	0.0	0	0.6273627479244435	0.6861649687925794	0.46351893367268593	0.9257679188978191	0.7343924408395811	0.8649084508423557	0.7922247585924475	0.8482296530965068	0	0	0.0	0.018691624863952986	0.018691624863952986
1247	0.034612593202849866	0.017362421112349074	0.01622571414931925	0.9679336050147628	-1	0	0	0.2	2	0.9230769230769231	12	0.5357142857142857	0.9230769230769231	14	12	0	0	0	0.14285714285714285	14	2	15	0.0	0	0.6273627479244435	0.7763159836411258	0.44507534030960444	0.8689689697017209	0.743302496374254	0.8995220316576115	0.7871075567598235	0.855207342767162	0	0	0.0	0.01622571414931925	0.01622571414931925
839	0.03547079156239658	0.015502278534307265	0.008648637722496244	0.9653678279978294	-1	0	0	0.2	2	0.9230769230769231	12	0.5357142857142857	0.9230769230769231	14	12	0	0	0	0.14285714285714285	14	2	15	0.0	0	0.622664396882114	0.8724649523683521	0.42789884871845485	0.8713855826541729	0.7187642222743567	0.9260244841085796	0.7871075567598235	0.892939156710658	0	0	0.0	0.008648637722496244	0.008648637722496244
2464	0.043653667591360516	0.010816401509793258	0.010746502762789878	0.9369718936287607	-1	0	0	0.2	2	0.9230769230769231	12	0.5357142857142857	0.9230769230769231	14	12	0	0	0	0.14285714285714285	14	2	15	0.0	0	0.622664396882114	0.6951726570890204	0.46351893367268593	0.9238684584564599	0.7343924408395811	0.8782640983243865	0.7871075567598235	0.8539019474373494	0	0	0.0	0.010746502762789878	0.010746502762789878
4192	0.0375804947277566	0.01835110272548428	0.01831551778383505	0.9665835683886063	-1	0	0	0.2	2	0.9230769230769231	12	0.5357142857142857	0.9230769230769231	14	12	0	0	0	0.14285714285714285	14	2	15	0.0	0	0.6273627479244435	0.6861649687925794	0.46351893367268593	0.9257679188978191	0.7343924408395811	0.8649084508423557	0.7922247585924475	0.8482296530965068	0	0	0.0	0.01831551778383505	0.01831551778383505
4827	0.02869208826876435	0.009667310278541796	0.005837923839078273	0.9797383604386388	-1	0	0	0.2	2	0.9230769230769231	12	0.4166666666666667	0.8461538461538461	13	11	1	0	0	0.25	12	3	15	0.0	0	0.622664396882114	0.6884592922768699	0.499139018626917	0.8975130142391237	0.7338165078982587	0.8680185047241235	0.793484029490824	0.8341675621879366	0	0	0.0	0.005837923839078273	0.005837923839078273
680	0.032482624706648186	0.011682994630859134	-0.010697437284432273	0.8130993166284085	-1	0	0	0.2	2	0.9230769230769231	12	0.5357142857142857	0.9230769230769231	14	12	0	0	0	0.14285714285714285	14	2	15	0.0	0	0.4534302709276581	0.8035762371958836	0.4453019060272364	0.779451239750067	0.7187642222743567	0.8670266892771774	0.8195880054186181	0.8198596322345941	0	0	0.0	-0.0010697437284432273	-0.0010697437284432273
653	0.028836244466883258	0.013375649042267448	0.012904112796737914	0.9646204195383873	-1	0	0	0.2	2	0.9230769230769231	12	0.5357142857142857	0.9230769230769231	14	12	0	0	0	0.14285714285714285	14	2	15	0.0	0	0.6273627479244435	0.823173838408241	0.42789884871845485	0.8904661680324744	0.6667194026626732	0.879005348630351	0.7900705627276611	0.8667109583940648	0	0	0.0	0.012904112796737914	0.012904112796737914
1835	0.02840304938578707	0.013572756357397563	0.0006984419980163967	0.9805790449451719	-1	0	0	0.2	2	0.9230769230769231	12	0.5357142857142857	0.9230769230769231	14	12	0	0	0	0.14285714285714285	14	2	15	0.0	0	0.6273627479244435	0.7763159836411258	0.44507534030960444	0.8689689697017209	0.743302496374254	0.8995220316576115	0.7871075567598235	0.855207342767162	0	0	0.0	0.0006984419980163967	0.0006984419980163967
98	0.005160702103156295	0.003343616964920735	-0.003321120115378523	0.9774728984236135	-1	0	0	0.5	2	0.75	3	0.6	0.5	3	2	2	0	0	0.4	5	2	6	0.0	0.4	0.2546427125161057	0.8143712926268956	0.2556029031014071	0.8525736334799849	0.695203341562662	0.9381675150763316	0.9298128293084634	0.8791458218950454	0	0	0.0	-0.0003321120115378523	-0.0003321120115378523
590	0.0017544252959644949	0.0016933016784283967	-0.001693231536149798	0.9848349825564839	-1	0	0	1.0	1	0	0	1.0	0	1	0	0	1	0	0.5	1	2	2	0.3333333333333333	0	0	0	0	0	0	0	0	0	0	0	0	-0.00016932315361497982	-0.00016932315361497982
1456	0.03371289009582989	0.017463231205380892	0.0168971488782796	0.9668912858263329	-1	0	0	0.2	2	0.9230769230769231	12	0.5357142857142857	0.9230769230769231	14	12	0	0	0	0.14285714285714285	14	2	15	0.0	0	0.6273627479244435	0.7763159836411258	0.44507534030960444	0.8689689697017209	0.743302496374254	0.8995220316576115	0.7871075567598235	0.855207342767162	0	0	0.0	0.0168971488782796	0.0168971488782796
570	0.0023099044653384616	0.002285236837650939	-0.002284426878238217	0.9831337489767286	-1	0	0	1.0	1	0	0	1.0	0	1	0	0	0	0	0.5	2	1	2	0.0	0	0	0	0	0	0	0	0	0	0	0	0	-0.0002284426878238217	-0.0002284426878238217
2941	0.03783048988094272	0.01929359442577437	-0.002459071766429565	0.9685739084848654	-1	0	0	0.2	2	0.9230769230769231	12	0.5357142857142857	0.9230769230769231	14	12	0	0	0	0.14285714285714285	14	2	15	0.0	0	0.6273627479244435	0.829294329286282	0.42436770889160885	0.8047321332181148	0.743302496374254	0.9082100632612027	0.7871075567598235	0.853574346322623	0	0	0.0	-0.0002459071766429565	-0.0002459071766429565
4968	0.036503511295150136	0.019470311755006284	0.019468282113217106	0.9670315032040041	-1	0	0	0.2	2	0.9230769230769231	12	0.5357142857142857	0.9230769230769231	14	12	0	0	0	0.14285714285714285	14	2	15	0.0	0	0.6273627479244435	0.6861649687925794	0.46351893367268593	0.9257679188978191	0.7343924408395811	0.8649084508423557	0.7922247585924475	0.8482296530965068	0	0	0.0	0.019468282113217106	0.019468282113217106
1559	0.034271495720024185	0.017907528511023254	0.016956158740896392	0.9676521741186558	-1	0	0	0.2	2	0.9230769230769231	12	0.5357142857142857	0.9230769230769231	14	12	0	0	0	0.14285714285714285	14	2	15	0.0	0	0.6273627479244435	0.7763159836411258	0.44507534030960444	0.8689689697017209	0.743302496374254	0.8995220316576115	0.7871075567598235	0.855207342767162	0	0	0.0	0.016956158740896392	0.016956158740896392
1351	0.03417052236555116	0.01761312318543404	0.016973465949192666	0.9673046510750991	-1	0	0	0.2	2	0.9230769230769231	12	0.5357142857142857	0.9230769230769231	14	12	0	0	0	0.14285714285714285	14	2	15	0.0	0	0.6273627479244435	0.7763159836411258	0.44507534030960444	0.8689689697017209	0.743302496374254	0.8995220316576115	0.7871075567598235	0.855207342767162	0	0	0.0	0.016973465949192666	0.016973465949192666
2594	0.03677176970241859	0.017703492013866277	0.017654953283956824	0.9673648145290848	-1	0	0	0.2	2	0.9230769230769231	12	0.5357142857142857	0.9230769230769231	14	12	0	0	0	0.14285714285714285	14	2	15	0.0	0	0.6273627479244435	0.6861649687925794	0.46351893367268593	0.9257679188978191	0.7181882893330342	0.8909699039250051	0.7871075567598235	0.8584069861791844	0	0	0.0	0.017654953283956824	0.017654953283956824
4269	0.037069790484237634	0.019969577461566232	0.019969375323088314	0.9662007691308281	-1	0	0	0.2	2	0.9230769230769231	12	0.5357142857142857	0.9230769230769231	14	12	0	0	0	0.14285714285714285	14	2	15	0.0	0	0.6273627479244435	0.6861649687925794	0.46351893367268593	0.9257679188978191	0.7264034632808183	0.8617255032719447	0.7854205442335996	0.8470684723948559	0	0	0.0	0.019969375323088314	0.019969375323088314
707	0.0017399205571569524	0.001696126821477088	-0.001693951819741018	0.9833044586869373	-1	0	0	1.0	1	0	0	1.0	0	1	0	0	0	0	0.5	2	1	2	0.0	0	0	0	0	0	0	0	0	0	0	0	0	-0.0001693951819741018	-0.0001693951819741018
1627	0.029061053293134898	0.014777147766873324	0.014776119891230191	0.9658027655170844	-1	0	0	0.2	2	0.9230769230769231	12	0.5357142857142857	0.9230769230769231	14	12	0	0	0	0.14285714285714285	14	2	15	0.0	0	0.632061098966773	0.7979406487098075	0.44507534030960444	0.8689689697017209	0.743302496374254	0.8995220316576115	0.7871075567598235	0.860456940823895	0	0	0.0	0.014776119891230191	0.014776119891230191
4452	0.03603072603019413	0.020341777197773376	0.017455006124384227	0.967910276517193	-1	0	0	0.2	2	0.9230769230769231	12	0.5357142857142857	0.9230769230769231	14	12	0	0	0	0.14285714285714285	14	2	15	0.0	0	0.6273627479244435	0.829294329286282	0.46351893367268593	0.8292447242451746	0.743302496374254	0.9082100632612027	0.7871075567598235	0.8602815521524751	0	0	0.0	0.017455006124384227	0.017455006124384227
3208	0.03683232825725297	0.01907242470792848	0.018745645985241397	0.9669455053639681	-1	0	0	0.2	2	0.9230769230769231	12	0.5357142857142857	0.9230769230769231	14	12	0	0	0	0.14285714285714285	14	2	15	0.0	0	0.6273627479244435	0.6861649687925794	0.46351893367268593	0.9257679188978191	0.7343924408395811	0.8649084508423557	0.7922247585924475	0.8482296530965068	0	0	0.0	0.018745645985241397	0.018745645985241397
2192	0.03641654078315237	0.0181763323880278	0.018058576025809833	0.9657307609558057	-1	0	0	0.2	2	0.9230769230769231	12	0.5357142857142857	0.9230769230769231	14	12	0	0	0	0.14285714285714285	14	2	15	0.0	0	0.6273627479244435	0.7763159836411258	0.42789884871845485	0.8138121920753537	0.743302496374254	0.8995220316576115	0.7871075567598235	0.8371364943291908	0	0	0.0	0.018058576025809833	0.018058576025809833
2142	0.036179772650558245	0.018634241361798976	0.01845920939654175	0.9637794841078938	-1	0	0	0.2	2	0.9230769230769231	12	0.5357142857142857	0.9230769230769231	14	12	0	0	0	0.14285714285714285	14	2	15	0.0	0	0.632061098966773	0.776556620656157	0.42789884871845485	0.7989104452772079	0.743302496374254	0.8995220316576115	0.7871075567598235	0.8328151597353809	0	0	0.0	0.01845920939654175	0.01845920939654175
2245	0.036981783429902174	0.018485036645011103	0.01750896419100733	0.9673649163112462	-1	0	0	0.2	2	0.9230769230769231	12	0.5357142857142857	0.9230769230769231	14	12	0	0	0	0.14285714285714285	14	2	15	0.0	0	0.6273627479244435	0.6865618294932297	0.46351893367268593	0.9257679188978191	0.7343924408395811	0.8649084508423557	0.7922247585924475	0.8483087470831655	0	0	0.0	0.01750896419100733	0.01750896419100733
931	0.03273325413279779	0.015732763586525852	0.015529575006418368	0.9674450828813004	-1	0	0	0.2	2	0.9230769230769231	12	0.5357142857142857	0.9230769230769231	14	12	0	0	0	0.14285714285714285	14	2	15	0.0	0	0.6273627479244435	0.8271658970930491	0.42789884871845485	0.8773178205153813	0.6219225664975097	0.8790872286443348	0.7900705627276611	0.8628209293391458	0	0	0.0	0.015529575006418368	0.015529575006418368
1550	0.03326147113617052	0.01741741194270984	0.017052847248283622	0.9671083455323172	-1	0	0	0.2	2	0.9230769230769231	12	0.5357142857142857	0.9230769230769231	14	12	0	0	0	0.14285714285714285	14	2	15	0.0	0	0.6273627479244435	0.7763159836411258	0.44507534030960444	0.8689689697017209	0.743302496374254	0.8995220316576115	0.7871075567598235	0.855207342767162	0	0	0.0	0.017052847248283622	0.017052847248283622
120	0.0019491212232270185	0.001798996338135057	-0.0017988882191950874	0.984918187574771	-1	0	0	1.0	2	0.0	0	1.0	0	1	0	1	0	0	0.3333333333333333	3	1	3	0.0	1.0	0	0	0	0	0	0	0	0	0	0	0	-0.00017988882191950875	-0.00017988882191950875
1186	0.029428067120221082	0.014040506287795577	0.013569353752833196	0.9659159987918005	-1	0	0	0.2	2	0.9230769230769231	12	0.5357142857142857	0.9230769230769231	14	12	0	0	0	0.14285714285714285	14	2	15	0.0	0	0.6273627479244435	0.823173838408241	0.42789884871845485	0.8904661680324744	0.6667194026626732	0.879005348630351	0.7900705627276611	0.8667109583940648	0	0	0.0	0.013569353752833196	0.013569353752833196
83	None	None	None	None	None	0	0	0.3	3	0.6923076923076923	9	0.5	0.15384615384615385	3	2	11	5	0	0.8333333333333334	6	5	15	0.2	0.4	0.3079575783377221	0.8768226402315096	0.6174862675215657	0.8619836295020621	0.5757277760274986	0.8899052527942494	0.7852298808302066	0.8766886049023741	0.3333333333333333	0.3333333333333333	0.0	None	None
4835	0.036843487474503604	0.018217500015425405	0.018198269796416044	0.9675568006484567	-1	0	0	0.2	2	0.9230769230769231	12	0.5357142857142857	0.9230769230769231	14	12	0	0	0	0.14285714285714285	14	2	15	0.0	0	0.6273627479244435	0.6861649687925794	0.46351893367268593	0.9257679188978191	0.7264034632808183	0.8617255032719447	0.7854205442335996	0.8470684723948559	0	0	0.0	0.018198269796416044	0.018198269796416044
4455	0.035257259001621945	0.02024924190119905	0.019202108594293343	0.9659110568994284	-1	0	0	0.2	2	0.9230769230769231	12	0.5357142857142857	0.9230769230769231	14	12	0	0	0	0.14285714285714285	14	2	15	0.0	0	0.6273627479244435	0.829294329286282	0.42789884871845485	0.8093274353654175	0.743302496374254	0.9082100632612027	0.7871075567598235	0.8547994617513546	0	0	0.0	0.019202108594293343	0.019202108594293343
22	0.012276134046381866	0.0071870867334496175	-0.007182524933411684	0.976099747437545	-1	0	0	0.3	3	0.8461538461538461	11	0.3333333333333333	0.7692307692307693	13	10	1	1	0	0.5555555555555556	9	5	15	0.3333333333333333	0.16666666666666666	0.5862431758519921	0.9090925297830384	0.7384275387324534	0.9171197240366573	0.8438364445320659	0.9425697839622483	0.923605446801082	0.9242465586234526	1.0	0.15384615384615385	0.0	-0.0007182524933411684	-0.0007182524933411684
3618	0.03615540777284426	0.018232193749652095	0.01459841765432353	0.9657101990526938	-1	0	0	0.2	2	0.9230769230769231	12	0.5357142857142857	0.9230769230769231	14	12	0	0	0	0.14285714285714285	14	2	15	0.0	0	0.6273627479244435	0.7763159836411258	0.44507534030960444	0.8691058644546157	0.743302496374254	0.9085939348019261	0.7785481333477207	0.8595224486633489	0	0	0.0	0.01459841765432353	0.01459841765432353
3995	0.03736966664929666	0.019907177087000724	0.01982444727268594	0.9667782399641883	-1	0	0	0.2	2	0.9230769230769231	12	0.5357142857142857	0.9230769230769231	14	12	0	0	0	0.14285714285714285	14	2	15	0.0	0	0.6273627479244435	0.6861649687925794	0.46351893367268593	0.9257679188978191	0.7343924408395811	0.8649084508423557	0.7922247585924475	0.8482296530965068	0	0	0.0	0.01982444727268594	0.01982444727268594
4006	0.03668929147531288	0.018867290693466328	0.01881112903407149	0.9654565389354173	-1	0	0	0.2	2	0.9230769230769231	12	0.5357142857142857	0.9230769230769231	14	12	0	0	0	0.14285714285714285	14	2	15	0.0	0	0.6273627479244435	0.7763159836411258	0.42789884871845485	0.8138121920753537	0.743302496374254	0.9085939348019261	0.7922247585924475	0.8418372045022647	0	0	0.0	0.01881112903407149	0.01881112903407149
4025	0.03640214475277396	0.018338189375867096	0.0175623852416763	0.9671724131571362	-1	0	0	0.2	2	0.9230769230769231	12	0.5357142857142857	0.9230769230769231	14	12	0	0	0	0.14285714285714285	14	2	15	0.0	0	0.6273627479244435	0.6861649687925794	0.46351893367268593	0.9257679188978191	0.7343924408395811	0.8649084508423557	0.7922247585924475	0.8482296530965068	0	0	0.0	0.0175623852416763	0.0175623852416763
1187	0.03460155535653813	0.01690592760467923	0.013349933498998939	0.9652600382199175	-1	0	0	0.2	2	0.9230769230769231	12	0.5357142857142857	0.9230769230769231	14	12	0	0	0	0.14285714285714285	14	2	15	0.0	0	0.6273627479244435	0.8248242123160496	0.42789884871845485	0.8927989897460237	0.743302496374254	0.9021513370995046	0.7890401364803609	0.8769075048857984	0	0	0.0	0.013349933498998939	0.013349933498998939
4236	0.036497380559333166	0.01715915755559988	-0.00890545875928681	0.6437194401205855	-1	0	0	0.2	2	0.9230769230769231	12	0.5357142857142857	0.9230769230769231	14	12	0	0	0	0.14285714285714285	14	2	15	0.0	0	0.6273627479244435	0.6861649687925794	0.42789884871845485	0.9047015686312642	0.7343924408395811	0.8901067613330914	0.7854205442335996	0.8466058936220505	0	0	0.0	-0.000890545875928681	-0.000890545875928681
3645	0.033256341717699416	0.013578243544990187	-0.0004056599339402392	0.6371496436724159	-1	0	0	0.2	2	0.9230769230769231	12	0.5357142857142857	0.9230769230769231	14	12	0	0	0	0.14285714285714285	14	2	15	0.0	0	0.6273627479244435	0.6861649687925794	0.42789884871845485	0.905254364822854	0.5668698092842706	0.8791048925285619	0.7871075567598235	0.8421638663964893	0	0	0.0	-4.056599339402392e-05	-4.056599339402392e-05
2985	0.03678516985712606	0.01876847361313825	0.01869043678369292	0.9670147142540655	-1	0	0	0.2	2	0.9230769230769231	12	0.5357142857142857	0.9230769230769231	14	12	0	0	0	0.14285714285714285	14	2	15	0.0	0	0.6273627479244435	0.6861649687925794	0.46351893367268593	0.9257679188978191	0.7343345422167344	0.8648946125912663	0.7922247585924475	0.8482245709262691	0	0	0.0	0.01869043678369292	0.01869043678369292
4792	0.037275174633545675	0.01823590874871744	0.018044139314426423	0.9670762442460118	-1	0	0	0.2	2	0.9230769230769231	12	0.5357142857142857	0.9230769230769231	14	12	0	0	0	0.14285714285714285	14	2	15	0.0	0	0.6273627479244435	0.6861649687925794	0.46351893367268593	0.9257679188978191	0.7343924408395811	0.8649084508423557	0.7922247585924475	0.8482296530965068	0	0	0.0	0.018044139314426423	0.018044139314426423
4023	0.034825573762282354	0.020148030405247874	-0.007498537340101489	0.55076625563769	-1	0	0	0.2	2	0.9230769230769231	12	0.5357142857142857	0.9230769230769231	14	12	0	0	0	0.14285714285714285	14	2	15	0.0	0	0.6273627479244435	0.829294329286282	0.42789884871845485	0.8093274353654175	0.743302496374254	0.9082100632612027	0.7871075567598235	0.8547994617513546	0	0	0.0	-0.0007498537340101489	-0.0007498537340101489
1493	0.033958497201408394	0.017664005549163073	0.017309750826275325	0.9669877541870804	-1	0	0	0.2	2	0.9230769230769231	12	0.5357142857142857	0.9230769230769231	14	12	0	0	0	0.14285714285714285	14	2	15	0.0	0	0.6273627479244435	0.7763159836411258	0.44507534030960444	0.8689689697017209	0.743302496374254	0.8995220316576115	0.7871075567598235	0.855207342767162	0	0	0.0	0.017309750826275325	0.017309750826275325
28	0.004739553196126846	0.0022743035232934776	-0.002270366334761759	0.9840756987017915	-1	0	0	0.5	1	1.0	1	1.0	1.0	2	1	0	0	0	0.3333333333333333	3	1	3	0.0	0	0.4223978707397089	0.8706110623412099	0.8264558735513944	0.8476077364593192	0.4077093485420707	0.8369708204116679	0.9234619452937343	0.8522969101697268	0	0	0.0	-0.00022703663347617588	-0.00022703663347617588
2780	0.03488088154772619	0.0128877601375311	-0.009938910900318463	0.9382939003100689	-1	0	0	0.2	2	0.9230769230769231	12	0.5357142857142857	0.9230769230769231	14	12	0	0	0	0.14285714285714285	14	2	15	0.0	0	0.632061098966773	0.7823973402904989	0.42436770889160885	0.8169863031366082	0.5102483512196613	0.9139047196627936	0.7871075567598235	0.8471829240076405	0	0	0.0	-0.0009938910900318463	-0.0009938910900318463
3835	0.055689834995030364	0.022653911926039154	-0.0006367373644381547	0.9356620675225267	-1	0	0	0.1	1	1.0	13	1.0	1.0	14	13	0	0	0	0.06666666666666667	15	1	15	0.0	0	0.6273627479244435	0.6634329954038415	0.42789884871845485	0.9240472795427572	0.7343924408395811	0.8941806960979142	0.7922247585924475	0.8545180878199993	0	0	0.0	-6.367373644381547e-05	-6.367373644381547e-05
636	0.002025802401562756	0.001961183437624188	-0.0019606790319505176	0.9859202338749556	-1	0	0	1.0	1	0	0	1.0	0	1	0	0	1	0	0.5	2	1	2	0.3333333333333333	0	0	0	0	0	0	0	0	0	0	0	0	-0.00019606790319505175	-0.00019606790319505175
2102	0.0343482919046326	0.020003379012752457	-9.990139004227184e-05	0.9723161944559036	-1	0	0	0.3	3	0.7692307692307693	10	0.38461538461538464	0.7692307692307693	13	10	1	0	0	0.23076923076923078	13	3	15	0.0	0	0.632061098966773	0.6803731409982762	0.42789884871845485	0.912705942429221	0.7025600707678098	0.8938991106438205	0.7871075567598235	0.8512712944293249	0	0	0.0	-9.990139004227183e-06	-9.990139004227183e-06
2895	0.03924788963576746	0.013078735640768962	0.012842496006746333	0.8431305594970872	-1	0	0	0.2	2	0.9230769230769231	12	0.5357142857142857	0.9230769230769231	14	12	0	0	0	0.14285714285714285	14	2	15	0.0	0	0.6273627479244435	0.6861649687925794	0.46351893367268593	0.9257679188978191	0.7181882893330342	0.8909699039250051	0.7871075567598235	0.8584069861791844	0	0	0.0	0.012842496006746333	0.012842496006746333
1139	0.029794514628778166	0.015331844221963169	0.015301847719967392	0.9673784564185096	-1	0	0	0.2	2	0.9230769230769231	12	0.5357142857142857	0.9230769230769231	14	12	0	0	0	0.14285714285714285	14	2	15	0.0	0	0.622664396882114	0.8241522699402594	0.42789884871845485	0.8848335381788346	0.7187642222743567	0.8960869162910168	0.7890401364803609	0.8713274226129459	0	0	0.0	0.015301847719967392	0.015301847719967392
302	0.0018888105741853038	0.0016819080147216804	-0.0016807335965768576	0.9854535416678434	-1	0	0	1.0	1	0	0	1.0	0	1	0	0	1	0	0.5	2	1	2	0.3333333333333333	0	0	0	0	0	0	0	0	0	0	0	0	-0.00016807335965768577	-0.00016807335965768577
1076	0.033113719351632466	0.016265446894600837	0.01322807886863024	0.9690073657499256	-1	0	0	0.2	2	0.9230769230769231	12	0.5357142857142857	0.9230769230769231	14	12	0	0	0	0.14285714285714285	14	2	15	0.0	0	0.6273627479244435	0.7763159836411258	0.44507534030960444	0.8741030116642325	0.743302496374254	0.8995220316576115	0.7871075567598235	0.8570900361497559	0	0	0.0	0.01322807886863024	0.01322807886863024
2005	0.03648120437998842	0.018387013259837957	0.018386823115951374	0.9675263647274801	-1	0	0	0.2	2	0.9230769230769231	12	0.5357142857142857	0.9230769230769231	14	12	0	0	0	0.14285714285714285	14	2	15	0.0	0	0.6273627479244435	0.6861649687925794	0.46351893367268593	0.9257679188978191	0.7067381328497161	0.8968788527925476	0.7871075567598235	0.8609135039779819	0	0	0.0	0.018386823115951374	0.018386823115951374
4388	0.03441153109761065	0.017448751742770188	0.017162550795453178	0.9660717120584355	-1	0	0	0.2	2	0.9230769230769231	12	0.5357142857142857	0.9230769230769231	14	12	0	0	0	0.14285714285714285	14	2	15	0.0	0	0.6273627479244435	0.7763159836411258	0.44507534030960444	0.8689689697017209	0.743302496374254	0.9048721180912869	0.7683137724088982	0.8576926497127614	0	0	0.0	0.017162550795453178	0.017162550795453178
2347	0.03629050193348536	0.018007509420429637	0.01788406991844969	0.9685211453226026	-1	0	0	0.2	2	0.9230769230769231	12	0.5357142857142857	0.9230769230769231	14	12	0	0	0	0.14285714285714285	14	2	15	0.0	0	0.6273627479244435	0.6861649687925794	0.46351893367268593	0.9257679188978191	0.7181882893330342	0.8909699039250051	0.7871075567598235	0.8584069861791844	0	0	0.0	0.01788406991844969	0.01788406991844969
3001	0.03776855918238757	0.018618296764629703	0.018603991538404425	0.9674812444146426	-1	0	0	0.2	2	0.9230769230769231	12	0.5357142857142857	0.9230769230769231	14	12	0	0	0	0.14285714285714285	14	2	15	0.0	0	0.6273627479244435	0.6861649687925794	0.46351893367268593	0.9257679188978191	0.7343924408395811	0.8649084508423557	0.7922247585924475	0.8482296530965068	0	0	0.0	0.018603991538404425	0.018603991538404425
1565	0.034264832514666915	0.01805719129603668	0.017409201727314527	0.9667242113723702	-1	0	0	0.2	2	0.9230769230769231	12	0.5357142857142857	0.9230769230769231	14	12	0	0	0	0.14285714285714285	14	2	15	0.0	0	0.6273627479244435	0.7763159836411258	0.44507534030960444	0.8689689697017209	0.743302496374254	0.8995220316576115	0.7871075567598235	0.855207342767162	0	0	0.0	0.017409201727314527	0.017409201727314527
833	0.0019511086372708583	0.0016677899267185548	-0.0016676465883995377	0.9839971586655177	-1	0	0	1.0	1	0	0	1.0	0	1	0	0	1	0	0.5	2	1	2	0.3333333333333333	0	0	0	0	0	0	0	0	0	0	0	0	-0.00016676465883995378	-0.00016676465883995378
2718	0.04222227117493835	0.010667085306610011	0.004468708622623406	0.9275884776503399	-1	0	0	0.2	2	0.9230769230769231	12	0.5357142857142857	0.9230769230769231	14	12	0	0	0	0.14285714285714285	14	2	15	0.0	0	0.6273627479244435	0.7763159836411258	0.42789884871845485	0.7989104452772079	0.743302496374254	0.9085939348019261	0.7943944247444273	0.8375535401712524	0	0	0.0	0.004468708622623406	0.004468708622623406
90	0.005410757472124989	0.0037551346886666756	-0.003731317756421129	0.9373666860288564	-1	0.25	1	0.6	6	0.25	3	0.5833333333333334	0.08333333333333333	4	1	9	4	0	0.6666666666666666	6	4	14	0.21052631578947367	0.36363636363636365	0.9333825799884832	0.9613885415734186	0.14252849784939653	0.809308941726784	0.3269503060478903	0.9105861157834478	0.9408423258207941	0.9110931583140827	0.375	0.25	0.0	-0.0003731317756421129	-0.0003731317756421129
4126	0.03714152650643052	0.018757338531421825	0.018750746385411358	0.9661797663729096	-1	0	0	0.2	2	0.9230769230769231	12	0.5357142857142857	0.9230769230769231	14	12	0	0	0	0.14285714285714285	14	2	15	0.0	0	0.6273627479244435	0.6861649687925794	0.46351893367268593	0.9257679188978191	0.7343924408395811	0.8649084508423557	0.7922247585924475	0.8482296530965068	0	0	0.0	0.018750746385411358	0.018750746385411358
1906	0.036726266561305995	0.018772027329094852	0.01876955780166475	0.9674557901675498	-1	0	0	0.2	2	0.9230769230769231	12	0.5357142857142857	0.9230769230769231	14	12	0	0	0	0.14285714285714285	14	2	15	0.0	0	0.6273627479244435	0.6861649687925794	0.46351893367268593	0.9257679188978191	0.7181882893330342	0.8909699039250051	0.7871075567598235	0.8584069861791844	0	0	0.0	0.01876955780166475	0.01876955780166475
3752	0.04023177825644162	0.009640721251860697	-0.004627158501935181	0.7122607577521952	-1	0	0	0.2	2	0.9230769230769231	12	0.5357142857142857	0.9230769230769231	14	12	0	0	0	0.14285714285714285	14	2	15	0.0	0	0.6273627479244435	0.6861649687925794	0.42789884871845485	0.9212918756121115	0.7343924408395811	0.8649084508423557	0.7880213075755299	0.8454891087106844	0	0	0.0	-0.0004627158501935181	-0.0004627158501935181
4451	0.043700977291635704	0.013122947622725534	0.012955165478643633	0.934484558650213	-1	0	0	0.2	2	0.9230769230769231	12	0.5357142857142857	0.9230769230769231	14	12	0	0	0	0.14285714285714285	14	2	15	0.0	0	0.622664396882114	0.6951726570890204	0.42789884871845485	0.9257670036337144	0.7343924408395811	0.8782640983243865	0.7890401364803609	0.8550338320495149	0	0	0.0	0.012955165478643633	0.012955165478643633
4235	0.03583662590040309	0.01714603501726854	0.010367775254154374	0.6924167159861908	-1	0	0	0.2	2	0.9230769230769231	12	0.5357142857142857	0.9230769230769231	14	12	0	0	0	0.14285714285714285	14	2	15	0.0	0	0.6273627479244435	0.7763159836411258	0.42789884871845485	0.8145174914221479	0.743302496374254	0.9085939348019261	0.7913265821625896	0.8420439871865385	0	0	0.0	0.010367775254154374	0.010367775254154374
485	0.013443653244554255	0.0035954996248743804	-0.003594749898671569	0.9430507170878488	-1	0	0	0.3333333333333333	2	0.8333333333333334	5	1.0	0.8333333333333334	7	5	0	0	0	0.125	8	1	8	0.0	0.2857142857142857	0.7043442944607312	0.9659314858067738	0.46034886353614846	0.9029773068398513	0.6947070570817535	0.9409392070289636	0.815493744288512	0.9416547644173234	0	0	0.0	-0.0003594749898671569	-0.0003594749898671569
1945	0.03516146530529217	0.01929892215025004	0.018308981614731525	0.968281270299824	-1	0	0	0.2	2	0.9230769230769231	12	0.5357142857142857	0.9230769230769231	14	12	0	0	0	0.14285714285714285	14	2	15	0.0	0	0.6273627479244435	0.6861649687925794	0.46351893367268593	0.9257679188978191	0.7067381328497161	0.8968788527925476	0.7871075567598235	0.8609135039779819	0	0	0.0	0.018308981614731525	0.018308981614731525
4441	0.04242279116936887	0.016550745677297595	-0.014598177714697447	0.7304194483022554	-1	0	0	0.2	2	0.9230769230769231	12	0.5357142857142857	0.9230769230769231	14	12	0	0	0	0.14285714285714285	14	2	15	0.0	0	0.6273627479244435	0.8269934350688259	0.42789884871845485	0.8093274353654175	0.743302496374254	0.9082100632612027	0.7871075567598235	0.8541293108400894	0	0	0.0	-0.0014598177714697448	-0.0014598177714697448
4419	0.038020774464024215	0.012049403652910348	0.004461892641399284	0.7070288264811291	-1	0	0	0.2	2	0.9230769230769231	12	0.5357142857142857	0.9230769230769231	14	12	0	0	0	0.14285714285714285	14	2	15	0.0	0	0.622664396882114	0.6951726570890204	0.42789884871845485	0.9257670036337144	0.7343924408395811	0.8782640983243865	0.7890401364803609	0.8550338320495149	0	0	0.0	0.004461892641399284	0.004461892641399284
1079	0.034082000850225086	0.017993691870763474	0.017677752536433052	0.9670857428059229	-1	0	0	0.2	2	0.9230769230769231	12	0.5357142857142857	0.9230769230769231	14	12	0	0	0	0.14285714285714285	14	2	15	0.0	0	0.6273627479244435	0.7763159836411258	0.44507534030960444	0.8689689697017209	0.743302496374254	0.8995220316576115	0.7871075567598235	0.855207342767162	0	0	0.0	0.017677752536433052	0.017677752536433052
687	0.005948359164970461	0.0024164643871756306	-0.0024104543173710533	0.9826282519447674	-1	0	0	0.5	2	0.6666666666666666	2	0.625	0.6666666666666666	4	2	0	0	0	0.5	4	2	5	0.0	0	0.9360576576995427	0.7461298830140419	0.9400735292207424	0.6008409588402053	0.6947070570817535	0.5955718861989525	0.7667911701890942	0.651286380747946	0	0	0.0	-0.00024104543173710533	-0.00024104543173710533
2523	0.03677746989090309	0.018267907622899423	0.017180738783461113	0.967021258998255	-1	0	0	0.2	2	0.9230769230769231	12	0.5357142857142857	0.9230769230769231	14	12	0	0	0	0.14285714285714285	14	2	15	0.0	0	0.6273627479244435	0.6861649687925794	0.46351893367268593	0.9257679188978191	0.7343924408395811	0.8649084508423557	0.7922247585924475	0.8482296530965068	0	0	0.0	0.017180738783461113	0.017180738783461113
3959	0.03365797750060406	0.017169495147370806	0.001529184539906427	0.9691815055664509	-1	0	0	0.2	2	0.9230769230769231	12	0.5357142857142857	0.9230769230769231	14	12	0	0	0	0.14285714285714285	14	2	15	0.0	0	0.6273627479244435	0.7763159836411258	0.44507534030960444	0.8706972595454402	0.743302496374254	0.8995220316576115	0.7871075567598235	0.8558362654293199	0	0	0.0	0.001529184539906427	0.001529184539906427
2063	0.036896354193194945	0.01856713259020079	0.017848988701288544	0.9678277278325383	-1	0	0	0.2	2	0.9230769230769231	12	0.5357142857142857	0.9230769230769231	14	12	0	0	0	0.14285714285714285	14	2	15	0.0	0	0.6273627479244435	0.6861649687925794	0.46351893367268593	0.9257679188978191	0.7181882893330342	0.8909699039250051	0.7871075567598235	0.8584069861791844	0	0	0.0	0.017848988701288544	0.017848988701288544
1869	0.03707330968779597	0.01874229570458327	0.017393352974947717	0.967662424882164	-1	0	0	0.2	2	0.9230769230769231	12	0.5357142857142857	0.9230769230769231	14	12	0	0	0	0.14285714285714285	14	2	15	0.0	0	0.622664396882114	0.7516750156382587	0.46351893367268593	0.905844698460678	0.7187642222743567	0.874931662059485	0.7890401364803609	0.854738232775437	0	0	0.0	0.017393352974947717	0.017393352974947717
2589	0.03681502193199892	0.019941930285426086	0.019769545924486424	0.9663807651139013	-1	0	0	0.2	2	0.9230769230769231	12	0.5357142857142857	0.9230769230769231	14	12	0	0	0	0.14285714285714285	14	2	15	0.0	0	0.6273627479244435	0.6861649687925794	0.46351893367268593	0.9257679188978191	0.7181882893330342	0.8909699039250051	0.7871075567598235	0.8584069861791844	0	0	0.0	0.019769545924486424	0.019769545924486424
2535	0.03824056517388661	0.019846049366796105	0.019840623355743	0.9672612857729193	-1	0	0	0.2	2	0.9230769230769231	12	0.5357142857142857	0.9230769230769231	14	12	0	0	0	0.14285714285714285	14	2	15	0.0	0	0.6273627479244435	0.6861649687925794	0.46351893367268593	0.9257679188978191	0.7343924408395811	0.8649084508423557	0.7922247585924475	0.8482296530965068	0	0	0.0	0.019840623355743	0.019840623355743
2739	0.03730976951290441	0.01866979023031409	0.017640164942556123	0.9680531631658298	-1	0	0	0.2	2	0.9230769230769231	12	0.5357142857142857	0.9230769230769231	14	12	0	0	0	0.14285714285714285	14	2	15	0.0	0	0.6273627479244435	0.6861649687925794	0.46351893367268593	0.9257679188978191	0.7343924408395811	0.8649084508423557	0.7922247585924475	0.8482296530965068	0	0	0.0	0.017640164942556123	0.017640164942556123
358	0.0020799145393098507	0.0019436310500568035	-0.0019435763404018003	0.9822297923987895	-1	0	0	1.0	2	0.0	0	0.75	0	1	0	1	0	0	1.0	2	2	3	0.0	0	0	0	0	0	0	0	0	0	0	0	0	-0.00019435763404018004	-0.00019435763404018004
4022	0.04343412651691851	0.012570727779858177	0.012084041283629474	0.934935509226293	-1	0	0	0.2	2	0.9230769230769231	12	0.5357142857142857	0.9230769230769231	14	12	0	0	0	0.14285714285714285	14	2	15	0.0	0	0.6273627479244435	0.6861649687925794	0.42789884871845485	0.9212918756121115	0.7181882893330342	0.8909699039250051	0.7890401364803609	0.855818978058844	0	0	0.0	0.012084041283629474	0.012084041283629474
1795	0.039313176455393395	0.012871633552036165	0.012763823799820866	0.8427155784180653	-1	0	0	0.2	2	0.9230769230769231	12	0.5357142857142857	0.9230769230769231	14	12	0	0	0	0.14285714285714285	14	2	15	0.0	0	0.6273627479244435	0.6861649687925794	0.46351893367268593	0.9257679188978191	0.7181882893330342	0.8909699039250051	0.7871075567598235	0.8584069861791844	0	0	0.0	0.012763823799820866	0.012763823799820866
591	0.0019430753316530965	0.0016391793694815414	-0.00163713655100884	0.9845620995894274	-1	0	0	1.0	1	0	0	1.0	0	1	0	0	0	0	0.5	2	1	2	0.0	0	0	0	0	0	0	0	0	0	0	0	0	-0.000163713655100884	-0.000163713655100884
2025	0.0394016410006568	0.012967281537167193	0.012450337281531052	0.8442071390183057	-1	0	0	0.2	2	0.9230769230769231	12	0.5357142857142857	0.9230769230769231	14	12	0	0	0	0.14285714285714285	14	2	15	0.0	0	0.6273627479244435	0.6861649687925794	0.46351893367268593	0.9257679188978191	0.7181882893330342	0.8909699039250051	0.7871075567598235	0.8584069861791844	0	0	0.0	0.012450337281531052	0.012450337281531052
2461	0.03692210256470115	0.01889531045139768	0.018652496393789093	0.9673048018100405	-1	0	0	0.2	2	0.9230769230769231	12	0.5357142857142857	0.9230769230769231	14	12	0	0	0	0.14285714285714285	14	2	15	0.0	0	0.6273627479244435	0.6861649687925794	0.46351893367268593	0.9257679188978191	0.7343924408395811	0.8649084508423557	0.7922247585924475	0.8482296530965068	0	0	0.0	0.018652496393789093	0.018652496393789093
2095	0.036192762397160266	0.017538057038867995	0.017537286047937996	0.9659931669548468	-1	0	0	0.2	2	0.9230769230769231	12	0.5357142857142857	0.9230769230769231	14	12	0	0	0	0.14285714285714285	14	2	15	0.0	0	0.6273627479244435	0.7763159836411258	0.42789884871845485	0.8138121920753537	0.743302496374254	0.8995220316576115	0.7871075567598235	0.8371364943291908	0	0	0.0	0.017537286047937996	0.017537286047937996
4005	0.03770002475910197	0.019395946003678746	0.019395105727036385	0.9624490098408754	-1	0	0	0.2	2	0.9230769230769231	12	0.5357142857142857	0.9230769230769231	14	12	0	0	0	0.14285714285714285	14	2	15	0.0	0	0.6273627479244435	0.7763159836411258	0.42789884871845485	0.7989104452772079	0.743302496374254	0.8995220316576115	0.7871075567598235	0.8327508100542871	0	0	0.0	0.019395105727036385	0.019395105727036385
2890	0.03773238732974949	0.01946022562918978	0.019455557602483794	0.9671313570512442	-1	0	0	0.2	2	0.9230769230769231	12	0.5357142857142857	0.9230769230769231	14	12	0	0	0	0.14285714285714285	14	2	15	0.0	0	0.6273627479244435	0.6861649687925794	0.46351893367268593	0.9257679188978191	0.7264034632808183	0.8617255032719447	0.7854205442335996	0.8470684723948559	0	0	0.0	0.019455557602483794	0.019455557602483794
364	0.0021059592887886437	0.0020361235484443194	-0.0020340231396265766	0.9830789170004481	-1	0	0	0	0	0	0	1.0	0	0	0	0	0	0	1.0	1	1	1	0.0	0	0	0	0	0	0	0	0	0	0	0	0	-0.1	-0.1
1003	0.03327415738503821	0.017152680431456367	0.016914239594434465	0.9671978308741365	-1	0	0	0.2	2	0.9230769230769231	12	0.5357142857142857	0.9230769230769231	14	12	0	0	0	0.14285714285714285	14	2	15	0.0	0	0.6273627479244435	0.7763159836411258	0.44507534030960444	0.8689689697017209	0.743302496374254	0.8995220316576115	0.7871075567598235	0.855207342767162	0	0	0.0	0.016914239594434465	0.016914239594434465
1777	0.03719688616860169	0.019381557243078523	0.01936569494918283	0.9633591193674443	-1	0	0	0.2	2	0.9230769230769231	12	0.5357142857142857	0.9230769230769231	14	12	0	0	0	0.14285714285714285	14	2	15	0.0	0	0.6273627479244435	0.7763159836411258	0.42789884871845485	0.7989104452772079	0.743302496374254	0.8995220316576115	0.7871075567598235	0.8327508100542871	0	0	0.0	0.01936569494918283	0.01936569494918283
5040	0.032613989433779876	0.018868542324020077	0.0025356005144055354	0.969238254956967	-1	0	0	0.2	2	0.9230769230769231	12	0.5357142857142857	0.9230769230769231	14	12	0	0	0	0.14285714285714285	14	2	15	0.0	0	0.6273627479244435	0.7763159836411258	0.42789884871845485	0.868426398412871	0.743302496374254	0.8995220316576115	0.7871075567598235	0.85501089025695	0	0	0.0	0.0025356005144055354	0.0025356005144055354
1431	0.03469346082923037	0.018489088636338302	0.016252322027125617	0.9674117049771449	-1	0	0	0.2	2	0.9230769230769231	12	0.5357142857142857	0.9230769230769231	14	12	0	0	0	0.14285714285714285	14	2	15	0.0	0	0.6273627479244435	0.7763159836411258	0.44507534030960444	0.8689689697017209	0.743302496374254	0.8995220316576115	0.7871075567598235	0.855207342767162	0	0	0.0	0.016252322027125617	0.016252322027125617
830	0.0020176929837827286	0.0017315427772419119	-0.0017293971760052546	0.9844771801931531	-1	0	0	1.0	1	0	0	1.0	0	1	0	0	0	0	0.5	2	1	2	0.0	0	0	0	0	0	0	0	0	0	0	0	0	-0.00017293971760052546	-0.00017293971760052546
1084	0.02839664490482682	0.005219193880786921	-0.005102276062545347	0.982309922684302	-1	0	0	0.2	2	0.9230769230769231	12	0.5357142857142857	0.9230769230769231	14	12	0	0	0	0.14285714285714285	14	2	15	0.0	0	0.622664396882114	0.8424574584616384	0.5167688775367045	0.8826980066761381	0.7187642222743567	0.7737201010034461	0.7927298772295063	0.8377297175737772	0	0	0.0	-0.0005102276062545347	-0.0005102276062545347
4472	0.037262898114067335	0.01811628610826438	0.017126974254164633	0.9648312316437542	-1	0	0	0.2	2	0.9230769230769231	12	0.5357142857142857	0.9230769230769231	14	12	0	0	0	0.14285714285714285	14	2	15	0.0	0	0.6273627479244435	0.829294329286282	0.42436770889160885	0.8218198000883249	0.7282667446292264	0.9074303548755001	0.7890401364803609	0.8578246465459957	0	0	0.0	0.017126974254164633	0.017126974254164633
744	0.0040478725446968025	0.0018582479986051692	-0.0018495378559218094	0.9832713766684776	-1	0	0	0.5	1	1.0	1	1.0	1.0	2	1	0	0	0	0.3333333333333333	3	1	3	0.0	0	0.8063615384745078	0.7498861793981986	0.9564142113554859	0.607271606632009	0.5454794600801384	0.8597977294503298	0.8507882237608458	0.7532134274061822	0	0	0.0	-0.00018495378559218095	-0.00018495378559218095
3419	0.03754001966367638	0.01897847400272977	0.018961630241563474	0.9671838525537945	-1	0	0	0.2	2	0.9230769230769231	12	0.5357142857142857	0.9230769230769231	14	12	0	0	0	0.14285714285714285	14	2	15	0.0	0	0.6273627479244435	0.6861649687925794	0.46351893367268593	0.9257679188978191	0.7343924408395811	0.8649084508423557	0.7922247585924475	0.8482296530965068	0	0	0.0	0.018961630241563474	0.018961630241563474
3092	0.03958049983725759	0.011108400440376465	0.010524695285925385	0.7880931137773282	-1	0	0	0.2	2	0.9230769230769231	12	0.5357142857142857	0.9230769230769231	14	12	0	0	0	0.14285714285714285	14	2	15	0.0	0	0.6273627479244435	0.6861649687925794	0.42789884871845485	0.9212918756121115	0.7343924408395811	0.8649084508423557	0.7880213075755299	0.8454891087106844	0	0	0.0	0.010524695285925385	0.010524695285925385
3951	0.03596190460013248	0.014985174943426827	0.014345699012557807	0.7375673156410523	-1	0	0	0.2	2	0.9230769230769231	12	0.5357142857142857	0.9230769230769231	14	12	0	0	0	0.14285714285714285	14	2	15	0.0	0	0.622664396882114	0.7452231873609032	0.42789884871845485	0.9265785602753538	0.7343924408395811	0.8878516342646635	0.7909598319558101	0.8690426169297064	0	0	0.0	0.014345699012557807	0.014345699012557807
2019	0.03089169000173159	0.015241896318534148	0.010236677037951426	0.9693698109880746	-1	0	0	0.2	2	0.9230769230769231	12	0.5357142857142857	0.9230769230769231	14	12	0	0	0	0.14285714285714285	14	2	15	0.0	0	0.6273627479244435	0.7763159836411258	0.42789884871845485	0.7894075347659908	0.743302496374254	0.8995220316576115	0.7871075567598235	0.8300341611913963	0	0	0.0	0.010236677037951426	0.010236677037951426
879	0.03286203517141731	0.01735034816469629	0.017236665872048938	0.9670232260385428	-1	0	0	0.2	2	0.9230769230769231	12	0.5357142857142857	0.9230769230769231	14	12	0	0	0	0.14285714285714285	14	2	15	0.0	0	0.6273627479244435	0.7763159836411258	0.44507534030960444	0.8741030116642325	0.743302496374254	0.8995220316576115	0.7871075567598235	0.8570900361497559	0	0	0.0	0.017236665872048938	0.017236665872048938
1213	0.034335069148146956	0.018527125827622094	0.0171978652126834	0.9669037080115632	-1	0	0	0.2	2	0.9230769230769231	12	0.5357142857142857	0.9230769230769231	14	12	0	0	0	0.14285714285714285	14	2	15	0.0	0	0.6273627479244435	0.7763159836411258	0.44507534030960444	0.8689689697017209	0.743302496374254	0.8995220316576115	0.7871075567598235	0.855207342767162	0	0	0.0	0.0171978652126834	0.0171978652126834
787	0.0019188755921170223	0.001596548307045818	-0.0015946185792560929	0.9842178137849934	-1	0	0	1.0	1	0	0	1.0	0	1	0	0	0	0	0.5	2	1	2	0.0	0	0	0	0	0	0	0	0	0	0	0	0	-0.00015946185792560928	-0.00015946185792560928
1109	0.03416396193641919	0.018611258248451324	0.017074557233652893	0.9668861125183595	-1	0	0	0.2	2	0.9230769230769231	12	0.5357142857142857	0.9230769230769231	14	12	0	0	0	0.14285714285714285	14	2	15	0.0	0	0.6273627479244435	0.7763159836411258	0.44507534030960444	0.8689689697017209	0.743302496374254	0.8995220316576115	0.7871075567598235	0.855207342767162	0	0	0.0	0.017074557233652893	0.017074557233652893
2906	0.03690775023009137	0.01933014817387522	0.019329897911200693	0.9663333313048854	-1	0	0	0.2	2	0.9230769230769231	12	0.5357142857142857	0.9230769230769231	14	12	0	0	0	0.14285714285714285	14	2	15	0.0	0	0.6273627479244435	0.6861649687925794	0.46351893367268593	0.9257679188978191	0.7343924408395811	0.8649084508423557	0.7922247585924475	0.8482296530965068	0	0	0.0	0.019329897911200693	0.019329897911200693
2658	0.03703237156875173	0.018880955876880275	0.018854689042256956	0.9673888051921765	-1	0	0	0.2	2	0.9230769230769231	12	0.5357142857142857	0.9230769230769231	14	12	0	0	0	0.14285714285714285	14	2	15	0.0	0	0.6273627479244435	0.6861649687925794	0.46351893367268593	0.9257679188978191	0.7181303907101876	0.8909862590610019	0.7871075567598235	0.8584138076558603	0	0	0.0	0.018854689042256956	0.018854689042256956
813	0.01421513829386258	0.007241311172793299	-0.006878317644194697	0.698910503908682	-1	0	0	0.3333333333333333	2	0.8333333333333334	5	0.5714285714285714	0.8333333333333334	7	5	0	0	0	0.2857142857142857	7	2	8	0.0	0	0.8189093758404196	0.9339857628494407	0.8063688829151794	0.9426484544098485	0.5982377217394472	0.9156361347859562	0.7335502626686455	0.9315781642515409	0	0	0.0	-0.0006878317644194696	-0.0006878317644194696
806	0.0019055916074813997	0.0016224359932783825	-0.001622053065307671	0.9841290423799999	-1	0	0	1.0	1	0	0	1.0	0	1	0	0	1	0	0.5	2	1	2	0.3333333333333333	0	0	0	0	0	0	0	0	0	0	0	0	-0.0001622053065307671	-0.0001622053065307671
764	0.0019485770486180954	0.0015856176586670982	-0.001585603791906553	0.9842101582445559	-1	0	0	1.0	1	0	0	1.0	0	1	0	0	0	0	0.5	2	1	2	0.0	0	0	0	0	0	0	0	0	0	0	0	0	-0.0001585603791906553	-0.0001585603791906553
3543	0.03479124349143943	0.018026957477535622	0.01686897887993745	0.9667248324108247	-1	0	0	0.2	2	0.9230769230769231	12	0.5357142857142857	0.9230769230769231	14	12	0	0	0	0.14285714285714285	14	2	15	0.0	0	0.6273627479244435	0.7763159836411258	0.44507534030960444	0.8689689697017209	0.743302496374254	0.9085939348019261	0.7785481333477207	0.859474030687706	0	0	0.0	0.01686897887993745	0.01686897887993745
1786	0.03667173429196423	0.018000604817065644	-0.004965885833775559	0.6363003560696996	-1	0	0	0.2	2	0.9230769230769231	12	0.5357142857142857	0.9230769230769231	14	12	0	0	0	0.14285714285714285	14	2	15	0.0	0	0.6273627479244435	0.7763159836411258	0.42789884871845485	0.8714468225354859	0.743302496374254	0.8995220316576115	0.7871075567598235	0.8561105425754386	0	0	0.0	-0.0004965885833775559	-0.0004965885833775559
2137	0.035382827772194356	0.017827058488234373	-0.008103823274610868	0.6272025309143878	-1	0	0	0.2	2	0.9230769230769231	12	0.5357142857142857	0.9230769230769231	14	12	0	0	0	0.14285714285714285	14	2	15	0.0	0	0.6273627479244435	0.6861649687925794	0.42789884871845485	0.9047015686312642	0.7181882893330342	0.8882454084231801	0.7871075567598235	0.8457864243790095	0	0	0.0	-0.0008103823274610868	-0.0008103823274610868
1304	0.03700569689971248	0.01851485944390869	0.018498059464148908	0.9669009782408227	-1	0	0	0.2	2	0.9230769230769231	12	0.5357142857142857	0.9230769230769231	14	12	0	0	0	0.14285714285714285	14	2	15	0.0	0	0.6273627479244435	0.6861649687925794	0.46351893367268593	0.9257679188978191	0.7181882893330342	0.8909699039250051	0.7871075567598235	0.8584069861791844	0	0	0.0	0.018498059464148908	0.018498059464148908
298	0.0061664521917620995	0.0029198511765916794	-0.002911818772316528	0.9819744889631277	-1	0	0	0.5	2	0.75	3	1.0	0.75	5	3	0	0	0	0.16666666666666666	6	1	6	0.0	0.4	0.11271360743896519	0.9238066473058049	0.49642650447053766	0.940195659471986	0.7158544361533175	0.7809422983422288	0.9456417753605236	0.8978720809887247	0	0	0.0	-0.0002911818772316528	-0.0002911818772316528
4181	0.03731026496057101	0.019795543318520226	0.01902945989877206	0.9669076672161291	-1	0	0	0.2	2	0.9230769230769231	12	0.5357142857142857	0.9230769230769231	14	12	0	0	0	0.14285714285714285	14	2	15	0.0	0	0.6273627479244435	0.6861649687925794	0.46351893367268593	0.9257679188978191	0.7343924408395811	0.8649084508423557	0.7922247585924475	0.8482296530965068	0	0	0.0	0.01902945989877206	0.01902945989877206
762	0.03414683188609505	0.017380165283757867	0.017224527772074033	0.9669791115375346	-1	0	0	0.2	2	0.9230769230769231	12	0.5357142857142857	0.9230769230769231	14	12	0	0	0	0.14285714285714285	14	2	15	0.0	0	0.6273627479244435	0.7763159836411258	0.44507534030960444	0.8689689697017209	0.743302496374254	0.8995220316576115	0.7871075567598235	0.855207342767162	0	0	0.0	0.017224527772074033	0.017224527772074033
2917	0.037071637790157735	0.01834377757743321	0.01828545429319883	0.9648788315757431	-1	0	0	0.2	2	0.9230769230769231	12	0.5357142857142857	0.9230769230769231	14	12	0	0	0	0.14285714285714285	14	2	15	0.0	0	0.6273627479244435	0.7763159836411258	0.42789884871845485	0.8138121920753537	0.743302496374254	0.9085939348019261	0.7922247585924475	0.8418372045022647	0	0	0.0	0.01828545429319883	0.01828545429319883
517	0.0018178030152791987	0.0017690979254583676	-0.0017679961218524068	0.9835485218330332	-1	0	0	1.0	1	0	0	1.0	0	1	0	0	1	0	0.5	2	1	2	0.3333333333333333	0	0	0	0	0	0	0	0	0	0	0	0	-0.00017679961218524068	-0.00017679961218524068
1641	0.033884396546484036	0.0168275510325945	0.016727195814426655	0.9669403066548083	-1	0	0	0.2	2	0.9230769230769231	12	0.5357142857142857	0.9230769230769231	14	12	0	0	0	0.14285714285714285	14	2	15	0.0	0	0.6273627479244435	0.7763159836411258	0.44507534030960444	0.8689689697017209	0.743302496374254	0.8995220316576115	0.7871075567598235	0.855207342767162	0	0	0.0	0.016727195814426655	0.016727195814426655
2236	0.03285776961878741	0.016964718277749348	0.016784136257393008	0.9673370633041265	-1	0	0	0.2	2	0.9230769230769231	12	0.5357142857142857	0.9230769230769231	14	12	0	0	0	0.14285714285714285	14	2	15	0.0	0	0.622664396882114	0.7062279290930938	0.42789884871845485	0.9231549081332082	0.7181882893330342	0.8751131055145013	0.7890401364803609	0.8544611506719872	0	0	0.0	0.016784136257393008	0.016784136257393008
4804	0.03761938670562244	0.018565732016462194	0.01820178695901653	0.9656527040173171	-1	0	0	0.2	2	0.9230769230769231	12	0.5357142857142857	0.9230769230769231	14	12	0	0	0	0.14285714285714285	14	2	15	0.0	0	0.6273627479244435	0.829294329286282	0.42436770889160885	0.8218198000883249	0.6961646225458906	0.8980340795846067	0.7871075567598235	0.8534153320709773	0	0	0.0	0.01820178695901653	0.01820178695901653
4046	0.03633595552938403	0.017866679663755124	0.01783525995562648	0.9657544802659312	-1	0	0	0.2	2	0.9230769230769231	12	0.5357142857142857	0.9230769230769231	14	12	0	0	0	0.14285714285714285	14	2	15	0.0	0	0.6273627479244435	0.7763159836411258	0.42789884871845485	0.8138121920753537	0.743302496374254	0.8995220316576115	0.7871075567598235	0.8371364943291908	0	0	0.0	0.01783525995562648	0.01783525995562648
4369	0.034621571516015116	0.015156028759271977	0.01408402378975036	0.9674261647572089	-1	0	0	0.2	2	0.9230769230769231	12	0.5357142857142857	0.9230769230769231	14	12	0	0	0	0.14285714285714285	14	2	15	0.0	0	0.6273627479244435	0.6861649687925794	0.46351893367268593	0.9103218527001727	0.7181882893330342	0.8794696419115021	0.7470740853890444	0.8449783691014843	0	0	0.0	0.01408402378975036	0.01408402378975036
3270	0.03712592555128649	0.018544140135368602	0.01854331858892262	0.9669518962779756	-1	0	0	0.2	2	0.9230769230769231	12	0.5357142857142857	0.9230769230769231	14	12	0	0	0	0.14285714285714285	14	2	15	0.0	0	0.6273627479244435	0.6861649687925794	0.46351893367268593	0.9257679188978191	0.7343924408395811	0.8649084508423557	0.7922247585924475	0.8482296530965068	0	0	0.0	0.01854331858892262	0.01854331858892262
2534	0.037058876357379957	0.01894271502002038	0.018113087667624577	0.9675455139843632	-1	0	0	0.2	2	0.9230769230769231	12	0.5357142857142857	0.9230769230769231	14	12	0	0	0	0.14285714285714285	14	2	15	0.0	0	0.6273627479244435	0.6861649687925794	0.46351893367268593	0.9257679188978191	0.7343924408395811	0.8649084508423557	0.7922247585924475	0.8482296530965068	0	0	0.0	0.018113087667624577	0.018113087667624577
3756	0.04110387002635875	0.02258324359186288	-0.01904051329277938	0.5310026477297476	-1	0	0	0.2	2	0.9230769230769231	12	0.5357142857142857	0.9230769230769231	14	12	0	0	0	0.14285714285714285	14	2	15	0.0	0	0.6273627479244435	0.6744460921731403	0.42789884871845485	0.8688650803548439	0.7343924408395811	0.892080362605247	0.7854205442335996	0.8288026000229943	0	0	0.0	-0.001904051329277938	-0.001904051329277938
2282	0.03921106733080018	0.012306426880014048	0.011885652809619427	0.8441033767132088	-1	0	0	0.2	2	0.9230769230769231	12	0.5357142857142857	0.9230769230769231	14	12	0	0	0	0.14285714285714285	14	2	15	0.0	0	0.6273627479244435	0.6861649687925794	0.46351893367268593	0.9257679188978191	0.7181882893330342	0.8909699039250051	0.7871075567598235	0.8584069861791844	0	0	0.0	0.011885652809619427	0.011885652809619427
4223	0.036823710536230604	0.018865322900939837	0.01858424989462473	0.9666121933075851	-1	0	0	0.2	2	0.9230769230769231	12	0.5357142857142857	0.9230769230769231	14	12	0	0	0	0.14285714285714285	14	2	15	0.0	0	0.6273627479244435	0.6861649687925794	0.46351893367268593	0.9257679188978191	0.7343924408395811	0.8649084508423557	0.7922247585924475	0.8482296530965068	0	0	0.0	0.01858424989462473	0.01858424989462473
4928	0.03685118025034803	0.019784341050955983	0.019774274033700485	0.9667188914474248	-1	0	0	0.2	2	0.9230769230769231	12	0.5357142857142857	0.9230769230769231	14	12	0	0	0	0.14285714285714285	14	2	15	0.0	0	0.6273627479244435	0.6861649687925794	0.46351893367268593	0.9257679188978191	0.7343924408395811	0.8649084508423557	0.7922247585924475	0.8482296530965068	0	0	0.0	0.019774274033700485	0.019774274033700485
2992	0.03730596850539928	0.019252090930439007	0.019141498669364834	0.9655558379175817	-1	0	0	0.2	2	0.9230769230769231	12	0.5357142857142857	0.9230769230769231	14	12	0	0	0	0.14285714285714285	14	2	15	0.0	0	0.6273627479244435	0.7763159836411258	0.42789884871845485	0.8138121920753537	0.743302496374254	0.9048721180912869	0.7811378262872137	0.8398739032152609	0	0	0.0	0.019141498669364834	0.019141498669364834
4989	0.012671014147727777	0.0058220464084357115	-0.005821755636362865	0.9822387824894824	-1	0	0	0.3333333333333333	2	0.8333333333333334	5	0.5333333333333333	0.5	5	3	2	2	0	0.6	5	3	8	0.3333333333333333	0	0.632061098966773	0.7422039462751066	0.5083612420717595	0.8919170050917404	0.3179366316715127	0.8836319103160899	0.8027108189965495	0.8496344750641545	0.6	0.4	0.0	-0.0005821755636362865	-0.0005821755636362865
980	0.03658748010027165	0.016639508509718317	0.010362414328415502	0.966077778246224	-1	0	0	0.2	2	0.9230769230769231	12	0.5357142857142857	0.9230769230769231	14	12	0	0	0	0.14285714285714285	14	2	15	0.0	0	0.6273627479244435	0.8165434421126739	0.42789884871845485	0.8938278193938931	0.6219225664975097	0.8665485286313758	0.7902860633784049	0.8619337167548877	0	0	0.0	0.010362414328415502	0.010362414328415502
3514	0.03723685711834263	0.022289162679250404	0.01860499737897406	0.9670765708743887	-1	0	0	0.2	2	0.9230769230769231	12	0.5357142857142857	0.9230769230769231	14	12	0	0	0	0.14285714285714285	14	2	15	0.0	0	0.6273627479244435	0.829294329286282	0.42789884871845485	0.8093274353654175	0.743302496374254	0.9082100632612027	0.7871075567598235	0.8547994617513546	0	0	0.0	0.01860499737897406	0.01860499737897406
4450	0.03571431330416943	0.017145370105739563	0.011451764375357408	0.6888277616661034	-1	0	0	0.2	2	0.9230769230769231	12	0.5357142857142857	0.9230769230769231	14	12	0	0	0	0.14285714285714285	14	2	15	0.0	0	0.6273627479244435	0.7763159836411258	0.42789884871845485	0.8145174914221479	0.743302496374254	0.9085939348019261	0.7913265821625896	0.8420439871865385	0	0	0.0	0.011451764375357408	0.011451764375357408
2327	0.03659866600714949	0.018443306046884614	0.018428797759793388	0.966810715418455	-1	0	0	0.2	2	0.9230769230769231	12	0.5357142857142857	0.9230769230769231	14	12	0	0	0	0.14285714285714285	14	2	15	0.0	0	0.6273627479244435	0.6861649687925794	0.46351893367268593	0.9257679188978191	0.7343924408395811	0.8649084508423557	0.7922247585924475	0.8482296530965068	0	0	0.0	0.018428797759793388	0.018428797759793388
3032	0.03722582456636281	0.018595673432163614	0.01755178117126878	0.9680210967599241	-1	0	0	0.2	2	0.9230769230769231	12	0.5357142857142857	0.9230769230769231	14	12	0	0	0	0.14285714285714285	14	2	15	0.0	0	0.6273627479244435	0.6861649687925794	0.46351893367268593	0.9257679188978191	0.7343924408395811	0.8649084508423557	0.7922247585924475	0.8482296530965068	0	0	0.0	0.01755178117126878	0.01755178117126878
3164	0.03703627815382507	0.019419680840399235	0.019392465153365863	0.9670721686003771	-1	0	0	0.2	2	0.9230769230769231	12	0.5357142857142857	0.9230769230769231	14	12	0	0	0	0.14285714285714285	14	2	15	0.0	0	0.6273627479244435	0.6861649687925794	0.46351893367268593	0.9257679188978191	0.7343924408395811	0.8649084508423557	0.7922247585924475	0.8482296530965068	0	0	0.0	0.019392465153365863	0.019392465153365863
1080	0.0338775348404654	0.017213420948069047	0.017031898785944175	0.9671937980043789	-1	0	0	0.2	2	0.9230769230769231	12	0.5357142857142857	0.9230769230769231	14	12	0	0	0	0.14285714285714285	14	2	15	0.0	0	0.6273627479244435	0.7763159836411258	0.44507534030960444	0.8689689697017209	0.743302496374254	0.8995220316576115	0.7871075567598235	0.855207342767162	0	0	0.0	0.017031898785944175	0.017031898785944175
1475	0.0340512237403748	0.017651383634652292	0.017546992354845095	0.9674159750500781	-1	0	0	0.2	2	0.9230769230769231	12	0.5357142857142857	0.9230769230769231	14	12	0	0	0	0.14285714285714285	14	2	15	0.0	0	0.6273627479244435	0.7763159836411258	0.44507534030960444	0.8689689697017209	0.743302496374254	0.8995220316576115	0.7871075567598235	0.855207342767162	0	0	0.0	0.017546992354845095	0.017546992354845095
576	0.0019338250446859974	0.0016642489573134584	-0.001664114972687021	0.9843885225586679	-1	0	0	1.0	1	0	0	1.0	0	1	0	0	0	0	0.5	2	1	2	0.0	0	0	0	0	0	0	0	0	0	0	0	0	-0.0001664114972687021	-0.0001664114972687021
4492	0.05324333248034467	0.023305982559745995	0.0003785970452746751	0.9414358391751956	-1	0	0	0.1	1	1.0	13	1.0	1.0	14	13	0	0	0	0.06666666666666667	15	1	15	0.0	0	0.6273627479244435	0.6634329954038415	0.42789884871845485	0.9240472795427572	0.7343924408395811	0.8941806960979142	0.7922247585924475	0.8545180878199993	0	0	0.0	0.0003785970452746751	0.0003785970452746751
1285	0.03384572115024079	0.018105479118056194	0.01717707047401957	0.9668280163912383	-1	0	0	0.2	2	0.9230769230769231	12	0.5357142857142857	0.9230769230769231	14	12	0	0	0	0.14285714285714285	14	2	15	0.0	0	0.6273627479244435	0.7763159836411258	0.44507534030960444	0.8689689697017209	0.743302496374254	0.8995220316576115	0.7871075567598235	0.855207342767162	0	0	0.0	0.01717707047401957	0.01717707047401957
1261	0.03340909824129294	0.018054640031716477	0.018032203364182882	0.9665848036148273	-1	0	0	0.2	2	0.9230769230769231	12	0.5357142857142857	0.9230769230769231	14	12	0	0	0	0.14285714285714285	14	2	15	0.0	0	0.6273627479244435	0.7763159836411258	0.44507534030960444	0.8689689697017209	0.743302496374254	0.8995220316576115	0.7871075567598235	0.855207342767162	0	0	0.0	0.018032203364182882	0.018032203364182882
1379	0.03420856520436143	0.01708741697970817	0.016992234345122748	0.9671258032893234	-1	0	0	0.2	2	0.9230769230769231	12	0.5357142857142857	0.9230769230769231	14	12	0	0	0	0.14285714285714285	14	2	15	0.0	0	0.6273627479244435	0.7763159836411258	0.44507534030960444	0.8689689697017209	0.743302496374254	0.8995220316576115	0.7871075567598235	0.855207342767162	0	0	0.0	0.016992234345122748	0.016992234345122748
2355	0.03591787379727452	0.017936497405873136	0.017788508948492945	0.9653177934959778	-1	0	0	0.2	2	0.9230769230769231	12	0.5357142857142857	0.9230769230769231	14	12	0	0	0	0.14285714285714285	14	2	15	0.0	0	0.6273627479244435	0.7763159836411258	0.42789884871845485	0.8138121920753537	0.743302496374254	0.8995220316576115	0.7871075567598235	0.8371364943291908	0	0	0.0	0.017788508948492945	0.017788508948492945
3117	0.04419394848270619	0.008038348771603894	0.006264442428042413	0.8134638133087506	-1	0	0	0.2	2	0.9230769230769231	12	0.5357142857142857	0.9230769230769231	14	12	0	0	0	0.14285714285714285	14	2	15	0.0	0	0.6273627479244435	0.829294329286282	0.42789884871845485	0.8093274353654175	0.743302496374254	0.9082100632612027	0.7871075567598235	0.8547994617513546	0	0	0.0	0.006264442428042413	0.006264442428042413
943	0.0019808179788457897	0.0016666357120934188	-0.0016632578887152889	0.9841942267355392	-1	0	0	1.0	1	0	0	1.0	0	1	0	0	0	0	0.5	2	1	2	0.0	0	0	0	0	0	0	0	0	0	0	0	0	-0.00016632578887152888	-0.00016632578887152888
4672	0.03396308225362218	0.017694200009257498	0.016616267278880527	0.9664914082110387	-1	0	0	0.2	2	0.9230769230769231	12	0.5357142857142857	0.9230769230769231	14	12	0	0	0	0.14285714285714285	14	2	15	0.0	0	0.6273627479244435	0.747952944965049	0.46351893367268593	0.8860438916375865	0.6278174630323046	0.8743467469186936	0.7871075567598235	0.8446020197459613	0	0	0.0	0.016616267278880527	0.016616267278880527
4599	0.037305805066729474	0.02026043063885898	0.02024236697023844	0.9659554023426835	-1	0	0	0.2	2	0.9230769230769231	12	0.5357142857142857	0.9230769230769231	14	12	0	0	0	0.14285714285714285	14	2	15	0.0	0	0.6273627479244435	0.6861649687925794	0.46351893367268593	0.9257679188978191	0.7343924408395811	0.8649084508423557	0.7922247585924475	0.8482296530965068	0	0	0.0	0.02024236697023844	0.02024236697023844
[truncated: 4,021 more rows]
