# Supplementary material for: Environmental influences on evolvable robots
Source: PLoS One. 2020 May 29;15(5):e0233848. doi: 10.1371/journal.pone.0233848 (PMC7259730; doi:10.1371/journal.pone.0233848)
Supplement: S1 Dataset — (ZIP) [file pone.0233848.s003.zip › data_plosone/all_measures_seasonal_tilted_12.tsv]

robot_id	velocity	displacement_velocity	displacement_velocity_hill	head_balance	contacts	branching	branching_modules_count	limbs	extremities	length_of_limbs	extensiveness	coverage	joints	hinge_count	active_hinges_count	brick_count	touch_sensor_count	brick_sensor_count	proportion	width	height	absolute_size	sensors	symmetry	avg_period	dev_period	avg_phase_offset	dev_phase_offset	avg_amplitude	dev_amplitude	avg_intra_dev_params	avg_inter_dev_params	sensors_reach	recurrence	synaptic_reception	fitness	cons_fitness
3233	0.027634384359152882	0.005162006416452603	0.0031646706296997954	0.9718062896361355	-1	0	0	0.3	3	0.8461538461538461	11	0.375	0.46153846153846156	9	6	5	1	0	0.4	4	10	15	0.09090909090909091	0.15384615384615385	0.47552018901731496	0.8469688521728439	0.5172954321521781	0.9273993755168191	0.7988654768317844	0.8037777334572006	0.8038443128553198	0.8686988131600271	1.0	0.1111111111111111	0.0	0.0031646706296997954	58
766	0.015616221370636615	0.004484646596358221	-0.004481236073517815	0.9455928710110952	-1	0	0	0.16666666666666666	1	1.0	7	0.375	0.5714285714285714	5	4	3	1	0	0.6666666666666666	6	4	9	0.1111111111111111	0	0.21892147784833652	0.9710923273916529	0.48165344288780504	0.8136662081304258	0.3393036772325623	0.7613573345305267	0.7453279684966422	0.8858957581952187	1.0	0.2	0.0	-0.0004481236073517815	10
2016	0.028335293819400444	0.005467383706980137	0.0020096954197566835	0.9714675944105263	-1	0	0	0.3	3	0.8461538461538461	11	0.375	0.46153846153846156	9	6	5	1	0	0.4	4	10	15	0.09090909090909091	0.15384615384615385	0.47552018901731496	0.8469688521728439	0.5172954321521781	0.9273993755168191	0.7271540374076457	0.9410962640129711	0.8038443128553198	0.9123915181816223	1.0	0.1111111111111111	0.0	0.0020096954197566835	22
3343	0.026029400664399835	0.0066363242350995985	-0.005332847388257857	0.9556535191539084	-1	0	0	0.3	3	0.8461538461538461	11	0.5	0.5384615384615384	9	7	5	1	0	0.8333333333333334	5	6	15	0.08333333333333333	0.5	0.4131481224680799	0.8870824174562529	0.5675012445879493	0.9375249840978803	0.6270266947396613	0.7430299489561943	0.760247477749911	0.8747738830049681	1.0	0.2222222222222222	0.0	-0.0005332847388257857	9
184	0.020320002177913077	0.004650207725070678	-0.003973527055167177	0.9785123478428374	-1	0	0	0.125	1	1.0	9	0.4074074074074074	0.7777777777777778	8	7	2	2	0	0.3333333333333333	9	3	11	0.2857142857142857	0	0.49294601123301424	0.9288767174119457	0.7267944290813573	0.9084704154301605	0.31776502585924205	0.8815935652745909	0.9163448638605866	0.9081085954191906	0.5625	0.25	0.0	-0.00039735270551671776	3
3339	0.02770804318371578	0.004908456270662998	0.002773908764483398	0.9717634820068481	-1	0	0	0.3	3	0.8461538461538461	11	0.375	0.46153846153846156	9	6	5	1	0	0.4	4	10	15	0.09090909090909091	0.15384615384615385	0.47552018901731496	0.8469688521728439	0.5172954321521781	0.9273993755168191	0.7271540374076457	0.7824790565308848	0.8038443128553198	0.8636805271786615	1.0	0.1111111111111111	0.0	0.002773908764483398	38
3489	0.028361581086993742	0.0048384078920064655	0.003135307118524225	0.9717775979823132	-1	0	0	0.3	3	0.8461538461538461	11	0.375	0.46153846153846156	9	6	5	1	0	0.4	4	10	15	0.09090909090909091	0.15384615384615385	0.47552018901731496	0.8469688521728439	0.5172954321521781	0.9273993755168191	0.7271540374076457	0.9025301282466662	0.8038443128553198	0.8967259338317248	1.0	0.1111111111111111	0.0	0.003135307118524225	22
545	0.0019161888419046544	0.0018264746209444337	-0.0018263930590780996	0.9806485280843915	-1	0	0	0.6666666666666666	2	0.5	1	0.6666666666666666	0.5	1	1	2	0	0	0.6666666666666666	2	3	4	0.0	0	0.2849358601194291	0.5	0.5051874283378428	0.5	0.3393036772325623	0.5	0.7184534792834724	0.5	0	0	0.0	-0.00018263930590780994	40
4860	0.02785714594194491	0.005764174202625053	0.0008649832168412586	0.9712033374701291	-1	0	0	0.3	3	0.8461538461538461	11	0.375	0.46153846153846156	9	6	5	1	0	0.4	4	10	15	0.09090909090909091	0.15384615384615385	0.47552018901731496	0.9223701640522349	0.5172954321521781	0.9279077677981306	0.7271540374076457	0.9283570084165178	0.8038443128553198	0.9262571110815522	1.0	0.1111111111111111	0.0	0.0008649832168412586	11
231	0.0021320529525670163	0.002065034889104061	-0.0020648492478026518	0.9834972972476499	-1	0	0	0.6666666666666666	2	0.5	1	0.6666666666666666	0.5	3	1	0	0	0	0.6666666666666666	3	2	4	0.0	0	0.28920307777409493	0.9177642751547523	0.795272863058587	0.8968942920656242	0.8804556892936652	0.8900968458687263	0.9314824809143858	0.9022449843615301	0	0	0.0	-0.00020648492478026517	26
1511	0.02255716294943627	0.006287352991379315	-0.0062795672328389155	0.9770451783312051	-1	0	0	0.3	3	0.8461538461538461	11	0.375	0.46153846153846156	8	6	6	1	0	0.4	4	10	15	0.07142857142857142	0.15384615384615385	0.5763629202848828	0.8980158774304284	0.5172954321521781	0.9262964468597986	0.7630097571197151	0.8767339097923048	0.8378051446301648	0.9022775359830756	1.0	0.25	0.0	-0.0006279567232838916	7
523	0.0020419005666018615	0.0019024954848093827	-0.001901467323466285	0.9845031558015441	-1	0	0	1.0	1	0	0	1.0	0	1	0	0	0	0	0.5	2	1	2	0.0	0	0	0	0	0	0	0	0	0	0	0	0	-0.0001901467323466285	15
4227	0.027350080824364027	0.004770759351316095	0.0037410940978702396	0.9716390386920815	-1	0	0	0.3	3	0.8461538461538461	11	0.375	0.46153846153846156	9	6	5	1	0	0.4	4	10	15	0.09090909090909091	0.15384615384615385	0.47552018901731496	0.8469688521728439	0.5172954321521781	0.9273993755168191	0.7271540374076457	0.8858060046887595	0.8038443128553198	0.8911308096785113	1.0	0.1111111111111111	0.0	0.0037410940978702396	63
2368	0.02458860839427098	0.003867531044061282	0.003556447784637479	0.9788380497980731	-1	0	0	0.3	3	0.7692307692307693	10	0.42857142857142855	0.5384615384615384	8	7	6	0	0	0.7142857142857143	7	5	15	0.0	0.16666666666666666	0.4443341557426974	0.8588781770070194	0.5581998727091882	0.8832577371569558	0.7665786830292446	0.8448981583609856	0.7905512963676747	0.8631372816988029	0	0	0.0	0.003556447784637479	11
2689	0.031122967093411488	0.003947617605729331	0.003771684938714318	0.9675563638623336	-1	0	0	0.3	3	0.7692307692307693	10	0.4166666666666667	0.46153846153846156	8	6	6	1	0	0.4444444444444444	4	9	15	0.07142857142857142	0	0.47552018901731496	0.8512534560183108	0.5172954321521781	0.9262964468597986	0.7271540374076457	0.8872138832740234	0.8325193048373644	0.8921347172886007	1.0	0.125	0.0	0.003771684938714318	14
4170	0.027527020496874176	0.004954400728054647	0.0030562721640838625	0.9717191977401612	-1	0	0	0.3	3	0.8461538461538461	11	0.375	0.46153846153846156	9	6	5	1	0	0.4	4	10	15	0.09090909090909091	0.15384615384615385	0.47552018901731496	0.8469688521728439	0.5172954321521781	0.9273993755168191	0.7271540374076457	0.8858060046887595	0.8038443128553198	0.8911308096785113	1.0	0.1111111111111111	0.0	0.0030562721640838625	15
14	0.0039208359060784286	0.0027359636390384425	-0.0027284315791796213	0.9830869838918957	-1	0	0	0.75	3	0.3333333333333333	1	0.625	0.3333333333333333	3	1	1	2	0	0.5	2	4	5	0.5	0.6666666666666666	0.3925907762445485	0.7846402799021381	0.5208223771653095	0.9106782319255767	0.19041746251183145	0.6209596546978123	0.8533519493606324	0.7972984698426798	0.6666666666666666	0.6666666666666666	0.0	-0.0002728431579179621	12
3157	0.02800926249427417	0.0021589169066457588	0.0016650158579939744	0.9734500194685967	-1	0	0	0.4	4	0.6923076923076923	9	0.4166666666666667	0.38461538461538464	7	5	7	1	0	0.4444444444444444	4	9	15	0.0625	0.15384615384615385	0.47552018901731496	0.8575283871444653	0.5172954321521781	0.9453569674296549	0.7988654768317844	0.905194534439485	0.8668601184985557	0.9089315530039445	1.0	0.14285714285714285	0.0	0.0016650158579939744	11
1097	0.025420756684537166	0.002784971024537065	-0.0012588668701013067	0.9234270008466958	-1	0	0	0.2	2	0.8461538461538461	11	0.25	0.6923076923076923	11	9	3	1	0	0.6	6	10	15	0.125	0.2222222222222222	0.48308699493433255	0.8924987441898123	0.288798956074884	0.8816514590110122	0.4762882074464815	0.9173534167184321	0.8038443128553198	0.8981834403964776	1.0	0.09090909090909091	0.0	-0.00012588668701013066	112
4994	0.026950380477532215	0.00497535253504937	0.0032818564174112246	0.9699311117322065	-1	0	0	0.3	3	0.8461538461538461	11	0.375	0.46153846153846156	9	6	5	1	0	0.4	4	10	15	0.09090909090909091	0.15384615384615385	0.47552018901731496	0.8863601493159673	0.5172954321521781	0.9279077677981306	0.7988654768317844	0.8905983322929957	0.8038443128553198	0.9033762165035489	1.0	0.1111111111111111	0.0	0.0032818564174112246	35
1251	0.002386295759468597	0.002191733880827748	-0.0021916863836096605	0.9834710921399216	-1	0	0	0.5	1	1.0	1	1.0	1.0	2	1	0	0	0	0.3333333333333333	1	3	3	0.0	0	0.30431634599840435	0.7013948119634202	0.3969931922063634	0.7468613811655712	0.37465507907579065	0.7342573622401842	0.7318365963845752	0.7279158601867249	0	0	0.0	-0.00021916863836096606	13
2998	0.027529071668149975	0.005143634256670467	0.002462824638116991	0.9712088995397123	-1	0	0	0.3	3	0.8461538461538461	11	0.375	0.46153846153846156	9	6	5	1	0	0.4	4	10	15	0.09090909090909091	0.15384615384615385	0.47552018901731496	0.8469688521728439	0.5172954321521781	0.9273993755168191	0.7271540374076457	0.9336565371634991	0.8038443128553198	0.9089514559418537	1.0	0.1111111111111111	0.0	0.002462824638116991	21
749	0.0018713423752790212	0.0017504446402866252	-0.0017502967208826558	0.9803837654562163	-1	0	0	0.6666666666666666	2	0.5	1	0.6666666666666666	0.5	1	1	2	0	0	0.6666666666666666	2	3	4	0.0	0	0.2849358601194291	0.5	0.5051874283378428	0.5	0.3393036772325623	0.5	0.7184534792834724	0.5	0	0	0.0	-0.00017502967208826557	42
3135	0.027939279533985274	0.004746875198201155	0.0029287153012905343	0.9718716922367235	-1	0	0	0.3	3	0.8461538461538461	11	0.375	0.46153846153846156	9	6	5	1	0	0.4	4	10	15	0.09090909090909091	0.15384615384615385	0.47552018901731496	0.8469688521728439	0.5172954321521781	0.9273993755168191	0.7271540374076457	0.9155731083799239	0.8038443128553198	0.901502574375279	1.0	0.1111111111111111	0.0	0.0029287153012905343	16
3895	0.02310187951200818	0.005773033002805953	0.004869525682694939	0.9720143539708593	-1	0	0	0.4	4	0.6923076923076923	9	0.4166666666666667	0.38461538461538464	8	5	6	1	0	0.4444444444444444	4	9	15	0.07692307692307693	0.15384615384615385	0.4443341557426974	0.7716013079224366	0.49070081055802606	0.9370322955945598	0.7782598213227103	0.8943518441164146	0.8378051446301648	0.8826552653772395	1.0	0.125	0.0	0.004869525682694939	7
4542	0.027685908727764684	0.005390104946810818	0.0035691868755856385	0.9709831119287782	-1	0	0	0.3	3	0.8461538461538461	11	0.375	0.46153846153846156	9	6	5	1	0	0.4	4	10	15	0.09090909090909091	0.15384615384615385	0.47552018901731496	0.8469688521728439	0.5172954321521781	0.9273993755168191	0.7271540374076457	0.7793310727560981	0.8038443128553198	0.8629568146963262	1.0	0.1111111111111111	0.0	0.0035691868755856385	17
3848	0.02818233966112817	0.005370343292343026	0.0031827792212396388	0.9712187684428725	-1	0	0	0.3	3	0.8461538461538461	11	0.375	0.46153846153846156	9	6	5	1	0	0.4	4	10	15	0.09090909090909091	0.15384615384615385	0.47552018901731496	0.8469688521728439	0.5172954321521781	0.9273993755168191	0.7271540374076457	0.9025301282466662	0.8038443128553198	0.8967259338317248	1.0	0.1111111111111111	0.0	0.0031827792212396388	29
632	0.0018610916064182746	0.0016972375004897602	-0.0016970564254394336	0.9806185558028082	-1	0	0	0.6666666666666666	2	0.5	1	0.6666666666666666	0.5	1	1	2	0	0	0.6666666666666666	2	3	4	0.0	0	0.2849358601194291	0.5	0.5051874283378428	0.5	0.3393036772325623	0.5	0.7184534792834724	0.5	0	0	0.0	-0.00016970564254394337	25
2224	0.02898185707789453	0.005478048713958981	0.001953668973566984	0.9712094964162471	-1	0	0	0.4	4	0.6923076923076923	9	0.375	0.46153846153846156	8	6	6	1	0	0.4	4	10	15	0.07142857142857142	0.15384615384615385	0.47552018901731496	0.8527935691475838	0.5172954321521781	0.9362279949153441	0.7630097571197151	0.9502852406263876	0.8378051446301648	0.921619857638745	1.0	0.125	0.0	0.001953668973566984	19
3439	0.027900086363065943	0.005449955115516327	0.0022776233059005157	0.9717185574217951	-1	0	0	0.3	3	0.8461538461538461	11	0.375	0.46153846153846156	9	6	5	1	0	0.4	4	10	15	0.09090909090909091	0.15384615384615385	0.47552018901731496	0.8469688521728439	0.5172954321521781	0.9273993755168191	0.7271540374076457	0.9025301282466662	0.8038443128553198	0.8967259338317248	1.0	0.1111111111111111	0.0	0.0022776233059005157	16
1784	0.02853467897317593	0.004998917661603563	0.0017993478461505272	0.9721639272770376	-1	0	0	0.4	4	0.6923076923076923	9	0.375	0.46153846153846156	8	6	6	1	0	0.4	4	10	15	0.07142857142857142	0.15384615384615385	0.47552018901731496	0.8527935691475838	0.5172954321521781	0.9362279949153441	0.7630097571197151	0.9255683916779943	0.8378051446301648	0.9106218299754915	1.0	0.125	0.0	0.0017993478461505272	23
3755	0.027504903089641045	0.0052678798395120185	0.003517585776317991	0.9714814454878207	-1	0	0	0.3	3	0.8461538461538461	11	0.375	0.46153846153846156	9	6	5	1	0	0.4	4	10	15	0.09090909090909091	0.15384615384615385	0.47552018901731496	0.8469688521728439	0.5172954321521781	0.9273993755168191	0.754856612457468	0.8809496645488168	0.8038443128553198	0.8895967898647605	1.0	0.1111111111111111	0.0	0.003517585776317991	16
3699	0.027568498040119543	0.004692494084341536	0.0026609123877787805	0.9721849495252541	-1	0	0	0.4	4	0.6923076923076923	9	0.3	0.46153846153846156	8	6	6	1	0	0.5	5	10	15	0.07142857142857142	0.15384615384615385	0.47930359197582373	0.844619644700114	0.5172954321521781	0.9262964468597986	0.7630097571197151	0.9180813234284964	0.8378051446301648	0.9014615788771043	1.0	0.125	0.0	0.0026609123877787805	9
1156	0.0017504899901094634	0.0016038542311806274	-0.0016038301791237246	0.9810784814683114	-1	0	0	0.5	1	1.0	1	1.0	1.0	1	1	1	0	0	0.3333333333333333	1	3	3	0.0	0	0.2849358601194291	0.5	0.5051874283378428	0.5	0.3393036772325623	0.5	0.7184534792834724	0.5	0	0	0.0	-0.00016038301791237246	14
4015	0.02745967826298713	0.005514202799481822	0.0038276591215768026	0.9711128654650993	-1	0	0	0.3	3	0.8461538461538461	11	0.375	0.46153846153846156	9	6	5	1	0	0.4	4	10	15	0.09090909090909091	0.15384615384615385	0.47552018901731496	0.8469688521728439	0.5172954321521781	0.9273993755168191	0.7988654768317844	0.8996293466169801	0.8038443128553198	0.8957169288490242	1.0	0.1111111111111111	0.0	0.0038276591215768026	31
3934	0.027397977381680788	0.004660718007202353	0.003259983341503944	0.9701344677607495	-1	0	0	0.3	3	0.8461538461538461	11	0.375	0.46153846153846156	9	6	5	1	0	0.4	4	10	15	0.09090909090909091	0.15384615384615385	0.47552018901731496	0.8863601493159673	0.5172954321521781	0.9279077677981306	0.7271540374076457	0.9283570084165178	0.8038443128553198	0.9160819727541347	1.0	0.1111111111111111	0.0	0.003259983341503944	51
1605	0.027531447581953396	0.005436287019144872	0.0005226111420617433	0.9715375278239788	-1	0	0	0.3	3	0.8461538461538461	11	0.4166666666666667	0.5384615384615384	9	7	5	1	0	0.4444444444444444	4	9	15	0.08333333333333333	0.15384615384615385	0.48308699493433255	0.8528799140605859	0.5172954321521781	0.9315173564539482	0.7271540374076457	0.8666396493232252	0.8038443128553198	0.8889167985390521	1.0	0.3333333333333333	0.0	0.0005226111420617433	64
1667	None	None	None	None	None	0	0	0.3	3	0.8461538461538461	11	0.625	0.5384615384615384	8	7	6	1	0	0.6666666666666666	4	6	15	0.06666666666666667	0.18181818181818182	0.47930359197582373	0.8213777343186851	0.5172954321521781	0.940700390954283	0.7271540374076457	0.9016615678508914	0.8378051446301648	0.8973866422770962	1.0	0.125	0.0	None	0
1025	0.004350001878088392	0.0039007744824075463	-0.0038805209305290576	0.9733308963132087	-1	0	0	0.42857142857142855	3	0.625	5	0.7142857142857143	0.375	6	3	3	4	0	0.2857142857142857	2	7	10	0.5714285714285714	0	0.6682659608041506	0.8793767451309165	0.5619066029180815	0.8531522797644386	0.7981591221197815	0.8816781720143908	0.752465253390275	0.8719339310566525	0.16666666666666666	0.3333333333333333	0.0	-0.00038805209305290577	8
4507	0.020788842467284113	0.0069165686384496175	-0.004261034512141538	0.9712874514854043	-1	0.25	1	0.5	5	0.6153846153846154	8	0.35714285714285715	0.46153846153846156	10	6	4	1	0	0.8571428571428571	6	7	15	0.125	0.15384615384615385	0.47552018901731496	0.8599302943175093	0.5172954321521781	0.9416440082794271	0.6770903660736535	0.9178696764834599	0.7974877090684415	0.9118558334202692	1.0	0.1	0.0	-0.00042610345121415376	7
4793	0.02582828673108646	0.0028447146697474952	0.0020321850418385805	0.9672655262821301	-1	0	0	0.3	3	0.8461538461538461	11	0.2777777777777778	0.6153846153846154	10	8	4	1	0	0.6666666666666666	6	9	15	0.1	0.15384615384615385	0.47552018901731496	0.8941330171987574	0.5172954321521781	0.93489535220955	0.7271540374076457	0.9192111805005535	0.8038443128553198	0.9175813148989788	1.0	0.1	0.0	0.0020321850418385805	11
4053	0.022880910638437134	0.004215086664407681	0.0018297735395593447	0.9713264694367045	-1	0.25	1	0.5	5	0.6153846153846154	8	0.375	0.38461538461538464	9	5	5	1	0	0.625	5	8	15	0.1	0.15384615384615385	0.47552018901731496	0.8263029919940837	0.5172954321521781	0.9299918948880961	0.7271540374076457	0.8856755745649351	0.8345606411336931	0.8874053965083891	1.0	0.1111111111111111	0.0	0.0018297735395593447	4
400	0.002570766917765018	0.0025255632448870956	-0.002525450877157976	0.9855048320481086	-1	0	0	0.5	1	1.0	1	1.0	1.0	2	1	0	1	0	0.3333333333333333	1	3	3	0.3333333333333333	0	0.3892723971445972	0.8516876315864614	0.5275749685510623	0.9415645597160652	0.5968007850873872	0.7702567264871802	0.7461237134242834	0.8712915604965474	1.0	0.5	0.0	-0.0002525450877157976	8
3167	0.027102002531698685	0.004853800644294027	0.0034345784054607208	0.9713599808482823	-1	0	0	0.3	3	0.8461538461538461	11	0.375	0.46153846153846156	9	6	5	1	0	0.4	4	10	15	0.09090909090909091	0.15384615384615385	0.47552018901731496	0.8469688521728439	0.5172954321521781	0.9273993755168191	0.7271540374076457	0.9219668472162251	0.8038443128553198	0.9040105639898132	1.0	0.1111111111111111	0.0	0.0034345784054607208	19
5050	0.027230214389702592	0.0052461295685736755	0.003714547807298518	0.9700211766160394	-1	0	0	0.3	3	0.8461538461538461	11	0.375	0.46153846153846156	9	6	5	1	0	0.4	4	10	15	0.09090909090909091	0.15384615384615385	0.47552018901731496	0.8863601493159673	0.5172954321521781	0.9279077677981306	0.7271540374076457	0.9388983337183242	0.8038443128553198	0.9203477330762694	1.0	0.1111111111111111	0.0	0.003714547807298518	53
4405	0.016004628728450127	0.007258540170649659	-0.006574719010645916	0.9801145265112018	-1	0.25	1	0.5	5	0.6153846153846154	8	0.42857142857142855	0.38461538461538464	8	5	6	1	0	0.7142857142857143	7	5	15	0.07692307692307693	0.15384615384615385	0.4073943430592867	0.9220479578982695	0.46410618896387384	0.9450546983596484	0.6770903660736535	0.9467568717055983	0.7974877090684415	0.9388424227403996	1.0	0.25	0.0	-0.0006574719010645916	3
2609	0.02767016723784391	0.0050417804161292925	0.0026548338096011024	0.9717128982528901	-1	0	0	0.3	3	0.8461538461538461	11	0.375	0.46153846153846156	9	6	5	1	0	0.4	4	10	15	0.09090909090909091	0.15384615384615385	0.47552018901731496	0.8469688521728439	0.5172954321521781	0.9273993755168191	0.7271540374076457	0.9336565371634991	0.8038443128553198	0.9089514559418537	1.0	0.2222222222222222	0.0	0.0026548338096011024	28
2460	0.02745751309240425	0.00517867784927609	0.0019871274879907125	0.9705758348502257	-1	0	0	0.4	4	0.6923076923076923	9	0.3333333333333333	0.46153846153846156	8	6	6	1	0	0.5555555555555556	5	9	15	0.07142857142857142	0.15384615384615385	0.47552018901731496	0.8527935691475838	0.5172954321521781	0.9362279949153441	0.7630097571197151	0.9331376186212407	0.8378051446301648	0.9137032714170105	1.0	0.125	0.0	0.0019871274879907125	9
3675	0.02743657913212372	0.0050029309140655585	0.0028648711922694328	0.971557486424087	-1	0	0	0.3	3	0.8461538461538461	11	0.375	0.46153846153846156	9	6	5	1	0	0.4	4	10	15	0.09090909090909091	0.15384615384615385	0.47552018901731496	0.8469688521728439	0.5172954321521781	0.9273993755168191	0.7271540374076457	0.7793310727560981	0.8038443128553198	0.8629568146963262	1.0	0.1111111111111111	0.0	0.0028648711922694328	27
3519	0.027885714464616632	0.004888291845979028	0.0026584388068004623	0.9715497853576566	-1	0	0	0.3	3	0.8461538461538461	11	0.375	0.46153846153846156	9	6	5	1	0	0.4	4	10	15	0.09090909090909091	0.15384615384615385	0.47552018901731496	0.8469688521728439	0.5172954321521781	0.9273993755168191	0.7271540374076457	0.9239330662753749	0.8038443128553198	0.904807385552969	1.0	0.1111111111111111	0.0	0.0026584388068004623	19
1129	0.002106504559756663	0.002014462439637938	-0.0020125795285101866	0.9829413027738324	-1	0	0	0	0	0	0	1.0	0	0	0	0	0	0	1.0	1	1	1	0.0	0	0	0	0	0	0	0	0	0	0	0	0	-0.1	4
4481	0.025509049346644483	0.0017485931002560074	0.0014797512732474612	0.9667694915678072	-1	0	0	0.3	3	0.8461538461538461	11	0.2777777777777778	0.6153846153846154	10	8	4	1	0	0.6666666666666666	6	9	15	0.1	0.15384615384615385	0.47552018901731496	0.8941330171987574	0.5172954321521781	0.93489535220955	0.7271540374076457	0.9192111805005535	0.8038443128553198	0.9175813148989788	1.0	0.1	0.0	0.0014797512732474612	7
3840	0.02754066667631585	0.004480536403181065	0.002914263420374347	0.9717040919008713	-1	0	0	0.3	3	0.8461538461538461	11	0.375	0.46153846153846156	9	6	5	1	0	0.4	4	10	15	0.09090909090909091	0.15384615384615385	0.47552018901731496	0.8469688521728439	0.5172954321521781	0.9273993755168191	0.7271540374076457	0.8858060046887595	0.8038443128553198	0.8911308096785113	1.0	0.1111111111111111	0.0	0.002914263420374347	37
3089	0.022904865549569775	0.0074007244359631415	-0.007400312027079223	0.9773449664842023	-1	0	0	0.3	3	0.8461538461538461	11	0.3333333333333333	0.46153846153846156	8	6	6	1	0	0.5555555555555556	9	5	15	0.07142857142857142	0.15384615384615385	0.4073943430592867	0.8652193960710601	0.46410618896387384	0.944336048635338	0.6770903660736535	0.8439406757620028	0.7974877090684415	0.8934151558029415	1.0	0.25	0.0	-0.0007400312027079222	3
2811	0.027113181611611036	0.0044058344108981375	0.0020621480403141984	0.9715275874158928	-1	0	0	0.3	3	0.8461538461538461	11	0.4166666666666667	0.5384615384615384	10	7	4	1	0	0.4444444444444444	4	9	15	0.1111111111111111	0.15384615384615385	0.47552018901731496	0.8587097648409218	0.5172954321521781	0.9344385222263971	0.7630097571197151	0.780608237667947	0.8038443128553198	0.8710486077658686	1.0	0.1	0.0	0.0020621480403141984	14
2174	0.028020636364012672	0.004845245269773582	0.0021657017138830502	0.9710638685946468	-1	0	0	0.4	4	0.6923076923076923	9	0.375	0.46153846153846156	8	6	6	1	0	0.4	4	10	15	0.07142857142857142	0.15384615384615385	0.47552018901731496	0.8527935691475838	0.5172954321521781	0.9362279949153441	0.7630097571197151	0.9313139039634325	0.8378051446301648	0.9129415384779425	1.0	0.125	0.0	0.0021657017138830502	30
3153	0.028583936804248002	0.0052294157471253905	0.002427283967983401	0.971542461938196	-1	0	0	0.4	4	0.6923076923076923	9	0.375	0.46153846153846156	8	6	6	1	0	0.4	4	10	15	0.07142857142857142	0.15384615384615385	0.47552018901731496	0.8527935691475838	0.5172954321521781	0.9362279949153441	0.7630097571197151	0.9221096738921094	0.8378051446301648	0.909278983785676	1.0	0.125	0.0	0.002427283967983401	15
2116	0.028360239662337996	0.004803323995023088	0.0023903599414922473	0.9718701084965602	-1	0	0	0.4	4	0.6923076923076923	9	0.375	0.46153846153846156	8	6	6	1	0	0.4	4	10	15	0.07142857142857142	0.15384615384615385	0.47552018901731496	0.8527935691475838	0.5172954321521781	0.9362279949153441	0.7630097571197151	0.9221096738921094	0.8378051446301648	0.909278983785676	1.0	0.125	0.0	0.0023903599414922473	23
5026	0.02710197895339514	0.005078042585106182	0.0032828259301774954	0.9702513292740826	-1	0	0	0.3	3	0.8461538461538461	11	0.375	0.46153846153846156	9	6	5	1	0	0.4	4	10	15	0.09090909090909091	0.15384615384615385	0.47552018901731496	0.8863601493159673	0.5172954321521781	0.9279077677981306	0.7271540374076457	0.9283570084165178	0.8038443128553198	0.9160819727541347	1.0	0.1111111111111111	0.0	0.0032828259301774954	26
4468	0.027688092448494954	0.005008496364128928	0.003562472973343745	0.971321481690085	-1	0	0	0.3	3	0.8461538461538461	11	0.375	0.46153846153846156	9	6	5	1	0	0.4	4	10	15	0.09090909090909091	0.15384615384615385	0.47552018901731496	0.8469688521728439	0.5172954321521781	0.9273993755168191	0.7271540374076457	0.7974787096926649	0.8038443128553198	0.8671910611737544	1.0	0.1111111111111111	0.0	0.003562472973343745	29
2326	0.0278983455550342	0.004412425411786082	0.0034053662021370696	0.970626512463421	-1	0	0	0.4	4	0.6923076923076923	9	0.375	0.46153846153846156	8	6	6	1	0	0.4	4	10	15	0.07142857142857142	0.15384615384615385	0.47552018901731496	0.8805792151302034	0.5423983383700637	0.9259282185016074	0.7630097571197151	0.9503400269163425	0.8668601184985557	0.9235628322412558	1.0	0.125	0.0	0.0034053662021370696	22
4742	0.027424542555817055	0.005379443079853662	0.003131180741841011	0.9711740282215718	-1	0	0	0.3	3	0.8461538461538461	11	0.375	0.46153846153846156	9	6	5	1	0	0.4	4	10	15	0.09090909090909091	0.15384615384615385	0.47552018901731496	0.8469688521728439	0.5172954321521781	0.9273993755168191	0.7271540374076457	0.9120790472269829	0.8038443128553198	0.9001812936110091	1.0	0.1111111111111111	0.0	0.003131180741841011	28
4463	0.027036448883086876	0.003924104539390665	0.0026770592896875884	0.9716129398867046	-1	0	0	0.3	3	0.8461538461538461	11	0.4166666666666667	0.5384615384615384	10	7	4	1	0	0.4444444444444444	4	9	15	0.1111111111111111	0.15384615384615385	0.47552018901731496	0.8587097648409218	0.5172954321521781	0.9344385222263971	0.7271540374076457	0.790650922265916	0.8038443128553198	0.8732651298035544	1.0	0.1	0.0	0.0026770592896875884	14
43	0.0016846856497157213	0.0016226959194787277	-0.0016226106334900094	0.9820599865813797	-1	0	0	0	0	0	0	1.0	0	0	0	0	2	0	1.0	1	1	1	0.5	0	0	0	0	0	0	0	0	0	0	0	0	-0.1	8
3414	0.020762498408976017	0.004700352372073005	-0.0012209154836219946	0.9719499014246197	-1	0.25	1	0.6	6	0.46153846153846156	6	0.35714285714285715	0.3076923076923077	8	4	6	1	0	0.8571428571428571	6	7	15	0.08333333333333333	0.15384615384615385	0.4443341557426974	0.8210985193092658	0.49070081055802606	0.9107529819759723	0.7630097571197151	0.784942420749487	0.8378051446301648	0.8473274816985593	1.0	0.125	0.0	-0.00012209154836219946	13
4172	0.02752552316909591	0.005116575865715317	0.0034767031859700114	0.9714166866793983	-1	0	0	0.3	3	0.8461538461538461	11	0.375	0.46153846153846156	9	6	5	1	0	0.4	4	10	15	0.09090909090909091	0.15384615384615385	0.47552018901731496	0.8469688521728439	0.5172954321521781	0.9273993755168191	0.754856612457468	0.8809496645488168	0.8038443128553198	0.8895967898647605	1.0	0.1111111111111111	0.0	0.0034767031859700114	64
2318	0.01826803676734494	0.008442068020735927	-0.007074506182250639	0.9830407899565556	-1	0	0	0.4	4	0.6923076923076923	9	0.42857142857142855	0.46153846153846156	9	6	5	1	0	0.7142857142857143	5	7	15	0.09090909090909091	0.3076923076923077	0.47552018901731496	0.9043811308591791	0.5675012445879493	0.9175513636436388	0.7271540374076457	0.942129821553462	0.8038443128553198	0.9228786936574381	1.0	0.2222222222222222	0.0	-0.0007074506182250639	1
3054	0.02724861168452791	0.004588807059829884	0.00274401263642457	0.9720031401931394	-1	0	0	0.3	3	0.8461538461538461	11	0.375	0.46153846153846156	9	6	5	1	0	0.4	4	10	15	0.09090909090909091	0.15384615384615385	0.47552018901731496	0.8469688521728439	0.5172954321521781	0.9273993755168191	0.7271540374076457	0.8858060046887595	0.8038443128553198	0.8911308096785113	1.0	0.1111111111111111	0.0	0.00274401263642457	41
3269	0.025396744231763396	0.0044610019407691805	0.0026686943440767316	0.9697191074902293	-1	0	0	0.3	3	0.8461538461538461	11	0.3333333333333333	0.5384615384615384	9	7	5	1	0	0.5555555555555556	5	9	15	0.08333333333333333	0.15384615384615385	0.47552018901731496	0.8783994572133887	0.5172954321521781	0.9264545765851976	0.7988654768317844	0.8005204655964139	0.8038443128553198	0.8772659908216454	1.0	0.2222222222222222	0.0	0.0026686943440767316	15
3160	0.02591873339817257	0.0024568793977731256	0.002389301947554886	0.9648776853111576	-1	0	0	0.4	4	0.6923076923076923	9	0.26785714285714285	0.46153846153846156	9	6	5	1	0	0.875	7	8	15	0.09090909090909091	0.15384615384615385	0.47552018901731496	0.8469688521728439	0.5172954321521781	0.9273993755168191	0.7271540374076457	0.8845239649311883	0.8038443128553198	0.8907222587182115	1.0	0.1111111111111111	0.0	0.002389301947554886	12
429	0.0026436806252150753	0.002566903565479313	-0.0025669033239597494	0.9829900109739249	-1	0	0	0.6666666666666666	2	0.5	1	0.6666666666666666	0.5	2	1	1	0	0	0.6666666666666666	2	3	4	0.0	0	0.30431634599840435	0.7013948119634202	0.3969931922063634	0.7468613811655712	0.37465507907579065	0.7342573622401842	0.7318365963845752	0.7279158601867249	0	0	0.0	-0.00025669033239597496	15
3498	0.02787784157734324	0.004773005701309724	0.002342562114017451	0.9716918175884157	-1	0	0	0.3	3	0.8461538461538461	11	0.375	0.46153846153846156	9	6	5	1	0	0.4	4	10	15	0.09090909090909091	0.15384615384615385	0.47552018901731496	0.8469688521728439	0.5172954321521781	0.9273993755168191	0.7271540374076457	0.7974787096926649	0.8038443128553198	0.8671910611737544	1.0	0.1111111111111111	0.0	0.002342562114017451	20
4079	0.02773539848660022	0.004814202501968323	0.0028791652586808492	0.9710001637001318	-1	0	0	0.3	3	0.8461538461538461	11	0.375	0.46153846153846156	9	6	5	1	0	0.4	4	10	15	0.09090909090909091	0.15384615384615385	0.47552018901731496	0.8469688521728439	0.5172954321521781	0.9273993755168191	0.7271540374076457	0.8845239649311883	0.8038443128553198	0.8907222587182115	1.0	0.1111111111111111	0.0	0.0028791652586808492	23
1013	0.0017690906144026634	0.001717189462690704	-0.0017150429034665652	0.9835138229868446	-1	0	0	1.0	1	0	0	1.0	0	0	0	1	0	0	0.5	2	1	2	0.0	0	0	0	0	0	0	0	0	0	0	0	0	-0.1	3
4301	None	None	None	None	None	0	0	0.3	3	0.6923076923076923	9	0.5	0.46153846153846156	8	6	6	0	0	0.8333333333333334	5	6	15	0.0	0.5	0.47552018901731496	0.8512534560183108	0.6318091913832908	0.8913632804493871	0.8535414827386617	0.7052489621023934	0.8630874124238548	0.8283354856986679	0	0	0.0	None	0
4626	0.02723786415815484	0.00500227285233594	0.0032332859838371526	0.9698688177377027	-1	0	0	0.3	3	0.8461538461538461	11	0.375	0.46153846153846156	9	6	5	1	0	0.4	4	10	15	0.09090909090909091	0.15384615384615385	0.47552018901731496	0.8863601493159673	0.5172954321521781	0.9279077677981306	0.7988654768317844	0.8845305853966555	0.8038443128553198	0.9015921950067405	1.0	0.1111111111111111	0.0	0.0032332859838371526	22
154	0.0022105934670695166	0.002030534411737261	-0.0020293315556048535	0.9848165868513616	-1	0	0	1.0	2	0.0	0	1.0	0	1	0	1	0	0	0.3333333333333333	3	1	3	0.0	1.0	0	0	0	0	0	0	0	0	0	0	0	-0.00020293315556048534	34
595	0.0025588037890849477	0.002522959766681649	-0.002522929594867912	0.9830131966595085	-1	0	0	0.75	3	0.3333333333333333	1	0.5555555555555556	0.3333333333333333	3	1	1	0	0	1.0	3	3	5	0.0	1.0	0.5432353796964382	0.8785464064240786	0.5051874283378428	0.5901551255492714	0.7772657686161842	0.8309953936108971	0.7257922062223907	0.7878499457834396	0	0	0.0	-0.0002522929594867912	12
740	0.0018344494979207536	0.001655623169253967	-0.0016554294041679308	0.9806139816987223	-1	0	0	0.6666666666666666	2	0.5	1	0.6666666666666666	0.5	1	1	2	0	0	0.6666666666666666	2	3	4	0.0	0	0.2849358601194291	0.5	0.5051874283378428	0.5	0.3393036772325623	0.5	0.7184534792834724	0.5	0	0	0.0	-0.00016554294041679307	62
877	0.001776164775000156	0.0015310785428492267	-0.0015310051624327053	0.9810695117572525	-1	0	0	0.5	1	1.0	1	1.0	1.0	1	1	1	0	0	0.3333333333333333	1	3	3	0.0	0	0.2849358601194291	0.5	0.5051874283378428	0.5	0.3393036772325623	0.5	0.7184534792834724	0.5	0	0	0.0	-0.00015310051624327052	70
4784	0.02715707224591505	0.00478723303292513	0.003861344916389014	0.9703861069450631	-1	0	0	0.3	3	0.8461538461538461	11	0.375	0.46153846153846156	9	6	5	1	0	0.4	4	10	15	0.09090909090909091	0.15384615384615385	0.47552018901731496	0.8863601493159673	0.5172954321521781	0.9279077677981306	0.7271540374076457	0.9283570084165178	0.8038443128553198	0.9160819727541347	1.0	0.1111111111111111	0.0	0.003861344916389014	52
4196	0.027724753786409668	0.004994158048977503	0.003066362947255017	0.9717070218848989	-1	0	0	0.3	3	0.8461538461538461	11	0.375	0.46153846153846156	9	6	5	1	0	0.4	4	10	15	0.09090909090909091	0.15384615384615385	0.47552018901731496	0.8469688521728439	0.5172954321521781	0.9273993755168191	0.7271540374076457	0.8608443434016553	0.8038443128553198	0.8835944448596482	1.0	0.1111111111111111	0.0	0.003066362947255017	21
4136	0.027076480941988054	0.004589501145003755	0.00244031840840068	0.9713937454238475	-1	0	0	0.3	3	0.8461538461538461	11	0.4166666666666667	0.5384615384615384	10	7	4	1	0	0.4444444444444444	4	9	15	0.1111111111111111	0.15384615384615385	0.47552018901731496	0.8587097648409218	0.5172954321521781	0.9344385222263971	0.7630097571197151	0.8028729707550595	0.8038443128553198	0.8760241467374111	1.0	0.1	0.0	0.00244031840840068	15
4085	0.026486888584945707	0.005223542026396986	0.0034595707310004437	0.971282591365582	-1	0	0	0.3	3	0.8461538461538461	11	0.375	0.46153846153846156	9	6	5	1	0	0.4	4	10	15	0.09090909090909091	0.15384615384615385	0.47552018901731496	0.8469688521728439	0.5172954321521781	0.9273993755168191	0.7988654768317844	0.7815427932512033	0.8038443128553198	0.8634648372442809	1.0	0.1111111111111111	0.0	0.0034595707310004437	25
450	0.002287464416938003	0.0020030644594390867	-0.0020007750212320935	0.9841125889781173	-1	0	0	1.0	2	0.0	0	1.0	0	2	0	0	0	0	0.3333333333333333	3	1	3	0.0	1.0	0	0	0	0	0	0	0	0	0	0	0	-0.00020007750212320936	12
1240	0.0017779045991582656	0.001551955545327715	-0.0015518839896645916	0.9808723138611383	-1	0	0	0.5	1	1.0	1	1.0	1.0	1	1	1	0	0	0.3333333333333333	1	3	3	0.0	0	0.2849358601194291	0.5	0.5051874283378428	0.5	0.3393036772325623	0.5	0.7184534792834724	0.5	0	0	0.0	-0.00015518839896645916	41
498	0.0018533840877051576	0.0017323353231205431	-0.0017321526035402384	0.9804678134321834	-1	0	0	0.6666666666666666	2	0.5	1	0.6666666666666666	0.5	1	1	2	0	0	0.6666666666666666	2	3	4	0.0	0	0.2849358601194291	0.5	0.5051874283378428	0.5	0.3393036772325623	0.5	0.7184534792834724	0.5	0	0	0.0	-0.00017321526035402385	37
1107	0.023777215771222514	0.00985451491855583	-0.009853003833163084	0.9788468207347304	-1	0.25	1	0.5	5	0.5384615384615384	7	0.4166666666666667	0.5384615384615384	10	7	4	2	0	0.4444444444444444	4	9	15	0.2222222222222222	0.16666666666666666	0.6345406203747579	0.8988423548421617	0.5172954321521781	0.930934707594299	0.8089589762275816	0.7350414163524648	0.8648417581880603	0.8738355391201855	0.55	0.4	0.0	-0.0009853003833163085	7
3778	0.027206518364069326	0.004925963957832114	0.002639856670933463	0.971461053449482	-1	0	0	0.3	3	0.8461538461538461	11	0.375	0.46153846153846156	9	6	5	1	0	0.4	4	10	15	0.09090909090909091	0.15384615384615385	0.47552018901731496	0.8469688521728439	0.5172954321521781	0.9273993755168191	0.7271540374076457	0.8845239649311883	0.8038443128553198	0.8907222587182115	1.0	0.1111111111111111	0.0	0.002639856670933463	18
4394	0.030891606457160867	0.004164159136295107	0.0037799364021745526	0.9674794837333051	-1	0	0	0.3	3	0.7692307692307693	10	0.4166666666666667	0.46153846153846156	8	6	6	1	0	0.4444444444444444	4	9	15	0.07142857142857142	0	0.47552018901731496	0.8512534560183108	0.5172954321521781	0.9262964468597986	0.7410053249325569	0.7523000565289099	0.8325193048373644	0.8576013511511004	1.0	0.125	0.0	0.0037799364021745526	9
4069	0.02755167243371224	0.004324934965910184	0.0025520865225921517	0.9726729045455376	-1	0	0	0.3	3	0.8461538461538461	11	0.4166666666666667	0.46153846153846156	8	6	6	1	0	0.4444444444444444	4	9	15	0.07142857142857142	0.15384615384615385	0.47552018901731496	0.8527935691475838	0.5172954321521781	0.9362279949153441	0.8141300087058612	0.9113945998576454	0.8378051446301648	0.9053386396149335	1.0	0.125	0.0	0.0025520865225921517	11
1478	0.0017497121902689773	0.0015777263517020696	-0.0015777145783838064	0.9810749127019573	-1	0	0	0.5	1	1.0	1	1.0	1.0	1	1	1	0	0	0.3333333333333333	1	3	3	0.0	0	0.2849358601194291	0.5	0.48165344288780504	0.5	0.3393036772325623	0.5	0.6962361656023228	0.5	0	0	0.0	-0.00015777145783838064	17
2989	0.02726244693853689	0.005081719148886023	0.0035788050106957043	0.9711290353278228	-1	0	0	0.3	3	0.8461538461538461	11	0.375	0.46153846153846156	9	6	5	1	0	0.4	4	10	15	0.09090909090909091	0.15384615384615385	0.47552018901731496	0.8469688521728439	0.5172954321521781	0.9273993755168191	0.7271540374076457	0.8845239649311883	0.8038443128553198	0.8907222587182115	1.0	0.1111111111111111	0.0	0.0035788050106957043	51
952	0.0017742607659203863	0.0016000422145142816	-0.0015999580132833497	0.9808991012026296	-1	0	0	0.5	1	1.0	1	1.0	1.0	1	1	1	0	0	0.3333333333333333	1	3	3	0.0	0	0.2849358601194291	0.5	0.5051874283378428	0.5	0.3393036772325623	0.5	0.7184534792834724	0.5	0	0	0.0	-0.00015999580132833497	48
594	0.01763807081476334	0.003493951195362256	-0.003447013102428093	0.9823853290981595	-1	0	0	0.375	3	0.6	6	0.5714285714285714	0.3	4	3	7	0	0	0.42857142857142855	7	3	12	0.0	0	0.4016405636504935	0.840814418077078	0.5473478272756568	0.8495348794841507	0.712268947759368	0.6008639539077413	0.7823605858321799	0.7804187069311423	0	0	0.0	-0.0003447013102428093	8
1045	0.0017816195311006959	0.0015646759225260252	-0.0015646323210282821	0.9808705385377056	-1	0	0	0.5	1	1.0	1	1.0	1.0	1	1	1	0	0	0.3333333333333333	1	3	3	0.0	0	0.2849358601194291	0.5	0.5051874283378428	0.5	0.3393036772325623	0.5	0.7184534792834724	0.5	0	0	0.0	-0.00015646323210282822	20
3192	0.027983236992980796	0.004822768953600035	0.0034392384703840974	0.9719054870674251	-1	0	0	0.3	3	0.8461538461538461	11	0.375	0.46153846153846156	9	6	5	1	0	0.4	4	10	15	0.09090909090909091	0.15384615384615385	0.47552018901731496	0.8469688521728439	0.5172954321521781	0.9273993755168191	0.7271540374076457	0.7974787096926649	0.8038443128553198	0.8671910611737544	1.0	0.1111111111111111	0.0	0.0034392384703840974	46
2366	0.015599368861142464	0.006032031353399969	-0.005211012409349619	0.9837437506012623	-1	0	0	0.4	4	0.6923076923076923	9	0.5	0.46153846153846156	8	6	6	1	0	0.8333333333333334	6	5	15	0.07142857142857142	0.16666666666666666	0.44811755870120623	0.8781322722196337	0.5158037167759115	0.9503253128955198	0.6770903660736535	0.9299062985677514	0.7974877090684415	0.9244082680882757	1.0	0.25	0.0	-0.0005211012409349619	2
2173	0.028511617003781943	0.004304847642679363	0.0024484952959394736	0.9699104291925988	-1	0	0	0.3	3	0.8461538461538461	11	0.3409090909090909	0.5384615384615384	9	7	5	1	0	0.36363636363636365	4	11	15	0.08333333333333333	0.15384615384615385	0.47552018901731496	0.8904987925409524	0.5675012445879493	0.9169494615660462	0.7271540374076457	0.957730618905676	0.8668601184985557	0.9268525750951809	1.0	0.1111111111111111	0.0	0.0024484952959394736	21
1698	0.029162325006774435	0.004826117653058589	0.002793371557614147	0.9714439653657694	-1	0	0	0.4	4	0.6923076923076923	9	0.375	0.46153846153846156	8	6	6	1	0	0.4	4	10	15	0.07142857142857142	0.15384615384615385	0.47552018901731496	0.8527935691475838	0.5172954321521781	0.9362279949153441	0.7630097571197151	0.9255683916779943	0.8378051446301648	0.9106218299754915	1.0	0.125	0.0	0.002793371557614147	36
3914	0.027690321777412197	0.005010073700789921	0.003531201383608886	0.9715510678118335	-1	0	0	0.3	3	0.8461538461538461	11	0.375	0.46153846153846156	9	6	5	1	0	0.4	4	10	15	0.09090909090909091	0.15384615384615385	0.47552018901731496	0.8469688521728439	0.5172954321521781	0.9273993755168191	0.7271540374076457	0.8845239649311883	0.8038443128553198	0.8907222587182115	1.0	0.1111111111111111	0.0	0.003531201383608886	46
550	0.013453552395333229	0.006525263603451488	-0.004042559283410297	0.9758739203727903	-1	0	0	0.375	3	0.5555555555555556	5	0.55	0.3333333333333333	5	3	5	1	0	0.8	5	4	11	0.08333333333333333	0	0.47552018901731496	0.9053103045484389	0.48165344288780504	0.8049556032909542	0.3393036772325623	0.9545498930535175	0.8668601184985557	0.9037803200852192	1.0	0	0.0	-0.0004042559283410297	3
1447	0.01767254662953484	0.0037575995284105904	-0.003320368067276605	0.9807498870756789	-1	0	0	0.4	4	0.6923076923076923	9	0.46875	0.38461538461538464	8	5	6	1	0	0.5	4	8	15	0.07692307692307693	0.15384615384615385	0.5801463232433915	0.859108069510208	0.5423983383700637	0.9397294812511795	0.7271540374076457	0.8653872940748073	0.8038443128553198	0.8945869154978405	1.0	0.375	0.0	-0.0003320368067276605	14
460	0.00278259638800907	0.0023824276481213096	-0.0023823793139473477	0.9719247648569512	-1	0	0	0.3333333333333333	1	1.0	2	1.0	0.5	2	1	1	0	0	0.25	4	1	4	0.0	0	0.603965950719769	0.9791727269883425	0.7196237587530026	0.9152664159311991	0.23170835654728714	0.745727401677417	0.9268655581037646	0.919484763331538	0	0	0.0	-0.00023823793139473478	8
651	0.0023382280922786595	0.0019842835026756597	-0.0019828622802453674	0.9811678280678285	-1	0	0	0.5	2	0.6666666666666666	2	0.5555555555555556	0.3333333333333333	1	1	3	0	0	1.0	3	3	5	0.0	0	0.2849358601194291	0.5	0.5287214137878806	0.5	0.3393036772325623	0.5	0.7397973189214077	0.5	0	0	0.0	-0.00019828622802453674	22
2438	0.028416208097396815	0.004797080489955282	0.002953277661936568	0.9714179264258853	-1	0	0	0.4	4	0.6923076923076923	9	0.375	0.46153846153846156	8	6	6	1	0	0.4	4	10	15	0.07142857142857142	0.15384615384615385	0.47552018901731496	0.8527935691475838	0.5172954321521781	0.9362279949153441	0.7630097571197151	0.9113629063905548	0.8378051446301648	0.9053274292805131	1.0	0.125	0.0	0.002953277661936568	38
125	0.006614778606585584	0.0035365839007280744	-0.0035309244889695306	0.9799342759231889	-1	0	0	0.6	3	0.4	2	0.7	0.4	4	2	2	5	0	0.4	2	5	7	0.8333333333333334	0.4	0.4724379716734658	0.9521451094380474	0.48428816596608415	0.9548485082685345	0.7731032565155121	0.8214647121557969	0.8030593034425881	0.9257242628846006	0.25	0.5	0.0	-0.0003530924488969531	4
209	0.004226136675119479	0.002964502252854606	-0.0029308803914726684	0.9830320144631892	-1	0	0	0.3333333333333333	1	1.0	2	1.0	1.0	3	2	0	1	0	0.25	4	1	4	0.3333333333333333	0	0.28920307777409493	0.7265855586242657	0.795272863058587	0.9472870817682921	0.8311928603300343	0.5714702695077145	0.9314824809143858	0.7997373855288615	1.0	0.3333333333333333	0.0	-0.00029308803914726686	6
657	0.0018885001927317548	0.001708153100432047	-0.0017076667777990069	0.9806412886543032	-1	0	0	0.6666666666666666	2	0.5	1	0.6666666666666666	0.5	1	1	2	0	0	0.6666666666666666	2	3	4	0.0	0	0.2849358601194291	0.5	0.5051874283378428	0.5	0.3393036772325623	0.5	0.7184534792834724	0.5	0	0	0.0	-0.00017076667777990068	22
4486	0.027925161449821	0.005436210301800682	0.0030965183692829414	0.9713588750286248	-1	0	0	0.3	3	0.8461538461538461	11	0.375	0.46153846153846156	9	6	5	1	0	0.4	4	10	15	0.09090909090909091	0.15384615384615385	0.47552018901731496	0.8469688521728439	0.5172954321521781	0.9273993755168191	0.7271540374076457	0.8812825238012431	0.8038443128553198	0.8897007768809004	1.0	0.1111111111111111	0.0	0.0030965183692829414	32
841	0.01590371684054775	0.0027139196723324054	-0.0020375957887931915	0.9809115654506599	-1	0	0	0.5	5	0.46153846153846156	6	0.3333333333333333	0.3076923076923077	8	4	6	2	0	0.5555555555555556	5	9	15	0.16666666666666666	0.15384615384615385	0.5131611873153854	0.8674102013003602	0.5172954321521781	0.925048704475529	0.8089589762275816	0.7540280958948161	0.8354299402213726	0.8626121648942733	0.5625	0.25	0.0	-0.00020375957887931915	24
3349	None	None	None	None	None	0.25	1	0.5	5	0.46153846153846156	6	0.42857142857142855	0.38461538461538464	9	5	5	1	0	0.7142857142857143	5	7	15	0.1	0.25	0.4131481224680799	0.8132127040394552	0.46410618896387384	0.9075258341862724	0.7988654768317844	0.8223600953991407	0.8038443128553198	0.853511438167993	1.0	0.1111111111111111	0.0	None	0
2944	0.027191674883950176	0.004962966971801176	0.001987493976852033	0.9716541905768975	-1	0	0	0.3	3	0.8461538461538461	11	0.375	0.46153846153846156	9	6	5	1	0	0.4	4	10	15	0.09090909090909091	0.15384615384615385	0.47552018901731496	0.8469688521728439	0.5172954321521781	0.9273993755168191	0.7271540374076457	0.9335688916647158	0.8038443128553198	0.9089124389157884	1.0	0.1111111111111111	0.0	0.001987493976852033	15
1582	0.026881578758126547	0.0054688703961097524	-0.00016912880154866996	0.9711224738695565	-1	0	0	0.3	3	0.8461538461538461	11	0.4166666666666667	0.5384615384615384	9	7	5	1	0	0.4444444444444444	4	9	15	0.08333333333333333	0.15384615384615385	0.48308699493433255	0.8528799140605859	0.5172954321521781	0.9315173564539482	0.7271540374076457	0.8927742251553444	0.8038443128553198	0.8968157043134342	1.0	0.1111111111111111	0.0	-1.6912880154866995e-05	61
2395	0.02091275324825289	0.00684335729998874	-0.004333611621252302	0.9773674268240038	-1	0	0	0.4	4	0.6923076923076923	9	0.5	0.38461538461538464	8	5	6	1	0	0.8333333333333334	5	6	15	0.07692307692307693	0.15384615384615385	0.4443341557426974	0.8210985193092658	0.49070081055802606	0.9107529819759723	0.7630097571197151	0.9510722166095551	0.8378051446301648	0.9064725164647501	1.0	0.125	0.0	-0.0004333611621252302	9
923	0.0018921726739616303	0.001724549480185002	-0.0017244422847852803	0.9807512406493887	-1	0	0	0.6666666666666666	2	0.5	1	0.6666666666666666	0.5	1	1	2	0	0	0.6666666666666666	2	3	4	0.0	0	0.2849358601194291	0.5	0.5051874283378428	0.5	0.3393036772325623	0.5	0.7184534792834724	0.5	0	0	0.0	-0.00017244422847852804	38
2320	0.027867847961758556	0.004890813943424685	0.002768742529865858	0.9716062130347336	-1	0	0	0.3	3	0.8461538461538461	11	0.375	0.46153846153846156	9	6	5	1	0	0.4	4	10	15	0.09090909090909091	0.15384615384615385	0.47552018901731496	0.8469688521728439	0.5172954321521781	0.9273993755168191	0.7271540374076457	0.9336565371634991	0.8038443128553198	0.9089514559418537	1.0	0.1111111111111111	0.0	0.002768742529865858	42
4350	0.027510388861569635	0.0050346882936519064	0.003100674211926509	0.9718040789556901	-1	0	0	0.3	3	0.8461538461538461	11	0.375	0.46153846153846156	9	6	5	1	0	0.4	4	10	15	0.09090909090909091	0.15384615384615385	0.47552018901731496	0.8469688521728439	0.5172954321521781	0.9273993755168191	0.7271540374076457	0.8858060046887595	0.8038443128553198	0.8911308096785113	1.0	0.1111111111111111	0.0	0.003100674211926509	37
4695	0.027006749441474465	0.005077956913151127	0.003872957985675336	0.9699703113957834	-1	0	0	0.3	3	0.8461538461538461	11	0.375	0.46153846153846156	9	6	5	1	0	0.4	4	10	15	0.09090909090909091	0.15384615384615385	0.47552018901731496	0.8863601493159673	0.5172954321521781	0.9279077677981306	0.7271540374076457	0.9283570084165178	0.8038443128553198	0.9160819727541347	1.0	0.1111111111111111	0.0	0.003872957985675336	83
4721	0.027914663194788403	0.004814376664611237	0.002806377261064648	0.9712637444422286	-1	0	0	0.3	3	0.8461538461538461	11	0.375	0.46153846153846156	9	6	5	1	0	0.4	4	10	15	0.09090909090909091	0.15384615384615385	0.47552018901731496	0.8469688521728439	0.5172954321521781	0.9273993755168191	0.7271540374076457	0.9239330662753749	0.8038443128553198	0.904807385552969	1.0	0.1111111111111111	0.0	0.002806377261064648	11
5006	0.027053513326600973	0.004796968273599335	0.0037103752996249955	0.9698632433446279	-1	0	0	0.3	3	0.8461538461538461	11	0.375	0.46153846153846156	9	6	5	1	0	0.4	4	10	15	0.09090909090909091	0.15384615384615385	0.47552018901731496	0.8863601493159673	0.5172954321521781	0.9279077677981306	0.7271540374076457	0.9153875315428229	0.8038443128553198	0.9113405219175811	1.0	0.1111111111111111	0.0	0.0037103752996249955	49
2414	0.02779402231101047	0.004266557546039688	0.0016913016438507337	0.9720617730519411	-1	0	0	0.3	3	0.8461538461538461	11	0.4166666666666667	0.5384615384615384	10	7	4	1	0	0.4444444444444444	4	9	15	0.1111111111111111	0.15384615384615385	0.47552018901731496	0.8587097648409218	0.5172954321521781	0.9344385222263971	0.7271540374076457	0.9060062190807522	0.8038443128553198	0.9039984493487011	1.0	0.1	0.0	0.0016913016438507337	11
4575	0.027223990049599796	0.005127626698152279	0.0029568791469309456	0.9711364769275086	-1	0	0	0.3	3	0.8461538461538461	11	0.375	0.46153846153846156	9	6	5	1	0	0.4	4	10	15	0.09090909090909091	0.15384615384615385	0.47552018901731496	0.8469688521728439	0.5172954321521781	0.9273993755168191	0.7271540374076457	0.7824790565308848	0.8038443128553198	0.8636805271786615	1.0	0.1111111111111111	0.0	0.0029568791469309456	25
391	0.017029339290332252	0.004974362032567663	-0.0019006670938249467	0.9808522973130619	-1	0	0	0.5	5	0.46153846153846156	6	0.5	0.3076923076923077	9	4	5	3	0	0.8333333333333334	6	5	15	0.3333333333333333	0.15384615384615385	0.5432353796964382	0.9199508182373934	0.5172954321521781	0.9161228077412105	0.8190524756233787	0.7158887268375513	0.8496252087928785	0.872013281069113	0.2222222222222222	0.2222222222222222	0.0	-0.00019006670938249466	53
4378	0.02871811011151556	0.00487238045134266	0.002887371662495456	0.9715248323298802	-1	0	0	0.4	4	0.6923076923076923	9	0.375	0.46153846153846156	8	6	6	1	0	0.4	4	10	15	0.07142857142857142	0.15384615384615385	0.47552018901731496	0.8527935691475838	0.5172954321521781	0.9362279949153441	0.7630097571197151	0.942119319867607	0.8378051446301648	0.9176616326609751	1.0	0.125	0.0	0.002887371662495456	14
1474	0.024639660903664137	0.0025695087770190366	-0.0008853302667050824	0.922730808442556	-1	0	0	0.2	2	0.8461538461538461	11	0.25	0.6923076923076923	11	9	3	1	0	0.6	6	10	15	0.125	0.2222222222222222	0.48308699493433255	0.8924987441898123	0.288798956074884	0.8816514590110122	0.4762882074464815	0.9173534167184321	0.8038443128553198	0.8981834403964776	1.0	0.09090909090909091	0.0	-8.853302667050824e-05	57
3546	0.021686245342386258	0.008007916540898082	-0.008005442140560166	0.9838583743938105	-1	0	0	0.3	3	0.8461538461538461	11	0.375	0.46153846153846156	9	6	5	1	0	0.4	4	10	15	0.09090909090909091	0.15384615384615385	0.4131481224680799	0.8901910648201262	0.46410618896387384	0.93549125063197	0.7271540374076457	0.7864216074791226	0.7909786771301801	0.8832408591290117	1.0	0.2222222222222222	0.0	-0.0008005442140560165	5
757	0.028902490411987964	0.0026969461942114932	-0.0024078931635858262	0.917907892686773	-1	0	0	0.1	1	1.0	13	0.23809523809523808	0.6923076923076923	10	9	4	3	0	0.7777777777777778	7	9	15	0.2727272727272727	0	0.5510431604569147	0.8746488270461814	0.866307161641567	0.9525067442013609	0.6770903660736535	0.9461176792045358	0.9203753623353539	0.9310068297678527	0.2	0.1	0.0	-0.00024078931635858263	19
4081	0.027737555332590067	0.004871940036461529	0.0023002326696460462	0.9721381015297821	-1	0	0	0.3	3	0.8461538461538461	11	0.375	0.46153846153846156	9	6	5	1	0	0.4	4	10	15	0.09090909090909091	0.15384615384615385	0.47552018901731496	0.8469688521728439	0.5172954321521781	0.9273993755168191	0.7271540374076457	0.9155731083799239	0.8038443128553198	0.901502574375279	1.0	0.1111111111111111	0.0	0.0023002326696460462	13
4457	0.027587559847328493	0.004902656448512166	0.0033603894817371928	0.9716071348057006	-1	0	0	0.3	3	0.8461538461538461	11	0.375	0.46153846153846156	9	6	5	1	0	0.4	4	10	15	0.09090909090909091	0.15384615384615385	0.47552018901731496	0.8469688521728439	0.5172954321521781	0.9273993755168191	0.7988654768317844	0.8946266304442293	0.8038443128553198	0.8940167305409055	1.0	0.1111111111111111	0.0	0.0033603894817371928	47
3725	0.027704980415171415	0.005187907443524739	0.0038568217622888066	0.9713317193801667	-1	0	0	0.3	3	0.8461538461538461	11	0.375	0.46153846153846156	9	6	5	1	0	0.4	4	10	15	0.09090909090909091	0.15384615384615385	0.47552018901731496	0.8469688521728439	0.5172954321521781	0.9273993755168191	0.7271540374076457	0.7824790565308848	0.8038443128553198	0.8636805271786615	1.0	0.1111111111111111	0.0	0.0038568217622888066	73
2032	0.024268275100955694	0.002031661825717322	0.0016363625155481492	0.9703090475452216	-1	0	0	0.4	4	0.6923076923076923	9	0.3125	0.46153846153846156	8	6	6	1	0	0.75	8	6	15	0.07142857142857142	0.15384615384615385	0.47552018901731496	0.8658508112414596	0.49947443751999165	0.8987316056875488	0.7158007678212082	0.9165098685367957	0.8323195035848001	0.8954759512124276	1.0	0.125	0.0	0.0016363625155481492	20
2136	0.029123187249737316	0.005213002282083507	0.00172227430059622	0.9722929424686653	-1	0	0	0.4	4	0.6923076923076923	9	0.375	0.46153846153846156	8	6	6	1	0	0.4	4	10	15	0.07142857142857142	0.15384615384615385	0.47552018901731496	0.8527935691475838	0.5172954321521781	0.9362279949153441	0.7630097571197151	0.948944629775339	0.8378051446301648	0.9209424894596293	1.0	0.125	0.0	0.00172227430059622	13
1141	0.0017878923849649145	0.001595018355126775	-0.0015949348073045256	0.9810568039703541	-1	0	0	0.5	1	1.0	1	1.0	1.0	1	1	1	0	0	0.3333333333333333	1	3	3	0.0	0	0.2849358601194291	0.5	0.5051874283378428	0.5	0.3393036772325623	0.5	0.7184534792834724	0.5	0	0	0.0	-0.00015949348073045257	17
3308	0.027946355202943127	0.005372343563455288	0.0029150077252836477	0.9712222261823343	-1	0	0	0.3	3	0.8461538461538461	11	0.375	0.46153846153846156	9	6	5	1	0	0.4	4	10	15	0.09090909090909091	0.15384615384615385	0.47552018901731496	0.8469688521728439	0.5172954321521781	0.9273993755168191	0.7271540374076457	0.8845239649311883	0.8038443128553198	0.8907222587182115	1.0	0.1111111111111111	0.0	0.0029150077252836477	40
1168	0.001761153871251108	0.0015569214715390853	-0.0015568560478460376	0.9808978769788266	-1	0	0	0.5	1	1.0	1	1.0	1.0	1	1	1	0	0	0.3333333333333333	1	3	3	0.0	0	0.2849358601194291	0.5	0.5051874283378428	0.5	0.3393036772325623	0.5	0.7184534792834724	0.5	0	0	0.0	-0.00015568560478460377	23
2455	0.0194009326519089	0.008112142621988798	-0.00803295307969913	0.9799789616417178	-1	0.25	1	0.6	6	0.46153846153846156	6	0.46875	0.3076923076923077	8	4	6	1	0	0.5	4	8	15	0.08333333333333333	0.25	0.4443341557426974	0.8620452278103252	0.5172954321521781	0.9112700443815854	0.7630097571197151	0.9353822510277501	0.8484089754264005	0.9070410665123088	1.0	0.125	0.0	-0.000803295307969913	1
3664	0.02127957244157574	0.006758897896383127	-0.0013906878393912972	0.9728737034100551	-1	0	0	0.3	3	0.8461538461538461	11	0.375	0.46153846153846156	9	6	5	1	0	0.4	4	10	15	0.09090909090909091	0.15384615384615385	0.47552018901731496	0.8469688521728439	0.5172954321521781	0.9274207706336077	0.7271540374076457	0.8592882802582952	0.8038443128553198	0.8831613589947843	1.0	0.1111111111111111	0.0	-0.0001390687839391297	6
2045	0.021618349026171976	0.005512033989260122	-0.002971480704981487	0.9749557019337586	-1	0.25	1	0.5	5	0.6153846153846154	8	0.42857142857142855	0.38461538461538464	9	5	5	1	0	0.7142857142857143	5	7	15	0.1	0.15384615384615385	0.47552018901731496	0.8482341606543609	0.5172954321521781	0.9348129011048373	0.7271540374076457	0.9206692577233904	0.8038443128553198	0.907077265279021	1.0	0.1111111111111111	0.0	-0.0002971480704981487	3
899	0.0018875673215938585	0.0017379536358408318	-0.0017377336171216784	0.9804344541142379	-1	0	0	0.6666666666666666	2	0.5	1	0.6666666666666666	0.5	1	1	2	0	0	0.6666666666666666	2	3	4	0.0	0	0.2849358601194291	0.5	0.5051874283378428	0.5	0.3393036772325623	0.5	0.7184534792834724	0.5	0	0	0.0	-0.00017377336171216785	47
2892	0.027956136820599286	0.0051343512995598774	0.002612825271291921	0.971733430477088	-1	0	0	0.3	3	0.8461538461538461	11	0.375	0.46153846153846156	9	6	5	1	0	0.4	4	10	15	0.09090909090909091	0.15384615384615385	0.47552018901731496	0.8469688521728439	0.5172954321521781	0.9273993755168191	0.7271540374076457	0.9025301282466662	0.8038443128553198	0.8967259338317248	1.0	0.1111111111111111	0.0	0.002612825271291921	18
1265	0.0024319250513907226	0.002295309048212416	-0.002295285584904112	0.9835434136932776	-1	0	0	0.5	1	1.0	1	1.0	1.0	2	1	0	0	0	0.3333333333333333	1	3	3	0.0	0	0.30431634599840435	0.7013948119634202	0.3969931922063634	0.7468613811655712	0.37465507907579065	0.7342573622401842	0.7318365963845752	0.7279158601867249	0	0	0.0	-0.0002295285584904112	12
3222	0.028659272691504614	0.00412564949789617	0.00257549454142854	0.9719208008674594	-1	0	0	0.3	3	0.8461538461538461	11	0.4166666666666667	0.5384615384615384	9	7	5	1	0	0.4444444444444444	4	9	15	0.08333333333333333	0.15384615384615385	0.47552018901731496	0.8580886743910182	0.5172954321521781	0.9276947685985552	0.7271540374076457	0.8842659859540104	0.8389086414508216	0.8936195418987062	1.0	0.1111111111111111	0.0	0.00257549454142854	25
1263	0.024828650298811636	0.002334464650107082	-0.0008881130286102468	0.9228453906939755	-1	0	0	0.2	2	0.8461538461538461	11	0.25	0.6923076923076923	11	9	3	1	0	0.6	6	10	15	0.125	0.2222222222222222	0.48308699493433255	0.8924987441898123	0.288798956074884	0.8816514590110122	0.4762882074464815	0.9173534167184321	0.8038443128553198	0.8981834403964776	1.0	0.09090909090909091	0.0	-8.881130286102468e-05	80
1143	0.028081636203935795	0.007371050695185948	-0.007340926900912415	0.9183433174864037	-1	0	0	0.3	3	0.6923076923076923	9	0.375	0.46153846153846156	7	6	7	1	0	0.625	8	5	15	0.058823529411764705	0	0.48308699493433255	0.9166461448859061	0.46410618896387384	0.8153691074239937	0.7271540374076457	0.9284152166264057	0.8668601184985557	0.8955286938740177	1.0	0.14285714285714285	0.0	-0.0007340926900912415	8
4977	0.02770865450624176	0.0044259211851574555	-0.0044128232037926145	0.9411157262082217	-1	0	0	0.1	1	1.0	13	0.4166666666666667	0.6923076923076923	9	9	5	1	0	0.25	3	12	15	0.07142857142857142	0	0.47552018901731496	0.8469688521728439	0.5172954321521781	0.9273993755168191	0.7271540374076457	0.7974787096926649	0.8038443128553198	0.8671910611737544	1.0	0.1111111111111111	0.0	-0.00044128232037926146	4
4380	0.03105462158473428	0.009577925704576051	-0.006416364098238436	0.9764949280325717	-1	0	0	0.3	3	0.8461538461538461	11	0.375	0.5384615384615384	10	7	4	1	0	0.625	5	8	15	0.1111111111111111	0.18181818181818182	0.47552018901731496	0.9060551744398944	0.5172954321521781	0.918733429767625	0.7988654768317844	0.8740042789129407	0.8038443128553198	0.9010991132987828	1.0	0.2	0.0	-0.0006416364098238436	0
2620	0.02765543094430509	0.004899801589584225	0.0026971444840374237	0.9716908917457319	-1	0	0	0.3	3	0.8461538461538461	11	0.375	0.46153846153846156	9	6	5	1	0	0.4	4	10	15	0.09090909090909091	0.15384615384615385	0.47552018901731496	0.8469688521728439	0.5172954321521781	0.9273993755168191	0.7271540374076457	0.8807372634734889	0.8038443128553198	0.8895305212344501	1.0	0.1111111111111111	0.0	0.0026971444840374237	46
4517	0.02743586473106193	0.004188298768325735	0.0028390210417302128	0.9711548532833578	-1	0	0	0.3	3	0.8461538461538461	11	0.375	0.46153846153846156	9	6	5	1	0	0.4	4	10	15	0.09090909090909091	0.15384615384615385	0.47552018901731496	0.8838313707296683	0.5172954321521781	0.9270907626209548	0.7995787170334356	0.9145746473902279	0.8668601184985557	0.9100537926005969	1.0	0.1111111111111111	0.0	0.0028390210417302128	13
3048	0.03757039881449647	0.004600300800817606	0.004500917704271338	0.9684250034042039	-1	0	0	0.3	3	0.8461538461538461	11	0.3409090909090909	0.6153846153846154	11	8	3	1	0	0.36363636363636365	4	11	15	0.14285714285714285	0.15384615384615385	0.47552018901731496	0.8614692576484323	0.5172954321521781	0.9293869910201196	0.7988654768317844	0.9396560327124978	0.8668601184985557	0.9155555366968462	1.0	0.09090909090909091	0.0	0.004500917704271338	5
466	0.0018842770120853524	0.0017121221494813678	-0.0017119500628197547	0.9806613107065605	-1	0	0	0.6666666666666666	2	0.5	1	0.6666666666666666	0.5	1	1	2	0	0	0.6666666666666666	2	3	4	0.0	0	0.2849358601194291	0.5	0.5051874283378428	0.5	0.3393036772325623	0.5	0.7184534792834724	0.5	0	0	0.0	-0.00017119500628197547	48
341	0.0021433809177074667	0.0019621503498439973	-0.0019621293862748944	0.9829691106674493	-1	0	0	0.6666666666666666	2	0.5	1	0.6666666666666666	0	1	0	2	0	0	0.6666666666666666	3	2	4	0.0	0.6666666666666666	0	0	0	0	0	0	0	0	0	0	0	-0.00019621293862748945	9
3438	0.027464918479589977	0.004957428956385776	0.0028270303082486912	0.9715786351203982	-1	0	0	0.3	3	0.8461538461538461	11	0.375	0.46153846153846156	9	6	5	1	0	0.4	4	10	15	0.09090909090909091	0.15384615384615385	0.47552018901731496	0.8469688521728439	0.5172954321521781	0.9273993755168191	0.7271540374076457	0.7826432154178896	0.8038443128553198	0.8637183843314439	1.0	0.1111111111111111	0.0	0.0028270303082486912	24
3408	0.02766685848960715	0.005321316961650302	0.0031151838894330594	0.9713773556217781	-1	0	0	0.3	3	0.8461538461538461	11	0.375	0.46153846153846156	9	6	5	1	0	0.4	4	10	15	0.09090909090909091	0.15384615384615385	0.47552018901731496	0.8469688521728439	0.5172954321521781	0.9273993755168191	0.7988654768317844	0.8946266304442293	0.8038443128553198	0.8940167305409055	1.0	0.1111111111111111	0.0	0.0031151838894330594	57
3443	0.02775387464680546	0.005512084005952119	0.0038263388539410553	0.9712068117550838	-1	0	0	0.3	3	0.8461538461538461	11	0.375	0.46153846153846156	9	6	5	1	0	0.4	4	10	15	0.09090909090909091	0.15384615384615385	0.47552018901731496	0.8469688521728439	0.5172954321521781	0.9273993755168191	0.7988654768317844	0.8037777334572006	0.8038443128553198	0.8686988131600271	1.0	0.1111111111111111	0.0	0.0038263388539410553	49
1856	0.030480935132206836	0.0061645412490877825	-0.005586557057967802	0.9527836244612572	-1	0	0	0.2	2	0.8461538461538461	11	0.4166666666666667	0.6153846153846154	8	8	6	1	0	0.4444444444444444	9	4	15	0.0625	0.2222222222222222	0.6113323565180091	0.8654109701787182	0.5423983383700637	0.8943521993266366	0.7271540374076457	0.890508636798178	0.8038443128553198	0.8840107269626385	1.0	0.125	0.0	-0.0005586557057967802	5
1978	0.026499517556284595	0.0013470287154891986	0.0004717986006819972	0.96994154421826	-1	0	0	0.3	3	0.8461538461538461	11	0.2777777777777778	0.5384615384615384	10	7	4	1	0	0.6666666666666666	9	6	15	0.1111111111111111	0.15384615384615385	0.4014296683082761	0.8759704383958807	0.48165344288780504	0.8884234539882013	0.40779594233952193	0.9400220866427359	0.768941018923727	0.9055517482039587	1.0	0.1	0.0	0.0004717986006819972	13
541	0.0023208448577244976	0.0018082529996077438	-0.0018080366273631715	0.9836851674696653	-1	0	0	1.0	1	0	0	1.0	0	1	0	0	0	0	0.5	2	1	2	0.0	0	0	0	0	0	0	0	0	0	0	0	0	-0.00018080366273631716	14
2504	0.02758581129389094	0.004687852807970373	0.0027443880420634365	0.9714570621594434	-1	0	0	0.3	3	0.8461538461538461	11	0.375	0.46153846153846156	9	6	5	1	0	0.4	4	10	15	0.09090909090909091	0.15384615384615385	0.47552018901731496	0.8469688521728439	0.5172954321521781	0.9273993755168191	0.7271540374076457	0.8608443434016553	0.8038443128553198	0.8835944448596482	1.0	0.1111111111111111	0.0	0.0027443880420634365	38
2233	0.024865104588009064	0.007655215525706989	-0.0075950620266279885	0.982905891811554	-1	0	0	0.3	3	0.8461538461538461	11	0.375	0.46153846153846156	9	6	5	1	0	0.4	4	10	15	0.09090909090909091	0.15384615384615385	0.4131481224680799	0.9217162143975003	0.5675012445879493	0.9179835176350882	0.7271540374076457	0.9377932424904637	0.8038443128553198	0.9263144688460727	1.0	0.2222222222222222	0.0	-0.0007595062026627988	1
3116	0.028950389357116996	0.005025429478823582	0.0023801484871327065	0.9716785175989523	-1	0	0	0.4	4	0.6923076923076923	9	0.375	0.46153846153846156	8	6	6	1	0	0.4	4	10	15	0.07142857142857142	0.15384615384615385	0.47552018901731496	0.8527935691475838	0.5172954321521781	0.9362279949153441	0.7630097571197151	0.9255683916779943	0.8378051446301648	0.9106218299754915	1.0	0.125	0.0	0.0023801484871327065	15
598	0.0019007356277707884	0.0017365691821063253	-0.00173636392335679	0.9808111386532075	-1	0	0	0.6666666666666666	2	0.5	1	0.6666666666666666	0.5	1	1	2	0	0	0.6666666666666666	2	3	4	0.0	0	0.2849358601194291	0.5	0.5051874283378428	0.5	0.3393036772325623	0.5	0.7184534792834724	0.5	0	0	0.0	-0.000173636392335679	54
1859	0.027484350495139306	0.00125878156534993	0.0007575170618805633	0.9700974370593852	-1	0	0	0.3	3	0.8461538461538461	11	0.2777777777777778	0.5384615384615384	9	7	5	1	0	0.6666666666666666	9	6	15	0.08333333333333333	0.15384615384615385	0.4131481224680799	0.876583231206742	0.48165344288780504	0.8990218949572267	0.4762882074464815	0.9436643814396999	0.7909786771301801	0.9106640960587211	1.0	0.1111111111111111	0.0	0.0007575170618805633	22
3139	0.02701000307294627	0.004795857051981208	0.0026483065471374716	0.9717082742720499	-1	0	0	0.3	3	0.8461538461538461	11	0.375	0.46153846153846156	9	6	5	1	0	0.4	4	10	15	0.09090909090909091	0.15384615384615385	0.47552018901731496	0.8469688521728439	0.5172954321521781	0.9273993755168191	0.7271540374076457	0.8845239649311883	0.8038443128553198	0.8907222587182115	1.0	0.1111111111111111	0.0	0.0026483065471374716	23
4959	0.027268686973514665	0.004577247220101964	0.0015800727321166783	0.9716238570924971	-1	0	0	0.3	3	0.8461538461538461	11	0.4166666666666667	0.5384615384615384	10	7	4	1	0	0.4444444444444444	4	9	15	0.1111111111111111	0.15384615384615385	0.47552018901731496	0.8587097648409218	0.5172954321521781	0.9344385222263971	0.7271540374076457	0.7933904624427919	0.8038443128553198	0.87387740716955	1.0	0.1	0.0	0.0015800727321166783	10
1441	0.026358816410026926	0.0014821527014679593	-0.00018742831630617543	0.9809725459560102	-1	0	0	0.125	1	1.0	10	0.5	0.6	6	6	5	0	0	0.6666666666666666	4	6	12	0.0	0	0.5938174047328383	0.8723355047100824	0.7420179069125298	0.8779212817668215	0.6622052764253757	0.6134428825569158	0.7656134804771847	0.8103299610763814	0	0	0.0	-1.8742831630617545e-05	82
2330	0.02827420473181224	0.004793608820149731	0.0026966047880590933	0.9722094195801047	-1	0	0	0.3	3	0.8461538461538461	11	0.375	0.46153846153846156	9	6	5	1	0	0.4	4	10	15	0.09090909090909091	0.15384615384615385	0.47552018901731496	0.8469688521728439	0.5172954321521781	0.9273993755168191	0.7271540374076457	0.9166618397094117	0.8038443128553198	0.9019211276362753	1.0	0.1111111111111111	0.0	0.0026966047880590933	32
2613	0.028081421710591463	0.005370746104556325	0.0025566864961537182	0.9715533957725717	-1	0	0	0.3	3	0.8461538461538461	11	0.375	0.46153846153846156	9	6	5	1	0	0.4	4	10	15	0.09090909090909091	0.15384615384615385	0.47552018901731496	0.8469688521728439	0.5172954321521781	0.9273993755168191	0.7271540374076457	0.8979312623077154	0.8038443128553198	0.8951343128681758	1.0	0.1111111111111111	0.0	0.0025566864961537182	41
939	0.0024544207565075507	0.002376650246228027	-0.0023766108815128062	0.9825884157255332	-1	0	0	0.75	3	0.3333333333333333	1	0.5555555555555556	0.3333333333333333	3	1	1	0	0	1.0	3	3	5	0.0	1.0	0.5432353796964382	0.8785464064240786	0.5051874283378428	0.5901551255492714	0.7772657686161842	0.8309953936108971	0.7257922062223907	0.7878499457834396	0	0	0.0	-0.00023766108815128061	16
1688	0.015244608360159072	0.005115783728738393	-0.0049132437895794	0.9468935861731409	-1	0	0	0.2222222222222222	2	0.8181818181818182	9	0.3939393939393939	0.7272727272727273	9	8	3	0	0	0.2727272727272727	3	11	13	0.0	0	0.5187115439024147	0.8711205663371987	0.2781192719588249	0.9028319504140944	0.4762882074464815	0.8936731876204785	0.760247477749911	0.8898888963545251	0	0	0.0	-0.00049132437895794	9
2595	0.028044667188442243	0.00469384189345207	0.002763678388636324	0.9712760432556405	-1	0	0	0.3	3	0.8461538461538461	11	0.375	0.46153846153846156	9	6	5	1	0	0.4	4	10	15	0.09090909090909091	0.15384615384615385	0.47552018901731496	0.8469688521728439	0.5172954321521781	0.9273993755168191	0.7271540374076457	0.8845239649311883	0.8038443128553198	0.8907222587182115	1.0	0.1111111111111111	0.0	0.002763678388636324	12
1450	0.026154913025848065	0.0048441682769743985	-0.0033403707888912037	0.910446607054029	-1	0	0	0.4	4	0.6153846153846154	8	0.3125	0.5384615384615384	10	7	4	2	0	0.75	6	8	15	0.2222222222222222	0.14285714285714285	0.5094523505184295	0.9138030288444956	0.5172954321521781	0.8871178598658309	0.8242235081016585	0.9092464680505106	0.8390440680001382	0.9039895531911074	0.6	0.1	0.0	-0.00033403707888912036	16
3717	0.03101541341668902	0.009794597839083237	-0.007130034616620318	0.9773440033206684	-1	0	0	0.3	3	0.8461538461538461	11	0.375	0.5384615384615384	10	7	4	1	0	0.625	5	8	15	0.1111111111111111	0.18181818181818182	0.47552018901731496	0.875215023003018	0.5172954321521781	0.9181898473863427	0.7630097571197151	0.8774162506538354	0.8038443128553198	0.8920020126804549	1.0	0.2	0.0	-0.0007130034616620318	3
1799	0.027298138470220307	0.005473960989697437	-5.745744338966062e-05	0.9713676455438508	-1	0	0	0.3	3	0.8461538461538461	11	0.4166666666666667	0.5384615384615384	9	7	5	1	0	0.4444444444444444	4	9	15	0.08333333333333333	0.15384615384615385	0.48308699493433255	0.8528799140605859	0.5172954321521781	0.9315173564539482	0.7271540374076457	0.8927742251553444	0.8038443128553198	0.8968157043134342	1.0	0.1111111111111111	0.0	-5.745744338966062e-06	41
4302	0.021837394136756054	0.009088852806871219	-0.008525135311344523	0.9596643257629122	-1	0	0	0.4	4	0.6923076923076923	9	0.375	0.38461538461538464	6	5	8	1	0	0.625	8	5	15	0.05263157894736842	0.15384615384615385	0.4073943430592867	0.886822081367757	0.5158037167759115	0.9272819019877193	0.6770903660736535	0.8968051491319041	0.7974877090684415	0.9051259107814	1.0	0.3333333333333333	0.0	-0.0008525135311344522	2
1373	0.022902523611899688	0.004158979241596787	-0.003336538162313584	0.9334070987289624	-1	0	0	0.3	3	0.6923076923076923	9	0.234375	0.6153846153846154	9	8	5	1	0	1.0	8	8	15	0.07692307692307693	0	0.48308699493433255	0.8952966279764997	0.46410618896387384	0.9236913495599913	0.4762882074464815	0.9248080359275997	0.8668601184985557	0.9155258029531931	1.0	0.1111111111111111	0.0	-0.0003336538162313584	10
2520	0.029041164078153027	0.00547727176752227	0.001637634734188999	0.9714275991078957	-1	0	0	0.4	4	0.6923076923076923	9	0.375	0.46153846153846156	8	6	6	1	0	0.4	4	10	15	0.07142857142857142	0.15384615384615385	0.47552018901731496	0.8527935691475838	0.5172954321521781	0.9362279949153441	0.7630097571197151	0.948944629775339	0.8378051446301648	0.9209424894596293	1.0	0.125	0.0	0.001637634734188999	11
2864	0.02829240014163859	0.005067748455974148	0.002733008186088427	0.9713460236069544	-1	0	0	0.3	3	0.8461538461538461	11	0.375	0.46153846153846156	9	6	5	1	0	0.4	4	10	15	0.09090909090909091	0.15384615384615385	0.47552018901731496	0.8469688521728439	0.5172954321521781	0.9273993755168191	0.7271540374076457	0.9025301282466662	0.8038443128553198	0.8967259338317248	1.0	0.1111111111111111	0.0	0.002733008186088427	39
4087	0.027360743857976214	0.004785014809635255	0.003183976053094973	0.9711211930027704	-1	0	0	0.3	3	0.8461538461538461	11	0.375	0.46153846153846156	9	6	5	1	0	0.4	4	10	15	0.09090909090909091	0.15384615384615385	0.47552018901731496	0.8469688521728439	0.5172954321521781	0.9273993755168191	0.7271540374076457	0.7826432154178896	0.8038443128553198	0.8637183843314439	1.0	0.1111111111111111	0.0	0.003183976053094973	12
3368	0.027839164528574805	0.005173667208599704	0.002942873128416662	0.9712765471730351	-1	0	0	0.3	3	0.8461538461538461	11	0.375	0.46153846153846156	9	6	5	1	0	0.4	4	10	15	0.09090909090909091	0.15384615384615385	0.47552018901731496	0.8469688521728439	0.5172954321521781	0.9273993755168191	0.7271540374076457	0.8393619535439668	0.8038443128553198	0.8776798947729774	1.0	0.1111111111111111	0.0	0.002942873128416662	19
2815	0.02772114483398794	0.0049150374826258374	0.003322675048786925	0.9717699644126495	-1	0	0	0.3	3	0.8461538461538461	11	0.375	0.46153846153846156	9	6	5	1	0	0.4	4	10	15	0.09090909090909091	0.15384615384615385	0.47552018901731496	0.8469688521728439	0.5172954321521781	0.9273993755168191	0.7271540374076457	0.9336565371634991	0.8038443128553198	0.9089514559418537	1.0	0.1111111111111111	0.0	0.003322675048786925	48
1523	0.01213047093539128	0.0038592830306078494	-0.0033941097576986197	0.9506732805191027	-1	0	0	0.16666666666666666	1	1.0	7	1.0	1.0	8	7	0	1	0	0.1111111111111111	1	9	9	0.3333333333333333	0	0.38971121414847226	0.901483396180665	0.288798956074884	0.7734589680621273	0.40481102678391495	0.7878777623087229	0.7174556876089312	0.8298617488887701	1.0	0	0.0	-0.000339410975769862	11
2568	0.028457533220095116	0.005210740934982762	0.001905355400246631	0.9717606072569818	-1	0	0	0.4	4	0.6923076923076923	9	0.375	0.46153846153846156	8	6	6	1	0	0.4	4	10	15	0.07142857142857142	0.15384615384615385	0.47552018901731496	0.8527935691475838	0.5172954321521781	0.9362279949153441	0.7630097571197151	0.8961204911418449	0.8378051446301648	0.9001917115800139	1.0	0.125	0.0	0.001905355400246631	18
3040	0.026506627773782265	0.005789251483873561	0.0013740824068502592	0.9688928497031621	-1	0	0	0.3	3	0.8461538461538461	11	0.375	0.46153846153846156	9	6	5	1	0	0.4	4	10	15	0.09090909090909091	0.15384615384615385	0.47552018901731496	0.8469688521728439	0.5172954321521781	0.9386666392764454	0.7271540374076457	0.9155731083799239	0.8038443128553198	0.9067239260222829	1.0	0.2222222222222222	0.0	0.0013740824068502592	9
2551	0.027896152587182855	0.005227206138022079	0.002291801529858397	0.9715754795242016	-1	0	0	0.3	3	0.8461538461538461	11	0.375	0.46153846153846156	9	6	5	1	0	0.4	4	10	15	0.09090909090909091	0.15384615384615385	0.47552018901731496	0.8469688521728439	0.5172954321521781	0.9273993755168191	0.7271540374076457	0.942569487407675	0.8038443128553198	0.9131054220511676	1.0	0.1111111111111111	0.0	0.002291801529858397	13
4686	0.02744698915698343	0.004854127426909881	0.004161398668279371	0.9701653719497335	-1	0	0	0.3	3	0.8461538461538461	11	0.375	0.46153846153846156	9	6	5	1	0	0.4	4	10	15	0.09090909090909091	0.15384615384615385	0.47552018901731496	0.8863601493159673	0.5172954321521781	0.9279077677981306	0.7271540374076457	0.9257895907819592	0.8038443128553198	0.9151036240965102	1.0	0.1111111111111111	0.0	0.004161398668279371	87
40	0.009354994049071898	0.004039445727938766	-0.004032674452334407	0.9662397769895532	-1	0	0	0.2	1	1.0	5	1.0	1.0	6	5	0	1	0	0.14285714285714285	1	7	7	0.3333333333333333	0	0.8839051447229131	0.9720787552107074	0.5823414920472364	0.9151061799187575	0.4385243272656149	0.9318299897381427	0.9325156379987487	0.9451950680244704	1.0	0.16666666666666666	0.0	-0.0004032674452334407	6
3695	0.030628531713541015	0.00908014778162471	-0.007163599803270361	0.9771479497627386	-1	0	0	0.3	3	0.8461538461538461	11	0.375	0.5384615384615384	10	7	4	1	0	0.625	5	8	15	0.1111111111111111	0.18181818181818182	0.47552018901731496	0.875215023003018	0.5172954321521781	0.9181898473863427	0.7630097571197151	0.8764491785646934	0.8038443128553198	0.8917139276765776	1.0	0.2	0.0	-0.0007163599803270361	2
4250	0.022846763273996852	0.005472381889481073	0.00485020457330552	0.9722087005881889	-1	0	0	0.4	4	0.6923076923076923	9	0.4166666666666667	0.38461538461538464	8	5	6	1	0	0.4444444444444444	4	9	15	0.07692307692307693	0.15384615384615385	0.4443341557426974	0.7716013079224366	0.49070081055802606	0.9370322955945598	0.7782598213227103	0.7928501883123432	0.8378051446301648	0.8523586052314157	1.0	0.125	0.0	0.00485020457330552	9
2023	0.02406201978532956	0.004655861096357986	0.0009681157003877548	0.9716227271089553	-1	0.25	1	0.5	5	0.6153846153846154	8	0.375	0.38461538461538464	9	5	5	1	0	0.625	5	8	15	0.1	0.15384615384615385	0.47552018901731496	0.8617592776036447	0.5172954321521781	0.9411487855736739	0.7271540374076457	0.915277248400492	0.8038443128553198	0.9111132151320165	1.0	0.1111111111111111	0.0	0.0009681157003877548	9
4091	0.027272515581434904	0.0049002047973653205	0.0035384827433848957	0.9712467407401155	-1	0	0	0.3	3	0.8461538461538461	11	0.375	0.46153846153846156	9	6	5	1	0	0.4	4	10	15	0.09090909090909091	0.15384615384615385	0.47552018901731496	0.8469688521728439	0.5172954321521781	0.9273993755168191	0.7271540374076457	0.8845239649311883	0.8038443128553198	0.8907222587182115	1.0	0.1111111111111111	0.0	0.0035384827433848957	30
440	0.0019009034641065561	0.0017830948835961913	-0.001782878527678421	0.9806731988871591	-1	0	0	0.6666666666666666	2	0.5	1	0.6666666666666666	0.5	1	1	2	0	0	0.6666666666666666	2	3	4	0.0	0	0.2849358601194291	0.5	0.5051874283378428	0.5	0.3393036772325623	0.5	0.7184534792834724	0.5	0	0	0.0	-0.0001782878527678421	29
792	0.001746795540820791	0.0015580480653190395	-0.0015579874675861764	0.9812376098391926	-1	0	0	0.5	1	1.0	1	1.0	1.0	1	1	1	0	0	0.3333333333333333	1	3	3	0.0	0	0.2849358601194291	0.5	0.5051874283378428	0.5	0.3393036772325623	0.5	0.7184534792834724	0.5	0	0	0.0	-0.00015579874675861763	107
4581	0.022381912070970834	0.005299937880338302	0.004623035720140546	0.9720505277712161	-1	0	0	0.4	4	0.6923076923076923	9	0.4166666666666667	0.38461538461538464	8	5	6	1	0	0.4444444444444444	4	9	15	0.07692307692307693	0.15384615384615385	0.4443341557426974	0.7716013079224366	0.49070081055802606	0.9370322955945598	0.7271540374076457	0.7922003498015793	0.8378051446301648	0.8521927465476132	1.0	0.125	0.0	0.004623035720140546	9
4013	None	None	None	None	None	0.25	1	0.7	7	0.3076923076923077	4	0.5357142857142857	0.23076923076923078	8	3	6	1	0	0.5714285714285714	4	7	15	0.09090909090909091	0.5	0.4443341557426974	0.8210985193092658	0.49070081055802606	0.9107529819759723	0.7630097571197151	0.9337567114902635	0.8378051446301648	0.8969868392096896	1.0	0.125	0.0	None	0
3559	0.027191325448913898	0.005010923049068751	0.003975881079103481	0.9712560556379588	-1	0	0	0.3	3	0.8461538461538461	11	0.375	0.46153846153846156	9	6	5	1	0	0.4	4	10	15	0.09090909090909091	0.15384615384615385	0.47552018901731496	0.8469688521728439	0.5172954321521781	0.9273993755168191	0.7988654768317844	0.8037777334572006	0.8038443128553198	0.8686988131600271	1.0	0.1111111111111111	0.0	0.003975881079103481	33
1638	0.007856056786743884	0.0030998947281518246	-0.003075847076208257	0.9493883323238742	-1	0	0	0.2	1	1.0	5	1.0	0.8	5	4	1	1	0	0.14285714285714285	1	7	7	0.2	0	0.38971121414847226	0.9421534290978453	0.288798956074884	0.7627558929956889	0.47031837633526763	0.8114180614842433	0.7453279684966422	0.85885645849613	1.0	0	0.0	-0.0003075847076208257	8
2976	0.027975718764594842	0.00529232015527466	0.003433018627453249	0.9714661818267527	-1	0	0	0.3	3	0.8461538461538461	11	0.375	0.46153846153846156	9	6	5	1	0	0.4	4	10	15	0.09090909090909091	0.15384615384615385	0.47552018901731496	0.8469688521728439	0.5172954321521781	0.9273993755168191	0.7271540374076457	0.9336565371634991	0.8038443128553198	0.9089514559418537	1.0	0.1111111111111111	0.0	0.003433018627453249	77
1851	0.02898854414248841	0.004612858651917057	0.0029312113562099482	0.9718687452545097	-1	0	0	0.4	4	0.6923076923076923	9	0.375	0.46153846153846156	8	6	6	1	0	0.4	4	10	15	0.07142857142857142	0.15384615384615385	0.47552018901731496	0.8527935691475838	0.5172954321521781	0.9362279949153441	0.7630097571197151	0.9255683916779943	0.8378051446301648	0.9106218299754915	1.0	0.125	0.0	0.0029312113562099482	23
4454	0.02723065669858024	0.00506299560640653	0.0031862333289835094	0.9717167275747872	-1	0	0	0.3	3	0.8461538461538461	11	0.375	0.46153846153846156	9	6	5	1	0	0.4	4	10	15	0.09090909090909091	0.15384615384615385	0.47552018901731496	0.8469688521728439	0.5172954321521781	0.9273993755168191	0.7271540374076457	0.7974787096926649	0.8038443128553198	0.8671910611737544	1.0	0.1111111111111111	0.0	0.0031862333289835094	13
66	0.0067818065396821	0.005371867760311488	-0.005349070396846222	0.9736277063993004	-1	0	0	0.5	3	0.7142857142857143	5	0.42857142857142855	0.5714285714285714	6	4	2	1	0	0.42857142857142855	3	7	9	0.16666666666666666	0.6666666666666666	0.6359131225760006	0.8837586486759944	0.38940721684322954	0.7345768272621148	0.5209294934592841	0.6309344635881375	0.773242756394698	0.7674980677782992	1.0	0.5	0.0	-0.0005349070396846222	12
3069	0.028475390612946398	0.005328693382988001	0.0025289595342080024	0.9715720978031451	-1	0	0	0.3	3	0.8461538461538461	11	0.375	0.46153846153846156	9	6	5	1	0	0.4	4	10	15	0.09090909090909091	0.15384615384615385	0.47552018901731496	0.8469688521728439	0.5172954321521781	0.9273993755168191	0.7271540374076457	0.9336565371634991	0.8038443128553198	0.9089514559418537	1.0	0.1111111111111111	0.0	0.0025289595342080024	13
4909	0.02717811563733011	0.00510025167073803	0.0033333220122693996	0.9697100012443911	-1	0	0	0.3	3	0.8461538461538461	11	0.375	0.46153846153846156	9	6	5	1	0	0.4	4	10	15	0.09090909090909091	0.15384615384615385	0.47552018901731496	0.8863601493159673	0.5172954321521781	0.9279077677981306	0.7271540374076457	0.9257895907819592	0.8038443128553198	0.9151036240965102	1.0	0.1111111111111111	0.0	0.0033333220122693996	44
3875	0.02795068473519239	0.0051998809490654795	0.00341118924453666	0.9712122210186209	-1	0	0	0.3	3	0.8461538461538461	11	0.375	0.46153846153846156	9	6	5	1	0	0.4	4	10	15	0.09090909090909091	0.15384615384615385	0.47552018901731496	0.8469688521728439	0.5172954321521781	0.9273993755168191	0.7271540374076457	0.9239330662753749	0.8038443128553198	0.904807385552969	1.0	0.1111111111111111	0.0	0.00341118924453666	47
1938	0.020891130590076197	0.00685224992284636	-0.0039819719514745	0.9773151900795048	-1	0	0	0.4	4	0.6923076923076923	9	0.5	0.38461538461538464	8	5	6	1	0	0.8333333333333334	5	6	15	0.07692307692307693	0.15384615384615385	0.4443341557426974	0.8210985193092658	0.49070081055802606	0.9107529819759723	0.7630097571197151	0.9497215182375338	0.8378051446301648	0.9056596327680003	1.0	0.125	0.0	-0.00039819719514745	5
3779	None	None	None	None	None	0	0	0.3	3	0.6923076923076923	9	0.5	0.46153846153846156	8	6	6	0	0	0.8333333333333334	5	6	15	0.0	0.5	0.47552018901731496	0.8512534560183108	0.7270554663050474	0.9338054756686114	0.7711440237427551	0.849067155214777	0.8423060565502597	0.8848803004681517	0	0	0.0	None	0
1595	0.022248807356611586	0.0056846758945297655	-0.004943324757193982	0.9318453881419152	-1	0	0	0.3	3	0.6923076923076923	9	0.4166666666666667	0.6153846153846154	9	8	5	1	0	0.4444444444444444	4	9	15	0.07692307692307693	0	0.5358177061025264	0.912615679747751	0.2781192719588249	0.7776668882787243	0.3393036772325623	0.9316557394196044	0.8421066291548782	0.8879704136502771	1.0	0	0.0	-0.0004943324757193982	6
3051	0.028159124763660774	0.005503489850482294	0.00231456761259019	0.9713654455649394	-1	0	0	0.3	3	0.8461538461538461	11	0.375	0.46153846153846156	9	6	5	1	0	0.4	4	10	15	0.09090909090909091	0.15384615384615385	0.47552018901731496	0.8469688521728439	0.5172954321521781	0.9273993755168191	0.7271540374076457	0.9336565371634991	0.8038443128553198	0.9089514559418537	1.0	0.1111111111111111	0.0	0.00231456761259019	16
1968	0.028612627718683815	0.005450086328546446	0.0015801378308803115	0.9716363455425618	-1	0	0	0.4	4	0.6923076923076923	9	0.375	0.46153846153846156	8	6	6	1	0	0.4	4	10	15	0.07142857142857142	0.15384615384615385	0.47552018901731496	0.8527935691475838	0.5172954321521781	0.9362279949153441	0.7630097571197151	0.9255683916779943	0.8378051446301648	0.9106218299754915	1.0	0.25	0.0	0.0015801378308803115	27
4805	0.02648069912174897	0.004618099179314518	0.003494715517880797	0.9700204474591302	-1	0	0	0.3	3	0.8461538461538461	11	0.375	0.46153846153846156	9	6	5	1	0	0.4	4	10	15	0.09090909090909091	0.15384615384615385	0.47552018901731496	0.8863601493159673	0.5172954321521781	0.9279077677981306	0.7271540374076457	0.9287058041230487	0.8038443128553198	0.9162165624635867	1.0	0.1111111111111111	0.0	0.003494715517880797	20
2799	0.01956885238922066	0.00621844497849269	-0.0058422615332434326	0.9489410343129414	-1	0	0	0.3	3	0.8461538461538461	11	0.45454545454545453	0.5384615384615384	9	7	5	1	0	0.2727272727272727	3	11	15	0.08333333333333333	0.15384615384615385	0.47552018901731496	0.8469688521728439	0.5172954321521781	0.9273993755168191	0.7271540374076457	0.807484656581693	0.8038443128553198	0.8695962711876732	1.0	0.1111111111111111	0.0	-0.0005842261533243432	2
3584	0.02815308735951458	0.004924072294896712	0.002409427700934432	0.9719911744958754	-1	0	0	0.3	3	0.8461538461538461	11	0.375	0.46153846153846156	9	6	5	1	0	0.4	4	10	15	0.09090909090909091	0.15384615384615385	0.47552018901731496	0.8469688521728439	0.5172954321521781	0.9273993755168191	0.7271540374076457	0.9410962640129711	0.8038443128553198	0.9123915181816223	1.0	0.2222222222222222	0.0	0.002409427700934432	18
423	0.0024805745408605397	0.002402117882425999	-0.0024020243028847464	0.984400164926994	-1	0	0	0.6666666666666666	2	0.5	1	0.6666666666666666	0	2	0	1	0	0	0.6666666666666666	3	2	4	0.0	0	0	0	0	0	0	0	0	0	0	0	0	-0.00024020243028847463	15
637	0.009132077813129772	0.004207881229760841	-0.004205781524798497	0.9487335957281169	-1	0	0	0.2	1	1.0	5	0.4375	0.6	4	3	2	2	0	1.0	4	4	7	0.2857142857142857	0	0.780932384751573	0.9521221833813646	0.275627855035261	0.7943913765891095	0.2851286321786445	0.7738161873455192	0.9259648875362771	0.8649713895440905	0.625	0	0.0	-0.00042057815247984967	10
4631	0.0269191367169381	0.004986367785390664	0.0030933236361309945	0.9702782704376453	-1	0	0	0.3	3	0.8461538461538461	11	0.375	0.46153846153846156	9	6	5	1	0	0.4	4	10	15	0.09090909090909091	0.15384615384615385	0.47552018901731496	0.8863601493159673	0.5172954321521781	0.9279077677981306	0.7271540374076457	0.9283570084165178	0.8038443128553198	0.9160819727541347	1.0	0.1111111111111111	0.0	0.0030933236361309945	26
1408	0.0017416606702499436	0.001582019995250789	-0.0015819826690146915	0.9810223530089497	-1	0	0	0.5	1	1.0	1	1.0	1.0	1	1	1	0	0	0.3333333333333333	1	3	3	0.0	0	0.2849358601194291	0.5	0.5051874283378428	0.5	0.3393036772325623	0.5	0.7184534792834724	0.5	0	0	0.0	-0.00015819826690146915	16
1553	0.02513336836869684	0.005409008649298478	-0.0013306033317832936	0.9681637147207915	-1	0	0	0.4	4	0.6923076923076923	9	0.35714285714285715	0.46153846153846156	8	6	6	1	0	0.8571428571428571	7	6	15	0.07142857142857142	0.15384615384615385	0.47930359197582373	0.8984708104205099	0.5172954321521781	0.898544260629401	0.7434225706537256	0.9034376328562796	0.7810430326480716	0.9001752272642849	1.0	0.25	0.0	-0.00013306033317832936	15
4927	0.026644429570756727	0.005007101652588968	0.003710986332452941	0.970001052031719	-1	0	0	0.3	3	0.8461538461538461	11	0.375	0.46153846153846156	9	6	5	1	0	0.4	4	10	15	0.09090909090909091	0.15384615384615385	0.47552018901731496	0.8863601493159673	0.5172954321521781	0.9279077677981306	0.7271540374076457	0.9403782752378618	0.8038443128553198	0.9209830405905337	1.0	0.1111111111111111	0.0	0.003710986332452941	35
675	0.0019059993521572162	0.0017068101379078397	-0.0017065257313664281	0.9805277476463324	-1	0	0	0.6666666666666666	2	0.5	1	0.6666666666666666	0.5	1	1	2	0	0	0.6666666666666666	2	3	4	0.0	0	0.2849358601194291	0.5	0.5051874283378428	0.5	0.3393036772325623	0.5	0.7184534792834724	0.5	0	0	0.0	-0.0001706525731366428	55
3906	0.027831469394978162	0.0047146233997954	0.0012668375864812403	0.97179232015299	-1	0	0	0.3	3	0.8461538461538461	11	0.4166666666666667	0.46153846153846156	8	6	6	1	0	0.4444444444444444	4	9	15	0.07142857142857142	0.15384615384615385	0.47552018901731496	0.8527935691475838	0.5172954321521781	0.9362279949153441	0.7630097571197151	0.9333656992385521	0.8378051446301648	0.9137994566729504	1.0	0.125	0.0	0.0012668375864812403	9
2950	0.017572759616894154	0.005095011872634422	-0.004896584715350769	0.9620217904012445	-1	0	0	0.3	3	0.7692307692307693	10	0.3409090909090909	0.6153846153846154	9	8	5	1	0	0.36363636363636365	4	11	15	0.07692307692307693	0	0.47552018901731496	0.8482341606543609	0.5172954321521781	0.9348129011048373	0.7271540374076457	0.9358568297073365	0.8038443128553198	0.9133109806576314	1.0	0.1111111111111111	0.0	-0.0004896584715350768	3
1183	0.0017569111373795388	0.001551052019876976	-0.0015509761846575958	0.980939082371302	-1	0	0	0.5	1	1.0	1	1.0	1.0	1	1	1	0	0	0.3333333333333333	1	3	3	0.0	0	0.2849358601194291	0.5	0.5051874283378428	0.5	0.3393036772325623	0.5	0.7184534792834724	0.5	0	0	0.0	-0.00015509761846575957	33
1325	0.02542794412508536	0.00457665901954307	-0.002830691008925319	0.9253356618516112	-1	0	0	0.3	3	0.6923076923076923	9	0.2777777777777778	0.6153846153846154	11	8	3	1	0	0.6666666666666666	6	9	15	0.14285714285714285	0.2222222222222222	0.48308699493433255	0.8924987441898123	0.288798956074884	0.8816514590110122	0.4762882074464815	0.9173534167184321	0.8038443128553198	0.8981834403964776	1.0	0.18181818181818182	0.0	-0.0002830691008925319	12
1527	0.01820302037076858	0.004014810065476322	-0.0035849265011498647	0.9813326967498601	-1	0	0	0.4	4	0.6923076923076923	9	0.46875	0.38461538461538464	8	5	6	1	0	0.5	4	8	15	0.07692307692307693	0.15384615384615385	0.5801463232433915	0.859108069510208	0.5423983383700637	0.9397294812511795	0.7271540374076457	0.8934600060818472	0.8038443128553198	0.9026548396271492	1.0	0.25	0.0	-0.00035849265011498644	12
1085	0.0017813573616618247	0.0015461881598381293	-0.0015460860924625718	0.9809359802705979	-1	0	0	0.5	1	1.0	1	1.0	1.0	1	1	1	0	0	0.3333333333333333	1	3	3	0.0	0	0.2849358601194291	0.5	0.5051874283378428	0.5	0.3393036772325623	0.5	0.7184534792834724	0.5	0	0	0.0	-0.00015460860924625718	47
3006	0.027356215195864966	0.004784974933876208	0.00323561056559732	0.9717250093767289	-1	0	0	0.3	3	0.8461538461538461	11	0.375	0.46153846153846156	9	6	5	1	0	0.4	4	10	15	0.09090909090909091	0.15384615384615385	0.47552018901731496	0.8469688521728439	0.5172954321521781	0.9273993755168191	0.7271540374076457	0.9239330662753749	0.8038443128553198	0.904807385552969	1.0	0.1111111111111111	0.0	0.00323561056559732	47
1584	0.027118044859992016	0.0056277170280520745	-0.00021926845488241247	0.9712419577614358	-1	0	0	0.3	3	0.8461538461538461	11	0.4166666666666667	0.5384615384615384	9	7	5	1	0	0.4444444444444444	4	9	15	0.08333333333333333	0.15384615384615385	0.48308699493433255	0.8528799140605859	0.5172954321521781	0.9315173564539482	0.7271540374076457	0.8927742251553444	0.8038443128553198	0.8968157043134342	1.0	0.1111111111111111	0.0	-2.1926845488241247e-05	25
3853	0.027576957895539368	0.0049186113367134625	0.0033638851346828964	0.9717676409465962	-1	0	0	0.3	3	0.8461538461538461	11	0.375	0.46153846153846156	9	6	5	1	0	0.4	4	10	15	0.09090909090909091	0.15384615384615385	0.47552018901731496	0.8469688521728439	0.5172954321521781	0.9273993755168191	0.7271540374076457	0.8826177097550411	0.8038443128553198	0.8901195780521867	1.0	0.1111111111111111	0.0	0.0033638851346828964	74
1705	0.027924062656435395	0.005537879852989556	0.002744992422386469	0.9712290103372746	-1	0	0	0.4	4	0.6923076923076923	9	0.375	0.46153846153846156	8	6	6	1	0	0.4	4	10	15	0.07142857142857142	0.15384615384615385	0.47552018901731496	0.8527935691475838	0.5172954321521781	0.9362279949153441	0.7630097571197151	0.8961204911418449	0.8378051446301648	0.9001917115800139	1.0	0.125	0.0	0.002744992422386469	36
2155	0.02831670434115565	0.004731835267393127	0.0027091584689822694	0.9717566734541293	-1	0	0	0.3	3	0.8461538461538461	11	0.375	0.46153846153846156	9	6	5	1	0	0.4	4	10	15	0.09090909090909091	0.15384615384615385	0.47552018901731496	0.8469688521728439	0.5172954321521781	0.9273993755168191	0.7271540374076457	0.9155731083799239	0.8038443128553198	0.901502574375279	1.0	0.1111111111111111	0.0	0.0027091584689822694	27
4950	0.027802189043236718	0.005079132725114309	0.003350660232771994	0.9713171695198378	-1	0	0	0.3	3	0.8461538461538461	11	0.375	0.46153846153846156	9	6	5	1	0	0.4	4	10	15	0.09090909090909091	0.15384615384615385	0.47552018901731496	0.8469688521728439	0.5172954321521781	0.9273993755168191	0.7271540374076457	0.9146242297425202	0.8038443128553198	0.9011404874511666	1.0	0.1111111111111111	0.0	0.003350660232771994	15
2647	0.028757837651264984	0.00453862622637996	0.001663358083087178	0.9715318433838441	-1	0	0	0.4	4	0.6923076923076923	9	0.375	0.46153846153846156	9	6	5	1	0	0.4	4	10	15	0.09090909090909091	0.15384615384615385	0.47552018901731496	0.8482341606543609	0.5172954321521781	0.9348129011048373	0.7271540374076457	0.9426206815899234	0.8038443128553198	0.9163911761253295	1.0	0.1111111111111111	0.0	0.001663358083087178	15
1650	0.035662063133431454	0.002114919880056072	-0.00129320542749989	0.9058189866378471	-1	0	0	0.3	3	0.6923076923076923	9	0.42857142857142855	0.5384615384615384	8	7	6	1	0	0.7142857142857143	5	7	15	0.06666666666666667	0	0.6392090124197111	0.8844712577965118	0.5172954321521781	0.8848040519196522	0.8141300087058612	0.9300882462399491	0.8930123903839844	0.9020973946715337	1.0	0.125	0.0	-0.000129320542749989	56
3278	0.02782467035993226	0.005331891501896125	0.0013019695293655744	0.9729295005048396	-1	0	0	0.3	3	0.8461538461538461	11	0.4166666666666667	0.46153846153846156	8	6	6	1	0	0.4444444444444444	4	9	15	0.07142857142857142	0.15384615384615385	0.47552018901731496	0.8527935691475838	0.5172954321521781	0.9362279949153441	0.7630097571197151	0.8732541369393642	0.8378051446301648	0.8932543999394787	1.0	0.125	0.0	0.0013019695293655744	12
3052	0.02769970604272136	0.005256610317562079	0.002674535595768492	0.9711625426106198	-1	0	0	0.3	3	0.8461538461538461	11	0.375	0.46153846153846156	9	6	5	1	0	0.4	4	10	15	0.09090909090909091	0.15384615384615385	0.47552018901731496	0.8469688521728439	0.5172954321521781	0.9273993755168191	0.7988654768317844	0.8037777334572006	0.8038443128553198	0.8686988131600271	1.0	0.1111111111111111	0.0	0.002674535595768492	26
4943	0.012778479327652345	0.0056216272349104	-0.005620981210509194	0.9673532769952219	-1	0	0	0.5	5	0.5384615384615384	7	0.46875	0.3076923076923077	8	4	6	1	0	0.5	4	8	15	0.08333333333333333	0.3076923076923077	0.4073943430592867	0.869630366215987	0.46410618896387384	0.9446871570527177	0.6770903660736535	0.951765198430743	0.8038443128553198	0.9290767861665804	1.0	0.125	0.0	-0.0005620981210509194	4
3865	0.027969045462118772	0.004752009010736957	0.003232754244113869	0.9717584993842001	-1	0	0	0.3	3	0.8461538461538461	11	0.375	0.46153846153846156	9	6	5	1	0	0.4	4	10	15	0.09090909090909091	0.15384615384615385	0.47552018901731496	0.8469688521728439	0.5172954321521781	0.9273993755168191	0.7271540374076457	0.8845239649311883	0.8038443128553198	0.8907222587182115	1.0	0.1111111111111111	0.0	0.003232754244113869	15
554	0.00209796281031693	0.0018192474860578955	-0.001819086711941306	0.9842607598210725	-1	0	0	1.0	2	0.0	0	0.75	0	2	0	0	0	0	1.0	2	2	3	0.0	0	0	0	0	0	0	0	0	0	0	0	0	-0.0001819086711941306	43
44	0.0030784959104803162	0.0030262148034010845	-0.0030261020452672246	0.9816684527887752	-1	0	0	0.3333333333333333	1	1.0	2	1.0	1.0	3	2	0	0	0	0.25	4	1	4	0.0	0	0.5769998113245582	0.8342811510320999	0.76490809369818	0.934176266191791	0.11211097635474836	0.9773131797795243	0.9520690638148853	0.935675520724248	0	0	0.0	-0.00030261020452672247	4
4224	0.026857905898894936	0.004959869456613979	0.0030909211750922163	0.9716433361765849	-1	0	0	0.3	3	0.8461538461538461	11	0.375	0.46153846153846156	9	6	5	1	0	0.4	4	10	15	0.09090909090909091	0.15384615384615385	0.47552018901731496	0.8469688521728439	0.5172954321521781	0.9273993755168191	0.7271540374076457	0.7974787096926649	0.8038443128553198	0.8671910611737544	1.0	0.1111111111111111	0.0	0.0030909211750922163	26
1414	0.026170578952159795	0.007563897021818287	-0.007475547879380195	0.9234837701274263	-1	0	0	0.3	3	0.7692307692307693	10	0.30612244897959184	0.6153846153846154	9	8	5	0	0	1.0	7	7	15	0.0	0.2	0.5081852273290257	0.8022585448566364	0.5821710508239575	0.9199245322372457	0.7772657686161842	0.6909701808609245	0.7965579523809221	0.8247428297455658	0	0	0.0	-0.0007475547879380195	5
4780	0.027106416904162982	0.004838117187868565	0.003055841994739895	0.9700077919197088	-1	0	0	0.3	3	0.8461538461538461	11	0.375	0.46153846153846156	9	6	5	1	0	0.4	4	10	15	0.09090909090909091	0.15384615384615385	0.47552018901731496	0.8863601493159673	0.5172954321521781	0.9279077677981306	0.7271540374076457	0.9283570084165178	0.8038443128553198	0.9160819727541347	1.0	0.1111111111111111	0.0	0.003055841994739895	28
1519	0.0017886388669918936	0.0015796054542201478	-0.0015795140422814739	0.9811631396634781	-1	0	0	0.5	1	1.0	1	1.0	1.0	1	1	1	0	0	0.3333333333333333	1	3	3	0.0	0	0.2849358601194291	0.5	0.5051874283378428	0.5	0.3393036772325623	0.5	0.7184534792834724	0.5	0	0	0.0	-0.00015795140422814738	16
4138	0.025426143532228572	0.0037499719014237316	-0.0037139635201865057	0.9387807567020838	-1	0	0	0.2	2	0.8461538461538461	11	0.45454545454545453	0.6153846153846154	9	8	5	1	0	0.2727272727272727	3	11	15	0.07692307692307693	0	0.47552018901731496	0.8469688521728439	0.5172954321521781	0.9273993755168191	0.7271540374076457	0.8040673440498447	0.8038443128553198	0.868768651062313	1.0	0.1111111111111111	0.0	-0.0003713963520186506	4
3826	0.028201364087714897	0.005236629521885024	0.0031026966007441877	0.9716092212177145	-1	0	0	0.3	3	0.8461538461538461	11	0.375	0.46153846153846156	9	6	5	1	0	0.4	4	10	15	0.09090909090909091	0.15384615384615385	0.47552018901731496	0.8469688521728439	0.5172954321521781	0.9273993755168191	0.7271540374076457	0.7974787096926649	0.8038443128553198	0.8671910611737544	1.0	0.1111111111111111	0.0	0.0031026966007441877	34
2348	0.03057055577242546	0.009586213757579065	-0.007174078939503055	0.9770119185788911	-1	0	0	0.3	3	0.8461538461538461	11	0.375	0.5384615384615384	10	7	4	1	0	0.625	5	8	15	0.1111111111111111	0.18181818181818182	0.47552018901731496	0.875215023003018	0.5172954321521781	0.9181898473863427	0.7630097571197151	0.7889174171240788	0.8038443128553198	0.8692977860578156	1.0	0.2	0.0	-0.0007174078939503055	3
2292	0.027670322225957986	0.004856536909160595	0.0021391290428326424	0.9716317397740353	-1	0	0	0.3	3	0.8461538461538461	11	0.375	0.46153846153846156	9	6	5	1	0	0.4	4	10	15	0.09090909090909091	0.15384615384615385	0.47552018901731496	0.8469688521728439	0.5172954321521781	0.9273993755168191	0.7271540374076457	0.9239330662753749	0.8038443128553198	0.904807385552969	1.0	0.1111111111111111	0.0	0.0021391290428326424	16
444	0.019971506383600325	0.0059078400804967995	-0.004821477583051795	0.9480975498043356	-1	0	0	0.2	2	0.8461538461538461	11	0.35714285714285715	0.6923076923076923	11	9	3	1	0	0.8571428571428571	6	7	15	0.125	0	0.48308699493433255	0.9342804134792089	0.2751003753339262	0.9406371935236706	0.461413567479256	0.8919718003137304	0.9113171040830077	0.9248007573520587	1.0	0.09090909090909091	0.0	-0.00048214775830517944	7
255	0.0179026461766224	0.006561680636927871	-0.00654463820659815	0.9649376724948939	-1	0	0	0.5	4	0.4444444444444444	4	0.44	0.3333333333333333	7	3	3	0	0	1.0	5	5	11	0.0	0.2857142857142857	0.47552018901731496	0.7240601957612001	0.5172954321521781	0.8637280384498934	0.7434225706537256	0.8524834282110489	0.8041060872723185	0.8208087986612821	0	0	0.0	-0.000654463820659815	3
284	0.0025160399563898903	0.002271005108314451	-0.002270568908541121	0.9809613045622388	-1	0	0	0.75	3	0.0	0	0.5555555555555556	0	3	0	1	0	0	1.0	3	3	5	0.0	1.0	0	0	0	0	0	0	0	0	0	0	0	-0.0002270568908541121	6
2133	0.029204963246508373	0.005383300674903144	0.002453532682755083	0.9716572538349288	-1	0	0	0.4	4	0.6923076923076923	9	0.375	0.46153846153846156	8	6	6	1	0	0.4	4	10	15	0.07142857142857142	0.15384615384615385	0.47552018901731496	0.8527935691475838	0.5172954321521781	0.9362279949153441	0.7630097571197151	0.9502852406263876	0.8378051446301648	0.921619857638745	1.0	0.125	0.0	0.002453532682755083	29
221	0.0020818027687982093	0.0018278376384531717	-0.0018274538000947233	0.9841783791482799	-1	0	0	1.0	2	0.0	0	0.75	0	2	0	0	0	0	1.0	2	2	3	0.0	0	0	0	0	0	0	0	0	0	0	0	0	-0.00018274538000947232	26
4917	0.02948136683416377	0.009196292754900423	-0.006836610631409972	0.97672075909716	-1	0	0	0.3	3	0.8461538461538461	11	0.375	0.5384615384615384	10	7	4	1	0	0.625	5	8	15	0.1111111111111111	0.18181818181818182	0.47552018901731496	0.9060551744398944	0.5172954321521781	0.918733429767625	0.7988654768317844	0.8740042789129407	0.8038443128553198	0.9010991132987828	1.0	0.2	0.0	-0.0006836610631409972	4
4788	0.022619213512616868	0.004039244263420857	0.003106762312827018	0.9698744874454185	-1	0.25	1	0.6	6	0.46153846153846156	6	0.375	0.3076923076923077	8	4	6	1	0	0.625	5	8	15	0.08333333333333333	0.15384615384615385	0.4443341557426974	0.8685923334368159	0.49070081055802606	0.9113734697828265	0.7630097571197151	0.9356953451245112	0.8378051446301648	0.9087872470387665	1.0	0.125	0.0	0.003106762312827018	12
3027	0.0278073949085676	0.005187958286259427	0.0025169425140102327	0.9710800705333761	-1	0	0	0.3	3	0.8461538461538461	11	0.375	0.46153846153846156	9	6	5	1	0	0.4	4	10	15	0.09090909090909091	0.15384615384615385	0.47552018901731496	0.8469688521728439	0.5172954321521781	0.9273993755168191	0.7271540374076457	0.9336565371634991	0.8038443128553198	0.9089514559418537	1.0	0.1111111111111111	0.0	0.0025169425140102327	22
1327	0.015674752667072803	0.0031747648605730187	-0.002383855531730177	0.9803724160258646	-1	0	0	0.5	5	0.46153846153846156	6	0.3333333333333333	0.3076923076923077	8	4	6	2	0	0.5555555555555556	5	9	15	0.16666666666666666	0.15384615384615385	0.5131611873153854	0.8674102013003602	0.5172954321521781	0.925048704475529	0.8089589762275816	0.7988337691139316	0.8378051446301648	0.872520102307658	0.5625	0.25	0.0	-0.0002383855531730177	13
89	0.024929282645204227	0.005898862304434045	-0.005708917068365391	0.9412223354192432	-1	0	0	0.2	2	0.8461538461538461	11	0.5357142857142857	0.7692307692307693	11	10	3	1	0	0.14285714285714285	14	2	15	0.1111111111111111	0	0.3530800313620971	0.8964562794262458	0.4424740512507358	0.9212985494124576	0.5453001196560393	0.8555355256584363	0.8228988497330965	0.8940149112721844	1.0	0.45454545454545453	0.0	-0.0005708917068365391	24
3435	0.0276652103999742	0.005035340694187602	0.0026325235772992543	0.9712621170123661	-1	0	0	0.3	3	0.8461538461538461	11	0.375	0.46153846153846156	9	6	5	1	0	0.4	4	10	15	0.09090909090909091	0.15384615384615385	0.47552018901731496	0.8469688521728439	0.5172954321521781	0.9273993755168191	0.7271540374076457	0.88132253134893	0.8038443128553198	0.8897132866427223	1.0	0.1111111111111111	0.0	0.0026325235772992543	17
5024	0.027035438179112976	0.0046300331971053064	0.0030489087670214376	0.9699985774835368	-1	0	0	0.3	3	0.8461538461538461	11	0.375	0.46153846153846156	9	6	5	1	0	0.4	4	10	15	0.09090909090909091	0.15384615384615385	0.47552018901731496	0.8863601493159673	0.5172954321521781	0.9279077677981306	0.7271540374076457	0.9283570084165178	0.8038443128553198	0.9160819727541347	1.0	0.1111111111111111	0.0	0.0030489087670214376	22
563	0.0024511859058912945	0.0023983151277076685	-0.0023964505979616876	0.981491271964596	-1	0	0	0	0	0	0	1.0	0	0	0	0	1	0	1.0	1	1	1	0.25	0	0	0	0	0	0	0	0	0	0	0	0	-0.1	1
1467	0.032751713892724195	0.004389816102490971	-0.002709483176640365	0.9279112818315688	-1	0	0	0.2	2	0.8461538461538461	11	0.5	0.6153846153846154	9	8	5	1	0	0.8333333333333334	6	5	15	0.07692307692307693	0	0.6732999662012411	0.9120654356528322	0.46410618896387384	0.8977855900270145	0.7271540374076457	0.9315742025265874	0.8668601184985557	0.9148517190199467	1.0	0.1111111111111111	0.0	-0.0002709483176640365	10
857	0.001779694730292596	0.0015847432143557573	-0.0015846884647193185	0.9808660630868464	-1	0	0	0.5	1	1.0	1	1.0	1.0	1	1	1	0	0	0.3333333333333333	1	3	3	0.0	0	0.2849358601194291	0.5	0.5051874283378428	0.5	0.3393036772325623	0.5	0.7184534792834724	0.5	0	0	0.0	-0.00015846884647193184	16
814	0.0018471219109211508	0.0017087371974540458	-0.0017084091680656334	0.9805217150768174	-1	0	0	0.6666666666666666	2	0.5	1	0.6666666666666666	0.5	1	1	2	0	0	0.6666666666666666	2	3	4	0.0	0	0.2849358601194291	0.5	0.5051874283378428	0.5	0.3393036772325623	0.5	0.7184534792834724	0.5	0	0	0.0	-0.00017084091680656335	57
4271	0.027298387694806293	0.0049276736460048464	0.002549727160329505	0.9717859803137464	-1	0	0	0.3	3	0.8461538461538461	11	0.375	0.46153846153846156	9	6	5	1	0	0.4	4	10	15	0.09090909090909091	0.15384615384615385	0.47552018901731496	0.8469688521728439	0.5172954321521781	0.9273993755168191	0.7271540374076457	0.7793310727560981	0.8038443128553198	0.8629568146963262	1.0	0.1111111111111111	0.0	0.002549727160329505	14
1665	0.015006495345540249	0.0008611069313506799	-0.0008259094040980363	0.9716090877580953	-1	0	0	0.2	2	0.9230769230769231	12	0.5	0.6153846153846154	10	8	4	3	0	0.3	3	10	15	0.3	0	0.48308699493433255	0.8658104155135371	0.5172954321521781	0.9344680757659328	0.8141300087058612	0.8428414803546126	0.8668601184985557	0.8876666453715538	0.3	0.1	0.0	-8.259094040980363e-05	35
4935	0.02730949961490169	0.0051283712995967	0.00402842738383379	0.9697681757018379	-1	0	0	0.3	3	0.8461538461538461	11	0.375	0.46153846153846156	9	6	5	1	0	0.4	4	10	15	0.09090909090909091	0.15384615384615385	0.47552018901731496	0.8863601493159673	0.5172954321521781	0.9279077677981306	0.7271540374076457	0.9283570084165178	0.8038443128553198	0.9160819727541347	1.0	0.1111111111111111	0.0	0.00402842738383379	79
3488	0.026630697154422886	0.0037305437797550663	0.00289165229719948	0.9714627561015292	-1	0	0	0.3	3	0.8461538461538461	11	0.4166666666666667	0.5384615384615384	10	7	4	1	0	0.4444444444444444	4	9	15	0.1111111111111111	0.15384615384615385	0.47552018901731496	0.8587097648409218	0.5172954321521781	0.9344385222263971	0.7271540374076457	0.7914837770822936	0.8038443128553198	0.8734509096818713	1.0	0.1	0.0	0.00289165229719948	41
344	0.016035373948543225	0.0048203908290604825	-0.0023108956910722813	0.9805970401374807	-1	0	0	0.5	5	0.46153846153846156	6	0.5	0.3076923076923077	9	4	5	3	0	0.8333333333333334	6	5	15	0.3333333333333333	0.15384615384615385	0.5432353796964382	0.9199508182373934	0.5172954321521781	0.9161228077412105	0.8190524756233787	0.7158887268375513	0.8496252087928785	0.872013281069113	0.2222222222222222	0.2222222222222222	0.0	-0.00023108956910722814	27
3666	0.02759882813465904	0.004923565344517643	0.0035957843814336797	0.9714122638848373	-1	0	0	0.3	3	0.8461538461538461	11	0.375	0.46153846153846156	9	6	5	1	0	0.4	4	10	15	0.09090909090909091	0.15384615384615385	0.47552018901731496	0.8469688521728439	0.5172954321521781	0.9273993755168191	0.7271540374076457	0.7974787096926649	0.8038443128553198	0.8671910611737544	1.0	0.1111111111111111	0.0	0.0035957843814336797	22
4673	0.027660819383505127	0.0052546359125476986	0.0035876525968476305	0.9713042783398625	-1	0	0	0.3	3	0.8461538461538461	11	0.375	0.46153846153846156	9	6	5	1	0	0.4	4	10	15	0.09090909090909091	0.15384615384615385	0.47552018901731496	0.8469688521728439	0.5172954321521781	0.9273993755168191	0.7271540374076457	0.7826432154178896	0.8038443128553198	0.8637183843314439	1.0	0.1111111111111111	0.0	0.0035876525968476305	65
4373	0.026165935690596054	0.004662444024773932	0.0034033560110759875	0.9713902166305709	-1	0	0	0.3	3	0.8461538461538461	11	0.375	0.46153846153846156	9	6	5	1	0	0.4	4	10	15	0.09090909090909091	0.15384615384615385	0.47552018901731496	0.8469688521728439	0.5172954321521781	0.9273993755168191	0.7988654768317844	0.8037777334572006	0.8038443128553198	0.8686988131600271	1.0	0.1111111111111111	0.0	0.0034033560110759875	50
2104	0.028011851010726764	0.005134156481733594	0.003699747290964377	0.9712579926706507	-1	0	0	0.3	3	0.8461538461538461	11	0.375	0.46153846153846156	9	6	5	1	0	0.4	4	10	15	0.09090909090909091	0.15384615384615385	0.47552018901731496	0.8469688521728439	0.5172954321521781	0.9273993755168191	0.7271540374076457	0.8845239649311883	0.8038443128553198	0.8907222587182115	1.0	0.1111111111111111	0.0	0.003699747290964377	126
3599	0.027467122902533458	0.0051307234480504945	0.003197733450968539	0.971949352845887	-1	0	0	0.3	3	0.8461538461538461	11	0.375	0.46153846153846156	9	6	5	1	0	0.4	4	10	15	0.09090909090909091	0.15384615384615385	0.47552018901731496	0.8469688521728439	0.5172954321521781	0.9273993755168191	0.7988654768317844	0.789441271540488	0.8038443128553198	0.8652967168079134	1.0	0.1111111111111111	0.0	0.003197733450968539	21
4864	0.026942555536166955	0.0046732771106854434	0.0031283070699460874	0.9706597190474253	-1	0	0	0.3	3	0.8461538461538461	11	0.375	0.46153846153846156	9	6	5	1	0	0.4	4	10	15	0.09090909090909091	0.15384615384615385	0.47552018901731496	0.8863601493159673	0.5172954321521781	0.9279077677981306	0.7271540374076457	0.9284677764436654	0.8038443128553198	0.9161246703758417	1.0	0.1111111111111111	0.0	0.0031283070699460874	28
4477	0.027339734834123365	0.0050400113692091715	0.002996102283472893	0.9714356112854067	-1	0	0	0.3	3	0.8461538461538461	11	0.375	0.46153846153846156	9	6	5	1	0	0.4	4	10	15	0.09090909090909091	0.15384615384615385	0.47552018901731496	0.8469688521728439	0.5172954321521781	0.9273993755168191	0.7988654768317844	0.8840044314435634	0.8038443128553198	0.890557440840055	1.0	0.1111111111111111	0.0	0.002996102283472893	22
3539	0.02862802580798043	0.005255828896056888	0.0025013548275767726	0.9711954168514875	-1	0	0	0.4	4	0.6923076923076923	9	0.375	0.46153846153846156	8	6	6	1	0	0.4	4	10	15	0.07142857142857142	0.15384615384615385	0.47552018901731496	0.8527935691475838	0.5172954321521781	0.9362279949153441	0.7630097571197151	0.8961204911418449	0.8378051446301648	0.9001917115800139	1.0	0.125	0.0	0.0025013548275767726	17
4667	0.02714829855602843	0.0047658505471312946	0.003659157546645783	0.9703990167803214	-1	0	0	0.3	3	0.8461538461538461	11	0.375	0.46153846153846156	9	6	5	1	0	0.4	4	10	15	0.09090909090909091	0.15384615384615385	0.47552018901731496	0.8863601493159673	0.5172954321521781	0.9279077677981306	0.7271540374076457	0.9146832458369222	0.8038443128553198	0.9110962355547797	1.0	0.1111111111111111	0.0	0.003659157546645783	76
3728	0.027710975258152096	0.004865845436705533	0.0034277569084307886	0.9717926471898606	-1	0	0	0.3	3	0.8461538461538461	11	0.375	0.46153846153846156	9	6	5	1	0	0.4	4	10	15	0.09090909090909091	0.15384615384615385	0.47552018901731496	0.8469688521728439	0.5172954321521781	0.9273993755168191	0.7271540374076457	0.8858060046887595	0.8038443128553198	0.8911308096785113	1.0	0.1111111111111111	0.0	0.0034277569084307886	37
808	0.006644732330673688	0.004831683605331156	-0.004739992854385051	0.9546489875582734	-1	0	0	0.25	1	1.0	3	1.0	1.0	3	3	1	3	0	0.2	1	5	5	0.5	0	0.8903681347660353	0.6950874549693011	0.22606846721162147	0.8771218306107266	0.47031837633526763	0.811421069698826	0.9395431972571222	0.8047491110871091	0.3333333333333333	0	0.699460790934992	-0.0004739992854385051	7
3659	0.02734877615589269	0.004938596318117203	0.0035463369644828796	0.9710845281696815	-1	0	0	0.3	3	0.8461538461538461	11	0.375	0.46153846153846156	9	6	5	1	0	0.4	4	10	15	0.09090909090909091	0.15384615384615385	0.47552018901731496	0.8469688521728439	0.5172954321521781	0.9273993755168191	0.7271540374076457	0.9239330662753749	0.8038443128553198	0.904807385552969	1.0	0.1111111111111111	0.0	0.0035463369644828796	20
4816	0.02657535981373347	0.004780425915638323	0.0034107695662439173	0.9700846412340944	-1	0	0	0.3	3	0.8461538461538461	11	0.375	0.46153846153846156	9	6	5	1	0	0.4	4	10	15	0.09090909090909091	0.15384615384615385	0.47552018901731496	0.8863601493159673	0.5172954321521781	0.9279077677981306	0.7988654768317844	0.8835641310557371	0.8038443128553198	0.9013130088165395	1.0	0.1111111111111111	0.0	0.0034107695662439173	51
2795	0.02546788619738356	0.0033211741767985963	-0.0032963575732412476	0.9393359500482334	-1	0	0	0.2	2	0.8461538461538461	11	0.45454545454545453	0.6153846153846154	9	8	5	1	0	0.2727272727272727	3	11	15	0.07692307692307693	0	0.47552018901731496	0.8469688521728439	0.5172954321521781	0.9273993755168191	0.7271540374076457	0.9025301282466662	0.8038443128553198	0.8967259338317248	1.0	0.1111111111111111	0.0	-0.00032963575732412474	9
4916	0.026683983922217203	0.00483027211698947	0.0032316701181307785	0.9698810368065778	-1	0	0	0.3	3	0.8461538461538461	11	0.375	0.46153846153846156	9	6	5	1	0	0.4	4	10	15	0.09090909090909091	0.15384615384615385	0.47552018901731496	0.8863601493159673	0.5172954321521781	0.9279077677981306	0.7271540374076457	0.9283570084165178	0.8038443128553198	0.9160819727541347	1.0	0.1111111111111111	0.0	0.0032316701181307785	36
768	None	None	None	None	None	0	0	0.2	2	0.8333333333333334	10	0.7	0.5833333333333334	7	7	6	0	0	0.8	5	4	14	0.0	0.4	0.5358177061025264	0.8311539751604757	0.5196006145050625	0.9129554410247059	0.6270266947396613	0.8910936425739266	0.7924703148943212	0.8823995362647448	0	0	0.0	None	0
2178	0.02269534753741794	0.005296376203648707	0.00525129365279694	0.9719360145541553	-1	0	0	0.4	4	0.6923076923076923	9	0.4166666666666667	0.38461538461538464	8	5	6	1	0	0.4444444444444444	4	9	15	0.07692307692307693	0.15384615384615385	0.47552018901731496	0.8229790429160687	0.5172954321521781	0.9497408949855644	0.6770903660736535	0.934826728210079	0.8378051446301648	0.9152628578262906	1.0	0.125	0.0	0.00525129365279694	8
446	None	None	None	None	None	0	0	0.2	2	0.8333333333333334	10	0.7	0.5833333333333334	7	7	6	0	0	0.8	5	4	14	0.0	0.4	0.5358177061025264	0.8311539751604757	0.5196006145050625	0.9129554410247059	0.6270266947396613	0.8910936425739266	0.7924703148943212	0.8823995362647448	0	0	0.0	None	0
4320	0.02338139786745382	0.002940866077512847	0.0019979239956119943	0.9711499776231771	-1	0.25	1	0.5	5	0.6153846153846154	8	0.375	0.3076923076923077	8	4	6	1	0	0.625	5	8	15	0.08333333333333333	0.15384615384615385	0.4443341557426974	0.8210985193092658	0.49070081055802606	0.9107529819759723	0.7630097571197151	0.9097271520979469	0.8378051446301648	0.8861824886098002	1.0	0.125	0.0	0.0019979239956119943	11
175	0.03151496693918891	0.006970943989888755	-0.006946375890111419	0.9036171587028782	-1	0	0	0.2222222222222222	2	0.8181818181818182	9	0.5416666666666666	0.8181818181818182	10	9	2	0	0	0.16666666666666666	12	2	13	0.0	0	0.8177565031207703	0.8923077951157828	0.5456644590339408	0.897814728185383	0.26737093350240027	0.8138076929228162	0.9200092010700189	0.8722370584647042	0	0	0.0	-0.0006946375890111418	7
1014	0.0017523807243047407	0.001542163908066841	-0.001542089438913557	0.9809718791589972	-1	0	0	0.5	1	1.0	1	1.0	1.0	1	1	1	0	0	0.3333333333333333	1	3	3	0.0	0	0.2849358601194291	0.5	0.5051874283378428	0.5	0.3393036772325623	0.5	0.7184534792834724	0.5	0	0	0.0	-0.0001542089438913557	35
1598	0.015251672368039275	0.0019884661454376354	-0.00041933869483660866	0.9802102529549119	-1	0	0	0.5	5	0.46153846153846156	6	0.3333333333333333	0.3076923076923077	8	4	6	2	0	0.5555555555555556	5	9	15	0.16666666666666666	0.15384615384615385	0.6345406203747579	0.902820895375811	0.5172954321521781	0.925048704475529	0.8089589762275816	0.7540280958948161	0.8648417581880603	0.875888983093946	0.5625	0.375	0.0	-4.1933869483660865e-05	53
1068	0.0153644573079633	0.004208684092960833	-0.00420541546149655	0.979308666739722	-1	0	0	0.5	5	0.46153846153846156	6	0.5	0.3076923076923077	8	4	6	2	0	0.8333333333333334	6	5	15	0.16666666666666666	0.15384615384615385	0.5131611873153854	0.9256982212254247	0.5172954321521781	0.8956081825940305	0.8242235081016585	0.8452257032131353	0.796683694981634	0.8931313966472192	0.5625	0.25	0.0	-0.000420541546149655	9
3687	0.03487388971921683	0.013091574163619547	-0.008634351996969667	0.9783078087100417	-1	0	0	0.3	3	0.8461538461538461	11	0.4166666666666667	0.6153846153846154	11	8	3	1	0	0.4444444444444444	4	9	15	0.14285714285714285	0.18181818181818182	0.48308699493433255	0.8715491603766149	0.5172954321521781	0.9437232814963004	0.7988654768317844	0.9121381885730737	0.8038443128553198	0.9135760226736641	1.0	0.18181818181818182	0.0	-0.0008634351996969667	1
2635	0.04111665544484515	0.008944192844870491	-0.00797118996224363	0.940281543026091	-1	0	0	0.3	3	0.7692307692307693	10	0.5	0.5384615384615384	8	7	6	2	0	0.8333333333333334	5	6	15	0.13333333333333333	0.46153846153846156	0.442363779292413	0.8807120473177559	0.5158037167759115	0.9378739857643494	0.6770903660736535	0.9008787893180702	0.7974877090684415	0.9094460176656151	0.5625	0.25	0.0	-0.0007971189962243631	3
2349	0.02791844923959187	0.00498049909354044	0.0034443472110687605	0.9714028755529885	-1	0	0	0.3	3	0.8461538461538461	11	0.375	0.46153846153846156	9	6	5	1	0	0.4	4	10	15	0.09090909090909091	0.15384615384615385	0.47552018901731496	0.8469688521728439	0.5172954321521781	0.9273993755168191	0.7271540374076457	0.7974787096926649	0.8038443128553198	0.8671910611737544	1.0	0.1111111111111111	0.0	0.0034443472110687605	22
2159	0.02702800494973514	0.005003577294474186	0.002767563948475326	0.9705593608839789	-1	0	0	0.3	3	0.8461538461538461	11	0.375	0.46153846153846156	9	6	5	1	0	0.4	4	10	15	0.09090909090909091	0.15384615384615385	0.47552018901731496	0.8398467740962202	0.5172954321521781	0.9163723175297038	0.7271540374076457	0.9349612192076003	0.8455343168181392	0.9036875411529214	1.0	0.1111111111111111	0.0	0.002767563948475326	30
1370	0.02527990365852738	0.0027415817390378894	-0.0011588817856941149	0.9236296368603278	-1	0	0	0.2	2	0.8461538461538461	11	0.25	0.6923076923076923	11	9	3	1	0	0.6	6	10	15	0.125	0.2222222222222222	0.48308699493433255	0.8924987441898123	0.288798956074884	0.8816514590110122	0.4762882074464815	0.9173534167184321	0.8038443128553198	0.8981834403964776	1.0	0.09090909090909091	0.0	-0.00011588817856941148	89
858	0.001805648643779467	0.0016174543456999393	-0.0016174038621305262	0.9809613144550878	-1	0	0	0.5	1	1.0	1	1.0	1.0	1	1	1	0	0	0.3333333333333333	1	3	3	0.0	0	0.2849358601194291	0.5	0.5051874283378428	0.5	0.3393036772325623	0.5	0.7184534792834724	0.5	0	0	0.0	-0.00016174038621305262	81
4854	None	None	None	None	None	0	0	0.4	4	0.6923076923076923	9	0.4166666666666667	0.38461538461538464	9	5	5	1	0	1.0	6	6	15	0.1	0.15384615384615385	0.4131481224680799	0.8971531010117672	0.5172954321521781	0.9352434921155937	0.6270266947396613	0.9222233997942113	0.8038443128553198	0.9195588525189378	1.0	0.1111111111111111	0.0	None	0
4073	0.027798203389696883	0.005280233360340749	0.003446949998735724	0.9713115407681973	-1	0	0	0.3	3	0.8461538461538461	11	0.375	0.46153846153846156	9	6	5	1	0	0.4	4	10	15	0.09090909090909091	0.15384615384615385	0.47552018901731496	0.8469688521728439	0.5172954321521781	0.9273993755168191	0.7271540374076457	0.7974787096926649	0.8038443128553198	0.8671910611737544	1.0	0.1111111111111111	0.0	0.003446949998735724	36
1972	0.025842203488132286	0.0019545035973653844	0.0017334510957973906	0.9693293904248566	-1	0	0	0.3	3	0.8461538461538461	11	0.2777777777777778	0.5384615384615384	9	7	5	1	0	0.6666666666666666	9	6	15	0.08333333333333333	0.15384615384615385	0.4131481224680799	0.876583231206742	0.48165344288780504	0.9206297688810543	0.4762882074464815	0.9462198629282361	0.7453279684966422	0.9188126907526991	1.0	0.1111111111111111	0.0	0.0017334510957973906	12
3583	0.027450021823529517	0.005036835144544421	0.00241138841221126	0.9712773889250945	-1	0	0	0.3	3	0.8461538461538461	11	0.375	0.46153846153846156	9	6	5	1	0	0.4	4	10	15	0.09090909090909091	0.15384615384615385	0.47552018901731496	0.8469688521728439	0.5172954321521781	0.9273993755168191	0.7271540374076457	0.8826177097550411	0.8038443128553198	0.8901195780521867	1.0	0.1111111111111111	0.0	0.00241138841221126	15
1323	None	None	None	None	None	0	0	0.2	2	0.8333333333333334	10	0.7	0.5833333333333334	7	7	6	0	0	0.8	5	4	14	0.0	0.4	0.5358177061025264	0.8311539751604757	0.5196006145050625	0.9129554410247059	0.6270266947396613	0.8910936425739266	0.7924703148943212	0.8823995362647448	0	0	0.0	None	0
3962	0.02765182143217231	0.004872659386125023	0.0028815927397224553	0.9717379150936589	-1	0	0	0.3	3	0.8461538461538461	11	0.375	0.46153846153846156	9	6	5	1	0	0.4	4	10	15	0.09090909090909091	0.15384615384615385	0.47552018901731496	0.8469688521728439	0.5172954321521781	0.9273993755168191	0.7271540374076457	0.8845239649311883	0.8038443128553198	0.8907222587182115	1.0	0.2222222222222222	0.0	0.0028815927397224553	12
3472	0.02714941134564201	0.0037645413086952978	0.0027773155022325613	0.9709013579978383	-1	0	0	0.4	4	0.6923076923076923	9	0.3333333333333333	0.46153846153846156	9	6	5	1	0	0.5555555555555556	5	9	15	0.09090909090909091	0.15384615384615385	0.47552018901731496	0.8617592776036447	0.5172954321521781	0.9411487855736739	0.7271540374076457	0.8822229933733704	0.8038443128553198	0.9007190787421938	1.0	0.1111111111111111	0.0	0.0027773155022325613	15
1387	0.019167725809782866	0.007562644940574355	-0.0055166900424823435	0.9747957123654225	-1	0	0	0.3	3	0.7692307692307693	10	0.2777777777777778	0.6153846153846154	11	8	3	1	0	0.6666666666666666	9	6	15	0.14285714285714285	0.18181818181818182	0.48308699493433255	0.8383247823537531	0.288798956074884	0.8877069789020943	0.4762882074464815	0.9263482942518939	0.7924703148943212	0.8891166500823197	1.0	0.09090909090909091	0.0	-0.0005516690042482343	8
1997	0.027922896704136693	0.0049874821204052835	0.002349748303447585	0.97143230015396	-1	0	0	0.3	3	0.8461538461538461	11	0.375	0.46153846153846156	9	6	5	1	0	0.4	4	10	15	0.09090909090909091	0.15384615384615385	0.47552018901731496	0.8469688521728439	0.5172954321521781	0.9273993755168191	0.7271540374076457	0.9155731083799239	0.8038443128553198	0.901502574375279	1.0	0.1111111111111111	0.0	0.002349748303447585	34
4800	0.025357088770068644	0.004102388539217064	-0.004094037485828562	0.9395983100045295	-1	0	0	0.2	2	0.8461538461538461	11	0.5	0.6153846153846154	9	8	5	1	0	0.3	3	10	15	0.07692307692307693	0	0.47552018901731496	0.8602734608327359	0.5172954321521781	0.9315173564539482	0.7271540374076457	0.8756117116138212	0.8038443128553198	0.893446326913645	1.0	0.1111111111111111	0.0	-0.0004094037485828562	6
198	0.002905137325961408	0.0028438998786608732	-0.0028411158169549602	0.9766403252576576	-1	0	0	1.0	1	0	0	1.0	0	1	0	0	3	0	0.5	1	2	2	1.0	0	0	0	0	0	0	0	0	0	0	0	0	-0.000284111581695496	11
2319	0.0291484048253909	0.005182993292672696	0.0028213204939555674	0.9712989725191988	-1	0	0	0.4	4	0.6923076923076923	9	0.375	0.46153846153846156	8	6	6	1	0	0.4	4	10	15	0.07142857142857142	0.15384615384615385	0.47552018901731496	0.8527935691475838	0.5172954321521781	0.9362279949153441	0.7630097571197151	0.9255683916779943	0.8378051446301648	0.9106218299754915	1.0	0.25	0.0	0.0028213204939555674	36
1331	0.0017635189300568856	0.0015673752267368053	-0.0015672899005838704	0.980925545884877	-1	0	0	0.5	1	1.0	1	1.0	1.0	1	1	1	0	0	0.3333333333333333	1	3	3	0.0	0	0.2849358601194291	0.5	0.5051874283378428	0.5	0.3393036772325623	0.5	0.7184534792834724	0.5	0	0	0.0	-0.00015672899005838705	26
3954	0.026128771731050732	0.008305152289964176	-0.0052176210978084085	0.975625435663349	-1	0	0	0.3	3	0.8461538461538461	11	0.46875	0.6153846153846154	11	8	3	1	0	0.5	4	8	15	0.14285714285714285	0.18181818181818182	0.47552018901731496	0.8774498162579194	0.5172954321521781	0.9264557874561323	0.754856612457468	0.8637891549270291	0.8038443128553198	0.8924838936127021	1.0	0.18181818181818182	0.0	-0.0005217621097808408	4
449	0.001904349369150159	0.0018328411975641421	-0.001832825585782794	0.9857406937402488	-1	0	0	1.0	1	0	0	1.0	0	1	0	0	1	0	0.5	1	2	2	0.3333333333333333	0	0	0	0	0	0	0	0	0	0	0	0	-0.00018328255857827939	24
2492	0.02827740959302504	0.005140632566007743	0.002157614284311251	0.9716563008514785	-1	0	0	0.3	3	0.8461538461538461	11	0.375	0.46153846153846156	9	6	5	1	0	0.4	4	10	15	0.09090909090909091	0.15384615384615385	0.47552018901731496	0.8469688521728439	0.5172954321521781	0.9273993755168191	0.7271540374076457	0.9155731083799239	0.8038443128553198	0.901502574375279	1.0	0.1111111111111111	0.0	0.002157614284311251	22
819	0.0018911830420013586	0.0017478794067366662	-0.0017478622054617693	0.9806431784608644	-1	0	0	0.6666666666666666	2	0.5	1	0.6666666666666666	0.5	1	1	2	0	0	0.6666666666666666	2	3	4	0.0	0	0.2849358601194291	0.5	0.5051874283378428	0.5	0.3393036772325623	0.5	0.7184534792834724	0.5	0	0	0.0	-0.00017478622054617693	31
26	0.0018247234086060397	0.0017602483931630254	-0.0017602132176207919	0.9862260867123861	-1	0	0	1.0	1	0	0	1.0	0	1	0	0	1	0	0.5	1	2	2	0.3333333333333333	0	0	0	0	0	0	0	0	0	0	0	0	-0.0001760213217620792	30
24	0.006071062705660878	0.00508862286169404	-0.005083654820420264	0.9764500668492571	-1	0	0	0.42857142857142855	3	0.5	4	0.5	0.25	4	2	5	6	0	0.8	4	5	10	0.5	0	0.338588814327317	0.905202451195712	0.35034869697527943	0.6611468004720595	0.749700276305173	0.8268955236874964	0.8636723543664537	0.8170073860658423	0.25	0.5	0.0	-0.0005083654820420264	35
2539	0.030360778513656747	0.0037517477370985156	0.003655778368781467	0.9673244184835407	-1	0	0	0.3	3	0.7692307692307693	10	0.4166666666666667	0.46153846153846156	8	6	6	1	0	0.4444444444444444	4	9	15	0.07142857142857142	0	0.47552018901731496	0.8512534560183108	0.5172954321521781	0.9262964468597986	0.7271540374076457	0.9030202998588662	0.8325193048373644	0.8974264370412403	1.0	0.125	0.0	0.003655778368781467	17
1575	0.014699703560978784	0.00566166839262805	-0.0056121025094127246	0.9793095561913779	-1	0	0	0.4	4	0.6923076923076923	9	0.46875	0.38461538461538464	7	5	7	1	0	0.5	4	8	15	0.0625	0.15384615384615385	0.48308699493433255	0.8696205006898482	0.5675012445879493	0.9461813791079207	0.7271540374076457	0.9209752475461384	0.8038443128553198	0.9173366427709684	1.0	0.2857142857142857	0.0	-0.0005612102509412725	9
3041	0.027541103881943963	0.004138365562997115	0.0015266348542937252	0.9720706573540003	-1	0	0	0.3	3	0.8461538461538461	11	0.4166666666666667	0.5384615384615384	10	7	4	1	0	0.4444444444444444	4	9	15	0.1111111111111111	0.15384615384615385	0.47552018901731496	0.8587097648409218	0.5172954321521781	0.9344385222263971	0.7271540374076457	0.9060062190807522	0.8038443128553198	0.9039984493487011	1.0	0.1	0.0	0.0015266348542937252	10
3978	0.027488133246181438	0.004661917580562645	0.002986942948279788	0.9716914320282591	-1	0	0	0.3	3	0.8461538461538461	11	0.375	0.46153846153846156	9	6	5	1	0	0.4	4	10	15	0.09090909090909091	0.15384615384615385	0.47552018901731496	0.8469688521728439	0.5172954321521781	0.9273993755168191	0.7271540374076457	0.9025301282466662	0.8038443128553198	0.8967259338317248	1.0	0.1111111111111111	0.0	0.002986942948279788	31
531	0.0022097967896373355	0.001994430874140906	-0.0019943878038713283	0.984505523903358	-1	0	0	1.0	2	0.0	0	0.75	0	2	0	0	0	0	1.0	2	2	3	0.0	0	0	0	0	0	0	0	0	0	0	0	0	-0.00019943878038713281	14
3319	0.027349200921352113	0.0049962187861502675	0.002914431780749504	0.9720536760054934	-1	0	0	0.3	3	0.8461538461538461	11	0.375	0.46153846153846156	9	6	5	1	0	0.4	4	10	15	0.09090909090909091	0.15384615384615385	0.47552018901731496	0.8469688521728439	0.5172954321521781	0.9273993755168191	0.7271540374076457	0.8845239649311883	0.8038443128553198	0.8907222587182115	1.0	0.1111111111111111	0.0	0.002914431780749504	18
2269	0.02785412051755748	0.005230845768980471	0.0019196638477054148	0.9729942337476303	-1	0	0	0.3	3	0.8461538461538461	11	0.4166666666666667	0.46153846153846156	8	6	6	1	0	0.4444444444444444	4	9	15	0.07142857142857142	0.15384615384615385	0.47552018901731496	0.8527935691475838	0.5172954321521781	0.9362279949153441	0.7630097571197151	0.9221096738921094	0.8378051446301648	0.909278983785676	1.0	0.125	0.0	0.0019196638477054148	17
2512	0.02938255823457128	0.004633572885514575	0.002791649757360389	0.9709544523418067	-1	0	0	0.3	3	0.8461538461538461	11	0.375	0.46153846153846156	9	6	5	1	0	0.4	4	10	15	0.09090909090909091	0.15384615384615385	0.47552018901731496	0.8617592776036447	0.5172954321521781	0.9411487855736739	0.7271540374076457	0.8848995057786528	0.8038443128553198	0.9014918955880139	1.0	0.1111111111111111	0.0	0.002791649757360389	35
203	0.003661907110221014	0.0027875003236664	-0.0027865308147854914	0.978468635054844	-1	1.0	1	1.0	4	0.25	1	0.5	0.25	4	1	1	0	0	0.75	4	3	6	0.0	1.0	0.7597201706178934	0.9169982069038357	0.8082885046625968	0.9688778864579778	0.47813376593958345	0.8686895041474959	0.8268084507966955	0.929342173003771	0	0	0.0	-0.00027865308147854913	16
1746	0.021969383476395512	0.004798785776722674	0.00210797040492443	0.9713913005481041	-1	0	0	0.5	5	0.5384615384615384	7	0.30612244897959184	0.46153846153846156	8	6	6	1	0	1.0	7	7	15	0.07142857142857142	0.15384615384615385	0.47552018901731496	0.8812099601950405	0.49947443751999165	0.8987316056875488	0.5690845770321734	0.9431546226775874	0.8323195035848001	0.9114939939276502	1.0	0.125	0.0	0.00210797040492443	63
2999	0.027046494777278662	0.0036580682373023067	0.0028316492233124513	0.9696062485954947	-1	0	0	0.3	3	0.8461538461538461	11	0.3333333333333333	0.5384615384615384	9	7	5	1	0	0.5555555555555556	5	9	15	0.08333333333333333	0.15384615384615385	0.47552018901731496	0.8783994572133887	0.5172954321521781	0.9264545765851976	0.7988654768317844	0.9177198795412319	0.8038443128553198	0.9094986020318769	1.0	0.2222222222222222	0.0	0.0028316492233124513	25
3386	0.0278653029254886	0.004776256203135729	0.003121822722831827	0.9717310935800361	-1	0	0	0.3	3	0.8461538461538461	11	0.375	0.46153846153846156	9	6	5	1	0	0.4	4	10	15	0.09090909090909091	0.15384615384615385	0.47552018901731496	0.8469688521728439	0.5172954321521781	0.9273993755168191	0.7271540374076457	0.9025301282466662	0.8038443128553198	0.8967259338317248	1.0	0.1111111111111111	0.0	0.003121822722831827	16
3815	0.02801835190355805	0.005041563727034946	0.0034880246042834607	0.9714914621240928	-1	0	0	0.3	3	0.8461538461538461	11	0.375	0.46153846153846156	9	6	5	1	0	0.4	4	10	15	0.09090909090909091	0.15384615384615385	0.47552018901731496	0.8469688521728439	0.5172954321521781	0.9273993755168191	0.7271540374076457	0.8995552493247687	0.8038443128553198	0.8956913842004283	1.0	0.1111111111111111	0.0	0.0034880246042834607	64
4638	0.02765497434838022	0.005053483506411831	0.0007574933297686519	0.9711962908920679	-1	0	0	0.3	3	0.8461538461538461	11	0.4166666666666667	0.46153846153846156	8	6	6	1	0	0.4444444444444444	4	9	15	0.07142857142857142	0.15384615384615385	0.47552018901731496	0.8956281789705363	0.5172954321521781	0.9367266619350539	0.7630097571197151	0.9372321701719498	0.8378051446301648	0.9252554678388628	1.0	0.125	0.0	0.0007574933297686519	8
2203	0.028021097285875155	0.004997997509528888	0.0024154112683255407	0.9713970624417506	-1	0	0	0.4	4	0.6923076923076923	9	0.375	0.46153846153846156	8	6	6	1	0	0.4	4	10	15	0.07142857142857142	0.15384615384615385	0.47552018901731496	0.8527935691475838	0.5172954321521781	0.9362279949153441	0.7630097571197151	0.948944629775339	0.8378051446301648	0.9209424894596293	1.0	0.125	0.0	0.0024154112683255407	50
1321	0.024929652044085107	0.011549401923244275	-0.010152745055231773	0.9379815889679961	-1	0	0	0.3	3	0.8461538461538461	11	0.5	0.6153846153846154	9	8	5	1	0	0.3	3	10	15	0.07692307692307693	0.15384615384615385	0.6772056515524506	0.8912349726863257	0.5172954321521781	0.9315173564539482	0.7271540374076457	0.8666396493232252	0.8038443128553198	0.8998062559107957	1.0	0.2222222222222222	0.0	-0.0010152745055231774	3
141	0.007309606185838526	0.004088314268980526	-0.0040761842160687515	0.9612519120814711	-1	0	0	0.5	3	0.6666666666666666	4	0.5333333333333333	0.3333333333333333	3	2	4	8	0	0.6	5	3	8	0.7272727272727273	0.3333333333333333	0.8082644483723309	0.6803429167362985	0.4870735195400596	0.8438376336287057	0.6613755973184257	0.8440117772189131	0.7879892494855156	0.7984979167484341	0.3333333333333333	0.6666666666666666	0.0	-0.00040761842160687517	10
3608	0.028366109543146042	0.0053165498020849205	0.002548350190032342	0.9714884130221444	-1	0	0	0.3	3	0.8461538461538461	11	0.375	0.46153846153846156	9	6	5	1	0	0.4	4	10	15	0.09090909090909091	0.15384615384615385	0.47552018901731496	0.8469688521728439	0.5172954321521781	0.9273993755168191	0.7271540374076457	0.9153925886343619	0.8038443128553198	0.9014334969721445	1.0	0.1111111111111111	0.0	0.002548350190032342	18
3448	0.02728779623627154	0.004833503495513854	0.0025892967643317724	0.971230387997528	-1	0	0	0.3	3	0.8461538461538461	11	0.375	0.46153846153846156	9	6	5	1	0	0.4	4	10	15	0.09090909090909091	0.15384615384615385	0.47552018901731496	0.8469688521728439	0.5172954321521781	0.9273993755168191	0.7271540374076457	0.8845239649311883	0.8038443128553198	0.8907222587182115	1.0	0.1111111111111111	0.0	0.0025892967643317724	26
3340	0.01969081862832684	0.006211302309596069	-0.0056522902865155265	0.9485788618323244	-1	0	0	0.3	3	0.8461538461538461	11	0.45454545454545453	0.5384615384615384	9	7	5	1	0	0.2727272727272727	3	11	15	0.08333333333333333	0.15384615384615385	0.47552018901731496	0.8469688521728439	0.5172954321521781	0.9273993755168191	0.754856612457468	0.8809496645488168	0.8038443128553198	0.8895967898647605	1.0	0.1111111111111111	0.0	-0.0005652290286515527	5
1205	0.001770943794465209	0.0015766000394859356	-0.0015763673335833272	0.9809757875874958	-1	0	0	0.5	1	1.0	1	1.0	1.0	1	1	1	0	0	0.3333333333333333	1	3	3	0.0	0	0.2849358601194291	0.5	0.5051874283378428	0.5	0.3393036772325623	0.5	0.7184534792834724	0.5	0	0	0.0	-0.00015763673335833273	21
3330	0.026463857835629014	0.005187963179740239	0.0033826224395654145	0.9713855616721678	-1	0	0	0.3	3	0.8461538461538461	11	0.375	0.46153846153846156	9	6	5	1	0	0.4	4	10	15	0.09090909090909091	0.15384615384615385	0.47552018901731496	0.8469688521728439	0.5172954321521781	0.9273993755168191	0.7271540374076457	0.7974787096926649	0.8038443128553198	0.8671910611737544	1.0	0.1111111111111111	0.0	0.0033826224395654145	69
1868	0.02898809003624368	0.004669021105238088	0.0026274582947408706	0.9715900143140287	-1	0	0	0.4	4	0.6923076923076923	9	0.375	0.46153846153846156	8	6	6	1	0	0.4	4	10	15	0.07142857142857142	0.15384615384615385	0.47552018901731496	0.8527935691475838	0.5172954321521781	0.9362279949153441	0.7630097571197151	0.9255683916779943	0.8378051446301648	0.9106218299754915	1.0	0.25	0.0	0.0026274582947408706	33
3582	0.017192221299147242	0.00724693185062589	-0.007117417950303133	0.9847622341579781	-1	0	0	0.5	5	0.5384615384615384	7	0.4166666666666667	0.38461538461538464	9	5	5	1	0	0.4444444444444444	4	9	15	0.1	0.3076923076923077	0.47552018901731496	0.8852740439916909	0.5172954321521781	0.9350444478248444	0.7271540374076457	0.8849933333663251	0.7909786771301801	0.9046744493103617	1.0	0.2222222222222222	0.0	-0.0007117417950303133	5
1028	0.013343125378894849	0.003964508528023724	-0.00046270403289411764	0.9801273530320366	-1	0	0	0.6	6	0.3076923076923077	4	0.375	0.23076923076923078	8	3	6	2	0	0.625	5	8	15	0.18181818181818182	0.15384615384615385	0.5131611873153854	0.8674102013003602	0.5172954321521781	0.925048704475529	0.8089589762275816	0.7988337691139316	0.8378051446301648	0.872520102307658	0.5625	0.375	0.0	-4.627040328941176e-05	111
447	0.014630376519469416	0.0023936297552962756	-0.0018558588557032402	0.9731626282525699	-1	0.3333333333333333	1	0.5	4	0.6666666666666666	6	0.4074074074074074	0.5555555555555556	7	5	3	1	0	0.3333333333333333	9	3	11	0.125	1.0	0.4472423976703558	0.8027234918032001	0.7395517562827871	0.830558634790778	0.5635898513120701	0.933237904673473	0.8565433005460718	0.8672477494860632	1.0	0.2857142857142857	0.0	-0.00018558588557032401	36
3658	0.027597624664344088	0.005320618129300265	0.003047538075662345	0.9715128107873306	-1	0	0	0.3	3	0.8461538461538461	11	0.375	0.46153846153846156	9	6	5	1	0	0.4	4	10	15	0.09090909090909091	0.15384615384615385	0.47552018901731496	0.8469688521728439	0.5172954321521781	0.9273993755168191	0.7271540374076457	0.7974787096926649	0.8038443128553198	0.8671910611737544	1.0	0.1111111111111111	0.0	0.003047538075662345	41
4735	0.029774875989300374	0.009209397448100651	-0.007497475295305376	0.97704148297636	-1	0	0	0.4	4	0.6923076923076923	9	0.375	0.5384615384615384	9	7	5	1	0	0.625	5	8	15	0.08333333333333333	0.18181818181818182	0.47552018901731496	0.9123488188165544	0.5172954321521781	0.9269950568242703	0.7988654768317844	0.9304727592686083	0.8038443128553198	0.9236273601680501	1.0	0.2222222222222222	0.0	-0.0007497475295305375	1
138	0.002643920791105699	0.0018636634518724592	-0.001863600171812567	0.975115372813404	-1	0	0	0.3333333333333333	1	1.0	2	0.6666666666666666	0.5	2	1	1	0	0	0.6666666666666666	3	2	4	0.0	0	0.8854487314204145	0.5706909401639267	0.5691268857800311	0.9867279119459088	0.3723560093739034	0.9229008630713721	0.9711729291386089	0.9136162095584868	0	0	0.0	-0.0001863600171812567	17
2243	0.026842976306105083	0.006976542896802163	-0.0065305923289114415	0.9602097473173035	-1	0	0	0.3	3	0.7692307692307693	10	0.3125	0.6153846153846154	9	8	5	2	0	0.75	6	8	15	0.15384615384615385	0.14285714285714285	0.48308699493433255	0.8734740640140749	0.5675012445879493	0.9259268447435777	0.7271540374076457	0.9048360550967823	0.8038443128553198	0.9034920508215807	0.611111111111111	0.2222222222222222	0.0	-0.0006530592328911442	0
4476	None	None	None	None	None	0.25	1	0.5	5	0.46153846153846156	6	0.42857142857142855	0.38461538461538464	9	5	5	1	0	0.7142857142857143	5	7	15	0.1	0.25	0.4131481224680799	0.8132127040394552	0.46410618896387384	0.9075258341862724	0.7271540374076457	0.822389344793212	0.8038443128553198	0.8535197831212131	1.0	0.1111111111111111	0.0	None	0
626	0.016579059257993738	0.004016425705651207	-0.003955144710609402	0.9812163441167602	-1	0	0	0.5	5	0.46153846153846156	6	0.3333333333333333	0.3076923076923077	8	4	6	2	0	0.5555555555555556	5	9	15	0.16666666666666666	0.15384615384615385	0.5131611873153854	0.8674102013003602	0.5423983383700637	0.9294940902154128	0.8089589762275816	0.7540280958948161	0.8354299402213726	0.8651962130438147	0.5625	0.25	0.0	-0.00039551447106094017	14
4802	0.027086562723741416	0.004871397906977214	0.003775194189220055	0.9703199848070572	-1	0	0	0.3	3	0.8461538461538461	11	0.375	0.46153846153846156	9	6	5	1	0	0.4	4	10	15	0.09090909090909091	0.15384615384615385	0.47552018901731496	0.8863601493159673	0.5172954321521781	0.9279077677981306	0.7271540374076457	0.9283570084165178	0.8038443128553198	0.9160819727541347	1.0	0.1111111111111111	0.0	0.003775194189220055	31
3249	0.027555762749064905	0.005139829842385352	0.003709514281618854	0.9714653060692485	-1	0	0	0.3	3	0.8461538461538461	11	0.375	0.46153846153846156	9	6	5	1	0	0.4	4	10	15	0.09090909090909091	0.15384615384615385	0.47552018901731496	0.8469688521728439	0.5172954321521781	0.9273993755168191	0.7271540374076457	0.7793310727560981	0.8038443128553198	0.8629568146963262	1.0	0.1111111111111111	0.0	0.003709514281618854	84
3859	0.027435227640906095	0.005049027117207219	0.003294591259548731	0.9719121499039434	-1	0	0	0.3	3	0.8461538461538461	11	0.375	0.46153846153846156	9	6	5	1	0	0.4	4	10	15	0.09090909090909091	0.15384615384615385	0.47552018901731496	0.8469688521728439	0.5172954321521781	0.9273993755168191	0.7988654768317844	0.8037777334572006	0.8038443128553198	0.8686988131600271	1.0	0.1111111111111111	0.0	0.003294591259548731	24
414	0.0021281911242800114	0.001945233806314247	-0.00194438528528288	0.98440747611226	-1	0	0	1.0	2	0.0	0	0.75	0	2	0	0	0	0	1.0	2	2	3	0.0	0	0	0	0	0	0	0	0	0	0	0	0	-0.00019443852852828801	31
277	0.0027392354778244727	0.002749054275669613	-0.0027490115699059844	0.9855038080845292	-1	0	0	0.75	3	0.25	1	0.6666666666666666	0	2	0	3	1	0	1.0	3	3	6	0.125	0.5	0	0	0	0	0	0	0	0	0	0	0	-0.00027490115699059845	10
2797	0.027650407024406517	0.004972778730792178	0.00284000398456712	0.9715211013907868	-1	0	0	0.3	3	0.8461538461538461	11	0.375	0.46153846153846156	9	6	5	1	0	0.4	4	10	15	0.09090909090909091	0.15384615384615385	0.47552018901731496	0.8469688521728439	0.5172954321521781	0.9273993755168191	0.7271540374076457	0.9005305755546882	0.8038443128553198	0.8960285259136609	1.0	0.1111111111111111	0.0	0.00284000398456712	18
2590	0.0305314762438239	0.0072582604535329715	-0.007252513016187336	0.9526696825698735	-1	0	0	0.4	4	0.6923076923076923	9	0.4166666666666667	0.5384615384615384	8	7	6	1	0	1.0	6	6	15	0.06666666666666667	0.5454545454545454	0.4073943430592867	0.8857242858254297	0.5158037167759115	0.936798244379729	0.6270266947396613	0.767408861586671	0.7759877085508516	0.878598169751127	1.0	0.25	0.0	-0.0007252513016187336	2
4505	0.026766514684198252	0.005155268077967735	0.003551521421215988	0.9713903223258407	-1	0	0	0.3	3	0.8461538461538461	11	0.375	0.46153846153846156	9	6	5	1	0	0.4	4	10	15	0.09090909090909091	0.15384615384615385	0.47552018901731496	0.8469688521728439	0.5172954321521781	0.9273993755168191	0.7988654768317844	0.8891746574017556	0.8038443128553198	0.8922171004284655	1.0	0.1111111111111111	0.0	0.003551521421215988	56
1480	0.0017406193366507985	0.001545791372030724	-0.0015457138522413409	0.9811856394351642	-1	0	0	0.5	1	1.0	1	1.0	1.0	1	1	1	0	0	0.3333333333333333	1	3	3	0.0	0	0.2849358601194291	0.5	0.5051874283378428	0.5	0.3393036772325623	0.5	0.7184534792834724	0.5	0	0	0.0	-0.00015457138522413408	18
4493	0.027542901421518894	0.005399599805538202	0.0038462335963155014	0.9713832403115921	-1	0	0	0.3	3	0.8461538461538461	11	0.375	0.46153846153846156	9	6	5	1	0	0.4	4	10	15	0.09090909090909091	0.15384615384615385	0.47552018901731496	0.8469688521728439	0.5172954321521781	0.9273993755168191	0.754856612457468	0.7769432141158752	0.8038443128553198	0.8624106507197946	1.0	0.1111111111111111	0.0	0.0038462335963155014	40
3155	0.028125358122243364	0.005088633716457138	0.003459686986507422	0.9713263903495944	-1	0	0	0.3	3	0.8461538461538461	11	0.375	0.46153846153846156	9	6	5	1	0	0.4	4	10	15	0.09090909090909091	0.15384615384615385	0.47552018901731496	0.8469688521728439	0.5172954321521781	0.9273993755168191	0.7271540374076457	0.9241741746577093	0.8038443128553198	0.9049059783526443	1.0	0.1111111111111111	0.0	0.003459686986507422	38
2694	0.028296852261966994	0.005624846930944606	-0.00029510082161408874	0.9714980677240806	-1	0	0	0.3	3	0.8461538461538461	11	0.375	0.46153846153846156	9	6	5	1	0	0.4	4	10	15	0.09090909090909091	0.15384615384615385	0.47552018901731496	0.8473061354229275	0.5172954321521781	0.9273993755168191	0.7271540374076457	0.8845239649311883	0.8038443128553198	0.8908067370792665	1.0	0.1111111111111111	0.0	-2.9510082161408875e-05	10
4449	0.027402829421792285	0.004982301107974801	0.0033099768081062335	0.9714792603116574	-1	0	0	0.3	3	0.8461538461538461	11	0.375	0.46153846153846156	9	6	5	1	0	0.4	4	10	15	0.09090909090909091	0.15384615384615385	0.47552018901731496	0.8469688521728439	0.5172954321521781	0.9273993755168191	0.7271540374076457	0.9239330662753749	0.8038443128553198	0.904807385552969	1.0	0.1111111111111111	0.0	0.0033099768081062335	37
2851	0.02742116656713361	0.004971788201754911	0.002924789969508504	0.9718268515221514	-1	0	0	0.3	3	0.8461538461538461	11	0.375	0.46153846153846156	9	6	5	1	0	0.4	4	10	15	0.09090909090909091	0.15384615384615385	0.47552018901731496	0.8469688521728439	0.5172954321521781	0.9273993755168191	0.7271540374076457	0.8331469470282957	0.8038443128553198	0.8760462001157324	1.0	0.1111111111111111	0.0	0.002924789969508504	33
1669	0.02532223376031637	0.002944588272436689	-0.0009746324314734336	0.9235736904601347	-1	0	0	0.2	2	0.8461538461538461	11	0.25	0.6923076923076923	11	9	3	1	0	0.6	6	10	15	0.125	0.2222222222222222	0.48308699493433255	0.8924987441898123	0.288798956074884	0.8816514590110122	0.4762882074464815	0.9173534167184321	0.8038443128553198	0.8981834403964776	1.0	0.09090909090909091	0.0	-9.746324314734336e-05	31
4699	None	None	None	None	None	0	0	0.2	2	0.9230769230769231	12	0.5	0.6153846153846154	10	8	4	1	0	0.8333333333333334	6	5	15	0.1	0.3333333333333333	0.47552018901731496	0.8941330171987574	0.5172954321521781	0.9348953522095501	0.7271540374076457	0.9192111805005536	0.8038443128553198	0.9175813148989788	1.0	0.2	0.0	None	0
1998	0.026286114665155565	0.0020897796789804703	0.0007727285110910936	0.9679193711654511	-1	0	0	0.4	4	0.6153846153846154	8	0.3125	0.5384615384615384	8	7	6	1	0	0.75	8	6	15	0.06666666666666667	0.15384615384615385	0.4443341557426974	0.8885858568070155	0.49947443751999165	0.8987316056875488	0.5690845770321734	0.9431546226775874	0.8323195035848001	0.9134226768806358	1.0	0.125	0.0	0.0007727285110910936	8
781	0.0027930057275933847	0.0026910054292651063	-0.0026910027859970284	0.9834396990648191	-1	0	0	0.6666666666666666	2	0.5	1	0.6666666666666666	0.5	2	1	1	0	0	0.6666666666666666	2	3	4	0.0	0	0.30431634599840435	0.7013948119634202	0.3969931922063634	0.7468613811655712	0.37465507907579065	0.7342573622401842	0.7318365963845752	0.7279158601867249	0	0	0.0	-0.00026910027859970286	11
1245	0.001794352488943861	0.0015623550797878305	-0.0015622846205166777	0.9810035753688507	-1	0	0	0.5	1	1.0	1	1.0	1.0	1	1	1	0	0	0.3333333333333333	1	3	3	0.0	0	0.2849358601194291	0.5	0.5051874283378428	0.5	0.3393036772325623	0.5	0.7184534792834724	0.5	0	0	0.0	-0.00015622846205166777	35
767	0.021015726858041855	0.004725539492191318	-0.004295817056073815	0.937465769395885	-1	0.25	1	0.4	4	0.6153846153846154	8	0.26785714285714285	0.5384615384615384	9	7	5	1	0	0.875	7	8	15	0.08333333333333333	0.2857142857142857	0.48308699493433255	0.8952966279764997	0.46410618896387384	0.9236913495599913	0.4762882074464815	0.9248080359275997	0.8668601184985557	0.9155258029531931	1.0	0.1111111111111111	0.0	-0.0004295817056073815	12
798	0.0201952799665437	0.005874411410369298	-0.005738351047674489	0.9637970740127217	-1	0	0	0.3	3	0.6923076923076923	9	0.375	0.6153846153846154	10	8	4	1	0	0.4	4	10	15	0.1	0.36363636363636365	0.5094523505184295	0.8396474976818352	0.288798956074884	0.8947113740558919	0.4762882074464815	0.9343445130572717	0.7982171888830452	0.8956945484131269	1.0	0.1	0.0	-0.0005738351047674489	8
448	0.0021390458194569324	0.0020398189213455343	-0.0020394618461260145	0.9851969520607167	-1	0	0	1.0	2	0.0	0	0.75	0	2	0	0	0	0	1.0	2	2	3	0.0	0	0	0	0	0	0	0	0	0	0	0	0	-0.00020394618461260145	22
1353	0.019355327694167656	0.008865165658420665	-0.008475797502815753	0.952010566775497	-1	0	0	0.2	2	0.9230769230769231	12	0.25	0.6153846153846154	9	8	5	1	0	0.6	6	10	15	0.07692307692307693	0	0.47552018901731496	0.8921327009388531	0.48165344288780504	0.8872071951594231	0.3393036772325623	0.9400280180189903	0.7909786771301801	0.9096271122256065	1.0	0.1111111111111111	0.0	-0.0008475797502815753	3
1492	0.026961310348112732	0.006889335234059578	0.001736549192099456	0.7050215923348868	-1	0	0	0.1	1	1.0	12	1.0	1.0	13	12	0	1	0	0.07142857142857142	1	14	14	0.3333333333333333	0	0.7984172437353256	0.8792940699311471	0.5675012445879493	0.8453759335708843	0.7988654768317844	0.892495064379882	0.8668601184985557	0.8736558493807187	1.0	0.07692307692307693	0.0	0.001736549192099456	75
274	0.0034291020330163135	0.0028064474004408715	-0.002804788153956911	0.9788016853999685	-1	0	0	0.25	1	1.0	3	1.0	0.6666666666666666	3	2	1	0	0	0.2	5	1	5	0.0	0	0.21892147784833652	0.5376843873377257	0.5051874283378428	0.502670494987799	0.32441858758428455	0.5376375285501832	0.7653190776062867	0.5260215909347769	0	0	0.0	-0.0002804788153956911	18
3663	0.02822085488013588	0.005683169754712968	0.00254921224967847	0.9704182586943494	-1	0	0	0.4	4	0.6923076923076923	9	0.3333333333333333	0.46153846153846156	8	6	6	1	0	0.5555555555555556	5	9	15	0.07142857142857142	0.15384615384615385	0.47552018901731496	0.8527935691475838	0.5172954321521781	0.9362279949153441	0.7630097571197151	0.8105744846861468	0.8378051446301648	0.8771439635400843	1.0	0.125	0.0	0.00254921224967847	16
1089	0.0017532127357454375	0.0015185039969081411	-0.00151839771295952	0.9809405582603204	-1	0	0	0.5	1	1.0	1	1.0	1.0	1	1	1	0	0	0.3333333333333333	1	3	3	0.0	0	0.2849358601194291	0.5	0.5051874283378428	0.5	0.3393036772325623	0.5	0.7184534792834724	0.5	0	0	0.0	-0.00015183977129595201	59
4143	0.02774939545131039	0.005077043985120889	0.0006823356001557063	0.9734829772405608	-1	0	0	0.3	3	0.8461538461538461	11	0.4166666666666667	0.46153846153846156	8	6	6	1	0	0.4444444444444444	4	9	15	0.07142857142857142	0.15384615384615385	0.47552018901731496	0.8527935691475838	0.5172954321521781	0.9362279949153441	0.7630097571197151	0.8961204911418449	0.8378051446301648	0.9001917115800139	1.0	0.125	0.0	0.0006823356001557063	9
2803	0.02850801416284299	0.004612538858064882	0.003050576835678806	0.9714817528280313	-1	0	0	0.4	4	0.6923076923076923	9	0.375	0.46153846153846156	8	6	6	1	0	0.4	4	10	15	0.07142857142857142	0.15384615384615385	0.47552018901731496	0.8527935691475838	0.5172954321521781	0.9362279949153441	0.7630097571197151	0.8924858377427709	0.8378051446301648	0.8990341008065386	1.0	0.125	0.0	0.003050576835678806	17
3046	0.028294402281115925	0.005440815316425693	0.0029278588979475204	0.9711984312073748	-1	0	0	0.3	3	0.8461538461538461	11	0.375	0.46153846153846156	9	6	5	1	0	0.4	4	10	15	0.09090909090909091	0.15384615384615385	0.47552018901731496	0.8469688521728439	0.5172954321521781	0.9273993755168191	0.7271540374076457	0.9336565371634991	0.8038443128553198	0.9089514559418537	1.0	0.1111111111111111	0.0	0.0029278588979475204	60
2926	0.02782333955697107	0.005242074813895704	0.003269461796174603	0.9714217963870446	-1	0	0	0.3	3	0.8461538461538461	11	0.375	0.46153846153846156	9	6	5	1	0	0.4	4	10	15	0.09090909090909091	0.15384615384615385	0.47552018901731496	0.8469688521728439	0.5172954321521781	0.9273993755168191	0.7271540374076457	0.8845239649311883	0.8038443128553198	0.8907222587182115	1.0	0.1111111111111111	0.0	0.003269461796174603	82
238	0.01658735273260865	0.0055509836450873245	-0.005168722546172377	0.9787235127470617	-1	0	0	0.16666666666666666	1	1.0	6	1.0	1.0	7	6	0	1	0	0.125	8	1	8	0.3333333333333333	0	0.658529121058265	0.9386334066305074	0.8114120087780481	0.9250155083031617	0.2763379158203629	0.689446897120424	0.9244601675129426	0.8821075391705632	1.0	0.2857142857142857	0.0	-0.0005168722546172377	5
836	0.02544667995813998	0.002452946336762386	-0.0008094197638955238	0.9229190981416541	-1	0	0	0.2	2	0.8461538461538461	11	0.25	0.6923076923076923	11	9	3	1	0	0.6	6	10	15	0.125	0.2222222222222222	0.48308699493433255	0.8924987441898123	0.288798956074884	0.8816514590110122	0.4762882074464815	0.9173534167184321	0.8038443128553198	0.8981834403964776	1.0	0.09090909090909091	0.0	-8.094197638955238e-05	96
4734	0.026336106694878802	0.004140230759567642	0.00306736063150074	0.9710635755467852	-1	0	0	0.4	4	0.6923076923076923	9	0.3333333333333333	0.46153846153846156	9	6	5	1	0	0.5555555555555556	5	9	15	0.09090909090909091	0.15384615384615385	0.47552018901731496	0.8617592776036447	0.5172954321521781	0.9411487855736739	0.7271540374076457	0.8059278797931597	0.8038443128553198	0.881698204374748	1.0	0.1111111111111111	0.0	0.00306736063150074	7
4082	0.031736402732354896	0.00406419044617275	0.003581433429952293	0.968105573886527	-1	0	0	0.3	3	0.7692307692307693	10	0.4166666666666667	0.46153846153846156	8	6	6	1	0	0.4444444444444444	4	9	15	0.07142857142857142	0	0.47552018901731496	0.8512534560183108	0.5172954321521781	0.9262964468597986	0.7630097571197151	0.7862341455786295	0.8378051446301648	0.865218554476505	1.0	0.125	0.0	0.003581433429952293	8
95	0.0018134113350078145	0.0017620730893119633	-0.0017613259853548262	0.9849780920566156	-1	0	0	1.0	1	0	0	1.0	0	1	0	0	1	0	0.5	2	1	2	0.3333333333333333	0	0	0	0	0	0	0	0	0	0	0	0	-0.0001761325985354826	19
2549	0.02694070820189119	0.0036115500383378744	0.0008282298343448021	0.9726143387190206	-1	0	0	0.4	4	0.6923076923076923	9	0.46875	0.38461538461538464	8	5	6	1	0	0.5	4	8	15	0.07692307692307693	0.15384615384615385	0.47552018901731496	0.8527935691475838	0.5172954321521781	0.9362279949153441	0.7630097571197151	0.9255683916779943	0.8378051446301648	0.9106218299754915	1.0	0.125	0.0	0.0008282298343448021	13
2905	0.028528476359581632	0.005254413348657769	0.0024673628009565735	0.9715869149571902	-1	0	0	0.4	4	0.6923076923076923	9	0.375	0.46153846153846156	8	6	6	1	0	0.4	4	10	15	0.07142857142857142	0.15384615384615385	0.47552018901731496	0.8527935691475838	0.5172954321521781	0.9362279949153441	0.8141300087058612	0.8018166121858499	0.8378051446301648	0.8751160013112438	1.0	0.125	0.0	0.0024673628009565735	19
3375	0.028006773696129843	0.005361880252254499	0.002771301225170585	0.971347876821435	-1	0	0	0.3	3	0.8461538461538461	11	0.375	0.46153846153846156	9	6	5	1	0	0.4	4	10	15	0.09090909090909091	0.15384615384615385	0.47552018901731496	0.8469688521728439	0.5172954321521781	0.9273993755168191	0.7271540374076457	0.8858060046887595	0.8038443128553198	0.8911308096785113	1.0	0.1111111111111111	0.0	0.002771301225170585	34
1722	0.02869921728375664	0.0052973258330694575	0.0028872978813528094	0.9714852473473587	-1	0	0	0.4	4	0.6923076923076923	9	0.375	0.46153846153846156	8	6	6	1	0	0.4	4	10	15	0.07142857142857142	0.15384615384615385	0.47552018901731496	0.8527935691475838	0.5172954321521781	0.9362279949153441	0.7630097571197151	0.8868504881528783	0.8378051446301648	0.8972833587079687	1.0	0.125	0.0	0.0028872978813528094	132
1763	0.02484102438331474	0.00212050627050313	0.002030968420067335	0.9707414632099741	-1	0	0	0.4	4	0.6923076923076923	9	0.3125	0.46153846153846156	8	6	6	1	0	0.75	8	6	15	0.07142857142857142	0.15384615384615385	0.47552018901731496	0.8658508112414596	0.49947443751999165	0.8987316056875488	0.5690845770321734	0.9431546226775874	0.8323195035848001	0.9076792244181048	1.0	0.125	0.0	0.002030968420067335	13
4444	0.027000992863960818	0.004992094334482985	0.003533501634740502	0.9701839027551784	-1	0	0	0.3	3	0.8461538461538461	11	0.375	0.46153846153846156	9	6	5	1	0	0.4	4	10	15	0.09090909090909091	0.15384615384615385	0.47552018901731496	0.8863601493159673	0.5172954321521781	0.9279077677981306	0.7271540374076457	0.9146832458369222	0.8038443128553198	0.9110962355547797	1.0	0.1111111111111111	0.0	0.003533501634740502	51
3736	0.02681438667542352	0.0051123686748954025	0.0032071273055564974	0.9714543398925649	-1	0	0	0.3	3	0.8461538461538461	11	0.375	0.46153846153846156	9	6	5	1	0	0.4	4	10	15	0.09090909090909091	0.15384615384615385	0.47552018901731496	0.8469688521728439	0.5172954321521781	0.9273993755168191	0.7271540374076457	0.7793310727560981	0.8038443128553198	0.8629568146963262	1.0	0.1111111111111111	0.0	0.0032071273055564974	40
534	0.011827483378639238	0.004930482818455758	-0.004908100488789088	0.9785514626340119	-1	0.3333333333333333	1	0.625	5	0.3	3	0.48	0.2	5	2	6	0	0	1.0	5	5	12	0.0	0.2	0.4016405636504935	0.9276630652853755	0.5196006145050625	0.9191538493783681	0.7271540374076457	0.6470631550652133	0.8038443128553198	0.8656227465766334	0	0	0.0	-0.0004908100488789088	4
1922	0.025280277692502743	0.007621983147973326	-0.002585375944711611	0.9717416698005339	-1	0	0	0.4	4	0.6923076923076923	9	0.35714285714285715	0.5384615384615384	10	7	4	1	0	0.8571428571428571	7	6	15	0.1111111111111111	0.15384615384615385	0.3192760174922709	0.8822143976615325	0.5423983383700637	0.8909775477096847	0.3318611324084234	0.9534540896338762	0.8841571769235735	0.9151338885621642	1.0	0.1	0.0	-0.0002585375944711611	8
507	0.0019483665265779338	0.001745979794008838	-0.0017458045236245937	0.9846686310533052	-1	0	0	1.0	1	0	0	1.0	0	1	0	0	0	0	0.5	2	1	2	0.0	0	0	0	0	0	0	0	0	0	0	0	0	-0.00017458045236245937	14
3215	0.027658021550486325	0.0047475932192254785	0.002858151877715072	0.9716326585713997	-1	0	0	0.3	3	0.8461538461538461	11	0.375	0.46153846153846156	9	6	5	1	0	0.4	4	10	15	0.09090909090909091	0.15384615384615385	0.47552018901731496	0.8469688521728439	0.5172954321521781	0.9273993755168191	0.7271540374076457	0.9025301282466662	0.8038443128553198	0.8967259338317248	1.0	0.1111111111111111	0.0	0.002858151877715072	41
1212	0.0017642610571270078	0.0015487683884337735	-0.0015486861745796835	0.9810410511819946	-1	0	0	0.5	1	1.0	1	1.0	1.0	1	1	1	0	0	0.3333333333333333	1	3	3	0.0	0	0.2849358601194291	0.5	0.5051874283378428	0.5	0.3393036772325623	0.5	0.7184534792834724	0.5	0	0	0.0	-0.00015486861745796834	53
130	0.0018108742526571511	0.0017559198023463184	-0.0017558106554500224	0.9850992820592194	-1	0	0	1.0	1	0	0	1.0	0	0	0	1	1	0	0.5	2	1	2	0.16666666666666666	0	0	0	0	0	0	0	0	0	0	0	0	-0.1	8
216	0.015296157850044088	0.0029581545991989667	-0.0017122667451305014	0.9806539928545858	-1	0	0	0.5	5	0.46153846153846156	6	0.3333333333333333	0.3076923076923077	8	4	6	2	0	0.5555555555555556	5	9	15	0.16666666666666666	0.15384615384615385	0.5131611873153854	0.8674102013003602	0.5172954321521781	0.925048704475529	0.8089589762275816	0.8152225276468773	0.8378051446301648	0.8763730037001959	0.5625	0.25	0.0	-0.00017122667451305014	139
785	0.025165666304179057	0.0009686189092149815	-0.0009539874693006854	0.9811670937046321	-1	0	0	0.125	1	1.0	10	0.5	0.6	6	6	5	0	0	0.6666666666666666	4	6	12	0.0	0	0.5938174047328383	0.8723355047100824	0.7420179069125298	0.8779212817668215	0.6622052764253757	0.6134428825569158	0.7656134804771847	0.8103299610763814	0	0	0.0	-9.539874693006855e-05	28
2623	0.029089277894489347	0.005502128925610036	0.0017485075308675652	0.9724492469631472	-1	0	0	0.3	3	0.8461538461538461	11	0.375	0.46153846153846156	9	6	5	1	0	0.4	4	10	15	0.09090909090909091	0.15384615384615385	0.47552018901731496	0.8469688521728439	0.5172954321521781	0.9192101730035932	0.7271540374076457	0.9180235213653821	0.8038443128553198	0.89899967547377	1.0	0.1111111111111111	0.0	0.0017485075308675652	14
4165	0.027237467137925853	0.00511509775994371	0.003197142403527766	0.9720117710066971	-1	0	0	0.3	3	0.8461538461538461	11	0.375	0.46153846153846156	9	6	5	1	0	0.4	4	10	15	0.09090909090909091	0.15384615384615385	0.47552018901731496	0.8469688521728439	0.5172954321521781	0.9273993755168191	0.7271540374076457	0.7793310727560981	0.8038443128553198	0.8629568146963262	1.0	0.1111111111111111	0.0	0.003197142403527766	45
3641	0.028624794309751542	0.006258709498594587	0.001412299482596163	0.9708178066431882	-1	0	0	0.3	3	0.8461538461538461	11	0.375	0.46153846153846156	9	6	5	1	0	0.4	4	10	15	0.09090909090909091	0.15384615384615385	0.47552018901731496	0.8469688521728439	0.5172954321521781	0.924431627577482	0.7271540374076457	0.7793310727560981	0.8038443128553198	0.8612421496047531	1.0	0.1111111111111111	0.0	0.001412299482596163	15
2396	0.02833535911948578	0.005044453292300657	0.0026859453573452857	0.9719004930281657	-1	0	0	0.3	3	0.8461538461538461	11	0.375	0.46153846153846156	9	6	5	1	0	0.4	4	10	15	0.09090909090909091	0.15384615384615385	0.47552018901731496	0.8469688521728439	0.5172954321521781	0.9273993755168191	0.7271540374076457	0.9155731083799239	0.8038443128553198	0.901502574375279	1.0	0.1111111111111111	0.0	0.0026859453573452857	51
3545	0.02840952791658256	0.005418671377698841	0.002607733221985409	0.9712639767482183	-1	0	0	0.3	3	0.8461538461538461	11	0.375	0.46153846153846156	9	6	5	1	0	0.4	4	10	15	0.09090909090909091	0.15384615384615385	0.47552018901731496	0.8469688521728439	0.5172954321521781	0.9273993755168191	0.7271540374076457	0.9336565371634991	0.8038443128553198	0.9089514559418537	1.0	0.1111111111111111	0.0	0.002607733221985409	19
2843	0.028384944020381293	0.005715193261645791	0.002769425576549916	0.9714812351690882	-1	0	0	0.3	3	0.8461538461538461	11	0.375	0.46153846153846156	9	6	5	1	0	0.4	4	10	15	0.09090909090909091	0.15384615384615385	0.47552018901731496	0.8469688521728439	0.5172954321521781	0.9273993755168191	0.7271540374076457	0.9025301282466662	0.8038443128553198	0.8967259338317248	1.0	0.1111111111111111	0.0	0.002769425576549916	19
721	0.0019141436709412525	0.0017688127195092985	-0.001768458638004327	0.9806252933898139	-1	0	0	0.6666666666666666	2	0.5	1	0.6666666666666666	0.5	1	1	2	0	0	0.6666666666666666	2	3	4	0.0	0	0.2849358601194291	0.5	0.5051874283378428	0.5	0.3393036772325623	0.5	0.7184534792834724	0.5	0	0	0.0	-0.0001768458638004327	26
4571	0.03426565924329533	0.011368564931500598	-0.0057746499596660365	0.9773177480800194	-1	0	0	0.3	3	0.8461538461538461	11	0.4166666666666667	0.6153846153846154	10	8	4	1	0	0.4444444444444444	4	9	15	0.1	0.18181818181818182	0.47930359197582373	0.8695195759586212	0.5172954321521781	0.9372059770414707	0.7988654768317844	0.8811098859354702	0.8378051446301648	0.9003316038847573	1.0	0.2	0.0	-0.0005774649959666036	2
2325	0.028384435256576426	0.004883412062812247	0.0032187161746527484	0.9719341024248481	-1	0	0	0.3	3	0.8461538461538461	11	0.375	0.46153846153846156	9	6	5	1	0	0.4	4	10	15	0.09090909090909091	0.15384615384615385	0.47552018901731496	0.8469688521728439	0.5172954321521781	0.9273993755168191	0.7271540374076457	0.9155731083799239	0.8038443128553198	0.901502574375279	1.0	0	0.0	0.0032187161746527484	83
3364	0.02677103081400406	0.003350098688704761	0.0033267817131355923	0.9676811997514233	-1	0	0	0.3	3	0.8461538461538461	11	0.375	0.46153846153846156	9	6	5	1	0	0.4	4	10	15	0.09090909090909091	0.15384615384615385	0.47552018901731496	0.8132512118649309	0.46410618896387384	0.9084949285834696	0.7988654768317844	0.7839795339319812	0.8668601184985557	0.8435954054168442	1.0	0.1111111111111111	0.0	0.0033267817131355923	8
1357	0.024915374219064177	0.0019708628642156165	0.001964733357737465	0.9702565676109638	-1	0	0	0.4	4	0.6923076923076923	9	0.3125	0.46153846153846156	8	6	6	1	0	0.75	8	6	15	0.07142857142857142	0.15384615384615385	0.47552018901731496	0.8658508112414596	0.49947443751999165	0.8987316056875488	0.5690845770321734	0.9431546226775874	0.8323195035848001	0.9076792244181048	1.0	0.125	0.0	0.001964733357737465	30
2284	0.02846238539427418	0.00483179498658903	0.0023255688505298086	0.9719228651098926	-1	0	0	0.3	3	0.8461538461538461	11	0.375	0.46153846153846156	9	6	5	1	0	0.4	4	10	15	0.09090909090909091	0.15384615384615385	0.47552018901731496	0.8469688521728439	0.5172954321521781	0.9273993755168191	0.7271540374076457	0.9410962640129711	0.8038443128553198	0.9123915181816223	1.0	0.1111111111111111	0.0	0.0023255688505298086	28
2634	0.02758251301897632	0.005323051207616393	0.0026695189921869954	0.9712757893400297	-1	0	0	0.3	3	0.8461538461538461	11	0.375	0.46153846153846156	9	6	5	1	0	0.4	4	10	15	0.09090909090909091	0.15384615384615385	0.47552018901731496	0.8469688521728439	0.5172954321521781	0.9273993755168191	0.7271540374076457	0.9336565371634991	0.8038443128553198	0.9089514559418537	1.0	0.1111111111111111	0.0	0.0026695189921869954	47
3468	0.027649299468973303	0.004708653439301698	0.00206750986737377	0.9715136452371348	-1	0	0	0.3	3	0.8461538461538461	11	0.375	0.46153846153846156	9	6	5	1	0	0.4	4	10	15	0.09090909090909091	0.15384615384615385	0.47552018901731496	0.8469688521728439	0.5172954321521781	0.9273993755168191	0.7271540374076457	0.8845239649311883	0.8038443128553198	0.8907222587182115	1.0	0.1111111111111111	0.0	0.00206750986737377	19
4000	0.028093744560600733	0.005661821878045649	0.0026090618095164046	0.9714222332344478	-1	0	0	0.3	3	0.8461538461538461	11	0.375	0.46153846153846156	9	6	5	1	0	0.4	4	10	15	0.09090909090909091	0.15384615384615385	0.47552018901731496	0.8469688521728439	0.5172954321521781	0.9192101730035932	0.7271540374076457	0.9240914507661999	0.8038443128553198	0.9014987395949562	1.0	0.1111111111111111	0.0	0.0026090618095164046	11
2861	0.02446802815685112	0.010595284579184553	-0.010061422328225685	0.9807209037674041	-1	0	0	0.5	5	0.5384615384615384	7	0.375	0.3076923076923077	7	4	7	1	0	0.625	5	8	15	0.06666666666666667	0.4444444444444444	0.47552018901731496	0.8304962874138809	0.5172954321521781	0.922736809939684	0.7988654768317844	0.9081969927584177	0.8668601184985557	0.8928667302770077	1.0	0.14285714285714285	0.0	-0.0010061422328225685	1
3430	0.03534641027320397	0.012525146634415773	-0.0068105250508606625	0.9775600503492268	-1	0	0	0.3	3	0.8461538461538461	11	0.4166666666666667	0.6153846153846154	10	8	4	1	0	0.4444444444444444	4	9	15	0.1	0.18181818181818182	0.47930359197582373	0.8695195759586212	0.5172954321521781	0.9372059770414707	0.7988654768317844	0.9302793912393891	0.8378051446301648	0.916591877467747	1.0	0.2	0.0	-0.0006810525050860662	0
3999	0.027657315002786828	0.004759552220236409	0.002716821636469528	0.971851564057765	-1	0	0	0.3	3	0.8461538461538461	11	0.375	0.46153846153846156	9	6	5	1	0	0.4	4	10	15	0.09090909090909091	0.15384615384615385	0.47552018901731496	0.8469688521728439	0.5172954321521781	0.9273993755168191	0.7271540374076457	0.8845239649311883	0.8038443128553198	0.8907222587182115	1.0	0.1111111111111111	0.0	0.002716821636469528	18
4379	0.027591662798736784	0.005102175425474124	0.0036206653533517514	0.9714575159268525	-1	0	0	0.3	3	0.8461538461538461	11	0.375	0.46153846153846156	9	6	5	1	0	0.4	4	10	15	0.09090909090909091	0.15384615384615385	0.47552018901731496	0.8469688521728439	0.5172954321521781	0.9273993755168191	0.7271540374076457	0.7974787096926649	0.8038443128553198	0.8671910611737544	1.0	0.1111111111111111	0.0	0.0036206653533517514	70
961	0.001883652777782224	0.001764560093655044	-0.0017645261788499288	0.9806188340584323	-1	0	0	0.6666666666666666	2	0.5	1	0.6666666666666666	0.5	1	1	2	0	0	0.6666666666666666	2	3	4	0.0	0	0.2849358601194291	0.5	0.5051874283378428	0.5	0.3393036772325623	0.5	0.7184534792834724	0.5	0	0	0.0	-0.00017645261788499288	20
4862	0.028248212931889498	0.005259380044288186	0.0030314093242531487	0.9711916755765039	-1	0	0	0.3	3	0.8461538461538461	11	0.375	0.46153846153846156	9	6	5	1	0	0.4	4	10	15	0.09090909090909091	0.15384615384615385	0.47552018901731496	0.8469688521728439	0.5172954321521781	0.9273993755168191	0.7271540374076457	0.8845239649311883	0.8038443128553198	0.8907222587182115	1.0	0.1111111111111111	0.0	0.0030314093242531487	25
842	0.0018342391202898862	0.0017364508338272575	-0.0017362458067287502	0.9806486909120656	-1	0	0	0.6666666666666666	2	0.5	1	0.6666666666666666	0.5	1	1	2	0	0	0.6666666666666666	2	3	4	0.0	0	0.2849358601194291	0.5	0.5051874283378428	0.5	0.3393036772325623	0.5	0.7184534792834724	0.5	0	0	0.0	-0.000173624580672875	28
2657	0.027357514129353083	0.004831059144292552	0.002756000019148691	0.9710617944584093	-1	0	0	0.3	3	0.8461538461538461	11	0.375	0.46153846153846156	9	6	5	1	0	0.4	4	10	15	0.09090909090909091	0.15384615384615385	0.47552018901731496	0.8469688521728439	0.5172954321521781	0.9273993755168191	0.7271540374076457	0.9239330662753749	0.8038443128553198	0.904807385552969	1.0	0.1111111111111111	0.0	0.002756000019148691	39
2180	0.02260387109356994	0.0016095483115622	-0.001318276062753747	0.9543060129291138	-1	0	0	0.3	3	0.7692307692307693	10	0.375	0.5384615384615384	9	7	5	2	0	0.625	8	5	15	0.16666666666666666	0.14285714285714285	0.4016405636504935	0.8769317203625799	0.46410618896387384	0.9498831038643949	0.6270266947396613	0.8190061213777602	0.8038443128553198	0.8945829234791277	0.5555555555555556	0.2222222222222222	0.0	-0.0001318276062753747	11
1095	0.0017528489473461872	0.0015438066635864143	-0.0015437374360443771	0.9810370500397895	-1	0	0	0.5	1	1.0	1	1.0	1.0	1	1	1	0	0	0.3333333333333333	1	3	3	0.0	0	0.2849358601194291	0.5	0.5051874283378428	0.5	0.3393036772325623	0.5	0.7184534792834724	0.5	0	0	0.0	-0.0001543737436044377	41
1269	0.02662702270987567	0.005702179851768521	-0.0005772116055178502	0.9715250645997963	-1	0	0	0.3	3	0.8461538461538461	11	0.4166666666666667	0.5384615384615384	9	7	5	1	0	0.4444444444444444	4	9	15	0.08333333333333333	0.15384615384615385	0.48308699493433255	0.8528799140605859	0.5172954321521781	0.9315173564539482	0.7271540374076457	0.8927742251553444	0.8038443128553198	0.8968157043134342	1.0	0.1111111111111111	0.0	-5.7721160551785013e-05	132
851	0.0018946800247857695	0.0017314031799467772	-0.00173124973193026	0.980444933493814	-1	0	0	0.6666666666666666	2	0.5	1	0.6666666666666666	0.5	1	1	2	0	0	0.6666666666666666	2	3	4	0.0	0	0.2849358601194291	0.5	0.5051874283378428	0.5	0.3393036772325623	0.5	0.7184534792834724	0.5	0	0	0.0	-0.00017312497319302598	30
3591	0.027836029473866628	0.004809115404889466	0.0032394054950868434	0.9715552998584651	-1	0	0	0.3	3	0.8461538461538461	11	0.375	0.46153846153846156	9	6	5	1	0	0.4	4	10	15	0.09090909090909091	0.15384615384615385	0.47552018901731496	0.8469688521728439	0.5172954321521781	0.9273993755168191	0.7271540374076457	0.9239330662753749	0.8038443128553198	0.904807385552969	1.0	0.1111111111111111	0.0	0.0032394054950868434	28
1999	0.02848418149144713	0.003918684057793481	0.0027221741890785843	0.9701669309034039	-1	0	0	0.3	3	0.8461538461538461	11	0.3409090909090909	0.5384615384615384	9	7	5	1	0	0.36363636363636365	4	11	15	0.08333333333333333	0.15384615384615385	0.47552018901731496	0.8904987925409524	0.5675012445879493	0.9169494615660462	0.7271540374076457	0.9624910221783453	0.8668601184985557	0.929615492603184	1.0	0.1111111111111111	0.0	0.0027221741890785843	20
3821	0.028038975489639854	0.005264431728361189	0.0024491919933477156	0.9709464590953988	-1	0	0	0.3	3	0.8461538461538461	11	0.375	0.46153846153846156	9	6	5	1	0	0.4	4	10	15	0.09090909090909091	0.15384615384615385	0.47552018901731496	0.8469688521728439	0.5172954321521781	0.9273993755168191	0.7271540374076457	0.9239330662753749	0.8038443128553198	0.904807385552969	1.0	0.1111111111111111	0.0	0.0024491919933477156	18
1047	0.016712034117669777	0.0038820938078585323	-0.003830597645377767	0.9824357228602335	-1	0	0	0.375	3	0.6	6	0.5714285714285714	0.3	4	3	7	0	0	0.42857142857142855	7	3	12	0.0	0	0.4016405636504935	0.840814418077078	0.5473478272756568	0.8495348794841507	0.712268947759368	0.6008639539077413	0.7823605858321799	0.7804187069311423	0	0	0.0	-0.0003830597645377767	8
2653	0.025635178821844594	0.0034483224296236676	0.002207022047788954	0.9673009645296453	-1	0	0	0.3	3	0.8461538461538461	11	0.2777777777777778	0.6153846153846154	10	8	4	1	0	0.6666666666666666	6	9	15	0.1	0.15384615384615385	0.47552018901731496	0.8587097648409218	0.5172954321521781	0.9344385222263971	0.7271540374076457	0.9189843804352843	0.8038443128553198	0.9086061198598666	1.0	0.1	0.0	0.002207022047788954	14
4349	0.027849087791984816	0.005394186376638392	0.0032676324625670506	0.971291460231333	-1	0	0	0.3	3	0.8461538461538461	11	0.375	0.46153846153846156	9	6	5	1	0	0.4	4	10	15	0.09090909090909091	0.15384615384615385	0.47552018901731496	0.8469688521728439	0.5172954321521781	0.9273993755168191	0.7271540374076457	0.7974787096926649	0.8038443128553198	0.8671910611737544	1.0	0.1111111111111111	0.0	0.0032676324625670506	40
2295	0.022715031141764343	0.005629488367055341	0.005569721627001485	0.9708749969447742	-1	0	0	0.3	3	0.8461538461538461	11	0.375	0.46153846153846156	9	6	5	1	0	0.4	4	10	15	0.09090909090909091	0.15384615384615385	0.4131481224680799	0.8264802403611692	0.5172954321521781	0.9201943434395407	0.7271540374076457	0.955751892949566	0.8668601184985557	0.9136879799921247	1.0	0.1111111111111111	0.0	0.005569721627001485	17
2230	0.02804333360041965	0.005109683841427737	0.0035849895635262767	0.9713168684083668	-1	0	0	0.3	3	0.8461538461538461	11	0.375	0.46153846153846156	9	6	5	1	0	0.4	4	10	15	0.09090909090909091	0.15384615384615385	0.47552018901731496	0.8469688521728439	0.5172954321521781	0.9273993755168191	0.7271540374076457	0.9025301282466662	0.8038443128553198	0.8967259338317248	1.0	0.1111111111111111	0.0	0.0035849895635262767	27
3004	0.028124814180589444	0.004798673391126443	0.002826259787379604	0.972037482235635	-1	0	0	0.3	3	0.8461538461538461	11	0.375	0.46153846153846156	9	6	5	1	0	0.4	4	10	15	0.09090909090909091	0.15384615384615385	0.47552018901731496	0.8469688521728439	0.5172954321521781	0.9273993755168191	0.7271540374076457	0.9410962640129711	0.8038443128553198	0.9123915181816223	1.0	0.1111111111111111	0.0	0.002826259787379604	32
2542	0.027623655841608568	0.005318818468719314	0.003426454439532604	0.9714826634190381	-1	0	0	0.3	3	0.8461538461538461	11	0.375	0.46153846153846156	9	6	5	1	0	0.4	4	10	15	0.09090909090909091	0.15384615384615385	0.47552018901731496	0.8469688521728439	0.5172954321521781	0.9273993755168191	0.7271540374076457	0.9336565371634991	0.8038443128553198	0.9089514559418537	1.0	0.1111111111111111	0.0	0.003426454439532604	88
3365	0.026669801412085203	0.004847484405902018	0.0031030171901303893	0.9715916290686011	-1	0	0	0.3	3	0.8461538461538461	11	0.375	0.46153846153846156	9	6	5	1	0	0.4	4	10	15	0.09090909090909091	0.15384615384615385	0.47552018901731496	0.8469688521728439	0.5172954321521781	0.9273993755168191	0.7271540374076457	0.8858060046887595	0.8038443128553198	0.8911308096785113	1.0	0.1111111111111111	0.0	0.0031030171901303893	17
3226	0.027291077721817793	0.004868351044810772	0.002818513971274537	0.9717537122576708	-1	0	0	0.3	3	0.8461538461538461	11	0.375	0.46153846153846156	9	6	5	1	0	0.4	4	10	15	0.09090909090909091	0.15384615384615385	0.47552018901731496	0.8469688521728439	0.5172954321521781	0.9273993755168191	0.7271540374076457	0.7974787096926649	0.8038443128553198	0.8671910611737544	1.0	0.1111111111111111	0.0	0.002818513971274537	39
3107	0.027954190638326024	0.004593288373704446	0.0027046748394072687	0.9711739445513953	-1	0	0	0.4	4	0.6923076923076923	9	0.375	0.46153846153846156	8	6	6	1	0	0.4	4	10	15	0.07142857142857142	0.15384615384615385	0.47552018901731496	0.8527935691475838	0.5172954321521781	0.9362279949153441	0.7630097571197151	0.9313139039634325	0.8378051446301648	0.9129415384779425	1.0	0.125	0.0	0.0027046748394072687	14
2499	0.02807238330753531	0.004396058440706994	0.003047626800705633	0.9716712419317934	-1	0	0	0.3	3	0.8461538461538461	11	0.375	0.46153846153846156	9	6	5	1	0	0.4	4	10	15	0.09090909090909091	0.15384615384615385	0.47552018901731496	0.8469688521728439	0.5172954321521781	0.9273993755168191	0.7271540374076457	0.9259027888215668	0.8038443128553198	0.9056186538061152	1.0	0.1111111111111111	0.0	0.003047626800705633	24
2399	0.02593443982451432	0.0028256185361439186	0.0016595507211855539	0.9675820098673681	-1	0	0	0.3	3	0.8461538461538461	11	0.2777777777777778	0.6153846153846154	10	8	4	1	0	0.6666666666666666	6	9	15	0.1	0.15384615384615385	0.47552018901731496	0.8587097648409218	0.5172954321521781	0.9344385222263971	0.7271540374076457	0.7914837770822936	0.8038443128553198	0.8734509096818713	1.0	0.1	0.0	0.0016595507211855539	12
4037	0.02724882682941262	0.005509542578625776	0.003494574868897499	0.9714223631263419	-1	0	0	0.3	3	0.8461538461538461	11	0.375	0.46153846153846156	9	6	5	1	0	0.4	4	10	15	0.09090909090909091	0.15384615384615385	0.47552018901731496	0.8469688521728439	0.5172954321521781	0.9273993755168191	0.7988654768317844	0.8037777334572006	0.8038443128553198	0.8686988131600271	1.0	0.1111111111111111	0.0	0.003494574868897499	48
539	0.0018520716787635294	0.0016585275374842033	-0.0016579728812508346	0.9803827871839751	-1	0	0	0.6666666666666666	2	0.5	1	0.6666666666666666	0.5	1	1	2	0	0	0.6666666666666666	2	3	4	0.0	0	0.2849358601194291	0.5	0.5051874283378428	0.5	0.3393036772325623	0.5	0.7184534792834724	0.5	0	0	0.0	-0.00016579728812508347	33
3374	0.031079564732926862	0.01207672265529431	-0.011122355815768255	0.9405569333676248	-1	0	0	0.2	2	0.9230769230769231	12	0.3333333333333333	0.6923076923076923	10	9	4	2	0	0.5555555555555556	5	9	15	0.18181818181818182	0.4444444444444444	0.4385803763339043	0.867002768020703	0.49070081055802606	0.9423406952136036	0.6270266947396613	0.8949189456774225	0.8038443128553198	0.9063767875415466	0.55	0.1	0.0	-0.0011122355815768256	0
681	0.006859336305793892	0.0021932359248054163	-0.0021567335611250528	0.9670871840652469	-1	0	0	0.5	2	0.75	3	0.6	0.75	4	3	1	0	0	0.4	5	2	6	0.0	0	0.703409207028405	0.7590407230033182	0.677509687227025	0.8522744953232578	0.5861718515133933	0.9483128373667106	0.7739180082192849	0.8739654859409198	0	0	0.0	-0.00021567335611250528	24
20	0.04204463801922755	0.012820317018102378	-0.0128202123261155	0.5766919616661677	-1	0	0	0.1	1	1.0	13	1.0	0.9230769230769231	12	12	2	1	0	0.06666666666666667	15	1	15	0.125	0	0.34602863605491196	0.8221873024088715	0.4381790597281407	0.9499949348586073	0.8334538590510249	0.7990388986804219	0.9551906909561327	0.8756597711209757	1.0	0.25	0.0	-0.00128202123261155	6
1180	0.0018279641536474303	0.0015989724515953541	-0.001598894449453125	0.9809834731505092	-1	0	0	0.5	1	1.0	1	1.0	1.0	1	1	1	0	0	0.3333333333333333	1	3	3	0.0	0	0.2849358601194291	0.5	0.5051874283378428	0.5	0.3393036772325623	0.5	0.7184534792834724	0.5	0	0	0.0	-0.0001598894449453125	25
435	0.0019396581324320164	0.0017702122039389427	-0.0017700786986037883	0.9807691027651066	-1	0	0	0.6666666666666666	2	0.5	1	0.6666666666666666	0.5	1	1	2	0	0	0.6666666666666666	2	3	4	0.0	0	0.2849358601194291	0.5	0.5051874283378428	0.5	0.3393036772325623	0.5	0.7184534792834724	0.5	0	0	0.0	-0.00017700786986037884	73
1484	0.028717705147779656	0.005096597690169462	0.0029150144874195076	0.971647959992843	-1	0	0	0.4	4	0.6923076923076923	9	0.375	0.46153846153846156	8	6	6	1	0	0.4	4	10	15	0.07142857142857142	0.15384615384615385	0.47552018901731496	0.8527935691475838	0.5172954321521781	0.9362279949153441	0.7630097571197151	0.9255683916779943	0.8378051446301648	0.9106218299754915	1.0	0.125	0.0	0.0029150144874195076	141
3224	0.028257516887718798	0.004848893276905505	0.0033068753536189357	0.9714779223011303	-1	0	0	0.3	3	0.8461538461538461	11	0.375	0.46153846153846156	9	6	5	1	0	0.4	4	10	15	0.09090909090909091	0.15384615384615385	0.47552018901731496	0.8469688521728439	0.5172954321521781	0.9273993755168191	0.7271540374076457	0.9239330662753749	0.8038443128553198	0.904807385552969	1.0	0.1111111111111111	0.0	0.0033068753536189357	28
3812	0.02164419087877669	0.006593141512615323	-0.004555882470760863	0.9761681795208329	-1	0.25	1	0.5	5	0.6153846153846154	8	0.42857142857142855	0.38461538461538464	8	5	6	1	0	0.7142857142857143	5	7	15	0.07692307692307693	0.15384615384615385	0.4443341557426974	0.8210985193092658	0.49070081055802606	0.9107529819759723	0.7630097571197151	0.895368107804097	0.8378051446301648	0.8805679339229324	1.0	0.125	0.0	-0.0004555882470760863	2
2513	0.027558653162899266	0.005554013134493875	0.002052348526234488	0.9706289745096037	-1	0	0	0.4	4	0.6923076923076923	9	0.3333333333333333	0.46153846153846156	8	6	6	1	0	0.5555555555555556	5	9	15	0.07142857142857142	0.15384615384615385	0.47552018901731496	0.8527935691475838	0.5172954321521781	0.9362279949153441	0.7630097571197151	0.942119319867607	0.8378051446301648	0.9176616326609751	1.0	0.125	0.0	0.002052348526234488	13
1955	0.028650690151606435	0.004782531225901345	0.002626184010090542	0.971918347715119	-1	0	0	0.3	3	0.8461538461538461	11	0.375	0.46153846153846156	9	6	5	1	0	0.4	4	10	15	0.09090909090909091	0.15384615384615385	0.47552018901731496	0.8469688521728439	0.5172954321521781	0.9273993755168191	0.7271540374076457	0.9155731083799239	0.8038443128553198	0.901502574375279	1.0	0.1111111111111111	0.0	0.002626184010090542	17
1942	0.027689344120098918	0.004752770520384559	0.003153541331213633	0.9689927826743302	-1	0	0	0.3	3	0.7692307692307693	10	0.375	0.46153846153846156	8	6	6	1	0	0.4	4	10	15	0.07142857142857142	0.15384615384615385	0.47552018901731496	0.8512534560183108	0.5172954321521781	0.9262964468597986	0.7630097571197151	0.9031047675546454	0.8378051446301648	0.8974560402450296	1.0	0.125	0.0	0.003153541331213633	59
293	0.006092898002238714	0.003965420937404077	-0.003961257281194064	0.9838360811040425	-1	0	0	0.6	3	0.6	3	0.5833333333333334	0.6	5	3	1	1	0	0.3333333333333333	2	6	7	0.25	0.4	0.5045900533103342	0.9238637043693125	0.9301639543871341	0.9532895589934607	0.2582602934332261	0.9643370344507781	0.9501669838496383	0.9496186543619775	1.0	0.4	0.0	-0.0003961257281194064	2
3291	0.027120336450215526	0.005086279426039752	0.003483716426329277	0.9712805445793228	-1	0	0	0.3	3	0.8461538461538461	11	0.375	0.46153846153846156	9	6	5	1	0	0.4	4	10	15	0.09090909090909091	0.15384615384615385	0.47552018901731496	0.8469688521728439	0.5172954321521781	0.9273993755168191	0.7271540374076457	0.88132253134893	0.8038443128553198	0.8897132866427223	1.0	0.1111111111111111	0.0	0.003483716426329277	45
4555	0.02019153692755237	0.007301320853986141	-0.007300290906839189	0.9841800751847479	-1	0	0	0.4	4	0.6923076923076923	9	0.4166666666666667	0.38461538461538464	8	5	6	1	0	0.4444444444444444	4	9	15	0.07692307692307693	0.15384615384615385	0.44811755870120623	0.8935149429866752	0.5158037167759115	0.9369922882068609	0.7630097571197151	0.8916863083984353	0.7974877090684415	0.9098293483891756	1.0	0.25	0.0	-0.0007300290906839189	1
2018	0.028479798341007355	0.004971089139024509	0.002964320757379096	0.9716640828507734	-1	0	0	0.3	3	0.8461538461538461	11	0.375	0.46153846153846156	9	6	5	1	0	0.4	4	10	15	0.09090909090909091	0.15384615384615385	0.47552018901731496	0.8469688521728439	0.5172954321521781	0.9273993755168191	0.7271540374076457	0.9410962640129711	0.8038443128553198	0.9123915181816223	1.0	0.1111111111111111	0.0	0.002964320757379096	76
1358	0.02829631389059293	0.008551096267411492	-0.008550131559250725	0.9188361106666172	-1	0	0	0.3	3	0.6923076923076923	9	0.46875	0.46153846153846156	7	6	7	1	0	0.5	8	4	15	0.058823529411764705	0	0.48308699493433255	0.9166461448859061	0.46410618896387384	0.8153691074239937	0.7271540374076457	0.9284152166264057	0.8668601184985557	0.8955286938740177	1.0	0.14285714285714285	0.0	-0.0008550131559250725	5
4447	0.027133668322252738	0.005251258907840946	0.0033892845287521265	0.9716009179923939	-1	0	0	0.3	3	0.8461538461538461	11	0.375	0.46153846153846156	9	6	5	1	0	0.4	4	10	15	0.09090909090909091	0.15384615384615385	0.47552018901731496	0.8469688521728439	0.5172954321521781	0.9273993755168191	0.7988654768317844	0.8946266304442293	0.8038443128553198	0.8940167305409055	1.0	0.1111111111111111	0.0	0.0033892845287521265	31
4040	0.02795212764858386	0.005232985306646055	0.0032760014886057376	0.9713465185868703	-1	0	0	0.3	3	0.8461538461538461	11	0.375	0.46153846153846156	9	6	5	1	0	0.4	4	10	15	0.09090909090909091	0.15384615384615385	0.47552018901731496	0.8469688521728439	0.5172954321521781	0.9273993755168191	0.7271540374076457	0.7974787096926649	0.8038443128553198	0.8671910611737544	1.0	0.1111111111111111	0.0	0.0032760014886057376	44
21	0.011648804822084882	0.0037547306165198148	-0.003519801973166399	0.9591269509927123	-1	0	0	0.4	4	0.6923076923076923	9	0.26785714285714285	0.46153846153846156	9	6	5	5	0	0.875	7	8	15	0.45454545454545453	0.15384615384615385	0.6732052331672198	0.8916704244319057	0.7120170695224772	0.8887890425824072	0.35832689857342825	0.9619401339869562	0.8936337648561871	0.9221588354961118	0.1111111111111111	0.5555555555555556	0.0	-0.0003519801973166399	13
4353	0.028075866513859564	0.004882276488992873	0.0029754028885680523	0.9715598518426414	-1	0	0	0.3	3	0.8461538461538461	11	0.375	0.46153846153846156	9	6	5	1	0	0.4	4	10	15	0.09090909090909091	0.15384615384615385	0.47552018901731496	0.8469688521728439	0.5172954321521781	0.9273993755168191	0.7271540374076457	0.9239330662753749	0.8038443128553198	0.904807385552969	1.0	0.1111111111111111	0.0	0.0029754028885680523	15
4423	0.02817701965052199	0.004525109857322742	0.002908326602093634	0.9718751971274991	-1	0	0	0.3	3	0.8461538461538461	11	0.375	0.46153846153846156	9	6	5	1	0	0.4	4	10	15	0.09090909090909091	0.15384615384615385	0.47552018901731496	0.8469688521728439	0.5172954321521781	0.9273993755168191	0.7271540374076457	0.7974787096926649	0.8038443128553198	0.8671910611737544	1.0	0.1111111111111111	0.0	0.002908326602093634	24
1239	0.014281049601644414	0.0035261926741714496	-0.003445694331723792	0.9778698535516914	-1	0	0	0.5	5	0.46153846153846156	6	0.375	0.38461538461538464	7	5	7	1	0	0.625	8	5	15	0.0625	0.15384615384615385	0.47552018901731496	0.8949037184899592	0.48165344288780504	0.9116395045980119	0.3393036772325623	0.938218338154271	0.7909786771301801	0.9167264640381599	1.0	0.2857142857142857	0.0	-0.00034456943317237923	9
1986	0.028744658259423253	0.0053499666006249875	0.0027575255128023135	0.971433832895942	-1	0	0	0.4	4	0.6923076923076923	9	0.375	0.46153846153846156	8	6	6	1	0	0.4	4	10	15	0.07142857142857142	0.15384615384615385	0.47552018901731496	0.8527935691475838	0.5172954321521781	0.9362279949153441	0.7630097571197151	0.8942725383705492	0.8378051446301648	0.899600247619187	1.0	0.125	0.0	0.0027575255128023135	41
2881	0.0267984916407518	0.003574723163559624	0.0017828129940776303	0.9710716908495354	-1	0	0	0.4	4	0.6923076923076923	9	0.3333333333333333	0.46153846153846156	9	6	5	1	0	0.5555555555555556	5	9	15	0.09090909090909091	0.15384615384615385	0.47552018901731496	0.8647207282240048	0.5172954321521781	0.9411487855736739	0.7271540374076457	0.9328014222717479	0.8038443128553198	0.9182820898991287	1.0	0.1111111111111111	0.0	0.0017828129940776303	10
1993	0.02887493932161577	0.00529156103780314	0.0023174382041437703	0.9717291932230346	-1	0	0	0.3	3	0.8461538461538461	11	0.375	0.46153846153846156	9	6	5	1	0	0.4	4	10	15	0.09090909090909091	0.15384615384615385	0.47552018901731496	0.8469688521728439	0.5172954321521781	0.9273993755168191	0.7271540374076457	0.9155731083799239	0.8038443128553198	0.901502574375279	1.0	0.1111111111111111	0.0	0.0023174382041437703	36
1664	0.0269915098392803	0.006902906903343677	-0.001025899423023691	0.9718897158370747	-1	0	0	0.3	3	0.8461538461538461	11	0.4166666666666667	0.5384615384615384	9	7	5	1	0	0.4444444444444444	4	9	15	0.08333333333333333	0.15384615384615385	0.48308699493433255	0.8584782482080215	0.5172954321521781	0.9315173564539482	0.7271540374076457	0.8927742251553444	0.8038443128553198	0.8982058365179877	1.0	0.1111111111111111	0.0	-0.0001025899423023691	35
1769	0.02437894188371889	0.0021244198959448866	0.0018190907063036835	0.9702104870973731	-1	0	0	0.4	4	0.6923076923076923	9	0.3125	0.46153846153846156	8	6	6	1	0	0.75	8	6	15	0.07142857142857142	0.15384615384615385	0.47552018901731496	0.8658508112414596	0.49947443751999165	0.8987316056875488	0.7158007678212082	0.9165098685367957	0.8323195035848001	0.8954759512124276	1.0	0.125	0.0	0.0018190907063036835	13
3573	0.0275444417659114	0.005479654581701956	-0.00511922029167035	0.9429813245861187	-1	0	0	0.2	2	0.9230769230769231	12	0.3125	0.6153846153846154	9	8	5	1	0	0.3333333333333333	12	4	15	0.07692307692307693	0	0.47552018901731496	0.8482341606543609	0.5172954321521781	0.9348129011048373	0.7271540374076457	0.8942165767857007	0.8038443128553198	0.8977819528328018	1.0	0.1111111111111111	0.0	-0.000511922029167035	8
4198	0.023117916219631312	0.003905258614843284	0.0014957817558458283	0.9718189777217032	-1	0.25	1	0.5	5	0.6153846153846154	8	0.375	0.38461538461538464	10	5	4	1	0	0.625	5	8	15	0.14285714285714285	0.15384615384615385	0.47552018901731496	0.8599302943175093	0.5172954321521781	0.9416440082794271	0.6770903660736535	0.8196055459256741	0.7974877090684415	0.8845748196892987	1.0	0.1	0.0	0.0014957817558458283	9
350	0.0020852683406190537	0.001919262758505818	-0.0019189585664808044	0.9850373964073362	-1	0	0	1.0	2	0.0	0	0.75	0	2	0	0	0	0	1.0	2	2	3	0.0	0	0	0	0	0	0	0	0	0	0	0	0	-0.00019189585664808044	14
2583	0.02814683752724629	0.005318177113041919	0.002844607293323093	0.9716049708422577	-1	0	0	0.3	3	0.8461538461538461	11	0.375	0.46153846153846156	9	6	5	1	0	0.4	4	10	15	0.09090909090909091	0.15384615384615385	0.47552018901731496	0.8469688521728439	0.5172954321521781	0.9273993755168191	0.7271540374076457	0.9155731083799239	0.8038443128553198	0.901502574375279	1.0	0.1111111111111111	0.0	0.002844607293323093	30
2585	0.0272136769267937	0.004882679800481414	0.0028731597046185646	0.9712957902289797	-1	0	0	0.3	3	0.8461538461538461	11	0.375	0.46153846153846156	9	6	5	1	0	0.4	4	10	15	0.09090909090909091	0.15384615384615385	0.47552018901731496	0.8469688521728439	0.5172954321521781	0.9273993755168191	0.7271540374076457	0.8845239649311883	0.8038443128553198	0.8907222587182115	1.0	0.1111111111111111	0.0	0.0028731597046185646	61
3698	0.021948710285091155	0.005195519343858775	0.005157247672456621	0.9715247766348653	-1	0	0	0.4	4	0.6923076923076923	9	0.4166666666666667	0.38461538461538464	8	5	6	1	0	0.4444444444444444	4	9	15	0.07692307692307693	0.15384615384615385	0.47552018901731496	0.8229790429160687	0.5172954321521781	0.9497408949855644	0.6770903660736535	0.8944658130823977	0.8378051446301648	0.9006335511865917	1.0	0.125	0.0	0.005157247672456621	13
3596	0.027677625190352592	0.005195728664701598	0.0032149576798147406	0.9715261819134617	-1	0	0	0.3	3	0.8461538461538461	11	0.375	0.46153846153846156	9	6	5	1	0	0.4	4	10	15	0.09090909090909091	0.15384615384615385	0.47552018901731496	0.8469688521728439	0.5172954321521781	0.9273993755168191	0.7988654768317844	0.8037777334572006	0.8038443128553198	0.8686988131600271	1.0	0.1111111111111111	0.0	0.0032149576798147406	32
4732	0.028054599756025266	0.005360273673963493	0.003119924360650914	0.9708134587669931	-1	0	0	0.3	3	0.8461538461538461	11	0.375	0.46153846153846156	9	6	5	1	0	0.4	4	10	15	0.09090909090909091	0.15384615384615385	0.47552018901731496	0.8469688521728439	0.5172954321521781	0.9273993755168191	0.7271540374076457	0.7826432154178896	0.8038443128553198	0.8637183843314439	1.0	0.1111111111111111	0.0	0.003119924360650914	20
3685	0.02725587006168268	0.005214263845706646	0.0035560837524653338	0.971172389960899	-1	0	0	0.3	3	0.8461538461538461	11	0.375	0.46153846153846156	9	6	5	1	0	0.4	4	10	15	0.09090909090909091	0.15384615384615385	0.47552018901731496	0.8469688521728439	0.5172954321521781	0.9273993755168191	0.7988654768317844	0.8146754293899856	0.8038443128553198	0.8713600771774304	1.0	0.1111111111111111	0.0	0.0035560837524653338	45
2684	0.023080586005978974	0.0032037682000817936	0.003030845147496434	0.967357398938992	-1	0.25	1	0.5	5	0.6153846153846154	8	0.35714285714285715	0.38461538461538464	9	5	5	1	0	0.8571428571428571	6	7	15	0.1	0.15384615384615385	0.47552018901731496	0.8617592776036447	0.5172954321521781	0.9486396231494318	0.7271540374076457	0.9231684522982285	0.8038443128553198	0.9176455923204326	1.0	0.1111111111111111	0.0	0.003030845147496434	17
4193	0.015755862448892398	0.007400592206581662	-0.007388852102916923	0.9827777851392343	-1	0.25	1	0.5	5	0.6153846153846154	8	0.42857142857142855	0.38461538461538464	8	5	6	1	0	0.7142857142857143	7	5	15	0.07692307692307693	0.15384615384615385	0.4073943430592867	0.8652193960710601	0.46410618896387384	0.944336048635338	0.7271540374076457	0.8414839150765496	0.7974877090684415	0.8928253904159331	1.0	0.25	0.0	-0.0007388852102916923	2
4020	0.03099631717796801	0.0036165987203886775	0.0033216957065429083	0.9677960889204708	-1	0	0	0.3	3	0.7692307692307693	10	0.4166666666666667	0.46153846153846156	8	6	6	1	0	0.4444444444444444	4	9	15	0.07142857142857142	0	0.47552018901731496	0.8512534560183108	0.5172954321521781	0.9262964468597986	0.7271540374076457	0.8787361546451522	0.8325193048373644	0.8894735715587698	1.0	0.125	0.0	0.0033216957065429083	15
1395	0.02089279713524125	0.005488147739667024	0.001783786192625523	0.9700452064949698	-1	0	0	0.5	5	0.5384615384615384	7	0.4166666666666667	0.38461538461538464	7	5	7	1	0	1.0	6	6	15	0.0625	0.15384615384615385	0.47552018901731496	0.8697317567893901	0.5172954321521781	0.9111572762164243	0.7988654768317844	0.9450281477291157	0.8668601184985557	0.9134845513186877	1.0	0.14285714285714285	0.0	0.001783786192625523	92
3492	0.0275607562760244	0.004873033146478136	0.0038636915275651507	0.9715533331110482	-1	0	0	0.3	3	0.8461538461538461	11	0.375	0.46153846153846156	9	6	5	1	0	0.4	4	10	15	0.09090909090909091	0.15384615384615385	0.47552018901731496	0.8469688521728439	0.5172954321521781	0.9273993755168191	0.7988654768317844	0.8946266304442293	0.8038443128553198	0.8940167305409055	1.0	0.1111111111111111	0.0	0.0038636915275651507	45
2928	0.02742689651445904	0.0048525047187607554	0.0028742549034359477	0.9714407388246628	-1	0	0	0.3	3	0.8461538461538461	11	0.375	0.46153846153846156	9	6	5	1	0	0.4	4	10	15	0.09090909090909091	0.15384615384615385	0.47552018901731496	0.8469688521728439	0.5172954321521781	0.9273993755168191	0.7271540374076457	0.7826432154178896	0.8038443128553198	0.8637183843314439	1.0	0.1111111111111111	0.0	0.0028742549034359477	30
4592	0.026344861537020654	0.0046639215675361	0.0033238760441791815	0.9704924560184421	-1	0	0	0.3	3	0.8461538461538461	11	0.375	0.46153846153846156	9	6	5	1	0	0.4	4	10	15	0.09090909090909091	0.15384615384615385	0.47552018901731496	0.8863601493159673	0.5172954321521781	0.9279077677981306	0.7271540374076457	0.9283570084165178	0.8038443128553198	0.9160819727541347	1.0	0.1111111111111111	0.0	0.0033238760441791815	21
2774	0.02241460195335459	0.007140899538051463	0.001364794588095329	0.9659016008491572	-1	0	0	0.4	4	0.6923076923076923	9	0.30612244897959184	0.46153846153846156	9	6	5	1	0	1.0	7	7	15	0.09090909090909091	0.15384615384615385	0.47552018901731496	0.8469688521728439	0.5172954321521781	0.9273993755168191	0.7271540374076457	0.7974787096926649	0.8038443128553198	0.8671910611737544	1.0	0.1111111111111111	0.0	0.001364794588095329	6
1135	0.002363856674094822	0.0023032480152119657	-0.002303156222575544	0.9824432351838107	-1	0	0	0.6666666666666666	2	0.5	1	0.6666666666666666	0.5	3	1	0	1	0	0.6666666666666666	2	3	4	0.5	0	0.5432353796964382	0.8785464064240786	0.5051874283378428	0.5901551255492714	0.7772657686161842	0.8309953936108971	0.7257922062223907	0.7878499457834396	1.0	0	0.0	-0.0002303156222575544	13
2962	0.027769584246073082	0.0050032218052984655	0.003670454915256807	0.9713847053384499	-1	0	0	0.3	3	0.8461538461538461	11	0.375	0.46153846153846156	9	6	5	1	0	0.4	4	10	15	0.09090909090909091	0.15384615384615385	0.47552018901731496	0.8469688521728439	0.5172954321521781	0.9273993755168191	0.7271540374076457	0.9005305755546882	0.8038443128553198	0.8960285259136609	1.0	0.1111111111111111	0.0	0.003670454915256807	12
3206	0.027371228416764502	0.005057684336786919	0.002658514110267593	0.9716847542868872	-1	0	0	0.3	3	0.8461538461538461	11	0.375	0.46153846153846156	9	6	5	1	0	0.4	4	10	15	0.09090909090909091	0.15384615384615385	0.47552018901731496	0.8469688521728439	0.5172954321521781	0.9273993755168191	0.7271540374076457	0.9336565371634991	0.8038443128553198	0.9089514559418537	1.0	0.1111111111111111	0.0	0.002658514110267593	33
1954	0.027063024806141055	0.0055161605292450505	0.0004984149443538441	0.971286455279333	-1	0	0	0.3	3	0.8461538461538461	11	0.4166666666666667	0.5384615384615384	9	7	5	1	0	0.4444444444444444	4	9	15	0.08333333333333333	0.15384615384615385	0.48308699493433255	0.8528799140605859	0.5172954321521781	0.9315173564539482	0.7271540374076457	0.8927742251553444	0.8038443128553198	0.8968157043134342	1.0	0.2222222222222222	0.0	0.0004984149443538441	9
119	0.0024788872238919626	0.0022698653675674936	-0.002269515139130163	0.9824674662876414	-1	0	0	0.6666666666666666	2	0.5	1	0.6666666666666666	0	2	0	1	1	0	0.6666666666666666	3	2	4	0.25	0.6666666666666666	0	0	0	0	0	0	0	0	0	0	0	-0.00022695151391301628	16
3043	0.027908226199791816	0.005185419561047714	0.0033220258162044865	0.9713272213196871	-1	0	0	0.3	3	0.8461538461538461	11	0.375	0.46153846153846156	9	6	5	1	0	0.4	4	10	15	0.09090909090909091	0.15384615384615385	0.47552018901731496	0.8469688521728439	0.5172954321521781	0.9273993755168191	0.7271540374076457	0.9025301282466662	0.8038443128553198	0.8967259338317248	1.0	0.1111111111111111	0.0	0.0033220258162044865	52
4035	0.027742938986799883	0.00442718755206634	0.0026257112881980594	0.971970541138898	-1	0	0	0.3	3	0.8461538461538461	11	0.375	0.46153846153846156	9	6	5	1	0	0.4	4	10	15	0.09090909090909091	0.15384615384615385	0.47552018901731496	0.8469688521728439	0.5172954321521781	0.9273993755168191	0.7271540374076457	0.7974787096926649	0.8038443128553198	0.8671910611737544	1.0	0.1111111111111111	0.0	0.0026257112881980594	21
4847	0.027528922125075548	0.004797817663591925	0.002831039764992813	0.9702922403014601	-1	0	0	0.3	3	0.8461538461538461	11	0.375	0.46153846153846156	9	6	5	1	0	0.4	4	10	15	0.09090909090909091	0.15384615384615385	0.47552018901731496	0.8863601493159673	0.5172954321521781	0.9279077677981306	0.7271540374076457	0.949368159259994	0.8038443128553198	0.9250779935245568	1.0	0.1111111111111111	0.0	0.002831039764992813	15
918	0.0018842789521156202	0.0017370370580625058	-0.0017368899013537535	0.9809130338931686	-1	0	0	0.6666666666666666	2	0.5	1	0.6666666666666666	0.5	1	1	2	0	0	0.6666666666666666	2	3	4	0.0	0	0.2849358601194291	0.5	0.5051874283378428	0.5	0.3393036772325623	0.5	0.7184534792834724	0.5	0	0	0.0	-0.00017368899013537535	37
2456	0.0187193371642708	0.005913710336520088	-0.005674453399265673	0.9494366578818686	-1	0	0	0.3	3	0.8461538461538461	11	0.45454545454545453	0.5384615384615384	9	7	5	1	0	0.2727272727272727	3	11	15	0.08333333333333333	0.15384615384615385	0.47552018901731496	0.8469688521728439	0.5172954321521781	0.9273993755168191	0.7271540374076457	0.8845239649311883	0.8038443128553198	0.8907222587182115	1.0	0.1111111111111111	0.0	-0.0005674453399265673	2
1832	0.02719020972408674	0.001540854424323059	0.0004685116582258634	0.969881094875218	-1	0	0	0.3	3	0.8461538461538461	11	0.2777777777777778	0.5384615384615384	9	7	5	1	0	0.6666666666666666	9	6	15	0.08333333333333333	0.15384615384615385	0.4131481224680799	0.876583231206742	0.48165344288780504	0.8990218949572267	0.4762882074464815	0.9350687641589961	0.7909786771301801	0.9064793971276358	1.0	0.1111111111111111	0.0	0.0004685116582258634	31
217	0.0030075527335279573	0.002959363611672403	-0.0029593417858678533	0.9818730560255754	-1	0	0	0.3333333333333333	1	1.0	2	1.0	1.0	3	2	0	0	0	0.25	4	1	4	0.0	0	0.5769998113245582	0.8342811510320999	0.76490809369818	0.934176266191791	0.11211097635474836	0.9773131797795243	0.9520690638148853	0.935675520724248	0	0	0.0	-0.0002959341785867853	12
845	0.0018773754902948307	0.0017241396761282113	-0.001723994062235356	0.9805299895627175	-1	0	0	0.6666666666666666	2	0.5	1	0.6666666666666666	0.5	1	1	2	0	0	0.6666666666666666	2	3	4	0.0	0	0.2849358601194291	0.5	0.5051874283378428	0.5	0.3393036772325623	0.5	0.7184534792834724	0.5	0	0	0.0	-0.0001723994062235356	25
1743	0.029158294518632246	0.005023704968786694	0.0025709980989549017	0.9713142686093152	-1	0	0	0.4	4	0.6923076923076923	9	0.375	0.46153846153846156	8	6	6	1	0	0.4	4	10	15	0.07142857142857142	0.15384615384615385	0.47552018901731496	0.8527935691475838	0.5172954321521781	0.9362279949153441	0.7630097571197151	0.9265667696784567	0.8378051446301648	0.9110166552725917	1.0	0.125	0.0	0.0025709980989549017	32
4283	0.02777630168974228	0.0051915845287742795	0.003148481830825935	0.9714449094158626	-1	0	0	0.3	3	0.8461538461538461	11	0.375	0.46153846153846156	9	6	5	1	0	0.4	4	10	15	0.09090909090909091	0.15384615384615385	0.47552018901731496	0.8469688521728439	0.5172954321521781	0.9273993755168191	0.7271540374076457	0.9025301282466662	0.8038443128553198	0.8967259338317248	1.0	0.1111111111111111	0.0	0.003148481830825935	36
3653	0.02807220480302806	0.004995011212384461	0.00352387979287257	0.9708750860433826	-1	0	0	0.4	4	0.6923076923076923	9	0.375	0.46153846153846156	8	6	6	1	0	0.4	4	10	15	0.07142857142857142	0.15384615384615385	0.47552018901731496	0.8527935691475838	0.5172954321521781	0.9362279949153441	0.8141300087058612	0.9062125198644047	0.8378051446301648	0.9035368891721086	1.0	0.125	0.0	0.00352387979287257	28
846	0.0017540033992605477	0.0015586624979611597	-0.0015586078728250048	0.9808932369980834	-1	0	0	0.5	1	1.0	1	1.0	1.0	1	1	1	0	0	0.3333333333333333	1	3	3	0.0	0	0.2849358601194291	0.5	0.5051874283378428	0.5	0.3393036772325623	0.5	0.7184534792834724	0.5	0	0	0.0	-0.0001558607872825005	48
4218	0.02780453274071039	0.004942698751815582	0.003663565806270567	0.9719055898754582	-1	0	0	0.3	3	0.8461538461538461	11	0.375	0.46153846153846156	9	6	5	1	0	0.4	4	10	15	0.09090909090909091	0.15384615384615385	0.47552018901731496	0.8469688521728439	0.5172954321521781	0.9273993755168191	0.7988654768317844	0.8146754293899856	0.8038443128553198	0.8713600771774304	1.0	0.1111111111111111	0.0	0.003663565806270567	46
4188	0.027031153066454483	0.0048472012805241185	0.003568614306736958	0.9699486387393591	-1	0	0	0.3	3	0.8461538461538461	11	0.375	0.46153846153846156	9	6	5	1	0	0.4	4	10	15	0.09090909090909091	0.15384615384615385	0.47552018901731496	0.8863601493159673	0.5172954321521781	0.9279077677981306	0.7271540374076457	0.9283570084165178	0.8038443128553198	0.9160819727541347	1.0	0.1111111111111111	0.0	0.003568614306736958	60
3044	0.03132670626566077	0.002418786047572715	0.002355940833738043	0.967258174141387	-1	0	0	0.3	3	0.7692307692307693	10	0.4166666666666667	0.46153846153846156	8	6	6	3	0	0.4444444444444444	4	9	15	0.21428571428571427	0	0.47552018901731496	0.843894168671632	0.5172954321521781	0.9247498623469425	0.8141300087058612	0.9241807464799842	0.8668601184985557	0.9031085333808481	0.25	0.125	0.0	0.002355940833738043	9
2481	0.02761563313518361	0.004757963609752044	0.002830029639558168	0.9716770135970834	-1	0	0	0.3	3	0.8461538461538461	11	0.375	0.46153846153846156	9	6	5	1	0	0.4	4	10	15	0.09090909090909091	0.15384615384615385	0.47552018901731496	0.8469688521728439	0.5172954321521781	0.9273993755168191	0.7271540374076457	0.9155731083799239	0.8038443128553198	0.901502574375279	1.0	0.1111111111111111	0.0	0.002830029639558168	17
4997	0.027304832553469303	0.0046599953543909785	0.003360656795655374	0.9704707680340949	-1	0	0	0.3	3	0.8461538461538461	11	0.375	0.46153846153846156	9	6	5	1	0	0.4	4	10	15	0.09090909090909091	0.15384615384615385	0.47552018901731496	0.8863601493159673	0.5172954321521781	0.9279077677981306	0.7271540374076457	0.9283570084165178	0.8038443128553198	0.9160819727541347	1.0	0.1111111111111111	0.0	0.003360656795655374	37
3481	0.027304981080301542	0.0045037784845827	0.003601364403536653	0.971744023152079	-1	0	0	0.3	3	0.8461538461538461	11	0.375	0.46153846153846156	9	6	5	1	0	0.4	4	10	15	0.09090909090909091	0.15384615384615385	0.47552018901731496	0.8469688521728439	0.5172954321521781	0.9273993755168191	0.7271540374076457	0.88132253134893	0.8038443128553198	0.8897132866427223	1.0	0.1111111111111111	0.0	0.003601364403536653	45
4924	0.027081021645836836	0.00468457662650025	0.0034476244414215003	0.9702237283518139	-1	0	0	0.3	3	0.8461538461538461	11	0.375	0.46153846153846156	9	6	5	1	0	0.4	4	10	15	0.09090909090909091	0.15384615384615385	0.47552018901731496	0.8863601493159673	0.5172954321521781	0.9279077677981306	0.7271540374076457	0.9284677764436654	0.8038443128553198	0.9161246703758417	1.0	0.1111111111111111	0.0	0.0034476244414215003	34
1974	0.027844931102957025	0.004919062719929688	0.002159874767792429	0.9716255144967859	-1	0	0	0.3	3	0.8461538461538461	11	0.375	0.46153846153846156	9	6	5	1	0	0.4	4	10	15	0.09090909090909091	0.15384615384615385	0.47552018901731496	0.8469688521728439	0.5172954321521781	0.9273993755168191	0.7271540374076457	0.9155731083799239	0.8038443128553198	0.901502574375279	1.0	0.1111111111111111	0.0	0.002159874767792429	59
4210	0.026770522116512912	0.005014510355012593	0.003807801397895637	0.9698591728499996	-1	0	0	0.3	3	0.8461538461538461	11	0.375	0.46153846153846156	9	6	5	1	0	0.4	4	10	15	0.09090909090909091	0.15384615384615385	0.47552018901731496	0.8863601493159673	0.5172954321521781	0.9279077677981306	0.7271540374076457	0.9257895907819592	0.8038443128553198	0.9151036240965102	1.0	0.1111111111111111	0.0	0.003807801397895637	85
2204	0.028530364744779105	0.0049220129036318585	0.002979467815243955	0.9719106510822475	-1	0	0	0.3	3	0.8461538461538461	11	0.375	0.46153846153846156	9	6	5	1	0	0.4	4	10	15	0.09090909090909091	0.15384615384615385	0.47552018901731496	0.8469688521728439	0.5172954321521781	0.9273993755168191	0.7271540374076457	0.9155731083799239	0.8038443128553198	0.901502574375279	1.0	0.1111111111111111	0.0	0.002979467815243955	86
4642	0.027053827598598885	0.005180451281724923	0.003581323237881459	0.969847141326235	-1	0	0	0.3	3	0.8461538461538461	11	0.375	0.46153846153846156	9	6	5	1	0	0.4	4	10	15	0.09090909090909091	0.15384615384615385	0.47552018901731496	0.8863601493159673	0.5172954321521781	0.9279077677981306	0.7271540374076457	0.9283570084165178	0.8038443128553198	0.9160819727541347	1.0	0.1111111111111111	0.0	0.003581323237881459	68
4632	0.02647079921810674	0.004656541282188717	0.003322464238479113	0.9700843065184696	-1	0	0	0.3	3	0.8461538461538461	11	0.375	0.46153846153846156	9	6	5	1	0	0.4	4	10	15	0.09090909090909091	0.15384615384615385	0.47552018901731496	0.8863601493159673	0.5172954321521781	0.9279077677981306	0.7988654768317844	0.9088828224172983	0.8038443128553198	0.9091291857600184	1.0	0.1111111111111111	0.0	0.003322464238479113	36
1695	0.0017842952745102476	0.0015889444223243124	-0.001588866761757564	0.9812411621740285	-1	0	0	0.5	1	1.0	1	1.0	1.0	1	1	1	0	0	0.3333333333333333	1	3	3	0.0	0	0.2849358601194291	0.5	0.5051874283378428	0.5	0.3393036772325623	0.5	0.7184534792834724	0.5	0	0	0.0	-0.0001588866761757564	7
3741	0.02237061968015205	0.0045426147277919	0.002595207744996503	0.9713728003115496	-1	0.25	1	0.6	6	0.46153846153846156	6	0.375	0.3076923076923077	8	4	6	1	0	0.625	5	8	15	0.08333333333333333	0.15384615384615385	0.4443341557426974	0.8210985193092658	0.49070081055802606	0.9107529819759723	0.7630097571197151	0.8030325342145715	0.8378051446301648	0.85203805335768	1.0	0.125	0.0	0.002595207744996503	13
1883	0.029213803394250313	0.0048913976184484596	0.0023197294056544805	0.9716379868296371	-1	0	0	0.4	4	0.6923076923076923	9	0.375	0.46153846153846156	8	6	6	1	0	0.4	4	10	15	0.07142857142857142	0.15384615384615385	0.47552018901731496	0.8527935691475838	0.5172954321521781	0.9362279949153441	0.7630097571197151	0.9265667696784567	0.8378051446301648	0.9110166552725917	1.0	0.125	0.0	0.0023197294056544805	33
518	0.0021475400802015952	0.0019666732764423993	-0.001966588037947137	0.9850459970979129	-1	0	0	1.0	2	0.0	0	0.75	0	2	0	0	0	0	1.0	2	2	3	0.0	0	0	0	0	0	0	0	0	0	0	0	0	-0.00019665880379471373	21
2688	0.028542871503686354	0.005128330113205083	0.0027692651205019746	0.9713650184253547	-1	0	0	0.4	4	0.6923076923076923	9	0.375	0.46153846153846156	8	6	6	1	0	0.4	4	10	15	0.07142857142857142	0.15384615384615385	0.47552018901731496	0.8527935691475838	0.5172954321521781	0.9362279949153441	0.7630097571197151	0.8961204911418449	0.8378051446301648	0.9001917115800139	1.0	0.125	0.0	0.0027692651205019746	14
3793	0.0199357309230809	0.007820824751749313	-0.007820119469276752	0.9840565305902095	-1	0	0	0.4	4	0.6923076923076923	9	0.4166666666666667	0.38461538461538464	8	5	6	1	0	0.4444444444444444	4	9	15	0.07692307692307693	0.15384615384615385	0.44811755870120623	0.8935149429866752	0.5158037167759115	0.9369922882068609	0.7630097571197151	0.8995302837405748	0.7974877090684415	0.9120984820317872	1.0	0.25	0.0	-0.0007820119469276752	1
3950	0.027691182509365073	0.005248780226305834	0.00290247445092744	0.9714428637299944	-1	0	0	0.3	3	0.8461538461538461	11	0.375	0.46153846153846156	9	6	5	1	0	0.4	4	10	15	0.09090909090909091	0.15384615384615385	0.47552018901731496	0.8469688521728439	0.5172954321521781	0.9273993755168191	0.7988654768317844	0.795793275676603	0.8038443128553198	0.8667911592197755	1.0	0.1111111111111111	0.0	0.00290247445092744	28
3819	0.02299136684564565	0.005842122112996068	0.005025182714222489	0.9709028616574857	-1	0	0	0.4	4	0.6923076923076923	9	0.4166666666666667	0.38461538461538464	8	5	6	1	0	0.4444444444444444	4	9	15	0.07692307692307693	0.15384615384615385	0.4443341557426974	0.836057025349105	0.49070081055802606	0.9374988117198778	0.7271540374076457	0.9347938575835127	0.8378051446301648	0.9115997976678385	1.0	0.125	0.0	0.005025182714222489	3
265	0.0019075260513032922	0.0018325457524452477	-0.0018324507310748907	0.9857549307954435	-1	0	0	1.0	1	0	0	1.0	0	1	0	0	1	0	0.5	1	2	2	0.3333333333333333	0	0	0	0	0	0	0	0	0	0	0	0	-0.00018324507310748907	36
5016	0.026068204558145163	0.007697820407737448	-0.005042140928337913	0.9759460494076867	-1	0	0	0.3	3	0.8461538461538461	11	0.46875	0.6153846153846154	11	8	3	1	0	0.5	4	8	15	0.14285714285714285	0.18181818181818182	0.47552018901731496	0.9070640052793265	0.5172954321521781	0.9269388051562981	0.7271540374076457	0.9134643167492728	0.8038443128553198	0.9162044683812194	1.0	0.18181818181818182	0.0	-0.0005042140928337913	1
1308	0.025471008288093143	0.0028064525354843943	-0.0011096625320600505	0.9230922343528829	-1	0	0	0.2	2	0.8461538461538461	11	0.25	0.6923076923076923	11	9	3	1	0	0.6	6	10	15	0.125	0.2222222222222222	0.48308699493433255	0.8924987441898123	0.288798956074884	0.8816514590110122	0.4762882074464815	0.9173534167184321	0.8038443128553198	0.8981834403964776	1.0	0.09090909090909091	0.0	-0.00011096625320600505	95
3969	0.02765085405329051	0.0050927708811149795	0.003645142705781011	0.9717520438455556	-1	0	0	0.3	3	0.8461538461538461	11	0.375	0.46153846153846156	9	6	5	1	0	0.4	4	10	15	0.09090909090909091	0.15384615384615385	0.47552018901731496	0.8469688521728439	0.5172954321521781	0.9273993755168191	0.7271540374076457	0.7793310727560981	0.8038443128553198	0.8629568146963262	1.0	0.1111111111111111	0.0	0.003645142705781011	105
874	0.0021004349494310086	0.0017296725287328828	-0.0017296565886442275	0.9876958638818877	-1	0	0	1.0	1	0	0	1.0	0	0	0	1	0	0	0.5	1	2	2	0.0	0	0	0	0	0	0	0	0	0	0	0	0	-0.1	4
2952	0.027298843224207243	0.0048311439316741315	0.0027430718819124334	0.9714157444572865	-1	0	0	0.3	3	0.8461538461538461	11	0.375	0.46153846153846156	9	6	5	1	0	0.4	4	10	15	0.09090909090909091	0.15384615384615385	0.47552018901731496	0.8469688521728439	0.5172954321521781	0.9273993755168191	0.7271540374076457	0.7974787096926649	0.8038443128553198	0.8671910611737544	1.0	0.1111111111111111	0.0	0.0027430718819124334	43
3600	0.028381337080139717	0.005102485348197065	0.002457030854078927	0.9711369884536537	-1	0	0	0.4	4	0.6923076923076923	9	0.375	0.46153846153846156	8	6	6	1	0	0.4	4	10	15	0.07142857142857142	0.15384615384615385	0.47552018901731496	0.8527935691475838	0.5172954321521781	0.9362279949153441	0.7630097571197151	0.8974830102031409	0.8378051446301648	0.9006317665001099	1.0	0.125	0.0	0.002457030854078927	15
4237	0.019157499298513587	0.0029233643722878845	-0.00270711573732914	0.9599315797104325	-1	0	0	0.4	4	0.6153846153846154	8	0.375	0.46153846153846156	8	6	6	2	0	0.625	8	5	15	0.14285714285714285	0.14285714285714285	0.4016405636504935	0.8673170296371764	0.46410618896387384	0.944336048635338	0.6770903660736535	0.9048100258703426	0.7974877090684415	0.9105319354390392	0.5625	0.25	0.0	-0.000270711573732914	11
3216	0.03044547493104182	0.004511613692377218	-0.0009862502020194226	0.9476715530130584	-1	0	0	0.3	3	0.8461538461538461	11	0.4166666666666667	0.6923076923076923	11	9	3	1	0	0.4444444444444444	4	9	15	0.125	0.18181818181818182	0.48308699493433255	0.8596535906398591	0.5172954321521781	0.9495731842868382	0.8065850644014194	0.7626507511333085	0.8668601184985557	0.877796196381774	1.0	0.2727272727272727	0.0	-9.862502020194226e-05	5
4433	0.028272609069476057	0.005326178602670477	0.0034128840191158362	0.9712407051033621	-1	0	0	0.3	3	0.8461538461538461	11	0.375	0.46153846153846156	9	6	5	1	0	0.4	4	10	15	0.09090909090909091	0.15384615384615385	0.47552018901731496	0.8469688521728439	0.5172954321521781	0.9273993755168191	0.7271540374076457	0.8845239649311883	0.8038443128553198	0.8907222587182115	1.0	0.1111111111111111	0.0	0.0034128840191158362	24
4059	0.028412797895662954	0.005479951869769334	0.0026405307549479005	0.9712836247533009	-1	0	0	0.3	3	0.8461538461538461	11	0.375	0.46153846153846156	9	6	5	1	0	0.4	4	10	15	0.09090909090909091	0.15384615384615385	0.47552018901731496	0.8469688521728439	0.5172954321521781	0.9273993755168191	0.7271540374076457	0.9336565371634991	0.8038443128553198	0.9089514559418537	1.0	0.1111111111111111	0.0	0.0026405307549479005	10
2017	0.015740117252717907	0.005645647688096963	-0.003863824113604116	0.9819426545575067	-1	0	0	0.4	4	0.6923076923076923	9	0.5	0.46153846153846156	8	6	6	1	0	0.8333333333333334	6	5	15	0.07142857142857142	0.16666666666666666	0.44811755870120623	0.8781322722196337	0.5158037167759115	0.9503253128955198	0.6770903660736535	0.9008787893180702	0.7974877090684415	0.9151134487639822	1.0	0.25	0.0	-0.0003863824113604116	0
4483	0.018028593034288724	0.006819126286722697	-0.006815131204947574	0.963370807553419	-1	0	0	0.4	4	0.6923076923076923	9	0.4166666666666667	0.3076923076923077	6	4	8	1	0	0.4444444444444444	4	9	15	0.05555555555555555	0.15384615384615385	0.4073943430592867	0.8030579928439048	0.49070081055802606	0.92878973543022	0.6770903660736535	0.9118358754712568	0.8038443128553198	0.8912274797387597	1.0	0.16666666666666666	0.0	-0.0006815131204947574	3
2649	0.027947048625217494	0.00498321583686301	0.002386390436390189	0.9722505397009694	-1	0	0	0.3	3	0.8461538461538461	11	0.375	0.46153846153846156	9	6	5	1	0	0.4	4	10	15	0.09090909090909091	0.15384615384615385	0.47552018901731496	0.8469688521728439	0.5172954321521781	0.9273993755168191	0.7271540374076457	0.9155731083799239	0.8038443128553198	0.901502574375279	1.0	0.1111111111111111	0.0	0.002386390436390189	12
167	0.002451691159767267	0.001969376290803442	-0.001951364074169423	0.9787475403647427	-1	0	0	0.5	1	1.0	1	1.0	1.0	2	1	0	0	0	0.3333333333333333	3	1	3	0.0	0	0.6878006624343367	0.7983870559221399	0.549835708950113	0.5528947973766328	0.4607692081371086	0.5	0.7371020047865418	0.629375630924116	0	0	0.0	-0.0001951364074169423	44
1483	0.02007017989592301	0.004377435867744865	-0.004011931524330801	0.942167954284259	-1	0	0	0.125	1	1.0	9	1.0	0.7777777777777778	8	7	2	1	0	0.09090909090909091	1	11	11	0.14285714285714285	0	0.47930359197582373	0.9249906367593494	0.32704242330248745	0.8037711500555673	0.4762882074464815	0.9277305854431809	0.8323195035848001	0.8964308218604283	1.0	0	0.0	-0.0004011931524330801	8
1502	0.02531723251710376	0.002788534137909317	-0.0009456473109642458	0.9226278065605275	-1	0	0	0.2	2	0.8461538461538461	11	0.25	0.6923076923076923	11	9	3	1	0	0.6	6	10	15	0.125	0.2222222222222222	0.48308699493433255	0.8924987441898123	0.288798956074884	0.8816514590110122	0.4762882074464815	0.9173534167184321	0.8038443128553198	0.8981834403964776	1.0	0.09090909090909091	0.0	-9.456473109642458e-05	42
72	0.002016339953565317	0.001889489932352754	-0.001889488893340524	0.9857467896309107	-1	0	0	0.5	1	1.0	1	1.0	1.0	1	1	1	0	0	0.3333333333333333	1	3	3	0.0	0	0.21448247884063107	0.5	0.14779003058495782	0.5	0.475824646396042	0.5	0.8046484597331447	0.5	0	0	0.0	-0.0001889488893340524	24
1289	0.009099676841899683	0.005619849206901322	-0.005189687447684471	0.9405899339212821	-1	0	0	0.2	1	1.0	5	0.5833333333333334	0.6	4	3	2	4	0	0.3333333333333333	2	6	7	0.5714285714285714	0	0.8992086218676629	0.7326116744608312	0.4158867517428083	0.883665696430685	0.7050096878860288	0.7801187124807081	0.8870659340101646	0.8075177317945044	0.375	0	0.0	-0.0005189687447684471	8
4151	0.02674526476371443	0.0041980419305822185	-0.004191404129815582	0.9381850915224325	-1	0	0	0.2	2	0.8461538461538461	11	0.45454545454545453	0.6153846153846154	9	8	5	1	0	0.2727272727272727	3	11	15	0.07692307692307693	0	0.47552018901731496	0.8469688521728439	0.5172954321521781	0.9273993755168191	0.7271540374076457	0.8007857837241659	0.8038443128553198	0.8679800091427349	1.0	0.1111111111111111	0.0	-0.0004191404129815582	7
1505	0.018090506048702285	0.00386686243753906	-0.0035321967184224782	0.9811784864393313	-1	0	0	0.4	4	0.6923076923076923	9	0.46875	0.38461538461538464	8	5	6	1	0	0.5	4	8	15	0.07692307692307693	0.15384615384615385	0.5801463232433915	0.859108069510208	0.5423983383700637	0.9397294812511795	0.7271540374076457	0.8934600060818472	0.8038443128553198	0.9026548396271492	1.0	0.25	0.0	-0.00035321967184224784	20
3630	0.027671005766277658	0.005313704807352516	0.0036701324244616377	0.9714139646449302	-1	0	0	0.3	3	0.8461538461538461	11	0.375	0.46153846153846156	9	6	5	1	0	0.4	4	10	15	0.09090909090909091	0.15384615384615385	0.47552018901731496	0.8469688521728439	0.5172954321521781	0.9273993755168191	0.754856612457468	0.7769432141158752	0.8038443128553198	0.8624106507197946	1.0	0.1111111111111111	0.0	0.0036701324244616377	69
2297	0.028033204195287594	0.006011481152983275	-0.005849768935237852	0.9761441105750218	-1	0	0	0.4	4	0.6923076923076923	9	0.375	0.46153846153846156	9	6	5	1	0	0.4	4	10	15	0.09090909090909091	0.15384615384615385	0.4016405636504935	0.9138470568177511	0.5172954321521781	0.9264186735950324	0.7271540374076457	0.95351202733269	0.8212679765368742	0.9332972459234127	1.0	0.1111111111111111	0.0	-0.0005849768935237852	5
1871	0.026398427346070102	0.008205986834336723	-0.007770950677260829	0.9306636060483624	-1	0	0	0.3	3	0.8461538461538461	11	0.4166666666666667	0.6923076923076923	9	9	5	1	0	0.25	3	12	15	0.07142857142857142	0.15384615384615385	0.48308699493433255	0.8528799140605859	0.5172954321521781	0.9315173564539482	0.7271540374076457	0.8927742251553444	0.8038443128553198	0.8968157043134342	1.0	0.1111111111111111	0.0	-0.0007770950677260829	3
273	0.002102641113122792	0.0019825607744871072	-0.001982425386016148	0.9822219562544564	-1	0	0	0.6666666666666666	2	0.5	1	0.6666666666666666	0.5	1	1	2	2	0	0.6666666666666666	2	3	4	0.25	0	0.21892147784833652	0.5	0.5051874283378428	0.5	0.3393036772325623	0.5	0.7637926913245184	0.5	1.0	0	0.0	-0.0001982425386016148	30
4478	0.027334589953030206	0.005354432192714383	0.0009664094425787516	0.9724946728848121	-1	0	0	0.3	3	0.8461538461538461	11	0.4166666666666667	0.46153846153846156	8	6	6	1	0	0.4444444444444444	4	9	15	0.07142857142857142	0.15384615384615385	0.47552018901731496	0.8527935691475838	0.5172954321521781	0.9362279949153441	0.8141300087058612	0.8156504072245742	0.8378051446301648	0.8783388527785746	1.0	0.125	0.0	0.0009664094425787516	7
4139	0.027292711797972446	0.005148412257467128	0.0032681284725144064	0.9716383022605491	-1	0	0	0.3	3	0.8461538461538461	11	0.375	0.46153846153846156	9	6	5	1	0	0.4	4	10	15	0.09090909090909091	0.15384615384615385	0.47552018901731496	0.8469688521728439	0.5172954321521781	0.9273993755168191	0.7988654768317844	0.8996293466169801	0.8038443128553198	0.8957169288490242	1.0	0.1111111111111111	0.0	0.0032681284725144064	15
1995	0.029251821155604357	0.005231964904494892	0.002226650307815359	0.9716398894075502	-1	0	0	0.4	4	0.6923076923076923	9	0.375	0.46153846153846156	8	6	6	1	0	0.4	4	10	15	0.07142857142857142	0.15384615384615385	0.47552018901731496	0.8527935691475838	0.5172954321521781	0.9362279949153441	0.7630097571197151	0.9255683916779943	0.8378051446301648	0.9106218299754915	1.0	0.125	0.0	0.002226650307815359	29
1730	0.02902228523090143	0.0051673603125865775	0.0023476932705626184	0.9711958791868023	-1	0	0	0.4	4	0.6923076923076923	9	0.375	0.46153846153846156	8	6	6	1	0	0.4	4	10	15	0.07142857142857142	0.15384615384615385	0.47552018901731496	0.8527935691475838	0.5172954321521781	0.9362279949153441	0.7630097571197151	0.9255683916779943	0.8378051446301648	0.9106218299754915	1.0	0.125	0.0	0.0023476932705626184	21
2260	0.027849335140203112	0.00508502223270352	0.002294365305621317	0.9696296487954473	-1	0	0	0.3	3	0.8461538461538461	11	0.375	0.5384615384615384	9	7	5	1	0	0.4	4	10	15	0.08333333333333333	0.15384615384615385	0.47552018901731496	0.8904987925409524	0.5675012445879493	0.9169494615660462	0.7271540374076457	0.9456739829110273	0.8668601184985557	0.9206672719866485	1.0	0.1111111111111111	0.0	0.002294365305621317	22
4534	0.027746259489444647	0.0051509335153827485	0.003319991915826966	0.9713953689166157	-1	0	0	0.3	3	0.8461538461538461	11	0.375	0.46153846153846156	9	6	5	1	0	0.4	4	10	15	0.09090909090909091	0.15384615384615385	0.47552018901731496	0.8469688521728439	0.5172954321521781	0.9273993755168191	0.7271540374076457	0.9120790472269829	0.8038443128553198	0.9001812936110091	1.0	0.1111111111111111	0.0	0.003319991915826966	10
3901	0.02783298812493978	0.005177643130145667	0.0033855141351467684	0.9712253261859192	-1	0	0	0.3	3	0.8461538461538461	11	0.375	0.46153846153846156	9	6	5	1	0	0.4	4	10	15	0.09090909090909091	0.15384615384615385	0.47552018901731496	0.8469688521728439	0.5172954321521781	0.9273993755168191	0.7271540374076457	0.8845239649311883	0.8038443128553198	0.8907222587182115	1.0	0.1111111111111111	0.0	0.0033855141351467684	18
509	None	None	None	None	None	0	0	0.2	2	0.8333333333333334	10	0.7	0.5833333333333334	7	7	6	0	0	0.8	5	4	14	0.0	0.4	0.5358177061025264	0.8311539751604757	0.5196006145050625	0.9129554410247059	0.6270266947396613	0.8910936425739266	0.7924703148943212	0.8823995362647448	0	0	0.0	None	0
2599	0.027084178108300844	0.004821003458712177	0.0023761200693199723	0.9715074314123714	-1	0	0	0.3	3	0.8461538461538461	11	0.375	0.46153846153846156	9	6	5	1	0	0.4	4	10	15	0.09090909090909091	0.15384615384615385	0.47552018901731496	0.8469688521728439	0.5172954321521781	0.9273993755168191	0.7271540374076457	0.9155731083799239	0.8038443128553198	0.901502574375279	1.0	0.1111111111111111	0.0	0.0023761200693199723	24
330	0.009865488107083854	0.0058720931033317	-0.005780807463773963	0.9543445374385808	-1	0	0	0.5	3	0.5	3	0.5714285714285714	0.5	6	3	1	2	0	0.2857142857142857	2	7	8	0.6666666666666666	0.2857142857142857	0.604311951242583	0.9531587172426378	0.5796913186191908	0.9629738597125735	0.40035862235590913	0.861623456171311	0.940171274345075	0.9370317267018279	0.6666666666666666	0.16666666666666666	0.0	-0.0005780807463773962	0
4021	0.028306177718955244	0.0054071036058513985	0.003098925919628867	0.971256828865179	-1	0	0	0.3	3	0.8461538461538461	11	0.375	0.46153846153846156	9	6	5	1	0	0.4	4	10	15	0.09090909090909091	0.15384615384615385	0.47552018901731496	0.8469688521728439	0.5172954321521781	0.9273993755168191	0.7271540374076457	0.9336565371634991	0.8038443128553198	0.9089514559418537	1.0	0.1111111111111111	0.0	0.003098925919628867	13
3762	0.02793005592099293	0.0051158227672932904	0.003244520774340357	0.9712082607680329	-1	0	0	0.3	3	0.8461538461538461	11	0.375	0.46153846153846156	9	6	5	1	0	0.4	4	10	15	0.09090909090909091	0.15384615384615385	0.47552018901731496	0.8469688521728439	0.5172954321521781	0.9273993755168191	0.7271540374076457	0.8845239649311883	0.8038443128553198	0.8907222587182115	1.0	0.1111111111111111	0.0	0.003244520774340357	57
1222	0.024412096753008983	0.005698328367549887	-0.004288987642708278	0.9328600227191988	-1	0	0	0.1	1	1.0	13	0.38461538461538464	0.9230769230769231	13	12	1	1	0	0.23076923076923078	3	13	15	0.2	0	0.6072855839301484	0.8936880706211725	0.5172954321521781	0.8553103151838288	0.7988654768317844	0.9340360738869891	0.8668601184985557	0.8989325401649582	1.0	0	0.0	-0.0004288987642708278	10
4812	0.027440046011613265	0.004761507218249489	0.00327561501593924	0.9699514539868636	-1	0	0	0.3	3	0.8461538461538461	11	0.375	0.46153846153846156	9	6	5	1	0	0.4	4	10	15	0.09090909090909091	0.15384615384615385	0.47552018901731496	0.8863601493159673	0.5172954321521781	0.9279077677981306	0.7988654768317844	0.8896759645375856	0.8038443128553198	0.9031014392398294	1.0	0.1111111111111111	0.0	0.00327561501593924	27
4434	0.028084959114812128	0.005199564289242791	0.003184395410236076	0.9713745470456764	-1	0	0	0.3	3	0.8461538461538461	11	0.375	0.46153846153846156	9	6	5	1	0	0.4	4	10	15	0.09090909090909091	0.15384615384615385	0.47552018901731496	0.8469688521728439	0.5172954321521781	0.9273993755168191	0.7271540374076457	0.8858060046887595	0.8038443128553198	0.8911308096785113	1.0	0.1111111111111111	0.0	0.003184395410236076	29
4591	0.0268271338520601	0.004950538926864294	0.003476207478710477	0.9713726816362351	-1	0	0	0.3	3	0.8461538461538461	11	0.375	0.46153846153846156	9	6	5	1	0	0.4	4	10	15	0.09090909090909091	0.15384615384615385	0.47552018901731496	0.8469688521728439	0.5172954321521781	0.9273993755168191	0.7988654768317844	0.8146754293899856	0.8038443128553198	0.8713600771774304	1.0	0.1111111111111111	0.0	0.003476207478710477	12
1715	0.02472341074585263	0.0021958964366211964	0.0020785764358355967	0.9703664644712856	-1	0	0	0.4	4	0.6923076923076923	9	0.3125	0.46153846153846156	8	6	6	1	0	0.75	8	6	15	0.07142857142857142	0.15384615384615385	0.47552018901731496	0.8658508112414596	0.49947443751999165	0.8987316056875488	0.5690845770321734	0.9431546226775874	0.8323195035848001	0.9076792244181048	1.0	0.125	0.0	0.0020785764358355967	62
2914	0.029985207551942936	0.0035002699526771714	0.003474474233488461	0.967709887753432	-1	0	0	0.3	3	0.7692307692307693	10	0.4166666666666667	0.46153846153846156	8	6	6	1	0	0.4444444444444444	4	9	15	0.07142857142857142	0	0.47552018901731496	0.8512534560183108	0.5172954321521781	0.9262964468597986	0.7271540374076457	0.9030202998588662	0.8325193048373644	0.8974264370412403	1.0	0.125	0.0	0.003474474233488461	14
622	0.0252669988116093	0.002844645160490291	-0.001062049760013047	0.9234159022642059	-1	0	0	0.2	2	0.8461538461538461	11	0.25	0.6923076923076923	11	9	3	1	0	0.6	6	10	15	0.125	0.2222222222222222	0.48308699493433255	0.8924987441898123	0.288798956074884	0.8816514590110122	0.4762882074464815	0.9173534167184321	0.8038443128553198	0.8981834403964776	1.0	0.09090909090909091	0.0	-0.0001062049760013047	121
88	0.0031060226781795056	0.003114045732691979	-0.0031110344846142857	0.981259587902527	-1	0	0	0.75	3	0.25	1	0.5	0.25	1	1	4	1	0	0.75	4	3	6	0.08333333333333333	1.0	0.5774345515097202	0.5	0.2670480033898429	0.5	0.1	0.5	0.8784872987724698	0.5	1.0	0	0.0	-0.00031110344846142855	16
3314	0.028932528578814856	0.005564237166963426	0.002646860747431709	0.9716027502937632	-1	0	0	0.4	4	0.6923076923076923	9	0.375	0.46153846153846156	8	6	6	1	0	0.4	4	10	15	0.07142857142857142	0.15384615384615385	0.47552018901731496	0.8527935691475838	0.5172954321521781	0.9362279949153441	0.7630097571197151	0.8105744846861468	0.8378051446301648	0.8771439635400843	1.0	0.125	0.0	0.002646860747431709	16
4879	0.027378563982551143	0.004750596135430905	0.003644353333263013	0.9699040389938143	-1	0	0	0.3	3	0.8461538461538461	11	0.375	0.46153846153846156	9	6	5	1	0	0.4	4	10	15	0.09090909090909091	0.15384615384615385	0.47552018901731496	0.8863601493159673	0.5172954321521781	0.9279077677981306	0.7271540374076457	0.9146832458369222	0.8038443128553198	0.9110962355547797	1.0	0.1111111111111111	0.0	0.003644353333263013	21
3507	None	None	None	None	None	0	0	0.3	3	0.6923076923076923	9	0.5	0.46153846153846156	8	6	6	0	0	0.8333333333333334	5	6	15	0.0	0.5	0.47552018901731496	0.8512534560183108	0.7270554663050474	0.9338054756686114	0.7434225706537256	0.8838383960176341	0.7996761367377867	0.8947440592419221	0	0	0.0	None	0
4108	0.02704573245366075	0.004719190948684309	0.0031210379845717784	0.97135635181436	-1	0	0	0.3	3	0.8461538461538461	11	0.375	0.46153846153846156	9	6	5	1	0	0.4	4	10	15	0.09090909090909091	0.15384615384615385	0.47552018901731496	0.8469688521728439	0.5172954321521781	0.9273993755168191	0.754856612457468	0.7769432141158752	0.8038443128553198	0.8624106507197946	1.0	0.1111111111111111	0.0	0.0031210379845717784	36
3990	0.028172040731815954	0.005542584527643657	0.002367797368330849	0.9711552504461426	-1	0	0	0.3	3	0.8461538461538461	11	0.375	0.46153846153846156	9	6	5	1	0	0.4	4	10	15	0.09090909090909091	0.15384615384615385	0.47552018901731496	0.8469688521728439	0.5172954321521781	0.9273993755168191	0.7271540374076457	0.9336565371634991	0.8038443128553198	0.9089514559418537	1.0	0.1111111111111111	0.0	0.002367797368330849	14
2818	0.027050700959038932	0.003951417116663459	0.0026849605614173958	0.97143715026271	-1	0	0	0.3	3	0.8461538461538461	11	0.4166666666666667	0.5384615384615384	10	7	4	1	0	0.4444444444444444	4	9	15	0.1111111111111111	0.15384615384615385	0.47552018901731496	0.8587097648409218	0.5172954321521781	0.9344385222263971	0.7271540374076457	0.8744123736330774	0.8038443128553198	0.8941679517360486	1.0	0.1	0.0	0.0026849605614173958	27
2088	0.030051339275812047	0.009337547341482174	-0.008259075065068242	0.9761822322177135	-1	0	0	0.3	3	0.7692307692307693	10	0.6	0.5384615384615384	8	7	6	0	0	1.0	5	5	15	0.0	0.16666666666666666	0.47930359197582373	0.8695433967480534	0.7740112052064939	0.9286420786201841	0.6787954592620575	0.7499775221774523	0.7623214713100875	0.8645740175622095	0	0	0.0	-0.0008259075065068242	2
582	0.001933954623213724	0.0017905822921604328	-0.0017904973214127402	0.9809215298138357	-1	0	0	0.6666666666666666	2	0.5	1	0.6666666666666666	0.5	1	1	2	0	0	0.6666666666666666	2	3	4	0.0	0	0.2849358601194291	0.5	0.5051874283378428	0.5	0.3393036772325623	0.5	0.7184534792834724	0.5	0	0	0.0	-0.000179049732141274	39
2820	0.027928870876826297	0.0049825125617343445	0.0020377950816798224	0.9720895328903191	-1	0	0	0.3	3	0.8461538461538461	11	0.375	0.46153846153846156	9	6	5	1	0	0.4	4	10	15	0.09090909090909091	0.15384615384615385	0.47552018901731496	0.8469688521728439	0.5172954321521781	0.9273993755168191	0.7271540374076457	0.9155731083799239	0.8038443128553198	0.901502574375279	1.0	0.1111111111111111	0.0	0.0020377950816798224	15
2372	0.028168934176897295	0.004916124978008381	0.0034714142531314406	0.9719456398764037	-1	0	0	0.4	4	0.6923076923076923	9	0.375	0.46153846153846156	9	6	5	1	0	0.4	4	10	15	0.09090909090909091	0.15384615384615385	0.47552018901731496	0.8723735908836776	0.5172954321521781	0.9293042944562181	0.7271540374076457	0.9151966164809295	0.8405541678647325	0.9082391323896768	1.0	0.1111111111111111	0.0	0.0034714142531314406	62
1429	0.017263606082028312	0.003944970710441117	-0.0038807982170981086	0.9825174894905873	-1	0	0	0.375	3	0.6	6	0.5714285714285714	0.3	4	3	7	0	0	0.42857142857142855	7	3	12	0.0	0	0.4016405636504935	0.840814418077078	0.5473478272756568	0.8495348794841507	0.712268947759368	0.6008639539077413	0.7823605858321799	0.7804187069311423	0	0	0.0	-0.00038807982170981087	6
3171	0.02052815211626794	0.00792885317741298	-0.007912416639241835	0.9843339050609424	-1	0	0	0.4	4	0.6923076923076923	9	0.4166666666666667	0.38461538461538464	8	5	6	1	0	0.4444444444444444	4	9	15	0.07692307692307693	0.15384615384615385	0.44811755870120623	0.8935149429866752	0.5158037167759115	0.9369922882068609	0.7271540374076457	0.871020589731926	0.7974877090684415	0.9042642395517925	1.0	0.25	0.0	-0.0007912416639241835	2
4786	0.026977848343328684	0.005060126992729716	0.00314372607201693	0.9696941243221876	-1	0	0	0.3	3	0.8461538461538461	11	0.375	0.46153846153846156	9	6	5	1	0	0.4	4	10	15	0.09090909090909091	0.15384615384615385	0.47552018901731496	0.8863601493159673	0.5172954321521781	0.9279077677981306	0.7271540374076457	0.9257895907819592	0.8038443128553198	0.9151036240965102	1.0	0.1111111111111111	0.0	0.00314372607201693	36
4078	0.029985070347447237	0.004318207211321214	0.0037280444598458357	0.9706211790747831	-1	0	0	0.3	3	0.8461538461538461	11	0.3409090909090909	0.6153846153846154	11	8	3	1	0	0.36363636363636365	4	11	15	0.14285714285714285	0.15384615384615385	0.47552018901731496	0.8558011918630306	0.5172954321521781	0.9349894866230137	0.7271540374076457	0.8068479272743969	0.8038443128553198	0.876406232817858	1.0	0.09090909090909091	0.0	0.0037280444598458357	8
75	None	None	None	None	None	0.5	2	0.6	6	0.38461538461538464	5	0.42857142857142855	0.3076923076923077	8	4	6	1	0	0.7142857142857143	5	7	15	0.08333333333333333	0.2	0.5433897750897354	0.9503616021154285	0.6225479974085368	0.9210792306688493	0.49406810859141326	0.9632923252343121	0.886713870188525	0.9474586850109947	1.0	0.25	0.0	None	0
2536	0.02606159977424633	0.005453009234361374	-0.005443335020145481	0.9470984989315249	-1	0	0	0.3	3	0.7692307692307693	10	0.2727272727272727	0.5384615384615384	9	7	5	1	0	0.45454545454545453	11	5	15	0.08333333333333333	0	0.47552018901731496	0.8482341606543609	0.5172954321521781	0.9348129011048373	0.7271540374076457	0.9173896812687874	0.8038443128553198	0.9058314363797216	1.0	0.1111111111111111	0.0	-0.0005443335020145481	3
1813	0.02465809148982813	0.0021536457735072934	0.0021464993963106072	0.9704222437416878	-1	0	0	0.4	4	0.6923076923076923	9	0.3125	0.46153846153846156	8	6	6	1	0	0.75	8	6	15	0.07142857142857142	0.15384615384615385	0.47552018901731496	0.8658508112414596	0.49947443751999165	0.8987316056875488	0.5690845770321734	0.9431546226775874	0.8323195035848001	0.9076792244181048	1.0	0.125	0.0	0.0021464993963106072	35
1065	0.002677249734389275	0.0026017362177625206	-0.002601714497783326	0.9831272068748893	-1	0	0	0.6666666666666666	2	0.5	1	0.6666666666666666	0.5	2	1	1	0	0	0.6666666666666666	2	3	4	0.0	0	0.30431634599840435	0.7013948119634202	0.3969931922063634	0.7468613811655712	0.37465507907579065	0.7342573622401842	0.7318365963845752	0.7279158601867249	0	0	0.0	-0.0002601714497783326	5
4129	0.026905380966110764	0.00465460855836695	0.0025972080188316152	0.971977839474315	-1	0	0	0.3	3	0.8461538461538461	11	0.375	0.46153846153846156	9	6	5	1	0	0.4	4	10	15	0.09090909090909091	0.15384615384615385	0.47552018901731496	0.8469688521728439	0.5172954321521781	0.9273993755168191	0.7271540374076457	0.8848948334299084	0.8038443128553198	0.8908401747422879	1.0	0.1111111111111111	0.0	0.0025972080188316152	23
1834	0.0265681090691954	0.005377708845590825	0.00012772991001469154	0.9709725361742052	-1	0	0	0.3	3	0.8461538461538461	11	0.4166666666666667	0.5384615384615384	9	7	5	1	0	0.4444444444444444	4	9	15	0.08333333333333333	0.15384615384615385	0.48308699493433255	0.8528799140605859	0.5172954321521781	0.9315173564539482	0.7271540374076457	0.8948891793921786	0.8038443128553198	0.8975011583869699	1.0	0.1111111111111111	0.0	0.00012772991001469154	15
774	0.0018363798794803008	0.001673247486247368	-0.001673188564712235	0.9807157987804433	-1	0	0	0.6666666666666666	2	0.5	1	0.6666666666666666	0.5	1	1	2	0	0	0.6666666666666666	2	3	4	0.0	0	0.2849358601194291	0.5	0.5051874283378428	0.5	0.3393036772325623	0.5	0.7184534792834724	0.5	0	0	0.0	-0.0001673188564712235	44
4443	0.02255547518439903	0.00579040192352183	0.0049743565297638865	0.9710054429975092	-1	0	0	0.4	4	0.6923076923076923	9	0.4166666666666667	0.46153846153846156	10	6	4	1	0	0.4444444444444444	4	9	15	0.125	0.15384615384615385	0.4443341557426974	0.8756680725644153	0.571989050332353	0.9222021482532958	0.7010842941173934	0.7850800030100741	0.8664989082934162	0.8706518108205272	1.0	0.1	0.0	0.0049743565297638865	7
3966	0.030819890718676052	0.003957002699805514	0.0038810796647496914	0.9678918644630051	-1	0	0	0.3	3	0.7692307692307693	10	0.4166666666666667	0.46153846153846156	8	6	6	1	0	0.4444444444444444	4	9	15	0.07142857142857142	0	0.47552018901731496	0.8512534560183108	0.5172954321521781	0.9262964468597986	0.7630097571197151	0.8860493177437253	0.8378051446301648	0.8917625136309911	1.0	0.125	0.0	0.0038810796647496914	10
3445	0.02719449214490038	0.004995645797377695	0.0026625600841790296	0.9713807393308652	-1	0	0	0.3	3	0.8461538461538461	11	0.375	0.46153846153846156	9	6	5	1	0	0.4	4	10	15	0.09090909090909091	0.15384615384615385	0.47552018901731496	0.8469688521728439	0.5172954321521781	0.9273993755168191	0.7271540374076457	0.8858060046887595	0.8038443128553198	0.8911308096785113	1.0	0.1111111111111111	0.0	0.0026625600841790296	23
4133	0.027535076974459952	0.00489132745815068	0.003254748275421134	0.9712132150254462	-1	0	0	0.3	3	0.8461538461538461	11	0.375	0.46153846153846156	9	6	5	1	0	0.4	4	10	15	0.09090909090909091	0.15384615384615385	0.47552018901731496	0.8469688521728439	0.5172954321521781	0.9273993755168191	0.7697417021057458	0.7835108539050932	0.8038443128553198	0.8639186693527482	1.0	0.1111111111111111	0.0	0.003254748275421134	52
3239	0.028082192971597527	0.005285568019854781	0.002819651288932333	0.9713467485295985	-1	0	0	0.3	3	0.8461538461538461	11	0.375	0.46153846153846156	9	6	5	1	0	0.4	4	10	15	0.09090909090909091	0.15384615384615385	0.47552018901731496	0.8469688521728439	0.5172954321521781	0.9273993755168191	0.7271540374076457	0.9005305755546882	0.8038443128553198	0.8960285259136609	1.0	0.1111111111111111	0.0	0.002819651288932333	27
2837	0.02795930455633043	0.004840593838793862	0.0025393258923734276	0.9714254390314757	-1	0	0	0.3	3	0.8461538461538461	11	0.375	0.46153846153846156	9	6	5	1	0	0.4	4	10	15	0.09090909090909091	0.15384615384615385	0.47552018901731496	0.8469688521728439	0.5172954321521781	0.9273993755168191	0.7271540374076457	0.8858060046887595	0.8038443128553198	0.8911308096785113	1.0	0.1111111111111111	0.0	0.0025393258923734276	15
2175	0.027833193209085665	0.004423440611003547	0.002043389244795121	0.9715633647447598	-1	0	0	0.4	4	0.6923076923076923	9	0.375	0.46153846153846156	8	6	6	1	0	0.4	4	10	15	0.07142857142857142	0.15384615384615385	0.47552018901731496	0.8527935691475838	0.5172954321521781	0.9362279949153441	0.7630097571197151	0.8961204911418449	0.8378051446301648	0.9001917115800139	1.0	0.125	0.0	0.002043389244795121	21
1209	0.0017510769564229956	0.0015965821009568302	-0.0015965162351861551	0.9808501285710224	-1	0	0	0.5	1	1.0	1	1.0	1.0	1	1	1	0	0	0.3333333333333333	1	3	3	0.0	0	0.2849358601194291	0.5	0.5051874283378428	0.5	0.3393036772325623	0.5	0.7184534792834724	0.5	0	0	0.0	-0.0001596516235186155	17
1588	0.016573179782230885	0.004118416126087166	-0.0040811631347951825	0.9834636802989555	-1	0	0	0.375	3	0.6	6	0.5714285714285714	0.3	4	3	7	0	0	0.42857142857142855	7	3	12	0.0	0	0.4016405636504935	0.840814418077078	0.5933146227663408	0.8482769158748549	0.712268947759368	0.6008639539077413	0.7919936513431265	0.779857965244543	0	0	0.0	-0.00040811631347951826	4
29	0.002129046238280049	0.0019735613320981463	-0.0019735489610472326	0.9852774629818375	-1	0	0	1.0	2	0.0	0	0.75	0	2	0	0	0	0	1.0	2	2	3	0.0	0	0	0	0	0	0	0	0	0	0	0	0	-0.00019735489610472326	53
2046	0.02804912615413289	0.005082863979788819	0.0026932271377567204	0.9715922222571388	-1	0	0	0.3	3	0.8461538461538461	11	0.375	0.46153846153846156	9	6	5	1	0	0.4	4	10	15	0.09090909090909091	0.15384615384615385	0.47552018901731496	0.8469688521728439	0.5172954321521781	0.9273993755168191	0.7271540374076457	0.9410962640129711	0.8038443128553198	0.9123915181816223	1.0	0.1111111111111111	0.0	0.0026932271377567204	60
510	0.0017198716391299798	0.0014981099794494578	-0.0014980413714348031	0.981035893940605	-1	0	0	0.5	1	1.0	1	1.0	1.0	1	1	1	0	0	0.3333333333333333	1	3	3	0.0	0	0.2849358601194291	0.5	0.5051874283378428	0.5	0.3393036772325623	0.5	0.7184534792834724	0.5	0	0	0.0	-0.00014980413714348032	70
3416	0.028157598460264183	0.0054294440502302916	0.0014624608921967827	0.9711246626527638	-1	0	0	0.4	4	0.6923076923076923	9	0.3333333333333333	0.46153846153846156	8	6	6	1	0	0.5555555555555556	5	9	15	0.07142857142857142	0.15384615384615385	0.47552018901731496	0.8527935691475838	0.5417832579665027	0.9240605206710983	0.7630097571197151	0.9391512722085017	0.8378051446301648	0.9113881042291784	1.0	0.125	0.0	0.0014624608921967827	9
2067	0.028294307555020437	0.0049702727570765225	0.0023370927523025126	0.9718426715505721	-1	0	0	0.4	4	0.6923076923076923	9	0.375	0.46153846153846156	8	6	6	1	0	0.4	4	10	15	0.07142857142857142	0.15384615384615385	0.47552018901731496	0.8527935691475838	0.5172954321521781	0.9362279949153441	0.7630097571197151	0.942119319867607	0.8378051446301648	0.9176616326609751	1.0	0.125	0.0	0.0023370927523025126	67
4490	0.027980477060244275	0.005049628851827095	0.0028342321673164475	0.9713803388078557	-1	0	0	0.3	3	0.8461538461538461	11	0.375	0.46153846153846156	9	6	5	1	0	0.4	4	10	15	0.09090909090909091	0.15384615384615385	0.47552018901731496	0.8469688521728439	0.5172954321521781	0.9273993755168191	0.7271540374076457	0.9336565371634991	0.8038443128553198	0.9089514559418537	1.0	0.1111111111111111	0.0	0.0028342321673164475	11
1098	None	None	None	None	None	0	0	0.7	7	0.23076923076923078	3	0.6	0.23076923076923078	7	3	7	3	0	1.0	5	5	15	0.21428571428571427	0.4	0.4016405636504935	0.8426825314793471	0.46410618896387384	0.9143778845304945	0.7271540374076457	0.6473806118449598	0.8038443128553198	0.8251143952665411	0.2857142857142857	0.42857142857142855	0.0	None	0
1754	0.0222373147997916	0.003997643043693202	0.00275063066906194	0.9688814878745567	-1	0	0	0.5	5	0.5384615384615384	7	0.3125	0.3076923076923077	7	4	7	1	0	0.75	6	8	15	0.06666666666666667	0.15384615384615385	0.47552018901731496	0.8359600981395416	0.5172954321521781	0.9120914112001055	0.7988654768317844	0.914080210755783	0.8668601184985557	0.891949037877831	1.0	0.14285714285714285	0.0	0.00275063066906194	5
1221	0.0017494433200643954	0.001543246817535773	-0.001543190018223383	0.9808323259018527	-1	0	0	0.5	1	1.0	1	1.0	1.0	1	1	1	0	0	0.3333333333333333	1	3	3	0.0	0	0.2849358601194291	0.5	0.5051874283378428	0.5	0.3393036772325623	0.5	0.7184534792834724	0.5	0	0	0.0	-0.0001543190018223383	26
2827	0.028341862202554188	0.00533566482472058	0.0032255644259097365	0.9715415079931862	-1	0	0	0.3	3	0.8461538461538461	11	0.375	0.46153846153846156	9	6	5	1	0	0.4	4	10	15	0.09090909090909091	0.15384615384615385	0.47552018901731496	0.8469688521728439	0.5172954321521781	0.9273993755168191	0.7271540374076457	0.9005305755546882	0.8038443128553198	0.8960285259136609	1.0	0.1111111111111111	0.0	0.0032255644259097365	87
2425	0.02797078033909169	0.005292524034006707	0.0028977163166716154	0.9713060291968899	-1	0	0	0.3	3	0.8461538461538461	11	0.375	0.46153846153846156	9	6	5	1	0	0.4	4	10	15	0.09090909090909091	0.15384615384615385	0.47552018901731496	0.8469688521728439	0.5172954321521781	0.9273993755168191	0.7271540374076457	0.9336565371634991	0.8038443128553198	0.9089514559418537	1.0	0.1111111111111111	0.0	0.0028977163166716154	46
2206	0.023427591895481364	0.007197070754187642	-0.00710020208043389	0.9508381108597564	-1	0	0	0.3	3	0.8461538461538461	11	0.3409090909090909	0.5384615384615384	10	7	4	1	0	0.36363636363636365	11	4	15	0.1111111111111111	0.25	0.4443341557426974	0.8428955387865004	0.49070081055802606	0.9322035669764048	0.6770903660736535	0.9153774292146374	0.7974877090684415	0.9026805379268279	1.0	0.1	0.0	-0.0007100202080433891	2
2048	0.02775931764056485	0.0055396537322367125	0.0009148478435574734	0.9727330556341084	-1	0	0	0.3	3	0.8461538461538461	11	0.4166666666666667	0.46153846153846156	8	6	6	1	0	0.4444444444444444	4	9	15	0.07142857142857142	0.15384615384615385	0.47552018901731496	0.8527935691475838	0.5172954321521781	0.9362279949153441	0.7630097571197151	0.948944629775339	0.8378051446301648	0.9209424894596293	1.0	0.125	0.0	0.0009148478435574734	20
1537	0.027626813354582527	0.0057057008373409815	-0.0053690820228575265	0.9437418588050417	-1	0	0	0.2	2	0.9230769230769231	12	0.3125	0.6153846153846154	9	8	5	1	0	0.3333333333333333	12	4	15	0.07692307692307693	0	0.47552018901731496	0.8482341606543609	0.5172954321521781	0.9348129011048373	0.7271540374076457	0.9206692577233904	0.8038443128553198	0.907077265279021	1.0	0.1111111111111111	0.0	-0.0005369082022857526	12
4698	0.02807696865963196	0.005410298178374088	0.0031156424988559375	0.9709436427664216	-1	0	0	0.3	3	0.8461538461538461	11	0.375	0.46153846153846156	9	6	5	1	0	0.4	4	10	15	0.09090909090909091	0.15384615384615385	0.47552018901731496	0.8469688521728439	0.5172954321521781	0.9273993755168191	0.7271540374076457	0.7994952247504138	0.8038443128553198	0.8676714445689441	1.0	0.1111111111111111	0.0	0.0031156424988559375	11
4535	0.034458406056965304	0.012311062646892232	-0.007761980030819086	0.9780753797667308	-1	0	0	0.3	3	0.8461538461538461	11	0.4166666666666667	0.6153846153846154	10	8	4	1	0	0.4444444444444444	4	9	15	0.1	0.18181818181818182	0.47930359197582373	0.9030345953007325	0.5172954321521781	0.9375394007386584	0.79922209693261	0.9023012717515271	0.8378051446301648	0.9158868403121723	1.0	0.2	0.0	-0.0007761980030819086	0
4852	0.027150222234649402	0.005062894931630308	0.0032382537397095987	0.9700731765758119	-1	0	0	0.3	3	0.8461538461538461	11	0.375	0.46153846153846156	9	6	5	1	0	0.4	4	10	15	0.09090909090909091	0.15384615384615385	0.47552018901731496	0.8863601493159673	0.5172954321521781	0.9279077677981306	0.7988654768317844	0.8905983322929957	0.8038443128553198	0.9033762165035489	1.0	0.1111111111111111	0.0	0.0032382537397095987	14
3172	0.025984134894969067	0.0023771126487105447	0.0022784877343946072	0.9675083519981327	-1	0	0	0.3	3	0.8461538461538461	11	0.2777777777777778	0.6153846153846154	10	8	4	1	0	0.6666666666666666	6	9	15	0.1	0.15384615384615385	0.47552018901731496	0.8587097648409218	0.5172954321521781	0.9344385222263971	0.7271540374076457	0.9074956718801688	0.8038443128553198	0.9045068394313607	1.0	0.1	0.0	0.0022784877343946072	13
3059	0.02301051430567038	0.005372483880603195	0.0048311360589433985	0.972309231895728	-1	0	0	0.4	4	0.6923076923076923	9	0.4166666666666667	0.38461538461538464	8	5	6	1	0	0.4444444444444444	4	9	15	0.07692307692307693	0.15384615384615385	0.4443341557426974	0.7716013079224366	0.49070081055802606	0.9370322955945598	0.7271540374076457	0.892842788247289	0.8378051446301648	0.8821061925615251	1.0	0.125	0.0	0.0048311360589433985	7
4324	0.026686385474149917	0.004763830166780203	0.0037664464014336417	0.9699658153670668	-1	0	0	0.4	4	0.6923076923076923	9	0.3333333333333333	0.46153846153846156	8	6	6	1	0	0.5555555555555556	5	9	15	0.07142857142857142	0.15384615384615385	0.47552018901731496	0.8956281789705363	0.5172954321521781	0.9367266619350539	0.7630097571197151	0.9482907514452594	0.8378051446301648	0.9298577222194685	1.0	0.125	0.0	0.0037664464014336417	11
1740	0.02736383383345134	0.005566399466597682	-0.0001978414666749488	0.9720796183790651	-1	0	0	0.3	3	0.8461538461538461	11	0.4166666666666667	0.5384615384615384	9	7	5	1	0	0.4444444444444444	4	9	15	0.08333333333333333	0.15384615384615385	0.48308699493433255	0.8528799140605859	0.5172954321521781	0.9315173564539482	0.7271540374076457	0.8927742251553444	0.8038443128553198	0.8968157043134342	1.0	0.1111111111111111	0.0	-1.978414666749488e-05	8
3563	0.02710202497323131	0.00392576597389552	0.0026793483502652667	0.9711344157966808	-1	0	0	0.3	3	0.8461538461538461	11	0.4166666666666667	0.5384615384615384	10	7	4	1	0	0.4444444444444444	4	9	15	0.1111111111111111	0.15384615384615385	0.47552018901731496	0.8587097648409218	0.5172954321521781	0.9344385222263971	0.7271540374076457	0.8744123736330774	0.8038443128553198	0.8941679517360486	1.0	0.1	0.0	0.0026793483502652667	23
4261	0.024270946379416573	0.0052533779606048665	0.001023382879421838	0.9722391593113724	-1	0.25	1	0.5	5	0.6153846153846154	8	0.375	0.38461538461538464	9	5	5	1	0	0.625	5	8	15	0.1	0.15384615384615385	0.47552018901731496	0.8617592776036447	0.5172954321521781	0.9411487855736739	0.7271540374076457	0.8825783271060392	0.8038443128553198	0.9008211024928539	1.0	0.1111111111111111	0.0	0.001023382879421838	10
914	0.0018578843243294062	0.0017524422825329474	-0.0017521319375168667	0.9804208630203379	-1	0	0	0.6666666666666666	2	0.5	1	0.6666666666666666	0.5	1	1	2	0	0	0.6666666666666666	2	3	4	0.0	0	0.2849358601194291	0.5	0.5051874283378428	0.5	0.3393036772325623	0.5	0.7184534792834724	0.5	0	0	0.0	-0.00017521319375168667	42
1572	0.022459325377200294	0.006962453135254342	0.0007561369669051788	0.9711660051980083	-1	0	0	0.4	4	0.6923076923076923	9	0.4166666666666667	0.38461538461538464	7	5	7	2	0	1.0	6	6	15	0.125	0.15384615384615385	0.48308699493433255	0.8525992655947187	0.5172954321521781	0.9372757294458605	0.8293945405799381	0.9492457756007211	0.8668601184985557	0.9214837022823462	0.5714285714285714	0.14285714285714285	0.0	0.0007561369669051788	2
4121	0.028456037278087556	0.005566630383387127	0.002433783360021468	0.9707207827238019	-1	0	0	0.4	4	0.6923076923076923	9	0.3	0.46153846153846156	9	6	5	1	0	0.5	5	10	15	0.09090909090909091	0.15384615384615385	0.47552018901731496	0.8482341606543609	0.5172954321521781	0.9348129011048373	0.7271540374076457	0.8291387941349945	0.8038443128553198	0.879511562533942	1.0	0.1111111111111111	0.0	0.002433783360021468	11
4636	None	None	None	None	None	0	0	0.3	3	0.6923076923076923	9	0.46875	0.38461538461538464	7	5	7	0	0	0.5	4	8	15	0.0	0.3076923076923077	0.4131481224680799	0.7860510114967312	0.5991043132661983	0.8682714157719409	0.7897347954047639	0.797473570490265	0.8298366376068983	0.8204217810522222	0	0	0.0	None	0
3684	0.02735264942519008	0.004148746112818636	0.0029790245117256	0.9711855426463477	-1	0	0	0.3	3	0.8461538461538461	11	0.4166666666666667	0.5384615384615384	10	7	4	1	0	0.4444444444444444	4	9	15	0.1111111111111111	0.15384615384615385	0.47552018901731496	0.8587097648409218	0.5172954321521781	0.9344385222263971	0.7271540374076457	0.8759050305141103	0.8038443128553198	0.8945981363255551	1.0	0.1	0.0	0.0029790245117256	26
1436	None	None	None	None	None	0	0	0.2	2	0.8333333333333334	10	0.7	0.5833333333333334	7	7	6	0	0	0.8	5	4	14	0.0	0.4	0.5358177061025264	0.8311539751604757	0.5196006145050625	0.9129554410247059	0.6270266947396613	0.8910936425739266	0.7924703148943212	0.8823995362647448	0	0	0.0	None	0
1016	0.001758320462655923	0.001663794240822708	-0.0016636404629822186	0.9818660147869437	-1	0	0	0.6666666666666666	2	0.5	1	0.6666666666666666	0.5	1	1	2	0	0	0.6666666666666666	2	3	4	0.0	0	0.22155446752286506	0.5	0.5051874283378428	0.5	0.3393036772325623	0.5	0.76196294762219	0.5	0	0	0.0	-0.00016636404629822186	21
2160	0.02282335701240805	0.002686278915449856	-0.002582512471129137	0.946641640055796	-1	0	0	0.3	3	0.8461538461538461	11	0.3333333333333333	0.6153846153846154	10	8	4	1	0	0.5555555555555556	9	5	15	0.1	0.2222222222222222	0.4443341557426974	0.8557446363898334	0.49070081055802606	0.9280524802686011	0.6770903660736535	0.908976377640435	0.7974877090684415	0.9014031031718559	1.0	0.1	0.0	-0.0002582512471129137	10
4743	0.027096531132230692	0.007098443588010341	-0.007097923377195721	0.9481828251885416	-1	0	0	0.3	3	0.7692307692307693	10	0.3409090909090909	0.5384615384615384	9	7	5	1	0	0.36363636363636365	11	4	15	0.08333333333333333	0	0.47552018901731496	0.8482341606543609	0.5172954321521781	0.9348129011048373	0.7271540374076457	0.9093878996356752	0.8038443128553198	0.9029138931638901	1.0	0.1111111111111111	0.0	-0.000709792337719572	3
2587	0.02838721547291677	0.0050076059067327375	0.0008854924411662528	0.973310440924864	-1	0	0	0.3	3	0.8461538461538461	11	0.4166666666666667	0.46153846153846156	8	6	6	1	0	0.4444444444444444	4	9	15	0.07142857142857142	0.15384615384615385	0.47552018901731496	0.8527935691475838	0.5172954321521781	0.9362279949153441	0.7630097571197151	0.8126070605115537	0.8378051446301648	0.8776206482572975	1.0	0.125	0.0	0.0008854924411662528	12
540	0.0021125400683170586	0.0018694729540237257	-0.0018691651220554795	0.9842815265850066	-1	0	0	1.0	2	0.0	0	0.75	0	2	0	0	0	0	1.0	2	2	3	0.0	0	0	0	0	0	0	0	0	0	0	0	0	-0.00018691651220554797	21
1317	0.002401003845949113	0.0022928741246955693	-0.0022928728074180934	0.9833972220098591	-1	0	0	0.5	1	1.0	1	1.0	1.0	2	1	0	0	0	0.3333333333333333	1	3	3	0.0	0	0.30431634599840435	0.7013948119634202	0.3969931922063634	0.7468613811655712	0.37465507907579065	0.7342573622401842	0.7318365963845752	0.7279158601867249	0	0	0.0	-0.00022928728074180933	5
436	0.028829463476758035	0.00662487252041304	-0.00479588761731374	0.9276590119600028	-1	0	0	0.3	3	0.6923076923076923	9	0.35714285714285715	0.46153846153846156	7	6	7	1	0	0.8571428571428571	7	6	15	0.058823529411764705	0	0.7859942458151832	0.8834433574138918	0.4847011962535812	0.9413567479885063	0.6270266947396613	0.9104670711281921	0.8038443128553198	0.9147880135009726	1.0	0.14285714285714285	0.0	-0.00047958876173137397	7
1765	0.024386901245954575	0.0031713098850599123	0.002056343444260448	0.9688899779673819	-1	0	0	0.4	4	0.6923076923076923	9	0.3125	0.46153846153846156	8	6	6	1	0	0.75	8	6	15	0.07142857142857142	0.15384615384615385	0.47552018901731496	0.8658508112414596	0.5112414302450106	0.8974553813264142	0.5690845770321734	0.9431546226775874	0.8323195035848001	0.9072889750253126	1.0	0.125	0.0	0.002056343444260448	20
731	0.001938552775336602	0.0017422648616271773	-0.0017421513370396073	0.9806518718584428	-1	0	0	0.6666666666666666	2	0.5	1	0.6666666666666666	0.5	1	1	2	0	0	0.6666666666666666	2	3	4	0.0	0	0.2849358601194291	0.5	0.5051874283378428	0.5	0.3393036772325623	0.5	0.7184534792834724	0.5	0	0	0.0	-0.00017421513370396074	48
1153	0.0021438411778378083	0.0020428628677416857	-0.002041022396363393	0.9828945994532914	-1	0	0	0	0	0	0	1.0	0	0	0	0	0	0	1.0	1	1	1	0.0	0	0	0	0	0	0	0	0	0	0	0	0	-0.1	2
597	0.0018536016095396042	0.0017050936555175497	-0.0017050030128677735	0.9805340440058321	-1	0	0	0.6666666666666666	2	0.5	1	0.6666666666666666	0.5	1	1	2	0	0	0.6666666666666666	2	3	4	0.0	0	0.2849358601194291	0.5	0.5051874283378428	0.5	0.3393036772325623	0.5	0.7184534792834724	0.5	0	0	0.0	-0.00017050030128677734	78
930	0.020238539230948486	0.005164418656492738	-0.005157451707355327	0.9830443328924608	-1	0	0	0.3333333333333333	3	0.6363636363636364	7	0.5416666666666666	0.45454545454545453	5	5	7	0	0	0.6666666666666666	6	4	13	0.0	0.2222222222222222	0.4016405636504935	0.8679485482565714	0.5750950400462511	0.8742853940909686	0.7271540374076457	0.6202293468346749	0.7908174277540045	0.8080855738390738	0	0	0.0	-0.0005157451707355327	10
4343	0.027191026480440864	0.004946671601848341	0.003326844185967269	0.9700602564814713	-1	0	0	0.3	3	0.8461538461538461	11	0.375	0.46153846153846156	9	6	5	1	0	0.4	4	10	15	0.09090909090909091	0.15384615384615385	0.47552018901731496	0.8863601493159673	0.5172954321521781	0.9279077677981306	0.7271540374076457	0.9283570084165178	0.8038443128553198	0.9160819727541347	1.0	0.1111111111111111	0.0	0.003326844185967269	56
1742	0.028567670801231057	0.004977903879213729	0.002375973913044302	0.9716221468383514	-1	0	0	0.4	4	0.6923076923076923	9	0.375	0.46153846153846156	8	6	6	1	0	0.4	4	10	15	0.07142857142857142	0.15384615384615385	0.47552018901731496	0.8527935691475838	0.5172954321521781	0.9362279949153441	0.7630097571197151	0.9255683916779943	0.8378051446301648	0.9106218299754915	1.0	0.125	0.0	0.002375973913044302	104
3935	0.026402332759511097	0.004721016943585344	0.0033195472843933257	0.9703300851751513	-1	0	0	0.3	3	0.8461538461538461	11	0.375	0.46153846153846156	9	6	5	1	0	0.4	4	10	15	0.09090909090909091	0.15384615384615385	0.47552018901731496	0.8863601493159673	0.5172954321521781	0.9279077677981306	0.7271540374076457	0.9283570084165178	0.8038443128553198	0.9160819727541347	1.0	0.1111111111111111	0.0	0.0033195472843933257	44
4039	0.027309129675183598	0.004786123947629383	0.002737947975819452	0.9713952514454245	-1	0	0	0.3	3	0.8461538461538461	11	0.375	0.46153846153846156	9	6	5	1	0	0.4	4	10	15	0.09090909090909091	0.15384615384615385	0.47552018901731496	0.8469688521728439	0.5172954321521781	0.9273993755168191	0.7271540374076457	0.8845239649311883	0.8038443128553198	0.8907222587182115	1.0	0.1111111111111111	0.0	0.002737947975819452	19
3413	0.02782178685586325	0.005033725592956514	0.0032038581146873746	0.9713314847728167	-1	0	0	0.3	3	0.8461538461538461	11	0.375	0.46153846153846156	9	6	5	1	0	0.4	4	10	15	0.09090909090909091	0.15384615384615385	0.47552018901731496	0.8469688521728439	0.5172954321521781	0.9273993755168191	0.7271540374076457	0.8845239649311883	0.8038443128553198	0.8907222587182115	1.0	0.1111111111111111	0.0	0.0032038581146873746	46
384	0.026759865019080897	0.005287045372385396	-0.004245137550112396	0.9824197282009167	-1	0.25	1	0.5	5	0.46153846153846156	6	0.46875	0.38461538461538464	6	5	8	0	0	0.5	8	4	15	0.0	0	0.6412336526944796	0.877726006086062	0.7884304237787304	0.8336669276875154	0.5218903117044503	0.9019491300200839	0.7975513511808968	0.8736908923223272	0	0	0.0	-0.0004245137550112396	10
2218	0.027177787909045063	0.004952283068455317	0.0031500186273017445	0.9702878734379572	-1	0	0	0.3	3	0.8461538461538461	11	0.375	0.46153846153846156	9	6	5	1	0	0.4	4	10	15	0.09090909090909091	0.15384615384615385	0.47552018901731496	0.8398467740962202	0.5172954321521781	0.9163723175297038	0.7271540374076457	0.9349612192076003	0.8455343168181392	0.9036875411529214	1.0	0.1111111111111111	0.0	0.0031500186273017445	37
259	0.003112819115066608	0.003080433432068614	-0.0030796222249460273	0.9853690722182866	-1	0	0	1.0	3	0.0	0	0.6666666666666666	0	3	0	0	1	0	0.6666666666666666	2	3	4	1.0	1.0	0	0	0	0	0	0	0	0	0	0	0	-0.0003079622224946027	5
4247	0.027647781757794095	0.004501250339980932	0.002365302684420656	0.9719182022314639	-1	0	0	0.3	3	0.8461538461538461	11	0.4166666666666667	0.5384615384615384	10	7	4	1	0	0.4444444444444444	4	9	15	0.1111111111111111	0.15384615384615385	0.47930359197582373	0.8570071638388805	0.5172954321521781	0.9344385222263971	0.7410053249325569	0.7751470212498287	0.8327587886176951	0.8693327273004174	1.0	0.1	0.0	0.002365302684420656	18
5049	0.02684002704934362	0.004855818420145384	0.003252533220932963	0.9699860557963123	-1	0	0	0.3	3	0.8461538461538461	11	0.375	0.46153846153846156	9	6	5	1	0	0.4	4	10	15	0.09090909090909091	0.15384615384615385	0.47552018901731496	0.8863601493159673	0.5172954321521781	0.9279077677981306	0.7271540374076457	0.9283570084165178	0.8038443128553198	0.9160819727541347	1.0	0.1111111111111111	0.0	0.003252533220932963	28
2168	0.027192665914109286	0.006749790476071283	-0.006726749420485338	0.9482036568001284	-1	0	0	0.3	3	0.7692307692307693	10	0.3409090909090909	0.5384615384615384	9	7	5	1	0	0.36363636363636365	11	4	15	0.08333333333333333	0	0.47552018901731496	0.8482341606543609	0.5172954321521781	0.9348129011048373	0.7271540374076457	0.9206692577233904	0.8038443128553198	0.907077265279021	1.0	0.1111111111111111	0.0	-0.0006726749420485339	4
2415	0.02885578426489886	0.005122865449458483	0.0022038208943118793	0.9713363249204795	-1	0	0	0.3	3	0.8461538461538461	11	0.375	0.46153846153846156	9	6	5	1	0	0.4	4	10	15	0.09090909090909091	0.15384615384615385	0.47552018901731496	0.8469688521728439	0.5172954321521781	0.9273993755168191	0.7271540374076457	0.9410962640129711	0.8038443128553198	0.9123915181816223	1.0	0.1111111111111111	0.0	0.0022038208943118793	18
3333	0.026036226170405376	0.0030473396227506397	0.002734920134317186	0.9698982024316004	-1	0	0	0.4	4	0.6923076923076923	9	0.30612244897959184	0.5384615384615384	10	7	4	1	0	1.0	7	7	15	0.1111111111111111	0.15384615384615385	0.4443341557426974	0.9011147705933035	0.49070081055802606	0.9316351198999869	0.8141300087058612	0.933908605187745	0.8668601184985557	0.9234400360518228	1.0	0.1	0.0	0.002734920134317186	9
2197	0.029031838106050884	0.005036199209129971	0.002059046777978167	0.97152461721957	-1	0	0	0.4	4	0.6923076923076923	9	0.375	0.46153846153846156	8	6	6	1	0	0.4	4	10	15	0.07142857142857142	0.15384615384615385	0.47552018901731496	0.8527935691475838	0.5172954321521781	0.9362279949153441	0.7630097571197151	0.9255683916779943	0.8378051446301648	0.9106218299754915	1.0	0.125	0.0	0.002059046777978167	13
2090	0.02863351818167568	0.005431676263076009	0.0018069115227054998	0.9719693389994148	-1	0	0	0.4	4	0.6923076923076923	9	0.375	0.46153846153846156	8	6	6	1	0	0.4	4	10	15	0.07142857142857142	0.15384615384615385	0.47552018901731496	0.8527935691475838	0.5172954321521781	0.9362279949153441	0.7630097571197151	0.9255683916779943	0.8378051446301648	0.9106218299754915	1.0	0.125	0.0	0.0018069115227054998	25
772	0.0019776851632116892	0.0018041373096982555	-0.0018037606242963355	0.9804179924489634	-1	0	0	0.6666666666666666	2	0.5	1	0.6666666666666666	0.5	1	1	2	0	0	0.6666666666666666	2	3	4	0.0	0	0.2849358601194291	0.5	0.5051874283378428	0.5	0.3393036772325623	0.5	0.7184534792834724	0.5	0	0	0.0	-0.00018037606242963356	20
1920	0.019920282064563644	0.005584516888911247	-0.0037050798627013626	0.9551152805049501	-1	0	0	0.3	3	0.8461538461538461	11	0.26785714285714285	0.6153846153846154	9	8	5	1	0	0.875	8	7	15	0.07692307692307693	0.15384615384615385	0.4131481224680799	0.876583231206742	0.48165344288780504	0.8990218949572267	0.4762882074464815	0.9436643814396999	0.7909786771301801	0.9106640960587211	1.0	0.1111111111111111	0.0	-0.00037050798627013626	3
3800	0.011780608821959459	0.005724199374413672	-0.005615790325147083	0.9845510852787928	-1	0	0	0.5	5	0.5384615384615384	7	0.4166666666666667	0.38461538461538464	9	5	5	1	0	0.4444444444444444	4	9	15	0.1	0.3076923076923077	0.47552018901731496	0.8852740439916909	0.5172954321521781	0.9359509632907033	0.754856612457468	0.8054535219528609	0.7909786771301801	0.885812805213765	1.0	0.2222222222222222	0.0	-0.0005615790325147082	0
73	0.01697788091208735	0.0045451893956658385	-0.004347948754238192	0.9815766345413356	-1	0	0	0.5	5	0.46153846153846156	6	0.3333333333333333	0.3076923076923077	8	4	6	2	0	0.5555555555555556	5	9	15	0.16666666666666666	0.15384615384615385	0.5131611873153854	0.8674102013003602	0.5172954321521781	0.925048704475529	0.8089589762275816	0.7540280958948161	0.8354299402213726	0.8626121648942733	0.5625	0.25	0.0	-0.00043479487542381917	17
634	None	None	None	None	None	0	0	0.4444444444444444	4	0.45454545454545453	5	0.7222222222222222	0.2727272727272727	4	3	8	0	0	0.5	6	3	13	0.0	0	0.4016405636504935	0.840814418077078	0.5473478272756568	0.8495348794841507	0.712268947759368	0.6008639539077413	0.7823605858321799	0.7804187069311423	0	0	0.0	None	0
3227	0.02742071732649882	0.004767669128967214	0.0035368174376896786	0.9712426457713061	-1	0	0	0.3	3	0.8461538461538461	11	0.375	0.46153846153846156	9	6	5	1	0	0.4	4	10	15	0.09090909090909091	0.15384615384615385	0.47552018901731496	0.8469688521728439	0.5172954321521781	0.9273993755168191	0.7271540374076457	0.8845239649311883	0.8038443128553198	0.8907222587182115	1.0	0.1111111111111111	0.0	0.0035368174376896786	65
2541	0.028158766316326172	0.004673640403385028	0.002056699035727615	0.9715632808891379	-1	0	0	0.3	3	0.8461538461538461	11	0.375	0.46153846153846156	9	6	5	1	0	0.4	4	10	15	0.09090909090909091	0.15384615384615385	0.47552018901731496	0.8469688521728439	0.5172954321521781	0.9273993755168191	0.7271540374076457	0.8845239649311883	0.8038443128553198	0.8907222587182115	1.0	0.1111111111111111	0.0	0.002056699035727615	20
1678	0.027431844602189788	0.0052407833452931705	0.0007733692605763346	0.9712129796920889	-1	0	0	0.3	3	0.8461538461538461	11	0.4166666666666667	0.5384615384615384	9	7	5	1	0	0.4444444444444444	4	9	15	0.08333333333333333	0.15384615384615385	0.48308699493433255	0.8528799140605859	0.5172954321521781	0.9315173564539482	0.7271540374076457	0.8666396493232252	0.8038443128553198	0.8889167985390521	1.0	0.1111111111111111	0.0	0.0007733692605763346	30
2420	0.0278088620315489	0.004522361110020432	0.0027159539346405482	0.9712083741658887	-1	0	0	0.4	4	0.6923076923076923	9	0.375	0.46153846153846156	8	6	6	1	0	0.4	4	10	15	0.07142857142857142	0.15384615384615385	0.47552018901731496	0.8527935691475838	0.5172954321521781	0.9362279949153441	0.7630097571197151	0.9132791185721416	0.8378051446301648	0.90600964082762	1.0	0.125	0.0	0.0027159539346405482	32
1481	0.0017677248585371101	0.001591752976261814	-0.0015917241035700348	0.9808768286964691	-1	0	0	0.5	1	1.0	1	1.0	1.0	1	1	1	0	0	0.3333333333333333	1	3	3	0.0	0	0.2849358601194291	0.5	0.5051874283378428	0.5	0.3393036772325623	0.5	0.7184534792834724	0.5	0	0	0.0	-0.0001591724103570035	17
3106	0.02340402858239253	0.006661387707796611	0.0058938861170514285	0.9720351987346785	-1	0	0	0.3	3	0.8461538461538461	11	0.46875	0.5384615384615384	8	7	6	1	0	0.5	4	8	15	0.06666666666666667	0.15384615384615385	0.47552018901731496	0.8211059775171675	0.5172954321521781	0.940700390954283	0.6770903660736535	0.8739897718662556	0.823363141586873	0.8884357883369419	1.0	0.125	0.0	0.0058938861170514285	10
1562	0.022260560069052828	0.00268314716820265	-0.0018125942835891173	0.9280971754280076	-1	0	0	0.25	2	0.8	8	0.3	0.6	7	6	4	1	0	0.625	8	5	12	0.09090909090909091	0	0.48308699493433255	0.9522446005461999	0.48165344288780504	0.8594606830136132	0.47031837633526763	0.9433583412057088	0.8668601184985557	0.9268140635360311	1.0	0	0.0	-0.00018125942835891173	8
1383	0.011837551968811613	0.003859591028180814	-0.0028184661421957287	0.9327783754982787	-1	0.25	1	0.4	4	0.6153846153846154	8	0.42857142857142855	0.46153846153846156	9	6	5	1	0	0.7142857142857143	7	5	15	0.09090909090909091	0.4	0.5358177061025264	0.8627500492221466	0.2781192719588249	0.8981231353825218	0.47031837633526763	0.9426328024312474	0.8421066291548782	0.9064768011069594	1.0	0.1111111111111111	0.0	-0.00028184661421957287	12
701	0.0017421090715005827	0.001590933209083722	-0.0015908591904134108	0.9821814544178037	-1	0	0	0.6666666666666666	2	0.5	1	0.6666666666666666	0.5	1	1	2	0	0	0.6666666666666666	2	3	4	0.0	0	0.21892147784833652	0.5	0.5051874283378428	0.5	0.3393036772325623	0.5	0.7637926913245184	0.5	0	0	0.0	-0.00015908591904134108	37
4056	0.027821738601837325	0.005122862774115137	0.002775924135893739	0.9714454203451983	-1	0	0	0.3	3	0.8461538461538461	11	0.375	0.46153846153846156	9	6	5	1	0	0.4	4	10	15	0.09090909090909091	0.15384615384615385	0.47552018901731496	0.8469688521728439	0.5172954321521781	0.9273993755168191	0.7271540374076457	0.7826432154178896	0.8038443128553198	0.8637183843314439	1.0	0.1111111111111111	0.0	0.002775924135893739	13
1133	0.003513097581771064	0.003172287165920905	-0.003167432077746889	0.9723548079198239	-1	0	0	0.4	2	0.8	4	0.5833333333333334	0.6	4	3	2	4	0	0.3333333333333333	2	6	7	0.5714285714285714	0	0.6682659608041506	0.9010501272961533	0.5383726174680438	0.8883785485867467	0.7981591221197815	0.9188761458535635	0.7686497431132807	0.9035060213116688	0.25	0.5	0.0	-0.0003167432077746889	13
529	0.004300209477874007	0.002529858440100838	-0.0024832684476310354	0.9689262117344023	-1	0	0	0.5	2	0.6666666666666666	2	0.625	0.6666666666666666	3	2	1	0	0	0.5	4	2	5	0.0	0	0.6552646620071628	0.7039756043982751	0.6825006837076267	0.8206533114779287	0.6034232130011401	0.9713326411674017	0.834675504118019	0.8776108149859372	0	0	0.0	-0.00024832684476310354	20
4719	0.02690225610125918	0.004745421073511513	0.0037927866114242973	0.9703265700456946	-1	0	0	0.3	3	0.8461538461538461	11	0.375	0.46153846153846156	9	6	5	1	0	0.4	4	10	15	0.09090909090909091	0.15384615384615385	0.47552018901731496	0.8863601493159673	0.5172954321521781	0.9279077677981306	0.7271540374076457	0.9281823584931301	0.8038443128553198	0.9160147342528033	1.0	0.1111111111111111	0.0	0.0037927866114242973	35
4748	0.02799367908115862	0.005282112132782743	0.002467471313288072	0.9710157758057782	-1	0	0	0.3	3	0.8461538461538461	11	0.375	0.46153846153846156	9	6	5	1	0	0.4	4	10	15	0.09090909090909091	0.15384615384615385	0.47552018901731496	0.8469688521728439	0.5172954321521781	0.9273993755168191	0.7271540374076457	0.9120790472269829	0.8038443128553198	0.9001812936110091	1.0	0.1111111111111111	0.0	0.002467471313288072	13
4515	0.027620658268491402	0.003965826078137513	0.0038385444180967106	0.969623355349246	-1	0	0	0.3	3	0.8461538461538461	11	0.375	0.46153846153846156	9	6	5	1	0	0.4	4	10	15	0.09090909090909091	0.15384615384615385	0.47552018901731496	0.9008519548401379	0.5172954321521781	0.9416073606665877	0.7988654768317844	0.8856900628145487	0.8038443128553198	0.9125247753688268	1.0	0.1111111111111111	0.0	0.0038385444180967106	22
3621	0.027046184851116175	0.008748324845239226	-0.006607163005915981	0.9759485225283892	-1	0	0	0.3	3	0.8461538461538461	11	0.46875	0.5384615384615384	10	7	4	1	0	0.5	4	8	15	0.1111111111111111	0.18181818181818182	0.47552018901731496	0.8762968795121313	0.5172954321521781	0.9262321890267713	0.7630097571197151	0.821789862271838	0.7974877090684415	0.8813748756609773	1.0	0.2	0.0	-0.0006607163005915982	4
1924	0.028472480531415423	0.003453869953711816	0.002599746042636045	0.9701997348401825	-1	0	0	0.3	3	0.8461538461538461	11	0.3409090909090909	0.5384615384615384	9	7	5	1	0	0.36363636363636365	4	11	15	0.08333333333333333	0.15384615384615385	0.47552018901731496	0.8904987925409524	0.5675012445879493	0.9169494615660462	0.7271540374076457	0.9593788923533896	0.8668601184985557	0.9277847931890433	1.0	0.1111111111111111	0.0	0.002599746042636045	34
1185	0.001775412856932072	0.0015634847141305192	-0.0015634021946624786	0.9811738800636026	-1	0	0	0.5	1	1.0	1	1.0	1.0	1	1	1	0	0	0.3333333333333333	1	3	3	0.0	0	0.2849358601194291	0.5	0.5051874283378428	0.5	0.3393036772325623	0.5	0.7184534792834724	0.5	0	0	0.0	-0.00015634021946624787	29
2074	0.024483211705636013	0.015865347435807482	-0.014584707100096739	0.9521593976168626	-1	0	0	0.3	3	0.6923076923076923	9	0.3125	0.6153846153846154	9	8	5	1	0	0.3333333333333333	4	12	15	0.07692307692307693	0.4	0.47552018901731496	0.8469688521728439	0.5172954321521781	0.9273993755168191	0.7271540374076457	0.9158623779530395	0.8038443128553198	0.9016134556231012	1.0	0.1111111111111111	0.0	-0.0014584707100096738	1
1100	0.0017652047427274462	0.001569717518305033	-0.0015696501673194186	0.981267978887635	-1	0	0	0.5	1	1.0	1	1.0	1.0	1	1	1	0	0	0.3333333333333333	1	3	3	0.0	0	0.2849358601194291	0.5	0.5051874283378428	0.5	0.3393036772325623	0.5	0.7184534792834724	0.5	0	0	0.0	-0.00015696501673194185	16
3332	0.02238399346974487	0.008800767906563117	-0.008765015863150743	0.9838502695613993	-1	0	0	0.3	3	0.8461538461538461	11	0.375	0.46153846153846156	8	6	6	1	0	0.4	4	10	15	0.07142857142857142	0.15384615384615385	0.44811755870120623	0.8935149429866752	0.5158037167759115	0.9369922882068609	0.7630097571197151	0.7523774161156739	0.7974877090684415	0.8786068294474001	1.0	0.25	0.0	-0.0008765015863150743	3
1497	0.02498748948959515	0.0026297305954615384	-0.0008215765454781511	0.9233536223480692	-1	0	0	0.2	2	0.8461538461538461	11	0.25	0.6923076923076923	11	9	3	1	0	0.6	6	10	15	0.125	0.2222222222222222	0.48308699493433255	0.8924987441898123	0.288798956074884	0.8816514590110122	0.4762882074464815	0.9173534167184321	0.8038443128553198	0.8981834403964776	1.0	0.09090909090909091	0.0	-8.215765454781511e-05	84
1793	0.02793325378661472	0.004994053609559013	0.0025791222844727575	0.9717692660310291	-1	0	0	0.3	3	0.8461538461538461	11	0.375	0.46153846153846156	9	6	5	1	0	0.4	4	10	15	0.09090909090909091	0.15384615384615385	0.47552018901731496	0.8469688521728439	0.5172954321521781	0.9273993755168191	0.7271540374076457	0.9155731083799239	0.8038443128553198	0.901502574375279	1.0	0.1111111111111111	0.0	0.0025791222844727575	74
2788	0.02778393895689615	0.004930323319670022	0.0020084991277143378	0.9712987575121926	-1	0	0	0.3	3	0.8461538461538461	11	0.375	0.46153846153846156	9	6	5	1	0	0.4	4	10	15	0.09090909090909091	0.15384615384615385	0.47552018901731496	0.8469688521728439	0.5172954321521781	0.9273993755168191	0.7271540374076457	0.8845239649311883	0.8038443128553198	0.8907222587182115	1.0	0.1111111111111111	0.0	0.0020084991277143378	16
2273	0.028422599731206664	0.004929790668359237	0.002342678613393571	0.9714134555344175	-1	0	0	0.4	4	0.6923076923076923	9	0.375	0.46153846153846156	8	6	6	1	0	0.4	4	10	15	0.07142857142857142	0.15384615384615385	0.47552018901731496	0.8527935691475838	0.5172954321521781	0.9362279949153441	0.7630097571197151	0.9255683916779943	0.8378051446301648	0.9106218299754915	1.0	0.125	0.0	0.002342678613393571	27
4851	0.026912688032957648	0.004799181590100864	0.0028891677056051366	0.970104571289997	-1	0	0	0.3	3	0.8461538461538461	11	0.375	0.46153846153846156	9	6	5	1	0	0.4	4	10	15	0.09090909090909091	0.15384615384615385	0.47552018901731496	0.8863601493159673	0.5172954321521781	0.9279077677981306	0.7988654768317844	0.8905983322929957	0.8038443128553198	0.9033762165035489	1.0	0.1111111111111111	0.0	0.0028891677056051366	21
2808	0.019054307748457233	0.009104855202678251	-0.008104331615366948	0.975020213242277	-1	0	0	0.3	3	0.8461538461538461	11	0.4166666666666667	0.5384615384615384	9	7	5	1	0	0.4444444444444444	4	9	15	0.08333333333333333	0.15384615384615385	0.47552018901731496	0.8842682667352944	0.5172954321521781	0.9308390318069559	0.754856612457468	0.7928801390329986	0.8668601184985557	0.879937302563354	1.0	0.2222222222222222	0.0	-0.0008104331615366948	0
2300	0.019048544619516557	0.006272748160159326	-0.0056198781748653115	0.9545063753593345	-1	0	0	0.4	4	0.6923076923076923	9	0.45454545454545453	0.5384615384615384	8	7	6	1	0	0.2727272727272727	3	11	15	0.06666666666666667	0.15384615384615385	0.47552018901731496	0.8527935691475838	0.5172954321521781	0.9362279949153441	0.7630097571197151	0.9255683916779943	0.8378051446301648	0.9106218299754915	1.0	0.125	0.0	-0.0005619878174865312	1
4765	0.02739479057561005	0.004941581899834226	0.0031303253361919378	0.9717360167978958	-1	0	0	0.3	3	0.8461538461538461	11	0.375	0.46153846153846156	9	6	5	1	0	0.4	4	10	15	0.09090909090909091	0.15384615384615385	0.47552018901731496	0.8469688521728439	0.5172954321521781	0.9273993755168191	0.7271540374076457	0.7974787096926649	0.8038443128553198	0.8671910611737544	1.0	0.1111111111111111	0.0	0.0031303253361919378	27
4938	0.02683620296923256	0.00764864603939824	-0.00459030772601288	0.9757982546745038	-1	0	0	0.3	3	0.8461538461538461	11	0.46875	0.6153846153846154	11	8	3	1	0	0.5	4	8	15	0.14285714285714285	0.18181818181818182	0.47552018901731496	0.9070640052793265	0.5172954321521781	0.9269388051562981	0.7271540374076457	0.9118957321049241	0.8038443128553198	0.9156993833817003	1.0	0.18181818181818182	0.0	-0.000459030772601288	4
3592	0.027851119386388935	0.004742945734778916	0.003566222308626763	0.9715173957713591	-1	0	0	0.3	3	0.8461538461538461	11	0.375	0.46153846153846156	9	6	5	1	0	0.4	4	10	15	0.09090909090909091	0.15384615384615385	0.47552018901731496	0.8469688521728439	0.5172954321521781	0.9273993755168191	0.7271540374076457	0.8845239649311883	0.8038443128553198	0.8907222587182115	1.0	0.1111111111111111	0.0	0.003566222308626763	81
4117	0.02014009120522955	0.006133288560796402	-0.005628673969888019	0.9480918877866991	-1	0	0	0.3	3	0.8461538461538461	11	0.45454545454545453	0.5384615384615384	9	7	5	1	0	0.2727272727272727	3	11	15	0.08333333333333333	0.15384615384615385	0.47552018901731496	0.8469688521728439	0.5172954321521781	0.9273993755168191	0.7271540374076457	0.7974787096926649	0.8038443128553198	0.8671910611737544	1.0	0.1111111111111111	0.0	-0.0005628673969888018	0
4205	0.02402552556032454	0.015090950001911055	-0.013123154236685041	0.958877081637294	-1	0	0	0.4	4	0.6923076923076923	9	0.4166666666666667	0.38461538461538464	9	5	5	1	0	0.4444444444444444	4	9	15	0.1	0.3076923076923077	0.47552018901731496	0.8469688521728439	0.5172954321521781	0.9273993755168191	0.7988654768317844	0.7815427932512033	0.8038443128553198	0.8634648372442809	1.0	0.1111111111111111	0.0	-0.001312315423668504	1
1264	0.01672912418412203	0.003863537401763038	-0.0038470249470929528	0.9831372548033361	-1	0	0	0.375	3	0.6	6	0.5714285714285714	0.3	4	3	7	0	0	0.42857142857142855	7	3	12	0.0	0	0.4016405636504935	0.840814418077078	0.5473478272756568	0.8495348794841507	0.712268947759368	0.6008639539077413	0.7823605858321799	0.7804187069311423	0	0	0.0	-0.0003847024947092953	3
1819	0.027788031176223863	0.005386291428825931	0.00022108523873563701	0.9713762496192857	-1	0	0	0.3	3	0.8461538461538461	11	0.4166666666666667	0.5384615384615384	9	7	5	1	0	0.4444444444444444	4	9	15	0.08333333333333333	0.15384615384615385	0.48308699493433255	0.8528799140605859	0.5172954321521781	0.9315173564539482	0.7271540374076457	0.8666396493232252	0.8038443128553198	0.8889167985390521	1.0	0.1111111111111111	0.0	0.00022108523873563701	12
266	0.002937240237574383	0.002565934673836283	-0.002565671793088192	0.982655281121905	-1	0	0	0.75	3	0.25	1	0.75	0.25	4	1	1	0	0	0.5	4	2	6	0.0	0.5	0.8598595527231861	0.9564750731299425	0.6309058882937324	0.9817123993143583	0.6120110979434674	0.7502037072693037	0.9141132281655886	0.938441448608618	0	0	0.0	-0.00025656717930881923	10
1235	0.015586498391268074	0.005398391562393148	-0.004988971383186384	0.9484095813332855	-1	0	0	0.2222222222222222	2	0.8181818181818182	9	0.3939393939393939	0.7272727272727273	9	8	3	1	0	0.2727272727272727	3	11	13	0.1111111111111111	0	0.4016405636504935	0.9007495472229613	0.288798956074884	0.8868443428128016	0.4762882074464815	0.8779307373346517	0.8038443128553198	0.8888605843435292	1.0	0.1111111111111111	0.0	-0.0004988971383186383	5
3095	0.023276766130041034	0.004408974882545569	-0.0033403096973228974	0.9789399636890304	-1	0	0	0.3	3	0.8461538461538461	11	0.375	0.46153846153846156	9	6	5	1	0	0.4	4	10	15	0.09090909090909091	0.15384615384615385	0.47552018901731496	0.8469688521728439	0.5172954321521781	0.9273993755168191	0.7271540374076457	0.8326029249256685	0.8038443128553198	0.8759046618587908	1.0	0.1111111111111111	0.0	-0.0003340309697322897	2
3733	0.02721598193838128	0.00483745294047923	0.0031661112547418644	0.9717090658139547	-1	0	0	0.3	3	0.8461538461538461	11	0.375	0.46153846153846156	9	6	5	1	0	0.4	4	10	15	0.09090909090909091	0.15384615384615385	0.47552018901731496	0.8469688521728439	0.5172954321521781	0.9273993755168191	0.7271540374076457	0.7974787096926649	0.8038443128553198	0.8671910611737544	1.0	0.1111111111111111	0.0	0.0031661112547418644	22
4986	0.027072781460954366	0.004882172811921987	0.0036902806351699164	0.9697265297877453	-1	0	0	0.3	3	0.8461538461538461	11	0.375	0.46153846153846156	9	6	5	1	0	0.4	4	10	15	0.09090909090909091	0.15384615384615385	0.47552018901731496	0.8863601493159673	0.5172954321521781	0.9279077677981306	0.7271540374076457	0.9388983337183242	0.8038443128553198	0.9203477330762694	1.0	0.1111111111111111	0.0	0.0036902806351699164	54
535	0.002636540789010848	0.002411400889679392	-0.002411359472747371	0.9813883366927195	-1	0	0	0.75	3	0.0	0	0.5555555555555556	0	3	0	1	0	0	1.0	3	3	5	0.0	1.0	0	0	0	0	0	0	0	0	0	0	0	-0.00024113594727473707	6
1146	0.025949472974318287	0.010751426181563571	-0.01014435256587426	0.9473749150917141	-1	0	0	0.2	2	0.9230769230769231	12	0.25	0.6153846153846154	8	8	6	1	0	0.6	6	10	15	0.0625	0	0.47552018901731496	0.8812099601950405	0.49947443751999165	0.8987316056875488	0.5690845770321734	0.9431546226775874	0.8323195035848001	0.9114939939276502	1.0	0.125	0.0	-0.001014435256587426	5
2022	0.027514063918345898	0.004726182160105992	0.0023868724596033974	0.9721093024539134	-1	0	0	0.3	3	0.8461538461538461	11	0.375	0.46153846153846156	9	6	5	1	0	0.4	4	10	15	0.09090909090909091	0.15384615384615385	0.47552018901731496	0.8469688521728439	0.5172954321521781	0.9273993755168191	0.7271540374076457	0.9155731083799239	0.8038443128553198	0.901502574375279	1.0	0.1111111111111111	0.0	0.0023868724596033974	34
4720	0.027550772379292172	0.004949661107632905	0.00319199867317925	0.971675493635936	-1	0	0	0.3	3	0.8461538461538461	11	0.375	0.46153846153846156	9	6	5	1	0	0.4	4	10	15	0.09090909090909091	0.15384615384615385	0.47552018901731496	0.8469688521728439	0.5172954321521781	0.9273993755168191	0.7271540374076457	0.9025301282466662	0.8038443128553198	0.8967259338317248	1.0	0.1111111111111111	0.0	0.00319199867317925	32
1628	0.030589156925975285	0.0012897994697099809	-0.0012882458259161687	0.9222630741189793	-1	0	0	0.4	4	0.5384615384615384	7	0.35714285714285715	0.46153846153846156	10	6	4	1	0	0.8571428571428571	6	7	15	0.125	0.2222222222222222	0.48665079930627986	0.906586222665088	0.3977073520555015	0.8788966224519948	0.7880656227239843	0.9418277971269624	0.8668601184985557	0.9126445950731723	1.0	0.1	0.0	-0.00012882458259161686	31
2753	0.030587318868043393	0.003150573912829842	0.002742295118625482	0.9655376620506186	-1	0	0	0.3	3	0.7692307692307693	10	0.375	0.5384615384615384	9	7	5	1	0	0.625	5	8	15	0.08333333333333333	0	0.47552018901731496	0.8602734608327359	0.5172954321521781	0.9315173564539482	0.7271540374076457	0.9063914234769652	0.8038443128553198	0.9031491554594314	1.0	0.1111111111111111	0.0	0.002742295118625482	20
176	0.014143617292826153	0.005341535741635646	-0.005298950637320769	0.9790121830108404	-1	0	0	0.5	5	0.38461538461538464	5	0.5	0.38461538461538464	8	5	6	1	0	0.8333333333333334	6	5	15	0.07692307692307693	0.18181818181818182	0.24375766314761843	0.8723678150938613	0.4174450940718238	0.9409198146714152	0.27132423618794754	0.9296890242961822	0.8493778360600274	0.9186377936601964	1.0	0.25	0.0	-0.000529895063732077	15
2097	0.027952993009671488	0.005065128890928142	0.0024726993694055345	0.9712409302561281	-1	0	0	0.4	4	0.6923076923076923	9	0.375	0.46153846153846156	8	6	6	1	0	0.4	4	10	15	0.07142857142857142	0.15384615384615385	0.47552018901731496	0.8527935691475838	0.5172954321521781	0.9362279949153441	0.7630097571197151	0.8126070605115537	0.8378051446301648	0.8776206482572975	1.0	0.125	0.0	0.0024726993694055345	62
4243	0.03217347895915018	0.010226083055835666	-0.008082289251226962	0.9675966126780582	-1	0	0	0.3	3	0.8461538461538461	11	0.4166666666666667	0.6923076923076923	11	9	3	1	0	0.4444444444444444	4	9	15	0.125	0.18181818181818182	0.47552018901731496	0.894596691201644	0.5172954321521781	0.9295968244615085	0.7988654768317844	0.8879790760630063	0.8287170698471094	0.9057760780588637	1.0	0.2727272727272727	0.0	-0.0008082289251226963	3
1202	None	None	None	None	None	0	0	0.5	5	0.5384615384615384	7	0.4166666666666667	0.3076923076923077	8	4	6	1	0	1.0	6	6	15	0.08333333333333333	0.2	0.47552018901731496	0.7654117786511188	0.49070081055802606	0.9528282642610569	0.7782742889937919	0.9270535746825497	0.8668601184985557	0.9040886161938142	1.0	0.25	0.0	None	0
1349	0.001801980039678053	0.0015532822952544448	-0.0015531937150670854	0.9809993725226265	-1	0	0	0.5	1	1.0	1	1.0	1.0	1	1	1	0	0	0.3333333333333333	1	3	3	0.0	0	0.2849358601194291	0.5	0.5051874283378428	0.5	0.3393036772325623	0.5	0.7184534792834724	0.5	0	0	0.0	-0.00015531937150670854	28
1296	0.0024302433456122228	0.0022931130750442857	-0.002293096929446521	0.9834692689542647	-1	0	0	0.5	1	1.0	1	1.0	1.0	2	1	0	0	0	0.3333333333333333	1	3	3	0.0	0	0.30431634599840435	0.7013948119634202	0.3969931922063634	0.7468613811655712	0.37465507907579065	0.7342573622401842	0.7318365963845752	0.7279158601867249	0	0	0.0	-0.00022930969294465212	12
1850	0.027591929262255812	0.000788526902757361	0.00025388556004964726	0.9698344047173951	-1	0	0	0.3	3	0.8461538461538461	11	0.2777777777777778	0.5384615384615384	9	7	5	1	0	0.6666666666666666	9	6	15	0.08333333333333333	0.15384615384615385	0.4131481224680799	0.876583231206742	0.48165344288780504	0.8990218949572267	0.4762882074464815	0.9436643814396999	0.7909786771301801	0.9106640960587211	1.0	0.1111111111111111	0.0	0.00025388556004964726	14
2427	0.028985234860412008	0.004609411066883793	0.0026041068068342037	0.9715746586729621	-1	0	0	0.4	4	0.6923076923076923	9	0.375	0.46153846153846156	8	6	6	1	0	0.4	4	10	15	0.07142857142857142	0.15384615384615385	0.47552018901731496	0.8527935691475838	0.5172954321521781	0.9362279949153441	0.7630097571197151	0.9255683916779943	0.8378051446301648	0.9106218299754915	1.0	0.25	0.0	0.0026041068068342037	19
2400	0.028177883248396287	0.0053248582705196865	0.0029879023953391062	0.9712729851907123	-1	0	0	0.3	3	0.8461538461538461	11	0.375	0.46153846153846156	9	6	5	1	0	0.4	4	10	15	0.09090909090909091	0.15384615384615385	0.47552018901731496	0.8469688521728439	0.5172954321521781	0.9273993755168191	0.7271540374076457	0.9336565371634991	0.8038443128553198	0.9089514559418537	1.0	0.1111111111111111	0.0	0.0029879023953391062	85
1297	0.03064760970357219	0.0016678422796022065	-0.0016582125700825474	0.9205288830674476	-1	0	0	0.4	4	0.5384615384615384	7	0.35714285714285715	0.5384615384615384	10	7	4	1	0	0.8571428571428571	6	7	15	0.1111111111111111	0.2222222222222222	0.5715516450163374	0.8921772346724324	0.3977073520555015	0.8788966224519948	0.7880656227239843	0.9418277971269624	0.8668601184985557	0.9083126742521817	1.0	0.1	0.0	-0.00016582125700825474	29
96	0.0017644487585926083	0.0017154737258550862	-0.0017134143998330693	0.9836128233826908	-1	0	0	1.0	1	0	0	1.0	0	0	0	1	0	0	0.5	2	1	2	0.0	0	0	0	0	0	0	0	0	0	0	0	0	-0.1	8
3083	0.027737163711668886	0.004974384840417791	0.0026539249624108548	0.9715357218110753	-1	0	0	0.3	3	0.8461538461538461	11	0.375	0.46153846153846156	9	6	5	1	0	0.4	4	10	15	0.09090909090909091	0.15384615384615385	0.47552018901731496	0.8469688521728439	0.5172954321521781	0.9273993755168191	0.7271540374076457	0.7974787096926649	0.8038443128553198	0.8671910611737544	1.0	0.1111111111111111	0.0	0.0026539249624108548	20
2674	0.028338609266492697	0.004784101290275031	0.0024521229002264946	0.9715597792360158	-1	0	0	0.3	3	0.8461538461538461	11	0.375	0.46153846153846156	9	6	5	1	0	0.4	4	10	15	0.09090909090909091	0.15384615384615385	0.47552018901731496	0.8469688521728439	0.5172954321521781	0.9273993755168191	0.7271540374076457	0.942569487407675	0.8038443128553198	0.9131054220511676	1.0	0.1111111111111111	0.0	0.0024521229002264946	17
2655	0.0283370495970203	0.004881994569585211	0.0029579891138065357	0.9707831576239773	-1	0	0	0.3	3	0.8461538461538461	11	0.375	0.46153846153846156	9	6	5	1	0	0.4	4	10	15	0.09090909090909091	0.15384615384615385	0.47552018901731496	0.8469688521728439	0.5172954321521781	0.9273993755168191	0.7271540374076457	0.9025301282466662	0.8038443128553198	0.8967259338317248	1.0	0.1111111111111111	0.0	0.0029579891138065357	59
1469	0.02380084766093465	0.005269248804530736	-0.0033417781427752136	0.9731174593862995	-1	0	0	0.3	3	0.7692307692307693	10	0.375	0.46153846153846156	9	6	5	2	0	0.4	4	10	15	0.18181818181818182	0.15384615384615385	0.48308699493433255	0.8612536281325824	0.5172954321521781	0.9150425643011701	0.8190524756233787	0.797184307586823	0.8668601184985557	0.8649605138935897	0.5555555555555556	0.1111111111111111	0.0	-0.00033417781427752134	13
4442	0.027832930131683815	0.004625210324636776	0.0025070902706564057	0.9713558242679696	-1	0	0	0.3	3	0.8461538461538461	11	0.375	0.46153846153846156	9	6	5	1	0	0.4	4	10	15	0.09090909090909091	0.15384615384615385	0.47552018901731496	0.8469688521728439	0.5172954321521781	0.9273993755168191	0.7271540374076457	0.9336565371634991	0.8038443128553198	0.9089514559418537	1.0	0.1111111111111111	0.0	0.0025070902706564057	14
4655	0.026927834587907304	0.00486692787079541	0.0023433296478371675	0.9716943197350202	-1	0	0	0.3	3	0.8461538461538461	11	0.375	0.46153846153846156	9	6	5	1	0	0.4	4	10	15	0.09090909090909091	0.15384615384615385	0.47552018901731496	0.8469688521728439	0.5172954321521781	0.9273993755168191	0.7271540374076457	0.8845239649311883	0.8038443128553198	0.8907222587182115	1.0	0.1111111111111111	0.0	0.0023433296478371675	11
2875	0.027258244219995585	0.004824693962297601	0.0031802149204050644	0.971122828020844	-1	0	0	0.3	3	0.8461538461538461	11	0.375	0.46153846153846156	9	6	5	1	0	0.4	4	10	15	0.09090909090909091	0.15384615384615385	0.47552018901731496	0.8469688521728439	0.5172954321521781	0.9273993755168191	0.7271540374076457	0.8326029249256685	0.8038443128553198	0.8759046618587908	1.0	0.1111111111111111	0.0	0.0031802149204050644	49
4400	0.02712909308804023	0.004601461309314992	0.0033546359007062313	0.9715548012950248	-1	0	0	0.3	3	0.8461538461538461	11	0.375	0.46153846153846156	9	6	5	1	0	0.4	4	10	15	0.09090909090909091	0.15384615384615385	0.47552018901731496	0.8469688521728439	0.5172954321521781	0.9273993755168191	0.7271540374076457	0.7824790565308848	0.8038443128553198	0.8636805271786615	1.0	0.1111111111111111	0.0	0.0033546359007062313	17
2477	0.01970160097169284	0.00712429309735752	-0.007118629308595374	0.9841923001807515	-1	0	0	0.4	4	0.6923076923076923	9	0.4166666666666667	0.38461538461538464	8	5	6	1	0	0.4444444444444444	4	9	15	0.07692307692307693	0.15384615384615385	0.44811755870120623	0.8935149429866752	0.5158037167759115	0.9369922882068609	0.7271540374076457	0.9361641108756801	0.7974877090684415	0.924422960110821	1.0	0.25	0.0	-0.0007118629308595374	3
3096	0.028472739844788354	0.005503013946594416	0.002565568283370304	0.9712894417355619	-1	0	0	0.3	3	0.8461538461538461	11	0.375	0.46153846153846156	9	6	5	1	0	0.4	4	10	15	0.09090909090909091	0.15384615384615385	0.47552018901731496	0.8469688521728439	0.5172954321521781	0.9273993755168191	0.7271540374076457	0.9025301282466662	0.8038443128553198	0.8967259338317248	1.0	0.1111111111111111	0.0	0.002565568283370304	17
2922	0.027521783259821252	0.005064938059513552	0.003283011702024764	0.970837525000678	-1	0	0	0.3	3	0.8461538461538461	11	0.375	0.46153846153846156	9	6	5	1	0	0.4	4	10	15	0.09090909090909091	0.15384615384615385	0.47552018901731496	0.8469688521728439	0.5172954321521781	0.9273993755168191	0.7271540374076457	0.9239330662753749	0.8038443128553198	0.904807385552969	1.0	0.1111111111111111	0.0	0.003283011702024764	106
4710	0.02734479197451899	0.0051619553602581	0.0027934580647387525	0.9716516147957529	-1	0	0	0.3	3	0.8461538461538461	11	0.375	0.46153846153846156	9	6	5	1	0	0.4	4	10	15	0.09090909090909091	0.15384615384615385	0.47552018901731496	0.8469688521728439	0.5172954321521781	0.9273993755168191	0.7271540374076457	0.7935030234798444	0.8038443128553198	0.8662500501629476	1.0	0.1111111111111111	0.0	0.0027934580647387525	19
4995	0.02722267485394887	0.004755753586790281	0.0037579256131970913	0.9704260988712561	-1	0	0	0.3	3	0.8461538461538461	11	0.375	0.46153846153846156	9	6	5	1	0	0.4	4	10	15	0.09090909090909091	0.15384615384615385	0.47552018901731496	0.8863601493159673	0.5172954321521781	0.9279077677981306	0.7271540374076457	0.913496636203867	0.8038443128553198	0.9106874046999397	1.0	0.1111111111111111	0.0	0.0037579256131970913	109
1873	0.020456415826621405	0.007620422196576206	-0.007591040324492102	0.9840092614316449	-1	0	0	0.4	4	0.6923076923076923	9	0.4166666666666667	0.38461538461538464	8	5	6	1	0	0.4444444444444444	4	9	15	0.07692307692307693	0.15384615384615385	0.6345406203747579	0.8913077711062665	0.5675012445879493	0.9485598659263819	0.6770903660736535	0.8132437283397732	0.7909786771301801	0.8969057702466959	1.0	0.25	0.0	-0.0007591040324492102	3
1900	0.029334095361452116	0.005461007282327998	0.0017191538084003798	0.9714653556027403	-1	0	0	0.4	4	0.6923076923076923	9	0.375	0.46153846153846156	8	6	6	1	0	0.4	4	10	15	0.07142857142857142	0.15384615384615385	0.47552018901731496	0.8527935691475838	0.5172954321521781	0.9362279949153441	0.7630097571197151	0.9255683916779943	0.8378051446301648	0.9106218299754915	1.0	0.125	0.0	0.0017191538084003798	60
4715	0.031886555973249554	0.006443709952292259	0.0047448825337782575	0.9754641813065575	-1	0	0	0.2	2	0.9230769230769231	12	0.375	0.6153846153846154	10	8	4	0	0	0.625	5	8	15	0.0	0.16666666666666666	0.47930359197582373	0.8682830133761215	0.6110499916976682	0.911035477423534	0.7711440237427551	0.8617577708527714	0.7984964602797213	0.8822651632322057	0	0	0.0	0.0047448825337782575	3
1169	0.002632995991842328	0.0020158195709560167	-0.0020141572322557393	0.9788741541980192	-1	0	0	0.5	2	0.6666666666666666	2	0.5555555555555556	0.3333333333333333	2	1	2	0	0	1.0	3	3	5	0.0	0	0.47647888019231666	0.7782136169020962	0.4765256287677776	0.5711679614206057	0.5316072062095716	0.872476525756305	0.7196593326862817	0.760419337937145	0	0	0.0	-0.00020141572322557392	19
4281	0.027780061605569645	0.00454708792879319	0.0031516786565429	0.9714158907375537	-1	0	0	0.3	3	0.8461538461538461	11	0.375	0.46153846153846156	9	6	5	1	0	0.4	4	10	15	0.09090909090909091	0.15384615384615385	0.47552018901731496	0.8477960615465178	0.5172954321521781	0.9273993755168191	0.7271540374076457	0.7826432154178896	0.8038443128553198	0.8639691590687975	1.0	0.1111111111111111	0.0	0.0031516786565429	17
1430	0.02543004295286994	0.0028469490502496717	-0.0011882022208275936	0.9225528846808794	-1	0	0	0.2	2	0.8461538461538461	11	0.25	0.6923076923076923	11	9	3	1	0	0.6	6	10	15	0.125	0.2222222222222222	0.48308699493433255	0.8924987441898123	0.288798956074884	0.8816514590110122	0.4762882074464815	0.9173534167184321	0.8038443128553198	0.8981834403964776	1.0	0.09090909090909091	0.0	-0.00011882022208275936	71
3133	0.027902503133187706	0.002178172199985158	0.0013476090539058416	0.9733337230997723	-1	0	0	0.4	4	0.6923076923076923	9	0.4166666666666667	0.38461538461538464	7	5	7	1	0	0.4444444444444444	4	9	15	0.0625	0.15384615384615385	0.47552018901731496	0.8575283871444653	0.5172954321521781	0.9453569674296549	0.7988654768317844	0.9410406752043559	0.8668601184985557	0.9221504536775031	1.0	0.14285714285714285	0.0	0.0013476090539058416	9
4225	0.025302114531546682	0.005418256707803119	0.0007817318069650245	0.970819960278048	-1	0	0	0.4	4	0.6923076923076923	9	0.3333333333333333	0.46153846153846156	9	6	5	1	0	0.5555555555555556	5	9	15	0.09090909090909091	0.15384615384615385	0.47552018901731496	0.9105905335487723	0.5172954321521781	0.9356217671201568	0.7271540374076457	0.9498109395137523	0.8038443128553198	0.9337592484148423	1.0	0.1111111111111111	0.0	0.0007817318069650245	11
4609	0.02835619244083074	0.004989552176918171	0.0025642869089654266	0.971736909405671	-1	0	0	0.3	3	0.8461538461538461	11	0.375	0.46153846153846156	9	6	5	1	0	0.4	4	10	15	0.09090909090909091	0.15384615384615385	0.47552018901731496	0.8469688521728439	0.5172954321521781	0.9273993755168191	0.7271540374076457	0.9251962623481893	0.8038443128553198	0.9053261195970742	1.0	0.1111111111111111	0.0	0.0025642869089654266	10
477	0.0031837271780427987	0.0024045081219081312	-0.0024023782977020455	0.9759017834223601	-1	0	0	0.5	1	1.0	1	1.0	1.0	2	1	0	0	0	0.3333333333333333	3	1	3	0.0	0	0.5096902155995581	0.8018692017964373	0.7408558888691987	0.8448580373138054	0.5494459073294007	0.836675852494123	0.82411160604762	0.8285684408676951	0	0	0.0	-0.00024023782977020456	12
4509	0.02750363459650992	0.005110298633423372	0.003433233186414382	0.971401761473202	-1	0	0	0.3	3	0.8461538461538461	11	0.375	0.46153846153846156	9	6	5	1	0	0.4	4	10	15	0.09090909090909091	0.15384615384615385	0.47552018901731496	0.8469688521728439	0.5172954321521781	0.9273993755168191	0.7271540374076457	0.7824790565308848	0.8038443128553198	0.8636805271786615	1.0	0.1111111111111111	0.0	0.003433233186414382	48
1531	0.004639835683048212	0.0027002525072561223	-0.0027002258609759152	0.9654437618457592	-1	0	0	0.25	1	1.0	3	1.0	1.0	3	3	1	2	0	0.2	1	5	5	0.3333333333333333	0	0.7953310299050896	0.9165656131916813	0.22606846721162147	0.6640027151454662	0.47031837633526763	0.8532018139366269	0.9114756998079796	0.8337671352498661	0.6666666666666666	0	0.0	-0.00027002258609759155	6
993	0.0018677762857965388	0.0017510073240557089	-0.0017507859335235934	0.9806845815674767	-1	0	0	0.6666666666666666	2	0.5	1	0.6666666666666666	0.5	1	1	2	0	0	0.6666666666666666	2	3	4	0.0	0	0.2849358601194291	0.5	0.5051874283378428	0.5	0.3393036772325623	0.5	0.7184534792834724	0.5	0	0	0.0	-0.00017507859335235933	25
1956	0.020783583941399855	0.007744383313835977	-0.007736128701091715	0.984456175914642	-1	0	0	0.4	4	0.6923076923076923	9	0.4166666666666667	0.38461538461538464	8	5	6	1	0	0.4444444444444444	4	9	15	0.07692307692307693	0.15384615384615385	0.44811755870120623	0.8935149429866752	0.5158037167759115	0.9369922882068609	0.7271540374076457	0.908142221137583	0.7974877090684415	0.9147122424713122	1.0	0.25	0.0	-0.0007736128701091715	1
2125	0.027706876440895662	0.00486186314204944	0.0022588213889831632	0.9719688708771128	-1	0	0	0.3	3	0.8461538461538461	11	0.375	0.46153846153846156	9	6	5	1	0	0.4	4	10	15	0.09090909090909091	0.15384615384615385	0.47552018901731496	0.8469688521728439	0.5172954321521781	0.9273993755168191	0.7271540374076457	0.9410962640129711	0.8038443128553198	0.9123915181816223	1.0	0.1111111111111111	0.0	0.0022588213889831632	43
329	0.017707366801830892	0.004664364295097533	-0.004582056494080447	0.9819522719322605	-1	0	0	0.5	5	0.46153846153846156	6	0.3333333333333333	0.3076923076923077	8	4	6	2	0	0.5555555555555556	5	9	15	0.16666666666666666	0.15384615384615385	0.5131611873153854	0.8674102013003602	0.5172954321521781	0.925048704475529	0.8089589762275816	0.7540280958948161	0.8354299402213726	0.8626121648942733	0.5625	0.25	0.0	-0.0004582056494080447	6
4923	0.021170710768338426	0.007782558952152122	-0.007635217041122638	0.9840769928196037	-1	0	0	0.4	4	0.6923076923076923	9	0.4166666666666667	0.38461538461538464	8	5	6	1	0	0.4444444444444444	4	9	15	0.07692307692307693	0.15384615384615385	0.44811755870120623	0.9249837442020008	0.5158037167759115	0.9374823543320167	0.7271540374076457	0.9206069803793754	0.7974877090684415	0.9280299799191494	1.0	0.25	0.0	-0.0007635217041122638	1
4100	0.020240247248704116	0.004506151192161034	-0.0008495325990786764	0.9713340853743623	-1	0.25	1	0.6	6	0.46153846153846156	6	0.35714285714285715	0.3076923076923077	8	4	6	1	0	0.8571428571428571	6	7	15	0.08333333333333333	0.15384615384615385	0.4443341557426974	0.8210985193092658	0.49070081055802606	0.9107529819759723	0.8141300087058612	0.8130495430415153	0.8378051446301648	0.8547318743757748	1.0	0.125	0.0	-8.495325990786763e-05	5
3651	0.026598442954311526	0.0053083106263071165	0.00217888971336603	0.9703007819502953	-1	0	0	0.3	3	0.8461538461538461	11	0.4166666666666667	0.46153846153846156	9	6	5	1	0	0.4444444444444444	4	9	15	0.09090909090909091	0.15384615384615385	0.47552018901731496	0.8617592776036447	0.5172954321521781	0.9411487855736739	0.7271540374076457	0.8359646737863399	0.8038443128553198	0.8886334268967283	1.0	0.1111111111111111	0.0	0.00217888971336603	16
3017	0.027634964683278192	0.004081185066082328	0.0018981720347602256	0.9719777977767888	-1	0	0	0.3	3	0.8461538461538461	11	0.4166666666666667	0.5384615384615384	10	7	4	1	0	0.4444444444444444	4	9	15	0.1111111111111111	0.15384615384615385	0.47552018901731496	0.8587097648409218	0.5172954321521781	0.9344385222263971	0.7271540374076457	0.9060062190807522	0.8038443128553198	0.9039984493487011	1.0	0.1	0.0	0.0018981720347602256	11
3318	0.023360313685672044	0.014244492732370172	-0.013681939609166308	0.9527916099830349	-1	0.25	1	0.4	4	0.6153846153846154	8	0.3409090909090909	0.5384615384615384	9	7	5	1	0	0.36363636363636365	4	11	15	0.08333333333333333	0.4	0.47552018901731496	0.8469688521728439	0.5172954321521781	0.9273993755168191	0.7271540374076457	0.930671889869081	0.8668601184985557	0.9076407831986034	1.0	0.1111111111111111	0.0	-0.0013681939609166307	2
166	0.020168918697739915	0.005676586560746388	-0.0056524093844445115	0.9823818661920093	-1	0	0	0.2	2	0.8333333333333334	10	0.25925925925925924	0.5	8	6	5	2	0	0.6666666666666666	9	6	14	0.16666666666666666	0.3333333333333333	0.8440385525679425	0.7900664686669999	0.9268727478818922	0.9292220961947558	0.2924650173402847	0.957901072098874	0.9532534062898109	0.9122655453006562	0.5625	0.375	0.0	-0.0005652409384444511	11
668	0.002325420359649718	0.0017869417714514262	-0.0017836928712946492	0.9823482390523646	-1	0	0	1.0	2	0.0	0	1.0	0	2	0	0	0	0	0.3333333333333333	3	1	3	0.0	1.0	0	0	0	0	0	0	0	0	0	0	0	-0.00017836928712946492	15
4556	0.02722307652853014	0.005064225848991186	0.002814821517758354	0.971202062693434	-1	0	0	0.3	3	0.8461538461538461	11	0.375	0.46153846153846156	9	6	5	1	0	0.4	4	10	15	0.09090909090909091	0.15384615384615385	0.47552018901731496	0.8469688521728439	0.5172954321521781	0.9273993755168191	0.7271540374076457	0.7974787096926649	0.8038443128553198	0.8671910611737544	1.0	0.1111111111111111	0.0	0.002814821517758354	15
3250	0.02770280004631496	0.005190370615552858	0.004015004136720039	0.9714810153357596	-1	0	0	0.3	3	0.8461538461538461	11	0.375	0.46153846153846156	9	6	5	1	0	0.4	4	10	15	0.09090909090909091	0.15384615384615385	0.47552018901731496	0.8469688521728439	0.5172954321521781	0.9273993755168191	0.754856612457468	0.8809496645488168	0.8038443128553198	0.8895967898647605	1.0	0.1111111111111111	0.0	0.004015004136720039	18
394	0.0018661350543552817	0.0017453852570974715	-0.0017452669619707306	0.9806046800445211	-1	0	0	0.6666666666666666	2	0.5	1	0.6666666666666666	0.5	1	1	2	0	0	0.6666666666666666	2	3	4	0.0	0	0.2849358601194291	0.5	0.5051874283378428	0.5	0.3393036772325623	0.5	0.7184534792834724	0.5	0	0	0.0	-0.00017452669619707307	83
4182	0.028038500078611073	0.005209627191569021	0.003622429889511723	0.971466537150833	-1	0	0	0.3	3	0.8461538461538461	11	0.375	0.46153846153846156	9	6	5	1	0	0.4	4	10	15	0.09090909090909091	0.15384615384615385	0.47552018901731496	0.8469688521728439	0.5172954321521781	0.9273993755168191	0.754856612457468	0.8809496645488168	0.8038443128553198	0.8895967898647605	1.0	0.1111111111111111	0.0	0.003622429889511723	52
3029	0.027693232591704062	0.005164665200807721	0.002615769110063954	0.9712132174689277	-1	0	0	0.3	3	0.8461538461538461	11	0.375	0.46153846153846156	9	6	5	1	0	0.4	4	10	15	0.09090909090909091	0.15384615384615385	0.47552018901731496	0.8469688521728439	0.5172954321521781	0.9273993755168191	0.7271540374076457	0.8845239649311883	0.8038443128553198	0.8907222587182115	1.0	0.1111111111111111	0.0	0.002615769110063954	26
532	0.002188511845197211	0.002100475289858776	-0.0021004752625661625	0.9846729389071357	-1	0	0	0.6666666666666666	2	0.5	1	0.6666666666666666	0	2	0	1	0	0	0.6666666666666666	3	2	4	0.0	0	0	0	0	0	0	0	0	0	0	0	0	-0.00021004752625661624	13
4249	0.020835208465953235	0.0014765445020880014	-0.0005961324569045652	0.9684213141629273	-1	0	0	0.4	4	0.6923076923076923	9	0.30612244897959184	0.46153846153846156	9	6	5	1	0	1.0	7	7	15	0.09090909090909091	0.15384615384615385	0.47552018901731496	0.8469688521728439	0.5196006145050625	0.925569121170141	0.7271540374076457	0.9239330662753749	0.7934056128035674	0.9040330544866246	1.0	0.1111111111111111	0.0	-5.961324569045652e-05	10
229	0.002735218197065434	0.0021289874816793216	-0.0021271013630227973	0.9755233162764225	-1	0	0	0.3333333333333333	1	1.0	2	0.6666666666666666	0.5	2	1	1	1	0	0.6666666666666666	3	2	4	0.2	0	0.6927792684780771	0.8378101425079534	0.5622290869675652	0.9763003506334622	0.5620111543044379	0.9876171318092223	0.9702539823103924	0.9625449194161126	1.0	0	0.0	-0.00021271013630227973	28
3794	0.027923095324324274	0.005118737153515708	0.003229613613495224	0.9714898754378662	-1	0	0	0.3	3	0.8461538461538461	11	0.375	0.46153846153846156	9	6	5	1	0	0.4	4	10	15	0.09090909090909091	0.15384615384615385	0.47552018901731496	0.8469688521728439	0.5172954321521781	0.9273993755168191	0.7271540374076457	0.9239330662753749	0.8038443128553198	0.904807385552969	1.0	0.1111111111111111	0.0	0.003229613613495224	49
742	0.0023164186119501015	0.002224563336073254	-0.002224172073665096	0.9849192481850381	-1	0	0	1.0	2	0.0	0	1.0	0	1	0	1	0	0	0.3333333333333333	3	1	3	0.0	1.0	0	0	0	0	0	0	0	0	0	0	0	-0.0002224172073665096	13
386	0.016657782931915655	0.004844108526558693	-0.0045854042913057915	0.967571571819046	-1	0	0	0.5	5	0.46153846153846156	6	0.5	0.3076923076923077	8	4	6	3	0	0.8333333333333334	6	5	15	0.25	0.15384615384615385	0.6809753941458062	0.8848613386381514	0.5147458537215475	0.8862308021514689	0.8089589762275816	0.7440676720347038	0.8655969989704847	0.8480995658910323	0.125	0.25	0.0	-0.00045854042913057917	8
3891	0.028207851329275953	0.005212067045406713	0.0034510771723869783	0.9714477608979865	-1	0	0	0.3	3	0.8461538461538461	11	0.375	0.46153846153846156	9	6	5	1	0	0.4	4	10	15	0.09090909090909091	0.15384615384615385	0.47552018901731496	0.8469688521728439	0.5172954321521781	0.9273993755168191	0.7271540374076457	0.9025301282466662	0.8038443128553198	0.8967259338317248	1.0	0.1111111111111111	0.0	0.0034510771723869783	19
4628	0.02705083183351662	0.004719889208729816	0.0030695056802983105	0.9700914832513379	-1	0	0	0.3	3	0.8461538461538461	11	0.375	0.46153846153846156	9	6	5	1	0	0.4	4	10	15	0.09090909090909091	0.15384615384615385	0.47552018901731496	0.8863601493159673	0.5172954321521781	0.9279077677981306	0.7271540374076457	0.9283570084165178	0.8038443128553198	0.9160819727541347	1.0	0.1111111111111111	0.0	0.0030695056802983105	16
2241	0.016615489012127223	0.006689893704491125	-0.006623151096545225	0.9806126222676622	-1	0	0	0.5	5	0.5384615384615384	7	0.42857142857142855	0.38461538461538464	7	5	7	1	0	0.7142857142857143	7	5	15	0.0625	0.3076923076923077	0.48308699493433255	0.8581198399611127	0.5172954321521781	0.9368330373102837	0.7988654768317844	0.7332080769288501	0.8038443128553198	0.8624530086730007	1.0	0.2857142857142857	0.0	-0.0006623151096545225	4
1841	0.027904753413135336	0.005823937717098288	-0.00045289446857751085	0.9715338595068207	-1	0	0	0.3	3	0.8461538461538461	11	0.4166666666666667	0.5384615384615384	9	7	5	1	0	0.4444444444444444	4	9	15	0.08333333333333333	0.15384615384615385	0.48308699493433255	0.8528799140605859	0.5172954321521781	0.9315173564539482	0.7271540374076457	0.8948891793921786	0.8038443128553198	0.8975011583869699	1.0	0.1111111111111111	0.0	-4.5289446857751085e-05	9
4315	0.02803773689594911	0.005399053377216307	0.0033710118611426343	0.9714902364492178	-1	0	0	0.3	3	0.8461538461538461	11	0.375	0.46153846153846156	9	6	5	1	0	0.4	4	10	15	0.09090909090909091	0.15384615384615385	0.47552018901731496	0.8469688521728439	0.5172954321521781	0.9273993755168191	0.7271540374076457	0.9240914507661999	0.8038443128553198	0.9048721292468559	1.0	0.1111111111111111	0.0	0.0033710118611426343	29
1603	0.020756626039299342	0.0083941463507416	-0.007990261873512417	0.9838598668813927	-1	0	0	0.3	3	0.8461538461538461	11	0.46875	0.5384615384615384	8	7	6	1	0	0.5	4	8	15	0.06666666666666667	0.15384615384615385	0.6655855664127243	0.8763429136454561	0.5675012445879493	0.9386543632384056	0.7271540374076457	0.8835743550819194	0.7974877090684415	0.9035782010016384	1.0	0.25	0.0	-0.0007990261873512417	3
41	0.016203919156841745	0.0028917132162414156	-0.002639649038665414	0.9658298405371238	-1	0.5	2	0.5	5	0.5384615384615384	7	0.4166666666666667	0.46153846153846156	9	6	5	1	0	1.0	6	6	15	0.09090909090909091	0.6666666666666666	0.7633162717695703	0.9516260784350299	0.4634568178604724	0.964051696331577	0.725479421931374	0.872840526678217	0.8882821107313269	0.9388616273150924	1.0	0.2222222222222222	0.0	-0.0002639649038665414	47
3266	0.027711653543239272	0.0050298132946638265	0.002994310616515749	0.9713725900402836	-1	0	0	0.3	3	0.8461538461538461	11	0.375	0.46153846153846156	9	6	5	1	0	0.4	4	10	15	0.09090909090909091	0.15384615384615385	0.47552018901731496	0.8469688521728439	0.5172954321521781	0.9273993755168191	0.7271540374076457	0.7974787096926649	0.8038443128553198	0.8671910611737544	1.0	0.1111111111111111	0.0	0.002994310616515749	52
4306	0.02811616031286364	0.0049979027817743426	0.0029178687062736083	0.9712830355740447	-1	0	0	0.3	3	0.8461538461538461	11	0.375	0.46153846153846156	9	6	5	1	0	0.4	4	10	15	0.09090909090909091	0.15384615384615385	0.47552018901731496	0.8469688521728439	0.5172954321521781	0.9273993755168191	0.7271540374076457	0.8845239649311883	0.8038443128553198	0.8907222587182115	1.0	0.1111111111111111	0.0	0.0029178687062736083	28
2913	0.027654200109041543	0.005187268269677979	0.0026733938830046313	0.9711345618105366	-1	0	0	0.3	3	0.8461538461538461	11	0.375	0.46153846153846156	9	6	5	1	0	0.4	4	10	15	0.09090909090909091	0.15384615384615385	0.47552018901731496	0.8469688521728439	0.5172954321521781	0.9273993755168191	0.7271540374076457	0.8331469470282957	0.8038443128553198	0.8760462001157324	1.0	0.1111111111111111	0.0	0.0026733938830046313	37
4334	0.02701591259017913	0.005011138856787011	0.003272814177387301	0.9717653192329819	-1	0	0	0.3	3	0.8461538461538461	11	0.375	0.46153846153846156	9	6	5	1	0	0.4	4	10	15	0.09090909090909091	0.15384615384615385	0.47552018901731496	0.8469688521728439	0.5172954321521781	0.9273993755168191	0.7988654768317844	0.8996293466169801	0.8038443128553198	0.8957169288490242	1.0	0.1111111111111111	0.0	0.003272814177387301	24
2727	0.028193931649144452	0.004936668638297411	0.0026606146791060183	0.972056402867887	-1	0	0	0.3	3	0.8461538461538461	11	0.375	0.46153846153846156	9	6	5	1	0	0.4	4	10	15	0.09090909090909091	0.15384615384615385	0.47552018901731496	0.8469688521728439	0.5172954321521781	0.9273993755168191	0.7271540374076457	0.942569487407675	0.8038443128553198	0.9131054220511676	1.0	0.1111111111111111	0.0	0.0026606146791060183	11
4041	0.022662577153155228	0.006272162621136207	-0.000923181345790897	0.9730745156634704	-1	0	0	0.3	3	0.8461538461538461	11	0.4166666666666667	0.6153846153846154	10	8	4	1	0	1.0	6	6	15	0.1	0.15384615384615385	0.47552018901731496	0.8587097648409218	0.5172954321521781	0.9427140082338253	0.7271540374076457	0.9060062190807522	0.8038443128553198	0.9080771523583255	1.0	0.1	0.0	-9.23181345790897e-05	8
2643	0.02762477069158975	0.005361603904462593	0.0032954760374351282	0.9712845905489901	-1	0	0	0.3	3	0.8461538461538461	11	0.375	0.46153846153846156	9	6	5	1	0	0.4	4	10	15	0.09090909090909091	0.15384615384615385	0.47552018901731496	0.8469688521728439	0.5172954321521781	0.9273993755168191	0.7271540374076457	0.8845239649311883	0.8038443128553198	0.8907222587182115	1.0	0.1111111111111111	0.0	0.0032954760374351282	29
4960	0.027241979161195286	0.00515009119433711	0.003499624512969774	0.9713697230060165	-1	0	0	0.3	3	0.8461538461538461	11	0.375	0.46153846153846156	9	6	5	1	0	0.4	4	10	15	0.09090909090909091	0.15384615384615385	0.47552018901731496	0.8469688521728439	0.5172954321521781	0.9273993755168191	0.7399715228091903	0.7769200781472299	0.8038443128553198	0.8624053705049899	1.0	0.1111111111111111	0.0	0.003499624512969774	13
2984	0.02860181799075596	0.004787580242310678	0.0029734389615680354	0.9716488130505099	-1	0	0	0.3	3	0.8461538461538461	11	0.375	0.46153846153846156	9	6	5	1	0	0.4	4	10	15	0.09090909090909091	0.15384615384615385	0.47552018901731496	0.8469688521728439	0.5172954321521781	0.9273993755168191	0.7271540374076457	0.9410962640129711	0.8038443128553198	0.9123915181816223	1.0	0.1111111111111111	0.0	0.0029734389615680354	42
1128	0.027975834814782368	0.009179960106015921	-0.006060020841978628	0.9737624089792154	-1	0	0	0.4	4	0.6923076923076923	9	0.375	0.5384615384615384	8	7	6	1	0	0.4	4	10	15	0.06666666666666667	0.3076923076923077	0.47930359197582373	0.9108510136165666	0.5172954321521781	0.898544260629401	0.7988654768317844	0.9318285456123039	0.8323195035848001	0.9147801105937532	1.0	0.25	0.0	-0.0006060020841978628	11
2141	0.02814762120225677	0.004835127371287658	0.0022269595484396823	0.972027803018139	-1	0	0	0.3	3	0.8461538461538461	11	0.375	0.46153846153846156	9	6	5	1	0	0.4	4	10	15	0.09090909090909091	0.15384615384615385	0.47552018901731496	0.8469688521728439	0.5172954321521781	0.9273993755168191	0.7271540374076457	0.9410962640129711	0.8038443128553198	0.9123915181816223	1.0	0.1111111111111111	0.0	0.0022269595484396823	50
3247	0.02730832889940565	0.005275172446320986	0.002694275713278955	0.9714947950603295	-1	0	0	0.3	3	0.8461538461538461	11	0.375	0.46153846153846156	9	6	5	1	0	0.4	4	10	15	0.09090909090909091	0.15384615384615385	0.47552018901731496	0.8469688521728439	0.5172954321521781	0.9273993755168191	0.7271540374076457	0.7974787096926649	0.8038443128553198	0.8671910611737544	1.0	0.1111111111111111	0.0	0.002694275713278955	22
779	0.0018578845816695513	0.0016918548026388573	-0.0016916830282348036	0.9806606043061201	-1	0	0	0.6666666666666666	2	0.5	1	0.6666666666666666	0.5	1	1	2	0	0	0.6666666666666666	2	3	4	0.0	0	0.2849358601194291	0.5	0.5051874283378428	0.5	0.3393036772325623	0.5	0.7184534792834724	0.5	0	0	0.0	-0.00016916830282348035	71
3768	0.027583991282925525	0.005208610246296219	0.0007001229301595416	0.9735055922336713	-1	0	0	0.3	3	0.8461538461538461	11	0.4166666666666667	0.46153846153846156	8	6	6	1	0	0.4444444444444444	4	9	15	0.07142857142857142	0.15384615384615385	0.47552018901731496	0.8527935691475838	0.5172954321521781	0.9362279949153441	0.7630097571197151	0.8961204911418449	0.8378051446301648	0.9001917115800139	1.0	0.125	0.0	0.0007001229301595416	9
996	0.02531211468898513	0.0027019635535066684	-0.000858805403448356	0.9232351435873368	-1	0	0	0.2	2	0.8461538461538461	11	0.25	0.6923076923076923	11	9	3	1	0	0.6	6	10	15	0.125	0.2222222222222222	0.48308699493433255	0.8924987441898123	0.288798956074884	0.8816514590110122	0.4762882074464815	0.9173534167184321	0.8038443128553198	0.8981834403964776	1.0	0.09090909090909091	0.0	-8.58805403448356e-05	17
2850	0.028037662885073752	0.005159830963594632	0.003577394334226717	0.9712557602784951	-1	0	0	0.3	3	0.8461538461538461	11	0.375	0.46153846153846156	9	6	5	1	0	0.4	4	10	15	0.09090909090909091	0.15384615384615385	0.47552018901731496	0.8469688521728439	0.5172954321521781	0.9273993755168191	0.7271540374076457	0.8845239649311883	0.8038443128553198	0.8907222587182115	1.0	0.1111111111111111	0.0	0.003577394334226717	114
2182	None	None	None	None	None	0.25	1	0.6	6	0.46153846153846156	6	0.5357142857142857	0.3076923076923077	9	4	5	1	0	0.5714285714285714	4	7	15	0.1111111111111111	0.6666666666666666	0.47552018901731496	0.8469688521728439	0.5172954321521781	0.9273993755168191	0.7271540374076457	0.9336565371634991	0.8038443128553198	0.9089514559418537	1.0	0.1111111111111111	0.0	None	0
4622	0.02587563994488558	0.0034259296399258396	-0.003407880328230899	0.9383216869739197	-1	0	0	0.2	2	0.8461538461538461	11	0.45454545454545453	0.6153846153846154	9	8	5	1	0	0.2727272727272727	3	11	15	0.07692307692307693	0	0.47552018901731496	0.8469688521728439	0.5172954321521781	0.9273993755168191	0.7271540374076457	0.8845239649311883	0.8038443128553198	0.8907222587182115	1.0	0.1111111111111111	0.0	-0.0003407880328230899	6
627	None	None	None	None	None	0	0	0.375	3	0.6	6	0.8	0.3	4	3	7	1	0	0.6	5	3	12	0.058823529411764705	0	0.4016405636504935	0.840814418077078	0.5473478272756568	0.8495348794841507	0.6822622281106007	0.616846325487763	0.77590295174126	0.7842285212811204	1.0	0.25	0.0	None	0
3440	0.02754483842025063	0.004954179155880409	0.003850409849477966	0.9714033040126651	-1	0	0	0.3	3	0.8461538461538461	11	0.375	0.46153846153846156	9	6	5	1	0	0.4	4	10	15	0.09090909090909091	0.15384615384615385	0.47552018901731496	0.8469688521728439	0.5172954321521781	0.9273993755168191	0.7271540374076457	0.9239330662753749	0.8038443128553198	0.904807385552969	1.0	0.1111111111111111	0.0	0.003850409849477966	56
4597	0.024296247124140306	0.002710374779231103	0.00026343318719342	0.9729247788797538	-1	0	0	0.3	3	0.7692307692307693	10	0.3409090909090909	0.5384615384615384	9	7	5	1	0	0.36363636363636365	11	4	15	0.08333333333333333	0	0.47552018901731496	0.9105905335487723	0.5172954321521781	0.9356217671201568	0.7271540374076457	0.9483827010450797	0.8038443128553198	0.9331470838880211	1.0	0.1111111111111111	0.0	0.00026343318719342	1
3783	0.02773811192471171	0.004903158980985525	0.0032301248805752204	0.9713705778609558	-1	0	0	0.3	3	0.8461538461538461	11	0.375	0.46153846153846156	9	6	5	1	0	0.4	4	10	15	0.09090909090909091	0.15384615384615385	0.47552018901731496	0.8469688521728439	0.5172954321521781	0.9273993755168191	0.7271540374076457	0.7974787096926649	0.8038443128553198	0.8671910611737544	1.0	0.1111111111111111	0.0	0.0032301248805752204	46
360	0.002153206301823472	0.0019717618367753502	-0.001971761824829492	0.9848829049972977	-1	0	0	1.0	2	0.0	0	1.0	0	1	0	1	0	0	0.3333333333333333	3	1	3	0.0	1.0	0	0	0	0	0	0	0	0	0	0	0	-0.00019717618248294919	18
520	0.0023681259633406004	0.0021446683001951857	-0.002144642183157182	0.9847901276589682	-1	0	0	1.0	3	0.0	0	0.6666666666666666	0	2	0	1	0	0	0.6666666666666666	3	2	4	0.0	1.0	0	0	0	0	0	0	0	0	0	0	0	-0.00021446421831571822	8
3326	0.027889192250798254	0.0049219713441319025	0.003593449221346358	0.9713590738779594	-1	0	0	0.3	3	0.8461538461538461	11	0.375	0.46153846153846156	9	6	5	1	0	0.4	4	10	15	0.09090909090909091	0.15384615384615385	0.47552018901731496	0.8469688521728439	0.5172954321521781	0.9273993755168191	0.7271540374076457	0.9025301282466662	0.8038443128553198	0.8967259338317248	1.0	0.1111111111111111	0.0	0.003593449221346358	74
1404	0.023285058861183837	0.0069818630289577846	-0.005609320438309875	0.9342863525306793	-1	0	0	0.2	2	0.8461538461538461	11	0.25	0.6923076923076923	11	9	3	1	0	0.6	6	10	15	0.125	0.2222222222222222	0.5358177061025264	0.9049745408144255	0.288798956074884	0.885396579733486	0.4762882074464815	0.9073381397391607	0.7924703148943212	0.8996455773393184	1.0	0.09090909090909091	0.0	-0.0005609320438309874	7
928	0.0018941458885555894	0.0018415574189609982	-0.0018415574189488576	0.9847848390674309	-1	0	0	1.0	2	0.0	0	1.0	0	0	0	2	0	0	0.3333333333333333	3	1	3	0.0	1.0	0	0	0	0	0	0	0	0	0	0	0	-0.1	4
3781	0.02769827516359823	0.005082757480288111	0.0031133700435211358	0.9715990331199599	-1	0	0	0.3	3	0.8461538461538461	11	0.375	0.46153846153846156	9	6	5	1	0	0.4	4	10	15	0.09090909090909091	0.15384615384615385	0.47552018901731496	0.8469688521728439	0.5172954321521781	0.9273993755168191	0.7988654768317844	0.8946266304442293	0.8038443128553198	0.8940167305409055	1.0	0.1111111111111111	0.0	0.0031133700435211358	26
3403	0.027637998627254252	0.005108623370783585	0.0030448287669146597	0.9715822786310676	-1	0	0	0.3	3	0.8461538461538461	11	0.375	0.46153846153846156	9	6	5	1	0	0.4	4	10	15	0.09090909090909091	0.15384615384615385	0.47552018901731496	0.8469688521728439	0.5172954321521781	0.9273993755168191	0.7271540374076457	0.7974787096926649	0.8038443128553198	0.8671910611737544	1.0	0.1111111111111111	0.0	0.0030448287669146597	26
1557	0.02317515720909794	0.008491010695171277	-0.008485881467743529	0.9731377700844089	-1	0	0	0.3	3	0.8461538461538461	11	0.3125	0.6153846153846154	10	8	4	1	0	0.75	8	6	15	0.1	0.15384615384615385	0.5056689475599206	0.8755866153746269	0.48165344288780504	0.8989247055264351	0.3393036772325623	0.9431183415103257	0.7924703148943212	0.9101072831758372	1.0	0.2	0.0	-0.0008485881467743528	3
3509	0.027576044469783415	0.004878306358105764	0.003330335284527753	0.9710980096294342	-1	0	0	0.3	3	0.8461538461538461	11	0.375	0.46153846153846156	9	6	5	1	0	0.4	4	10	15	0.09090909090909091	0.15384615384615385	0.47552018901731496	0.8469688521728439	0.5172954321521781	0.9273993755168191	0.7271540374076457	0.7793310727560981	0.8038443128553198	0.8629568146963262	1.0	0.1111111111111111	0.0	0.003330335284527753	76
4754	0.027142427165054914	0.005053487213763915	0.003304733816598989	0.9716808506364862	-1	0	0	0.3	3	0.8461538461538461	11	0.375	0.46153846153846156	9	6	5	1	0	0.4	4	10	15	0.09090909090909091	0.15384615384615385	0.47552018901731496	0.8469688521728439	0.5172954321521781	0.9273993755168191	0.7271540374076457	0.7824790565308848	0.8038443128553198	0.8636805271786615	1.0	0.1111111111111111	0.0	0.003304733816598989	20
4605	0.027343480050694497	0.006578030232172028	-0.006557294700616118	0.9486119434108096	-1	0	0	0.3	3	0.7692307692307693	10	0.3409090909090909	0.5384615384615384	9	7	5	1	0	0.36363636363636365	11	4	15	0.08333333333333333	0	0.47552018901731496	0.8482341606543609	0.5172954321521781	0.9348129011048373	0.7271540374076457	0.8942165767857007	0.8038443128553198	0.8977819528328018	1.0	0.1111111111111111	0.0	-0.0006557294700616118	3
4430	0.027570324084441024	0.004940820537649111	0.0026221149185196753	0.9710783158866435	-1	0	0	0.3	3	0.8461538461538461	11	0.375	0.46153846153846156	9	6	5	1	0	0.4	4	10	15	0.09090909090909091	0.15384615384615385	0.47552018901731496	0.8469688521728439	0.5172954321521781	0.9273993755168191	0.7271540374076457	0.7974787096926649	0.8038443128553198	0.8671910611737544	1.0	0.1111111111111111	0.0	0.0026221149185196753	12
2809	0.027755322833029953	0.004676964519921314	0.0022739609953410043	0.9716954825852614	-1	0	0	0.4	4	0.6923076923076923	9	0.375	0.46153846153846156	8	6	6	1	0	0.4	4	10	15	0.07142857142857142	0.15384615384615385	0.47552018901731496	0.8527935691475838	0.5172954321521781	0.9362279949153441	0.7630097571197151	0.8455790852075369	0.8378051446301648	0.8857307313598028	1.0	0.125	0.0	0.0022739609953410043	14
832	0.002143849708732354	0.0020836944578452466	-0.0020814428427823697	0.9831506621313555	-1	0	0	0	0	0	0	1.0	0	0	0	0	0	0	1.0	1	1	1	0.0	0	0	0	0	0	0	0	0	0	0	0	0	-0.1	3
1258	0.0017919194042181007	0.0015557173626889456	-0.0015556396299779892	0.9808721519669179	-1	0	0	0.5	1	1.0	1	1.0	1.0	1	1	1	0	0	0.3333333333333333	1	3	3	0.0	0	0.2849358601194291	0.5	0.5051874283378428	0.5	0.3393036772325623	0.5	0.7184534792834724	0.5	0	0	0.0	-0.0001555639629977989	22
2662	0.02777312130889643	0.004968280402599937	0.002445058822366382	0.9718570158809611	-1	0	0	0.3	3	0.8461538461538461	11	0.375	0.46153846153846156	9	6	5	1	0	0.4	4	10	15	0.09090909090909091	0.15384615384615385	0.47552018901731496	0.8469688521728439	0.5172954321521781	0.9273993755168191	0.7271540374076457	0.9025301282466662	0.8038443128553198	0.8967259338317248	1.0	0.1111111111111111	0.0	0.002445058822366382	18
3947	0.007146931876726647	0.0042355122254073415	-0.004223840999174439	0.9599568553059319	-1	0	0	0.6	6	0.3076923076923077	4	0.625	0.23076923076923078	8	3	6	2	0	0.6666666666666666	4	6	15	0.18181818181818182	0.7272727272727273	0.4016405636504935	0.5663960425442233	0.46410618896387384	0.898835224612685	0.6017211224270635	0.8784705269282119	0.8038443128553198	0.8140451924995261	0.5625	0.125	0.0	-0.0004223840999174439	0
308	0.01014785427127403	0.0034006242565971963	-0.0033746371785248566	0.930463951377341	-1	0	0	0.5	3	0.5	3	0.6666666666666666	0.5	4	3	3	0	0	0.3333333333333333	6	2	8	0.0	0	0.5356517749872554	0.922073115661032	0.5952529020346402	0.8721942658249501	0.2537929309340331	0.9664935128142489	0.7381386413834958	0.9298527695032	0	0	0.0	-0.00033746371785248566	6
970	0.0022757899546529347	0.0017322091831036704	-0.001732123493276873	0.9793320591430176	-1	0	0	0.5	1	1.0	1	1.0	1.0	1	1	1	0	0	0.3333333333333333	1	3	3	0.0	0	0.2849358601194291	0.5	0.5051874283378428	0.5	0.3393036772325623	0.5	0.7184534792834724	0.5	0	0	0.0	-0.0001732123493276873	40
2010	0.02335774938633246	0.0033891395387645657	0.0017484239631251344	0.9692339111867055	-1	0	0	0.5	5	0.5384615384615384	7	0.30612244897959184	0.38461538461538464	8	5	6	1	0	1.0	7	7	15	0.07692307692307693	0.15384615384615385	0.47552018901731496	0.8527935691475838	0.5172954321521781	0.9362279949153441	0.7630097571197151	0.9255683916779943	0.8378051446301648	0.9106218299754915	1.0	0.125	0.0	0.0017484239631251344	15
579	0.00897448239403677	0.0038842727776201473	-0.0037159845034008174	0.9471354129884904	-1	0	0	0.2	1	1.0	5	0.4375	0.6	4	3	2	2	0	1.0	4	4	7	0.2857142857142857	0	0.780932384751573	0.9521221833813646	0.2873948477602799	0.794301360540665	0.2851286321786445	0.7738161873455192	0.9232568738356113	0.8649499355057514	0.625	0	0.0	-0.00037159845034008174	10
1087	0.0017196289112644508	0.0015249147837586836	-0.0015248586515346281	0.9812653826086202	-1	0	0	0.5	1	1.0	1	1.0	1.0	1	1	1	0	0	0.3333333333333333	1	3	3	0.0	0	0.2849358601194291	0.5	0.5051874283378428	0.5	0.3393036772325623	0.5	0.7184534792834724	0.5	0	0	0.0	-0.00015248586515346281	57
3142	0.029286412387639127	0.006377485595885852	-0.006194187504931141	0.9453586120839533	-1	0	0	0.2	2	0.8461538461538461	11	0.35714285714285715	0.6153846153846154	10	8	4	1	0	0.8571428571428571	6	7	15	0.1	0.3076923076923077	0.47552018901731496	0.8587097648409218	0.5172954321521781	0.9344385222263971	0.7271540374076457	0.7914837770822936	0.8038443128553198	0.8734509096818713	1.0	0.1	0.0	-0.0006194187504931141	0
2724	0.028460115886959222	0.005244575706960647	0.002607441410754876	0.9719001902048687	-1	0	0	0.3	3	0.8461538461538461	11	0.375	0.46153846153846156	9	6	5	1	0	0.4	4	10	15	0.09090909090909091	0.15384615384615385	0.47552018901731496	0.8469688521728439	0.5172954321521781	0.9273993755168191	0.7271540374076457	0.942569487407675	0.8038443128553198	0.9131054220511676	1.0	0.1111111111111111	0.0	0.002607441410754876	21
3405	0.026865772705063427	0.004279549466697105	0.0027572349076966226	0.9715634985459699	-1	0	0	0.3	3	0.8461538461538461	11	0.375	0.46153846153846156	9	6	5	1	0	0.4	4	10	15	0.09090909090909091	0.15384615384615385	0.47552018901731496	0.8469688521728439	0.5172954321521781	0.9273993755168191	0.7271540374076457	0.88132253134893	0.8038443128553198	0.8897132866427223	1.0	0.1111111111111111	0.0	0.0027572349076966226	36
2605	0.02806085944295993	0.004791052522208617	0.0026720839665525177	0.9717961314501833	-1	0	0	0.3	3	0.8461538461538461	11	0.375	0.46153846153846156	9	6	5	1	0	0.4	4	10	15	0.09090909090909091	0.15384615384615385	0.47552018901731496	0.8469688521728439	0.5172954321521781	0.9273993755168191	0.7271540374076457	0.9155731083799239	0.8038443128553198	0.901502574375279	1.0	0.1111111111111111	0.0	0.0026720839665525177	25
3823	0.020658695991501396	0.005976957069935758	0.0009732914459027417	0.9676412326526597	-1	0.25	1	0.5	5	0.6153846153846154	8	0.35714285714285715	0.38461538461538464	9	5	5	1	0	0.8571428571428571	6	7	15	0.1	0.15384615384615385	0.47552018901731496	0.8617592776036447	0.5172954321521781	0.9488024214222087	0.7988654768317844	0.8863223259411618	0.8038443128553198	0.9061692791883496	1.0	0.1111111111111111	0.0	0.0009732914459027417	4
2915	0.025284825656365018	0.004933091498597285	-0.004928300971183915	0.9493125709185924	-1	0	0	0.3	3	0.7692307692307693	10	0.2727272727272727	0.5384615384615384	9	7	5	1	0	0.45454545454545453	11	5	15	0.08333333333333333	0	0.47552018901731496	0.8482341606543609	0.5172954321521781	0.9348129011048373	0.7271540374076457	0.9529937564614985	0.8038443128553198	0.9216088766524569	1.0	0.1111111111111111	0.0	-0.0004928300971183914	6
630	0.005266922228425674	0.0025949363869000367	-0.0025467421700372376	0.9697015247967683	-1	0	0	0.3333333333333333	1	1.0	2	1.0	1.0	3	2	0	0	0	0.25	4	1	4	0.0	0	0.8569816590490162	0.9346213357609203	0.9910972058766194	0.8896907623047471	0.6034232130011401	0.9489450725159208	0.8836714720759694	0.92801968090884	0	0	0.0	-0.0002546742170037238	12
3650	0.02512600857351779	0.012645659457282908	-0.012458580117196555	0.9518358335357422	-1	0	0	0.3	3	0.8461538461538461	11	0.4166666666666667	0.6153846153846154	9	8	5	1	0	0.25	3	12	15	0.07692307692307693	0.15384615384615385	0.47552018901731496	0.8617592776036447	0.5172954321521781	0.9411487855736739	0.7271540374076457	0.91580902597123	0.8038443128553198	0.9112986949088433	1.0	0.1111111111111111	0.0	-0.0012458580117196555	1
2957	0.027972805945033662	0.005178057951512541	0.0032452759711588974	0.9712044515035493	-1	0	0	0.3	3	0.8461538461538461	11	0.375	0.46153846153846156	9	6	5	1	0	0.4	4	10	15	0.09090909090909091	0.15384615384615385	0.47552018901731496	0.8469688521728439	0.5172954321521781	0.9273993755168191	0.7271540374076457	0.886629880626744	0.8038443128553198	0.8913947536386128	1.0	0.1111111111111111	0.0	0.0032452759711588974	33
4774	0.027365629848537507	0.004296463823602552	0.002710887225437991	0.9712593004021463	-1	0	0	0.3	3	0.8461538461538461	11	0.4166666666666667	0.5384615384615384	10	7	4	1	0	0.4444444444444444	4	9	15	0.1111111111111111	0.15384615384615385	0.47552018901731496	0.8587097648409218	0.5172954321521781	0.9344385222263971	0.7271540374076457	0.7914837770822936	0.8038443128553198	0.8734509096818713	1.0	0.1	0.0	0.002710887225437991	18
2579	0.0231638083048258	0.005779809966522937	0.00490269103533942	0.9725906717571139	-1	0	0	0.4	4	0.6923076923076923	9	0.4166666666666667	0.38461538461538464	8	5	6	1	0	0.4444444444444444	4	9	15	0.07692307692307693	0.15384615384615385	0.4443341557426974	0.7716013079224366	0.49070081055802606	0.9370322955945598	0.7271540374076457	0.9230730145546877	0.8378051446301648	0.8941743204531951	1.0	0.125	0.0	0.00490269103533942	5
4654	0.026539240689786456	0.005149395462656436	0.003989607704563731	0.9698139274333467	-1	0	0	0.3	3	0.8461538461538461	11	0.375	0.46153846153846156	9	6	5	1	0	0.4	4	10	15	0.09090909090909091	0.15384615384615385	0.47552018901731496	0.8863601493159673	0.5172954321521781	0.9279077677981306	0.7988654768317844	0.8905983322929957	0.8038443128553198	0.9033762165035489	1.0	0.1111111111111111	0.0	0.003989607704563731	31
1144	0.017614765116823198	0.004926044467672108	-0.004741891292714729	0.9350462958773729	-1	0.3333333333333333	1	0.5555555555555556	5	0.36363636363636365	4	0.65	0.2727272727272727	7	3	5	1	0	0.8	4	5	13	0.1	0	0.48308699493433255	0.9391300705290754	0.46410618896387384	0.9088144888707865	0.6270266947396613	0.929496710055127	0.8668601184985557	0.9267732310093251	1.0	0.14285714285714285	0.0	-0.0004741891292714729	14
4503	0.0277399504483682	0.005786816556933801	0.0018823211947800623	0.9705834805363126	-1	0	0	0.4	4	0.6923076923076923	9	0.3333333333333333	0.46153846153846156	8	6	6	1	0	0.5555555555555556	5	9	15	0.07142857142857142	0.15384615384615385	0.47552018901731496	0.8527935691475838	0.5172954321521781	0.9362279949153441	0.7630097571197151	0.8105744846861468	0.8378051446301648	0.8771439635400843	1.0	0.125	0.0	0.0018823211947800623	10
1629	0.029755083466488568	0.008176995179011295	-0.00806484116899591	0.6357337542652064	-1	0	0	0.1	1	1.0	13	0.25	0.8461538461538461	11	11	3	1	0	0.6	6	10	15	0.1	0	0.7953310299050896	0.8883983910609577	0.5172954321521781	0.864986266443985	0.7988654768317844	0.9080510010466031	0.8668601184985557	0.8883466253266518	1.0	0.09090909090909091	0.0	-0.000806484116899591	3
1318	0.001788528964875472	0.0015528920594487538	-0.001552807123773523	0.9810517274311625	-1	0	0	0.5	1	1.0	1	1.0	1.0	1	1	1	0	0	0.3333333333333333	1	3	3	0.0	0	0.2849358601194291	0.5	0.5051874283378428	0.5	0.3393036772325623	0.5	0.7184534792834724	0.5	0	0	0.0	-0.0001552807123773523	23
4345	0.027928043906373434	0.0047898709709094526	0.0034531519667980333	0.9716709548249308	-1	0	0	0.3	3	0.8461538461538461	11	0.375	0.46153846153846156	9	6	5	1	0	0.4	4	10	15	0.09090909090909091	0.15384615384615385	0.47552018901731496	0.8469688521728439	0.5172954321521781	0.9273993755168191	0.7271540374076457	0.7974787096926649	0.8038443128553198	0.8671910611737544	1.0	0.1111111111111111	0.0	0.0034531519667980333	54
4084	0.02841426781281402	0.006446918201552115	-0.006362075232635861	0.9454291492022702	-1	0	0	0.2	2	0.8461538461538461	11	0.35714285714285715	0.6153846153846154	10	8	4	1	0	0.8571428571428571	6	7	15	0.1	0.3076923076923077	0.47552018901731496	0.8587097648409218	0.5172954321521781	0.9344385222263971	0.7271540374076457	0.84885525382196	0.8378051446301648	0.8871953557714439	1.0	0.1	0.0	-0.0006362075232635861	1
3708	0.027375495818876806	0.004924614988556291	0.003155234683931069	0.9710477731001843	-1	0	0	0.3	3	0.8461538461538461	11	0.375	0.46153846153846156	9	6	5	1	0	0.4	4	10	15	0.09090909090909091	0.15384615384615385	0.47552018901731496	0.8469688521728439	0.5172954321521781	0.9273993755168191	0.754856612457468	0.7769432141158752	0.8038443128553198	0.8624106507197946	1.0	0.1111111111111111	0.0	0.003155234683931069	42
264	0.0018834007326072847	0.0018171444724833386	-0.0018171444494205805	0.9862822041489971	-1	0	0	1.0	1	0	0	1.0	0	1	0	0	2	0	0.5	1	2	2	0.6666666666666666	0	0	0	0	0	0	0	0	0	0	0	0	-0.00018171444494205805	18
2057	0.024267245911553253	0.0028568405828791293	0.0013722358769277564	0.9672553912722746	-1	0	0	0.4	4	0.6923076923076923	9	0.26785714285714285	0.46153846153846156	9	6	5	1	0	0.875	8	7	15	0.09090909090909091	0.15384615384615385	0.4131481224680799	0.8154389957302863	0.288798956074884	0.9175913645795353	0.4762882074464815	0.9259193028998272	0.7909786771301801	0.8947758298325376	1.0	0.1111111111111111	0.0	0.0013722358769277564	14
3476	0.02749312973288392	0.004883655401435953	0.0024102496484435867	0.9717784231669662	-1	0	0	0.3	3	0.8461538461538461	11	0.375	0.46153846153846156	9	6	5	1	0	0.4	4	10	15	0.09090909090909091	0.15384615384615385	0.47552018901731496	0.8469688521728439	0.5172954321521781	0.9273993755168191	0.7271540374076457	0.9239330662753749	0.8038443128553198	0.904807385552969	1.0	0.1111111111111111	0.0	0.0024102496484435867	22
4617	0.027524393173805936	0.0039278576945557505	0.0028924530502494146	0.9713682351589246	-1	0	0	0.3	3	0.8461538461538461	11	0.4166666666666667	0.5384615384615384	10	7	4	1	0	0.4444444444444444	4	9	15	0.1111111111111111	0.15384615384615385	0.47552018901731496	0.8587097648409218	0.5172954321521781	0.9344385222263971	0.7271540374076457	0.9145699278905474	0.8038443128553198	0.9069915432178512	1.0	0.1	0.0	0.0028924530502494146	18
1282	0.0017484527357009407	0.0015525038817200858	-0.0015524424516359925	0.9810693121463362	-1	0	0	0.5	1	1.0	1	1.0	1.0	1	1	1	0	0	0.3333333333333333	1	3	3	0.0	0	0.2849358601194291	0.5	0.5051874283378428	0.5	0.3393036772325623	0.5	0.7184534792834724	0.5	0	0	0.0	-0.00015524424516359924	37
2226	0.027691591484584343	0.005260183136682965	0.003615244153830221	0.9715273506513233	-1	0	0	0.3	3	0.8461538461538461	11	0.375	0.46153846153846156	9	6	5	1	0	0.4	4	10	15	0.09090909090909091	0.15384615384615385	0.47552018901731496	0.8469688521728439	0.5172954321521781	0.9273993755168191	0.7271540374076457	0.9336565371634991	0.8038443128553198	0.9089514559418537	1.0	0.1111111111111111	0.0	0.003615244153830221	135
4002	0.023358207457927604	0.0027832083143952734	0.002360739563694465	0.9720312531590591	-1	0.25	1	0.6	6	0.46153846153846156	6	0.42857142857142855	0.3076923076923077	8	4	6	1	0	0.7142857142857143	5	7	15	0.08333333333333333	0.15384615384615385	0.47930359197582373	0.8630329058916207	0.5423983383700637	0.9479399205076245	0.7129460857857228	0.932133944393409	0.8323195035848001	0.9208667189854761	1.0	0.125	0.0	0.002360739563694465	9
4115	0.028284419316764963	0.005174621563165553	0.0037502723514360155	0.9714674490549848	-1	0	0	0.3	3	0.8461538461538461	11	0.375	0.46153846153846156	9	6	5	1	0	0.4	4	10	15	0.09090909090909091	0.15384615384615385	0.47552018901731496	0.8469688521728439	0.5172954321521781	0.9273993755168191	0.7271540374076457	0.9025301282466662	0.8038443128553198	0.8967259338317248	1.0	0.1111111111111111	0.0	0.0037502723514360155	38
2709	0.02718293502236041	0.004299616474976452	0.0026448286609366176	0.9711707583807244	-1	0	0	0.3	3	0.8461538461538461	11	0.4166666666666667	0.5384615384615384	10	7	4	1	0	0.4444444444444444	4	9	15	0.1111111111111111	0.15384615384615385	0.47552018901731496	0.8587097648409218	0.5172954321521781	0.9344385222263971	0.7630097571197151	0.780608237667947	0.8038443128553198	0.8710486077658686	1.0	0.1	0.0	0.0026448286609366176	24
2933	0.020080338701981153	0.007325113011510463	-0.007319029424821881	0.9843443916800728	-1	0	0	0.4	4	0.6923076923076923	9	0.4166666666666667	0.38461538461538464	8	5	6	1	0	0.4444444444444444	4	9	15	0.07692307692307693	0.15384615384615385	0.44811755870120623	0.8935149429866752	0.5158037167759115	0.9369922882068609	0.7271540374076457	0.871020589731926	0.7974877090684415	0.9042642395517925	1.0	0.25	0.0	-0.0007319029424821881	1
1086	0.001772756783529709	0.0015928625188568978	-0.0015928524821138966	0.9810728257771939	-1	0	0	0.5	1	1.0	1	1.0	1.0	1	1	1	0	0	0.3333333333333333	1	3	3	0.0	0	0.2849358601194291	0.5	0.48165344288780504	0.5	0.3393036772325623	0.5	0.6962361656023228	0.5	0	0	0.0	-0.00015928524821138965	21
1288	0.02508509309715428	0.002914563831566707	-0.001196118875215578	0.92335814821678	-1	0	0	0.2	2	0.8461538461538461	11	0.25	0.6923076923076923	11	9	3	1	0	0.6	6	10	15	0.125	0.2222222222222222	0.48308699493433255	0.8924987441898123	0.288798956074884	0.8816514590110122	0.4762882074464815	0.9173534167184321	0.8038443128553198	0.8981834403964776	1.0	0.09090909090909091	0.0	-0.00011961188752155781	67
289	0.006723862682530108	0.002154563000371318	-0.0021424834642867862	0.9678607633294519	-1	0	0	0.5	2	0.75	3	0.6	0.75	4	3	1	0	0	0.4	5	2	6	0.0	0	0.703409207028405	0.7590407230033182	0.677509687227025	0.8522744953232578	0.4576599325474315	0.9618436820329099	0.8096489049105494	0.8851754224991829	0	0	0.0	-0.00021424834642867863	29
2470	0.027959745785252944	0.004810249057501666	0.002922131901076728	0.9714717412728086	-1	0	0	0.3	3	0.8461538461538461	11	0.375	0.46153846153846156	9	6	5	1	0	0.4	4	10	15	0.09090909090909091	0.15384615384615385	0.47552018901731496	0.8469688521728439	0.5172954321521781	0.9273993755168191	0.7271540374076457	0.8845239649311883	0.8038443128553198	0.8907222587182115	1.0	0.1111111111111111	0.0	0.002922131901076728	34
557	0.005387654766427248	0.003510433299761176	-0.003510153670185472	0.978905305373191	-1	0	0	0.5	2	0.6666666666666666	2	0.625	0.6666666666666666	3	2	1	0	0	0.5	2	4	5	0.0	0	0.47028843757226035	0.8845290828975678	0.5687927231200907	0.6015576710094683	0.31189665209372286	0.7434944028861558	0.8101999152544156	0.763277970591799	0	0	0.0	-0.0003510153670185472	11
124	0.005818789885852246	0.0035911562907605314	-0.0035507320915146145	0.9787205702779636	-1	0	0	0.42857142857142855	3	0.75	6	0.7142857142857143	0.375	5	3	4	4	0	0.2857142857142857	7	2	10	0.4	0.5	0.6281196025946935	0.9301288034337041	0.2346537579102983	0.9213970105828253	0.7583124821225684	0.8294079240148754	0.9161093895103111	0.9011910648318103	0.2	0.4	0.0	-0.00035507320915146147	52
4933	0.026439232654906157	0.00470885453242296	0.0032583379467578813	0.9697884344348056	-1	0	0	0.3	3	0.8461538461538461	11	0.375	0.46153846153846156	9	6	5	1	0	0.4	4	10	15	0.09090909090909091	0.15384615384615385	0.47552018901731496	0.8863601493159673	0.5172954321521781	0.9279077677981306	0.7271540374076457	0.9257895907819592	0.8038443128553198	0.9151036240965102	1.0	0.1111111111111111	0.0	0.0032583379467578813	36
4570	0.027523536809411768	0.0046184135557510745	0.002864017668592213	0.9715343146371327	-1	0	0	0.3	3	0.8461538461538461	11	0.375	0.46153846153846156	9	6	5	1	0	0.4	4	10	15	0.09090909090909091	0.15384615384615385	0.47552018901731496	0.8469688521728439	0.5172954321521781	0.9273993755168191	0.7271540374076457	0.7974787096926649	0.8038443128553198	0.8671910611737544	1.0	0.1111111111111111	0.0	0.002864017668592213	11
1843	0.025194985611644835	0.0019645547322625933	0.0019561283515567283	0.9708475728988103	-1	0	0	0.4	4	0.6923076923076923	9	0.3125	0.46153846153846156	8	6	6	1	0	0.75	8	6	15	0.07142857142857142	0.15384615384615385	0.47552018901731496	0.8658508112414596	0.49947443751999165	0.8987316056875488	0.5690845770321734	0.9431546226775874	0.8323195035848001	0.9076792244181048	1.0	0.125	0.0	0.0019561283515567283	22
1462	0.001708240068523769	0.0015287970454101734	-0.0015286886819640565	0.9811097554413053	-1	0	0	0.5	1	1.0	1	1.0	1.0	1	1	1	0	0	0.3333333333333333	1	3	3	0.0	0	0.2849358601194291	0.5	0.5051874283378428	0.5	0.3393036772325623	0.5	0.7184534792834724	0.5	0	0	0.0	-0.00015286886819640565	15
2028	0.011348067483102749	0.001338214813885228	-0.0004581859147693691	0.9816749407184923	-1	0	0	0.5	5	0.5	6	0.4666666666666667	0.3333333333333333	5	4	8	1	0	0.8333333333333334	5	6	14	0.05263157894736842	0.16666666666666666	0.48308699493433255	0.8338983917119416	0.5172954321521781	0.9388378917817819	0.8293945405799381	0.9357679968203341	0.8668601184985557	0.912229350234055	1.0	0.2	0.0	-4.581859147693691e-05	4
610	0.0021387753463328785	0.0018428872471198748	-0.0018420135461923697	0.9841631597264997	-1	0	0	1.0	2	0.0	0	0.75	0	2	0	0	0	0	1.0	2	2	3	0.0	0	0	0	0	0	0	0	0	0	0	0	0	-0.00018420135461923696	22
4980	0.015799903030755118	0.007509107969610026	-0.00718016872285372	0.9828569604704208	-1	0	0	0.5	5	0.5384615384615384	7	0.42857142857142855	0.38461538461538464	8	5	6	1	0	0.7142857142857143	5	7	15	0.07692307692307693	0.18181818181818182	0.44811755870120623	0.9249837442020008	0.5158037167759115	0.9374823543320167	0.7271540374076457	0.9342548839655644	0.7981693710734782	0.9324277816644921	1.0	0.25	0.0	-0.000718016872285372	3
4291	0.026914967475477187	0.0049688571107811726	0.004006669222707535	0.9701127223611667	-1	0	0	0.3	3	0.8461538461538461	11	0.375	0.46153846153846156	9	6	5	1	0	0.4	4	10	15	0.09090909090909091	0.15384615384615385	0.47552018901731496	0.8863601493159673	0.5172954321521781	0.9279077677981306	0.7271540374076457	0.9283570084165178	0.8038443128553198	0.9160819727541347	1.0	0.1111111111111111	0.0	0.004006669222707535	124
1646	0.027724003423711407	0.00277127301758486	-0.0023951021929242834	0.9317818280922363	-1	0	0	0.2	2	0.8461538461538461	11	0.4166666666666667	0.5384615384615384	9	7	5	1	0	1.0	6	6	15	0.08333333333333333	0	0.6732999662012411	0.8932388005302057	0.46410618896387384	0.9343163552365875	0.6270266947396613	0.935746232566388	0.8668601184985557	0.9231481010618066	1.0	0.1111111111111111	0.0	-0.00023951021929242833	11
3974	0.028309850751349227	0.005168252015474322	0.002968535443046866	0.9715525942792431	-1	0	0	0.3	3	0.8461538461538461	11	0.375	0.46153846153846156	9	6	5	1	0	0.4	4	10	15	0.09090909090909091	0.15384615384615385	0.47552018901731496	0.8469688521728439	0.5172954321521781	0.9273993755168191	0.7271540374076457	0.9025301282466662	0.8038443128553198	0.8967259338317248	1.0	0.1111111111111111	0.0	0.002968535443046866	19
2086	0.02770051916047554	0.005207067234775264	-0.004985538458397413	0.943569375307364	-1	0	0	0.2	2	0.9230769230769231	12	0.3125	0.6153846153846154	9	8	5	1	0	0.3333333333333333	12	4	15	0.07692307692307693	0	0.47552018901731496	0.8482341606543609	0.5172954321521781	0.9348129011048373	0.7271540374076457	0.9206692577233904	0.8038443128553198	0.907077265279021	1.0	0.1111111111111111	0.0	-0.0004985538458397413	8
4440	0.026941901877112737	0.004723434219420283	0.0032881190122120325	0.9701382901572821	-1	0	0	0.3	3	0.8461538461538461	11	0.375	0.46153846153846156	9	6	5	1	0	0.4	4	10	15	0.09090909090909091	0.15384615384615385	0.47552018901731496	0.8863601493159673	0.5172954321521781	0.9279077677981306	0.7271540374076457	0.9302849917388377	0.8038443128553198	0.9168311292025093	1.0	0.1111111111111111	0.0	0.0032881190122120325	49
4561	0.026459048664965054	0.004840167737694458	0.003974590728683433	0.9700418245750492	-1	0	0	0.3	3	0.8461538461538461	11	0.375	0.46153846153846156	9	6	5	1	0	0.4	4	10	15	0.09090909090909091	0.15384615384615385	0.47552018901731496	0.8863601493159673	0.5172954321521781	0.9279077677981306	0.7988654768317844	0.8835641310557371	0.8038443128553198	0.9013130088165395	1.0	0.1111111111111111	0.0	0.003974590728683433	61
677	0.0025258447348487723	0.0024076049680744915	-0.002407563987429311	0.9828590896361298	-1	0	0	0.75	3	0.3333333333333333	1	0.5555555555555556	0.3333333333333333	3	1	1	0	0	1.0	3	3	5	0.0	1.0	0.5432353796964382	0.8785464064240786	0.5051874283378428	0.5901551255492714	0.7772657686161842	0.8309953936108971	0.7257922062223907	0.7878499457834396	0	0	0.0	-0.00024075639874293113	13
967	0.0017624625810658346	0.0015723041838632593	-0.0015722860202277134	0.9809024242144041	-1	0	0	0.5	1	1.0	1	1.0	1.0	1	1	1	0	0	0.3333333333333333	1	3	3	0.0	0	0.2849358601194291	0.5	0.5051874283378428	0.5	0.3393036772325623	0.5	0.7184534792834724	0.5	0	0	0.0	-0.00015722860202277135	18
750	0.0017429486415618887	0.0015445594434258915	-0.0015444947254972129	0.9812501291027537	-1	0	0	0.5	1	1.0	1	1.0	1.0	1	1	1	0	0	0.3333333333333333	1	3	3	0.0	0	0.2849358601194291	0.5	0.5051874283378428	0.5	0.3393036772325623	0.5	0.7184534792834724	0.5	0	0	0.0	-0.00015444947254972127	37
1346	0.03344239749484448	0.012404585140384188	-0.007911097644689842	0.9485187740864037	-1	0	0	0.2	2	0.8461538461538461	11	0.45454545454545453	0.46153846153846156	8	6	6	2	0	0.2727272727272727	3	11	15	0.14285714285714285	0	0.4385803763339043	0.8613276974493007	0.49070081055802606	0.9370553267159579	0.7271540374076457	0.9162776449380758	0.8038443128553198	0.909418358462595	0.5625	0.25	0.0	-0.0007911097644689842	2
251	0.0030512766411569473	0.0025132553157373788	-0.00243787698377966	0.9720629478105075	-1	0	0	0.3333333333333333	1	1.0	2	1.0	1.0	3	2	0	0	0	0.25	4	1	4	0.0	0	0.36087856456850853	0.8157196613951172	0.28122251842575785	0.8765840634133016	0.4530253236573102	0.6328659161513268	0.6686309693748668	0.7909848575991347	0	0	0.0	-0.000243787698377966	8
2459	0.02240519932987901	0.005363826512847547	0.00523244609520347	0.972089471769923	-1	0	0	0.4	4	0.6923076923076923	9	0.4166666666666667	0.38461538461538464	8	5	6	1	0	0.4444444444444444	4	9	15	0.07692307692307693	0.15384615384615385	0.47552018901731496	0.8229790429160687	0.5172954321521781	0.9497408949855644	0.6770903660736535	0.8924103495584271	0.8378051446301648	0.8999876381109252	1.0	0.125	0.0	0.00523244609520347	9
3461	None	None	None	None	None	0	0	0.3	3	0.6923076923076923	9	0.46875	0.38461538461538464	7	5	7	0	0	0.5	4	8	15	0.0	0.3076923076923077	0.4131481224680799	0.7860510114967312	0.792993419890168	0.8471265475642169	0.7434225706537256	0.9262241480272561	0.8567103815585759	0.8638767634484186	0	0	0.0	None	0
2993	0.026607950851085714	0.00432076509124865	0.0027876940390467843	0.9712171149636314	-1	0	0	0.4	4	0.6923076923076923	9	0.3333333333333333	0.46153846153846156	9	6	5	1	0	0.5555555555555556	5	9	15	0.09090909090909091	0.15384615384615385	0.47552018901731496	0.8617592776036447	0.5172954321521781	0.9411487855736739	0.7271540374076457	0.8864935186356233	0.8038443128553198	0.9019570005791234	1.0	0.1111111111111111	0.0	0.0027876940390467843	17
1827	0.029435724399361988	0.005236930085771286	0.0022997876539653478	0.9717758220709163	-1	0	0	0.4	4	0.6923076923076923	9	0.375	0.46153846153846156	8	6	6	1	0	0.4	4	10	15	0.07142857142857142	0.15384615384615385	0.47552018901731496	0.8527935691475838	0.5172954321521781	0.9362279949153441	0.7630097571197151	0.9255683916779943	0.8378051446301648	0.9106218299754915	1.0	0.125	0.0	0.0022997876539653478	31
5001	0.026560143190164875	0.004929039442571156	0.0040785105537083895	0.969973000019449	-1	0	0	0.3	3	0.8461538461538461	11	0.375	0.46153846153846156	9	6	5	1	0	0.4	4	10	15	0.09090909090909091	0.15384615384615385	0.47552018901731496	0.8863601493159673	0.5172954321521781	0.9279077677981306	0.7271540374076457	0.9283570084165178	0.8038443128553198	0.9160819727541347	1.0	0.1111111111111111	0.0	0.0040785105537083895	138
3636	0.028162150756924652	0.006039063426334613	0.001818321845314008	0.97126705361151	-1	0	0	0.3	3	0.8461538461538461	11	0.375	0.46153846153846156	9	6	5	1	0	0.4	4	10	15	0.09090909090909091	0.15384615384615385	0.47552018901731496	0.8469688521728439	0.5172954321521781	0.9161705868983344	0.7271540374076457	0.7994952247504138	0.8038443128553198	0.8615862594415578	1.0	0.1111111111111111	0.0	0.001818321845314008	18
2503	0.016782460354994148	0.0044603569724993505	-0.004444752048197809	0.9669950433880462	-1	0	0	0.2	2	0.9230769230769231	12	0.5	0.5384615384615384	9	7	5	2	0	0.8333333333333334	5	6	15	0.16666666666666666	0.16666666666666666	0.4131481224680799	0.855692359958763	0.5172954321521781	0.9387074893516412	0.6270266947396613	0.891418594296123	0.760247477749911	0.9006714862861747	0.5555555555555556	0.2222222222222222	0.0	-0.00044447520481978093	9
573	0.0018630345219831919	0.0017096981488959103	-0.0017094717019982796	0.9806890213003301	-1	0	0	0.6666666666666666	2	0.5	1	0.6666666666666666	0.5	1	1	2	0	0	0.6666666666666666	2	3	4	0.0	0	0.2849358601194291	0.5	0.5051874283378428	0.5	0.3393036772325623	0.5	0.7184534792834724	0.5	0	0	0.0	-0.00017094717019982796	66
4467	0.02727564581425565	0.0049317379604115665	0.0038082998414806727	0.9699303853520027	-1	0	0	0.3	3	0.8461538461538461	11	0.375	0.46153846153846156	9	6	5	1	0	0.4	4	10	15	0.09090909090909091	0.15384615384615385	0.47552018901731496	0.8863601493159673	0.5172954321521781	0.9279077677981306	0.7271540374076457	0.9403782752378618	0.8038443128553198	0.9209830405905337	1.0	0.1111111111111111	0.0	0.0038082998414806727	82
3814	0.027701579679767278	0.005256347544980895	0.002919549096264805	0.9711696777526828	-1	0	0	0.3	3	0.8461538461538461	11	0.375	0.46153846153846156	9	6	5	1	0	0.4	4	10	15	0.09090909090909091	0.15384615384615385	0.47552018901731496	0.8469688521728439	0.5172954321521781	0.9273993755168191	0.7271540374076457	0.7974787096926649	0.8038443128553198	0.8671910611737544	1.0	0.1111111111111111	0.0	0.002919549096264805	14
3248	0.03455919048491055	0.012345598636741582	-0.006696136442646921	0.9770032316043964	-1	0	0	0.3	3	0.8461538461538461	11	0.4166666666666667	0.6153846153846154	10	8	4	1	0	0.4444444444444444	4	9	15	0.1	0.18181818181818182	0.47930359197582373	0.8695195759586212	0.5172954321521781	0.9372059770414707	0.7988654768317844	0.8804674450747443	0.8378051446301648	0.9001484407314204	1.0	0.2	0.0	-0.000669613644264692	1
1247	0.03713706494347481	0.0030518696166972046	-0.003047730058019167	0.8890470014244626	-1	0	0	0.3	3	0.6923076923076923	9	0.4166666666666667	0.5384615384615384	7	7	7	3	0	1.0	6	6	15	0.16666666666666666	0.15384615384615385	0.6732999662012411	0.9168422970447913	0.46410618896387384	0.8962311272002671	0.6270266947396613	0.908755704505546	0.8038443128553198	0.9076205283471762	0.42857142857142855	0.14285714285714285	0.0	-0.0003047730058019167	14
839	0.0017907374795415971	0.0016364194846211775	-0.0016363202733086794	0.9807848441906764	-1	0	0	0.6666666666666666	2	0.5	1	0.6666666666666666	0.5	1	1	2	0	0	0.6666666666666666	2	3	4	0.0	0	0.2849358601194291	0.5	0.5051874283378428	0.5	0.3393036772325623	0.5	0.7184534792834724	0.5	0	0	0.0	-0.00016363202733086794	18
2464	0.028160757736263444	0.005215179025823415	0.00229888538194053	0.9718147318175302	-1	0	0	0.3	3	0.8461538461538461	11	0.375	0.46153846153846156	9	6	5	1	0	0.4	4	10	15	0.09090909090909091	0.15384615384615385	0.47552018901731496	0.8469688521728439	0.5172954321521781	0.9273993755168191	0.7271540374076457	0.9118099899198482	0.8038443128553198	0.9000808933001173	1.0	0.1111111111111111	0.0	0.00229888538194053	24
4192	0.02698770127346702	0.004900918787626997	0.0032172624688893256	0.9713021678118462	-1	0	0	0.3	3	0.8461538461538461	11	0.375	0.46153846153846156	9	6	5	1	0	0.4	4	10	15	0.09090909090909091	0.15384615384615385	0.47552018901731496	0.8469688521728439	0.5172954321521781	0.9273993755168191	0.754856612457468	0.7769432141158752	0.8038443128553198	0.8624106507197946	1.0	0.1111111111111111	0.0	0.0032172624688893256	20
4827	0.027226917889269047	0.0049725002873980285	0.002920385914767783	0.9713955720995912	-1	0	0	0.3	3	0.8461538461538461	11	0.375	0.46153846153846156	9	6	5	1	0	0.4	4	10	15	0.09090909090909091	0.15384615384615385	0.47552018901731496	0.8469688521728439	0.5172954321521781	0.9273993755168191	0.7271540374076457	0.8845239649311883	0.8038443128553198	0.8907222587182115	1.0	0.1111111111111111	0.0	0.002920385914767783	13
680	0.0038085625283932677	0.002689791539089944	-0.0026835465305190447	0.9778198472943236	-1	0	0	0.5	2	0.75	3	1.0	0.5	2	2	3	0	0	0.16666666666666666	6	1	6	0.0	0.4	0.2849358601194291	0.5	0.5051874283378428	0.5	0.3393036772325623	0.5	0.7184534792834724	0.5	0	0	0.0	-0.0002683546530519045	10
653	0.0017617068348768968	0.0014984446796914707	-0.0014983900132516741	0.9811588052353626	-1	0	0	0.5	1	1.0	1	1.0	1.0	1	1	1	0	0	0.3333333333333333	1	3	3	0.0	0	0.2849358601194291	0.5	0.5051874283378428	0.5	0.3393036772325623	0.5	0.7184534792834724	0.5	0	0	0.0	-0.0001498390013251674	107
1835	0.0271799236235086	0.005570788621033231	-0.00030376710806272325	0.97095249322337	-1	0	0	0.3	3	0.8461538461538461	11	0.4166666666666667	0.5384615384615384	9	7	5	1	0	0.4444444444444444	4	9	15	0.08333333333333333	0.15384615384615385	0.48308699493433255	0.8528799140605859	0.5172954321521781	0.9315173564539482	0.7271540374076457	0.8877215605670288	0.8038443128553198	0.8952093878573245	1.0	0.1111111111111111	0.0	-3.0376710806272323e-05	26
98	0.002357658600705851	0.0022574448230521806	-0.0022568306792411542	0.9830729457273754	-1	0	0	1.0	2	0.0	0	0.75	0	1	0	1	0	0	1.0	2	2	3	0.0	0	0	0	0	0	0	0	0	0	0	0	0	-0.00022568306792411543	79
590	0.0017745404190331374	0.0015973138783102925	-0.0015972702141971154	0.9808748695829864	-1	0	0	0.5	1	1.0	1	1.0	1.0	1	1	1	0	0	0.3333333333333333	1	3	3	0.0	0	0.2849358601194291	0.5	0.5051874283378428	0.5	0.3393036772325623	0.5	0.7184534792834724	0.5	0	0	0.0	-0.00015972702141971154	66
1456	0.015762343242476856	0.003362291372883681	0.0029090496150729747	0.9801855884833619	-1	0	0	0.5	5	0.46153846153846156	6	0.375	0.23076923076923078	8	3	6	2	0	0.625	5	8	15	0.18181818181818182	0.15384615384615385	0.6646148127558107	0.8718794934443792	0.5423983383700637	0.9225654232725863	0.8089589762275816	0.752461869411305	0.8486506272017753	0.8624429393239335	0.5625	0.25	0.0	0.0029090496150729747	11
570	0.004495141504074604	0.00440757115782356	-0.0044031309123739705	0.9824120320653362	-1	0	0	0.2857142857142857	2	0.75	6	0.6666666666666666	0.25	2	2	7	0	0	0.6	5	3	10	0.0	0.5	0.5938174047328383	0.8723355047100824	0.7142706941419354	0.8750864514131849	0.6770903660736535	0.622608949529326	0.7772664474316163	0.8109766393451595	0	0	0.0	-0.00044031309123739704	7
2941	0.027973057834559126	0.004794888703277196	0.0030750500126167724	0.9718568995494477	-1	0	0	0.3	3	0.8461538461538461	11	0.375	0.46153846153846156	9	6	5	1	0	0.4	4	10	15	0.09090909090909091	0.15384615384615385	0.47552018901731496	0.8469688521728439	0.5172954321521781	0.9273993755168191	0.7271540374076457	0.7974787096926649	0.8038443128553198	0.8671910611737544	1.0	0.1111111111111111	0.0	0.0030750500126167724	51
4968	0.02700206769114997	0.0051519586326707785	0.0036481804398767964	0.9699312140282704	-1	0	0	0.3	3	0.8461538461538461	11	0.375	0.46153846153846156	9	6	5	1	0	0.4	4	10	15	0.09090909090909091	0.15384615384615385	0.47552018901731496	0.8863601493159673	0.5172954321521781	0.9279077677981306	0.7988654768317844	0.8835641310557371	0.8038443128553198	0.9013130088165395	1.0	0.1111111111111111	0.0	0.0036481804398767964	24
1559	0.025491909463560156	0.002985501619846183	-0.002984163031027875	0.9318747666263112	-1	0	0	0.3	3	0.6923076923076923	9	0.26785714285714285	0.6153846153846154	8	8	6	1	0	0.875	7	8	15	0.0625	0	0.4385803763339043	0.8858138858731825	0.288798956074884	0.7682096281796422	0.4762882074464815	0.9149308665511481	0.8378051446301648	0.8669316105572086	1.0	0.125	0.0	-0.00029841630310278747	11
1351	0.02478372015344842	0.002788991000822159	-0.0008960300319311946	0.9236373988017662	-1	0	0	0.2	2	0.8461538461538461	11	0.25	0.6923076923076923	11	9	3	1	0	0.6	6	10	15	0.125	0.2222222222222222	0.48308699493433255	0.8924987441898123	0.288798956074884	0.8816514590110122	0.4762882074464815	0.9173534167184321	0.8038443128553198	0.8981834403964776	1.0	0.09090909090909091	0.0	-8.960300319311946e-05	73
2594	0.020777127223988414	0.004303773341567749	-0.0005809316404459884	0.971058129263316	-1	0.25	1	0.6	6	0.46153846153846156	6	0.35714285714285715	0.3076923076923077	8	4	6	1	0	0.8571428571428571	6	7	15	0.08333333333333333	0.15384615384615385	0.4443341557426974	0.8210985193092658	0.49070081055802606	0.9107529819759723	0.7630097571197151	0.891568411618885	0.8378051446301648	0.879161260915506	1.0	0.125	0.0	-5.8093164044598836e-05	6
4269	0.02753396239978337	0.0043503791510220635	0.0026469800058811803	0.9711147229855126	-1	0	0	0.3	3	0.8461538461538461	11	0.4166666666666667	0.5384615384615384	10	7	4	1	0	0.4444444444444444	4	9	15	0.1111111111111111	0.15384615384615385	0.47552018901731496	0.8587097648409218	0.5172954321521781	0.9344385222263971	0.7271540374076457	0.8744123736330774	0.8038443128553198	0.8941679517360486	1.0	0.1	0.0	0.0026469800058811803	18
707	None	None	None	None	None	0	0	0.4444444444444444	4	0.45454545454545453	5	0.7222222222222222	0.2727272727272727	4	3	8	0	0	0.5	6	3	13	0.0	0	0.4016405636504935	0.840814418077078	0.5473478272756568	0.8495348794841507	0.712268947759368	0.6008639539077413	0.7823605858321799	0.7804187069311423	0	0	0.0	None	0
1627	0.02842821210966265	0.005111687629443726	0.0009360354680528326	0.9700233394086503	-1	0	0	0.3	3	0.8461538461538461	11	0.26785714285714285	0.6153846153846154	11	8	3	2	0	0.875	8	7	15	0.2857142857142857	0.15384615384615385	0.47552018901731496	0.8682066424762939	0.5172954321521781	0.9202957129771397	0.8293945405799381	0.9282174570901427	0.8668601184985557	0.9086335589185487	0.5454545454545454	0.09090909090909091	0.0	0.0009360354680528326	5
4452	0.026785853882246947	0.005188823711384869	0.003052484794529005	0.9712626518683142	-1	0	0	0.3	3	0.8461538461538461	11	0.375	0.46153846153846156	9	6	5	1	0	0.4	4	10	15	0.09090909090909091	0.15384615384615385	0.47552018901731496	0.8469688521728439	0.5172954321521781	0.9273993755168191	0.754856612457468	0.7769432141158752	0.8038443128553198	0.8624106507197946	1.0	0.1111111111111111	0.0	0.003052484794529005	18
3208	0.02762630986646534	0.005012338877447249	0.0030034489763690175	0.9712538864676137	-1	0	0	0.3	3	0.8461538461538461	11	0.375	0.46153846153846156	9	6	5	1	0	0.4	4	10	15	0.09090909090909091	0.15384615384615385	0.47552018901731496	0.8469688521728439	0.5172954321521781	0.9273993755168191	0.7271540374076457	0.7974787096926649	0.8038443128553198	0.8671910611737544	1.0	0.1111111111111111	0.0	0.0030034489763690175	16
2192	0.01917437031566962	0.006444716850729025	-0.005033156316482703	0.9350227590780628	-1	0	0	0.3	3	0.7692307692307693	10	0.35714285714285715	0.5384615384615384	8	7	6	1	0	0.8571428571428571	6	7	15	0.06666666666666667	0	0.47552018901731496	0.8812099601950405	0.5172954321521781	0.9004498996340083	0.5690845770321734	0.9431546226775874	0.8577800811536207	0.9120042173794721	1.0	0.125	0.0	-0.0005033156316482703	2
2142	0.028453153712879452	0.004947753891273572	0.0033202746986501744	0.9718691589626608	-1	0	0	0.3	3	0.8461538461538461	11	0.375	0.46153846153846156	9	6	5	1	0	0.4	4	10	15	0.09090909090909091	0.15384615384615385	0.47552018901731496	0.8469688521728439	0.5172954321521781	0.9273993755168191	0.7271540374076457	0.9155731083799239	0.8038443128553198	0.901502574375279	1.0	0.1111111111111111	0.0	0.0033202746986501744	45
2245	0.027921279101440113	0.005276111749422128	0.002034410131741592	0.9712573484877233	-1	0	0	0.3	3	0.8461538461538461	11	0.375	0.46153846153846156	9	6	5	1	0	0.4	4	10	15	0.09090909090909091	0.15384615384615385	0.47552018901731496	0.8469688521728439	0.5172954321521781	0.9273993755168191	0.7271540374076457	0.9410962640129711	0.8038443128553198	0.9123915181816223	1.0	0.1111111111111111	0.0	0.002034410131741592	20
931	0.0018964468397234318	0.0017693628095695273	-0.0017693097067624265	0.9806529035815408	-1	0	0	0.6666666666666666	2	0.5	1	0.6666666666666666	0.5	1	1	2	0	0	0.6666666666666666	2	3	4	0.0	0	0.2849358601194291	0.5	0.48165344288780504	0.5	0.3393036772325623	0.5	0.6962361656023228	0.5	0	0	0.0	-0.00017693097067624265	22
1550	0.0017766320507782243	0.0015835545253305525	-0.0015835218768189695	0.9809290705427426	-1	0	0	0.5	1	1.0	1	1.0	1.0	1	1	1	0	0	0.3333333333333333	1	3	3	0.0	0	0.2849358601194291	0.5	0.5051874283378428	0.5	0.3393036772325623	0.5	0.7184534792834724	0.5	0	0	0.0	-0.00015835218768189694	19
120	0.011837924325511534	0.0029620292642539427	-0.0022804569795304664	0.9277891590252982	-1	0	0	0.5	3	0.5714285714285714	4	0.42857142857142855	0.5714285714285714	4	4	4	0	0	0.42857142857142855	7	3	9	0.0	0	0.5939648152555075	0.9341214667220178	0.5952529020346402	0.8985811014982533	0.2537929309340331	0.9664935128142489	0.7381386413834958	0.9388750510113977	0	0	0.0	-0.00022804569795304664	18
1186	0.029440527616741444	0.0016980554828827934	-0.0016656401741510676	0.9208838255129901	-1	0	0	0.4	4	0.5384615384615384	7	0.35714285714285715	0.5384615384615384	10	7	4	1	0	0.8571428571428571	6	7	15	0.1111111111111111	0.2222222222222222	0.5715516450163374	0.8921772346724324	0.3977073520555015	0.8788966224519948	0.7880656227239843	0.9418277971269624	0.8668601184985557	0.9083126742521817	1.0	0.1	0.0	-0.00016656401741510675	29
83	0.026494733316444415	0.006342396053930831	-0.0063196334160349815	0.9287296029983219	-1	0	0	0.3	3	0.6923076923076923	9	0.30612244897959184	0.6153846153846154	9	8	5	1	0	1.0	7	7	15	0.07692307692307693	0	0.705819877284542	0.8908471802302284	0.2019020063675768	0.9062265039896011	0.2963622801592724	0.8594382288130691	0.9010629709081124	0.8869027869360614	1.0	0	0.0	-0.0006319633416034981	31
4835	0.026434982636000626	0.004863007971763247	0.003897926401018551	0.9699345009620859	-1	0	0	0.3	3	0.8461538461538461	11	0.375	0.46153846153846156	9	6	5	1	0	0.4	4	10	15	0.09090909090909091	0.15384615384615385	0.47552018901731496	0.8863601493159673	0.5172954321521781	0.9279077677981306	0.7271540374076457	0.9284679723342848	0.8038443128553198	0.9161247459221095	1.0	0.1111111111111111	0.0	0.003897926401018551	24
4455	0.02718354353985807	0.005017398856708869	0.003324400086132189	0.9713993225141413	-1	0	0	0.3	3	0.8461538461538461	11	0.375	0.46153846153846156	9	6	5	1	0	0.4	4	10	15	0.09090909090909091	0.15384615384615385	0.47552018901731496	0.8469688521728439	0.5172954321521781	0.9273993755168191	0.7271540374076457	0.8845239649311883	0.8038443128553198	0.8907222587182115	1.0	0.1111111111111111	0.0	0.003324400086132189	57
22	0.012254045747462852	0.004083127547878192	-0.004080911910105025	0.9237740631497073	-1	0	0	0.25	2	0.7777777777777778	7	0.4074074074074074	0.4444444444444444	6	4	4	2	0	0.3333333333333333	3	9	11	0.2	0	0.3572813123773051	0.9434528447547159	0.8718044123748931	0.9756430598608323	0.5781022008299092	0.6808078376442824	0.9054666019946601	0.9183956771022601	0.5833333333333334	0.16666666666666666	0.0	-0.00040809119101050247	53
3618	0.03208568756437801	0.009450264375604112	0.0027421022722611136	0.977118930378592	-1	0	0	0.3	3	0.7692307692307693	10	0.45454545454545453	0.6153846153846154	10	8	4	0	0	0.2727272727272727	3	11	15	0.0	0.18181818181818182	0.47930359197582373	0.8682830133761215	0.5833027789270738	0.8851915474744982	0.7988654768317844	0.7569615672899546	0.7992234923972155	0.8439826421171499	0	0	0.0	0.0027421022722611136	1
3995	0.02670973503583156	0.004740900658815426	0.003538455577667766	0.9716665085545824	-1	0	0	0.3	3	0.8461538461538461	11	0.375	0.46153846153846156	9	6	5	1	0	0.4	4	10	15	0.09090909090909091	0.15384615384615385	0.47552018901731496	0.8469688521728439	0.5172954321521781	0.9273993755168191	0.7271540374076457	0.7974787096926649	0.8038443128553198	0.8671910611737544	1.0	0.1111111111111111	0.0	0.003538455577667766	48
4006	0.027403630202739067	0.0049625166505627245	0.003305046581038524	0.9714633926567217	-1	0	0	0.3	3	0.8461538461538461	11	0.375	0.46153846153846156	9	6	5	1	0	0.4	4	10	15	0.09090909090909091	0.15384615384615385	0.47552018901731496	0.8469688521728439	0.5172954321521781	0.9273993755168191	0.754856612457468	0.7769432141158752	0.8038443128553198	0.8624106507197946	1.0	0.1111111111111111	0.0	0.003305046581038524	60
4025	0.027599951369742956	0.00488328389650361	0.002960439263924089	0.9716407673239785	-1	0	0	0.3	3	0.8461538461538461	11	0.375	0.46153846153846156	9	6	5	1	0	0.4	4	10	15	0.09090909090909091	0.15384615384615385	0.47552018901731496	0.8469688521728439	0.5172954321521781	0.9273993755168191	0.7271540374076457	0.7974787096926649	0.8038443128553198	0.8671910611737544	1.0	0.1111111111111111	0.0	0.002960439263924089	23
1187	0.011225218218018784	0.004604705129266265	-0.004568208040683135	0.9768374009618689	-1	0.25	1	0.5	5	0.4166666666666667	5	0.5	0.25	5	3	8	0	0	0.5714285714285714	7	4	14	0.0	0.16666666666666666	0.4016405636504935	0.6586605953785389	0.46410618896387384	0.7297415598503768	0.7271540374076457	0.9191516410270114	0.7934056128035674	0.7958419589728222	0	0	0.0	-0.0004568208040683135	10
4236	0.027655076455923747	0.0051331262434540755	0.002869251265080985	0.970763696957552	-1	0	0	0.3	3	0.8461538461538461	11	0.375	0.46153846153846156	9	6	5	1	0	0.4	4	10	15	0.09090909090909091	0.15384615384615385	0.47552018901731496	0.8469688521728439	0.5172954321521781	0.9273993755168191	0.7271540374076457	0.8858060046887595	0.8038443128553198	0.8911308096785113	1.0	0.1111111111111111	0.0	0.002869251265080985	19
3645	0.027507955553792318	0.005052231468436586	0.002671800326331559	0.9713559918504563	-1	0	0	0.3	3	0.8461538461538461	11	0.375	0.46153846153846156	9	6	5	1	0	0.4	4	10	15	0.09090909090909091	0.15384615384615385	0.47552018901731496	0.8469688521728439	0.5172954321521781	0.9273993755168191	0.7271540374076457	0.8845239649311883	0.8038443128553198	0.8907222587182115	1.0	0.1111111111111111	0.0	0.002671800326331559	24
2985	0.01563047128497945	0.0061437206591176945	-0.006093131559706354	0.959880630093446	-1	0	0	0.5	5	0.5384615384615384	7	0.42857142857142855	0.23076923076923078	7	3	7	1	0	0.7142857142857143	5	7	15	0.07142857142857142	0.15384615384615385	0.4016405636504935	0.7920591649259828	0.46410618896387384	0.9325064311482067	0.6270266947396613	0.8982297754157886	0.8038443128553198	0.8856419253166978	1.0	0.14285714285714285	0.0	-0.0006093131559706354	2
4792	0.026629001979012884	0.001856015518698799	-0.0005196291469789674	0.9657564327518341	-1	0	0	0.3	3	0.8461538461538461	11	0.2777777777777778	0.5384615384615384	10	7	4	1	0	0.6666666666666666	6	9	15	0.1111111111111111	0.15384615384615385	0.4443341557426974	0.8418224103341205	0.5184480233286204	0.9254875765597819	0.7271540374076457	0.8090230839729701	0.7934056128035674	0.8674149882381587	1.0	0.1	0.0	-5.196291469789674e-05	9
4023	0.02865619474037027	0.005454503151505314	0.002764813398554049	0.9716795412639021	-1	0	0	0.4	4	0.6923076923076923	9	0.375	0.46153846153846156	8	6	6	1	0	0.4	4	10	15	0.07142857142857142	0.15384615384615385	0.47552018901731496	0.8527935691475838	0.5172954321521781	0.9362279949153441	0.7630097571197151	0.8105744846861468	0.8378051446301648	0.8771439635400843	1.0	0.125	0.0	0.002764813398554049	19
1493	0.0023441637010352943	0.0022443995221294037	-0.0022443773005351043	0.9834396935973356	-1	0	0	0.5	1	1.0	1	1.0	1.0	2	1	0	0	0	0.3333333333333333	1	3	3	0.0	0	0.30431634599840435	0.7013948119634202	0.3969931922063634	0.7468613811655712	0.37465507907579065	0.7342573622401842	0.7318365963845752	0.7279158601867249	0	0	0.0	-0.00022443773005351042	9
28	0.0048069783324109685	0.00460037804632293	-0.00459215268313209	0.9819625142911209	-1	0.3333333333333333	1	0.625	5	0.5	5	0.34285714285714286	0.5	8	5	3	0	0	0.7142857142857143	7	5	12	0.0	0.5714285714285714	0.7618515573048337	0.91769769816159	0.693340760161381	0.9374255951268596	0.6738274548344219	0.8568933912179808	0.7415751450934384	0.9090969249999251	0	0	0.0	-0.000459215268313209	36
2780	0.02837358910280559	0.005496885909042477	0.002776857458623973	0.971299731184389	-1	0	0	0.3	3	0.8461538461538461	11	0.375	0.46153846153846156	9	6	5	1	0	0.4	4	10	15	0.09090909090909091	0.15384615384615385	0.47552018901731496	0.8469688521728439	0.5172954321521781	0.9273993755168191	0.7271540374076457	0.9025301282466662	0.8038443128553198	0.8967259338317248	1.0	0.1111111111111111	0.0	0.002776857458623973	54
3835	0.0275713180870949	0.004926017734394936	0.0035885606695450424	0.9716754491953558	-1	0	0	0.3	3	0.8461538461538461	11	0.375	0.46153846153846156	9	6	5	1	0	0.4	4	10	15	0.09090909090909091	0.15384615384615385	0.47552018901731496	0.8469688521728439	0.5172954321521781	0.9273993755168191	0.7271540374076457	0.7974787096926649	0.8038443128553198	0.8671910611737544	1.0	0.1111111111111111	0.0	0.0035885606695450424	29
636	0.003219587429017253	0.0028955154160102215	-0.0028954604420083274	0.9843336662631653	-1	0	0	0.5	2	0.6666666666666666	2	0.625	0.3333333333333333	3	1	1	2	0	0.5	2	4	5	0.5	0	0.17458686465083295	0.9036734770096362	0.5093501086451665	0.5994849179819599	0.45177733171869716	0.5026854040619964	0.8117487484169525	0.7077045991239113	0.6666666666666666	0.3333333333333333	0.0	-0.00028954604420083273	9
2102	0.02907851228748153	0.00516861625200978	0.0019439649146220212	0.9713845800882943	-1	0	0	0.4	4	0.6923076923076923	9	0.375	0.46153846153846156	8	6	6	1	0	0.4	4	10	15	0.07142857142857142	0.15384615384615385	0.47552018901731496	0.8527935691475838	0.5172954321521781	0.9362279949153441	0.7630097571197151	0.9265667696784567	0.8378051446301648	0.9110166552725917	1.0	0.125	0.0	0.0019439649146220212	16
2895	0.027923302001586964	0.005256718540024019	0.0025719253916339	0.9716356397163909	-1	0	0	0.3	3	0.8461538461538461	11	0.375	0.46153846153846156	9	6	5	1	0	0.4	4	10	15	0.09090909090909091	0.15384615384615385	0.47552018901731496	0.8469688521728439	0.5172954321521781	0.9273993755168191	0.7271540374076457	0.9336565371634991	0.8038443128553198	0.9089514559418537	1.0	0.1111111111111111	0.0	0.0025719253916339	27
1139	0.0018098738716669231	0.0015793302748559387	-0.0015792376962194515	0.9809805904131208	-1	0	0	0.5	1	1.0	1	1.0	1.0	1	1	1	0	0	0.3333333333333333	1	3	3	0.0	0	0.2849358601194291	0.5	0.5051874283378428	0.5	0.3393036772325623	0.5	0.7184534792834724	0.5	0	0	0.0	-0.00015792376962194514	41
302	0.0020245813922117875	0.0019509801895200181	-0.0019498932168513052	0.9851449372272768	-1	0	0	1.0	2	0.0	0	0.75	0	2	0	0	1	0	1.0	2	2	3	0.5	0	0	0	0	0	0	0	0	0	0	0	0	-0.00019498932168513053	18
1076	0.025444723905047203	0.0031078575432414222	-0.0012007393760112616	0.9232968891250958	-1	0	0	0.2	2	0.8461538461538461	11	0.25	0.6923076923076923	11	9	3	1	0	0.6	6	10	15	0.125	0.2222222222222222	0.48308699493433255	0.8924987441898123	0.288798956074884	0.8816514590110122	0.4762882074464815	0.9173534167184321	0.8038443128553198	0.8981834403964776	1.0	0.09090909090909091	0.0	-0.00012007393760112616	50
2005	0.021413055823510378	0.006597916233415672	-0.006575141500488988	0.9785268525330042	-1	0	0	0.3	3	0.8461538461538461	11	0.3333333333333333	0.46153846153846156	8	6	6	1	0	0.5555555555555556	9	5	15	0.07142857142857142	0.15384615384615385	0.4073943430592867	0.8652193960710601	0.46410618896387384	0.944336048635338	0.6770903660736535	0.9048100258703426	0.7974877090684415	0.9100390245162415	1.0	0.25	0.0	-0.0006575141500488989	3
4388	0.02696037017910844	0.004973079555102025	0.003255975789135852	0.9699093258880815	-1	0	0	0.3	3	0.8461538461538461	11	0.375	0.46153846153846156	9	6	5	1	0	0.4	4	10	15	0.09090909090909091	0.15384615384615385	0.47552018901731496	0.8863601493159673	0.5172954321521781	0.9279077677981306	0.7271540374076457	0.9283570084165178	0.8038443128553198	0.9160819727541347	1.0	0.1111111111111111	0.0	0.003255975789135852	48
2347	0.028557163281288954	0.005018143552105302	0.0032191169868137377	0.9714501016453685	-1	0	0	0.4	4	0.6923076923076923	9	0.375	0.46153846153846156	8	6	6	1	0	0.4	4	10	15	0.07142857142857142	0.15384615384615385	0.47552018901731496	0.8527935691475838	0.5172954321521781	0.9362279949153441	0.7630097571197151	0.942119319867607	0.8378051446301648	0.9176616326609751	1.0	0.125	0.0	0.0032191169868137377	37
3001	0.01796310702053239	0.005892590000079941	-0.005498718723929525	0.9627810022667805	-1	0	0	0.3	3	0.7692307692307693	10	0.4166666666666667	0.6153846153846154	9	8	5	2	0	0.25	3	12	15	0.15384615384615385	0.14285714285714285	0.47552018901731496	0.8482341606543609	0.5172954321521781	0.9348129011048373	0.7271540374076457	0.9318656182637641	0.8038443128553198	0.9115898303847267	0.5555555555555556	0.1111111111111111	0.0	-0.0005498718723929525	1
1565	0.028450639187631535	0.005145684493032033	0.0024422683042937513	0.971598438711408	-1	0	0	0.4	4	0.6923076923076923	9	0.375	0.46153846153846156	8	6	6	1	0	0.4	4	10	15	0.07142857142857142	0.15384615384615385	0.47552018901731496	0.8527935691475838	0.5172954321521781	0.9362279949153441	0.7630097571197151	0.9255683916779943	0.8378051446301648	0.9106218299754915	1.0	0.125	0.0	0.0024422683042937513	100
833	0.001965415297037059	0.0017876165046253124	-0.0017873056251939098	0.9807000844286382	-1	0	0	0.6666666666666666	2	0.5	1	0.6666666666666666	0.5	1	1	2	0	0	0.6666666666666666	2	3	4	0.0	0	0.2849358601194291	0.5	0.5051874283378428	0.5	0.3393036772325623	0.5	0.7184534792834724	0.5	0	0	0.0	-0.00017873056251939098	24
2718	0.02707375427270501	0.00460112832941003	0.0031966726584140917	0.9711492854566881	-1	0	0	0.3	3	0.8461538461538461	11	0.375	0.46153846153846156	9	6	5	1	0	0.4	4	10	15	0.09090909090909091	0.15384615384615385	0.47552018901731496	0.8469688521728439	0.5172954321521781	0.9273993755168191	0.7271540374076457	0.7974787096926649	0.8038443128553198	0.8671910611737544	1.0	0.1111111111111111	0.0	0.0031966726584140917	40
90	0.0024882217882773094	0.001998686887053872	-0.001992959475280603	0.9783088214930827	-1	0	0	0.5	1	1.0	1	1.0	1.0	2	1	0	0	0	0.3333333333333333	3	1	3	0.0	0	0.634766783594477	0.6997074143042092	0.7738039726668957	0.8836346436589846	0.2924411219995603	0.8433384826432202	0.8833172014566033	0.8203663563163696	0	0	0.0	-0.0001992959475280603	46
4126	0.027053007491755224	0.003746587533327662	0.0028214270746262943	0.9713386101651276	-1	0	0	0.3	3	0.8461538461538461	11	0.4166666666666667	0.5384615384615384	10	7	4	1	0	0.4444444444444444	4	9	15	0.1111111111111111	0.15384615384615385	0.47552018901731496	0.8587097648409218	0.5172954321521781	0.9344385222263971	0.7271540374076457	0.9145699278905474	0.8038443128553198	0.9069915432178512	1.0	0.1	0.0	0.0028214270746262943	16
1906	0.028716989744137573	0.005230561939009146	0.0019279127016877003	0.9715677066339434	-1	0	0	0.4	4	0.6923076923076923	9	0.375	0.46153846153846156	8	6	6	1	0	0.4	4	10	15	0.07142857142857142	0.15384615384615385	0.47552018901731496	0.8527935691475838	0.5172954321521781	0.9362279949153441	0.7630097571197151	0.8906071160764601	0.8378051446301648	0.8984446650528424	1.0	0.125	0.0	0.0019279127016877003	34
3752	0.02775081894350053	0.0044926216662500365	0.003369546691382714	0.9716497933777627	-1	0	0	0.3	3	0.8461538461538461	11	0.375	0.46153846153846156	9	6	5	1	0	0.4	4	10	15	0.09090909090909091	0.15384615384615385	0.47552018901731496	0.8469688521728439	0.5172954321521781	0.9273993755168191	0.7271540374076457	0.8807372634734889	0.8038443128553198	0.8895305212344501	1.0	0.1111111111111111	0.0	0.003369546691382714	47
4451	0.026947650306778467	0.004963102786783845	0.0035317029559026273	0.970220757759731	-1	0	0	0.3	3	0.8461538461538461	11	0.375	0.46153846153846156	9	6	5	1	0	0.4	4	10	15	0.09090909090909091	0.15384615384615385	0.47552018901731496	0.8863601493159673	0.5172954321521781	0.9279077677981306	0.7271540374076457	0.9283570084165178	0.8038443128553198	0.9160819727541347	1.0	0.1111111111111111	0.0	0.0035317029559026273	72
4235	0.027435255923369938	0.004682731813145558	0.0031089838346600274	0.971670218616003	-1	0	0	0.3	3	0.8461538461538461	11	0.375	0.46153846153846156	9	6	5	1	0	0.4	4	10	15	0.09090909090909091	0.15384615384615385	0.47552018901731496	0.8469688521728439	0.5172954321521781	0.9273993755168191	0.7271540374076457	0.9239330662753749	0.8038443128553198	0.904807385552969	1.0	0.1111111111111111	0.0	0.0031089838346600274	16
485	0.021645596486742025	0.004833187379169269	-0.004813047542325761	0.9750581914389435	-1	0.25	1	0.4	4	0.6923076923076923	9	0.26785714285714285	0.5384615384615384	8	7	6	5	0	0.875	8	7	15	0.3333333333333333	0	0.6207474083736777	0.8416664571300488	0.7344526711441459	0.9242172251786916	0.7271540374076457	0.7509588119122378	0.8012878499219117	0.8530212193538486	0.125	0.25	0.0	-0.0004813047542325761	5
1945	0.029176239056079502	0.0056039554944675805	0.0017393525886557281	0.9717047949878689	-1	0	0	0.4	4	0.6923076923076923	9	0.375	0.46153846153846156	8	6	6	1	0	0.4	4	10	15	0.07142857142857142	0.15384615384615385	0.47552018901731496	0.8527935691475838	0.5172954321521781	0.9362279949153441	0.7630097571197151	0.9255683916779943	0.8378051446301648	0.9106218299754915	1.0	0.125	0.0	0.0017393525886557281	30
4441	0.027752096112986475	0.005092016464331115	0.002983667077850215	0.971653813106205	-1	0	0	0.3	3	0.8461538461538461	11	0.375	0.46153846153846156	9	6	5	1	0	0.4	4	10	15	0.09090909090909091	0.15384615384615385	0.47552018901731496	0.8469688521728439	0.5172954321521781	0.9273993755168191	0.754856612457468	0.8809496645488168	0.8038443128553198	0.8895967898647605	1.0	0.1111111111111111	0.0	0.002983667077850215	18
4419	0.027403956240652522	0.004712497761000277	0.003754272547273604	0.9694406585524546	-1	0	0	0.4	4	0.6923076923076923	9	0.3333333333333333	0.46153846153846156	8	6	6	1	0	0.5555555555555556	5	9	15	0.07142857142857142	0.15384615384615385	0.47552018901731496	0.8956281789705363	0.5172954321521781	0.9367266619350539	0.7630097571197151	0.9482907514452594	0.8378051446301648	0.9298577222194685	1.0	0.125	0.0	0.003754272547273604	14
1079	0.002005905857618615	0.0017956364648498853	-0.0017954018921105873	0.9805174014452462	-1	0	0	0.6666666666666666	2	0.5	1	0.6666666666666666	0.5	1	1	2	0	0	0.6666666666666666	2	3	4	0.0	0	0.2849358601194291	0.5	0.6245727140021008	0.5	0.3393036772325623	0.5	0.8160102428795155	0.5	0	0	0.0	-0.00017954018921105872	16
687	0.0019246022104163602	0.001753945713159466	-0.0017538452882764149	0.9803610709523239	-1	0	0	0.6666666666666666	2	0.5	1	0.6666666666666666	0.5	1	1	2	0	0	0.6666666666666666	2	3	4	0.0	0	0.2849358601194291	0.5	0.5051874283378428	0.5	0.3393036772325623	0.5	0.7184534792834724	0.5	0	0	0.0	-0.00017538452882764148	54
2523	0.0194085844751023	0.0053251957957180865	-0.0050811502000548715	0.9523341306497674	-1	0	0	0.3	3	0.7692307692307693	10	0.3125	0.6153846153846154	9	8	5	2	0	0.75	6	8	15	0.15384615384615385	0.14285714285714285	0.47552018901731496	0.8841329778464925	0.5172954321521781	0.9309935067974622	0.7271540374076457	0.8763918128702763	0.8038443128553198	0.900037156553766	0.5555555555555556	0.2222222222222222	0.0	-0.0005081150200054871	2
3959	0.02735669678931231	0.005496275781985398	-0.005147094388100657	0.9435345505589972	-1	0	0	0.2	2	0.9230769230769231	12	0.3125	0.6153846153846154	9	8	5	1	0	0.3333333333333333	12	4	15	0.07692307692307693	0	0.47552018901731496	0.8482341606543609	0.5172954321521781	0.9348129011048373	0.7271540374076457	0.8851561947313068	0.8038443128553198	0.8949217801477605	1.0	0.1111111111111111	0.0	-0.0005147094388100657	6
2063	0.02742269736049648	0.004844707420846428	0.0027313082903028525	0.9717892832530812	-1	0	0	0.3	3	0.8461538461538461	11	0.375	0.46153846153846156	9	6	5	1	0	0.4	4	10	15	0.09090909090909091	0.15384615384615385	0.47552018901731496	0.8469688521728439	0.5172954321521781	0.9273993755168191	0.7271540374076457	0.9155731083799239	0.8038443128553198	0.901502574375279	1.0	0.1111111111111111	0.0	0.0027313082903028525	26
1869	0.0305710704704628	0.005523168676368131	0.0001663705885424612	0.9706650432282523	-1	0	0	0.3	3	0.8461538461538461	11	0.3409090909090909	0.6153846153846154	9	8	5	1	0	0.36363636363636365	4	11	15	0.07692307692307693	0.15384615384615385	0.48308699493433255	0.8528799140605859	0.5172954321521781	0.9315173564539482	0.7271540374076457	0.8927742251553444	0.8038443128553198	0.8968157043134342	1.0	0.1111111111111111	0.0	0.0001663705885424612	13
2589	0.028865713791229188	0.0051723722088845275	0.0018871420887551624	0.9713972631369339	-1	0	0	0.4	4	0.6923076923076923	9	0.375	0.46153846153846156	8	6	6	1	0	0.4	4	10	15	0.07142857142857142	0.15384615384615385	0.47552018901731496	0.8527935691475838	0.5172954321521781	0.9362279949153441	0.7630097571197151	0.948944629775339	0.8378051446301648	0.9209424894596293	1.0	0.125	0.0	0.0018871420887551624	20
2535	0.028385110708022108	0.005115808695402763	0.0027563067620741417	0.9719220929400262	-1	0	0	0.3	3	0.8461538461538461	11	0.375	0.46153846153846156	9	6	5	1	0	0.4	4	10	15	0.09090909090909091	0.15384615384615385	0.47552018901731496	0.8469688521728439	0.5172954321521781	0.9273993755168191	0.7271540374076457	0.9155731083799239	0.8038443128553198	0.901502574375279	1.0	0.1111111111111111	0.0	0.0027563067620741417	19
2739	0.0278793721936446	0.004844513680506928	0.002504305785049267	0.9721894415532132	-1	0	0	0.3	3	0.8461538461538461	11	0.375	0.46153846153846156	9	6	5	1	0	0.4	4	10	15	0.09090909090909091	0.15384615384615385	0.47552018901731496	0.8469688521728439	0.5172954321521781	0.9273993755168191	0.7271540374076457	0.9155731083799239	0.8038443128553198	0.901502574375279	1.0	0.1111111111111111	0.0	0.002504305785049267	9
358	0.030768269159356213	0.0016977609330178535	-0.00169271944175669	0.9201570225678722	-1	0	0	0.4	4	0.5384615384615384	7	0.35714285714285715	0.5384615384615384	10	7	4	1	0	0.8571428571428571	6	7	15	0.1111111111111111	0.2222222222222222	0.5715516450163374	0.8921772346724324	0.3977073520555015	0.8788966224519948	0.7880656227239843	0.9418277971269624	0.8668601184985557	0.9083126742521817	1.0	0.1	0.0	-0.000169271944175669	87
4022	0.027467335610793904	0.0039836513662832	-0.0019571042212422015	0.9792467126472645	-1	0	0	0.3	3	0.8461538461538461	11	0.3333333333333333	0.6153846153846154	11	8	3	1	0	0.5555555555555556	5	9	15	0.14285714285714285	0.18181818181818182	0.47552018901731496	0.8679877738944156	0.5172954321521781	0.9400341900043772	0.7489396311073733	0.9025415806151234	0.8038443128553198	0.9078006091523741	1.0	0.18181818181818182	0.0	-0.00019571042212422016	5
1795	0.02890035684164219	0.0053259665852289535	0.0017095427928531398	0.9711730396312555	-1	0	0	0.4	4	0.6923076923076923	9	0.375	0.46153846153846156	8	6	6	1	0	0.4	4	10	15	0.07142857142857142	0.15384615384615385	0.47552018901731496	0.8527935691475838	0.5172954321521781	0.9362279949153441	0.7630097571197151	0.9265667696784567	0.8378051446301648	0.9110166552725917	1.0	0.125	0.0	0.0017095427928531398	82
591	0.0027395200796990786	0.0026396416658744882	-0.002639509673647835	0.9824413957521918	-1	0	0	0.5	2	0.6666666666666666	2	0.8333333333333334	0.3333333333333333	3	1	1	0	0	0.6666666666666666	2	3	5	0.0	0	0.30154692333679567	0.67172789082438	0.5051874283378428	0.9500962363532914	0.461413567479256	0.8012362624550708	0.9082325014598094	0.8436321665208537	0	0	0.0	-0.0002639509673647835	16
2025	0.02491604016812441	0.009261937829292162	-0.00835704232508153	0.9560023812354626	-1	0	0	0.4	4	0.6923076923076923	9	0.375	0.46153846153846156	7	6	7	1	0	0.625	8	5	15	0.058823529411764705	0.15384615384615385	0.4016405636504935	0.8789572002370687	0.46410618896387384	0.9321110668759512	0.6270266947396613	0.8624833111266212	0.7909786771301801	0.8953019449285364	1.0	0.2857142857142857	0.0	-0.000835704232508153	0
2461	0.02739991223246031	0.005030558408215061	0.0026601658924470363	0.9708911523629382	-1	0	0	0.3	3	0.8461538461538461	11	0.375	0.46153846153846156	9	6	5	1	0	0.4	4	10	15	0.09090909090909091	0.15384615384615385	0.47552018901731496	0.8719944351967746	0.5172954321521781	0.9183736281608679	0.7271540374076457	0.9505428912336646	0.8668601184985557	0.9192125860901451	1.0	0.1111111111111111	0.0	0.0026601658924470363	22
2095	0.02764423739886288	0.005186896750083949	0.003329664891130065	0.9713468814503159	-1	0	0	0.3	3	0.8461538461538461	11	0.375	0.46153846153846156	9	6	5	1	0	0.4	4	10	15	0.09090909090909091	0.15384615384615385	0.47552018901731496	0.8469688521728439	0.5172954321521781	0.9273993755168191	0.7271540374076457	0.9336565371634991	0.8038443128553198	0.9089514559418537	1.0	0.1111111111111111	0.0	0.003329664891130065	61
4005	0.027836213219655962	0.005191565424916942	0.00280033640002714	0.9712569482890426	-1	0	0	0.3	3	0.8461538461538461	11	0.375	0.46153846153846156	9	6	5	1	0	0.4	4	10	15	0.09090909090909091	0.15384615384615385	0.47552018901731496	0.8469688521728439	0.5172954321521781	0.9273993755168191	0.7271540374076457	0.9336565371634991	0.8038443128553198	0.9089514559418537	1.0	0.1111111111111111	0.0	0.00280033640002714	27
2890	0.02792164271728493	0.00523269011774066	0.0037093066552184775	0.9712819300395941	-1	0	0	0.3	3	0.8461538461538461	11	0.375	0.46153846153846156	9	6	5	1	0	0.4	4	10	15	0.09090909090909091	0.15384615384615385	0.47552018901731496	0.8469688521728439	0.5172954321521781	0.9273993755168191	0.7271540374076457	0.7974787096926649	0.8038443128553198	0.8671910611737544	1.0	0.1111111111111111	0.0	0.0037093066552184775	96
364	0.0070832954897564575	0.002124618152537069	-0.0020589486433036388	0.9669971998543853	-1	0	0	0.5	2	0.75	3	0.6	0.75	4	3	1	0	0	0.4	5	2	6	0.0	0	0.703409207028405	0.7590407230033182	0.677509687227025	0.8522744953232578	0.5861718515133933	0.9483128373667106	0.7739180082192849	0.8739654859409198	0	0	0.0	-0.00020589486433036388	48
1003	0.0017546025716683822	0.0015410322421228054	-0.001540949805285772	0.9810921619955865	-1	0	0	0.5	1	1.0	1	1.0	1.0	1	1	1	0	0	0.3333333333333333	1	3	3	0.0	0	0.2849358601194291	0.5	0.5051874283378428	0.5	0.3393036772325623	0.5	0.7184534792834724	0.5	0	0	0.0	-0.00015409498052857722	22
1777	0.025961845843416303	0.004879135662424915	0.0003279622705542495	0.9680434383115933	-1	0	0	0.4	4	0.6153846153846154	8	0.3125	0.5384615384615384	8	7	6	1	0	0.75	8	6	15	0.06666666666666667	0.15384615384615385	0.47552018901731496	0.8812099601950405	0.49947443751999165	0.8987316056875488	0.5690845770321734	0.9431546226775874	0.8323195035848001	0.9114939939276502	1.0	0.125	0.0	0.0003279622705542495	32
5040	0.024210280538943484	0.006227180189589912	-0.005072265680343757	0.980356186534871	-1	0	0	0.2	2	0.8461538461538461	11	0.375	0.6153846153846154	8	8	6	1	0	0.625	8	5	15	0.0625	0.15384615384615385	0.4385803763339043	0.9216478537763316	0.49070081055802606	0.8749360473322911	0.6770903660736535	0.9303588939344819	0.7954334244541018	0.9116672082153731	1.0	0.25	0.0	-0.0005072265680343758	5
1431	0.03647588010902636	0.0017219742950061563	-0.0012198064378708812	0.9048419759435017	-1	0	0	0.3	3	0.6923076923076923	9	0.42857142857142855	0.5384615384615384	8	7	6	1	0	0.7142857142857143	5	7	15	0.06666666666666667	0	0.6392090124197111	0.8844712577965118	0.5172954321521781	0.8848040519196522	0.8141300087058612	0.9300882462399491	0.8930123903839844	0.9020973946715337	1.0	0.125	0.0	-0.00012198064378708811	19
830	0.030173732174123245	0.0014902825291999734	-0.0014639031837993684	0.9206120299660816	-1	0	0	0.4	4	0.5384615384615384	7	0.35714285714285715	0.5384615384615384	10	7	4	1	0	0.8571428571428571	6	7	15	0.1111111111111111	0.2222222222222222	0.5715516450163374	0.8921772346724324	0.3977073520555015	0.8788966224519948	0.7880656227239843	0.9418277971269624	0.8668601184985557	0.9083126742521817	1.0	0.1	0.0	-0.00014639031837993685	126
1084	0.0020413772346971584	0.0019481431239382725	-0.001948104756696139	0.9850564798795869	-1	0	0	1.0	2	0.0	0	0.75	0	1	0	1	0	0	1.0	2	2	3	0.0	0	0	0	0	0	0	0	0	0	0	0	0	-0.0001948104756696139	12
4472	0.027477039057275932	0.005020499233502432	0.003352901814563177	0.9700677133704502	-1	0	0	0.3	3	0.8461538461538461	11	0.375	0.46153846153846156	9	6	5	1	0	0.4	4	10	15	0.09090909090909091	0.15384615384615385	0.47552018901731496	0.8863601493159673	0.5172954321521781	0.9279077677981306	0.7271540374076457	0.9403782752378618	0.8038443128553198	0.9209830405905337	1.0	0.1111111111111111	0.0	0.003352901814563177	50
744	0.001747208015334928	0.0016178464950984078	-0.0016177574418884712	0.9821773557290822	-1	0	0	0.6666666666666666	2	0.5	1	0.6666666666666666	0.5	1	1	2	0	0	0.6666666666666666	2	3	4	0.0	0	0.21892147784833652	0.5	0.5051874283378428	0.5	0.3393036772325623	0.5	0.7637926913245184	0.5	0	0	0.0	-0.00016177574418884712	38
3419	0.027213249606401892	0.00471564593174093	0.0028397938214233484	0.9718429621745182	-1	0	0	0.3	3	0.8461538461538461	11	0.375	0.46153846153846156	9	6	5	1	0	0.4	4	10	15	0.09090909090909091	0.15384615384615385	0.47552018901731496	0.8469688521728439	0.5172954321521781	0.9273993755168191	0.7271540374076457	0.8826177097550411	0.8038443128553198	0.8901195780521867	1.0	0.1111111111111111	0.0	0.0028397938214233484	27
3092	0.027323667094388677	0.004859191418183553	0.0035880935623577178	0.9713251222493485	-1	0	0	0.3	3	0.8461538461538461	11	0.375	0.46153846153846156	9	6	5	1	0	0.4	4	10	15	0.09090909090909091	0.15384615384615385	0.47552018901731496	0.8469688521728439	0.5172954321521781	0.9273993755168191	0.7271540374076457	0.8845239649311883	0.8038443128553198	0.8907222587182115	1.0	0.1111111111111111	0.0	0.0035880935623577178	77
3951	0.027798219781973894	0.005298095822869011	0.0035146580469398456	0.9714408646351427	-1	0	0	0.3	3	0.8461538461538461	11	0.375	0.46153846153846156	9	6	5	1	0	0.4	4	10	15	0.09090909090909091	0.15384615384615385	0.47552018901731496	0.8469688521728439	0.5172954321521781	0.9273993755168191	0.7271540374076457	0.8858060046887595	0.8038443128553198	0.8911308096785113	1.0	0.1111111111111111	0.0	0.0035146580469398456	59
2019	0.027399906683901104	0.003693111003917117	0.0025042081147952184	0.9717146091715341	-1	0	0	0.3	3	0.8461538461538461	11	0.4166666666666667	0.5384615384615384	10	7	4	1	0	0.4444444444444444	4	9	15	0.1111111111111111	0.15384615384615385	0.47552018901731496	0.8587097648409218	0.5172954321521781	0.9344385222263971	0.7271540374076457	0.9060062190807522	0.8038443128553198	0.9039984493487011	1.0	0.1	0.0	0.0025042081147952184	75
879	0.0021438508844175454	0.0020891778426748078	-0.0020868685184815506	0.9831875017694023	-1	0	0	0	0	0	0	1.0	0	0	0	0	0	0	1.0	1	1	1	0.0	0	0	0	0	0	0	0	0	0	0	0	0	-0.1	4
1213	0.01607058328808787	0.004621989206850948	-0.004621704262029387	0.9823599061500292	-1	0	0	0.375	3	0.5555555555555556	5	0.6111111111111112	0.3333333333333333	4	3	6	0	0	0.5	6	3	11	0.0	0	0.4016405636504935	0.840814418077078	0.5473478272756568	0.8495348794841507	0.7271540374076457	0.6067244234951782	0.7921144910505991	0.7818148655954187	0	0	0.0	-0.0004621704262029387	5
787	0.026463611288267772	0.00426460367051684	0.0019921878266066957	0.7400984003626274	-1	0	0	0.1	1	1.0	13	1.0	1.0	14	13	0	1	0	0.06666666666666667	1	15	15	0.3333333333333333	0	0.7028514138327371	0.8918051824853771	0.5172954321521781	0.8634838571185447	0.7988654768317844	0.926276533086957	0.8550996160340466	0.8967446474680452	1.0	0.07142857142857142	0.0	0.0019921878266066957	145
1109	0.0017704618676726313	0.0015584884031072646	-0.0015583936160453123	0.9810668533903251	-1	0	0	0.5	1	1.0	1	1.0	1.0	1	1	1	0	0	0.3333333333333333	1	3	3	0.0	0	0.2849358601194291	0.5	0.5051874283378428	0.5	0.3393036772325623	0.5	0.7184534792834724	0.5	0	0	0.0	-0.00015583936160453124	33
2906	0.019006392008322423	0.006169877831566914	-0.005715770682845577	0.9856951171503711	-1	0	0	0.3	3	0.8461538461538461	11	0.375	0.46153846153846156	9	6	5	1	0	0.4	4	10	15	0.09090909090909091	0.15384615384615385	0.47552018901731496	0.8841329778464925	0.5172954321521781	0.9273802631805393	0.7271540374076457	0.9093505277284678	0.8038443128553198	0.9084626973606885	1.0	0.1111111111111111	0.0	-0.0005715770682845577	0
2658	0.027550397939917867	0.0050427745462686725	0.0028972887552852445	0.9711827769931347	-1	0	0	0.3	3	0.8461538461538461	11	0.375	0.46153846153846156	9	6	5	1	0	0.4	4	10	15	0.09090909090909091	0.15384615384615385	0.47552018901731496	0.8469688521728439	0.5172954321521781	0.9273993755168191	0.7271540374076457	0.9239330662753749	0.8038443128553198	0.904807385552969	1.0	0.1111111111111111	0.0	0.0028972887552852445	46
813	0.001810390906934806	0.0015810150392400212	-0.0015809350461679712	0.9810071529592197	-1	0	0	0.5	1	1.0	1	1.0	1.0	1	1	1	0	0	0.3333333333333333	1	3	3	0.0	0	0.2849358601194291	0.5	0.5051874283378428	0.5	0.3393036772325623	0.5	0.7184534792834724	0.5	0	0	0.0	-0.00015809350461679712	33
806	0.019812454047943132	0.006428239686352078	-0.006378005340085119	0.9346531953536769	-1	0	0	0.25	2	0.7777777777777778	7	0.55	0.6666666666666666	6	6	4	3	0	0.8	5	4	11	0.25	0.2857142857142857	0.7859942458151832	0.9061938416300588	0.46410618896387384	0.9482028929939352	0.6270266947396613	0.8942534235195757	0.8038443128553198	0.9195858732790644	0.3333333333333333	0.16666666666666666	0.0	-0.0006378005340085119	6
764	0.0019329242799669022	0.0018357121064994661	-0.0018356899437908666	0.9856012954843163	-1	0	0	1.0	1	0	0	1.0	0	1	0	0	1	0	0.5	1	2	2	0.3333333333333333	0	0	0	0	0	0	0	0	0	0	0	0	-0.00018356899437908667	15
3543	None	None	None	None	None	0	0	0.3	3	0.6923076923076923	9	0.5555555555555556	0.46153846153846156	9	6	5	0	0	0.3333333333333333	3	9	15	0.0	0.6153846153846154	0.47552018901731496	0.8469688521728439	0.6229956701291379	0.9138277690439203	0.7434225706537256	0.8626786531338083	0.7949079151096226	0.87761236848129	0	0	0.0	None	0
1786	0.020549143411291722	0.009704389197756045	-0.006663524502873529	0.9422730588667927	-1	0	0	0.2	2	0.8461538461538461	11	0.3	0.7692307692307693	11	10	3	1	0	0.5	5	10	15	0.1111111111111111	0	0.48308699493433255	0.8924987441898123	0.288798956074884	0.8816514590110122	0.4762882074464815	0.9173534167184321	0.8038443128553198	0.8981834403964776	1.0	0.09090909090909091	0.0	-0.0006663524502873529	1
2137	0.028379303431844968	0.005115395828670764	0.0025839320695205266	0.9712222717003318	-1	0	0	0.4	4	0.6923076923076923	9	0.375	0.46153846153846156	8	6	6	1	0	0.4	4	10	15	0.07142857142857142	0.15384615384615385	0.47552018901731496	0.8527935691475838	0.5172954321521781	0.9362279949153441	0.7630097571197151	0.9331376186212407	0.8378051446301648	0.9137032714170105	1.0	0.125	0.0	0.0025839320695205266	22
1304	0.0023162455960635993	0.002305024747061082	-0.002304928936983676	0.982339751411544	-1	0	0	0.6666666666666666	2	0.5	1	0.6666666666666666	0.5	3	1	0	1	0	0.6666666666666666	2	3	4	0.5	0	0.5432353796964382	0.8785464064240786	0.5051874283378428	0.5901551255492714	0.7772657686161842	0.8309953936108971	0.7257922062223907	0.7878499457834396	1.0	0	0.0	-0.0002304928936983676	8
298	0.01210798928506408	0.005391111297096977	-0.0052866713482157685	0.9833217652177597	-1	0	0	0.25	1	1.0	4	1.0	1.0	5	4	0	1	0	0.16666666666666666	1	6	6	0.3333333333333333	0	0.7541062048573286	0.9222673071876463	0.5966205052267984	0.8560853643610831	0.4071772744084458	0.925997872688228	0.9272374218048183	0.9056090372184042	1.0	0.2	0.0	-0.0005286671348215769	3
4181	0.022257133088083827	0.005456353316697914	0.004879715519022125	0.9720213049762553	-1	0	0	0.4	4	0.6923076923076923	9	0.4166666666666667	0.38461538461538464	8	5	6	1	0	0.4444444444444444	4	9	15	0.07692307692307693	0.15384615384615385	0.4443341557426974	0.7716013079224366	0.49070081055802606	0.9370322955945598	0.7271540374076457	0.890640692469105	0.8378051446301648	0.8813131406591665	1.0	0.125	0.0	0.004879715519022125	8
762	0.0019548391668889878	0.0018054002647894946	-0.0018052917715430138	0.9807395549113385	-1	0	0	0.6666666666666666	2	0.5	1	0.6666666666666666	0.5	1	1	2	0	0	0.6666666666666666	2	3	4	0.0	0	0.2849358601194291	0.5	0.5051874283378428	0.5	0.3393036772325623	0.5	0.7184534792834724	0.5	0	0	0.0	-0.0001805291771543014	20
2917	0.02409585658952327	0.005547452674454777	0.00013368269127100947	0.9725143742502599	-1	0.25	1	0.5	5	0.6153846153846154	8	0.375	0.38461538461538464	9	5	5	1	0	0.625	5	8	15	0.1	0.15384615384615385	0.47552018901731496	0.8617592776036447	0.5172954321521781	0.9411487855736739	0.7271540374076457	0.8848995057786528	0.8038443128553198	0.9014918955880139	1.0	0.1111111111111111	0.0	0.00013368269127100947	7
517	0.0026276422210359195	0.002061063750534627	-0.0020583735373377213	0.9794228484208896	-1	0	0	0.5	2	0.6666666666666666	2	0.5555555555555556	0.3333333333333333	1	1	3	0	0	1.0	3	3	5	0.0	0	0.35095024239052175	0.5	0.5051874283378428	0.5	0.3393036772325623	0.5	0.6804909417430179	0.5	0	0	0.0	-0.00020583735373377212	25
1641	0.029129611664816445	0.004657146531223874	0.0007262733435354447	0.9720514203513019	-1	0	0	0.3	3	0.8461538461538461	11	0.4166666666666667	0.5384615384615384	9	7	5	1	0	0.4444444444444444	4	9	15	0.08333333333333333	0.15384615384615385	0.48308699493433255	0.8858258659390189	0.5172954321521781	0.9354532223992311	0.7271540374076457	0.9396063046061784	0.8668601184985557	0.9233673743675848	1.0	0.2222222222222222	0.0	0.0007262733435354447	24
2236	0.028309273922004354	0.005110560602433769	0.0026831715169515517	0.9719927274177858	-1	0	0	0.3	3	0.8461538461538461	11	0.375	0.46153846153846156	9	6	5	1	0	0.4	4	10	15	0.09090909090909091	0.15384615384615385	0.47552018901731496	0.8469688521728439	0.5172954321521781	0.9273993755168191	0.7271540374076457	0.9155731083799239	0.8038443128553198	0.901502574375279	1.0	0.1111111111111111	0.0	0.0026831715169515517	38
4804	None	None	None	None	None	0.25	1	0.4	4	0.6153846153846154	8	0.42857142857142855	0.46153846153846156	9	6	5	0	0	0.7142857142857143	5	7	15	0.0	0.6153846153846154	0.47552018901731496	0.8863601493159673	0.5675012445879493	0.8991301765981379	0.7434225706537256	0.879119670299716	0.7923726553663968	0.8884760876845947	0	0	0.0	None	0
4046	0.027938466480929406	0.004768268519706448	0.0029847638777862947	0.9717718733839318	-1	0	0	0.3	3	0.8461538461538461	11	0.375	0.46153846153846156	9	6	5	1	0	0.4	4	10	15	0.09090909090909091	0.15384615384615385	0.47552018901731496	0.8469688521728439	0.5172954321521781	0.9273993755168191	0.7271540374076457	0.8845239649311883	0.8038443128553198	0.8907222587182115	1.0	0.1111111111111111	0.0	0.0029847638777862947	40
4369	0.02676515719765	0.004593108696419522	0.0031807989212501056	0.9703797820963121	-1	0	0	0.3	3	0.8461538461538461	11	0.375	0.46153846153846156	9	6	5	1	0	0.4	4	10	15	0.09090909090909091	0.15384615384615385	0.47552018901731496	0.8863601493159673	0.5172954321521781	0.9279077677981306	0.7271540374076457	0.9403782752378618	0.8038443128553198	0.9209830405905337	1.0	0.1111111111111111	0.0	0.0031807989212501056	34
3270	0.027656589529485576	0.00491315362285906	0.0035890794582580754	0.9715050578260336	-1	0	0	0.3	3	0.8461538461538461	11	0.375	0.46153846153846156	9	6	5	1	0	0.4	4	10	15	0.09090909090909091	0.15384615384615385	0.47552018901731496	0.8469688521728439	0.5172954321521781	0.9273993755168191	0.7271540374076457	0.8845239649311883	0.8038443128553198	0.8907222587182115	1.0	0.1111111111111111	0.0	0.0035890794582580754	29
2534	0.02810094713608278	0.004786939495257896	0.002355111364840371	0.971891776981064	-1	0	0	0.3	3	0.8461538461538461	11	0.375	0.46153846153846156	9	6	5	1	0	0.4	4	10	15	0.09090909090909091	0.15384615384615385	0.47552018901731496	0.8469688521728439	0.5172954321521781	0.9273993755168191	0.7271540374076457	0.9155731083799239	0.8038443128553198	0.901502574375279	1.0	0.1111111111111111	0.0	0.002355111364840371	21
3756	0.02870387861006757	0.014970816026006481	-0.014970112378140398	0.9788898612518847	-1	0	0	0.4	4	0.6923076923076923	9	0.6818181818181818	0.6153846153846154	11	8	3	1	0	0.18181818181818182	2	11	15	0.14285714285714285	0.3076923076923077	0.48308699493433255	0.8715491603766149	0.5172954321521781	0.9437232814963001	0.7988654768317844	0.8046271072275478	0.8038443128553198	0.885939097821957	1.0	0.18181818181818182	0.0	-0.0014970112378140399	1
2282	0.027910384587829178	0.005267526006527296	0.0029495473951557426	0.9711468159098019	-1	0	0	0.3	3	0.8461538461538461	11	0.375	0.46153846153846156	9	6	5	1	0	0.4	4	10	15	0.09090909090909091	0.15384615384615385	0.47552018901731496	0.8469688521728439	0.5172954321521781	0.9273993755168191	0.7271540374076457	0.9336565371634991	0.8038443128553198	0.9089514559418537	1.0	0.1111111111111111	0.0	0.0029495473951557426	52
4223	0.02730030431646908	0.004790364142614905	0.0029754619620649026	0.9717113651829093	-1	0	0	0.3	3	0.8461538461538461	11	0.375	0.46153846153846156	9	6	5	1	0	0.4	4	10	15	0.09090909090909091	0.15384615384615385	0.47552018901731496	0.8469688521728439	0.5172954321521781	0.9273993755168191	0.7271540374076457	0.9239330662753749	0.8038443128553198	0.904807385552969	1.0	0.1111111111111111	0.0	0.0029754619620649026	19
4928	0.027317192307596917	0.004805100182157543	0.003719878868156305	0.9701263604988926	-1	0	0	0.3	3	0.8461538461538461	11	0.375	0.46153846153846156	9	6	5	1	0	0.4	4	10	15	0.09090909090909091	0.15384615384615385	0.47552018901731496	0.8863601493159673	0.5172954321521781	0.9279077677981306	0.7271540374076457	0.9283570084165178	0.8038443128553198	0.9160819727541347	1.0	0.1111111111111111	0.0	0.003719878868156305	33
2992	0.027636689572757767	0.004734420190572438	0.0031633447470219567	0.971041488920121	-1	0	0	0.3	3	0.8461538461538461	11	0.375	0.46153846153846156	9	6	5	1	0	0.4	4	10	15	0.09090909090909091	0.15384615384615385	0.47552018901731496	0.8469688521728439	0.5172954321521781	0.9273993755168191	0.7271540374076457	0.8845239649311883	0.8038443128553198	0.8907222587182115	1.0	0.1111111111111111	0.0	0.0031633447470219567	84
4989	0.027323860793833983	0.004580963700218741	0.00358118069196647	0.9704911536016407	-1	0	0	0.3	3	0.8461538461538461	11	0.375	0.46153846153846156	9	6	5	1	0	0.4	4	10	15	0.09090909090909091	0.15384615384615385	0.47552018901731496	0.8863601493159673	0.5172954321521781	0.9279077677981306	0.7271540374076457	0.9283570084165178	0.8038443128553198	0.9160819727541347	1.0	0.1111111111111111	0.0	0.00358118069196647	23
980	0.0017594453432344377	0.001555738865290557	-0.0015556703025756352	0.9810356178131037	-1	0	0	0.5	1	1.0	1	1.0	1.0	1	1	1	0	0	0.3333333333333333	1	3	3	0.0	0	0.2849358601194291	0.5	0.5051874283378428	0.5	0.3393036772325623	0.5	0.7184534792834724	0.5	0	0	0.0	-0.00015556703025756353	104
3514	0.02820589030486067	0.00537872624603052	0.0014343225930140637	0.9710833124719728	-1	0	0	0.4	4	0.6923076923076923	9	0.3333333333333333	0.46153846153846156	9	6	5	1	0	0.5555555555555556	5	9	15	0.09090909090909091	0.15384615384615385	0.47552018901731496	0.8804422780118305	0.5172954321521781	0.9381656090011551	0.757386147591726	0.9033153167802139	0.8038443128553198	0.9102672846796547	1.0	0.1111111111111111	0.0	0.0014343225930140637	13
4450	0.027196391038975976	0.005132732280614431	0.0031795249657067346	0.9714050520475821	-1	0	0	0.3	3	0.8461538461538461	11	0.375	0.46153846153846156	9	6	5	1	0	0.4	4	10	15	0.09090909090909091	0.15384615384615385	0.47552018901731496	0.8469688521728439	0.5172954321521781	0.9273993755168191	0.7988654768317844	0.8037777334572006	0.8038443128553198	0.8686988131600271	1.0	0.1111111111111111	0.0	0.0031795249657067346	41
2327	0.03167691938449052	0.002283977671524497	0.0020207232698528175	0.9667266819598485	-1	0	0	0.3	3	0.7692307692307693	10	0.4166666666666667	0.46153846153846156	8	6	6	3	0	0.4444444444444444	4	9	15	0.21428571428571427	0	0.47552018901731496	0.843894168671632	0.5172954321521781	0.9247498623469425	0.7630097571197151	0.9253923241832928	0.86236561002478	0.9036154196881298	0.125	0.125	0.0	0.0020207232698528175	12
3032	0.028674513224161462	0.005548175315538359	0.0025802033130477653	0.9714986393318041	-1	0	0	0.3	3	0.8461538461538461	11	0.375	0.46153846153846156	9	6	5	1	0	0.4	4	10	15	0.09090909090909091	0.15384615384615385	0.47552018901731496	0.8469688521728439	0.5172954321521781	0.9273993755168191	0.7271540374076457	0.9250432155762338	0.8038443128553198	0.9052629798807486	1.0	0.1111111111111111	0.0	0.0025802033130477653	10
3164	0.026947277445163724	0.008324130867609218	-0.005186237685844417	0.9768785232022468	-1	0	0	0.3	3	0.8461538461538461	11	0.46875	0.6153846153846154	11	8	3	1	0	0.5	4	8	15	0.14285714285714285	0.18181818181818182	0.47552018901731496	0.8774498162579194	0.5172954321521781	0.9264557874561323	0.7271540374076457	0.8675998664564654	0.8038443128553198	0.8935278034053926	1.0	0.18181818181818182	0.0	-0.0005186237685844417	7
1080	0.0017203721422900968	0.0015616478944687558	-0.00156160565254328	0.9808675228105447	-1	0	0	0.5	1	1.0	1	1.0	1.0	1	1	1	0	0	0.3333333333333333	1	3	3	0.0	0	0.2849358601194291	0.5	0.5051874283378428	0.5	0.3393036772325623	0.5	0.7184534792834724	0.5	0	0	0.0	-0.000156160565254328	9
1475	0.023393798019706796	0.003288834328938725	0.0016775063942013916	0.9692233816832726	-1	0	0	0.5	5	0.5384615384615384	7	0.30612244897959184	0.38461538461538464	8	5	6	1	0	1.0	7	7	15	0.07692307692307693	0.15384615384615385	0.47552018901731496	0.8527935691475838	0.5172954321521781	0.9362279949153441	0.7630097571197151	0.9255683916779943	0.8378051446301648	0.9106218299754915	1.0	0.125	0.0	0.0016775063942013916	13
576	0.0019254037636813356	0.001752325649457388	-0.0017522414798871613	0.9808110678004947	-1	0	0	0.6666666666666666	2	0.5	1	0.6666666666666666	0.5	1	1	2	0	0	0.6666666666666666	2	3	4	0.0	0	0.2849358601194291	0.5	0.5051874283378428	0.5	0.3393036772325623	0.5	0.7184534792834724	0.5	0	0	0.0	-0.00017522414798871615	46
4492	0.027003882759375104	0.004898167181788824	0.0033248947430048075	0.9703288055014129	-1	0	0	0.3	3	0.8461538461538461	11	0.375	0.46153846153846156	9	6	5	1	0	0.4	4	10	15	0.09090909090909091	0.15384615384615385	0.47552018901731496	0.8863601493159673	0.5172954321521781	0.9279077677981306	0.7271540374076457	0.9283570084165178	0.8038443128553198	0.9160819727541347	1.0	0.1111111111111111	0.0	0.0033248947430048075	41
1285	0.0017347571581096208	0.0015409644445702596	-0.0015409027254868835	0.9810099818497673	-1	0	0	0.5	1	1.0	1	1.0	1.0	1	1	1	0	0	0.3333333333333333	1	3	3	0.0	0	0.2849358601194291	0.5	0.5051874283378428	0.5	0.3393036772325623	0.5	0.7184534792834724	0.5	0	0	0.0	-0.00015409027254868835	32
[truncated: 4,028 more rows]
