# Supplementary material for: Environmental influences on evolvable robots
Source: PLoS One. 2020 May 29;15(5):e0233848. doi: 10.1371/journal.pone.0233848 (PMC7259730; doi:10.1371/journal.pone.0233848)
Supplement: S1 Dataset — (ZIP) [file pone.0233848.s003.zip › data_plosone/all_measures_tilted_16.tsv]

robot_id	velocity	displacement_velocity	displacement_velocity_hill	head_balance	contacts	branching	branching_modules_count	limbs	extremities	length_of_limbs	extensiveness	coverage	joints	hinge_count	active_hinges_count	brick_count	touch_sensor_count	brick_sensor_count	proportion	width	height	absolute_size	sensors	symmetry	avg_period	dev_period	avg_phase_offset	dev_phase_offset	avg_amplitude	dev_amplitude	avg_intra_dev_params	avg_inter_dev_params	sensors_reach	recurrence	synaptic_reception	fitness	cons_fitness
3233	0.030143888129211507	0.009024583236729436	0.008000437373201207	0.6212552929735786	-1	0	0	0.2857142857142857	2	0.875	7	0.5555555555555556	0.875	9	7	0	1	0	0.2222222222222222	9	2	10	0.5	0	0.6848969646423525	0.8277217292084369	0.7168721616705861	0.8393840838591766	0.2690010756767319	0.8637167035284606	0.847356952038559	0.8442122154305661	1.0	0.1111111111111111	0.0	0.008000437373201207	0.008000437373201207
766	0.014913369711641335	0.005627726286753102	-0.0006929000636189736	0.94837110646695	-1	0.3333333333333333	1	0.3333333333333333	3	0.7272727272727273	8	0.3611111111111111	0.5454545454545454	9	6	3	2	0	1.0	6	6	13	0.2857142857142857	0	0.9930427117766237	0.9367676094520746	0.5097616140868526	0.8847569791701794	0.7802836904755615	0.9106292856875408	0.8799430955905688	0.9130727310372192	0.5555555555555556	0.1111111111111111	0.0	-6.929000636189736e-05	-6.929000636189736e-05
2016	0.0264289910348086	0.010582492708025927	0.01021717811439616	0.9315374797667768	-1	0	0	0.2857142857142857	2	0.875	7	0.5555555555555556	0.875	9	7	0	1	0	0.2222222222222222	9	2	10	0.5	0	0.7215077563277486	0.6626971854368442	0.7168721616705861	0.8393840838591766	0.2690010756767319	0.8671022078369547	0.847356952038559	0.8024252989563635	1.0	0.1111111111111111	0.0	0.01021717811439616	0.01021717811439616
3343	0.029065908718666194	0.012737881168169334	0.01041429590895483	0.9328291806583541	-1	0	0	0.2857142857142857	2	0.875	7	0.5555555555555556	0.875	9	7	0	1	0	0.2222222222222222	9	2	10	0.5	0	0.6848969646423525	0.8277217292084369	0.7168721616705861	0.8393840838591766	0.2690010756767319	0.8637167035284606	0.847356952038559	0.8442122154305661	1.0	0.1111111111111111	0.0	0.01041429590895483	0.01041429590895483
184	0.0030142644029687755	0.003031443880344234	-0.0030045168421989434	0.9790746306923896	-1	0	0	0.75	3	0.25	1	0.5	0.25	3	1	2	0	0	0.75	4	3	6	0.0	0	0.6636940607159154	0.9338137053405255	0.4016079127608627	0.6614532169124335	0.4314693820934112	0.6612790734789279	0.8011869239984875	0.790596819475439	0	0	0.0	-0.00030045168421989437	-0.00030045168421989437
3339	0.028548188402659398	0.013839218962720423	0.012143677252088063	0.934793928124154	-1	0	0	0.2857142857142857	2	0.875	7	0.5555555555555556	0.875	9	7	0	1	0	0.2222222222222222	9	2	10	0.5	0	0.6848969646423525	0.8277217292084369	0.7168721616705861	0.8393840838591766	0.2690010756767319	0.8637167035284606	0.847356952038559	0.8442122154305661	1.0	0.1111111111111111	0.0	0.012143677252088063	0.012143677252088063
3489	0.03058910089890236	0.008719440979084473	0.008046382597917623	0.6264636954055992	-1	0	0	0.2857142857142857	2	0.875	7	0.5555555555555556	0.875	9	7	0	1	0	0.2222222222222222	9	2	10	0.5	0	0.6848969646423525	0.8277217292084369	0.7168721616705861	0.8393840838591766	0.2690010756767319	0.8637167035284606	0.847356952038559	0.8442122154305661	1.0	0.2222222222222222	0.0	0.008046382597917623	0.008046382597917623
545	0.0019302753055706358	0.0017313171559096997	-0.0017313171127391813	0.9840417788932768	-1	0	0	1.0	2	0.0	0	1.0	0	1	0	1	0	0	0.3333333333333333	3	1	3	0.0	1.0	0	0	0	0	0	0	0	0	0	0	0	-0.00017313171127391813	-0.00017313171127391813
4860	0.02746931578238263	0.014697622250777784	0.014266687383786131	0.9405074769803384	-1	0	0	0.2857142857142857	2	0.875	7	0.5555555555555556	0.875	9	7	0	2	0	0.2222222222222222	9	2	10	1.0	0	0.6848969646423525	0.8277217292084369	0.7168721616705861	0.8393840838591766	0.13317909610891576	0.8712644787213484	0.9343162820765353	0.8470697790995826	0.5555555555555556	0.1111111111111111	0.0	0.014266687383786131	0.014266687383786131
231	0.002292861215282527	0.0019437227705774412	-0.0019432057685619109	0.9840905853633809	-1	0	0	1.0	2	0.0	0	1.0	0	2	0	0	0	0	0.3333333333333333	3	1	3	0.0	1.0	0	0	0	0	0	0	0	0	0	0	0	-0.0001943205768561911	-0.0001943205768561911
1511	0.025381027562026554	0.007369263682524035	0.004246615691631188	0.960822108623427	-1	0	0	0.25	2	0.8888888888888888	8	0.55	0.8888888888888888	10	8	0	1	0	0.2	10	2	11	0.5	0	0.7069645753138725	0.8398212985975663	0.7168721616705861	0.830668095446967	0.2690010756767319	0.847691511550864	0.9052248643677261	0.8395152624886998	1.0	0.1	0.0	0.004246615691631188	0.004246615691631188
523	0.0019262039301125387	0.0017428782066100988	-0.0017414042346782916	0.9848010076306315	-1	0	0	1.0	1	0	0	1.0	0	1	0	0	0	0	0.5	2	1	2	0.0	0	0	0	0	0	0	0	0	0	0	0	0	-0.00017414042346782914	-0.00017414042346782914
4227	0.028337850276975742	0.011961587967779014	0.011923260331442514	0.9336730979613499	-1	0	0	0.2857142857142857	2	0.875	7	0.5555555555555556	0.875	9	7	0	1	0	0.2222222222222222	9	2	10	0.5	0	0.6848969646423525	0.8277217292084369	0.5765657919065243	0.8410379240954026	0.2690010756767319	0.8637167035284606	0.847356952038559	0.8447514917736493	1.0	0.1111111111111111	0.0	0.011923260331442514	0.011923260331442514
2368	0.022931959231050326	0.008274511281492574	0.008202435374648718	0.9284015473864602	-1	0	0	0.2857142857142857	2	0.875	7	0.5555555555555556	0.875	9	7	0	1	0	0.2222222222222222	9	2	10	0.5	0	0.664890227643163	0.8255692213141238	0.7168721616705861	0.8393840838591766	0.2690010756767319	0.8671022078369547	0.8357644186741561	0.8448270165800035	1.0	0.1111111111111111	0.0	0.008202435374648718	0.008202435374648718
2689	0.028567101862989778	0.009133911262513587	0.008227487382403836	0.7052743764217131	-1	0	0	0.2857142857142857	2	0.875	7	0.5555555555555556	0.875	9	7	0	1	0	0.2222222222222222	9	2	10	0.5	0	0.7215077563277486	0.6626971854368442	0.7168721616705861	0.8393840838591766	0.2690010756767319	0.8637167035284606	0.847356952038559	0.8008846885762482	1.0	0.1111111111111111	0.0	0.008227487382403836	0.008227487382403836
4170	0.030811748055098946	0.00904931258205447	0.007814688528923773	0.6263298674049129	-1	0	0	0.2857142857142857	2	0.875	7	0.5555555555555556	0.875	9	7	0	1	0	0.2222222222222222	9	2	10	0.5	0	0.6848969646423525	0.8277217292084369	0.7168721616705861	0.8393840838591766	0.2690010756767319	0.8637167035284606	0.847356952038559	0.8442122154305661	1.0	0.1111111111111111	0.0	0.007814688528923773	0.007814688528923773
14	0.014755816690338487	0.00503061294484838	-0.005025934571047187	0.9739314923084128	-1	0	0	0.3	3	0.7692307692307693	10	0.30612244897959184	0.6153846153846154	11	8	3	3	0	1.0	7	7	15	0.42857142857142855	0	0.4546965444463278	0.913536243093242	0.587622476551892	0.9122337169102845	0.45035933824032676	0.9134364086723528	0.8768194133450486	0.9130706069849166	0.09090909090909091	0.18181818181818182	0.0	-0.0005025934571047187	-0.0005025934571047187
3157	0.030947360336930723	0.009398735855449723	0.00841133537121215	0.6245971390760201	-1	0	0	0.2857142857142857	2	0.875	7	0.5555555555555556	0.875	9	7	0	1	0	0.2222222222222222	9	2	10	0.5	0	0.6848969646423525	0.8277217292084369	0.7168721616705861	0.8393840838591766	0.2690010756767319	0.8637167035284606	0.847356952038559	0.8442122154305661	1.0	0.1111111111111111	0.0	0.00841133537121215	0.00841133537121215
1097	0.026726110815506722	0.0043801423016303674	0.0030642290454460526	0.9647018201790011	-1	0	0	0.25	2	0.8888888888888888	8	0.55	0.8888888888888888	10	8	0	1	0	0.2	10	2	11	0.5	0	0.7069645753138725	0.8398212985975663	0.7056445466949365	0.8263493269882433	0.2690010756767319	0.847691511550864	0.9052248643677261	0.8381454096007522	1.0	0.1	0.0	0.0030642290454460526	0.0030642290454460526
4994	0.012184827604049417	0.0037539433494636894	-0.0037256117996573397	0.9791277959086788	-1	0	0	0.2	2	0.9166666666666666	11	0.5384615384615384	0.8333333333333334	12	10	1	2	0	0.15384615384615385	2	13	14	0.5	0	0.6311887014312687	0.8556225660189467	0.8263969661821815	0.852373031548519	0.28516275990757545	0.8907843461866947	0.8728443174169305	0.8672858061720271	0.5416666666666666	0.08333333333333333	0.0	-0.000372561179965734	-0.000372561179965734
1251	0.024852526805415515	0.005661944527849301	0.004994846349364859	0.9640873245190222	-1	0	0	0.25	2	0.8888888888888888	8	0.55	0.8888888888888888	10	8	0	1	0	0.2	10	2	11	0.5	0	0.7069645753138725	0.8398212985975663	0.6898723571450128	0.825144358126435	0.2690010756767319	0.847691511550864	0.9052248643677261	0.8377663716692137	1.0	0.1	0.0	0.004994846349364859	0.004994846349364859
2998	0.013177357761357646	0.0043051269724785225	-0.004162741748329969	0.9366179322238433	-1	0	0	0.3333333333333333	2	0.8333333333333334	5	0.5714285714285714	0.8333333333333334	7	5	0	1	0	0.2857142857142857	7	2	8	0.5	0	0.6848969646423525	0.5952364574442983	0.7079018108459711	0.8093410069708251	0.2690010756767319	0.869275334622252	0.847356952038559	0.7759094109309314	1.0	0.14285714285714285	0.0	-0.00041627417483299694	-0.00041627417483299694
749	0.017948293417432374	0.005942517424479876	-0.002274383504056946	0.9551856928535261	-1	0.25	1	0.4	4	0.6153846153846154	8	0.4166666666666667	0.5384615384615384	10	7	4	0	0	1.0	6	6	15	0.0	0	0.6355919434345623	0.9377474549254008	0.43263936111274603	0.8746170921597862	0.56256146549381	0.8924957488779977	0.8441886512421886	0.9052579640669086	0	0	0.0	-0.00022743835040569459	-0.00022743835040569459
3135	0.0021467900068928417	0.00203866687349258	-0.0020368666979602643	0.9828700867962139	-1	0	0	0	0	0	0	1.0	0	0	0	0	0	0	1.0	1	1	1	0.0	0	0	0	0	0	0	0	0	0	0	0	0	-0.1	-0.1
3895	0.028383867249924692	0.013344544235857061	0.01020918557746098	0.9365952628794519	-1	0	0	0.2857142857142857	2	0.875	7	0.5555555555555556	0.875	9	7	0	1	0	0.2222222222222222	9	2	10	0.5	0	0.6848969646423525	0.8277217292084369	0.7168721616705861	0.8393840838591766	0.22108426874429954	0.8615326269396838	0.8911339803429134	0.8434025102107992	1.0	0.1111111111111111	0.0	0.01020918557746098	0.01020918557746098
4542	0.03290558803312605	0.01457199535090218	-0.012282419738949642	0.9449347405512095	-1	0	0	0.2857142857142857	2	0.875	7	0.5555555555555556	0.875	9	7	0	1	0	0.2222222222222222	9	2	10	0.5	0	0.6848969646423525	0.7875751823103727	0.7168721616705861	0.8777732719704002	0.13317909610891576	0.8712644787213484	0.9055397408145317	0.8495857339633855	1.0	0.1111111111111111	0.0	-0.0012282419738949642	-0.0012282419738949642
3848	0.02858458086422785	0.012593398800252478	0.011771151166236933	0.9348251023641247	-1	0	0	0.2857142857142857	2	0.875	7	0.5555555555555556	0.875	9	7	0	1	0	0.2222222222222222	9	2	10	0.5	0	0.6848969646423525	0.7988747721094817	0.7168721616705861	0.8545741629957007	0.20944688801198924	0.8646667349611592	0.874714575408684	0.8413453556341819	1.0	0.1111111111111111	0.0	0.011771151166236933	0.011771151166236933
632	0.009567415063683036	0.004533470086387236	-0.004502562821207538	0.9728606696956293	-1	0	0	0.25	1	1.0	4	1.0	1.0	5	4	0	0	0	0.16666666666666666	1	6	6	0.0	0	0.7447552323694868	0.9089559970873128	0.5758673795569745	0.7999451608373209	0.4043403479170598	0.8733030389893185	0.8521564380667268	0.8667430452268375	0	0	0.0	-0.00045025628212075374	-0.00045025628212075374
2224	0.007331668528046481	0.0037711618225577865	-0.003018532769046809	0.9630988214133229	-1	0	0	0.5	2	0.75	3	0.6	0.75	4	3	1	4	0	0.4	5	2	6	0.8	0	0.7032023604850506	0.8982596417327643	0.6467189767885552	0.8376051674576046	0.20109008589282382	0.7301653469900098	0.9044208412595536	0.832670207695946	0.25	0.25	0.0	-0.00030185327690468086	-0.00030185327690468086
3439	0.028592995621858554	0.014083332702143037	0.012446184836127524	0.9337781119575161	-1	0	0	0.2857142857142857	2	0.875	7	0.5555555555555556	0.875	9	7	0	1	0	0.2222222222222222	9	2	10	0.5	0	0.6848969646423525	0.8277217292084369	0.7168721616705861	0.8393840838591766	0.2690010756767319	0.8637167035284606	0.847356952038559	0.8442122154305661	1.0	0.1111111111111111	0.0	0.012446184836127524	0.012446184836127524
1784	0.02946224807838008	0.0109193643005472	0.006042820358834329	0.9485265811114474	-1	0	0	0.25	2	0.9	9	0.5454545454545454	0.9	11	9	0	1	0	0.18181818181818182	11	2	12	0.5	0	0.6848969646423525	0.8313712081817668	0.7168721616705861	0.8300024036849932	0.2690010756767319	0.8897625440124752	0.849756490686681	0.8527640207379477	1.0	0.09090909090909091	0.0	0.006042820358834329	0.006042820358834329
3755	0.027811776601138708	0.01495189483168838	0.011845729160455128	0.937142261999128	-1	0	0	0.2857142857142857	2	0.875	7	0.5555555555555556	0.875	9	7	0	1	0	0.2222222222222222	9	2	10	0.5	0	0.6848969646423525	0.8277217292084369	0.7168721616705861	0.8393840838591766	0.16153008107955688	0.863954118434454	0.9147517205130776	0.8443006813695093	1.0	0.1111111111111111	0.0	0.011845729160455128	0.011845729160455128
3699	0.028694128352267697	0.014324190386549855	0.011712267100890392	0.935084406225671	-1	0	0	0.2857142857142857	2	0.875	7	0.5555555555555556	0.875	9	7	0	1	0	0.2222222222222222	9	2	10	0.5	0	0.6848969646423525	0.8277217292084369	0.7168721616705861	0.8393840838591766	0.2690010756767319	0.8637167035284606	0.847356952038559	0.8442122154305661	1.0	0.1111111111111111	0.0	0.011712267100890392	0.011712267100890392
1156	0.02711291254123163	0.0045679403050573105	0.003100021223365936	0.9647245681359804	-1	0	0	0.25	2	0.8888888888888888	8	0.55	0.8888888888888888	10	8	0	1	0	0.2	10	2	11	0.5	0	0.7069645753138725	0.8398212985975663	0.7056445466949365	0.8263493269882433	0.2690010756767319	0.847691511550864	0.9052248643677261	0.8381454096007522	1.0	0.1	0.0	0.003100021223365936	0.003100021223365936
4015	0.028630274574450287	0.013558020460877628	0.010941425269732285	0.9351114452731546	-1	0	0	0.2857142857142857	2	0.875	7	0.5555555555555556	0.875	9	7	0	1	0	0.2222222222222222	9	2	10	0.5	0	0.6848969646423525	0.8277217292084369	0.7168721616705861	0.8393840838591766	0.2690010756767319	0.8637167035284606	0.847356952038559	0.8442122154305661	1.0	0.2222222222222222	0.0	0.010941425269732285	0.010941425269732285
3934	0.0285034999336624	0.00954937313492935	0.009007365708300425	0.6932711837504621	-1	0	0	0.2857142857142857	2	0.875	7	0.5555555555555556	0.875	9	7	0	1	0	0.2222222222222222	9	2	10	0.5	0	0.6848969646423525	0.8277217292084369	0.7168721616705861	0.8393840838591766	0.2690010756767319	0.8637167035284606	0.847356952038559	0.8442122154305661	1.0	0.1111111111111111	0.0	0.009007365708300425	0.009007365708300425
1605	0.029331172613291205	0.011313460992922495	0.005905354107558467	0.9489426061892781	-1	0	0	0.25	2	0.9	9	0.5454545454545454	0.9	11	9	0	1	0	0.18181818181818182	11	2	12	0.5	0	0.6848969646423525	0.8313712081817668	0.7168721616705861	0.8300024036849932	0.2690010756767319	0.8897625440124752	0.849756490686681	0.8527640207379477	1.0	0.09090909090909091	0.0	0.005905354107558467	0.005905354107558467
1667	0.029264388417617828	0.010850586681298612	0.006000729573322088	0.9485333812796204	-1	0	0	0.25	2	0.9	9	0.5454545454545454	0.9	11	9	0	1	0	0.18181818181818182	11	2	12	0.5	0	0.6848969646423525	0.8313712081817668	0.7168721616705861	0.8295193986191004	0.2690010756767319	0.8897625440124752	0.849756490686681	0.8526208560801692	1.0	0.09090909090909091	0.0	0.006000729573322088	0.006000729573322088
1025	0.026996406144890628	0.004255113729782849	0.003231560092625206	0.9644865506210185	-1	0	0	0.25	2	0.8888888888888888	8	0.55	0.8888888888888888	10	8	0	1	0	0.2	10	2	11	0.5	0	0.7069645753138725	0.8398212985975663	0.7056445466949365	0.8263493269882433	0.2690010756767319	0.847691511550864	0.9052248643677261	0.8381454096007522	1.0	0.1	0.0	0.003231560092625206	0.003231560092625206
4507	0.02734250932526881	0.014315695365069351	0.01359950794247447	0.9363883719629064	-1	0	0	0.2857142857142857	2	0.875	7	0.5555555555555556	0.875	9	7	0	1	0	0.2222222222222222	9	2	10	0.5	0	0.6848969646423525	0.8277217292084369	0.7168721616705861	0.8393840838591766	0.1427939134087012	0.8679903030437591	0.9211965580193792	0.8458185302487016	1.0	0.1111111111111111	0.0	0.01359950794247447	0.01359950794247447
4793	0.02804364855518896	0.014675734246860866	0.014187062052313118	0.9376403866434667	-1	0	0	0.2857142857142857	2	0.875	7	0.5555555555555556	0.875	9	7	0	1	0	0.2222222222222222	9	2	10	0.5	0	0.6848969646423525	0.8277217292084369	0.7168721616705861	0.8393840838591766	0.13317909610891576	0.8690686309003168	0.9262150545798026	0.8462285976204688	1.0	0.1111111111111111	0.0	0.014187062052313118	0.014187062052313118
4053	0.02873106745009338	0.009145802200208957	0.008870114237699763	0.7012618684029229	-1	0	0	0.2857142857142857	2	0.875	7	0.5555555555555556	0.875	9	7	0	1	0	0.2222222222222222	9	2	10	0.5	0	0.6848969646423525	0.8277217292084369	0.7168721616705861	0.8393840838591766	0.2690010756767319	0.8614474061122963	0.8598691516253875	0.8433710654448724	1.0	0.1111111111111111	0.0	0.008870114237699763	0.008870114237699763
400	0.0021059510394361995	0.001996148477454234	-0.0019944416721335563	0.9828321681724591	-1	0	0	0	0	0	0	1.0	0	0	0	0	0	0	1.0	1	1	1	0.0	0	0	0	0	0	0	0	0	0	0	0	0	-0.1	-0.1
3167	0.03019867553028846	0.00803017212056963	0.0056774747310619	0.6794781276339192	-1	0	0	0.2857142857142857	2	0.875	7	0.5555555555555556	0.875	9	7	0	1	0	0.2222222222222222	9	2	10	0.5	0	0.6848969646423525	0.827721729208437	0.7168721616705861	0.8393840838591764	0.2690010756767319	0.8637167035284606	0.847356952038559	0.8442122154305661	1.0	0.1111111111111111	0.0	0.0056774747310619	0.0056774747310619
5050	0.028315291653457454	0.01473001213110434	0.011898455422198771	0.9364480214342541	-1	0	0	0.2857142857142857	2	0.875	7	0.5555555555555556	0.875	9	7	0	1	0	0.2222222222222222	9	2	10	0.5	0	0.6848969646423525	0.8277217292084369	0.7168721616705861	0.8393840838591766	0.18684529699539096	0.8626568895637152	0.9053137827303525	0.8438183847102118	1.0	0.1111111111111111	0.0	0.011898455422198771	0.011898455422198771
4405	0.0040026534507939734	0.0033099724529136888	-0.003255532657204386	0.9740273850014479	-1	0	0	0.6666666666666666	4	0.16666666666666666	1	0.5	0.16666666666666666	4	1	3	4	0	1.0	4	4	8	0.5714285714285714	0	0.4507734656514496	0.8857363396369062	0.7033198281351476	0.9539331417051893	0.1213969567043506	0.9366971581758189	0.8418301309527414	0.9302766522192197	0.25	0.5	0.0	-0.0003255532657204386	-0.0003255532657204386
2609	0.02223734819872022	0.008656864988239385	-0.00841378254909348	0.9330316409847822	-1	0	0	0.3333333333333333	2	0.8571428571428571	6	0.5625	0.8571428571428571	7	6	1	2	0	0.25	8	2	9	0.4	0	0.6848969646423525	0.8497999521863913	0.7168721616705861	0.8409874917137068	0.2690010756767319	0.8834104814565793	0.847356952038559	0.8591101953849619	0.5714285714285714	0.14285714285714285	0.0	-0.000841378254909348	-0.000841378254909348
2460	0.026110114777857317	0.010256683267070764	0.010201995313308301	0.9313119168206366	-1	0	0	0.2857142857142857	2	0.875	7	0.5555555555555556	0.875	9	7	0	1	0	0.2222222222222222	9	2	10	0.5	0	0.7215077563277486	0.6626971854368442	0.7168721616705861	0.831497671346465	0.2690010756767319	0.8671022078369547	0.847356952038559	0.7993757731372066	1.0	0.1111111111111111	0.0	0.010201995313308301	0.010201995313308301
3675	0.028498650312492227	0.01437487500016169	0.011921471640771073	0.9351387682185122	-1	0	0	0.2857142857142857	2	0.875	7	0.5555555555555556	0.875	9	7	0	1	0	0.2222222222222222	9	2	10	0.5	0	0.6848969646423525	0.8277217292084369	0.7168721616705861	0.8393840838591766	0.2690010756767319	0.8637167035284606	0.847356952038559	0.8442122154305661	1.0	0.1111111111111111	0.0	0.011921471640771073	0.011921471640771073
3519	0.002143836830490712	0.0020212955913759263	-0.0020196581389025263	0.9827721193924469	-1	0	0	0	0	0	0	1.0	0	0	0	0	0	0	1.0	1	1	1	0.0	0	0	0	0	0	0	0	0	0	0	0	0	-0.1	-0.1
1129	0.027538297692399835	0.00780100259463924	-0.007374608820575987	0.9729333118538513	-1	0	0	0.25	2	0.8888888888888888	8	0.55	0.8888888888888888	10	8	0	1	0	0.2	10	2	11	0.5	0	0.7032023604850506	0.8376506172612546	0.7056445466949365	0.8263493269882433	0.2690010756767319	0.847691511550864	0.9044208412595536	0.8374183881487085	1.0	0.1	0.0	-0.0007374608820575987	-0.0007374608820575987
4481	0.032239429292433855	0.007973637574621077	0.003603122789211171	0.9278644299955929	-1	0	0	0.2857142857142857	2	0.875	7	0.5555555555555556	0.875	9	7	0	1	0	0.2222222222222222	9	2	10	0.5	0	0.6848969646423525	0.8277217292084369	0.7168721616705861	0.8520313272174284	0.16153008107955688	0.863954118434454	0.9077336102903871	0.848502691110583	1.0	0.1111111111111111	0.0	0.003603122789211171	0.003603122789211171
3840	0.031179775531872057	0.0166463477157283	-0.014348798269513846	0.9323234134169919	-1	0	0	0.2857142857142857	2	0.875	7	0.5555555555555556	0.875	9	7	0	1	0	0.2222222222222222	9	2	10	0.5	0	0.6848969646423525	0.5890700812654276	0.6215950501330558	0.8097384399194851	0.2690010756767319	0.8714580526386184	0.847356952038559	0.7757001288870431	1.0	0.1111111111111111	0.0	-0.0014348798269513846	-0.0014348798269513846
3089	0.029535236181181722	0.009511864856165128	0.009234029759212448	0.6949492270624769	-1	0	0	0.2857142857142857	2	0.875	7	0.5555555555555556	0.875	9	7	0	1	0	0.2222222222222222	9	2	10	0.5	0	0.6848969646423525	0.8277217292084369	0.7168721616705861	0.8393840838591766	0.2690010756767319	0.8637167035284606	0.847356952038559	0.8442122154305661	1.0	0.1111111111111111	0.0	0.009234029759212448	0.009234029759212448
2811	0.027603153185616562	0.005287379101028845	-0.002804137667126311	0.9771433425113522	-1	0	0	0.1	1	1.0	13	1.0	1.0	14	13	0	1	0	0.06666666666666667	1	15	15	0.3333333333333333	0	0.7032023604850506	0.8024693898501244	0.7056445466949365	0.8557970003799018	0.2690010756767319	0.8843891197312824	0.8571359843739332	0.8505717974435504	1.0	0.14285714285714285	0.0	-0.00028041376671263113	-0.00028041376671263113
2174	0.026398520920971273	0.01127970390674225	0.01074642129188534	0.9316845546398023	-1	0	0	0.2857142857142857	2	0.875	7	0.5555555555555556	0.875	9	7	0	1	0	0.2222222222222222	9	2	10	0.5	0	0.7215077563277486	0.6626971854368442	0.7168721616705861	0.8393840838591766	0.2690010756767319	0.8671022078369547	0.847356952038559	0.8024252989563635	1.0	0.1111111111111111	0.0	0.01074642129188534	0.01074642129188534
3153	0.029617430920160635	0.009253567729939847	0.008538891147453832	0.6987790058275931	-1	0	0	0.2857142857142857	2	0.875	7	0.5555555555555556	0.875	9	7	0	1	0	0.2222222222222222	9	2	10	0.5	0	0.6848969646423525	0.8277217292084369	0.7168721616705861	0.8393840838591766	0.2690010756767319	0.8637167035284606	0.847356952038559	0.8442122154305661	1.0	0.1111111111111111	0.0	0.008538891147453832	0.008538891147453832
2116	0.02705042138260961	0.010371438028278552	0.010289309345870707	0.9313923744829529	-1	0	0	0.2857142857142857	2	0.875	7	0.5555555555555556	0.875	9	7	0	1	0	0.2222222222222222	9	2	10	0.5	0	0.7215077563277486	0.6626971854368442	0.7168721616705861	0.8289022635062872	0.2690010756767319	0.8671022078369547	0.847356952038559	0.7983897147632414	1.0	0.1111111111111111	0.0	0.010289309345870707	0.010289309345870707
5026	0.02826511027391589	0.01485445152577484	0.013688144214649534	0.9364299524940168	-1	0	0	0.2857142857142857	2	0.875	7	0.5555555555555556	0.875	9	7	0	1	0	0.2222222222222222	9	2	10	0.5	0	0.6848969646423525	0.8277217292084369	0.7168721616705861	0.8393840838591766	0.1427939134087012	0.8679903030437591	0.9211965580193792	0.8458185302487016	1.0	0.1111111111111111	0.0	0.013688144214649534	0.013688144214649534
4468	0.019920878969644208	0.005108961274128287	-0.004654109328103931	0.9351749062146836	-1	0	0	0.3333333333333333	2	0.8571428571428571	6	0.5625	0.8571428571428571	8	6	0	1	0	0.25	8	2	9	0.5	0	0.7032023604850506	0.8403940271046022	0.6467189767885552	0.8520467410488568	0.20109008589282382	0.701354959733079	0.9044208412595536	0.8056343364314452	1.0	0.125	0.0	-0.00046541093281039314	-0.00046541093281039314
2326	0.026445674574902628	0.010794238545982545	0.01044341906168931	0.9314038801474068	-1	0	0	0.2857142857142857	2	0.875	7	0.5555555555555556	0.875	9	7	0	1	0	0.2222222222222222	9	2	10	0.5	0	0.7215077563277486	0.6626971854368442	0.7168721616705861	0.8393840838591766	0.2690010756767319	0.8671022078369547	0.847356952038559	0.8024252989563635	1.0	0.1111111111111111	0.0	0.01044341906168931	0.01044341906168931
4742	0.02722603029279976	0.006479460231442809	0.005551286514704952	0.9312930696520482	-1	0	0	0.25	2	0.9	9	0.5454545454545454	0.9	11	9	0	1	0	0.18181818181818182	11	2	12	0.5	0	0.7215077563277486	0.8657535770515637	0.7168721616705861	0.87836053287276	0.2690010756767319	0.871852441176119	0.9118748124848514	0.8720773370590694	1.0	0.09090909090909091	0.0	0.005551286514704952	0.005551286514704952
4463	0.02772210748286031	0.015230640036053516	0.013671618644357314	0.9370142222853065	-1	0	0	0.2857142857142857	2	0.875	7	0.5555555555555556	0.875	9	7	0	1	0	0.2222222222222222	9	2	10	0.5	0	0.6848969646423525	0.8277217292084369	0.7168721616705861	0.8393840838591766	0.14284646534581763	0.8651551527351332	0.9211791011324798	0.8447495844157035	1.0	0.1111111111111111	0.0	0.013671618644357314	0.013671618644357314
43	0.0022856250543322252	0.0021043414971838583	-0.0021024853796588914	0.9845169177583554	-1	0	0	0.5	1	1.0	1	1.0	0	1	0	1	1	0	0.3333333333333333	3	1	3	0.2	0	0	0	0	0	0	0	0	0	0	0	0	-0.00021024853796588913	-0.00021024853796588913
3414	0.030826683427079497	0.009166003525780307	0.007987967862935099	0.6803355290835498	-1	0	0	0.2857142857142857	2	0.875	7	0.5555555555555556	0.875	9	7	0	1	0	0.2222222222222222	9	2	10	0.5	0	0.6848969646423525	0.8277217292084369	0.7168721616705861	0.8393840838591766	0.2690010756767319	0.8637167035284606	0.847356952038559	0.8442122154305661	1.0	0.1111111111111111	0.0	0.007987967862935099	0.007987967862935099
4172	0.031036232383265812	0.009466742950865581	0.008691221715804854	0.6049322587227725	-1	0	0	0.2857142857142857	2	0.875	7	0.5555555555555556	0.875	9	7	0	1	0	0.2222222222222222	9	2	10	0.5	0	0.6848969646423525	0.8277217292084369	0.7168721616705861	0.8393840838591766	0.2690010756767319	0.8637167035284606	0.847356952038559	0.8442122154305661	1.0	0.1111111111111111	0.0	0.008691221715804854	0.008691221715804854
2318	0.02598087278504572	0.010462171957953079	0.010002136824767893	0.9316334087530296	-1	0	0	0.2857142857142857	2	0.875	7	0.5555555555555556	0.875	9	7	0	1	0	0.2222222222222222	9	2	10	0.5	0	0.7215077563277486	0.6626971854368442	0.7168721616705861	0.8393840838591766	0.2690010756767319	0.8671022078369547	0.847356952038559	0.8024252989563635	1.0	0.1111111111111111	0.0	0.010002136824767893	0.010002136824767893
3054	0.025881707826523145	0.009698385860058927	-0.009629677257123942	0.9348300416420644	-1	0	0	0.2857142857142857	2	0.875	7	0.5555555555555556	0.875	9	7	0	1	0	0.2222222222222222	9	2	10	0.5	0	0.7290321859853923	0.8858249150484717	0.7168721616705861	0.8393840838591766	0.2690010756767319	0.8616772512776734	0.938151573149524	0.8634104713754737	1.0	0.1111111111111111	0.0	-0.0009629677257123942	-0.0009629677257123942
3269	0.0304592075810618	0.00883325017720323	0.007417270854108595	0.6256282449005633	-1	0	0	0.2857142857142857	2	0.875	7	0.5555555555555556	0.875	9	7	0	1	0	0.2222222222222222	9	2	10	0.5	0	0.6848969646423525	0.8277217292084369	0.7168721616705861	0.8393840838591766	0.2690010756767319	0.8637167035284606	0.847356952038559	0.8442122154305661	1.0	0.1111111111111111	0.0	0.007417270854108595	0.007417270854108595
3160	0.02821016260496021	0.014503790767790714	0.011912172244961184	0.9346397390573112	-1	0	0	0.2857142857142857	2	0.875	7	0.5555555555555556	0.875	9	7	0	1	0	0.2222222222222222	9	2	10	0.5	0	0.6848969646423525	0.8277217292084369	0.7168721616705861	0.8393840838591766	0.2690010756767319	0.8637167035284606	0.847356952038559	0.8442122154305661	1.0	0.1111111111111111	0.0	0.011912172244961184	0.011912172244961184
429	0.003594951728652067	0.0035724411491405905	-0.003571617381503682	0.9824751079990959	-1	0	0	0.5	2	0.75	3	0.6	0.5	4	2	1	3	0	0.4	2	5	6	0.75	0.4	0.40752954147281784	0.8031480945424327	0.20499529920654402	0.7072170225486456	0.7934386745247737	0.8770207361457593	0.9078327234499163	0.8049466276683784	0.25	0.5	0.0	-0.0003571617381503682	-0.0003571617381503682
3498	0.030063877405995972	0.009385533288421321	0.00884011407805627	0.6197276567564599	-1	0	0	0.2857142857142857	2	0.875	7	0.5555555555555556	0.875	9	7	0	1	0	0.2222222222222222	9	2	10	0.5	0	0.6848969646423525	0.8277217292084369	0.7168721616705861	0.8393840838591766	0.2690010756767319	0.8637167035284606	0.847356952038559	0.8442122154305661	1.0	0.1111111111111111	0.0	0.00884011407805627	0.00884011407805627
4079	0.02617255256254243	0.010708871571715831	0.01063252903131795	0.9315826661522117	-1	0	0	0.2857142857142857	2	0.875	7	0.5555555555555556	0.875	9	7	0	1	0	0.2222222222222222	9	2	10	0.5	0	0.6848969646423525	0.8277217292084369	0.7168721616705861	0.8393840838591766	0.2690010756767319	0.8671022078369547	0.847356952038559	0.845482267288864	1.0	0.1111111111111111	0.0	0.01063252903131795	0.01063252903131795
1013	0.0031567167196354827	0.003136143643694007	-0.003135908352826966	0.9835630060019582	-1	0	0	0.75	3	0.5	2	0.75	0.25	2	1	3	1	0	0.5	2	4	6	0.1111111111111111	0.5	0.7681859285588544	0.8240089497402471	0.7850774078178373	0.6106308090366597	0.6196769191408051	0.7604780658038037	0.7856589858986529	0.7407118507703818	1.0	0.5	0.0	-0.0003135908352826966	-0.0003135908352826966
4301	0.027614865876546917	0.014243000253332064	0.011977550987859716	0.9368640129191343	-1	0	0	0.2857142857142857	2	0.875	7	0.5555555555555556	0.875	9	7	0	1	0	0.2222222222222222	9	2	10	0.5	0	0.6848969646423525	0.8277217292084369	0.7168721616705861	0.8393840838591766	0.16153008107955688	0.863954118434454	0.9147517205130776	0.8443006813695093	1.0	0.1111111111111111	0.0	0.011977550987859716	0.011977550987859716
4626	0.028224040952593326	0.014382083890281526	0.014132715376125317	0.9379325282146227	-1	0	0	0.2857142857142857	2	0.875	7	0.5555555555555556	0.875	9	7	0	1	0	0.2222222222222222	9	2	10	0.5	0	0.6848969646423525	0.8277217292084369	0.7168721616705861	0.8393840838591766	0.13317909610891576	0.8690686309003168	0.9262150545798026	0.8462285976204688	1.0	0.1111111111111111	0.0	0.014132715376125317	0.014132715376125317
154	0.003097557856658053	0.002398488527960725	-0.0023984872847002607	0.975952438753088	-1	0	0	0.25	1	1.0	3	0.5555555555555556	0.3333333333333333	1	1	3	2	0	1.0	3	3	5	0.2	0	0.5996924845832696	0.5	0.8392155824087422	0.5	0.7989336724845454	0.5	0.7402312410934722	0.5	1.0	0	0.0	-0.00023984872847002608	-0.00023984872847002608
595	0.004233616553744777	0.002602476644418924	-0.00259197634023402	0.9800011849722104	-1	0	0	0.5	2	0.75	3	0.5	0.75	5	3	0	1	0	0.75	3	4	6	0.5	0	0.8869235788208449	0.9344908855792727	0.5765657919065243	0.8405602429289751	0.5935440254279118	0.9303908249503156	0.8864341192405848	0.9092331817643298	1.0	0	0.0	-0.000259197634023402	-0.000259197634023402
740	0.019964913648269297	0.0016479363308694848	-0.001626804849967592	0.6659301021651347	-1	0	0	0.125	1	1.0	10	1.0	1.0	11	10	0	0	0	0.08333333333333333	1	12	12	0.0	0	0.5666761942853136	0.92358840492613	0.3365736353090848	0.8842327555577437	0.7734923723646678	0.8260244584814381	0.8649557816212569	0.8836707629384697	0	0	0.0	-0.00016268048499675918	-0.00016268048499675918
877	0.027327001194882506	0.0044692867858225896	0.0034805684223578113	0.9646116079943621	-1	0	0	0.25	2	0.8888888888888888	8	0.55	0.8888888888888888	10	8	0	1	0	0.2	10	2	11	0.5	0	0.7069645753138725	0.8398212985975663	0.7056445466949365	0.8263493269882433	0.2690010756767319	0.847691511550864	0.9052248643677261	0.8381454096007522	1.0	0.1	0.0	0.0034805684223578113	0.0034805684223578113
4784	0.028034184089720186	0.01473304052380011	0.014166531909949785	0.9376558845898209	-1	0	0	0.2857142857142857	2	0.875	7	0.5555555555555556	0.875	9	7	0	1	0	0.2222222222222222	9	2	10	0.5	0	0.6848969646423525	0.8277217292084369	0.7168721616705861	0.8393840838591766	0.13317909610891576	0.8663064303385993	0.9261985923160811	0.8451820665449806	1.0	0.1111111111111111	0.0	0.014166531909949785	0.014166531909949785
4196	0.01242224645167597	0.0037410275580020864	-0.003558027763453878	0.9514507847521303	-1	0	0	0.4	2	0.8	4	0.5833333333333334	0.8	6	4	0	1	0	0.3333333333333333	6	2	7	0.5	0	0.6848969646423525	0.8547336964412326	0.5018734707548609	0.8692903810852076	0.2690010756767319	0.8770342219947065	0.847356952038559	0.8672876566790472	1.0	0.16666666666666666	0.0	-0.0003558027763453878	-0.0003558027763453878
4136	0.028055544023399496	0.013759187301329431	0.011975231561861876	0.9335729723238195	-1	0	0	0.2857142857142857	2	0.875	7	0.5555555555555556	0.875	9	7	0	1	0	0.2222222222222222	9	2	10	0.5	0	0.6848969646423525	0.8277217292084369	0.7168721616705861	0.8393840838591766	0.2690010756767319	0.8637167035284606	0.847356952038559	0.8442122154305661	1.0	0.1111111111111111	0.0	0.011975231561861876	0.011975231561861876
4085	0.02831571597267253	0.013953523658921779	0.011080700728410067	0.9352851346793013	-1	0	0	0.2857142857142857	2	0.875	7	0.5555555555555556	0.875	9	7	0	1	0	0.2222222222222222	9	2	10	0.5	0	0.6848969646423525	0.7988747721094817	0.7168721616705861	0.8393840838591766	0.2690010756767319	0.8429110648459198	0.847356952038559	0.8279250887612685	1.0	0.1111111111111111	0.0	0.011080700728410067	0.011080700728410067
450	0.0019984708363988456	0.0019364842077705655	-0.0019357465678476896	0.9853057355415322	-1	0	0	1.0	2	0.0	0	0.75	0	1	0	1	1	0	1.0	2	2	3	0.2	0	0	0	0	0	0	0	0	0	0	0	0	-0.00019357465678476895	-0.00019357465678476895
1240	0.028444394494536295	0.005672379654428435	0.0036188546608949992	0.959280056560815	-1	0	0	0.14285714285714285	1	1.0	8	1.0	1.0	9	8	0	1	0	0.1	10	1	10	0.3333333333333333	0	0.7290321859853923	0.7350067504784926	0.6944169317192868	0.8110417400793384	0.2690010756767319	0.8566112135408163	0.849756490686681	0.805567882154568	1.0	0.1111111111111111	0.0	0.0036188546608949992	0.0036188546608949992
498	0.00838056961277409	0.004411525386174404	-0.004163716421624077	0.9798357475533713	-1	0	0	0.5	2	0.75	3	0.6	0.75	5	3	0	1	0	0.4	5	2	6	0.5	0	0.7923001942966917	0.9055379231826709	0.5034394954982393	0.8222277006901518	0.5935440254279118	0.9049249279426121	0.8838689127819108	0.882364036643766	1.0	0	0.0	-0.00041637164216240774	-0.00041637164216240774
1107	0.028535372434964765	0.006040034091701547	0.004190447482673797	0.9596970329764544	-1	0	0	0.14285714285714285	1	1.0	8	1.0	1.0	9	8	0	1	0	0.1	10	1	10	0.3333333333333333	0	0.7290321859853923	0.7350067504784926	0.6944169317192868	0.8110417400793384	0.2690010756767319	0.8566112135408163	0.849756490686681	0.805567882154568	1.0	0.1111111111111111	0.0	0.004190447482673797	0.004190447482673797
3778	0.0284621340739141	0.013337036390388595	0.010347338705466247	0.9340557066241787	-1	0	0	0.2857142857142857	2	0.875	7	0.5555555555555556	0.875	9	7	0	1	0	0.2222222222222222	9	2	10	0.5	0	0.6848969646423525	0.8277217292084369	0.7168721616705861	0.8393840838591766	0.2690010756767319	0.8637167035284606	0.847356952038559	0.8442122154305661	1.0	0.1111111111111111	0.0	0.010347338705466247	0.010347338705466247
4394	0.027934488210712403	0.013435489463101302	0.010287705253969418	0.9371867649585688	-1	0	0	0.2857142857142857	2	0.875	7	0.5555555555555556	0.875	9	7	0	1	0	0.2222222222222222	9	2	10	0.5	0	0.6848969646423525	0.8277217292084369	0.5765657919065243	0.8193424617971241	0.14284646534581763	0.8651551527351332	0.9211791011324798	0.8384512735264474	1.0	0.1111111111111111	0.0	0.010287705253969418	0.010287705253969418
4069	0.029002104413280397	0.01327345642125377	0.011851154544537038	0.9355251906139259	-1	0	0	0.2857142857142857	2	0.875	7	0.5555555555555556	0.875	9	7	0	1	0	0.2222222222222222	9	2	10	0.5	0	0.6848969646423525	0.7988747721094817	0.7168721616705861	0.8545741629957007	0.2690010756767319	0.8637167035284606	0.847356952038559	0.8409848526062431	1.0	0.1111111111111111	0.0	0.011851154544537038	0.011851154544537038
1478	0.01294584733143002	0.003317005091254749	-0.0027544054088958357	0.9740753889676741	-1	0	0	0.3333333333333333	2	0.8333333333333334	5	0.5714285714285714	0.8333333333333334	7	5	0	1	0	0.2857142857142857	7	2	8	0.5	0	0.6848969646423525	0.8763287416366493	0.5765657919065243	0.8644433782607498	0.2690010756767319	0.8453931097308174	0.847356952038559	0.8625432064233667	1.0	0.14285714285714285	0.0	-0.00027544054088958356	-0.00027544054088958356
2989	0.028473742585251434	0.013056250224418588	0.011338876026631018	0.9337807065428196	-1	0	0	0.2857142857142857	2	0.875	7	0.5555555555555556	0.875	9	7	0	1	0	0.2222222222222222	9	2	10	0.5	0	0.6848969646423525	0.8277217292084369	0.7168721616705861	0.8393840838591766	0.2690010756767319	0.8637167035284606	0.847356952038559	0.8442122154305661	1.0	0.1111111111111111	0.0	0.011338876026631018	0.011338876026631018
952	0.027185975799135037	0.004462282371993457	0.003345180745840715	0.9647782329889745	-1	0	0	0.25	2	0.8888888888888888	8	0.55	0.8888888888888888	10	8	0	1	0	0.2	10	2	11	0.5	0	0.7069645753138725	0.8398212985975663	0.7056445466949365	0.8263493269882433	0.2690010756767319	0.847691511550864	0.9052248643677261	0.8381454096007522	1.0	0.1	0.0	0.003345180745840715	0.003345180745840715
594	0.0016846843504509847	0.0016221307669816946	-0.0016220481542165673	0.9819329148421528	-1	0	0	0	0	0	0	1.0	0	0	0	0	2	0	1.0	1	1	1	0.5	0	0	0	0	0	0	0	0	0	0	0	0	-0.1	-0.1
1045	0.026809448336602513	0.004373687874095904	0.0029208365801936566	0.965085553416865	-1	0	0	0.25	2	0.8888888888888888	8	0.55	0.8888888888888888	10	8	0	1	0	0.2	10	2	11	0.5	0	0.7069645753138725	0.8398212985975663	0.7056445466949365	0.8263493269882433	0.2690010756767319	0.847691511550864	0.9052248643677261	0.8381454096007522	1.0	0.2	0.0	0.0029208365801936566	0.0029208365801936566
3192	0.027540520638026908	0.014086717831945705	0.012851359453812494	0.9338946620778072	-1	0	0	0.2857142857142857	2	0.875	7	0.5555555555555556	0.875	9	7	0	1	0	0.2222222222222222	9	2	10	0.5	0	0.6848969646423525	0.8277217292084369	0.7168721616705861	0.8393840838591766	0.2690010756767319	0.8637167035284606	0.847356952038559	0.8442122154305661	1.0	0.1111111111111111	0.0	0.012851359453812494	0.012851359453812494
2366	0.027352214400564408	0.010526547252018653	0.010252191853529559	0.9312801183813624	-1	0	0	0.2857142857142857	2	0.875	7	0.5555555555555556	0.875	9	7	0	1	0	0.2222222222222222	9	2	10	0.5	0	0.6848969646423525	0.8277217292084369	0.7168721616705861	0.8393840838591766	0.2690010756767319	0.8637167035284606	0.847356952038559	0.8442122154305661	1.0	0.1111111111111111	0.0	0.010252191853529559	0.010252191853529559
2173	0.027039175922591197	0.010065447285031646	0.009981714779434284	0.9308215533149922	-1	0	0	0.2857142857142857	2	0.875	7	0.5555555555555556	0.875	9	7	0	1	0	0.2222222222222222	9	2	10	0.5	0	0.7215077563277486	0.6626971854368442	0.7168721616705861	0.8462724306142481	0.2690010756767319	0.8671022078369547	0.847356952038559	0.8051592665325051	1.0	0.1111111111111111	0.0	0.009981714779434284	0.009981714779434284
1698	0.028064819242349496	0.010777384049073047	0.0059083210742991625	0.9501024203420441	-1	0	0	0.25	2	0.9	9	0.5454545454545454	0.9	11	9	0	1	0	0.18181818181818182	11	2	12	0.5	0	0.6848969646423525	0.8313712081817668	0.7168721616705861	0.8295193986191004	0.2690010756767319	0.8897625440124752	0.849756490686681	0.8526208560801692	1.0	0.09090909090909091	0.0	0.0059083210742991625	0.0059083210742991625
3914	0.012477088146002806	0.006330580563316892	-0.006308813715219554	0.9618284753402885	-1	0	0	0.125	1	1.0	9	1.0	1.0	10	9	0	0	0	0.09090909090909091	11	1	11	0.0	0	0.7032023604850506	0.7934363162416671	0.6461992105474668	0.8431646039550379	0.2535205619297189	0.7896177791468043	0.8826921773385371	0.8100165384502143	0	0	0.0	-0.0006308813715219554	-0.0006308813715219554
550	0.005454547747668329	0.003434186920943826	-0.0034341800574194063	0.9640869907584455	-1	0	0	0.3333333333333333	1	1.0	2	1.0	1.0	3	2	0	1	0	0.25	1	4	4	0.3333333333333333	0	0.7290321859853923	0.6973405609390828	0.5287442399040021	0.7685478902038949	0.1465800501826509	0.6482004225041443	0.9416217422570649	0.7072319364267653	1.0	0	0.0	-0.0003434180057419406	-0.0003434180057419406
1447	0.025409554889460118	0.005774724264061251	0.005242886520736914	0.9614746574817054	-1	0	0	0.25	2	0.8888888888888888	8	0.55	0.8888888888888888	10	8	0	1	0	0.2	10	2	11	0.5	0	0.7069645753138725	0.8398212985975663	0.7168721616705861	0.8340291102393457	0.2690010756767319	0.847691511550864	0.9052248643677261	0.8405940271749239	1.0	0.1	0.0	0.005242886520736914	0.005242886520736914
460	0.002458367703867008	0.002412724340458709	-0.002411330804026414	0.9811711361016721	-1	0	0	0	0	0	0	1.0	0	0	0	0	1	0	1.0	1	1	1	0.25	0	0	0	0	0	0	0	0	0	0	0	0	-0.1	-0.1
651	0.0017612418310408472	0.001618733446392121	-0.0016186727750343046	0.9788192496069255	-1	0	0	0.5	1	1.0	1	1.0	1.0	1	1	1	1	0	0.3333333333333333	1	3	3	0.16666666666666666	0	0.41943547291538136	0.5	0.33987174555436217	0.5	0.6264754051117615	0.5	0.7699479908846963	0.5	1.0	0	0.0	-0.00016186727750343045	-0.00016186727750343045
2438	0.0268746492024963	0.010250404892129252	0.010249827458517305	0.9311421275891201	-1	0	0	0.2857142857142857	2	0.875	7	0.5555555555555556	0.875	9	7	0	1	0	0.2222222222222222	9	2	10	0.5	0	0.7215077563277486	0.6626971854368442	0.7168721616705861	0.8393840838591766	0.2690010756767319	0.8671022078369547	0.847356952038559	0.8024252989563635	1.0	0.1111111111111111	0.0	0.010249827458517305	0.010249827458517305
125	0.0018373237533936384	0.0017893180412589464	-0.0017892281395147946	0.9854134215328094	-1	0	0	1.0	1	0	0	1.0	0	1	0	0	1	0	0.5	1	2	2	0.3333333333333333	0	0	0	0	0	0	0	0	0	0	0	0	-0.00017892281395147946	-0.00017892281395147946
209	0.0033334003119744066	0.002580248868693818	-0.002572135311003673	0.9773933709001689	-1	0	0	0.6666666666666666	2	0.5	1	0.6666666666666666	0.5	3	1	0	2	0	0.6666666666666666	2	3	4	1.0	0	0.5857947329822802	0.7669957957965022	0.39899735937119213	0.864978767346192	0.6165729407216973	0.9359200105942711	0.9036730340088939	0.8710227284139362	0.6666666666666666	0.3333333333333333	0.0	-0.0002572135311003673	-0.0002572135311003673
657	0.0018886976866871383	0.0016981143812714798	-0.0016961403570591295	0.9848169749774712	-1	0	0	1.0	1	0	0	1.0	0	1	0	0	0	0	0.5	2	1	2	0.0	0	0	0	0	0	0	0	0	0	0	0	0	-0.00016961403570591295	-0.00016961403570591295
4486	0.028603750581309883	0.013089915922333498	0.011718107037403662	0.9397662578955471	-1	0	0	0.2857142857142857	2	0.875	7	0.5555555555555556	0.875	9	7	0	1	0	0.2222222222222222	9	2	10	0.5	0	0.6848969646423525	0.8277217292084369	0.7168721616705861	0.8393840838591766	0.13317909610891576	0.8686413064651456	0.9343162820765353	0.8460658596472492	1.0	0.1111111111111111	0.0	0.011718107037403662	0.011718107037403662
841	0.0020035794557790657	0.0017332346839905282	-0.0017331462354702564	0.9841189352341458	-1	0	0	1.0	1	0	0	1.0	0	1	0	0	0	0	0.5	2	1	2	0.0	0	0	0	0	0	0	0	0	0	0	0	0	-0.00017331462354702563	-0.00017331462354702563
3349	0.02965068009750371	0.009656682809608937	0.009515839785047183	0.6890508641552634	-1	0	0	0.2857142857142857	2	0.875	7	0.5555555555555556	0.875	9	7	0	1	0	0.2222222222222222	9	2	10	0.5	0	0.6848969646423525	0.8277217292084369	0.7168721616705861	0.8393840838591766	0.2690010756767319	0.8637167035284606	0.847356952038559	0.8442122154305661	1.0	0.1111111111111111	0.0	0.009515839785047183	0.009515839785047183
2944	0.02674135008053998	0.010975150577859697	0.010791798143809385	0.9316006928069807	-1	0	0	0.2857142857142857	2	0.875	7	0.5555555555555556	0.875	9	7	0	1	0	0.2222222222222222	9	2	10	0.5	0	0.7215077563277486	0.6626971854368442	0.7168721616705861	0.8393840838591766	0.2690010756767319	0.8671022078369547	0.847356952038559	0.8024252989563635	1.0	0.1111111111111111	0.0	0.010791798143809385	0.010791798143809385
1582	0.02746697172998853	0.010998052054908967	0.008742298754480876	0.9251150711095526	-1	0	0	0.2857142857142857	2	0.875	7	0.5555555555555556	0.875	9	7	0	1	0	0.2222222222222222	9	2	10	0.5	0	0.7290321859853923	0.6669315227462856	0.7168721616705861	0.8393840838591766	0.2690010756767319	0.8671022078369547	0.849756490686681	0.8034275721024964	1.0	0.1111111111111111	0.0	0.008742298754480876	0.008742298754480876
2395	0.026588480269649887	0.011308428807309137	0.011062960387396436	0.931703730457564	-1	0	0	0.2857142857142857	2	0.875	7	0.5555555555555556	0.875	9	7	0	1	0	0.2222222222222222	9	2	10	0.5	0	0.7215077563277486	0.6626971854368442	0.7168721616705861	0.8393840838591766	0.2690010756767319	0.8671022078369547	0.847356952038559	0.8024252989563635	1.0	0.1111111111111111	0.0	0.011062960387396436	0.011062960387396436
923	0.025556958750984404	0.00336497385281209	0.0005469727342623601	0.9636873967818317	-1	0	0	0.25	2	0.8888888888888888	8	0.55	0.8888888888888888	10	8	0	1	0	0.2	10	2	11	0.5	0	0.7069645753138725	0.8398212985975663	0.7056445466949365	0.8250491533018062	0.2690010756767319	0.847691511550864	0.9057522059330649	0.8377364813172496	1.0	0.1	0.0	0.0005469727342623601	0.0005469727342623601
2320	0.008022670725098142	0.004085866758545864	-0.0036589108301254333	0.958464707345777	-1	0	0	0.5	2	0.75	3	0.6	0.75	4	3	1	3	0	0.4	5	2	6	0.6	0	0.7252699711565704	0.7465640380062293	0.6467189767885552	0.8518627214007448	0.20109008589282382	0.7301653469900098	0.9044208412595536	0.7816041693087475	0.25	0.25	0.0	-0.0003658910830125433	-0.0003658910830125433
4350	0.028985321087392237	0.013432529876764812	0.012324399969840435	0.9348948241111568	-1	0	0	0.2857142857142857	2	0.875	7	0.5555555555555556	0.875	9	7	0	1	0	0.2222222222222222	9	2	10	0.5	0	0.6848969646423525	0.7988747721094817	0.7168721616705861	0.8545741629957007	0.2690010756767319	0.8637167035284606	0.847356952038559	0.8409848526062431	1.0	0.1111111111111111	0.0	0.012324399969840435	0.012324399969840435
4695	0.028741990618870013	0.015011795741453704	0.01398939573251716	0.9365713042464194	-1	0	0	0.2857142857142857	2	0.875	7	0.5555555555555556	0.875	9	7	0	1	0	0.2222222222222222	9	2	10	0.5	0	0.6848969646423525	0.8277217292084369	0.7168721616705861	0.8393840838591766	0.1427939134087012	0.8679903030437591	0.9211965580193792	0.8458185302487016	1.0	0.1111111111111111	0.0	0.01398939573251716	0.01398939573251716
4721	0.0063749779168234665	0.003964102073716869	-0.003951156863234505	0.981541695848837	-1	0	0	0.42857142857142855	3	0.625	5	0.4166666666666667	0.375	5	3	4	3	0	0.6666666666666666	6	4	10	0.3	0.5714285714285714	0.6848969646423525	0.902182794528435	0.7168721616705861	0.8373957721407881	0.1427939134087012	0.9175845726038496	0.9496475808425987	0.8899491825862492	0.2	0.2	0.0	-0.00039511568632345047	-0.00039511568632345047
5006	0.028335563088361538	0.013537607068380378	0.012074692280472808	0.9353733168658399	-1	0	0	0.2857142857142857	2	0.875	7	0.5555555555555556	0.875	9	7	0	1	0	0.2222222222222222	9	2	10	0.5	0	0.6848969646423525	0.8277217292084369	0.7168721616705861	0.8393840838591766	0.19076327227825002	0.8630928478151424	0.8977838061649054	0.8439801757910942	1.0	0.1111111111111111	0.0	0.012074692280472808	0.012074692280472808
2414	0.02622231291684302	0.010756881557532376	0.010460380882119036	0.9315718304830047	-1	0	0	0.2857142857142857	2	0.875	7	0.5555555555555556	0.875	9	7	0	1	0	0.2222222222222222	9	2	10	0.5	0	0.7215077563277486	0.6626971854368442	0.7168721616705861	0.8393840838591766	0.2690010756767319	0.8671022078369547	0.847356952038559	0.8024252989563635	1.0	0.1111111111111111	0.0	0.010460380882119036	0.010460380882119036
4575	0.028037559964070584	0.01495423966896624	0.01335800770057318	0.9370104860746249	-1	0	0	0.2857142857142857	2	0.875	7	0.5555555555555556	0.875	9	7	0	1	0	0.2222222222222222	9	2	10	0.5	0	0.6848969646423525	0.8277217292084369	0.7168721616705861	0.8393840838591766	0.1427939134087012	0.8679903030437591	0.9211965580193792	0.8458185302487016	1.0	0.1111111111111111	0.0	0.01335800770057318	0.01335800770057318
391	0.0026855257209717474	0.002556186426029374	-0.0025547138255922904	0.9734266196886708	-1	0	0	0.6666666666666666	2	0.5	1	0.6666666666666666	0.5	3	1	0	0	0	0.6666666666666666	2	3	4	0.0	0	0.8518373796498437	0.6288881699895499	0.6337145302203903	0.8401081014078254	0.9042274654884436	0.9551475890055129	0.7742964922001256	0.8517412491276343	0	0	0.0	-0.00025547138255922904	-0.00025547138255922904
4378	0.027311892604249214	0.013045018561188667	0.011010354687079539	0.9343025207872493	-1	0	0	0.2857142857142857	2	0.875	7	0.5555555555555556	0.875	9	7	0	1	0	0.2222222222222222	9	2	10	0.5	0	0.6848969646423525	0.8277217292084369	0.5765657919065243	0.8193424617971241	0.2690010756767319	0.8637167035284606	0.847356952038559	0.8378962875637516	1.0	0.1111111111111111	0.0	0.011010354687079539	0.011010354687079539
1474	0.02570514227227825	0.0060259669827136325	0.005673577329665385	0.9618865737179401	-1	0	0	0.25	2	0.8888888888888888	8	0.55	0.8888888888888888	10	8	0	1	0	0.2	10	2	11	0.5	0	0.7069645753138725	0.8398212985975663	0.7168721616705861	0.8340291102393457	0.2690010756767319	0.847691511550864	0.9052248643677261	0.8405940271749239	1.0	0.1	0.0	0.005673577329665385	0.005673577329665385
3546	0.029963429160682276	0.008461110662121747	0.008053105787726115	0.6264678158953413	-1	0	0	0.2857142857142857	2	0.875	7	0.5555555555555556	0.875	9	7	0	1	0	0.2222222222222222	9	2	10	0.5	0	0.6848969646423525	0.8277217292084369	0.7168721616705861	0.8545741629957007	0.2690010756767319	0.8637167035284606	0.847356952038559	0.8492849803419822	1.0	0.1111111111111111	0.0	0.008053105787726115	0.008053105787726115
757	0.0027236573644348174	0.0023619937551485216	-0.00236182070184541	0.9839384656618716	-1	0	0	0.5	1	1.0	1	1.0	1.0	2	1	0	1	0	0.3333333333333333	3	1	3	0.3333333333333333	0	0.38017726507634053	0.9191942290880402	0.3611512990581808	0.734234358339945	0.3827346541311828	0.578811696227808	0.8161249243040962	0.77819638623311	1.0	0	0.0	-0.000236182070184541	-0.000236182070184541
4081	0.028252176206358	0.014769152616035225	0.012326847594469335	0.9371205860020045	-1	0	0	0.2857142857142857	2	0.875	7	0.5555555555555556	0.875	9	7	0	1	0	0.2222222222222222	9	2	10	0.5	0	0.6848969646423525	0.8277217292084369	0.7168721616705861	0.8393840838591766	0.16153008107955688	0.863954118434454	0.9147517205130776	0.8443006813695093	1.0	0.1111111111111111	0.0	0.012326847594469335	0.012326847594469335
4457	0.0282999351619187	0.013996312723380573	0.01179192642498978	0.9368815267312285	-1	0	0	0.2857142857142857	2	0.875	7	0.5555555555555556	0.875	9	7	0	1	0	0.2222222222222222	9	2	10	0.5	0	0.6848969646423525	0.8277217292084369	0.7168721616705861	0.8393840838591766	0.16153008107955688	0.863954118434454	0.9147517205130776	0.8443006813695093	1.0	0.1111111111111111	0.0	0.01179192642498978	0.01179192642498978
3725	0.020554306081196967	0.005503788431716184	-0.005210385437472391	0.9342414597193436	-1	0	0	0.3333333333333333	2	0.8571428571428571	6	0.5625	0.8571428571428571	8	6	0	1	0	0.25	8	2	9	0.5	0	0.7032023604850506	0.8403940271046022	0.5850315069373324	0.778401537480325	0.20109008589282382	0.701354959733079	0.8715186918948811	0.778526292545686	1.0	0.125	0.0	-0.0005210385437472391	-0.0005210385437472391
2032	0.026358926787667013	0.011287880118243138	0.008990837431118299	0.9263471242903736	-1	0	0	0.2857142857142857	2	0.875	7	0.5555555555555556	0.875	9	7	0	1	0	0.2222222222222222	9	2	10	0.5	0	0.7290321859853923	0.6669315227462856	0.7168721616705861	0.8393840838591766	0.2690010756767319	0.8671022078369547	0.849756490686681	0.8034275721024964	1.0	0.1111111111111111	0.0	0.008990837431118299	0.008990837431118299
2136	0.027638080435879127	0.010352300466858873	0.008834215339857256	0.9251971246782634	-1	0	0	0.2857142857142857	2	0.875	7	0.5555555555555556	0.875	9	7	0	1	0	0.2222222222222222	9	2	10	0.5	0	0.7290321859853923	0.6669315227462856	0.7168721616705861	0.8393840838591766	0.2690010756767319	0.8671022078369547	0.849756490686681	0.8034275721024964	1.0	0.1111111111111111	0.0	0.008834215339857256	0.008834215339857256
1141	0.026967934874272122	0.004498849578212474	0.0032569196010439165	0.9649465433270912	-1	0	0	0.25	2	0.8888888888888888	8	0.55	0.8888888888888888	10	8	0	1	0	0.2	10	2	11	0.5	0	0.7069645753138725	0.8398212985975663	0.7056445466949365	0.8263493269882433	0.2690010756767319	0.847691511550864	0.9052248643677261	0.8381454096007522	1.0	0.1	0.0	0.0032569196010439165	0.0032569196010439165
3308	0.030949525673925615	0.009592682774452107	0.009340178342702206	0.6074947511368394	-1	0	0	0.2857142857142857	2	0.875	7	0.5555555555555556	0.875	9	7	0	1	0	0.2222222222222222	9	2	10	0.5	0	0.6848969646423525	0.8277217292084369	0.7168721616705861	0.8393840838591766	0.2690010756767319	0.8637167035284606	0.847356952038559	0.8442122154305661	1.0	0.1111111111111111	0.0	0.009340178342702206	0.009340178342702206
1168	0.027057154477407783	0.0036931859852347517	0.0016207934987522677	0.964729446389051	-1	0	0	0.25	2	0.8888888888888888	8	0.55	0.8888888888888888	10	8	0	1	0	0.2	10	2	11	0.5	0	0.7069645753138725	0.8398212985975663	0.7056445466949365	0.8263493269882433	0.2690010756767319	0.847691511550864	0.9052248643677261	0.8381454096007522	1.0	0.1	0.0	0.0016207934987522677	0.0016207934987522677
2455	0.026938796289592042	0.01099012439213303	0.010935625305114594	0.9315437206903592	-1	0	0	0.2857142857142857	2	0.875	7	0.5555555555555556	0.875	9	7	0	1	0	0.2222222222222222	9	2	10	0.5	0	0.6848969646423525	0.8277217292084369	0.7168721616705861	0.8393840838591766	0.2690010756767319	0.8671022078369547	0.847356952038559	0.845482267288864	1.0	0.1111111111111111	0.0	0.010935625305114594	0.010935625305114594
3664	0.030652459764246614	0.00945159351026414	0.008770064467879297	0.6091810654011436	-1	0	0	0.2857142857142857	2	0.875	7	0.5555555555555556	0.875	9	7	0	1	0	0.2222222222222222	9	2	10	0.5	0	0.6848969646423525	0.8277217292084369	0.7168721616705861	0.8393840838591766	0.2690010756767319	0.8637167035284606	0.847356952038559	0.8442122154305661	1.0	0.1111111111111111	0.0	0.008770064467879297	0.008770064467879297
2045	0.026520965151719283	0.010360487636667024	0.009747049152247481	0.9318786889899221	-1	0	0	0.2857142857142857	2	0.875	7	0.5555555555555556	0.875	9	7	0	1	0	0.2222222222222222	9	2	10	0.5	0	0.7215077563277486	0.6626971854368442	0.7168721616705861	0.8393840838591766	0.2690010756767319	0.8671022078369547	0.847356952038559	0.8024252989563635	1.0	0.1111111111111111	0.0	0.009747049152247481	0.009747049152247481
899	0.02146990214575244	0.0007023849390557425	-0.0006624646551232748	0.9297703593756915	-1	0	0	0.1111111111111111	1	1.0	11	1.0	1.0	12	11	0	0	0	0.07692307692307693	13	1	13	0.0	0	0.7331314943486177	0.8983385462578011	0.6944169317192868	0.8693692716758559	0.3224165574613312	0.8913154488067796	0.8866469267009517	0.886905398741856	0	0	0.0	-6.624646551232749e-05	-6.624646551232749e-05
2892	0.028632545030510173	0.01416264248908836	0.012128852822824157	0.9344927792123805	-1	0	0	0.2857142857142857	2	0.875	7	0.5555555555555556	0.875	9	7	0	1	0	0.2222222222222222	9	2	10	0.5	0	0.6848969646423525	0.8277217292084369	0.7168721616705861	0.8393840838591766	0.2690010756767319	0.8637167035284606	0.847356952038559	0.8442122154305661	1.0	0.1111111111111111	0.0	0.012128852822824157	0.012128852822824157
1265	0.026234310567630818	0.004779529467149736	0.004422451629378078	0.9648434855000159	-1	0	0	0.25	2	0.8888888888888888	8	0.55	0.8888888888888888	10	8	0	1	0	0.2	10	2	11	0.5	0	0.7069645753138725	0.8398212985975663	0.7056445466949365	0.8261343145046535	0.2690010756767319	0.847691511550864	0.9052710524459424	0.8380776754424725	1.0	0.1	0.0	0.004422451629378078	0.004422451629378078
3222	0.01360879388807625	0.004335574466715338	-0.004255662292441914	0.9368584178860726	-1	0	0	0.3333333333333333	2	0.8333333333333334	5	0.5714285714285714	0.8333333333333334	7	5	0	1	0	0.2857142857142857	7	2	8	0.5	0	0.6848969646423525	0.8497999521863913	0.7168721616705861	0.8409874917137068	0.2690010756767319	0.8870830446955911	0.847356952038559	0.8605626390463031	1.0	0.14285714285714285	0.0	-0.0004255662292441914	-0.0004255662292441914
1263	0.012900544289390413	0.00508107622320516	-0.004949731243135621	0.970321343388418	-1	0	0	0.25	1	1.0	4	1.0	1.0	4	4	1	4	0	0.16666666666666666	6	1	6	0.6666666666666666	0	0.7488091824550447	0.7714482039915798	0.6354913618129056	0.7595757347260359	0.31391584545459905	0.7378583124595836	0.8971792981912005	0.7565596454774675	0.375	0.25	0.0	-0.0004949731243135621	-0.0004949731243135621
1143	0.027717102226572983	0.004442570760210603	0.003407968673225404	0.9655060841774418	-1	0	0	0.25	2	0.8888888888888888	8	0.55	0.8888888888888888	10	8	0	1	0	0.2	10	2	11	0.5	0	0.7069645753138725	0.8398212985975663	0.7056445466949365	0.8263493269882433	0.2677747162652836	0.8572620495133585	0.8954732865752902	0.8415582306312314	1.0	0.1	0.0	0.003407968673225404	0.003407968673225404
4977	0.02773259484707692	0.014524414401576433	0.013881567438547378	0.9410912986855052	-1	0	0	0.2857142857142857	2	0.875	7	0.5555555555555556	0.875	9	7	0	2	0	0.2222222222222222	9	2	10	1.0	0	0.6848969646423525	0.7988747721094817	0.7168721616705861	0.8393840838591766	0.13317909610891576	0.8712644787213484	0.9343162820765353	0.8386708305269518	0.5555555555555556	0.1111111111111111	0.0	0.013881567438547378	0.013881567438547378
4380	0.029708696147378894	0.009828115203021067	0.009564124708200037	0.6849319031409651	-1	0	0	0.2857142857142857	2	0.875	7	0.5555555555555556	0.875	9	7	0	1	0	0.2222222222222222	9	2	10	0.5	0	0.6848969646423525	0.8277217292084369	0.7168721616705861	0.8393840838591766	0.2690010756767319	0.8637167035284606	0.847356952038559	0.8442122154305661	1.0	0.1111111111111111	0.0	0.009564124708200037	0.009564124708200037
2620	0.02645749467039769	0.011242665695968065	0.011139871268346747	0.9317320024670794	-1	0	0	0.2857142857142857	2	0.875	7	0.5555555555555556	0.875	9	7	0	1	0	0.2222222222222222	9	2	10	0.5	0	0.6848969646423525	0.7914090145371325	0.7168721616705861	0.8462724306142481	0.2690010756767319	0.8577403071099537	0.8598691516253875	0.8336771395021221	1.0	0.1111111111111111	0.0	0.011139871268346747	0.011139871268346747
4517	0.011357522476088018	0.005373742915701974	-0.005297017854569471	0.9611567770137744	-1	0	0	0.125	1	1.0	9	1.0	1.0	10	9	0	0	0	0.09090909090909091	11	1	11	0.0	0	0.7032023604850506	0.7934363162416671	0.6461992105474668	0.8274995385042451	0.2175407309051387	0.7969779440341803	0.9116693757878639	0.8064483075468399	0	0	0.0	-0.0005297017854569471	-0.0005297017854569471
3048	0.02854815246222448	0.013756750279464176	0.01185876396282899	0.9344973087696599	-1	0	0	0.2857142857142857	2	0.875	7	0.5555555555555556	0.875	9	7	0	1	0	0.2222222222222222	9	2	10	0.5	0	0.6848969646423525	0.8277217292084369	0.7168721616705861	0.8393840838591766	0.2690010756767319	0.8637167035284606	0.847356952038559	0.8442122154305661	1.0	0.1111111111111111	0.0	0.01185876396282899	0.01185876396282899
466	0.003696385849757574	0.002377790457765977	-0.002352050967605504	0.9836738229231076	-1	0	0	0.3333333333333333	1	1.0	2	1.0	0.5	2	1	1	0	0	0.25	1	4	4	0.0	0	0.7425279119533152	0.8988541134380575	0.5086475744676466	0.6833814363954634	0.48101064218171546	0.7679856570989301	0.7686650886878341	0.7995730467784236	0	0	0.0	-0.00023520509676055041	-0.00023520509676055041
341	0.0019102312523187445	0.0018625469083006503	-0.0018625439727271659	0.9841776660431881	-1	0	0	1.0	2	0.0	0	0.75	0	1	0	1	0	0	1.0	2	2	3	0.0	0	0	0	0	0	0	0	0	0	0	0	0	-0.00018625439727271658	-0.00018625439727271658
3438	0.02901172080168559	0.014542304122962074	0.011972468144399373	0.9351163429908459	-1	0	0	0.2857142857142857	2	0.875	7	0.5555555555555556	0.875	9	7	0	1	0	0.2222222222222222	9	2	10	0.5	0	0.6848969646423525	0.7988747721094817	0.7168721616705861	0.8393840838591766	0.2690010756767319	0.8637167035284606	0.847356952038559	0.8356867716102336	1.0	0.1111111111111111	0.0	0.011972468144399373	0.011972468144399373
3408	0.027532880749121715	0.014135938655486997	0.011198731422196745	0.9357432974386456	-1	0	0	0.2857142857142857	2	0.875	7	0.5555555555555556	0.875	9	7	0	1	0	0.2222222222222222	9	2	10	0.5	0	0.6848969646423525	0.8277217292084369	0.7168721616705861	0.8393840838591766	0.2055289127291302	0.8619518797116974	0.8977838061649054	0.8435573679268719	1.0	0.1111111111111111	0.0	0.011198731422196745	0.011198731422196745
3443	0.030585105353136084	0.00918378859576084	0.008583741851588838	0.6217885160814428	-1	0	0	0.2857142857142857	2	0.875	7	0.5555555555555556	0.875	9	7	0	1	0	0.2222222222222222	9	2	10	0.5	0	0.6848969646423525	0.8277217292084369	0.7168721616705861	0.8393840838591766	0.20944688801198924	0.8646667349611592	0.874714575408684	0.8445667540113901	1.0	0.1111111111111111	0.0	0.008583741851588838	0.008583741851588838
1856	0.02727577184164338	0.01036804946828935	0.00902463215002654	0.9255288079590944	-1	0	0	0.2857142857142857	2	0.875	7	0.5555555555555556	0.875	9	7	0	1	0	0.2222222222222222	9	2	10	0.5	0	0.7290321859853923	0.7113361196476955	0.7168721616705861	0.8462724306142481	0.2690010756767319	0.8671022078369547	0.849756490686681	0.8167336750545511	1.0	0.1111111111111111	0.0	0.00902463215002654	0.00902463215002654
1978	0.02754094160774982	0.010605505342819177	0.008847606520449719	0.9270171861233184	-1	0	0	0.2857142857142857	2	0.875	7	0.5555555555555556	0.875	9	7	0	1	0	0.2222222222222222	9	2	10	0.5	0	0.7290321859853923	0.6669315227462856	0.7168721616705861	0.8393840838591766	0.2690010756767319	0.8637167035284606	0.849756490686681	0.801892847564432	1.0	0.1111111111111111	0.0	0.008847606520449719	0.008847606520449719
541	0.0018247324953728028	0.0017665541270499062	-0.0017665213288864737	0.9861559220578153	-1	0	0	1.0	1	0	0	1.0	0	1	0	0	1	0	0.5	1	2	2	0.3333333333333333	0	0	0	0	0	0	0	0	0	0	0	0	-0.00017665213288864737	-0.00017665213288864737
2504	0.026304334509053	0.010610463106565297	0.010290677988203947	0.9319491549346866	-1	0	0	0.2857142857142857	2	0.875	7	0.5555555555555556	0.875	9	7	0	1	0	0.2222222222222222	9	2	10	0.5	0	0.6848969646423525	0.8277217292084369	0.7168721616705861	0.8393840838591766	0.2690010756767319	0.8671022078369547	0.847356952038559	0.845482267288864	1.0	0.1111111111111111	0.0	0.010290677988203947	0.010290677988203947
2233	0.0272963314792274	0.010586655724724007	0.008693775421677789	0.9299366427930684	-1	0	0	0.2857142857142857	2	0.875	7	0.5555555555555556	0.875	9	7	0	1	0	0.2222222222222222	9	2	10	0.5	0	0.7215077563277486	0.6626971854368442	0.7168721616705861	0.8462724306142481	0.2690010756767319	0.8671022078369547	0.847356952038559	0.8051592665325051	1.0	0.1111111111111111	0.0	0.008693775421677789	0.008693775421677789
3116	0.022577930962481407	0.01227813168306747	-0.009578290613536313	0.9467283428702218	-1	0	0	0.2	2	0.9230769230769231	12	0.5357142857142857	0.9230769230769231	14	12	0	1	0	0.14285714285714285	14	2	15	0.5	0	0.7032023604850506	0.8563496183034496	0.6467189767885552	0.848421289299027	0.2547469213411672	0.831935247854959	0.8704553506043987	0.8458380990615395	1.0	0.07142857142857142	0.0	-0.0009578290613536314	-0.0009578290613536314
598	0.007659638903492366	0.0033641993382811835	-0.003363367070342767	0.9782972879710999	-1	0	0	0.5	3	0.7142857142857143	5	0.5625	0.5714285714285714	7	4	1	2	0	0.25	2	8	9	0.6666666666666666	0.2857142857142857	0.47128951643295486	0.944667903481642	0.4435846695610227	0.7575812327147228	0.4145243732531768	0.8883592080583778	0.8182157716883308	0.8825716229357125	0.5714285714285714	0	0.0	-0.00033633670703427673	-0.00033633670703427673
1859	0.029688496625143626	0.011366848225429847	0.005647581866094362	0.9498237862700546	-1	0	0	0.25	2	0.9	9	0.5454545454545454	0.9	11	9	0	1	0	0.18181818181818182	11	2	12	0.5	0	0.6848969646423525	0.8313712081817668	0.7168721616705861	0.8300024036849932	0.2690010756767319	0.8897625440124752	0.849756490686681	0.8527640207379477	1.0	0.09090909090909091	0.0	0.005647581866094362	0.005647581866094362
3139	0.030694651905192487	0.009869703525644577	0.00850143021019438	0.6771654553297264	-1	0	0	0.2857142857142857	2	0.875	7	0.5555555555555556	0.875	9	7	0	1	0	0.2222222222222222	9	2	10	0.5	0	0.6848969646423525	0.8277217292084369	0.7168721616705861	0.8393840838591766	0.2690010756767319	0.8637167035284606	0.847356952038559	0.8442122154305661	1.0	0.1111111111111111	0.0	0.00850143021019438	0.00850143021019438
4959	0.028468373602645206	0.014767870752619027	0.013444641991171681	0.9380228327024919	-1	0	0	0.2857142857142857	2	0.875	7	0.5555555555555556	0.875	9	7	0	1	0	0.2222222222222222	9	2	10	0.5	0	0.6848969646423525	0.8277217292084369	0.7168721616705861	0.8393840838591766	0.13317909610891576	0.8690686309003168	0.9262150545798026	0.8462285976204688	1.0	0.1111111111111111	0.0	0.013444641991171681	0.013444641991171681
1441	0.02557109571232255	0.005656490958374126	0.005287911591723329	0.96091024567037	-1	0	0	0.25	2	0.8888888888888888	8	0.55	0.8888888888888888	10	8	0	1	0	0.2	10	2	11	0.5	0	0.7069645753138725	0.8398212985975663	0.7168721616705861	0.8340291102393457	0.2690010756767319	0.847691511550864	0.9052248643677261	0.8405940271749239	1.0	0.1	0.0	0.005287911591723329	0.005287911591723329
2330	0.029180805674912873	0.01776074888406677	0.008131772372457591	0.9280188567641788	-1	0	0	0.2857142857142857	2	0.875	7	0.5555555555555556	0.875	9	7	0	1	0	0.2222222222222222	9	2	10	0.5	0	0.6848969646423525	0.8277217292084369	0.7168721616705861	0.8410380111927831	0.2690010756767319	0.8671022078369547	0.847356952038559	0.8460179773946025	1.0	0.1111111111111111	0.0	0.008131772372457591	0.008131772372457591
2613	0.026346582914130855	0.010890778066241384	0.010594778816368196	0.9319334475327384	-1	0	0	0.2857142857142857	2	0.875	7	0.5555555555555556	0.875	9	7	0	1	0	0.2222222222222222	9	2	10	0.5	0	0.7215077563277486	0.6626971854368442	0.7168721616705861	0.8393840838591766	0.2690010756767319	0.8671022078369547	0.847356952038559	0.8024252989563635	1.0	0.1111111111111111	0.0	0.010594778816368196	0.010594778816368196
939	0.02753083076674718	0.00431812832996272	0.0024869532100771034	0.9641470824562877	-1	0	0	0.25	2	0.8888888888888888	8	0.55	0.8888888888888888	10	8	0	1	0	0.2	10	2	11	0.5	0	0.7069645753138725	0.8398212985975663	0.7056445466949365	0.8263493269882433	0.2690010756767319	0.847691511550864	0.9052248643677261	0.8381454096007522	1.0	0.1	0.0	0.0024869532100771034	0.0024869532100771034
1688	0.02551372492739043	0.005554109485864167	0.004886529185439706	0.9612066690609773	-1	0	0	0.25	2	0.8888888888888888	8	0.55	0.8888888888888888	10	8	0	1	0	0.2	10	2	11	0.5	0	0.7069645753138725	0.8398212985975663	0.7168721616705861	0.8340291102393457	0.2690010756767319	0.847691511550864	0.9052248643677261	0.8405940271749239	1.0	0.1	0.0	0.004886529185439706	0.004886529185439706
2595	0.027106002344749792	0.010439540286469158	0.010011135308229903	0.9305984596313781	-1	0	0	0.2857142857142857	2	0.875	7	0.5555555555555556	0.875	9	7	0	1	0	0.2222222222222222	9	2	10	0.5	0	0.7215077563277486	0.7093838659478444	0.7168721616705861	0.8462724306142481	0.2690010756767319	0.8671022078369547	0.847356952038559	0.8162597853636921	1.0	0.1111111111111111	0.0	0.010011135308229903	0.010011135308229903
1450	0.025909302532110465	0.00826851533136826	0.0057694190162887226	0.9596534031647912	-1	0	0	0.25	2	0.8888888888888888	8	0.55	0.8888888888888888	10	8	0	1	0	0.2	10	2	11	0.5	0	0.7069645753138725	0.8398212985975663	0.7168721616705861	0.830668095446967	0.2690010756767319	0.847691511550864	0.9052248643677261	0.8395152624886998	1.0	0.1	0.0	0.0057694190162887226	0.0057694190162887226
3717	0.0292873796936684	0.013718822670008712	0.012077531768955964	0.9355305556225944	-1	0	0	0.2857142857142857	2	0.875	7	0.5555555555555556	0.875	9	7	0	1	0	0.2222222222222222	9	2	10	0.5	0	0.6848969646423525	0.7988747721094817	0.7168721616705861	0.8393840838591766	0.2690010756767319	0.8637167035284606	0.847356952038559	0.8356867716102336	1.0	0.1111111111111111	0.0	0.012077531768955964	0.012077531768955964
1799	0.029639652018626235	0.0030270060732372583	0.002218755029883119	0.7833063582734129	-1	0	0	0.14285714285714285	1	1.0	8	1.0	1.0	9	8	0	1	0	0.1	10	1	10	0.3333333333333333	0	0.7290321859853923	0.7350067504784926	0.7168721616705861	0.8180501547289489	0.2690010756767319	0.8566112135408163	0.849756490686681	0.8079789148495675	1.0	0.1111111111111111	0.0	0.002218755029883119	0.002218755029883119
4302	0.02826027407629308	0.014700232957297155	0.013093903149368298	0.9375264424112746	-1	0	0	0.2857142857142857	2	0.875	7	0.5555555555555556	0.875	9	7	0	1	0	0.2222222222222222	9	2	10	0.5	0	0.6848969646423525	0.8277217292084369	0.7168721616705861	0.8393840838591766	0.1427939134087012	0.8679903030437591	0.9211965580193792	0.8458185302487016	1.0	0.1111111111111111	0.0	0.013093903149368298	0.013093903149368298
1373	0.02740885728507496	0.003903540973386482	0.0022693508533095682	0.964411830091718	-1	0	0	0.25	2	0.8888888888888888	8	0.55	0.8888888888888888	10	8	0	1	0	0.2	10	2	11	0.5	0	0.7069645753138725	0.8398212985975663	0.7056445466949365	0.8263493269882433	0.2690010756767319	0.847691511550864	0.9052248643677261	0.8381454096007522	1.0	0.1	0.0	0.0022693508533095682	0.0022693508533095682
2520	0.026851619122835277	0.010563663550029636	0.010001545341793422	0.9305138375642935	-1	0	0	0.2857142857142857	2	0.875	7	0.5555555555555556	0.875	9	7	0	1	0	0.2222222222222222	9	2	10	0.5	0	0.7215077563277486	0.7093838659478444	0.7168721616705861	0.8462724306142481	0.2690010756767319	0.8671022078369547	0.847356952038559	0.8162597853636921	1.0	0.1111111111111111	0.0	0.010001545341793422	0.010001545341793422
2864	0.028036550220573345	0.013693598951176866	0.012072211399673963	0.9349592963572215	-1	0	0	0.2857142857142857	2	0.875	7	0.5555555555555556	0.875	9	7	0	1	0	0.2222222222222222	9	2	10	0.5	0	0.6848969646423525	0.8277217292084369	0.7168721616705861	0.8393840838591766	0.22108426874429954	0.8615326269396838	0.8911339803429134	0.8434025102107992	1.0	0.1111111111111111	0.0	0.012072211399673963	0.012072211399673963
4087	0.01148488533486611	0.00520487981116204	-0.005162548495544959	0.9623037530388544	-1	0	0	0.125	1	1.0	9	1.0	1.0	10	9	0	0	0	0.09090909090909091	11	1	11	0.0	0	0.7032023604850506	0.7934363162416671	0.6461992105474668	0.8274995385042451	0.19076327227825002	0.824904424658979	0.8928820107493418	0.8157633015899451	0	0	0.0	-0.0005162548495544958	-0.0005162548495544958
3368	0.028744424603635566	0.014044597843523583	0.012519614589574951	0.9344346448554699	-1	0	0	0.2857142857142857	2	0.875	7	0.5555555555555556	0.875	9	7	0	1	0	0.2222222222222222	9	2	10	0.5	0	0.6848969646423525	0.8277217292084369	0.7168721616705861	0.8393840838591766	0.2690010756767319	0.8637167035284606	0.847356952038559	0.8442122154305661	1.0	0.1111111111111111	0.0	0.012519614589574951	0.012519614589574951
2815	0.026245687794014552	0.010863753952145394	0.010825547365719841	0.9313884084666348	-1	0	0	0.2857142857142857	2	0.875	7	0.5555555555555556	0.875	9	7	0	1	0	0.2222222222222222	9	2	10	0.5	0	0.6848969646423525	0.8277217292084369	0.7168721616705861	0.8393840838591766	0.2690010756767319	0.8671022078369547	0.847356952038559	0.845482267288864	1.0	0.1111111111111111	0.0	0.010825547365719841	0.010825547365719841
1523	0.025591101984496947	0.004905273211096758	0.004495811449593005	0.9606043355327045	-1	0	0	0.25	2	0.8888888888888888	8	0.55	0.8888888888888888	10	8	0	1	0	0.2	10	2	11	0.5	0	0.7069645753138725	0.8398212985975663	0.7168721616705861	0.8340291102393457	0.2690010756767319	0.847691511550864	0.9052248643677261	0.8405940271749239	1.0	0.1	0.0	0.004495811449593005	0.004495811449593005
2568	0.026481934116498844	0.010521855374033053	0.01050905324216715	0.9313655248913745	-1	0	0	0.2857142857142857	2	0.875	7	0.5555555555555556	0.875	9	7	0	1	0	0.2222222222222222	9	2	10	0.5	0	0.7215077563277486	0.6626971854368442	0.7168721616705861	0.8393840838591766	0.2690010756767319	0.8616772512776734	0.847356952038559	0.799967866834323	1.0	0.1111111111111111	0.0	0.01050905324216715	0.01050905324216715
3040	0.030835717729249718	0.010084592440010663	0.008541451587350138	0.674780340790232	-1	0	0	0.2857142857142857	2	0.875	7	0.5555555555555556	0.875	9	7	0	1	0	0.2222222222222222	9	2	10	0.5	0	0.6848969646423525	0.8277217292084369	0.7168721616705861	0.8393840838591766	0.2690010756767319	0.8637167035284606	0.847356952038559	0.8442122154305661	1.0	0.1111111111111111	0.0	0.008541451587350138	0.008541451587350138
2551	0.026763000991388584	0.011099112610153037	0.01105556377734076	0.9309678986932297	-1	0	0	0.2857142857142857	2	0.875	7	0.5555555555555556	0.875	9	7	0	1	0	0.2222222222222222	9	2	10	0.5	0	0.7215077563277486	0.6626971854368442	0.7168721616705861	0.8393840838591766	0.2690010756767319	0.8616772512776734	0.847356952038559	0.799967866834323	1.0	0.1111111111111111	0.0	0.01105556377734076	0.01105556377734076
4686	0.03750625081762185	0.01218314679818741	-0.01145286619636948	0.9093352523558292	-1	0	0	0.2222222222222222	2	0.9090909090909091	10	0.5416666666666666	0.9090909090909091	12	10	0	1	0	0.16666666666666666	12	2	13	0.5	0	0.7032023604850506	0.8504838841570087	0.6467189767885552	0.8492381388038737	0.2175407309051387	0.8415555942655644	0.9033071610532184	0.8471338360226994	1.0	0.08333333333333333	0.0	-0.001145286619636948	-0.001145286619636948
40	0.0020675958039082596	0.001995977399441567	-0.001993799080050824	0.9833962114567638	-1	0	0	1.0	1	0	0	1.0	0	1	0	0	1	0	0.5	2	1	2	0.3333333333333333	0	0	0	0	0	0	0	0	0	0	0	0	-0.0001993799080050824	-0.0001993799080050824
3695	0.026833901068619666	0.01027953589435541	0.010221277756981074	0.9312283950050327	-1	0	0	0.2857142857142857	2	0.875	7	0.5555555555555556	0.875	9	7	0	1	0	0.2222222222222222	9	2	10	0.5	0	0.6848969646423525	0.8277217292084369	0.7168721616705861	0.8393840838591766	0.2690010756767319	0.8714580526386184	0.847356952038559	0.8471443348901333	1.0	0.1111111111111111	0.0	0.010221277756981074	0.010221277756981074
4250	0.01050576752680421	0.002540996265648727	-0.0025253583738960696	0.9526438253212952	-1	0	0	0.42857142857142855	3	0.625	5	0.6666666666666666	0.375	6	3	3	2	0	0.6	3	5	10	0.2857142857142857	0	0.7252699711565704	0.8685089249463985	0.7168721616705861	0.7193568726402261	0.13317909610891576	0.905617311183871	0.9416217422570649	0.8451151020205505	0.5833333333333334	0.16666666666666666	0.0	-0.00025253583738960695	-0.00025253583738960695
2023	0.027509183460854222	0.009052280052436036	0.008326702849392678	0.9240661412022916	-1	0	0	0.2857142857142857	2	0.875	7	0.5555555555555556	0.875	9	7	0	1	0	0.2222222222222222	9	2	10	0.5	0	0.7290321859853923	0.6669315227462856	0.7168721616705861	0.8462724306142481	0.2690010756767319	0.8671022078369547	0.849756490686681	0.8061510210636795	1.0	0.1111111111111111	0.0	0.008326702849392678	0.008326702849392678
4091	0.0287030586339681	0.008893161304173648	0.008701795358149434	0.7018391408096746	-1	0	0	0.2857142857142857	2	0.875	7	0.5555555555555556	0.875	9	7	0	1	0	0.2222222222222222	9	2	10	0.5	0	0.6848969646423525	0.8277217292084369	0.7168721616705861	0.8393840838591766	0.20944688801198924	0.8646667349611592	0.874714575408684	0.8445667540113901	1.0	0.1111111111111111	0.0	0.008701795358149434	0.008701795358149434
440	0.0018248961934829687	0.0017665650492293362	-0.0017665304349123773	0.9862007172061286	-1	0	0	1.0	1	0	0	1.0	0	1	0	0	1	0	0.5	1	2	2	0.3333333333333333	0	0	0	0	0	0	0	0	0	0	0	0	-0.00017665304349123772	-0.00017665304349123772
792	0.027764685843027447	0.004353416860432866	0.003482883417400729	0.9650696251482488	-1	0	0	0.25	2	0.8888888888888888	8	0.55	0.8888888888888888	10	8	0	1	0	0.2	10	2	11	0.5	0	0.7069645753138725	0.8398212985975663	0.7056445466949365	0.8263493269882433	0.2690010756767319	0.847691511550864	0.9052248643677261	0.8381454096007522	1.0	0.1	0.0	0.003482883417400729	0.003482883417400729
4581	0.02836145306780971	0.014735688573636772	0.013492964519161859	0.9370744308081215	-1	0	0	0.2857142857142857	2	0.875	7	0.5555555555555556	0.875	9	7	0	1	0	0.2222222222222222	9	2	10	0.5	0	0.6848969646423525	0.8277217292084369	0.7168721616705861	0.8393840838591766	0.1427939134087012	0.8679903030437591	0.9211965580193792	0.8458185302487016	1.0	0.1111111111111111	0.0	0.013492964519161859	0.013492964519161859
4013	0.03329213023002737	0.015650401514082805	-0.009684400084730167	0.9387219442941277	-1	0	0	0.2857142857142857	2	0.875	7	0.5555555555555556	0.875	9	7	0	1	0	0.2222222222222222	9	2	10	0.5	0	0.6848969646423525	0.7875751823103728	0.7168721616705861	0.8393840838591766	0.2690010756767319	0.8614474061122963	0.847356952038559	0.8316167504953635	1.0	0.1111111111111111	0.0	-0.0009684400084730167	-0.0009684400084730167
3559	0.028552932650631472	0.014459420493517939	0.012091420259867487	0.9355383550069728	-1	0	0	0.2857142857142857	2	0.875	7	0.5555555555555556	0.875	9	7	0	1	0	0.2222222222222222	9	2	10	0.5	0	0.6848969646423525	0.8277217292084369	0.7168721616705861	0.8393840838591766	0.22108426874429954	0.8615326269396838	0.8911339803429134	0.8434025102107992	1.0	0.1111111111111111	0.0	0.012091420259867487	0.012091420259867487
1638	0.0259931846029931	0.007612017555812019	0.005563119722533065	0.959189583251326	-1	0	0	0.25	2	0.8888888888888888	8	0.55	0.8888888888888888	10	8	0	1	0	0.2	10	2	11	0.5	0	0.7069645753138725	0.8398212985975663	0.7168721616705861	0.830668095446967	0.2690010756767319	0.847691511550864	0.9052248643677261	0.8395152624886998	1.0	0.3	0.0	0.005563119722533065	0.005563119722533065
2976	0.0287932160009977	0.014034980352780157	0.012050702065174468	0.9343761758073176	-1	0	0	0.2857142857142857	2	0.875	7	0.5555555555555556	0.875	9	7	0	1	0	0.2222222222222222	9	2	10	0.5	0	0.6848969646423525	0.8277217292084369	0.7168721616705861	0.8393840838591766	0.2690010756767319	0.8637167035284606	0.847356952038559	0.8442122154305661	1.0	0.1111111111111111	0.0	0.012050702065174468	0.012050702065174468
1851	0.02772375001223984	0.00940133824170111	0.00819960583374988	0.9235518011407673	-1	0	0	0.2857142857142857	2	0.875	7	0.5555555555555556	0.875	9	7	0	1	0	0.2222222222222222	9	2	10	0.5	0	0.7290321859853923	0.6669315227462856	0.7168721616705861	0.8462724306142481	0.2690010756767319	0.8671022078369547	0.849756490686681	0.8061510210636795	1.0	0.1111111111111111	0.0	0.00819960583374988	0.00819960583374988
4454	0.02793562470990024	0.014113370476455068	0.011693269769712205	0.9353743587229244	-1	0	0	0.2857142857142857	2	0.875	7	0.5555555555555556	0.875	9	7	0	1	0	0.2222222222222222	9	2	10	0.5	0	0.6848969646423525	0.8277217292084369	0.7168721616705861	0.8393840838591766	0.22108426874429954	0.8615326269396838	0.8911339803429134	0.8434025102107992	1.0	0.1111111111111111	0.0	0.011693269769712205	0.011693269769712205
66	0.028779512412480494	0.016632392678437677	-0.014001637379460176	0.7635169513728433	-1	0	0	0.3	3	0.8461538461538461	11	0.38461538461538464	0.6923076923076923	12	9	2	2	0	0.23076923076923078	13	3	15	0.4	0.15384615384615385	0.905205187412311	0.9379758568571187	0.6720147407274586	0.9367189271554022	0.5053495936332257	0.8729030775153558	0.9181983307477805	0.920265316480104	0.5416666666666666	0	0.0	-0.0014001637379460175	-0.0014001637379460175
3069	0.02801682158656725	0.014002573306325263	0.011293860889156767	0.9355349165063429	-1	0	0	0.2857142857142857	2	0.875	7	0.5555555555555556	0.875	9	7	0	1	0	0.2222222222222222	9	2	10	0.5	0	0.7215077563277486	0.6626971854368442	0.7168721616705861	0.8393840838591766	0.22108426874429954	0.8615326269396838	0.8911339803429134	0.7999031650336875	1.0	0.1111111111111111	0.0	0.011293860889156767	0.011293860889156767
4909	0.02823620475044469	0.013779924515019136	0.010717346781535776	0.9361585067240247	-1	0	0	0.2857142857142857	2	0.875	7	0.5555555555555556	0.875	9	7	0	1	0	0.2222222222222222	9	2	10	0.5	0	0.6848969646423525	0.8277217292084369	0.7168721616705861	0.8393840838591766	0.22108426874429954	0.8497574876282196	0.8911339803429134	0.8391575175011736	1.0	0.1111111111111111	0.0	0.010717346781535776	0.010717346781535776
3875	0.02963540386346343	0.008993069299547714	0.007450610407939387	0.6167349448621011	-1	0	0	0.2857142857142857	2	0.875	7	0.5555555555555556	0.875	9	7	0	1	0	0.2222222222222222	9	2	10	0.5	0	0.6848969646423525	0.8277217292084369	0.7168721616705861	0.8393840838591766	0.2690010756767319	0.8637167035284606	0.847356952038559	0.8442122154305661	1.0	0.1111111111111111	0.0	0.007450610407939387	0.007450610407939387
1938	0.027016674025322197	0.011259232683467424	0.009033179356818709	0.9271156261875932	-1	0	0	0.2857142857142857	2	0.875	7	0.5555555555555556	0.875	9	7	0	1	0	0.2222222222222222	9	2	10	0.5	0	0.7290321859853923	0.6669315227462856	0.7168721616705861	0.8393840838591766	0.2690010756767319	0.8671022078369547	0.849756490686681	0.8034275721024964	1.0	0.1111111111111111	0.0	0.009033179356818709	0.009033179356818709
3779	0.008984080616892553	0.005689603836128421	-0.005622242353466444	0.9816981109599163	-1	0	0	0.2	2	0.9230769230769231	12	1.0	0.9230769230769231	14	12	0	2	0	0.06666666666666667	1	15	15	1.0	0.14285714285714285	0.6848969646423525	0.8486258331589017	0.7168721616705861	0.8545434146596753	0.2547469213411672	0.9029388843581309	0.8704553506043987	0.8708268172632905	0.5714285714285714	0.07142857142857142	0.0	-0.0005622242353466444	-0.0005622242353466444
1595	0.02540533713949657	0.005426824485022159	0.0050589455323476916	0.9607135170991934	-1	0	0	0.25	2	0.8888888888888888	8	0.55	0.8888888888888888	10	8	0	1	0	0.2	10	2	11	0.5	0	0.7069645753138725	0.8398212985975663	0.7168721616705861	0.8340291102393457	0.2690010756767319	0.847691511550864	0.9052248643677261	0.8405940271749239	1.0	0.1	0.0	0.0050589455323476916	0.0050589455323476916
3051	0.027380937640798315	0.010825728992120833	0.009957936190634458	0.9305831856296419	-1	0	0	0.2857142857142857	2	0.875	7	0.5555555555555556	0.875	9	7	0	1	0	0.2222222222222222	9	2	10	0.5	0	0.6848969646423525	0.8277217292084369	0.7168721616705861	0.8393840838591766	0.2690010756767319	0.8671022078369547	0.847356952038559	0.845482267288864	1.0	0.1111111111111111	0.0	0.009957936190634458	0.009957936190634458
1968	0.02676562773373773	0.010544769721312783	0.009856819156099903	0.9248232478629613	-1	0	0	0.2857142857142857	2	0.875	7	0.5555555555555556	0.875	9	7	0	1	0	0.2222222222222222	9	2	10	0.5	0	0.7290321859853923	0.6669315227462856	0.7168721616705861	0.8393840838591766	0.2690010756767319	0.8671022078369547	0.849756490686681	0.8034275721024964	1.0	0.1111111111111111	0.0	0.009856819156099903	0.009856819156099903
4805	0.028812825983031108	0.013749566064416291	0.012318175545794206	0.939947638523526	-1	0	0	0.2857142857142857	2	0.875	7	0.5555555555555556	0.875	9	7	0	1	0	0.2222222222222222	9	2	10	0.5	0	0.6848969646423525	0.8277217292084369	0.7168721616705861	0.8393840838591766	0.13317909610891576	0.8712644787213484	0.9343162820765353	0.8470697790995826	1.0	0.1111111111111111	0.0	0.012318175545794206	0.012318175545794206
2799	0.0297622604417931	0.009313799709000904	0.008460073724311236	0.6165661611651219	-1	0	0	0.2857142857142857	2	0.875	7	0.5555555555555556	0.875	9	7	0	1	0	0.2222222222222222	9	2	10	0.5	0	0.6848969646423525	0.8277217292084369	0.7168721616705861	0.8393840838591766	0.2690010756767319	0.8637167035284606	0.847356952038559	0.8442122154305661	1.0	0.1111111111111111	0.0	0.008460073724311236	0.008460073724311236
3584	0.02847381509430752	0.013661535185924435	0.011618065414091713	0.9357935113407092	-1	0	0	0.2857142857142857	2	0.875	7	0.5555555555555556	0.875	9	7	0	1	0	0.2222222222222222	9	2	10	0.5	0	0.6848969646423525	0.7988747721094817	0.7168721616705861	0.8393840838591766	0.2690010756767319	0.8637167035284606	0.847356952038559	0.8356867716102336	1.0	0.1111111111111111	0.0	0.011618065414091713	0.011618065414091713
423	0.001927053884675667	0.0018519836138104228	-0.0018519810172792273	0.9841001332902737	-1	0	0	1.0	2	0.0	0	0.75	0	1	0	1	0	0	1.0	2	2	3	0.0	0	0	0	0	0	0	0	0	0	0	0	0	-0.00018519810172792271	-0.00018519810172792271
637	0.0017925330327037878	0.001792534238939714	-0.0017925064347176676	0.9862332511344208	-1	0	0	1.0	1	0	0	1.0	0	1	0	0	1	0	0.5	1	2	2	0.3333333333333333	0	0	0	0	0	0	0	0	0	0	0	0	-0.00017925064347176675	-0.00017925064347176675
4631	0.029393731185817812	0.013871615461568156	0.012376768905637377	0.9373736644239379	-1	0	0	0.2857142857142857	2	0.875	7	0.5555555555555556	0.875	9	7	0	1	0	0.2222222222222222	9	2	10	0.5	0	0.6848969646423525	0.7988747721094817	0.7168721616705861	0.8393840838591766	0.1427939134087012	0.8679903030437591	0.9211965580193792	0.837364056802099	1.0	0.1111111111111111	0.0	0.012376768905637377	0.012376768905637377
1408	0.025374166561727148	0.005044669285822617	0.004625712326353765	0.9610231415428658	-1	0	0	0.25	2	0.8888888888888888	8	0.55	0.8888888888888888	10	8	0	1	0	0.2	10	2	11	0.5	0	0.7069645753138725	0.8398212985975663	0.7168721616705861	0.8340291102393457	0.2690010756767319	0.847691511550864	0.9052248643677261	0.8405940271749239	1.0	0.1	0.0	0.004625712326353765	0.004625712326353765
1553	0.025836049033891764	0.005565381977681451	0.004789901211711607	0.9613277702721673	-1	0	0	0.25	2	0.8888888888888888	8	0.55	0.8888888888888888	10	8	0	1	0	0.2	10	2	11	0.5	0	0.7069645753138725	0.8398212985975663	0.7168721616705861	0.8340291102393457	0.2690010756767319	0.847691511550864	0.9052248643677261	0.8405940271749239	1.0	0.1	0.0	0.004789901211711607	0.004789901211711607
4927	0.028297888376324024	0.014977269582447572	0.013982222056220375	0.9374611617938697	-1	0	0	0.2857142857142857	2	0.875	7	0.5555555555555556	0.875	9	7	0	1	0	0.2222222222222222	9	2	10	0.5	0	0.6848969646423525	0.8277217292084369	0.7168721616705861	0.8393840838591766	0.13317909610891576	0.8663064303385993	0.9261985923160811	0.8451820665449806	1.0	0.1111111111111111	0.0	0.013982222056220375	0.013982222056220375
675	0.0020817665858918265	0.0018141728842451636	-0.0018131097061415255	0.9843441181193323	-1	0	0	1.0	1	0	0	1.0	0	1	0	0	1	0	0.5	2	1	2	0.3333333333333333	0	0	0	0	0	0	0	0	0	0	0	0	-0.00018131097061415254	-0.00018131097061415254
3906	0.030574483682064214	0.009250135030661145	0.008801017269512348	0.6113089092869266	-1	0	0	0.2857142857142857	2	0.875	7	0.5555555555555556	0.875	9	7	0	1	0	0.2222222222222222	9	2	10	0.5	0	0.6848969646423525	0.8277217292084369	0.7168721616705861	0.8393840838591766	0.2690010756767319	0.8637167035284606	0.847356952038559	0.8442122154305661	1.0	0.2222222222222222	0.0	0.008801017269512348	0.008801017269512348
2950	0.028872495800712064	0.01426129405201451	0.012301440548164453	0.9346655545883804	-1	0	0	0.2857142857142857	2	0.875	7	0.5555555555555556	0.875	9	7	0	1	0	0.2222222222222222	9	2	10	0.5	0	0.7215077563277486	0.7357845178773114	0.7168721616705861	0.8393840838591766	0.2690010756767319	0.8429110648459198	0.847356952038559	0.810402051406483	1.0	0.1111111111111111	0.0	0.012301440548164453	0.012301440548164453
1183	0.026027686901679302	0.0076154751392124905	0.005551831026803477	0.9605450209294805	-1	0	0	0.25	2	0.8888888888888888	8	0.55	0.8888888888888888	10	8	0	1	0	0.2	10	2	11	0.5	0	0.7069645753138725	0.8398212985975663	0.7168721616705861	0.830668095446967	0.2690010756767319	0.847691511550864	0.9052248643677261	0.8395152624886998	1.0	0.1	0.0	0.005551831026803477	0.005551831026803477
1325	0.028370130283089604	0.0055965940504390365	0.0038000355878333564	0.9596719345606135	-1	0	0	0.14285714285714285	1	1.0	8	1.0	1.0	9	8	0	1	0	0.1	10	1	10	0.3333333333333333	0	0.7290321859853923	0.7350067504784926	0.6944169317192868	0.8110417400793384	0.2690010756767319	0.8566112135408163	0.849756490686681	0.805567882154568	1.0	0.1111111111111111	0.0	0.0038000355878333564	0.0038000355878333564
1527	0.03252546048441698	0.005006296365539428	-0.0024999537663426205	0.5945727516301159	-1	0	0	0.125	1	1.0	9	1.0	1.0	10	9	0	1	0	0.09090909090909091	11	1	11	0.3333333333333333	0	0.7069645753138725	0.6403942889063388	0.7168721616705861	0.8399995907360056	0.2690010756767319	0.9045459256500431	0.8485606257019165	0.8167821081167749	1.0	0.1	0.0	-0.00024999537663426206	-0.00024999537663426206
1085	0.02867227098023872	0.006068326918014683	0.004624540950783893	0.9595776647429749	-1	0	0	0.14285714285714285	1	1.0	8	1.0	1.0	9	8	0	1	0	0.1	10	1	10	0.3333333333333333	0	0.7290321859853923	0.7350067504784926	0.6944169317192868	0.8110417400793384	0.2690010756767319	0.8566112135408163	0.849756490686681	0.805567882154568	1.0	0.1111111111111111	0.0	0.004624540950783893	0.004624540950783893
3006	0.026755397115363597	0.01125705582587207	0.010734950078422003	0.9322378299341052	-1	0	0	0.2857142857142857	2	0.875	7	0.5555555555555556	0.875	9	7	0	1	0	0.2222222222222222	9	2	10	0.5	0	0.7215077563277486	0.6626971854368442	0.7168721616705861	0.8393840838591766	0.2690010756767319	0.8616772512776734	0.847356952038559	0.799967866834323	1.0	0.1111111111111111	0.0	0.010734950078422003	0.010734950078422003
1584	0.025127906761550575	0.0051388787182160426	0.004708534237466904	0.9610818226649526	-1	0	0	0.25	2	0.8888888888888888	8	0.55	0.8888888888888888	10	8	0	1	0	0.2	10	2	11	0.5	0	0.7069645753138725	0.8398212985975663	0.7168721616705861	0.8340291102393457	0.2690010756767319	0.847691511550864	0.9052248643677261	0.8405940271749239	1.0	0.1	0.0	0.004708534237466904	0.004708534237466904
3853	0.028910475554902275	0.01323368362313142	0.011288576058782454	0.9338111282097038	-1	0	0	0.2857142857142857	2	0.875	7	0.5555555555555556	0.875	9	7	0	1	0	0.2222222222222222	9	2	10	0.5	0	0.6848969646423525	0.8277217292084369	0.7168721616705861	0.8393840838591766	0.2690010756767319	0.8637167035284606	0.847356952038559	0.8442122154305661	1.0	0.1111111111111111	0.0	0.011288576058782454	0.011288576058782454
1705	0.02791442475314421	0.009107196579109753	0.006305905741842201	0.9482885866390355	-1	0	0	0.25	2	0.9	9	0.5454545454545454	0.9	11	9	0	1	0	0.18181818181818182	11	2	12	0.5	0	0.6848969646423525	0.8313712081817668	0.7168721616705861	0.8295193986191004	0.2690010756767319	0.8938389332786183	0.847356952038559	0.8543817840610852	1.0	0.09090909090909091	0.0	0.006305905741842201	0.006305905741842201
2155	0.02606481886149125	0.010013135131503077	0.010000771268775285	0.9312363321162102	-1	0	0	0.2857142857142857	2	0.875	7	0.5555555555555556	0.875	9	7	0	1	0	0.2222222222222222	9	2	10	0.5	0	0.7215077563277486	0.6626971854368442	0.7168721616705861	0.8393840838591766	0.2690010756767319	0.8671022078369547	0.847356952038559	0.8024252989563635	1.0	0.1111111111111111	0.0	0.010000771268775285	0.010000771268775285
4950	0.028142707617446784	0.014391459941228044	0.01320463863380473	0.9372364107391536	-1	0	0	0.2857142857142857	2	0.875	7	0.5555555555555556	0.875	9	7	0	1	0	0.2222222222222222	9	2	10	0.5	0	0.6848969646423525	0.8277217292084369	0.7168721616705861	0.8393840838591766	0.1427939134087012	0.8679903030437591	0.9211965580193792	0.8458185302487016	1.0	0.1111111111111111	0.0	0.01320463863380473	0.01320463863380473
2647	0.028936628685359903	0.014312042773899695	0.011861959917466216	0.9351395718801719	-1	0	0	0.2857142857142857	2	0.875	7	0.5555555555555556	0.875	9	7	0	1	0	0.2222222222222222	9	2	10	0.5	0	0.6848969646423525	0.7988747721094817	0.7168721616705861	0.8393840838591766	0.2690010756767319	0.8429110648459198	0.847356952038559	0.8279250887612685	1.0	0.1111111111111111	0.0	0.011861959917466216	0.011861959917466216
1650	0.025406615368846877	0.00535999076786469	0.0046174152231678095	0.96124446035284	-1	0	0	0.25	2	0.8888888888888888	8	0.55	0.8888888888888888	10	8	0	1	0	0.2	10	2	11	0.5	0	0.7069645753138725	0.8398212985975663	0.7168721616705861	0.8340291102393457	0.2690010756767319	0.847691511550864	0.9052248643677261	0.8405940271749239	1.0	0.1	0.0	0.0046174152231678095	0.0046174152231678095
3278	0.030906855943317293	0.00986087407309256	0.008223526625103984	0.6843416673345175	-1	0	0	0.2857142857142857	2	0.875	7	0.5555555555555556	0.875	9	7	0	1	0	0.2222222222222222	9	2	10	0.5	0	0.6848969646423525	0.8277217292084369	0.7168721616705861	0.8393840838591766	0.2690010756767319	0.8637167035284606	0.847356952038559	0.8442122154305661	1.0	0.1111111111111111	0.0	0.008223526625103984	0.008223526625103984
3052	0.027090245875786033	0.011789235510376533	0.01169510315613034	0.9315091148055697	-1	0	0	0.2857142857142857	2	0.875	7	0.5555555555555556	0.875	9	7	0	1	0	0.2222222222222222	9	2	10	0.5	0	0.7215077563277486	0.6626971854368442	0.7168721616705861	0.8393840838591766	0.2690010756767319	0.8660351775222868	0.847356952038559	0.801937167732869	1.0	0.1111111111111111	0.0	0.01169510315613034	0.01169510315613034
4943	0.0111621884715313	0.005084930748613776	-0.004956442443366738	0.9613788084567768	-1	0	0	0.125	1	1.0	9	1.0	1.0	10	9	0	0	0	0.09090909090909091	11	1	11	0.0	0	0.7032023604850506	0.7934363162416671	0.6461992105474668	0.8431646039550379	0.2175407309051387	0.8014132859584859	0.9116693757878639	0.8137091160969819	0	0	0.0	-0.0004956442443366739	-0.0004956442443366739
3865	0.028815035768340273	0.014356646015442731	0.010645135280404481	0.9360532876636305	-1	0	0	0.2857142857142857	2	0.875	7	0.5555555555555556	0.875	9	7	0	1	0	0.2222222222222222	9	2	10	0.5	0	0.6848969646423525	0.7988747721094817	0.7168721616705861	0.8393840838591766	0.2690010756767319	0.8637167035284606	0.847356952038559	0.8356867716102336	1.0	0.1111111111111111	0.0	0.010645135280404481	0.010645135280404481
554	0.0017678214832812773	0.0015357052969546855	-0.0015357023259894092	0.9785563616704533	-1	0	0	0.5	1	1.0	1	1.0	1.0	1	1	1	1	0	0.3333333333333333	1	3	3	0.16666666666666666	0	0.41943547291538136	0.5	0.33987174555436217	0.5	0.6264754051117615	0.5	0.7699479908846963	0.5	1.0	0	0.0	-0.00015357023259894093	-0.00015357023259894093
44	None	None	None	None	None	0	0	0.3	3	0.75	9	0.5833333333333334	0.5	8	6	5	0	0	0.6666666666666666	4	6	14	0.0	0.3333333333333333	0.6924735487618953	0.9177645685281901	0.7312414147486612	0.8833881127503703	0.3550857682330338	0.9354285430359937	0.9004484661580643	0.9145238992003459	0	0	0.0	None	None
4224	0.02832669917731573	0.014690475015332424	0.012487855151224758	0.9344477049054642	-1	0	0	0.2857142857142857	2	0.875	7	0.5555555555555556	0.875	9	7	0	1	0	0.2222222222222222	9	2	10	0.5	0	0.6848969646423525	0.8277217292084369	0.7168721616705861	0.8393840838591766	0.2690010756767319	0.8637167035284606	0.847356952038559	0.8442122154305661	1.0	0.1111111111111111	0.0	0.012487855151224758	0.012487855151224758
1414	0.02555514951373272	0.005864218528292977	0.005613689627962065	0.9607984485778256	-1	0	0	0.25	2	0.8888888888888888	8	0.55	0.8888888888888888	10	8	0	1	0	0.2	10	2	11	0.5	0	0.7069645753138725	0.8398212985975663	0.7168721616705861	0.8340291102393457	0.2690010756767319	0.847691511550864	0.9052248643677261	0.8405940271749239	1.0	0.1	0.0	0.005613689627962065	0.005613689627962065
4780	0.02842760091338021	0.01457356572828643	0.013181518554248343	0.9370992571086361	-1	0	0	0.2857142857142857	2	0.875	7	0.5555555555555556	0.875	9	7	0	1	0	0.2222222222222222	9	2	10	0.5	0	0.6848969646423525	0.8277217292084369	0.7168721616705861	0.8393840838591766	0.1427939134087012	0.8679903030437591	0.9211965580193792	0.8458185302487016	1.0	0.1111111111111111	0.0	0.013181518554248343	0.013181518554248343
1519	0.023106186172896597	0.008344369362667308	-0.008321664418792249	0.9321196172358343	-1	0	0	0.3333333333333333	2	0.8571428571428571	6	0.5625	0.8571428571428571	8	6	0	2	0	0.25	8	2	9	1.0	0	0.7290321859853923	0.700339584365122	0.6467189767885552	0.8401253893789872	0.1998637264813755	0.6830967642068648	0.9186767667213689	0.7487654733946825	0.5625	0	0.0	-0.0008321664418792249	-0.0008321664418792249
4138	0.025158966906719902	0.005434547908973113	-0.0035985753693746915	0.9571891992735451	-1	0	0	0.14285714285714285	1	1.0	8	1.0	1.0	9	8	0	1	0	0.1	1	10	10	0.3333333333333333	0	0.6848969646423525	0.7988747721094817	0.7168721616705861	0.8545741629957007	0.2690010756767319	0.8637167035284606	0.847356952038559	0.8409848526062431	1.0	0.1111111111111111	0.0	-0.00035985753693746914	-0.00035985753693746914
3826	0.028626286696280593	0.012648951977115136	0.010499955859221442	0.9329692246217213	-1	0	0	0.2857142857142857	2	0.875	7	0.5555555555555556	0.875	9	7	0	1	0	0.2222222222222222	9	2	10	0.5	0	0.6848969646423525	0.8277217292084369	0.7168721616705861	0.8393840838591766	0.2690010756767319	0.8637167035284606	0.847356952038559	0.8442122154305661	1.0	0.1111111111111111	0.0	0.010499955859221442	0.010499955859221442
2348	0.028094768043704917	0.013839655855467535	0.01084705668323125	0.9331903300573008	-1	0	0	0.2857142857142857	2	0.875	7	0.5555555555555556	0.875	9	7	0	1	0	0.2222222222222222	9	2	10	0.5	0	0.7215077563277486	0.6626971854368442	0.7168721616705861	0.8393840838591766	0.2690010756767319	0.8637167035284606	0.847356952038559	0.8008846885762482	1.0	0.1111111111111111	0.0	0.01084705668323125	0.01084705668323125
2292	0.02671451514890708	0.010232886902960169	0.00843054926907077	0.9303897269980884	-1	0	0	0.2857142857142857	2	0.875	7	0.5555555555555556	0.875	9	7	0	1	0	0.2222222222222222	9	2	10	0.5	0	0.7215077563277486	0.6626971854368442	0.7168721616705861	0.8462724306142481	0.2690010756767319	0.8671022078369547	0.847356952038559	0.8051592665325051	1.0	0.1111111111111111	0.0	0.00843054926907077	0.00843054926907077
444	0.0018770227438110675	0.0018171458264400096	-0.0018171458256395479	0.986321781168364	-1	0	0	1.0	1	0	0	1.0	0	1	0	0	2	0	0.5	1	2	2	0.6666666666666666	0	0	0	0	0	0	0	0	0	0	0	0	-0.0001817145825639548	-0.0001817145825639548
255	0.002985111462500178	0.0028651222466583664	-0.002865113165524739	0.9834094804215316	-1	1.0	1	1.0	4	0.25	1	0.6666666666666666	0	3	0	2	2	0	1.0	3	3	6	0.4	0.6666666666666666	0	0	0	0	0	0	0	0	0	0	0	-0.00028651131655247394	-0.00028651131655247394
284	0.0018246457041549754	0.0017352514753603855	-0.0017352197693088504	0.9861065546651082	-1	0	0	1.0	1	0	0	1.0	0	1	0	0	1	0	0.5	1	2	2	0.3333333333333333	0	0	0	0	0	0	0	0	0	0	0	0	-0.00017352197693088503	-0.00017352197693088503
2133	0.025828466733877592	0.010571033966172955	0.0102449635925844	0.9314752039498501	-1	0	0	0.2857142857142857	2	0.875	7	0.5555555555555556	0.875	9	7	0	1	0	0.2222222222222222	9	2	10	0.5	0	0.7215077563277486	0.6911506153553083	0.7168721616705861	0.8393840838591766	0.2690010756767319	0.8671022078369547	0.847356952038559	0.809213997658164	1.0	0.1111111111111111	0.0	0.0102449635925844	0.0102449635925844
221	0.00819882454193214	0.003133414668965844	-0.003109258857725172	0.9820426350518224	-1	0	0	0.5	2	0.75	3	0.6	0.75	5	3	0	0	0	0.4	5	2	6	0.0	0	0.8518373796498437	0.9433758467095353	0.5976632670581836	0.8776490128543842	0.6588833041780692	0.9171086344436514	0.8390898364797653	0.9164982337188445	0	0	0.0	-0.00031092588577251716	-0.00031092588577251716
4917	0.027815229421412555	0.014347418658797701	0.012658715457333504	0.9375041653656753	-1	0	0	0.2857142857142857	2	0.875	7	0.5555555555555556	0.875	9	7	0	1	0	0.2222222222222222	9	2	10	0.5	0	0.6848969646423525	0.8277217292084369	0.7168721616705861	0.8393840838591766	0.1427939134087012	0.8679903030437591	0.9211965580193792	0.8458185302487016	1.0	0.1111111111111111	0.0	0.012658715457333504	0.012658715457333504
4788	0.002143837904359706	0.002026673900536803	-0.002024986782863144	0.9828018486047747	-1	0	0	0	0	0	0	1.0	0	0	0	0	0	0	1.0	1	1	1	0.0	0	0	0	0	0	0	0	0	0	0	0	0	-0.1	-0.1
3027	0.028933996512368085	0.013948260332121648	0.012430397310584807	0.9341319186639113	-1	0	0	0.2857142857142857	2	0.875	7	0.5555555555555556	0.875	9	7	0	1	0	0.2222222222222222	9	2	10	0.5	0	0.6848969646423525	0.8277217292084369	0.7168721616705861	0.8393840838591766	0.2690010756767319	0.8637167035284606	0.847356952038559	0.8442122154305661	1.0	0.1111111111111111	0.0	0.012430397310584807	0.012430397310584807
1327	0.029016020892359305	0.005431467988585851	0.002815291042496137	0.9577764788843394	-1	0	0	0.14285714285714285	1	1.0	8	1.0	1.0	9	8	0	1	0	0.1	10	1	10	0.3333333333333333	0	0.7290321859853923	0.7350067504784926	0.6944169317192868	0.8110417400793384	0.2690010756767319	0.8575916317725009	0.847356952038559	0.8059854695757019	1.0	0.1111111111111111	0.0	0.002815291042496137	0.002815291042496137
89	0.023049703907687166	0.005607291278726652	-0.005603182895836459	0.982118483287946	-1	0	0	0.3	3	0.8461538461538461	11	0.5357142857142857	0.5384615384615384	8	7	6	1	0	0.14285714285714285	14	2	15	0.06666666666666667	0.15384615384615385	0.47647676622079527	0.8812283121528702	0.4066796239578737	0.7544147062128167	0.9369092737925051	0.9256353730658478	0.8992870447060733	0.8679137470963854	1.0	0	0.0	-0.0005603182895836459	-0.0005603182895836459
3435	0.028136632835141152	0.013759828985351108	0.01179049699261931	0.935395269129242	-1	0	0	0.2857142857142857	2	0.875	7	0.5555555555555556	0.875	9	7	0	1	0	0.2222222222222222	9	2	10	0.5	0	0.6848969646423525	0.8277217292084369	0.7168721616705861	0.8393840838591766	0.22108426874429954	0.8615326269396838	0.8911339803429134	0.8434025102107992	1.0	0.1111111111111111	0.0	0.01179049699261931	0.01179049699261931
5024	0.028409276810469713	0.014405121287470374	0.01404395629707695	0.9407415439088795	-1	0	0	0.2857142857142857	2	0.875	7	0.5555555555555556	0.875	9	7	0	2	0	0.2222222222222222	9	2	10	1.0	0	0.6848969646423525	0.7988747721094817	0.7168721616705861	0.8393840838591766	0.13317909610891576	0.8712644787213484	0.9343162820765353	0.8386708305269518	0.5555555555555556	0.1111111111111111	0.0	0.01404395629707695	0.01404395629707695
563	0.005483514273555485	0.0034566548563929552	-0.003456382305408353	0.964039756659489	-1	0	0	0.3333333333333333	1	1.0	2	1.0	1.0	3	2	0	1	0	0.25	1	4	4	0.3333333333333333	0	0.7290321859853923	0.6973405609390828	0.5287442399040021	0.7685478902038949	0.1465800501826509	0.6482004225041443	0.9416217422570649	0.7072319364267653	1.0	0	0.0	-0.00034563823054083534	-0.00034563823054083534
1467	0.026855390377481428	0.010246584427427268	0.009158979406537093	0.9249290434488766	-1	0	0	0.2857142857142857	2	0.875	7	0.5555555555555556	0.875	9	7	0	1	0	0.2222222222222222	9	2	10	0.5	0	0.7290321859853923	0.6669315227462856	0.7168721616705861	0.8462724306142481	0.2690010756767319	0.8671022078369547	0.849756490686681	0.8061510210636795	1.0	0.1111111111111111	0.0	0.009158979406537093	0.009158979406537093
857	0.02778956474461318	0.0038673025258670578	0.0025790947558299716	0.9642570280329451	-1	0	0	0.25	2	0.8888888888888888	8	0.55	0.8888888888888888	10	8	0	1	0	0.2	10	2	11	0.5	0	0.7069645753138725	0.8398212985975663	0.7056445466949365	0.8263493269882433	0.2690010756767319	0.847691511550864	0.9052248643677261	0.8381454096007522	1.0	0.1	0.0	0.0025790947558299716	0.0025790947558299716
814	0.015546232761930453	0.0058291173335665155	-0.000138524606761723	0.9681711397673083	-1	0	0	0.2	2	0.8461538461538461	11	0.5555555555555556	0.7692307692307693	12	10	2	0	0	0.3333333333333333	3	9	15	0.0	0.46153846153846156	0.6681846092160185	0.9340724164705249	0.6116074788325628	0.9249795902201347	0.56256146549381	0.9064401852534782	0.8699599098340769	0.9225834701135643	0	0	0.0	-1.3852460676172301e-05	-1.3852460676172301e-05
4271	0.030731890833378413	0.009295665129574398	0.008098281175716933	0.6763690135945555	-1	0	0	0.2857142857142857	2	0.875	7	0.5555555555555556	0.875	9	7	0	1	0	0.2222222222222222	9	2	10	0.5	0	0.6848969646423525	0.8277217292084369	0.7168721616705861	0.8393840838591766	0.2690010756767319	0.8637167035284606	0.847356952038559	0.8442122154305661	1.0	0.1111111111111111	0.0	0.008098281175716933	0.008098281175716933
1665	0.02597939731144279	0.007892360351360919	0.005324638467602085	0.9602717364710885	-1	0	0	0.25	2	0.8888888888888888	8	0.55	0.8888888888888888	10	8	0	1	0	0.2	10	2	11	0.5	0	0.7069645753138725	0.8398212985975663	0.7168721616705861	0.830668095446967	0.2690010756767319	0.847691511550864	0.9052248643677261	0.8395152624886998	1.0	0.1	0.0	0.005324638467602085	0.005324638467602085
4935	0.010822621980957714	0.004455038369234088	-0.0043708210944957875	0.9617126922047233	-1	0	0	0.125	1	1.0	9	1.0	1.0	10	9	0	0	0	0.09090909090909091	11	1	11	0.0	0	0.7032023604850506	0.7934363162416671	0.6461992105474668	0.8274995385042451	0.2175407309051387	0.8049407825133662	0.9165842667338012	0.8090341057149327	0	0	0.0	-0.00043708210944957873	-0.00043708210944957873
3488	0.028504324314739385	0.014005162656100958	0.011439263035274807	0.9345979067547436	-1	0	0	0.2857142857142857	2	0.875	7	0.5555555555555556	0.875	9	7	0	1	0	0.2222222222222222	9	2	10	0.5	0	0.6848969646423525	0.8277217292084369	0.7168721616705861	0.8393840838591766	0.2690010756767319	0.8637167035284606	0.847356952038559	0.8442122154305661	1.0	0.1111111111111111	0.0	0.011439263035274807	0.011439263035274807
344	0.001773220745108985	0.0017251517893430736	-0.001722980386434849	0.9833508403614408	-1	0	0	1.0	1	0	0	1.0	0	1	0	0	0	0	0.5	2	1	2	0.0	0	0	0	0	0	0	0	0	0	0	0	0	-0.0001722980386434849	-0.0001722980386434849
3666	0.030962973676335433	0.009286087724318449	0.0082943947847831	0.6194205377841884	-1	0	0	0.2857142857142857	2	0.875	7	0.5555555555555556	0.875	9	7	0	1	0	0.2222222222222222	9	2	10	0.5	0	0.6848969646423525	0.8277217292084369	0.7168721616705861	0.8393840838591766	0.2690010756767319	0.8637167035284606	0.847356952038559	0.8442122154305661	1.0	0.1111111111111111	0.0	0.0082943947847831	0.0082943947847831
4673	0.02892791224975858	0.013874185160637513	0.01294469774838646	0.940245972797072	-1	0	0	0.2857142857142857	2	0.875	7	0.5555555555555556	0.875	9	7	0	2	0	0.2222222222222222	9	2	10	1.0	0	0.6848969646423525	0.7988747721094817	0.7168721616705861	0.8393840838591766	0.13317909610891576	0.8712644787213484	0.9343162820765353	0.8386708305269518	0.5555555555555556	0.1111111111111111	0.0	0.01294469774838646	0.01294469774838646
4373	0.02894552150539864	0.007334731830017993	0.007163730620867345	0.6230445267595535	-1	0	0	0.2857142857142857	2	0.875	7	0.5555555555555556	0.875	9	7	0	1	0	0.2222222222222222	9	2	10	0.5	0	0.6848969646423525	0.8277217292084369	0.685327782570739	0.8445171943262051	0.2690010756767319	0.8614474061122963	0.8598691516253875	0.8450622214899997	1.0	0.1111111111111111	0.0	0.007163730620867345	0.007163730620867345
2104	0.02717789448194629	0.0103789681116141	0.009457730528112935	0.930200893837827	-1	0	0	0.2857142857142857	2	0.875	7	0.5555555555555556	0.875	9	7	0	1	0	0.2222222222222222	9	2	10	0.5	0	0.7215077563277486	0.7093838659478444	0.7168721616705861	0.8462724306142481	0.2690010756767319	0.8671022078369547	0.847356952038559	0.8162597853636921	1.0	0.1111111111111111	0.0	0.009457730528112935	0.009457730528112935
3599	0.030260845479839985	0.008998545536614406	0.008549548066885668	0.6171001814268335	-1	0	0	0.2857142857142857	2	0.875	7	0.5555555555555556	0.875	9	7	0	1	0	0.2222222222222222	9	2	10	0.5	0	0.6848969646423525	0.8277217292084369	0.7168721616705861	0.8545741629957007	0.2690010756767319	0.8637167035284606	0.847356952038559	0.8492849803419822	1.0	0.1111111111111111	0.0	0.008549548066885668	0.008549548066885668
4864	0.02843494518097512	0.015021505195106328	0.013213223352828348	0.9373691325454783	-1	0	0	0.2857142857142857	2	0.875	7	0.5555555555555556	0.875	9	7	0	1	0	0.2222222222222222	9	2	10	0.5	0	0.6848969646423525	0.8277217292084369	0.7168721616705861	0.8393840838591766	0.1427939134087012	0.8679903030437591	0.9211965580193792	0.8458185302487016	1.0	0.1111111111111111	0.0	0.013213223352828348	0.013213223352828348
4477	0.02774554617556708	0.01435263780169414	0.012671764014783315	0.9373234030270912	-1	0	0	0.2857142857142857	2	0.875	7	0.5555555555555556	0.875	9	7	0	1	0	0.2222222222222222	9	2	10	0.5	0	0.6848969646423525	0.8277217292084369	0.7168721616705861	0.8393840838591766	0.1427939134087012	0.8679903030437591	0.9211965580193792	0.8458185302487016	1.0	0.1111111111111111	0.0	0.012671764014783315	0.012671764014783315
3539	0.02785514770766371	0.014159667638983253	0.01134476826137543	0.9352259075722149	-1	0	0	0.2857142857142857	2	0.875	7	0.5555555555555556	0.875	9	7	0	1	0	0.2222222222222222	9	2	10	0.5	0	0.6848969646423525	0.8277217292084369	0.7168721616705861	0.8393840838591766	0.2690010756767319	0.8637167035284606	0.847356952038559	0.8442122154305661	1.0	0.1111111111111111	0.0	0.01134476826137543	0.01134476826137543
4667	0.013030314815539047	0.004077542240434269	-0.003941266391102111	0.9518884656078335	-1	0	0	0.4	2	0.8	4	0.5833333333333334	0.8	6	4	0	1	0	0.3333333333333333	6	2	7	0.5	0	0.6848969646423525	0.8547336964412326	0.5018734707548609	0.8692903810852076	0.2690010756767319	0.8879010093593256	0.847356952038559	0.8712585622897662	1.0	0.16666666666666666	0.0	-0.0003941266391102111	-0.0003941266391102111
3728	0.02847557479430773	0.01036910419223746	0.008895893812137975	0.6139582012193446	-1	0	0	0.2857142857142857	2	0.875	7	0.5555555555555556	0.875	9	7	0	1	0	0.2222222222222222	9	2	10	0.5	0	0.6848969646423525	0.8277217292084369	0.7168721616705861	0.8393840838591766	0.2690010756767319	0.8637167035284606	0.847356952038559	0.8442122154305661	1.0	0.1111111111111111	0.0	0.008895893812137975	0.008895893812137975
808	0.02710579438928965	0.004090683465494016	0.002248992729214705	0.9640593029131597	-1	0	0	0.25	2	0.8888888888888888	8	0.55	0.8888888888888888	10	8	0	1	0	0.2	10	2	11	0.5	0	0.7069645753138725	0.8398212985975663	0.7056445466949365	0.8263493269882433	0.2690010756767319	0.847691511550864	0.9052248643677261	0.8381454096007522	1.0	0.1	0.0	0.002248992729214705	0.002248992729214705
3659	0.028362509037698085	0.01570198147444578	0.012323252488391606	0.9387631032891055	-1	0	0	0.2857142857142857	2	0.875	7	0.5555555555555556	0.875	9	7	0	2	0	0.2222222222222222	9	2	10	1.0	0	0.6848969646423525	0.7988747721094817	0.7168721616705861	0.8393840838591766	0.13317909610891576	0.8448789940729187	0.9261985923160811	0.8286333395398818	0.5555555555555556	0.1111111111111111	0.0	0.012323252488391606	0.012323252488391606
4816	0.028311417198228658	0.01366644719154853	0.013557471650085752	0.9410940505159912	-1	0	0	0.2857142857142857	2	0.875	7	0.5555555555555556	0.875	9	7	0	2	0	0.2222222222222222	9	2	10	1.0	0	0.6848969646423525	0.8483764557830729	0.7168721616705861	0.8393840838591766	0.13317909610891576	0.8712644787213484	0.9343162820765353	0.8535333967354093	0.5555555555555556	0.1111111111111111	0.0	0.013557471650085752	0.013557471650085752
2795	0.025892137993718506	0.010391859132070181	0.010312245326940073	0.9314313360540566	-1	0	0	0.2857142857142857	2	0.875	7	0.5555555555555556	0.875	9	7	0	1	0	0.2222222222222222	9	2	10	0.5	0	0.6848969646423525	0.8277217292084369	0.7168721616705861	0.8393840838591766	0.2690010756767319	0.8671022078369547	0.847356952038559	0.845482267288864	1.0	0.1111111111111111	0.0	0.010312245326940073	0.010312245326940073
4916	0.028569635620933564	0.013101942591472208	0.01160837806722499	0.9399962467119038	-1	0	0	0.2857142857142857	2	0.875	7	0.5555555555555556	0.875	9	7	0	1	0	0.2222222222222222	9	2	10	0.5	0	0.6848969646423525	0.8277217292084369	0.7168721616705861	0.8393840838591766	0.13317909610891576	0.8712644787213484	0.9343162820765353	0.8470697790995826	1.0	0.1111111111111111	0.0	0.01160837806722499	0.01160837806722499
768	0.0019866103529077726	0.0017764476723779934	-0.0017732540901638054	0.9841677956905055	-1	0	0	1.0	1	0	0	1.0	0	1	0	0	1	0	0.5	2	1	2	0.3333333333333333	0	0	0	0	0	0	0	0	0	0	0	0	-0.00017732540901638054	-0.00017732540901638054
2178	0.027657906581856108	0.010941359855813097	0.00900033191916858	0.9305229245962383	-1	0	0	0.2857142857142857	2	0.875	7	0.5555555555555556	0.875	9	7	0	1	0	0.2222222222222222	9	2	10	0.5	0	0.6848969646423525	0.8277217292084369	0.7168721616705861	0.8393840838591766	0.2690010756767319	0.8671022078369547	0.847356952038559	0.845482267288864	1.0	0.1111111111111111	0.0	0.00900033191916858	0.00900033191916858
446	0.007936144516521738	0.003900671350254837	-0.0039006585189816615	0.9696162946479403	-1	0	0	0.5	2	0.6666666666666666	2	1.0	0.6666666666666666	4	2	0	2	0	0.2	1	5	5	1.0	0.5	0.6926773053751141	0.7840076305171613	0.6228082007872942	0.8404108831100765	0.2087755686773956	0.926469938412111	0.897306243462764	0.8615293170489053	0.625	0.25	0.0	-0.00039006585189816615	-0.00039006585189816615
4320	0.008920320175647896	0.0036209682111183043	-0.0031174335173597637	0.9370278746746322	-1	0	0	0.5	3	0.5714285714285714	4	0.6	0.2857142857142857	4	2	4	2	0	0.6	5	3	9	0.2	0	0.6493540341887339	0.8851735123459087	0.7033198281351476	0.8609511971752961	0.24504267221051573	0.9177219797870415	0.8708166064844959	0.8901676736714532	0.625	0.25	0.0	-0.00031174335173597635	-0.00031174335173597635
175	0.005891455899642192	0.003370844785759372	-0.0030017553118859034	0.981787158480284	-1	0	0	0.5	2	0.75	3	1.0	0.75	5	3	0	2	0	0.16666666666666666	6	1	6	1.0	0.8	0.6022059246970949	0.8674526656411603	0.9308181395433663	0.9433768897477028	0.21748655360062172	0.7038338449955192	0.9485910356137803	0.864412217847861	0.6	0.2	0.0	-0.00030017553118859037	-0.00030017553118859037
1014	0.027121710579667974	0.004296172537512101	0.002589945808572496	0.9646418189448713	-1	0	0	0.25	2	0.8888888888888888	8	0.55	0.8888888888888888	10	8	0	1	0	0.2	10	2	11	0.5	0	0.7069645753138725	0.8398212985975663	0.7056445466949365	0.8263493269882433	0.2690010756767319	0.847691511550864	0.9052248643677261	0.8381454096007522	1.0	0.1	0.0	0.002589945808572496	0.002589945808572496
1598	0.029799635264200125	0.011510118783558829	0.006078632483445619	0.9487249924140048	-1	0	0	0.25	2	0.9	9	0.5454545454545454	0.9	11	9	0	1	0	0.18181818181818182	11	2	12	0.5	0	0.6848969646423525	0.8313712081817668	0.7168721616705861	0.8295193986191004	0.2690010756767319	0.8897625440124752	0.849756490686681	0.8526208560801692	1.0	0.09090909090909091	0.0	0.006078632483445619	0.006078632483445619
1068	0.040094494120529046	0.013395282144860002	-0.010430161320105045	0.9517083334905078	-1	0	0	0.2	2	0.9230769230769231	12	0.5357142857142857	0.9230769230769231	14	12	0	1	0	0.14285714285714285	14	2	15	0.5	0	0.7032023604850506	0.78261366140622	0.7168721616705861	0.8385192300417958	0.2690010756767319	0.9075374543336752	0.847356952038559	0.8503542114561047	1.0	0.07142857142857142	0.0	-0.0010430161320105044	-0.0010430161320105044
3687	0.03060545134592246	0.009025704064921251	0.008345745267819862	0.6265116729581284	-1	0	0	0.2857142857142857	2	0.875	7	0.5555555555555556	0.875	9	7	0	1	0	0.2222222222222222	9	2	10	0.5	0	0.6848969646423525	0.8277217292084369	0.7168721616705861	0.8393840838591766	0.2690010756767319	0.8637167035284606	0.847356952038559	0.8442122154305661	1.0	0.1111111111111111	0.0	0.008345745267819862	0.008345745267819862
2635	0.026875821693868717	0.010583059286157798	0.010489599232794682	0.9307490081577958	-1	0	0	0.2857142857142857	2	0.875	7	0.5555555555555556	0.875	9	7	0	1	0	0.2222222222222222	9	2	10	0.5	0	0.6848969646423525	0.8277217292084369	0.7168721616705861	0.8393840838591766	0.2690010756767319	0.8671022078369547	0.847356952038559	0.845482267288864	1.0	0.1111111111111111	0.0	0.010489599232794682	0.010489599232794682
2349	0.026550434902285383	0.010659305496809593	0.010252890036305987	0.9317969123632887	-1	0	0	0.2857142857142857	2	0.875	7	0.5555555555555556	0.875	9	7	0	1	0	0.2222222222222222	9	2	10	0.5	0	0.7215077563277486	0.6626971854368442	0.7168721616705861	0.8393840838591766	0.2690010756767319	0.8671022078369547	0.847356952038559	0.8024252989563635	1.0	0.1111111111111111	0.0	0.010252890036305987	0.010252890036305987
2159	0.027019629881492098	0.010523194397764907	0.010472343912181227	0.9312876161792598	-1	0	0	0.2857142857142857	2	0.875	7	0.5555555555555556	0.875	9	7	0	1	0	0.2222222222222222	9	2	10	0.5	0	0.7215077563277486	0.7338390234973393	0.7168721616705861	0.8180501547289489	0.2690010756767319	0.8566112135408163	0.847356952038559	0.8076691019043523	1.0	0.1111111111111111	0.0	0.010472343912181227	0.010472343912181227
1370	0.029295908910025745	0.005928479292757129	0.004132901388898563	0.9581525574466428	-1	0	0	0.14285714285714285	1	1.0	8	1.0	1.0	9	8	0	1	0	0.1	10	1	10	0.3333333333333333	0	0.7290321859853923	0.7350067504784926	0.6944169317192868	0.8110417400793384	0.2690010756767319	0.8759517923279689	0.849756490686681	0.8141497640419723	1.0	0.1111111111111111	0.0	0.004132901388898563	0.004132901388898563
858	0.02765230698550688	0.004733601986993747	0.0014878397208587361	0.6750801706621593	-1	0	0	0.1	1	1.0	13	1.0	1.0	14	13	0	0	0	0.06666666666666667	1	15	15	0.0	0	0.5296887345526804	0.8679971449779216	0.8236049693869605	0.9541167884459125	0.8043157485198025	0.8042858942336171	0.8510918849407993	0.8919147708408345	0	0	0.0	0.0014878397208587361	0.0014878397208587361
4854	0.02812500844754177	0.01452484100392254	0.013827014225574438	0.9407648175658033	-1	0	0	0.2857142857142857	2	0.875	7	0.5555555555555556	0.875	9	7	0	2	0	0.2222222222222222	9	2	10	1.0	0	0.6848969646423525	0.7988747721094817	0.7168721616705861	0.8393840838591766	0.13317909610891576	0.8712644787213484	0.9343162820765353	0.8386708305269518	0.5555555555555556	0.1111111111111111	0.0	0.013827014225574438	0.013827014225574438
4073	0.031022522965574447	0.009389593644473277	0.008755798051599359	0.6758205054097719	-1	0	0	0.2857142857142857	2	0.875	7	0.5555555555555556	0.875	9	7	0	1	0	0.2222222222222222	9	2	10	0.5	0	0.6848969646423525	0.8277217292084369	0.7168721616705861	0.8393840838591766	0.2690010756767319	0.8637167035284606	0.847356952038559	0.8442122154305661	1.0	0.1111111111111111	0.0	0.008755798051599359	0.008755798051599359
1972	0.013367573118459264	0.004456810596955087	-0.004392288665934426	0.9355962166217874	-1	0	0	0.5	3	0.7142857142857143	5	0.42857142857142855	0.7142857142857143	7	5	1	1	0	0.42857142857142855	7	3	9	0.25	1.0	0.6848969646423525	0.5976076509726794	0.7168721616705861	0.8490217229650239	0.2690010756767319	0.8909708447786535	0.847356952038559	0.8034056584356957	1.0	0.14285714285714285	0.0	-0.00043922886659344257	-0.00043922886659344257
3583	0.028736318759693912	0.013782348140643554	0.010684179968095932	0.9350631112981372	-1	0	0	0.2857142857142857	2	0.875	7	0.5555555555555556	0.875	9	7	0	1	0	0.2222222222222222	9	2	10	0.5	0	0.6848969646423525	0.8277217292084369	0.7168721616705861	0.8393840838591766	0.2690010756767319	0.8637167035284606	0.847356952038559	0.8442122154305661	1.0	0.1111111111111111	0.0	0.010684179968095932	0.010684179968095932
1323	0.029518099956310842	0.008765298482937257	-0.008757166351416351	0.9710131325690794	-1	0	0	0.25	2	0.9	9	0.5454545454545454	0.9	11	9	0	1	0	0.18181818181818182	11	2	12	0.5	0	0.6848969646423525	0.8137290876108809	0.7168721616705861	0.8300024036849932	0.2690010756767319	0.8897625440124752	0.847356952038559	0.8476295787439216	1.0	0.09090909090909091	0.0	-0.0008757166351416352	-0.0008757166351416352
3962	0.027980430199407918	0.013771476587344138	0.011659134260839437	0.9358720947398282	-1	0	0	0.2857142857142857	2	0.875	7	0.5555555555555556	0.875	9	7	0	1	0	0.2222222222222222	9	2	10	0.5	0	0.6848969646423525	0.8277217292084369	0.7168721616705861	0.8393840838591766	0.2055289127291302	0.8619518797116974	0.8977838061649054	0.8435573679268719	1.0	0.1111111111111111	0.0	0.011659134260839437	0.011659134260839437
3472	0.028181885113768637	0.014365474117766645	0.01154225837360384	0.9361869758373358	-1	0	0	0.2857142857142857	2	0.875	7	0.5555555555555556	0.875	9	7	0	1	0	0.2222222222222222	9	2	10	0.5	0	0.6848969646423525	0.8277217292084369	0.7168721616705861	0.8393840838591766	0.22108426874429954	0.8615326269396838	0.8911339803429134	0.8434025102107992	1.0	0.1111111111111111	0.0	0.01154225837360384	0.01154225837360384
1387	0.02741238785365637	0.004084117747616887	0.002730292463328324	0.9652098298694951	-1	0	0	0.25	2	0.8888888888888888	8	0.55	0.8888888888888888	10	8	0	1	0	0.2	10	2	11	0.5	0	0.7069645753138725	0.8398212985975663	0.7056445466949365	0.8263493269882433	0.2690010756767319	0.847691511550864	0.9052248643677261	0.8381454096007522	1.0	0.1	0.0	0.002730292463328324	0.002730292463328324
1997	0.028386959662230534	0.010924442059910897	0.0075994924932906655	0.9246884562263431	-1	0	0	0.2857142857142857	2	0.875	7	0.5555555555555556	0.875	9	7	0	1	0	0.2222222222222222	9	2	10	0.5	0	0.7290321859853923	0.7113361196476955	0.7168721616705861	0.8462724306142481	0.2690010756767319	0.8680861394836221	0.847356952038559	0.8171606397563792	1.0	0.1111111111111111	0.0	0.0075994924932906655	0.0075994924932906655
4800	0.028451141424566943	0.014211827960511209	0.012198975180756426	0.9380654358260659	-1	0	0	0.2857142857142857	2	0.875	7	0.5555555555555556	0.875	9	7	0	1	0	0.2222222222222222	9	2	10	0.5	0	0.6848969646423525	0.7988747721094817	0.7168721616705861	0.8393840838591766	0.1427939134087012	0.8679903030437591	0.9211965580193792	0.837364056802099	1.0	0.2222222222222222	0.0	0.012198975180756426	0.012198975180756426
198	0.0017426106039492057	0.0016961476835968031	-0.0016940440138556376	0.9832310236323546	-1	0	0	1.0	1	0	0	1.0	0	1	0	0	0	0	0.5	2	1	2	0.0	0	0	0	0	0	0	0	0	0	0	0	0	-0.00016940440138556376	-0.00016940440138556376
2319	0.03310069468090227	0.011842616860878518	4.257333924177097e-05	0.9294924679045912	-1	0	0	0.25	2	0.8888888888888888	8	0.55	0.8888888888888888	9	8	1	1	0	0.2	10	2	11	0.2	0	0.7215077563277486	0.6756331337084832	0.7168721616705861	0.8691490170899014	0.2690010756767319	0.8671022078369547	0.847356952038559	0.8177139862576784	1.0	0.1111111111111111	0.0	4.257333924177097e-05	4.257333924177097e-05
1331	0.027627286781990022	0.004266849777376236	0.0034987395625296555	0.9644238073121483	-1	0	0	0.25	2	0.8888888888888888	8	0.55	0.8888888888888888	10	8	0	1	0	0.2	10	2	11	0.5	0	0.7069645753138725	0.8398212985975663	0.7056445466949365	0.8263493269882433	0.2690010756767319	0.847691511550864	0.9052248643677261	0.8381454096007522	1.0	0.1	0.0	0.0034987395625296555	0.0034987395625296555
3954	0.02964668644826215	0.012273451245262506	0.011544990137210961	0.935851385775985	-1	0	0	0.2857142857142857	2	0.875	7	0.5555555555555556	0.875	9	7	0	1	0	0.2222222222222222	9	2	10	0.5	0	0.6848969646423525	0.8644212474385713	0.5765657919065243	0.8980622150814879	0.13317909610891576	0.6665613643556106	0.9147517205130776	0.8283084213162838	1.0	0.2222222222222222	0.0	0.011544990137210961	0.011544990137210961
449	0.007909364595441148	0.0051295449857690365	-0.005110502340376833	0.9764483456055156	-1	0	0	0.25	1	1.0	3	1.0	1.0	4	3	0	0	0	0.2	1	5	5	0.0	0	0.8153079378572613	0.7598226031309339	0.5925830891169808	0.7368919655216873	0.39573555046578524	0.9332747655176348	0.8668692887103494	0.8329341766854539	0	0	0.0	-0.0005110502340376833	-0.0005110502340376833
2492	0.029555918948405663	0.009626489755609395	0.00907624597970724	0.6950270271634318	-1	0	0	0.2857142857142857	2	0.875	7	0.5555555555555556	0.875	9	7	0	1	0	0.2222222222222222	9	2	10	0.5	0	0.6848969646423525	0.8277217292084369	0.7168721616705861	0.8393840838591766	0.2690010756767319	0.8637167035284606	0.847356952038559	0.8442122154305661	1.0	0.1111111111111111	0.0	0.00907624597970724	0.00907624597970724
819	0.0018706715955663059	0.0016165193899662274	-0.0016163017051952161	0.9839972936390303	-1	0	0	1.0	1	0	0	1.0	0	1	0	0	0	0	0.5	2	1	2	0.0	0	0	0	0	0	0	0	0	0	0	0	0	-0.0001616301705195216	-0.0001616301705195216
26	0.006214544388988523	0.0033786648416183015	-0.0026923201597410223	0.9821820544994587	-1	0.5	1	0.8333333333333334	5	0.2857142857142857	2	0.45	0.2857142857142857	6	2	2	0	0	0.8	5	4	9	0.0	0.5	0.8709396577040831	0.9470446473144849	0.6293916864447033	0.8713654372313978	0.5754152501849793	0.8237587144002596	0.8153985842604851	0.8921605175060465	0	0	0.0	-0.00026923201597410225	-0.00026923201597410225
24	None	None	None	None	None	0.25	1	0.6	6	0.3076923076923077	4	0.6	0.15384615384615385	5	2	9	1	0	1.0	5	5	15	0.05263157894736842	0.18181818181818182	0.4734417330947306	0.9269312438287289	0.411170920345849	0.8916613696179627	0.538029070390093	0.9496847993388496	0.9063354177332332	0.9261300595768963	1.0	0.4	0.0	None	None
2539	0.002149207562603125	0.0020482773125392534	-0.0020463842874911585	0.9829267217534547	-1	0	0	0	0	0	0	1.0	0	0	0	0	0	0	1.0	1	1	1	0.0	0	0	0	0	0	0	0	0	0	0	0	0	-0.1	-0.1
1575	0.027672327168471705	0.006623785300713426	0.006591828536727094	0.9580054391373245	-1	0	0	0.14285714285714285	1	1.0	8	1.0	1.0	9	8	0	1	0	0.1	10	1	10	0.3333333333333333	0	0.7290321859853923	0.7350067504784926	0.7168721616705861	0.8229957631379101	0.2690010756767319	0.8566112135408163	0.849756490686681	0.8097098119857637	1.0	0.1111111111111111	0.0	0.006591828536727094	0.006591828536727094
3041	0.023479743531858745	0.00399580175498549	-0.0036828148520045923	0.9291685726001673	-1	0	0	0.25	2	0.9	9	0.5454545454545454	0.9	11	9	0	1	0	0.18181818181818182	11	2	12	0.5	0	0.7215077563277486	0.8004204374035176	0.7168721616705861	0.8463546348801317	0.24049276700560257	0.8452478119676466	0.8905100731836672	0.831692964633613	1.0	0.09090909090909091	0.0	-0.0003682814852004592	-0.0003682814852004592
3978	0.028588028649708507	0.014367267955589775	0.010910963541274719	0.9369631540517837	-1	0	0	0.2857142857142857	2	0.875	7	0.5555555555555556	0.875	9	7	0	1	0	0.2222222222222222	9	2	10	0.5	0	0.6848969646423525	0.8277217292084369	0.7168721616705861	0.8393840838591766	0.2055289127291302	0.8619518797116974	0.8977838061649054	0.8435573679268719	1.0	0.1111111111111111	0.0	0.010910963541274719	0.010910963541274719
531	0.0021492177990333748	0.0019918681911186946	-0.001991853266070419	0.9841637109885254	-1	0	0	1.0	2	0.0	0	0.75	0	2	0	0	0	0	1.0	2	2	3	0.0	0	0	0	0	0	0	0	0	0	0	0	0	-0.00019918532660704192	-0.00019918532660704192
3319	0.028941061080006554	0.013681934598150355	0.012874270586856732	0.9347055497435367	-1	0	0	0.2857142857142857	2	0.875	7	0.5555555555555556	0.875	9	7	0	1	0	0.2222222222222222	9	2	10	0.5	0	0.6848969646423525	0.7988747721094817	0.7168721616705861	0.8545741629957007	0.2690010756767319	0.8637167035284606	0.847356952038559	0.8409848526062431	1.0	0.1111111111111111	0.0	0.012874270586856732	0.012874270586856732
2269	0.026902334041911124	0.010736962293633117	0.010297203097268134	0.932135768632651	-1	0	0	0.2857142857142857	2	0.875	7	0.5555555555555556	0.875	9	7	0	1	0	0.2222222222222222	9	2	10	0.5	0	0.7215077563277486	0.6626971854368442	0.7168721616705861	0.8393840838591766	0.2690010756767319	0.8671022078369547	0.847356952038559	0.8024252989563635	1.0	0.1111111111111111	0.0	0.010297203097268134	0.010297203097268134
2512	0.02597324629963603	0.010448149065959646	0.009884933380577485	0.9319846829826283	-1	0	0	0.2857142857142857	2	0.875	7	0.5555555555555556	0.875	9	7	0	1	0	0.2222222222222222	9	2	10	0.5	0	0.7215077563277486	0.6626971854368442	0.7168721616705861	0.8393840838591766	0.2690010756767319	0.8671022078369547	0.847356952038559	0.8024252989563635	1.0	0.1111111111111111	0.0	0.009884933380577485	0.009884933380577485
203	0.0018249015111313053	0.0017665299076856027	-0.0017664953004237894	0.9861895771191269	-1	0	0	1.0	1	0	0	1.0	0	1	0	0	1	0	0.5	1	2	2	0.3333333333333333	0	0	0	0	0	0	0	0	0	0	0	0	-0.00017664953004237893	-0.00017664953004237893
1746	0.02654430094857106	0.011158503946187703	0.010757575609037685	0.9316525143825996	-1	0	0	0.2857142857142857	2	0.875	7	0.5555555555555556	0.875	9	7	0	1	0	0.2222222222222222	9	2	10	0.5	0	0.7215077563277486	0.6626971854368442	0.7168721616705861	0.8393840838591766	0.2690010756767319	0.8671022078369547	0.847356952038559	0.8024252989563635	1.0	0.1111111111111111	0.0	0.010757575609037685	0.010757575609037685
2999	0.026492111003739827	0.010988952473166136	0.01078170741045715	0.9324068850553393	-1	0	0	0.2857142857142857	2	0.875	7	0.5555555555555556	0.875	9	7	0	1	0	0.2222222222222222	9	2	10	0.5	0	0.6848969646423525	0.8277217292084369	0.7168721616705861	0.8462724306142481	0.2690010756767319	0.8616772512776734	0.847356952038559	0.8457312548902273	1.0	0.1111111111111111	0.0	0.01078170741045715	0.01078170741045715
3386	0.030913607295796137	0.009428860451772263	0.008523239826663268	0.6153164162549563	-1	0	0	0.2857142857142857	2	0.875	7	0.5555555555555556	0.875	9	7	0	1	0	0.2222222222222222	9	2	10	0.5	0	0.6848969646423525	0.8277217292084369	0.7168721616705861	0.8393840838591766	0.2690010756767319	0.8680861394836221	0.847356952038559	0.8458548957782595	1.0	0.1111111111111111	0.0	0.008523239826663268	0.008523239826663268
3815	0.028627698870671518	0.009325023222350785	0.00884907336300917	0.6306436111284386	-1	0	0	0.2857142857142857	2	0.875	7	0.5555555555555556	0.875	9	7	0	1	0	0.2222222222222222	9	2	10	0.5	0	0.6848969646423525	0.8277217292084369	0.7168721616705861	0.8393840838591766	0.2690010756767319	0.8637167035284606	0.847356952038559	0.8442122154305661	1.0	0.1111111111111111	0.0	0.00884907336300917	0.00884907336300917
4638	0.028239405952970045	0.014135537400803757	0.012592387409687487	0.9373963987590012	-1	0	0	0.2857142857142857	2	0.875	7	0.5555555555555556	0.875	9	7	0	1	0	0.2222222222222222	9	2	10	0.5	0	0.6848969646423525	0.8277217292084369	0.7168721616705861	0.8393840838591766	0.1427939134087012	0.8679903030437591	0.9211965580193792	0.8458185302487016	1.0	0.1111111111111111	0.0	0.012592387409687487	0.012592387409687487
2203	0.02661670447246014	0.010616024121088056	0.010543327097071911	0.9311136102737483	-1	0	0	0.2857142857142857	2	0.875	7	0.5555555555555556	0.875	9	7	0	1	0	0.2222222222222222	9	2	10	0.5	0	0.7215077563277486	0.6626971854368442	0.7168721616705861	0.8393840838591766	0.2690010756767319	0.8671022078369547	0.847356952038559	0.8024252989563635	1.0	0.1111111111111111	0.0	0.010543327097071911	0.010543327097071911
1321	0.027993720239555698	0.0053675929994171714	0.003389403028417502	0.9594949353297604	-1	0	0	0.14285714285714285	1	1.0	8	1.0	1.0	9	8	0	1	0	0.1	10	1	10	0.3333333333333333	0	0.7290321859853923	0.7350067504784926	0.6944169317192868	0.8110417400793384	0.2690010756767319	0.8566112135408163	0.849756490686681	0.805567882154568	1.0	0.1111111111111111	0.0	0.003389403028417502	0.003389403028417502
141	0.00573646407805442	0.003542611891904815	-0.003521693663605495	0.9809755275979829	-1	0	0	0.4	2	0.8	4	0.5833333333333334	0.4	4	2	2	2	0	0.3333333333333333	6	2	7	0.3333333333333333	0.3333333333333333	0.43974309605371537	0.9282261517875445	0.19311649547688572	0.7280794952377428	0.44127888300771334	0.5926998917285203	0.831285411286066	0.7869432993060217	0.625	0.25	0.0	-0.0003521693663605495	-0.0003521693663605495
3608	0.029444470951469775	0.00954700251032045	0.009312310741471227	0.6927056328556224	-1	0	0	0.2857142857142857	2	0.875	7	0.5555555555555556	0.875	9	7	0	1	0	0.2222222222222222	9	2	10	0.5	0	0.6848969646423525	0.8277217292084369	0.7168721616705861	0.8393840838591766	0.2690010756767319	0.8637167035284606	0.847356952038559	0.8442122154305661	1.0	0.1111111111111111	0.0	0.009312310741471227	0.009312310741471227
3448	0.030398460375399654	0.009192064418328275	0.008066936975207524	0.6134384666271546	-1	0	0	0.2857142857142857	2	0.875	7	0.5555555555555556	0.875	9	7	0	1	0	0.2222222222222222	9	2	10	0.5	0	0.6848969646423525	0.8277217292084369	0.7168721616705861	0.8393840838591766	0.2690010756767319	0.8637167035284606	0.847356952038559	0.8442122154305661	1.0	0.1111111111111111	0.0	0.008066936975207524	0.008066936975207524
3340	0.028613180493461277	0.013213375020155762	0.011876815818878247	0.9330425627347877	-1	0	0	0.2857142857142857	2	0.875	7	0.5555555555555556	0.875	9	7	0	1	0	0.2222222222222222	9	2	10	0.5	0	0.6848969646423525	0.8277217292084369	0.7168721616705861	0.8393840838591766	0.2690010756767319	0.8637167035284606	0.847356952038559	0.8442122154305661	1.0	0.1111111111111111	0.0	0.011876815818878247	0.011876815818878247
1205	0.01413383165626741	0.005572895038269345	-0.005097823964279547	0.97220545582724	-1	0	0	0.3333333333333333	2	0.8333333333333334	5	0.5714285714285714	0.8333333333333334	6	5	1	3	0	0.2857142857142857	7	2	8	0.6	0	0.7069645753138725	0.8933047516274886	0.7056445466949365	0.8130103787824813	0.25436165778985637	0.8775341663022438	0.9052248643677261	0.8646711959517126	0.3333333333333333	0.16666666666666666	0.0	-0.0005097823964279548	-0.0005097823964279548
3330	0.030549444186944177	0.009213220041648554	0.008833048143190374	0.6088697158059737	-1	0	0	0.2857142857142857	2	0.875	7	0.5555555555555556	0.875	9	7	0	1	0	0.2222222222222222	9	2	10	0.5	0	0.6848969646423525	0.8277217292084369	0.7168721616705861	0.8393840838591766	0.2690010756767319	0.8637167035284606	0.847356952038559	0.8442122154305661	1.0	0.1111111111111111	0.0	0.008833048143190374	0.008833048143190374
1868	0.027435905268776012	0.006741590948929873	0.006740686989624421	0.9580201583484549	-1	0	0	0.14285714285714285	1	1.0	8	1.0	1.0	9	8	0	1	0	0.1	10	1	10	0.3333333333333333	0	0.7290321859853923	0.7350067504784926	0.7168721616705861	0.8229957631379101	0.2690010756767319	0.8566112135408163	0.849756490686681	0.8097098119857637	1.0	0.1111111111111111	0.0	0.006740686989624421	0.006740686989624421
3582	0.03476075128942093	0.011835659945729373	-0.0008672104022609998	0.9227954360660444	-1	0	0	0.2222222222222222	2	0.9090909090909091	10	0.5416666666666666	0.9090909090909091	12	10	0	1	0	0.16666666666666666	12	2	13	0.5	0	0.7252699711565704	0.8289147890733644	0.5177566138373741	0.8349116753442777	0.2690010756767319	0.8969629243566998	0.847356952038559	0.8566297715877241	1.0	0.08333333333333333	0.0	-8.672104022609998e-05	-8.672104022609998e-05
1028	0.02795399035943809	0.007422052296032465	0.0029604590925296054	0.9369425270667954	-1	0	0	0.3	3	0.6923076923076923	9	0.3125	0.5384615384615384	8	7	6	5	0	0.75	8	6	15	0.3333333333333333	0	0.8567958452847687	0.8541306153729504	0.6109784599821688	0.8964365724046198	0.7842246175783756	0.9594891471434737	0.8483385066948663	0.913999923732634	0.25	0.125	0.0	0.0029604590925296054	0.0029604590925296054
447	0.0020681469093436207	0.0018226726118341643	-0.0018200620347922354	0.9829067882274563	-1	0	0	1.0	2	0.0	0	1.0	0	2	0	0	0	0	0.3333333333333333	3	1	3	0.0	1.0	0	0	0	0	0	0	0	0	0	0	0	-0.00018200620347922353	-0.00018200620347922353
3658	0.030455107087696075	0.009143748481133886	0.008393025034372132	0.6135168908665898	-1	0	0	0.2857142857142857	2	0.875	7	0.5555555555555556	0.875	9	7	0	1	0	0.2222222222222222	9	2	10	0.5	0	0.6848969646423525	0.8277217292084369	0.7168721616705861	0.8393840838591766	0.2690010756767319	0.8637167035284606	0.847356952038559	0.8442122154305661	1.0	0.1111111111111111	0.0	0.008393025034372132	0.008393025034372132
4735	0.028188781650552858	0.013878504673938658	0.013797999037299787	0.9378024808829736	-1	0	0	0.2857142857142857	2	0.875	7	0.5555555555555556	0.875	9	7	0	1	0	0.2222222222222222	9	2	10	0.5	0	0.6848969646423525	0.8277217292084369	0.7168721616705861	0.8393840838591766	0.13317909610891576	0.8690686309003168	0.9262150545798026	0.8462285976204688	1.0	0.1111111111111111	0.0	0.013797999037299787	0.013797999037299787
138	0.022095690660171852	0.004854800351463539	-0.0017170470922523743	0.934018560453211	-1	0.25	1	0.3	3	0.7692307692307693	10	0.42857142857142855	0.5384615384615384	7	7	7	1	0	0.7142857142857143	5	7	15	0.05555555555555555	0.15384615384615385	0.7440069102854302	0.8364156068731733	0.45210586049036444	0.9296184662562074	0.7071216049821232	0.9240575120703928	0.892489954949336	0.9035359915477483	1.0	0.14285714285714285	0.0	-0.00017170470922523744	-0.00017170470922523744
2243	0.02649828039700017	0.011201701861108177	0.010805924798471981	0.9311948245584931	-1	0	0	0.2857142857142857	2	0.875	7	0.5555555555555556	0.875	9	7	0	1	0	0.2222222222222222	9	2	10	0.5	0	0.7215077563277486	0.6626971854368442	0.7168721616705861	0.8393840838591766	0.2690010756767319	0.8671022078369547	0.847356952038559	0.8024252989563635	1.0	0.1111111111111111	0.0	0.010805924798471981	0.010805924798471981
4476	0.028252397544070905	0.015232709532447729	0.013611577859789586	0.9369571839812317	-1	0	0	0.2857142857142857	2	0.875	7	0.5555555555555556	0.875	9	7	0	1	0	0.2222222222222222	9	2	10	0.5	0	0.6848969646423525	0.8277217292084369	0.7168721616705861	0.8393840838591766	0.1427939134087012	0.8679903030437591	0.9211965580193792	0.8458185302487016	1.0	0.1111111111111111	0.0	0.013611577859789586	0.013611577859789586
626	0.002964583658330207	0.0028483270657927175	-0.0028483258184911074	0.9845557741447618	-1	0	0	0.3333333333333333	1	1.0	2	1.0	1.0	3	2	0	0	0	0.25	1	4	4	0.0	0	1.0	0.5458520862143595	0.46743315732048085	0.6250792627284172	0.24259424961576279	0.8439825028719654	0.9599221086589838	0.6887790666647379	0	0	0.0	-0.0002848325818491107	-0.0002848325818491107
4802	0.02838763204768478	0.0139860816674685	0.012758034834263968	0.9371431299727948	-1	0	0	0.2857142857142857	2	0.875	7	0.5555555555555556	0.875	9	7	0	1	0	0.2222222222222222	9	2	10	0.5	0	0.6848969646423525	0.8277217292084369	0.7168721616705861	0.8393840838591766	0.1427939134087012	0.8679903030437591	0.9211965580193792	0.8458185302487016	1.0	0.1111111111111111	0.0	0.012758034834263968	0.012758034834263968
3249	0.028398215867873867	0.014335739883609238	0.01138560073859717	0.9355159211862761	-1	0	0	0.2857142857142857	2	0.875	7	0.5555555555555556	0.875	9	7	0	1	0	0.2222222222222222	9	2	10	0.5	0	0.6848969646423525	0.7988747721094817	0.7168721616705861	0.8393840838591766	0.2690010756767319	0.8486262736139016	0.847356952038559	0.829995967646437	1.0	0.1111111111111111	0.0	0.01138560073859717	0.01138560073859717
3859	0.027884178955256085	0.013919195384913681	0.012395644228746354	0.9347049314945391	-1	0	0	0.2857142857142857	2	0.875	7	0.5555555555555556	0.875	9	7	0	1	0	0.2222222222222222	9	2	10	0.5	0	0.6848969646423525	0.8277217292084369	0.5765657919065243	0.8193424617971241	0.22108426874429954	0.8615326269396838	0.8911339803429134	0.8370600912555444	1.0	0.1111111111111111	0.0	0.012395644228746354	0.012395644228746354
414	0.0022361403197198623	0.0020256773000999514	-0.002025324699081786	0.9834847154752009	-1	0	0	0.6666666666666666	2	0.5	1	0.6666666666666666	0	1	0	2	0	0	0.6666666666666666	3	2	4	0.0	0.6666666666666666	0	0	0	0	0	0	0	0	0	0	0	-0.00020253246990817862	-0.00020253246990817862
277	0.002458352975012552	0.0024142216259067247	-0.0024129852930773058	0.9811084219520194	-1	0	0	0	0	0	0	1.0	0	0	0	0	1	0	1.0	1	1	1	0.25	0	0	0	0	0	0	0	0	0	0	0	0	-0.1	-0.1
2797	0.027053541805631964	0.010922703215075194	0.010349405148199042	0.9307029861958183	-1	0	0	0.2857142857142857	2	0.875	7	0.5555555555555556	0.875	9	7	0	1	0	0.2222222222222222	9	2	10	0.5	0	0.6848969646423525	0.7914090145371325	0.7168721616705861	0.8462724306142481	0.2690010756767319	0.8714580526386184	0.847356952038559	0.8390266688225465	1.0	0.1111111111111111	0.0	0.010349405148199042	0.010349405148199042
2590	0.026825935355860128	0.010568011201565825	0.010171460774535793	0.9306444576257206	-1	0	0	0.2857142857142857	2	0.875	7	0.5555555555555556	0.875	9	7	0	1	0	0.2222222222222222	9	2	10	0.5	0	0.7215077563277486	0.6626971854368442	0.7168721616705861	0.8393840838591766	0.2690010756767319	0.8671022078369547	0.847356952038559	0.8024252989563635	1.0	0.1111111111111111	0.0	0.010171460774535793	0.010171460774535793
4505	0.027990419283494366	0.014188441356937342	0.01346154073880927	0.9406132164086922	-1	0	0	0.2857142857142857	2	0.875	7	0.5555555555555556	0.875	9	7	0	2	0	0.2222222222222222	9	2	10	1.0	0	0.6848969646423525	0.7988747721094817	0.7168721616705861	0.8393840838591766	0.13317909610891576	0.8712644787213484	0.9343162820765353	0.8386708305269518	0.5555555555555556	0.1111111111111111	0.0	0.01346154073880927	0.01346154073880927
1480	0.026331785070909355	0.007664352686470513	0.005078205826231751	0.9597344095764407	-1	0	0	0.25	2	0.8888888888888888	8	0.55	0.8888888888888888	10	8	0	1	0	0.2	10	2	11	0.5	0	0.7069645753138725	0.8398212985975663	0.7168721616705861	0.830668095446967	0.2690010756767319	0.847691511550864	0.9052248643677261	0.8395152624886998	1.0	0.1	0.0	0.005078205826231751	0.005078205826231751
4493	0.0278406642496671	0.014331953275576919	0.012935274494971827	0.9372006541780735	-1	0	0	0.2857142857142857	2	0.875	7	0.5555555555555556	0.875	9	7	0	1	0	0.2222222222222222	9	2	10	0.5	0	0.6848969646423525	0.8277217292084369	0.7168721616705861	0.8393840838591766	0.1427939134087012	0.8679903030437591	0.9211965580193792	0.8458185302487016	1.0	0.1111111111111111	0.0	0.012935274494971827	0.012935274494971827
3155	0.02875116325372209	0.00976150208476277	0.009329299920334422	0.6200974943914235	-1	0	0	0.2857142857142857	2	0.875	7	0.5555555555555556	0.875	9	7	0	1	0	0.2222222222222222	9	2	10	0.5	0	0.6848969646423525	0.8277217292084369	0.7168721616705861	0.8393840838591766	0.2690010756767319	0.8637167035284606	0.847356952038559	0.8442122154305661	1.0	0.1111111111111111	0.0	0.009329299920334422	0.009329299920334422
2694	0.02622754825739599	0.010928537916899798	0.010673808385287269	0.9316007761056346	-1	0	0	0.2857142857142857	2	0.875	7	0.5555555555555556	0.875	9	7	0	1	0	0.2222222222222222	9	2	10	0.5	0	0.7215077563277486	0.6626971854368442	0.7168721616705861	0.8393840838591766	0.2690010756767319	0.8671022078369547	0.847356952038559	0.8024252989563635	1.0	0.1111111111111111	0.0	0.010673808385287269	0.010673808385287269
4449	0.02926072762739969	0.013137861861359719	0.012446924262934374	0.9347739521725613	-1	0	0	0.2857142857142857	2	0.875	7	0.5555555555555556	0.875	9	7	0	1	0	0.2222222222222222	9	2	10	0.5	0	0.6848969646423525	0.7988747721094817	0.7168721616705861	0.8545741629957007	0.2690010756767319	0.8637167035284606	0.847356952038559	0.8409848526062431	1.0	0.1111111111111111	0.0	0.012446924262934374	0.012446924262934374
2851	0.026403060404477846	0.0104449716649536	0.010423135797081828	0.9307535892428999	-1	0	0	0.2857142857142857	2	0.875	7	0.5555555555555556	0.875	9	7	0	1	0	0.2222222222222222	9	2	10	0.5	0	0.6848969646423525	0.8277217292084369	0.7168721616705861	0.8393840838591766	0.2690010756767319	0.8671022078369547	0.847356952038559	0.845482267288864	1.0	0.1111111111111111	0.0	0.010423135797081828	0.010423135797081828
1669	0.028737094649196663	0.01034420632486396	0.0058842429589530095	0.9501058756815682	-1	0	0	0.25	2	0.9	9	0.5454545454545454	0.9	11	9	0	1	0	0.18181818181818182	11	2	12	0.5	0	0.6848969646423525	0.8313712081817668	0.7168721616705861	0.8300024036849932	0.2690010756767319	0.8897625440124752	0.849756490686681	0.8527640207379477	1.0	0.09090909090909091	0.0	0.0058842429589530095	0.0058842429589530095
4699	0.028430900053965168	0.014131081995400988	0.012907758318442365	0.9368938053006166	-1	0	0	0.2857142857142857	2	0.875	7	0.5555555555555556	0.875	9	7	0	1	0	0.2222222222222222	9	2	10	0.5	0	0.6848969646423525	0.8277217292084369	0.7168721616705861	0.8393840838591766	0.1427939134087012	0.8679903030437591	0.9211965580193792	0.8458185302487016	1.0	0.1111111111111111	0.0	0.012907758318442365	0.012907758318442365
1998	0.026351035970839223	0.010100899450579688	0.010042541737106487	0.9301892609274294	-1	0	0	0.2857142857142857	2	0.875	7	0.5555555555555556	0.875	9	7	0	1	0	0.2222222222222222	9	2	10	0.5	0	0.7215077563277486	0.6626971854368442	0.7168721616705861	0.8462724306142481	0.2690010756767319	0.8671022078369547	0.847356952038559	0.8051592665325051	1.0	0.1111111111111111	0.0	0.010042541737106487	0.010042541737106487
781	0.00233599246978476	0.0020662107475440303	-0.002066197807072212	0.9762995802523837	-1	0	0	0.5	1	1.0	1	1.0	1.0	2	1	0	1	0	0.3333333333333333	1	3	3	0.3333333333333333	0	0.8484550492343322	0.8093630313371836	0.45154062205625306	0.6269112682094453	0.5536628397456972	0.9366068610454098	0.8698426316842677	0.8252876543217548	1.0	0	0.0	-0.0002066197807072212	-0.0002066197807072212
1245	0.028108504350179222	0.006138189844761719	0.003557837392682624	0.9590594150074971	-1	0	0	0.14285714285714285	1	1.0	8	1.0	1.0	9	8	0	1	0	0.1	10	1	10	0.3333333333333333	0	0.7290321859853923	0.7350067504784926	0.6944169317192868	0.8110417400793384	0.2690010756767319	0.8566112135408163	0.849756490686681	0.805567882154568	1.0	0.1111111111111111	0.0	0.003557837392682624	0.003557837392682624
767	0.026329342742530598	0.0038456004181628804	-0.0037793765743051686	0.93185042536776	-1	0.25	1	0.5	5	0.5384615384615384	7	0.42857142857142855	0.38461538461538464	8	5	6	1	0	0.7142857142857143	7	5	15	0.07692307692307693	0	0.591639757280215	0.949559564960853	0.33017015462409177	0.9361240069685753	0.758668185126797	0.917212759603852	0.848801455307891	0.9355367418434216	1.0	0.125	0.0	-0.0003779376574305169	-0.0003779376574305169
798	0.029109673677296957	0.0033739857861878387	-0.0008735938021114915	0.6758287644689475	-1	0	0	0.1	1	1.0	13	1.0	1.0	14	13	0	0	0	0.06666666666666667	1	15	15	0.0	0	0.7463189663682898	0.849490410509025	0.6944169317192868	0.7987903974725347	0.4979098139003093	0.9187898384025782	0.8027563591777455	0.8635538350092803	0	0	0.0	-8.735938021114915e-05	-8.735938021114915e-05
448	0.0017962855104949355	0.001735224915853195	-0.0017351933957058736	0.9861039368666864	-1	0	0	1.0	1	0	0	1.0	0	1	0	0	1	0	0.5	1	2	2	0.3333333333333333	0	0	0	0	0	0	0	0	0	0	0	0	-0.00017351933957058735	-0.00017351933957058735
1353	0.02889632730809953	0.005831179101716112	0.0034964025262035447	0.9588891731383523	-1	0	0	0.14285714285714285	1	1.0	8	1.0	1.0	9	8	0	1	0	0.1	10	1	10	0.3333333333333333	0	0.7290321859853923	0.7350067504784926	0.6944169317192868	0.8110417400793384	0.2690010756767319	0.8759517923279689	0.849756490686681	0.8141497640419723	1.0	0.1111111111111111	0.0	0.0034964025262035447	0.0034964025262035447
1492	0.028020314500064637	0.005896808873004281	0.003992549268463926	0.9589043245926965	-1	0	0	0.14285714285714285	1	1.0	8	1.0	1.0	9	8	0	1	0	0.1	10	1	10	0.3333333333333333	0	0.7290321859853923	0.7350067504784926	0.6944169317192868	0.8110417400793384	0.2690010756767319	0.8566112135408163	0.849756490686681	0.805567882154568	1.0	0.1111111111111111	0.0	0.003992549268463926	0.003992549268463926
274	0.0020636354352975544	0.001990057555265874	-0.0019900575543841258	0.9861946184451793	-1	0	0	1.0	2	0.0	0	1.0	0	1	0	1	2	0	0.3333333333333333	1	3	3	0.4	1.0	0	0	0	0	0	0	0	0	0	0	0	-0.00019900575543841257	-0.00019900575543841257
3663	0.02857975931653045	0.01428808374422369	0.012746421097793809	0.933819605152637	-1	0	0	0.2857142857142857	2	0.875	7	0.5555555555555556	0.875	9	7	0	1	0	0.2222222222222222	9	2	10	0.5	0	0.6848969646423525	0.8277217292084369	0.7168721616705861	0.8393840838591766	0.2690010756767319	0.8637167035284606	0.847356952038559	0.8442122154305661	1.0	0.1111111111111111	0.0	0.012746421097793809	0.012746421097793809
1089	0.010823840810510599	0.002773717620021666	-0.0024256306013502515	0.9752844132225598	-1	0	0	0.25	2	0.9	9	1.0	0.9	11	9	0	0	0	0.08333333333333333	12	1	12	0.0	0.18181818181818182	0.7290321859853923	0.8467064028073885	0.6944169317192868	0.818126422512397	0.19076327227825002	0.8612137099215963	0.8905100731836672	0.8428211551548752	0	0	0.0	-0.00024256306013502516	-0.00024256306013502516
4143	0.021236106335797547	0.006183746591449161	-0.006178739971894688	0.9825146931470371	-1	0	0	0.3333333333333333	2	0.8571428571428571	6	0.5625	0.8571428571428571	8	6	0	2	0	0.25	2	8	9	1.0	0	0.7032023604850506	0.8403940271046022	0.6467189767885552	0.83101533082158	0.1380127807273667	0.6660103145588944	0.9321103879077829	0.7883040273115576	0.5625	0.125	0.0	-0.0006178739971894688	-0.0006178739971894688
2803	0.025942921301785278	0.009979832136068336	0.00995569171264069	0.931426366233651	-1	0	0	0.2857142857142857	2	0.875	7	0.5555555555555556	0.875	9	7	0	1	0	0.2222222222222222	9	2	10	0.5	0	0.7215077563277486	0.7093838659478444	0.7168721616705861	0.8462724306142481	0.22567778492283183	0.8614383228319887	0.8891025901761094	0.8138333823213469	1.0	0.1111111111111111	0.0	0.00995569171264069	0.00995569171264069
3046	0.028720958508942986	0.013447320681820711	0.01158676130008555	0.9341870557986764	-1	0	0	0.2857142857142857	2	0.875	7	0.5555555555555556	0.875	9	7	0	1	0	0.2222222222222222	9	2	10	0.5	0	0.6848969646423525	0.8277217292084369	0.7168721616705861	0.8393840838591766	0.2690010756767319	0.8637167035284606	0.847356952038559	0.8442122154305661	1.0	0.1111111111111111	0.0	0.01158676130008555	0.01158676130008555
2926	0.029649377802373214	0.009863193998091616	0.008896956296461365	0.6183862223836958	-1	0	0	0.2857142857142857	2	0.875	7	0.5555555555555556	0.875	9	7	0	1	0	0.2222222222222222	9	2	10	0.5	0	0.7215077563277486	0.6626971854368442	0.7168721616705861	0.8393840838591766	0.2690010756767319	0.8637167035284606	0.847356952038559	0.8008846885762482	1.0	0.1111111111111111	0.0	0.008896956296461365	0.008896956296461365
238	0.0020340734352761506	0.001988016859884653	-0.0019880137001445255	0.9857197649610842	-1	0	0	0.5	1	1.0	1	1.0	1.0	2	1	0	0	0	0.3333333333333333	1	3	3	0.0	0	0.531602918268997	0.9865310370059648	0.5836066338539233	0.6926710558639452	0.4120535654047545	0.8683608209033696	0.835099673596055	0.9114117328397824	0	0	0.0	-0.00019880137001445256	-0.00019880137001445256
836	0.0021925245251291437	0.0020801058626316754	-0.0020792025208567753	0.9860660365754336	-1	0	0	1.0	3	0.0	0	0.6666666666666666	0	3	0	0	1	0	0.6666666666666666	2	3	4	1.0	1.0	0	0	0	0	0	0	0	0	0	0	0	-0.00020792025208567753	-0.00020792025208567753
4734	0.028411805655572726	0.014727737489346457	0.013618525476435153	0.9363667227708494	-1	0	0	0.2857142857142857	2	0.875	7	0.5555555555555556	0.875	9	7	0	1	0	0.2222222222222222	9	2	10	0.5	0	0.6848969646423525	0.8277217292084369	0.7168721616705861	0.8393840838591766	0.16153008107955688	0.863954118434454	0.9147517205130776	0.8443006813695093	1.0	0.1111111111111111	0.0	0.013618525476435153	0.013618525476435153
4082	0.02878034430011809	0.013065406119823994	0.011671025466329399	0.9346493859574452	-1	0	0	0.2857142857142857	2	0.875	7	0.5555555555555556	0.875	9	7	0	1	0	0.2222222222222222	9	2	10	0.5	0	0.6848969646423525	0.7988747721094817	0.7168721616705861	0.8545741629957007	0.2690010756767319	0.8637167035284606	0.847356952038559	0.8409848526062431	1.0	0.1111111111111111	0.0	0.011671025466329399	0.011671025466329399
95	0.003977226667434426	0.0027140784307607972	-0.002578923785281347	0.9727819874526578	-1	0	0	0.5	2	0.75	3	0.6	0.75	3	3	2	1	0	0.4	5	2	6	0.125	0	0.5151291687027169	0.7216616987158895	0.8145492605712933	0.8425493854744707	0.9767413425949908	0.9357180107302512	0.8236229951595281	0.8543778256941056	1.0	0	0.0	-0.0002578923785281347	-0.0002578923785281347
2549	0.030292752229680215	0.008983881691936719	0.00824809704978246	0.6111913606851846	-1	0	0	0.2857142857142857	2	0.875	7	0.5555555555555556	0.875	9	7	0	1	0	0.2222222222222222	9	2	10	0.5	0	0.6848969646423525	0.8277217292084369	0.7168721616705861	0.8393840838591766	0.2690010756767319	0.8637167035284606	0.847356952038559	0.8442122154305661	1.0	0.1111111111111111	0.0	0.00824809704978246	0.00824809704978246
2905	0.02655606696899731	0.010328299785521905	0.010079843739726504	0.9312022227322074	-1	0	0	0.2857142857142857	2	0.875	7	0.5555555555555556	0.875	9	7	0	1	0	0.2222222222222222	9	2	10	0.5	0	0.7215077563277486	0.6626971854368442	0.7168721616705861	0.8393840838591766	0.2690010756767319	0.8671022078369547	0.847356952038559	0.8024252989563635	1.0	0.1111111111111111	0.0	0.010079843739726504	0.010079843739726504
3375	0.011956638345405175	0.006179496891270173	-0.006177034704529314	0.961858706006687	-1	0	0	0.125	1	1.0	9	1.0	1.0	10	9	0	0	0	0.09090909090909091	11	1	11	0.0	0	0.7032023604850506	0.7934363162416671	0.6461992105474668	0.8274995385042451	0.19076327227825002	0.8304907549844837	0.8887754538753627	0.8177177366483216	0	0	0.0	-0.0006177034704529314	-0.0006177034704529314
1722	0.027175110914467896	0.005714163609488713	0.005655875181099184	0.9571583424591138	-1	0	0	0.14285714285714285	1	1.0	8	1.0	1.0	9	8	0	1	0	0.1	10	1	10	0.3333333333333333	0	0.7290321859853923	0.7350067504784926	0.7168721616705861	0.8229957631379101	0.2690010756767319	0.8566112135408163	0.849756490686681	0.8097098119857637	1.0	0.1111111111111111	0.0	0.005655875181099184	0.005655875181099184
1763	0.027361040882490664	0.009046716139479364	0.006879586195322037	0.9227978235001107	-1	0	0	0.2857142857142857	2	0.875	7	0.5555555555555556	0.875	9	7	0	1	0	0.2222222222222222	9	2	10	0.5	0	0.7290321859853923	0.6669315227462856	0.7168721616705861	0.8462724306142481	0.2690010756767319	0.8671022078369547	0.849756490686681	0.8061510210636795	1.0	0.1111111111111111	0.0	0.006879586195322037	0.006879586195322037
4444	0.02913017448092954	0.014142461533385615	0.012428359435363643	0.937905956830474	-1	0	0	0.2857142857142857	2	0.875	7	0.5555555555555556	0.875	9	7	0	1	0	0.2222222222222222	9	2	10	0.5	0	0.6848969646423525	0.7988747721094817	0.7168721616705861	0.8393840838591766	0.1427939134087012	0.8679903030437591	0.9211965580193792	0.837364056802099	1.0	0.1111111111111111	0.0	0.012428359435363643	0.012428359435363643
3736	0.028489781532046052	0.014150670823073907	0.011907814768545844	0.934459212148541	-1	0	0	0.2857142857142857	2	0.875	7	0.5555555555555556	0.875	9	7	0	1	0	0.2222222222222222	9	2	10	0.5	0	0.6848969646423525	0.8277217292084369	0.7168721616705861	0.8393840838591766	0.2690010756767319	0.8613652384713923	0.8623191449536803	0.8433407577432991	1.0	0.1111111111111111	0.0	0.011907814768545844	0.011907814768545844
534	0.0018185992436849571	0.0017619309057055168	-0.0017611723792122684	0.9849400755719133	-1	0	0	1.0	1	0	0	1.0	0	1	0	0	1	0	0.5	2	1	2	0.3333333333333333	0	0	0	0	0	0	0	0	0	0	0	0	-0.00017611723792122685	-0.00017611723792122685
1922	0.026790255076808735	0.010217987575268605	0.010194511163696332	0.930861319026477	-1	0	0	0.2857142857142857	2	0.875	7	0.5555555555555556	0.875	9	7	0	1	0	0.2222222222222222	9	2	10	0.5	0	0.7215077563277486	0.6626971854368442	0.7168721616705861	0.8289022635062872	0.2690010756767319	0.8671022078369547	0.847356952038559	0.7983897147632414	1.0	0.1111111111111111	0.0	0.010194511163696332	0.010194511163696332
507	0.0068717079988376934	0.0017995723521199152	-0.0016307329523212828	0.9762755889399097	-1	0	0	0.5	2	0.6666666666666666	2	1.0	0.6666666666666666	3	2	1	0	0	0.2	5	1	5	0.0	0.5	0.4010380281030157	0.8657052562548497	0.15334538249831764	0.7189068600952422	0.8125956859035476	0.6939519898792509	0.9289427654973659	0.7697803488615975	0	0	0.0	-0.00016307329523212828	-0.00016307329523212828
3215	0.030558176169218704	0.009149128667444556	0.00799976199814705	0.615005632970299	-1	0	0	0.2857142857142857	2	0.875	7	0.5555555555555556	0.875	9	7	0	1	0	0.2222222222222222	9	2	10	0.5	0	0.6848969646423525	0.8277217292084369	0.7168721616705861	0.8393840838591766	0.2690010756767319	0.8637167035284606	0.847356952038559	0.8442122154305661	1.0	0.1111111111111111	0.0	0.00799976199814705	0.00799976199814705
1212	0.027365419509327644	0.0046118283631561155	0.0035150535917252423	0.9651813085588359	-1	0	0	0.25	2	0.8888888888888888	8	0.55	0.8888888888888888	10	8	0	1	0	0.2	10	2	11	0.5	0	0.7069645753138725	0.8398212985975663	0.7056445466949365	0.8263493269882433	0.2690010756767319	0.847691511550864	0.9052248643677261	0.8381454096007522	1.0	0.1	0.0	0.0035150535917252423	0.0035150535917252423
130	0.007455646835444869	0.003762704922520155	-0.0028976871496695614	0.9594395314216901	-1	0	0	0.16666666666666666	1	1.0	6	1.0	1.0	6	6	1	1	0	0.125	8	1	8	0.16666666666666666	0	0.48975431607379605	0.9342862406536958	0.6404278092830618	0.9497543622636834	0.60041411774266	0.8843849624216452	0.9117113061044863	0.9270878834491023	1.0	0	0.0	-0.0002897687149669561	-0.0002897687149669561
216	0.0021514619270057863	0.0018395572748861383	-0.0018393027337050808	0.9848058694412573	-1	0	0	1.0	2	0.0	0	0.75	0	1	0	1	1	0	1.0	2	2	3	0.2	0	0	0	0	0	0	0	0	0	0	0	0	-0.00018393027337050807	-0.00018393027337050807
785	0.006814606546792634	0.00417077433087474	-0.004170774104430625	0.9787613564489843	-1	0	0	0.6	3	0.6	3	0.4375	0.6	5	3	1	1	0	1.0	4	4	7	0.25	0.6666666666666666	0.6138111037351153	0.8902612065680181	0.6944169317192868	0.8776846779113805	0.56256146549381	0.8636623941810744	0.7935227705471759	0.8776162969559121	1.0	0.2	0.0	-0.00041707741044306253	-0.00041707741044306253
2623	0.02605179926802348	0.010101461451776839	0.010080236522715738	0.9312991771258731	-1	0	0	0.2857142857142857	2	0.875	7	0.5555555555555556	0.875	9	7	0	1	0	0.2222222222222222	9	2	10	0.5	0	0.7215077563277486	0.6626971854368442	0.7168721616705861	0.8393840838591766	0.2690010756767319	0.8671022078369547	0.847356952038559	0.8024252989563635	1.0	0.1111111111111111	0.0	0.010080236522715738	0.010080236522715738
4165	0.02790434090215311	0.013850762596381306	0.01216048649166527	0.9351977923764563	-1	0	0	0.2857142857142857	2	0.875	7	0.5555555555555556	0.875	9	7	0	1	0	0.2222222222222222	9	2	10	0.5	0	0.6848969646423525	0.8277217292084369	0.7168721616705861	0.8393840838591766	0.22108426874429954	0.8615326269396838	0.8911339803429134	0.8434025102107992	1.0	0.1111111111111111	0.0	0.01216048649166527	0.01216048649166527
3641	0.02870770615002593	0.01318278713973887	0.011762332108314656	0.9346499332411053	-1	0	0	0.2857142857142857	2	0.875	7	0.5555555555555556	0.875	9	7	0	1	0	0.2222222222222222	9	2	10	0.5	0	0.6848969646423525	0.7988747721094817	0.7168721616705861	0.8545741629957007	0.2690010756767319	0.8637167035284606	0.847356952038559	0.8409848526062431	1.0	0.1111111111111111	0.0	0.011762332108314656	0.011762332108314656
2396	0.026770992473920414	0.01107315532116946	0.010961396900477708	0.931644118255509	-1	0	0	0.2857142857142857	2	0.875	7	0.5555555555555556	0.875	9	7	0	1	0	0.2222222222222222	9	2	10	0.5	0	0.7215077563277486	0.6626971854368442	0.7168721616705861	0.8393840838591766	0.2690010756767319	0.8671022078369547	0.847356952038559	0.8024252989563635	1.0	0.1111111111111111	0.0	0.010961396900477708	0.010961396900477708
3545	0.02929208689620383	0.014340959533213042	0.01149126174704581	0.9358282240565613	-1	0	0	0.2857142857142857	2	0.875	7	0.5555555555555556	0.875	9	7	0	1	0	0.2222222222222222	9	2	10	0.5	0	0.6848969646423525	0.7988747721094817	0.7168721616705861	0.8393840838591766	0.2690010756767319	0.8637167035284606	0.847356952038559	0.8356867716102336	1.0	0.1111111111111111	0.0	0.01149126174704581	0.01149126174704581
2843	0.02661958131320296	0.010712407835816872	0.010685094592641994	0.9311510417681366	-1	0	0	0.2857142857142857	2	0.875	7	0.5555555555555556	0.875	9	7	0	1	0	0.2222222222222222	9	2	10	0.5	0	0.7215077563277486	0.6626971854368442	0.7168721616705861	0.8393840838591766	0.2690010756767319	0.8671022078369547	0.847356952038559	0.8024252989563635	1.0	0.1111111111111111	0.0	0.010685094592641994	0.010685094592641994
721	0.0019524645866690496	0.0017021400888283284	-0.0017015970419020675	0.9846738220026289	-1	0	0	1.0	1	0	0	1.0	0	1	0	0	0	0	0.5	2	1	2	0.0	0	0	0	0	0	0	0	0	0	0	0	0	-0.00017015970419020677	-0.00017015970419020677
4571	0.010473194440576915	0.004661931167606326	-0.004052110508363554	0.9773693002502054	-1	0	0	0.2	2	0.9230769230769231	12	1.0	0.9230769230769231	14	12	0	2	0	0.06666666666666667	1	15	15	1.0	0.14285714285714285	0.6848969646423525	0.8804227940891791	0.7168721616705861	0.8724581875876987	0.2690010756767319	0.9003265442190228	0.847356952038559	0.8849389906594446	0.5357142857142857	0.07142857142857142	0.0	-0.00040521105083635536	-0.00040521105083635536
2325	0.026299584512979885	0.010986484192592445	0.010132593750962787	0.9323252913320318	-1	0	0	0.2857142857142857	2	0.875	7	0.5555555555555556	0.875	9	7	0	1	0	0.2222222222222222	9	2	10	0.5	0	0.7215077563277486	0.6626971854368442	0.7168721616705861	0.8393840838591766	0.2690010756767319	0.8671022078369547	0.847356952038559	0.8024252989563635	1.0	0.1111111111111111	0.0	0.010132593750962787	0.010132593750962787
3364	0.02790275553209497	0.01338229660231091	0.012422817416228265	0.9335685323678187	-1	0	0	0.2857142857142857	2	0.875	7	0.5555555555555556	0.875	9	7	0	1	0	0.2222222222222222	9	2	10	0.5	0	0.6848969646423525	0.8277217292084369	0.7168721616705861	0.8545741629957007	0.2690010756767319	0.8637167035284606	0.847356952038559	0.8492849803419822	1.0	0.1111111111111111	0.0	0.012422817416228265	0.012422817416228265
1357	0.029218896329740736	0.005850940092475509	0.005072179746171179	0.9594547610583436	-1	0	0	0.14285714285714285	1	1.0	8	1.0	1.0	9	8	0	1	0	0.1	10	1	10	0.3333333333333333	0	0.7290321859853923	0.7350067504784926	0.6944169317192868	0.8110417400793384	0.2690010756767319	0.8575916317725009	0.847356952038559	0.8059854695757019	1.0	0.1111111111111111	0.0	0.005072179746171179	0.005072179746171179
2284	0.02690930145564083	0.010283106470122982	0.009873611402949914	0.931578562055883	-1	0	0	0.2857142857142857	2	0.875	7	0.5555555555555556	0.875	9	7	0	1	0	0.2222222222222222	9	2	10	0.5	0	0.6848969646423525	0.7914090145371325	0.7168721616705861	0.8462724306142481	0.2690010756767319	0.8671022078369547	0.847356952038559	0.8372932872224405	1.0	0.1111111111111111	0.0	0.009873611402949914	0.009873611402949914
2634	0.027064278809156923	0.010041146594485963	0.009976437719306872	0.93098910323991	-1	0	0	0.2857142857142857	2	0.875	7	0.5555555555555556	0.875	9	7	0	1	0	0.2222222222222222	9	2	10	0.5	0	0.7215077563277486	0.6626971854368442	0.7168721616705861	0.831497671346465	0.2690010756767319	0.8637167035284606	0.847356952038559	0.7978173752102611	1.0	0.1111111111111111	0.0	0.009976437719306872	0.009976437719306872
3468	0.030054476488156238	0.009151070078526611	0.008597316522038913	0.6143995893164436	-1	0	0	0.2857142857142857	2	0.875	7	0.5555555555555556	0.875	9	7	0	1	0	0.2222222222222222	9	2	10	0.5	0	0.6848969646423525	0.8277217292084369	0.7168721616705861	0.8393840838591766	0.2690010756767319	0.8637167035284606	0.847356952038559	0.8442122154305661	1.0	0.1111111111111111	0.0	0.008597316522038913	0.008597316522038913
4000	0.027590008733702126	0.013187304491939977	0.012340350245825776	0.9362932234882824	-1	0	0	0.2857142857142857	2	0.875	7	0.5555555555555556	0.875	9	7	0	1	0	0.2222222222222222	9	2	10	0.5	0	0.6848969646423525	0.8277217292084369	0.5765657919065243	0.8193424617971241	0.14284646534581763	0.8651551527351332	0.9211791011324798	0.8384512735264474	1.0	0.1111111111111111	0.0	0.012340350245825776	0.012340350245825776
2861	0.020699227168642836	0.005946099309385224	-0.005767655867789329	0.9351291247832966	-1	0	0	0.3333333333333333	2	0.8571428571428571	6	0.5625	0.8571428571428571	8	6	0	1	0	0.25	8	2	9	0.5	0	0.7032023604850506	0.8403940271046022	0.6467189767885552	0.83101533082158	0.20109008589282382	0.701354959733079	0.9044208412595536	0.7972595675011395	1.0	0.125	0.0	-0.0005767655867789329	-0.0005767655867789329
3430	0.029177824663465704	0.014395291130485788	0.011847696851987166	0.9357475597016116	-1	0	0	0.2857142857142857	2	0.875	7	0.5555555555555556	0.875	9	7	0	1	0	0.2222222222222222	9	2	10	0.5	0	0.6848969646423525	0.7988747721094817	0.7168721616705861	0.8393840838591766	0.2690010756767319	0.8637167035284606	0.847356952038559	0.8356867716102336	1.0	0.1111111111111111	0.0	0.011847696851987166	0.011847696851987166
3999	0.02908630723591266	0.01335551877341963	0.01298842821009991	0.9346448364443918	-1	0	0	0.2857142857142857	2	0.875	7	0.5555555555555556	0.875	9	7	0	1	0	0.2222222222222222	9	2	10	0.5	0	0.6848969646423525	0.7988747721094817	0.7168721616705861	0.8545741629957007	0.2690010756767319	0.8637167035284606	0.847356952038559	0.8409848526062431	1.0	0.1111111111111111	0.0	0.01298842821009991	0.01298842821009991
4379	0.012396035101117609	0.006209475278621675	-0.00617878618019039	0.9618190616187223	-1	0	0	0.125	1	1.0	9	1.0	1.0	10	9	0	0	0	0.09090909090909091	11	1	11	0.0	0	0.7032023604850506	0.7934363162416671	0.6461992105474668	0.8431646039550379	0.19076327227825002	0.8304907549844837	0.8887754538753627	0.823311511761239	0	0	0.0	-0.000617878618019039	-0.000617878618019039
961	0.028354151939160854	0.005788306131406425	0.004333187426754869	0.9594761666545221	-1	0	0	0.14285714285714285	1	1.0	8	1.0	1.0	9	8	0	1	0	0.1	10	1	10	0.3333333333333333	0	0.7290321859853923	0.7350067504784926	0.6944169317192868	0.8110417400793384	0.2690010756767319	0.8566112135408163	0.849756490686681	0.805567882154568	1.0	0.1111111111111111	0.0	0.004333187426754869	0.004333187426754869
4862	0.029332450520821274	0.014843801255671531	0.013190887002367233	0.9384943913191713	-1	0	0	0.2857142857142857	2	0.875	7	0.5555555555555556	0.875	9	7	0	1	0	0.2222222222222222	9	2	10	0.5	0	0.6848969646423525	0.7988747721094817	0.7168721616705861	0.8393840838591766	0.13317909610891576	0.8690686309003168	0.9262150545798026	0.8377922977893696	1.0	0.1111111111111111	0.0	0.013190887002367233	0.013190887002367233
842	0.023334868193857	0.007161894384364918	-0.003249611774930755	0.9653173745487604	-1	0	0	0.14285714285714285	1	1.0	8	1.0	1.0	9	8	0	0	0	0.1	1	10	10	0.0	0	0.5363718571177089	0.9376911834617883	0.6611735773674624	0.9578698143734171	0.7352071464941738	0.8083073963228241	0.8188207405195153	0.9186968543594707	0	0	0.0	-0.0003249611774930755	-0.0003249611774930755
2657	0.026984912637337634	0.010048394308422885	0.009906297438221688	0.9313335789484268	-1	0	0	0.2857142857142857	2	0.875	7	0.5555555555555556	0.875	9	7	0	1	0	0.2222222222222222	9	2	10	0.5	0	0.6848969646423525	0.7914090145371325	0.7168721616705861	0.8462724306142481	0.2690010756767319	0.8671022078369547	0.847356952038559	0.8372932872224405	1.0	0.1111111111111111	0.0	0.009906297438221688	0.009906297438221688
2180	0.02687100675288053	0.010439824119894123	0.010332788167780646	0.9309732414346275	-1	0	0	0.2857142857142857	2	0.875	7	0.5555555555555556	0.875	9	7	0	1	0	0.2222222222222222	9	2	10	0.5	0	0.6848969646423525	0.5935651659792447	0.7168721616705861	0.8462724306142481	0.2690010756767319	0.8671022078369547	0.847356952038559	0.789179445433649	1.0	0.1111111111111111	0.0	0.010332788167780646	0.010332788167780646
1095	0.01919798786476559	0.0017514422827605968	0.001528725110620722	0.9727231607586851	-1	0	0	0.25	2	0.8888888888888888	8	0.39285714285714285	0.7777777777777778	9	7	1	2	0	0.5714285714285714	7	4	11	0.5	0	0.6848969646423525	0.854781293097536	0.5765657919065243	0.9080151804008155	0.2690010756767319	0.8871823589974508	0.9416217422570649	0.88508660013247	0.611111111111111	0	0.0	0.001528725110620722	0.001528725110620722
1269	0.027167499625695094	0.004406441890824163	0.0024652607216374247	0.9659063618956425	-1	0	0	0.25	2	0.8888888888888888	8	0.55	0.8888888888888888	10	8	0	1	0	0.2	10	2	11	0.5	0	0.7069645753138725	0.8398212985975663	0.7056445466949365	0.8263493269882433	0.2690010756767319	0.847691511550864	0.9052248643677261	0.8381454096007522	1.0	0.1	0.0	0.0024652607216374247	0.0024652607216374247
851	0.00208794022691541	0.0017728440843748042	-0.0017728314863708111	0.9836835049393251	-1	0	0	1.0	2	0.0	0	0.75	0	1	0	1	0	0	1.0	2	2	3	0.0	0	0	0	0	0	0	0	0	0	0	0	0	-0.0001772831486370811	-0.0001772831486370811
3591	0.030811594362364535	0.009684494745526321	0.009120902343206708	0.6701015237871886	-1	0	0	0.2857142857142857	2	0.875	7	0.5555555555555556	0.875	9	7	0	1	0	0.2222222222222222	9	2	10	0.5	0	0.6848969646423525	0.8277217292084369	0.7168721616705861	0.8393840838591766	0.2690010756767319	0.8637167035284606	0.847356952038559	0.8442122154305661	1.0	0.1111111111111111	0.0	0.009120902343206708	0.009120902343206708
1999	0.026755957186622697	0.010954818667792406	0.01062930481026184	0.9314637351635613	-1	0	0	0.2857142857142857	2	0.875	7	0.5555555555555556	0.875	9	7	0	1	0	0.2222222222222222	9	2	10	0.5	0	0.7215077563277486	0.6626971854368442	0.7168721616705861	0.8393840838591766	0.2690010756767319	0.8671022078369547	0.847356952038559	0.8024252989563635	1.0	0.1111111111111111	0.0	0.01062930481026184	0.01062930481026184
3821	0.023934901049228637	0.003048658242428056	-0.0006556277517042151	0.9555998880595615	-1	0	0	0.14285714285714285	1	1.0	8	1.0	1.0	9	8	0	1	0	0.1	10	1	10	0.3333333333333333	0	0.6848969646423525	0.7988747721094817	0.7168721616705861	0.8393840838591766	0.2055289127291302	0.8619518797116974	0.8977838061649054	0.8350030917855173	1.0	0.1111111111111111	0.0	-6.556277517042151e-05	-6.556277517042151e-05
1047	0.029002590896211287	0.014359526554644494	-0.013787748539375465	0.939481276207332	-1	0	0	0.2857142857142857	2	0.875	7	0.5555555555555556	0.875	9	7	0	2	0	0.2222222222222222	9	2	10	1.0	0	0.6911469323072905	0.7107904510672258	0.7168721616705861	0.8365462537169548	0.26654835685383527	0.8644727310128121	0.8573656224651585	0.811783625266816	0.5555555555555556	0.1111111111111111	0.0	-0.0013787748539375465	-0.0013787748539375465
2653	0.021925021499365527	0.008921841702046974	-0.007560703374316273	0.6108194225797774	-1	0	0	0.125	1	1.0	9	1.0	1.0	10	9	0	0	0	0.09090909090909091	11	1	11	0.0	0	0.7290321859853923	0.848860884851945	0.6461992105474668	0.8320445379910009	0.19076327227825002	0.8304907549844837	0.9093010984565034	0.8373076208356264	0	0	0.0	-0.0007560703374316273	-0.0007560703374316273
4349	0.0021491974879935716	0.002061853348638777	-0.002059825852146245	0.9830097146240886	-1	0	0	0	0	0	0	1.0	0	0	0	0	0	0	1.0	1	1	1	0.0	0	0	0	0	0	0	0	0	0	0	0	0	-0.1	-0.1
2295	0.026182601101722762	0.009709349051973848	0.009704716037415583	0.9312275495647541	-1	0	0	0.2857142857142857	2	0.875	7	0.5555555555555556	0.875	9	7	0	1	0	0.2222222222222222	9	2	10	0.5	0	0.7215077563277486	0.6626971854368442	0.7168721616705861	0.8393840838591766	0.2690010756767319	0.8671022078369547	0.847356952038559	0.8024252989563635	1.0	0.1111111111111111	0.0	0.009704716037415583	0.009704716037415583
2230	0.026903384400348895	0.010908781454890692	0.01074566457027305	0.930962796234195	-1	0	0	0.2857142857142857	2	0.875	7	0.5555555555555556	0.875	9	7	0	1	0	0.2222222222222222	9	2	10	0.5	0	0.6848969646423525	0.7914090145371325	0.7168721616705861	0.8379177010200312	0.2690010756767319	0.8671022078369547	0.847356952038559	0.834419287322056	1.0	0.1111111111111111	0.0	0.01074566457027305	0.01074566457027305
3004	0.028621311720891638	0.008857294346387226	0.00885519512069923	0.6415891286016734	-1	0	0	0.2857142857142857	2	0.875	7	0.5555555555555556	0.875	9	7	0	1	0	0.2222222222222222	9	2	10	0.5	0	0.6848969646423525	0.8277217292084369	0.7168721616705861	0.8393840838591766	0.2690010756767319	0.8637167035284606	0.847356952038559	0.8442122154305661	1.0	0.1111111111111111	0.0	0.00885519512069923	0.00885519512069923
2542	0.026596447094429192	0.010435328974256705	0.010154136533345934	0.9320136989598881	-1	0	0	0.2857142857142857	2	0.875	7	0.5555555555555556	0.875	9	7	0	1	0	0.2222222222222222	9	2	10	0.5	0	0.7215077563277486	0.6626971854368442	0.7168721616705861	0.8393840838591766	0.2690010756767319	0.8671022078369547	0.847356952038559	0.8024252989563635	1.0	0.1111111111111111	0.0	0.010154136533345934	0.010154136533345934
3365	0.030580838355035576	0.009113064547588695	0.00895621636166349	0.607699068607371	-1	0	0	0.2857142857142857	2	0.875	7	0.5555555555555556	0.875	9	7	0	1	0	0.2222222222222222	9	2	10	0.5	0	0.6848969646423525	0.8277217292084369	0.7168721616705861	0.8545741629957007	0.2690010756767319	0.8637167035284606	0.847356952038559	0.8492849803419822	1.0	0.1111111111111111	0.0	0.00895621636166349	0.00895621636166349
3226	0.02832962714108236	0.014260632762089174	0.011974019877869089	0.9359166248705728	-1	0	0	0.2857142857142857	2	0.875	7	0.5555555555555556	0.875	9	7	0	1	0	0.2222222222222222	9	2	10	0.5	0	0.6848969646423525	0.8277217292084369	0.7168721616705861	0.8393840838591766	0.2055289127291302	0.8619518797116974	0.8977838061649054	0.8435573679268719	1.0	0.1111111111111111	0.0	0.011974019877869089	0.011974019877869089
3107	0.028703133831128328	0.013695600042092122	0.011980302076831272	0.9341930097494583	-1	0	0	0.2857142857142857	2	0.875	7	0.5555555555555556	0.875	9	7	0	1	0	0.2222222222222222	9	2	10	0.5	0	0.6848969646423525	0.8108239872871813	0.7168721616705861	0.8393840838591766	0.2690010756767319	0.8637167035284606	0.847356952038559	0.8391402365147077	1.0	0.1111111111111111	0.0	0.011980302076831272	0.011980302076831272
2499	0.026440792702733893	0.010625101952523077	0.01046477565332712	0.9306234065112262	-1	0	0	0.2857142857142857	2	0.875	7	0.5555555555555556	0.875	9	7	0	1	0	0.2222222222222222	9	2	10	0.5	0	0.7215077563277486	0.7093838659478444	0.7168721616705861	0.8462724306142481	0.2690010756767319	0.8671022078369547	0.847356952038559	0.8162597853636921	1.0	0.1111111111111111	0.0	0.01046477565332712	0.01046477565332712
2399	0.026559049428256595	0.011022517160993894	0.010878468006252747	0.9315902792181759	-1	0	0	0.2857142857142857	2	0.875	7	0.5555555555555556	0.875	9	7	0	1	0	0.2222222222222222	9	2	10	0.5	0	0.7215077563277486	0.6626971854368442	0.7168721616705861	0.8393840838591766	0.2690010756767319	0.8671022078369547	0.847356952038559	0.8024252989563635	1.0	0.1111111111111111	0.0	0.010878468006252747	0.010878468006252747
4037	0.028137372591429736	0.013889990584096722	0.01225750591850984	0.9344690028845565	-1	0	0	0.2857142857142857	2	0.875	7	0.5555555555555556	0.875	9	7	0	1	0	0.2222222222222222	9	2	10	0.5	0	0.6848969646423525	0.8277217292084369	0.7168721616705861	0.8393840838591766	0.2690010756767319	0.8637167035284606	0.847356952038559	0.8442122154305661	1.0	0.1111111111111111	0.0	0.01225750591850984	0.01225750591850984
539	0.0045505030099956155	0.00253321299390205	-0.002531246599181118	0.9832941578483866	-1	0	0	0.6666666666666666	2	0.5	1	0.6666666666666666	0.5	3	1	0	0	0	0.6666666666666666	3	2	4	0.0	0	0.4010380281030157	0.7932887662574608	0.31542674836807183	0.8612851593720189	0.8351391246749372	0.7342844281075986	0.9459563819816802	0.8015133742455816	0	0	0.0	-0.00025312465991811177	-0.00025312465991811177
3374	0.028729524249983818	0.0142548400102342	0.011161624530913404	0.934770408149454	-1	0	0	0.2857142857142857	2	0.875	7	0.5555555555555556	0.875	9	7	0	1	0	0.2222222222222222	9	2	10	0.5	0	0.6848969646423525	0.8277217292084369	0.7168721616705861	0.8393840838591766	0.2690010756767319	0.8637167035284606	0.847356952038559	0.8442122154305661	1.0	0.1111111111111111	0.0	0.011161624530913404	0.011161624530913404
681	0.001772555889554185	0.0017255757314135435	-0.0017233705087015855	0.9833488961772319	-1	0	0	1.0	1	0	0	1.0	0	1	0	0	0	0	0.5	2	1	2	0.0	0	0	0	0	0	0	0	0	0	0	0	0	-0.00017233705087015856	-0.00017233705087015856
20	0.004949073023834046	0.002872265530958811	-0.0028161603460550846	0.9694355405480166	-1	0	0	0.3333333333333333	1	1.0	2	1.0	1.0	3	2	0	0	0	0.25	4	1	4	0.0	0	0.6504791467290223	0.6853643657793429	0.5362833764233638	0.6059740254293137	0.21524647224722893	0.6091198454817213	0.8807001065517585	0.6343342975374081	0	0	0.0	-0.00028161603460550845	-0.00028161603460550845
1180	0.03464580597323616	0.011174890864518928	-0.01048992611107505	0.9366841710006704	-1	0	0	0.16666666666666666	1	1.0	7	1.0	1.0	8	7	0	2	0	0.1111111111111111	1	9	9	0.6666666666666666	0	0.7069645753138725	0.7014794088123503	0.7168721616705861	0.8763455611715529	0.20109008589282382	0.8738711001244245	0.9044208412595536	0.8295936661798804	0.5625	0.125	0.0	-0.001048992611107505	-0.001048992611107505
435	0.0017463203308053584	0.0016853560774533227	-0.0016853560737549172	0.9863733688414665	-1	0	0	1.0	1	0	0	1.0	0	1	0	0	0	0	0.5	1	2	2	0.0	0	0	0	0	0	0	0	0	0	0	0	0	-0.0001685356073754917	-0.0001685356073754917
1484	0.0146013740318562	0.004466416294566551	-0.00430067871066114	0.9720653921893745	-1	0	0	0.3333333333333333	2	0.8333333333333334	5	0.5714285714285714	0.8333333333333334	6	5	1	3	0	0.2857142857142857	7	2	8	0.6	0	0.7069645753138725	0.8933047516274886	0.750673804921468	0.8202943636381265	0.25436165778985637	0.8775341663022438	0.9052248643677261	0.866557680897329	0.3333333333333333	0.16666666666666666	0.0	-0.000430067871066114	-0.000430067871066114
3224	0.02867161234205741	0.014311975491406136	0.013020710053009962	0.9341427321985225	-1	0	0	0.2857142857142857	2	0.875	7	0.5555555555555556	0.875	9	7	0	1	0	0.2222222222222222	9	2	10	0.5	0	0.6848969646423525	0.8277217292084369	0.7168721616705861	0.8393840838591766	0.2690010756767319	0.8637167035284606	0.847356952038559	0.8442122154305661	1.0	0.1111111111111111	0.0	0.013020710053009962	0.013020710053009962
3812	0.03027106967901528	0.0091025303205537	0.008347313846953405	0.611732866168792	-1	0	0	0.2857142857142857	2	0.875	7	0.5555555555555556	0.875	9	7	0	1	0	0.2222222222222222	9	2	10	0.5	0	0.6848969646423525	0.8277217292084369	0.7168721616705861	0.8393840838591766	0.2690010756767319	0.8637167035284606	0.847356952038559	0.8442122154305661	1.0	0.2222222222222222	0.0	0.008347313846953405	0.008347313846953405
2513	0.027025779623187453	0.010883915625318735	0.01087759684758972	0.9314426680542398	-1	0	0	0.2857142857142857	2	0.875	7	0.5555555555555556	0.875	9	7	0	1	0	0.2222222222222222	9	2	10	0.5	0	0.6848969646423525	0.8277217292084369	0.7168721616705861	0.8393840838591766	0.2690010756767319	0.8671022078369547	0.847356952038559	0.845482267288864	1.0	0.1111111111111111	0.0	0.01087759684758972	0.01087759684758972
1955	0.028665208244066827	0.008188196235577764	-0.008170132521123736	0.9534657974260315	-1	0	0	0.2857142857142857	2	0.875	7	0.5555555555555556	0.875	9	7	0	1	0	0.2222222222222222	9	2	10	0.5	0	0.6848969646423525	0.8488006015390689	0.7168721616705861	0.8749321608910989	0.1350345071399322	0.8676020012475537	0.9416217422570649	0.8641441431120398	1.0	0.1111111111111111	0.0	-0.0008170132521123736	-0.0008170132521123736
1942	0.04090904834574786	0.008292805843485273	-0.008250588513064048	0.9459058342869402	-1	0	0	0.25	2	0.9	9	0.5454545454545454	0.9	11	9	0	1	0	0.18181818181818182	11	2	12	0.5	0	0.6848969646423525	0.7894440768285503	0.7168721616705861	0.860872732227087	0.2690010756767319	0.9083043111782955	0.8519094882714799	0.8596532697719254	1.0	0.09090909090909091	0.0	-0.0008250588513064048	-0.0008250588513064048
293	0.006785936028123758	0.0017921966389201085	-0.0016132632736079785	0.9758166772289681	-1	0	0	0.5	2	0.6666666666666666	2	1.0	0.6666666666666666	3	2	1	0	0	0.2	5	1	5	0.0	0.5	0.4010380281030157	0.8657052562548497	0.15334538249831764	0.7189068600952422	0.8125956859035476	0.6939519898792509	0.9289427654973659	0.7697803488615975	0	0	0.0	-0.00016132632736079786	-0.00016132632736079786
3291	0.024878339446491444	0.011102427036993216	-0.009486756527356897	0.6381618798253538	-1	0	0	0.3333333333333333	2	0.8571428571428571	6	0.5625	0.8571428571428571	7	6	1	2	0	0.25	8	2	9	0.4	0	0.6848969646423525	0.8497999521863913	0.685327782570739	0.8474434474644276	0.2690010756767319	0.8834104814565793	0.847356952038559	0.861079389241379	0.5714285714285714	0.2857142857142857	0.0	-0.0009486756527356897	-0.0009486756527356897
4555	0.027610654397447625	0.01475701180851295	0.013215235594995767	0.936835888335578	-1	0	0	0.2857142857142857	2	0.875	7	0.5555555555555556	0.875	9	7	0	1	0	0.2222222222222222	9	2	10	0.5	0	0.6848969646423525	0.8277217292084369	0.7168721616705861	0.8393840838591766	0.1427939134087012	0.8679903030437591	0.9211965580193792	0.8458185302487016	1.0	0.1111111111111111	0.0	0.013215235594995767	0.013215235594995767
2018	0.024001196295394513	0.0008554643122035535	-0.0005049136941458035	0.9301073316972287	-1	0	0	0.2857142857142857	2	0.875	7	0.5555555555555556	0.875	9	7	0	1	0	0.2222222222222222	9	2	10	0.5	0	0.7290321859853923	0.8634376391152461	0.7168721616705861	0.8462724306142481	0.2690010756767319	0.8671022078369547	0.938151573149524	0.8591754925304178	1.0	0.1111111111111111	0.0	-5.049136941458035e-05	-5.049136941458035e-05
1358	0.02573325127798313	0.005454809851272966	0.005118483955222588	0.9612151245919556	-1	0	0	0.25	2	0.8888888888888888	8	0.55	0.8888888888888888	10	8	0	1	0	0.2	10	2	11	0.5	0	0.7069645753138725	0.8398212985975663	0.7168721616705861	0.8340291102393457	0.2690010756767319	0.847691511550864	0.9052248643677261	0.8405940271749239	1.0	0.1	0.0	0.005118483955222588	0.005118483955222588
4447	0.02837534834269193	0.0141493588507353	0.011714330268012722	0.9371416388250271	-1	0	0	0.2857142857142857	2	0.875	7	0.5555555555555556	0.875	9	7	0	1	0	0.2222222222222222	9	2	10	0.5	0	0.6848969646423525	0.8277217292084369	0.7168721616705861	0.8393840838591766	0.16153008107955688	0.863954118434454	0.9147517205130776	0.8443006813695093	1.0	0.1111111111111111	0.0	0.011714330268012722	0.011714330268012722
4040	0.0292673214924875	0.009416008917322126	0.008992260517869924	0.695037279965109	-1	0	0	0.2857142857142857	2	0.875	7	0.5555555555555556	0.875	9	7	0	1	0	0.2222222222222222	9	2	10	0.5	0	0.6848969646423525	0.8277217292084369	0.7168721616705861	0.8393840838591766	0.2690010756767319	0.8613652384713923	0.8623191449536803	0.8433407577432991	1.0	0.1111111111111111	0.0	0.008992260517869924	0.008992260517869924
21	0.010437769623140846	0.006143310142383629	-0.006106430715915506	0.966809389416155	-1	0.3333333333333333	1	0.5555555555555556	5	0.5454545454545454	6	0.37142857142857144	0.45454545454545453	7	5	5	2	0	0.7142857142857143	7	5	13	0.16666666666666666	0.6666666666666666	0.7873364782894392	0.9369601178051682	0.5992953515273689	0.9446511978772187	0.49198378964462625	0.9499052249770328	0.9534074276741935	0.9440731885076172	0.6428571428571428	0.14285714285714285	0.0	-0.0006106430715915506	-0.0006106430715915506
4353	0.02935748070534477	0.019175771496792778	0.011711321248250557	0.9349424378190786	-1	0	0	0.2857142857142857	2	0.875	7	0.5555555555555556	0.875	9	7	0	1	0	0.2222222222222222	9	2	10	0.5	0	0.6848969646423525	0.8277217292084369	0.7168721616705861	0.8484405538939186	0.1427939134087012	0.8679903030437591	0.9211965580193792	0.8487842941224261	1.0	0.1111111111111111	0.0	0.011711321248250557	0.011711321248250557
4423	0.02793321700160418	0.014010196105027125	0.01145872068914605	0.934988405010626	-1	0	0	0.2857142857142857	2	0.875	7	0.5555555555555556	0.875	9	7	0	1	0	0.2222222222222222	9	2	10	0.5	0	0.6848969646423525	0.8277217292084369	0.5765657919065243	0.8193424617971241	0.22108426874429954	0.8615326269396838	0.8911339803429134	0.8370600912555444	1.0	0.1111111111111111	0.0	0.01145872068914605	0.01145872068914605
1239	0.0238957752345775	0.006324442439606005	-0.0015312974942652542	0.9674529873571954	-1	0	0	0.25	2	0.8888888888888888	8	0.55	0.8888888888888888	10	8	0	1	0	0.2	10	2	11	0.5	0	0.7069645753138725	0.8398212985975663	0.7056445466949365	0.8263493269882431	0.2690010756767319	0.8557489923145282	0.9044208412595536	0.8410102886284173	1.0	0.1	0.0	-0.00015312974942652543	-0.00015312974942652543
1986	0.027858281557517454	0.011304098206391047	0.008079748062149675	0.9272399418310723	-1	0	0	0.2857142857142857	2	0.875	7	0.5555555555555556	0.875	9	7	0	1	0	0.2222222222222222	9	2	10	0.5	0	0.7290321859853923	0.6669315227462856	0.7168721616705861	0.8393840838591766	0.2690010756767319	0.8671022078369547	0.849756490686681	0.8034275721024964	1.0	0.1111111111111111	0.0	0.008079748062149675	0.008079748062149675
2881	0.010138446346930329	0.004390490711886519	-0.004186275671522284	0.9430388600313572	-1	0	0	0.4	2	0.8	4	0.5833333333333334	0.8	6	4	0	1	0	0.3333333333333333	6	2	7	0.5	0	0.7290321859853923	0.6850896426280373	0.7168721616705861	0.7193568726402261	0.13317909610891576	0.905617311183871	0.9416217422570649	0.7902773777828507	1.0	0.16666666666666666	0.0	-0.00041862756715222837	-0.00041862756715222837
1993	0.026557987336523127	0.009596800297540209	0.009594856437255399	0.9310724239415269	-1	0	0	0.2857142857142857	2	0.875	7	0.5555555555555556	0.875	9	7	0	1	0	0.2222222222222222	9	2	10	0.5	0	0.7215077563277486	0.6626971854368442	0.7168721616705861	0.8393840838591766	0.2690010756767319	0.8671022078369547	0.847356952038559	0.8024252989563635	1.0	0.1111111111111111	0.0	0.009594856437255399	0.009594856437255399
1664	0.02784950755489176	0.01061682628072621	0.008549033115632747	0.926996368738929	-1	0	0	0.2857142857142857	2	0.875	7	0.5555555555555556	0.875	9	7	0	1	0	0.2222222222222222	9	2	10	0.5	0	0.7290321859853923	0.7113361196476955	0.7168721616705861	0.8462724306142481	0.2690010756767319	0.8671022078369547	0.849756490686681	0.8167336750545511	1.0	0.1111111111111111	0.0	0.008549033115632747	0.008549033115632747
1769	0.026753831758302746	0.012680596788538877	-0.012641046288824518	0.9630605965758251	-1	0	0	0.25	2	0.8888888888888888	8	0.55	0.8888888888888888	10	8	0	2	0	0.2	10	2	11	1.0	0	0.6880219484748216	0.8371117431559667	0.7168721616705861	0.8363184191109766	0.2677747162652836	0.8495992027737045	0.8976285446170084	0.8411059762737649	0.6	0.1	0.0	-0.0012641046288824518	-0.0012641046288824518
3573	0.028364125218881542	0.014103851730502753	0.011233590291576945	0.9360600669437074	-1	0	0	0.2857142857142857	2	0.875	7	0.5555555555555556	0.875	9	7	0	1	0	0.2222222222222222	9	2	10	0.5	0	0.6848969646423525	0.8277217292084369	0.7168721616705861	0.8393840838591766	0.22108426874429954	0.8615326269396838	0.8911339803429134	0.8434025102107992	1.0	0.1111111111111111	0.0	0.011233590291576945	0.011233590291576945
4198	0.01988784381978168	0.005898440952369735	-0.00576729554162138	0.9354885298121987	-1	0	0	0.3333333333333333	2	0.8571428571428571	6	0.5625	0.8571428571428571	8	6	0	1	0	0.25	8	2	9	0.5	0	0.7032023604850506	0.8106901170544039	0.7168721616705861	0.8281695101324028	0.17713168242660765	0.8741156752011285	0.9199389972121796	0.8395683324534218	1.0	0.125	0.0	-0.000576729554162138	-0.000576729554162138
350	0.00187319642664373	0.0018187694414389256	-0.0018187547086055383	0.985077610451924	-1	0	0	1.0	1	0	0	1.0	0	1	0	0	1	0	0.5	1	2	2	0.3333333333333333	0	0	0	0	0	0	0	0	0	0	0	0	-0.00018187547086055382	-0.00018187547086055382
2583	0.02634065105080303	0.01101918224513457	0.010881244673731362	0.9311871516650948	-1	0	0	0.2857142857142857	2	0.875	7	0.5555555555555556	0.875	9	7	0	1	0	0.2222222222222222	9	2	10	0.5	0	0.7215077563277486	0.6626971854368442	0.7168721616705861	0.8393840838591766	0.2690010756767319	0.8671022078369547	0.847356952038559	0.8024252989563635	1.0	0.1111111111111111	0.0	0.010881244673731362	0.010881244673731362
2585	0.016180094629480193	0.0028958975309522975	-0.002112566734309095	0.9532977182113783	-1	0	0	0.125	1	1.0	9	1.0	1.0	10	9	0	1	0	0.09090909090909091	11	1	11	0.3333333333333333	0	0.7032023604850506	0.8376506172612546	0.6687138396607326	0.8248265491327109	0.23179488524070338	0.8570020135798014	0.9044208412595536	0.8402763288476934	1.0	0.1	0.0	-0.0002112566734309095	-0.0002112566734309095
3698	0.030600639329117753	0.009154655142828013	0.009032977042276975	0.6045468228087931	-1	0	0	0.2857142857142857	2	0.875	7	0.5555555555555556	0.875	9	7	0	1	0	0.2222222222222222	9	2	10	0.5	0	0.6848969646423525	0.8277217292084369	0.7168721616705861	0.8393840838591766	0.2690010756767319	0.8637167035284606	0.847356952038559	0.8442122154305661	1.0	0.1111111111111111	0.0	0.009032977042276975	0.009032977042276975
3596	0.028520609352509628	0.014013003529959411	0.011467566060852492	0.9349108852419888	-1	0	0	0.2857142857142857	2	0.875	7	0.5555555555555556	0.875	9	7	0	1	0	0.2222222222222222	9	2	10	0.5	0	0.6848969646423525	0.8277217292084369	0.7168721616705861	0.8393840838591766	0.2690010756767319	0.8637167035284606	0.847356952038559	0.8442122154305661	1.0	0.1111111111111111	0.0	0.011467566060852492	0.011467566060852492
4732	0.02785017269996942	0.014127253406294166	0.013239664664488567	0.936867919492609	-1	0	0	0.2857142857142857	2	0.875	7	0.5555555555555556	0.875	9	7	0	1	0	0.2222222222222222	9	2	10	0.5	0	0.6848969646423525	0.8277217292084369	0.7168721616705861	0.8393840838591766	0.1427939134087012	0.8679903030437591	0.9211965580193792	0.8458185302487016	1.0	0.1111111111111111	0.0	0.013239664664488567	0.013239664664488567
3685	0.029106132446947878	0.009230614685255554	0.008977712199222405	0.7011739446906902	-1	0	0	0.2857142857142857	2	0.875	7	0.5555555555555556	0.875	9	7	0	1	0	0.2222222222222222	9	2	10	0.5	0	0.6848969646423525	0.8277217292084369	0.7168721616705861	0.8393840838591766	0.2690010756767319	0.8637167035284606	0.847356952038559	0.8442122154305661	1.0	0.1111111111111111	0.0	0.008977712199222405	0.008977712199222405
2684	0.026829704035199423	0.011108798215431922	0.011060523108270352	0.9315971859626668	-1	0	0	0.2857142857142857	2	0.875	7	0.5555555555555556	0.875	9	7	0	1	0	0.2222222222222222	9	2	10	0.5	0	0.6848969646423525	0.8277217292084369	0.7168721616705861	0.8393840838591766	0.2690010756767319	0.8671022078369547	0.847356952038559	0.845482267288864	1.0	0.1111111111111111	0.0	0.011060523108270352	0.011060523108270352
4193	0.027948908205414034	0.014449806713258103	0.012033665856470055	0.935554165140851	-1	0	0	0.2857142857142857	2	0.875	7	0.5555555555555556	0.875	9	7	0	1	0	0.2222222222222222	9	2	10	0.5	0	0.6848969646423525	0.8277217292084369	0.7168721616705861	0.8393840838591766	0.22108426874429954	0.8615326269396838	0.8911339803429134	0.8434025102107992	1.0	0.1111111111111111	0.0	0.012033665856470055	0.012033665856470055
4020	0.027892202892025198	0.013616125155098508	0.010499645378089515	0.9354753387130832	-1	0	0	0.2857142857142857	2	0.875	7	0.5555555555555556	0.875	9	7	0	1	0	0.2222222222222222	9	2	10	0.5	0	0.6848969646423525	0.8277217292084369	0.7168721616705861	0.8393840838591766	0.2690010756767319	0.8637167035284606	0.847356952038559	0.8442122154305661	1.0	0.1111111111111111	0.0	0.010499645378089515	0.010499645378089515
1395	0.024177738915415085	0.005155845165910036	0.00040471010745321296	0.9714906209868441	-1	0	0	0.2857142857142857	2	0.875	7	0.5555555555555556	0.875	9	7	0	1	0	0.2222222222222222	9	2	10	0.5	0	0.7290321859853923	0.8488015375644921	0.6944169317192868	0.8177131559281461	0.2690010756767319	0.7433852499520959	0.9161504718630252	0.8068909636707822	1.0	0.1111111111111111	0.0	0.00040471010745321296	0.00040471010745321296
3492	0.02802973208865821	0.014347399194673307	0.011220332577467254	0.9361953825777596	-1	0	0	0.2857142857142857	2	0.875	7	0.5555555555555556	0.875	9	7	0	1	0	0.2222222222222222	9	2	10	0.5	0	0.6848969646423525	0.8277217292084369	0.7168721616705861	0.8393840838591766	0.2055289127291302	0.8619518797116974	0.8977838061649054	0.8435573679268719	1.0	0.1111111111111111	0.0	0.011220332577467254	0.011220332577467254
2928	0.006292797022363438	0.002804256874023819	-0.002730466797382348	0.968896399264968	-1	0	0	0.3333333333333333	2	0.8333333333333334	5	0.6666666666666666	0.5	5	3	2	2	0	0.75	3	4	8	0.3333333333333333	0	0.7290321859853923	0.7008011854191702	0.7168721616705861	0.736141738486804	0.13317909610891576	0.9163468735794195	0.9416217422570649	0.8059043905368891	0.6	0.2	0.0	-0.0002730466797382348	-0.0002730466797382348
4592	0.028339339613664628	0.014893337742638657	0.013630776494530586	0.9367471013842266	-1	0	0	0.2857142857142857	2	0.875	7	0.5555555555555556	0.875	9	7	0	1	0	0.2222222222222222	9	2	10	0.5	0	0.6848969646423525	0.8277217292084369	0.7168721616705861	0.8393840838591766	0.1427939134087012	0.8679903030437591	0.9211965580193792	0.8458185302487016	1.0	0.1111111111111111	0.0	0.013630776494530586	0.013630776494530586
2774	0.026815029079160037	0.0036760118797199742	0.0016789007488691905	0.9229704574011212	-1	0	0	0.2857142857142857	2	0.875	7	0.5555555555555556	0.875	9	7	0	1	0	0.2222222222222222	9	2	10	0.5	0	0.6848969646423525	0.7914090145371325	0.7168721616705861	0.8509656607131757	0.2690010756767319	0.8614474061122963	0.8559047017362102	0.836762335478179	1.0	0.1111111111111111	0.0	0.0016789007488691905	0.0016789007488691905
1135	0.026362228656153775	0.004124818320013456	0.0026018755868130804	0.9644384091021284	-1	0	0	0.25	2	0.8888888888888888	8	0.55	0.8888888888888888	10	8	0	1	0	0.2	10	2	11	0.5	0	0.7069645753138725	0.8398212985975663	0.7056445466949365	0.8263493269882433	0.2690010756767319	0.847691511550864	0.9052248643677261	0.8381454096007522	1.0	0.1	0.0	0.0026018755868130804	0.0026018755868130804
2962	0.026833940627212612	0.011196231469635004	0.011175911202572986	0.9312211689694601	-1	0	0	0.2857142857142857	2	0.875	7	0.5555555555555556	0.875	9	7	0	1	0	0.2222222222222222	9	2	10	0.5	0	0.7215077563277486	0.6626971854368442	0.7168721616705861	0.8393840838591766	0.2690010756767319	0.8616772512776734	0.847356952038559	0.799967866834323	1.0	0.1111111111111111	0.0	0.011175911202572986	0.011175911202572986
3206	0.030877721410962667	0.009314002970422843	0.008644777009348676	0.6126478388103458	-1	0	0	0.2857142857142857	2	0.875	7	0.5555555555555556	0.875	9	7	0	1	0	0.2222222222222222	9	2	10	0.5	0	0.6848969646423525	0.8277217292084369	0.7168721616705861	0.8393840838591766	0.2690010756767319	0.8637167035284606	0.847356952038559	0.8442122154305661	1.0	0.1111111111111111	0.0	0.008644777009348676	0.008644777009348676
1954	0.02662142781461233	0.008308308996267753	0.007830123463304476	0.9230524556602063	-1	0	0	0.2857142857142857	2	0.875	7	0.5555555555555556	0.875	9	7	0	1	0	0.2222222222222222	9	2	10	0.5	0	0.7290321859853923	0.6669315227462856	0.7168721616705861	0.8462724306142481	0.2690010756767319	0.8671022078369547	0.849756490686681	0.8061510210636795	1.0	0.1111111111111111	0.0	0.007830123463304476	0.007830123463304476
119	0.003580999861193755	0.0020416902689562987	-0.0020409821190886445	0.9831189874865965	-1	0	0	0.5	1	1.0	1	1.0	1.0	2	1	0	0	0	0.3333333333333333	3	1	3	0.0	0	0.7930269440399906	0.7525407050635868	0.6295247019012364	0.9699950441985794	0.554779348456478	0.7496502126780493	0.8909288723167348	0.869320222690608	0	0	0.0	-0.00020409821190886445	-0.00020409821190886445
3043	0.0284473075283721	0.01353722678122745	0.011493640032268418	0.9353844369679898	-1	0	0	0.2857142857142857	2	0.875	7	0.5555555555555556	0.875	9	7	0	1	0	0.2222222222222222	9	2	10	0.5	0	0.6848969646423525	0.7988747721094817	0.7168721616705861	0.8393840838591766	0.2690010756767319	0.8637167035284606	0.847356952038559	0.8356867716102336	1.0	0.1111111111111111	0.0	0.011493640032268418	0.011493640032268418
4035	0.02938504220106244	0.009638680357731508	0.008970598743524504	0.6967394520181278	-1	0	0	0.2857142857142857	2	0.875	7	0.5555555555555556	0.875	9	7	0	1	0	0.2222222222222222	9	2	10	0.5	0	0.6848969646423525	0.8277217292084369	0.7168721616705861	0.8393840838591766	0.2690010756767319	0.8637167035284606	0.847356952038559	0.8442122154305661	1.0	0.1111111111111111	0.0	0.008970598743524504	0.008970598743524504
4847	0.03250162875183657	0.009713864052284402	0.0011360752881213352	0.9351374431391003	-1	0	0	0.2857142857142857	2	0.875	7	0.5555555555555556	0.875	9	7	0	2	0	0.2222222222222222	9	2	10	1.0	0	0.6848969646423525	0.7988747721094817	0.7168721616705861	0.8520313272174284	0.13317909610891576	0.8712644787213484	0.9271146218882345	0.842996524595016	0.5555555555555556	0.1111111111111111	0.0	0.0011360752881213352	0.0011360752881213352
918	0.02853053382812127	0.011111115163704662	-0.01101397187479984	0.965494549328874	-1	0	0	0.25	2	0.8888888888888888	8	0.55	0.8888888888888888	10	8	0	1	0	0.2	10	2	11	0.5	0	0.7069645753138725	0.8398212985975663	0.676862852172609	0.8252618196138916	0.2690010756767319	0.847691511550864	0.9051378659781918	0.8378032612433935	1.0	0.1	0.0	-0.0011013971874799838	-0.0011013971874799838
2456	0.021911013101402543	0.0011045915624148877	-0.00016967270891954245	0.9568001518094642	-1	0	0	0.14285714285714285	1	1.0	8	1.0	1.0	9	8	0	1	0	0.1	10	1	10	0.3333333333333333	0	0.6848969646423525	0.8277217292084369	0.7168721616705861	0.831497671346465	0.2690010756767319	0.8671022078369547	0.847356952038559	0.8429672612372833	1.0	0.1111111111111111	0.0	-1.6967270891954246e-05	-1.6967270891954246e-05
1832	0.02650251321551249	0.009300659085339816	0.008774659313013525	0.9306490970768101	-1	0	0	0.2857142857142857	2	0.875	7	0.5555555555555556	0.875	9	7	0	1	0	0.2222222222222222	9	2	10	0.5	0	0.7215077563277486	0.6626971854368442	0.7168721616705861	0.8462724306142481	0.2690010756767319	0.8671022078369547	0.847356952038559	0.8051592665325051	1.0	0.1111111111111111	0.0	0.008774659313013525	0.008774659313013525
217	0.0018249120515611058	0.0017664503159611077	-0.0017664165844554261	0.9861522464347179	-1	0	0	1.0	1	0	0	1.0	0	1	0	0	1	0	0.5	1	2	2	0.3333333333333333	0	0	0	0	0	0	0	0	0	0	0	0	-0.00017664165844554261	-0.00017664165844554261
845	0.027198178321408324	0.004498546500962808	0.0028956909611285633	0.9648731799417946	-1	0	0	0.25	2	0.8888888888888888	8	0.55	0.8888888888888888	10	8	0	1	0	0.2	10	2	11	0.5	0	0.7069645753138725	0.8398212985975663	0.7056445466949365	0.8263493269882433	0.2690010756767319	0.847691511550864	0.9052248643677261	0.8381454096007522	1.0	0.1	0.0	0.0028956909611285633	0.0028956909611285633
1743	0.028640432437225635	0.01110827388323603	0.006265840651166768	0.9486435766497968	-1	0	0	0.25	2	0.9	9	0.5454545454545454	0.9	11	9	0	1	0	0.18181818181818182	11	2	12	0.5	0	0.6848969646423525	0.8313712081817668	0.7168721616705861	0.8295193986191004	0.2690010756767319	0.8897625440124752	0.849756490686681	0.8526208560801692	1.0	0.09090909090909091	0.0	0.006265840651166768	0.006265840651166768
4283	0.02926868315347347	0.013677090371844818	0.012339678975217098	0.9347039860512439	-1	0	0	0.2857142857142857	2	0.875	7	0.5555555555555556	0.875	9	7	0	1	0	0.2222222222222222	9	2	10	0.5	0	0.6848969646423525	0.8219894620937708	0.7168721616705861	0.8545741629957007	0.2690010756767319	0.8637167035284606	0.847356952038559	0.8475840835074572	1.0	0.1111111111111111	0.0	0.012339678975217098	0.012339678975217098
3653	0.030490366901093868	0.008869446871351062	0.00816301373615653	0.6223911363929926	-1	0	0	0.2857142857142857	2	0.875	7	0.5555555555555556	0.875	9	7	0	1	0	0.2222222222222222	9	2	10	0.5	0	0.6848969646423525	0.8277217292084369	0.7168721616705861	0.8393840838591766	0.2690010756767319	0.8637167035284606	0.847356952038559	0.8442122154305661	1.0	0.1111111111111111	0.0	0.00816301373615653	0.00816301373615653
846	0.026855467765936003	0.0038931591603020843	0.0017502943908435553	0.9649747813125481	-1	0	0	0.25	2	0.8888888888888888	8	0.55	0.8888888888888888	10	8	0	1	0	0.2	10	2	11	0.5	0	0.7069645753138725	0.8398212985975663	0.7056445466949365	0.8263493269882433	0.2690010756767319	0.847691511550864	0.9052248643677261	0.8381454096007522	1.0	0.1	0.0	0.0017502943908435553	0.0017502943908435553
4218	0.023299652556018402	0.0018402620561304814	-0.0004322016247107318	0.981869264954328	-1	0	0	0.375	3	0.7777777777777778	7	0.4074074074074074	0.7777777777777778	10	7	0	1	0	0.3333333333333333	9	3	11	1.0	1.0	0.7032023604850506	0.8205330966445324	0.7056445466949365	0.8290829505696481	0.24504267221051573	0.8732885521788674	0.8708166064844959	0.8424386983302307	1.0	0.1	0.0	-4.3220162471073185e-05	-4.3220162471073185e-05
4188	0.029413225264562137	0.009515554739849193	0.009164053130918632	0.7032962925657422	-1	0	0	0.2857142857142857	2	0.875	7	0.5555555555555556	0.875	9	7	0	1	0	0.2222222222222222	9	2	10	0.5	0	0.6848969646423525	0.8277217292084369	0.7168721616705861	0.8393840838591766	0.2690010756767319	0.8637167035284606	0.847356952038559	0.8442122154305661	1.0	0.1111111111111111	0.0	0.009164053130918632	0.009164053130918632
3044	0.030722278901760512	0.009106623218786507	0.008620553362645833	0.622386591066896	-1	0	0	0.2857142857142857	2	0.875	7	0.5555555555555556	0.875	9	7	0	1	0	0.2222222222222222	9	2	10	0.5	0	0.6848969646423525	0.8277217292084369	0.7168721616705861	0.8393840838591766	0.2690010756767319	0.8637167035284606	0.847356952038559	0.8442122154305661	1.0	0.1111111111111111	0.0	0.008620553362645833	0.008620553362645833
2481	0.020530858440671693	0.0061680842321344	-0.005950496175266883	0.93480402165118	-1	0	0	0.3333333333333333	2	0.8571428571428571	6	0.5625	0.8571428571428571	8	6	0	1	0	0.25	8	2	9	0.5	0	0.7252699711565704	0.6459879998186883	0.6467189767885552	0.83101533082158	0.20109008589282382	0.7099976569457701	0.9044208412595536	0.7368941191007259	1.0	0.125	0.0	-0.0005950496175266883	-0.0005950496175266883
4997	0.02828473927374114	0.014355231167662246	0.01419357336467358	0.9374200689110939	-1	0	0	0.2857142857142857	2	0.875	7	0.5555555555555556	0.875	9	7	0	1	0	0.2222222222222222	9	2	10	0.5	0	0.6848969646423525	0.8277217292084369	0.7168721616705861	0.8462724306142481	0.13317909610891576	0.8690686309003168	0.9262150545798026	0.848470892648347	1.0	0.1111111111111111	0.0	0.01419357336467358	0.01419357336467358
3481	0.02835954876305754	0.014330541677442285	0.012560623352025036	0.9347544702019871	-1	0	0	0.2857142857142857	2	0.875	7	0.5555555555555556	0.875	9	7	0	1	0	0.2222222222222222	9	2	10	0.5	0	0.6848969646423525	0.8277217292084369	0.7168721616705861	0.8393840838591766	0.2690010756767319	0.8637167035284606	0.847356952038559	0.8442122154305661	1.0	0.1111111111111111	0.0	0.012560623352025036	0.012560623352025036
4924	0.027833337206879277	0.00806136603883273	-0.008060787229288774	0.9748043550843427	-1	0	0	0.16666666666666666	1	1.0	7	1.0	1.0	8	7	0	2	0	0.1111111111111111	1	9	9	0.6666666666666666	0	0.6848969646423525	0.8373399726038618	0.7168721616705861	0.8725625639095705	0.20109008589282382	0.877037434803284	0.9044208412595536	0.863226258858933	0.5625	0.125	0.0	-0.0008060787229288774	-0.0008060787229288774
1974	0.021588904336646758	0.007625622384286216	-0.007624980320449238	0.9497029760448612	-1	0	0	0.2	2	0.9230769230769231	12	1.0	0.9230769230769231	14	12	0	2	0	0.06666666666666667	1	15	15	1.0	0.14285714285714285	0.6848969646423525	0.8540733476601449	0.7168721616705861	0.8673967920398123	0.2690010756767319	0.9108871202663931	0.8531572761181356	0.8797277374997056	0.5357142857142857	0.07142857142857142	0.0	-0.0007624980320449238	-0.0007624980320449238
4210	0.02804036368896904	0.014730535969920919	0.011980833145592205	0.9352573532304875	-1	0	0	0.2857142857142857	2	0.875	7	0.5555555555555556	0.875	9	7	0	1	0	0.2222222222222222	9	2	10	0.5	0	0.6848969646423525	0.8277217292084369	0.7168721616705861	0.8393840838591766	0.22108426874429954	0.8615326269396838	0.8911339803429134	0.8434025102107992	1.0	0.1111111111111111	0.0	0.011980833145592205	0.011980833145592205
2204	0.025840620335189288	0.010107259205643449	0.0100775399964749	0.9305441006819144	-1	0	0	0.2857142857142857	2	0.875	7	0.5555555555555556	0.875	9	7	0	1	0	0.2222222222222222	9	2	10	0.5	0	0.7215077563277486	0.6626971854368442	0.7168721616705861	0.831497671346465	0.2690010756767319	0.8671022078369547	0.847356952038559	0.7993757731372066	1.0	0.1111111111111111	0.0	0.0100775399964749	0.0100775399964749
4642	0.012226656305504974	0.0059879389661081335	-0.005952205438401416	0.9616484918145245	-1	0	0	0.125	1	1.0	9	1.0	1.0	10	9	0	0	0	0.09090909090909091	11	1	11	0.0	0	0.7032023604850506	0.7934363162416671	0.6461992105474668	0.8274995385042451	0.19076327227825002	0.8289467278940402	0.8887754538753627	0.8171741250814089	0	0	0.0	-0.0005952205438401416	-0.0005952205438401416
4632	0.029996407854041115	0.008807868417227386	0.008784683912623676	0.6117043457235909	-1	0	0	0.2857142857142857	2	0.875	7	0.5555555555555556	0.875	9	7	0	1	0	0.2222222222222222	9	2	10	0.5	0	0.6848969646423525	0.8277217292084369	0.7168721616705861	0.8545741629957007	0.2690010756767319	0.8637167035284606	0.847356952038559	0.8492849803419822	1.0	0.1111111111111111	0.0	0.008784683912623676	0.008784683912623676
1695	0.02599228028289675	0.007510171166879033	0.006089118273656262	0.958560279844791	-1	0	0	0.25	2	0.8888888888888888	8	0.55	0.8888888888888888	10	8	0	1	0	0.2	10	2	11	0.5	0	0.7069645753138725	0.8398212985975663	0.7168721616705861	0.830668095446967	0.2690010756767319	0.847691511550864	0.9052248643677261	0.8395152624886998	1.0	0.1	0.0	0.006089118273656262	0.006089118273656262
3741	0.02871810036369235	0.014107795704334401	0.011901591535297882	0.93485816167957	-1	0	0	0.2857142857142857	2	0.875	7	0.5555555555555556	0.875	9	7	0	1	0	0.2222222222222222	9	2	10	0.5	0	0.6848969646423525	0.8277217292084369	0.7168721616705861	0.8393840838591766	0.2690010756767319	0.8637167035284606	0.847356952038559	0.8442122154305661	1.0	0.1111111111111111	0.0	0.011901591535297882	0.011901591535297882
1883	0.03045045426242784	0.00596304335076858	-0.005542648447922147	0.9215578210610389	-1	0	0	0.2857142857142857	2	0.875	7	0.5555555555555556	0.875	9	7	0	1	0	0.2222222222222222	9	2	10	0.5	0	0.6848969646423525	0.8294116275268044	0.7168721616705861	0.8462724306142481	0.2690010756767319	0.8671022078369547	0.9357136172504591	0.8482446793038597	1.0	0.1111111111111111	0.0	-0.0005542648447922148	-0.0005542648447922148
518	0.011095585886135479	0.003403666486697249	-0.003394150738313167	0.9798389937512887	-1	0	0	0.5	3	0.5	3	0.6666666666666666	0.3333333333333333	4	2	3	1	0	0.3333333333333333	6	2	8	0.125	0.2857142857142857	0.4074616234811842	0.9556032737995083	0.2230485563671986	0.8861189054052181	0.7778425502878974	0.7495581596187652	0.9001882212948538	0.8881892230165969	1.0	0.25	0.0	-0.0003394150738313167	-0.0003394150738313167
2688	0.026853476810109453	0.010288210607393374	0.00956387236248837	0.9313985679159716	-1	0	0	0.2857142857142857	2	0.875	7	0.5555555555555556	0.875	9	7	0	1	0	0.2222222222222222	9	2	10	0.5	0	0.6848969646423525	0.8277217292084369	0.7168721616705861	0.8393840838591766	0.2690010756767319	0.8616772512776734	0.847356952038559	0.8434558990872664	1.0	0.1111111111111111	0.0	0.00956387236248837	0.00956387236248837
3793	0.027971124204169442	0.014068905318550148	0.011995459536774316	0.9347463915666623	-1	0	0	0.2857142857142857	2	0.875	7	0.5555555555555556	0.875	9	7	0	1	0	0.2222222222222222	9	2	10	0.5	0	0.6848969646423525	0.8277217292084369	0.5765657919065243	0.8193424617971241	0.22108426874429954	0.8615326269396838	0.8911339803429134	0.8370600912555444	1.0	0.1111111111111111	0.0	0.011995459536774316	0.011995459536774316
3950	0.028656524403128675	0.014313408230605219	0.011927831167340532	0.934377194193705	-1	0	0	0.2857142857142857	2	0.875	7	0.5555555555555556	0.875	9	7	0	1	0	0.2222222222222222	9	2	10	0.5	0	0.6848969646423525	0.8277217292084369	0.7168721616705861	0.8393840838591766	0.26654835685383527	0.8611979255619662	0.8696287199845429	0.8432790758538734	1.0	0.1111111111111111	0.0	0.011927831167340532	0.011927831167340532
3819	0.02789459534609317	0.014549641926875722	0.010898097015747696	0.9361724478362651	-1	0	0	0.2857142857142857	2	0.875	7	0.5555555555555556	0.875	9	7	0	1	0	0.2222222222222222	9	2	10	0.5	0	0.6848969646423525	0.8277217292084369	0.7168721616705861	0.8393840838591766	0.2055289127291302	0.8619518797116974	0.8977838061649054	0.8435573679268719	1.0	0.1111111111111111	0.0	0.010898097015747696	0.010898097015747696
265	0.00261682675011973	0.0025249183447477513	-0.00252471712193354	0.985265889049645	-1	0	0	0.3333333333333333	1	1.0	2	0.6666666666666666	0.5	2	1	1	0	0	0.6666666666666666	2	3	4	0.0	0	0.4433494996230979	0.6168589458143788	0.5344082565159954	0.857655632321203	0.5234167746906047	0.9831829859101507	0.9271189613791698	0.8922114361554134	0	0	0.0	-0.00025247171219335403	-0.00025247171219335403
5016	0.027614257671633946	0.014272745970711547	0.01315513024070341	0.9382147049115928	-1	0	0	0.2857142857142857	2	0.875	7	0.5555555555555556	0.875	9	7	0	1	0	0.2222222222222222	9	2	10	0.5	0	0.6848969646423525	0.8277217292084369	0.7168721616705861	0.8393840838591766	0.13317909610891576	0.8690686309003168	0.9262150545798026	0.8462285976204688	1.0	0.1111111111111111	0.0	0.01315513024070341	0.01315513024070341
1308	0.027309342805214094	0.0038456398632543656	0.0022395099610025234	0.9640784189985954	-1	0	0	0.25	2	0.8888888888888888	8	0.55	0.8888888888888888	10	8	0	1	0	0.2	10	2	11	0.5	0	0.7069645753138725	0.8398212985975663	0.7056445466949365	0.8263493269882433	0.2690010756767319	0.847691511550864	0.9052248643677261	0.8381454096007522	1.0	0.1	0.0	0.0022395099610025234	0.0022395099610025234
3969	0.028430677204455548	0.013931408003231265	0.012381241776869006	0.9356846438960252	-1	0	0	0.2857142857142857	2	0.875	7	0.5555555555555556	0.875	9	7	0	1	0	0.2222222222222222	9	2	10	0.5	0	0.6848969646423525	0.8277217292084369	0.7168721616705861	0.8393840838591766	0.2055289127291302	0.8619518797116974	0.8977838061649054	0.8435573679268719	1.0	0.1111111111111111	0.0	0.012381241776869006	0.012381241776869006
874	0.011106389601847698	0.0039019305539707695	-0.0037033377527385947	0.97366391940226	-1	0	0	0.4	2	0.8	4	0.5833333333333334	0.8	6	4	0	1	0	0.3333333333333333	6	2	7	0.5	0	0.6233221713934228	0.8148054433726639	0.6354913618129056	0.9198238028156507	0.3776426414631243	0.8545108345895995	0.820020279908145	0.8695865958040925	1.0	0.16666666666666666	0.0	-0.00037033377527385947	-0.00037033377527385947
2952	0.012503996519474137	0.005553701634525496	-0.005512153217265302	0.96197297751366	-1	0	0	0.125	1	1.0	9	1.0	1.0	10	9	0	0	0	0.09090909090909091	11	1	11	0.0	0	0.7032023604850506	0.7934363162416671	0.6461992105474668	0.8431646039550379	0.19076327227825002	0.8304907549844837	0.8887754538753627	0.823311511761239	0	0	0.0	-0.0005512153217265302	-0.0005512153217265302
3600	0.030640941789204543	0.009354339838441004	0.008820194665371758	0.6124383389788844	-1	0	0	0.2857142857142857	2	0.875	7	0.5555555555555556	0.875	9	7	0	1	0	0.2222222222222222	9	2	10	0.5	0	0.6848969646423525	0.8277217292084369	0.7168721616705861	0.8393840838591766	0.2690010756767319	0.8637167035284606	0.847356952038559	0.8442122154305661	1.0	0.1111111111111111	0.0	0.008820194665371758	0.008820194665371758
4237	0.02826236343775532	0.013703378542780167	0.010871769190047911	0.936078525817941	-1	0	0	0.2857142857142857	2	0.875	7	0.5555555555555556	0.875	9	7	0	1	0	0.2222222222222222	9	2	10	0.5	0	0.6848969646423525	0.8277217292084369	0.7168721616705861	0.8393840838591766	0.2664958049167188	0.8644722239441388	0.8696554040775348	0.8444940485013399	1.0	0.1111111111111111	0.0	0.010871769190047911	0.010871769190047911
3216	0.030347243345909686	0.00928910182284455	0.00839437059963744	0.6117930711016895	-1	0	0	0.2857142857142857	2	0.875	7	0.5555555555555556	0.875	9	7	0	1	0	0.2222222222222222	9	2	10	0.5	0	0.6848969646423525	0.8277217292084369	0.7168721616705861	0.8393840838591766	0.2690010756767319	0.8637167035284606	0.847356952038559	0.8442122154305661	1.0	0.1111111111111111	0.0	0.00839437059963744	0.00839437059963744
4433	0.02875857101306	0.015108136765367814	0.013136042743244168	0.9377893078652081	-1	0	0	0.2857142857142857	2	0.875	7	0.5555555555555556	0.875	9	7	0	1	0	0.2222222222222222	9	2	10	0.5	0	0.6848969646423525	0.7988747721094817	0.7168721616705861	0.8393840838591766	0.1427939134087012	0.8679903030437591	0.9211965580193792	0.837364056802099	1.0	0.1111111111111111	0.0	0.013136042743244168	0.013136042743244168
4059	0.028572212600457444	0.01360115267913162	0.01260267592804605	0.9337951884848532	-1	0	0	0.2857142857142857	2	0.875	7	0.5555555555555556	0.875	9	7	0	1	0	0.2222222222222222	9	2	10	0.5	0	0.6848969646423525	0.8277217292084369	0.7168721616705861	0.8545741629957007	0.2690010756767319	0.8637167035284606	0.847356952038559	0.8492849803419822	1.0	0.1111111111111111	0.0	0.01260267592804605	0.01260267592804605
2017	0.026607419644657928	0.008764179730943601	0.008281899840471178	0.9231549651636446	-1	0	0	0.2857142857142857	2	0.875	7	0.5555555555555556	0.875	9	7	0	1	0	0.2222222222222222	9	2	10	0.5	0	0.7290321859853923	0.7113361196476955	0.7168721616705861	0.8462724306142481	0.2690010756767319	0.8671022078369547	0.849756490686681	0.8167336750545511	1.0	0.1111111111111111	0.0	0.008281899840471178	0.008281899840471178
4483	0.028213666189115725	0.014228868492986971	0.012022876903463011	0.9379075070531127	-1	0	0	0.2857142857142857	2	0.875	7	0.5555555555555556	0.875	9	7	0	1	0	0.2222222222222222	9	2	10	0.5	0	0.6848969646423525	0.8277217292084369	0.7168721616705861	0.8393840838591766	0.1427939134087012	0.8679903030437591	0.9211965580193792	0.8458185302487016	1.0	0.1111111111111111	0.0	0.012022876903463011	0.012022876903463011
2649	0.026906783148818045	0.010407230319524556	0.010392855753101438	0.9311651079896597	-1	0	0	0.2857142857142857	2	0.875	7	0.5555555555555556	0.875	9	7	0	1	0	0.2222222222222222	9	2	10	0.5	0	0.7215077563277486	0.6626971854368442	0.7168721616705861	0.831497671346465	0.2690010756767319	0.8671022078369547	0.847356952038559	0.7993757731372066	1.0	0.1111111111111111	0.0	0.010392855753101438	0.010392855753101438
167	0.001830984129874167	0.0017664249778040779	-0.0017663933117004766	0.9860866715728946	-1	0	0	1.0	1	0	0	1.0	0	1	0	0	1	0	0.5	1	2	2	0.3333333333333333	0	0	0	0	0	0	0	0	0	0	0	0	-0.00017663933117004766	-0.00017663933117004766
1483	0.029653771691256013	0.010135623242332987	0.0059644180802977545	0.949072697473477	-1	0	0	0.25	2	0.9	9	0.5454545454545454	0.9	11	9	0	1	0	0.18181818181818182	11	2	12	0.5	0	0.6848969646423525	0.8313712081817668	0.7168721616705861	0.8300024036849932	0.2690010756767319	0.8897625440124752	0.849756490686681	0.8527640207379477	1.0	0.09090909090909091	0.0	0.0059644180802977545	0.0059644180802977545
1502	0.025513194773499538	0.006234088823259779	0.005843565016108666	0.9609804192569891	-1	0	0	0.25	2	0.8888888888888888	8	0.55	0.8888888888888888	10	8	0	1	0	0.2	10	2	11	0.5	0	0.7069645753138725	0.8398212985975663	0.7168721616705861	0.8340291102393457	0.2690010756767319	0.847691511550864	0.9052248643677261	0.8405940271749239	1.0	0.1	0.0	0.005843565016108666	0.005843565016108666
72	0.0035708612978640653	0.0029927971500038806	-0.002991636059144217	0.9761339191843388	-1	0	0	0.75	3	0.5	2	0.5	0.5	5	2	0	1	0	0.75	4	3	6	1.0	1.0	0.384587921872517	0.7781372239998919	0.7258439256224567	0.9684743271986803	0.7870260262568292	0.8493763730189209	0.9715713352661636	0.8943999242836276	1.0	0	0.0	-0.0002991636059144217	-0.0002991636059144217
1289	0.02719760561909757	0.004286589181379985	0.0023950183200535397	0.9654790503628643	-1	0	0	0.25	2	0.8888888888888888	8	0.55	0.8888888888888888	10	8	0	1	0	0.2	10	2	11	0.5	0	0.7069645753138725	0.8398212985975663	0.7056445466949365	0.8263493269882433	0.2690010756767319	0.847691511550864	0.9052248643677261	0.8381454096007522	1.0	0.1	0.0	0.0023950183200535397	0.0023950183200535397
4151	0.012664707474438392	0.004427890098304377	-0.004292244834870635	0.9520254178294435	-1	0	0	0.4	2	0.8	4	0.5833333333333334	0.8	6	4	0	1	0	0.3333333333333333	6	2	7	0.5	0	0.6848969646423525	0.8547336964412326	0.5018734707548609	0.903663287602974	0.2690010756767319	0.8755937246777011	0.847356952038559	0.8794670295952234	1.0	0.16666666666666666	0.0	-0.0004292244834870635	-0.0004292244834870635
1505	0.029440372870232948	0.00998330437877759	0.006246480901684147	0.9486096231613466	-1	0	0	0.25	2	0.9	9	0.5454545454545454	0.9	11	9	0	1	0	0.18181818181818182	11	2	12	0.5	0	0.6848969646423525	0.8313712081817668	0.7168721616705861	0.8300024036849932	0.2690010756767319	0.8897625440124752	0.849756490686681	0.8527640207379477	1.0	0.09090909090909091	0.0	0.006246480901684147	0.006246480901684147
3630	0.028615837836164334	0.014571434262512584	0.011897538645916373	0.9360935372772086	-1	0	0	0.2857142857142857	2	0.875	7	0.5555555555555556	0.875	9	7	0	1	0	0.2222222222222222	9	2	10	0.5	0	0.6848969646423525	0.8277217292084369	0.7168721616705861	0.8393840838591766	0.2055289127291302	0.8619518797116974	0.8977838061649054	0.8435573679268719	1.0	0.1111111111111111	0.0	0.011897538645916373	0.011897538645916373
2297	0.027253653588503707	0.0016802978320904134	-0.00034334945188815234	0.9254979578275568	-1	0	0	0.25	2	0.9	9	0.5454545454545454	0.9	11	9	0	1	0	0.18181818181818182	11	2	12	0.5	0	0.6848969646423525	0.6588472200483579	0.6941129173724522	0.8195791983034934	0.2690010756767319	0.9619225725934956	0.847356952038559	0.8581883991096018	1.0	0.09090909090909091	0.0	-3.433494518881524e-05	-3.433494518881524e-05
1871	0.02797688294277043	0.009257515266012498	0.0077217865881433695	0.923831873774521	-1	0	0	0.2857142857142857	2	0.875	7	0.5555555555555556	0.875	9	7	0	1	0	0.2222222222222222	9	2	10	0.5	0	0.7290321859853923	0.6669315227462856	0.7168721616705861	0.8462724306142481	0.2690010756767319	0.8671022078369547	0.849756490686681	0.8061510210636795	1.0	0.1111111111111111	0.0	0.0077217865881433695	0.0077217865881433695
273	0.0022221625773458046	0.0020300937986265847	-0.00202947913350089	0.9843854841869494	-1	0	0	0.5	1	1.0	1	1.0	0	1	0	1	1	0	0.3333333333333333	3	1	3	0.2	0	0	0	0	0	0	0	0	0	0	0	0	-0.00020294791335008898	-0.00020294791335008898
4478	0.02862591278750897	0.01400839085159109	0.013996557729256282	0.9409441009349533	-1	0	0	0.2857142857142857	2	0.875	7	0.5555555555555556	0.875	9	7	0	2	0	0.2222222222222222	9	2	10	1.0	0	0.6848969646423525	0.7988747721094817	0.7168721616705861	0.8393840838591766	0.13317909610891576	0.8712644787213484	0.9343162820765353	0.8386708305269518	0.5555555555555556	0.1111111111111111	0.0	0.013996557729256282	0.013996557729256282
4139	0.02936005246003806	0.009475193870896577	0.00936490087455485	0.6949079708296404	-1	0	0	0.2857142857142857	2	0.875	7	0.5555555555555556	0.875	9	7	0	1	0	0.2222222222222222	9	2	10	0.5	0	0.6848969646423525	0.8277217292084369	0.7168721616705861	0.8393840838591766	0.2690010756767319	0.8637167035284606	0.847356952038559	0.8442122154305661	1.0	0.1111111111111111	0.0	0.00936490087455485	0.00936490087455485
1995	0.024524778049451586	0.008036695970127548	-0.0061824263877780315	0.6067230327752118	-1	0	0	0.125	1	1.0	9	1.0	1.0	10	9	0	0	0	0.09090909090909091	11	1	11	0.0	0	0.7290321859853923	0.8571052745257068	0.6461992105474668	0.8320445379910009	0.19076327227825002	0.8304907549844837	0.9174592392942854	0.8402715168027339	0	0	0.0	-0.0006182426387778032	-0.0006182426387778032
1730	0.0021438445300565904	0.0020591335650873874	-0.0020571333126670663	0.9829928062779083	-1	0	0	0	0	0	0	1.0	0	0	0	0	0	0	1.0	1	1	1	0.0	0	0	0	0	0	0	0	0	0	0	0	0	-0.1	-0.1
2260	0.015297154375473618	0.003503693110167297	-0.0034732198566007947	0.9444945682951515	-1	0	0	0.2	1	1.0	5	1.0	1.0	6	5	0	2	0	0.14285714285714285	1	7	7	0.6666666666666666	0	0.6848969646423525	0.5991368885517262	0.7168721616705861	0.8868398693674685	0.20109008589282382	0.8975800898308288	0.9044208412595536	0.8240141274724705	0.5833333333333333	0.16666666666666666	0.0	-0.0003473219856600795	-0.0003473219856600795
4534	0.028618030510108236	0.014107551074146376	0.013209987179580022	0.936878049146681	-1	0	0	0.2857142857142857	2	0.875	7	0.5555555555555556	0.875	9	7	0	1	0	0.2222222222222222	9	2	10	0.5	0	0.6848969646423525	0.8277217292084369	0.7168721616705861	0.8393840838591766	0.1427939134087012	0.8679903030437591	0.9211965580193792	0.8458185302487016	1.0	0.1111111111111111	0.0	0.013209987179580022	0.013209987179580022
3901	0.028576271527947967	0.014129154565433052	0.011607013258356644	0.9347247558615966	-1	0	0	0.2857142857142857	2	0.875	7	0.5555555555555556	0.875	9	7	0	1	0	0.2222222222222222	9	2	10	0.5	0	0.6848969646423525	0.8277217292084369	0.7168721616705861	0.8393840838591766	0.2690010756767319	0.8637167035284606	0.847356952038559	0.8442122154305661	1.0	0.1111111111111111	0.0	0.011607013258356644	0.011607013258356644
509	0.001995291694988448	0.0019126823018399046	-0.0019126636375726856	0.9854560085347377	-1	0	0	1.0	1	0	0	1.0	0	1	0	0	2	0	0.5	2	1	2	0.6666666666666666	0	0	0	0	0	0	0	0	0	0	0	0	-0.00019126636375726855	-0.00019126636375726855
2599	0.026754244079267898	0.011068176094701962	0.011014935037245007	0.9310634261811337	-1	0	0	0.2857142857142857	2	0.875	7	0.5555555555555556	0.875	9	7	0	1	0	0.2222222222222222	9	2	10	0.5	0	0.7215077563277486	0.6626971854368442	0.7168721616705861	0.8379177010200312	0.2690010756767319	0.8671022078369547	0.847356952038559	0.8018519869545474	1.0	0.1111111111111111	0.0	0.011014935037245007	0.011014935037245007
330	0.0021631030066005356	0.0019009888481363714	-0.0019003035215934953	0.9845129232842258	-1	0	0	1.0	2	0.0	0	0.75	0	2	0	0	1	0	1.0	2	2	3	0.5	0	0	0	0	0	0	0	0	0	0	0	0	-0.00019003035215934953	-0.00019003035215934953
4021	0.02840531147393977	0.013558009534790139	0.012290384131862673	0.9347937631686796	-1	0	0	0.2857142857142857	2	0.875	7	0.5555555555555556	0.875	9	7	0	1	0	0.2222222222222222	9	2	10	0.5	0	0.6848969646423525	0.8277217292084369	0.7168721616705861	0.8393840838591766	0.2690010756767319	0.8632186536392055	0.847356952038559	0.8440269194592452	1.0	0.1111111111111111	0.0	0.012290384131862673	0.012290384131862673
3762	0.028666943233571503	0.01421100809979259	0.012160314380511565	0.9360487863114314	-1	0	0	0.2857142857142857	2	0.875	7	0.5555555555555556	0.875	9	7	0	1	0	0.2222222222222222	9	2	10	0.5	0	0.6848969646423525	0.8277217292084369	0.7168721616705861	0.8393840838591766	0.22108426874429954	0.8615326269396838	0.8911339803429134	0.8434025102107992	1.0	0.1111111111111111	0.0	0.012160314380511565	0.012160314380511565
1222	0.026762682517201077	0.004228245297096018	0.0024943491094178596	0.9649299762221221	-1	0	0	0.25	2	0.8888888888888888	8	0.55	0.8888888888888888	10	8	0	1	0	0.2	10	2	11	0.5	0	0.7069645753138725	0.8398212985975663	0.7056445466949365	0.8263493269882433	0.2690010756767319	0.847691511550864	0.9052248643677261	0.8381454096007522	1.0	0.1	0.0	0.0024943491094178596	0.0024943491094178596
4812	0.029034392776775043	0.013883820020242498	0.01236425855872769	0.9400783995169049	-1	0	0	0.2857142857142857	2	0.875	7	0.5555555555555556	0.875	9	7	0	1	0	0.2222222222222222	9	2	10	0.5	0	0.6848969646423525	0.8277217292084369	0.7168721616705861	0.8393840838591766	0.13317909610891576	0.8712644787213484	0.9343162820765353	0.8470697790995826	1.0	0.1111111111111111	0.0	0.01236425855872769	0.01236425855872769
4434	0.02946482092107181	0.014970615357728324	0.012824411401838882	0.9382630405025368	-1	0	0	0.2857142857142857	2	0.875	7	0.5555555555555556	0.875	9	7	0	1	0	0.2222222222222222	9	2	10	0.5	0	0.6848969646423525	0.7988747721094817	0.7168721616705861	0.8393840838591766	0.14284646534581763	0.8651551527351332	0.9211791011324798	0.8362478438072857	1.0	0.1111111111111111	0.0	0.012824411401838882	0.012824411401838882
4591	0.027724400099242746	0.015007120113441618	0.013763686231693177	0.9410766816014139	-1	0	0	0.2857142857142857	2	0.875	7	0.5555555555555556	0.875	9	7	0	2	0	0.2222222222222222	9	2	10	1.0	0	0.6848969646423525	0.8277217292084369	0.7168721616705861	0.8393840838591766	0.13317909610891576	0.8712644787213484	0.9343162820765353	0.8470697790995826	0.5555555555555556	0.1111111111111111	0.0	0.013763686231693177	0.013763686231693177
1715	0.024145669179673417	0.007517294816209444	-0.00740233252689308	0.9836140803638723	-1	0	0	0.16666666666666666	1	1.0	7	1.0	1.0	8	7	0	1	0	0.1111111111111111	9	1	9	0.3333333333333333	0	0.7069645753138725	0.745574302538968	0.7168721616705861	0.8602339053871091	0.25436165778985637	0.8679572678018169	0.9044208412595536	0.8308690548083897	1.0	0.125	0.0	-0.0007402332526893079	-0.0007402332526893079
2914	0.02817272090463132	0.013778365295498965	0.011457570883477729	0.9343204544555337	-1	0	0	0.2857142857142857	2	0.875	7	0.5555555555555556	0.875	9	7	0	1	0	0.2222222222222222	9	2	10	0.5	0	0.6848969646423525	0.8277217292084369	0.7168721616705861	0.8393840838591766	0.2690010756767319	0.8637167035284606	0.847356952038559	0.8442122154305661	1.0	0.1111111111111111	0.0	0.011457570883477729	0.011457570883477729
622	0.0017866811587470598	0.001761510578434659	-0.0017608065468120721	0.9848075587291376	-1	0	0	1.0	1	0	0	1.0	0	1	0	0	1	0	0.5	2	1	2	0.3333333333333333	0	0	0	0	0	0	0	0	0	0	0	0	-0.0001760806546812072	-0.0001760806546812072
88	0.001767534191467731	0.001735290279684086	-0.0017352579078180905	0.986145099399549	-1	0	0	1.0	1	0	0	1.0	0	1	0	0	1	0	0.5	1	2	2	0.3333333333333333	0	0	0	0	0	0	0	0	0	0	0	0	-0.00017352579078180904	-0.00017352579078180904
3314	0.021376592381647897	0.006582060765067963	-0.00622056890157858	0.9360256154828933	-1	0	0	0.3333333333333333	2	0.8571428571428571	6	0.5625	0.8571428571428571	8	6	0	1	0	0.25	8	2	9	0.5	0	0.7032023604850506	0.8403940271046022	0.6467189767885552	0.83101533082158	0.16935400441902299	0.6632261102864598	0.9224957251757139	0.7876083668100898	1.0	0.125	0.0	-0.000622056890157858	-0.000622056890157858
4879	0.021080797613761845	0.006611870894189913	-0.006013143895837164	0.9418439949109974	-1	0	0	0.3333333333333333	2	0.8571428571428571	6	0.5625	0.8571428571428571	8	6	0	1	0	0.25	8	2	9	0.5	0	0.7032023604850506	0.8403940271046022	0.6467189767885552	0.83101533082158	0.13317909610891576	0.6823938198175811	0.9380695454389187	0.7924240306402078	1.0	0.125	0.0	-0.0006013143895837165	-0.0006013143895837165
3507	0.028467983278764514	0.013209846778362223	0.011448285848266468	0.93335414199583	-1	0	0	0.2857142857142857	2	0.875	7	0.5555555555555556	0.875	9	7	0	1	0	0.2222222222222222	9	2	10	0.5	0	0.6848969646423525	0.8277217292084369	0.7168721616705861	0.8393840838591766	0.2690010756767319	0.8637167035284606	0.847356952038559	0.8442122154305661	1.0	0.1111111111111111	0.0	0.011448285848266468	0.011448285848266468
4108	0.029373647849889262	0.013353597008111319	0.01259296530670949	0.9348274059464494	-1	0	0	0.2857142857142857	2	0.875	7	0.5555555555555556	0.875	9	7	0	1	0	0.2222222222222222	9	2	10	0.5	0	0.6848969646423525	0.7988747721094817	0.7168721616705861	0.8545741629957007	0.2690010756767319	0.8637167035284606	0.847356952038559	0.8409848526062431	1.0	0.1111111111111111	0.0	0.01259296530670949	0.01259296530670949
3990	0.028017797616372287	0.014062367783541968	0.011728953703709476	0.934458839712731	-1	0	0	0.2857142857142857	2	0.875	7	0.5555555555555556	0.875	9	7	0	1	0	0.2222222222222222	9	2	10	0.5	0	0.6848969646423525	0.8277217292084369	0.7168721616705861	0.8393840838591766	0.2690010756767319	0.8613652384713923	0.8623191449536803	0.8433407577432991	1.0	0.1111111111111111	0.0	0.011728953703709476	0.011728953703709476
2818	0.026497665487189962	0.010607747770829084	0.010467146151585758	0.9313872193450239	-1	0	0	0.2857142857142857	2	0.875	7	0.5555555555555556	0.875	9	7	0	1	0	0.2222222222222222	9	2	10	0.5	0	0.7215077563277486	0.6626971854368442	0.7168721616705861	0.8393840838591766	0.2690010756767319	0.8671022078369547	0.847356952038559	0.8024252989563635	1.0	0.1111111111111111	0.0	0.010467146151585758	0.010467146151585758
2088	0.02638667804258648	0.011274417293057592	0.010723658739022649	0.9320023980289492	-1	0	0	0.2857142857142857	2	0.875	7	0.5555555555555556	0.875	9	7	0	1	0	0.2222222222222222	9	2	10	0.5	0	0.7215077563277486	0.6626971854368442	0.7168721616705861	0.8393840838591766	0.2690010756767319	0.8671022078369547	0.847356952038559	0.8024252989563635	1.0	0.1111111111111111	0.0	0.010723658739022649	0.010723658739022649
582	0.0034731875782044175	0.0019802317770312755	-0.0019494492998831463	0.9830502738636213	-1	0	0	0.3333333333333333	1	1.0	2	1.0	0.5	2	1	1	0	0	0.25	1	4	4	0.0	0	0.7620361135395199	0.9152614295501484	0.5037897072257749	0.6727780339000322	0.48101064218171546	0.7679856570989301	0.7866712124005206	0.807284709388783	0	0	0.0	-0.00019494492998831464	-0.00019494492998831464
2820	0.018164638132661958	0.003327171144396733	-0.001422901658605808	0.9528017246034474	-1	0	0	0.125	1	1.0	9	1.0	1.0	10	9	0	1	0	0.09090909090909091	11	1	11	0.3333333333333333	0	0.7032023604850506	0.8376506172612546	0.6687138396607326	0.8248265491327109	0.23179488524070338	0.8537727776682027	0.9044208412595536	0.8391049385860376	1.0	0.1	0.0	-0.0001422901658605808	-0.0001422901658605808
2372	0.026411831487161808	0.009901086889432942	0.009791844216525698	0.9310213260178779	-1	0	0	0.2857142857142857	2	0.875	7	0.5555555555555556	0.875	9	7	0	1	0	0.2222222222222222	9	2	10	0.5	0	0.7215077563277486	0.7093838659478444	0.7168721616705861	0.8462724306142481	0.2690010756767319	0.8671022078369547	0.847356952038559	0.8162597853636921	1.0	0.1111111111111111	0.0	0.009791844216525698	0.009791844216525698
1429	0.021379142392018602	0.009002732062373193	-0.005228773262584248	0.9709707322188375	-1	0	0	0.2857142857142857	2	0.875	7	0.5555555555555556	0.875	9	7	0	1	0	0.2222222222222222	9	2	10	0.5	0	0.7290321859853923	0.8514962503656813	0.7168721616705861	0.8118582453160889	0.2690010756767319	0.8592836470249232	0.9416217422570649	0.8419251702638506	1.0	0.1111111111111111	0.0	-0.0005228773262584247	-0.0005228773262584247
3171	0.03031854221394406	0.008567148659318551	0.007664826470195771	0.6269754484764662	-1	0	0	0.2857142857142857	2	0.875	7	0.5555555555555556	0.875	9	7	0	1	0	0.2222222222222222	9	2	10	0.5	0	0.7215077563277486	0.6626971854368442	0.7168721616705861	0.8393840838591766	0.2690010756767319	0.8637167035284606	0.847356952038559	0.8008846885762482	1.0	0.1111111111111111	0.0	0.007664826470195771	0.007664826470195771
4786	0.028347519006987863	0.013150359050676824	0.01184085583568033	0.9398823703741865	-1	0	0	0.2857142857142857	2	0.875	7	0.5555555555555556	0.875	9	7	0	2	0	0.2222222222222222	9	2	10	1.0	0	0.6848969646423525	0.8277217292084369	0.7168721616705861	0.8393840838591766	0.13317909610891576	0.8712644787213484	0.9343162820765353	0.8470697790995826	0.5555555555555556	0.1111111111111111	0.0	0.01184085583568033	0.01184085583568033
4078	0.011010726354681772	0.004787801108222878	-0.004626694441606985	0.9438803386042846	-1	0	0	0.4	2	0.8	4	0.5833333333333334	0.8	6	4	0	1	0	0.3333333333333333	6	2	7	0.5	0	0.7252699711565704	0.8388801908191632	0.7734730130171784	0.733733826536221	0.13317909610891576	0.905617311183871	0.9416217422570649	0.8377538309849525	1.0	0.16666666666666666	0.0	-0.00046266944416069853	-0.00046266944416069853
75	0.011184504559634508	0.004064788212472488	-0.0038272728896071515	0.9392628378748111	-1	0	0	0.3	3	0.7692307692307693	10	0.3409090909090909	0.7692307692307693	13	10	1	1	0	0.36363636363636365	11	4	15	0.3333333333333333	0	0.6680890517892595	0.9484392934155232	0.8131874183108705	0.7490223328894864	0.32108135820297606	0.9622971804927629	0.9180352619720206	0.9179652849433125	1.0	0.07692307692307693	0.0	-0.00038272728896071513	-0.00038272728896071513
2536	0.025915957928327887	0.01033693750369794	0.010047318909527739	0.9315695754012485	-1	0	0	0.2857142857142857	2	0.875	7	0.5555555555555556	0.875	9	7	0	1	0	0.2222222222222222	9	2	10	0.5	0	0.7215077563277486	0.6626971854368442	0.7168721616705861	0.8393840838591766	0.2690010756767319	0.8671022078369547	0.847356952038559	0.8024252989563635	1.0	0.1111111111111111	0.0	0.010047318909527739	0.010047318909527739
1813	0.02739338234734194	0.009623410386755593	0.008324324501867318	0.9264824378428635	-1	0	0	0.2857142857142857	2	0.875	7	0.5555555555555556	0.875	9	7	0	1	0	0.2222222222222222	9	2	10	0.5	0	0.7290321859853923	0.6669315227462856	0.7168721616705861	0.8462724306142481	0.2690010756767319	0.8671022078369547	0.849756490686681	0.8061510210636795	1.0	0.1111111111111111	0.0	0.008324324501867318	0.008324324501867318
1065	0.022393547620624454	0.008015704313702817	-0.005735890961924072	0.9681329734812794	-1	0	0	0.14285714285714285	1	1.0	8	0.35714285714285715	0.875	8	7	1	1	0	0.5714285714285714	7	4	10	0.2	0	0.7069645753138725	0.7468234900514052	0.6354913618129056	0.8171271466440272	0.2690010756767319	0.8557435522531599	0.8485606257019165	0.8104660405230751	1.0	0.125	0.0	-0.0005735890961924072	-0.0005735890961924072
4129	0.02770388177125631	0.013582580237585054	0.01035739103735491	0.936173824882945	-1	0	0	0.2857142857142857	2	0.875	7	0.5555555555555556	0.875	9	7	0	1	0	0.2222222222222222	9	2	10	0.5	0	0.6848969646423525	0.8277217292084369	0.7168721616705861	0.8393840838591766	0.22108426874429954	0.8615326269396838	0.8911339803429134	0.8434025102107992	1.0	0.1111111111111111	0.0	0.01035739103735491	0.01035739103735491
1834	0.02706204300437097	0.010641198205965124	0.010165221245519676	0.9310246949363821	-1	0	0	0.2857142857142857	2	0.875	7	0.5555555555555556	0.875	9	7	0	1	0	0.2222222222222222	9	2	10	0.5	0	0.6848969646423525	0.7914090145371325	0.7168721616705861	0.8462724306142481	0.2690010756767319	0.8671022078369547	0.847356952038559	0.8372932872224405	1.0	0.1111111111111111	0.0	0.010165221245519676	0.010165221245519676
774	0.02729580223499371	0.003642691071210848	0.001896256530910556	0.9646489375284396	-1	0	0	0.25	2	0.8888888888888888	8	0.55	0.8888888888888888	10	8	0	1	0	0.2	10	2	11	0.5	0	0.7069645753138725	0.8398212985975663	0.7056445466949365	0.8263493269882433	0.2690010756767319	0.847691511550864	0.9052248643677261	0.8381454096007522	1.0	0.1	0.0	0.001896256530910556	0.001896256530910556
4443	0.028448476948912112	0.014554215509283616	0.013101533594087205	0.9376280221315266	-1	0	0	0.2857142857142857	2	0.875	7	0.5555555555555556	0.875	9	7	0	1	0	0.2222222222222222	9	2	10	0.5	0	0.6848969646423525	0.8277217292084369	0.7168721616705861	0.8393840838591766	0.1427939134087012	0.8679903030437591	0.9211965580193792	0.8458185302487016	1.0	0.1111111111111111	0.0	0.013101533594087205	0.013101533594087205
3966	0.02836724819008863	0.014074101049436284	0.011984094954250762	0.9357619063542335	-1	0	0	0.2857142857142857	2	0.875	7	0.5555555555555556	0.875	9	7	0	1	0	0.2222222222222222	9	2	10	0.5	0	0.6848969646423525	0.8277217292084369	0.7168721616705861	0.8393840838591766	0.2055289127291302	0.8619518797116974	0.8977838061649054	0.8435573679268719	1.0	0.1111111111111111	0.0	0.011984094954250762	0.011984094954250762
3445	0.028290299558672318	0.013845809608546209	0.011044479122518153	0.935772805028755	-1	0	0	0.2857142857142857	2	0.875	7	0.5555555555555556	0.875	9	7	0	1	0	0.2222222222222222	9	2	10	0.5	0	0.6848969646423525	0.8277217292084369	0.7168721616705861	0.8393840838591766	0.22567778492283183	0.8614383228319887	0.8891025901761094	0.8433677145518647	1.0	0.1111111111111111	0.0	0.011044479122518153	0.011044479122518153
4133	0.02863219781641108	0.013938388387097439	0.011436903587069091	0.9359087394700218	-1	0	0	0.2857142857142857	2	0.875	7	0.5555555555555556	0.875	9	7	0	1	0	0.2222222222222222	9	2	10	0.5	0	0.6848969646423525	0.7988747721094817	0.7168721616705861	0.8393840838591766	0.22108426874429954	0.8615326269396838	0.8911339803429134	0.8348414243151182	1.0	0.1111111111111111	0.0	0.011436903587069091	0.011436903587069091
3239	0.020325524528906284	0.0056144489914039235	-0.005589208143741647	0.9760753360881766	-1	0	0	0.2	1	1.0	5	1.0	1.0	6	5	0	2	0	0.14285714285714285	1	7	7	0.6666666666666666	0	0.6848969646423525	0.8608837157914775	0.7168721616705861	0.8791515311755006	0.20109008589282382	0.8975800898308288	0.9044208412595536	0.8800140737918524	0.5833333333333333	0.16666666666666666	0.0	-0.0005589208143741648	-0.0005589208143741648
2837	0.026954536207677543	0.009577519054346699	0.009561834287160616	0.9313302289961041	-1	0	0	0.2857142857142857	2	0.875	7	0.5555555555555556	0.875	9	7	0	1	0	0.2222222222222222	9	2	10	0.5	0	0.6848969646423525	0.8277217292084369	0.7168721616705861	0.8393840838591766	0.2690010756767319	0.8671022078369547	0.847356952038559	0.845482267288864	1.0	0.1111111111111111	0.0	0.009561834287160616	0.009561834287160616
2175	0.026561953008796213	0.010730583479473041	0.010643992107748782	0.931259978115343	-1	0	0	0.2857142857142857	2	0.875	7	0.5555555555555556	0.875	9	7	0	1	0	0.2222222222222222	9	2	10	0.5	0	0.7215077563277486	0.6626971854368442	0.7168721616705861	0.8691490170899014	0.2690010756767319	0.8671022078369547	0.847356952038559	0.8147924515094608	1.0	0.1111111111111111	0.0	0.010643992107748782	0.010643992107748782
1209	0.028077954031370703	0.004982899757222775	0.0024335412081517857	0.9585710058544824	-1	0	0	0.14285714285714285	1	1.0	8	1.0	1.0	9	8	0	1	0	0.1	10	1	10	0.3333333333333333	0	0.7290321859853923	0.7350067504784926	0.6944169317192868	0.8110417400793384	0.2690010756767319	0.8566112135408163	0.849756490686681	0.805567882154568	1.0	0.1111111111111111	0.0	0.0024335412081517857	0.0024335412081517857
1588	0.02869522382440259	0.010704270975397282	0.005812862426927975	0.9481151060564461	-1	0	0	0.25	2	0.9	9	0.5454545454545454	0.9	11	9	0	1	0	0.18181818181818182	11	2	12	0.5	0	0.6848969646423525	0.8313712081817668	0.7168721616705861	0.8295193986191004	0.2690010756767319	0.8897625440124752	0.849756490686681	0.8526208560801692	1.0	0.09090909090909091	0.0	0.005812862426927975	0.005812862426927975
29	0.025814647230558135	0.006608123348979691	-0.00651205754797964	0.9720138255333676	-1	0	0	0.2	2	0.9166666666666666	11	1.0	0.8333333333333334	10	10	3	7	0	0.07142857142857142	14	1	14	0.7	0.15384615384615385	0.5375086275615372	0.9220666193191588	0.5755554413475217	0.9438052923398892	0.4801444061876647	0.9382224472258444	0.9302962514753879	0.9352796040866735	0.1	0.1	0.0	-0.000651205754797964	-0.000651205754797964
2046	0.026544006886433744	0.01012746052185647	0.010125607980134796	0.9307574908671781	-1	0	0	0.2857142857142857	2	0.875	7	0.5555555555555556	0.875	9	7	0	1	0	0.2222222222222222	9	2	10	0.5	0	0.7215077563277486	0.7093838659478444	0.7168721616705861	0.8462724306142481	0.2690010756767319	0.8671022078369547	0.847356952038559	0.8162597853636921	1.0	0.1111111111111111	0.0	0.010125607980134796	0.010125607980134796
510	0.001738941667562545	0.0017048943641271997	-0.001704870495407595	0.9846000336711994	-1	0	0	1.0	1	0	0	1.0	0	1	0	0	0	0	0.5	1	2	2	0.0	0	0	0	0	0	0	0	0	0	0	0	0	-0.0001704870495407595	-0.0001704870495407595
3416	0.0282640547104857	0.014238286513070193	0.01134178664930845	0.935673089401681	-1	0	0	0.2857142857142857	2	0.875	7	0.5555555555555556	0.875	9	7	0	1	0	0.2222222222222222	9	2	10	0.5	0	0.6848969646423525	0.8277217292084369	0.7168721616705861	0.8393840838591766	0.2055289127291302	0.8619518797116974	0.8977838061649054	0.8435573679268719	1.0	0.1111111111111111	0.0	0.01134178664930845	0.01134178664930845
2067	0.026973020551281347	0.010926521588297882	0.010183221892362112	0.9252580273163598	-1	0	0	0.2857142857142857	2	0.875	7	0.5555555555555556	0.875	9	7	0	1	0	0.2222222222222222	9	2	10	0.5	0	0.7290321859853923	0.7113361196476955	0.7168721616705861	0.8462724306142481	0.2690010756767319	0.8680861394836221	0.847356952038559	0.8171606397563792	1.0	0.1111111111111111	0.0	0.010183221892362112	0.010183221892362112
4490	0.029410732218647175	0.013494662782320593	0.01238328366258639	0.9348187062926344	-1	0	0	0.2857142857142857	2	0.875	7	0.5555555555555556	0.875	9	7	0	1	0	0.2222222222222222	9	2	10	0.5	0	0.6848969646423525	0.7988747721094817	0.7168721616705861	0.8545741629957007	0.2664958049167188	0.8644722239441388	0.8696554040775348	0.8412714264789024	1.0	0.1111111111111111	0.0	0.01238328366258639	0.01238328366258639
1098	0.02725890370429876	0.0048208979321010415	0.003823655138691411	0.9658861244899432	-1	0	0	0.25	2	0.8888888888888888	8	0.55	0.8888888888888888	10	8	0	1	0	0.2	10	2	11	0.5	0	0.7069645753138725	0.8398212985975663	0.7056445466949365	0.8263493269882433	0.2677747162652836	0.8572620495133585	0.8954732865752902	0.8415582306312314	1.0	0.1	0.0	0.003823655138691411	0.003823655138691411
1754	0.02747353932674962	0.010181132172525212	0.006343554215578597	0.9503703638501984	-1	0	0	0.25	2	0.9	9	0.5454545454545454	0.9	11	9	0	1	0	0.18181818181818182	11	2	12	0.5	0	0.6848969646423525	0.8313712081817668	0.7168721616705861	0.8300024036849932	0.2690010756767319	0.8897625440124752	0.849756490686681	0.8527640207379477	1.0	0.09090909090909091	0.0	0.006343554215578597	0.006343554215578597
1221	0.02489411907442635	0.005157651582889884	0.004495657503576393	0.9654495446124535	-1	0	0	0.25	2	0.8888888888888888	8	0.55	0.8888888888888888	10	8	0	1	0	0.2	10	2	11	0.5	0	0.7069645753138725	0.8398212985975663	0.7168721616705861	0.8319142906024233	0.2690010756767319	0.847691511550864	0.9052248643677261	0.8399139209845461	1.0	0.1	0.0	0.004495657503576393	0.004495657503576393
2827	0.028095312591091735	0.011260028847000792	0.007289227464504518	0.931670837984846	-1	0	0	0.2857142857142857	2	0.875	7	0.5555555555555556	0.875	9	7	0	1	0	0.2222222222222222	9	2	10	0.5	0	0.6848969646423525	0.7988747721094817	0.7168721616705861	0.831497671346465	0.2690010756767319	0.8671022078369547	0.847356952038559	0.834387052967877	1.0	0.1111111111111111	0.0	0.007289227464504518	0.007289227464504518
2425	0.027066575195863096	0.010048623698033773	0.009672333087201956	0.9303380338688376	-1	0	0	0.2857142857142857	2	0.875	7	0.5555555555555556	0.875	9	7	0	1	0	0.2222222222222222	9	2	10	0.5	0	0.7215077563277486	0.7093838659478444	0.7168721616705861	0.8462724306142481	0.2690010756767319	0.8671022078369547	0.847356952038559	0.8162597853636921	1.0	0.1111111111111111	0.0	0.009672333087201956	0.009672333087201956
2206	0.026680594117492233	0.01094934310715107	0.010866027109646433	0.9317290522107718	-1	0	0	0.2857142857142857	2	0.875	7	0.5555555555555556	0.875	9	7	0	1	0	0.2222222222222222	9	2	10	0.5	0	0.6848969646423525	0.8277217292084369	0.7168721616705861	0.8393840838591766	0.2690010756767319	0.8671022078369547	0.847356952038559	0.845482267288864	1.0	0.1111111111111111	0.0	0.010866027109646433	0.010866027109646433
2048	0.026511520248132206	0.010030567148924587	0.009661949841424305	0.9306453068985396	-1	0	0	0.2857142857142857	2	0.875	7	0.5555555555555556	0.875	9	7	0	1	0	0.2222222222222222	9	2	10	0.5	0	0.7215077563277486	0.6911506153553083	0.7168721616705861	0.8462724306142481	0.2690010756767319	0.8671022078369547	0.847356952038559	0.8118760492521342	1.0	0.1111111111111111	0.0	0.009661949841424305	0.009661949841424305
1537	0.025896962579144606	0.007112861230295385	0.005062805327390835	0.9600975115645363	-1	0	0	0.25	2	0.8888888888888888	8	0.55	0.8888888888888888	10	8	0	1	0	0.2	10	2	11	0.5	0	0.7069645753138725	0.8398212985975663	0.7168721616705861	0.830668095446967	0.2690010756767319	0.847691511550864	0.9052248643677261	0.8395152624886998	1.0	0.1	0.0	0.005062805327390835	0.005062805327390835
4698	0.027986900487016075	0.014803651231248039	0.013798786742088018	0.9371290810224998	-1	0	0	0.2857142857142857	2	0.875	7	0.5555555555555556	0.875	9	7	0	1	0	0.2222222222222222	9	2	10	0.5	0	0.6848969646423525	0.8277217292084369	0.7168721616705861	0.8393840838591766	0.1427939134087012	0.8679903030437591	0.9211965580193792	0.8458185302487016	1.0	0.1111111111111111	0.0	0.013798786742088018	0.013798786742088018
4535	0.028599381971757605	0.014803112159717637	0.012623116994436075	0.9346990948733856	-1	0	0	0.2857142857142857	2	0.875	7	0.5555555555555556	0.875	9	7	0	1	0	0.2222222222222222	9	2	10	0.5	0	0.6848969646423525	0.8277217292084369	0.7168721616705861	0.8393840838591766	0.22108426874429954	0.8615326269396838	0.8911339803429134	0.8434025102107992	1.0	0.1111111111111111	0.0	0.012623116994436075	0.012623116994436075
4852	0.028407892143673775	0.014672274541478248	0.012991477608103517	0.9372650125344606	-1	0	0	0.2857142857142857	2	0.875	7	0.5555555555555556	0.875	9	7	0	1	0	0.2222222222222222	9	2	10	0.5	0	0.6848969646423525	0.7914090145371325	0.7168721616705861	0.8393840838591766	0.14284646534581763	0.8651551527351332	0.9211791011324798	0.8341448198987095	1.0	0.1111111111111111	0.0	0.012991477608103517	0.012991477608103517
3172	0.03297537103925143	0.016092467632385456	-0.015709454045668373	0.9397833505151966	-1	0	0	0.2857142857142857	2	0.875	7	0.5555555555555556	0.875	9	7	0	1	0	0.2222222222222222	9	2	10	0.5	0	0.6848969646423525	0.8678279345883656	0.7168721616705861	0.8393840838591766	0.2690010756767319	0.8637167035284606	0.847356952038559	0.8574190420578531	1.0	0.1111111111111111	0.0	-0.0015709454045668373	-0.0015709454045668373
3059	0.029015263767557156	0.008627048130594294	0.008308305202311687	0.6178905721596378	-1	0	0	0.2857142857142857	2	0.875	7	0.5555555555555556	0.875	9	7	0	1	0	0.2222222222222222	9	2	10	0.5	0	0.6848969646423525	0.8277217292084369	0.7168721616705861	0.8545741629957007	0.2690010756767319	0.8637167035284606	0.847356952038559	0.8492849803419822	1.0	0.1111111111111111	0.0	0.008308305202311687	0.008308305202311687
4324	0.028957280326094043	0.013136218962240782	0.012246994227725433	0.9348323282733453	-1	0	0	0.2857142857142857	2	0.875	7	0.5555555555555556	0.875	9	7	0	1	0	0.2222222222222222	9	2	10	0.5	0	0.6848969646423525	0.8219894620937708	0.7168721616705861	0.8545741629957007	0.2690010756767319	0.8637167035284606	0.847356952038559	0.8475840835074572	1.0	0.1111111111111111	0.0	0.012246994227725433	0.012246994227725433
1740	0.02575624872181551	0.008094862866318414	0.005759902767094321	0.9596227836000455	-1	0	0	0.25	2	0.8888888888888888	8	0.55	0.8888888888888888	10	8	0	1	0	0.2	10	2	11	0.5	0	0.7069645753138725	0.8398212985975663	0.7168721616705861	0.830668095446967	0.2690010756767319	0.847691511550864	0.9052248643677261	0.8395152624886998	1.0	0.1	0.0	0.005759902767094321	0.005759902767094321
3563	0.028477976282696507	0.014288738393914932	0.011856769873677361	0.9354587246496029	-1	0	0	0.2857142857142857	2	0.875	7	0.5555555555555556	0.875	9	7	0	1	0	0.2222222222222222	9	2	10	0.5	0	0.6848969646423525	0.8277217292084369	0.7168721616705861	0.8393840838591766	0.2055289127291302	0.8619518797116974	0.8977838061649054	0.8435573679268719	1.0	0.1111111111111111	0.0	0.011856769873677361	0.011856769873677361
4261	0.033834004665167845	0.018459837767251377	-0.006025580827265284	0.9292600620066654	-1	0	0	0.2857142857142857	2	0.875	7	0.5555555555555556	0.875	9	7	0	2	0	0.2222222222222222	9	2	10	1.0	0	0.6848969646423525	0.8277217292084369	0.5541089589969576	0.8668364406325438	0.2690010756767319	0.8680861394836221	0.847356952038559	0.8551601351703478	0.5555555555555556	0.1111111111111111	0.0	-0.0006025580827265284	-0.0006025580827265284
914	0.027080512365365468	0.0037323248798257973	0.002092022504413408	0.9644691581952548	-1	0	0	0.25	2	0.8888888888888888	8	0.55	0.8888888888888888	10	8	0	1	0	0.2	10	2	11	0.5	0	0.7069645753138725	0.8398212985975663	0.7056445466949365	0.8263493269882433	0.2690010756767319	0.847691511550864	0.9052248643677261	0.8381454096007522	1.0	0.1	0.0	0.002092022504413408	0.002092022504413408
1572	0.02575487702129283	0.005283114373047254	0.004659637539443066	0.9617231150762627	-1	0	0	0.25	2	0.8888888888888888	8	0.55	0.8888888888888888	10	8	0	1	0	0.2	10	2	11	0.5	0	0.7069645753138725	0.8398212985975663	0.7168721616705861	0.8340291102393457	0.2690010756767319	0.847691511550864	0.9052248643677261	0.8405940271749239	1.0	0.1	0.0	0.004659637539443066	0.004659637539443066
4121	0.02822159103682824	0.013285482936543464	0.010539111558888696	0.9362092773215938	-1	0	0	0.2857142857142857	2	0.875	7	0.5555555555555556	0.875	9	7	0	1	0	0.2222222222222222	9	2	10	0.5	0	0.6848969646423525	0.8277217292084369	0.7168721616705861	0.8393840838591766	0.22108426874429954	0.8615326269396838	0.8911339803429134	0.8434025102107992	1.0	0.1111111111111111	0.0	0.010539111558888696	0.010539111558888696
4636	0.02781275793030142	0.014485596475597808	0.013372352332462076	0.9370650156087629	-1	0	0	0.2857142857142857	2	0.875	7	0.5555555555555556	0.875	9	7	0	1	0	0.2222222222222222	9	2	10	0.5	0	0.6848969646423525	0.8277217292084369	0.7168721616705861	0.8393840838591766	0.1427939134087012	0.8679903030437591	0.9211965580193792	0.8458185302487016	1.0	0.1111111111111111	0.0	0.013372352332462076	0.013372352332462076
3684	0.012043323774666714	0.006096338252248346	-0.006093294633669708	0.9619462609147534	-1	0	0	0.125	1	1.0	9	1.0	1.0	10	9	0	0	0	0.09090909090909091	11	1	11	0.0	0	0.7032023604850506	0.7934363162416671	0.6461992105474668	0.8274995385042451	0.19076327227825002	0.8304907549844837	0.8887754538753627	0.8177177366483216	0	0	0.0	-0.0006093294633669708	-0.0006093294633669708
1436	0.025370791206092973	0.005450088782616145	0.0052049958967856835	0.9609474111479491	-1	0	0	0.25	2	0.8888888888888888	8	0.55	0.8888888888888888	10	8	0	1	0	0.2	10	2	11	0.5	0	0.7069645753138725	0.8398212985975663	0.7168721616705861	0.8340291102393457	0.2690010756767319	0.847691511550864	0.9052248643677261	0.8405940271749239	1.0	0.1	0.0	0.0052049958967856835	0.0052049958967856835
1016	0.027491984857240238	0.0046908233412845815	0.004155193249801035	0.9652430055387102	-1	0	0	0.25	2	0.8888888888888888	8	0.55	0.8888888888888888	10	8	0	1	0	0.2	10	2	11	0.5	0	0.7069645753138725	0.8398212985975663	0.7056445466949365	0.8263493269882433	0.2690010756767319	0.847691511550864	0.9052248643677261	0.8381454096007522	1.0	0.1	0.0	0.004155193249801035	0.004155193249801035
2160	0.015147728491743543	0.0061677092577206325	-0.006164027111010937	0.6738516820816548	-1	0	0	0.2	1	1.0	5	1.0	1.0	6	5	0	1	0	0.14285714285714285	7	1	7	0.3333333333333333	0	0.7069645753138725	0.7727020005723699	0.6534614163518974	0.8201402225791522	0.20109008589282382	0.8942316711875078	0.9044208412595536	0.8355129992616173	1.0	0.16666666666666666	0.0	-0.0006164027111010938	-0.0006164027111010938
4743	0.027598378446313222	0.013854143940108336	0.013849178245966902	0.9406219212925099	-1	0	0	0.2857142857142857	2	0.875	7	0.5555555555555556	0.875	9	7	0	2	0	0.2222222222222222	9	2	10	1.0	0	0.6848969646423525	0.8277217292084369	0.7168721616705861	0.8393840838591766	0.13317909610891576	0.8712644787213484	0.9343162820765353	0.8470697790995826	0.5555555555555556	0.1111111111111111	0.0	0.013849178245966902	0.013849178245966902
2587	0.02656417051847013	0.010742188871607493	0.010742072948469817	0.930965425285899	-1	0	0	0.2857142857142857	2	0.875	7	0.5555555555555556	0.875	9	7	0	1	0	0.2222222222222222	9	2	10	0.5	0	0.6848969646423525	0.7914090145371325	0.7168721616705861	0.8462724306142481	0.2690010756767319	0.8635441644605969	0.847356952038559	0.8359020106203973	1.0	0.1111111111111111	0.0	0.010742072948469817	0.010742072948469817
540	0.013083328445094142	0.005163086604768285	-0.004668554522177183	0.9733387072335823	-1	0	0	0.2	1	1.0	5	0.4375	0.8	5	4	1	1	0	1.0	4	4	7	0.2	0	0.6563224247648358	0.9663167690303955	0.3996417486142668	0.9014879160269361	0.56256146549381	0.8798185543484782	0.7935227705471759	0.9255566805405929	1.0	0	0.0	-0.00046685545221771826	-0.00046685545221771826
1317	0.029163835381620255	0.005832575375587801	0.004170615616247679	0.9594501097628491	-1	0	0	0.14285714285714285	1	1.0	8	1.0	1.0	9	8	0	1	0	0.1	10	1	10	0.3333333333333333	0	0.7290321859853923	0.7350067504784926	0.6944169317192868	0.8110417400793384	0.2690010756767319	0.8759517923279689	0.849756490686681	0.8141497640419723	1.0	0.1111111111111111	0.0	0.004170615616247679	0.004170615616247679
436	0.002004336152926313	0.0018993619229433394	-0.0018993571589274924	0.9841653908118932	-1	0	0	1.0	2	0.0	0	0.75	0	2	0	0	0	0	1.0	2	2	3	0.0	0	0	0	0	0	0	0	0	0	0	0	0	-0.00018993571589274923	-0.00018993571589274923
1765	0.02964292709862295	0.011504290937482549	0.005909645516478114	0.9492850936186157	-1	0	0	0.25	2	0.9	9	0.5454545454545454	0.9	11	9	0	1	0	0.18181818181818182	11	2	12	0.5	0	0.6848969646423525	0.8313712081817668	0.7168721616705861	0.8295193986191004	0.2690010756767319	0.8897625440124752	0.849756490686681	0.8526208560801692	1.0	0.09090909090909091	0.0	0.005909645516478114	0.005909645516478114
731	0.001748202163765829	0.0017156759390832897	-0.0017156759319071563	0.9863811106619758	-1	0	0	1.0	1	0	0	1.0	0	1	0	0	0	0	0.5	1	2	2	0.0	0	0	0	0	0	0	0	0	0	0	0	0	-0.00017156759319071564	-0.00017156759319071564
1153	0.027194341925790833	0.004720891774038083	0.0032482939421442495	0.9655431205304865	-1	0	0	0.25	2	0.8888888888888888	8	0.55	0.8888888888888888	10	8	0	1	0	0.2	10	2	11	0.5	0	0.7069645753138725	0.8398212985975663	0.7056445466949365	0.8263493269882433	0.2690010756767319	0.847691511550864	0.9052248643677261	0.8381454096007522	1.0	0.1	0.0	0.0032482939421442495	0.0032482939421442495
597	0.0019372107128149789	0.0017163790553418824	-0.001716373421730907	0.9754273965867697	-1	0	0	0.5	1	1.0	1	1.0	1.0	1	1	1	1	0	0.3333333333333333	1	3	3	0.16666666666666666	0	0.6563224247648358	0.5	0.5470154435959985	0.5	0.28437204124587545	0.5	0.826482391729153	0.5	1.0	0	0.0	-0.00017163734217309068	-0.00017163734217309068
930	0.002670525972511372	0.0025831632108276226	-0.0025829034146371394	0.9858469556941712	-1	0	0	0.75	3	0.3333333333333333	1	0.625	0.3333333333333333	3	1	1	1	0	0.5	2	4	5	0.25	0.6666666666666666	0.19253647957770686	0.9767458916732528	0.4267799212561648	0.8868379614362375	0.4811209967742041	0.6096204761060633	0.7764366105044717	0.889019810516506	1.0	0.6666666666666666	0.0	-0.00025829034146371396	-0.00025829034146371396
4343	0.028782140543555625	0.01386784887233905	0.013029622523414091	0.9398443735339358	-1	0	0	0.2857142857142857	2	0.875	7	0.5555555555555556	0.875	9	7	0	1	0	0.2222222222222222	9	2	10	0.5	0	0.6848969646423525	0.8277217292084369	0.7168721616705861	0.8393840838591766	0.13317909610891576	0.8684593175631311	0.9337568859605994	0.8459966465720427	1.0	0.1111111111111111	0.0	0.013029622523414091	0.013029622523414091
1742	0.027809102465816565	0.008932981583342187	0.007714541569235946	0.9232156851507741	-1	0	0	0.2857142857142857	2	0.875	7	0.5555555555555556	0.875	9	7	0	1	0	0.2222222222222222	9	2	10	0.5	0	0.7290321859853923	0.6669315227462856	0.7168721616705861	0.8462724306142481	0.2690010756767319	0.8671022078369547	0.849756490686681	0.8061510210636795	1.0	0.1111111111111111	0.0	0.007714541569235946	0.007714541569235946
3935	0.02880266082504497	0.009600728368660149	0.009195499698996445	0.6885878434171915	-1	0	0	0.2857142857142857	2	0.875	7	0.5555555555555556	0.875	9	7	0	1	0	0.2222222222222222	9	2	10	0.5	0	0.6848969646423525	0.8277217292084369	0.7168721616705861	0.8393840838591766	0.2690010756767319	0.8637167035284606	0.847356952038559	0.8442122154305661	1.0	0.1111111111111111	0.0	0.009195499698996445	0.009195499698996445
4039	0.028297617836112156	0.014120025016504882	0.011396115768848534	0.935842192080453	-1	0	0	0.2857142857142857	2	0.875	7	0.5555555555555556	0.875	9	7	0	1	0	0.2222222222222222	9	2	10	0.5	0	0.6848969646423525	0.7988747721094817	0.7168721616705861	0.8393840838591766	0.26654835685383527	0.8611979255619662	0.8696287199845429	0.8347125643475202	1.0	0.1111111111111111	0.0	0.011396115768848534	0.011396115768848534
3413	0.029531229661798615	0.006057932741206928	0.004176414458927644	0.794663298806551	-1	0	0	0.25	2	0.8888888888888888	8	0.55	0.7777777777777778	9	7	1	1	0	0.2	10	2	11	0.25	0	0.6848969646423525	0.83701897754857	0.7168721616705861	0.8393840838591766	0.22108426874429954	0.8615326269396838	0.8911339803429134	0.8463143034928686	1.0	0.1111111111111111	0.0	0.004176414458927644	0.004176414458927644
384	0.0018246543052809537	0.0017664081725007534	-0.0017663766880579887	0.9860716278325289	-1	0	0	1.0	1	0	0	1.0	0	1	0	0	1	0	0.5	1	2	2	0.3333333333333333	0	0	0	0	0	0	0	0	0	0	0	0	-0.00017663766880579888	-0.00017663766880579888
2218	0.02657384891711617	0.010523959653203657	0.010450744724665905	0.9317016413778703	-1	0	0	0.2857142857142857	2	0.875	7	0.5555555555555556	0.875	9	7	0	1	0	0.2222222222222222	9	2	10	0.5	0	0.7215077563277486	0.6626971854368442	0.7168721616705861	0.8393840838591766	0.2690010756767319	0.8671022078369547	0.847356952038559	0.8024252989563635	1.0	0.1111111111111111	0.0	0.010450744724665905	0.010450744724665905
259	0.0021598568937500205	0.0018741934308226067	-0.001873996237435482	0.9849825228135511	-1	0	0	1.0	2	0.0	0	0.75	0	1	0	1	1	0	1.0	2	2	3	0.2	0	0	0	0	0	0	0	0	0	0	0	0	-0.0001873996237435482	-0.0001873996237435482
4247	0.030515451982173907	0.009135416268393152	0.009118418036310373	0.6028736778419281	-1	0	0	0.2857142857142857	2	0.875	7	0.5555555555555556	0.875	9	7	0	1	0	0.2222222222222222	9	2	10	0.5	0	0.6848969646423525	0.8277217292084369	0.7168721616705861	0.8545741629957007	0.2690010756767319	0.8637167035284606	0.847356952038559	0.8492849803419822	1.0	0.1111111111111111	0.0	0.009118418036310373	0.009118418036310373
5049	0.028893825961598108	0.014445129794934014	0.013227194928894542	0.9384623629956581	-1	0	0	0.2857142857142857	2	0.875	7	0.5555555555555556	0.875	9	7	0	1	0	0.2222222222222222	9	2	10	0.5	0	0.6848969646423525	0.7988747721094817	0.7168721616705861	0.8393840838591766	0.13317909610891576	0.8690686309003168	0.9262150545798026	0.8377922977893696	1.0	0.1111111111111111	0.0	0.013227194928894542	0.013227194928894542
2168	0.026508067658931104	0.010156653156744912	0.009673481719616833	0.9318844045762271	-1	0	0	0.2857142857142857	2	0.875	7	0.5555555555555556	0.875	9	7	0	1	0	0.2222222222222222	9	2	10	0.5	0	0.7215077563277486	0.6626971854368442	0.7168721616705861	0.8393840838591766	0.2690010756767319	0.8671022078369547	0.847356952038559	0.8024252989563635	1.0	0.1111111111111111	0.0	0.009673481719616833	0.009673481719616833
2415	0.026527511729028556	0.010175705957184386	0.010155028216438957	0.9312572472561842	-1	0	0	0.2857142857142857	2	0.875	7	0.5555555555555556	0.875	9	7	0	1	0	0.2222222222222222	9	2	10	0.5	0	0.6848969646423525	0.8277217292084369	0.7168721616705861	0.8393840838591766	0.2690010756767319	0.8671022078369547	0.847356952038559	0.845482267288864	1.0	0.1111111111111111	0.0	0.010155028216438957	0.010155028216438957
3333	0.0283718547664272	0.014149758195610124	0.011685925815773018	0.9350608789090998	-1	0	0	0.2857142857142857	2	0.875	7	0.5555555555555556	0.875	9	7	0	1	0	0.2222222222222222	9	2	10	0.5	0	0.6848969646423525	0.8277217292084369	0.7168721616705861	0.8393840838591766	0.2690010756767319	0.8637167035284606	0.847356952038559	0.8442122154305661	1.0	0.1111111111111111	0.0	0.011685925815773018	0.011685925815773018
2197	0.02621844994141119	0.010292264457648075	0.010262132213565095	0.9310372350618304	-1	0	0	0.2857142857142857	2	0.875	7	0.5555555555555556	0.875	9	7	0	1	0	0.2222222222222222	9	2	10	0.5	0	0.7215077563277486	0.6626971854368442	0.7168721616705861	0.8393840838591766	0.2690010756767319	0.8671022078369547	0.847356952038559	0.8024252989563635	1.0	0.1111111111111111	0.0	0.010262132213565095	0.010262132213565095
2090	0.026804772760837654	0.009829670417019775	0.008643562168481585	0.9250436047836122	-1	0	0	0.2857142857142857	2	0.875	7	0.5555555555555556	0.875	9	7	0	1	0	0.2222222222222222	9	2	10	0.5	0	0.7290321859853923	0.6669315227462856	0.7168721616705861	0.8462724306142481	0.2690010756767319	0.8637167035284606	0.849756490686681	0.8046323891454438	1.0	0.1111111111111111	0.0	0.008643562168481585	0.008643562168481585
772	0.02365145928015063	0.005615183944294626	0.0016116759523103633	0.9705622765715302	-1	0	0	0.2857142857142857	2	0.875	7	0.5555555555555556	0.875	9	7	0	1	0	0.2222222222222222	9	2	10	0.5	0	0.7290321859853923	0.8488015375644921	0.6944169317192868	0.8177131559281461	0.2690010756767319	0.6921361880721562	0.9416217422570649	0.7933813440974615	1.0	0	0.0	0.0016116759523103633	0.0016116759523103633
1920	0.0279371311272196	0.009681466617736502	0.008066277075326594	0.9239625849697564	-1	0	0	0.2857142857142857	2	0.875	7	0.5555555555555556	0.875	9	7	0	1	0	0.2222222222222222	9	2	10	0.5	0	0.7290321859853923	0.7113361196476955	0.7168721616705861	0.8462724306142481	0.2690010756767319	0.8671022078369547	0.849756490686681	0.8167336750545511	1.0	0.1111111111111111	0.0	0.008066277075326594	0.008066277075326594
3800	0.02897070709962637	0.01487477253368966	0.012001782826829574	0.9353286992643317	-1	0	0	0.2857142857142857	2	0.875	7	0.5555555555555556	0.875	9	7	0	1	0	0.2222222222222222	9	2	10	0.5	0	0.6848969646423525	0.7988747721094817	0.7168721616705861	0.8393840838591766	0.2690010756767319	0.8429110648459198	0.847356952038559	0.8279250887612685	1.0	0.1111111111111111	0.0	0.012001782826829574	0.012001782826829574
73	0.01177361227986709	0.0053044071959458235	-0.005195182562019865	0.9680251110987955	-1	0.3333333333333333	1	0.5	4	0.6	6	0.3	0.6	8	6	3	0	0	0.625	5	8	12	0.0	0.2857142857142857	0.5515021406316964	0.867702881236321	0.9342222271306433	0.7831197439850448	0.9516594245382543	0.9321696870120394	0.847313244210368	0.8730738792669733	0	0	0.0	-0.0005195182562019866	-0.0005195182562019866
634	0.0032876009797540066	0.002597721159997716	-0.002594982684159543	0.9835141957346558	-1	0	0	0.3333333333333333	1	1.0	2	0.6666666666666666	0.5	2	1	1	0	0	0.6666666666666666	2	3	4	0.0	0	0.6207860561280208	0.9677662146387777	0.3544815260005595	0.909785269447926	0.42238081928387833	0.8976061494720942	0.7594466454859892	0.9326398388117186	0	0	0.0	-0.0002594982684159543	-0.0002594982684159543
3227	0.030644775010437716	0.009020557954050518	0.00836481340699432	0.6258748055767986	-1	0	0	0.2857142857142857	2	0.875	7	0.5555555555555556	0.875	9	7	0	1	0	0.2222222222222222	9	2	10	0.5	0	0.6848969646423525	0.8277217292084369	0.7168721616705861	0.8393840838591766	0.2690010756767319	0.8637167035284606	0.847356952038559	0.8442122154305661	1.0	0.1111111111111111	0.0	0.00836481340699432	0.00836481340699432
2541	0.026740524437464244	0.011295006735553309	0.011239328036460395	0.9317275725365369	-1	0	0	0.2857142857142857	2	0.875	7	0.5555555555555556	0.875	9	7	0	1	0	0.2222222222222222	9	2	10	0.5	0	0.6848969646423525	0.8277217292084369	0.7168721616705861	0.8393840838591766	0.2690010756767319	0.8616772512776734	0.847356952038559	0.8434558990872664	1.0	0.1111111111111111	0.0	0.011239328036460395	0.011239328036460395
1678	0.027265070716733793	0.0061777979175235	0.006147316551628582	0.9572566937284435	-1	0	0	0.14285714285714285	1	1.0	8	1.0	1.0	9	8	0	1	0	0.1	10	1	10	0.3333333333333333	0	0.7290321859853923	0.7350067504784926	0.7168721616705861	0.8229957631379101	0.2690010756767319	0.8566112135408163	0.849756490686681	0.8097098119857637	1.0	0.1111111111111111	0.0	0.006147316551628582	0.006147316551628582
2420	0.03078351094438257	0.009008979820694863	0.008314723430979316	0.6166282713060249	-1	0	0	0.2857142857142857	2	0.875	7	0.5555555555555556	0.875	9	7	0	1	0	0.2222222222222222	9	2	10	0.5	0	0.7215077563277486	0.6626971854368442	0.7168721616705861	0.8691490170899014	0.2690010756767319	0.8637167035284606	0.847356952038559	0.8133258411457682	1.0	0.1111111111111111	0.0	0.008314723430979316	0.008314723430979316
1481	0.02567106309338422	0.005713843084145918	0.005454562885496175	0.9616969243896808	-1	0	0	0.25	2	0.8888888888888888	8	0.55	0.8888888888888888	10	8	0	1	0	0.2	10	2	11	0.5	0	0.7069645753138725	0.8398212985975663	0.7168721616705861	0.8340291102393457	0.2677747162652836	0.8572620495133585	0.8959576694337673	0.8439648293078874	1.0	0.1	0.0	0.005454562885496175	0.005454562885496175
3106	0.02855998033291141	0.013475498741468457	0.011397062844219282	0.9350663787569433	-1	0	0	0.2857142857142857	2	0.875	7	0.5555555555555556	0.875	9	7	0	1	0	0.2222222222222222	9	2	10	0.5	0	0.6848969646423525	0.8277217292084369	0.7168721616705861	0.8393840838591766	0.2690010756767319	0.8637167035284606	0.847356952038559	0.8442122154305661	1.0	0.1111111111111111	0.0	0.011397062844219282	0.011397062844219282
1562	0.011265811878132928	0.00412965185092941	-0.004067526230932353	0.9729353379465895	-1	0	0	0.25	2	0.8888888888888888	8	1.0	0.8888888888888888	10	8	0	0	0	0.09090909090909091	11	1	11	0.0	0.2	0.7368937091774396	0.7395944765514516	0.6467189767885552	0.8357325026219691	0.19076327227825002	0.8695952167593096	0.8866469267009517	0.8209337076064794	0	0	0.0	-0.00040675262309323534	-0.00040675262309323534
1383	0.02836032626307212	0.0045572810666142565	0.0034660589312194854	0.6541786440128856	-1	0	0	0.14285714285714285	1	1.0	8	1.0	1.0	9	8	0	1	0	0.1	10	1	10	0.3333333333333333	0	0.7290321859853923	0.7350067504784926	0.6628725526194397	0.8085978862538736	0.2690010756767319	0.8566112135408163	0.849756490686681	0.804738075631789	1.0	0.1111111111111111	0.0	0.0034660589312194854	0.0034660589312194854
701	0.002845398855116785	0.0023184717956480174	-0.0022907519350920656	0.9754322513138124	-1	0	0	0.6666666666666666	2	0.5	1	0.6666666666666666	0.5	2	1	1	0	0	0.6666666666666666	3	2	4	0.0	0	0.6775332312588664	0.751862488107392	0.2871537932768354	0.621094972949195	0.5863879374526585	0.9359100094502049	0.9066672299518652	0.8065894971585361	0	0	0.0	-0.00022907519350920657	-0.00022907519350920657
4056	0.011952810570670606	0.0062654318975221565	-0.0062481775125447945	0.9616968852602507	-1	0	0	0.125	1	1.0	9	1.0	1.0	10	9	0	0	0	0.09090909090909091	11	1	11	0.0	0	0.7032023604850506	0.7934363162416671	0.6461992105474668	0.8274995385042451	0.19076327227825002	0.8282184473051445	0.8928820107493418	0.8169186344686713	0	0	0.0	-0.0006248177512544795	-0.0006248177512544795
1133	0.027160102918971002	0.004498566057231043	0.0033237539193067796	0.9645092796871758	-1	0	0	0.25	2	0.8888888888888888	8	0.55	0.8888888888888888	10	8	0	1	0	0.2	10	2	11	0.5	0	0.7069645753138725	0.8398212985975663	0.7056445466949365	0.8263493269882433	0.2690010756767319	0.847691511550864	0.9052248643677261	0.8381454096007522	1.0	0.1	0.0	0.0033237539193067796	0.0033237539193067796
529	0.0021921359498442137	0.0019153336693280782	-0.0019143635907715915	0.984832725483609	-1	0	0	1.0	1	0	0	1.0	0	1	0	0	1	0	0.5	2	1	2	0.3333333333333333	0	0	0	0	0	0	0	0	0	0	0	0	-0.00019143635907715913	-0.00019143635907715913
4719	0.02800435928916295	0.014426111059638659	0.014119512842542462	0.9408843824838262	-1	0	0	0.2857142857142857	2	0.875	7	0.5555555555555556	0.875	9	7	0	2	0	0.2222222222222222	9	2	10	1.0	0	0.6848969646423525	0.7988747721094817	0.7168721616705861	0.8393840838591766	0.13317909610891576	0.8712644787213484	0.9343162820765353	0.8386708305269518	0.5555555555555556	0.1111111111111111	0.0	0.014119512842542462	0.014119512842542462
4748	0.028559864994066816	0.015014710300634632	0.013468867896606186	0.9375983526469861	-1	0	0	0.2857142857142857	2	0.875	7	0.5555555555555556	0.875	9	7	0	1	0	0.2222222222222222	9	2	10	0.5	0	0.6848969646423525	0.8277217292084369	0.7168721616705861	0.8393840838591766	0.1427939134087012	0.8679903030437591	0.9211965580193792	0.8458185302487016	1.0	0.1111111111111111	0.0	0.013468867896606186	0.013468867896606186
4515	0.028549012210438405	0.014909816228485704	0.013502198615533955	0.9373544023417405	-1	0	0	0.2857142857142857	2	0.875	7	0.5555555555555556	0.875	9	7	0	1	0	0.2222222222222222	9	2	10	0.5	0	0.6848969646423525	0.8277217292084369	0.7168721616705861	0.8393840838591766	0.1427939134087012	0.8679903030437591	0.9211965580193792	0.8458185302487016	1.0	0.1111111111111111	0.0	0.013502198615533955	0.013502198615533955
3621	0.03032376696013562	0.008679290258323114	0.008555443153557477	0.6154857263000602	-1	0	0	0.2857142857142857	2	0.875	7	0.5555555555555556	0.875	9	7	0	1	0	0.2222222222222222	9	2	10	0.5	0	0.6848969646423525	0.8277217292084369	0.7168721616705861	0.8545741629957007	0.2690010756767319	0.8637167035284606	0.847356952038559	0.8492849803419822	1.0	0.1111111111111111	0.0	0.008555443153557477	0.008555443153557477
1924	0.03167166027720143	0.012253312389641682	-0.0024480460568578836	0.9256067552317143	-1	0	0	0.25	2	0.8888888888888888	8	0.55	0.8888888888888888	10	8	0	1	0	0.2	10	2	11	0.5	0	0.7069645753138725	0.7693149098482389	0.7168721616705861	0.8639479682918176	0.2690010756767319	0.8647938290480419	0.8836862868475561	0.8370177679605139	1.0	0.1	0.0	-0.00024480460568578836	-0.00024480460568578836
1185	0.02717871365843539	0.004288228914693871	0.0030878863131735784	0.9645533639358672	-1	0	0	0.25	2	0.8888888888888888	8	0.55	0.8888888888888888	10	8	0	1	0	0.2	10	2	11	0.5	0	0.7069645753138725	0.8398212985975663	0.7056445466949365	0.8263493269882433	0.2690010756767319	0.847691511550864	0.9052248643677261	0.8381454096007522	1.0	0.1	0.0	0.0030878863131735784	0.0030878863131735784
2074	0.026809244686491363	0.010993203179963615	0.010677339719433037	0.9319608468582904	-1	0	0	0.2857142857142857	2	0.875	7	0.5555555555555556	0.875	9	7	0	1	0	0.2222222222222222	9	2	10	0.5	0	0.7215077563277486	0.6626971854368442	0.7168721616705861	0.8393840838591766	0.2690010756767319	0.8671022078369547	0.847356952038559	0.8024252989563635	1.0	0.1111111111111111	0.0	0.010677339719433037	0.010677339719433037
1100	0.02698858481835167	0.004124709274678231	0.002550571091217425	0.964553037334703	-1	0	0	0.25	2	0.8888888888888888	8	0.55	0.8888888888888888	10	8	0	1	0	0.2	10	2	11	0.5	0	0.7069645753138725	0.8398212985975663	0.7056445466949365	0.8263493269882433	0.2690010756767319	0.847691511550864	0.9052248643677261	0.8381454096007522	1.0	0.1	0.0	0.002550571091217425	0.002550571091217425
3332	0.030821918978982885	0.009221044830038404	0.008401791346045356	0.6205805812665706	-1	0	0	0.2857142857142857	2	0.875	7	0.5555555555555556	0.875	9	7	0	1	0	0.2222222222222222	9	2	10	0.5	0	0.6848969646423525	0.8277217292084369	0.7168721616705861	0.8393840838591766	0.2690010756767319	0.8637167035284606	0.847356952038559	0.8442122154305661	1.0	0.1111111111111111	0.0	0.008401791346045356	0.008401791346045356
1497	0.02983452959972772	0.010459221448412149	0.006107805546338535	0.94820779990285	-1	0	0	0.25	2	0.9	9	0.5454545454545454	0.9	11	9	0	1	0	0.18181818181818182	11	2	12	0.5	0	0.6848969646423525	0.8313712081817668	0.7168721616705861	0.8300024036849932	0.2690010756767319	0.8897625440124752	0.849756490686681	0.8527640207379477	1.0	0.09090909090909091	0.0	0.006107805546338535	0.006107805546338535
1793	0.027131726721483188	0.01057418861229583	0.009042401301932738	0.9250770704156922	-1	0	0	0.2857142857142857	2	0.875	7	0.5555555555555556	0.875	9	7	0	1	0	0.2222222222222222	9	2	10	0.5	0	0.7290321859853923	0.6669315227462856	0.7168721616705861	0.8462724306142481	0.2690010756767319	0.8671022078369547	0.849756490686681	0.8061510210636795	1.0	0.1111111111111111	0.0	0.009042401301932738	0.009042401301932738
2788	0.026049354632047408	0.010990978337179807	0.010880653042653421	0.9314529503690199	-1	0	0	0.2857142857142857	2	0.875	7	0.5555555555555556	0.875	9	7	0	1	0	0.2222222222222222	9	2	10	0.5	0	0.6848969646423525	0.8277217292084369	0.7168721616705861	0.8393840838591766	0.2690010756767319	0.8671022078369547	0.847356952038559	0.845482267288864	1.0	0.1111111111111111	0.0	0.010880653042653421	0.010880653042653421
2273	0.03507092187612817	0.01415234797182442	-0.014051731100487795	0.9696281006076247	-1	0	0	0.25	2	0.8888888888888888	8	0.55	0.8888888888888888	10	8	0	1	0	0.2	10	2	11	0.5	0	0.6848969646423525	0.7800374634034543	0.7168721616705861	0.830668095446967	0.2690010756767319	0.847691511550864	0.863070347011495	0.821168998070647	1.0	0.2	0.0	-0.0014051731100487796	-0.0014051731100487796
4851	0.028318834506161714	0.013745609069701159	0.013647438972620851	0.93726296482478	-1	0	0	0.2857142857142857	2	0.875	7	0.5555555555555556	0.875	9	7	0	1	0	0.2222222222222222	9	2	10	0.5	0	0.6848969646423525	0.8277217292084369	0.7168721616705861	0.8393840838591766	0.13317909610891576	0.8690686309003168	0.9262150545798026	0.8462285976204688	1.0	0.1111111111111111	0.0	0.013647438972620851	0.013647438972620851
2808	0.02643212798313713	0.011113833724776099	0.011037888105890509	0.9314723102751059	-1	0	0	0.2857142857142857	2	0.875	7	0.5555555555555556	0.875	9	7	0	1	0	0.2222222222222222	9	2	10	0.5	0	0.6848969646423525	0.8277217292084369	0.7168721616705861	0.8393840838591766	0.2690010756767319	0.8635441644605969	0.847356952038559	0.844147979373017	1.0	0.1111111111111111	0.0	0.011037888105890509	0.011037888105890509
2300	0.0062124093791751794	0.003030108702910969	-0.00301648942781715	0.9737064971786425	-1	0	0	0.3333333333333333	2	0.8333333333333334	5	0.6666666666666666	0.5	5	3	2	2	0	0.75	3	4	8	0.3333333333333333	0	0.7215077563277486	0.8808598079895206	0.7168721616705861	0.736141738486804	0.13317909610891576	0.9163468735794195	0.9416217422570649	0.8589716270798649	0.6	0.2	0.0	-0.000301648942781715	-0.000301648942781715
4765	0.0331268693103356	0.01467833789980686	0.0019885866733602314	0.9390631799732545	-1	0	0	0.25	2	0.8888888888888888	8	0.55	0.8888888888888888	10	8	0	1	0	0.2	10	2	11	0.5	0	0.6848969646423525	0.8528922939387051	0.6467189767885552	0.9023890580832709	0.1638838954567953	0.8577566724515624	0.8988482086062117	0.8728173315417712	1.0	0.2	0.0	0.0019885866733602314	0.0019885866733602314
4938	0.028587642354736376	0.01481063513605387	0.013143823749375151	0.9351963896459906	-1	0	0	0.2857142857142857	2	0.875	7	0.5555555555555556	0.875	9	7	0	1	0	0.2222222222222222	9	2	10	0.5	0	0.6848969646423525	0.8277217292084369	0.7168721616705861	0.8393840838591766	0.2055289127291302	0.8619518797116974	0.8977838061649054	0.8435573679268719	1.0	0.1111111111111111	0.0	0.013143823749375151	0.013143823749375151
3592	0.03007171474196015	0.009249168477356526	0.008159110150048629	0.6165181407135775	-1	0	0	0.2857142857142857	2	0.875	7	0.5555555555555556	0.875	9	7	0	1	0	0.2222222222222222	9	2	10	0.5	0	0.6848969646423525	0.8277217292084369	0.7168721616705861	0.8393840838591766	0.2690010756767319	0.8637167035284606	0.847356952038559	0.8442122154305661	1.0	0.1111111111111111	0.0	0.008159110150048629	0.008159110150048629
4117	0.035019731211765506	0.018172521512870236	-0.005008010920475581	0.9287216219199779	-1	0	0	0.2857142857142857	2	0.875	7	0.5555555555555556	0.875	9	7	0	1	0	0.2222222222222222	9	2	10	0.5	0	0.6848969646423525	0.8277217292084369	0.5541089589969576	0.8214128318045697	0.2690010756767319	0.8637167035284606	0.847356952038559	0.8385314023321847	1.0	0.1111111111111111	0.0	-0.0005008010920475581	-0.0005008010920475581
4205	0.02865178671994883	0.013974413995468778	0.012076100238074133	0.9343117371879419	-1	0	0	0.2857142857142857	2	0.875	7	0.5555555555555556	0.875	9	7	0	1	0	0.2222222222222222	9	2	10	0.5	0	0.6848969646423525	0.8277217292084369	0.7168721616705861	0.8545741629957007	0.2690010756767319	0.8637167035284606	0.847356952038559	0.8492849803419822	1.0	0.1111111111111111	0.0	0.012076100238074133	0.012076100238074133
1264	0.025396853480343557	0.007657654559198644	0.004500197424490521	0.9604895018143885	-1	0	0	0.25	2	0.8888888888888888	8	0.55	0.8888888888888888	10	8	0	1	0	0.2	10	2	11	0.5	0	0.7069645753138725	0.8398212985975663	0.7168721616705861	0.830668095446967	0.2677747162652836	0.8572620495133585	0.8953583671662235	0.842904613034191	1.0	0.2	0.0	0.004500197424490521	0.004500197424490521
1819	0.026969419984449825	0.010828928613561304	0.008627445679747787	0.9256802891615443	-1	0	0	0.2857142857142857	2	0.875	7	0.5555555555555556	0.875	9	7	0	1	0	0.2222222222222222	9	2	10	0.5	0	0.7290321859853923	0.6669315227462856	0.7168721616705861	0.8462724306142481	0.2690010756767319	0.8671022078369547	0.849756490686681	0.8061510210636795	1.0	0.1111111111111111	0.0	0.008627445679747787	0.008627445679747787
266	0.002063601455269529	0.0019856575060239975	-0.0019856555646351848	0.9845220314953682	-1	0	0	1.0	2	0.0	0	0.75	0	2	0	0	0	0	1.0	2	2	3	0.0	0	0	0	0	0	0	0	0	0	0	0	0	-0.0001985655564635185	-0.0001985655564635185
1235	0.029015845142479846	0.005287900127617612	0.004010033642017588	0.6449697622419954	-1	0	0	0.14285714285714285	1	1.0	8	1.0	1.0	9	8	0	1	0	0.1	10	1	10	0.3333333333333333	0	0.7290321859853923	0.7350067504784926	0.6628725526194397	0.8085978862538736	0.2690010756767319	0.8566112135408163	0.849756490686681	0.804738075631789	1.0	0.1111111111111111	0.0	0.004010033642017588	0.004010033642017588
3095	0.031004731766166162	0.009560851503303418	0.008237544928219527	0.6111462986975911	-1	0	0	0.2857142857142857	2	0.875	7	0.5555555555555556	0.875	9	7	0	1	0	0.2222222222222222	9	2	10	0.5	0	0.6848969646423525	0.8277217292084369	0.7168721616705861	0.8393840838591766	0.2690010756767319	0.8637167035284606	0.847356952038559	0.8442122154305661	1.0	0.1111111111111111	0.0	0.008237544928219527	0.008237544928219527
3733	0.028407387423746433	0.015126552365107371	0.013004527286653066	0.9367134023870213	-1	0	0	0.2857142857142857	2	0.875	7	0.5555555555555556	0.875	9	7	0	1	0	0.2222222222222222	9	2	10	0.5	0	0.6848969646423525	0.8277217292084369	0.7168721616705861	0.8393840838591766	0.16153008107955688	0.863954118434454	0.9147517205130776	0.8443006813695093	1.0	0.1111111111111111	0.0	0.013004527286653066	0.013004527286653066
4986	0.02397711685015024	0.0033082204729778467	-0.0010010735579853213	0.9607225431167714	-1	0	0	0.14285714285714285	1	1.0	8	1.0	1.0	9	8	0	1	0	0.1	10	1	10	0.3333333333333333	0	0.6848969646423525	0.8277217292084369	0.7168721616705861	0.8393840838591766	0.13317909610891576	0.8663064303385993	0.9261985923160811	0.8451820665449806	1.0	0.1111111111111111	0.0	-0.00010010735579853213	-0.00010010735579853213
535	0.0018247847636546155	0.001766584837298795	-0.0017665516256441267	0.9861764399254953	-1	0	0	1.0	1	0	0	1.0	0	1	0	0	1	0	0.5	1	2	2	0.3333333333333333	0	0	0	0	0	0	0	0	0	0	0	0	-0.00017665516256441268	-0.00017665516256441268
1146	0.027626121556848158	0.004254952152078477	0.0021266959509277854	0.964601937260661	-1	0	0	0.25	2	0.8888888888888888	8	0.55	0.8888888888888888	10	8	0	1	0	0.2	10	2	11	0.5	0	0.7069645753138725	0.8398212985975663	0.7056445466949365	0.8263493269882433	0.2690010756767319	0.847691511550864	0.9052248643677261	0.8381454096007522	1.0	0.1	0.0	0.0021266959509277854	0.0021266959509277854
2022	0.026556097636850084	0.009436508293184907	0.009435516522673852	0.9312183216860603	-1	0	0	0.2857142857142857	2	0.875	7	0.5555555555555556	0.875	9	7	0	1	0	0.2222222222222222	9	2	10	0.5	0	0.7215077563277486	0.7093838659478444	0.7168721616705861	0.8393840838591766	0.2690010756767319	0.8671022078369547	0.847356952038559	0.8136455273258367	1.0	0.1111111111111111	0.0	0.009435516522673852	0.009435516522673852
4720	0.021796222362317645	0.00502610010609251	-0.005025805963591397	0.9832208665410378	-1	0	0	0.2857142857142857	2	0.875	7	0.5555555555555556	0.875	9	7	0	2	0	0.2222222222222222	2	9	10	1.0	0	0.6848969646423525	0.8277217292084369	0.7168721616705861	0.8393840838591766	0.14597472506438755	0.8649400304981084	0.9201337469643512	0.844669010176984	0.5555555555555556	0.1111111111111111	0.0	-0.0005025805963591397	-0.0005025805963591397
1628	0.029153338941255835	0.0025019001747104614	0.0019930525835724004	0.7884411443176658	-1	0	0	0.14285714285714285	1	1.0	8	1.0	1.0	9	8	0	1	0	0.1	10	1	10	0.3333333333333333	0	0.7290321859853923	0.7350067504784926	0.7168721616705861	0.8180501547289489	0.2690010756767319	0.8566112135408163	0.849756490686681	0.8079789148495675	1.0	0.1111111111111111	0.0	0.0019930525835724004	0.0019930525835724004
2753	0.02678131787022519	0.010351606336859264	0.009998137291183597	0.9319217284933805	-1	0	0	0.2857142857142857	2	0.875	7	0.5555555555555556	0.875	9	7	0	1	0	0.2222222222222222	9	2	10	0.5	0	0.7215077563277486	0.6626971854368442	0.7168721616705861	0.8393840838591766	0.2690010756767319	0.8614474061122963	0.8598691516253875	0.799865058291876	1.0	0.1111111111111111	0.0	0.009998137291183597	0.009998137291183597
176	0.006160012763020148	0.0036835252686459423	-0.003683507959846254	0.9829091920007246	-1	0	0	0.6	3	0.4	2	0.4666666666666667	0.4	4	2	2	0	0	0.6	5	3	7	0.0	0	0.4715352067247835	0.9348645417935385	0.6485640687689986	0.886531097517008	0.618985644226383	0.9761924337078174	0.9278819193671641	0.9432740681914813	0	0	0.0	-0.0003683507959846254	-0.0003683507959846254
2097	0.027201014374211106	0.010747025460411737	0.008520725958891077	0.930371733478256	-1	0	0	0.2857142857142857	2	0.875	7	0.5555555555555556	0.875	9	7	0	1	0	0.2222222222222222	9	2	10	0.5	0	0.6848969646423525	0.5935651659792447	0.7168721616705861	0.8462724306142481	0.2690010756767319	0.8671022078369547	0.847356952038559	0.789179445433649	1.0	0.1111111111111111	0.0	0.008520725958891077	0.008520725958891077
4243	0.030849723184493496	0.009443160116872166	0.008755556912503093	0.6113169523721883	-1	0	0	0.2857142857142857	2	0.875	7	0.5555555555555556	0.875	9	7	0	1	0	0.2222222222222222	9	2	10	0.5	0	0.6848969646423525	0.8277217292084369	0.7168721616705861	0.8393840838591766	0.2690010756767319	0.8637167035284606	0.847356952038559	0.8442122154305661	1.0	0.1111111111111111	0.0	0.008755556912503093	0.008755556912503093
1202	0.02587267333711594	0.005725082121649227	0.005208406671031811	0.9607238570181857	-1	0	0	0.25	2	0.8888888888888888	8	0.55	0.8888888888888888	10	8	0	1	0	0.2	10	2	11	0.5	0	0.7069645753138725	0.8398212985975663	0.7168721616705861	0.8340291102393457	0.2690010756767319	0.847691511550864	0.9052248643677261	0.8405940271749239	1.0	0.1	0.0	0.005208406671031811	0.005208406671031811
1349	0.027820050702290246	0.005501886841255342	0.0038074885263157296	0.6557408430080118	-1	0	0	0.14285714285714285	1	1.0	8	1.0	1.0	9	8	0	1	0	0.1	10	1	10	0.3333333333333333	0	0.7290321859853923	0.7350067504784926	0.6628725526194397	0.8085978862538736	0.2690010756767319	0.8566112135408163	0.849756490686681	0.804738075631789	1.0	0.1111111111111111	0.0	0.0038074885263157296	0.0038074885263157296
1296	0.025492289027509055	0.004753172249583972	0.004079443336922724	0.9606674678105562	-1	0	0	0.25	2	0.8888888888888888	8	0.55	0.8888888888888888	10	8	0	1	0	0.2	10	2	11	0.5	0	0.7069645753138725	0.8398212985975663	0.7168721616705861	0.8340291102393457	0.2690010756767319	0.847691511550864	0.9052248643677261	0.8405940271749239	1.0	0.1	0.0	0.004079443336922724	0.004079443336922724
1850	0.027381195023803644	0.009912469181527259	0.00608124326590818	0.9504231602738146	-1	0	0	0.25	2	0.9	9	0.5454545454545454	0.9	11	9	0	1	0	0.18181818181818182	11	2	12	0.5	0	0.6848969646423525	0.8313712081817668	0.7168721616705861	0.8295193986191004	0.2690010756767319	0.8897625440124752	0.849756490686681	0.8526208560801692	1.0	0.09090909090909091	0.0	0.00608124326590818	0.00608124326590818
2427	0.03025757615847987	0.008480293609450044	0.008054801667436183	0.6120386696913807	-1	0	0	0.2857142857142857	2	0.875	7	0.5555555555555556	0.875	9	7	0	1	0	0.2222222222222222	9	2	10	0.5	0	0.7215077563277486	0.6626971854368442	0.7168721616705861	0.8691490170899014	0.2690010756767319	0.8637167035284606	0.847356952038559	0.8133258411457682	1.0	0.1111111111111111	0.0	0.008054801667436183	0.008054801667436183
2400	0.029623299672643013	0.009604749397801	0.009215627478903761	0.6906631117828123	-1	0	0	0.2857142857142857	2	0.875	7	0.5555555555555556	0.875	9	7	0	1	0	0.2222222222222222	9	2	10	0.5	0	0.6848969646423525	0.8277217292084369	0.7168721616705861	0.8393840838591766	0.2690010756767319	0.8637167035284606	0.847356952038559	0.8442122154305661	1.0	0.1111111111111111	0.0	0.009215627478903761	0.009215627478903761
1297	0.02551258718313536	0.00556912217512017	0.0047377208923084935	0.9612214353094911	-1	0	0	0.25	2	0.8888888888888888	8	0.55	0.8888888888888888	10	8	0	1	0	0.2	10	2	11	0.5	0	0.7069645753138725	0.8398212985975663	0.7168721616705861	0.8340291102393457	0.2690010756767319	0.847691511550864	0.9052248643677261	0.8405940271749239	1.0	0.1	0.0	0.0047377208923084935	0.0047377208923084935
96	0.0020567674838898107	0.0019971474732466384	-0.0019928084745311153	0.9810509325809607	-1	0	0	0.5	1	1.0	1	0.75	0	1	0	1	1	0	1.0	2	2	3	0.2	0	0	0	0	0	0	0	0	0	0	0	0	-0.00019928084745311154	-0.00019928084745311154
3083	0.020282871249095214	0.0058298363750146015	-0.005622177127195942	0.9349563725246349	-1	0	0	0.3333333333333333	2	0.8571428571428571	6	0.5625	0.8571428571428571	8	6	0	1	0	0.25	8	2	9	0.5	0	0.7032023604850506	0.8403940271046022	0.6467189767885552	0.83101533082158	0.20109008589282382	0.701354959733079	0.9044208412595536	0.7972595675011395	1.0	0.125	0.0	-0.0005622177127195942	-0.0005622177127195942
2674	0.02686743359620762	0.010842002221899953	0.010788227869372146	0.9314591927090334	-1	0	0	0.2857142857142857	2	0.875	7	0.5555555555555556	0.875	9	7	0	1	0	0.2222222222222222	9	2	10	0.5	0	0.6848969646423525	0.8277217292084369	0.7168721616705861	0.8393840838591766	0.2690010756767319	0.8671022078369547	0.847356952038559	0.845482267288864	1.0	0.1111111111111111	0.0	0.010788227869372146	0.010788227869372146
2655	0.026627424670558317	0.011230311837626308	0.01118823582352621	0.931555733346415	-1	0	0	0.2857142857142857	2	0.875	7	0.5555555555555556	0.875	9	7	0	1	0	0.2222222222222222	9	2	10	0.5	0	0.7215077563277486	0.6626971854368442	0.7168721616705861	0.8393840838591766	0.2690010756767319	0.8616772512776734	0.847356952038559	0.799967866834323	1.0	0.1111111111111111	0.0	0.01118823582352621	0.01118823582352621
1469	0.025625053634667633	0.005483077120662515	0.005006162835343899	0.9610162868845162	-1	0	0	0.25	2	0.8888888888888888	8	0.55	0.8888888888888888	10	8	0	1	0	0.2	10	2	11	0.5	0	0.7069645753138725	0.8398212985975663	0.7168721616705861	0.8340291102393457	0.2690010756767319	0.847691511550864	0.9052248643677261	0.8405940271749239	1.0	0.1	0.0	0.005006162835343899	0.005006162835343899
4442	0.028372510588224414	0.014461361054307915	0.013121530686712592	0.9373711512999714	-1	0	0	0.2857142857142857	2	0.875	7	0.5555555555555556	0.875	9	7	0	1	0	0.2222222222222222	9	2	10	0.5	0	0.6848969646423525	0.8277217292084369	0.7168721616705861	0.8393840838591766	0.14284646534581763	0.8651551527351332	0.9211791011324798	0.8447495844157035	1.0	0.1111111111111111	0.0	0.013121530686712592	0.013121530686712592
4655	0.028817888867793507	0.01476072824695637	0.012848651092899894	0.9378575392131483	-1	0	0	0.2857142857142857	2	0.875	7	0.5555555555555556	0.875	9	7	0	1	0	0.2222222222222222	9	2	10	0.5	0	0.6848969646423525	0.7988747721094817	0.7168721616705861	0.8393840838591766	0.1427939134087012	0.8679903030437591	0.9211965580193792	0.837364056802099	1.0	0.1111111111111111	0.0	0.012848651092899894	0.012848651092899894
2875	0.02776941138398774	0.013847975245316165	0.01033309212653052	0.9347452620546252	-1	0	0	0.2857142857142857	2	0.875	7	0.5555555555555556	0.875	9	7	0	1	0	0.2222222222222222	9	2	10	0.5	0	0.7215077563277486	0.6626971854368442	0.7168721616705861	0.8462724306142481	0.2690010756767319	0.8637167035284606	0.847356952038559	0.8036347576360343	1.0	0.1111111111111111	0.0	0.01033309212653052	0.01033309212653052
4400	0.029243205923394144	0.011687206978479697	0.011552825347552219	0.9383614029061378	-1	0	0	0.2857142857142857	2	0.875	7	0.5555555555555556	0.875	9	7	0	1	0	0.2222222222222222	9	2	10	0.5	0	0.6848969646423525	0.8662899680320709	0.5765657919065243	0.8980622150814879	0.13317909610891576	0.661551473110666	0.9261985923160811	0.8280039205961658	1.0	0.1111111111111111	0.0	0.011552825347552219	0.011552825347552219
2477	0.025900892801689127	0.011056310422712027	0.01077530520903013	0.9318838971665137	-1	0	0	0.2857142857142857	2	0.875	7	0.5555555555555556	0.875	9	7	0	1	0	0.2222222222222222	9	2	10	0.5	0	0.6848969646423525	0.8277217292084369	0.7168721616705861	0.8393840838591766	0.2690010756767319	0.8671022078369547	0.847356952038559	0.845482267288864	1.0	0.1111111111111111	0.0	0.01077530520903013	0.01077530520903013
3096	0.02915206129875303	0.009186449886122092	0.009007431490086539	0.6877970345962615	-1	0	0	0.2857142857142857	2	0.875	7	0.5555555555555556	0.875	9	7	0	1	0	0.2222222222222222	9	2	10	0.5	0	0.7215077563277486	0.6626971854368442	0.7168721616705861	0.8691490170899014	0.2690010756767319	0.8637167035284606	0.847356952038559	0.8133258411457682	1.0	0.1111111111111111	0.0	0.009007431490086539	0.009007431490086539
2922	0.028695963787999355	0.008724289172024781	0.008207023453462817	0.6389697928481326	-1	0	0	0.2857142857142857	2	0.875	7	0.5555555555555556	0.875	9	7	0	1	0	0.2222222222222222	9	2	10	0.5	0	0.6848969646423525	0.8277217292084369	0.7168721616705861	0.8393840838591766	0.2690010756767319	0.8637167035284606	0.847356952038559	0.8442122154305661	1.0	0.1111111111111111	0.0	0.008207023453462817	0.008207023453462817
4710	0.02885007607680566	0.014876680727082986	0.013568071173559515	0.9372397452281022	-1	0	0	0.2857142857142857	2	0.875	7	0.5555555555555556	0.875	9	7	0	1	0	0.2222222222222222	9	2	10	0.5	0	0.6848969646423525	0.7988747721094817	0.7168721616705861	0.8393840838591766	0.1427939134087012	0.8679903030437591	0.9211965580193792	0.837364056802099	1.0	0.1111111111111111	0.0	0.013568071173559515	0.013568071173559515
4995	0.02876350337136761	0.01513601851283883	0.01269935909523072	0.9378848938001655	-1	0	0	0.2857142857142857	2	0.875	7	0.5555555555555556	0.875	9	7	0	1	0	0.2222222222222222	9	2	10	0.5	0	0.6848969646423525	0.7988747721094817	0.7168721616705861	0.8393840838591766	0.1427939134087012	0.8679903030437591	0.9211965580193792	0.837364056802099	1.0	0.1111111111111111	0.0	0.01269935909523072	0.01269935909523072
1873	0.017644272510375193	0.005800919722765826	-0.004296755518378026	0.9576718377048287	-1	0	0	0.125	1	1.0	9	1.0	1.0	10	9	0	1	0	0.09090909090909091	11	1	11	0.3333333333333333	0	0.7069645753138725	0.8398212985975663	0.6844860292106562	0.8249211491775897	0.23179488524070338	0.8570020135798014	0.9052248643677261	0.8410221852164056	1.0	0.1	0.0	-0.0004296755518378026	-0.0004296755518378026
1900	0.02730243370491788	0.009097822865117958	0.008205949542192706	0.9239032828686276	-1	0	0	0.2857142857142857	2	0.875	7	0.5555555555555556	0.875	9	7	0	1	0	0.2222222222222222	9	2	10	0.5	0	0.7290321859853923	0.6669315227462856	0.7168721616705861	0.8393840838591766	0.2690010756767319	0.8671022078369547	0.849756490686681	0.8034275721024964	1.0	0.1111111111111111	0.0	0.008205949542192706	0.008205949542192706
4715	0.02793469863209423	0.014130983873207052	0.011261263147431498	0.9359616943591662	-1	0	0	0.2857142857142857	2	0.875	7	0.5555555555555556	0.875	9	7	0	1	0	0.2222222222222222	9	2	10	0.5	0	0.6848969646423525	0.8277217292084369	0.7168721616705861	0.8393840838591766	0.22804222723126671	0.864563480241784	0.888044784177712	0.8445281513232918	1.0	0.1111111111111111	0.0	0.011261263147431498	0.011261263147431498
1169	0.010104688064246248	0.002200592500813167	-0.0017781818754114562	0.9796501337304138	-1	0	0	0.25	2	0.8888888888888888	8	1.0	0.8888888888888888	10	8	0	0	0	0.09090909090909091	11	1	11	0.0	0.2	0.7368937091774396	0.7395944765514516	0.6354913618129056	0.8230228358000466	0.19076327227825002	0.8695952167593096	0.8866469267009517	0.8164886587228942	0	0	0.0	-0.00017781818754114562	-0.00017781818754114562
4281	0.02816540227984133	0.013425431672826438	0.011068420385921656	0.9343593198513835	-1	0	0	0.2857142857142857	2	0.875	7	0.5555555555555556	0.875	9	7	0	1	0	0.2222222222222222	9	2	10	0.5	0	0.6848969646423525	0.8277217292084369	0.7168721616705861	0.8393840838591766	0.2690010756767319	0.8637167035284606	0.847356952038559	0.8442122154305661	1.0	0.1111111111111111	0.0	0.011068420385921656	0.011068420385921656
1430	0.024914223278592225	0.004835397814489993	0.004139606835786865	0.9612368607229961	-1	0	0	0.25	2	0.8888888888888888	8	0.55	0.8888888888888888	10	8	0	1	0	0.2	10	2	11	0.5	0	0.7069645753138725	0.8398212985975663	0.7168721616705861	0.8340291102393457	0.2690010756767319	0.847691511550864	0.9052248643677261	0.8405940271749239	1.0	0.1	0.0	0.004139606835786865	0.004139606835786865
3133	0.03138936790591708	0.009129470872225681	0.008689021414742535	0.6169749837221107	-1	0	0	0.2857142857142857	2	0.875	7	0.5555555555555556	0.875	9	7	0	1	0	0.2222222222222222	9	2	10	0.5	0	0.7215077563277486	0.6626971854368442	0.7168721616705861	0.8393840838591766	0.2690010756767319	0.8637167035284606	0.847356952038559	0.8008846885762482	1.0	0.1111111111111111	0.0	0.008689021414742535	0.008689021414742535
4225	0.028328565176282877	0.01333794963138404	0.013169135257288201	0.9342132267253085	-1	0	0	0.2857142857142857	2	0.875	7	0.5555555555555556	0.875	9	7	0	1	0	0.2222222222222222	9	2	10	0.5	0	0.6848969646423525	0.8277217292084369	0.5765657919065243	0.8193424617971241	0.2690010756767319	0.8637167035284606	0.847356952038559	0.8378962875637516	1.0	0.1111111111111111	0.0	0.013169135257288201	0.013169135257288201
4609	0.02823010090826826	0.014774613033336976	0.01393049271187966	0.9372531555650006	-1	0	0	0.2857142857142857	2	0.875	7	0.5555555555555556	0.875	9	7	0	1	0	0.2222222222222222	9	2	10	0.5	0	0.6848969646423525	0.8277217292084369	0.7168721616705861	0.8393840838591766	0.13317909610891576	0.8690686309003168	0.9262150545798026	0.8462285976204688	1.0	0.1111111111111111	0.0	0.01393049271187966	0.01393049271187966
477	0.02748507874265987	0.004680586963996095	0.0034722663340345412	0.9658844501587546	-1	0	0	0.25	2	0.8888888888888888	8	0.55	0.8888888888888888	10	8	0	1	0	0.2	10	2	11	0.5	0	0.7069645753138725	0.8398212985975663	0.7056445466949365	0.8263493269882433	0.2677747162652836	0.8572620495133585	0.8954732865752902	0.8415582306312314	1.0	0.1	0.0	0.0034722663340345412	0.0034722663340345412
4509	0.027971396851436053	0.014843945727927733	0.0136189462930308	0.9369480721259428	-1	0	0	0.2857142857142857	2	0.875	7	0.5555555555555556	0.875	9	7	0	1	0	0.2222222222222222	9	2	10	0.5	0	0.6848969646423525	0.8277217292084369	0.7168721616705861	0.8393840838591766	0.1427939134087012	0.8679903030437591	0.9211965580193792	0.8458185302487016	1.0	0.1111111111111111	0.0	0.0136189462930308	0.0136189462930308
1531	0.029828935208620275	0.010251103435264076	0.005210054192476406	0.9484568486770035	-1	0	0	0.25	2	0.9	9	0.5454545454545454	0.9	11	9	0	1	0	0.18181818181818182	11	2	12	0.5	0	0.6848969646423525	0.8313712081817668	0.7168721616705861	0.8300024036849932	0.2690010756767319	0.8897625440124752	0.849756490686681	0.8527640207379477	1.0	0.09090909090909091	0.0	0.005210054192476406	0.005210054192476406
993	0.027672343947272596	0.004594164166738696	0.0014941258236876222	0.9632429068519841	-1	0	0	0.25	2	0.8888888888888888	8	0.55	0.8888888888888888	10	8	0	1	0	0.2	10	2	11	0.5	0	0.7069645753138725	0.8407823763315758	0.7056445466949365	0.8263493269882433	0.2690010756767319	0.847691511550864	0.9076178348930523	0.838469000934226	1.0	0.1	0.0	0.0014941258236876222	0.0014941258236876222
1956	0.027765239785128678	0.009693716314523633	0.00906780432680656	0.9245354335273723	-1	0	0	0.2857142857142857	2	0.875	7	0.5555555555555556	0.875	9	7	0	1	0	0.2222222222222222	9	2	10	0.5	0	0.7290321859853923	0.6669315227462856	0.7168721616705861	0.8393840838591766	0.2690010756767319	0.8671022078369547	0.849756490686681	0.8034275721024964	1.0	0.1111111111111111	0.0	0.00906780432680656	0.00906780432680656
2125	0.027105765252404917	0.010580808681849069	0.009464414558328766	0.9298394369335506	-1	0	0	0.2857142857142857	2	0.875	7	0.5555555555555556	0.875	9	7	0	1	0	0.2222222222222222	9	2	10	0.5	0	0.7215077563277486	0.6626971854368442	0.7168721616705861	0.8462724306142481	0.2690010756767319	0.8671022078369547	0.847356952038559	0.8051592665325051	1.0	0.1111111111111111	0.0	0.009464414558328766	0.009464414558328766
329	0.0030580574661846086	0.0019022077702578045	-0.0019019887659747368	0.9821840667710465	-1	0	0	0.5	1	1.0	1	1.0	1.0	2	1	0	0	0	0.3333333333333333	1	3	3	0.0	0	0.8195202918868955	0.8044956688568287	0.5925830891169808	0.5115659050919953	0.6883113708090454	0.7059999899129478	0.7738059967404501	0.6854602637967804	0	0	0.0	-0.00019019887659747368	-0.00019019887659747368
4923	0.028156680314551	0.014686785814268404	0.013097959234482875	0.9382375554961085	-1	0	0	0.2857142857142857	2	0.875	7	0.5555555555555556	0.875	9	7	0	1	0	0.2222222222222222	9	2	10	0.5	0	0.6848969646423525	0.8277217292084369	0.7168721616705861	0.8393840838591766	0.13317909610891576	0.8690686309003168	0.9262150545798026	0.8462285976204688	1.0	0.1111111111111111	0.0	0.013097959234482875	0.013097959234482875
4100	0.027208812638017766	0.0118388989434446	0.010607766458393345	0.9335711024230356	-1	0	0	0.2857142857142857	2	0.875	7	0.5555555555555556	0.875	9	7	0	1	0	0.2222222222222222	9	2	10	0.5	0	0.6848969646423525	0.8277217292084369	0.5765657919065243	0.8410379240954026	0.2690010756767319	0.8637167035284606	0.847356952038559	0.8447514917736493	1.0	0.1111111111111111	0.0	0.010607766458393345	0.010607766458393345
3651	0.028781957340473986	0.013251496727706438	0.011810706334970467	0.9341224771338639	-1	0	0	0.2857142857142857	2	0.875	7	0.5555555555555556	0.875	9	7	0	1	0	0.2222222222222222	9	2	10	0.5	0	0.6848969646423525	0.8277217292084369	0.7168721616705861	0.8393840838591766	0.2690010756767319	0.8637167035284606	0.847356952038559	0.8442122154305661	1.0	0.1111111111111111	0.0	0.011810706334970467	0.011810706334970467
3017	0.027756881773190908	0.011779033992689474	0.008711944936952426	0.9300804004809046	-1	0	0	0.2857142857142857	2	0.875	7	0.5555555555555556	0.875	9	7	0	1	0	0.2222222222222222	9	2	10	0.5	0	0.7215077563277486	0.7357845178773114	0.7168721616705861	0.8393840838591766	0.2690010756767319	0.8616772512776734	0.847356952038559	0.8179279785715754	1.0	0.1111111111111111	0.0	0.008711944936952426	0.008711944936952426
3318	0.02864874029590273	0.014129391484881688	0.012129843251611877	0.9338979481592409	-1	0	0	0.2857142857142857	2	0.875	7	0.5555555555555556	0.875	9	7	0	1	0	0.2222222222222222	9	2	10	0.5	0	0.6848969646423525	0.8277217292084369	0.7168721616705861	0.8393840838591766	0.2690010756767319	0.8637167035284606	0.847356952038559	0.8442122154305661	1.0	0.1111111111111111	0.0	0.012129843251611877	0.012129843251611877
166	0.0026812689384893575	0.0022116412504366153	-0.002207568015352531	0.9844616288461514	-1	0	0	0.5	1	1.0	1	1.0	1.0	2	1	0	0	0	0.3333333333333333	1	3	3	0.0	0	0.658531309655214	0.9536697734040154	0.4566591658831701	0.7671132458871824	0.3686508603525419	0.9105663438122676	0.7984685726497904	0.8983531068625764	0	0	0.0	-0.00022075680153525309	-0.00022075680153525309
668	0.0018312248721504077	0.0017527123756001935	-0.0017527123738837094	0.9846251133837175	-1	0	0	1.0	1	0	0	1.0	0	1	0	0	0	0	0.5	1	2	2	0.0	0	0	0	0	0	0	0	0	0	0	0	0	-0.00017527123738837093	-0.00017527123738837093
4556	0.027713817487020398	0.014555558001756438	0.013014796834701551	0.9374345058904442	-1	0	0	0.2857142857142857	2	0.875	7	0.5555555555555556	0.875	9	7	0	1	0	0.2222222222222222	9	2	10	0.5	0	0.6848969646423525	0.8277217292084369	0.7168721616705861	0.8393840838591766	0.1427939134087012	0.8679903030437591	0.9211965580193792	0.8458185302487016	1.0	0.1111111111111111	0.0	0.013014796834701551	0.013014796834701551
3250	0.02914491409661864	0.009415554098552936	0.009398349929873548	0.685897860737632	-1	0	0	0.2857142857142857	2	0.875	7	0.5555555555555556	0.875	9	7	0	1	0	0.2222222222222222	9	2	10	0.5	0	0.6848969646423525	0.8277217292084369	0.7168721616705861	0.8393840838591766	0.2690010756767319	0.8637167035284606	0.847356952038559	0.8442122154305661	1.0	0.1111111111111111	0.0	0.009398349929873548	0.009398349929873548
394	0.002099594028000125	0.0018159657427998075	-0.0018149682141791956	0.983360028208995	-1	0	0	1.0	2	0.0	0	0.75	0	2	0	0	0	0	1.0	2	2	3	0.0	0	0	0	0	0	0	0	0	0	0	0	0	-0.00018149682141791956	-0.00018149682141791956
4182	0.029036615315874356	0.008832098455150709	0.008165671777699526	0.7600289607277056	-1	0	0	0.2857142857142857	2	0.875	7	0.5555555555555556	0.875	9	7	0	1	0	0.2222222222222222	9	2	10	0.5	0	0.6848969646423525	0.8277217292084369	0.5765657919065243	0.8193424617971241	0.20944688801198924	0.8636935489642049	0.874714575408684	0.8378873819636774	1.0	0.1111111111111111	0.0	0.008165671777699526	0.008165671777699526
3029	0.028646906293182464	0.013955967262676023	0.01213037357987681	0.9343035425335858	-1	0	0	0.2857142857142857	2	0.875	7	0.5555555555555556	0.875	9	7	0	1	0	0.2222222222222222	9	2	10	0.5	0	0.6848969646423525	0.8277217292084369	0.7168721616705861	0.8393840838591766	0.2690010756767319	0.8637167035284606	0.847356952038559	0.8442122154305661	1.0	0.1111111111111111	0.0	0.01213037357987681	0.01213037357987681
532	0.0019235402975591224	0.0016662033399606928	-0.0016652838232008873	0.9841988791808546	-1	0	0	1.0	1	0	0	1.0	0	1	0	0	1	0	0.5	2	1	2	0.3333333333333333	0	0	0	0	0	0	0	0	0	0	0	0	-0.00016652838232008872	-0.00016652838232008872
4249	0.02807180288402376	0.015152855739686446	0.013547902271708935	0.9375307758472983	-1	0	0	0.2857142857142857	2	0.875	7	0.5555555555555556	0.875	9	7	0	1	0	0.2222222222222222	9	2	10	0.5	0	0.6848969646423525	0.8277217292084369	0.7168721616705861	0.8393840838591766	0.1427939134087012	0.8679903030437591	0.9211965580193792	0.8458185302487016	1.0	0.1111111111111111	0.0	0.013547902271708935	0.013547902271708935
229	0.002666868612082054	0.0020666564403351282	-0.002061398623251042	0.9852908878601184	-1	0	0	1.0	3	0.0	0	0.6666666666666666	0	3	0	0	1	0	0.6666666666666666	2	3	4	1.0	1.0	0	0	0	0	0	0	0	0	0	0	0	-0.00020613986232510419	-0.00020613986232510419
3794	0.027846948286712744	0.013390469388250897	0.011440388358872606	0.9355636891691588	-1	0	0	0.2857142857142857	2	0.875	7	0.5555555555555556	0.875	9	7	0	1	0	0.2222222222222222	9	2	10	0.5	0	0.6848969646423525	0.8277217292084369	0.7168721616705861	0.8393840838591766	0.22108426874429954	0.8615326269396838	0.8911339803429134	0.8434025102107992	1.0	0.1111111111111111	0.0	0.011440388358872606	0.011440388358872606
742	0.01752382995045756	0.0035673523050121867	-0.0033232092008563356	0.9529221534777309	-1	0	0	0.1	1	1.0	12	0.5833333333333334	0.5833333333333334	8	7	5	1	0	0.6666666666666666	4	6	14	0.07692307692307693	0	0.9427541492034625	0.8302221660695455	0.44902612059527947	0.832853170514595	0.8873737127548459	0.8359388990649588	0.8728592533616151	0.8330178256993027	1.0	0.25	0.0	-0.00033232092008563354	-0.00033232092008563354
386	0.0018286782248606848	0.0017664587986047824	-0.0017664264055259915	0.9861035472693003	-1	0	0	1.0	1	0	0	1.0	0	1	0	0	1	0	0.5	1	2	2	0.3333333333333333	0	0	0	0	0	0	0	0	0	0	0	0	-0.00017664264055259916	-0.00017664264055259916
3891	0.02742426152766156	0.01488005706508266	0.009869375879320666	0.93600041175029	-1	0	0	0.2857142857142857	2	0.875	7	0.5555555555555556	0.875	9	7	0	2	0	0.2222222222222222	9	2	10	1.0	0	0.6848969646423525	0.8277217292084369	0.7168721616705861	0.8393840838591766	0.20699416918909258	0.8619058410262938	0.8971723562064454	0.8435403496216624	0.5555555555555556	0.1111111111111111	0.0	0.009869375879320666	0.009869375879320666
4628	0.028430744664525637	0.014913077021424411	0.012115980488347106	0.9366448746146412	-1	0	0	0.2857142857142857	2	0.875	7	0.5555555555555556	0.875	9	7	0	1	0	0.2222222222222222	9	2	10	0.5	0	0.6848969646423525	0.8277217292084369	0.7168721616705861	0.8393840838591766	0.16153008107955688	0.863954118434454	0.9147517205130776	0.8443006813695093	1.0	0.1111111111111111	0.0	0.012115980488347106	0.012115980488347106
2241	0.026335881228260204	0.010844854377434609	0.010772742621797286	0.9315036879587892	-1	0	0	0.2857142857142857	2	0.875	7	0.5555555555555556	0.875	9	7	0	1	0	0.2222222222222222	9	2	10	0.5	0	0.7215077563277486	0.6626971854368442	0.7168721616705861	0.8393840838591766	0.2690010756767319	0.8671022078369547	0.847356952038559	0.8024252989563635	1.0	0.1111111111111111	0.0	0.010772742621797286	0.010772742621797286
1841	0.029118164675021478	0.010816457843005013	0.006171397043210234	0.9481863298754801	-1	0	0	0.25	2	0.9	9	0.5454545454545454	0.9	11	9	0	1	0	0.18181818181818182	11	2	12	0.5	0	0.6848969646423525	0.8313712081817668	0.7168721616705861	0.8300024036849932	0.2690010756767319	0.8897625440124752	0.849756490686681	0.8527640207379477	1.0	0.09090909090909091	0.0	0.006171397043210234	0.006171397043210234
4315	0.02922513389562694	0.014449074046069776	0.012818748072148486	0.9343666122276155	-1	0	0	0.2857142857142857	2	0.875	7	0.5555555555555556	0.875	9	7	0	1	0	0.2222222222222222	9	2	10	0.5	0	0.6848969646423525	0.8277217292084369	0.7168721616705861	0.8393840838591766	0.2690010756767319	0.8637167035284606	0.847356952038559	0.8442122154305661	1.0	0.1111111111111111	0.0	0.012818748072148486	0.012818748072148486
1603	0.029466874650791362	0.011242906590070581	0.005503766819179759	0.9481207602502998	-1	0	0	0.25	2	0.9	9	0.5454545454545454	0.9	11	9	0	1	0	0.18181818181818182	11	2	12	0.5	0	0.6848969646423525	0.8313712081817668	0.7168721616705861	0.8300024036849932	0.2690010756767319	0.8897625440124752	0.849756490686681	0.8527640207379477	1.0	0.09090909090909091	0.0	0.005503766819179759	0.005503766819179759
41	0.003966109077485744	0.0029706234946334682	-0.0029670096450264923	0.9786229256147142	-1	0	0	0.75	3	0.5	2	0.5	0.5	5	2	0	1	0	0.75	3	4	6	1.0	0.6666666666666666	0.5073683051020901	0.9236036492630746	0.3883763027303645	0.9145371615311308	0.5252132444801667	0.8859941809938054	0.7529590932832051	0.9092392895443423	1.0	0.2	0.0	-0.00029670096450264924	-0.00029670096450264924
3266	0.012059480368761557	0.0057542461157726495	-0.00571772951670883	0.9621056368220715	-1	0	0	0.125	1	1.0	9	1.0	1.0	10	9	0	0	0	0.09090909090909091	11	1	11	0.0	0	0.7032023604850506	0.7934363162416671	0.6461992105474668	0.8274995385042451	0.19076327227825002	0.8304907549844837	0.8887754538753627	0.8177177366483216	0	0	0.0	-0.000571772951670883	-0.000571772951670883
4306	0.02898707514987972	0.01412680749385835	0.012058175523588873	0.9342966559100412	-1	0	0	0.2857142857142857	2	0.875	7	0.5555555555555556	0.875	9	7	0	1	0	0.2222222222222222	9	2	10	0.5	0	0.6848969646423525	0.8277217292084369	0.7168721616705861	0.8393840838591766	0.2690010756767319	0.8637167035284606	0.847356952038559	0.8442122154305661	1.0	0.1111111111111111	0.0	0.012058175523588873	0.012058175523588873
2913	0.02634646967919671	0.01085980736532951	0.010771817848059194	0.9309123653310492	-1	0	0	0.2857142857142857	2	0.875	7	0.5555555555555556	0.875	9	7	0	1	0	0.2222222222222222	9	2	10	0.5	0	0.7215077563277486	0.6626971854368442	0.7168721616705861	0.8393840838591766	0.2690010756767319	0.8671022078369547	0.847356952038559	0.8024252989563635	1.0	0.1111111111111111	0.0	0.010771817848059194	0.010771817848059194
4334	0.02836393211709096	0.014727765569438412	0.013313655100591616	0.9370760697613717	-1	0	0	0.2857142857142857	2	0.875	7	0.5555555555555556	0.875	9	7	0	1	0	0.2222222222222222	9	2	10	0.5	0	0.6848969646423525	0.8277217292084369	0.7168721616705861	0.8393840838591766	0.1427939134087012	0.8679903030437591	0.9211965580193792	0.8458185302487016	1.0	0.1111111111111111	0.0	0.013313655100591616	0.013313655100591616
2727	0.0303075290221846	0.009306672940791958	0.00835465831593412	0.6138556061743037	-1	0	0	0.2857142857142857	2	0.875	7	0.5555555555555556	0.875	9	7	0	1	0	0.2222222222222222	9	2	10	0.5	0	0.6848969646423525	0.8277217292084369	0.7168721616705861	0.8393840838591766	0.2690010756767319	0.8637167035284606	0.847356952038559	0.8442122154305661	1.0	0.1111111111111111	0.0	0.00835465831593412	0.00835465831593412
4041	0.029399317837376048	0.00924884818727851	0.008727010311213765	0.6925950668790044	-1	0	0	0.2857142857142857	2	0.875	7	0.5555555555555556	0.875	9	7	0	1	0	0.2222222222222222	9	2	10	0.5	0	0.6848969646423525	0.8277217292084369	0.7168721616705861	0.8393840838591766	0.2690010756767319	0.8637167035284606	0.847356952038559	0.8442122154305661	1.0	0.1111111111111111	0.0	0.008727010311213765	0.008727010311213765
2643	0.02735847724566624	0.01043823816710224	0.00985645028354638	0.9311928292486344	-1	0	0	0.2857142857142857	2	0.875	7	0.5555555555555556	0.875	9	7	0	1	0	0.2222222222222222	9	2	10	0.5	0	0.6848969646423525	0.8277217292084369	0.7168721616705861	0.8393840838591766	0.2690010756767319	0.8616772512776734	0.847356952038559	0.8434558990872664	1.0	0.1111111111111111	0.0	0.00985645028354638	0.00985645028354638
4960	0.013542132530603714	0.003620057589028774	-0.0035509843042822935	0.9402283953791978	-1	0	0	0.3333333333333333	2	0.8333333333333334	5	0.5714285714285714	0.8333333333333334	7	5	0	1	0	0.2857142857142857	7	2	8	0.5	0	0.6848969646423525	0.5952364574442983	0.7079018108459711	0.8093410069708251	0.2690010756767319	0.885844863916983	0.847356952038559	0.7847318626172359	1.0	0.14285714285714285	0.0	-0.00035509843042822933	-0.00035509843042822933
2984	0.028840025916999624	0.013416035127377764	0.011553733697453635	0.9352612335517101	-1	0	0	0.2857142857142857	2	0.875	7	0.5555555555555556	0.875	9	7	0	1	0	0.2222222222222222	9	2	10	0.5	0	0.7215077563277486	0.7357845178773114	0.7168721616705861	0.8691490170899014	0.2690010756767319	0.8637167035284606	0.847356952038559	0.8303409552623194	1.0	0.1111111111111111	0.0	0.011553733697453635	0.011553733697453635
1128	0.01592679414282316	0.005129596818995123	-0.00456673710483039	0.9714977463701597	-1	0	0	0.3	3	0.75	9	0.3181818181818182	0.75	12	9	1	0	0	0.36363636363636365	4	11	14	0.0	0.15384615384615385	0.7069645753138725	0.9037155106818371	0.6467189767885552	0.8648922385831274	0.19076327227825002	0.8408590334326801	0.9041970961605716	0.8721523065176731	0	0	0.0	-0.00045667371048303904	-0.00045667371048303904
2141	0.0269572370666846	0.010566572175476666	0.010547536695665147	0.9314032253857389	-1	0	0	0.2857142857142857	2	0.875	7	0.5555555555555556	0.875	9	7	0	1	0	0.2222222222222222	9	2	10	0.5	0	0.6848969646423525	0.8277217292084369	0.7168721616705861	0.8393840838591766	0.2690010756767319	0.8671022078369547	0.847356952038559	0.845482267288864	1.0	0.1111111111111111	0.0	0.010547536695665147	0.010547536695665147
3247	0.028370674947790907	0.013697104111852708	0.012525921151311991	0.9328959593722959	-1	0	0	0.2857142857142857	2	0.875	7	0.5555555555555556	0.875	9	7	0	1	0	0.2222222222222222	9	2	10	0.5	0	0.6848969646423525	0.8277217292084369	0.7168721616705861	0.8393840838591766	0.2690010756767319	0.8637167035284606	0.847356952038559	0.8442122154305661	1.0	0.1111111111111111	0.0	0.012525921151311991	0.012525921151311991
779	0.02682637620393269	0.004435121245149873	0.003221241463782029	0.9653642107547428	-1	0	0	0.25	2	0.8888888888888888	8	0.55	0.8888888888888888	10	8	0	1	0	0.2	10	2	11	0.5	0	0.7069645753138725	0.8398212985975663	0.7056445466949365	0.8263493269882433	0.2690010756767319	0.847691511550864	0.9052248643677261	0.8381454096007522	1.0	0.1	0.0	0.003221241463782029	0.003221241463782029
3768	0.02841513786525587	0.01389967009501369	0.011847135041267753	0.9356006636687806	-1	0	0	0.2857142857142857	2	0.875	7	0.5555555555555556	0.875	9	7	0	1	0	0.2222222222222222	9	2	10	0.5	0	0.6848969646423525	0.8277217292084369	0.7168721616705861	0.8393840838591766	0.22108426874429954	0.8615326269396838	0.8911339803429134	0.8434025102107992	1.0	0.1111111111111111	0.0	0.011847135041267753	0.011847135041267753
996	0.02703869417731788	0.003993866330406038	0.0024818737765580786	0.9638252147391254	-1	0	0	0.25	2	0.8888888888888888	8	0.55	0.8888888888888888	10	8	0	1	0	0.2	10	2	11	0.5	0	0.7069645753138725	0.8398212985975663	0.7056445466949365	0.8263493269882433	0.2690010756767319	0.847691511550864	0.9052248643677261	0.8381454096007522	1.0	0.1	0.0	0.0024818737765580786	0.0024818737765580786
2850	0.02898671483292934	0.013599096758684355	0.011959638030292825	0.9335057223995176	-1	0	0	0.2857142857142857	2	0.875	7	0.5555555555555556	0.875	9	7	0	1	0	0.2222222222222222	9	2	10	0.5	0	0.6848969646423525	0.8277217292084369	0.7168721616705861	0.8393840838591766	0.2690010756767319	0.8637167035284606	0.847356952038559	0.8442122154305661	1.0	0.1111111111111111	0.0	0.011959638030292825	0.011959638030292825
2182	0.02696854989411633	0.010099685841551721	0.009593566582996144	0.9305007728958632	-1	0	0	0.2857142857142857	2	0.875	7	0.5555555555555556	0.875	9	7	0	1	0	0.2222222222222222	9	2	10	0.5	0	0.7215077563277486	0.7093838659478444	0.7168721616705861	0.8462724306142481	0.2690010756767319	0.8671022078369547	0.847356952038559	0.8162597853636921	1.0	0.1111111111111111	0.0	0.009593566582996144	0.009593566582996144
4622	0.028504186358634404	0.013567285196467473	0.013325655549479901	0.940619647272879	-1	0	0	0.2857142857142857	2	0.875	7	0.5555555555555556	0.875	9	7	0	2	0	0.2222222222222222	9	2	10	1.0	0	0.6848969646423525	0.7988747721094817	0.7168721616705861	0.8393840838591766	0.13317909610891576	0.8712644787213484	0.9343162820765353	0.8386708305269518	0.5555555555555556	0.1111111111111111	0.0	0.013325655549479901	0.013325655549479901
627	0.0019531086920135396	0.0017477976916560783	-0.001746626762909732	0.9848305958095878	-1	0	0	1.0	1	0	0	1.0	0	1	0	0	0	0	0.5	2	1	2	0.0	0	0	0	0	0	0	0	0	0	0	0	0	-0.0001746626762909732	-0.0001746626762909732
3440	0.028971588774235075	0.013256444523499927	0.011873843744785841	0.9353809762424632	-1	0	0	0.2857142857142857	2	0.875	7	0.5555555555555556	0.875	9	7	0	1	0	0.2222222222222222	9	2	10	0.5	0	0.6848969646423525	0.7988747721094817	0.7168721616705861	0.8545741629957007	0.2690010756767319	0.8637167035284606	0.847356952038559	0.8409848526062431	1.0	0.1111111111111111	0.0	0.011873843744785841	0.011873843744785841
4597	0.03073562403991391	0.012381876425911193	0.005165687465251568	0.9324639747324759	-1	0	0	0.25	2	0.8888888888888888	8	0.55	0.8888888888888888	10	8	0	1	0	0.2	10	2	11	0.5	0	0.6848969646423525	0.8476090123061212	0.7168721616705861	0.8371003748062292	0.20589749454271655	0.9109642141896753	0.8895711733660709	0.8690685748666005	1.0	0.1	0.0	0.005165687465251568	0.005165687465251568
3783	0.030255117104192885	0.009196457487535007	0.00847541989436848	0.6134442859499757	-1	0	0	0.2857142857142857	2	0.875	7	0.5555555555555556	0.875	9	7	0	1	0	0.2222222222222222	9	2	10	0.5	0	0.6848969646423525	0.8277217292084369	0.7168721616705861	0.8393840838591766	0.20944688801198924	0.8646667349611592	0.874714575408684	0.8445667540113901	1.0	0.1111111111111111	0.0	0.00847541989436848	0.00847541989436848
360	0.006181502885628289	0.0031431726350595636	-0.0031425762354080704	0.9783215074007798	-1	0	0	0.25	1	1.0	3	1.0	0.6666666666666666	3	2	1	1	0	0.2	1	5	5	0.2	0	0.9609835968275906	0.8726917146315664	0.5758673795569745	0.5921109551863594	0.8178302775180487	0.8314690747453921	0.8218705813185746	0.7854838417699375	1.0	0.6666666666666666	0.0	-0.00031425762354080706	-0.00031425762354080706
520	0.0020667655256916087	0.001989227138010065	-0.001989198599192587	0.9840515032826779	-1	0	0	1.0	2	0.0	0	0.75	0	2	0	0	1	0	1.0	2	2	3	0.5	0	0	0	0	0	0	0	0	0	0	0	0	-0.00019891985991925867	-0.00019891985991925867
3326	0.030286538362836877	0.00795836581071519	0.007617553156467085	0.6239319621765481	-1	0	0	0.2857142857142857	2	0.875	7	0.5555555555555556	0.875	9	7	0	1	0	0.2222222222222222	9	2	10	0.5	0	0.6848969646423525	0.5896547160886767	0.7079018108459711	0.8123833875520465	0.2690010756767319	0.8566112135408163	0.847356952038559	0.7694446636160012	1.0	0.1111111111111111	0.0	0.007617553156467085	0.007617553156467085
1404	0.026347536813487747	0.007628977878315584	0.0064672292505593065	0.9587592650080051	-1	0	0	0.25	2	0.8888888888888888	8	0.55	0.8888888888888888	10	8	0	1	0	0.2	10	2	11	0.5	0	0.7069645753138725	0.8398212985975663	0.7168721616705861	0.830668095446967	0.2690010756767319	0.847691511550864	0.9052248643677261	0.8395152624886998	1.0	0.1	0.0	0.0064672292505593065	0.0064672292505593065
928	0.00198981107545488	0.0017425161598008984	-0.0017424152519786309	0.9841996035128795	-1	0	0	1.0	2	0.0	0	1.0	0	1	0	1	0	0	0.3333333333333333	3	1	3	0.0	1.0	0	0	0	0	0	0	0	0	0	0	0	-0.0001742415251978631	-0.0001742415251978631
3781	0.02989916321344854	0.009834739470560412	0.009591615758663404	0.6902230988695234	-1	0	0	0.2857142857142857	2	0.875	7	0.5555555555555556	0.875	9	7	0	1	0	0.2222222222222222	9	2	10	0.5	0	0.6848969646423525	0.8277217292084369	0.7168721616705861	0.8393840838591766	0.2690010756767319	0.8637167035284606	0.847356952038559	0.8442122154305661	1.0	0.1111111111111111	0.0	0.009591615758663404	0.009591615758663404
3403	0.02775700294815913	0.014835003890066754	0.01188900354768984	0.935459898977457	-1	0	0	0.2857142857142857	2	0.875	7	0.5555555555555556	0.875	9	7	0	1	0	0.2222222222222222	9	2	10	0.5	0	0.6848969646423525	0.8277217292084369	0.7168721616705861	0.8393840838591766	0.2055289127291302	0.8619518797116974	0.8977838061649054	0.8435573679268719	1.0	0.1111111111111111	0.0	0.01188900354768984	0.01188900354768984
1557	0.02497077934518435	0.005247781200999458	0.004349450028804771	0.9615567259986258	-1	0	0	0.25	2	0.8888888888888888	8	0.55	0.8888888888888888	10	8	0	1	0	0.2	10	2	11	0.5	0	0.7069645753138725	0.8398212985975663	0.7168721616705861	0.8340291102393457	0.2690010756767319	0.847691511550864	0.9052248643677261	0.8405940271749239	1.0	0.1	0.0	0.004349450028804771	0.004349450028804771
3509	0.012337875639282412	0.0060853662734682845	-0.00605278751459883	0.9619783080009986	-1	0	0	0.125	1	1.0	9	1.0	1.0	10	9	0	0	0	0.09090909090909091	11	1	11	0.0	0	0.7032023604850506	0.7934363162416671	0.6461992105474668	0.8431646039550379	0.19076327227825002	0.8304907549844837	0.8887754538753627	0.823311511761239	0	0	0.0	-0.000605278751459883	-0.000605278751459883
4754	0.027867434276488558	0.01446487229242563	0.013621921303964562	0.9379708572516647	-1	0	0	0.2857142857142857	2	0.875	7	0.5555555555555556	0.875	9	7	0	1	0	0.2222222222222222	9	2	10	0.5	0	0.6848969646423525	0.8277217292084369	0.7168721616705861	0.8393840838591766	0.13317909610891576	0.8690686309003168	0.9262150545798026	0.8462285976204688	1.0	0.1111111111111111	0.0	0.013621921303964562	0.013621921303964562
4605	0.028674378312620173	0.014740594710237032	0.012859738269229332	0.9389048495471712	-1	0	0	0.2857142857142857	2	0.875	7	0.5555555555555556	0.875	9	7	0	1	0	0.2222222222222222	9	2	10	0.5	0	0.6848969646423525	0.7988747721094817	0.7168721616705861	0.8393840838591766	0.13317909610891576	0.8663064303385993	0.9261985923160811	0.8366994310062915	1.0	0.1111111111111111	0.0	0.012859738269229332	0.012859738269229332
4430	0.027904615880579416	0.014391124363059914	0.011030049086191629	0.9348719010424589	-1	0	0	0.2857142857142857	2	0.875	7	0.5555555555555556	0.875	9	7	0	1	0	0.2222222222222222	9	2	10	0.5	0	0.6848969646423525	0.8277217292084369	0.7168721616705861	0.8393840838591766	0.2690010756767319	0.8614474061122963	0.8598691516253875	0.8433710654448724	1.0	0.1111111111111111	0.0	0.011030049086191629	0.011030049086191629
2809	0.026697803994100454	0.011450142285262907	0.011304918034957158	0.931874053176912	-1	0	0	0.2857142857142857	2	0.875	7	0.5555555555555556	0.875	9	7	0	1	0	0.2222222222222222	9	2	10	0.5	0	0.6848969646423525	0.8277217292084369	0.7168721616705861	0.8393840838591766	0.2690010756767319	0.8671022078369547	0.847356952038559	0.845482267288864	1.0	0.1111111111111111	0.0	0.011304918034957158	0.011304918034957158
832	0.0019927653127998035	0.0016856050270405713	-0.0016854856320324264	0.984085940555148	-1	0	0	1.0	1	0	0	1.0	0	1	0	0	0	0	0.5	2	1	2	0.0	0	0	0	0	0	0	0	0	0	0	0	0	-0.00016854856320324264	-0.00016854856320324264
1258	0.02663499169758645	0.004260399130494369	0.0031637847529396713	0.9648641813759027	-1	0	0	0.25	2	0.8888888888888888	8	0.55	0.8888888888888888	10	8	0	1	0	0.2	10	2	11	0.5	0	0.7069645753138725	0.8398212985975663	0.7056445466949365	0.8263493269882433	0.2690010756767319	0.847691511550864	0.9052248643677261	0.8381454096007522	1.0	0.1	0.0	0.0031637847529396713	0.0031637847529396713
2662	0.026336988960686293	0.01079533629053812	0.010638174737209488	0.9320310865969288	-1	0	0	0.2857142857142857	2	0.875	7	0.5555555555555556	0.875	9	7	0	1	0	0.2222222222222222	9	2	10	0.5	0	0.6848969646423525	0.7914090145371325	0.7168721616705861	0.8462724306142481	0.2690010756767319	0.8671022078369547	0.847356952038559	0.8372932872224405	1.0	0.1111111111111111	0.0	0.010638174737209488	0.010638174737209488
3947	0.012210855124091811	0.006157240997207442	-0.006140939549409826	0.9618856249108847	-1	0	0	0.125	1	1.0	9	1.0	1.0	10	9	0	0	0	0.09090909090909091	11	1	11	0.0	0	0.7032023604850506	0.7934363162416671	0.6461992105474668	0.8431646039550379	0.19076327227825002	0.8304907549844837	0.8887754538753627	0.823311511761239	0	0	0.0	-0.0006140939549409825	-0.0006140939549409825
308	0.00189091133960484	0.0018348147470852538	-0.0018348115914105588	0.9847859280556276	-1	0	0	1.0	1	0	0	1.0	0	1	0	0	1	0	0.5	1	2	2	0.3333333333333333	0	0	0	0	0	0	0	0	0	0	0	0	-0.00018348115914105587	-0.00018348115914105587
970	0.02688549099584265	0.004342976114192016	0.0032057233302600304	0.9643908849753626	-1	0	0	0.25	2	0.8888888888888888	8	0.55	0.8888888888888888	10	8	0	1	0	0.2	10	2	11	0.5	0	0.7069645753138725	0.8398212985975663	0.7056445466949365	0.8263493269882433	0.2690010756767319	0.847691511550864	0.9052248643677261	0.8381454096007522	1.0	0.2	0.0	0.0032057233302600304	0.0032057233302600304
2010	0.026295228780069235	0.011275993080782634	0.011275760263187449	0.931320886676654	-1	0	0	0.2857142857142857	2	0.875	7	0.5555555555555556	0.875	9	7	0	1	0	0.2222222222222222	9	2	10	0.5	0	0.6848969646423525	0.8277217292084369	0.7168721616705861	0.8393840838591766	0.2690010756767319	0.8671022078369547	0.847356952038559	0.845482267288864	1.0	0.1111111111111111	0.0	0.011275760263187449	0.011275760263187449
579	0.007184509816582145	0.00369234128374784	-0.003686814930105779	0.9786155030426503	-1	0	0	0.25	1	1.0	4	0.5	0.75	3	3	2	1	0	0.75	3	4	6	0.125	0	0.7235446843915008	0.9505225725266573	0.5119215355946911	0.6624803430371801	0.6007078286533204	0.7851178731948942	0.8039988398067184	0.8377890795995309	1.0	0	0.0	-0.0003686814930105779	-0.0003686814930105779
1087	0.02807837302041145	0.006747260239204488	-0.003600466629145224	0.9025105892035061	-1	0	0	0.2	2	0.8461538461538461	11	0.5357142857142857	0.8461538461538461	11	11	3	0	0	0.14285714285714285	2	14	15	0.0	0	0.7478827003670927	0.8691702621557225	0.7168721616705861	0.8380031035022718	0.4043403479170598	0.9151455678675943	0.8188207405195153	0.8777983416719967	0	0	0.0	-0.00036004666291452236	-0.00036004666291452236
3142	0.02646029563942813	0.010508912569703807	-0.0059221674782185905	0.6407606996779773	-1	0	0	0.25	2	0.8888888888888888	8	0.55	0.8888888888888888	10	8	0	1	0	0.2	10	2	11	0.5	0	0.6848969646423525	0.7801031827660929	0.6687138396607326	0.8248265491327109	0.23179488524070338	0.8584402460893182	0.8953685181638485	0.8233706711761165	1.0	0.1	0.0	-0.000592216747821859	-0.000592216747821859
2724	0.002143850295434581	0.0020864349914717184	-0.0020841546043847336	0.9831690007951193	-1	0	0	0	0	0	0	1.0	0	0	0	0	0	0	1.0	1	1	1	0.0	0	0	0	0	0	0	0	0	0	0	0	0	-0.1	-0.1
3405	0.024623444784079115	0.003792237920049488	-0.0008858410123062306	0.9571895104006648	-1	0	0	0.14285714285714285	1	1.0	8	1.0	1.0	9	8	0	1	0	0.1	10	1	10	0.3333333333333333	0	0.6848969646423525	0.8277217292084369	0.7168721616705861	0.8393840838591766	0.2690010756767319	0.8637167035284606	0.847356952038559	0.8442122154305661	1.0	0.1111111111111111	0.0	-8.858410123062306e-05	-8.858410123062306e-05
2605	0.026585224441095547	0.010765874881176897	0.01043692575980006	0.9316447279021806	-1	0	0	0.2857142857142857	2	0.875	7	0.5555555555555556	0.875	9	7	0	1	0	0.2222222222222222	9	2	10	0.5	0	0.7215077563277486	0.6626971854368442	0.7168721616705861	0.8393840838591766	0.2690010756767319	0.8671022078369547	0.847356952038559	0.8024252989563635	1.0	0.1111111111111111	0.0	0.01043692575980006	0.01043692575980006
3823	0.027944844958335657	0.0092266786960745	0.009219468318636593	0.633369665503013	-1	0	0	0.2857142857142857	2	0.875	7	0.5555555555555556	0.875	9	7	0	1	0	0.2222222222222222	9	2	10	0.5	0	0.6848969646423525	0.8277217292084369	0.7168721616705861	0.8393840838591766	0.2690010756767319	0.8637167035284606	0.847356952038559	0.8442122154305661	1.0	0.1111111111111111	0.0	0.009219468318636593	0.009219468318636593
2915	0.026737392939675236	0.01187032737137864	0.011047478695675916	0.9325375970117912	-1	0	0	0.2857142857142857	2	0.875	7	0.5555555555555556	0.875	9	7	0	1	0	0.2222222222222222	9	2	10	0.5	0	0.7215077563277486	0.6626971854368442	0.7168721616705861	0.8393840838591766	0.2690010756767319	0.8616772512776734	0.847356952038559	0.799967866834323	1.0	0.1111111111111111	0.0	0.011047478695675916	0.011047478695675916
630	0.001738232511949809	0.001696446103617316	-0.0016963887020466414	0.9847412601883897	-1	0	0	1.0	1	0	0	1.0	0	1	0	0	0	0	0.5	1	2	2	0.0	0	0	0	0	0	0	0	0	0	0	0	0	-0.00016963887020466414	-0.00016963887020466414
3650	0.022018747243907753	0.006546312015857888	-0.0065072216050603	0.9709817517338062	-1	0	0	0.14285714285714285	1	1.0	8	1.0	1.0	9	8	0	1	0	0.1	10	1	10	0.3333333333333333	0	0.6848969646423525	0.8297860509253701	0.7168721616705861	0.8531374735125048	0.2690010756767319	0.8672499761816647	0.8657185527188316	0.8507037841819982	1.0	0.1111111111111111	0.0	-0.00065072216050603	-0.00065072216050603
2957	0.029329130840039384	0.00935033723834489	0.008818556399457835	0.6999929572422792	-1	0	0	0.2857142857142857	2	0.875	7	0.5555555555555556	0.875	9	7	0	1	0	0.2222222222222222	9	2	10	0.5	0	0.6848969646423525	0.8277217292084369	0.7168721616705861	0.8393840838591766	0.2690010756767319	0.8637167035284606	0.847356952038559	0.8442122154305661	1.0	0.1111111111111111	0.0	0.008818556399457835	0.008818556399457835
4774	0.027278541834571447	0.013687046284231253	0.01366569127095984	0.9401265941398423	-1	0	0	0.2857142857142857	2	0.875	7	0.5555555555555556	0.875	9	7	0	2	0	0.2222222222222222	9	2	10	1.0	0	0.6848969646423525	0.8277217292084369	0.7168721616705861	0.8393840838591766	0.13317909610891576	0.8712644787213484	0.9343162820765353	0.8470697790995826	0.5555555555555556	0.1111111111111111	0.0	0.01366569127095984	0.01366569127095984
2579	0.026634480529656127	0.010562850992766052	0.010266859421471375	0.9315917802718418	-1	0	0	0.2857142857142857	2	0.875	7	0.5555555555555556	0.875	9	7	0	1	0	0.2222222222222222	9	2	10	0.5	0	0.7215077563277486	0.6626971854368442	0.7168721616705861	0.8393840838591766	0.2690010756767319	0.8671022078369547	0.847356952038559	0.8024252989563635	1.0	0.1111111111111111	0.0	0.010266859421471375	0.010266859421471375
4654	0.028137383285213077	0.014656262803991993	0.013482514593101414	0.9372246854318018	-1	0	0	0.2857142857142857	2	0.875	7	0.5555555555555556	0.875	9	7	0	1	0	0.2222222222222222	9	2	10	0.5	0	0.6848969646423525	0.8277217292084369	0.7168721616705861	0.8393840838591766	0.1427939134087012	0.8679903030437591	0.9211965580193792	0.8458185302487016	1.0	0.2222222222222222	0.0	0.013482514593101414	0.013482514593101414
1144	0.02769226217215582	0.004557816560949667	0.0034784315789011568	0.9649165468905697	-1	0	0	0.25	2	0.8888888888888888	8	0.55	0.8888888888888888	10	8	0	1	0	0.2	10	2	11	0.5	0	0.7069645753138725	0.8398212985975663	0.7056445466949365	0.8263493269882433	0.2690010756767319	0.847691511550864	0.9052248643677261	0.8381454096007522	1.0	0.1	0.0	0.0034784315789011568	0.0034784315789011568
4503	0.02831475474089877	0.01471084064186369	0.013561797351977092	0.936851841970468	-1	0	0	0.2857142857142857	2	0.875	7	0.5555555555555556	0.875	9	7	0	1	0	0.2222222222222222	9	2	10	0.5	0	0.6848969646423525	0.8277217292084369	0.7168721616705861	0.8393840838591766	0.1427939134087012	0.8679903030437591	0.9211965580193792	0.8458185302487016	1.0	0.1111111111111111	0.0	0.013561797351977092	0.013561797351977092
1629	0.026514901794517095	0.005878752417358469	0.005750027759896574	0.9558184427112839	-1	0	0	0.14285714285714285	1	1.0	8	1.0	1.0	9	8	0	1	0	0.1	10	1	10	0.3333333333333333	0	0.7290321859853923	0.7350067504784926	0.7168721616705861	0.8229957631379101	0.2690010756767319	0.8566112135408163	0.849756490686681	0.8097098119857637	1.0	0.1111111111111111	0.0	0.005750027759896574	0.005750027759896574
1318	0.02613506696400214	0.007279806488947404	0.00611625663391903	0.9600919284946512	-1	0	0	0.25	2	0.8888888888888888	8	0.55	0.8888888888888888	10	8	0	1	0	0.2	10	2	11	0.5	0	0.7069645753138725	0.8398212985975663	0.7168721616705861	0.830668095446967	0.2677747162652836	0.8572620495133585	0.8953583671662235	0.842904613034191	1.0	0.2	0.0	0.00611625663391903	0.00611625663391903
4345	0.02802498616180167	0.01453618848409085	0.011347400322614956	0.9357656873148306	-1	0	0	0.2857142857142857	2	0.875	7	0.5555555555555556	0.875	9	7	0	1	0	0.2222222222222222	9	2	10	0.5	0	0.6848969646423525	0.8277217292084369	0.7168721616705861	0.8393840838591766	0.22108426874429954	0.8615326269396838	0.8911339803429134	0.8434025102107992	1.0	0.1111111111111111	0.0	0.011347400322614956	0.011347400322614956
4084	0.02783795644402659	0.014636507664266852	0.010904811277068861	0.935949318920956	-1	0	0	0.2857142857142857	2	0.875	7	0.5555555555555556	0.875	9	7	0	1	0	0.2222222222222222	9	2	10	0.5	0	0.6848969646423525	0.8277217292084369	0.7168721616705861	0.8393840838591766	0.2055289127291302	0.8619518797116974	0.8977838061649054	0.8435573679268719	1.0	0.1111111111111111	0.0	0.010904811277068861	0.010904811277068861
3708	0.012199676243856875	0.006023348454602494	-0.006001362033693083	0.9620935717097163	-1	0	0	0.125	1	1.0	9	1.0	1.0	10	9	0	0	0	0.09090909090909091	11	1	11	0.0	0	0.7032023604850506	0.7934363162416671	0.6461992105474668	0.8431646039550379	0.19076327227825002	0.8304907549844837	0.8887754538753627	0.823311511761239	0	0	0.0	-0.0006001362033693083	-0.0006001362033693083
264	0.0026631424391049276	0.002600500251956615	-0.002600274660464192	0.9841266852841886	-1	0	0	0.5	2	0.3333333333333333	1	0.8333333333333334	0	1	0	3	0	0	0.6666666666666666	2	3	5	0.0	0.6666666666666666	0	0	0	0	0	0	0	0	0	0	0	-0.0002600274660464192	-0.0002600274660464192
2057	0.02653498881692177	0.00968455187185207	0.009602450775737065	0.931480613537379	-1	0	0	0.2857142857142857	2	0.875	7	0.5555555555555556	0.875	9	7	0	1	0	0.2222222222222222	9	2	10	0.5	0	0.7215077563277486	0.6626971854368442	0.7168721616705861	0.8393840838591766	0.2690010756767319	0.8671022078369547	0.847356952038559	0.8024252989563635	1.0	0.1111111111111111	0.0	0.009602450775737065	0.009602450775737065
3476	0.02652641651620104	0.007008664060299658	-0.00649221055418993	0.9710584496889213	-1	0	0	0.16666666666666666	1	1.0	7	1.0	1.0	8	7	0	1	0	0.1111111111111111	9	1	9	0.3333333333333333	0	0.6848969646423525	0.8373399726038618	0.7168721616705861	0.8691774391465137	0.20109008589282382	0.8738711001244245	0.9044208412595536	0.8608818754729628	1.0	0.125	0.0	-0.000649221055418993	-0.000649221055418993
4617	0.028245201281532635	0.015059643512817838	0.013470557426950589	0.9372783942211029	-1	0	0	0.2857142857142857	2	0.875	7	0.5555555555555556	0.875	9	7	0	1	0	0.2222222222222222	9	2	10	0.5	0	0.6848969646423525	0.8277217292084369	0.7168721616705861	0.8393840838591766	0.1427939134087012	0.8679903030437591	0.9211965580193792	0.8458185302487016	1.0	0.1111111111111111	0.0	0.013470557426950589	0.013470557426950589
1282	0.02755804627831727	0.004471227744694365	0.0024064765597912115	0.9643112195215229	-1	0	0	0.25	2	0.8888888888888888	8	0.55	0.8888888888888888	10	8	0	1	0	0.2	10	2	11	0.5	0	0.7069645753138725	0.8398212985975663	0.7056445466949365	0.8263493269882433	0.2690010756767319	0.847691511550864	0.9052248643677261	0.8381454096007522	1.0	0.1	0.0	0.0024064765597912115	0.0024064765597912115
2226	0.025703192250055344	0.010295149826098483	0.009857799875280035	0.9317203461962881	-1	0	0	0.2857142857142857	2	0.875	7	0.5555555555555556	0.875	9	7	0	1	0	0.2222222222222222	9	2	10	0.5	0	0.7215077563277486	0.6626971854368442	0.7168721616705861	0.8393840838591766	0.2690010756767319	0.8671022078369547	0.847356952038559	0.8024252989563635	1.0	0.1111111111111111	0.0	0.009857799875280035	0.009857799875280035
4002	0.02794372282716119	0.01312120690425806	0.010816910527577533	0.9344799300043606	-1	0	0	0.2857142857142857	2	0.875	7	0.5555555555555556	0.875	9	7	0	1	0	0.2222222222222222	9	2	10	0.5	0	0.6848969646423525	0.8277217292084369	0.5765657919065243	0.8193424617971241	0.2690010756767319	0.8637167035284606	0.847356952038559	0.8378962875637516	1.0	0.1111111111111111	0.0	0.010816910527577533	0.010816910527577533
4115	0.02819592614995082	0.014689230900548548	0.01378556520521963	0.9377121169019638	-1	0	0	0.2857142857142857	2	0.875	7	0.5555555555555556	0.875	9	7	0	1	0	0.2222222222222222	9	2	10	0.5	0	0.6848969646423525	0.8277217292084369	0.7168721616705861	0.8393840838591766	0.13317909610891576	0.8663064303385993	0.9261985923160811	0.8451820665449806	1.0	0.1111111111111111	0.0	0.01378556520521963	0.01378556520521963
2709	0.026987743898439068	0.01095312087961911	0.010929988524806481	0.9312444764446832	-1	0	0	0.2857142857142857	2	0.875	7	0.5555555555555556	0.875	9	7	0	1	0	0.2222222222222222	9	2	10	0.5	0	0.7215077563277486	0.6626971854368442	0.7168721616705861	0.8393840838591766	0.2690010756767319	0.8616772512776734	0.847356952038559	0.799967866834323	1.0	0.1111111111111111	0.0	0.010929988524806481	0.010929988524806481
2933	0.03067196317061309	0.00986390134367406	0.008486919768569212	0.6826679930433768	-1	0	0	0.2857142857142857	2	0.875	7	0.5555555555555556	0.875	9	7	0	1	0	0.2222222222222222	9	2	10	0.5	0	0.6848969646423525	0.8277217292084369	0.7168721616705861	0.8393840838591766	0.2690010756767319	0.8637167035284606	0.847356952038559	0.8442122154305661	1.0	0.1111111111111111	0.0	0.008486919768569212	0.008486919768569212
1086	0.01078248592711179	0.003537696229395505	-0.002760154147459294	0.9706512542763474	-1	0	0	0.16666666666666666	1	1.0	7	0.6	0.7142857142857143	5	5	3	3	0	0.6	3	5	9	0.3	0	0.6148614621042886	0.876449772105651	0.37182175648080584	0.9270434918228785	0.7949568627920833	0.9460739935157444	0.892489954949336	0.92095245084718	0.4	0	0.0	-0.0002760154147459294	-0.0002760154147459294
1288	0.030789678754935625	0.00552125987893187	0.004415112223907591	0.9589266805962309	-1	0	0	0.25	2	0.9	9	0.5454545454545454	0.9	11	9	0	1	0	0.18181818181818182	11	2	12	0.5	0	0.6848969646423525	0.8313712081817668	0.7168721616705861	0.8295193986191004	0.2690010756767319	0.8897625440124752	0.849756490686681	0.8526208560801692	1.0	0.09090909090909091	0.0	0.004415112223907591	0.004415112223907591
289	0.002147033583081986	0.0020602293214434437	-0.0020582181109671726	0.9829996013236858	-1	0	0	0	0	0	0	1.0	0	0	0	0	0	0	1.0	1	1	1	0.0	0	0	0	0	0	0	0	0	0	0	0	0	-0.1	-0.1
2470	0.027409261921034503	0.011234950590470463	0.008239758390399114	0.9299853315682685	-1	0	0	0.2857142857142857	2	0.875	7	0.5555555555555556	0.875	9	7	0	1	0	0.2222222222222222	9	2	10	0.5	0	0.6848969646423525	0.8277217292084369	0.7168721616705861	0.8393840838591766	0.2690010756767319	0.8671022078369547	0.847356952038559	0.845482267288864	1.0	0.1111111111111111	0.0	0.008239758390399114	0.008239758390399114
557	0.0017924072910315949	0.001766408172500753	-0.001766376688057988	0.9860716278325289	-1	0	0	1.0	1	0	0	1.0	0	1	0	0	1	0	0.5	1	2	2	0.3333333333333333	0	0	0	0	0	0	0	0	0	0	0	0	-0.0001766376688057988	-0.0001766376688057988
124	0.002950005338390673	0.0024063199150994	-0.002404966894985502	0.9863775644897445	-1	0	0	1.0	3	0.0	0	0.6666666666666666	0	3	0	0	1	0	0.6666666666666666	2	3	4	1.0	1.0	0	0	0	0	0	0	0	0	0	0	0	-0.0002404966894985502	-0.0002404966894985502
4933	0.02791143009401447	0.014200134460987078	0.013416724838340723	0.9378277334473439	-1	0	0	0.2857142857142857	2	0.875	7	0.5555555555555556	0.875	9	7	0	1	0	0.2222222222222222	9	2	10	0.5	0	0.6848969646423525	0.8277217292084369	0.7168721616705861	0.8393840838591766	0.13317909610891576	0.8690686309003168	0.9262150545798026	0.8462285976204688	1.0	0.1111111111111111	0.0	0.013416724838340723	0.013416724838340723
4570	0.028422866927026464	0.01438445165723183	0.013216569436104988	0.9368016324347719	-1	0	0	0.2857142857142857	2	0.875	7	0.5555555555555556	0.875	9	7	0	1	0	0.2222222222222222	9	2	10	0.5	0	0.6848969646423525	0.8277217292084369	0.7168721616705861	0.8393840838591766	0.1427939134087012	0.8679903030437591	0.9211965580193792	0.8458185302487016	1.0	0.1111111111111111	0.0	0.013216569436104988	0.013216569436104988
1843	0.025705257836247806	0.00793026126110625	0.005878675824996532	0.9595462586533039	-1	0	0	0.25	2	0.8888888888888888	8	0.55	0.8888888888888888	10	8	0	1	0	0.2	10	2	11	0.5	0	0.7069645753138725	0.8398212985975663	0.7168721616705861	0.830668095446967	0.2690010756767319	0.847691511550864	0.9052248643677261	0.8395152624886998	1.0	0.1	0.0	0.005878675824996532	0.005878675824996532
1462	0.02820398926432823	0.005278266011668294	0.0030940084629344274	0.9580470562341172	-1	0	0	0.14285714285714285	1	1.0	8	1.0	1.0	9	8	0	1	0	0.1	10	1	10	0.3333333333333333	0	0.7290321859853923	0.7350067504784926	0.6944169317192868	0.8110417400793384	0.2690010756767319	0.8566112135408163	0.849756490686681	0.805567882154568	1.0	0.1111111111111111	0.0	0.0030940084629344274	0.0030940084629344274
2028	0.026873701745221135	0.009090720822318281	0.008047315493285708	0.9227433032814136	-1	0	0	0.2857142857142857	2	0.875	7	0.5555555555555556	0.875	9	7	0	1	0	0.2222222222222222	9	2	10	0.5	0	0.7290321859853923	0.7113361196476955	0.7168721616705861	0.8462724306142481	0.2690010756767319	0.8671022078369547	0.849756490686681	0.8167336750545511	1.0	0.1111111111111111	0.0	0.008047315493285708	0.008047315493285708
610	0.003191389938210587	0.002469875370026521	-0.0023879538271209637	0.9813094034531782	-1	0	0	0.5	1	1.0	1	1.0	1.0	2	1	0	0	0	0.3333333333333333	1	3	3	0.0	0	0.8086530107962133	0.8210247695841248	0.5452957558698803	0.8110029174186328	0.4425399349495979	0.8294421649969751	0.823848416960882	0.8206133166795857	0	0	0.0	-0.00023879538271209637	-0.00023879538271209637
4980	0.013341281622232712	0.0035119794670579784	-0.0033562580085048158	0.9444886684513778	-1	0	0	0.3333333333333333	2	0.8333333333333334	5	0.5714285714285714	0.8333333333333334	7	5	0	1	0	0.2857142857142857	7	2	8	0.5	0	0.6848969646423525	0.5952364574442983	0.7079018108459711	0.8093410069708251	0.2690010756767319	0.8955554602837018	0.847356952038559	0.7902985342677593	1.0	0.14285714285714285	0.0	-0.00033562580085048157	-0.00033562580085048157
4291	0.027754849537539275	0.01472164721784077	0.012403965940388601	0.9374538763181549	-1	0	0	0.2857142857142857	2	0.875	7	0.5555555555555556	0.875	9	7	0	1	0	0.2222222222222222	9	2	10	0.5	0	0.6848969646423525	0.8277217292084369	0.7168721616705861	0.8393840838591766	0.14284646534581763	0.8651551527351332	0.9211791011324798	0.8447495844157035	1.0	0.1111111111111111	0.0	0.012403965940388601	0.012403965940388601
1646	0.025361935464703007	0.0053440824808138245	0.004792719279794474	0.9612607115071197	-1	0	0	0.25	2	0.8888888888888888	8	0.55	0.8888888888888888	10	8	0	1	0	0.2	10	2	11	0.5	0	0.7069645753138725	0.8398212985975663	0.7168721616705861	0.8340291102393457	0.2690010756767319	0.847691511550864	0.9052248643677261	0.8405940271749239	1.0	0.1	0.0	0.004792719279794474	0.004792719279794474
3974	0.02807410085994566	0.01362516815051582	0.012269824600524547	0.9340563234796361	-1	0	0	0.2857142857142857	2	0.875	7	0.5555555555555556	0.875	9	7	0	1	0	0.2222222222222222	9	2	10	0.5	0	0.6848969646423525	0.8277217292084369	0.7168721616705861	0.8393840838591766	0.2690010756767319	0.8637167035284606	0.847356952038559	0.8442122154305661	1.0	0.1111111111111111	0.0	0.012269824600524547	0.012269824600524547
2086	0.027567935988426096	0.009702410500580249	0.007911672390809896	0.9232625122441624	-1	0	0	0.2857142857142857	2	0.875	7	0.5555555555555556	0.875	9	7	0	1	0	0.2222222222222222	9	2	10	0.5	0	0.6848969646423525	0.7971521279952061	0.7168721616705861	0.8462724306142481	0.2690010756767319	0.8671022078369547	0.849756490686681	0.8388831692768115	1.0	0.1111111111111111	0.0	0.007911672390809896	0.007911672390809896
4440	0.028614139033331067	0.013365975331007302	0.01144040085508659	0.9357963270232939	-1	0	0	0.2857142857142857	2	0.875	7	0.5555555555555556	0.875	9	7	0	1	0	0.2222222222222222	9	2	10	0.5	0	0.6848969646423525	0.8277217292084369	0.7168721616705861	0.8393840838591766	0.22108426874429954	0.8615326269396838	0.8911339803429134	0.8434025102107992	1.0	0.1111111111111111	0.0	0.01144040085508659	0.01144040085508659
4561	0.02774943568835429	0.014300920468070931	0.011547365861660766	0.9354955453712215	-1	0	0	0.2857142857142857	2	0.875	7	0.5555555555555556	0.875	9	7	0	1	0	0.2222222222222222	9	2	10	0.5	0	0.6848969646423525	0.8277217292084369	0.7168721616705861	0.8393840838591766	0.22108426874429954	0.8615326269396838	0.8911339803429134	0.8434025102107992	1.0	0.1111111111111111	0.0	0.011547365861660766	0.011547365861660766
677	0.0036974499090494397	0.001706654185698732	-0.00158329336308534	0.9786746002024463	-1	0	0	0.5	2	0.75	3	0.5	0.75	5	3	0	1	0	0.75	3	4	6	0.5	0	0.8161311408519019	0.9313055038213812	0.5765657919065243	0.8405602429289751	0.5935440254279118	0.9303908249503156	0.8864341192405848	0.9078233560359198	1.0	0	0.0	-0.000158329336308534	-0.000158329336308534
967	0.028127085027686228	0.005648783907084827	0.003413643598354264	0.9586706314187476	-1	0	0	0.14285714285714285	1	1.0	8	1.0	1.0	9	8	0	1	0	0.1	10	1	10	0.3333333333333333	0	0.7290321859853923	0.7350067504784926	0.6944169317192868	0.8110417400793384	0.2690010756767319	0.8566112135408163	0.849756490686681	0.805567882154568	1.0	0.1111111111111111	0.0	0.003413643598354264	0.003413643598354264
750	0.021657918221462905	0.005655662851340682	-0.005633259962875529	0.7572323483166614	-1	0	0	0.125	1	1.0	9	1.0	1.0	10	9	0	1	0	0.09090909090909091	11	1	11	0.3333333333333333	0	0.7069645753138725	0.8398212985975663	0.6394567709841246	0.838834466423226	0.23179488524070338	0.8570020135798014	0.9082874716368029	0.845408012079661	1.0	0.2	0.0	-0.0005633259962875529	-0.0005633259962875529
1346	0.02897250749243512	0.005054776883577498	0.003655294575255267	0.9581370015549138	-1	0	0	0.14285714285714285	1	1.0	8	1.0	1.0	9	8	0	1	0	0.1	10	1	10	0.3333333333333333	0	0.7290321859853923	0.7350067504784926	0.6944169317192868	0.8110417400793384	0.2690010756767319	0.8566112135408163	0.849756490686681	0.805567882154568	1.0	0.1111111111111111	0.0	0.003655294575255267	0.003655294575255267
251	0.0017174075487335358	0.0016746949627773624	-0.0016746475514444615	0.9850057626482407	-1	0	0	1.0	1	0	0	1.0	0	1	0	0	0	0	0.5	1	2	2	0.0	0	0	0	0	0	0	0	0	0	0	0	0	-0.00016746475514444614	-0.00016746475514444614
2459	0.026297567763652923	0.01110659589714953	0.010834039954908446	0.9318237220852933	-1	0	0	0.2857142857142857	2	0.875	7	0.5555555555555556	0.875	9	7	0	1	0	0.2222222222222222	9	2	10	0.5	0	0.7215077563277486	0.6626971854368442	0.7168721616705861	0.8393840838591766	0.2690010756767319	0.8671022078369547	0.847356952038559	0.8024252989563635	1.0	0.1111111111111111	0.0	0.010834039954908446	0.010834039954908446
3461	0.028085917503788888	0.011715329816250989	0.011085022091301626	0.9317594179469819	-1	0	0	0.2857142857142857	2	0.875	7	0.5555555555555556	0.875	9	7	0	1	0	0.2222222222222222	9	2	10	0.5	0	0.6848969646423525	0.7988747721094817	0.7168721616705861	0.8393840838591766	0.2690010756767319	0.8614474061122963	0.8598691516253875	0.8348085971851336	1.0	0.1111111111111111	0.0	0.011085022091301626	0.011085022091301626
2993	0.02693565982167864	0.010355971881794874	0.010355404509361878	0.9314507610397542	-1	0	0	0.2857142857142857	2	0.875	7	0.5555555555555556	0.875	9	7	0	1	0	0.2222222222222222	9	2	10	0.5	0	0.6848969646423525	0.7914090145371325	0.7168721616705861	0.8462724306142481	0.2690010756767319	0.8671022078369547	0.847356952038559	0.8372932872224405	1.0	0.1111111111111111	0.0	0.010355404509361878	0.010355404509361878
1827	0.026641046857304933	0.010361371774608023	0.010083777080065248	0.9303597132228677	-1	0	0	0.2857142857142857	2	0.875	7	0.5555555555555556	0.875	9	7	0	1	0	0.2222222222222222	9	2	10	0.5	0	0.7215077563277486	0.6626971854368442	0.7168721616705861	0.8462724306142481	0.2690010756767319	0.8671022078369547	0.847356952038559	0.8051592665325051	1.0	0.1111111111111111	0.0	0.010083777080065248	0.010083777080065248
5001	0.027621407284515415	0.015425957389336093	0.011590584991146367	0.9379938307777015	-1	0	0	0.2857142857142857	2	0.875	7	0.5555555555555556	0.875	9	7	0	2	0	0.2222222222222222	9	2	10	1.0	0	0.6848969646423525	0.8277217292084369	0.7168721616705861	0.8393840838591766	0.14284646534581763	0.8651551527351332	0.9211791011324798	0.8447495844157035	0.5555555555555556	0.1111111111111111	0.0	0.011590584991146367	0.011590584991146367
3636	0.028708581218648572	0.013303950464257912	0.011608031309395755	0.9334724350617295	-1	0	0	0.2857142857142857	2	0.875	7	0.5555555555555556	0.875	9	7	0	1	0	0.2222222222222222	9	2	10	0.5	0	0.6848969646423525	0.8277217292084369	0.7168721616705861	0.8393840838591766	0.2690010756767319	0.8637167035284606	0.847356952038559	0.8442122154305661	1.0	0.1111111111111111	0.0	0.011608031309395755	0.011608031309395755
2503	0.027486375457357156	0.01122026885020036	0.008927039297962963	0.9293690965979926	-1	0	0	0.2857142857142857	2	0.875	7	0.5555555555555556	0.875	9	7	0	1	0	0.2222222222222222	9	2	10	0.5	0	0.7215077563277486	0.7357845178773114	0.7168721616705861	0.831497671346465	0.2690010756767319	0.8671022078369547	0.847356952038559	0.8173769104744989	1.0	0.1111111111111111	0.0	0.008927039297962963	0.008927039297962963
573	0.007851197542241754	0.0030194628688883906	-0.002584137551665246	0.9776685879280292	-1	0	0	0.5	2	0.6666666666666666	2	1.0	0.6666666666666666	3	2	1	0	0	0.2	5	1	5	0.0	0.5	0.6563224247648358	0.8894075869185291	0.32868815882026625	0.7795658148151539	0.8125956859035476	0.9601882781984252	0.8848727191339779	0.8981592149580174	0	0	0.0	-0.00025841375516652456	-0.00025841375516652456
4467	0.028112660661045258	0.0133475016579339	0.01292946123844268	0.9404770030928998	-1	0	0	0.2857142857142857	2	0.875	7	0.5555555555555556	0.875	9	7	0	1	0	0.2222222222222222	9	2	10	0.5	0	0.6848969646423525	0.8277217292084369	0.7168721616705861	0.8393840838591766	0.13317909610891576	0.8686413064651456	0.9343162820765353	0.8460658596472492	1.0	0.1111111111111111	0.0	0.01292946123844268	0.01292946123844268
3814	0.030709206282390867	0.009361223099365861	0.008816547370023223	0.6133624121256307	-1	0	0	0.2857142857142857	2	0.875	7	0.5555555555555556	0.875	9	7	0	1	0	0.2222222222222222	9	2	10	0.5	0	0.6848969646423525	0.8277217292084369	0.7168721616705861	0.8393840838591766	0.2690010756767319	0.8637167035284606	0.847356952038559	0.8442122154305661	1.0	0.3333333333333333	0.0	0.008816547370023223	0.008816547370023223
3248	0.027519235319702184	0.007916074822485516	-0.007913140132060367	0.9746963059860747	-1	0	0	0.16666666666666666	1	1.0	7	1.0	1.0	8	7	0	2	0	0.1111111111111111	1	9	9	0.6666666666666666	0	0.6848969646423525	0.8373399726038618	0.7168721616705861	0.8725625639095705	0.20109008589282382	0.877037434803284	0.9044208412595536	0.863226258858933	0.5625	0.125	0.0	-0.0007913140132060367	-0.0007913140132060367
1247	0.027759618835450264	0.004450389021695815	0.0022999038915888933	0.9650066887291917	-1	0	0	0.25	2	0.8888888888888888	8	0.55	0.8888888888888888	10	8	0	1	0	0.2	10	2	11	0.5	0	0.7069645753138725	0.8398212985975663	0.7056445466949365	0.8263493269882433	0.2690010756767319	0.847691511550864	0.9052248643677261	0.8381454096007522	1.0	0.1	0.0	0.0022999038915888933	0.0022999038915888933
839	0.0016519231165925124	0.0016028638240028563	-0.0016028638236391967	0.9852703513938391	-1	0	0	0	0	0	0	1.0	0	0	0	0	2	0	1.0	1	1	1	0.5	0	0	0	0	0	0	0	0	0	0	0	0	-0.1	-0.1
2464	0.026444021125328124	0.010960447710829796	0.010719535126491207	0.9315792577229305	-1	0	0	0.2857142857142857	2	0.875	7	0.5555555555555556	0.875	9	7	0	1	0	0.2222222222222222	9	2	10	0.5	0	0.7215077563277486	0.6626971854368442	0.7168721616705861	0.8393840838591766	0.2690010756767319	0.8671022078369547	0.847356952038559	0.8024252989563635	1.0	0.1111111111111111	0.0	0.010719535126491207	0.010719535126491207
4192	0.02833335772498562	0.013974264066081496	0.011967288383534603	0.9337191444410404	-1	0	0	0.2857142857142857	2	0.875	7	0.5555555555555556	0.875	9	7	0	1	0	0.2222222222222222	9	2	10	0.5	0	0.6848969646423525	0.8277217292084369	0.7168721616705861	0.8393840838591766	0.2664958049167188	0.8644722239441388	0.8696554040775348	0.8444940485013399	1.0	0.1111111111111111	0.0	0.011967288383534603	0.011967288383534603
4827	0.028645105897274748	0.0144486293374688	0.013465789005855638	0.9372763502607184	-1	0	0	0.2857142857142857	2	0.875	7	0.5555555555555556	0.875	9	7	0	1	0	0.2222222222222222	9	2	10	0.5	0	0.6848969646423525	0.8277217292084369	0.7168721616705861	0.8393840838591766	0.1427939134087012	0.8679903030437591	0.9211965580193792	0.8458185302487016	1.0	0.1111111111111111	0.0	0.013465789005855638	0.013465789005855638
680	0.0020803095995521057	0.00176330627564915	-0.001762681653236101	0.9833304365607577	-1	0	0	1.0	1	0	0	1.0	0	1	0	0	1	0	0.5	2	1	2	0.3333333333333333	0	0	0	0	0	0	0	0	0	0	0	0	-0.0001762681653236101	-0.0001762681653236101
653	0.027895708247113318	0.004779868595195746	0.004123422979217843	0.9653085290237181	-1	0	0	0.25	2	0.8888888888888888	8	0.55	0.8888888888888888	10	8	0	1	0	0.2	10	2	11	0.5	0	0.7069645753138725	0.8398212985975663	0.7056445466949365	0.8263493269882433	0.2690010756767319	0.847691511550864	0.9052248643677261	0.8381454096007522	1.0	0.1	0.0	0.004123422979217843	0.004123422979217843
1835	0.028263384837707566	0.010415822773306367	0.007813504162959896	0.9239210941889306	-1	0	0	0.2857142857142857	2	0.875	7	0.5555555555555556	0.875	9	7	0	1	0	0.2222222222222222	9	2	10	0.5	0	0.7290321859853923	0.6669315227462856	0.7168721616705861	0.8462724306142481	0.2690010756767319	0.8671022078369547	0.849756490686681	0.8061510210636795	1.0	0.1111111111111111	0.0	0.007813504162959896	0.007813504162959896
98	0.008027585610344331	0.003018578609032563	-0.0029434951537378328	0.9715438375945853	-1	0	0	0.3333333333333333	2	0.8333333333333334	5	0.4	0.5	4	3	3	0	0	0.8	4	5	8	0.0	0.2857142857142857	0.7217553959127389	0.815761841795471	0.7887371959806122	0.8004401805758635	0.5012507758662658	0.8859827633286954	0.7812499237406677	0.8378652632161655	0	0	0.0	-0.00029434951537378327	-0.00029434951537378327
590	0.001779572396486406	0.001727487012925903	-0.0017252188595447185	0.9832244719743455	-1	0	0	1.0	1	0	0	1.0	0	1	0	0	0	0	0.5	2	1	2	0.0	0	0	0	0	0	0	0	0	0	0	0	0	-0.00017252188595447186	-0.00017252188595447186
1456	0.025525235756283172	0.005838762935680738	0.005479870043406841	0.9614422840918543	-1	0	0	0.25	2	0.8888888888888888	8	0.55	0.8888888888888888	10	8	0	1	0	0.2	10	2	11	0.5	0	0.7069645753138725	0.8398212985975663	0.7168721616705861	0.8340291102393457	0.2690010756767319	0.847691511550864	0.9052248643677261	0.8405940271749239	1.0	0.1	0.0	0.005479870043406841	0.005479870043406841
570	0.001742615883740249	0.0017250954413517538	-0.00172301803385589	0.9833148325203444	-1	0	0	1.0	1	0	0	1.0	0	1	0	0	0	0	0.5	2	1	2	0.0	0	0	0	0	0	0	0	0	0	0	0	0	-0.00017230180338558901	-0.00017230180338558901
2941	0.028722728655771367	0.009651913904804932	0.009204593801662019	0.6201662052981033	-1	0	0	0.2857142857142857	2	0.875	7	0.5555555555555556	0.875	9	7	0	1	0	0.2222222222222222	9	2	10	0.5	0	0.6848969646423525	0.8277217292084369	0.7168721616705861	0.8393840838591766	0.2690010756767319	0.8637167035284606	0.847356952038559	0.8442122154305661	1.0	0.1111111111111111	0.0	0.009204593801662019	0.009204593801662019
4968	0.028339457261993085	0.01481830001890211	0.012804890577401678	0.937600368509882	-1	0	0	0.2857142857142857	2	0.875	7	0.5555555555555556	0.875	9	7	0	1	0	0.2222222222222222	9	2	10	0.5	0	0.6848969646423525	0.8277217292084369	0.7168721616705861	0.8393840838591766	0.14284646534581763	0.8651551527351332	0.9211791011324798	0.8447495844157035	1.0	0.1111111111111111	0.0	0.012804890577401678	0.012804890577401678
1559	0.022271666765380862	0.004494267299952753	0.003959628235325105	0.9660790293825082	-1	0	0	0.25	2	0.8888888888888888	8	0.55	0.8888888888888888	10	8	0	1	0	0.2	10	2	11	0.5	0	0.7069645753138725	0.8398212985975663	0.7168721616705861	0.8340291102393457	0.23179488524070338	0.8554324492689125	0.939197023003794	0.8433108510241256	1.0	0.1	0.0	0.003959628235325105	0.003959628235325105
1351	0.02538612704472809	0.005743016447572912	0.005074210210535775	0.9616301625841696	-1	0	0	0.25	2	0.8888888888888888	8	0.55	0.8888888888888888	10	8	0	1	0	0.2	10	2	11	0.5	0	0.7069645753138725	0.8398212985975663	0.7168721616705861	0.8340291102393457	0.2690010756767319	0.847691511550864	0.9052248643677261	0.8405940271749239	1.0	0.1	0.0	0.005074210210535775	0.005074210210535775
2594	0.02961909114268275	0.009174658167660747	0.008807070082917503	0.6957008490111783	-1	0	0	0.2857142857142857	2	0.875	7	0.5555555555555556	0.875	9	7	0	1	0	0.2222222222222222	9	2	10	0.5	0	0.7215077563277486	0.6626971854368442	0.7168721616705861	0.8393840838591766	0.2690010756767319	0.8637167035284606	0.847356952038559	0.8008846885762482	1.0	0.1111111111111111	0.0	0.008807070082917503	0.008807070082917503
4269	0.029801564116772632	0.009833092939903315	0.009795942550931074	0.6865281876534723	-1	0	0	0.2857142857142857	2	0.875	7	0.5555555555555556	0.875	9	7	0	1	0	0.2222222222222222	9	2	10	0.5	0	0.6848969646423525	0.8277217292084369	0.7168721616705861	0.8393840838591766	0.2690010756767319	0.8637167035284606	0.847356952038559	0.8442122154305661	1.0	0.1111111111111111	0.0	0.009795942550931074	0.009795942550931074
707	0.0018114520837262105	0.0017619063210111698	-0.0017611517530804301	0.9849301701758372	-1	0	0	1.0	1	0	0	1.0	0	1	0	0	1	0	0.5	2	1	2	0.3333333333333333	0	0	0	0	0	0	0	0	0	0	0	0	-0.000176115175308043	-0.000176115175308043
1627	0.031339013182732585	0.004354733176969978	-0.0008771234157094681	0.5881968557258681	-1	0	0	0.125	1	1.0	9	1.0	1.0	10	9	0	1	0	0.09090909090909091	11	1	11	0.3333333333333333	0	0.7069645753138725	0.6403942889063388	0.7168721616705861	0.8399995907360056	0.2690010756767319	0.9045459256500431	0.8485606257019165	0.8167821081167749	1.0	0.1	0.0	-8.771234157094681e-05	-8.771234157094681e-05
4452	0.03159585318885689	0.013271780828160986	-0.0075663517815391075	0.9459915593232974	-1	0	0	0.2857142857142857	2	0.875	7	0.5555555555555556	0.875	9	7	0	1	0	0.2222222222222222	9	2	10	0.5	0	0.6848969646423525	0.7875751823103728	0.7168721616705861	0.8393840838591766	0.13317909610891576	0.8712644787213484	0.9184440010440887	0.8355389085795429	1.0	0.2222222222222222	0.0	-0.0007566351781539108	-0.0007566351781539108
3208	0.029094925149233463	0.014448466193361327	0.01217240117739471	0.9353250030141551	-1	0	0	0.2857142857142857	2	0.875	7	0.5555555555555556	0.875	9	7	0	1	0	0.2222222222222222	9	2	10	0.5	0	0.6848969646423525	0.7988747721094817	0.7168721616705861	0.8393840838591766	0.2690010756767319	0.8637167035284606	0.847356952038559	0.8356867716102336	1.0	0.1111111111111111	0.0	0.01217240117739471	0.01217240117739471
2192	0.02627184402168757	0.010246756785305946	-0.010127151953201397	0.9348272841036328	-1	0	0	0.2857142857142857	2	0.875	7	0.5555555555555556	0.875	9	7	0	1	0	0.2222222222222222	9	2	10	0.5	0	0.7290321859853923	0.8858249150484717	0.7168721616705861	0.8462724306142481	0.2690010756767319	0.8679389716157535	0.938151573149524	0.8675078232923573	1.0	0.1111111111111111	0.0	-0.0010127151953201398	-0.0010127151953201398
2142	0.026638121142242614	0.010665823012429012	0.010298449298935673	0.9313815134216091	-1	0	0	0.2857142857142857	2	0.875	7	0.5555555555555556	0.875	9	7	0	1	0	0.2222222222222222	9	2	10	0.5	0	0.7215077563277486	0.6626971854368442	0.7168721616705861	0.8393840838591766	0.2690010756767319	0.8671022078369547	0.847356952038559	0.8024252989563635	1.0	0.1111111111111111	0.0	0.010298449298935673	0.010298449298935673
2245	0.030791950213904892	0.015153723957841323	-0.0027045739851650854	0.9243994573167807	-1	0	0	0.2857142857142857	2	0.875	7	0.5555555555555556	0.875	9	7	0	1	0	0.2222222222222222	9	2	10	0.5	0	0.7215077563277486	0.7093838659478444	0.7168721616705861	0.8584676898484164	0.2690010756767319	0.8671022078369547	0.847356952038559	0.8210577542200098	1.0	0.1111111111111111	0.0	-0.0002704573985165085	-0.0002704573985165085
931	0.013979529949368527	0.003439150574203511	-0.002776288876674581	0.9727705853409111	-1	0	0	0.3333333333333333	2	0.8333333333333334	5	0.5714285714285714	0.8333333333333334	6	5	1	3	0	0.2857142857142857	7	2	8	0.6	0	0.7069645753138725	0.8966430719805438	0.6354913618129056	0.9308240473357997	0.25436165778985637	0.9163374672836587	0.9433567110755258	0.9156371737630813	0.16666666666666666	0	0.0	-0.0002776288876674581	-0.0002776288876674581
1550	0.02535813915572892	0.0054049691233477165	0.004818683569264364	0.9610438247501423	-1	0	0	0.25	2	0.8888888888888888	8	0.55	0.8888888888888888	10	8	0	1	0	0.2	10	2	11	0.5	0	0.7069645753138725	0.8398212985975663	0.7168721616705861	0.8340291102393457	0.2690010756767319	0.847691511550864	0.9052248643677261	0.8405940271749239	1.0	0.1	0.0	0.004818683569264364	0.004818683569264364
120	0.016103419113097234	0.003340971420679707	-0.003234344962849095	0.9813150679012572	-1	0	0	0.4444444444444444	4	0.5454545454545454	6	0.43333333333333335	0.5454545454545454	10	6	2	0	0	0.3	10	3	13	0.0	0	0.3704249105985614	0.8100716208253824	0.5722812350634693	0.8418070966424813	0.7760008186466153	0.9655060464387177	0.8984100088927155	0.8957957835727902	0	0	0.0	-0.0003234344962849095	-0.0003234344962849095
1186	0.025602424443124886	0.0050043047528166825	0.004632048291016848	0.9606636491702426	-1	0	0	0.25	2	0.8888888888888888	8	0.55	0.8888888888888888	10	8	0	1	0	0.2	10	2	11	0.5	0	0.7069645753138725	0.8398212985975663	0.7168721616705861	0.8340291102393457	0.2690010756767319	0.847691511550864	0.9052248643677261	0.8405940271749239	1.0	0.1	0.0	0.004632048291016848	0.004632048291016848
83	0.002261944987489769	0.0021765940622146787	-0.002176483285823892	0.984924517260358	-1	0	0	1.0	2	0.0	0	0.75	0	2	0	0	1	0	1.0	2	2	3	0.5	0	0	0	0	0	0	0	0	0	0	0	0	-0.0002176483285823892	-0.0002176483285823892
4835	0.028328074082830886	0.015134545746962737	0.013361220194525307	0.9370255013274764	-1	0	0	0.2857142857142857	2	0.875	7	0.5555555555555556	0.875	9	7	0	1	0	0.2222222222222222	9	2	10	0.5	0	0.6848969646423525	0.8277217292084369	0.7168721616705861	0.8393840838591766	0.14284646534581763	0.8651551527351332	0.9211791011324798	0.8447495844157035	1.0	0.1111111111111111	0.0	0.013361220194525307	0.013361220194525307
4455	0.028395839255293258	0.014753459501382604	0.013832161063245281	0.9380312187662062	-1	0	0	0.2857142857142857	2	0.875	7	0.5555555555555556	0.875	9	7	0	1	0	0.2222222222222222	9	2	10	0.5	0	0.6848969646423525	0.8277217292084369	0.7168721616705861	0.8393840838591766	0.13317909610891576	0.8663064303385993	0.9261985923160811	0.8451820665449806	1.0	0.1111111111111111	0.0	0.013832161063245281	0.013832161063245281
22	None	None	None	None	None	0	0	0.5	5	0.5384615384615384	7	0.4166666666666667	0.38461538461538464	7	5	7	6	0	1.0	6	6	15	0.375	0.15384615384615385	0.41255745998616505	0.9278834368332085	0.4865837527731395	0.9605711715088766	0.3412579427574363	0.7834127436658425	0.8729734155933897	0.9124912575357237	0.14285714285714285	0.2857142857142857	0.0	None	None
3618	0.029105851891878247	0.013915910446836627	0.01216276924221032	0.9351721810437497	-1	0	0	0.2857142857142857	2	0.875	7	0.5555555555555556	0.875	9	7	0	1	0	0.2222222222222222	9	2	10	0.5	0	0.6848969646423525	0.7988747721094817	0.7168721616705861	0.8393840838591766	0.2690010756767319	0.8429110648459198	0.847356952038559	0.8279250887612685	1.0	0.1111111111111111	0.0	0.01216276924221032	0.01216276924221032
3995	0.028803020943326887	0.013881061224089263	0.012272616172736431	0.9337232907171731	-1	0	0	0.2857142857142857	2	0.875	7	0.5555555555555556	0.875	9	7	0	1	0	0.2222222222222222	9	2	10	0.5	0	0.6848969646423525	0.8277217292084369	0.7168721616705861	0.8393840838591766	0.2690010756767319	0.8637167035284606	0.847356952038559	0.8442122154305661	1.0	0.2222222222222222	0.0	0.012272616172736431	0.012272616172736431
4006	0.027397928366707146	0.01358146796284808	0.008988884032636833	0.935239499180646	-1	0	0	0.2857142857142857	2	0.875	7	0.5555555555555556	0.875	9	7	0	2	0	0.2222222222222222	9	2	10	1.0	0	0.6848969646423525	0.8277217292084369	0.7168721616705861	0.8393840838591766	0.26654835685383527	0.8611979255619662	0.8696287199845429	0.8432790758538734	0.5555555555555556	0.1111111111111111	0.0	0.008988884032636833	0.008988884032636833
4025	0.030742729143076537	0.008979656793897738	0.008316210994211792	0.6194698001126868	-1	0	0	0.2857142857142857	2	0.875	7	0.5555555555555556	0.875	9	7	0	1	0	0.2222222222222222	9	2	10	0.5	0	0.6848969646423525	0.8277217292084369	0.7168721616705861	0.8393840838591766	0.2690010756767319	0.8637167035284606	0.847356952038559	0.8442122154305661	1.0	0.1111111111111111	0.0	0.008316210994211792	0.008316210994211792
1187	0.011309214164256535	0.004553356303082496	-0.004283707485238022	0.9718684826611609	-1	0	0	0.4	2	0.8	4	0.5833333333333334	0.8	5	4	1	3	0	0.3333333333333333	6	2	7	0.6	0	0.7290321859853923	0.9092575525388611	0.6944169317192868	0.8086092854247188	0.23972223990298086	0.6704604727652962	0.9416217422570649	0.8153702977892916	0.2	0.2	0.0	-0.0004283707485238022	-0.0004283707485238022
4236	0.030231660286364922	0.008252891424711986	0.007900572110822467	0.6257382221889484	-1	0	0	0.2857142857142857	2	0.875	7	0.5555555555555556	0.875	9	7	0	1	0	0.2222222222222222	9	2	10	0.5	0	0.6848969646423525	0.8277217292084369	0.7168721616705861	0.8545741629957007	0.2690010756767319	0.8680861394836221	0.847356952038559	0.8508836196613745	1.0	0.1111111111111111	0.0	0.007900572110822467	0.007900572110822467
3645	0.028326019579932013	0.014083612653740814	0.011491314071509356	0.9343831082809189	-1	0	0	0.2857142857142857	2	0.875	7	0.5555555555555556	0.875	9	7	0	1	0	0.2222222222222222	9	2	10	0.5	0	0.6848969646423525	0.8277217292084369	0.7168721616705861	0.8393840838591766	0.2690010756767319	0.8637167035284606	0.847356952038559	0.8442122154305661	1.0	0.1111111111111111	0.0	0.011491314071509356	0.011491314071509356
2985	0.028521069348244655	0.013782683650182356	0.011879661610031273	0.9342491586204319	-1	0	0	0.2857142857142857	2	0.875	7	0.5555555555555556	0.875	9	7	0	1	0	0.2222222222222222	9	2	10	0.5	0	0.7215077563277486	0.6626971854368442	0.7168721616705861	0.8393840838591766	0.2690010756767319	0.8637167035284606	0.847356952038559	0.8008846885762482	1.0	0.1111111111111111	0.0	0.011879661610031273	0.011879661610031273
4792	0.01124031832498074	0.0048312430264069416	-0.004757387413833098	0.9616889923681098	-1	0	0	0.125	1	1.0	9	1.0	1.0	10	9	0	0	0	0.09090909090909091	11	1	11	0.0	0	0.7032023604850506	0.7934363162416671	0.6461992105474668	0.8274995385042451	0.19076327227825002	0.8308680821872597	0.9087687752347294	0.8178509900301045	0	0	0.0	-0.0004757387413833098	-0.0004757387413833098
4023	0.029354342495299664	0.009321542645185307	0.00883309885162903	0.7041776201263752	-1	0	0	0.2857142857142857	2	0.875	7	0.5555555555555556	0.875	9	7	0	1	0	0.2222222222222222	9	2	10	0.5	0	0.6848969646423525	0.8277217292084369	0.7168721616705861	0.8393840838591766	0.2690010756767319	0.8637167035284606	0.847356952038559	0.8442122154305661	1.0	0.1111111111111111	0.0	0.00883309885162903	0.00883309885162903
1493	0.024134030264903742	0.003832069629439583	0.002349013959051734	0.9689693142607195	-1	0	0	0.25	2	0.8888888888888888	8	0.55	0.8888888888888888	10	8	0	1	0	0.2	10	2	11	0.5	0	0.7069645753138725	0.8417154611873596	0.7168721616705861	0.8320662664881688	0.23179488524070338	0.8481424313052586	0.9388936201051507	0.8407517289918731	1.0	0.1	0.0	0.002349013959051734	0.002349013959051734
28	None	None	None	None	None	0.25	1	0.5	5	0.5384615384615384	7	0.625	0.46153846153846156	11	6	3	0	0	0.375	3	8	15	0.0	0.2857142857142857	0.31349602287589234	0.912346290496177	0.4696125703247357	0.9287230769577915	0.5529205251431051	0.8933895804784973	0.8250880650657874	0.9125547387247855	0	0	0.0	None	None
2780	0.020778821901944532	0.006762622481653915	-0.006312941505715268	0.9354866406658733	-1	0	0	0.3333333333333333	2	0.8571428571428571	6	0.5625	0.8571428571428571	8	6	0	1	0	0.25	8	2	9	0.5	0	0.7032023604850506	0.8033224436517001	0.6467189767885552	0.8401253893789872	0.20109008589282382	0.7099976569457701	0.9044208412595536	0.7892773312954848	1.0	0.125	0.0	-0.0006312941505715268	-0.0006312941505715268
3835	0.02862195942422393	0.01424319278551388	0.012334154975887527	0.9357248008790671	-1	0	0	0.2857142857142857	2	0.875	7	0.5555555555555556	0.875	9	7	0	1	0	0.2222222222222222	9	2	10	0.5	0	0.6848969646423525	0.8277217292084369	0.7168721616705861	0.8393840838591766	0.2055289127291302	0.8619518797116974	0.8977838061649054	0.8435573679268719	1.0	0.1111111111111111	0.0	0.012334154975887527	0.012334154975887527
636	0.0021493345507281754	0.002025059291988828	-0.0020241218575749857	0.9847840425536004	-1	0	0	1.0	2	0.0	0	0.75	0	2	0	0	0	0	1.0	2	2	3	0.0	0	0	0	0	0	0	0	0	0	0	0	0	-0.00020241218575749856	-0.00020241218575749856
2102	0.026558884963991312	0.01099584245707966	0.010940167685309235	0.9315055160498987	-1	0	0	0.2857142857142857	2	0.875	7	0.5555555555555556	0.875	9	7	0	1	0	0.2222222222222222	9	2	10	0.5	0	0.6848969646423525	0.8277217292084369	0.7168721616705861	0.8462724306142481	0.2690010756767319	0.8671022078369547	0.847356952038559	0.8477334870720143	1.0	0.1111111111111111	0.0	0.010940167685309235	0.010940167685309235
2895	0.028492021541991538	0.013627170566408336	0.011251911708947009	0.9350889510396961	-1	0	0	0.2857142857142857	2	0.875	7	0.5555555555555556	0.875	9	7	0	1	0	0.2222222222222222	9	2	10	0.5	0	0.7215077563277486	0.7357845178773114	0.7168721616705861	0.8393840838591766	0.2690010756767319	0.8637167035284606	0.847356952038559	0.8187811301247887	1.0	0.1111111111111111	0.0	0.011251911708947009	0.011251911708947009
1139	0.028696141950265288	0.005664256200330772	0.004840132285620182	0.9601220078909954	-1	0	0	0.14285714285714285	1	1.0	8	1.0	1.0	9	8	0	1	0	0.1	10	1	10	0.3333333333333333	0	0.7290321859853923	0.7350067504784926	0.6944169317192868	0.8110417400793384	0.2690010756767319	0.8566112135408163	0.849756490686681	0.805567882154568	1.0	0.1111111111111111	0.0	0.004840132285620182	0.004840132285620182
302	0.0023077237633424424	0.002261432199058899	-0.002260546495376753	0.9830071391344717	-1	0	0	1.0	1	0	0	1.0	0	1	0	0	0	0	0.5	2	1	2	0.0	0	0	0	0	0	0	0	0	0	0	0	0	-0.0002260546495376753	-0.0002260546495376753
1076	0.027625843811020158	0.004516121726134837	0.002513358104241514	0.9650997256723376	-1	0	0	0.25	2	0.8888888888888888	8	0.55	0.8888888888888888	10	8	0	1	0	0.2	10	2	11	0.5	0	0.7069645753138725	0.8398212985975663	0.7056445466949365	0.8263493269882433	0.2690010756767319	0.847691511550864	0.9052248643677261	0.8381454096007522	1.0	0.1	0.0	0.002513358104241514	0.002513358104241514
2005	0.027250314062071138	0.011292945935652098	0.009704096789099817	0.9269323791514235	-1	0	0	0.2857142857142857	2	0.875	7	0.5555555555555556	0.875	9	7	0	1	0	0.2222222222222222	9	2	10	0.5	0	0.7290321859853923	0.7113361196476955	0.7168721616705861	0.8462724306142481	0.2690010756767319	0.8680861394836221	0.847356952038559	0.8171606397563792	1.0	0.1111111111111111	0.0	0.009704096789099817	0.009704096789099817
4388	0.03089274075654158	0.009268938331822177	0.007903495846553386	0.6170832009988265	-1	0	0	0.2857142857142857	2	0.875	7	0.5555555555555556	0.875	9	7	0	1	0	0.2222222222222222	9	2	10	0.5	0	0.6848969646423525	0.8277217292084369	0.7168721616705861	0.8393840838591766	0.2690010756767319	0.8637167035284606	0.847356952038559	0.8442122154305661	1.0	0.1111111111111111	0.0	0.007903495846553386	0.007903495846553386
2347	0.02649983236732493	0.00996754925408254	0.009453117939599635	0.9306366892552861	-1	0	0	0.2857142857142857	2	0.875	7	0.5555555555555556	0.875	9	7	0	1	0	0.2222222222222222	9	2	10	0.5	0	0.7215077563277486	0.6626971854368442	0.7168721616705861	0.8393840838591766	0.2690010756767319	0.8671022078369547	0.847356952038559	0.8024252989563635	1.0	0.1111111111111111	0.0	0.009453117939599635	0.009453117939599635
3001	0.0270133401097153	0.011055795696203491	0.010855764065786571	0.9330428211477982	-1	0	0	0.2857142857142857	2	0.875	7	0.5555555555555556	0.875	9	7	0	1	0	0.2222222222222222	9	2	10	0.5	0	0.6848969646423525	0.8277217292084369	0.7168721616705861	0.8393840838591766	0.2055289127291302	0.8601403459273037	0.8977838061649054	0.8428901681438052	1.0	0.1111111111111111	0.0	0.010855764065786571	0.010855764065786571
1565	0.027729445242378723	0.006520938715361519	0.006520469229077529	0.9580055826328026	-1	0	0	0.14285714285714285	1	1.0	8	1.0	1.0	9	8	0	1	0	0.1	10	1	10	0.3333333333333333	0	0.7290321859853923	0.7350067504784926	0.7168721616705861	0.8229957631379101	0.2690010756767319	0.8566112135408163	0.849756490686681	0.8097098119857637	1.0	0.1111111111111111	0.0	0.006520469229077529	0.006520469229077529
833	0.0020821333117678007	0.0018029648180157038	-0.0018029611788064088	0.9838998328710414	-1	0	0	1.0	2	0.0	0	0.75	0	2	0	0	1	0	1.0	2	2	3	0.5	0	0	0	0	0	0	0	0	0	0	0	0	-0.0001802961178806409	-0.0001802961178806409
2718	0.026387761875733825	0.010717486760516521	0.010341659273266714	0.9314858392572906	-1	0	0	0.2857142857142857	2	0.875	7	0.5555555555555556	0.875	9	7	0	1	0	0.2222222222222222	9	2	10	0.5	0	0.7215077563277486	0.6626971854368442	0.7168721616705861	0.8393840838591766	0.2690010756767319	0.8671022078369547	0.847356952038559	0.8024252989563635	1.0	0.1111111111111111	0.0	0.010341659273266714	0.010341659273266714
90	0.017793840238549803	0.005652746840287325	-0.004064760046800007	0.9294364896696364	-1	0	0	0.3	3	0.6923076923076923	9	0.3	0.6923076923076923	12	9	2	2	0	0.5	10	5	15	0.4	0.2	0.8041569190211657	0.9211496536560676	0.2662859767848393	0.915779661795884	0.7827622208546077	0.9393759165364116	0.9414120581013441	0.9261028627326976	0.5833333333333334	0.25	0.0	-0.0004064760046800007	-0.0004064760046800007
4126	0.02813273328343335	0.012887540040231958	0.010688141080380333	0.9336177440433111	-1	0	0	0.2857142857142857	2	0.875	7	0.5555555555555556	0.875	9	7	0	1	0	0.2222222222222222	9	2	10	0.5	0	0.6848969646423525	0.8277217292084369	0.7168721616705861	0.8393840838591766	0.2690010756767319	0.8637167035284606	0.847356952038559	0.8442122154305661	1.0	0.1111111111111111	0.0	0.010688141080380333	0.010688141080380333
1906	0.02828325741739186	0.01019737943822346	0.007751806604677583	0.9238211616635241	-1	0	0	0.2857142857142857	2	0.875	7	0.5555555555555556	0.875	9	7	0	1	0	0.2222222222222222	9	2	10	0.5	0	0.7290321859853923	0.6259257952862362	0.7168721616705861	0.8393840838591766	0.2690010756767319	0.8671022078369547	0.849756490686681	0.793802822193016	1.0	0.1111111111111111	0.0	0.007751806604677583	0.007751806604677583
3752	0.0278570172135804	0.01460209856340058	0.01183518245754009	0.9352575424717446	-1	0	0	0.2857142857142857	2	0.875	7	0.5555555555555556	0.875	9	7	0	1	0	0.2222222222222222	9	2	10	0.5	0	0.6848969646423525	0.8277217292084369	0.7168721616705861	0.8393840838591766	0.22108426874429954	0.8615326269396838	0.8911339803429134	0.8434025102107992	1.0	0.1111111111111111	0.0	0.01183518245754009	0.01183518245754009
4451	0.021966165161806977	0.005209014899320991	0.005041020587709564	0.925403960345754	-1	0	0	0.2857142857142857	2	0.875	7	0.5555555555555556	0.875	9	7	0	1	0	0.2222222222222222	9	2	10	0.5	0	0.6848969646423525	0.8277217292084369	0.7168721616705861	0.8349030178106837	0.16153008107955688	0.8606990946528374	0.9147517205130776	0.8416405658784809	1.0	0.1111111111111111	0.0	0.005041020587709564	0.005041020587709564
4235	0.0289546523195028	0.013353362309916994	0.0117280567016983	0.9399773581176614	-1	0	0	0.2857142857142857	2	0.875	7	0.5555555555555556	0.875	9	7	0	1	0	0.2222222222222222	9	2	10	0.5	0	0.6848969646423525	0.8277217292084369	0.7168721616705861	0.8393840838591766	0.13317909610891576	0.8712644787213484	0.9343162820765353	0.8470697790995826	1.0	0.1111111111111111	0.0	0.0117280567016983	0.0117280567016983
485	0.001824648342808046	0.0018246249846210554	-0.0018246014572784826	0.9861944588862325	-1	0	0	1.0	1	0	0	1.0	0	1	0	0	1	0	0.5	1	2	2	0.3333333333333333	0	0	0	0	0	0	0	0	0	0	0	0	-0.00018246014572784826	-0.00018246014572784826
1945	0.027427267512665957	0.010741244621354852	0.009270056008877857	0.9250394046493935	-1	0	0	0.2857142857142857	2	0.875	7	0.5555555555555556	0.875	9	7	0	1	0	0.2222222222222222	9	2	10	0.5	0	0.7290321859853923	0.7113361196476955	0.7168721616705861	0.8462724306142481	0.2690010756767319	0.8680861394836221	0.847356952038559	0.8171606397563792	1.0	0.1111111111111111	0.0	0.009270056008877857	0.009270056008877857
4441	0.028902562621707234	0.014921493645927295	0.013525986823476133	0.9371661122310624	-1	0	0	0.2857142857142857	2	0.875	7	0.5555555555555556	0.875	9	7	0	1	0	0.2222222222222222	9	2	10	0.5	0	0.6848969646423525	0.7988747721094817	0.7168721616705861	0.8393840838591766	0.1427939134087012	0.8679903030437591	0.9211965580193792	0.837364056802099	1.0	0.1111111111111111	0.0	0.013525986823476133	0.013525986823476133
4419	0.028182873414279434	0.014170678895032221	0.011522585621119224	0.9355866757270344	-1	0	0	0.2857142857142857	2	0.875	7	0.5555555555555556	0.875	9	7	0	1	0	0.2222222222222222	9	2	10	0.5	0	0.6848969646423525	0.8277217292084369	0.7168721616705861	0.8393840838591766	0.2055289127291302	0.8619518797116974	0.8977838061649054	0.8435573679268719	1.0	0.1111111111111111	0.0	0.011522585621119224	0.011522585621119224
1079	0.02846930625659244	0.0061489368630770255	0.004298561208222372	0.9587034452539017	-1	0	0	0.14285714285714285	1	1.0	8	1.0	1.0	9	8	0	1	0	0.1	10	1	10	0.3333333333333333	0	0.7290321859853923	0.7350067504784926	0.6944169317192868	0.8110417400793384	0.2690010756767319	0.8566112135408163	0.849756490686681	0.805567882154568	1.0	0.1111111111111111	0.0	0.004298561208222372	0.004298561208222372
687	0.00198535205927629	0.0017673557171993105	-0.0017669399796688791	0.9844882921894033	-1	0	0	1.0	1	0	0	1.0	0	1	0	0	1	0	0.5	2	1	2	0.3333333333333333	0	0	0	0	0	0	0	0	0	0	0	0	-0.0001766939979668879	-0.0001766939979668879
2523	0.0267607694066313	0.010259845421531463	0.0101224170071769	0.9308300939174057	-1	0	0	0.2857142857142857	2	0.875	7	0.5555555555555556	0.875	9	7	0	1	0	0.2222222222222222	9	2	10	0.5	0	0.6848969646423525	0.7914090145371325	0.7168721616705861	0.8462724306142481	0.2690010756767319	0.8635441644605969	0.847356952038559	0.8359020106203973	1.0	0.1111111111111111	0.0	0.0101224170071769	0.0101224170071769
3959	0.029287414377957007	0.009898764204093618	0.008457863894254914	0.6259318375590206	-1	0	0	0.2857142857142857	2	0.875	7	0.5555555555555556	0.875	9	7	0	1	0	0.2222222222222222	9	2	10	0.5	0	0.6848969646423525	0.7988747721094817	0.685327782570739	0.859000402513041	0.2690010756767319	0.8637167035284606	0.847356952038559	0.8425863754896076	1.0	0.1111111111111111	0.0	0.008457863894254914	0.008457863894254914
2063	0.025998566847768124	0.010129565824865006	0.010115470823653924	0.9308690961662325	-1	0	0	0.2857142857142857	2	0.875	7	0.5555555555555556	0.875	9	7	0	1	0	0.2222222222222222	9	2	10	0.5	0	0.7215077563277486	0.7093838659478444	0.7168721616705861	0.8462724306142481	0.2690010756767319	0.8671022078369547	0.847356952038559	0.8162597853636921	1.0	0.1111111111111111	0.0	0.010115470823653924	0.010115470823653924
1869	0.026258360087596695	0.010027600302726418	0.009641596972829321	0.9305642232224026	-1	0	0	0.2857142857142857	2	0.875	7	0.5555555555555556	0.875	9	7	0	1	0	0.2222222222222222	9	2	10	0.5	0	0.7215077563277486	0.6626971854368442	0.7168721616705861	0.831497671346465	0.2690010756767319	0.8671022078369547	0.847356952038559	0.7993757731372066	1.0	0.1111111111111111	0.0	0.009641596972829321	0.009641596972829321
2589	0.026363376008717906	0.010331950769061852	0.009952062207179351	0.9309899105673903	-1	0	0	0.2857142857142857	2	0.875	7	0.5555555555555556	0.875	9	7	0	1	0	0.2222222222222222	9	2	10	0.5	0	0.6848969646423525	0.8277217292084369	0.7168721616705861	0.831497671346465	0.2690010756767319	0.8671022078369547	0.847356952038559	0.8429672612372833	1.0	0.1111111111111111	0.0	0.009952062207179351	0.009952062207179351
2535	0.03087089993143156	0.009359336879807644	0.008348828344801908	0.6078967869668959	-1	0	0	0.2857142857142857	2	0.875	7	0.5555555555555556	0.875	9	7	0	1	0	0.2222222222222222	9	2	10	0.5	0	0.6848969646423525	0.7914090145371325	0.7168721616705861	0.8462724306142481	0.2690010756767319	0.8637167035284606	0.847356952038559	0.8359689849282749	1.0	0.1111111111111111	0.0	0.008348828344801908	0.008348828344801908
2739	0.030661569290744293	0.009099968714520616	0.008351121233727592	0.6151416006081109	-1	0	0	0.2857142857142857	2	0.875	7	0.5555555555555556	0.875	9	7	0	1	0	0.2222222222222222	9	2	10	0.5	0	0.6848969646423525	0.8277217292084369	0.7168721616705861	0.8393840838591766	0.2690010756767319	0.8637167035284606	0.847356952038559	0.8442122154305661	1.0	0.1111111111111111	0.0	0.008351121233727592	0.008351121233727592
358	0.001965140654580367	0.0019201671252504601	-0.0019146132608800093	0.9818614698865424	-1	0	0	0.5	1	1.0	1	0.75	0	0	0	2	0	0	1.0	2	2	3	0.0	0	0	0	0	0	0	0	0	0	0	0	0	-0.1	-0.1
4022	0.02868882831016441	0.008893660779601038	0.008739644381047238	0.6303549112875231	-1	0	0	0.2857142857142857	2	0.875	7	0.5555555555555556	0.875	9	7	0	1	0	0.2222222222222222	9	2	10	0.5	0	0.6848969646423525	0.8277217292084369	0.7168721616705861	0.8393840838591766	0.2690010756767319	0.8637167035284606	0.847356952038559	0.8442122154305661	1.0	0.1111111111111111	0.0	0.008739644381047238	0.008739644381047238
1795	0.02983040514433129	0.011171725114084912	0.005646873340552725	0.947968903376449	-1	0	0	0.25	2	0.9	9	0.5454545454545454	0.9	11	9	0	1	0	0.18181818181818182	11	2	12	0.5	0	0.6848969646423525	0.8313712081817668	0.7168721616705861	0.8295193986191004	0.2690010756767319	0.8897625440124752	0.849756490686681	0.8526208560801692	1.0	0.09090909090909091	0.0	0.005646873340552725	0.005646873340552725
591	0.002045875143163822	0.0018941430731284417	-0.0018940636209182707	0.983885377985147	-1	0	0	1.0	1	0	0	1.0	0	1	0	0	0	0	0.5	1	2	2	0.0	0	0	0	0	0	0	0	0	0	0	0	0	-0.00018940636209182707	-0.00018940636209182707
2025	0.027461772125201307	0.010093330257284792	0.010024760594522654	0.9314270953356707	-1	0	0	0.2857142857142857	2	0.875	7	0.5555555555555556	0.875	9	7	0	1	0	0.2222222222222222	9	2	10	0.5	0	0.7215077563277486	0.7338390234973393	0.7168721616705861	0.8180501547289489	0.2690010756767319	0.8566112135408163	0.847356952038559	0.8076691019043523	1.0	0.1111111111111111	0.0	0.010024760594522654	0.010024760594522654
2461	0.026321222884973378	0.01136964613741065	0.010671672853697842	0.9317553919839558	-1	0	0	0.2857142857142857	2	0.875	7	0.5555555555555556	0.875	9	7	0	1	0	0.2222222222222222	9	2	10	0.5	0	0.7215077563277486	0.6626971854368442	0.7168721616705861	0.8393840838591766	0.2690010756767319	0.8671022078369547	0.847356952038559	0.8024252989563635	1.0	0.1111111111111111	0.0	0.010671672853697842	0.010671672853697842
2095	0.02759328586671147	0.01039857332669487	0.008667651295578055	0.9251048683964553	-1	0	0	0.2857142857142857	2	0.875	7	0.5555555555555556	0.875	9	7	0	1	0	0.2222222222222222	9	2	10	0.5	0	0.6848969646423525	0.8323460960946452	0.7168721616705861	0.8393840838591766	0.2690010756767319	0.8671022078369547	0.849756490686681	0.8469043913330425	1.0	0.1111111111111111	0.0	0.008667651295578055	0.008667651295578055
4005	0.029421221675591268	0.013366429575632695	0.012052215722747015	0.9356419826876194	-1	0	0	0.2857142857142857	2	0.875	7	0.5555555555555556	0.875	9	7	0	1	0	0.2222222222222222	9	2	10	0.5	0	0.6848969646423525	0.7988747721094817	0.7168721616705861	0.8545741629957007	0.2690010756767319	0.8637167035284606	0.847356952038559	0.8409848526062431	1.0	0.1111111111111111	0.0	0.012052215722747015	0.012052215722747015
2890	0.028225224758839085	0.014116856756249614	0.011076305461837448	0.9345920576354586	-1	0	0	0.2857142857142857	2	0.875	7	0.5555555555555556	0.875	9	7	0	1	0	0.2222222222222222	9	2	10	0.5	0	0.6848969646423525	0.8277217292084369	0.7168721616705861	0.8393840838591766	0.2690010756767319	0.8637167035284606	0.847356952038559	0.8442122154305661	1.0	0.1111111111111111	0.0	0.011076305461837448	0.011076305461837448
364	0.0020458064435759297	0.0019917332204255505	-0.0019917332181685066	0.986623097647878	-1	0	0	1.0	2	0.0	0	1.0	0	1	0	1	2	0	0.3333333333333333	1	3	3	0.4	1.0	0	0	0	0	0	0	0	0	0	0	0	-0.00019917332181685065	-0.00019917332181685065
1003	0.02741771014263329	0.0042589112971491904	0.0027166738501203237	0.9649467081212271	-1	0	0	0.25	2	0.8888888888888888	8	0.55	0.8888888888888888	10	8	0	1	0	0.2	10	2	11	0.5	0	0.7069645753138725	0.8398212985975663	0.7056445466949365	0.8263493269882433	0.2690010756767319	0.847691511550864	0.9052248643677261	0.8381454096007522	1.0	0.1	0.0	0.0027166738501203237	0.0027166738501203237
1777	0.02736845481239987	0.006045602682798452	0.005807166355956976	0.9557686342218026	-1	0	0	0.14285714285714285	1	1.0	8	1.0	1.0	9	8	0	1	0	0.1	10	1	10	0.3333333333333333	0	0.7290321859853923	0.7350067504784926	0.7168721616705861	0.8229957631379101	0.2690010756767319	0.8566112135408163	0.849756490686681	0.8097098119857637	1.0	0.1111111111111111	0.0	0.005807166355956976	0.005807166355956976
5040	0.028223772630480592	0.013747441570240783	0.01333810624179353	0.940339560679555	-1	0	0	0.2857142857142857	2	0.875	7	0.5555555555555556	0.875	9	7	0	2	0	0.2222222222222222	9	2	10	1.0	0	0.6848969646423525	0.8277217292084369	0.7168721616705861	0.8393840838591766	0.13317909610891576	0.8712644787213484	0.9343162820765353	0.8470697790995826	0.5555555555555556	0.1111111111111111	0.0	0.01333810624179353	0.01333810624179353
1431	0.02850833698545278	0.010232065984678093	0.0057304872574633564	0.9487632541947099	-1	0	0	0.25	2	0.9	9	0.5454545454545454	0.9	11	9	0	1	0	0.18181818181818182	11	2	12	0.5	0	0.6848969646423525	0.8313712081817668	0.7168721616705861	0.8300024036849932	0.2690010756767319	0.8897625440124752	0.849756490686681	0.8527640207379477	1.0	0.09090909090909091	0.0	0.0057304872574633564	0.0057304872574633564
830	0.003281034682442467	0.0015461263988420615	-0.001313938712001081	0.979603525635846	-1	0	0	0.5	2	0.6666666666666666	2	0.5555555555555556	0.6666666666666666	4	2	0	1	0	1.0	3	3	5	0.5	0	0.8042156675742967	0.933647847530397	0.6354913618129056	0.7912829479552582	0.4989421866724858	0.9105729802063515	0.8666565171437686	0.8908205489371056	1.0	0	0.0	-0.00013139387120010811	-0.00013139387120010811
1084	0.02658680578688819	0.005273922331364262	-0.0010897145346078457	0.6679268594059112	-1	0	0	0.1	1	1.0	13	1.0	1.0	14	13	0	0	0	0.06666666666666667	1	15	15	0.0	0	0.7463189663682898	0.8370817791482782	0.6944169317192868	0.7987903974725347	0.4979098139003093	0.9187898384025782	0.7845588182054932	0.8598221933218275	0	0	0.0	-0.00010897145346078457	-0.00010897145346078457
4472	0.028659906253278092	0.013215011539362716	0.012112934809126763	0.9342301866934409	-1	0	0	0.2857142857142857	2	0.875	7	0.5555555555555556	0.875	9	7	0	1	0	0.2222222222222222	9	2	10	0.5	0	0.6848969646423525	0.8277217292084369	0.7168721616705861	0.8545741629957007	0.2690010756767319	0.8637167035284606	0.847356952038559	0.8492849803419822	1.0	0.1111111111111111	0.0	0.012112934809126763	0.012112934809126763
744	0.001870574963786833	0.0015294308209990923	-0.0015293456369508019	0.9837814112846407	-1	0	0	1.0	1	0	0	1.0	0	1	0	0	0	0	0.5	2	1	2	0.0	0	0	0	0	0	0	0	0	0	0	0	0	-0.0001529345636950802	-0.0001529345636950802
3419	0.029780438431948584	0.009910446173771095	0.009886121658136283	0.6866068224164167	-1	0	0	0.2857142857142857	2	0.875	7	0.5555555555555556	0.875	9	7	0	1	0	0.2222222222222222	9	2	10	0.5	0	0.6848969646423525	0.8277217292084369	0.7168721616705861	0.8393840838591766	0.2690010756767319	0.8637167035284606	0.847356952038559	0.8442122154305661	1.0	0.1111111111111111	0.0	0.009886121658136283	0.009886121658136283
3092	0.02854718186575495	0.013973743986099197	0.011182148875245318	0.9344976700425196	-1	0	0	0.2857142857142857	2	0.875	7	0.5555555555555556	0.875	9	7	0	1	0	0.2222222222222222	9	2	10	0.5	0	0.6848969646423525	0.8277217292084369	0.7168721616705861	0.8393840838591766	0.2690010756767319	0.8637167035284606	0.847356952038559	0.8442122154305661	1.0	0.1111111111111111	0.0	0.011182148875245318	0.011182148875245318
3951	0.027999641694689745	0.01281231817353357	0.012668407438987473	0.9326773990748395	-1	0	0	0.2857142857142857	2	0.875	7	0.5555555555555556	0.875	9	7	0	1	0	0.2222222222222222	9	2	10	0.5	0	0.6848969646423525	0.8277217292084369	0.5765657919065243	0.8193424617971241	0.2690010756767319	0.8637167035284606	0.847356952038559	0.8378962875637516	1.0	0.1111111111111111	0.0	0.012668407438987473	0.012668407438987473
2019	0.027298088252372104	0.011194406744230377	0.009017352254605978	0.9250460753198049	-1	0	0	0.2857142857142857	2	0.875	7	0.5555555555555556	0.875	9	7	0	1	0	0.2222222222222222	9	2	10	0.5	0	0.7290321859853923	0.6669315227462856	0.7168721616705861	0.8393840838591766	0.2690010756767319	0.8671022078369547	0.849756490686681	0.8034275721024964	1.0	0.1111111111111111	0.0	0.009017352254605978	0.009017352254605978
879	0.027474057549899865	0.004083965239623203	0.0025571373480515543	0.9648585824129812	-1	0	0	0.25	2	0.8888888888888888	8	0.55	0.8888888888888888	10	8	0	1	0	0.2	10	2	11	0.5	0	0.7069645753138725	0.8398212985975663	0.7056445466949365	0.8263493269882433	0.2690010756767319	0.847691511550864	0.9052248643677261	0.8381454096007522	1.0	0.1	0.0	0.0025571373480515543	0.0025571373480515543
1213	0.014217759002910951	0.005844818679169196	-0.005529084418034711	0.9721081569875015	-1	0	0	0.3333333333333333	2	0.8333333333333334	5	0.5714285714285714	0.8333333333333334	6	5	1	3	0	0.2857142857142857	7	2	8	0.6	0	0.7069645753138725	0.8933047516274886	0.7056445466949365	0.8130103787824813	0.25436165778985637	0.8775341663022438	0.9052248643677261	0.8646711959517126	0.3333333333333333	0.16666666666666666	0.0	-0.0005529084418034712	-0.0005529084418034712
787	0.01190011403888422	0.004953911459136047	-0.004690879683017311	0.9718808447303737	-1	0	0	0.4	2	0.8	4	0.5833333333333334	0.8	5	4	1	4	0	0.3333333333333333	6	2	7	0.8	0	0.7290321859853923	0.9092575525388611	0.6944169317192868	0.8086092854247188	0.23972223990298086	0.6704604727652962	0.9416217422570649	0.8153702977892916	0.2	0.2	0.0	-0.00046908796830173114	-0.00046908796830173114
1109	0.028423467469888893	0.00563983851907005	0.0033221770802228474	0.958166268241545	-1	0	0	0.14285714285714285	1	1.0	8	1.0	1.0	9	8	0	1	0	0.1	10	1	10	0.3333333333333333	0	0.7290321859853923	0.7350067504784926	0.6944169317192868	0.8110417400793384	0.2690010756767319	0.8566112135408163	0.849756490686681	0.805567882154568	1.0	0.1111111111111111	0.0	0.0033221770802228474	0.0033221770802228474
2906	0.011969295056927707	0.004139308447281402	-0.004078660655959994	0.9369143176423299	-1	0	0	0.4	2	0.8	4	0.5833333333333334	0.8	5	4	1	3	0	0.3333333333333333	6	2	7	0.6	0	0.6848969646423525	0.8755741006279228	0.7168721616705861	0.8373957721407881	0.2690010756767319	0.9068110798927013	0.847356952038559	0.8760071968580125	0.2	0.2	0.0	-0.00040786606559599944	-0.00040786606559599944
2658	0.026531998777760364	0.011007854268475562	0.010669011915695428	0.9320606469343031	-1	0	0	0.2857142857142857	2	0.875	7	0.5555555555555556	0.875	9	7	0	1	0	0.2222222222222222	9	2	10	0.5	0	0.7215077563277486	0.6626971854368442	0.7168721616705861	0.8379177010200312	0.2690010756767319	0.8671022078369547	0.847356952038559	0.8018519869545474	1.0	0.1111111111111111	0.0	0.010669011915695428	0.010669011915695428
813	0.0023804418079736143	0.0022897669840448425	-0.002289345005934232	0.9845112159505324	-1	0	0	0.75	3	0.3333333333333333	1	0.625	0.3333333333333333	1	1	3	1	0	0.5	2	4	5	0.1	0.6666666666666666	1.0	0.5	0.740080951271904	0.5	0.5041466917874364	0.5	0.8834075258160776	0.5	1.0	1.0	0.0	-0.00022893450059342321	-0.00022893450059342321
806	0.011126211428407862	0.002109657419603543	-0.0018598228236925334	0.9746832320741446	-1	0	0	0.25	2	0.9	9	1.0	0.9	11	9	0	0	0	0.08333333333333333	12	1	12	0.0	0.18181818181818182	0.7290321859853923	0.8467064028073885	0.6944169317192868	0.8336767302252053	0.19076327227825002	0.8612137099215963	0.8905100731836672	0.8475404954822781	0	0	0.0	-0.00018598228236925334	-0.00018598228236925334
764	0.03072611746403645	0.01138645711801524	-0.011246359906971792	0.538378064309544	-1	0	0	0.1	1	1.0	12	1.0	1.0	13	12	0	0	0	0.07142857142857142	14	1	14	0.0	0	0.7447552323694868	0.8911823261360473	0.6944169317192868	0.8619939223131722	0.24049276700560257	0.8862894641420751	0.8905100731836672	0.8803839515924007	0	0	0.0	-0.0011246359906971792	-0.0011246359906971792
3543	0.027892449637106607	0.013937033129555389	0.012155265573982235	0.9345815583315112	-1	0	0	0.2857142857142857	2	0.875	7	0.5555555555555556	0.875	9	7	0	1	0	0.2222222222222222	9	2	10	0.5	0	0.6848969646423525	0.8277217292084369	0.7168721616705861	0.8393840838591766	0.2690010756767319	0.8637167035284606	0.847356952038559	0.8442122154305661	1.0	0.1111111111111111	0.0	0.012155265573982235	0.012155265573982235
1786	0.02982104489303469	0.007069023360408133	-0.0070690046070999105	0.9183633229639516	-1	0	0	0.2857142857142857	2	0.875	7	0.5555555555555556	0.875	9	7	0	1	0	0.2222222222222222	9	2	10	0.5	0	0.6848969646423525	0.8078826711367044	0.7168721616705861	0.8462724306142481	0.2690010756767319	0.8671022078369547	0.9357136172504591	0.841910909776772	1.0	0.1111111111111111	0.0	-0.0007069004607099911	-0.0007069004607099911
2137	0.027046190109668834	0.010265339474966525	0.010259482730738321	0.9309831622577724	-1	0	0	0.2857142857142857	2	0.875	7	0.5555555555555556	0.875	9	7	0	1	0	0.2222222222222222	9	2	10	0.5	0	0.7215077563277486	0.6626971854368442	0.7168721616705861	0.8393840838591766	0.2690010756767319	0.8671022078369547	0.847356952038559	0.8024252989563635	1.0	0.1111111111111111	0.0	0.010259482730738321	0.010259482730738321
1304	0.028065249531818263	0.005560623992237761	0.0024282272570993572	0.9580883832333729	-1	0	0	0.14285714285714285	1	1.0	8	1.0	1.0	9	8	0	1	0	0.1	10	1	10	0.3333333333333333	0	0.7290321859853923	0.7350067504784926	0.6944169317192868	0.8110417400793384	0.2690010756767319	0.8566112135408163	0.849756490686681	0.805567882154568	1.0	0.1111111111111111	0.0	0.0024282272570993572	0.0024282272570993572
298	0.006922794145486775	0.0038725489897265208	-0.0038710149177439506	0.9767037638555645	-1	0	0	0.6	3	0.6	3	0.4375	0.6	5	3	1	1	0	1.0	4	4	7	0.25	0.6666666666666666	0.6673159857520804	0.8736291628855829	0.6944169317192868	0.748134442347358	0.5935440254279118	0.9228274815900985	0.7634010031761358	0.8622977795687459	1.0	0.4	0.0	-0.00038710149177439507	-0.00038710149177439507
4181	0.02836133285178594	0.014604294355620462	0.01367475525616211	0.9367858761833189	-1	0	0	0.2857142857142857	2	0.875	7	0.5555555555555556	0.875	9	7	0	1	0	0.2222222222222222	9	2	10	0.5	0	0.6848969646423525	0.8277217292084369	0.7168721616705861	0.8393840838591766	0.14597472506438755	0.8649400304981084	0.9201337469643512	0.844669010176984	1.0	0.1111111111111111	0.0	0.01367475525616211	0.01367475525616211
762	0.02143916975285067	0.00835553472674245	-0.008156547926435173	0.950414169657096	-1	0.25	1	0.3	3	0.7692307692307693	10	0.2777777777777778	0.6923076923076923	12	9	2	0	0	0.6666666666666666	9	6	15	0.0	0	0.7425432184104305	0.9125285571554596	0.6116074788325628	0.9286765394544885	0.5770203726886844	0.9047596099991637	0.8508184943297767	0.9158744618298053	0	0	0.0	-0.0008156547926435173	-0.0008156547926435173
2917	0.02664417361849089	0.01087419049475137	0.010796277084365827	0.9319246532000467	-1	0	0	0.2857142857142857	2	0.875	7	0.5555555555555556	0.875	9	7	0	1	0	0.2222222222222222	9	2	10	0.5	0	0.6848969646423525	0.8277217292084369	0.7168721616705861	0.8302229068120419	0.2690010756767319	0.8671022078369547	0.847356952038559	0.8425665901137079	1.0	0.1111111111111111	0.0	0.010796277084365827	0.010796277084365827
517	0.001824797430179551	0.0017664543560646738	-0.0017664221371793615	0.9861068920016898	-1	0	0	1.0	1	0	0	1.0	0	1	0	0	1	0	0.5	1	2	2	0.3333333333333333	0	0	0	0	0	0	0	0	0	0	0	0	-0.00017664221371793616	-0.00017664221371793616
1641	0.029301930734674873	0.004748792077952949	0.0038962803071706984	0.7307741763998716	-1	0	0	0.25	2	0.9	9	0.5454545454545454	0.9	11	9	0	1	0	0.18181818181818182	11	2	12	0.5	0	0.6848969646423525	0.8313712081817668	0.7168721616705861	0.8295193986191004	0.2690010756767319	0.8897625440124752	0.849756490686681	0.8526208560801692	1.0	0.09090909090909091	0.0	0.0038962803071706984	0.0038962803071706984
2236	0.026407938511538817	0.010492487328342846	0.01002366227428692	0.9313902682787436	-1	0	0	0.2857142857142857	2	0.875	7	0.5555555555555556	0.875	9	7	0	1	0	0.2222222222222222	9	2	10	0.5	0	0.7215077563277486	0.6626971854368442	0.7168721616705861	0.8393840838591766	0.2690010756767319	0.8671022078369547	0.847356952038559	0.8024252989563635	1.0	0.1111111111111111	0.0	0.01002366227428692	0.01002366227428692
4804	0.028963837857294925	0.013989720547999573	0.013647617917689946	0.9402788571930856	-1	0	0	0.2857142857142857	2	0.875	7	0.5555555555555556	0.875	9	7	0	2	0	0.2222222222222222	9	2	10	1.0	0	0.6848969646423525	0.7988747721094817	0.7168721616705861	0.8393840838591766	0.13317909610891576	0.8712644787213484	0.9343162820765353	0.8386708305269518	0.5555555555555556	0.1111111111111111	0.0	0.013647617917689946	0.013647617917689946
4046	0.022375691593505997	0.00810883937950886	-0.007903183599088457	0.933535427579114	-1	0	0	0.3333333333333333	2	0.8571428571428571	6	0.5625	0.8571428571428571	7	6	1	2	0	0.25	8	2	9	0.4	0	0.6848969646423525	0.8497999521863913	0.7168721616705861	0.8409874917137068	0.2690010756767319	0.8834104814565793	0.847356952038559	0.8591101953849619	0.5714285714285714	0.14285714285714285	0.0	-0.0007903183599088457	-0.0007903183599088457
4369	0.028480250185089786	0.015041053297589453	0.014010799444799047	0.9369392977938207	-1	0	0	0.2857142857142857	2	0.875	7	0.5555555555555556	0.875	9	7	0	1	0	0.2222222222222222	9	2	10	0.5	0	0.6848969646423525	0.8277217292084369	0.7168721616705861	0.8393840838591766	0.1427939134087012	0.8679903030437591	0.9211965580193792	0.8458185302487016	1.0	0.1111111111111111	0.0	0.014010799444799047	0.014010799444799047
3270	0.0279556734260178	0.014196557738131246	0.011722597501226265	0.934012896060916	-1	0	0	0.2857142857142857	2	0.875	7	0.5555555555555556	0.875	9	7	0	1	0	0.2222222222222222	9	2	10	0.5	0	0.6848969646423525	0.8277217292084369	0.7168721616705861	0.8393840838591766	0.2690010756767319	0.8637167035284606	0.847356952038559	0.8442122154305661	1.0	0.1111111111111111	0.0	0.011722597501226265	0.011722597501226265
2534	0.02644516483223311	0.011346847332702132	0.011022548754216639	0.931753966484977	-1	0	0	0.2857142857142857	2	0.875	7	0.5555555555555556	0.875	9	7	0	1	0	0.2222222222222222	9	2	10	0.5	0	0.7215077563277486	0.6626971854368442	0.7168721616705861	0.8393840838591766	0.2690010756767319	0.8671022078369547	0.847356952038559	0.8024252989563635	1.0	0.1111111111111111	0.0	0.011022548754216639	0.011022548754216639
3756	0.0290681491079917	0.014153518301368248	0.011538017948031668	0.9361684603316676	-1	0	0	0.2857142857142857	2	0.875	7	0.5555555555555556	0.875	9	7	0	1	0	0.2222222222222222	9	2	10	0.5	0	0.6848969646423525	0.7988747721094817	0.7168721616705861	0.8393840838591766	0.22108426874429954	0.8615326269396838	0.8911339803429134	0.8348414243151182	1.0	0.1111111111111111	0.0	0.011538017948031668	0.011538017948031668
2282	0.022790270501823643	0.0035408737480400556	-0.0010151682604977767	0.9561665636866715	-1	0	0	0.14285714285714285	1	1.0	8	1.0	1.0	9	8	0	1	0	0.1	10	1	10	0.3333333333333333	0	0.6848969646423525	0.8277217292084369	0.7168721616705861	0.8393840838591766	0.2690010756767319	0.8671022078369547	0.847356952038559	0.845482267288864	1.0	0.1111111111111111	0.0	-0.00010151682604977766	-0.00010151682604977766
4223	0.02915864517723142	0.013774493948109243	0.012699496110891025	0.9350647946749863	-1	0	0	0.2857142857142857	2	0.875	7	0.5555555555555556	0.875	9	7	0	1	0	0.2222222222222222	9	2	10	0.5	0	0.6848969646423525	0.7988747721094817	0.7168721616705861	0.8545741629957007	0.2690010756767319	0.8637167035284606	0.847356952038559	0.8409848526062431	1.0	0.1111111111111111	0.0	0.012699496110891025	0.012699496110891025
4928	0.02088545453304005	0.0056036686240732115	-0.005537895177826417	0.9832589471281816	-1	0	0	0.2857142857142857	2	0.875	7	0.5555555555555556	0.875	9	7	0	2	0	0.2222222222222222	2	9	10	1.0	0	0.6848969646423525	0.8277217292084369	0.7168721616705861	0.8393840838591766	0.13317909610891576	0.8712644787213484	0.9343162820765353	0.8470697790995826	0.5555555555555556	0.1111111111111111	0.0	-0.0005537895177826417	-0.0005537895177826417
2992	0.026233033315411863	0.009976268353797318	0.009959687151373183	0.9306730987879649	-1	0	0	0.2857142857142857	2	0.875	7	0.5555555555555556	0.875	9	7	0	1	0	0.2222222222222222	9	2	10	0.5	0	0.7215077563277486	0.6626971854368442	0.7168721616705861	0.8393840838591766	0.2690010756767319	0.8671022078369547	0.847356952038559	0.8024252989563635	1.0	0.1111111111111111	0.0	0.009959687151373183	0.009959687151373183
4989	0.0283216143937741	0.014599448938552688	0.014119383587778212	0.9374565243637437	-1	0	0	0.2857142857142857	2	0.875	7	0.5555555555555556	0.875	9	7	0	1	0	0.2222222222222222	9	2	10	0.5	0	0.6848969646423525	0.8277217292084369	0.7168721616705861	0.8462724306142481	0.13317909610891576	0.8690686309003168	0.9262150545798026	0.848470892648347	1.0	0.1111111111111111	0.0	0.014119383587778212	0.014119383587778212
980	0.027268346678737742	0.0041513648498707496	0.003020184174528218	0.964298961641498	-1	0	0	0.25	2	0.8888888888888888	8	0.55	0.8888888888888888	10	8	0	1	0	0.2	10	2	11	0.5	0	0.7069645753138725	0.8398212985975663	0.7056445466949365	0.8263493269882433	0.2690010756767319	0.847691511550864	0.9052248643677261	0.8381454096007522	1.0	0.1	0.0	0.003020184174528218	0.003020184174528218
3514	0.027894227689028866	0.014245542115745049	0.01109431539771195	0.9360181535508777	-1	0	0	0.2857142857142857	2	0.875	7	0.5555555555555556	0.875	9	7	0	1	0	0.2222222222222222	9	2	10	0.5	0	0.6848969646423525	0.8277217292084369	0.7168721616705861	0.8393840838591766	0.2055289127291302	0.8619518797116974	0.8977838061649054	0.8435573679268719	1.0	0.1111111111111111	0.0	0.01109431539771195	0.01109431539771195
4450	0.027558059838087595	0.015560821377846208	0.013886173399218101	0.9412879828678966	-1	0	0	0.2857142857142857	2	0.875	7	0.5555555555555556	0.875	9	7	0	2	0	0.2222222222222222	9	2	10	1.0	0	0.6848969646423525	0.7988747721094817	0.7168721616705861	0.8393840838591766	0.13317909610891576	0.8712644787213484	0.9343162820765353	0.8386708305269518	0.5555555555555556	0.1111111111111111	0.0	0.013886173399218101	0.013886173399218101
2327	0.026988938732331533	0.010500412833862301	0.010389250137005476	0.9305526063787088	-1	0	0	0.2857142857142857	2	0.875	7	0.5555555555555556	0.875	9	7	0	1	0	0.2222222222222222	9	2	10	0.5	0	0.7215077563277486	0.7093838659478444	0.7168721616705861	0.8462724306142481	0.2690010756767319	0.8671022078369547	0.847356952038559	0.8162597853636921	1.0	0.1111111111111111	0.0	0.010389250137005476	0.010389250137005476
3032	0.027952593272395236	0.01392269897873093	0.010429154580576118	0.9359689176114296	-1	0	0	0.2857142857142857	2	0.875	7	0.5555555555555556	0.875	9	7	0	1	0	0.2222222222222222	9	2	10	0.5	0	0.6848969646423525	0.8277217292084369	0.7168721616705861	0.8393840838591766	0.2690010756767319	0.8637167035284606	0.847356952038559	0.8442122154305661	1.0	0.1111111111111111	0.0	0.010429154580576118	0.010429154580576118
3164	0.020537293907470708	0.006822279992919494	-0.0063526870469221754	0.9352647477261119	-1	0	0	0.3333333333333333	2	0.8571428571428571	6	0.5625	0.8571428571428571	8	6	0	1	0	0.25	8	2	9	0.5	0	0.7032023604850506	0.8403940271046022	0.6467189767885552	0.83101533082158	0.20109008589282382	0.701354959733079	0.9044208412595536	0.7972595675011395	1.0	0.125	0.0	-0.0006352687046922176	-0.0006352687046922176
1080	0.013273968364378868	0.002679479771973132	-0.0022764584530388953	0.9731867431818817	-1	0	0	0.3333333333333333	2	0.8333333333333334	5	0.5714285714285714	0.8333333333333334	6	5	1	2	0	0.2857142857142857	7	2	8	0.4	0	0.7069645753138725	0.8966430719805438	0.6354913618129056	0.9308240473357997	0.25436165778985637	0.9163374672836587	0.9433567110755258	0.9156371737630813	0.5833333333333334	0	0.0	-0.00022764584530388953	-0.00022764584530388953
1475	0.029813491989409854	0.01138106722499047	0.005666335571164018	0.9481381449849985	-1	0	0	0.25	2	0.9	9	0.5454545454545454	0.9	11	9	0	1	0	0.18181818181818182	11	2	12	0.5	0	0.6848969646423525	0.8313712081817668	0.7168721616705861	0.8295193986191004	0.2690010756767319	0.8899198765171069	0.847356952038559	0.8526880725411359	1.0	0.09090909090909091	0.0	0.005666335571164018	0.005666335571164018
576	0.024127495434147432	0.006223744182372192	-0.006122858568007962	0.9600465830352685	-1	0	0	0.2	2	0.8461538461538461	11	0.3125	0.7692307692307693	12	10	2	0	0	0.3333333333333333	4	12	15	0.0	0	0.4268087611172048	0.8773151729763043	0.3541976958949453	0.9146543851133833	0.5211841950889305	0.9291766329316926	0.8447282855369926	0.9092406438940552	0	0	0.0	-0.0006122858568007962	-0.0006122858568007962
4492	0.030874933148684412	0.013276426640327335	-0.009363342140267825	0.938672924342036	-1	0	0	0.16666666666666666	1	1.0	7	1.0	1.0	8	7	0	1	0	0.1111111111111111	9	1	9	0.3333333333333333	0	0.7032023604850506	0.6465852000032044	0.7168721616705861	0.8315000011360542	0.20109008589282382	0.877037434803284	0.9044208412595536	0.8003275174215506	1.0	0.125	0.0	-0.0009363342140267826	-0.0009363342140267826
1285	0.02859417993595561	0.005611422329545637	0.003283233453694266	0.9589486169285987	-1	0	0	0.14285714285714285	1	1.0	8	1.0	1.0	9	8	0	1	0	0.1	10	1	10	0.3333333333333333	0	0.7290321859853923	0.7350067504784926	0.6944169317192868	0.8110417400793384	0.2690010756767319	0.8566112135408163	0.849756490686681	0.805567882154568	1.0	0.1111111111111111	0.0	0.003283233453694266	0.003283233453694266
1261	0.028459500068347948	0.006075341066183789	0.004718503234297775	0.959591014923979	-1	0	0	0.14285714285714285	1	1.0	8	1.0	1.0	9	8	0	1	0	0.1	10	1	10	0.3333333333333333	0	0.7290321859853923	0.7350067504784926	0.6944169317192868	0.8110417400793384	0.2690010756767319	0.8566112135408163	0.849756490686681	0.805567882154568	1.0	0.1111111111111111	0.0	0.004718503234297775	0.004718503234297775
1379	0.02238084952875041	0.007747880029549176	-0.007732037676694847	0.9829712722030837	-1	0	0	0.2857142857142857	2	0.875	7	0.5555555555555556	0.875	9	7	0	2	0	0.2222222222222222	9	2	10	1.0	0	0.6848969646423525	0.8331133205967197	0.7168721616705861	0.8687515548324801	0.2690010756767319	0.8692623970800462	0.9296310126387051	0.8578350927640896	0.6111111111111112	0.2222222222222222	0.0	-0.0007732037676694847	-0.0007732037676694847
2355	0.029336089892385602	0.009348294268041749	0.009044137070465842	0.7051188021965313	-1	0	0	0.2857142857142857	2	0.875	7	0.5555555555555556	0.875	9	7	0	1	0	0.2222222222222222	9	2	10	0.5	0	0.6848969646423525	0.8277217292084369	0.7168721616705861	0.8393840838591766	0.2690010756767319	0.8637167035284606	0.847356952038559	0.8442122154305661	1.0	0.1111111111111111	0.0	0.009044137070465842	0.009044137070465842
3117	0.01145664738684861	0.0058557736205844734	-0.00584728343886702	0.9621094816432774	-1	0	0	0.125	1	1.0	9	1.0	1.0	10	9	0	0	0	0.09090909090909091	11	1	11	0.0	0	0.7032023604850506	0.7934363162416671	0.6461992105474668	0.8274995385042451	0.19076327227825002	0.8304907549844837	0.8887754538753627	0.8177177366483216	0	0	0.0	-0.000584728343886702	-0.000584728343886702
943	0.0025111640190366965	0.0024593569649264896	-0.0024582859767240876	0.981035149839674	-1	0	0	0	0	0	0	1.0	0	0	0	0	1	0	1.0	1	1	1	0.25	0	0	0	0	0	0	0	0	0	0	0	0	-0.1	-0.1
4672	0.027457584526768948	0.014250402968901486	0.009203745972509404	0.936917198051054	-1	0	0	0.2857142857142857	2	0.875	7	0.5555555555555556	0.875	9	7	0	2	0	0.2222222222222222	9	2	10	1.0	0	0.6848969646423525	0.8277217292084369	0.7168721616705861	0.8393840838591766	0.20699416918909258	0.8619058410262938	0.8971723562064454	0.8435403496216624	0.5555555555555556	0.1111111111111111	0.0	0.009203745972509404	0.009203745972509404
[truncated: 4,022 more rows]
