# Supplementary material for: Environmental influences on evolvable robots
Source: PLoS One. 2020 May 29;15(5):e0233848. doi: 10.1371/journal.pone.0233848 (PMC7259730; doi:10.1371/journal.pone.0233848)
Supplement: S1 Dataset — (ZIP) [file pone.0233848.s003.zip › data_plosone/snapshots_ids_tilted_4.tsv]

generation	robot_id
72	3326
72	3582
72	3417
72	3509
72	2244
72	3550
72	3207
72	3634
72	3667
72	2540
72	2100
72	3507
72	3551
72	3029
72	3478
72	3266
72	2905
72	3601
72	3676
72	3649
72	3110
72	3406
72	3666
72	3661
72	3577
72	2983
72	3693
72	3613
72	3260
72	3324
72	3679
72	2752
72	3524
72	3595
72	3581
72	3633
72	2837
72	3554
72	3684
72	3195
72	3463
72	3653
72	3549
72	3588
72	3261
72	3399
72	3652
72	3700
72	3606
72	3594
72	3687
72	3122
72	3502
72	3021
72	3622
72	3623
72	3674
72	3655
72	3640
72	3370
72	3604
72	3279
72	3133
72	3584
72	3409
72	3178
72	2945
72	3046
72	3503
72	3682
72	3302
72	3688
72	3587
72	3453
72	3638
72	3625
72	3697
72	3037
72	3699
72	3557
72	3659
72	3683
72	3630
72	3658
72	3696
72	2425
72	3605
72	3694
72	3610
72	3555
72	3592
72	3206
72	3499
72	3518
72	3378
72	3486
72	3619
72	3664
72	3366
72	3512
50	2598
50	2414
50	2507
50	2189
50	2448
50	2311
50	2554
50	2244
50	2556
50	2559
50	2101
50	2568
50	2388
50	2447
50	2540
50	1497
50	2100
50	2577
50	2542
50	2422
50	2312
50	2552
50	2571
50	2504
50	2453
50	2600
50	2585
50	2431
50	2534
50	2461
50	1909
50	2518
50	2443
50	1728
50	2526
50	2315
50	2458
50	2476
50	1954
50	2247
50	2587
50	2076
50	2474
50	2557
50	2403
50	2375
50	2570
50	2503
50	2399
50	2595
50	2589
50	2455
50	1887
50	2457
50	2578
50	2433
50	2109
50	2401
50	2580
50	1675
50	1883
50	2561
50	2563
50	2358
50	2438
50	2228
50	2327
50	2429
50	2536
50	2497
50	2198
50	2506
50	2588
50	2166
50	2329
50	2051
50	2134
50	2300
50	2551
50	1960
50	2574
50	2425
50	2565
50	2132
50	2393
50	2163
50	2361
50	2527
50	2535
50	2514
50	2586
50	1839
50	2351
50	2446
50	2316
50	2590
50	2515
50	2583
50	2511
50	2489
74	3326
74	3734
74	3717
74	3417
74	3769
74	3765
74	2244
74	3550
74	3207
74	3634
74	2540
74	3507
74	3551
74	3029
74	3726
74	3760
74	3766
74	3478
74	3266
74	3601
74	3649
74	3110
74	3666
74	3577
74	3773
74	3772
74	3613
74	3787
74	3260
74	3751
74	2752
74	3595
74	3581
74	3754
74	3790
74	3554
74	3749
74	3728
74	3195
74	3763
74	3549
74	3261
74	3399
74	3700
74	3594
74	3502
74	3792
74	3788
74	3623
74	3748
74	3655
74	3736
74	3640
74	3771
74	3370
74	3279
74	3133
74	3795
74	3793
74	3178
74	2945
74	3046
74	3776
74	3682
74	3784
74	3688
74	3740
74	3587
74	3697
74	3723
74	3778
74	3699
74	3659
74	3683
74	3711
74	3630
74	3658
74	2425
74	3741
74	3777
74	3694
74	3610
74	3775
74	3742
74	3499
74	3722
74	3378
74	3797
74	3486
74	3701
74	3737
74	3789
74	3800
74	3619
74	3664
74	3366
74	3774
74	3718
74	3512
74	3782
60	3049
60	3070
60	2962
60	3097
60	2689
60	2882
60	2675
60	2311
60	2960
60	2663
60	2803
60	2244
60	3047
60	2970
60	2968
60	2951
60	2966
60	3026
60	2540
60	3069
60	3080
60	2880
60	2100
60	3029
60	2682
60	2958
60	2422
60	3053
60	2999
60	2905
60	2690
60	2830
60	2635
60	2932
60	2983
60	2851
60	2752
60	2775
60	2476
60	3081
60	2837
60	2979
60	3025
60	2403
60	2949
60	3096
60	3100
60	3076
60	3014
60	3056
60	3091
60	2589
60	3019
60	3063
60	3021
60	3059
60	2838
60	3024
60	2109
60	3027
60	2856
60	2853
60	2987
60	2726
60	2438
60	3068
60	2945
60	3046
60	3038
60	2826
60	2977
60	2832
60	2901
60	2705
60	2506
60	2747
60	3037
60	2816
60	3016
60	3090
60	2425
60	3099
60	3023
60	3062
60	2913
60	3085
60	2827
60	2753
60	1839
60	2963
60	3020
60	2665
60	2809
60	2316
60	2815
60	3073
60	2845
60	2990
60	3075
60	2884
76	3877
76	3326
76	3717
76	3417
76	3769
76	3805
76	3878
76	3765
76	3899
76	3843
76	2540
76	3507
76	3029
76	3726
76	3478
76	3889
76	3801
76	3852
76	3266
76	3649
76	3886
76	3110
76	3842
76	3829
76	3822
76	3874
76	3867
76	3862
76	3787
76	3868
76	3751
76	2752
76	3595
76	3581
76	3844
76	3554
76	3898
76	3749
76	3728
76	3763
76	3549
76	3261
76	3399
76	3871
76	3892
76	3882
76	3623
76	3839
76	3861
76	3655
76	3736
76	3640
76	3370
76	3279
76	3795
76	3881
76	3178
76	2945
76	3046
76	3875
76	3832
76	3846
76	3893
76	3682
76	3833
76	3688
76	3740
76	3587
76	3880
76	3697
76	3804
76	3778
76	3837
76	3699
76	3812
76	3683
76	3711
76	3658
76	2425
76	3887
76	3741
76	3895
76	3610
76	3845
76	3821
76	3742
76	3824
76	3863
76	3722
76	3797
76	3486
76	3816
76	3737
76	3817
76	3619
76	3664
76	3900
76	3366
76	3857
76	3512
30	1212
30	1373
30	1429
30	1564
30	1599
30	1521
30	1336
30	1600
30	1597
30	1559
30	1550
30	1497
30	1423
30	1420
30	1510
30	1537
30	1487
30	1495
30	1551
30	1575
30	1162
30	1270
30	1435
30	1333
30	1533
30	1404
30	1576
30	1502
30	1556
30	1593
30	1527
30	1578
30	1470
30	1389
30	1354
30	1574
30	1454
30	1523
30	1371
30	1320
30	1342
30	1289
30	1272
30	1164
30	1447
30	1375
30	1518
30	1504
30	1568
30	1458
30	1309
30	1295
30	1170
30	1567
30	1582
30	1480
30	1353
30	1410
30	1325
30	1572
30	1589
30	1450
30	1311
30	1405
30	1265
30	1535
30	1503
30	1554
30	1038
30	1590
30	1591
30	1079
30	1430
30	1547
30	1327
30	1437
30	1398
30	1443
30	1560
30	1465
30	1374
30	1304
30	1505
30	1293
30	1587
30	1201
30	1159
30	1453
30	1508
30	1530
30	1594
30	1519
30	1561
30	1516
30	963
30	1475
30	1534
30	1573
30	1592
30	1474
71	3326
71	3582
71	3417
71	3480
71	2311
71	3618
71	3509
71	2244
71	3550
71	3207
71	3634
71	2540
71	3566
71	2100
71	3507
71	3551
71	3029
71	3478
71	3525
71	3380
71	3644
71	3266
71	2905
71	3601
71	3649
71	3536
71	3110
71	3406
71	3577
71	2983
71	3613
71	3260
71	3324
71	2752
71	3524
71	3595
71	3581
71	3633
71	2837
71	3554
71	3195
71	3463
71	3500
71	3549
71	3588
71	3261
71	3399
71	3606
71	3594
71	3648
71	3122
71	3502
71	3021
71	3622
71	3623
71	3603
71	3646
71	3620
71	3470
71	3640
71	3317
71	3370
71	3604
71	3279
71	3133
71	3584
71	3409
71	3178
71	2945
71	3046
71	3503
71	3615
71	3544
71	3302
71	3506
71	3587
71	3453
71	3638
71	3625
71	3037
71	3557
71	3630
71	2425
71	3605
71	3632
71	3610
71	3555
71	3592
71	3206
71	3499
71	3518
71	3378
71	3486
71	3628
71	2845
71	3574
71	3619
71	3487
71	3366
71	3512
54	2448
54	2689
54	2800
54	2675
54	2311
54	2785
54	2629
54	2710
54	2615
54	2663
54	2244
54	2388
54	2707
54	2703
54	2540
54	1497
54	2100
54	2758
54	2577
54	2682
54	2748
54	2422
54	2312
54	2571
54	2690
54	2646
54	2461
54	2635
54	2767
54	2518
54	2443
54	2781
54	2727
54	1728
54	2752
54	2526
54	2775
54	2476
54	2765
54	2247
54	2076
54	2791
54	2403
54	2798
54	2706
54	2503
54	2782
54	2611
54	2595
54	2589
54	2794
54	2783
54	2109
54	2580
54	2736
54	2754
54	2711
54	1883
54	2756
54	2770
54	2726
54	2746
54	2438
54	2429
54	2769
54	2774
54	2705
54	2506
54	2721
54	2779
54	2166
54	2688
54	2051
54	2747
54	2134
54	2763
54	2300
54	2784
54	2551
54	2425
54	2132
54	2788
54	2163
54	2708
54	2361
54	2735
54	2753
54	2659
54	1839
54	2773
54	2351
54	2630
54	2665
54	2316
54	2757
54	2684
54	2489
54	2691
54	2738
54	2796
34	1743
34	1604
34	1787
34	1564
34	1733
34	1521
34	1600
34	1784
34	1772
34	1747
34	1497
34	1718
34	1759
34	1696
34	1605
34	1487
34	1681
34	1741
34	1710
34	1755
34	1765
34	1708
34	1533
34	1404
34	1761
34	1660
34	1556
34	1593
34	1661
34	1693
34	1684
34	1622
34	1728
34	1737
34	1778
34	1648
34	1354
34	1722
34	1746
34	1626
34	1320
34	1738
34	1289
34	1518
34	1656
34	1504
34	1682
34	1458
34	1633
34	1675
34	1567
34	1582
34	1740
34	1781
34	1766
34	1779
34	1796
34	1677
34	1663
34	1776
34	1792
34	1735
34	1782
34	1038
34	1705
34	1590
34	1704
34	1615
34	1719
34	1794
34	1327
34	1655
34	1437
34	1398
34	1798
34	1653
34	1560
34	1621
34	1505
34	1788
34	1771
34	1703
34	1732
34	1753
34	1159
34	1780
34	1508
34	1752
34	1657
34	1516
34	1712
34	1611
34	1658
34	1777
34	1745
34	1635
34	1749
34	1709
34	1628
34	1762
0	67
0	78
0	27
0	40
0	44
0	66
0	95
0	21
0	37
0	58
0	52
0	15
0	92
0	84
0	53
0	12
0	41
0	91
0	77
0	38
0	64
0	19
0	85
0	49
0	45
0	86
0	35
0	88
0	70
0	80
0	17
0	23
0	57
0	39
0	62
0	22
0	29
0	4
0	76
0	25
0	61
0	60
0	81
0	73
0	72
0	89
0	51
0	3
0	11
0	24
0	10
0	33
0	56
0	75
0	59
0	43
0	47
0	32
0	74
0	90
0	99
0	7
0	1
0	5
0	26
0	13
0	71
0	31
0	63
0	54
0	100
0	6
0	96
0	82
0	48
0	83
0	79
0	69
0	87
0	46
0	18
0	20
0	94
0	16
0	36
0	14
0	34
0	9
0	28
0	68
0	98
0	93
0	30
0	97
0	55
0	65
0	50
0	8
0	42
0	2
87	4385
87	3326
87	4373
87	4184
87	4240
87	4450
87	4309
87	4005
87	4355
87	4283
87	4294
87	3965
87	4324
87	3507
87	4408
87	3906
87	4276
87	3726
87	4321
87	3889
87	4352
87	4381
87	4338
87	4226
87	4166
87	4331
87	4428
87	4277
87	4363
87	4415
87	4180
87	4426
87	3979
87	2752
87	4111
87	4403
87	4412
87	4273
87	3581
87	4432
87	4317
87	4430
87	4199
87	4260
87	4392
87	4255
87	3728
87	3763
87	4271
87	4362
87	3549
87	3399
87	4075
87	3892
87	4164
87	4379
87	4377
87	4440
87	4304
87	4360
87	4264
87	3623
87	4427
87	4399
87	4290
87	3925
87	3736
87	4292
87	3279
87	2945
87	4332
87	4438
87	4068
87	3046
87	4420
87	4423
87	4035
87	4424
87	4303
87	4156
87	4358
87	3699
87	4280
87	4447
87	3711
87	3658
87	4406
87	4017
87	4400
87	4062
87	4434
87	3887
87	3741
87	4218
87	4354
87	4421
87	4028
87	4398
87	4417
87	4307
51	2601
51	2640
51	2507
51	2448
51	2311
51	2629
51	2554
51	2615
51	2244
51	2388
51	2447
51	2540
51	2621
51	1497
51	2100
51	2577
51	2631
51	2542
51	2422
51	2312
51	2552
51	2571
51	2504
51	2453
51	2600
51	2641
51	2607
51	2646
51	2534
51	2461
51	2635
51	2608
51	2613
51	1909
51	2518
51	2443
51	1728
51	2526
51	2315
51	2458
51	2476
51	2247
51	2587
51	2076
51	2403
51	2375
51	2623
51	2503
51	2611
51	2399
51	2595
51	2589
51	2455
51	1887
51	2457
51	2578
51	2433
51	2109
51	2401
51	2580
51	2647
51	1675
51	1883
51	2633
51	2358
51	2620
51	2438
51	2610
51	2632
51	2429
51	2536
51	2198
51	2506
51	2166
51	2329
51	2051
51	2134
51	2300
51	2626
51	2551
51	1960
51	2574
51	2425
51	2565
51	2132
51	2393
51	2163
51	2361
51	2527
51	2535
51	2514
51	1839
51	2351
51	2630
51	2446
51	2316
51	2515
51	2583
51	2511
51	2489
79	3326
79	4019
79	3991
79	3717
79	3417
79	3805
79	3878
79	3899
79	3928
79	4005
79	3843
79	2540
79	4037
79	3965
79	3507
79	4039
79	3906
79	3726
79	3478
79	3960
79	3889
79	4003
79	4012
79	4038
79	3951
79	4026
79	4020
79	3110
79	3842
79	3969
79	3919
79	3868
79	4022
79	3979
79	3751
79	2752
79	3581
79	4014
79	3932
79	3749
79	3728
79	4047
79	3763
79	3990
79	3549
79	3261
79	3399
79	3942
79	3871
79	4018
79	3892
79	3907
79	4009
79	3938
79	3924
79	3623
79	3839
79	3925
79	4010
79	3655
79	3736
79	4025
79	3279
79	3795
79	2945
79	4023
79	4004
79	4031
79	3046
79	3957
79	3972
79	3682
79	4032
79	4035
79	3880
79	4008
79	3699
79	3949
79	3711
79	3658
79	4017
79	3887
79	3741
79	3610
79	4029
79	3981
79	4006
79	3996
79	3930
79	4028
79	3929
79	3722
79	3486
79	3958
79	3995
79	3947
79	3971
79	3934
79	4001
79	3366
35	1743
35	1830
35	1787
35	1564
35	1733
35	1814
35	1521
35	1803
35	1600
35	1784
35	1826
35	1772
35	1747
35	1497
35	1718
35	1759
35	1696
35	1605
35	1807
35	1681
35	1847
35	1741
35	1710
35	1821
35	1755
35	1765
35	1834
35	1708
35	1761
35	1660
35	1556
35	1593
35	1693
35	1684
35	1820
35	1622
35	1728
35	1822
35	1648
35	1354
35	1722
35	1746
35	1626
35	1320
35	1738
35	1811
35	1518
35	1656
35	1682
35	1458
35	1633
35	1675
35	1567
35	1582
35	1824
35	1740
35	1781
35	1766
35	1833
35	1663
35	1813
35	1792
35	1735
35	1804
35	1782
35	1038
35	1705
35	1590
35	1704
35	1848
35	1615
35	1719
35	1437
35	1844
35	1398
35	1838
35	1812
35	1653
35	1621
35	1505
35	1788
35	1703
35	1732
35	1753
35	1159
35	1839
35	1816
35	1845
35	1657
35	1516
35	1840
35	1817
35	1712
35	1658
35	1777
35	1825
35	1745
35	1819
35	1635
35	1749
82	3326
82	4059
82	4179
82	3417
82	3805
82	4134
82	4184
82	3899
82	3928
82	4005
82	2540
82	4037
82	3965
82	3507
82	3906
82	3726
82	3960
82	3889
82	4012
82	4038
82	4186
82	4026
82	3110
82	4166
82	4175
82	4105
82	3969
82	4079
82	4180
82	4163
82	3868
82	4168
82	3979
82	2752
82	4111
82	3581
82	4130
82	4199
82	3932
82	3728
82	3763
82	3549
82	3261
82	3399
82	4075
82	3892
82	4164
82	4109
82	4052
82	3623
82	3839
82	3925
82	4126
82	4010
82	3736
82	3279
82	3795
82	2945
82	4004
82	4068
82	4031
82	3046
82	4167
82	4191
82	3682
82	4155
82	4157
82	4035
82	3880
82	4136
82	4190
82	4124
82	4156
82	4060
82	3699
82	4133
82	3711
82	3658
82	4017
82	4062
82	3887
82	3741
82	4181
82	4196
82	4138
82	4092
82	4028
82	4137
82	3929
82	4153
82	4192
82	3486
82	4169
82	4170
82	4118
82	3947
82	3971
82	3934
82	4001
82	3366
38	1996
38	1787
38	1733
38	1956
38	1951
38	1814
38	1885
38	1600
38	1919
38	1975
38	1927
38	1747
38	1959
38	1497
38	1718
38	1759
38	1999
38	1681
38	1993
38	1847
38	1871
38	1741
38	1821
38	1755
38	1962
38	1920
38	1902
38	1952
38	1556
38	1593
38	1929
38	1909
38	1899
38	1684
38	1622
38	1728
38	1931
38	1954
38	1822
38	1648
38	1874
38	1856
38	2000
38	1738
38	1981
38	1656
38	1887
38	1991
38	1633
38	1974
38	1675
38	1883
38	1582
38	1973
38	1949
38	1943
38	1938
38	1766
38	1875
38	1928
38	1906
38	1851
38	1939
38	1735
38	1804
38	1986
38	1972
38	1984
38	1038
38	1868
38	1978
38	1944
38	1969
38	1844
38	1812
38	1960
38	1653
38	1863
38	1994
38	1955
38	1621
38	1968
38	1958
38	1732
38	1753
38	1839
38	1946
38	1905
38	1657
38	1840
38	1817
38	1964
38	1658
38	1777
38	1970
38	1897
38	1635
38	1892
38	1963
38	1881
20	1091
20	935
20	1059
20	804
20	938
20	1035
20	1094
20	1007
20	1055
20	895
20	762
20	1071
20	960
20	969
20	1008
20	1009
20	976
20	1100
20	1031
20	1074
20	1061
20	1086
20	1054
20	903
20	1065
20	823
20	1050
20	1068
20	1081
20	1085
20	1048
20	1043
20	1057
20	848
20	780
20	909
20	1083
20	984
20	1004
20	1026
20	879
20	1080
20	1095
20	1072
20	1023
20	1063
20	1058
20	1025
20	1089
20	1067
20	1075
20	1082
20	885
20	874
20	972
20	932
20	665
20	919
20	803
20	1097
20	956
20	1076
20	917
20	1090
20	1041
20	908
20	894
20	1038
20	910
20	1079
20	1020
20	970
20	1039
20	1036
20	836
20	913
20	1021
20	1046
20	1024
20	1099
20	1088
20	966
20	868
20	950
20	1027
20	948
20	805
20	1073
20	963
20	761
20	1022
20	1037
20	871
20	1029
20	1098
20	899
20	947
20	957
20	826
20	1006
64	2962
64	3097
64	3284
64	3139
64	3147
64	3299
64	2311
64	3225
64	3203
64	2663
64	2244
64	3235
64	3277
64	2968
64	2966
64	3207
64	2540
64	2880
64	2100
64	3029
64	3274
64	3148
64	3262
64	3214
64	3266
64	2905
64	3293
64	3268
64	3110
64	3264
64	3234
64	3118
64	2983
64	3272
64	3220
64	3237
64	3260
64	3222
64	3245
64	3194
64	2752
64	2775
64	2837
64	3120
64	2979
64	3290
64	3273
64	2949
64	3195
64	3200
64	3261
64	3014
64	3091
64	3292
64	3122
64	3021
64	3281
64	2838
64	3192
64	3024
64	3300
64	3211
64	2856
64	2853
64	3279
64	3285
64	3133
64	3164
64	3115
64	3178
64	2945
64	3046
64	2826
64	2832
64	2705
64	2506
64	3252
64	3298
64	3269
64	3037
64	3283
64	2425
64	3023
64	3291
64	3287
64	2827
64	3243
64	2753
64	3128
64	3258
64	3206
64	3020
64	3276
64	2316
64	2845
64	2990
64	3075
64	3289
64	2884
64	3146
84	3326
84	4059
84	4179
84	3417
84	4184
84	3928
84	4240
84	4005
84	2540
84	4283
84	4294
84	3965
84	3507
84	4214
84	3906
84	4276
84	3726
84	3889
84	4263
84	4026
84	3110
84	4226
84	4166
84	4256
84	4277
84	4285
84	4296
84	4180
84	3868
84	4168
84	3979
84	2752
84	4111
84	4273
84	3581
84	4287
84	4199
84	4260
84	4257
84	3932
84	4255
84	3728
84	3763
84	4271
84	3549
84	3261
84	3399
84	4075
84	3892
84	4164
84	4264
84	3623
84	4258
84	4274
84	4290
84	3925
84	4010
84	3736
84	4292
84	3279
84	2945
84	4265
84	4004
84	4068
84	3046
84	4293
84	3682
84	4035
84	4269
84	4156
84	3699
84	4280
84	4133
84	3711
84	3658
84	4017
84	4282
84	4062
84	3887
84	3741
84	4270
84	4218
84	4299
84	4262
84	4205
84	4138
84	4092
84	4281
84	4028
84	3929
84	4229
84	3486
84	4169
84	4223
84	4284
84	4232
84	4278
84	3971
84	3934
84	4234
77	3877
77	3326
77	3717
77	3417
77	3805
77	3878
77	3765
77	3899
77	3928
77	3915
77	3843
77	3918
77	2540
77	3507
77	3029
77	3906
77	3726
77	3478
77	3889
77	3649
77	3941
77	3110
77	3842
77	3829
77	3874
77	3867
77	3862
77	3787
77	3919
77	3868
77	3948
77	3751
77	2752
77	3927
77	3595
77	3581
77	3554
77	3898
77	3932
77	3749
77	3728
77	3763
77	3549
77	3261
77	3399
77	3942
77	3871
77	3892
77	3907
77	3905
77	3938
77	3924
77	3623
77	3839
77	3861
77	3931
77	3925
77	3655
77	3736
77	3640
77	3370
77	3279
77	3795
77	2945
77	3046
77	3832
77	3682
77	3740
77	3880
77	3804
77	3699
77	3949
77	3936
77	3683
77	3711
77	3658
77	2425
77	3887
77	3741
77	3895
77	3610
77	3917
77	3821
77	3945
77	3930
77	3742
77	3824
77	3950
77	3929
77	3937
77	3722
77	3486
77	3816
77	3947
77	3934
77	3933
77	3900
77	3366
77	3946
[truncated: 8,001 more rows]
