# Supplementary material for: Environmental influences on evolvable robots
Source: PLoS One. 2020 May 29;15(5):e0233848. doi: 10.1371/journal.pone.0233848 (PMC7259730; doi:10.1371/journal.pone.0233848)
Supplement: S1 Dataset — (ZIP) [file pone.0233848.s003.zip › data_plosone/all_measures_seasonal_tilted_3.tsv]

robot_id	velocity	displacement_velocity	displacement_velocity_hill	head_balance	contacts	branching	branching_modules_count	limbs	extremities	length_of_limbs	extensiveness	coverage	joints	hinge_count	active_hinges_count	brick_count	touch_sensor_count	brick_sensor_count	proportion	width	height	absolute_size	sensors	symmetry	avg_period	dev_period	avg_phase_offset	dev_phase_offset	avg_amplitude	dev_amplitude	avg_intra_dev_params	avg_inter_dev_params	sensors_reach	recurrence	synaptic_reception	fitness	cons_fitness
3233	0.038308316690148246	0.007986309309158467	0.004597487018101131	0.9670558399622077	-1	0	0	0.2	2	0.8461538461538461	11	0.2727272727272727	0.8461538461538461	13	11	1	0	0	0.45454545454545453	11	5	15	0.0	0.5	0.4661006406953926	0.8787105286864437	0.7069419839382194	0.921897454182453	0.7521024173334858	0.9199020331845127	0.9099254076726516	0.9085923909714523	0	0	0.0	0.004597487018101131	35
766	0.008667665645294538	0.002387100023680905	-0.0020189785644340007	0.9804355268870131	-1	0	0	0.5	2	0.75	3	1.0	0.75	4	3	1	0	0	0.16666666666666666	6	1	6	0.0	0.8	0.8487572300793034	0.9495186700306792	0.9627146303861368	0.6926556216363173	0.31500787432854216	0.9085042346907138	0.9486623382778455	0.8822738001364254	0	0	0.0	-0.00020189785644340007	9
2016	0.039248265516581164	0.009935318948606262	0.0048928051745184015	0.9674130751799082	-1	0	0	0.2	2	0.8461538461538461	11	0.2727272727272727	0.8461538461538461	13	11	1	0	0	0.45454545454545453	11	5	15	0.0	0.5	0.4661006406953926	0.8787105286864437	0.7069419839382194	0.921897454182453	0.7521024173334858	0.9199020331845127	0.9099254076726516	0.9085923909714523	0	0	0.0	0.0048928051745184015	68
3343	0.037758784588770467	0.009572744108254637	0.004521699331767535	0.9686725418909803	-1	0	0	0.2	2	0.8461538461538461	11	0.2727272727272727	0.8461538461538461	13	11	1	0	0	0.45454545454545453	11	5	15	0.0	0.5	0.4661006406953926	0.8787105286864437	0.7069419839382194	0.921897454182453	0.835862431958067	0.9532009811132901	0.9544821491887243	0.9232644160125516	0	0	0.0	0.004521699331767535	47
184	0.001959524655091794	0.0018905203102645332	-0.001888940076818389	0.9848181969907719	-1	0	0	1.0	2	0.0	0	0.75	0	2	0	0	0	0	1.0	2	2	3	0.0	0	0	0	0	0	0	0	0	0	0	0	0	-0.00018889400768183891	27
3339	0.020556818077811193	0.0011264503782618745	-0.0011113157570519978	0.981221890532174	-1	0	0	0.2	2	0.8461538461538461	11	0.234375	0.7692307692307693	12	10	2	0	0	1.0	8	8	15	0.0	0.25	0.5013067385866184	0.9054787345389851	0.6685006967646272	0.9169563995736282	0.835862431958067	0.9352459788319415	0.9171581807549655	0.920110471746487	0	0	0.0	-0.00011113157570519978	1
3489	0.038977817177407184	0.009607997147036773	0.005099350283639672	0.968411820852718	-1	0	0	0.2	2	0.8461538461538461	11	0.2727272727272727	0.8461538461538461	13	11	1	0	0	0.45454545454545453	11	5	15	0.0	0.5	0.4661006406953926	0.8787105286864437	0.7069419839382194	0.921897454182453	0.7103251012945873	0.9258873081887532	0.9099254076726516	0.9108954339027407	0	0	0.0	0.005099350283639672	34
545	0.0018435763844018085	0.0017910403942720376	-0.0017910253387678791	0.97418577363932	-1	0	0	0.5	1	1.0	1	1.0	1.0	1	1	1	1	0	0.3333333333333333	1	3	3	0.16666666666666666	0	0.9458022475035325	0.5	0.9627146303861368	0.5	0.39060943020469	0.5	0.9345001433529245	0.5	1.0	1.0	0.0	-0.0001791025338767879	20
4860	0.03946282064496918	0.008854421698301525	0.0046868177865518595	0.9662981696962465	-1	0	0	0.2	2	0.8461538461538461	11	0.2727272727272727	0.8461538461538461	13	11	1	0	0	0.45454545454545453	11	5	15	0.0	0.5	0.4661006406953926	0.8787105286864437	0.7069419839382194	0.921897454182453	0.8284485486374276	0.9461748489240226	0.9394874986315931	0.919713283946056	0	0	0.0	0.0046868177865518595	23
231	0.003262865933582416	0.002534552944400876	-0.002534509352208938	0.9847354045261372	-1	0.3333333333333333	1	0.625	5	0.5	5	0.5	0.3	5	3	6	1	0	0.375	3	8	12	0.07142857142857142	0.5	0.9263472257272618	0.9713406446215699	0.5918379209825051	0.8970471503826372	0.4288467352776496	0.5992454417440298	0.8861859915917982	0.8839232782634288	1.0	0	0.0	-0.0002534509352208938	16
1511	0.030938752735373165	0.014230455551110974	0.000391172741928545	0.9652730720147805	-1	0	0	0.3	3	0.7692307692307693	10	0.3125	0.7692307692307693	13	10	1	0	0	0.3333333333333333	12	4	15	0.0	0.6666666666666666	0.5337974356462929	0.852906335739227	0.630059409591035	0.9187703630601534	0.835862431958067	0.9221555392594761	0.8731017428928278	0.9018937635096866	0	0	0.0	0.000391172741928545	5
523	0.0023234928961175737	0.002083501120263689	-0.002082686019341026	0.9841046609314285	-1	1.0	1	1.0	4	0.0	0	0.5555555555555556	0	2	0	2	0	0	1.0	3	3	5	0.0	1.0	0	0	0	0	0	0	0	0	0	0	0	-0.0002082686019341026	5
4227	0.03772801270697254	0.007801009184084973	0.004405085462487913	0.9674811773662426	-1	0	0	0.2	2	0.8461538461538461	11	0.2727272727272727	0.8461538461538461	13	11	1	0	0	0.45454545454545453	11	5	15	0.0	0.5	0.4661006406953926	0.8787105286864437	0.7069419839382194	0.921897454182453	0.835862431958067	0.9532009811132901	0.9544821491887243	0.9232644160125516	0	0	0.0	0.004405085462487913	28
2368	0.03789133118523222	0.007998035359779351	0.004387502989948701	0.9681812506747559	-1	0	0	0.2	2	0.8461538461538461	11	0.2727272727272727	0.8461538461538461	13	11	1	0	0	0.45454545454545453	11	5	15	0.0	0.5	0.4661006406953926	0.8787105286864437	0.7069419839382194	0.921897454182453	0.7521024173334858	0.9199020331845127	0.9099254076726516	0.9085923909714523	0	0	0.0	0.004387502989948701	18
2689	0.03736983483440929	0.007971834984471087	0.004499693275642497	0.9687736710446221	-1	0	0	0.2	2	0.8461538461538461	11	0.2727272727272727	0.8461538461538461	13	11	1	0	0	0.45454545454545453	11	5	15	0.0	0.5	0.4661006406953926	0.8787105286864437	0.7069419839382194	0.921897454182453	0.7521024173334858	0.9199020331845127	0.9099254076726516	0.9085923909714523	0	0	0.0	0.004499693275642497	38
4170	0.026236322793968543	0.0018342308284750568	-0.0008832691182236015	0.9707074428645668	-1	0	0	0.3	3	0.6923076923076923	9	0.26785714285714285	0.6923076923076923	12	9	2	0	0	0.875	8	7	15	0.0	0.25	0.6009528888455951	0.8935181582128626	0.6685006967646272	0.9105979232949815	0.835862431958067	0.909972788188688	0.8507267972325449	0.9049793146528039	0	0	0.0	-8.832691182236015e-05	4
14	0.001870457128499971	0.0018088673077433168	-0.0018088615115050039	0.9859898100444623	-1	0	0	1.0	1	0	0	1.0	0	0	0	1	2	0	0.5	1	2	2	0.3333333333333333	0	0	0	0	0	0	0	0	0	0	0	0	-0.1	8
3157	0.03339020437083018	0.00028618458360793307	0.0002786204660241284	0.9697700086307555	-1	0	0	0.2	2	0.8461538461538461	11	0.23809523809523808	0.8461538461538461	13	11	1	0	0	0.7777777777777778	9	7	15	0.0	0.3333333333333333	0.4358580128740515	0.8848323681250044	0.9124739242072766	0.8353055791255224	0.7521024173334857	0.9388896776939959	0.8854148741557615	0.8939346735285397	0	0	0.0	0.0002786204660241284	4
1097	0.008028446015675927	0.004185836245333342	-0.003856309603211204	0.9791542336562615	-1	0	0	0.4	2	0.8	4	1.0	0.6	5	3	1	0	0	0.14285714285714285	7	1	7	0.0	0.3333333333333333	0.847862824731291	0.9325211412180515	0.8091476871763751	0.8073537800746201	0.8211001626343177	0.9573605955054786	0.9571733181626462	0.916071443006102	0	0	0.0	-0.0003856309603211204	1
4994	0.040796468402630265	0.009989411978365087	0.004963794737184925	0.9671133502938977	-1	0	0	0.2	2	0.8461538461538461	11	0.2727272727272727	0.8461538461538461	13	11	1	0	0	0.45454545454545453	11	5	15	0.0	0.5	0.4661006406953926	0.8787105286864437	0.7069419839382194	0.921897454182453	0.835862431958067	0.9532009811132901	0.9544821491887243	0.9232644160125516	0	0	0.0	0.004963794737184925	19
1251	0.02986642435784756	0.011086760561921807	0.0025353887075492084	0.955728963632019	-1	0	0	0.3	3	0.7692307692307693	10	0.2727272727272727	0.7692307692307693	13	10	1	0	0	0.45454545454545453	11	5	15	0.0	0.5	0.4661006406953926	0.8787105286864437	0.7069419839382194	0.921897454182453	0.7521024173334858	0.9199020331845127	0.9099254076726516	0.9085923909714523	0	0	0.0	0.0025353887075492084	18
2998	0.0397738136916211	0.008818414885040503	0.004640993810248444	0.9670641448911012	-1	0	0	0.2	2	0.8461538461538461	11	0.2727272727272727	0.8461538461538461	13	11	1	0	0	0.45454545454545453	11	5	15	0.0	0.5	0.4661006406953926	0.8787105286864437	0.7069419839382194	0.921897454182453	0.7521024173334858	0.9199020331845127	0.9099254076726516	0.9085923909714523	0	0	0.0	0.004640993810248444	51
749	0.002183344160646046	0.0016767518694793802	-0.0016764129166033054	0.9740242484413797	-1	0	0	0.5	1	1.0	1	1.0	1.0	1	1	1	1	0	0.3333333333333333	1	3	3	0.16666666666666666	0	0.9458022475035325	0.5	0.9627146303861368	0.5	0.29536448957617056	0.5	0.9571733181626462	0.5	1.0	1.0	0.0	-0.00016764129166033055	73
3135	0.03992773998684541	0.009702605846423105	0.0048070150712729055	0.9671528171137294	-1	0	0	0.2	2	0.8461538461538461	11	0.2727272727272727	0.8461538461538461	13	11	1	0	0	0.45454545454545453	11	5	15	0.0	0.5	0.4661006406953926	0.8787105286864437	0.7069419839382194	0.921897454182453	0.7521024173334858	0.9199020331845127	0.9099254076726516	0.9085923909714523	0	0	0.0	0.0048070150712729055	28
3895	0.04077742034982858	0.0086549394701045	0.004648448825216606	0.9671399325739838	-1	0	0	0.2	2	0.8461538461538461	11	0.2727272727272727	0.8461538461538461	13	11	1	0	0	0.45454545454545453	11	5	15	0.0	0.5	0.4661006406953926	0.8787105286864437	0.7069419839382194	0.921897454182453	0.7521024173334858	0.9199020331845127	0.9099254076726516	0.9085923909714523	0	0	0.0	0.004648448825216606	28
4542	0.039765763810307934	0.00951027286158997	0.004561199281728816	0.966626365215502	-1	0	0	0.2	2	0.8461538461538461	11	0.2727272727272727	0.8461538461538461	13	11	1	0	0	0.45454545454545453	11	5	15	0.0	0.5	0.4661006406953926	0.8787105286864437	0.7069419839382194	0.921897454182453	0.8284485486374276	0.9461748489240226	0.9394874986315931	0.919713283946056	0	0	0.0	0.004561199281728816	37
3848	0.039364679980399574	0.008334783610887556	0.004564243553491061	0.9675872965721464	-1	0	0	0.2	2	0.8461538461538461	11	0.2727272727272727	0.8461538461538461	13	11	1	0	0	0.45454545454545453	11	5	15	0.0	0.5	0.4661006406953926	0.8787105286864437	0.7069419839382194	0.921897454182453	0.7521024173334858	0.9199020331845127	0.9099254076726516	0.9085923909714523	0	0	0.0	0.004564243553491061	25
632	0.0018763956243500368	0.0017712726515231479	-0.0017712674775689971	0.9743342112834281	-1	0	0	0.5	1	1.0	1	1.0	1.0	1	1	1	1	0	0.3333333333333333	1	3	3	0.16666666666666666	0	0.9458022475035325	0.5	0.9627146303861368	0.5	0.39060943020469	0.5	0.9345001433529245	0.5	1.0	1.0	0.0	-0.00017712674775689972	45
2224	0.03130676970702616	0.00487079385792206	0.0004914780054912128	0.9688484613819494	-1	0	0	0.2	2	0.8461538461538461	11	0.2727272727272727	0.8461538461538461	13	11	1	0	0	0.45454545454545453	11	5	15	0.0	0.5	0.4661006406953926	0.8787105286864437	0.7837254555431002	0.9052143062582632	0.7521024173334858	0.9199020331845127	0.8992119139151646	0.9025556129357729	0	0	0.0	0.0004914780054912128	4
3439	0.038570610041140076	0.009188782621782179	0.005257973980788099	0.9678997452591007	-1	0	0	0.2	2	0.8461538461538461	11	0.2727272727272727	0.8461538461538461	13	11	1	0	0	0.45454545454545453	11	5	15	0.0	0.5	0.4661006406953926	0.8787105286864437	0.7069419839382194	0.921897454182453	0.7521024173334858	0.9199020331845127	0.9099254076726516	0.9085923909714523	0	0	0.0	0.005257973980788099	69
1784	0.02957413166012632	0.010472565073798406	0.0027390003971728832	0.9577933299766802	-1	0	0	0.3	3	0.7692307692307693	10	0.2727272727272727	0.7692307692307693	13	10	1	0	0	0.45454545454545453	11	5	15	0.0	0.5	0.5337974356462929	0.8797759581784746	0.7069419839382194	0.921897454182453	0.7521024173334858	0.9199020331845127	0.8898896037612052	0.9088698145410369	0	0	0.0	0.0027390003971728832	21
3755	0.03766987635836928	0.010910399829135848	0.0009915347392188405	0.9676890519109591	-1	0	0	0.2	2	0.8461538461538461	11	0.2727272727272727	0.8461538461538461	13	11	1	0	0	0.45454545454545453	11	5	15	0.0	0.5	0.5785280238194457	0.878179929612169	0.630059409591035	0.892788420325853	0.835862431958067	0.9034520967767652	0.8308556211048553	0.8919046167251713	0	0	0.0	0.0009915347392188405	7
3699	0.0381574039603164	0.01012589023159672	0.004659876891778191	0.9689706278734447	-1	0	0	0.2	2	0.8461538461538461	11	0.2727272727272727	0.8461538461538461	13	11	1	0	0	0.45454545454545453	11	5	15	0.0	0.5	0.4661006406953926	0.8787105286864437	0.7069419839382194	0.921897454182453	0.7521024173334858	0.9199020331845127	0.9099254076726516	0.9085923909714523	0	0	0.0	0.004659876891778191	53
1156	0.0039571221410680535	0.0036079131322270678	-0.003569451556685937	0.9747465419892276	-1	1.0	1	0.8	4	0.4	2	0.4375	0.4	5	2	1	0	0	1.0	4	4	7	0.0	0.6666666666666666	0.847862824731291	0.9072632626037144	0.7837254555431002	0.9816365268683392	0.39060943020469	0.8940135688768864	0.9521500204791652	0.942530386036077	0	0	0.0	-0.0003569451556685937	2
4015	0.03783728445213668	0.00899524549871788	0.004325138343704356	0.9688245561434282	-1	0	0	0.2	2	0.8461538461538461	11	0.2727272727272727	0.8461538461538461	13	11	1	0	0	0.45454545454545453	11	5	15	0.0	0.5	0.4661006406953926	0.8787105286864437	0.7069419839382194	0.921897454182453	0.7521024173334858	0.9223934998786104	0.9054469840561503	0.909537639955065	0	0	0.0	0.004325138343704356	15
3934	0.040977615335005636	0.00788609012497169	0.004339179953973794	0.9660245634143618	-1	0	0	0.2	2	0.8461538461538461	11	0.2727272727272727	0.8461538461538461	13	11	1	0	0	0.45454545454545453	11	5	15	0.0	0.5	0.4661006406953926	0.8787105286864437	0.7069419839382194	0.921897454182453	0.835862431958067	0.9532009811132901	0.9544821491887243	0.9232644160125516	0	0	0.0	0.004339179953973794	9
1605	0.022393732533637148	0.01057664961275787	-0.01054304704465467	0.9721161715033358	-1	0	0	0.3	3	0.7692307692307693	10	0.2727272727272727	0.7692307692307693	13	10	1	1	0	0.45454545454545453	11	5	15	0.3333333333333333	0.5	0.4469325182523928	0.8499940854245793	0.6913097420944547	0.9027458237585612	0.8211001626343177	0.9284610655046667	0.8523328160765711	0.8980110709410488	1.0	0.15384615384615385	0.0	-0.0010543047044654671	1
1667	0.029785671453692743	0.010457414798575667	0.0025831892392019955	0.9547403665795499	-1	0	0	0.3	3	0.7692307692307693	10	0.2727272727272727	0.7692307692307693	13	10	1	0	0	0.45454545454545453	11	5	15	0.0	0.5	0.4661006406953926	0.8787105286864437	0.7069419839382194	0.921897454182453	0.7521024173334858	0.9199020331845127	0.9099254076726516	0.9085923909714523	0	0	0.0	0.0025831892392019955	18
1025	0.0023355550702802586	0.001968712372761528	-0.001968679739574178	0.9848078432802646	-1	0	0	0.5	1	1.0	1	1.0	0	1	0	1	0	0	0.3333333333333333	3	1	3	0.0	0	0	0	0	0	0	0	0	0	0	0	0	-0.0001968679739574178	3
4507	0.019106028046910636	0.002714184259197987	-0.0023696591944263774	0.9718707037337501	-1	0	0	0.3	3	0.7692307692307693	10	0.25	0.6923076923076923	12	9	2	0	0	0.6	10	6	15	0.0	0.3333333333333333	0.4903649769493429	0.8529818079788821	0.630059409591035	0.9491540583086117	0.8321554902977473	0.9408495463635258	0.9346360619080194	0.9230042698629166	0	0	0.0	-0.00023696591944263775	2
4793	0.03537752149467422	0.006155349808777196	0.0020181504157983435	0.8937167311379179	-1	0	0	0.1	1	1.0	13	1.0	0.9230769230769231	13	12	1	1	0	0.06666666666666667	15	1	15	0.2	0	0.5337974356462929	0.8473917298952134	0.7069419839382194	0.9122172927144022	0.7521024173334858	0.8886129627600718	0.8251965241607582	0.8853383659224968	1.0	0	0.0	0.0020181504157983435	2
4053	0.0386253777144845	0.008266836264679148	0.004521452080907578	0.9668955525245035	-1	0	0	0.2	2	0.8461538461538461	11	0.2727272727272727	0.8461538461538461	13	11	1	0	0	0.45454545454545453	11	5	15	0.0	0.5	0.4661006406953926	0.8787105286864437	0.630059409591035	0.9211026014596354	0.835862431958067	0.9532009811132901	0.9544821491887243	0.9230045196504555	0	0	0.0	0.004521452080907578	21
400	0.0020418181135955747	0.001862587576472245	-0.001861763469397433	0.9827111200648739	-1	0	0	1.0	2	0.0	0	0.75	0	2	0	0	0	0	1.0	2	2	3	0.0	0	0	0	0	0	0	0	0	0	0	0	0	-0.0001861763469397433	42
3167	0.04026640936076961	0.010044265529124984	0.0045007956996256015	0.9667136921598799	-1	0	0	0.2	2	0.8461538461538461	11	0.2727272727272727	0.8461538461538461	13	11	1	0	0	0.45454545454545453	11	5	15	0.0	0.5	0.4661006406953926	0.8787105286864437	0.7069419839382194	0.921897454182453	0.7521024173334858	0.9199020331845127	0.9099254076726516	0.9085923909714523	0	0	0.0	0.0045007956996256015	16
5050	0.04113425120424288	0.01114394979062285	0.0018375945486641832	0.9672029789545001	-1	0	0	0.2	2	0.8461538461538461	11	0.25	0.8461538461538461	13	11	1	0	0	0.6	10	6	15	0.0	0.4	0.5785280238194457	0.8837834726406089	0.7069419839382194	0.8489543364777639	0.835862431958067	0.9214015684562334	0.8692275075116965	0.8881757779586547	0	0	0.0	0.0018375945486641832	11
4405	0.038773493194830096	0.00978996966368937	0.004876126210092395	0.96823052874521	-1	0	0	0.2	2	0.8461538461538461	11	0.2727272727272727	0.8461538461538461	13	11	1	0	0	0.45454545454545453	11	5	15	0.0	0.5	0.4661006406953926	0.8787105286864437	0.7069419839382194	0.921897454182453	0.835862431958067	0.9532009811132901	0.9544821491887243	0.9232644160125516	0	0	0.0	0.004876126210092395	43
2609	0.03675028072368043	0.008352416362223542	0.005194048562074156	0.9689930316188551	-1	0	0	0.2	2	0.8461538461538461	11	0.2727272727272727	0.8461538461538461	13	11	1	0	0	0.45454545454545453	11	5	15	0.0	0.5	0.4661006406953926	0.8787105286864437	0.7069419839382194	0.921897454182453	0.7521024173334858	0.9199020331845127	0.9099254076726516	0.9085923909714523	0	0	0.0	0.005194048562074156	32
2460	0.039245161804486055	0.00959775832756396	0.005076760518343293	0.9675676337173499	-1	0	0	0.2	2	0.8461538461538461	11	0.2727272727272727	0.8461538461538461	13	11	1	0	0	0.45454545454545453	11	5	15	0.0	0.5	0.4661006406953926	0.8787105286864437	0.7069419839382194	0.921897454182453	0.835862431958067	0.9532009811132901	0.9544821491887243	0.9232644160125516	0	0	0.0	0.005076760518343293	18
3675	0.026644181301633877	0.0003058004886336492	0.0002708390780978492	0.9735055522315798	-1	0	0	0.3	3	0.6923076923076923	9	0.3125	0.6923076923076923	12	9	2	0	0	0.75	8	6	15	0.0	0.25	0.4903649769493429	0.9074983935553941	0.7713162182703075	0.9175800510177451	0.7939824246457764	0.9268147231180597	0.8928984564570657	0.9176405464690846	0	0	0.0	0.0002708390780978492	3
3519	0.03890409653179376	0.009354866855473576	0.004305562700986135	0.967113949342703	-1	0	0	0.2	2	0.8461538461538461	11	0.2727272727272727	0.8461538461538461	13	11	1	0	0	0.45454545454545453	11	5	15	0.0	0.5	0.4661006406953926	0.8787105286864437	0.7069419839382194	0.921897454182453	0.7103251012945873	0.9258873081887532	0.9099254076726516	0.9108954339027407	0	0	0.0	0.004305562700986135	13
1129	0.0017925110881209462	0.0017089489592740966	-0.0017089338392112484	0.9732276848190655	-1	0	0	0.5	1	1.0	1	1.0	1.0	1	1	1	1	0	0.3333333333333333	1	3	3	0.16666666666666666	0	1.0	0.5	0.9627146303861368	0.5	0.49327248455846123	0.5	0.9093631406231164	0.5	1.0	1.0	0.0	-0.00017089338392112485	9
4481	0.03713462816023836	0.008809136179550722	0.00443506246816928	0.968713581607102	-1	0	0	0.2	2	0.8461538461538461	11	0.2727272727272727	0.8461538461538461	13	11	1	0	0	0.45454545454545453	11	5	15	0.0	0.5	0.4661006406953926	0.8787105286864437	0.7069419839382194	0.921897454182453	0.835862431958067	0.9532009811132901	0.9544821491887243	0.9232644160125516	0	0	0.0	0.00443506246816928	40
3840	0.0381563431679961	0.008137818267242846	0.005209916124008991	0.967597368915158	-1	0	0	0.2	2	0.8461538461538461	11	0.2727272727272727	0.8461538461538461	13	11	1	0	0	0.45454545454545453	11	5	15	0.0	0.5	0.4661006406953926	0.8787105286864437	0.630059409591035	0.9211026014596354	0.8284485486374276	0.9461748489240226	0.9394874986315931	0.9194424096494419	0	0	0.0	0.005209916124008991	54
3089	0.03874628520743991	0.008648261304380562	0.004529550131137237	0.9675124322056619	-1	0	0	0.2	2	0.8461538461538461	11	0.2727272727272727	0.8461538461538461	13	11	1	0	0	0.45454545454545453	11	5	15	0.0	0.5	0.4661006406953926	0.8787105286864437	0.7069419839382194	0.921897454182453	0.7521024173334858	0.9199020331845127	0.9099254076726516	0.9085923909714523	0	0	0.0	0.004529550131137237	15
2811	0.0399838160337922	0.009707548199537392	0.0047419572741152615	0.9668761981803058	-1	0	0	0.2	2	0.8461538461538461	11	0.2727272727272727	0.8461538461538461	13	11	1	0	0	0.45454545454545453	11	5	15	0.0	0.5	0.4661006406953926	0.8787105286864437	0.7069419839382194	0.921897454182453	0.835862431958067	0.9532009811132901	0.9544821491887243	0.9232644160125516	0	0	0.0	0.0047419572741152615	37
2174	0.03479729622481016	0.008002816106038665	0.0011987023171881378	0.9712297198638886	-1	0	0	0.2	2	0.8461538461538461	11	0.2727272727272727	0.8461538461538461	13	11	1	0	0	0.45454545454545453	11	5	15	0.0	0.5	0.4661006406953926	0.8787105286864437	0.6913097420944547	0.8977265363781352	0.7521024173334858	0.9199020331845127	0.8777045482499777	0.9000549988165506	0	0	0.0	0.0011987023171881378	5
3153	0.03703112166479812	0.009097569305585286	0.00499335510022121	0.9685187271985939	-1	0	0	0.2	2	0.8461538461538461	11	0.2727272727272727	0.8461538461538461	13	11	1	0	0	0.45454545454545453	11	5	15	0.0	0.5	0.4661006406953926	0.8787105286864437	0.630059409591035	0.9211026014596354	0.7521024173334858	0.9199020331845127	0.9099254076726516	0.9082877380335237	0	0	0.0	0.00499335510022121	63
2116	0.03899359657249328	0.011653767841176436	-0.010913226430810243	0.9718467386443149	-1	0	0	0.2	2	0.8461538461538461	11	0.2727272727272727	0.8461538461538461	13	11	1	0	0	0.45454545454545453	11	5	15	0.0	0.5	0.5337974356462929	0.8884606109702403	0.7069419839382194	0.921897454182453	0.7521024173334858	0.9199020331845127	0.8731017428928278	0.9111841741569799	0	0	0.0	-0.0010913226430810242	1
5026	0.04312720571610859	0.010588282613167944	-0.007000808818782364	0.9682935499544468	-1	0	0	0.2	2	0.8461538461538461	11	0.3125	0.8461538461538461	13	11	1	0	0	0.3333333333333333	12	4	15	0.0	0.6666666666666666	0.5337974356462929	0.852906335739227	0.630059409591035	0.9028717822332626	0.835862431958067	0.9377714535270706	0.9258950355932974	0.903197964730829	0	0	0.0	-0.0007000808818782364	0
4468	0.03759662028622387	0.008656629443519769	0.004253114550110556	0.96794338144703	-1	0	0	0.2	2	0.8461538461538461	11	0.2727272727272727	0.8461538461538461	13	11	1	0	0	0.45454545454545453	11	5	15	0.0	0.5	0.4661006406953926	0.8787105286864437	0.7069419839382194	0.921897454182453	0.7521024173334858	0.9223934998786104	0.9054469840561503	0.909537639955065	0	0	0.0	0.004253114550110556	25
2326	0.03919620923320953	0.012457030621907108	0.0016924226362639854	0.9672635917691391	-1	0	0	0.2	2	0.8461538461538461	11	0.2727272727272727	0.8461538461538461	13	11	1	0	0	0.45454545454545453	11	5	15	0.0	0.5	0.46936837710808577	0.8776686001955991	0.7069419839382194	0.921897454182453	0.7521024173334858	0.9199020331845127	0.9089898338434798	0.9083223847333932	0	0	0.0	0.0016924226362639854	13
4742	0.03764344729622329	0.008593776073136487	0.004542437506097536	0.9684281996210952	-1	0	0	0.2	2	0.8461538461538461	11	0.2727272727272727	0.8461538461538461	13	11	1	0	0	0.45454545454545453	11	5	15	0.0	0.5	0.4661006406953926	0.8787105286864437	0.7069419839382194	0.921897454182453	0.835862431958067	0.9532009811132901	0.9544821491887243	0.9232644160125516	0	0	0.0	0.004542437506097536	56
4463	0.040665339609944506	0.010664930849244686	0.005100453372253556	0.966669716822291	-1	0	0	0.2	2	0.8461538461538461	11	0.2727272727272727	0.8461538461538461	13	11	1	0	0	0.45454545454545453	11	5	15	0.0	0.5	0.4661006406953926	0.8787105286864437	0.7069419839382194	0.921897454182453	0.7521024173334858	0.9199020331845127	0.9099254076726516	0.9085923909714523	0	0	0.0	0.005100453372253556	32
43	0.02177858496781792	0.00532296678784251	-0.005233156448185247	0.9861243643527653	-1	0	0	0.3333333333333333	3	0.8181818181818182	9	0.5416666666666666	0.8181818181818182	11	9	1	1	0	0.16666666666666666	2	12	13	0.25	0.18181818181818182	0.6662733923761174	0.8718832651411839	0.5872113010769737	0.8809029092061108	0.3733330698818721	0.9455135669988491	0.9036096725997056	0.9052954684485225	1.0	0.09090909090909091	0.0	-0.0005233156448185246	24
3414	0.03817883592319622	0.008368779088666557	0.004903350136395616	0.9681269381946429	-1	0	0	0.2	2	0.8461538461538461	11	0.2727272727272727	0.8461538461538461	13	11	1	0	0	0.45454545454545453	11	5	15	0.0	0.5	0.4661006406953926	0.8787105286864437	0.7069419839382194	0.921897454182453	0.7521024173334858	0.9199020331845127	0.9099254076726516	0.9085923909714523	0	0	0.0	0.004903350136395616	82
4172	0.03975388840911476	0.008197611410550644	0.004333632452489157	0.966687132067278	-1	0	0	0.2	2	0.8461538461538461	11	0.2727272727272727	0.8461538461538461	13	11	1	0	0	0.45454545454545453	11	5	15	0.0	0.5	0.4661006406953926	0.8787105286864437	0.7069419839382194	0.921897454182453	0.835862431958067	0.9532009811132901	0.9544821491887243	0.9232644160125516	0	0	0.0	0.004333632452489157	23
2318	0.03891171785847476	0.00906082771047783	0.005101392914839131	0.9684369429172811	-1	0	0	0.2	2	0.8461538461538461	11	0.2727272727272727	0.8461538461538461	13	11	1	0	0	0.45454545454545453	11	5	15	0.0	0.5	0.4661006406953926	0.8787105286864437	0.7069419839382194	0.921897454182453	0.7521024173334858	0.9199020331845127	0.9099254076726516	0.9085923909714523	0	0	0.0	0.005101392914839131	18
3054	0.03993817629438209	0.008178327278964604	0.003973328782925426	0.9673700696336984	-1	0	0	0.2	2	0.8461538461538461	11	0.2727272727272727	0.8461538461538461	13	11	1	0	0	0.45454545454545453	11	5	15	0.0	0.5	0.4661006406953926	0.8787105286864437	0.7069419839382194	0.921897454182453	0.7521024173334858	0.9223934998786104	0.9054469840561503	0.909537639955065	0	0	0.0	0.003973328782925426	12
3269	0.02273824870706819	0.0030234816132622085	-0.002628717817865981	0.9785095852419563	-1	0	0	0.3	3	0.6923076923076923	9	0.2777777777777778	0.6923076923076923	12	9	2	0	0	0.6666666666666666	9	6	15	0.0	0.2857142857142857	0.5634067099087751	0.89068743868387	0.7068924325670676	0.9114797015573297	0.835862431958067	0.9182759822120099	0.8698106043807639	0.9074528400340562	0	0	0.0	-0.0002628717817865981	1
3160	0.04595360984622007	0.012453047090203942	-0.012385635371636998	0.9757838060226177	-1	0	0	0.2	2	0.8461538461538461	11	0.2727272727272727	0.8461538461538461	13	11	1	0	0	0.45454545454545453	11	5	15	0.0	0.5	0.4661006406953926	0.8547896084277358	0.7150165406801937	0.9215317478224997	0.6035460765627904	0.9515694733652116	0.9099254076726516	0.9171823973680961	0	0	0.0	-0.0012385635371636998	0
429	0.002105959856219509	0.0020388065633030784	-0.0020366785491359733	0.9830966132104041	-1	0	0	0	0	0	0	1.0	0	0	0	0	0	0	1.0	1	1	1	0.0	0	0	0	0	0	0	0	0	0	0	0	0	-0.1	1
3498	0.018526913087099188	0.0032626646585845846	-0.0027048456504754014	0.9820216108878853	-1	0	0	0.125	1	1.0	10	1.0	1.0	11	10	0	0	0	0.08333333333333333	12	1	12	0.0	0	0.24272361173246487	0.9114618194337427	0.9124739242072766	0.8238870452918127	0.6494393629797146	0.9129123451967133	0.9436492450511312	0.8884246284730087	0	0	0.0	-0.00027048456504754015	2
4079	0.025897604866889593	0.0004183575517629077	0.0003296451804720124	0.9728552471247005	-1	0	0	0.3	3	0.6923076923076923	9	0.3125	0.6923076923076923	12	9	2	0	0	0.75	8	6	15	0.0	0.25	0.4903649769493429	0.9074983935553941	0.7713162182703075	0.9175800510177451	0.835862431958067	0.9507288584013459	0.9581923693538565	0.9276466733722993	0	0	0.0	0.0003296451804720124	6
1013	0.001766199988823819	0.0016685096774200208	-0.0016685025460931402	0.9735705889107306	-1	0	0	0.5	1	1.0	1	1.0	1.0	1	1	1	1	0	0.3333333333333333	1	3	3	0.16666666666666666	0	1.0	0.5	0.9627146303861368	0.5	0.49327248455846123	0.5	0.9093631406231164	0.5	1.0	1.0	0.0	-0.000166850254609314	6
4301	0.0399618527764494	0.00954174057741719	0.0045446389275004976	0.9668077500974227	-1	0	0	0.2	2	0.8461538461538461	11	0.2727272727272727	0.8461538461538461	13	11	1	0	0	0.45454545454545453	11	5	15	0.0	0.5	0.4661006406953926	0.8787105286864437	0.7069419839382194	0.921897454182453	0.835862431958067	0.9532009811132901	0.9544821491887243	0.9232644160125516	0	0	0.0	0.0045446389275004976	44
4626	0.04084427094044892	0.012328920587762	-0.008175837938833442	0.9705514103352837	-1	0	0	0.2	2	0.8461538461538461	11	0.2727272727272727	0.8461538461538461	13	11	1	0	0	0.45454545454545453	11	5	15	0.0	0.5	0.4661006406953926	0.8787105286864437	0.7069419839382194	0.9068599931182932	0.835862431958067	0.9532009811132901	0.9516501573632686	0.9185924428754587	0	0	0.0	-0.0008175837938833441	1
154	0.0021094347451666006	0.0020618181780734405	-0.002055905350359079	0.981368327791832	-1	0	0	0.3333333333333333	1	1.0	2	1.0	0	0	0	3	0	0	1.0	2	2	4	0.0	0	0	0	0	0	0	0	0	0	0	0	0	-0.1	0
595	0.0018200403013962352	0.0017945166205092275	-0.0017945092085965139	0.9847290219740694	-1	0	0	1.0	1	0	0	1.0	0	1	0	0	1	0	0.5	1	2	2	0.3333333333333333	0	0	0	0	0	0	0	0	0	0	0	0	-0.0001794509208596514	21
740	0.001886695480126732	0.0017838748127851196	-0.0017838538767753305	0.9741214800269399	-1	0	0	0.5	1	1.0	1	1.0	1.0	1	1	1	1	0	0.3333333333333333	1	3	3	0.16666666666666666	0	0.9458022475035325	0.5	0.9627146303861368	0.5	0.43805175515492323	0.5	0.9194132137557477	0.5	1.0	1.0	0.0	-0.00017838538767753304	45
877	0.0018675431369498084	0.0018335970591668218	-0.0018335970556185583	0.9741276529318318	-1	0	0	0.5	1	1.0	1	1.0	1.0	1	1	1	1	0	0.3333333333333333	1	3	3	0.16666666666666666	0	0.9458022475035325	0.5	0.9627146303861368	0.5	0.29536448957617056	0.5	0.9571733181626462	0.5	1.0	1.0	0.0	-0.00018335970556185584	14
4784	0.04072816315218231	0.012496921120341344	-0.007600953510284143	0.969903832385996	-1	0	0	0.2	2	0.8461538461538461	11	0.2727272727272727	0.8461538461538461	13	11	1	0	0	0.45454545454545453	11	5	15	0.0	1.0	0.4661006406953926	0.8787105286864437	0.7069419839382194	0.9068599931182932	0.6494393629797146	0.9313348217332934	0.9202398496807758	0.9078653912218033	0	0	0.0	-0.0007600953510284143	1
4196	0.04071798544863482	0.010683203031317225	0.0020283293958047307	0.9645978849397474	-1	0	0	0.2	2	0.8461538461538461	11	0.2727272727272727	0.8461538461538461	13	11	1	0	0	0.45454545454545453	11	5	15	0.0	0.5	0.4469325182523928	0.8922166275221308	0.7069419839382194	0.921897454182453	0.7521024173334858	0.9199020331845127	0.9174540649845379	0.9122165592214045	0	0	0.0	0.0020283293958047307	8
4136	0.03889634679658814	0.009077412595718285	0.004742113723256797	0.9674020316719348	-1	0	0	0.2	2	0.8461538461538461	11	0.2727272727272727	0.8461538461538461	13	11	1	0	0	0.45454545454545453	11	5	15	0.0	0.5	0.4661006406953926	0.8787105286864437	0.7069419839382194	0.921897454182453	0.7521024173334858	0.9199020331845127	0.9099254076726516	0.9085923909714523	0	0	0.0	0.004742113723256797	8
4085	0.03685490752346498	0.007731602113950266	0.004446501650259773	0.9680824583123792	-1	0	0	0.2	2	0.8461538461538461	11	0.2727272727272727	0.8461538461538461	13	11	1	0	0	0.45454545454545453	11	5	15	0.0	0.5	0.4661006406953926	0.8787105286864437	0.630059409591035	0.9211026014596354	0.8284485486374276	0.9461748489240226	0.9394874986315931	0.9194424096494419	0	0	0.0	0.004446501650259773	15
450	0.00203670262841409	0.0019727251911001893	-0.001972714177702501	0.9843379750400242	-1	0	0	1.0	2	0.0	0	0.75	0	1	0	1	1	0	1.0	2	2	3	0.2	0	0	0	0	0	0	0	0	0	0	0	0	-0.00019727141777025012	28
1240	0.037037396670472095	0.011459683878476372	0.002835228943340483	0.9623323946187433	-1	0	0	0.3	3	0.7692307692307693	10	0.2727272727272727	0.7692307692307693	13	10	1	0	0	0.45454545454545453	11	5	15	0.0	0.5	0.4661006406953926	0.8787105286864437	0.7069419839382194	0.921897454182453	0.7521024173334858	0.9199020331845127	0.9099254076726516	0.9085923909714523	0	0	0.0	0.002835228943340483	59
498	0.0019698796669110866	0.0018390009428750427	-0.0018388826804043837	0.9832136560685119	-1	0	0	1.0	1	0	0	1.0	0	1	0	0	1	0	0.5	1	2	2	0.3333333333333333	0	0	0	0	0	0	0	0	0	0	0	0	-0.00018388826804043837	10
1107	0.029915691381682517	0.009776352483309105	0.0005215577258806255	0.9597917072018988	-1	0	0	0.2	2	0.9166666666666666	11	1.0	0.9166666666666666	13	11	0	0	0	0.07142857142857142	14	1	14	0.0	0.15384615384615385	0.34066303450470625	0.9032229759427381	0.9124739242072766	0.8353055791255224	0.6494393629797145	0.9127811942664422	0.9339423001756988	0.887798387177496	0	0	0.0	0.0005215577258806255	5
3778	0.03969422918129484	0.012515285267277564	0.001322601680001887	0.9679133168064895	-1	0	0	0.2	2	0.8461538461538461	11	0.2727272727272727	0.8461538461538461	13	11	1	0	0	0.45454545454545453	11	5	15	0.0	0.5	0.4469325182523928	0.8922166275221308	0.7069419839382194	0.921897454182453	0.7521024173334858	0.9199020331845127	0.9174540649845379	0.9122165592214045	0	0	0.0	0.001322601680001887	15
4394	0.03710372394290127	0.008843417707539237	0.004722257810962372	0.9679612794731791	-1	0	0	0.2	2	0.8461538461538461	11	0.2727272727272727	0.8461538461538461	13	11	1	0	0	0.45454545454545453	11	5	15	0.0	0.5	0.4661006406953926	0.8787105286864437	0.7069419839382194	0.921897454182453	0.835862431958067	0.9532009811132901	0.9544821491887243	0.9232644160125516	0	0	0.0	0.004722257810962372	23
4069	0.0405951958394334	0.010153325929841727	0.0044801842497009525	0.9666170846555661	-1	0	0	0.2	2	0.8461538461538461	11	0.2727272727272727	0.8461538461538461	13	11	1	0	0	0.45454545454545453	11	5	15	0.0	0.5	0.4661006406953926	0.8787105286864437	0.7069419839382194	0.921897454182453	0.7521024173334858	0.9199020331845127	0.9099254076726516	0.9085923909714523	0	0	0.0	0.0044801842497009525	7
1478	0.032630220846304674	0.011479516609528782	0.004274592404249916	0.9626941867568621	-1	0	0	0.2222222222222222	2	0.9090909090909091	10	1.0	0.8181818181818182	11	9	1	1	0	0.07692307692307693	13	1	13	0.25	0.16666666666666666	0.5123694860551564	0.8435094566750843	0.7069419839382194	0.9174567847873928	0.835862431958067	0.9112550180878419	0.8731017428928278	0.8947907165323399	1.0	0	0.0	0.004274592404249916	1
2989	0.03833086615300778	0.008992098477822178	0.0052525607971720565	0.9677042927867998	-1	0	0	0.2	2	0.8461538461538461	11	0.2727272727272727	0.8461538461538461	13	11	1	0	0	0.45454545454545453	11	5	15	0.0	0.5	0.4661006406953926	0.8787105286864437	0.7069419839382194	0.921897454182453	0.835862431958067	0.9532009811132901	0.9544821491887243	0.9232644160125516	0	0	0.0	0.0052525607971720565	90
952	0.0018275626287041057	0.001726457265825324	-0.0017264561088597855	0.9737735077257973	-1	0	0	0.5	1	1.0	1	1.0	1.0	1	1	1	0	0	0.3333333333333333	1	3	3	0.0	0	0.9458022475035325	0.5	0.9627146303861368	0.5	0.43805175515492323	0.5	0.9194132137557477	0.5	0	0	0.0	-0.00017264561088597855	34
594	0.0020208804158346424	0.0019179755581555697	-0.0019179222445976272	0.9849308285324436	-1	0	0	1.0	2	0.0	0	0.75	0	1	0	1	0	0	1.0	2	2	3	0.0	0	0	0	0	0	0	0	0	0	0	0	0	-0.00019179222445976272	23
1045	0.030087295522465595	0.009825953616279384	0.002897567613042457	0.9546410715840646	-1	0	0	0.3	3	0.7692307692307693	10	0.2727272727272727	0.7692307692307693	13	10	1	0	0	0.45454545454545453	11	5	15	0.0	0.5	0.4661006406953926	0.8787105286864437	0.7069419839382194	0.921897454182453	0.7521024173334858	0.9199020331845127	0.9099254076726516	0.9085923909714523	0	0	0.0	0.002897567613042457	74
3192	0.042775151494864334	0.013445964019487201	0.0018066016788000265	0.9664899290882085	-1	0	0	0.2	2	0.8461538461538461	11	0.3125	0.8461538461538461	13	11	1	0	0	0.3333333333333333	12	4	15	0.0	0.6666666666666666	0.4469325182523928	0.9166331060573758	0.8356904526023957	0.9167131747092353	0.7521024173334858	0.9299052497633825	0.9099254076726516	0.9213185448613155	0	0	0.0	0.0018066016788000265	11
2366	0.0226003716419089	0.0022867783013378645	-0.0017876723418712452	0.978945464787786	-1	0	0	0.3	3	0.6923076923076923	9	0.2777777777777778	0.6923076923076923	12	9	2	0	0	0.6666666666666666	9	6	15	0.0	0.2857142857142857	0.5634067099087751	0.89068743868387	0.7068924325670676	0.9114797015573297	0.835862431958067	0.9182759822120099	0.8698106043807639	0.9074528400340562	0	0	0.0	-0.00017876723418712453	7
2173	0.039618691378737046	0.008339995453565037	0.004104952700965614	0.9668515160173708	-1	0	0	0.2	2	0.8461538461538461	11	0.2727272727272727	0.8461538461538461	13	11	1	0	0	0.45454545454545453	11	5	15	0.0	0.5	0.4661006406953926	0.8787105286864437	0.7069419839382194	0.921897454182453	0.7521024173334858	0.9199020331845127	0.9099254076726516	0.9085923909714523	0	0	0.0	0.004104952700965614	14
1698	0.03203959899074219	0.013429050687493506	0.002100277259720161	0.9576134946096301	-1	0	0	0.3	3	0.7692307692307693	10	0.3125	0.7692307692307693	13	10	1	0	0	0.3333333333333333	12	4	15	0.0	0.6666666666666666	0.4469325182523928	0.9098351862217611	0.8356904526023957	0.9167131747092353	0.7521024173334858	0.9324046814526994	0.9099254076726516	0.9201792914211551	0	0	0.0	0.002100277259720161	18
3914	0.03919635702797678	0.00957843979953459	0.004551694285038037	0.9682970385145003	-1	0	0	0.2	2	0.8461538461538461	11	0.2727272727272727	0.8461538461538461	13	11	1	0	0	0.45454545454545453	11	5	15	0.0	0.5	0.4661006406953926	0.8787105286864437	0.7069419839382194	0.921897454182453	0.7521024173334858	0.9199020331845127	0.9099254076726516	0.9085923909714523	0	0	0.0	0.004551694285038037	28
550	0.0018394163796983014	0.0017860734569920826	-0.0017859686080835483	0.9856487409721731	-1	0	0	1.0	1	0	0	1.0	0	1	0	0	1	0	0.5	1	2	2	0.3333333333333333	0	0	0	0	0	0	0	0	0	0	0	0	-0.00017859686080835482	61
1447	0.029623434305972855	0.009730435276857602	0.003003134635664379	0.9543625322611372	-1	0	0	0.3	3	0.7692307692307693	10	0.2727272727272727	0.7692307692307693	13	10	1	0	0	0.45454545454545453	11	5	15	0.0	0.5	0.4661006406953926	0.8787105286864437	0.7069419839382194	0.921897454182453	0.7521024173334858	0.9199020331845127	0.9099254076726516	0.9085923909714523	0	0	0.0	0.003003134635664379	14
460	0.0017389395699258956	0.001716906592534633	-0.0017147763127148131	0.9835305857273021	-1	0	0	1.0	1	0	0	1.0	0	0	0	1	0	0	0.5	2	1	2	0.0	0	0	0	0	0	0	0	0	0	0	0	0	-0.1	0
651	0.0018721261789202176	0.0017531419590185373	-0.001753130775644846	0.9744639019148627	-1	0	0	0.5	1	1.0	1	1.0	1.0	1	1	1	1	0	0.3333333333333333	1	3	3	0.16666666666666666	0	0.9458022475035325	0.5	0.9627146303861368	0.5	0.29536448957617056	0.5	0.9571733181626462	0.5	1.0	1.0	0.0	-0.0001753130775644846	62
2438	0.03834002299630498	0.00925549417323187	0.004275238356627501	0.9676607985530614	-1	0	0	0.2	2	0.8461538461538461	11	0.2727272727272727	0.8461538461538461	13	11	1	0	0	0.45454545454545453	11	5	15	0.0	0.5	0.4661006406953926	0.8787105286864437	0.7069419839382194	0.921897454182453	0.7521024173334858	0.9199020331845127	0.9099254076726516	0.9085923909714523	0	0	0.0	0.004275238356627501	22
125	0.001682227448329296	0.0016223262483028608	-0.0016222429835680478	0.9819815131942731	-1	0	0	0	0	0	0	1.0	0	0	0	0	2	0	1.0	1	1	1	0.5	0	0	0	0	0	0	0	0	0	0	0	0	-0.1	8
209	0.0023648585987740014	0.002302458432489866	-0.002301554255284244	0.9830267690962805	-1	0	0	1.0	1	0	0	1.0	0	1	0	0	0	0	0.5	2	1	2	0.0	0	0	0	0	0	0	0	0	0	0	0	0	-0.0002301554255284244	19
657	0.001852716556042087	0.0017613741196120503	-0.0017613707503422516	0.9744535684234336	-1	0	0	0.5	1	1.0	1	1.0	1.0	1	1	1	1	0	0.3333333333333333	1	3	3	0.16666666666666666	0	0.9458022475035325	0.5	0.9627146303861368	0.5	0.29536448957617056	0.5	0.9571733181626462	0.5	1.0	1.0	0.0	-0.00017613707503422516	14
4486	0.020936022989435494	0.00184477264054079	0.001469435894458876	0.975628010463069	-1	0	0	0.2	2	0.8461538461538461	11	0.3125	0.8461538461538461	13	11	1	0	0	0.3333333333333333	12	4	15	0.0	0.6666666666666666	0.5337974356462929	0.8942010838597662	0.7837254555431002	0.912523675737614	0.835862431958067	0.9468500363619172	0.9217150774992185	0.9207868692336191	0	0	0.0	0.001469435894458876	1
841	0.0017899538669930621	0.0017705726913722435	-0.0017693800855767218	0.9834650027406993	-1	0	0	1.0	1	0	0	1.0	0	1	0	0	1	0	0.5	2	1	2	0.3333333333333333	0	0	0	0	0	0	0	0	0	0	0	0	-0.00017693800855767217	8
3349	0.03749868744667714	0.008631187050883986	0.00520780390765662	0.9688950040657924	-1	0	0	0.2	2	0.8461538461538461	11	0.2727272727272727	0.8461538461538461	13	11	1	0	0	0.45454545454545453	11	5	15	0.0	0.5	0.4661006406953926	0.8787105286864437	0.7069419839382194	0.921897454182453	0.7521024173334858	0.9199020331845127	0.9099254076726516	0.9085923909714523	0	0	0.0	0.00520780390765662	18
2944	0.03860274027858675	0.005279418825907865	0.0030080023907350286	0.96178301964703	-1	0	0	0.1	1	1.0	13	0.3125	0.9230769230769231	13	12	1	0	0	0.3333333333333333	12	4	15	0.0	0	0.4469325182523928	0.9079055683745284	0.7589069809975149	0.9094032099347278	0.8211001626343177	0.924636622574094	0.9099254076726516	0.9142962726955198	0	0	0.0	0.0030080023907350286	5
1582	0.030223828751964953	0.009496444772774396	0.002703487612655367	0.9544863669646313	-1	0	0	0.3	3	0.7692307692307693	10	0.2727272727272727	0.7692307692307693	13	10	1	0	0	0.45454545454545453	11	5	15	0.0	0.5	0.4661006406953926	0.8787105286864437	0.7069419839382194	0.921897454182453	0.7521024173334858	0.9199020331845127	0.9099254076726516	0.9085923909714523	0	0	0.0	0.002703487612655367	13
2395	0.03878855488455159	0.01040508364282619	0.004908860788155092	0.9677106919966153	-1	0	0	0.2	2	0.8461538461538461	11	0.2727272727272727	0.8461538461538461	13	11	1	0	0	0.45454545454545453	11	5	15	0.0	0.5	0.4661006406953926	0.8787105286864437	0.7069419839382194	0.921897454182453	0.7521024173334858	0.9199020331845127	0.9099254076726516	0.9085923909714523	0	0	0.0	0.004908860788155092	44
923	0.01078934866261575	0.0035620698135994736	-0.00290094072528149	0.9708461049629555	-1	0	0	0.25	1	1.0	4	1.0	1.0	5	4	0	1	0	0.16666666666666666	6	1	6	0.3333333333333333	0	0.6681083420448971	0.7925500308145262	0.6913097420944547	0.8408790198305401	0.8211001626343177	0.7767109024218488	0.7097313281940952	0.804906905381839	1.0	0	0.0	-0.00029009407252814903	3
2320	0.03787028084281639	0.008627413936550863	0.004726931882026973	0.9681924016933416	-1	0	0	0.2	2	0.8461538461538461	11	0.2727272727272727	0.8461538461538461	13	11	1	0	0	0.45454545454545453	11	5	15	0.0	0.5	0.4661006406953926	0.8787105286864437	0.7069419839382194	0.921897454182453	0.7521024173334858	0.9199020331845127	0.9099254076726516	0.9085923909714523	0	0	0.0	0.004726931882026973	20
4350	0.03845507551688443	0.009077849678882095	0.004837676864970616	0.9678837642975231	-1	0	0	0.2	2	0.8461538461538461	11	0.2727272727272727	0.8461538461538461	13	11	1	0	0	0.45454545454545453	11	5	15	0.0	0.5	0.4661006406953926	0.8787105286864437	0.7069419839382194	0.921897454182453	0.7521024173334858	0.9223934998786104	0.9054469840561503	0.909537639955065	0	0	0.0	0.004837676864970616	41
4695	0.03825033211360574	0.00907873414416974	0.005350651022045076	0.9683582671707881	-1	0	0	0.2	2	0.8461538461538461	11	0.2727272727272727	0.8461538461538461	13	11	1	0	0	0.45454545454545453	11	5	15	0.0	0.5	0.4661006406953926	0.8787105286864437	0.7069419839382194	0.921897454182453	0.835862431958067	0.9532009811132901	0.9544821491887243	0.9232644160125516	0	0	0.0	0.005350651022045076	116
4721	0.03885783459114663	0.008707538628799033	0.004442244855320892	0.966891087112142	-1	0	0	0.2	2	0.8461538461538461	11	0.2727272727272727	0.8461538461538461	13	11	1	0	0	0.45454545454545453	11	5	15	0.0	0.5	0.4661006406953926	0.8787105286864437	0.630059409591035	0.9211026014596354	0.8284485486374276	0.9461748489240226	0.9394874986315931	0.9194424096494419	0	0	0.0	0.004442244855320892	25
5006	0.03798586866608409	0.007377011703681315	0.004517554723356308	0.9678665541229255	-1	0	0	0.2	2	0.8461538461538461	11	0.2727272727272727	0.8461538461538461	13	11	1	0	0	0.45454545454545453	11	5	15	0.0	0.5	0.4661006406953926	0.8787105286864437	0.7069419839382194	0.921897454182453	0.835862431958067	0.9532009811132901	0.9544821491887243	0.9232644160125516	0	0	0.0	0.004517554723356308	26
2414	0.022739497141300243	0.0017396541069529614	0.0009445162010521925	0.9666741606473347	-1	0	0	0.2	2	0.8461538461538461	11	0.3125	0.8461538461538461	13	11	1	0	0	0.3333333333333333	12	4	15	0.0	0.6666666666666666	0.5337974356462929	0.8628855975481098	0.630059409591035	0.9164044930101182	0.835862431958067	0.9111799450421838	0.8731017428928278	0.8991081490974316	0	0	0.0	0.0009445162010521925	0
4575	0.038822768996825026	0.009961807818733763	0.005278998122257917	0.9674735341984143	-1	0	0	0.2	2	0.8461538461538461	11	0.2727272727272727	0.8461538461538461	13	11	1	0	0	0.45454545454545453	11	5	15	0.0	0.5	0.4661006406953926	0.8787105286864437	0.7069419839382194	0.921897454182453	0.835862431958067	0.9532009811132901	0.9544821491887243	0.9232644160125516	0	0	0.0	0.005278998122257917	23
391	0.002406605290596947	0.002392940172949169	-0.002390742822390784	0.9816759790601675	-1	0	0	0	0	0	0	1.0	0	0	0	0	1	0	1.0	1	1	1	0.25	0	0	0	0	0	0	0	0	0	0	0	0	-0.1	0
4378	0.038056385452335015	0.008812774619641488	0.004897750460687856	0.9676218950966702	-1	0	0	0.2	2	0.8461538461538461	11	0.2727272727272727	0.8461538461538461	13	11	1	0	0	0.45454545454545453	11	5	15	0.0	0.5	0.4661006406953926	0.8787105286864437	0.7069419839382194	0.921897454182453	0.8284485486374276	0.9500184008556188	0.9436963607222455	0.9216156823682998	0	0	0.0	0.004897750460687856	42
1474	0.030242422434228127	0.010022285063376572	0.0031070010422997157	0.9545071891298345	-1	0	0	0.3	3	0.7692307692307693	10	0.2727272727272727	0.7692307692307693	13	10	1	0	0	0.45454545454545453	11	5	15	0.0	0.5	0.4661006406953926	0.8787105286864437	0.7069419839382194	0.921897454182453	0.7521024173334858	0.9199020331845127	0.9099254076726516	0.9085923909714523	0	0	0.0	0.0031070010422997157	33
3546	0.03865761665015501	0.008865421707829139	0.004435233039367271	0.9685638318142079	-1	0	0	0.2	2	0.8461538461538461	11	0.2727272727272727	0.8461538461538461	13	11	1	0	0	0.45454545454545453	11	5	15	0.0	0.5	0.4661006406953926	0.8787105286864437	0.7069419839382194	0.921897454182453	0.835862431958067	0.9532009811132901	0.9544821491887243	0.9232644160125516	0	0	0.0	0.004435233039367271	19
757	0.0018580807423672458	0.0018174412333914574	-0.001817438256415793	0.9739277517458071	-1	0	0	0.5	1	1.0	1	1.0	1.0	1	1	1	1	0	0.3333333333333333	1	3	3	0.16666666666666666	0	0.9458022475035325	0.5	0.9627146303861368	0.5	0.39060943020469	0.5	0.9345001433529245	0.5	1.0	1.0	0.0	-0.0001817438256415793	31
4081	0.04853740154868439	0.01628277057663348	-0.011404604420361198	0.9603066468026804	-1	0	0	0.2	2	0.8461538461538461	11	0.25	0.8461538461538461	13	11	1	2	0	0.6	10	6	15	0.5	0.4	0.4469325182523928	0.8374076739355184	0.6913097420944547	0.9236564232979478	0.835862431958067	0.9638619245509584	0.869989980977635	0.9221497678900547	0.5384615384615385	0.46153846153846156	0.0	-0.0011404604420361198	0
4457	0.011152743503957918	0.0060782163869407225	-0.006073816978065187	0.9792265411699176	-1	0	0	0.375	3	0.6666666666666666	6	0.3142857142857143	0.6666666666666666	9	6	1	0	0	0.7142857142857143	5	7	11	0.0	0.3333333333333333	0.5785280238194457	0.8673354561602061	0.9083439290793436	0.8316711013332113	0.7521024173334857	0.90270598290884	0.8251965241607582	0.8699963233465534	0	0	0.0	-0.0006073816978065187	1
3725	0.021778377419392935	0.0010625076514614055	-0.000996307932628035	0.9741011656229417	-1	0	0	0.25	2	0.8	8	0.5	0.7	9	7	2	1	0	0.6666666666666666	6	4	12	0.16666666666666666	0.3333333333333333	0.6681083420448971	0.8564934354473615	0.630059409591035	0.8726769870962192	1.0	0.898809353523334	0.8660926553496241	0.877086299543698	1.0	0	0.0	-9.96307932628035e-05	5
2032	0.0394122789019162	0.008253557926706654	0.004382381770027048	0.9669044298033284	-1	0	0	0.2	2	0.8461538461538461	11	0.2727272727272727	0.8461538461538461	13	11	1	0	0	0.45454545454545453	11	5	15	0.0	0.5	0.4661006406953926	0.8787105286864437	0.7069419839382194	0.921897454182453	0.7521024173334858	0.9199020331845127	0.9099254076726516	0.9085923909714523	0	0	0.0	0.004382381770027048	17
2136	0.04826099317869084	0.016151326423066048	-0.010951482830082869	0.9598014387625371	-1	0	0	0.2	2	0.8461538461538461	11	0.25	0.8461538461538461	13	11	1	2	0	0.6	10	6	15	0.5	0.4	0.4469325182523928	0.8374076739355184	0.6913097420944547	0.9236564232979478	0.8211001626343177	0.9469974581431898	0.869989980977635	0.9120055721426849	0.6538461538461539	0.23076923076923078	0.0	-0.001095148283008287	0
1141	0.03294982245321078	0.011470862415562805	-0.0072722795238956955	0.9624966853443006	-1	0	0	0.3	3	0.7692307692307693	10	0.2727272727272727	0.7692307692307693	13	10	1	0	0	0.45454545454545453	11	5	15	0.0	0.5	0.4661006406953926	0.8787105286864437	0.7069419839382194	0.9068599931182932	0.7521024173334858	0.9199020331845127	0.9099254076726516	0.9031208596615562	0	0	0.0	-0.0007272279523895695	2
3308	0.0400074243016675	0.0086556806477224	0.004320985150827766	0.9661480445709165	-1	0	0	0.2	2	0.8461538461538461	11	0.2727272727272727	0.8461538461538461	13	11	1	0	0	0.45454545454545453	11	5	15	0.0	0.5	0.4661006406953926	0.8787105286864437	0.7069419839382194	0.921897454182453	0.7521024173334858	0.9199020331845127	0.9099254076726516	0.9085923909714523	0	0	0.0	0.004320985150827766	24
1168	0.029628885960768334	0.008909274212770988	0.003216421749826805	0.9549221503273473	-1	0	0	0.3	3	0.7692307692307693	10	0.2727272727272727	0.7692307692307693	13	10	1	0	0	0.45454545454545453	11	5	15	0.0	0.5	0.4661006406953926	0.8787105286864437	0.7069419839382194	0.921897454182453	0.7521024173334858	0.9199020331845127	0.9099254076726516	0.9085923909714523	0	0	0.0	0.003216421749826805	103
2455	0.016735554708792098	0.006011888879910925	-0.005588763139122149	0.9808875401112375	-1	0	0	0.4	4	0.6153846153846154	8	0.42857142857142855	0.6153846153846154	12	8	2	0	0	0.7142857142857143	7	5	15	0.0	0.6153846153846154	0.5561627297328693	0.8858094406165369	0.7713162182703075	0.8545577927704028	0.7939824246457764	0.9256985228672634	0.8740389083896254	0.8922518724698848	0	0	0.0	-0.0005588763139122148	0
3664	0.03937529941585911	0.015067951328666415	-0.011462293026488183	0.9743008246018144	-1	0	0	0.1	1	1.0	13	0.2727272727272727	0.9230769230769231	13	12	1	1	0	0.45454545454545453	11	5	15	0.2	0	0.555680958920844	0.8518979960354924	0.6913097420944547	0.9093923728431039	0.8211001626343177	0.9013492872009129	0.831027234160194	0.8898657368510645	1.0	0	0.0	-0.0011462293026488182	2
2045	0.022642848943194082	0.0027185409057569323	-0.0023097391519657	0.9790087145583846	-1	0	0	0.3	3	0.6923076923076923	9	0.2777777777777778	0.6923076923076923	12	9	2	0	0	0.6666666666666666	9	6	15	0.0	0.2857142857142857	0.5634067099087751	0.89068743868387	0.7068924325670676	0.9114797015573297	0.835862431958067	0.9405778645468156	0.8973289702238447	0.9166096501425078	0	0	0.0	-0.00023097391519657	5
899	0.0018538065251810316	0.001769762274879599	-0.0017697560668835943	0.9740900821443201	-1	0	0	0.5	1	1.0	1	1.0	1.0	1	1	1	1	0	0.3333333333333333	1	3	3	0.16666666666666666	0	0.9458022475035325	0.5	0.9627146303861368	0.5	0.39060943020469	0.5	0.9345001433529245	0.5	1.0	1.0	0.0	-0.00017697560668835944	27
2892	0.03832870432836095	0.009032941886552792	0.004608078099106727	0.968068092727667	-1	0	0	0.2	2	0.8461538461538461	11	0.2727272727272727	0.8461538461538461	13	11	1	0	0	0.45454545454545453	11	5	15	0.0	0.5	0.4661006406953926	0.8787105286864437	0.7069419839382194	0.921897454182453	0.835862431958067	0.9532009811132901	0.9544821491887243	0.9232644160125516	0	0	0.0	0.004608078099106727	56
1265	0.029737108098215323	0.009423973344377067	0.0030355311428692986	0.9546134827237186	-1	0	0	0.3	3	0.7692307692307693	10	0.2727272727272727	0.7692307692307693	13	10	1	0	0	0.45454545454545453	11	5	15	0.0	0.5	0.4661006406953926	0.8787105286864437	0.7069419839382194	0.921897454182453	0.7521024173334858	0.9199020331845127	0.9099254076726516	0.9085923909714523	0	0	0.0	0.0030355311428692986	24
3222	0.037460633813548055	0.00852938183012074	0.005203750801232609	0.9677673251520728	-1	0	0	0.2	2	0.8461538461538461	11	0.2727272727272727	0.8461538461538461	13	11	1	0	0	0.45454545454545453	11	5	15	0.0	0.5	0.4661006406953926	0.8787105286864437	0.630059409591035	0.9211026014596354	0.7521024173334858	0.9199020331845127	0.9099254076726516	0.9082877380335237	0	0	0.0	0.005203750801232609	7
1263	0.029232046610530235	0.009255904130366326	0.0032490680011729397	0.9540006638916129	-1	0	0	0.3	3	0.7692307692307693	10	0.2727272727272727	0.7692307692307693	13	10	1	0	0	0.45454545454545453	11	5	15	0.0	0.5	0.4661006406953926	0.8787105286864437	0.7069419839382194	0.921897454182453	0.7521024173334858	0.9199020331845127	0.9099254076726516	0.9085923909714523	0	0	0.0	0.0032490680011729397	8
1143	0.011957594484291777	0.005669487660367241	-0.005664876481691801	0.9724826732903329	-1	0	0	0.375	3	0.7	7	0.2857142857142857	0.7	10	7	1	0	0	0.8571428571428571	6	7	12	0.0	0.36363636363636365	0.5857720039953515	0.873873443189668	0.7712666668991558	0.844298201431894	0.7939824246457764	0.8419286155629717	0.8034596307812926	0.8539953303583132	0	0	0.0	-0.0005664876481691801	3
4977	0.03524172156930016	0.004690386837285733	0.004123130012488885	0.970023118592774	-1	0	0	0.2	2	0.8461538461538461	11	0.2727272727272727	0.8461538461538461	13	11	1	0	0	0.45454545454545453	11	5	15	0.0	0.5	0.4661006406953926	0.8787105286864437	0.7817457221015477	0.9205267521729571	0.835862431958067	0.9532009811132901	0.9544821491887243	0.9228172251128356	0	0	0.0	0.004123130012488885	4
4380	0.039656048068819734	0.00907249654448591	0.00429753527428356	0.9669417809349953	-1	0	0	0.2	2	0.8461538461538461	11	0.2727272727272727	0.8461538461538461	13	11	1	0	0	0.45454545454545453	11	5	15	0.0	0.5	0.4661006406953926	0.8787105286864437	0.7069419839382194	0.921897454182453	0.7521024173334858	0.9199020331845127	0.9099254076726516	0.9085923909714523	0	0	0.0	0.00429753527428356	31
2620	0.022646871605414755	0.01387512681115399	-0.01308866200849048	0.9744765017484219	-1	0	0	0.3	3	0.7692307692307693	10	0.2727272727272727	0.7692307692307693	13	10	1	0	0	0.45454545454545453	11	5	15	0.0	0.5	0.4661006406953926	0.8787105286864437	0.7069419839382194	0.921897454182453	0.835862431958067	0.9532009811132901	0.9544821491887243	0.9232644160125516	0	0	0.0	-0.001308866200849048	0
4517	0.03952471429220721	0.008845087018437003	0.004446131773955006	0.9675403969295661	-1	0	0	0.2	2	0.8461538461538461	11	0.2727272727272727	0.8461538461538461	13	11	1	0	0	0.45454545454545453	11	5	15	0.0	0.5	0.4661006406953926	0.8787105286864437	0.7069419839382194	0.921897454182453	0.7521024173334858	0.9199020331845127	0.9099254076726516	0.9085923909714523	0	0	0.0	0.004446131773955006	29
3048	0.039710749802896385	0.008924199576950525	0.004890411047498838	0.9668491322171721	-1	0	0	0.2	2	0.8461538461538461	11	0.2727272727272727	0.8461538461538461	13	11	1	0	0	0.45454545454545453	11	5	15	0.0	0.5	0.4661006406953926	0.8787105286864437	0.630059409591035	0.9211026014596354	0.835862431958067	0.9532009811132901	0.9544821491887243	0.9230045196504555	0	0	0.0	0.004890411047498838	75
466	0.0025321424443601956	0.002468281846673906	-0.002457242477059552	0.9825673307920049	-1	0	0	1.0	1	0	0	1.0	0	0	0	1	1	0	0.5	1	2	2	0.16666666666666666	0	0	0	0	0	0	0	0	0	0	0	0	-0.1	0
341	0.0020220864368565195	0.0020205038668181753	-0.0020204394796069732	0.9848214592240099	-1	0	0	1.0	2	0.0	0	0.75	0	1	0	1	0	0	1.0	2	2	3	0.0	0	0	0	0	0	0	0	0	0	0	0	0	-0.00020204394796069733	26
3438	0.040013311921126477	0.0088168055190007	0.004348044899468917	0.9668141051639616	-1	0	0	0.2	2	0.8461538461538461	11	0.2727272727272727	0.8461538461538461	13	11	1	0	0	0.45454545454545453	11	5	15	0.0	0.5	0.4661006406953926	0.8787105286864437	0.7069419839382194	0.921897454182453	0.7521024173334858	0.9199020331845127	0.9099254076726516	0.9085923909714523	0	0	0.0	0.004348044899468917	31
3408	0.03783329737477896	0.008163592332968907	0.0040956334546927925	0.968461894204676	-1	0	0	0.2	2	0.8461538461538461	11	0.2727272727272727	0.8461538461538461	13	11	1	0	0	0.45454545454545453	11	5	15	0.0	0.5	0.4661006406953926	0.8787105286864437	0.7069419839382194	0.921897454182453	0.7521024173334858	0.9199020331845127	0.9099254076726516	0.9085923909714523	0	0	0.0	0.0040956334546927925	7
3443	0.03980181120580113	0.008892962294535376	0.004650756223662136	0.9663825671383877	-1	0	0	0.2	2	0.8461538461538461	11	0.2727272727272727	0.8461538461538461	13	11	1	0	0	0.45454545454545453	11	5	15	0.0	0.5	0.4661006406953926	0.8787105286864437	0.7069419839382194	0.921897454182453	0.7521024173334858	0.9199020331845127	0.9099254076726516	0.9085923909714523	0	0	0.0	0.004650756223662136	51
1856	0.03923308859083071	0.009272826066308557	0.005065599816822081	0.968497902624535	-1	0	0	0.2	2	0.8461538461538461	11	0.2727272727272727	0.8461538461538461	13	11	1	0	0	0.45454545454545453	11	5	15	0.0	0.5	0.4661006406953926	0.8787105286864437	0.7069419839382194	0.921897454182453	0.7521024173334858	0.9199020331845127	0.9099254076726516	0.9085923909714523	0	0	0.0	0.005065599816822081	40
1978	0.03823017863882356	0.008926363232345651	0.005283266479206615	0.9677665191175632	-1	0	0	0.2	2	0.8461538461538461	11	0.2727272727272727	0.8461538461538461	13	11	1	0	0	0.45454545454545453	11	5	15	0.0	0.5	0.4661006406953926	0.8787105286864437	0.7069419839382194	0.921897454182453	0.7521024173334858	0.9199020331845127	0.9099254076726516	0.9085923909714523	0	0	0.0	0.005283266479206615	44
541	0.0019870468471119957	0.0018389287524323036	-0.0018363748546365434	0.9839847917125184	-1	0	0	0.5	2	0.6666666666666666	2	0.625	0.3333333333333333	2	1	2	2	0	0.5	2	4	5	0.2857142857142857	0.5	0.1289048041404779	0.503861330070862	0.466156802147209	0.8280225358133162	0.6682873364458869	0.5346751514348218	0.9114608092817337	0.6399964461422094	0.75	0.5	0.07990578859093368	-0.00018363748546365433	53
2504	0.03770295981822416	0.007648461955006745	0.004227605410309647	0.9686750024598826	-1	0	0	0.2	2	0.8461538461538461	11	0.2727272727272727	0.8461538461538461	13	11	1	0	0	0.45454545454545453	11	5	15	0.0	0.5	0.4661006406953926	0.8787105286864437	0.7069419839382194	0.921897454182453	0.7521024173334858	0.9199020331845127	0.9099254076726516	0.9085923909714523	0	0	0.0	0.004227605410309647	21
2233	0.038140368480213654	0.009431502606294703	0.005045801968991509	0.9688698040582655	-1	0	0	0.2	2	0.8461538461538461	11	0.2727272727272727	0.8461538461538461	13	11	1	0	0	0.45454545454545453	11	5	15	0.0	0.5	0.4661006406953926	0.8787105286864437	0.7069419839382194	0.921897454182453	0.7521024173334858	0.9199020331845127	0.9099254076726516	0.9085923909714523	0	0	0.0	0.005045801968991509	27
3116	0.03791937062494884	0.008059630607888793	0.004393215726543099	0.9681222518745597	-1	0	0	0.2	2	0.8461538461538461	11	0.2727272727272727	0.8461538461538461	13	11	1	0	0	0.45454545454545453	11	5	15	0.0	0.5	0.4661006406953926	0.8787105286864437	0.7069419839382194	0.921897454182453	0.7521024173334858	0.9199020331845127	0.9099254076726516	0.9085923909714523	0	0	0.0	0.004393215726543099	15
598	0.00218852618006681	0.0021080967407344385	-0.0021073187223895245	0.9818237366385817	-1	0	0	0.75	3	0.5	2	0.5	0.25	2	1	3	2	0	0.75	3	4	6	0.2222222222222222	0.6666666666666666	0.42276543066990885	0.9260611582929417	0.22492479104961696	0.6986006610831322	0.4336196540124835	0.5297573534502836	0.8394739453111898	0.761787613983468	0.75	1.0	0.19149822668573194	-0.00021073187223895245	11
1859	0.033261436403642826	0.005344091663526471	0.00014622389109013233	0.626496165929835	-1	0	0	0.1111111111111111	1	1.0	11	1.0	0.9090909090909091	11	10	1	1	0	0.07692307692307693	13	1	13	0.2	0	0.5123694860551564	0.8435094566750843	0.7069419839382194	0.9174567847873928	0.835862431958067	0.9112550180878419	0.8731017428928278	0.8947907165323399	1.0	0	0.0	0.00014622389109013233	0
3139	0.037854195281875315	0.00958929710137742	0.005114635714451943	0.9687952145527987	-1	0	0	0.2	2	0.8461538461538461	11	0.2727272727272727	0.8461538461538461	13	11	1	0	0	0.45454545454545453	11	5	15	0.0	0.5	0.4661006406953926	0.8787105286864437	0.7069419839382194	0.921897454182453	0.835862431958067	0.9532009811132901	0.9544821491887243	0.9232644160125516	0	0	0.0	0.005114635714451943	61
4959	0.03970784762875924	0.008717901503932955	0.004121262126805097	0.9677401210416546	-1	0	0	0.2	2	0.8461538461538461	11	0.2727272727272727	0.8461538461538461	13	11	1	0	0	0.45454545454545453	11	5	15	0.0	0.5	0.4661006406953926	0.8787105286864437	0.7069419839382194	0.921897454182453	0.835862431958067	0.9532009811132901	0.9544821491887243	0.9232644160125516	0	0	0.0	0.004121262126805097	10
1441	0.029775728750018	0.009051757087985295	0.0032607791121597395	0.9546573272677333	-1	0	0	0.3	3	0.7692307692307693	10	0.2727272727272727	0.7692307692307693	13	10	1	0	0	0.45454545454545453	11	5	15	0.0	0.5	0.4661006406953926	0.8787105286864437	0.7069419839382194	0.921897454182453	0.7521024173334858	0.9199020331845127	0.9099254076726516	0.9085923909714523	0	0	0.0	0.0032607791121597395	46
2330	0.029130094455973577	0.004987895517613477	-0.004889948433831767	0.9763612848781681	-1	0	0	0.125	1	1.0	10	0.3333333333333333	0.9	10	9	1	1	0	0.4444444444444444	9	4	12	0.2	0	0.34066303450470625	0.7495759037223327	0.9508656600097168	0.9311024343099562	0.6056040617518033	0.9170788709407436	0.9232375093792607	0.8843687550793564	1.0	0.2	0.0	-0.0004889948433831767	0
2613	0.03837636496886073	0.007896388411029957	0.004616762117863489	0.9682165245699765	-1	0	0	0.2	2	0.8461538461538461	11	0.2727272727272727	0.8461538461538461	13	11	1	0	0	0.45454545454545453	11	5	15	0.0	0.5	0.4661006406953926	0.8787105286864437	0.630059409591035	0.9211026014596354	0.835862431958067	0.9532009811132901	0.9544821491887243	0.9230045196504555	0	0	0.0	0.004616762117863489	59
939	0.03003884153541315	0.010641351054999785	0.0022605085385704084	0.9548719711499839	-1	0	0	0.3	3	0.7692307692307693	10	0.2727272727272727	0.7692307692307693	13	10	1	0	0	0.45454545454545453	11	5	15	0.0	0.5	0.4661006406953926	0.8787105286864437	0.7069419839382194	0.921897454182453	0.7521024173334858	0.9199020331845127	0.9099254076726516	0.9085923909714523	0	0	0.0	0.0022605085385704084	136
1688	0.038074789339654073	0.012976861068242437	0.0023160899588245214	0.9618672273286916	-1	0	0	0.3	3	0.7692307692307693	10	0.2727272727272727	0.7692307692307693	13	10	1	0	0	0.45454545454545453	11	5	15	0.0	0.5	0.4661006406953926	0.8787105286864437	0.7069419839382194	0.921897454182453	0.7521024173334858	0.9199020331845127	0.9099254076726516	0.9085923909714523	0	0	0.0	0.0023160899588245214	24
2595	0.03698732435255288	0.007371501031562749	0.004161420854217093	0.968801371235742	-1	0	0	0.2	2	0.8461538461538461	11	0.2727272727272727	0.8461538461538461	13	11	1	0	0	0.45454545454545453	11	5	15	0.0	0.5	0.4661006406953926	0.8787105286864437	0.630059409591035	0.9211026014596354	0.7521024173334858	0.9199020331845127	0.9099254076726516	0.9082877380335237	0	0	0.0	0.004161420854217093	12
1450	0.03632349292589845	0.011843890584378404	-0.011382540071657616	0.9634506122754427	-1	0	0	0.2	2	0.9166666666666666	11	0.3181818181818182	0.8333333333333334	12	10	1	1	0	0.36363636363636365	11	4	14	0.25	0.15384615384615385	0.5447391972835685	0.8525332525154973	0.6685006967646272	0.9167246207784362	0.7939824246457764	0.9039985792031673	0.8823058100170569	0.8939661469141305	1.0	0	0.0	-0.0011382540071657615	1
3717	0.03990724304736429	0.011001065410316478	6.278859859286084e-05	0.9690890020131562	-1	0	0	0.1	1	1.0	13	0.2727272727272727	0.9230769230769231	13	12	1	1	0	0.45454545454545453	11	5	15	0.2	0	0.5123694860551564	0.8451907368752228	0.7069419839382194	0.8967318356129453	0.7521024173334858	0.9127271560715573	0.8305946262390562	0.8878266728149153	1.0	0	0.0	6.278859859286084e-05	7
1799	0.030383305141677808	0.010946328232319537	0.003096965345295904	0.957873590718714	-1	0	0	0.3	3	0.7692307692307693	10	0.2727272727272727	0.7692307692307693	13	10	1	0	0	0.45454545454545453	11	5	15	0.0	0.5	0.5337974356462929	0.8797759581784746	0.7069419839382194	0.921897454182453	0.7521024173334858	0.9199020331845127	0.8898896037612052	0.9088698145410369	0	0	0.0	0.003096965345295904	43
4302	0.0385682174494221	0.007563248908129339	0.0042589261119377435	0.967759162333852	-1	0	0	0.2	2	0.8461538461538461	11	0.2727272727272727	0.8461538461538461	13	11	1	0	0	0.45454545454545453	11	5	15	0.0	0.5	0.4661006406953926	0.8787105286864437	0.7069419839382194	0.921897454182453	0.835862431958067	0.9532009811132901	0.9544821491887243	0.9232644160125516	0	0	0.0	0.0042589261119377435	26
1373	0.030084396927460223	0.010363748719151467	0.0048398347794494185	0.9559937959555243	-1	0	0	0.3	3	0.7692307692307693	10	0.2727272727272727	0.7692307692307693	13	10	1	0	0	0.45454545454545453	11	5	15	0.0	0.5	0.5337974356462929	0.8935921482445035	0.7069419839382194	0.921897454182453	0.7521024173334858	0.9223934998786104	0.9142062387141687	0.9135075138572689	0	0	0.0	0.0048398347794494185	3
2520	0.03822375512178915	0.009487447584727287	0.004862149710683858	0.9677196392912781	-1	0	0	0.2	2	0.8461538461538461	11	0.2727272727272727	0.8461538461538461	13	11	1	0	0	0.45454545454545453	11	5	15	0.0	0.5	0.4661006406953926	0.8787105286864437	0.7069419839382194	0.921897454182453	0.7521024173334858	0.9223934998786104	0.9054469840561503	0.909537639955065	0	0	0.0	0.004862149710683858	31
2864	0.041800205408714396	0.014719181213541153	-0.010884178473691653	0.9623397795101528	-1	0	0	0.2	2	0.8461538461538461	11	0.25	0.8461538461538461	13	11	1	2	0	0.6	10	6	15	0.5	0.4	0.4469325182523928	0.9042086735484841	0.6913097420944547	0.9282603843963178	0.8211001626343177	0.9405894871344095	0.8390054427110323	0.9256971345798652	0.6538461538461539	0.15384615384615385	0.0	-0.0010884178473691652	0
4087	0.03626374605477267	0.011532980331084419	-0.003330604063796375	0.9705506690885727	-1	0	0	0.1	1	1.0	13	0.3125	0.9230769230769231	13	12	1	1	0	0.3333333333333333	12	4	15	0.2	0	0.4358580128740515	0.848931475230679	0.7138480163503562	0.8993141477944928	0.835862431958067	0.9462360883528294	0.9420870502742591	0.9056168625638343	1.0	0	0.0	-0.0003330604063796375	2
3368	0.03752197293672016	0.00812597428911633	0.004592631640515897	0.9685423076440554	-1	0	0	0.2	2	0.8461538461538461	11	0.2727272727272727	0.8461538461538461	13	11	1	0	0	0.45454545454545453	11	5	15	0.0	0.5	0.4661006406953926	0.8787105286864437	0.7069419839382194	0.921897454182453	0.7521024173334858	0.9199020331845127	0.9099254076726516	0.9085923909714523	0	0	0.0	0.004592631640515897	38
2815	0.0371641937695431	0.0075453683965513	0.0018620209050083853	0.9676302150588924	-1	0	0	0.2	2	0.8461538461538461	11	0.25	0.8461538461538461	13	11	1	0	0	0.6	10	6	15	0.0	0.4	0.5785280238194457	0.8506530027397113	0.630059409591035	0.9079980715728067	0.835862431958067	0.9350197789785394	0.8707558674825103	0.9030763115948104	0	0	0.0	0.0018620209050083853	3
1523	0.042146888666286166	0.013825766645033839	-0.013425943325794634	0.748963407877191	-1	0	0	0.3	3	0.7692307692307693	10	0.38461538461538464	0.7692307692307693	13	10	1	0	0	0.23076923076923078	13	3	15	0.0	0.14285714285714285	0.34066303450470625	0.9156854311191379	0.630059409591035	0.9509426879141301	0.6035460765627904	0.9548888509951075	0.8731017428928278	0.9427127081886151	0	0	0.0	-0.0013425943325794634	1
2568	0.03891742290960677	0.007836504797452959	0.004368504719294325	0.9670480765538226	-1	0	0	0.2	2	0.8461538461538461	11	0.2727272727272727	0.8461538461538461	13	11	1	0	0	0.45454545454545453	11	5	15	0.0	0.5	0.4661006406953926	0.8787105286864437	0.7069419839382194	0.921897454182453	0.7521024173334858	0.9199020331845127	0.9099254076726516	0.9085923909714523	0	0	0.0	0.004368504719294325	13
3040	0.0391799682930953	0.008914457425856824	0.004549988136236637	0.967289485106929	-1	0	0	0.2	2	0.8461538461538461	11	0.2727272727272727	0.8461538461538461	13	11	1	0	0	0.45454545454545453	11	5	15	0.0	0.5	0.4661006406953926	0.8787105286864437	0.7069419839382194	0.921897454182453	0.7521024173334858	0.9199020331845127	0.9099254076726516	0.9085923909714523	0	0	0.0	0.004549988136236637	22
2551	0.03838050976082231	0.008705436028017556	0.004431712918571339	0.9677561107885521	-1	0	0	0.2	2	0.8461538461538461	11	0.2727272727272727	0.8461538461538461	13	11	1	0	0	0.45454545454545453	11	5	15	0.0	0.5	0.4661006406953926	0.8787105286864437	0.7069419839382194	0.921897454182453	0.7521024173334858	0.9199020331845127	0.9099254076726516	0.9085923909714523	0	0	0.0	0.004431712918571339	12
4686	0.039998321688929764	0.008364813802774474	0.004520992927539649	0.9665189270048873	-1	0	0	0.2	2	0.8461538461538461	11	0.2727272727272727	0.8461538461538461	13	11	1	0	0	0.45454545454545453	11	5	15	0.0	0.5	0.4661006406953926	0.8787105286864437	0.7069419839382194	0.921897454182453	0.835862431958067	0.9532009811132901	0.9544821491887243	0.9232644160125516	0	0	0.0	0.004520992927539649	23
40	0.015852742264796733	0.005612045442689149	-0.005407065487516506	0.9457648737327845	-1	0	0	0.16666666666666666	1	1.0	6	0.6666666666666666	0.6666666666666666	4	4	3	0	0	0.75	4	3	8	0.0	0	0.36745947504802384	0.8454985595133135	0.3770347879066282	0.6359491732124596	0.6507913805840777	0.7711736285272721	0.829366008207337	0.760878047799284	0	0	0.0	-0.0005407065487516506	28
3695	0.03802667972019781	0.008466164289422973	0.004596903082227781	0.9685300356706674	-1	0	0	0.2	2	0.8461538461538461	11	0.2727272727272727	0.8461538461538461	13	11	1	0	0	0.45454545454545453	11	5	15	0.0	0.5	0.4661006406953926	0.8787105286864437	0.630059409591035	0.9211026014596354	0.7521024173334858	0.9199020331845127	0.9099254076726516	0.9082877380335237	0	0	0.0	0.004596903082227781	48
4250	0.03924634564931427	0.00971980183359102	0.004756387398794655	0.9666956225968308	-1	0	0	0.2	2	0.8461538461538461	11	0.2727272727272727	0.8461538461538461	13	11	1	0	0	0.45454545454545453	11	5	15	0.0	0.5	0.4661006406953926	0.8787105286864437	0.7069419839382194	0.921897454182453	0.835862431958067	0.9532009811132901	0.9544821491887243	0.9232644160125516	0	0	0.0	0.004756387398794655	80
2023	0.03994389724439986	0.00882225672452986	0.004668115075862049	0.966996588181606	-1	0	0	0.2	2	0.8461538461538461	11	0.2727272727272727	0.8461538461538461	13	11	1	0	0	0.45454545454545453	11	5	15	0.0	0.5	0.4661006406953926	0.8787105286864437	0.7069419839382194	0.921897454182453	0.7521024173334858	0.9223934998786104	0.9054469840561503	0.909537639955065	0	0	0.0	0.004668115075862049	38
4091	0.03758496866087747	0.012833266245567243	0.0028072286335246435	0.9608480181496455	-1	0	0	0.3	3	0.7692307692307693	10	0.2727272727272727	0.7692307692307693	13	10	1	0	0	0.45454545454545453	11	5	15	0.0	0.5	0.4661006406953926	0.8787105286864437	0.7069419839382194	0.921897454182453	0.835862431958067	0.9532009811132901	0.9544821491887243	0.9232644160125516	0	0	0.0	0.0028072286335246435	13
440	0.0019798400608860307	0.0017073710069305608	-0.001707360003407221	0.9744280622704317	-1	0	0	0.5	1	1.0	1	1.0	1.0	1	1	1	1	0	0.3333333333333333	1	3	3	0.16666666666666666	0	0.9458022475035325	0.5	0.9627146303861368	0.5	0.29536448957617056	0.5	0.9571733181626462	0.5	1.0	1.0	0.0	-0.00017073600034072208	52
792	0.0018895746897780157	0.0017702692337069085	-0.0017702627746723205	0.9744359207961234	-1	0	0	0.5	1	1.0	1	1.0	1.0	1	1	1	1	0	0.3333333333333333	1	3	3	0.16666666666666666	0	0.9458022475035325	0.5	0.9627146303861368	0.5	0.29536448957617056	0.5	0.9571733181626462	0.5	1.0	1.0	0.0	-0.00017702627746723205	30
4581	0.04030577889809005	0.009539701446929831	0.005203697523687993	0.9672208273939042	-1	0	0	0.2	2	0.8461538461538461	11	0.2727272727272727	0.8461538461538461	13	11	1	0	0	0.45454545454545453	11	5	15	0.0	0.5	0.4661006406953926	0.8787105286864437	0.7069419839382194	0.921897454182453	0.7521024173334858	0.9199020331845127	0.9099254076726516	0.9085923909714523	0	0	0.0	0.005203697523687993	61
4013	0.04021165712162372	0.009308643459838468	0.004490210191474534	0.966971391350077	-1	0	0	0.2	2	0.8461538461538461	11	0.2727272727272727	0.8461538461538461	13	11	1	0	0	0.45454545454545453	11	5	15	0.0	0.5	0.4661006406953926	0.8787105286864437	0.7069419839382194	0.921897454182453	0.7521024173334858	0.9199020331845127	0.9099254076726516	0.9085923909714523	0	0	0.0	0.004490210191474534	34
3559	0.022456014874195705	0.0033169662317904794	-0.002844271060652172	0.9789845697309039	-1	0	0	0.3	3	0.6923076923076923	9	0.2777777777777778	0.6923076923076923	12	9	2	0	0	0.6666666666666666	9	6	15	0.0	0.2857142857142857	0.5634067099087751	0.89068743868387	0.7068924325670676	0.9114797015573297	0.835862431958067	0.9182759822120099	0.8698106043807639	0.9074528400340562	0	0	0.0	-0.0002844271060652172	2
1638	0.029097994480766214	0.009769101228263306	0.002938081031705934	0.9545857238412574	-1	0	0	0.3	3	0.7692307692307693	10	0.2727272727272727	0.7692307692307693	13	10	1	0	0	0.45454545454545453	11	5	15	0.0	0.5	0.4661006406953926	0.8787105286864437	0.7069419839382194	0.921897454182453	0.7521024173334858	0.9199020331845127	0.9099254076726516	0.9085923909714523	0	0	0.0	0.002938081031705934	31
2976	0.03961361143726511	0.009412053960490146	0.004696383910959188	0.9668932683749014	-1	0	0	0.2	2	0.8461538461538461	11	0.2727272727272727	0.8461538461538461	13	11	1	0	0	0.45454545454545453	11	5	15	0.0	0.5	0.4661006406953926	0.8787105286864437	0.7069419839382194	0.921897454182453	0.835862431958067	0.9532009811132901	0.9544821491887243	0.9232644160125516	0	0	0.0	0.004696383910959188	65
1851	0.047787900652859566	0.016270605500808187	-0.010988099927258337	0.9598619757170185	-1	0	0	0.2	2	0.8461538461538461	11	0.25	0.8461538461538461	13	11	1	2	0	0.6	10	6	15	0.5	0.4	0.4469325182523928	0.8374076739355184	0.6913097420944547	0.9236564232979478	0.8211001626343177	0.9469974581431898	0.869989980977635	0.9120055721426849	0.6538461538461539	0.23076923076923078	0.0	-0.0010988099927258337	0
4454	0.03757977318920754	0.0077810850875124765	0.004311463348751926	0.9685404713294896	-1	0	0	0.2	2	0.8461538461538461	11	0.2727272727272727	0.8461538461538461	13	11	1	0	0	0.45454545454545453	11	5	15	0.0	0.5	0.4661006406953926	0.8787105286864437	0.7069419839382194	0.921897454182453	0.835862431958067	0.9532009811132901	0.9544821491887243	0.9232644160125516	0	0	0.0	0.004311463348751926	16
66	0.013674319176922358	0.005440812983398048	-0.005416376969071182	0.9707665932214222	-1	0	0	0.5	4	0.4444444444444444	4	0.39285714285714285	0.4444444444444444	8	4	2	0	0	0.5714285714285714	7	4	11	0.0	0.4	0.29415079185387016	0.8678149531588407	0.6468981740135511	0.6911740401148767	0.447558544876051	0.8862526220214767	0.8713456633498056	0.8292239432681675	0	0	0.0	-0.0005416376969071183	49
3069	0.03956681589599186	0.00885776464492493	0.004604887316660702	0.9671990473497791	-1	0	0	0.2	2	0.8461538461538461	11	0.2727272727272727	0.8461538461538461	13	11	1	0	0	0.45454545454545453	11	5	15	0.0	0.5	0.4661006406953926	0.8787105286864437	0.7069419839382194	0.921897454182453	0.835862431958067	0.9532009811132901	0.9544821491887243	0.9232644160125516	0	0	0.0	0.004604887316660702	21
4909	0.03880914694816036	0.009505072527734955	0.004929260333248277	0.9681762003668974	-1	0	0	0.2	2	0.8461538461538461	11	0.2727272727272727	0.8461538461538461	13	11	1	0	0	0.45454545454545453	11	5	15	0.0	0.5	0.4661006406953926	0.8787105286864437	0.7069419839382194	0.921897454182453	0.7521024173334858	0.9223934998786104	0.9054469840561503	0.909537639955065	0	0	0.0	0.004929260333248277	98
3875	0.03840165084126537	0.008282776293195945	0.004694838986071737	0.9679521808234411	-1	0	0	0.2	2	0.8461538461538461	11	0.2727272727272727	0.8461538461538461	13	11	1	0	0	0.45454545454545453	11	5	15	0.0	0.5	0.4661006406953926	0.8787105286864437	0.7069419839382194	0.921897454182453	0.835862431958067	0.9532009811132901	0.9544821491887243	0.9232644160125516	0	0	0.0	0.004694838986071737	33
1938	0.0380762569307801	0.013765222924401396	-0.0027218584741790816	0.969353108151008	-1	0	0	0.1	1	1.0	13	0.2727272727272727	0.9230769230769231	13	12	1	0	0	0.45454545454545453	11	5	15	0.0	0	0.4661006406953926	0.8787105286864437	0.7069419839382194	0.921897454182453	0.7521024173334858	0.9223934998786104	0.9054469840561503	0.909537639955065	0	0	0.0	-0.0002721858474179082	6
3779	0.029577172427907725	0.010123398999096892	0.003278921840070172	0.9539539102633798	-1	0	0	0.3	3	0.7692307692307693	10	0.2727272727272727	0.7692307692307693	13	10	1	0	0	0.45454545454545453	11	5	15	0.0	0.5	0.4661006406953926	0.8787105286864437	0.7069419839382194	0.921897454182453	0.835862431958067	0.9532009811132901	0.9544821491887243	0.9232644160125516	0	0	0.0	0.003278921840070172	18
1595	0.013383675051520015	0.005019597235012736	-0.004994371119745779	0.9748445302182451	-1	0	0	0.375	3	0.6666666666666666	6	0.4583333333333333	0.5555555555555556	8	5	2	1	0	0.6666666666666666	6	4	11	0.2	0.4	0.6594921396675432	0.8666659690472124	0.6222928400403045	0.8979744319563258	0.9314387393366081	0.9173667777375454	0.8696372387758308	0.89578738923839	1.0	0.125	0.0	-0.000499437111974578	0
3051	0.040037756639084016	0.009566235852451092	0.005082741796368643	0.9668407278225041	-1	0	0	0.2	2	0.8461538461538461	11	0.2727272727272727	0.8461538461538461	13	11	1	0	0	0.45454545454545453	11	5	15	0.0	0.5	0.4661006406953926	0.8787105286864437	0.7069419839382194	0.921897454182453	0.7521024173334858	0.9199020331845127	0.9099254076726516	0.9085923909714523	0	0	0.0	0.005082741796368643	89
1968	0.04366164356837371	0.016168333412604294	-0.0093109053984918	0.9616655521635528	-1	0	0	0.2	2	0.8461538461538461	11	0.25	0.8461538461538461	13	11	1	2	0	0.6	10	6	15	0.5	0.4	0.4469325182523928	0.8560954720347064	0.6913097420944547	0.9236564232979478	0.8211001626343177	0.9487628206393663	0.8404407962511024	0.9167006708931973	0.5384615384615384	0.15384615384615385	0.0	-0.00093109053984918	1
4805	0.03977964652967311	0.009442789936969098	0.005140067026176531	0.9672633191523261	-1	0	0	0.2	2	0.8461538461538461	11	0.2727272727272727	0.8461538461538461	13	11	1	0	0	0.45454545454545453	11	5	15	0.0	0.5	0.4661006406953926	0.8787105286864437	0.7069419839382194	0.921897454182453	0.7521024173334858	0.9199020331845127	0.9099254076726516	0.9085923909714523	0	0	0.0	0.005140067026176531	22
2799	0.038528954904403945	0.009878931385646845	0.0044552276687680435	0.9684617253677041	-1	0	0	0.2	2	0.8461538461538461	11	0.2727272727272727	0.8461538461538461	13	11	1	0	0	0.45454545454545453	11	5	15	0.0	0.5	0.4661006406953926	0.8787105286864437	0.7069419839382194	0.921897454182453	0.835862431958067	0.9532009811132901	0.9544821491887243	0.9232644160125516	0	0	0.0	0.0044552276687680435	12
3584	0.03849982109884184	0.008775005851643349	0.0041034551119211084	0.9669002588052198	-1	0	0	0.2	2	0.8461538461538461	11	0.2727272727272727	0.8461538461538461	13	11	1	0	0	0.45454545454545453	11	5	15	0.0	0.5	0.4661006406953926	0.8787105286864437	0.7069419839382194	0.921897454182453	0.7521024173334858	0.9199020331845127	0.9099254076726516	0.9085923909714523	0	0	0.0	0.0041034551119211084	21
423	0.0018113065030577287	0.0017601346205696586	-0.0017591186122192606	0.983822224813624	-1	0	0	1.0	1	0	0	1.0	0	0	0	1	1	0	0.5	2	1	2	0.16666666666666666	0	0	0	0	0	0	0	0	0	0	0	0	-0.1	1
637	0.02947714238311556	0.009002496680802292	0.0031477313028235986	0.9546591778502272	-1	0	0	0.3	3	0.7692307692307693	10	0.2727272727272727	0.7692307692307693	13	10	1	0	0	0.45454545454545453	11	5	15	0.0	0.5	0.4661006406953926	0.8787105286864437	0.7069419839382194	0.921897454182453	0.7521024173334858	0.9199020331845127	0.9099254076726516	0.9085923909714523	0	0	0.0	0.0031477313028235986	142
4631	0.038102528206202246	0.00807534439916784	0.004569647315145169	0.9675664086326734	-1	0	0	0.2	2	0.8461538461538461	11	0.2727272727272727	0.8461538461538461	13	11	1	0	0	0.45454545454545453	11	5	15	0.0	0.5	0.4661006406953926	0.8787105286864437	0.7069419839382194	0.921897454182453	0.835862431958067	0.9532009811132901	0.9544821491887243	0.9232644160125516	0	0	0.0	0.004569647315145169	54
1408	0.029772191295807705	0.009489124605412689	0.002919991047685919	0.9548663292167513	-1	0	0	0.3	3	0.7692307692307693	10	0.2727272727272727	0.7692307692307693	13	10	1	0	0	0.45454545454545453	11	5	15	0.0	0.5	0.4661006406953926	0.8787105286864437	0.7069419839382194	0.921897454182453	0.7521024173334858	0.9199020331845127	0.9099254076726516	0.9085923909714523	0	0	0.0	0.002919991047685919	13
1553	0.037796446255644295	0.008601979229203116	0.005009175966874715	0.969115543112968	-1	0	0	0.2	2	0.8461538461538461	11	0.2727272727272727	0.8461538461538461	13	11	1	0	0	0.45454545454545453	11	5	15	0.0	0.5	0.4661006406953926	0.8787105286864437	0.7069419839382194	0.921897454182453	0.7521024173334858	0.9199020331845127	0.9099254076726516	0.9085923909714523	0	0	0.0	0.005009175966874715	107
4927	0.033659412896108645	0.005133570132015757	0.0031532861507951268	0.9717167990271304	-1	0	0	0.2	2	0.8461538461538461	11	0.2727272727272727	0.8461538461538461	13	11	1	0	0	0.45454545454545453	11	5	15	0.0	0.5	0.4661006406953926	0.8787105286864437	0.7813525818970153	0.908566810554006	0.835862431958067	0.9532009811132901	0.9544821491887243	0.9190988999556526	0	0	0.0	0.0031532861507951268	1
675	0.002638098253332388	0.002441726438667055	-0.0024417015491808524	0.9689817452928149	-1	0	0	0.3333333333333333	1	1.0	2	1.0	1.0	2	2	1	1	0	0.25	1	4	4	0.16666666666666666	0	0.7234662591261964	0.9407737271299275	0.5893705857909464	0.9766479265389042	0.476189095364291	0.7017817069584652	0.8921951485982601	0.9206728875974692	1.0	1.0	0.0	-0.00024417015491808524	8
3906	0.037130031106509205	0.007791646293706302	0.0043467706895124044	0.968323950271144	-1	0	0	0.2	2	0.8461538461538461	11	0.2727272727272727	0.8461538461538461	13	11	1	0	0	0.45454545454545453	11	5	15	0.0	0.5	0.4661006406953926	0.8787105286864437	0.7069419839382194	0.921897454182453	0.7521024173334858	0.9199020331845127	0.9099254076726516	0.9085923909714523	0	0	0.0	0.0043467706895124044	35
2950	0.03689440658213626	0.007662527534548656	0.004711029099576602	0.9695261448666843	-1	0	0	0.2	2	0.8461538461538461	11	0.2727272727272727	0.8461538461538461	13	11	1	0	0	0.45454545454545453	11	5	15	0.0	0.5	0.4661006406953926	0.8787105286864437	0.630059409591035	0.9211026014596354	0.835862431958067	0.9532009811132901	0.9544821491887243	0.9230045196504555	0	0	0.0	0.004711029099576602	45
1183	0.030506947615164082	0.01072632277660853	0.0029487620014195595	0.9548684654812164	-1	0	0	0.3	3	0.7692307692307693	10	0.2727272727272727	0.7692307692307693	13	10	1	0	0	0.45454545454545453	11	5	15	0.0	0.5	0.4661006406953926	0.8787105286864437	0.7069419839382194	0.921897454182453	0.7521024173334858	0.9199020331845127	0.9099254076726516	0.9085923909714523	0	0	0.0	0.0029487620014195595	44
1325	0.02980630177573236	0.00990865139141653	0.002844303310192221	0.9555253299905873	-1	0	0	0.3	3	0.7692307692307693	10	0.2727272727272727	0.7692307692307693	13	10	1	0	0	0.45454545454545453	11	5	15	0.0	0.5	0.4661006406953926	0.8787105286864437	0.7069419839382194	0.921897454182453	0.7521024173334858	0.9199020331845127	0.9099254076726516	0.9085923909714523	0	0	0.0	0.002844303310192221	24
1527	0.0297314845052623	0.009267494612994214	0.0029031215821569843	0.9550540089587467	-1	0	0	0.3	3	0.7692307692307693	10	0.2727272727272727	0.7692307692307693	13	10	1	0	0	0.45454545454545453	11	5	15	0.0	0.5	0.4661006406953926	0.8787105286864437	0.7069419839382194	0.921897454182453	0.7521024173334858	0.9199020331845127	0.9099254076726516	0.9085923909714523	0	0	0.0	0.0029031215821569843	20
1085	0.002345375157308944	0.0023023258830031164	-0.0022962415488488757	0.9806969149106892	-1	0	0	0.75	3	0.0	0	0.625	0	2	0	2	0	0	0.5	4	2	5	0.0	0.5	0	0	0	0	0	0	0	0	0	0	0	-0.00022962415488488757	5
3006	0.03932941061629565	0.009231333771859496	0.0049187107109092505	0.9665455187303782	-1	0	0	0.2	2	0.8461538461538461	11	0.2727272727272727	0.8461538461538461	13	11	1	0	0	0.45454545454545453	11	5	15	0.0	0.5	0.4661006406953926	0.8787105286864437	0.7069419839382194	0.921897454182453	0.7521024173334858	0.9199020331845127	0.9099254076726516	0.9085923909714523	0	0	0.0	0.0049187107109092505	55
1584	0.022746118086017147	0.002761712233073621	-0.002178369920484169	0.9790857791940115	-1	0	0	0.3	3	0.6923076923076923	9	0.2777777777777778	0.6923076923076923	12	9	2	0	0	0.6666666666666666	9	6	15	0.0	0.2857142857142857	0.5634067099087751	0.89068743868387	0.7068924325670676	0.9114797015573297	0.835862431958067	0.9182759822120099	0.8698106043807639	0.9074528400340562	0	0	0.0	-0.0002178369920484169	5
3853	0.026473410950519582	0.0009011981234129748	-0.0008784293237477867	0.972486559652356	-1	0	0	0.3	3	0.6923076923076923	9	0.3125	0.6923076923076923	12	9	2	0	0	0.75	8	6	15	0.0	0.25	0.4903649769493429	0.9074983935553941	0.7713162182703075	0.9175800510177451	0.835862431958067	0.9507288584013459	0.9581923693538565	0.9276466733722993	0	0	0.0	-8.784293237477868e-05	5
1705	0.03003737546202346	0.009382699862862304	0.0028290750108096296	0.955145942858644	-1	0	0	0.3	3	0.7692307692307693	10	0.2727272727272727	0.7692307692307693	13	10	1	0	0	0.45454545454545453	11	5	15	0.0	0.5	0.4661006406953926	0.8787105286864437	0.7069419839382194	0.921897454182453	0.7521024173334858	0.9199020331845127	0.9099254076726516	0.9085923909714523	0	0	0.0	0.0028290750108096296	15
2155	0.039717478405419115	0.008501127154870529	0.004111912372273451	0.967397495979248	-1	0	0	0.2	2	0.8461538461538461	11	0.2727272727272727	0.8461538461538461	13	11	1	0	0	0.45454545454545453	11	5	15	0.0	0.5	0.4661006406953926	0.8787105286864437	0.7069419839382194	0.921897454182453	0.7521024173334858	0.9199020331845127	0.9099254076726516	0.9085923909714523	0	0	0.0	0.004111912372273451	13
4950	0.033427089251974525	0.006986020074645877	-0.0011163429078800157	0.968004327796502	-1	0	0	0.2	2	0.8461538461538461	11	0.2727272727272727	0.8461538461538461	13	11	1	0	0	0.45454545454545453	11	5	15	0.0	0.5	0.4661006406953926	0.8787105286864437	0.7837254555431002	0.9052143062582632	0.835862431958067	0.9532009811132901	0.9516501573632686	0.9181092807226622	0	0	0.0	-0.00011163429078800157	1
2647	0.03979602507790373	0.008860064894598872	0.004679247481503524	0.9668592638198078	-1	0	0	0.2	2	0.8461538461538461	11	0.2727272727272727	0.8461538461538461	13	11	1	0	0	0.45454545454545453	11	5	15	0.0	0.5	0.4661006406953926	0.8787105286864437	0.7069419839382194	0.921897454182453	0.7521024173334858	0.9199020331845127	0.9099254076726516	0.9085923909714523	0	0	0.0	0.004679247481503524	16
1650	0.029970342639907194	0.013993111167218221	-0.0009567340450202523	0.9630944887978572	-1	0	0	0.3	3	0.7692307692307693	10	0.38461538461538464	0.7692307692307693	13	10	1	0	0	0.23076923076923078	13	3	15	0.0	0.14285714285714285	0.555680958920844	0.8669010944133758	0.630059409591035	0.9153125122241222	0.8211001626343177	0.9217175939419885	0.8731017428928278	0.9037857937798243	0	0	0.0	-9.567340450202522e-05	2
3278	0.026768726041986813	0.0004049743306584807	-0.0003423831022593515	0.97266177841833	-1	0	0	0.3	3	0.6923076923076923	9	0.3125	0.6923076923076923	12	9	2	0	0	0.75	8	6	15	0.0	0.25	0.4903649769493429	0.9074983935553941	0.7713162182703075	0.9175800510177451	0.835862431958067	0.9507288584013459	0.9581923693538565	0.9276466733722993	0	0	0.0	-3.423831022593515e-05	2
3052	0.039613416870811886	0.00864374870785063	0.004342219175649807	0.9666315917690796	-1	0	0	0.2	2	0.8461538461538461	11	0.2727272727272727	0.8461538461538461	13	11	1	0	0	0.45454545454545453	11	5	15	0.0	0.5	0.4661006406953926	0.8787105286864437	0.7069419839382194	0.921897454182453	0.7521024173334858	0.9199020331845127	0.9099254076726516	0.9085923909714523	0	0	0.0	0.004342219175649807	18
4943	0.03815937331745127	0.009491498034389992	0.0051237930068739924	0.9686541746714077	-1	0	0	0.2	2	0.8461538461538461	11	0.2727272727272727	0.8461538461538461	13	11	1	0	0	0.45454545454545453	11	5	15	0.0	0.5	0.4661006406953926	0.8787105286864437	0.7069419839382194	0.921897454182453	0.7521024173334858	0.9199020331845127	0.9099254076726516	0.9085923909714523	0	0	0.0	0.0051237930068739924	62
3865	0.040145614691249706	0.013631006593490577	0.0007591630009689411	0.9671046866761946	-1	0	0	0.2	2	0.8461538461538461	11	0.3125	0.8461538461538461	13	11	1	0	0	0.3333333333333333	12	4	15	0.0	0.6666666666666666	0.5337974356462929	0.852906335739227	0.630059409591035	0.9187703630601534	0.835862431958067	0.946236032353735	0.9275598341207587	0.9129666726046728	0	0	0.0	0.0007591630009689411	8
554	0.0018581142978176788	0.0017875974349339692	-0.0017875957485460029	0.9740569559385621	-1	0	0	0.5	1	1.0	1	1.0	1.0	1	1	1	1	0	0.3333333333333333	1	3	3	0.16666666666666666	0	0.9458022475035325	0.5	0.9627146303861368	0.5	0.29536448957617056	0.5	0.9571733181626462	0.5	1.0	1.0	0.0	-0.0001787595748546003	52
44	0.0025541741457394706	0.00248810257292897	-0.0024880831729915814	0.9832057997212011	-1	0	0	1.0	1	0	0	1.0	0	0	0	1	6	0	0.5	1	2	2	1.0	0	0	0	0	0	0	0	0	0	0	0	0	-0.1	8
4224	0.04100557218272949	0.015009186620164072	-0.011347385316151357	0.9735112756356517	-1	0	0	0.1	1	1.0	13	0.3125	0.9230769230769231	13	12	1	1	0	0.3333333333333333	12	4	15	0.2	0	0.555680958920844	0.8329153116868777	0.630059409591035	0.9075900535252551	0.835862431958067	0.9314867291169215	0.8909256953748091	0.8972388379421019	1.0	0	0.0	-0.0011347385316151357	0
1414	0.030158596398544627	0.009838716275680207	0.0027942453849308813	0.9552966949536669	-1	0	0	0.3	3	0.7692307692307693	10	0.2727272727272727	0.7692307692307693	13	10	1	0	0	0.45454545454545453	11	5	15	0.0	0.5	0.4661006406953926	0.8787105286864437	0.7069419839382194	0.921897454182453	0.7521024173334858	0.9199020331845127	0.9099254076726516	0.9085923909714523	0	0	0.0	0.0027942453849308813	12
4780	0.04188577416837907	0.012741015687189747	-0.01002324312763083	0.9556882272544438	-1	0	0	0.2	2	0.8461538461538461	11	0.25	0.8461538461538461	13	11	1	0	0	0.6	10	6	15	0.0	0.4	0.5785280238194457	0.8489457279369594	0.630059409591035	0.9193705488646373	0.8284485486374276	0.9319118312825773	0.8692275075116965	0.9054130753828187	0	0	0.0	-0.001002324312763083	1
1519	0.030019167610533623	0.009188877144972574	0.002941158102425204	0.9541635259135676	-1	0	0	0.3	3	0.7692307692307693	10	0.2727272727272727	0.7692307692307693	13	10	1	0	0	0.45454545454545453	11	5	15	0.0	0.5	0.4661006406953926	0.8787105286864437	0.7069419839382194	0.921897454182453	0.7521024173334858	0.9199020331845127	0.9099254076726516	0.9085923909714523	0	0	0.0	0.002941158102425204	33
4138	0.03846284128559648	0.008616210007605422	0.004575223084682538	0.9683892769367491	-1	0	0	0.2	2	0.8461538461538461	11	0.2727272727272727	0.8461538461538461	13	11	1	0	0	0.45454545454545453	11	5	15	0.0	0.5	0.4661006406953926	0.8787105286864437	0.7069419839382194	0.921897454182453	0.8776397479969656	0.9560676920048653	0.9544821491887243	0.9248136013254729	0	0	0.0	0.004575223084682538	26
3826	0.024971610251770242	0.004754240170590474	-0.004328128404353825	0.9827973808978759	-1	0	0	0.2	2	0.8461538461538461	11	0.42857142857142855	0.6923076923076923	11	9	3	4	0	0.7142857142857143	5	7	15	0.5	0	0.34066303450470625	0.8352517576213432	0.9892573958121573	0.920093874559033	0.607662046940816	0.948147262006622	0.9612013205388582	0.9108734458479788	0.18181818181818182	0.09090909090909091	0.0	-0.0004328128404353825	2
2348	0.038200850818537094	0.008663793889023521	0.004919908355634451	0.9683420049592234	-1	0	0	0.2	2	0.8461538461538461	11	0.2727272727272727	0.8461538461538461	13	11	1	0	0	0.45454545454545453	11	5	15	0.0	0.5	0.4661006406953926	0.8787105286864437	0.7069419839382194	0.921897454182453	0.7521024173334858	0.9199020331845127	0.9099254076726516	0.9085923909714523	0	0	0.0	0.004919908355634451	23
2292	0.03903137854499626	0.009223148690794651	0.004741534770405368	0.9686248365505395	-1	0	0	0.2	2	0.8461538461538461	11	0.2727272727272727	0.8461538461538461	13	11	1	0	0	0.45454545454545453	11	5	15	0.0	0.5	0.4661006406953926	0.8787105286864437	0.7069419839382194	0.921897454182453	0.7521024173334858	0.9199020331845127	0.9099254076726516	0.9085923909714523	0	0	0.0	0.004741534770405368	22
444	0.001992579510881856	0.0019916680456025264	-0.0019915829149900178	0.9846955876558334	-1	0	0	1.0	1	0	0	1.0	0	1	0	0	0	0	0.5	1	2	2	0.0	0	0	0	0	0	0	0	0	0	0	0	0	-0.00019915829149900178	33
255	0.001798670967243321	0.001735270282968387	-0.0017352390703034252	0.9861201083805128	-1	0	0	1.0	1	0	0	1.0	0	1	0	0	1	0	0.5	1	2	2	0.3333333333333333	0	0	0	0	0	0	0	0	0	0	0	0	-0.00017352390703034252	6
284	0.0017753504061246757	0.0017240989136006325	-0.0017220011105754708	0.9834469890062385	-1	0	0	1.0	1	0	0	1.0	0	1	0	0	0	0	0.5	2	1	2	0.0	0	0	0	0	0	0	0	0	0	0	0	0	-0.00017220011105754707	13
2133	0.03935351861507917	0.009485129796869916	0.004791917785179035	0.9671611926365256	-1	0	0	0.2	2	0.8461538461538461	11	0.2727272727272727	0.8461538461538461	13	11	1	0	0	0.45454545454545453	11	5	15	0.0	0.5	0.4661006406953926	0.8787105286864437	0.7069419839382194	0.921897454182453	0.835862431958067	0.9532009811132901	0.9544821491887243	0.9232644160125516	0	0	0.0	0.004791917785179035	75
221	0.015495590906140888	0.006737533926324201	-0.006132251076929684	0.9503855059609135	-1	0.25	1	0.6	6	0.38461538461538464	5	0.42857142857142855	0.38461538461538464	6	5	8	1	0	0.7142857142857143	5	7	15	0.05263157894736842	0.3076923076923077	0.6778599022644578	0.9159101927115868	0.48357236432744904	0.8238426089453189	0.6093922134946339	0.8968313722920466	0.7826478765438686	0.8840183548824955	1.0	0.3333333333333333	0.0	-0.0006132251076929684	11
4917	0.03940840036697485	0.008035703905306479	0.00403435842653634	0.9668235783071722	-1	0	0	0.2	2	0.8461538461538461	11	0.2727272727272727	0.8461538461538461	13	11	1	0	0	0.45454545454545453	11	5	15	0.0	0.5	0.4661006406953926	0.8787105286864437	0.7069419839382194	0.921897454182453	0.835862431958067	0.9532009811132901	0.9544821491887243	0.9232644160125516	0	0	0.0	0.00403435842653634	14
4788	0.02855116013906737	0.00039388476011498923	0.00038346836134979425	0.9712707755020856	-1	0	0	0.3	3	0.6923076923076923	9	0.3125	0.6923076923076923	12	9	2	0	0	0.75	8	6	15	0.0	0.25	0.6009528888455951	0.8717819977990837	0.6685006967646272	0.8443171049760667	0.835862431958067	0.9334674343771133	0.8675427622113286	0.8892309547633186	0	0	0.0	0.00038346836134979425	4
3027	0.03979160264274936	0.00927096283416389	0.004601946724002176	0.9671564941092569	-1	0	0	0.2	2	0.8461538461538461	11	0.2727272727272727	0.8461538461538461	13	11	1	0	0	0.45454545454545453	11	5	15	0.0	0.5	0.4661006406953926	0.8787105286864437	0.7069419839382194	0.921897454182453	0.7521024173334858	0.9199020331845127	0.9099254076726516	0.9085923909714523	0	0	0.0	0.004601946724002176	21
1327	0.02859610682212804	0.009434383912271747	0.0031052886596777142	0.9557617064362176	-1	0	0	0.3	3	0.7692307692307693	10	0.2727272727272727	0.7692307692307693	13	10	1	0	0	0.45454545454545453	11	5	15	0.0	0.5	0.4661006406953926	0.8787105286864437	0.7069419839382194	0.921897454182453	0.7521024173334858	0.9223934998786104	0.9054469840561503	0.909537639955065	0	0	0.0	0.0031052886596777142	11
89	0.00567497168570721	0.0018573862041791794	-0.0018570552629915218	0.9689044018884447	-1	0	0	0.4	2	0.8	4	0.5833333333333334	0.8	6	4	0	0	0	0.3333333333333333	2	6	7	0.0	0	0.23437098590106825	0.9591023341211841	0.15242507105155867	0.9177800402735427	0.16463630337771223	0.9432716240014426	0.5892760891710959	0.942288483623044	0	0	0.0	-0.0001857055262991522	73
3435	0.039722358705115035	0.008995349048328494	0.0041691577660249194	0.9674336892993168	-1	0	0	0.2	2	0.8461538461538461	11	0.2727272727272727	0.8461538461538461	13	11	1	0	0	0.45454545454545453	11	5	15	0.0	0.5	0.4661006406953926	0.8787105286864437	0.7069419839382194	0.921897454182453	0.7521024173334858	0.9199020331845127	0.9099254076726516	0.9085923909714523	0	0	0.0	0.0041691577660249194	11
5024	0.032184275864155114	0.006471737805386944	-0.0005293578983396826	0.9718777552359259	-1	0	0	0.1	1	1.0	13	0.3125	0.9230769230769231	13	12	1	2	0	0.3333333333333333	12	4	15	0.4	0	0.4469325182523928	0.8499800300705439	0.6913097420944547	0.9145513682803622	0.835862431958067	0.9537887221004417	0.9215295074652917	0.9150871336732019	0.5384615384615385	0	0.0	-5.293578983396826e-05	0
563	0.03025856657152004	0.011926895729324496	-0.0018114205847162281	0.9603736147078167	-1	0	0	0.2222222222222222	2	0.9090909090909091	10	1.0	0.9090909090909091	12	10	0	0	0	0.07692307692307693	13	1	13	0.0	0.16666666666666666	0.45959552916207597	0.9087474620843374	0.809707954072748	0.8321344423183227	0.7635395554883401	0.8971218300789858	0.9236141901956928	0.8830502495180075	0	0	0.0	-0.0001811420584716228	38
1467	0.029527114581759013	0.011992862035147057	0.0024193628564338127	0.9579917563990084	-1	0	0	0.3	3	0.7692307692307693	10	0.2727272727272727	0.7692307692307693	13	10	1	0	0	0.45454545454545453	11	5	15	0.0	0.5	0.4469325182523928	0.8823868039668702	0.7069419839382194	0.921897454182453	0.6494393629797146	0.9221474415846997	0.9099254076726516	0.910398443333357	0	0	0.0	0.0024193628564338127	15
857	0.0026415256241944015	0.002436882024533186	-0.0024368818235747463	0.9689750952387547	-1	0	0	0.3333333333333333	1	1.0	2	1.0	1.0	2	2	1	1	0	0.25	1	4	4	0.16666666666666666	0	0.7234662591261964	0.9407737271299275	0.5893705857909464	0.9766479265389042	0.476189095364291	0.7017817069584652	0.8921951485982601	0.9206728875974692	1.0	1.0	0.0	-0.00024368818235747462	8
814	0.0018551747299224435	0.0017681990925891562	-0.0017681645983326935	0.9743389960464477	-1	0	0	0.5	1	1.0	1	1.0	1.0	1	1	1	1	0	0.3333333333333333	1	3	3	0.16666666666666666	0	0.9442209297495878	0.5	0.9627146303861368	0.5	0.29536448957617056	0.5	0.9570264918592754	0.5	1.0	1.0	0.0	-0.00017681645983326936	39
4271	0.03895951019533743	0.00860473041622457	0.0047701370961161825	0.9668085790290074	-1	0	0	0.2	2	0.8461538461538461	11	0.2727272727272727	0.8461538461538461	13	11	1	0	0	0.45454545454545453	11	5	15	0.0	0.5	0.4661006406953926	0.8787105286864437	0.7069419839382194	0.921897454182453	0.8284485486374276	0.9500184008556188	0.9436963607222455	0.9216156823682998	0	0	0.0	0.0047701370961161825	31
1665	0.03340385532051445	0.004979573850727125	0.00018964821352505872	0.6279777326454797	-1	0	0	0.1111111111111111	1	1.0	11	1.0	0.9090909090909091	11	10	1	1	0	0.07692307692307693	13	1	13	0.2	0	0.5123694860551564	0.8435094566750843	0.7069419839382194	0.9174567847873928	0.835862431958067	0.9112550180878419	0.8731017428928278	0.8947907165323399	1.0	0	0.0	0.00018964821352505872	0
4935	0.03860934794821311	0.008110752453152443	0.004424239471119094	0.9677849608212309	-1	0	0	0.2	2	0.8461538461538461	11	0.2727272727272727	0.8461538461538461	13	11	1	0	0	0.45454545454545453	11	5	15	0.0	0.5	0.4661006406953926	0.8787105286864437	0.7069419839382194	0.921897454182453	0.835862431958067	0.9532009811132901	0.9544821491887243	0.9232644160125516	0	0	0.0	0.004424239471119094	21
3488	0.039222493088519175	0.010207386651723716	0.005104133529298667	0.9673307430643299	-1	0	0	0.2	2	0.8461538461538461	11	0.2727272727272727	0.8461538461538461	13	11	1	0	0	0.45454545454545453	11	5	15	0.0	0.5	0.4661006406953926	0.8787105286864437	0.7069419839382194	0.921897454182453	0.7521024173334858	0.9199020331845127	0.9099254076726516	0.9085923909714523	0	0	0.0	0.005104133529298667	102
344	0.001739839098243668	0.0016941833977256178	-0.0016920984789800008	0.9834156665828195	-1	0	0	1.0	1	0	0	1.0	0	1	0	0	0	0	0.5	2	1	2	0.0	0	0	0	0	0	0	0	0	0	0	0	0	-0.00016920984789800007	52
3666	0.03741213680927715	0.011174742814006829	0.0012543889310843341	0.9671211865775673	-1	0	0	0.2	2	0.8461538461538461	11	0.2727272727272727	0.8461538461538461	13	11	1	0	0	0.45454545454545453	11	5	15	0.0	0.5	0.5785280238194457	0.878179929612169	0.630059409591035	0.8984393167061084	0.835862431958067	0.9034520967767652	0.8652897496258872	0.8938322397705208	0	0	0.0	0.0012543889310843341	15
4673	0.03868554641398409	0.00944092063826392	0.0047332653988898495	0.967107480861616	-1	0	0	0.2	2	0.8461538461538461	11	0.2727272727272727	0.8461538461538461	13	11	1	0	0	0.45454545454545453	11	5	15	0.0	0.5	0.4661006406953926	0.8787105286864437	0.630059409591035	0.9211026014596354	0.835862431958067	0.9532009811132901	0.9544821491887243	0.9230045196504555	0	0	0.0	0.0047332653988898495	32
4373	0.027513042673757464	0.0004449317391330568	0.000441592690748906	0.9710985627545583	-1	0	0	0.3	3	0.6923076923076923	9	0.26785714285714285	0.6923076923076923	12	9	2	0	0	0.875	8	7	15	0.0	0.25	0.6009528888455951	0.9130070591245857	0.7713162182703075	0.825404311178337	0.835862431958067	0.9276185508338947	0.8608240632421125	0.8958240318528177	0	0	0.0	0.000441592690748906	9
2104	0.03938614461638884	0.008852525342070353	0.004553146658382469	0.9670392030392998	-1	0	0	0.2	2	0.8461538461538461	11	0.2727272727272727	0.8461538461538461	13	11	1	0	0	0.45454545454545453	11	5	15	0.0	0.5	0.4661006406953926	0.8787105286864437	0.7069419839382194	0.921897454182453	0.7521024173334858	0.9223934998786104	0.9054469840561503	0.909537639955065	0	0	0.0	0.004553146658382469	20
3599	0.0267557497322615	0.0017995189345576129	-0.0013915009689034745	0.9709957205312307	-1	0	0	0.3	3	0.6923076923076923	9	0.26785714285714285	0.6923076923076923	12	9	2	0	0	0.875	8	7	15	0.0	0.25	0.6009528888455951	0.8935181582128626	0.6685006967646272	0.9105979232949815	0.835862431958067	0.9399814091073398	0.9133122670539306	0.916810918706057	0	0	0.0	-0.00013915009689034746	2
4864	0.039214617649232786	0.00920204047250558	0.004419354025621567	0.9676208261677779	-1	0	0	0.2	2	0.8461538461538461	11	0.2727272727272727	0.8461538461538461	13	11	1	0	0	0.45454545454545453	11	5	15	0.0	0.5	0.4661006406953926	0.8787105286864437	0.7069419839382194	0.921897454182453	0.7521024173334858	0.9199020331845127	0.9099254076726516	0.9085923909714523	0	0	0.0	0.004419354025621567	22
4477	0.038641074252447685	0.009846741310926487	0.004894802967170435	0.9687256931624117	-1	0	0	0.2	2	0.8461538461538461	11	0.2727272727272727	0.8461538461538461	13	11	1	0	0	0.45454545454545453	11	5	15	0.0	0.5	0.4661006406953926	0.8787105286864437	0.7069419839382194	0.921897454182453	0.835862431958067	0.9532009811132901	0.9544821491887243	0.9232644160125516	0	0	0.0	0.004894802967170435	17
3539	0.03970098995882356	0.01139405005693512	-0.009109701494451306	0.9596428178785316	-1	0	0	0.2	2	0.8461538461538461	11	0.25	0.8461538461538461	13	11	1	2	0	0.6	10	6	15	0.5	0.4	0.5337974356462929	0.8749203029346244	0.6913097420944547	0.9236564232979478	0.8211001626343177	0.9355379798940038	0.8404407962511024	0.9145974316619497	0.6538461538461539	0.15384615384615385	0.0	-0.0009109701494451306	5
4667	0.03889499346101606	0.007837836966514746	0.004390069468057775	0.9682946526982815	-1	0	0	0.2	2	0.8461538461538461	11	0.2727272727272727	0.8461538461538461	13	11	1	0	0	0.45454545454545453	11	5	15	0.0	0.5	0.4661006406953926	0.8787105286864437	0.7069419839382194	0.921897454182453	0.835862431958067	0.9532009811132901	0.9544821491887243	0.9232644160125516	0	0	0.0	0.004390069468057775	17
3728	0.03868161803868805	0.010468622147321319	0.0046937166055375625	0.9686733684239166	-1	0	0	0.2	2	0.8461538461538461	11	0.2727272727272727	0.8461538461538461	13	11	1	0	0	0.45454545454545453	11	5	15	0.0	0.5	0.4661006406953926	0.8787105286864437	0.7069419839382194	0.921897454182453	0.7521024173334858	0.9199020331845127	0.9099254076726516	0.9085923909714523	0	0	0.0	0.0046937166055375625	61
808	0.0018585661884578234	0.0017173065609207483	-0.0017172921264173432	0.9743916670208244	-1	0	0	0.5	1	1.0	1	1.0	1.0	1	1	1	1	0	0.3333333333333333	1	3	3	0.16666666666666666	0	0.9458022475035325	0.5	0.9627146303861368	0.5	0.29536448957617056	0.5	0.9571733181626462	0.5	1.0	1.0	0.0	-0.00017172921264173432	40
3659	0.0392297255030684	0.008999083949418264	0.00426228732922763	0.9667907248078832	-1	0	0	0.2	2	0.8461538461538461	11	0.2727272727272727	0.8461538461538461	13	11	1	0	0	0.45454545454545453	11	5	15	0.0	0.5	0.4661006406953926	0.8787105286864437	0.7069419839382194	0.921897454182453	0.7521024173334858	0.9199020331845127	0.9099254076726516	0.9085923909714523	0	0	0.0	0.00426228732922763	22
4816	0.037874368304550834	0.013407963717907975	-0.0012202025248118351	0.9689898392069686	-1	0	0	0.1	1	1.0	13	0.2727272727272727	0.9230769230769231	13	12	1	0	0	0.45454545454545453	11	5	15	0.0	0	0.4661006406953926	0.8787105286864437	0.7069419839382194	0.921897454182453	0.835862431958067	0.9532009811132901	0.9544821491887243	0.9232644160125516	0	0	0.0	-0.00012202025248118352	3
2795	0.03919477396680884	0.009765838464841714	0.00479640218777869	0.9679269263095734	-1	0	0	0.2	2	0.8461538461538461	11	0.2727272727272727	0.8461538461538461	13	11	1	0	0	0.45454545454545453	11	5	15	0.0	0.5	0.4661006406953926	0.8787105286864437	0.7069419839382194	0.921897454182453	0.7521024173334858	0.9199020331845127	0.9099254076726516	0.9085923909714523	0	0	0.0	0.00479640218777869	67
4916	0.038472976887145065	0.009018442053889146	0.004690708416010812	0.9675384680359576	-1	0	0	0.2	2	0.8461538461538461	11	0.2727272727272727	0.8461538461538461	13	11	1	0	0	0.45454545454545453	11	5	15	0.0	0.5	0.4661006406953926	0.8787105286864437	0.7069419839382194	0.921897454182453	0.835862431958067	0.9532009811132901	0.9544821491887243	0.9232644160125516	0	0	0.0	0.004690708416010812	42
768	0.005563755780045589	0.0036137760237940266	-0.0031779391847723774	0.9777465542824991	-1	0	0	0.5	2	0.6666666666666666	2	1.0	0.6666666666666666	3	2	1	0	0	0.2	5	1	5	0.0	0.5	0.847862824731291	0.953147994432601	0.9627146303861368	0.7112057530061233	0.29536448957617056	0.9440272465883978	0.949010914664263	0.9043428312722661	0	0	0.0	-0.00031779391847723776	5
2178	0.0380772294634892	0.008159443613778645	0.00440722567042127	0.9675533980777129	-1	0	0	0.2	2	0.8461538461538461	11	0.2727272727272727	0.8461538461538461	13	11	1	0	0	0.45454545454545453	11	5	15	0.0	0.5	0.4661006406953926	0.8787105286864437	0.7069419839382194	0.921897454182453	0.835862431958067	0.9532009811132901	0.9544821491887243	0.9232644160125516	0	0	0.0	0.00440722567042127	20
446	0.002611834510897829	0.002559105543003489	-0.0025577890531374467	0.9820987826047973	-1	0	0	0.3333333333333333	1	1.0	2	0.6666666666666666	0.5	1	1	2	0	0	0.6666666666666666	3	2	4	0.0	0	0.8889080171001048	0.5	0.3082753847592136	0.5	0.8688023602283369	0.5	0.9364929520487135	0.5	0	0	0.0	-0.00025577890531374467	8
4320	0.03676150866156908	0.008922236275505197	0.004519532580479692	0.9691013364049631	-1	0	0	0.2	2	0.8461538461538461	11	0.2727272727272727	0.8461538461538461	13	11	1	0	0	0.45454545454545453	11	5	15	0.0	0.5	0.4661006406953926	0.8787105286864437	0.630059409591035	0.9211026014596354	0.7521024173334858	0.9223934998786104	0.9054469840561503	0.9092358227298737	0	0	0.0	0.004519532580479692	21
175	0.018245920021393993	0.005127622116392539	-0.004765082844947078	0.9534560907293901	-1	0	0	0.375	3	0.6666666666666666	6	0.4074074074074074	0.4444444444444444	5	4	5	1	0	0.3333333333333333	3	9	11	0.07692307692307693	0	0.8787873791044193	0.797819930165994	0.7788831946210314	0.9458327585718518	0.7200973876229382	0.7156595238488456	0.6902519701224323	0.8479460891685716	1.0	0.2	0.0	-0.0004765082844947078	13
1014	0.0034035165693340184	0.0033082326627740196	-0.0033081607733495113	0.9816375374021538	-1	0	0	0.5	2	0.75	3	1.0	0.75	5	3	0	0	0	0.16666666666666666	6	1	6	0.0	0.4	0.34066303450470625	0.9438508103583225	0.9851274006842244	0.8115151856737735	0.36326852798233716	0.9408450067242635	0.961612327595366	0.9128933881429442	0	0	0.0	-0.0003308160773349511	3
1598	0.029650651464746967	0.009921412562435238	0.0030408527083876165	0.9555705883980871	-1	0	0	0.3	3	0.7692307692307693	10	0.2727272727272727	0.7692307692307693	13	10	1	0	0	0.45454545454545453	11	5	15	0.0	0.5	0.4661006406953926	0.8787105286864437	0.7069419839382194	0.921897454182453	0.7521024173334858	0.9199020331845127	0.9099254076726516	0.9085923909714523	0	0	0.0	0.0030408527083876165	19
1068	0.03695983672288639	0.011368622837441946	0.0028607951636301517	0.9616714949402431	-1	0	0	0.3	3	0.7692307692307693	10	0.2727272727272727	0.7692307692307693	13	10	1	0	0	0.45454545454545453	11	5	15	0.0	0.5	0.4661006406953926	0.8787105286864437	0.7069419839382194	0.921897454182453	0.7521024173334858	0.9199020331845127	0.9099254076726516	0.9085923909714523	0	0	0.0	0.0028607951636301517	127
3687	0.037488871153443126	0.008274676652127323	0.004758290373303101	0.9686289457901462	-1	0	0	0.2	2	0.8461538461538461	11	0.2727272727272727	0.8461538461538461	13	11	1	0	0	0.45454545454545453	11	5	15	0.0	0.5	0.4661006406953926	0.8787105286864437	0.7069419839382194	0.921897454182453	0.7521024173334858	0.9199020331845127	0.9099254076726516	0.9085923909714523	0	0	0.0	0.004758290373303101	46
2635	0.04380066005638425	0.01088452825388367	-0.010456863645309242	0.9620144583648917	-1	0	0	0.3	3	0.6923076923076923	9	0.35714285714285715	0.6923076923076923	12	9	2	2	0	0.8571428571428571	7	6	15	0.4	0.2222222222222222	0.3937977763785495	0.8541582970589345	0.6913097420944547	0.929569571502318	0.7143811047875669	0.9434679726406944	0.9073116535848124	0.91586775106634	0.6666666666666667	0.3333333333333333	0.0	-0.0010456863645309242	1
2349	0.02669261520011891	0.0007714517063296628	0.0007326699641155738	0.9732136409057542	-1	0	0	0.3	3	0.6923076923076923	9	0.3125	0.6923076923076923	12	9	2	0	0	0.75	8	6	15	0.0	0.25	0.4903649769493429	0.9074983935553941	0.7713162182703075	0.9175800510177451	0.7939824246457764	0.9268147231180597	0.8928984564570657	0.9176405464690846	0	0	0.0	0.0007326699641155738	4
2159	0.03855471277611605	0.00856924275270107	0.0049085460309132075	0.9674380917912111	-1	0	0	0.2	2	0.8461538461538461	11	0.2727272727272727	0.8461538461538461	13	11	1	0	0	0.45454545454545453	11	5	15	0.0	0.5	0.4661006406953926	0.8787105286864437	0.7069419839382194	0.921897454182453	0.7521024173334858	0.9199020331845127	0.9099254076726516	0.9085923909714523	0	0	0.0	0.0049085460309132075	36
1370	0.02982759516650567	0.010023359058685236	0.0024996457133683154	0.9545097334651835	-1	0	0	0.3	3	0.7692307692307693	10	0.2727272727272727	0.7692307692307693	13	10	1	0	0	0.45454545454545453	11	5	15	0.0	0.5	0.4661006406953926	0.8787105286864437	0.7069419839382194	0.921897454182453	0.7521024173334858	0.9199020331845127	0.9099254076726516	0.9085923909714523	0	0	0.0	0.0024996457133683154	12
858	0.001851311556091694	0.0017705137262284453	-0.0017705102043583493	0.9741798664501832	-1	0	0	0.5	1	1.0	1	1.0	1.0	1	1	1	1	0	0.3333333333333333	1	3	3	0.16666666666666666	0	0.9458022475035325	0.5	0.9627146303861368	0.5	0.29536448957617056	0.5	0.9571733181626462	0.5	1.0	1.0	0.0	-0.00017705102043583495	24
4854	0.03864345843487352	0.010487056509705665	0.0048781510221776675	0.9683731176683702	-1	0	0	0.2	2	0.8461538461538461	11	0.2727272727272727	0.8461538461538461	13	11	1	0	0	0.45454545454545453	11	5	15	0.0	0.5	0.4661006406953926	0.8787105286864437	0.7069419839382194	0.921897454182453	0.835862431958067	0.9532009811132901	0.9544821491887243	0.9232644160125516	0	0	0.0	0.0048781510221776675	19
4073	0.0372124228693324	0.006982506978231627	0.004219062503025288	0.968495133685664	-1	0	0	0.2	2	0.8461538461538461	11	0.2727272727272727	0.8461538461538461	13	11	1	0	0	0.45454545454545453	11	5	15	0.0	0.5	0.4661006406953926	0.8787105286864437	0.630059409591035	0.9211026014596354	0.8284485486374276	0.9461748489240226	0.9394874986315931	0.9194424096494419	0	0	0.0	0.004219062503025288	15
1972	0.03941641031032744	0.01401850981487927	-0.00048264722849234874	0.9678065042048534	-1	0	0	0.2	2	0.8461538461538461	11	0.3125	0.8461538461538461	13	11	1	0	0	0.3333333333333333	12	4	15	0.0	0.6666666666666666	0.5337974356462929	0.852906335739227	0.630059409591035	0.9187703630601534	0.8211001626343177	0.9336042923864096	0.8561705555513864	0.9068347548200192	0	0	0.0	-4.826472284923487e-05	9
3583	0.02273243922144296	0.00311746103063215	-0.0027080495146022763	0.9788849528803094	-1	0	0	0.3	3	0.6923076923076923	9	0.2777777777777778	0.6923076923076923	12	9	2	0	0	0.6666666666666666	9	6	15	0.0	0.2857142857142857	0.5634067099087751	0.89068743868387	0.6562358656111591	0.9068573059589246	0.835862431958067	0.921044352889954	0.8495932599848554	0.9069332782655146	0	0	0.0	-0.00027080495146022764	4
1323	0.030427134995496014	0.00999160220779234	0.0029567598199668147	0.9548678870086618	-1	0	0	0.3	3	0.7692307692307693	10	0.2727272727272727	0.7692307692307693	13	10	1	0	0	0.45454545454545453	11	5	15	0.0	0.5	0.4661006406953926	0.8787105286864437	0.7069419839382194	0.921897454182453	0.7521024173334858	0.9199020331845127	0.9099254076726516	0.9085923909714523	0	0	0.0	0.0029567598199668147	23
3962	0.03960527938165868	0.009070058826343562	0.004856857093146958	0.9675453019664122	-1	0	0	0.2	2	0.8461538461538461	11	0.2727272727272727	0.8461538461538461	13	11	1	0	0	0.45454545454545453	11	5	15	0.0	0.5	0.4661006406953926	0.8787105286864437	0.7069419839382194	0.921897454182453	0.835862431958067	0.9532009811132901	0.9544821491887243	0.9232644160125516	0	0	0.0	0.004856857093146958	77
3472	0.038152200092135644	0.007604485784689297	0.0042009595010430705	0.9669471578479427	-1	0	0	0.2	2	0.8461538461538461	11	0.2727272727272727	0.8461538461538461	13	11	1	0	0	0.45454545454545453	11	5	15	0.0	0.5	0.4661006406953926	0.8787105286864437	0.7069419839382194	0.921897454182453	0.835862431958067	0.9532009811132901	0.9544821491887243	0.9232644160125516	0	0	0.0	0.0042009595010430705	13
1387	0.037788541462299	0.013668412614014379	0.0018756545276067912	0.961716808371074	-1	0	0	0.3	3	0.7692307692307693	10	0.2727272727272727	0.7692307692307693	13	10	1	0	0	0.45454545454545453	11	5	15	0.0	0.5	0.4661006406953926	0.8787105286864437	0.7069419839382194	0.921897454182453	0.7521024173334858	0.9199020331845127	0.9099254076726516	0.9085923909714523	0	0	0.0	0.0018756545276067912	5
1997	0.03676084154587185	0.009198813965923114	0.005391810429003811	0.9692074842153586	-1	0	0	0.2	2	0.8461538461538461	11	0.2727272727272727	0.8461538461538461	13	11	1	0	0	0.45454545454545453	11	5	15	0.0	0.5	0.4661006406953926	0.8787105286864437	0.630059409591035	0.9211026014596354	0.835862431958067	0.9532009811132901	0.9544821491887243	0.9230045196504555	0	0	0.0	0.005391810429003811	93
4800	0.03807481296456855	0.006326126885989049	-0.006291855430663241	0.9608982929173776	-1	0	0	0.2	2	0.8461538461538461	11	0.23809523809523808	0.8461538461538461	13	11	1	0	0	0.7777777777777778	9	7	15	0.0	0.3333333333333333	0.5785280238194457	0.8733556981951122	0.9083439290793436	0.8348562038992736	0.7521024173334857	0.912193720449746	0.8251965241607582	0.8769696093674301	0	0	0.0	-0.0006291855430663241	3
198	0.0017481971460581083	0.0016853175592840101	-0.0016853175583483094	0.9863795201781609	-1	0	0	1.0	1	0	0	1.0	0	1	0	0	0	0	0.5	1	2	2	0.0	0	0	0	0	0	0	0	0	0	0	0	0	-0.00016853175583483095	38
2319	0.039377876255832486	0.009504119070264381	0.004739024631292366	0.9675948833400946	-1	0	0	0.2	2	0.8461538461538461	11	0.2727272727272727	0.8461538461538461	13	11	1	0	0	0.45454545454545453	11	5	15	0.0	0.5	0.4661006406953926	0.8787105286864437	0.7069419839382194	0.921897454182453	0.6494393629797146	0.9221474415846997	0.9099254076726516	0.9094434586224284	0	0	0.0	0.004739024631292366	18
1331	0.03785273216621893	0.011626142853422868	0.002828360615041726	0.9616664495279847	-1	0	0	0.3	3	0.7692307692307693	10	0.2727272727272727	0.7692307692307693	13	10	1	0	0	0.45454545454545453	11	5	15	0.0	0.5	0.4661006406953926	0.8787105286864437	0.7069419839382194	0.921897454182453	0.7521024173334858	0.9199020331845127	0.9099254076726516	0.9085923909714523	0	0	0.0	0.002828360615041726	31
3954	0.038134520073391895	0.008997630879385186	0.004851897991235206	0.9680267968304181	-1	0	0	0.2	2	0.8461538461538461	11	0.2727272727272727	0.8461538461538461	13	11	1	0	0	0.45454545454545453	11	5	15	0.0	0.5	0.4661006406953926	0.8787105286864437	0.7069419839382194	0.921897454182453	0.835862431958067	0.9532009811132901	0.9544821491887243	0.9232644160125516	0	0	0.0	0.004851897991235206	22
449	0.002053655007697125	0.001860958026269486	-0.0018592712035230047	0.9826712531503521	-1	0	0	1.0	2	0.0	0	0.75	0	2	0	0	0	0	1.0	2	2	3	0.0	0	0	0	0	0	0	0	0	0	0	0	0	-0.00018592712035230046	20
2492	0.03993948055715186	0.009051229907553852	0.0039092259172077825	0.9664731331627789	-1	0	0	0.2	2	0.8461538461538461	11	0.2727272727272727	0.8461538461538461	13	11	1	0	0	0.45454545454545453	11	5	15	0.0	0.5	0.4661006406953926	0.8787105286864437	0.7069419839382194	0.921897454182453	0.7521024173334858	0.9199020331845127	0.9099254076726516	0.9085923909714523	0	0	0.0	0.0039092259172077825	19
819	0.001871558404773391	0.0017816050519491318	-0.0017816027979730292	0.9741279456854133	-1	0	0	0.5	1	1.0	1	1.0	1.0	1	1	1	1	0	0.3333333333333333	1	3	3	0.16666666666666666	0	0.9458022475035325	0.5	0.9627146303861368	0.5	0.29536448957617056	0.5	0.9571733181626462	0.5	1.0	1.0	0.0	-0.0001781602797973029	38
26	0.0023044996102436154	0.0020291176668510054	-0.002028707529897414	0.9837736057423468	-1	0	0	1.0	2	0.0	0	0.75	0	2	0	0	1	0	1.0	2	2	3	0.5	0	0	0	0	0	0	0	0	0	0	0	0	-0.0002028707529897414	20
24	0.0023382129920939626	0.0023086393132579395	-0.0023077205417525865	0.9830648470566917	-1	0	0	1.0	1	0	0	1.0	0	1	0	0	0	0	0.5	2	1	2	0.0	0	0	0	0	0	0	0	0	0	0	0	0	-0.00023077205417525865	29
2539	0.0379012192314649	0.009252337528227395	0.005005946728433291	0.9676492398914416	-1	0	0	0.2	2	0.8461538461538461	11	0.2727272727272727	0.8461538461538461	13	11	1	0	0	0.45454545454545453	11	5	15	0.0	0.5	0.4661006406953926	0.8787105286864437	0.7069419839382194	0.921897454182453	0.835862431958067	0.9532009811132901	0.9544821491887243	0.9232644160125516	0	0	0.0	0.005005946728433291	24
1575	0.029211945423431848	0.010778294256232402	0.0024935963726551934	0.9577464501294922	-1	0	0	0.3	3	0.7692307692307693	10	0.2727272727272727	0.7692307692307693	13	10	1	0	0	0.45454545454545453	11	5	15	0.0	0.5	0.5337974356462929	0.8797759581784746	0.7069419839382194	0.921897454182453	0.7521024173334858	0.9199020331845127	0.8898896037612052	0.9088698145410369	0	0	0.0	0.0024935963726551934	19
3041	0.03275518809420588	0.011563499284504768	-0.001319572181948413	0.9597226733826815	-1	0	0	0.3	3	0.7692307692307693	10	0.25	0.7692307692307693	13	10	1	0	0	0.6	10	6	15	0.0	0.4	0.5785280238194457	0.8837834726406089	0.7069419839382194	0.8489543364777639	0.835862431958067	0.9214015684562334	0.8692275075116965	0.8881757779586547	0	0	0.0	-0.0001319572181948413	2
3978	0.03812606943413301	0.00865133590607873	0.005434355574246514	0.967795022286022	-1	0	0	0.2	2	0.8461538461538461	11	0.2727272727272727	0.8461538461538461	13	11	1	0	0	0.45454545454545453	11	5	15	0.0	0.5	0.4661006406953926	0.8787105286864437	0.630059409591035	0.9211026014596354	0.8284485486374276	0.9461748489240226	0.9394874986315931	0.9194424096494419	0	0	0.0	0.005434355574246514	95
531	0.0020189265145274166	0.001953445408289248	-0.0019532934532718537	0.9851632914517497	-1	0	0	1.0	2	0.0	0	0.75	0	1	0	1	0	0	1.0	2	2	3	0.0	0	0	0	0	0	0	0	0	0	0	0	0	-0.00019532934532718536	23
3319	0.03873735801387704	0.008343425321398538	0.004753704945630229	0.967434145880546	-1	0	0	0.2	2	0.8461538461538461	11	0.2727272727272727	0.8461538461538461	13	11	1	0	0	0.45454545454545453	11	5	15	0.0	0.5	0.4661006406953926	0.8787105286864437	0.7069419839382194	0.921897454182453	0.7521024173334858	0.9199020331845127	0.9099254076726516	0.9085923909714523	0	0	0.0	0.004753704945630229	79
2269	0.03686219798001324	0.007122767424771786	0.004225022315295647	0.9683040170823581	-1	0	0	0.2	2	0.8461538461538461	11	0.2727272727272727	0.8461538461538461	13	11	1	0	0	0.45454545454545453	11	5	15	0.0	0.5	0.4661006406953926	0.8787105286864437	0.7069419839382194	0.921897454182453	0.7521024173334858	0.9199020331845127	0.9099254076726516	0.9085923909714523	0	0	0.0	0.004225022315295647	24
2512	0.04052964173170887	0.009471402371587001	0.004681515057926893	0.9661772814483827	-1	0	0	0.2	2	0.8461538461538461	11	0.2727272727272727	0.8461538461538461	13	11	1	0	0	0.45454545454545453	11	5	15	0.0	0.5	0.4661006406953926	0.8787105286864437	0.7069419839382194	0.921897454182453	0.7521024173334858	0.9199020331845127	0.9099254076726516	0.9085923909714523	0	0	0.0	0.004681515057926893	55
203	0.001951020394592676	0.0018611466330203175	-0.0018609698680576057	0.9829492806029698	-1	0	0	1.0	1	0	0	1.0	0	1	0	0	1	0	0.5	1	2	2	0.3333333333333333	0	0	0	0	0	0	0	0	0	0	0	0	-0.00018609698680576057	29
1746	0.036141426375418305	0.012782336011997603	0.0021519808426482077	0.9617392477358357	-1	0	0	0.3	3	0.7692307692307693	10	0.2727272727272727	0.7692307692307693	13	10	1	0	0	0.45454545454545453	11	5	15	0.0	0.5	0.4661006406953926	0.8787105286864437	0.7069419839382194	0.921897454182453	0.7521024173334858	0.9199020331845127	0.9099254076726516	0.9085923909714523	0	0	0.0	0.0021519808426482077	21
2999	0.038856218393872224	0.009742206161582615	0.004826587660937001	0.9683971517535035	-1	0	0	0.2	2	0.8461538461538461	11	0.2727272727272727	0.8461538461538461	13	11	1	0	0	0.45454545454545453	11	5	15	0.0	0.5	0.4661006406953926	0.8787105286864437	0.7069419839382194	0.921897454182453	0.7521024173334858	0.9199020331845127	0.9099254076726516	0.9085923909714523	0	0	0.0	0.004826587660937001	25
3386	0.03901848919322116	0.009908184159270677	0.004911579943808072	0.9676299394820274	-1	0	0	0.2	2	0.8461538461538461	11	0.2727272727272727	0.8461538461538461	13	11	1	0	0	0.45454545454545453	11	5	15	0.0	0.5	0.4661006406953926	0.8787105286864437	0.7069419839382194	0.921897454182453	0.7521024173334858	0.9199020331845127	0.9099254076726516	0.9085923909714523	0	0	0.0	0.004911579943808072	25
3815	0.04033688766038763	0.00932745626859473	0.004227252312086218	0.9666005868525642	-1	0	0	0.2	2	0.8461538461538461	11	0.2727272727272727	0.8461538461538461	13	11	1	0	0	0.45454545454545453	11	5	15	0.0	0.5	0.4661006406953926	0.8787105286864437	0.7069419839382194	0.921897454182453	0.8284485486374276	0.9461748489240226	0.9394874986315931	0.919713283946056	0	0	0.0	0.004227252312086218	20
4638	0.03820738276285937	0.008695229735426963	0.00460818350165909	0.9684590526638134	-1	0	0	0.2	2	0.8461538461538461	11	0.2727272727272727	0.8461538461538461	13	11	1	0	0	0.45454545454545453	11	5	15	0.0	0.5	0.4661006406953926	0.8787105286864437	0.7069419839382194	0.921897454182453	0.835862431958067	0.9532009811132901	0.9544821491887243	0.9232644160125516	0	0	0.0	0.00460818350165909	26
2203	0.03883752748784696	0.013190133415754009	0.0006855667323278821	0.9681380525695962	-1	0	0	0.2	2	0.8461538461538461	11	0.3125	0.8461538461538461	13	11	1	0	0	0.3333333333333333	12	4	15	0.0	0.6666666666666666	0.5337974356462929	0.852906335739227	0.630059409591035	0.9187703630601534	0.835862431958067	0.946236032353735	0.9275598341207587	0.9129666726046728	0	0	0.0	0.0006855667323278821	8
1321	0.030056860093670597	0.009067029233320279	0.003071334762843312	0.9547768083477719	-1	0	0	0.3	3	0.7692307692307693	10	0.2727272727272727	0.7692307692307693	13	10	1	0	0	0.45454545454545453	11	5	15	0.0	0.5	0.4661006406953926	0.8787105286864437	0.7069419839382194	0.921897454182453	0.7521024173334858	0.9199020331845127	0.9099254076726516	0.9085923909714523	0	0	0.0	0.003071334762843312	24
141	0.0026811066739137776	0.002612016043525141	-0.0026106650517142456	0.9806223944934531	-1	0	0	1.0	2	0.0	0	0.75	0	1	0	1	0	0	1.0	2	2	3	0.0	0	0	0	0	0	0	0	0	0	0	0	0	-0.00026106650517142456	39
3608	0.036865714761993296	0.008460894778896763	0.002151341422259402	0.9701061330779803	-1	0	0	0.2	2	0.8461538461538461	11	0.25	0.8461538461538461	13	11	1	0	0	0.6	10	6	15	0.0	0.4	0.5785280238194457	0.8506530027397113	0.630059409591035	0.9079980715728067	0.835862431958067	0.9350197789785394	0.8707558674825103	0.9030763115948104	0	0	0.0	0.002151341422259402	1
3448	0.03784648586898564	0.008610457835130082	0.005132962460110124	0.9681464287512942	-1	0	0	0.2	2	0.8461538461538461	11	0.2727272727272727	0.8461538461538461	13	11	1	0	0	0.45454545454545453	11	5	15	0.0	0.5	0.4661006406953926	0.8787105286864437	0.7069419839382194	0.921897454182453	0.7521024173334858	0.9199020331845127	0.9099254076726516	0.9085923909714523	0	0	0.0	0.005132962460110124	38
3340	0.03323796902539417	0.005805943634270507	0.004026742467991895	0.9677248185970301	-1	0	0	0.2	2	0.8461538461538461	11	0.375	0.7692307692307693	11	10	3	0	0	0.4	10	4	15	0.0	0	0.5337974356462929	0.906854941206185	0.7069419839382194	0.9172752063426804	0.835862431958067	0.9162276801828104	0.8731017428928278	0.9135647200880793	0	0	0.0	0.004026742467991895	13
1205	0.018550501486046634	0.008270081087047746	0.006471338697877676	0.9728538143703063	-1	0	0	0.3333333333333333	3	0.7272727272727273	8	0.4642857142857143	0.6363636363636364	10	7	2	1	0	0.5714285714285714	7	4	13	0.2	0.3333333333333333	0.6032784481055167	0.835275889165392	0.630059409591035	0.9076159404288595	0.835862431958067	0.8960201808435584	0.8597027956523022	0.8829541644908002	1.0	0	0.0	0.006471338697877676	7
3330	0.03883847047738639	0.01035797335617928	0.0050931048834234865	0.967692295106505	-1	0	0	0.2	2	0.8461538461538461	11	0.2727272727272727	0.8461538461538461	13	11	1	0	0	0.45454545454545453	11	5	15	0.0	0.5	0.4661006406953926	0.8787105286864437	0.7069419839382194	0.921897454182453	0.835862431958067	0.9532009811132901	0.9544821491887243	0.9232644160125516	0	0	0.0	0.0050931048834234865	62
1868	0.03959689395839735	0.007641295026004299	0.003889407882438419	0.9673810322292609	-1	0	0	0.2	2	0.8461538461538461	11	0.2727272727272727	0.8461538461538461	13	11	1	0	0	0.45454545454545453	11	5	15	0.0	0.5	0.4661006406953926	0.8787105286864437	0.7069419839382194	0.921897454182453	0.7521024173334858	0.9199020331845127	0.9099254076726516	0.9085923909714523	0	0	0.0	0.003889407882438419	14
3582	0.036556002988515676	0.009208525646044333	1.6478720741242764e-05	0.969017536599552	-1	0	0	0.2	2	0.8461538461538461	11	0.2727272727272727	0.8461538461538461	13	11	1	0	0	0.45454545454545453	11	5	15	0.0	0.5	0.4661006406953926	0.8787105286864437	0.8887460161155838	0.9152713704087256	0.7521024173334858	0.9199020331845127	0.908868053884046	0.9061085475455032	0	0	0.0	1.6478720741242764e-05	2
1028	0.029871403120849564	0.008513930891538606	0.0007087870970750342	0.9600245838230964	-1	0	0	0.3	3	0.7692307692307693	10	0.25	0.7692307692307693	13	10	1	0	0	0.6	10	6	15	0.0	0.4	0.5785280238194457	0.8506530027397113	0.630059409591035	0.9079980715728067	0.835862431958067	0.8633392103390366	0.8251965241607582	0.8762610696475415	0	0	0.0	0.0007087870970750342	35
447	None	None	None	None	None	0	0	0.6	3	0.6	3	0.7777777777777778	0.2	4	1	2	0	0	1.0	3	3	7	0.0	1.0	0.621174455869318	0.9120768172998223	0.383173982522385	0.8813765990614539	0.4274218391594575	0.7919169578537195	0.739969231496108	0.8691848327500217	0	0	0.0	None	0
3658	0.03948717916120752	0.008011379602655064	0.004096793174885249	0.9672669716539962	-1	0	0	0.2	2	0.8461538461538461	11	0.2727272727272727	0.8461538461538461	13	11	1	0	0	0.45454545454545453	11	5	15	0.0	0.5	0.4661006406953926	0.8787105286864437	0.7069419839382194	0.921897454182453	0.7521024173334858	0.9199020331845127	0.9099254076726516	0.9085923909714523	0	0	0.0	0.004096793174885249	14
4735	0.03804159629854212	0.007845734797482655	0.004817366015123388	0.9680038237562032	-1	0	0	0.2	2	0.8461538461538461	11	0.2727272727272727	0.8461538461538461	13	11	1	0	0	0.45454545454545453	11	5	15	0.0	0.5	0.4661006406953926	0.8787105286864437	0.7069419839382194	0.921897454182453	0.835862431958067	0.9532009811132901	0.9544821491887243	0.9232644160125516	0	0	0.0	0.004817366015123388	55
138	0.009658090124593378	0.007875612374801715	-0.007866295718640233	0.9739573430207735	-1	0	0	0.3	3	0.8461538461538461	11	0.4166666666666667	0.7692307692307693	13	10	1	0	0	0.25	3	12	15	0.0	0.15384615384615385	0.28946840824704634	0.8734447846664509	0.38194373565330997	0.953120888217751	0.5490408340254407	0.9441637393756677	0.8846147652593301	0.9302544128998843	0	0	0.0	-0.0007866295718640233	32
2243	0.04188257615933978	0.013867844691483895	0.0014753692273180127	0.9673009836098616	-1	0	0	0.2	2	0.8461538461538461	11	0.3125	0.8461538461538461	13	11	1	0	0	0.3333333333333333	12	4	15	0.0	0.6666666666666666	0.4469325182523928	0.9098351862217611	0.8356904526023957	0.9167131747092353	0.7521024173334858	0.9324046814526994	0.9099254076726516	0.9201792914211551	0	0	0.0	0.0014753692273180127	10
4476	0.0394214553459608	0.00856519790850687	0.00411087708442906	0.9675173418388711	-1	0	0	0.2	2	0.8461538461538461	11	0.2727272727272727	0.8461538461538461	13	11	1	0	0	0.45454545454545453	11	5	15	0.0	0.5	0.4661006406953926	0.8787105286864437	0.7069419839382194	0.921897454182453	0.835862431958067	0.9532009811132901	0.9544821491887243	0.9232644160125516	0	0	0.0	0.00411087708442906	18
626	0.0018201207160721176	0.0017688654546456875	-0.0017677312309313476	0.98364541586627	-1	0	0	1.0	1	0	0	1.0	0	1	0	0	1	0	0.5	2	1	2	0.3333333333333333	0	0	0	0	0	0	0	0	0	0	0	0	-0.00017677312309313478	9
4802	0.039215003296651965	0.00916027518910601	0.004598163185949896	0.9674021956881667	-1	0	0	0.2	2	0.8461538461538461	11	0.2727272727272727	0.8461538461538461	13	11	1	0	0	0.45454545454545453	11	5	15	0.0	0.5	0.4661006406953926	0.8787105286864437	0.7069419839382194	0.921897454182453	0.835862431958067	0.9532009811132901	0.9544821491887243	0.9232644160125516	0	0	0.0	0.004598163185949896	21
3249	0.03739565320591006	0.008002168691725983	0.00412448599265352	0.968297467201504	-1	0	0	0.2	2	0.8461538461538461	11	0.2727272727272727	0.8461538461538461	13	11	1	0	0	0.45454545454545453	11	5	15	0.0	0.5	0.4661006406953926	0.8787105286864437	0.630059409591035	0.9211026014596354	0.7521024173334858	0.9199020331845127	0.9099254076726516	0.9082877380335237	0	0	0.0	0.00412448599265352	9
3859	0.040684356111240626	0.014051800351921556	0.002094957596859227	0.9664171553653813	-1	0	0	0.2	2	0.8461538461538461	11	0.2727272727272727	0.8461538461538461	13	11	1	0	0	0.45454545454545453	11	5	15	0.0	0.5	0.5337974356462929	0.8797759581784746	0.7069419839382194	0.921897454182453	0.835862431958067	0.9532009811132901	0.9544821491887243	0.9235010589387064	0	0	0.0	0.002094957596859227	13
414	0.0016232358177947894	0.00160289286196667	-0.0016028928616023078	0.9852788250096082	-1	0	0	0	0	0	0	1.0	0	0	0	0	2	0	1.0	1	1	1	0.5	0	0	0	0	0	0	0	0	0	0	0	0	-0.1	1
277	0.001836198700606018	0.0017411601110333568	-0.0017397798380804374	0.9848974678699464	-1	0	0	1.0	1	0	0	1.0	0	1	0	0	0	0	0.5	2	1	2	0.0	0	0	0	0	0	0	0	0	0	0	0	0	-0.00017397798380804373	41
2797	0.03960527938165868	0.009070058826343562	0.004856857093146958	0.9675453019664122	-1	0	0	0.2	2	0.8461538461538461	11	0.2727272727272727	0.8461538461538461	13	11	1	0	0	0.45454545454545453	11	5	15	0.0	0.5	0.4661006406953926	0.8787105286864437	0.7069419839382194	0.921897454182453	0.835862431958067	0.9532009811132901	0.9544821491887243	0.9232644160125516	0	0	0.0	0.004856857093146958	27
2590	0.03887672359320532	0.00860004702273454	0.00430896338159904	0.9677936634675729	-1	0	0	0.2	2	0.8461538461538461	11	0.2727272727272727	0.8461538461538461	13	11	1	0	0	0.45454545454545453	11	5	15	0.0	0.5	0.4661006406953926	0.8787105286864437	0.7069419839382194	0.921897454182453	0.7521024173334858	0.9199020331845127	0.9099254076726516	0.9085923909714523	0	0	0.0	0.00430896338159904	11
4505	0.037327357993343184	0.007900789130552161	0.00447644894494541	0.9681199455932916	-1	0	0	0.2	2	0.8461538461538461	11	0.2727272727272727	0.8461538461538461	13	11	1	0	0	0.45454545454545453	11	5	15	0.0	0.5	0.4661006406953926	0.8787105286864437	0.7069419839382194	0.921897454182453	0.7521024173334858	0.9199020331845127	0.9099254076726516	0.9085923909714523	0	0	0.0	0.00447644894494541	14
1480	0.024310699912628943	0.010046765808116179	-0.009885024676356711	0.9733716001499918	-1	0	0	0.3	3	0.7692307692307693	10	0.3125	0.7692307692307693	13	10	1	1	0	0.3333333333333333	12	4	15	0.3333333333333333	0.6666666666666666	0.6681083420448971	0.8776306246939419	0.630059409591035	0.8954188294668991	0.835862431958067	0.949347986720044	0.8109225338801187	0.9128893386482881	1.0	0.15384615384615385	0.0	-0.0009885024676356711	0
4493	0.0017929694205161876	0.0017374759705788918	-0.0017374759705750906	0.986345837895933	-1	0	0	0	0	0	0	1.0	0	0	0	0	4	0	1.0	1	1	1	1.0	0	0	0	0	0	0	0	0	0	0	0	0	-0.1	0
3155	0.03789992963411193	0.00858174018685885	0.005175618558076924	0.9686458282374999	-1	0	0	0.2	2	0.8461538461538461	11	0.2727272727272727	0.8461538461538461	13	11	1	0	0	0.45454545454545453	11	5	15	0.0	0.5	0.4661006406953926	0.8787105286864437	0.7069419839382194	0.921897454182453	0.7521024173334858	0.9199020331845127	0.9099254076726516	0.9085923909714523	0	0	0.0	0.005175618558076924	33
2694	0.02212629474183721	0.002202153014961993	-0.0016956461165787036	0.9786837546135255	-1	0	0	0.3	3	0.6923076923076923	9	0.2777777777777778	0.6923076923076923	12	9	2	0	0	0.6666666666666666	9	6	15	0.0	0.2857142857142857	0.5634067099087751	0.89068743868387	0.7068924325670676	0.9114797015573297	0.835862431958067	0.9405778645468156	0.8973289702238447	0.9166096501425078	0	0	0.0	-0.00016956461165787035	4
4449	0.0393283795787765	0.00778635723975001	0.004230516093865557	0.967317410008941	-1	0	0	0.2	2	0.8461538461538461	11	0.2727272727272727	0.8461538461538461	13	11	1	0	0	0.45454545454545453	11	5	15	0.0	0.5	0.4661006406953926	0.8787105286864437	0.7069419839382194	0.921897454182453	0.835862431958067	0.9532009811132901	0.9544821491887243	0.9232644160125516	0	0	0.0	0.004230516093865557	20
2851	0.03942965622209226	0.008507470905988542	0.0051653767257460615	0.9674547843980915	-1	0	0	0.2	2	0.8461538461538461	11	0.2727272727272727	0.8461538461538461	13	11	1	0	0	0.45454545454545453	11	5	15	0.0	0.5	0.4661006406953926	0.8787105286864437	0.7069419839382194	0.921897454182453	0.835862431958067	0.9532009811132901	0.9544821491887243	0.9232644160125516	0	0	0.0	0.0051653767257460615	78
1669	0.05024017771362336	0.01705307050527556	-0.011925317203120584	0.9588321351814523	-1	0	0	0.2	2	0.8461538461538461	11	0.25	0.8461538461538461	13	11	1	2	0	0.6	10	6	15	0.5	0.4	0.4469325182523928	0.8401316803866826	0.6913097420944547	0.9227992223001249	0.835862431958067	0.9638619245509584	0.869989980977635	0.9223421621546215	0.6538461538461539	0.23076923076923078	0.0	-0.0011925317203120584	0
4699	0.03932260670086099	0.010563405776716859	0.004837624483638428	0.9686997613692727	-1	0	0	0.2	2	0.8461538461538461	11	0.2727272727272727	0.8461538461538461	13	11	1	0	0	0.45454545454545453	11	5	15	0.0	0.5	0.4661006406953926	0.8787105286864437	0.7069419839382194	0.921897454182453	0.7521024173334858	0.9199020331845127	0.9099254076726516	0.9085923909714523	0	0	0.0	0.004837624483638428	30
1998	0.030175987855113096	0.010417901633694958	0.002925978324331288	0.9544737524924004	-1	0	0	0.3	3	0.7692307692307693	10	0.2727272727272727	0.7692307692307693	13	10	1	0	0	0.45454545454545453	11	5	15	0.0	0.5	0.4661006406953926	0.8787105286864437	0.7069419839382194	0.921897454182453	0.7521024173334858	0.9199020331845127	0.9099254076726516	0.9085923909714523	0	0	0.0	0.002925978324331288	13
781	0.0022340313529724855	0.0019173721591607005	-0.0019173478614920624	0.9768371553159229	-1	0	0	0.3333333333333333	1	1.0	2	1.0	0.5	1	1	2	1	0	0.25	1	4	4	0.125	0	0.9458022475035325	0.5	0.9627146303861368	0.5	0.29536448957617056	0.5	0.9571733181626462	0.5	1.0	1.0	0.0	-0.00019173478614920624	16
1245	0.030711367507908895	0.009453606885545897	0.0027235748527146423	0.9538837588316199	-1	0	0	0.3	3	0.7692307692307693	10	0.2727272727272727	0.7692307692307693	13	10	1	0	0	0.45454545454545453	11	5	15	0.0	0.5	0.4661006406953926	0.8787105286864437	0.7069419839382194	0.921897454182453	0.7521024173334858	0.9199020331845127	0.9099254076726516	0.9085923909714523	0	0	0.0	0.0027235748527146423	62
767	0.0018697071024902517	0.0017570998846850525	-0.0017570957590818193	0.9744795947358741	-1	0	0	0.5	1	1.0	1	1.0	1.0	1	1	1	1	0	0.3333333333333333	1	3	3	0.16666666666666666	0	0.9458022475035325	0.5	0.9627146303861368	0.5	0.29536448957617056	0.5	0.9571733181626462	0.5	1.0	1.0	0.0	-0.00017570957590818192	44
798	0.002471269019488307	0.0023604681688152323	-0.002360436970107551	0.9839331285505951	-1	0	0	0.5	1	1.0	1	1.0	1.0	2	1	0	1	0	0.3333333333333333	1	3	3	0.3333333333333333	0	0.24570235407162738	0.528298147908349	0.15242507105155867	0.5	0.16463630337771223	0.5	0.6020453835555369	0.5094416843249644	1.0	0	0.0	-0.00023604369701075512	8
448	0.001944376109809654	0.0018604290702598691	-0.0018602359815239674	0.9829995381757347	-1	0	0	1.0	1	0	0	1.0	0	1	0	0	1	0	0.5	1	2	2	0.3333333333333333	0	0	0	0	0	0	0	0	0	0	0	0	-0.00018602359815239673	14
1353	0.03044836123473736	0.010684173383992523	0.0025143603518431685	0.9550073076873004	-1	0	0	0.3	3	0.7692307692307693	10	0.2727272727272727	0.7692307692307693	13	10	1	0	0	0.45454545454545453	11	5	15	0.0	0.5	0.4661006406953926	0.8787105286864437	0.7069419839382194	0.921897454182453	0.7521024173334858	0.9199020331845127	0.9099254076726516	0.9085923909714523	0	0	0.0	0.0025143603518431685	14
1492	0.020256418987573185	0.002233551566886204	0.0019965763899023057	0.9644960500125469	-1	0	0	0.4	4	0.6153846153846154	8	0.3	0.6153846153846154	12	8	2	0	0	0.5	10	5	15	0.0	0.5	0.6233181829321713	0.888395770625372	0.6685006967646272	0.8435414633237421	0.835862431958067	0.8959794825380519	0.8800025869429552	0.877704377300833	0	0	0.0	0.0019965763899023057	10
274	0.0020327437607736715	0.0019487719824258	-0.0019487055548494379	0.9848984849735181	-1	0	0	1.0	2	0.0	0	0.75	0	1	0	1	0	0	1.0	2	2	3	0.0	0	0	0	0	0	0	0	0	0	0	0	0	-0.00019487055548494378	16
3663	0.0397594710066835	0.008124391203828855	0.004058597281232825	0.9677759163725403	-1	0	0	0.2	2	0.8461538461538461	11	0.2727272727272727	0.8461538461538461	13	11	1	0	0	0.45454545454545453	11	5	15	0.0	0.5	0.4661006406953926	0.8787105286864437	0.7069419839382194	0.921897454182453	0.835862431958067	0.9532009811132901	0.9544821491887243	0.9232644160125516	0	0	0.0	0.004058597281232825	13
1089	0.005353838476341246	0.0031109696904105737	-0.003100114027569596	0.9787320733424468	-1	0	0	0.5	2	0.6666666666666666	2	1.0	0.6666666666666666	3	2	1	0	0	0.2	5	1	5	0.0	0.5	0.8496516354273155	0.9685309825247728	0.9627146303861368	0.7112057530061233	0.49327248455846123	0.9283379662394797	0.949010914664263	0.9085856211478248	0	0	0.0	-0.00031001140275695963	2
4143	0.03760345775539826	0.008416232087056542	0.004621210543971287	0.9674298341302577	-1	0	0	0.2	2	0.8461538461538461	11	0.2727272727272727	0.8461538461538461	13	11	1	0	0	0.45454545454545453	11	5	15	0.0	0.5	0.4661006406953926	0.8787105286864437	0.7069419839382194	0.921897454182453	0.835862431958067	0.9532009811132901	0.9544821491887243	0.9232644160125516	0	0	0.0	0.004621210543971287	17
2803	0.02659117144910426	0.0012640336869453395	0.0006219135420429111	0.9732534786308604	-1	0	0	0.3	3	0.6923076923076923	9	0.42857142857142855	0.6153846153846154	10	8	4	0	0	0.7142857142857143	7	5	15	0.0	0.2222222222222222	0.6009528888455951	0.9064436989408137	0.6685006967646272	0.9303998606523943	0.835862431958067	0.9227241163575867	0.8735084017026465	0.920409254408616	0	0	0.0	0.0006219135420429111	7
3046	0.04070598686531114	0.008424362823637723	0.005771828373466251	0.9665080513382229	-1	0	0	0.1	1	1.0	13	0.2727272727272727	0.9230769230769231	13	12	1	0	0	0.45454545454545453	11	5	15	0.0	0	0.4661006406953926	0.8787105286864437	0.7069419839382194	0.921897454182453	0.7521024173334858	0.9199020331845127	0.9099254076726516	0.9085923909714523	0	0	0.0	0.005771828373466251	19
2926	0.03923110345673021	0.009091074036594584	0.004683883159414767	0.9674810798007497	-1	0	0	0.2	2	0.8461538461538461	11	0.2727272727272727	0.8461538461538461	13	11	1	0	0	0.45454545454545453	11	5	15	0.0	0.5	0.4661006406953926	0.8787105286864437	0.7069419839382194	0.921897454182453	0.835862431958067	0.9532009811132901	0.9544821491887243	0.9232644160125516	0	0	0.0	0.004683883159414767	17
238	0.002055122362660266	0.0018450728046122931	-0.001845064728963052	0.9825164956005035	-1	0	0	1.0	2	0.0	0	0.75	0	2	0	0	1	0	1.0	2	2	3	0.5	0	0	0	0	0	0	0	0	0	0	0	0	-0.0001845064728963052	91
836	0.003203440565833207	0.0031859344418633325	-0.0031859343335976426	0.9817245822584828	-1	0	0	0.3333333333333333	1	1.0	2	1.0	1.0	3	2	0	2	0	0.25	4	1	4	0.6666666666666666	0	0.555680958920844	0.7955131733587106	0.630059409591035	0.8955500930260114	0.835862431958067	0.8332467580068775	0.9092063676868217	0.8462312786878937	0.6666666666666666	0	0.0	-0.00031859343335976424	4
4734	0.03530380957344318	0.009806360230532234	0.0035849457923261764	0.9703156013981813	-1	0	0	0.2	2	0.8461538461538461	11	0.2727272727272727	0.8461538461538461	13	11	1	0	0	0.45454545454545453	11	5	15	0.0	0.5	0.5785280238194457	0.878179929612169	0.630059409591035	0.9153125122241222	0.835862431958067	0.9485836647494768	0.8707558674825103	0.9186047762426411	0	0	0.0	0.0035849457923261764	14
4082	0.037813906119338936	0.008629777550076309	0.004968696005761094	0.9682866087499019	-1	0	0	0.2	2	0.8461538461538461	11	0.2727272727272727	0.8461538461538461	13	11	1	0	0	0.45454545454545453	11	5	15	0.0	0.5	0.4661006406953926	0.8787105286864437	0.7069419839382194	0.921897454182453	0.7521024173334858	0.9223934998786104	0.9054469840561503	0.909537639955065	0	0	0.0	0.004968696005761094	56
95	0.005586671275359327	0.0034295758293041755	-0.002722388892695667	0.973197733989049	-1	0	0	0.25	1	1.0	3	0.625	0.6666666666666666	3	2	1	4	0	0.5	4	2	5	0.8	0	0.6617820862249686	0.8845280226858533	0.33962760388559354	0.9282968025846637	0.5214676094739559	0.8553701024579202	0.8881164213433367	0.8932839460933182	0.3333333333333333	0	0.0	-0.0002722388892695667	14
2549	0.030384980984556054	0.0014031262749405271	-0.0012574210180723785	0.9746614195235792	-1	0	0	0.125	1	1.0	10	0.3333333333333333	0.9	10	9	1	1	0	0.4444444444444444	9	4	12	0.2	0	0.381016543513473	0.8083157863861336	0.8720171908408696	0.927042033053172	0.6524235024075018	0.8844754722456719	0.8967612511711209	0.8813813795974432	1.0	0	0.0	-0.00012574210180723785	2
2905	0.012755920172613339	0.0028555207151138738	-0.0022634788433094056	0.9822628230240301	-1	0	0	0.25	2	0.8888888888888888	8	0.55	0.8888888888888888	10	8	0	2	0	0.2	10	2	11	1.0	0	0.3937977763785495	0.8454467238571313	0.6606845758427449	0.9245927606173379	0.7143811047875669	0.9433538315171464	0.9073116535848124	0.9120931578113045	0.7	0.3	0.0	-0.00022634788433094057	0
3375	0.03839450518461646	0.009690179789421952	0.004938209792482049	0.9680267457864952	-1	0	0	0.2	2	0.8461538461538461	11	0.2727272727272727	0.8461538461538461	13	11	1	0	0	0.45454545454545453	11	5	15	0.0	0.5	0.4661006406953926	0.8787105286864437	0.7069419839382194	0.921897454182453	0.7521024173334858	0.9199020331845127	0.9099254076726516	0.9085923909714523	0	0	0.0	0.004938209792482049	22
1722	0.04060529795795574	0.013936381587363982	0.0024883319861414145	0.9661794121120968	-1	0	0	0.2	2	0.8461538461538461	11	0.2727272727272727	0.8461538461538461	13	11	1	0	0	0.45454545454545453	11	5	15	0.0	0.5	0.5337974356462929	0.8797759581784746	0.7069419839382194	0.921897454182453	0.7521024173334858	0.9199020331845127	0.8898896037612052	0.9088698145410369	0	0	0.0	0.0024883319861414145	21
1763	0.018341125479973387	0.005911320533516707	-0.005784309642979047	0.9773929300022974	-1	0	0	0.4	4	0.6153846153846154	8	0.2777777777777778	0.6153846153846154	12	8	2	0	0	0.6666666666666666	9	6	15	0.0	0.2857142857142857	0.5634067099087751	0.8881481311731295	0.7068924325670676	0.9114797015573297	0.835862431958067	0.9182759822120099	0.8698106043807639	0.9067275193917824	0	0	0.0	-0.0005784309642979048	0
4444	0.022761430382046893	0.0024060139964387117	-0.001872893905281613	0.9791284046440135	-1	0	0	0.3	3	0.6923076923076923	9	0.2777777777777778	0.6923076923076923	12	9	2	0	0	0.6666666666666666	9	6	15	0.0	0.2857142857142857	0.5634067099087751	0.89068743868387	0.7068924325670676	0.9114797015573297	0.835862431958067	0.9182759822120099	0.8698106043807639	0.9074528400340562	0	0	0.0	-0.00018728939052816128	4
3736	0.03926789894461464	0.009212978276468593	0.00474097581790882	0.9678226675778638	-1	0	0	0.2	2	0.8461538461538461	11	0.2727272727272727	0.8461538461538461	13	11	1	0	0	0.45454545454545453	11	5	15	0.0	0.5	0.4661006406953926	0.8787105286864437	0.7069419839382194	0.921897454182453	0.835862431958067	0.9532009811132901	0.9544821491887243	0.9232644160125516	0	0	0.0	0.00474097581790882	18
534	0.0020277204890308915	0.001922495795323977	-0.0019224288041521198	0.9849885402373367	-1	0	0	1.0	2	0.0	0	0.75	0	1	0	1	0	0	1.0	2	2	3	0.0	0	0	0	0	0	0	0	0	0	0	0	0	-0.00019224288041521197	24
1922	0.03443731264680646	0.017334163091146597	-0.0010108868680775373	0.969149037031971	-1	0	0	0.1111111111111111	1	1.0	11	0.3939393939393939	0.9090909090909091	11	10	1	1	0	0.2727272727272727	11	3	13	0.2	0	0.555680958920844	0.8539101347730657	0.6913097420944547	0.9131222915832233	0.8211001626343177	0.8743934957878788	0.8251965241607582	0.8828240849249258	1.0	0.09090909090909091	0.0	-0.00010108868680775373	11
507	0.0018488010728688552	0.0017340224556736178	-0.0017340207400062516	0.97450049393004	-1	0	0	0.5	1	1.0	1	1.0	1.0	1	1	1	1	0	0.3333333333333333	1	3	3	0.16666666666666666	0	0.9458022475035325	0.5	0.9627146303861368	0.5	0.29536448957617056	0.5	0.9571733181626462	0.5	1.0	1.0	0.0	-0.00017340207400062514	59
3215	0.01334197219435438	0.0020813669133798365	-0.0012158828124725278	0.9822375115591904	-1	0	0	0.25	2	0.8888888888888888	8	0.55	0.8888888888888888	10	8	0	2	0	0.2	10	2	11	1.0	0	0.3937977763785495	0.8454467238571313	0.6606845758427449	0.9245927606173379	0.7217622394494415	0.9514027426524739	0.9073116535848124	0.9163212731627015	0.65	0.3	0.0	-0.00012158828124725278	0
1212	0.0324039476513628	0.010554112951640162	0.0035524144461635153	0.9635223488144213	-1	0	0	0.2222222222222222	2	0.9090909090909091	10	1.0	0.8181818181818182	11	9	1	1	0	0.07692307692307693	13	1	13	0.25	0.16666666666666666	0.5123694860551564	0.8435094566750843	0.7069419839382194	0.9174567847873928	0.835862431958067	0.9112550180878419	0.8731017428928278	0.8947907165323399	1.0	0	0.0	0.0035524144461635153	3
130	0.0019806522328672913	0.001903960849266786	-0.0019036986906483277	0.9851322904034698	-1	0	0	1.0	2	0.0	0	0.75	0	1	0	1	0	0	1.0	2	2	3	0.0	0	0	0	0	0	0	0	0	0	0	0	0	-0.00019036986906483276	52
216	0.0020322806774876225	0.0019869377221646578	-0.0019866456168020057	0.9838476491529722	-1	0	0	1.0	2	0.0	0	1.0	0	1	0	1	2	0	0.3333333333333333	3	1	3	0.4	1.0	0	0	0	0	0	0	0	0	0	0	0	-0.00019866456168020057	16
785	0.00893597489507113	0.003943118568735135	-0.003933998831669091	0.981485166674451	-1	0	0	0.5	2	0.75	3	1.0	0.75	5	3	0	0	0	0.16666666666666666	6	1	6	0.0	0.8	0.8496516354273155	0.938172678377299	0.885931158781256	0.7938200056068827	0.7181749566330986	0.9242816292378375	0.7391126576826407	0.8993386084680015	0	0	0.0	-0.00039339988316690913	3
2623	0.03937195462607199	0.008958669776942096	0.004094484844768833	0.9666750470349073	-1	0	0	0.2	2	0.8461538461538461	11	0.2727272727272727	0.8461538461538461	13	11	1	0	0	0.45454545454545453	11	5	15	0.0	0.5	0.4661006406953926	0.8787105286864437	0.7069419839382194	0.921897454182453	0.7521024173334858	0.9199020331845127	0.9099254076726516	0.9085923909714523	0	0	0.0	0.004094484844768833	12
4165	0.038240001270946296	0.008596408515069206	0.004633087517723501	0.9671881280647724	-1	0	0	0.2	2	0.8461538461538461	11	0.2727272727272727	0.8461538461538461	13	11	1	0	0	0.45454545454545453	11	5	15	0.0	0.5	0.4661006406953926	0.8787105286864437	0.7069419839382194	0.921897454182453	0.7521024173334858	0.9199020331845127	0.9099254076726516	0.9085923909714523	0	0	0.0	0.004633087517723501	39
3641	0.038464728649699256	0.009333037510147663	0.005141430543731662	0.9682543321028282	-1	0	0	0.2	2	0.8461538461538461	11	0.2727272727272727	0.8461538461538461	13	11	1	0	0	0.45454545454545453	11	5	15	0.0	0.5	0.4661006406953926	0.8787105286864437	0.7069419839382194	0.921897454182453	0.7521024173334858	0.9199020331845127	0.9099254076726516	0.9085923909714523	0	0	0.0	0.005141430543731662	105
2396	0.03660078002200802	0.00988015785657906	0.005145193596749491	0.9697373719072703	-1	0	0	0.2	2	0.8461538461538461	11	0.2727272727272727	0.8461538461538461	13	11	1	0	0	0.45454545454545453	11	5	15	0.0	0.5	0.4661006406953926	0.8787105286864437	0.630059409591035	0.9211026014596354	0.835862431958067	0.9532009811132901	0.9544821491887243	0.9230045196504555	0	0	0.0	0.005145193596749491	33
3545	0.021048889151728034	0.00417337899313558	-0.004130996880129508	0.9781410541482656	-1	0	0	0.25	2	0.7777777777777778	7	0.4583333333333333	0.6666666666666666	8	6	2	1	0	0.6666666666666666	6	4	11	0.16666666666666666	0.4	0.6594921396675432	0.8666659690472124	0.6100775602579882	0.8989754571800074	0.9314387393366081	0.9173667777375454	0.8823058100170569	0.8961283812024726	1.0	0	0.0	-0.0004130996880129508	1
2843	0.022563357925331616	0.00268852032965464	-0.002005163488244372	0.9788772958655575	-1	0	0	0.3	3	0.6923076923076923	9	0.2777777777777778	0.6923076923076923	12	9	2	0	0	0.6666666666666666	9	6	15	0.0	0.2857142857142857	0.5634067099087751	0.89068743868387	0.7068924325670676	0.9114797015573297	0.835862431958067	0.9182759822120099	0.8698106043807639	0.9074528400340562	0	0	0.0	-0.0002005163488244372	5
721	0.0030090924203399713	0.0029371308742296284	-0.0029349417418881767	0.9816539117007463	-1	0	0	0.3333333333333333	1	1.0	2	1.0	1.0	3	2	0	1	0	0.25	4	1	4	0.3333333333333333	0	0.555680958920844	0.7955131733587106	0.630059409591035	0.8955500930260114	0.835862431958067	0.8332467580068775	0.9092063676868217	0.8462312786878937	1.0	0	0.0	-0.00029349417418881766	6
4571	0.038565368149348384	0.009231800219764937	0.004702759988288958	0.9684734714199179	-1	0	0	0.2	2	0.8461538461538461	11	0.2727272727272727	0.8461538461538461	13	11	1	0	0	0.45454545454545453	11	5	15	0.0	0.5	0.4661006406953926	0.8787105286864437	0.7069419839382194	0.921897454182453	0.7521024173334858	0.9199020331845127	0.9099254076726516	0.9085923909714523	0	0	0.0	0.004702759988288958	12
2325	0.03956631854761429	0.013739820515704597	0.00020349687317801376	0.967596551361223	-1	0	0	0.2	2	0.8461538461538461	11	0.3125	0.8461538461538461	13	11	1	0	0	0.3333333333333333	12	4	15	0.0	0.6666666666666666	0.5337974356462929	0.852906335739227	0.630059409591035	0.9187703630601534	0.835862431958067	0.9221555392594761	0.8731017428928278	0.9018937635096866	0	0	0.0	0.00020349687317801376	7
3364	0.03910829369703463	0.009236180007588772	0.004653786718679718	0.9672712666225204	-1	0	0	0.2	2	0.8461538461538461	11	0.2727272727272727	0.8461538461538461	13	11	1	0	0	0.45454545454545453	11	5	15	0.0	0.5	0.4661006406953926	0.8787105286864437	0.7069419839382194	0.921897454182453	0.7521024173334858	0.9199020331845127	0.9099254076726516	0.9085923909714523	0	0	0.0	0.004653786718679718	64
1357	0.029346378937689356	0.008940525169504948	0.002808885608190692	0.9547281735287315	-1	0	0	0.3	3	0.7692307692307693	10	0.2727272727272727	0.7692307692307693	13	10	1	0	0	0.45454545454545453	11	5	15	0.0	0.5	0.4661006406953926	0.8787105286864437	0.7069419839382194	0.921897454182453	0.835862431958067	0.9532009811132901	0.9544821491887243	0.9232644160125516	0	0	0.0	0.002808885608190692	28
2284	0.036684593993850274	0.012164427034821183	0.000878711210726264	0.9729685061740526	-1	0	0	0.2	2	0.8461538461538461	11	0.5357142857142857	0.8461538461538461	13	11	1	1	0	0.14285714285714285	14	2	15	0.25	0	0.6247968691792094	0.8276097973378554	0.630059409591035	0.9043223575488392	0.835862431958067	0.8931486280775924	0.8251965241607582	0.8786206239891892	1.0	0	0.0	0.000878711210726264	10
2634	0.03887392136939459	0.00891525808282312	0.0044936544112072745	0.967619490862159	-1	0	0	0.2	2	0.8461538461538461	11	0.2727272727272727	0.8461538461538461	13	11	1	0	0	0.45454545454545453	11	5	15	0.0	0.5	0.4661006406953926	0.8787105286864437	0.7069419839382194	0.921897454182453	0.835862431958067	0.9532009811132901	0.9544821491887243	0.9232644160125516	0	0	0.0	0.0044936544112072745	13
3468	0.03932272122378455	0.008567518509284014	0.0044668495186929585	0.9667140620461544	-1	0	0	0.2	2	0.8461538461538461	11	0.2727272727272727	0.8461538461538461	13	11	1	0	0	0.45454545454545453	11	5	15	0.0	0.5	0.4661006406953926	0.8787105286864437	0.7069419839382194	0.921897454182453	0.835862431958067	0.9532009811132901	0.9544821491887243	0.9232644160125516	0	0	0.0	0.0044668495186929585	26
4000	0.040169157210306325	0.008372971218886536	0.0039479394201332885	0.9675307647158081	-1	0	0	0.2	2	0.8461538461538461	11	0.2727272727272727	0.8461538461538461	13	11	1	0	0	0.45454545454545453	11	5	15	0.0	0.5	0.4661006406953926	0.8787105286864437	0.7069419839382194	0.921897454182453	0.7521024173334858	0.9223934998786104	0.9054469840561503	0.909537639955065	0	0	0.0	0.0039479394201332885	17
2861	0.04323002392272912	0.014966164941211346	0.004508816451806733	0.9640376296422188	-1	0	0	0.2	2	0.8461538461538461	11	0.2727272727272727	0.8461538461538461	13	11	1	0	0	0.45454545454545453	11	5	15	0.0	0.5	0.5337974356462929	0.8935921482445035	0.7069419839382194	0.921897454182453	0.7521024173334858	0.9199020331845127	0.9142062387141687	0.9125997603388785	0	0	0.0	0.004508816451806733	13
3430	0.03879404531549206	0.00849223279247425	0.004821349596920086	0.9667862105309117	-1	0	0	0.2	2	0.8461538461538461	11	0.2727272727272727	0.8461538461538461	13	11	1	0	0	0.45454545454545453	11	5	15	0.0	0.5	0.4661006406953926	0.8787105286864437	0.7069419839382194	0.921897454182453	0.7521024173334858	0.9199020331845127	0.9099254076726516	0.9085923909714523	0	0	0.0	0.004821349596920086	14
3999	0.03934687617722924	0.009325103534837134	0.004578423559173756	0.9678280620269085	-1	0	0	0.2	2	0.8461538461538461	11	0.2727272727272727	0.8461538461538461	13	11	1	0	0	0.45454545454545453	11	5	15	0.0	0.5	0.4661006406953926	0.8787105286864437	0.7069419839382194	0.921897454182453	0.8284485486374276	0.9461748489240226	0.9394874986315931	0.919713283946056	0	0	0.0	0.004578423559173756	55
4379	0.03934647212185617	0.009379026630621937	0.004493354765979808	0.9672402724524445	-1	0	0	0.2	2	0.8461538461538461	11	0.2727272727272727	0.8461538461538461	13	11	1	0	0	0.45454545454545453	11	5	15	0.0	0.5	0.4661006406953926	0.8787105286864437	0.7069419839382194	0.921897454182453	0.835862431958067	0.9532009811132901	0.9544821491887243	0.9232644160125516	0	0	0.0	0.004493354765979808	20
961	0.0018479142158928613	0.0017535395569907278	-0.0017535370302229993	0.9744451397410687	-1	0	0	0.5	1	1.0	1	1.0	1.0	1	1	1	1	0	0.3333333333333333	1	3	3	0.16666666666666666	0	0.9458022475035325	0.5	0.9627146303861368	0.5	0.29536448957617056	0.5	0.9571733181626462	0.5	1.0	1.0	0.0	-0.00017535370302229993	15
4862	0.03938129646820041	0.009469997930106564	0.004515159625174084	0.9676590695317533	-1	0	0	0.2	2	0.8461538461538461	11	0.2727272727272727	0.8461538461538461	13	11	1	0	0	0.45454545454545453	11	5	15	0.0	0.5	0.4661006406953926	0.8787105286864437	0.7069419839382194	0.921897454182453	0.835862431958067	0.9532009811132901	0.9544821491887243	0.9232644160125516	0	0	0.0	0.004515159625174084	16
842	0.0018612997634642374	0.0017460619118694247	-0.0017460616673501263	0.9744743462403336	-1	0	0	0.5	1	1.0	1	1.0	1.0	1	1	1	1	0	0.3333333333333333	1	3	3	0.16666666666666666	0	0.9458022475035325	0.5	0.9627146303861368	0.5	0.29536448957617056	0.5	0.9571733181626462	0.5	1.0	1.0	0.0	-0.00017460616673501263	9
2657	0.040508951415857065	0.008990647972619946	0.004814569881399025	0.9666854494360124	-1	0	0	0.2	2	0.8461538461538461	11	0.2727272727272727	0.8461538461538461	13	11	1	0	0	0.45454545454545453	11	5	15	0.0	0.5	0.4661006406953926	0.8787105286864437	0.7069419839382194	0.921897454182453	0.7521024173334858	0.9199020331845127	0.9099254076726516	0.9085923909714523	0	0	0.0	0.004814569881399025	19
2180	0.03884774643130727	0.013274099151800224	0.0005433912438139854	0.9668079686170729	-1	0	0	0.2	2	0.8461538461538461	11	0.3125	0.8461538461538461	13	11	1	0	0	0.3333333333333333	12	4	15	0.0	0.6666666666666666	0.5337974356462929	0.852906335739227	0.630059409591035	0.9163383584567576	0.835862431958067	0.9221555392594761	0.8731017428928278	0.9009414170455899	0	0	0.0	0.0005433912438139854	2
1095	0.021918947506549605	0.0017215876650165858	-0.0014879602490316245	0.9588400279828793	-1	0	0	0.4	4	0.6153846153846154	8	0.3125	0.6153846153846154	12	8	2	0	0	0.75	8	6	15	0.0	0.25	0.4903649769493429	0.9074983935553941	0.7713162182703075	0.9175800510177451	0.7939824246457764	0.9268147231180597	0.8928984564570657	0.9176405464690846	0	0	0.0	-0.00014879602490316246	40
1269	0.029770138845715652	0.010235649128247547	0.0030077560665536266	0.9555008942931249	-1	0	0	0.3	3	0.7692307692307693	10	0.2727272727272727	0.7692307692307693	13	10	1	0	0	0.45454545454545453	11	5	15	0.0	0.5	0.4661006406953926	0.8787105286864437	0.7069419839382194	0.921897454182453	0.7521024173334858	0.9223934998786104	0.9054469840561503	0.909537639955065	0	0	0.0	0.0030077560665536266	27
851	0.0018626068285595152	0.0017848609397762229	-0.00178484893384523	0.9743490974874257	-1	0	0	0.5	1	1.0	1	1.0	1.0	1	1	1	1	0	0.3333333333333333	1	3	3	0.16666666666666666	0	0.9458022475035325	0.5	0.9627146303861368	0.5	0.29536448957617056	0.5	0.9571733181626462	0.5	1.0	1.0	0.0	-0.000178484893384523	25
3591	0.03846057500659948	0.008818052329201943	0.004439258446346762	0.9681579837679231	-1	0	0	0.2	2	0.8461538461538461	11	0.2727272727272727	0.8461538461538461	13	11	1	0	0	0.45454545454545453	11	5	15	0.0	0.5	0.4661006406953926	0.8787105286864437	0.7069419839382194	0.921897454182453	0.7521024173334858	0.9199020331845127	0.9099254076726516	0.9085923909714523	0	0	0.0	0.004439258446346762	28
1999	0.026008363626511887	0.0030946272897474877	-0.0030183416916026405	0.9747575709666909	-1	0	0	0.1	1	1.0	13	1.0	1.0	13	13	1	0	0	0.06666666666666667	15	1	15	0.0	0	0.6681083420448971	0.8783199066870855	0.630059409591035	0.9062829320586575	0.835862431958067	0.8874037037432188	0.8251965241607582	0.8912324870381841	0	0	0.0	-0.00030183416916026404	2
3821	0.03927937343027715	0.008138102455019313	0.004376566564698001	0.966866821119844	-1	0	0	0.2	2	0.8461538461538461	11	0.2727272727272727	0.8461538461538461	13	11	1	0	0	0.45454545454545453	11	5	15	0.0	0.5	0.4661006406953926	0.8787105286864437	0.7069419839382194	0.921897454182453	0.7521024173334858	0.9199020331845127	0.9099254076726516	0.9085923909714523	0	0	0.0	0.004376566564698001	28
1047	0.0018004825706939617	0.0017291609117251426	-0.0017291589127058265	0.97401960314485	-1	0	0	0.5	1	1.0	1	1.0	1.0	1	1	1	1	0	0.3333333333333333	1	3	3	0.16666666666666666	0	0.9458022475035325	0.5	0.9627146303861368	0.5	0.5563413335738053	0.5	0.8672741593452731	0.5	1.0	1.0	0.0	-0.00017291589127058264	78
2653	0.03885568973759905	0.008714027963491543	0.004510611339166204	0.9671910867176303	-1	0	0	0.2	2	0.8461538461538461	11	0.2727272727272727	0.8461538461538461	13	11	1	0	0	0.45454545454545453	11	5	15	0.0	0.5	0.4661006406953926	0.8787105286864437	0.7069419839382194	0.921897454182453	0.7521024173334858	0.9199020331845127	0.9099254076726516	0.9085923909714523	0	0	0.0	0.004510611339166204	24
4349	0.040673109322335435	0.009789062585283554	0.004088765073429192	0.9675497158464402	-1	0	0	0.2	2	0.8461538461538461	11	0.2727272727272727	0.8461538461538461	13	11	1	0	0	0.45454545454545453	11	5	15	0.0	0.5	0.4661006406953926	0.8787105286864437	0.7069419839382194	0.921897454182453	0.835862431958067	0.9532009811132901	0.9544821491887243	0.9232644160125516	0	0	0.0	0.004088765073429192	18
2295	0.03956864968984092	0.009153052357625058	0.0041831742758417735	0.9669332347656994	-1	0	0	0.2	2	0.8461538461538461	11	0.2727272727272727	0.8461538461538461	13	11	1	0	0	0.45454545454545453	11	5	15	0.0	0.5	0.4661006406953926	0.8787105286864437	0.7069419839382194	0.921897454182453	0.7521024173334858	0.9199020331845127	0.9099254076726516	0.9085923909714523	0	0	0.0	0.0041831742758417735	26
2230	0.03946772517871443	0.009140428304589528	0.004946991589476715	0.9676550729372455	-1	0	0	0.2	2	0.8461538461538461	11	0.2727272727272727	0.8461538461538461	13	11	1	0	0	0.45454545454545453	11	5	15	0.0	0.5	0.4661006406953926	0.8787105286864437	0.7069419839382194	0.921897454182453	0.7521024173334858	0.9199020331845127	0.9099254076726516	0.9085923909714523	0	0	0.0	0.004946991589476715	39
3004	0.03760740217629107	0.008288157228272827	0.005105876796338338	0.9688196716126807	-1	0	0	0.2	2	0.8461538461538461	11	0.2727272727272727	0.8461538461538461	13	11	1	0	0	0.45454545454545453	11	5	15	0.0	0.5	0.4661006406953926	0.8787105286864437	0.7069419839382194	0.921897454182453	0.7521024173334858	0.9199020331845127	0.9099254076726516	0.9085923909714523	0	0	0.0	0.005105876796338338	18
2542	0.023798289592232583	0.005371015465705423	-0.005366765677055796	0.9785071503726376	-1	0	0	0.3	3	0.6923076923076923	9	0.2777777777777778	0.6923076923076923	12	9	2	0	0	0.6666666666666666	9	6	15	0.0	0.2857142857142857	0.4903649769493429	0.8896236364766361	0.7590513871168395	0.9168646044052192	0.835862431958067	0.9475267360838137	0.936869778772761	0.9213124564360963	0	0	0.0	-0.0005366765677055796	0
3365	0.038663711645556056	0.009425498848610167	0.004786907609169946	0.9679420358947528	-1	0	0	0.2	2	0.8461538461538461	11	0.2727272727272727	0.8461538461538461	13	11	1	0	0	0.45454545454545453	11	5	15	0.0	0.5	0.4661006406953926	0.8787105286864437	0.7069419839382194	0.921897454182453	0.835862431958067	0.9532009811132901	0.9544821491887243	0.9232644160125516	0	0	0.0	0.004786907609169946	17
3226	0.04087005434929792	0.009448386017154453	0.004689008214212363	0.9665774718984474	-1	0	0	0.2	2	0.8461538461538461	11	0.2727272727272727	0.8461538461538461	13	11	1	0	0	0.45454545454545453	11	5	15	0.0	0.5	0.4661006406953926	0.8787105286864437	0.7069419839382194	0.921897454182453	0.835862431958067	0.9532009811132901	0.9544821491887243	0.9232644160125516	0	0	0.0	0.004689008214212363	24
3107	0.03928338148614402	0.009526010767230081	0.004362645696656947	0.9674679871505436	-1	0	0	0.2	2	0.8461538461538461	11	0.2727272727272727	0.8461538461538461	13	11	1	0	0	0.45454545454545453	11	5	15	0.0	0.5	0.4661006406953926	0.8787105286864437	0.7069419839382194	0.921897454182453	0.7521024173334858	0.9199020331845127	0.9099254076726516	0.9085923909714523	0	0	0.0	0.004362645696656947	27
2499	0.03892480163225603	0.008278176223576175	0.004612306611400493	0.9671662007727608	-1	0	0	0.2	2	0.8461538461538461	11	0.2727272727272727	0.8461538461538461	13	11	1	0	0	0.45454545454545453	11	5	15	0.0	0.5	0.4661006406953926	0.8787105286864437	0.7069419839382194	0.921897454182453	0.7521024173334858	0.9199020331845127	0.9099254076726516	0.9085923909714523	0	0	0.0	0.004612306611400493	18
2399	0.03670330001709624	0.0052057990519273544	-0.005205770642937384	0.8462820331743994	-1	0	0	0.1111111111111111	1	1.0	11	1.0	0.9090909090909091	11	10	1	1	0	0.07692307692307693	13	1	13	0.2	0	0.5123694860551564	0.8435094566750843	0.630059409591035	0.9153776506770156	0.835862431958067	0.9112550180878419	0.8731017428928278	0.8939358497189039	1.0	0	0.0	-0.0005205770642937385	1
4037	0.0375562801252125	0.012452804187080432	0.0010734524819181052	0.9693605012092116	-1	0	0	0.2	2	0.8461538461538461	11	0.3125	0.8461538461538461	13	11	1	0	0	0.3333333333333333	12	4	15	0.0	0.6666666666666666	0.5337974356462929	0.852906335739227	0.630059409591035	0.9163383584567576	0.835862431958067	0.946236032353735	0.9275598341207587	0.9121113395652861	0	0	0.0	0.0010734524819181052	10
539	0.0019186024842047635	0.0018099182064674935	-0.0018099012906732947	0.9748587511641822	-1	0	0	0.5	1	1.0	1	1.0	1.0	1	1	1	1	0	0.3333333333333333	1	3	3	0.16666666666666666	0	0.9458022475035325	0.5	0.9627146303861368	0.5	0.20011954894765113	0.5	0.97223213640958	0.5	1.0	1.0	0.0	-0.00018099012906732948	38
3374	0.03806120850541439	0.00805740023505042	0.00452337069615082	0.9678541443639547	-1	0	0	0.2	2	0.8461538461538461	11	0.2727272727272727	0.8461538461538461	13	11	1	0	0	0.45454545454545453	11	5	15	0.0	0.5	0.4661006406953926	0.8787105286864437	0.7069419839382194	0.921897454182453	0.835862431958067	0.9532009811132901	0.9544821491887243	0.9232644160125516	0	0	0.0	0.00452337069615082	33
681	0.0018944004695701472	0.0017774023814089478	-0.0017773958177510656	0.9743437587077478	-1	0	0	0.5	1	1.0	1	1.0	1.0	1	1	1	1	0	0.3333333333333333	1	3	3	0.16666666666666666	0	0.9458022475035325	0.5	0.9627146303861368	0.5	0.39060943020469	0.5	0.9345001433529245	0.5	1.0	1.0	0.0	-0.00017773958177510655	6
20	None	None	None	None	None	0.6666666666666666	2	0.75	6	0.3333333333333333	3	0.44	0.2222222222222222	7	2	3	5	0	1.0	5	5	11	1.0	0.2857142857142857	0.6786474596944345	0.8809516558963438	0.48041179251198407	0.9478161742163135	0.7184626576318877	0.8846964587671656	0.8848595734001651	0.9099353528715057	0.14285714285714285	0.14285714285714285	0.0	None	0
1180	0.03459130629096143	0.0025136114947870336	-0.0019824768210721863	0.9499721402777663	-1	0	0	0.3	3	0.7692307692307693	10	0.23809523809523808	0.7692307692307693	13	10	1	0	0	0.7777777777777778	9	7	15	0.0	0.3333333333333333	0.34066303450470625	0.9032229759427381	0.9124739242072766	0.8353055791255224	0.6968816879299478	0.9098674507622047	0.9339423001756988	0.8865954983753109	0	0	0.0	-0.00019824768210721864	7
435	0.0019549328625832574	0.001890685930753189	-0.0018890599844141249	0.9848594811104624	-1	0	0	1.0	2	0.0	0	0.75	0	2	0	0	0	0	1.0	2	2	3	0.0	0	0	0	0	0	0	0	0	0	0	0	0	-0.00018890599844141248	20
1484	0.030393901624330803	0.009398976512759788	0.002849008585043731	0.9541524291596784	-1	0	0	0.3	3	0.7692307692307693	10	0.2727272727272727	0.7692307692307693	13	10	1	0	0	0.45454545454545453	11	5	15	0.0	0.5	0.4661006406953926	0.8787105286864437	0.7069419839382194	0.921897454182453	0.7521024173334858	0.9199020331845127	0.9099254076726516	0.9085923909714523	0	0	0.0	0.002849008585043731	24
3224	0.03947769819512796	0.013767706778462358	0.0012562845208687866	0.9679225756846753	-1	0	0	0.2	2	0.8461538461538461	11	0.3125	0.8461538461538461	13	11	1	0	0	0.3333333333333333	12	4	15	0.0	0.6666666666666666	0.5337974356462929	0.8973241726613708	0.7069419839382194	0.9120501936810205	0.835862431958067	0.9221555392594761	0.8731017428928278	0.9110283955547668	0	0	0.0	0.0012562845208687866	8
3812	0.04053487391789214	0.007879794923708463	0.004188922532651764	0.9669040636946317	-1	0	0	0.2	2	0.8461538461538461	11	0.2727272727272727	0.8461538461538461	13	11	1	0	0	0.45454545454545453	11	5	15	0.0	0.5	0.4661006406953926	0.8787105286864437	0.7069419839382194	0.921897454182453	0.835862431958067	0.9532009811132901	0.9544821491887243	0.9232644160125516	0	0	0.0	0.004188922532651764	22
2513	0.03959191459235403	0.009037607784920772	0.004469676173306144	0.9671925565496606	-1	0	0	0.2	2	0.8461538461538461	11	0.2727272727272727	0.8461538461538461	13	11	1	0	0	0.45454545454545453	11	5	15	0.0	0.5	0.4661006406953926	0.8787105286864437	0.7069419839382194	0.921897454182453	0.7521024173334858	0.9199020331845127	0.9099254076726516	0.9085923909714523	0	0	0.0	0.004469676173306144	35
1955	0.029892328667320913	0.0096235756813574	0.0030088476391622876	0.9556736126600164	-1	0	0	0.3	3	0.7692307692307693	10	0.2727272727272727	0.7692307692307693	13	10	1	0	0	0.45454545454545453	11	5	15	0.0	0.5	0.4661006406953926	0.8787105286864437	0.7069419839382194	0.921897454182453	0.7521024173334858	0.9199020331845127	0.9099254076726516	0.9085923909714523	0	0	0.0	0.0030088476391622876	14
1942	0.03819567114160114	0.008183424946904373	0.004179665637606278	0.9675673726771297	-1	0	0	0.2	2	0.8461538461538461	11	0.2727272727272727	0.8461538461538461	13	11	1	0	0	0.45454545454545453	11	5	15	0.0	0.5	0.4661006406953926	0.8787105286864437	0.7069419839382194	0.921897454182453	0.7521024173334858	0.9199020331845127	0.9099254076726516	0.9085923909714523	0	0	0.0	0.004179665637606278	34
293	0.002801128256488469	0.002185612109133909	-0.0021723643977629415	0.9780056770679694	-1	0	0	0.6666666666666666	2	0.5	1	1.0	0.5	2	1	1	2	0	0.25	4	1	4	0.4	0.6666666666666666	0.5524606610354078	0.5788490329179116	0.10378239531180448	0.5	0.6518232153673287	0.5	0.9159233391466055	0.5264793986589057	0.75	0.5	0.15059075659874233	-0.00021723643977629415	16
3291	0.036329871264684566	0.009446221056694714	0.0035044693045962983	0.9689112238628879	-1	0	0	0.2	2	0.8461538461538461	11	0.2727272727272727	0.8461538461538461	13	11	1	0	0	0.45454545454545453	11	5	15	0.0	0.5	0.5785280238194457	0.878179929612169	0.630059409591035	0.9153125122241222	0.835862431958067	0.9485836647494768	0.8707558674825103	0.9186047762426411	0	0	0.0	0.0035044693045962983	10
4555	0.039207392154393096	0.009438942312814523	0.004698863048987834	0.9673458973153157	-1	0	0	0.2	2	0.8461538461538461	11	0.2727272727272727	0.8461538461538461	13	11	1	0	0	0.45454545454545453	11	5	15	0.0	0.5	0.4661006406953926	0.8787105286864437	0.7069419839382194	0.921897454182453	0.835862431958067	0.9532009811132901	0.9544821491887243	0.9232644160125516	0	0	0.0	0.004698863048987834	80
2018	0.012008091477635884	0.003366645428329708	-0.0022688830829955898	0.9821110674968055	-1	0	0	0.25	2	0.8888888888888888	8	0.55	0.8888888888888888	10	8	0	2	0	0.2	10	2	11	1.0	0	0.3937977763785495	0.8410034433067661	0.6606845758427449	0.9245927606173379	0.7352697628070162	0.9229260482841094	0.9067749743224433	0.9018822500944722	0.65	0.3	0.0	-0.00022688830829955896	1
1358	0.030401162643934262	0.009317615466456748	0.002992003329677897	0.9546859884639	-1	0	0	0.3	3	0.7692307692307693	10	0.2727272727272727	0.7692307692307693	13	10	1	0	0	0.45454545454545453	11	5	15	0.0	0.5	0.4661006406953926	0.8787105286864437	0.7069419839382194	0.921897454182453	0.835862431958067	0.9349834844663722	0.9142062387141687	0.9146299951651766	0	0	0.0	0.002992003329677897	23
4447	0.040123877660776915	0.008512871591150535	0.004558173092828394	0.9665666474833892	-1	0	0	0.2	2	0.8461538461538461	11	0.2727272727272727	0.8461538461538461	13	11	1	0	0	0.45454545454545453	11	5	15	0.0	0.5	0.4661006406953926	0.8787105286864437	0.7069419839382194	0.921897454182453	0.835862431958067	0.9532009811132901	0.9544821491887243	0.9232644160125516	0	0	0.0	0.004558173092828394	20
4040	0.038202297606159556	0.00894897591843683	0.005000339757455454	0.9684625190318598	-1	0	0	0.2	2	0.8461538461538461	11	0.2727272727272727	0.8461538461538461	13	11	1	0	0	0.45454545454545453	11	5	15	0.0	0.5	0.4661006406953926	0.8787105286864437	0.7069419839382194	0.921897454182453	0.835862431958067	0.9532009811132901	0.9544821491887243	0.9232644160125516	0	0	0.0	0.005000339757455454	28
21	0.016506927363908745	0.007158508122767762	-0.006192489443938425	0.9452216100904274	-1	0.25	1	0.6	6	0.38461538461538464	5	0.42857142857142855	0.38461538461538464	6	5	8	1	0	0.7142857142857143	5	7	15	0.05263157894736842	0.3076923076923077	0.6778599022644578	0.9159101927115868	0.48357236432744904	0.8238426089453189	0.6093922134946339	0.8968313722920466	0.7826478765438686	0.8840183548824955	1.0	0.3333333333333333	0.0	-0.0006192489443938425	5
4353	0.03848097542210212	0.008372078965351531	0.004792117503168807	0.9676626817116721	-1	0	0	0.2	2	0.8461538461538461	11	0.2727272727272727	0.8461538461538461	13	11	1	0	0	0.45454545454545453	11	5	15	0.0	0.5	0.4661006406953926	0.8787105286864437	0.7069419839382194	0.921897454182453	0.835862431958067	0.9532009811132901	0.9544821491887243	0.9232644160125516	0	0	0.0	0.004792117503168807	16
4423	0.03592201025092957	0.010349322011314867	0.0033557401380701203	0.9689122827614743	-1	0	0	0.2	2	0.8461538461538461	11	0.2727272727272727	0.8461538461538461	13	11	1	0	0	0.45454545454545453	11	5	15	0.0	0.5	0.4661006406953926	0.8787105286864437	0.7069419839382194	0.9150608174037695	0.835862431958067	0.9434327050002405	0.9118237398853607	0.9160980743395559	0	0	0.0	0.0033557401380701203	23
1239	0.029379812394613233	0.010708494562596137	0.002136478360620547	0.9553836142455038	-1	0	0	0.3	3	0.7692307692307693	10	0.2727272727272727	0.7692307692307693	13	10	1	0	0	0.45454545454545453	11	5	15	0.0	0.5	0.4661006406953926	0.8787105286864437	0.7069419839382194	0.921897454182453	0.7521024173334858	0.9199020331845127	0.9099254076726516	0.9085923909714523	0	0	0.0	0.002136478360620547	41
1986	0.03462287149554791	0.009617514205093339	0.0037426522059882793	0.9701779853824974	-1	0	0	0.2	2	0.8461538461538461	11	0.2727272727272727	0.8461538461538461	13	11	1	0	0	0.45454545454545453	11	5	15	0.0	0.5	0.5785280238194457	0.878179929612169	0.630059409591035	0.9153125122241222	0.835862431958067	0.9034520967767652	0.8692275075116965	0.9000034238378516	0	0	0.0	0.0037426522059882793	47
2881	0.037790313454880126	0.00853500794197986	0.005299261022149716	0.9677964254855502	-1	0	0	0.2	2	0.8461538461538461	11	0.2727272727272727	0.8461538461538461	13	11	1	0	0	0.45454545454545453	11	5	15	0.0	0.5	0.4661006406953926	0.8787105286864437	0.7069419839382194	0.921897454182453	0.7521024173334858	0.9199020331845127	0.9099254076726516	0.9085923909714523	0	0	0.0	0.005299261022149716	39
1993	0.038578187873888996	0.009163323328083289	0.005334236222896892	0.9676216381097544	-1	0	0	0.2	2	0.8461538461538461	11	0.2727272727272727	0.8461538461538461	13	11	1	0	0	0.45454545454545453	11	5	15	0.0	0.5	0.4661006406953926	0.8787105286864437	0.7069419839382194	0.921897454182453	0.7521024173334858	0.9199020331845127	0.9099254076726516	0.9085923909714523	0	0	0.0	0.005334236222896892	47
1664	0.035135933596224425	0.010128746486262366	0.0017630296250321085	0.9665924353568572	-1	0	0	0.2	2	0.8461538461538461	11	0.2727272727272727	0.8461538461538461	13	11	1	0	0	0.45454545454545453	11	5	15	0.0	0.5	0.5337974356462929	0.8835852801952725	0.7069419839382194	0.921897454182453	0.7521024173334858	0.9199020331845127	0.880362781227111	0.9098730314298441	0	0	0.0	0.0017630296250321085	6
1769	0.029969924250379597	0.010746567113266828	0.0027295933061529595	0.9575097193145994	-1	0	0	0.3	3	0.7692307692307693	10	0.2727272727272727	0.7692307692307693	13	10	1	0	0	0.45454545454545453	11	5	15	0.0	0.5	0.5337974356462929	0.8797759581784746	0.7069419839382194	0.921897454182453	0.7521024173334858	0.9199020331845127	0.8898896037612052	0.9088698145410369	0	0	0.0	0.0027295933061529595	16
3573	0.03898975168881112	0.009461530528781627	0.0051064914153824605	0.9672950086270036	-1	0	0	0.2	2	0.8461538461538461	11	0.2727272727272727	0.8461538461538461	13	11	1	0	0	0.45454545454545453	11	5	15	0.0	0.5	0.4661006406953926	0.8787105286864437	0.7069419839382194	0.921897454182453	0.835862431958067	0.9532009811132901	0.9544821491887243	0.9232644160125516	0	0	0.0	0.0051064914153824605	36
4198	0.03911356830076119	0.009576615447963432	0.004794777752052881	0.966991752159402	-1	0	0	0.2	2	0.8461538461538461	11	0.2727272727272727	0.8461538461538461	13	11	1	0	0	0.45454545454545453	11	5	15	0.0	0.5	0.4661006406953926	0.8787105286864437	0.7069419839382194	0.921897454182453	0.835862431958067	0.9532009811132901	0.9544821491887243	0.9232644160125516	0	0	0.0	0.004794777752052881	66
350	0.0019444481166676682	0.0018847759991919989	-0.0018839142503814645	0.9852355488971339	-1	0	0	1.0	2	0.0	0	0.75	0	1	0	1	0	0	1.0	2	2	3	0.0	0	0	0	0	0	0	0	0	0	0	0	0	-0.00018839142503814644	3
2583	0.037403295653128305	0.013712868808696951	0.0003759368592836049	0.9669970023465434	-1	0	0	0.2	2	0.8461538461538461	11	0.2727272727272727	0.8461538461538461	13	11	1	0	0	0.45454545454545453	11	5	15	0.0	0.5	0.4661006406953926	0.8737740345347419	0.7069419839382194	0.921897454182453	0.7521024173334858	0.9199020331845127	0.9099254076726516	0.907324167290489	0	0	0.0	0.0003759368592836049	2
2585	0.03941221368365407	0.014826771548160167	-0.0031091438954580983	0.9674737840687377	-1	0	0	0.2	2	0.8461538461538461	11	0.2727272727272727	0.8461538461538461	13	11	1	0	0	0.45454545454545453	11	5	15	0.0	0.5	0.4661006406953926	0.8787105286864437	0.7069419839382194	0.8947369289707564	0.835862431958067	0.9532009811132901	0.9308273727161741	0.9151421608275097	0	0	0.0	-0.0003109143895458098	1
3698	0.038192283012301	0.008381338054975446	0.004778220058202143	0.9672676766594526	-1	0	0	0.2	2	0.8461538461538461	11	0.2727272727272727	0.8461538461538461	13	11	1	0	0	0.45454545454545453	11	5	15	0.0	0.5	0.4661006406953926	0.8787105286864437	0.7069419839382194	0.921897454182453	0.7521024173334858	0.9199020331845127	0.9099254076726516	0.9085923909714523	0	0	0.0	0.004778220058202143	36
3596	0.03894196517011888	0.009057044570120125	0.00433114251917995	0.9681918982270221	-1	0	0	0.2	2	0.8461538461538461	11	0.2727272727272727	0.8461538461538461	13	11	1	0	0	0.45454545454545453	11	5	15	0.0	0.5	0.4661006406953926	0.8787105286864437	0.7069419839382194	0.921897454182453	0.7521024173334858	0.9199020331845127	0.9099254076726516	0.9085923909714523	0	0	0.0	0.00433114251917995	28
4732	0.03839420768802024	0.008515206721092976	0.005057519376580377	0.9680303055348062	-1	0	0	0.2	2	0.8461538461538461	11	0.2727272727272727	0.8461538461538461	13	11	1	0	0	0.45454545454545453	11	5	15	0.0	0.5	0.4661006406953926	0.8787105286864437	0.7069419839382194	0.921897454182453	0.835862431958067	0.9532009811132901	0.9544821491887243	0.9232644160125516	0	0	0.0	0.005057519376580377	14
3685	0.03879551357789762	0.008953385982733056	0.004331658856111843	0.9669555506137207	-1	0	0	0.2	2	0.8461538461538461	11	0.2727272727272727	0.8461538461538461	13	11	1	0	0	0.45454545454545453	11	5	15	0.0	0.5	0.4661006406953926	0.8787105286864437	0.7069419839382194	0.921897454182453	0.7521024173334858	0.9199020331845127	0.9099254076726516	0.9085923909714523	0	0	0.0	0.004331658856111843	12
2684	0.02299572666950769	0.0032941300874965275	-0.0028644246966934364	0.9786769377323501	-1	0	0	0.3	3	0.6923076923076923	9	0.2777777777777778	0.6923076923076923	12	9	2	0	0	0.6666666666666666	9	6	15	0.0	0.2857142857142857	0.5634067099087751	0.89068743868387	0.7068924325670676	0.9114797015573297	0.835862431958067	0.9182759822120099	0.8698106043807639	0.9074528400340562	0	0	0.0	-0.00028644246966934365	5
4193	0.03881407176649036	0.008711323174914666	0.004820027078723181	0.9671984534165049	-1	0	0	0.2	2	0.8461538461538461	11	0.2727272727272727	0.8461538461538461	13	11	1	0	0	0.45454545454545453	11	5	15	0.0	0.5	0.4661006406953926	0.8787105286864437	0.7069419839382194	0.921897454182453	0.835862431958067	0.9532009811132901	0.9544821491887243	0.9232644160125516	0	0	0.0	0.004820027078723181	55
4020	0.03766687323418227	0.00853666373425472	0.004483209128460363	0.9686303690143204	-1	0	0	0.2	2	0.8461538461538461	11	0.2727272727272727	0.8461538461538461	13	11	1	0	0	0.45454545454545453	11	5	15	0.0	0.5	0.4661006406953926	0.8787105286864437	0.7069419839382194	0.921897454182453	0.7521024173334858	0.9199020331845127	0.9099254076726516	0.9085923909714523	0	0	0.0	0.004483209128460363	15
1395	0.029555330720344664	0.01044700766747028	0.0027445610044382353	0.9550601764323313	-1	0	0	0.3	3	0.7692307692307693	10	0.2727272727272727	0.7692307692307693	13	10	1	0	0	0.45454545454545453	11	5	15	0.0	0.5	0.4661006406953926	0.8787105286864437	0.7069419839382194	0.921897454182453	0.7521024173334858	0.9199020331845127	0.9099254076726516	0.9085923909714523	0	0	0.0	0.0027445610044382353	15
3492	0.04044042483815627	0.007589773193159253	0.003965101055191	0.9667175431154359	-1	0	0	0.2	2	0.8461538461538461	11	0.2727272727272727	0.8461538461538461	13	11	1	0	0	0.45454545454545453	11	5	15	0.0	0.5	0.4661006406953926	0.8787105286864437	0.7069419839382194	0.921897454182453	0.7521024173334858	0.9199020331845127	0.9099254076726516	0.9085923909714523	0	0	0.0	0.003965101055191	14
2928	0.03926089701534551	0.00904920721948048	0.004377460326011904	0.9670723759006766	-1	0	0	0.2	2	0.8461538461538461	11	0.2727272727272727	0.8461538461538461	13	11	1	0	0	0.45454545454545453	11	5	15	0.0	0.5	0.4661006406953926	0.8787105286864437	0.7069419839382194	0.921897454182453	0.7521024173334858	0.9199020331845127	0.9099254076726516	0.9085923909714523	0	0	0.0	0.004377460326011904	16
4592	0.03782305398681666	0.008757036271079488	0.00431097982918636	0.9688095181216081	-1	0	0	0.2	2	0.8461538461538461	11	0.2727272727272727	0.8461538461538461	13	11	1	0	0	0.45454545454545453	11	5	15	0.0	0.5	0.4661006406953926	0.8787105286864437	0.7069419839382194	0.921897454182453	0.7521024173334858	0.9223934998786104	0.9054469840561503	0.909537639955065	0	0	0.0	0.00431097982918636	22
2774	0.038888858169375075	0.009027665477559338	0.004871387400601778	0.9673354675994097	-1	0	0	0.2	2	0.8461538461538461	11	0.2727272727272727	0.8461538461538461	13	11	1	0	0	0.45454545454545453	11	5	15	0.0	0.5	0.4661006406953926	0.8787105286864437	0.7069419839382194	0.921897454182453	0.7521024173334858	0.9199020331845127	0.9099254076726516	0.9085923909714523	0	0	0.0	0.004871387400601778	6
1135	0.030157214413614408	0.011104256081764203	0.0027186232531715613	0.9556976539087962	-1	0	0	0.3	3	0.7692307692307693	10	0.2727272727272727	0.7692307692307693	13	10	1	0	0	0.45454545454545453	11	5	15	0.0	0.5	0.4661006406953926	0.8787105286864437	0.7069419839382194	0.921897454182453	0.7521024173334858	0.9199020331845127	0.9099254076726516	0.9085923909714523	0	0	0.0	0.0027186232531715613	24
2962	0.03768608896542405	0.008073334921589546	0.004537833823065668	0.9683945978434045	-1	0	0	0.2	2	0.8461538461538461	11	0.2727272727272727	0.8461538461538461	13	11	1	0	0	0.45454545454545453	11	5	15	0.0	0.5	0.4661006406953926	0.8787105286864437	0.7069419839382194	0.921897454182453	0.7521024173334858	0.9199020331845127	0.9099254076726516	0.9085923909714523	0	0	0.0	0.004537833823065668	16
3206	0.03812468892205965	0.008968323529776048	0.004490016045493859	0.967368519644472	-1	0	0	0.2	2	0.8461538461538461	11	0.2727272727272727	0.8461538461538461	13	11	1	0	0	0.45454545454545453	11	5	15	0.0	0.5	0.4661006406953926	0.8787105286864437	0.7069419839382194	0.921897454182453	0.835862431958067	0.9532009811132901	0.9544821491887243	0.9232644160125516	0	0	0.0	0.004490016045493859	7
1954	0.038009567748040166	0.008253499110784896	0.004483354710058731	0.9673493122585698	-1	0	0	0.2	2	0.8461538461538461	11	0.2727272727272727	0.8461538461538461	13	11	1	0	0	0.45454545454545453	11	5	15	0.0	0.5	0.4661006406953926	0.8787105286864437	0.7069419839382194	0.921897454182453	0.7521024173334858	0.9199020331845127	0.9099254076726516	0.9085923909714523	0	0	0.0	0.004483354710058731	46
119	0.006141342711421505	0.004561358351935153	-0.004561320857463915	0.9834463829724327	-1	0.5	1	0.7142857142857143	5	0.375	3	0.5	0.125	3	1	6	2	0	0.8	4	5	10	0.14285714285714285	0.8	0.8486911851457395	0.9120714535792898	0.7536736884397951	0.950177931327641	0.7200973876229382	0.8729158026771533	0.63287955272601	0.9171919458407869	0.6666666666666666	0.3333333333333333	0.0	-0.0004561320857463915	27
3043	0.03898060117002146	0.013562138136681622	0.000648890241779645	0.9671013309911767	-1	0	0	0.2	2	0.8461538461538461	11	0.3125	0.8461538461538461	13	11	1	0	0	0.3333333333333333	12	4	15	0.0	0.6666666666666666	0.5337974356462929	0.852906335739227	0.630059409591035	0.9187703630601534	0.835862431958067	0.946236032353735	0.9275598341207587	0.9129666726046728	0	0	0.0	0.000648890241779645	8
4035	0.03830506407691989	0.007390210599762441	0.004212062813145895	0.9683696172608368	-1	0	0	0.2	2	0.8461538461538461	11	0.2727272727272727	0.8461538461538461	13	11	1	0	0	0.45454545454545453	11	5	15	0.0	0.5	0.4661006406953926	0.8787105286864437	0.7069419839382194	0.921897454182453	0.835862431958067	0.9532009811132901	0.9544821491887243	0.9232644160125516	0	0	0.0	0.004212062813145895	16
4847	0.039658796448886084	0.00891953060230576	0.004939337221715841	0.9672926957441581	-1	0	0	0.2	2	0.8461538461538461	11	0.2727272727272727	0.8461538461538461	13	11	1	0	0	0.45454545454545453	11	5	15	0.0	0.5	0.4661006406953926	0.8787105286864437	0.7069419839382194	0.921897454182453	0.835862431958067	0.9532009811132901	0.9544821491887243	0.9232644160125516	0	0	0.0	0.004939337221715841	8
918	0.01915426443962397	0.001649181312239063	-0.0012204296727665598	0.9793589432797665	-1	0	0	0.3	3	0.7692307692307693	10	0.3409090909090909	0.6923076923076923	12	9	2	1	0	0.36363636363636365	4	11	15	0.2	0.18181818181818182	0.5548251844401169	0.8634919478067541	0.630059409591035	0.9214668812130574	0.8284812972961924	0.923420327448408	0.753672968397786	0.9059876975211504	1.0	0.16666666666666666	0.0	-0.00012204296727665598	1
2456	0.03989717742442982	0.008897456552098488	0.00464865841013481	0.9670371951614017	-1	0	0	0.2	2	0.8461538461538461	11	0.2727272727272727	0.8461538461538461	13	11	1	0	0	0.45454545454545453	11	5	15	0.0	0.5	0.4661006406953926	0.8787105286864437	0.7069419839382194	0.921897454182453	0.835862431958067	0.9532009811132901	0.9544821491887243	0.9232644160125516	0	0	0.0	0.00464865841013481	58
1832	0.04066396426621708	0.008777095870505772	0.004523478668380396	0.9663633347199986	-1	0	0	0.2	2	0.8461538461538461	11	0.2727272727272727	0.8461538461538461	13	11	1	0	0	0.45454545454545453	11	5	15	0.0	0.5	0.4661006406953926	0.8787105286864437	0.7069419839382194	0.921897454182453	0.7521024173334858	0.9199020331845127	0.9099254076726516	0.9085923909714523	0	0	0.0	0.004523478668380396	24
217	0.002520224692217198	0.00245926048110564	-0.0024516187382640563	0.9830280696110227	-1	0	0	1.0	1	0	0	1.0	0	0	0	1	1	0	0.5	1	2	2	0.16666666666666666	0	0	0	0	0	0	0	0	0	0	0	0	-0.1	1
845	0.0019863124360123947	0.001712178693003691	-0.001712178137778534	0.9674325270171915	-1	0	0	0.3333333333333333	1	1.0	2	1.0	0.5	2	1	1	1	0	0.25	1	4	4	0.2	0	0.9458022475035325	0.5	0.9627146303861368	0.5	0.3429869598904303	0.616855997982785	0.9469691901352174	0.5396022657542858	1.0	0.5	0.0	-0.0001712178137778534	120
1743	0.03908418813007595	0.010268775479606326	0.003808341728388133	0.9625216505895975	-1	0	0	0.2	2	0.8461538461538461	11	0.3125	0.8461538461538461	13	11	1	0	0	0.3333333333333333	12	4	15	0.0	0.6666666666666666	0.4469325182523928	0.9083034442500606	0.7069419839382194	0.9169978207495828	0.7521024173334858	0.9324046814526994	0.9099254076726516	0.9198162742886239	0	0	0.0	0.003808341728388133	90
4283	0.037960082044971276	0.008358604383004611	0.004715410096967555	0.968346762028242	-1	0	0	0.2	2	0.8461538461538461	11	0.2727272727272727	0.8461538461538461	13	11	1	0	0	0.45454545454545453	11	5	15	0.0	0.5	0.4661006406953926	0.8787105286864437	0.7069419839382194	0.921897454182453	0.835862431958067	0.9532009811132901	0.9544821491887243	0.9232644160125516	0	0	0.0	0.004715410096967555	51
3653	0.040230284594522894	0.008347898313834604	0.004064801000998958	0.9668339225999456	-1	0	0	0.2	2	0.8461538461538461	11	0.2727272727272727	0.8461538461538461	13	11	1	0	0	0.45454545454545453	11	5	15	0.0	0.5	0.4661006406953926	0.8787105286864437	0.7069419839382194	0.921897454182453	0.7521024173334858	0.9199020331845127	0.9099254076726516	0.9085923909714523	0	0	0.0	0.004064801000998958	14
846	0.0020454500285127593	0.001960513836428519	-0.0019603377793152555	0.9827809812105	-1	0	0	1.0	1	0	0	1.0	0	1	0	0	1	0	0.5	1	2	2	0.3333333333333333	0	0	0	0	0	0	0	0	0	0	0	0	-0.00019603377793152554	3
4218	0.03993938885526629	0.00897686086802102	0.0043919007913269465	0.9665786542694632	-1	0	0	0.2	2	0.8461538461538461	11	0.2727272727272727	0.8461538461538461	13	11	1	0	0	0.45454545454545453	11	5	15	0.0	0.5	0.4661006406953926	0.8787105286864437	0.7069419839382194	0.921897454182453	0.835862431958067	0.9532009811132901	0.9544821491887243	0.9232644160125516	0	0	0.0	0.0043919007913269465	25
4188	0.03916532215642704	0.008861811842017878	0.005195978566410527	0.9665733778847534	-1	0	0	0.2	2	0.8461538461538461	11	0.2727272727272727	0.8461538461538461	13	11	1	0	0	0.45454545454545453	11	5	15	0.0	0.5	0.4661006406953926	0.8787105286864437	0.7069419839382194	0.921897454182453	0.835862431958067	0.9532009811132901	0.9544821491887243	0.9232644160125516	0	0	0.0	0.005195978566410527	25
3044	0.038831278180137506	0.008708420018569928	0.004402191102370159	0.9666553877583365	-1	0	0	0.2	2	0.8461538461538461	11	0.2727272727272727	0.8461538461538461	13	11	1	0	0	0.45454545454545453	11	5	15	0.0	0.5	0.4661006406953926	0.8787105286864437	0.7069419839382194	0.921897454182453	0.835862431958067	0.9532009811132901	0.9544821491887243	0.9232644160125516	0	0	0.0	0.004402191102370159	18
2481	0.03136572826103023	0.008223295514729138	0.0027327380029596587	0.9538598322434605	-1	0	0	0.3	3	0.7692307692307693	10	0.2727272727272727	0.7692307692307693	13	10	1	0	0	0.45454545454545453	11	5	15	0.0	0.5	0.5337974356462929	0.8595708638561638	0.630059409591035	0.9236373505922733	0.7521024173334858	0.8969341348323561	0.8481560756940398	0.8962334033242295	0	0	0.0	0.0027327380029596587	11
4997	0.038849579559222094	0.008953586133687767	0.004330772297333861	0.9679216276535447	-1	0	0	0.2	2	0.8461538461538461	11	0.2727272727272727	0.8461538461538461	13	11	1	0	0	0.45454545454545453	11	5	15	0.0	0.5	0.4661006406953926	0.8787105286864437	0.7069419839382194	0.921897454182453	0.7521024173334858	0.9223934998786104	0.9054469840561503	0.909537639955065	0	0	0.0	0.004330772297333861	13
3481	0.03857985745531449	0.0089629036693054	0.00526469394691019	0.9670652483708592	-1	0	0	0.2	2	0.8461538461538461	11	0.2727272727272727	0.8461538461538461	13	11	1	0	0	0.45454545454545453	11	5	15	0.0	0.5	0.4661006406953926	0.8787105286864437	0.7069419839382194	0.921897454182453	0.835862431958067	0.9532009811132901	0.9544821491887243	0.9232644160125516	0	0	0.0	0.00526469394691019	72
4924	0.03428763455945809	0.009588441416600793	0.00339972974504741	0.9694533465165414	-1	0	0	0.2	2	0.8461538461538461	11	0.2727272727272727	0.8461538461538461	13	11	1	0	0	0.45454545454545453	11	5	15	0.0	0.5	0.5785280238194457	0.878179929612169	0.630059409591035	0.9153125122241222	0.835862431958067	0.9485836647494768	0.8707558674825103	0.9186047762426411	0	0	0.0	0.00339972974504741	12
1974	0.03590369316145041	0.014182528492588936	-0.004232852996886159	0.9608405156433772	-1	0	0	0.2	2	0.9166666666666666	11	0.3181818181818182	0.8333333333333334	12	10	1	1	0	0.36363636363636365	11	4	14	0.25	0.15384615384615385	0.5447391972835685	0.8525332525154973	0.6685006967646272	0.9167246207784362	0.7657126319644526	0.9137358129842288	0.8745757095804653	0.8976268719325508	1.0	0	0.0	-0.0004232852996886159	3
4210	0.040087058271236306	0.009143612648577196	0.004706922681641658	0.9664713009006615	-1	0	0	0.2	2	0.8461538461538461	11	0.2727272727272727	0.8461538461538461	13	11	1	0	0	0.45454545454545453	11	5	15	0.0	0.5	0.4661006406953926	0.8787105286864437	0.7069419839382194	0.921897454182453	0.835862431958067	0.9532009811132901	0.9544821491887243	0.9232644160125516	0	0	0.0	0.004706922681641658	40
2204	0.03994324118087485	0.008886751709724678	0.004097320506117627	0.96691258937454	-1	0	0	0.2	2	0.8461538461538461	11	0.2727272727272727	0.8461538461538461	13	11	1	0	0	0.45454545454545453	11	5	15	0.0	0.5	0.4661006406953926	0.8787105286864437	0.7069419839382194	0.921897454182453	0.7521024173334858	0.9199020331845127	0.9099254076726516	0.9085923909714523	0	0	0.0	0.004097320506117627	15
4642	0.03922425286633143	0.007626487920127011	0.004197409848147679	0.9676369015001489	-1	0	0	0.2	2	0.8461538461538461	11	0.2727272727272727	0.8461538461538461	13	11	1	0	0	0.45454545454545453	11	5	15	0.0	0.5	0.4661006406953926	0.8787105286864437	0.7069419839382194	0.921897454182453	0.835862431958067	0.9532009811132901	0.9544821491887243	0.9232644160125516	0	0	0.0	0.004197409848147679	20
4632	0.039836711479810064	0.0089676462367836	0.005207882477820821	0.9670315100717131	-1	0	0	0.2	2	0.8461538461538461	11	0.2727272727272727	0.8461538461538461	13	11	1	0	0	0.45454545454545453	11	5	15	0.0	0.5	0.4661006406953926	0.8787105286864437	0.7069419839382194	0.921897454182453	0.8284485486374276	0.9500184008556188	0.9436963607222455	0.9216156823682998	0	0	0.0	0.005207882477820821	27
1695	0.03885568294248484	0.008883887765909124	0.0047711441660797235	0.968287236992355	-1	0	0	0.2	2	0.8461538461538461	11	0.2727272727272727	0.8461538461538461	13	11	1	0	0	0.45454545454545453	11	5	15	0.0	0.5	0.4661006406953926	0.8787105286864437	0.7069419839382194	0.921897454182453	0.7521024173334858	0.9199020331845127	0.9099254076726516	0.9085923909714523	0	0	0.0	0.0047711441660797235	101
3741	0.02680753189223563	0.002002500025611146	-0.001176399571352989	0.9708355073290178	-1	0	0	0.3	3	0.6923076923076923	9	0.26785714285714285	0.6923076923076923	12	9	2	0	0	0.875	8	7	15	0.0	0.25	0.6009528888455951	0.8935181582128626	0.6685006967646272	0.9105979232949815	0.835862431958067	0.9399814091073398	0.9133122670539306	0.916810918706057	0	0	0.0	-0.0001176399571352989	3
1883	0.03738147612922889	0.008656029400657881	0.00447142570237882	0.9685356349194298	-1	0	0	0.2	2	0.8461538461538461	11	0.2727272727272727	0.8461538461538461	13	11	1	0	0	0.45454545454545453	11	5	15	0.0	0.5	0.4661006406953926	0.8787105286864437	0.7069419839382194	0.921897454182453	0.7521024173334858	0.9199020331845127	0.9099254076726516	0.9085923909714523	0	0	0.0	0.00447142570237882	58
518	0.0018656041300506082	0.0017824150673502507	-0.0017824073608682688	0.9744075710471813	-1	0	0	0.5	1	1.0	1	1.0	1.0	1	1	1	1	0	0.3333333333333333	1	3	3	0.16666666666666666	0	0.9458022475035325	0.5	0.9627146303861368	0.5	0.29536448957617056	0.5	0.9571733181626462	0.5	1.0	1.0	0.0	-0.00017824073608682688	64
2688	0.0389303245308542	0.008728301909020159	0.004276246020377973	0.9679446098039024	-1	0	0	0.2	2	0.8461538461538461	11	0.2727272727272727	0.8461538461538461	13	11	1	0	0	0.45454545454545453	11	5	15	0.0	0.5	0.4661006406953926	0.8787105286864437	0.7069419839382194	0.921897454182453	0.7521024173334858	0.9199020331845127	0.9099254076726516	0.9085923909714523	0	0	0.0	0.004276246020377973	22
3793	0.03602684410456319	0.007937419738718539	0.004446126260402197	0.9695723590705573	-1	0	0	0.2	2	0.8461538461538461	11	0.2727272727272727	0.8461538461538461	13	11	1	0	0	0.45454545454545453	11	5	15	0.0	0.5	0.4661006406953926	0.8787105286864437	0.630059409591035	0.9211026014596354	0.7521024173334858	0.9223934998786104	0.9054469840561503	0.9092358227298737	0	0	0.0	0.004446126260402197	37
3950	0.035251930278277416	0.0016793194075177768	-0.0016778174573940322	0.9165935157163665	-1	0	0	0.2	2	0.8461538461538461	11	0.3125	0.7692307692307693	12	10	2	1	0	0.75	6	8	15	0.16666666666666666	0	0.4903649769493429	0.8257730382825628	0.6540264619278681	0.9511461351968082	0.5104372333470062	0.9346703853134658	0.8252184027215062	0.9164591134057325	1.0	0.25	0.0	-0.0001677817457394032	6
3819	0.030631693555101654	0.0018606815064825973	-0.0016547288717287329	0.9747717140374941	-1	0	0	0.125	1	1.0	10	0.3333333333333333	0.9	10	9	1	1	0	0.4444444444444444	9	4	12	0.2	0	0.381016543513473	0.8083157863861336	0.8720171908408696	0.927042033053172	0.7037550295843875	0.9498560540529155	0.9529686606107481	0.9094998945977995	1.0	0	0.0	-0.00016547288717287328	1
265	0.002131582215144794	0.0019126875484795159	-0.0019096697701105794	0.9827082901785305	-1	0	0	1.0	2	0.0	0	0.75	0	2	0	0	0	0	1.0	2	2	3	0.0	0	0	0	0	0	0	0	0	0	0	0	0	-0.00019096697701105793	16
5016	0.03845220014425223	0.007849478867194705	0.004836031726895663	0.9676321033256301	-1	0	0	0.2	2	0.8461538461538461	11	0.2727272727272727	0.8461538461538461	13	11	1	0	0	0.45454545454545453	11	5	15	0.0	0.5	0.4661006406953926	0.8787105286864437	0.7069419839382194	0.921897454182453	0.835862431958067	0.9532009811132901	0.9544821491887243	0.9232644160125516	0	0	0.0	0.004836031726895663	32
1308	None	None	None	None	None	0	0	0.3	3	0.7692307692307693	10	0.5	0.5384615384615384	9	7	5	2	0	0.8333333333333334	6	5	15	0.16666666666666666	0.46153846153846156	0.34066303450470625	0.8300845398608309	0.7069419839382194	0.9227339806933531	0.7103251012945873	0.9345917334630076	0.9347233565485495	0.9039517047423714	0.5555555555555556	0.3333333333333333	0.0	None	0
3969	0.03914592690220269	0.008370667778323172	0.004446507959248657	0.9682452088170291	-1	0	0	0.2	2	0.8461538461538461	11	0.2727272727272727	0.8461538461538461	13	11	1	0	0	0.45454545454545453	11	5	15	0.0	0.5	0.4661006406953926	0.8787105286864437	0.7069419839382194	0.921897454182453	0.8776397479969656	0.9560676920048653	0.9544821491887243	0.9248136013254729	0	0	0.0	0.004446507959248657	14
874	0.0020184570941712576	0.001943143722731833	-0.001943120118900026	0.9834502759323808	-1	0	0	1.0	1	0	0	1.0	0	1	0	0	1	0	0.5	1	2	2	0.3333333333333333	0	0	0	0	0	0	0	0	0	0	0	0	-0.00019431201189000258	9
2952	0.03709884973060726	0.009350658402844013	-0.009219639141964575	0.9757847779589561	-1	0	0	0.2	2	0.8461538461538461	11	0.2727272727272727	0.8461538461538461	13	11	1	0	0	0.45454545454545453	11	5	15	0.0	0.5	0.4358580128740515	0.9124102874108398	0.7069419839382194	0.921897454182453	0.7521024173334858	0.9199020331845127	0.8898896037612052	0.9181609423924174	0	0	0.0	-0.0009219639141964575	0
3600	0.037225146763842386	0.008551143106281868	0.004675573278100866	0.9687274146368263	-1	0	0	0.2	2	0.8461538461538461	11	0.2727272727272727	0.8461538461538461	13	11	1	0	0	0.45454545454545453	11	5	15	0.0	0.5	0.4661006406953926	0.8787105286864437	0.7069419839382194	0.921897454182453	0.7521024173334858	0.9199020331845127	0.9099254076726516	0.9085923909714523	0	0	0.0	0.004675573278100866	17
4237	0.03960667345051232	0.00966949352728838	0.005476301700351227	0.9667647606559295	-1	0	0	0.2	2	0.8461538461538461	11	0.2727272727272727	0.8461538461538461	13	11	1	0	0	0.45454545454545453	11	5	15	0.0	0.5	0.4661006406953926	0.8787105286864437	0.630059409591035	0.9211026014596354	0.835862431958067	0.9532009811132901	0.9544821491887243	0.9230045196504555	0	0	0.0	0.005476301700351227	29
3216	0.04071617228984822	0.010438526684995347	0.004609217393196631	0.9665301437406433	-1	0	0	0.2	2	0.8461538461538461	11	0.2727272727272727	0.8461538461538461	13	11	1	0	0	0.45454545454545453	11	5	15	0.0	0.5	0.4661006406953926	0.8787105286864437	0.7069419839382194	0.921897454182453	0.8284485486374276	0.9461748489240226	0.9394874986315931	0.919713283946056	0	0	0.0	0.004609217393196631	27
4433	0.02565122034198891	0.010752171464128869	5.238325340743805e-05	0.9682554289793964	-1	0	0	0.2	2	0.8461538461538461	11	0.2727272727272727	0.8461538461538461	13	11	1	0	0	0.45454545454545453	11	5	15	0.0	0.5	0.4661006406953926	0.8787105286864437	0.7069419839382194	0.921897454182453	0.835862431958067	0.9532009811132901	0.9544821491887243	0.9232644160125516	0	0	0.0	5.238325340743805e-05	17
4059	0.03939821784358071	0.008667252400282285	0.004074090037686158	0.9672639689939291	-1	0	0	0.2	2	0.8461538461538461	11	0.2727272727272727	0.8461538461538461	13	11	1	0	0	0.45454545454545453	11	5	15	0.0	0.5	0.4661006406953926	0.8787105286864437	0.7069419839382194	0.921897454182453	0.7521024173334858	0.9199020331845127	0.9099254076726516	0.9085923909714523	0	0	0.0	0.004074090037686158	13
2017	0.03949206552407011	0.009810668407265967	0.004829993609741544	0.9671809405130778	-1	0	0	0.2	2	0.8461538461538461	11	0.2727272727272727	0.8461538461538461	13	11	1	0	0	0.45454545454545453	11	5	15	0.0	0.5	0.4661006406953926	0.8787105286864437	0.7069419839382194	0.921897454182453	0.7521024173334858	0.9199020331845127	0.9099254076726516	0.9085923909714523	0	0	0.0	0.004829993609741544	83
4483	0.040388944127674395	0.010309468989240489	0.00440545062904727	0.966836903916739	-1	0	0	0.2	2	0.8461538461538461	11	0.2727272727272727	0.8461538461538461	13	11	1	0	0	0.45454545454545453	11	5	15	0.0	0.5	0.4661006406953926	0.8787105286864437	0.7069419839382194	0.921897454182453	0.835862431958067	0.9532009811132901	0.9544821491887243	0.9232644160125516	0	0	0.0	0.00440545062904727	37
2649	0.038883930537792474	0.008156445172445518	0.004572598125524279	0.9673520717746801	-1	0	0	0.2	2	0.8461538461538461	11	0.2727272727272727	0.8461538461538461	13	11	1	0	0	0.45454545454545453	11	5	15	0.0	0.5	0.4661006406953926	0.8787105286864437	0.7069419839382194	0.921897454182453	0.7521024173334858	0.9199020331845127	0.9099254076726516	0.9085923909714523	0	0	0.0	0.004572598125524279	36
167	0.003539877669383778	0.0031087269137233696	-0.0031086550668997085	0.9657942313215728	-1	0	0	0.25	1	1.0	3	1.0	1.0	3	3	1	1	0	0.2	1	5	5	0.16666666666666666	0	0.691874949241776	0.8557958859157037	0.4297644456518688	0.8499868223265827	0.6032572076295198	0.9264565860208772	0.766293734843971	0.8824941159203734	1.0	0.3333333333333333	0.0	-0.00031086550668997086	42
1483	0.030127719257863995	0.009928682525676526	0.002710049196822306	0.9553174494505228	-1	0	0	0.3	3	0.7692307692307693	10	0.2727272727272727	0.7692307692307693	13	10	1	0	0	0.45454545454545453	11	5	15	0.0	0.5	0.4661006406953926	0.8787105286864437	0.7069419839382194	0.921897454182453	0.7521024173334858	0.9199020331845127	0.9099254076726516	0.9085923909714523	0	0	0.0	0.002710049196822306	16
1502	0.03411228318350061	0.011295736161622046	0.002361288630552795	0.9677310023143595	-1	0	0	0.2	2	0.8461538461538461	11	0.2727272727272727	0.8461538461538461	13	11	1	0	0	0.45454545454545453	11	5	15	0.0	0.5	0.5337974356462929	0.8835662140061535	0.7069419839382194	0.921897454182453	0.7521024173334858	0.9199020331845127	0.880362781227111	0.9098679650009684	0	0	0.0	0.002361288630552795	14
72	0.01563424159716196	0.005881600434523066	-0.005881040089904384	0.9628268829242004	-1	0	0	0.4	4	0.6923076923076923	9	0.35714285714285715	0.46153846153846156	8	6	6	5	0	0.8571428571428571	7	6	15	0.35714285714285715	0.3076923076923077	0.6110858656901191	0.8691297914565036	0.2700568568516547	0.803392082683445	0.682030074474101	0.811749625969239	0.8800967450151916	0.8302564179866841	0.25	0.625	0.0	-0.0005881040089904384	41
1289	0.02983050703372386	0.010918679360075616	0.002365406276878768	0.9554881998396285	-1	0	0	0.3	3	0.7692307692307693	10	0.2727272727272727	0.7692307692307693	13	10	1	0	0	0.45454545454545453	11	5	15	0.0	0.5	0.4661006406953926	0.8787105286864437	0.7069419839382194	0.921897454182453	0.7521024173334858	0.9199020331845127	0.9099254076726516	0.9085923909714523	0	0	0.0	0.002365406276878768	26
4151	0.038137114929091755	0.007952642915412079	0.004022386706355634	0.9682317514349124	-1	0	0	0.2	2	0.8461538461538461	11	0.2727272727272727	0.8461538461538461	13	11	1	0	0	0.45454545454545453	11	5	15	0.0	0.5	0.4661006406953926	0.8787105286864437	0.630059409591035	0.9211026014596354	0.7521024173334858	0.9199020331845127	0.9099254076726516	0.9082877380335237	0	0	0.0	0.004022386706355634	11
1505	0.031678115779850455	0.010304640037631875	0.004036395284628035	0.9626999412055642	-1	0	0	0.2222222222222222	2	0.9090909090909091	10	1.0	0.8181818181818182	11	9	1	1	0	0.07692307692307693	13	1	13	0.25	0.16666666666666666	0.5123694860551564	0.8435094566750843	0.7069419839382194	0.9174567847873928	0.835862431958067	0.9165739419378778	0.831027234160194	0.8968940238192102	1.0	0	0.0	0.004036395284628035	4
3630	0.02990505655370469	0.009209670129075687	0.002933394959169347	0.9555018062842163	-1	0	0	0.3	3	0.7692307692307693	10	0.2727272727272727	0.7692307692307693	13	10	1	0	0	0.45454545454545453	11	5	15	0.0	0.5	0.4661006406953926	0.8787105286864437	0.7069419839382194	0.921897454182453	0.7521024173334858	0.9199020331845127	0.9099254076726516	0.9085923909714523	0	0	0.0	0.002933394959169347	10
2297	0.021969508543252296	0.001610734792772223	-0.0015890449577107522	0.9807923696397187	-1	0	0	0.4	4	0.6153846153846154	8	0.26785714285714285	0.6153846153846154	12	8	2	0	0	0.875	7	8	15	0.0	0.2222222222222222	0.44139526556322217	0.885599300295262	0.7713162182703075	0.9128813989269807	0.835862431958067	0.9309300875607176	0.9117890001653611	0.9115185728887824	0	0	0.0	-0.00015890449577107523	0
1871	0.03274112739559036	0.011366799603736375	0.0035999828033873578	0.9628632559594457	-1	0	0	0.2222222222222222	2	0.9090909090909091	10	1.0	0.8181818181818182	11	9	1	1	0	0.07692307692307693	13	1	13	0.25	0.16666666666666666	0.5123694860551564	0.8435094566750843	0.7069419839382194	0.9174567847873928	0.835862431958067	0.9112550180878419	0.8731017428928278	0.8947907165323399	1.0	0.09090909090909091	0.0	0.0035999828033873578	1
273	0.0033545883976872494	0.0022233991068167677	-0.0022233137727488833	0.9774943771181995	-1	0	0	0.6666666666666666	2	0.5	1	1.0	0.5	3	1	0	0	0	0.25	4	1	4	0.0	0.6666666666666666	0.5590195217151586	0.5650101902026679	0.10378239531180448	0.5044574775297528	0.6518232153673287	0.9309464575692065	0.9118563359051789	0.7231665932368412	0	0	0.0	-0.00022233137727488834	49
4478	0.041309344306942934	0.010383565820031004	0.00511328846942516	0.9668541627516472	-1	0	0	0.2	2	0.8461538461538461	11	0.2727272727272727	0.8461538461538461	13	11	1	0	0	0.45454545454545453	11	5	15	0.0	0.5	0.4661006406953926	0.8787105286864437	0.7069419839382194	0.921897454182453	0.835862431958067	0.9532009811132901	0.9544821491887243	0.9232644160125516	0	0	0.0	0.00511328846942516	29
4139	0.03888196963448582	0.009253005540070358	0.004413481479105891	0.9681792446217141	-1	0	0	0.2	2	0.8461538461538461	11	0.2727272727272727	0.8461538461538461	13	11	1	0	0	0.45454545454545453	11	5	15	0.0	0.5	0.4661006406953926	0.8787105286864437	0.7069419839382194	0.921897454182453	0.835862431958067	0.9532009811132901	0.9544821491887243	0.9232644160125516	0	0	0.0	0.004413481479105891	17
1995	0.03816090093280707	0.013586588962358388	0.0013107843814357777	0.9679526103301109	-1	0	0	0.2	2	0.8461538461538461	11	0.3125	0.8461538461538461	13	11	1	0	0	0.3333333333333333	12	4	15	0.0	0.6666666666666666	0.5337974356462929	0.8973241726613708	0.7069419839382194	0.9120501936810205	0.835862431958067	0.9221555392594761	0.8731017428928278	0.9110283955547668	0	0	0.0	0.0013107843814357777	9
1730	0.02906729931552165	0.009486193086382254	0.0030330750844043803	0.9554828610365733	-1	0	0	0.3	3	0.7692307692307693	10	0.2727272727272727	0.7692307692307693	13	10	1	0	0	0.45454545454545453	11	5	15	0.0	0.5	0.4661006406953926	0.8787105286864437	0.7069419839382194	0.921897454182453	0.7521024173334858	0.9199020331845127	0.9099254076726516	0.9085923909714523	0	0	0.0	0.0030330750844043803	22
2260	0.04020948037758038	0.008762417170202652	0.004314886640292819	0.9667029756110004	-1	0	0	0.2	2	0.8461538461538461	11	0.2727272727272727	0.8461538461538461	13	11	1	0	0	0.45454545454545453	11	5	15	0.0	0.5	0.4661006406953926	0.8787105286864437	0.7069419839382194	0.921897454182453	0.7521024173334858	0.9199020331845127	0.9099254076726516	0.9085923909714523	0	0	0.0	0.004314886640292819	14
4534	0.03405421613694064	0.005291439475956509	0.0006051333067106209	0.6337502531723884	-1	0	0	0.1111111111111111	1	1.0	11	1.0	0.9090909090909091	11	10	1	1	0	0.07692307692307693	13	1	13	0.2	0	0.5123694860551564	0.8435094566750843	0.7069419839382194	0.9174567847873928	0.835862431958067	0.9112550180878419	0.8731017428928278	0.8947907165323399	1.0	0	0.0	0.0006051333067106209	1
3901	0.038327225349399544	0.007962286552453082	0.0044281083498913625	0.9677233469459907	-1	0	0	0.2	2	0.8461538461538461	11	0.2727272727272727	0.8461538461538461	13	11	1	0	0	0.45454545454545453	11	5	15	0.0	0.5	0.4661006406953926	0.8787105286864437	0.7069419839382194	0.921897454182453	0.7521024173334858	0.9223934998786104	0.9054469840561503	0.909537639955065	0	0	0.0	0.0044281083498913625	29
509	0.001895344708848262	0.0017744456355508903	-0.0017744454175338705	0.9744296977813286	-1	0	0	0.5	1	1.0	1	1.0	1.0	1	1	1	1	0	0.3333333333333333	1	3	3	0.16666666666666666	0	0.9458022475035325	0.5	0.9627146303861368	0.5	0.29536448957617056	0.5	0.9571733181626462	0.5	1.0	1.0	0.0	-0.00017744454175338704	65
2599	0.03973110394075559	0.010111680290942797	0.005245674696313208	0.967240144043305	-1	0	0	0.2	2	0.8461538461538461	11	0.2727272727272727	0.8461538461538461	13	11	1	0	0	0.45454545454545453	11	5	15	0.0	0.5	0.4661006406953926	0.8787105286864437	0.7069419839382194	0.921897454182453	0.835862431958067	0.9532009811132901	0.9544821491887243	0.9232644160125516	0	0	0.0	0.005245674696313208	110
330	0.0017596633087675429	0.0017387837117751163	-0.001737656192666125	0.983500284323047	-1	0	0	1.0	1	0	0	1.0	0	1	0	0	1	0	0.5	2	1	2	0.3333333333333333	0	0	0	0	0	0	0	0	0	0	0	0	-0.0001737656192666125	20
4021	0.03720558079450851	0.00907891241501653	0.00462306204072082	0.969077649846666	-1	0	0	0.2	2	0.8461538461538461	11	0.2727272727272727	0.8461538461538461	13	11	1	0	0	0.45454545454545453	11	5	15	0.0	0.5	0.4661006406953926	0.8787105286864437	0.7069419839382194	0.921897454182453	0.7521024173334858	0.9199020331845127	0.9099254076726516	0.9085923909714523	0	0	0.0	0.00462306204072082	73
3762	0.025312027318323663	0.00580525163448698	-0.004626069964315155	0.9820095093503927	-1	0	0	0.1	1	1.0	13	0.5357142857142857	0.9230769230769231	13	12	1	0	0	0.14285714285714285	14	2	15	0.0	0	0.5337974356462929	0.8812147830461153	0.7069419839382194	0.8466859667250747	0.835862431958067	0.9338279808063574	0.8733261239583395	0.8928274806565231	0	0	0.0	-0.0004626069964315155	3
1222	0.02583876805627316	0.003064575970915994	-0.002775927236882249	0.9712113677592782	-1	0	0	0.25	2	0.9	9	0.3333333333333333	0.8	10	8	1	1	0	0.4444444444444444	9	4	12	0.25	0.18181818181818182	0.381016543513473	0.8083157863861336	0.8720171908408696	0.927042033053172	0.6798822321371509	0.9354949439207325	0.8983232590385468	0.9019000654993258	1.0	0	0.0	-0.0002775927236882249	3
4812	0.03978136034172273	0.00933437038677013	0.004851725621017296	0.9669827384808042	-1	0	0	0.2	2	0.8461538461538461	11	0.2727272727272727	0.8461538461538461	13	11	1	0	0	0.45454545454545453	11	5	15	0.0	0.5	0.4661006406953926	0.8787105286864437	0.7069419839382194	0.921897454182453	0.835862431958067	0.9532009811132901	0.9544821491887243	0.9232644160125516	0	0	0.0	0.004851725621017296	15
4434	0.02830119110919336	0.0007620962201011071	-0.0006350365455845944	0.9710901722123836	-1	0	0	0.3	3	0.6923076923076923	9	0.3125	0.6923076923076923	12	9	2	0	0	0.75	8	6	15	0.0	0.25	0.6009528888455951	0.8717819977990837	0.6685006967646272	0.8443171049760667	0.835862431958067	0.8949895892049607	0.8900795032420159	0.8717762094985775	0	0	0.0	-6.350365455845944e-05	3
4591	0.03526992281257307	0.002807202930385026	-0.001958037328807327	0.969538411423211	-1	0	0	0.2	2	0.8461538461538461	11	0.2727272727272727	0.8461538461538461	13	11	1	0	0	0.45454545454545453	11	5	15	0.0	0.5	0.4661006406953926	0.8787105286864437	0.7069419839382194	0.9217662701712411	0.835862431958067	0.9532009811132901	0.9544821491887243	0.923221411629969	0	0	0.0	-0.0001958037328807327	1
1715	0.03927264555588659	0.009411102831851172	0.004751724898635461	0.9678932021872999	-1	0	0	0.2	2	0.8461538461538461	11	0.2727272727272727	0.8461538461538461	13	11	1	0	0	0.45454545454545453	11	5	15	0.0	0.5	0.4661006406953926	0.8787105286864437	0.7069419839382194	0.921897454182453	0.7521024173334858	0.9199020331845127	0.9099254076726516	0.9085923909714523	0	0	0.0	0.004751724898635461	84
2914	0.03934558981905624	0.008263776806531129	0.0042981514261273435	0.9672283962515994	-1	0	0	0.2	2	0.8461538461538461	11	0.2727272727272727	0.8461538461538461	13	11	1	0	0	0.45454545454545453	11	5	15	0.0	0.5	0.4661006406953926	0.8787105286864437	0.7069419839382194	0.921897454182453	0.7521024173334858	0.9223934998786104	0.9054469840561503	0.909537639955065	0	0	0.0	0.0042981514261273435	15
622	0.0025548883049719678	0.002427367376248429	-0.0024273669191464424	0.9698258648696936	-1	0	0	0.3333333333333333	1	1.0	2	1.0	1.0	2	2	1	1	0	0.25	1	4	4	0.16666666666666666	0	0.7234662591261964	0.9407737271299275	0.5893705857909464	0.9766479265389042	0.476189095364291	0.7017817069584652	0.8921951485982601	0.9206728875974692	1.0	1.0	0.0	-0.00024273669191464425	9
88	None	None	None	None	None	0.25	1	0.5	5	0.46153846153846156	6	0.46875	0.3076923076923077	8	4	6	1	0	0.5	4	8	15	0.08333333333333333	0.2857142857142857	0.7423032471181388	0.8915395683773047	0.14818819036119055	0.884850821518896	0.48543839640903447	0.9504587757824405	0.9205321869765156	0.9142471441273616	1.0	0.125	0.0	None	0
3314	0.03823016757116068	0.0082092336484268	0.004524680075587993	0.9681293963286902	-1	0	0	0.2	2	0.8461538461538461	11	0.2727272727272727	0.8461538461538461	13	11	1	0	0	0.45454545454545453	11	5	15	0.0	0.5	0.4661006406953926	0.8787105286864437	0.7069419839382194	0.921897454182453	0.7521024173334858	0.9199020331845127	0.9099254076726516	0.9085923909714523	0	0	0.0	0.004524680075587993	29
4879	0.03809764525910325	0.007719938287963457	0.004440206680776695	0.9681301376746614	-1	0	0	0.2	2	0.8461538461538461	11	0.2727272727272727	0.8461538461538461	13	11	1	0	0	0.45454545454545453	11	5	15	0.0	0.5	0.4661006406953926	0.8787105286864437	0.630059409591035	0.9211026014596354	0.8284485486374276	0.9461748489240226	0.9394874986315931	0.9194424096494419	0	0	0.0	0.004440206680776695	16
3507	0.024028679509708877	0.004309816087394008	-0.003579062830015752	0.9770029385363073	-1	0	0	0.3	3	0.6923076923076923	9	0.2777777777777778	0.6923076923076923	12	9	2	0	0	0.6666666666666666	9	6	15	0.0	0.2857142857142857	0.5634067099087751	0.89068743868387	0.6606845758427449	0.8859197190717514	0.835862431958067	0.9182759822120099	0.8495151900455841	0.8992469670229473	0	0	0.0	-0.0003579062830015752	9
4108	0.04310264173123336	0.011115227200905096	-0.011079195872922916	0.9615310439827807	-1	0	0	0.2	2	0.8461538461538461	11	0.25	0.8461538461538461	13	11	1	2	0	0.6	10	6	15	0.5	0.4	0.5337974356462929	0.8758564444433059	0.6913097420944547	0.9236564232979478	0.8211001626343177	0.9359092224629173	0.8404407962511024	0.9149807992857684	0.5769230769230769	0.15384615384615385	0.0	-0.0011079195872922916	1
3990	0.038192815004485584	0.013724293640919944	-0.0005463814368325985	0.9687978170735815	-1	0	0	0.1	1	1.0	13	0.2727272727272727	0.9230769230769231	13	12	1	0	0	0.45454545454545453	11	5	15	0.0	0	0.4661006406953926	0.8787105286864437	0.7069419839382194	0.921897454182453	0.835862431958067	0.9532009811132901	0.9544821491887243	0.9232644160125516	0	0	0.0	-5.463814368325985e-05	9
2818	0.03988289174125638	0.009648901699587162	0.004927429679452108	0.9673246292669544	-1	0	0	0.2	2	0.8461538461538461	11	0.2727272727272727	0.8461538461538461	13	11	1	0	0	0.45454545454545453	11	5	15	0.0	0.5	0.4661006406953926	0.8787105286864437	0.7069419839382194	0.921897454182453	0.7521024173334858	0.9199020331845127	0.9099254076726516	0.9085923909714523	0	0	0.0	0.004927429679452108	64
2088	0.022863715970403813	0.006341700142678768	0.003981777568673831	0.9769275159501615	-1	0	0	0.14285714285714285	1	1.0	8	0.4166666666666667	0.875	8	7	1	1	0	0.375	8	3	10	0.2	0	0.6594921396675432	0.8666659690472124	0.6222928400403045	0.8823177754533343	1.0	0.9225683890623536	0.8696372387758308	0.8929634813655123	1.0	0.125	0.0	0.003981777568673831	6
582	0.0020234328334558563	0.0019371712067890127	-0.0019370538902130628	0.9849332880572722	-1	0	0	1.0	2	0.0	0	0.75	0	1	0	1	0	0	1.0	2	2	3	0.0	0	0	0	0	0	0	0	0	0	0	0	0	-0.0001937053890213063	15
2820	0.04003411069970726	0.009582785831977692	0.004526466512811815	0.9672780424265897	-1	0	0	0.2	2	0.8461538461538461	11	0.2727272727272727	0.8461538461538461	13	11	1	0	0	0.45454545454545453	11	5	15	0.0	0.5	0.4661006406953926	0.8787105286864437	0.7069419839382194	0.921897454182453	0.7521024173334858	0.9199020331845127	0.9099254076726516	0.9085923909714523	0	0	0.0	0.004526466512811815	35
2372	0.03890454714081497	0.008906910182740715	0.004305346211271292	0.9676894790181513	-1	0	0	0.2	2	0.8461538461538461	11	0.2727272727272727	0.8461538461538461	13	11	1	0	0	0.45454545454545453	11	5	15	0.0	0.5	0.4661006406953926	0.8787105286864437	0.7069419839382194	0.921897454182453	0.7521024173334858	0.9199020331845127	0.9099254076726516	0.9085923909714523	0	0	0.0	0.004305346211271292	18
1429	0.033515602368071724	0.01117176436914482	-0.009534109451339288	0.9605562306670204	-1	0	0	0.3	3	0.7692307692307693	10	0.2727272727272727	0.7692307692307693	13	10	1	0	0	0.45454545454545453	11	5	15	0.0	0.5	0.4487267097153634	0.8826296233536973	0.7069419839382194	0.921897454182453	0.7521024173334858	0.9199020331845127	0.9099254076726516	0.9096196543354754	0	0	0.0	-0.0009534109451339288	1
3171	0.03833290297976069	0.009367005514909814	0.004419164346166225	0.9681287412789884	-1	0	0	0.2	2	0.8461538461538461	11	0.2727272727272727	0.8461538461538461	13	11	1	0	0	0.45454545454545453	11	5	15	0.0	0.5	0.4661006406953926	0.8787105286864437	0.7069419839382194	0.921897454182453	0.7521024173334858	0.9199020331845127	0.9099254076726516	0.9085923909714523	0	0	0.0	0.004419164346166225	33
4786	0.041168587019856706	0.009254006032699751	0.004791250744367721	0.9663317366290485	-1	0	0	0.2	2	0.8461538461538461	11	0.2727272727272727	0.8461538461538461	13	11	1	0	0	0.45454545454545453	11	5	15	0.0	0.5	0.4661006406953926	0.8787105286864437	0.7069419839382194	0.921897454182453	0.835862431958067	0.9532009811132901	0.9544821491887243	0.9232644160125516	0	0	0.0	0.004791250744367721	23
4078	0.040761634187610425	0.009645781186386504	0.00468293706879706	0.966382001679485	-1	0	0	0.2	2	0.8461538461538461	11	0.2727272727272727	0.8461538461538461	13	11	1	0	0	0.45454545454545453	11	5	15	0.0	0.5	0.4661006406953926	0.8787105286864437	0.7069419839382194	0.921897454182453	0.835862431958067	0.9532009811132901	0.9544821491887243	0.9232644160125516	0	0	0.0	0.00468293706879706	50
75	0.001969044040141526	0.0018689624274100525	-0.00186876516303829	0.9828825383527435	-1	0	0	1.0	1	0	0	1.0	0	1	0	0	1	0	0.5	1	2	2	0.3333333333333333	0	0	0	0	0	0	0	0	0	0	0	0	-0.000186876516303829	74
2536	0.03391180273958171	0.0035440366719964077	0.0022646807806535156	0.9709606185058237	-1	0	0	0.2	2	0.8461538461538461	11	0.25	0.8461538461538461	13	11	1	0	0	0.6	10	6	15	0.0	0.4	0.4469325182523928	0.8807671350705012	0.630059409591035	0.9208306521486864	0.7521024173334858	0.9209337313608779	0.8731017428928278	0.909111519770887	0	0	0.0	0.0022646807806535156	7
1813	0.029801748880457394	0.009465833820942009	0.002727759792825967	0.9548483622627048	-1	0	0	0.3	3	0.7692307692307693	10	0.2727272727272727	0.7692307692307693	13	10	1	0	0	0.45454545454545453	11	5	15	0.0	0.5	0.4661006406953926	0.8787105286864437	0.7069419839382194	0.921897454182453	0.7521024173334858	0.9199020331845127	0.9099254076726516	0.9085923909714523	0	0	0.0	0.002727759792825967	14
1065	0.031015128923283137	0.012324297579075267	-0.0019003632450025141	0.9603850644179194	-1	0	0	0.2222222222222222	2	0.9090909090909091	10	1.0	0.9090909090909091	12	10	0	0	0	0.07692307692307693	13	1	13	0.0	0.16666666666666666	0.45959552916207597	0.9087474620843374	0.809707954072748	0.8321344423183227	0.7635395554883401	0.8971218300789858	0.9236141901956928	0.8830502495180075	0	0	0.0	-0.0001900363245002514	13
4129	0.04085525072937734	0.007533843576063618	0.004210037522340763	0.9658545569385633	-1	0	0	0.2	2	0.8461538461538461	11	0.2727272727272727	0.8461538461538461	13	11	1	0	0	0.45454545454545453	11	5	15	0.0	0.5	0.4661006406953926	0.8787105286864437	0.7069419839382194	0.921897454182453	0.835862431958067	0.9532009811132901	0.9544821491887243	0.9232644160125516	0	0	0.0	0.004210037522340763	5
1834	0.02867958859862442	0.0123617082502543	0.003830662306126036	0.9603803665265722	-1	0	0	0.3	3	0.7692307692307693	10	0.38461538461538464	0.7692307692307693	13	10	1	0	0	0.23076923076923078	13	3	15	0.0	0.14285714285714285	0.5337974356462929	0.8944576492379785	0.7069419839382194	0.9150608174037695	0.8211001626343177	0.9201768137301393	0.8731017428928278	0.9104903914883217	0	0	0.0	0.003830662306126036	13
774	0.0018061846418362267	0.0017556794499163574	-0.0017556633395382638	0.9844158389904238	-1	0	0	1.0	1	0	0	1.0	0	1	0	0	1	0	0.5	1	2	2	0.3333333333333333	0	0	0	0	0	0	0	0	0	0	0	0	-0.0001755663339538264	13
4443	0.03400963048562573	0.010540574770877657	0.0009666291456099533	0.9683933980837262	-1	0	0	0.1	1	1.0	13	1.0	1.0	14	13	0	0	0	0.06666666666666667	15	1	15	0.0	0	0.5561627297328693	0.8769811233027216	0.6685006967646272	0.9164350955734221	0.8321554902977473	0.9514735596199677	0.9139896736250881	0.9201930423017302	0	0	0.0	0.0009666291456099533	11
3966	0.03922627124725073	0.009395698330405489	0.004912099652119152	0.9670843024738215	-1	0	0	0.2	2	0.8461538461538461	11	0.2727272727272727	0.8461538461538461	13	11	1	0	0	0.45454545454545453	11	5	15	0.0	0.5	0.4661006406953926	0.8787105286864437	0.7069419839382194	0.921897454182453	0.835862431958067	0.9532009811132901	0.9544821491887243	0.9232644160125516	0	0	0.0	0.004912099652119152	12
3445	0.03992519392746383	0.010013840275648498	0.00439452481514155	0.9672186693381776	-1	0	0	0.2	2	0.8461538461538461	11	0.2727272727272727	0.8461538461538461	13	11	1	0	0	0.45454545454545453	11	5	15	0.0	0.5	0.4661006406953926	0.8787105286864437	0.7069419839382194	0.921897454182453	0.7521024173334858	0.9199020331845127	0.9099254076726516	0.9085923909714523	0	0	0.0	0.00439452481514155	18
4133	0.040080129975968055	0.009492924517066108	0.0044267713682915625	0.9671558941140042	-1	0	0	0.2	2	0.8461538461538461	11	0.2727272727272727	0.8461538461538461	13	11	1	0	0	0.45454545454545453	11	5	15	0.0	0.5	0.4661006406953926	0.8787105286864437	0.7069419839382194	0.921897454182453	0.835862431958067	0.9532009811132901	0.9544821491887243	0.9232644160125516	0	0	0.0	0.0044267713682915625	24
3239	0.04015066766172041	0.009725313834107463	0.004846195594736059	0.9665734634660965	-1	0	0	0.2	2	0.8461538461538461	11	0.2727272727272727	0.8461538461538461	13	11	1	0	0	0.45454545454545453	11	5	15	0.0	0.5	0.4661006406953926	0.8787105286864437	0.7069419839382194	0.921897454182453	0.835862431958067	0.9532009811132901	0.9544821491887243	0.9232644160125516	0	0	0.0	0.004846195594736059	34
2837	0.0402979302241448	0.009700929012316869	0.004374438422466072	0.9666306370774719	-1	0	0	0.2	2	0.8461538461538461	11	0.2727272727272727	0.8461538461538461	13	11	1	0	0	0.45454545454545453	11	5	15	0.0	0.5	0.4661006406953926	0.8787105286864437	0.7069419839382194	0.921897454182453	0.835862431958067	0.9532009811132901	0.9544821491887243	0.9232644160125516	0	0	0.0	0.004374438422466072	19
2175	0.03981205588024591	0.009560145330663676	0.004710066580777092	0.9668657530283539	-1	0	0	0.2	2	0.8461538461538461	11	0.2727272727272727	0.8461538461538461	13	11	1	0	0	0.45454545454545453	11	5	15	0.0	0.5	0.4661006406953926	0.8787105286864437	0.7069419839382194	0.921897454182453	0.7521024173334858	0.9199020331845127	0.9099254076726516	0.9085923909714523	0	0	0.0	0.004710066580777092	51
1209	0.03006317668556282	0.009717489811356034	0.002659012580098171	0.9544707941868863	-1	0	0	0.3	3	0.7692307692307693	10	0.2727272727272727	0.7692307692307693	13	10	1	0	0	0.45454545454545453	11	5	15	0.0	0.5	0.4661006406953926	0.8787105286864437	0.7069419839382194	0.921897454182453	0.7521024173334858	0.9199020331845127	0.9099254076726516	0.9085923909714523	0	0	0.0	0.002659012580098171	49
1588	0.029990988084745065	0.010061487790807417	0.0031047558770302525	0.9545785189921927	-1	0	0	0.3	3	0.7692307692307693	10	0.2727272727272727	0.7692307692307693	13	10	1	0	0	0.45454545454545453	11	5	15	0.0	0.5	0.4661006406953926	0.8787105286864437	0.7069419839382194	0.921897454182453	0.7521024173334858	0.9199020331845127	0.9099254076726516	0.9085923909714523	0	0	0.0	0.0031047558770302525	33
29	0.00168164260534857	0.0016316560446347776	-0.0016316560442656179	0.9852574789823586	-1	0	0	0	0	0	0	1.0	0	0	0	0	2	0	1.0	1	1	1	0.5	0	0	0	0	0	0	0	0	0	0	0	0	-0.1	8
2046	0.03930024469194469	0.009440980444322993	0.004977006748323398	0.9673081268840176	-1	0	0	0.2	2	0.8461538461538461	11	0.2727272727272727	0.8461538461538461	13	11	1	0	0	0.45454545454545453	11	5	15	0.0	0.5	0.4661006406953926	0.8787105286864437	0.7069419839382194	0.921897454182453	0.7521024173334858	0.9223934998786104	0.9054469840561503	0.909537639955065	0	0	0.0	0.004977006748323398	102
510	0.0024424245143853515	0.002395721668200401	-0.002393694093649097	0.9815806717285338	-1	0	0	0	0	0	0	1.0	0	0	0	0	1	0	1.0	1	1	1	0.25	0	0	0	0	0	0	0	0	0	0	0	0	-0.1	0
3416	0.03803622674836102	0.00917537405572174	0.004871608392377837	0.9687121188487724	-1	0	0	0.2	2	0.8461538461538461	11	0.2727272727272727	0.8461538461538461	13	11	1	0	0	0.45454545454545453	11	5	15	0.0	0.5	0.4661006406953926	0.8787105286864437	0.7069419839382194	0.921897454182453	0.7521024173334858	0.9199020331845127	0.9099254076726516	0.9085923909714523	0	0	0.0	0.004871608392377837	71
2067	0.04013583050034665	0.009168472067187319	0.005123108174690484	0.9669805323919869	-1	0	0	0.2	2	0.8461538461538461	11	0.2727272727272727	0.8461538461538461	13	11	1	0	0	0.45454545454545453	11	5	15	0.0	0.5	0.4661006406953926	0.8787105286864437	0.7069419839382194	0.921897454182453	0.7521024173334858	0.9199020331845127	0.9099254076726516	0.9085923909714523	0	0	0.0	0.005123108174690484	15
4490	0.03816568123802137	0.009006369563690267	0.004460117094715377	0.968064453533102	-1	0	0	0.2	2	0.8461538461538461	11	0.2727272727272727	0.8461538461538461	13	11	1	0	0	0.45454545454545453	11	5	15	0.0	0.5	0.4661006406953926	0.8787105286864437	0.7069419839382194	0.921897454182453	0.835862431958067	0.9532009811132901	0.9544821491887243	0.9232644160125516	0	0	0.0	0.004460117094715377	15
1098	0.029279536659019074	0.009733535313806814	0.0027940357995555397	0.9555253299905873	-1	0	0	0.3	3	0.7692307692307693	10	0.2727272727272727	0.7692307692307693	13	10	1	0	0	0.45454545454545453	11	5	15	0.0	0.5	0.4661006406953926	0.8787105286864437	0.7069419839382194	0.921897454182453	0.7521024173334858	0.9199020331845127	0.9099254076726516	0.9085923909714523	0	0	0.0	0.0027940357995555397	33
1754	0.011489334075679784	0.004523062588470324	-0.004521376935099656	0.9748765799061203	-1	0	0	0.375	3	0.6666666666666666	6	0.3055555555555556	0.6666666666666666	9	6	1	0	0	1.0	6	6	11	0.0	0.4	0.5930159841712572	0.8738887181911466	0.630059409591035	0.8513537799136771	0.8211001626343177	0.8679502103001173	0.8251965241607582	0.8646741818003209	0	0	0.0	-0.0004521376935099656	0
1221	0.017552776075295616	0.0025295566559871423	-0.0024021699008000483	0.9736986518985812	-1	0	0	0.4	4	0.6153846153846154	8	0.2777777777777778	0.6153846153846154	12	8	2	0	0	0.6666666666666666	9	6	15	0.0	0.2857142857142857	0.5634067099087751	0.89068743868387	0.7068924325670676	0.9114797015573297	0.835862431958067	0.9182759822120099	0.8698106043807639	0.9074528400340562	0	0	0.0	-0.00024021699008000482	6
2827	0.03595026297919329	0.00840619254641496	0.005113398954883811	0.9697714148342323	-1	0	0	0.2	2	0.8461538461538461	11	0.2727272727272727	0.8461538461538461	13	11	1	0	0	0.45454545454545453	11	5	15	0.0	0.5	0.4661006406953926	0.8787105286864437	0.630059409591035	0.9211026014596354	0.835862431958067	0.9532009811132901	0.9544821491887243	0.9230045196504555	0	0	0.0	0.005113398954883811	34
2425	0.03911235543038117	0.00893935017856032	0.004446023406962729	0.9669262559622197	-1	0	0	0.2	2	0.8461538461538461	11	0.2727272727272727	0.8461538461538461	13	11	1	0	0	0.45454545454545453	11	5	15	0.0	0.5	0.4661006406953926	0.8787105286864437	0.7069419839382194	0.921897454182453	0.7521024173334858	0.9199020331845127	0.9099254076726516	0.9085923909714523	0	0	0.0	0.004446023406962729	26
2206	0.048554594528966134	0.0126273454532343	-0.0031836937091845145	0.957649269400823	-1	0	0	0.2	2	0.8461538461538461	11	0.25	0.8461538461538461	13	11	1	2	0	0.6	10	6	15	0.5	0.4	0.4469325182523928	0.8560954720347064	0.6913097420944547	0.9236564232979478	0.8211001626343177	0.9284610655046667	0.8404407962511024	0.9071962344410754	0.6538461538461539	0.23076923076923078	0.0	-0.00031836937091845143	5
2048	0.039018517817340705	0.009169828146261433	0.0045144354067675595	0.9676185516297522	-1	0	0	0.2	2	0.8461538461538461	11	0.2727272727272727	0.8461538461538461	13	11	1	0	0	0.45454545454545453	11	5	15	0.0	0.5	0.4661006406953926	0.8787105286864437	0.7069419839382194	0.921897454182453	0.7521024173334858	0.9199020331845127	0.9099254076726516	0.9085923909714523	0	0	0.0	0.0045144354067675595	53
1537	0.028200454294235115	0.011160290719079324	0.002070568426341845	0.9587648100188058	-1	0	0	0.3	3	0.7692307692307693	10	0.2727272727272727	0.7692307692307693	13	10	1	0	0	0.45454545454545453	11	5	15	0.0	0.5	0.5785280238194457	0.878179929612169	0.630059409591035	0.9153125122241222	0.835862431958067	0.9034520967767652	0.8692275075116965	0.9000034238378516	0	0	0.0	0.002070568426341845	10
4698	0.027252193945922636	0.001793926385125852	-0.000704519720586627	0.9708146584217134	-1	0	0	0.3	3	0.6923076923076923	9	0.26785714285714285	0.6923076923076923	12	9	2	0	0	0.875	8	7	15	0.0	0.25	0.6009528888455951	0.8935181582128626	0.6685006967646272	0.9105979232949815	0.835862431958067	0.9399814091073398	0.9133122670539306	0.916810918706057	0	0	0.0	-7.04519720586627e-05	3
4535	0.039186591469369834	0.00885708806907865	0.005026604402298848	0.968669306426343	-1	0	0	0.2	2	0.8461538461538461	11	0.2727272727272727	0.8461538461538461	13	11	1	0	0	0.45454545454545453	11	5	15	0.0	0.5	0.4661006406953926	0.8787105286864437	0.7069419839382194	0.921897454182453	0.835862431958067	0.9558501355168869	0.9544821491887243	0.9246937437004102	0	0	0.0	0.005026604402298848	47
4852	0.03850630343172191	0.008563230809768166	0.005790639471113019	0.9674243976459798	-1	0	0	0.2	2	0.8461538461538461	11	0.2727272727272727	0.8461538461538461	13	11	1	0	0	0.45454545454545453	11	5	15	0.0	0.5	0.4661006406953926	0.8787105286864437	0.7069419839382194	0.921897454182453	0.835862431958067	0.9532009811132901	0.9544821491887243	0.9232644160125516	0	0	0.0	0.005790639471113019	66
3172	0.038764870986943985	0.008457559488604063	0.004262763631137566	0.967556965148966	-1	0	0	0.2	2	0.8461538461538461	11	0.2727272727272727	0.8461538461538461	13	11	1	0	0	0.45454545454545453	11	5	15	0.0	0.5	0.4661006406953926	0.8787105286864437	0.7069419839382194	0.921897454182453	0.835862431958067	0.9532009811132901	0.9544821491887243	0.9232644160125516	0	0	0.0	0.004262763631137566	18
3059	0.037009095364607704	0.006864681070887432	0.004190678313423386	0.9681805602037844	-1	0	0	0.2	2	0.8461538461538461	11	0.2727272727272727	0.8461538461538461	13	11	1	0	0	0.45454545454545453	11	5	15	0.0	0.5	0.4661006406953926	0.8787105286864437	0.7069419839382194	0.921897454182453	0.835862431958067	0.9532009811132901	0.9544821491887243	0.9232644160125516	0	0	0.0	0.004190678313423386	9
4324	0.03435901759235352	0.0020083596108049283	0.0007910886806354318	0.9705200876527225	-1	0	0	0.2	2	0.8461538461538461	11	0.25	0.8461538461538461	13	11	1	0	0	0.6	10	6	15	0.0	0.4	0.4469325182523928	0.8807671350705012	0.7069419839382194	0.9216292146428944	0.835862431958067	0.9574847482764607	0.9544821491887243	0.9259640420462202	0	0	0.0	0.0007910886806354318	6
1740	0.030017946283547616	0.010044248790845783	0.0030057768545041	0.9552626791415944	-1	0	0	0.3	3	0.7692307692307693	10	0.2727272727272727	0.7692307692307693	13	10	1	0	0	0.45454545454545453	11	5	15	0.0	0.5	0.4661006406953926	0.8787105286864437	0.7069419839382194	0.921897454182453	0.7521024173334858	0.9199020331845127	0.9099254076726516	0.9085923909714523	0	0	0.0	0.0030057768545041	17
3563	0.03824362388252257	0.00809224696874679	0.004475338658052417	0.9684757695015311	-1	0	0	0.2	2	0.8461538461538461	11	0.2727272727272727	0.8461538461538461	13	11	1	0	0	0.45454545454545453	11	5	15	0.0	0.5	0.4661006406953926	0.8787105286864437	0.7069419839382194	0.921897454182453	0.835862431958067	0.9532009811132901	0.9544821491887243	0.9232644160125516	0	0	0.0	0.004475338658052417	40
4261	0.03958584194782566	0.008808924351780689	0.0044966976584254114	0.9668854664383539	-1	0	0	0.2	2	0.8461538461538461	11	0.2727272727272727	0.8461538461538461	13	11	1	0	0	0.45454545454545453	11	5	15	0.0	0.5	0.4661006406953926	0.8787105286864437	0.7069419839382194	0.921897454182453	0.835862431958067	0.9532009811132901	0.9544821491887243	0.9232644160125516	0	0	0.0	0.0044966976584254114	25
914	0.0018947041720278367	0.001780189204773024	-0.0017801891972487338	0.9742126498854159	-1	0	0	0.5	1	1.0	1	1.0	1.0	1	1	1	1	0	0.3333333333333333	1	3	3	0.16666666666666666	0	0.9458022475035325	0.5	0.9627146303861368	0.5	0.29536448957617056	0.5	0.9571733181626462	0.5	1.0	1.0	0.0	-0.00017801891972487338	20
1572	0.01207522983252461	0.005614357738161135	-0.005601891307985402	0.9721887422712787	-1	0	0	0.375	3	0.7	7	0.2857142857142857	0.7	10	7	1	0	0	0.8571428571428571	6	7	12	0.0	0.36363636363636365	0.5857720039953515	0.873873443189668	0.7712666668991558	0.844298201431894	0.7939824246457764	0.8419286155629717	0.8034596307812926	0.8539953303583132	0	0	0.0	-0.0005601891307985402	1
4121	0.038574151287981834	0.010208306598531091	0.0048477469923457585	0.9685299325849966	-1	0	0	0.2	2	0.8461538461538461	11	0.2727272727272727	0.8461538461538461	13	11	1	0	0	0.45454545454545453	11	5	15	0.0	0.5	0.4661006406953926	0.8787105286864437	0.7069419839382194	0.921897454182453	0.835862431958067	0.9532009811132901	0.9544821491887243	0.9232644160125516	0	0	0.0	0.0048477469923457585	56
4636	0.0393173743134241	0.009591944929983115	0.0052417521262411206	0.9678077546056391	-1	0	0	0.2	2	0.8461538461538461	11	0.2727272727272727	0.8461538461538461	13	11	1	0	0	0.45454545454545453	11	5	15	0.0	0.5	0.4661006406953926	0.8787105286864437	0.7069419839382194	0.921897454182453	0.835862431958067	0.9532009811132901	0.9544821491887243	0.9232644160125516	0	0	0.0	0.0052417521262411206	55
3684	0.03504204083894096	0.007346369025829554	0.001559042615488782	0.9704895270097714	-1	0	0	0.2	2	0.8461538461538461	11	0.25	0.8461538461538461	13	11	1	0	0	0.6	10	6	15	0.0	0.4	0.5785280238194457	0.8506530027397113	0.630059409591035	0.9079980715728067	0.835862431958067	0.8633392103390366	0.8251965241607582	0.8762610696475415	0	0	0.0	0.001559042615488782	2
1436	0.029603272551392727	0.009965584804991918	0.002865902045500953	0.9551320141323605	-1	0	0	0.3	3	0.7692307692307693	10	0.2727272727272727	0.7692307692307693	13	10	1	0	0	0.45454545454545453	11	5	15	0.0	0.5	0.4661006406953926	0.8787105286864437	0.7069419839382194	0.921897454182453	0.7521024173334858	0.9199020331845127	0.9099254076726516	0.9085923909714523	0	0	0.0	0.002865902045500953	29
1016	0.02306300555997568	0.0027468634155347767	-0.00253672125066852	0.9653513098932673	-1	0	0	0.25	2	0.9	9	0.3333333333333333	0.8	10	8	1	2	0	0.4444444444444444	9	4	12	0.5	0.18181818181818182	0.4827299518419578	0.891108100594547	0.7692512207063411	0.8177147089032013	0.7665236949161274	0.8710228028389594	0.864138180699897	0.8626757980914599	0.55	0	0.0	-0.000253672125066852	8
2160	0.03979370689613372	0.007570322034762567	0.0038829643531800473	0.9675835619926085	-1	0	0	0.2	2	0.8461538461538461	11	0.2727272727272727	0.8461538461538461	13	11	1	0	0	0.45454545454545453	11	5	15	0.0	0.5	0.4661006406953926	0.8787105286864437	0.7069419839382194	0.921897454182453	0.7521024173334858	0.9199020331845127	0.9099254076726516	0.9085923909714523	0	0	0.0	0.0038829643531800473	22
4743	0.024057748782623265	0.0037583735198758444	-0.002942621189637554	0.975905854723043	-1	0	0	0.2	2	0.8461538461538461	11	0.25	0.8461538461538461	12	11	2	0	0	0.6	10	6	15	0.0	0.4	0.6305621631080772	0.8720679889728803	0.6991258630163371	0.80964808338732	0.835862431958067	0.9036187849846314	0.8912332272965621	0.8662726425947131	0	0	0.0	-0.0002942621189637554	0
2587	0.039582392375414215	0.008922701274914088	0.004701438216515068	0.9675532904282232	-1	0	0	0.2	2	0.8461538461538461	11	0.2727272727272727	0.8461538461538461	13	11	1	0	0	0.45454545454545453	11	5	15	0.0	0.5	0.4661006406953926	0.8787105286864437	0.7069419839382194	0.921897454182453	0.7521024173334858	0.9199020331845127	0.9099254076726516	0.9085923909714523	0	0	0.0	0.004701438216515068	38
540	0.002021191045611032	0.0019188706966099395	-0.0019188658038616132	0.9839611137688021	-1	0	0	1.0	2	0.0	0	0.75	0	1	0	1	0	0	1.0	2	2	3	0.0	0	0	0	0	0	0	0	0	0	0	0	0	-0.00019188658038616133	29
1317	0.029823698304863512	0.012966960498118733	0.001155923279940038	0.959968941669018	-1	0	0	0.3	3	0.7692307692307693	10	0.2727272727272727	0.7692307692307693	13	10	1	0	0	0.45454545454545453	11	5	15	0.0	0.5	0.5337974356462929	0.8930723831508229	0.7069419839382194	0.9175254560552288	0.6035460765627904	0.926134531349896	0.8900021976450624	0.9132115013865697	0	0	0.0	0.001155923279940038	15
436	0.0020013247057228283	0.0020353643334440853	-0.002035247235484794	0.9847282226436884	-1	0	0	1.0	2	0.0	0	0.75	0	1	0	1	0	0	1.0	2	2	3	0.0	0	0	0	0	0	0	0	0	0	0	0	0	-0.0002035247235484794	33
1765	0.035254173846692216	0.01553806331833942	-0.0033673432644040157	0.959763741298926	-1	0	0	0.3	3	0.7692307692307693	10	0.2727272727272727	0.7692307692307693	13	10	1	0	0	0.45454545454545453	11	5	15	0.0	0.5	0.4661006406953926	0.8787105286864437	0.7837254555431002	0.9183202439117689	0.835862431958067	0.8851526607791572	0.8731017428928278	0.895424688613251	0	0	0.0	-0.00033673432644040156	8
731	0.0018311649373999408	0.001735621825863025	-0.0017356172053118596	0.9744823672798121	-1	0	0	0.5	1	1.0	1	1.0	1.0	1	1	1	1	0	0.3333333333333333	1	3	3	0.16666666666666666	0	0.9458022475035325	0.5	0.9627146303861368	0.5	0.29536448957617056	0.5	0.9571733181626462	0.5	1.0	1.0	0.0	-0.00017356172053118596	32
1153	0.0037735777676089844	0.003513090629828518	-0.0034894728331274156	0.9666362383392083	-1	0	0	0.5	2	0.5	2	0.5	0.5	3	2	2	1	0	0.75	3	4	6	0.14285714285714285	1.0	0.4469325182523928	0.8488794685679613	0.21602654119575604	0.8662853206083967	0.4591057061701206	0.8791814241840871	0.8618664766594428	0.865259907312208	1.0	0.6666666666666666	0.0	-0.00034894728331274154	3
597	0.0018689530716073802	0.0017520146265055834	-0.0017520129182458572	0.9744681725939338	-1	0	0	0.5	1	1.0	1	1.0	1.0	1	1	1	1	0	0.3333333333333333	1	3	3	0.16666666666666666	0	0.9458022475035325	0.5	0.9627146303861368	0.5	0.29536448957617056	0.5	0.9571733181626462	0.5	1.0	1.0	0.0	-0.00017520129182458573	23
930	0.0034518450280656876	0.0033722922338981784	-0.003371703962424181	0.9814867046044724	-1	0	0	0.5	2	0.75	3	1.0	0.75	5	3	0	0	0	0.16666666666666666	6	1	6	0.0	0.4	0.34066303450470625	0.9438508103583225	0.9851274006842244	0.8115151856737735	0.36365115259020453	0.9458586686883512	0.9612013205388582	0.915349809256421	0	0	0.0	-0.0003371703962424181	5
4343	0.04030507204612522	0.008011758138742024	0.0040419779455574956	0.9669151253798698	-1	0	0	0.2	2	0.8461538461538461	11	0.2727272727272727	0.8461538461538461	13	11	1	0	0	0.45454545454545453	11	5	15	0.0	0.5	0.4661006406953926	0.8787105286864437	0.7069419839382194	0.921897454182453	0.7521024173334858	0.9199020331845127	0.9099254076726516	0.9085923909714523	0	0	0.0	0.0040419779455574956	19
1742	0.04008231797660441	0.00963179888063133	0.00428418699232793	0.9667260109147261	-1	0	0	0.2	2	0.8461538461538461	11	0.2727272727272727	0.8461538461538461	13	11	1	0	0	0.45454545454545453	11	5	15	0.0	0.5	0.4661006406953926	0.8787105286864437	0.7069419839382194	0.921897454182453	0.7521024173334858	0.9199020331845127	0.9099254076726516	0.9085923909714523	0	0	0.0	0.00428418699232793	22
3935	0.03896053962558729	0.008550072825486374	0.004098659811056302	0.9676089671899044	-1	0	0	0.2	2	0.8461538461538461	11	0.2727272727272727	0.8461538461538461	13	11	1	0	0	0.45454545454545453	11	5	15	0.0	0.5	0.4661006406953926	0.8787105286864437	0.7069419839382194	0.921897454182453	0.835862431958067	0.9532009811132901	0.9544821491887243	0.9232644160125516	0	0	0.0	0.004098659811056302	19
4039	0.03429482714052588	0.008095692851266082	0.004066819974135369	0.9691269187511764	-1	0	0	0.1111111111111111	1	1.0	11	1.0	0.9090909090909091	11	10	1	1	0	0.07692307692307693	13	1	13	0.2	0	0.5123694860551564	0.8435094566750843	0.7069419839382194	0.9174567847873928	0.7521024173334858	0.9229622002621947	0.8731017428928278	0.8995333564355781	1.0	0	0.0	0.004066819974135369	0
3413	0.039039745273228024	0.009249020645517457	0.004413380623814927	0.9670029643548989	-1	0	0	0.2	2	0.8461538461538461	11	0.2727272727272727	0.8461538461538461	13	11	1	0	0	0.45454545454545453	11	5	15	0.0	0.5	0.4661006406953926	0.8787105286864437	0.7069419839382194	0.921897454182453	0.7521024173334858	0.9199020331845127	0.9099254076726516	0.9085923909714523	0	0	0.0	0.004413380623814927	24
384	0.001977695032653423	0.0019022629762641167	-0.0019021342053218624	0.9855377781662609	-1	0	0	1.0	2	0.0	0	0.75	0	1	0	1	0	0	1.0	2	2	3	0.0	0	0	0	0	0	0	0	0	0	0	0	0	-0.00019021342053218623	62
2218	0.04057262184219235	0.012342760838372916	-0.0080116815789996	0.9709143051008635	-1	0	0	0.2	2	0.8461538461538461	11	0.2727272727272727	0.8461538461538461	13	11	1	0	0	0.45454545454545453	11	5	15	0.0	1.0	0.4661006406953926	0.8787105286864437	0.630059409591035	0.9035558888797041	0.835862431958067	0.9532009811132901	0.9516501573632686	0.9176273401951295	0	0	0.0	-0.0008011681578999599	0
259	0.0018803851475526665	0.0017944891277480084	-0.0017944865557141356	0.9744189853517274	-1	0	0	0.5	1	1.0	1	1.0	1.0	1	1	1	1	0	0.3333333333333333	1	3	3	0.16666666666666666	0	0.9458022475035325	0.5	0.9627146303861368	0.5	0.29536448957617056	0.5	0.9571733181626462	0.5	1.0	1.0	0.0	-0.00017944865557141355	21
4247	0.03864050806649873	0.008004085854641869	0.0041511997986364195	0.9678348792054361	-1	0	0	0.2	2	0.8461538461538461	11	0.2727272727272727	0.8461538461538461	13	11	1	0	0	0.45454545454545453	11	5	15	0.0	0.5	0.4661006406953926	0.8787105286864437	0.7069419839382194	0.921897454182453	0.835862431958067	0.9532009811132901	0.9544821491887243	0.9232644160125516	0	0	0.0	0.0041511997986364195	18
5049	0.039753637892835	0.008367508920978898	0.004515132250937764	0.966215329451401	-1	0	0	0.2	2	0.8461538461538461	11	0.2727272727272727	0.8461538461538461	13	11	1	0	0	0.45454545454545453	11	5	15	0.0	0.5	0.4661006406953926	0.8787105286864437	0.7069419839382194	0.921897454182453	0.8284485486374276	0.9461748489240226	0.9394874986315931	0.919713283946056	0	0	0.0	0.004515132250937764	25
2168	0.03147338177335224	0.00212069578125029	0.0011179671613760975	0.7640513703546259	-1	0	0	0.1	1	1.0	13	1.0	1.0	14	13	0	0	0	0.06666666666666667	15	1	15	0.0	0	0.44139526556322217	0.877344146764038	0.809707954072748	0.9146956153734859	0.7007708901566001	0.904643237390463	0.8983232590385468	0.8999437058451005	0	0	0.0	0.0011179671613760975	0
2415	0.03876288687938976	0.009250377242689818	0.004979567797820853	0.9680147093079279	-1	0	0	0.2	2	0.8461538461538461	11	0.2727272727272727	0.8461538461538461	13	11	1	0	0	0.45454545454545453	11	5	15	0.0	0.5	0.4661006406953926	0.8787105286864437	0.7069419839382194	0.921897454182453	0.7521024173334858	0.9199020331845127	0.9099254076726516	0.9085923909714523	0	0	0.0	0.004979567797820853	28
3333	0.038279031626656794	0.009059138537917255	0.0046287457469445965	0.9681095418869361	-1	0	0	0.2	2	0.8461538461538461	11	0.2727272727272727	0.8461538461538461	13	11	1	0	0	0.45454545454545453	11	5	15	0.0	0.5	0.4661006406953926	0.8787105286864437	0.7069419839382194	0.921897454182453	0.7521024173334858	0.9223934998786104	0.9054469840561503	0.909537639955065	0	0	0.0	0.0046287457469445965	53
2197	0.037968928441222474	0.009177701780528085	0.005420673469180264	0.9683094262218734	-1	0	0	0.2	2	0.8461538461538461	11	0.2727272727272727	0.8461538461538461	13	11	1	0	0	0.45454545454545453	11	5	15	0.0	0.5	0.4661006406953926	0.8787105286864437	0.7069419839382194	0.921897454182453	0.7521024173334858	0.9223934998786104	0.9054469840561503	0.909537639955065	0	0	0.0	0.005420673469180264	129
2090	0.03678128232402316	0.011268854215474966	0.003442057095530876	0.9675128448770658	-1	0	0	0.2	2	0.8461538461538461	11	0.2727272727272727	0.8461538461538461	13	11	1	0	0	0.45454545454545453	11	5	15	0.0	0.5	0.4469325182523928	0.8968134832772882	0.7069419839382194	0.921897454182453	0.7521024173334858	0.9199020331845127	0.9245136685396494	0.9135084513492345	0	0	0.0	0.003442057095530876	8
772	0.0018824096717362268	0.0017659703858439479	-0.001765894103896655	0.9742016288948945	-1	0	0	0.5	1	1.0	1	1.0	1.0	1	1	1	1	0	0.3333333333333333	1	3	3	0.16666666666666666	0	0.9458022475035325	0.5	0.9627146303861368	0.5	0.29536448957617056	0.5	0.9571733181626462	0.5	1.0	1.0	0.0	-0.0001765894103896655	67
1920	0.029667903112546835	0.010037040474985034	0.003393287297139085	0.9565289464429643	-1	0	0	0.3	3	0.7692307692307693	10	0.2727272727272727	0.7692307692307693	13	10	1	0	0	0.45454545454545453	11	5	15	0.0	0.5	0.5337974356462929	0.8797759581784746	0.7069419839382194	0.921897454182453	0.7521024173334858	0.9199020331845127	0.8898896037612052	0.9088698145410369	0	0	0.0	0.003393287297139085	22
3800	0.0393229901889105	0.009598767289747994	0.004428598428136734	0.968011782408063	-1	0	0	0.2	2	0.8461538461538461	11	0.2727272727272727	0.8461538461538461	13	11	1	0	0	0.45454545454545453	11	5	15	0.0	0.5	0.4661006406953926	0.8787105286864437	0.7069419839382194	0.921897454182453	0.835862431958067	0.9532009811132901	0.9544821491887243	0.9232644160125516	0	0	0.0	0.004428598428136734	38
73	0.0017676591617297294	0.0017352986996342532	-0.0017352648075539203	0.9861881294076503	-1	0	0	1.0	1	0	0	1.0	0	1	0	0	1	0	0.5	1	2	2	0.3333333333333333	0	0	0	0	0	0	0	0	0	0	0	0	-0.00017352648075539203	30
634	0.0019779371155198263	0.0019169769146224703	-0.0019113545714507134	0.9803776139770571	-1	0	0	0.5	1	1.0	1	0.75	0	0	0	2	0	0	1.0	2	2	3	0.0	0	0	0	0	0	0	0	0	0	0	0	0	-0.1	1
3227	0.03940948308301246	0.008368658603680915	0.004445041547671631	0.9678114093640446	-1	0	0	0.2	2	0.8461538461538461	11	0.2727272727272727	0.8461538461538461	13	11	1	0	0	0.45454545454545453	11	5	15	0.0	0.5	0.4661006406953926	0.8787105286864437	0.7069419839382194	0.921897454182453	0.7521024173334858	0.9199020331845127	0.9099254076726516	0.9085923909714523	0	0	0.0	0.004445041547671631	32
2541	0.038586367203577276	0.008586622677934122	0.005402629198085348	0.9685439511441609	-1	0	0	0.2	2	0.8461538461538461	11	0.2727272727272727	0.8461538461538461	13	11	1	0	0	0.45454545454545453	11	5	15	0.0	0.5	0.4661006406953926	0.8787105286864437	0.630059409591035	0.9211026014596354	0.7521024173334858	0.9199020331845127	0.9099254076726516	0.9082877380335237	0	0	0.0	0.005402629198085348	34
1678	0.015486630342094429	0.0015790112129022626	0.001050600575660155	0.9718355825440942	-1	0	0	0.375	3	0.6666666666666666	6	0.4583333333333333	0.5555555555555556	8	5	2	1	0	0.6666666666666666	6	4	11	0.2	0.4	0.6709156721168439	0.8679877968063779	0.6222928400403045	0.8848392167065382	0.9314387393366081	0.8443105071483765	0.8559328420639496	0.8665745873045324	1.0	0	0.0	0.001050600575660155	4
2420	0.03812613480491295	0.007905912991159612	0.0045215333862006915	0.967293836489396	-1	0	0	0.2	2	0.8461538461538461	11	0.2727272727272727	0.8461538461538461	13	11	1	0	0	0.45454545454545453	11	5	15	0.0	0.5	0.4661006406953926	0.8787105286864437	0.7069419839382194	0.921897454182453	0.7521024173334858	0.9199020331845127	0.9099254076726516	0.9085923909714523	0	0	0.0	0.0045215333862006915	32
1481	0.03630545021990479	0.011315259751204397	0.0027099611447172095	0.9619210324947098	-1	0	0	0.3	3	0.7692307692307693	10	0.2727272727272727	0.7692307692307693	13	10	1	0	0	0.45454545454545453	11	5	15	0.0	0.5	0.4661006406953926	0.8787105286864437	0.7069419839382194	0.921897454182453	0.7521024173334858	0.9199020331845127	0.9099254076726516	0.9085923909714523	0	0	0.0	0.0027099611447172095	22
3106	0.03914381297906738	0.009601476656121023	0.004992294521935388	0.9672281682920558	-1	0	0	0.2	2	0.8461538461538461	11	0.2727272727272727	0.8461538461538461	13	11	1	0	0	0.45454545454545453	11	5	15	0.0	0.5	0.4661006406953926	0.8787105286864437	0.7069419839382194	0.921897454182453	0.7521024173334858	0.9199020331845127	0.9099254076726516	0.9085923909714523	0	0	0.0	0.004992294521935388	23
1562	0.04074788042495108	0.014253673299429465	0.001843009083054015	0.9665778131816225	-1	0	0	0.2	2	0.8461538461538461	11	0.2727272727272727	0.8461538461538461	13	11	1	0	0	0.45454545454545453	11	5	15	0.0	0.5	0.5337974356462929	0.8797759581784746	0.7069419839382194	0.921897454182453	0.7521024173334858	0.9199020331845127	0.8898896037612052	0.9088698145410369	0	0	0.0	0.001843009083054015	8
1383	0.037776683836214665	0.012650698020384004	0.0024457560652328117	0.961794204983058	-1	0	0	0.3	3	0.7692307692307693	10	0.2727272727272727	0.7692307692307693	13	10	1	0	0	0.45454545454545453	11	5	15	0.0	0.5	0.4661006406953926	0.8787105286864437	0.7069419839382194	0.921897454182453	0.7521024173334858	0.9199020331845127	0.9099254076726516	0.9085923909714523	0	0	0.0	0.0024457560652328117	7
701	0.0018576237514833353	0.00181302741379458	-0.0018130240847869274	0.9740806471486323	-1	0	0	0.5	1	1.0	1	1.0	1.0	1	1	1	1	0	0.3333333333333333	1	3	3	0.16666666666666666	0	0.9442209297495878	0.5	0.9627146303861368	0.5	0.29536448957617056	0.5	0.9570264918592754	0.5	1.0	1.0	0.0	-0.00018130240847869273	17
4056	0.03581078499259028	0.011480362800631517	0.004107419028403454	0.9658655116899231	-1	0	0	0.2	2	0.8461538461538461	11	0.2727272727272727	0.8461538461538461	13	11	1	0	0	0.45454545454545453	11	5	15	0.0	0.5	0.5820346273656554	0.8843928933906221	0.7069419839382194	0.921897454182453	0.7521024173334858	0.9199020331845127	0.9099254076726516	0.9100880649879034	0	0	0.0	0.004107419028403454	13
1133	0.02395051386608474	0.01079180240323161	-0.010780764416034067	0.9724769251558245	-1	0	0	0.3	3	0.7692307692307693	10	0.2727272727272727	0.7692307692307693	13	10	1	1	0	0.45454545454545453	11	5	15	0.3333333333333333	0.5	0.4469325182523928	0.8681939166524858	0.6913097420944547	0.9027458237585612	0.8211001626343177	0.9405894871344095	0.8523328160765711	0.9081909692959403	1.0	0.15384615384615385	0.0	-0.0010780764416034067	2
529	0.002091876006416708	0.00186428841554407	-0.0018630254564441597	0.9826953202985891	-1	0	0	1.0	2	0.0	0	0.75	0	2	0	0	0	0	1.0	2	2	3	0.0	0	0	0	0	0	0	0	0	0	0	0	0	-0.00018630254564441597	59
4719	0.03844172788944931	0.009146937643553187	0.004424315587645477	0.9678762660965635	-1	0	0	0.2	2	0.8461538461538461	11	0.2727272727272727	0.8461538461538461	13	11	1	0	0	0.45454545454545453	11	5	15	0.0	0.5	0.4661006406953926	0.8787105286864437	0.7069419839382194	0.921897454182453	0.835862431958067	0.9532009811132901	0.9544821491887243	0.9232644160125516	0	0	0.0	0.004424315587645477	28
4748	0.03924648051958665	0.007192533547028199	0.003915229353314963	0.9665551805912035	-1	0	0	0.2	2	0.8461538461538461	11	0.2727272727272727	0.8461538461538461	13	11	1	0	0	0.45454545454545453	11	5	15	0.0	0.5	0.4661006406953926	0.8787105286864437	0.7069419839382194	0.921897454182453	0.8284485486374276	0.9500184008556188	0.9436963607222455	0.9216156823682998	0	0	0.0	0.003915229353314963	17
4515	0.038331271229141595	0.008263412758421053	0.005111402775240986	0.9683360137104481	-1	0	0	0.2	2	0.8461538461538461	11	0.2727272727272727	0.8461538461538461	13	11	1	0	0	0.45454545454545453	11	5	15	0.0	0.5	0.4661006406953926	0.8787105286864437	0.7069419839382194	0.921897454182453	0.7521024173334858	0.9199020331845127	0.9099254076726516	0.9085923909714523	0	0	0.0	0.005111402775240986	37
3621	0.03742179749616235	0.00908571915025504	0.0052207240976359665	0.9691929980325827	-1	0	0	0.2	2	0.8461538461538461	11	0.2727272727272727	0.8461538461538461	13	11	1	0	0	0.45454545454545453	11	5	15	0.0	0.5	0.4661006406953926	0.8787105286864437	0.630059409591035	0.9211026014596354	0.7521024173334858	0.9199020331845127	0.9099254076726516	0.9082877380335237	0	0	0.0	0.0052207240976359665	61
1924	0.011506993127876489	0.004613317178868031	-0.004610293467970796	0.971623858100211	-1	0	0	0.42857142857142855	3	0.625	5	0.4166666666666667	0.5	7	4	2	1	0	0.6666666666666666	6	4	10	0.2	0.5	0.6508759372901892	0.8790475803783221	0.6145262704895739	0.9107016741174487	1.0	0.9369192990174076	0.8731017428928278	0.9117038654301078	1.0	0	0.0	-0.0004610293467970796	1
1185	0.0290572389357401	0.009988535065550152	0.0028717977575876464	0.9554470016491599	-1	0	0	0.3	3	0.7692307692307693	10	0.2727272727272727	0.7692307692307693	13	10	1	0	0	0.45454545454545453	11	5	15	0.0	0.5	0.4661006406953926	0.8787105286864437	0.7069419839382194	0.921897454182453	0.7521024173334858	0.9199020331845127	0.9099254076726516	0.9085923909714523	0	0	0.0	0.0028717977575876464	45
2074	0.03919248602930723	0.009057084960615337	0.004612250506010349	0.9669120399165242	-1	0	0	0.2	2	0.8461538461538461	11	0.2727272727272727	0.8461538461538461	13	11	1	0	0	0.45454545454545453	11	5	15	0.0	0.5	0.4661006406953926	0.8787105286864437	0.7069419839382194	0.921897454182453	0.835862431958067	0.9532009811132901	0.9544821491887243	0.9232644160125516	0	0	0.0	0.004612250506010349	48
1100	0.02987828776072249	0.009982358629573682	0.0027993113931571163	0.9542780118492414	-1	0	0	0.3	3	0.7692307692307693	10	0.2727272727272727	0.7692307692307693	13	10	1	0	0	0.45454545454545453	11	5	15	0.0	0.5	0.4661006406953926	0.8787105286864437	0.7069419839382194	0.921897454182453	0.7521024173334858	0.9199020331845127	0.9099254076726516	0.9085923909714523	0	0	0.0	0.0027993113931571163	14
3332	0.03811709240415183	0.008283106425382582	0.0045351367820460845	0.9671615034872308	-1	0	0	0.2	2	0.8461538461538461	11	0.2727272727272727	0.8461538461538461	13	11	1	0	0	0.45454545454545453	11	5	15	0.0	0.5	0.4661006406953926	0.8787105286864437	0.630059409591035	0.9211026014596354	0.835862431958067	0.9532009811132901	0.9544821491887243	0.9230045196504555	0	0	0.0	0.0045351367820460845	14
1497	0.037733770781211644	0.012774166338419438	0.0023703433564496814	0.9619546112799761	-1	0	0	0.3	3	0.7692307692307693	10	0.2727272727272727	0.7692307692307693	13	10	1	0	0	0.45454545454545453	11	5	15	0.0	0.5	0.4661006406953926	0.8787105286864437	0.7069419839382194	0.921897454182453	0.7521024173334858	0.9199020331845127	0.9099254076726516	0.9085923909714523	0	0	0.0	0.0023703433564496814	19
1793	0.03038105757602358	0.011039017380159454	0.0028170924737444033	0.9573869476146066	-1	0	0	0.3	3	0.7692307692307693	10	0.2727272727272727	0.7692307692307693	13	10	1	0	0	0.45454545454545453	11	5	15	0.0	0.5	0.5337974356462929	0.8797759581784746	0.7069419839382194	0.921897454182453	0.7521024173334858	0.9199020331845127	0.8898896037612052	0.9088698145410369	0	0	0.0	0.0028170924737444033	17
2788	0.039285387823579404	0.00846806485228886	0.004502954911795504	0.9669560124437547	-1	0	0	0.2	2	0.8461538461538461	11	0.2727272727272727	0.8461538461538461	13	11	1	0	0	0.45454545454545453	11	5	15	0.0	0.5	0.4661006406953926	0.8787105286864437	0.7069419839382194	0.921897454182453	0.7521024173334858	0.9199020331845127	0.9099254076726516	0.9085923909714523	0	0	0.0	0.004502954911795504	23
2273	0.03867374817948563	0.008139735727864488	0.004334917195823124	0.9680255826042649	-1	0	0	0.2	2	0.8461538461538461	11	0.2727272727272727	0.8461538461538461	13	11	1	0	0	0.45454545454545453	11	5	15	0.0	0.5	0.4661006406953926	0.8787105286864437	0.7069419839382194	0.921897454182453	0.7521024173334858	0.9199020331845127	0.9099254076726516	0.9085923909714523	0	0	0.0	0.004334917195823124	21
4851	0.038557095214379236	0.0091975231243111	0.004675904184950262	0.9671315992867078	-1	0	0	0.2	2	0.8461538461538461	11	0.2727272727272727	0.8461538461538461	13	11	1	0	0	0.45454545454545453	11	5	15	0.0	0.5	0.4661006406953926	0.8787105286864437	0.7069419839382194	0.921897454182453	0.8284485486374276	0.9461748489240226	0.9394874986315931	0.919713283946056	0	0	0.0	0.004675904184950262	57
2808	0.03846418027112903	0.008495785657192275	0.004296394781092021	0.9680179399292087	-1	0	0	0.2	2	0.8461538461538461	11	0.2727272727272727	0.8461538461538461	13	11	1	0	0	0.45454545454545453	11	5	15	0.0	0.5	0.4661006406953926	0.8787105286864437	0.7069419839382194	0.921897454182453	0.7521024173334858	0.9199020331845127	0.9099254076726516	0.9085923909714523	0	0	0.0	0.004296394781092021	15
2300	0.030475653704147947	0.0046831529738613495	-0.003601285787710813	0.9773554708434077	-1	0	0	0.1111111111111111	1	1.0	11	0.5416666666666666	0.8181818181818182	10	9	2	2	0	0.6666666666666666	6	4	13	0.2857142857142857	0	0.4341512853873163	0.8437463025997555	0.7308594849039006	0.9053794146898233	0.7664210036427352	0.9147358983182147	0.845686686883615	0.8914763325701733	0.55	0.1	0.0	-0.0003601285787710813	0
4765	0.03977262343589021	0.009062919394949494	0.0044848279424686355	0.9671020122322828	-1	0	0	0.2	2	0.8461538461538461	11	0.2727272727272727	0.8461538461538461	13	11	1	0	0	0.45454545454545453	11	5	15	0.0	0.5	0.4661006406953926	0.8787105286864437	0.7069419839382194	0.921897454182453	0.835862431958067	0.9532009811132901	0.9544821491887243	0.9232644160125516	0	0	0.0	0.0044848279424686355	35
4938	0.039171068158091585	0.009807956500384386	0.004719465158219201	0.9677064421254506	-1	0	0	0.2	2	0.8461538461538461	11	0.2727272727272727	0.8461538461538461	13	11	1	0	0	0.45454545454545453	11	5	15	0.0	0.5	0.4661006406953926	0.8787105286864437	0.7069419839382194	0.921897454182453	0.8284485486374276	0.9461748489240226	0.9394874986315931	0.919713283946056	0	0	0.0	0.004719465158219201	73
3592	0.03632784040578973	0.009866659278593091	0.003422168632326155	0.9696765322463481	-1	0	0	0.2	2	0.8461538461538461	11	0.2727272727272727	0.8461538461538461	13	11	1	0	0	0.45454545454545453	11	5	15	0.0	0.5	0.5785280238194457	0.878179929612169	0.630059409591035	0.9153125122241222	0.835862431958067	0.9034520967767652	0.8692275075116965	0.9000034238378516	0	0	0.0	0.003422168632326155	15
4117	0.026146552911768317	0.00014210687878633184	-3.937699238976608e-05	0.9731310107713119	-1	0	0	0.3	3	0.6923076923076923	9	0.3125	0.6923076923076923	12	9	2	0	0	0.75	8	6	15	0.0	0.25	0.4903649769493429	0.9074983935553941	0.7206100999432473	0.916878418259192	0.7939824246457764	0.9292017078306435	0.8728167343008505	0.9183054228394719	0	0	0.0	-3.937699238976607e-06	4
4205	0.032028912072942124	0.005918858230157497	-0.005725013983749025	0.9839901692105162	-1	0	0	0.3333333333333333	3	0.6363636363636364	7	0.3611111111111111	0.6363636363636364	10	7	2	0	0	1.0	6	6	13	0.0	0.25	0.44139526556322217	0.9190835063500493	0.8075934051376297	0.9445518119212712	0.5788681342546865	0.9609839946558594	0.9614073492471249	0.9439097665353726	0	0	0.0	-0.0005725013983749025	2
1264	0.03011513986550822	0.010154953197750952	0.0028601825516248844	0.954481558720241	-1	0	0	0.3	3	0.7692307692307693	10	0.2727272727272727	0.7692307692307693	13	10	1	0	0	0.45454545454545453	11	5	15	0.0	0.5	0.4661006406953926	0.8787105286864437	0.7069419839382194	0.921897454182453	0.7521024173334858	0.9199020331845127	0.9099254076726516	0.9085923909714523	0	0	0.0	0.0028601825516248844	57
1819	0.03993945952469946	0.008851044766340445	0.004863002871980844	0.9670719995377295	-1	0	0	0.2	2	0.8461538461538461	11	0.2727272727272727	0.8461538461538461	13	11	1	0	0	0.45454545454545453	11	5	15	0.0	0.5	0.4661006406953926	0.8787105286864437	0.7069419839382194	0.921897454182453	0.835862431958067	0.9532009811132901	0.9544821491887243	0.9232644160125516	0	0	0.0	0.004863002871980844	45
266	0.0017940322961517458	0.0017326890896144993	-0.0017326441422813436	0.9846742327753065	-1	0	0	1.0	1	0	0	1.0	0	1	0	0	1	0	0.5	1	2	2	0.3333333333333333	0	0	0	0	0	0	0	0	0	0	0	0	-0.00017326441422813436	21
1235	0.029632145222232106	0.009385598383488512	0.003144453466396394	0.9551361726046098	-1	0	0	0.3	3	0.7692307692307693	10	0.2727272727272727	0.7692307692307693	13	10	1	0	0	0.45454545454545453	11	5	15	0.0	0.5	0.4661006406953926	0.8787105286864437	0.7069419839382194	0.921897454182453	0.7521024173334858	0.9199020331845127	0.9099254076726516	0.9085923909714523	0	0	0.0	0.003144453466396394	43
3095	0.03677427580104248	0.007239040246430551	0.004370750373091645	0.968321545194941	-1	0	0	0.2	2	0.8461538461538461	11	0.2727272727272727	0.8461538461538461	13	11	1	0	0	0.45454545454545453	11	5	15	0.0	0.5	0.4661006406953926	0.8787105286864437	0.630059409591035	0.9211026014596354	0.835862431958067	0.9532009811132901	0.9544821491887243	0.9230045196504555	0	0	0.0	0.004370750373091645	25
3733	0.0377781756694212	0.009307023551257902	0.004832748561997397	0.9689132086561577	-1	0	0	0.2	2	0.8461538461538461	11	0.2727272727272727	0.8461538461538461	13	11	1	0	0	0.45454545454545453	11	5	15	0.0	0.5	0.4661006406953926	0.8787105286864437	0.7069419839382194	0.921897454182453	0.7521024173334858	0.9223934998786104	0.9054469840561503	0.909537639955065	0	0	0.0	0.004832748561997397	44
4986	0.038072841001142214	0.007669285432526917	0.004288975097738489	0.9684040114737203	-1	0	0	0.2	2	0.8461538461538461	11	0.2727272727272727	0.8461538461538461	13	11	1	0	0	0.45454545454545453	11	5	15	0.0	0.5	0.4661006406953926	0.8787105286864437	0.7069419839382194	0.921897454182453	0.835862431958067	0.9532009811132901	0.9544821491887243	0.9232644160125516	0	0	0.0	0.004288975097738489	12
535	0.0018179937525397976	0.0017501659209919135	-0.0017501513293780235	0.9845174892869333	-1	0	0	1.0	1	0	0	1.0	0	1	0	0	1	0	0.5	1	2	2	0.3333333333333333	0	0	0	0	0	0	0	0	0	0	0	0	-0.00017501513293780236	11
1146	0.029919686577554946	0.01137597041728608	-0.0007486382567712466	0.9611650125025325	-1	0	0	0.2222222222222222	2	0.9090909090909091	10	1.0	0.9090909090909091	12	10	0	0	0	0.07692307692307693	13	1	13	0.0	0.16666666666666666	0.45959552916207597	0.9087474620843374	0.809707954072748	0.8321344423183227	0.7635395554883401	0.8971218300789858	0.9236141901956928	0.8830502495180075	0	0	0.0	-7.486382567712466e-05	8
2022	0.03870415707427706	0.008791165046007717	0.004977255803951821	0.9675428231890704	-1	0	0	0.2	2	0.8461538461538461	11	0.2727272727272727	0.8461538461538461	13	11	1	0	0	0.45454545454545453	11	5	15	0.0	0.5	0.4661006406953926	0.8787105286864437	0.7069419839382194	0.921897454182453	0.7521024173334858	0.9199020331845127	0.9099254076726516	0.9085923909714523	0	0	0.0	0.004977255803951821	50
4720	0.035157891799775645	0.010664418498824282	0.0013790231743782768	0.9676185196372356	-1	0	0	0.1	1	1.0	13	1.0	1.0	14	13	0	0	0	0.06666666666666667	15	1	15	0.0	0	0.5561627297328693	0.8769811233027216	0.6685006967646272	0.9164350955734221	0.8321554902977473	0.947444341423597	0.9109322762471437	0.9181122484154796	0	0	0.0	0.0013790231743782768	4
1628	0.03821927434824845	0.00805777294787022	0.004611078223381074	0.9681067112506355	-1	0	0	0.2	2	0.8461538461538461	11	0.2727272727272727	0.8461538461538461	13	11	1	0	0	0.45454545454545453	11	5	15	0.0	0.5	0.4661006406953926	0.8787105286864437	0.7069419839382194	0.921897454182453	0.7521024173334858	0.9199020331845127	0.9099254076726516	0.9085923909714523	0	0	0.0	0.004611078223381074	75
2753	0.03835989712618193	0.008219301068971336	0.004602433023879466	0.968298139932994	-1	0	0	0.2	2	0.8461538461538461	11	0.2727272727272727	0.8461538461538461	13	11	1	0	0	0.45454545454545453	11	5	15	0.0	0.5	0.4661006406953926	0.8787105286864437	0.7069419839382194	0.921897454182453	0.7521024173334858	0.9199020331845127	0.9099254076726516	0.9085923909714523	0	0	0.0	0.004602433023879466	51
176	0.0020566369834912196	0.0018551958044943143	-0.0018550627234257754	0.9824993763449082	-1	0	0	1.0	2	0.0	0	0.75	0	2	0	0	1	0	1.0	2	2	3	0.5	0	0	0	0	0	0	0	0	0	0	0	0	-0.00018550627234257755	83
2097	0.03755315087490687	0.007413875686454913	0.004437074382441415	0.9684998628269506	-1	0	0	0.2	2	0.8461538461538461	11	0.2727272727272727	0.8461538461538461	13	11	1	0	0	0.45454545454545453	11	5	15	0.0	0.5	0.4661006406953926	0.8787105286864437	0.7069419839382194	0.921897454182453	0.7521024173334858	0.9199020331845127	0.9099254076726516	0.9085923909714523	0	0	0.0	0.004437074382441415	16
4243	0.04102914204413029	0.014064371017388203	0.0022109754402206724	0.966469537099023	-1	0	0	0.2	2	0.8461538461538461	11	0.2727272727272727	0.8461538461538461	13	11	1	0	0	0.45454545454545453	11	5	15	0.0	0.5	0.5337974356462929	0.8797759581784746	0.7069419839382194	0.921897454182453	0.835862431958067	0.9532009811132901	0.9544821491887243	0.9235010589387064	0	0	0.0	0.0022109754402206724	12
1202	0.030711878267560534	0.010641733072389204	0.0028166357184124563	0.95457840598289	-1	0	0	0.3	3	0.7692307692307693	10	0.2727272727272727	0.7692307692307693	13	10	1	0	0	0.45454545454545453	11	5	15	0.0	0.5	0.4661006406953926	0.8787105286864437	0.7069419839382194	0.921897454182453	0.7521024173334858	0.9199020331845127	0.9099254076726516	0.9085923909714523	0	0	0.0	0.0028166357184124563	33
1349	0.03734679676306454	0.011176797818176562	0.0031079280225229317	0.961856656914613	-1	0	0	0.3	3	0.7692307692307693	10	0.2727272727272727	0.7692307692307693	13	10	1	0	0	0.45454545454545453	11	5	15	0.0	0.5	0.4661006406953926	0.8787105286864437	0.7069419839382194	0.921897454182453	0.7521024173334858	0.9199020331845127	0.9099254076726516	0.9085923909714523	0	0	0.0	0.0031079280225229317	107
1296	0.03003007855070883	0.009946243679551284	0.0032685617576709244	0.9550531899068007	-1	0	0	0.3	3	0.7692307692307693	10	0.2727272727272727	0.7692307692307693	13	10	1	0	0	0.45454545454545453	11	5	15	0.0	0.5	0.4661006406953926	0.8787105286864437	0.7069419839382194	0.921897454182453	0.7521024173334858	0.9199020331845127	0.9099254076726516	0.9085923909714523	0	0	0.0	0.0032685617576709244	54
1850	0.03831196729885787	0.012879045039053606	0.002358344526361799	0.9613877217261223	-1	0	0	0.3	3	0.7692307692307693	10	0.2727272727272727	0.7692307692307693	13	10	1	0	0	0.45454545454545453	11	5	15	0.0	0.5	0.4661006406953926	0.8787105286864437	0.7069419839382194	0.921897454182453	0.7521024173334858	0.9199020331845127	0.9099254076726516	0.9085923909714523	0	0	0.0	0.002358344526361799	12
2427	0.041262920016364196	0.013359119795024589	0.005982304450466977	0.9649736385324738	-1	0	0	0.2	2	0.8461538461538461	11	0.2727272727272727	0.8461538461538461	13	11	1	0	0	0.45454545454545453	11	5	15	0.0	0.5	0.5337974356462929	0.8935921482445035	0.7069419839382194	0.921897454182453	0.7521024173334858	0.9199020331845127	0.9142062387141687	0.9125997603388785	0	0	0.0	0.005982304450466977	19
2400	0.03965067248785838	0.009587861454200071	0.0041040337393584555	0.9678760206088312	-1	0	0	0.2	2	0.8461538461538461	11	0.2727272727272727	0.8461538461538461	13	11	1	0	0	0.45454545454545453	11	5	15	0.0	0.5	0.4661006406953926	0.8787105286864437	0.7069419839382194	0.921897454182453	0.7521024173334858	0.9199020331845127	0.9099254076726516	0.9085923909714523	0	0	0.0	0.0041040337393584555	17
1297	0.02885301064021233	0.01169650508764519	0.001450920169228854	0.9588124390565184	-1	0	0	0.3	3	0.7692307692307693	10	0.2727272727272727	0.7692307692307693	13	10	1	0	0	0.45454545454545453	11	5	15	0.0	0.5	0.5785280238194457	0.878179929612169	0.630059409591035	0.9153125122241222	0.835862431958067	0.9034520967767652	0.8692275075116965	0.9000034238378516	0	0	0.0	0.001450920169228854	18
96	0.002069138287033218	0.002004132133569235	-0.0020018521986509066	0.9835567627785298	-1	0	0	1.0	1	0	0	1.0	0	1	0	0	1	0	0.5	2	1	2	0.3333333333333333	0	0	0	0	0	0	0	0	0	0	0	0	-0.00020018521986509067	21
3083	0.039066931932473715	0.009516525288938767	0.0047451590394389995	0.9676045879944503	-1	0	0	0.2	2	0.8461538461538461	11	0.2727272727272727	0.8461538461538461	13	11	1	0	0	0.45454545454545453	11	5	15	0.0	0.5	0.4661006406953926	0.8787105286864437	0.7069419839382194	0.921897454182453	0.7521024173334858	0.9223934998786104	0.9054469840561503	0.909537639955065	0	0	0.0	0.0047451590394389995	18
2674	0.0378779849469143	0.008482682159495538	0.0045381120275967395	0.96834948903948	-1	0	0	0.2	2	0.8461538461538461	11	0.2727272727272727	0.8461538461538461	13	11	1	0	0	0.45454545454545453	11	5	15	0.0	0.5	0.4661006406953926	0.8787105286864437	0.630059409591035	0.9211026014596354	0.835862431958067	0.9532009811132901	0.9544821491887243	0.9230045196504555	0	0	0.0	0.0045381120275967395	32
2655	0.03780477598744787	0.008017766224413893	0.004581064894783337	0.9685158487004147	-1	0	0	0.2	2	0.8461538461538461	11	0.2727272727272727	0.8461538461538461	13	11	1	0	0	0.45454545454545453	11	5	15	0.0	0.5	0.4661006406953926	0.8787105286864437	0.7069419839382194	0.921897454182453	0.7521024173334858	0.9199020331845127	0.9099254076726516	0.9085923909714523	0	0	0.0	0.004581064894783337	34
1469	0.03775925857349969	0.011772785170423959	0.0029260737334223233	0.9620200971069202	-1	0	0	0.3	3	0.7692307692307693	10	0.2727272727272727	0.7692307692307693	13	10	1	0	0	0.45454545454545453	11	5	15	0.0	0.5	0.4661006406953926	0.8787105286864437	0.7069419839382194	0.921897454182453	0.7521024173334858	0.9199020331845127	0.9099254076726516	0.9085923909714523	0	0	0.0	0.0029260737334223233	60
4442	0.026332358338441754	0.0005889212071611407	-0.0005428548768156961	0.9723396091554861	-1	0	0	0.3	3	0.6923076923076923	9	0.3125	0.6923076923076923	12	9	2	0	0	0.75	8	6	15	0.0	0.25	0.4903649769493429	0.9074983935553941	0.7713162182703075	0.9175800510177451	0.835862431958067	0.9507288584013459	0.9581923693538565	0.9276466733722993	0	0	0.0	-5.4285487681569606e-05	11
4655	0.03822370758227472	0.007575269010224946	0.004371110516713246	0.968037674084067	-1	0	0	0.2	2	0.8461538461538461	11	0.2727272727272727	0.8461538461538461	13	11	1	0	0	0.45454545454545453	11	5	15	0.0	0.5	0.4661006406953926	0.8787105286864437	0.7069419839382194	0.921897454182453	0.835862431958067	0.9532009811132901	0.9544821491887243	0.9232644160125516	0	0	0.0	0.004371110516713246	24
2875	0.038234307064483275	0.012086589623429499	-0.003990511189196264	0.9688737523286348	-1	0	0	0.2	2	0.8461538461538461	11	0.2727272727272727	0.8461538461538461	13	11	1	0	0	0.45454545454545453	11	5	15	0.0	0.5	0.5785280238194457	0.878179929612169	0.630059409591035	0.892788420325853	0.835862431958067	0.9485836647494768	0.8707558674825103	0.9118649768462961	0	0	0.0	-0.0003990511189196264	3
4400	0.03794878487240997	0.009027997661269663	0.004492138223231576	0.9684665753389251	-1	0	0	0.2	2	0.8461538461538461	11	0.2727272727272727	0.8461538461538461	13	11	1	0	0	0.45454545454545453	11	5	15	0.0	0.5	0.4661006406953926	0.8787105286864437	0.7069419839382194	0.921897454182453	0.835862431958067	0.9532009811132901	0.9544821491887243	0.9232644160125516	0	0	0.0	0.004492138223231576	32
2477	0.03937918650011928	0.010003123772287664	0.005048558928835578	0.9673459025050181	-1	0	0	0.2	2	0.8461538461538461	11	0.2727272727272727	0.8461538461538461	13	11	1	0	0	0.45454545454545453	11	5	15	0.0	0.5	0.4661006406953926	0.8787105286864437	0.7069419839382194	0.921897454182453	0.7521024173334858	0.9199020331845127	0.9099254076726516	0.9085923909714523	0	0	0.0	0.005048558928835578	14
3096	0.03939514395663936	0.009526343779122752	0.004682312766326761	0.9675205817124116	-1	0	0	0.2	2	0.8461538461538461	11	0.2727272727272727	0.8461538461538461	13	11	1	0	0	0.45454545454545453	11	5	15	0.0	0.5	0.4661006406953926	0.8787105286864437	0.7069419839382194	0.921897454182453	0.6494393629797146	0.9221474415846997	0.9099254076726516	0.9094434586224284	0	0	0.0	0.004682312766326761	35
2922	0.03448006484419494	0.007545727290574615	0.0020867515951984374	0.9715657212086986	-1	0	0	0.2	2	0.8461538461538461	11	0.2727272727272727	0.8461538461538461	13	11	1	0	0	0.45454545454545453	11	5	15	0.0	0.5	0.4661006406953926	0.8787105286864437	0.6913097420944547	0.8977265363781352	0.7521024173334858	0.9199020331845127	0.8777045482499777	0.9000549988165506	0	0	0.0	0.0020867515951984374	9
4710	0.03866494112854578	0.008326182655729333	0.004411292369452224	0.9675004311923564	-1	0	0	0.2	2	0.8461538461538461	11	0.2727272727272727	0.8461538461538461	13	11	1	0	0	0.45454545454545453	11	5	15	0.0	0.5	0.4661006406953926	0.8787105286864437	0.7069419839382194	0.921897454182453	0.8284485486374276	0.9461748489240226	0.9394874986315931	0.919713283946056	0	0	0.0	0.004411292369452224	21
4995	0.038469901315387196	0.008954504996751267	0.005324763521979353	0.9674800219214251	-1	0	0	0.2	2	0.8461538461538461	11	0.2727272727272727	0.8461538461538461	13	11	1	0	0	0.45454545454545453	11	5	15	0.0	0.5	0.4661006406953926	0.8787105286864437	0.7069419839382194	0.921897454182453	0.8284485486374276	0.9461748489240226	0.9394874986315931	0.919713283946056	0	0	0.0	0.005324763521979353	101
1873	0.037848835803325764	0.008839035383938912	0.004499298334897503	0.9683166071249841	-1	0	0	0.2	2	0.8461538461538461	11	0.2727272727272727	0.8461538461538461	13	11	1	0	0	0.45454545454545453	11	5	15	0.0	0.5	0.4661006406953926	0.8787105286864437	0.7069419839382194	0.921897454182453	0.7521024173334858	0.9199020331845127	0.9099254076726516	0.9085923909714523	0	0	0.0	0.004499298334897503	26
1900	0.03946472585418034	0.00988745888253076	0.005198281399324164	0.9671187486362298	-1	0	0	0.2	2	0.8461538461538461	11	0.2727272727272727	0.8461538461538461	13	11	1	0	0	0.45454545454545453	11	5	15	0.0	0.5	0.4661006406953926	0.8787105286864437	0.7069419839382194	0.921897454182453	0.835862431958067	0.9532009811132901	0.9544821491887243	0.9232644160125516	0	0	0.0	0.005198281399324164	84
4715	0.039202055479617644	0.009064070509435787	0.004594823867496111	0.9668085225409326	-1	0	0	0.2	2	0.8461538461538461	11	0.2727272727272727	0.8461538461538461	13	11	1	0	0	0.45454545454545453	11	5	15	0.0	0.5	0.4661006406953926	0.8787105286864437	0.7069419839382194	0.921897454182453	0.835862431958067	0.9532009811132901	0.9544821491887243	0.9232644160125516	0	0	0.0	0.004594823867496111	51
1169	0.030131029010050703	0.009804094564292196	0.0031614267824320447	0.9545599975799934	-1	0	0	0.3	3	0.7692307692307693	10	0.2727272727272727	0.7692307692307693	13	10	1	0	0	0.45454545454545453	11	5	15	0.0	0.5	0.4661006406953926	0.8787105286864437	0.7069419839382194	0.921897454182453	0.7521024173334858	0.9199020331845127	0.9099254076726516	0.9085923909714523	0	0	0.0	0.0031614267824320447	15
4281	0.03836174895287928	0.008341128253206997	0.00461123651469029	0.9678986181637163	-1	0	0	0.2	2	0.8461538461538461	11	0.2727272727272727	0.8461538461538461	13	11	1	0	0	0.45454545454545453	11	5	15	0.0	0.5	0.4661006406953926	0.8787105286864437	0.7069419839382194	0.921897454182453	0.835862431958067	0.9532009811132901	0.9544821491887243	0.9232644160125516	0	0	0.0	0.00461123651469029	22
1430	0.030137102033667765	0.009699819821258168	0.003143932091681687	0.9543507188438699	-1	0	0	0.3	3	0.7692307692307693	10	0.2727272727272727	0.7692307692307693	13	10	1	0	0	0.45454545454545453	11	5	15	0.0	0.5	0.4661006406953926	0.8787105286864437	0.7069419839382194	0.921897454182453	0.6494393629797146	0.9221474415846997	0.9099254076726516	0.9094434586224284	0	0	0.0	0.003143932091681687	25
3133	0.03726211583757853	0.008677303875917811	0.005164525556916394	0.9691806285104817	-1	0	0	0.2	2	0.8461538461538461	11	0.2727272727272727	0.8461538461538461	13	11	1	0	0	0.45454545454545453	11	5	15	0.0	0.5	0.4661006406953926	0.8787105286864437	0.7069419839382194	0.921897454182453	0.7521024173334858	0.9223934998786104	0.9054469840561503	0.909537639955065	0	0	0.0	0.005164525556916394	96
4225	0.037854199803302825	0.008209335438892988	0.004503068891935042	0.9682281641011906	-1	0	0	0.2	2	0.8461538461538461	11	0.2727272727272727	0.8461538461538461	13	11	1	0	0	0.45454545454545453	11	5	15	0.0	0.5	0.4661006406953926	0.8787105286864437	0.7069419839382194	0.921897454182453	0.7521024173334858	0.9199020331845127	0.9099254076726516	0.9085923909714523	0	0	0.0	0.004503068891935042	30
4609	0.02273185512724607	0.006122180830788538	0.003626466516960651	0.9770008455884875	-1	0	0	0.14285714285714285	1	1.0	8	0.4166666666666667	0.875	8	7	1	1	0	0.375	8	3	10	0.2	0	0.6594921396675432	0.8666659690472124	0.6100775602579882	0.8822980879177744	1.0	0.9119331838901642	0.9014406277394388	0.888404581921352	1.0	0	0.0	0.003626466516960651	16
477	0.0029969579456718726	0.0026446323399168642	-0.0026435841833159475	0.9865258715021658	-1	0	0	1.0	3	0.0	0	0.6666666666666666	0	2	0	1	1	0	0.6666666666666666	2	3	4	0.25	1.0	0	0	0	0	0	0	0	0	0	0	0	-0.00026435841833159475	7
4509	0.03963550509223299	0.0095772809843698	0.00477293013583801	0.9672072499284206	-1	0	0	0.2	2	0.8461538461538461	11	0.2727272727272727	0.8461538461538461	13	11	1	0	0	0.45454545454545453	11	5	15	0.0	0.5	0.4661006406953926	0.8787105286864437	0.7069419839382194	0.921897454182453	0.7521024173334858	0.9199020331845127	0.9099254076726516	0.9085923909714523	0	0	0.0	0.00477293013583801	49
1531	0.029796819823865946	0.009196849718650644	0.0027450257760638776	0.9547524379694607	-1	0	0	0.3	3	0.7692307692307693	10	0.2727272727272727	0.7692307692307693	13	10	1	0	0	0.45454545454545453	11	5	15	0.0	0.5	0.4661006406953926	0.8787105286864437	0.7069419839382194	0.921897454182453	0.7521024173334858	0.9199020331845127	0.9099254076726516	0.9085923909714523	0	0	0.0	0.0027450257760638776	12
993	0.0018440088752110014	0.0017431596771436157	-0.001743159669304255	0.9742786730695842	-1	0	0	0.5	1	1.0	1	1.0	1.0	1	1	1	1	0	0.3333333333333333	1	3	3	0.16666666666666666	0	0.9458022475035325	0.5	0.9627146303861368	0.5	0.43805175515492323	0.5	0.9194132137557477	0.5	1.0	1.0	0.0	-0.0001743159669304255	62
1956	0.030191323526862514	0.009447329531822658	0.0030129543210417513	0.9541975620488334	-1	0	0	0.3	3	0.7692307692307693	10	0.2727272727272727	0.7692307692307693	13	10	1	0	0	0.45454545454545453	11	5	15	0.0	0.5	0.4661006406953926	0.8787105286864437	0.7069419839382194	0.921897454182453	0.7521024173334858	0.9199020331845127	0.9099254076726516	0.9085923909714523	0	0	0.0	0.0030129543210417513	14
2125	0.03479296178476404	0.0020026361261184797	0.0008980573943492517	0.9700941113039357	-1	0	0	0.2	2	0.8461538461538461	11	0.25	0.8461538461538461	13	11	1	0	0	0.6	10	6	15	0.0	0.4	0.4469325182523928	0.8807671350705012	0.7069419839382194	0.9216292146428944	0.7521024173334858	0.9209337313608779	0.8854148741557615	0.9094141665622735	0	0	0.0	0.0008980573943492517	5
329	0.004971134138113404	0.0031616041751447313	-0.0031412045443435233	0.9767830843602497	-1	0	0	0.5	2	0.75	3	0.6	0.5	4	2	1	0	0	0.4	2	5	6	0.0	0	0.32249026422548505	0.7675559988253176	0.5263332356622198	0.8899557441342403	0.839471689673913	0.9483449133402397	0.9005131722714025	0.887453894528232	0	0	0.0	-0.0003141204544343523	9
4923	0.03930259395851576	0.009432934434801855	0.0051573593941472646	0.9674997915758098	-1	0	0	0.2	2	0.8461538461538461	11	0.2727272727272727	0.8461538461538461	13	11	1	0	0	0.45454545454545453	11	5	15	0.0	0.5	0.4661006406953926	0.8787105286864437	0.7069419839382194	0.921897454182453	0.8284485486374276	0.9461748489240226	0.9394874986315931	0.919713283946056	0	0	0.0	0.0051573593941472646	108
4100	0.03899922192372009	0.010758718810203585	0.0048343834304152055	0.9686299349998695	-1	0	0	0.2	2	0.8461538461538461	11	0.2727272727272727	0.8461538461538461	13	11	1	0	0	0.45454545454545453	11	5	15	0.0	0.5	0.4661006406953926	0.8787105286864437	0.7069419839382194	0.921897454182453	0.835862431958067	0.9532009811132901	0.9544821491887243	0.9232644160125516	0	0	0.0	0.0048343834304152055	16
3651	0.033983204624789445	0.01012475675867458	0.001611240141703146	0.9681677013828633	-1	0	0	0.2	2	0.8461538461538461	11	0.2727272727272727	0.8461538461538461	13	11	1	0	0	0.45454545454545453	11	5	15	0.0	0.5	0.5337974356462929	0.8835662140061535	0.630059409591035	0.9211026014596354	0.7521024173334858	0.9223934998786104	0.8670367049540358	0.9105033022345665	0	0	0.0	0.001611240141703146	6
3017	0.038774592010452476	0.01365347691109812	-0.0001652274515007789	0.9689737744814951	-1	0	0	0.2	2	0.8461538461538461	11	0.3125	0.8461538461538461	13	11	1	0	0	0.3333333333333333	12	4	15	0.0	0.6666666666666666	0.5337974356462929	0.852906335739227	0.630059409591035	0.9187703630601534	0.835862431958067	0.9221555392594761	0.8731017428928278	0.9018937635096866	0	0	0.0	-1.652274515007789e-05	6
3318	0.03159584661012407	0.004793024631599204	-0.0041552940898249855	0.9835871501335826	-1	0	0	0.3333333333333333	3	0.6363636363636364	7	0.3611111111111111	0.6363636363636364	10	7	2	0	0	1.0	6	6	13	0.0	0.25	0.44139526556322217	0.9190835063500493	0.8460346923112219	0.9373772928576616	0.6056040617518033	0.9455358214308094	0.9405461916694017	0.9348305974315645	0	0	0.0	-0.00041552940898249857	3
166	0.002482556336044106	0.002346250219735646	-0.0023462501097311034	0.9827144298725295	-1	0	0	0.75	3	0.3333333333333333	1	0.8333333333333334	0	1	0	3	1	0	0.6666666666666666	2	3	5	0.1111111111111111	0.6666666666666666	0	0	0	0	0	0	0	0	0	0	0	-0.00023462501097311033	27
668	0.002113227765398393	0.0019488703779358672	-0.0019486682925243623	0.983689574571803	-1	0	0	1.0	1	0	0	1.0	0	1	0	0	1	0	0.5	1	2	2	0.3333333333333333	0	0	0	0	0	0	0	0	0	0	0	0	-0.00019486682925243622	11
4556	0.03937768350616314	0.007682539255432466	0.004190463541166999	0.9667136582905629	-1	0	0	0.2	2	0.8461538461538461	11	0.2727272727272727	0.8461538461538461	13	11	1	0	0	0.45454545454545453	11	5	15	0.0	0.5	0.4661006406953926	0.8787105286864437	0.7069419839382194	0.921897454182453	0.8284485486374276	0.9461748489240226	0.9394874986315931	0.919713283946056	0	0	0.0	0.004190463541166999	19
3250	0.04013311261839907	0.008950454902498147	0.00441351342862281	0.966553389702876	-1	0	0	0.2	2	0.8461538461538461	11	0.2727272727272727	0.8461538461538461	13	11	1	0	0	0.45454545454545453	11	5	15	0.0	0.5	0.4661006406953926	0.8787105286864437	0.7069419839382194	0.921897454182453	0.7521024173334858	0.9199020331845127	0.9099254076726516	0.9085923909714523	0	0	0.0	0.00441351342862281	17
394	0.002022055229512133	0.001954419823663942	-0.0019542593512319353	0.9854284766438494	-1	0	0	1.0	1	0	0	1.0	0	1	0	0	3	0	0.5	1	2	2	1.0	0	0	0	0	0	0	0	0	0	0	0	0	-0.00019542593512319353	29
4182	0.03846662930889918	0.008862249814749189	0.004627809372728124	0.9674810655317815	-1	0	0	0.2	2	0.8461538461538461	11	0.2727272727272727	0.8461538461538461	13	11	1	0	0	0.45454545454545453	11	5	15	0.0	0.5	0.4661006406953926	0.8787105286864437	0.7069419839382194	0.921897454182453	0.835862431958067	0.9532009811132901	0.9544821491887243	0.9232644160125516	0	0	0.0	0.004627809372728124	32
3029	0.03768987749974561	0.008469845649523461	0.004681309572488429	0.9689668839167896	-1	0	0	0.2	2	0.8461538461538461	11	0.2727272727272727	0.8461538461538461	13	11	1	0	0	0.45454545454545453	11	5	15	0.0	0.5	0.4661006406953926	0.8787105286864437	0.630059409591035	0.9211026014596354	0.7521024173334858	0.9245326251827547	0.9099254076726516	0.9100650019407998	0	0	0.0	0.004681309572488429	34
532	0.0021613232734309807	0.0018944072830574042	-0.0018920008909293284	0.9810306994868663	-1	0	0	0.5	2	0.6666666666666666	2	0.625	0.3333333333333333	2	1	2	2	0	0.5	2	4	5	0.2857142857142857	0.5	0.25024532271912836	0.5038613300708621	0.466156802147209	0.8280225358133162	0.6682873364458869	0.5346751514348218	0.864026521750758	0.6399964461422094	0.75	1.0	0.07990578859093368	-0.00018920008909293284	20
4249	0.03941100982898768	0.008595089616033344	0.004512229358026792	0.9677545621208871	-1	0	0	0.2	2	0.8461538461538461	11	0.2727272727272727	0.8461538461538461	13	11	1	0	0	0.45454545454545453	11	5	15	0.0	0.5	0.4661006406953926	0.8787105286864437	0.7069419839382194	0.921897454182453	0.7521024173334858	0.9199020331845127	0.9099254076726516	0.9085923909714523	0	0	0.0	0.004512229358026792	16
229	0.0033596444044972566	0.0021916016866258894	-0.002190805127133517	0.977550582633992	-1	0	0	0.6666666666666666	2	0.5	1	1.0	0.5	3	1	0	0	0	0.25	4	1	4	0.0	0.6666666666666666	0.5590195217151586	0.5650101902026679	0.10378239531180448	0.5044574775297528	0.6518232153673287	0.9309464575692065	0.9118563359051789	0.7231665932368412	0	0	0.0	-0.0002190805127133517	12
3794	0.0376070556636842	0.008436719210970842	0.004463798231837793	0.9684686069693083	-1	0	0	0.2	2	0.8461538461538461	11	0.2727272727272727	0.8461538461538461	13	11	1	0	0	0.45454545454545453	11	5	15	0.0	0.5	0.4661006406953926	0.8787105286864437	0.7069419839382194	0.921897454182453	0.835862431958067	0.9532009811132901	0.9544821491887243	0.9232644160125516	0	0	0.0	0.004463798231837793	33
742	0.001973114437150736	0.001881287831460371	-0.0018811927795109268	0.983655921239218	-1	0	0	1.0	1	0	0	1.0	0	1	0	0	1	0	0.5	1	2	2	0.3333333333333333	0	0	0	0	0	0	0	0	0	0	0	0	-0.0001881192779510927	11
386	0.0018246918590739058	0.0017665281576407944	-0.0017664961183127068	0.9861391716942264	-1	0	0	1.0	1	0	0	1.0	0	1	0	0	1	0	0.5	1	2	2	0.3333333333333333	0	0	0	0	0	0	0	0	0	0	0	0	-0.00017664961183127067	22
3891	0.03973382337103903	0.008859322049762636	0.004613477340116958	0.966799426599835	-1	0	0	0.2	2	0.8461538461538461	11	0.2727272727272727	0.8461538461538461	13	11	1	0	0	0.45454545454545453	11	5	15	0.0	0.5	0.4661006406953926	0.8787105286864437	0.7069419839382194	0.921897454182453	0.835862431958067	0.9532009811132901	0.9544821491887243	0.9232644160125516	0	0	0.0	0.004613477340116958	49
4628	0.038298046897748066	0.008160189400267618	0.004722546232541691	0.9675512594166107	-1	0	0	0.2	2	0.8461538461538461	11	0.2727272727272727	0.8461538461538461	13	11	1	0	0	0.45454545454545453	11	5	15	0.0	0.5	0.4661006406953926	0.8787105286864437	0.7069419839382194	0.921897454182453	0.835862431958067	0.9532009811132901	0.9544821491887243	0.9232644160125516	0	0	0.0	0.004722546232541691	41
2241	0.03719780686321495	0.008690613257986684	0.0047995936909440194	0.9685680842813507	-1	0	0	0.2	2	0.8461538461538461	11	0.2727272727272727	0.8461538461538461	13	11	1	0	0	0.45454545454545453	11	5	15	0.0	0.5	0.4661006406953926	0.8787105286864437	0.7069419839382194	0.921897454182453	0.7521024173334858	0.9199020331845127	0.9099254076726516	0.9085923909714523	0	0	0.0	0.0047995936909440194	37
1841	0.041092246717604065	0.01458374391168156	0.0014812193472736961	0.9663679617145797	-1	0	0	0.2	2	0.8461538461538461	11	0.2727272727272727	0.8461538461538461	13	11	1	0	0	0.45454545454545453	11	5	15	0.0	0.5	0.5337974356462929	0.8797759581784746	0.7069419839382194	0.921897454182453	0.7521024173334858	0.9199020331845127	0.8898896037612052	0.9088698145410369	0	0	0.0	0.0014812193472736961	12
4315	0.03402833158619979	0.007629755362825555	0.001973875008770679	0.971633961833769	-1	0	0	0.2	2	0.8461538461538461	11	0.2727272727272727	0.8461538461538461	13	11	1	0	0	0.45454545454545453	11	5	15	0.0	0.5	0.4661006406953926	0.8787105286864437	0.6913097420944547	0.8977265363781352	0.7521024173334858	0.9223934998786104	0.8757982239394748	0.90107892135192	0	0	0.0	0.001973875008770679	11
1603	0.029616557416078586	0.010896546371160176	0.0031250935366175883	0.9581551728997629	-1	0	0	0.3	3	0.7692307692307693	10	0.2727272727272727	0.7692307692307693	13	10	1	0	0	0.45454545454545453	11	5	15	0.0	0.5	0.5337974356462929	0.8797759581784746	0.7069419839382194	0.921897454182453	0.7521024173334858	0.9199020331845127	0.8898896037612052	0.9088698145410369	0	0	0.0	0.0031250935366175883	20
41	0.02139774423823727	0.004698073761406258	-0.003637545956554733	0.9800735280029295	-1	0	0	0.4	4	0.6153846153846154	8	0.4166666666666667	0.5384615384615384	11	7	3	1	0	0.25	3	12	15	0.16666666666666666	0	0.653386525859211	0.9438514935773429	0.48473976994978984	0.8928516305884234	0.5938880190965172	0.9164125161203475	0.8023024156576644	0.9202378065019509	1.0	0.09090909090909091	0.0	-0.0003637545956554733	12
3266	0.036409712476164	0.009089737941529586	0.005177297720128412	0.9689351505308663	-1	0	0	0.2	2	0.8461538461538461	11	0.2727272727272727	0.8461538461538461	13	11	1	0	0	0.45454545454545453	11	5	15	0.0	0.5	0.4661006406953926	0.8787105286864437	0.7069419839382194	0.921897454182453	0.7521024173334858	0.9199020331845127	0.9099254076726516	0.9085923909714523	0	0	0.0	0.005177297720128412	36
4306	0.03970654066197199	0.007940920719396017	0.004138958667041098	0.9676715339975365	-1	0	0	0.2	2	0.8461538461538461	11	0.2727272727272727	0.8461538461538461	13	11	1	0	0	0.45454545454545453	11	5	15	0.0	0.5	0.4661006406953926	0.8787105286864437	0.7069419839382194	0.921897454182453	0.8284485486374276	0.9461748489240226	0.9394874986315931	0.919713283946056	0	0	0.0	0.004138958667041098	18
2913	0.03935567168140722	0.009294220019788855	0.0044739050813394285	0.9671420150270724	-1	0	0	0.2	2	0.8461538461538461	11	0.2727272727272727	0.8461538461538461	13	11	1	0	0	0.45454545454545453	11	5	15	0.0	0.5	0.4661006406953926	0.8787105286864437	0.7069419839382194	0.921897454182453	0.7521024173334858	0.9199020331845127	0.9099254076726516	0.9085923909714523	0	0	0.0	0.0044739050813394285	38
4334	0.04025225949533474	0.008743628509602171	0.004468178110443324	0.9661667814900344	-1	0	0	0.2	2	0.8461538461538461	11	0.2727272727272727	0.8461538461538461	13	11	1	0	0	0.45454545454545453	11	5	15	0.0	0.5	0.4661006406953926	0.8787105286864437	0.7069419839382194	0.921897454182453	0.835862431958067	0.9532009811132901	0.9544821491887243	0.9232644160125516	0	0	0.0	0.004468178110443324	21
2727	0.037744624580727096	0.007939007594788895	0.004648283632338202	0.9678706477511603	-1	0	0	0.2	2	0.8461538461538461	11	0.2727272727272727	0.8461538461538461	13	11	1	0	0	0.45454545454545453	11	5	15	0.0	0.5	0.4661006406953926	0.8787105286864437	0.630059409591035	0.9211026014596354	0.835862431958067	0.9532009811132901	0.9544821491887243	0.9230045196504555	0	0	0.0	0.004648283632338202	38
4041	0.038140253230616705	0.008103217545656837	0.004565724341618525	0.9680165245326815	-1	0	0	0.2	2	0.8461538461538461	11	0.2727272727272727	0.8461538461538461	13	11	1	0	0	0.45454545454545453	11	5	15	0.0	0.5	0.4661006406953926	0.8787105286864437	0.7069419839382194	0.921897454182453	0.7521024173334858	0.9223934998786104	0.9054469840561503	0.909537639955065	0	0	0.0	0.004565724341618525	31
2643	0.03955598088115889	0.010035398589504871	0.004485459745023348	0.9673556636397844	-1	0	0	0.2	2	0.8461538461538461	11	0.2727272727272727	0.8461538461538461	13	11	1	0	0	0.45454545454545453	11	5	15	0.0	0.5	0.4661006406953926	0.8787105286864437	0.7069419839382194	0.921897454182453	0.7521024173334858	0.9199020331845127	0.9099254076726516	0.9085923909714523	0	0	0.0	0.004485459745023348	12
4960	0.037182810857327185	0.009198061856845815	0.0018758908452712671	0.9687345927147801	-1	0	0	0.2	2	0.8461538461538461	11	0.25	0.8461538461538461	13	11	1	0	0	0.6	10	6	15	0.0	0.4	0.5785280238194457	0.8506530027397113	0.630059409591035	0.9079980715728067	0.835862431958067	0.9350197789785394	0.8707558674825103	0.9030763115948104	0	0	0.0	0.0018758908452712671	6
2984	0.03880524135341759	0.009321291615036986	0.004971454372337289	0.9674933989525134	-1	0	0	0.2	2	0.8461538461538461	11	0.2727272727272727	0.8461538461538461	13	11	1	0	0	0.45454545454545453	11	5	15	0.0	0.5	0.4661006406953926	0.8787105286864437	0.7069419839382194	0.921897454182453	0.7521024173334858	0.9199020331845127	0.9099254076726516	0.9085923909714523	0	0	0.0	0.004971454372337289	12
1128	None	None	None	None	None	0.25	1	0.6	6	0.46153846153846156	6	0.5357142857142857	0.3076923076923077	7	4	7	0	0	0.5714285714285714	7	4	15	0.0	0.6666666666666666	0.26064353197984325	0.9076508996055841	0.7906314879552371	0.7281024656475488	0.8882178701597823	0.9619856482119499	0.9518054154033849	0.8972570404247743	0	0	0.0	None	0
2141	0.03851393058297967	0.009965484103698958	0.005109779586740938	0.9678883668853137	-1	0	0	0.2	2	0.8461538461538461	11	0.2727272727272727	0.8461538461538461	13	11	1	0	0	0.45454545454545453	11	5	15	0.0	0.5	0.4661006406953926	0.8787105286864437	0.7069419839382194	0.921897454182453	0.7521024173334858	0.9199020331845127	0.9099254076726516	0.9085923909714523	0	0	0.0	0.005109779586740938	104
3247	0.03908815580434582	0.009454748698633648	0.004500300197935487	0.9673089535324088	-1	0	0	0.2	2	0.8461538461538461	11	0.2727272727272727	0.8461538461538461	13	11	1	0	0	0.45454545454545453	11	5	15	0.0	0.5	0.4661006406953926	0.8787105286864437	0.7069419839382194	0.921897454182453	0.835862431958067	0.9532009811132901	0.9544821491887243	0.9232644160125516	0	0	0.0	0.004500300197935487	32
779	0.0018684471729357968	0.0017480817886306008	-0.0017480725102864095	0.9743951845361064	-1	0	0	0.5	1	1.0	1	1.0	1.0	1	1	1	1	0	0.3333333333333333	1	3	3	0.16666666666666666	0	0.9458022475035325	0.5	0.9627146303861368	0.5	0.29536448957617056	0.5	0.9571733181626462	0.5	1.0	1.0	0.0	-0.00017480725102864096	23
3768	0.03996167762502137	0.01001380487483882	0.004926195804517273	0.9672480848150301	-1	0	0	0.2	2	0.8461538461538461	11	0.2727272727272727	0.8461538461538461	13	11	1	0	0	0.45454545454545453	11	5	15	0.0	0.5	0.4661006406953926	0.8787105286864437	0.7069419839382194	0.921897454182453	0.7521024173334858	0.9199020331845127	0.9099254076726516	0.9085923909714523	0	0	0.0	0.004926195804517273	20
996	0.00181100663179138	0.0017361070091477	-0.0017360495962617884	0.973101070916239	-1	0	0	0.5	1	1.0	1	1.0	1.0	1	1	1	1	0	0.3333333333333333	1	3	3	0.16666666666666666	0	1.0	0.5	0.9627146303861368	0.5	0.49327248455846123	0.5	0.9093631406231164	0.5	1.0	1.0	0.0	-0.00017360495962617884	91
2850	0.03801323714349637	0.009454124643936256	0.005149619847143726	0.9679590149164382	-1	0	0	0.2	2	0.8461538461538461	11	0.2727272727272727	0.8461538461538461	13	11	1	0	0	0.45454545454545453	11	5	15	0.0	0.5	0.4661006406953926	0.8787105286864437	0.7069419839382194	0.921897454182453	0.7521024173334858	0.9223934998786104	0.9054469840561503	0.909537639955065	0	0	0.0	0.005149619847143726	40
2182	0.0400883070975328	0.008964174935584908	0.004598137488417468	0.9674041472988708	-1	0	0	0.2	2	0.8461538461538461	11	0.2727272727272727	0.8461538461538461	13	11	1	0	0	0.45454545454545453	11	5	15	0.0	0.5	0.4661006406953926	0.8787105286864437	0.7069419839382194	0.921897454182453	0.7521024173334858	0.9199020331845127	0.9099254076726516	0.9085923909714523	0	0	0.0	0.004598137488417468	25
4622	0.03819232006467974	0.008854426926482062	0.00510295231279291	0.9686614382901079	-1	0	0	0.2	2	0.8461538461538461	11	0.2727272727272727	0.8461538461538461	13	11	1	0	0	0.45454545454545453	11	5	15	0.0	0.5	0.4661006406953926	0.8787105286864437	0.7069419839382194	0.921897454182453	0.7521024173334858	0.9199020331845127	0.9099254076726516	0.9085923909714523	0	0	0.0	0.00510295231279291	56
627	0.0020402077284916607	0.0017265633491322225	-0.001726562847989043	0.9742951551835801	-1	0	0	0.5	1	1.0	1	1.0	1.0	1	1	1	1	0	0.3333333333333333	1	3	3	0.16666666666666666	0	0.9458022475035325	0.5	0.9627146303861368	0.5	0.29536448957617056	0.5	0.9571733181626462	0.5	1.0	1.0	0.0	-0.0001726562847989043	34
3440	0.03790629173860748	0.009155545377433905	0.0041402486418887115	0.9677997694840352	-1	0	0	0.2	2	0.8461538461538461	11	0.2727272727272727	0.8461538461538461	13	11	1	0	0	0.45454545454545453	11	5	15	0.0	0.5	0.4661006406953926	0.8787105286864437	0.7069419839382194	0.921897454182453	0.7521024173334858	0.9338616242373972	0.9142062387141687	0.9141522686806739	0	0	0.0	0.0041402486418887115	10
4597	0.03822733130317506	0.008409379860467898	0.004608664716890083	0.9682211133521325	-1	0	0	0.2	2	0.8461538461538461	11	0.2727272727272727	0.8461538461538461	13	11	1	0	0	0.45454545454545453	11	5	15	0.0	0.5	0.4661006406953926	0.8787105286864437	0.7069419839382194	0.921897454182453	0.7521024173334858	0.9199020331845127	0.9099254076726516	0.9085923909714523	0	0	0.0	0.004608664716890083	52
3783	0.04106212281150335	0.009547463662768232	0.004618895266369785	0.9663355018154219	-1	0	0	0.2	2	0.8461538461538461	11	0.2727272727272727	0.8461538461538461	13	11	1	0	0	0.45454545454545453	11	5	15	0.0	0.5	0.4661006406953926	0.8787105286864437	0.7069419839382194	0.921897454182453	0.8284485486374276	0.9461748489240226	0.9394874986315931	0.919713283946056	0	0	0.0	0.004618895266369785	32
360	0.002450899652779099	0.002317072137353575	-0.0023170713605055915	0.9750038306449182	-1	0	0	0.5	2	0.6666666666666666	2	0.625	0.3333333333333333	1	1	3	2	0	0.5	2	4	5	0.2	0.5	0.7065186641886259	0.5	0.30898910963502246	0.5	0.6543949756304829	0.5	0.8537096090008254	0.5	1.0	1.0	0.4140104416620532	-0.00023170713605055916	15
520	0.0023700774136507195	0.0022116535743377046	-0.0022116478811441236	0.9768458828111203	-1	0	0	0.5	1	1.0	1	1.0	1.0	2	1	0	1	0	0.3333333333333333	1	3	3	0.3333333333333333	0	0.642909099200945	0.9538641732001085	0.901712938017296	0.6479446625931028	0.534776404776258	0.8087130879615124	0.9146771936335742	0.8446890564332633	1.0	0.5	0.0	-0.00022116478811441237	14
3326	0.04354070704623123	0.016598930426590556	-0.009386743031614724	0.9617323965103339	-1	0	0	0.2	2	0.8461538461538461	11	0.25	0.8461538461538461	13	11	1	2	0	0.6	10	6	15	0.5	0.4	0.4469325182523928	0.8560954720347064	0.6913097420944547	0.9236564232979478	0.8211001626343177	0.9345569243084514	0.8404407962511024	0.9098446830063477	0.5384615384615385	0.15384615384615385	0.0	-0.0009386743031614724	0
1404	0.030051903952385387	0.010227020387583545	0.002606528271292628	0.9550132088756196	-1	0	0	0.3	3	0.7692307692307693	10	0.2727272727272727	0.7692307692307693	13	10	1	0	0	0.45454545454545453	11	5	15	0.0	0.5	0.4661006406953926	0.8787105286864437	0.7069419839382194	0.921897454182453	0.7521024173334858	0.9199020331845127	0.9099254076726516	0.9085923909714523	0	0	0.0	0.002606528271292628	17
928	0.0018798783825014938	0.001767581507074483	-0.0017675739861027183	0.9744498779812988	-1	0	0	0.5	1	1.0	1	1.0	1.0	1	1	1	1	0	0.3333333333333333	1	3	3	0.16666666666666666	0	0.9458022475035325	0.5	0.9627146303861368	0.5	0.29536448957617056	0.5	0.9571733181626462	0.5	1.0	0	0.0	-0.00017675739861027184	31
3781	0.04088244895687381	0.00911567683400927	0.0043509039469488845	0.9664030522424801	-1	0	0	0.2	2	0.8461538461538461	11	0.2727272727272727	0.8461538461538461	13	11	1	0	0	0.45454545454545453	11	5	15	0.0	0.5	0.4661006406953926	0.8787105286864437	0.7069419839382194	0.921897454182453	0.835862431958067	0.9532009811132901	0.9544821491887243	0.9232644160125516	0	0	0.0	0.0043509039469488845	33
3403	0.03736146874325389	0.008351768253840788	0.005379803986176856	0.9694359508143408	-1	0	0	0.2	2	0.8461538461538461	11	0.2727272727272727	0.8461538461538461	13	11	1	0	0	0.45454545454545453	11	5	15	0.0	0.5	0.4661006406953926	0.8787105286864437	0.630059409591035	0.9211026014596354	0.835862431958067	0.9532009811132901	0.9544821491887243	0.9230045196504555	0	0	0.0	0.005379803986176856	40
1557	0.029859218702740588	0.009567745241322532	0.002779455208271123	0.9548410079350926	-1	0	0	0.3	3	0.7692307692307693	10	0.2727272727272727	0.7692307692307693	13	10	1	0	0	0.45454545454545453	11	5	15	0.0	0.5	0.4661006406953926	0.8787105286864437	0.7069419839382194	0.921897454182453	0.7521024173334858	0.9199020331845127	0.9099254076726516	0.9085923909714523	0	0	0.0	0.002779455208271123	23
3509	0.04058888088337545	0.00941703172250373	0.004678332041314411	0.9667398244312823	-1	0	0	0.2	2	0.8461538461538461	11	0.2727272727272727	0.8461538461538461	13	11	1	0	0	0.45454545454545453	11	5	15	0.0	0.5	0.4661006406953926	0.8787105286864437	0.7069419839382194	0.921897454182453	0.835862431958067	0.9532009811132901	0.9544821491887243	0.9232644160125516	0	0	0.0	0.004678332041314411	65
4754	0.039870330572004266	0.008340899118335248	0.004055515494289995	0.9665543143221789	-1	0	0	0.2	2	0.8461538461538461	11	0.2727272727272727	0.8461538461538461	13	11	1	0	0	0.45454545454545453	11	5	15	0.0	0.5	0.4661006406953926	0.8787105286864437	0.7069419839382194	0.921897454182453	0.7521024173334858	0.9223934998786104	0.9054469840561503	0.909537639955065	0	0	0.0	0.004055515494289995	14
4605	0.03916571904766278	0.008569281916208288	0.004763961198280576	0.9676971681320355	-1	0	0	0.2	2	0.8461538461538461	11	0.2727272727272727	0.8461538461538461	13	11	1	0	0	0.45454545454545453	11	5	15	0.0	0.5	0.4661006406953926	0.8787105286864437	0.7069419839382194	0.921897454182453	0.835862431958067	0.9532009811132901	0.9544821491887243	0.9232644160125516	0	0	0.0	0.004763961198280576	35
4430	0.03931567403198633	0.007622739720784783	0.004214425090506503	0.9670981685145114	-1	0	0	0.2	2	0.8461538461538461	11	0.2727272727272727	0.8461538461538461	13	11	1	0	0	0.45454545454545453	11	5	15	0.0	0.5	0.4661006406953926	0.8787105286864437	0.7069419839382194	0.921897454182453	0.835862431958067	0.9532009811132901	0.9544821491887243	0.9232644160125516	0	0	0.0	0.004214425090506503	27
2809	0.038110646976792374	0.008987178189343626	0.00424416705599597	0.9683136197412229	-1	0	0	0.2	2	0.8461538461538461	11	0.2727272727272727	0.8461538461538461	13	11	1	0	0	0.45454545454545453	11	5	15	0.0	0.5	0.4661006406953926	0.8787105286864437	0.7069419839382194	0.921897454182453	0.7521024173334858	0.9199020331845127	0.9099254076726516	0.9085923909714523	0	0	0.0	0.00424416705599597	17
832	0.0019123474821735476	0.0018207785959483427	-0.0018207578820344308	0.9740106397614485	-1	0	0	0.5	1	1.0	1	1.0	1.0	1	1	1	1	0	0.3333333333333333	1	3	3	0.16666666666666666	0	0.9458022475035325	0.5	0.9627146303861368	0.5	0.29536448957617056	0.5	0.9571733181626462	0.5	1.0	1.0	0.0	-0.00018207578820344307	19
1258	0.033809174046936466	0.01141655590382043	0.0028525103685279438	0.9629526561419924	-1	0	0	0.2222222222222222	2	0.9090909090909091	10	1.0	0.8181818181818182	11	9	1	1	0	0.07692307692307693	13	1	13	0.25	0.16666666666666666	0.5123694860551564	0.8435094566750843	0.7069419839382194	0.9174567847873928	0.835862431958067	0.9112550180878419	0.8731017428928278	0.8947907165323399	1.0	0	0.0	0.0028525103685279438	2
2662	0.0358592057124319	0.00923486241828243	0.0035913917331342345	0.9692295966439751	-1	0	0	0.2	2	0.8461538461538461	11	0.2727272727272727	0.8461538461538461	13	11	1	0	0	0.45454545454545453	11	5	15	0.0	0.5	0.5785280238194457	0.878179929612169	0.630059409591035	0.9153125122241222	0.835862431958067	0.9034520967767652	0.8692275075116965	0.9000034238378516	0	0	0.0	0.0035913917331342345	13
3947	0.037837144057207166	0.009450647725151194	0.005074948424836364	0.9689264393019303	-1	0	0	0.2	2	0.8461538461538461	11	0.2727272727272727	0.8461538461538461	13	11	1	0	0	0.45454545454545453	11	5	15	0.0	0.5	0.4661006406953926	0.8787105286864437	0.7069419839382194	0.921897454182453	0.7521024173334858	0.9199020331845127	0.9099254076726516	0.9085923909714523	0	0	0.0	0.005074948424836364	27
308	0.004433844409989826	0.0031857035726816354	-0.003185065581622223	0.9705551732263824	-1	0	0	0.25	1	1.0	3	1.0	1.0	4	3	0	3	0	0.2	1	5	5	1.0	0	0.7950878746105842	0.9530157408327532	0.9434343837884656	0.7902951352035081	0.3780161386919931	0.7679470967271642	0.9163405344658184	0.8634713844838644	0.25	0.25	0.0	-0.0003185065581622223	8
970	0.0018162116790183872	0.0017590006479866554	-0.0017589448450258931	0.9730959960992587	-1	0	0	0.5	1	1.0	1	1.0	1.0	1	1	1	1	0	0.3333333333333333	1	3	3	0.16666666666666666	0	1.0	0.5	0.9627146303861368	0.5	0.49327248455846123	0.5	0.9093631406231164	0.5	1.0	1.0	0.0	-0.00017589448450258931	36
2010	0.03939100849474465	0.008906697863950729	0.004325596269666684	0.9667326985867268	-1	0	0	0.2	2	0.8461538461538461	11	0.2727272727272727	0.8461538461538461	13	11	1	0	0	0.45454545454545453	11	5	15	0.0	0.5	0.4661006406953926	0.8787105286864437	0.7069419839382194	0.921897454182453	0.7521024173334858	0.9199020331845127	0.9099254076726516	0.9085923909714523	0	0	0.0	0.004325596269666684	24
579	0.0019785261010082677	0.0018569937383383281	-0.001856873920618483	0.9831332172410533	-1	0	0	1.0	1	0	0	1.0	0	1	0	0	1	0	0.5	1	2	2	0.3333333333333333	0	0	0	0	0	0	0	0	0	0	0	0	-0.0001856873920618483	13
1087	0.03403719158631343	0.011834069437600184	0.0032387882201786147	0.9620091808622787	-1	0	0	0.2222222222222222	2	0.9090909090909091	10	1.0	0.8181818181818182	11	9	1	1	0	0.07692307692307693	13	1	13	0.25	0.16666666666666666	0.5123694860551564	0.8435094566750843	0.7069419839382194	0.9174567847873928	0.835862431958067	0.9112550180878419	0.8731017428928278	0.8947907165323399	1.0	0	0.0	0.0032387882201786147	0
3142	0.03863446837982597	0.00812933342367941	0.004202592121548098	0.9682897502678656	-1	0	0	0.2	2	0.8461538461538461	11	0.2727272727272727	0.8461538461538461	13	11	1	0	0	0.45454545454545453	11	5	15	0.0	0.5	0.4661006406953926	0.8787105286864437	0.7069419839382194	0.921897454182453	0.835862431958067	0.9532009811132901	0.9544821491887243	0.9232644160125516	0	0	0.0	0.004202592121548098	16
2724	0.038492910920779805	0.009014143079418271	0.004637937421672011	0.968235292616841	-1	0	0	0.2	2	0.8461538461538461	11	0.2727272727272727	0.8461538461538461	13	11	1	0	0	0.45454545454545453	11	5	15	0.0	0.5	0.4661006406953926	0.8787105286864437	0.7069419839382194	0.921897454182453	0.7521024173334858	0.9199020331845127	0.9099254076726516	0.9085923909714523	0	0	0.0	0.004637937421672011	53
3405	0.0383501037664092	0.00880998831467943	0.004533946009858741	0.967330625951812	-1	0	0	0.2	2	0.8461538461538461	11	0.2727272727272727	0.8461538461538461	13	11	1	0	0	0.45454545454545453	11	5	15	0.0	0.5	0.4661006406953926	0.8787105286864437	0.7069419839382194	0.921897454182453	0.7521024173334858	0.9199020331845127	0.9099254076726516	0.9085923909714523	0	0	0.0	0.004533946009858741	22
2605	0.011933554970987543	0.005978044419212365	-0.0059740203822781475	0.9727710414559239	-1	0	0	0.375	3	0.7	7	0.2857142857142857	0.7	10	7	1	0	0	0.8571428571428571	6	7	12	0.0	0.36363636363636365	0.5857720039953515	0.873873443189668	0.7712666668991558	0.844298201431894	0.7939824246457764	0.8419286155629717	0.8034596307812926	0.8539953303583132	0	0	0.0	-0.0005974020382278147	2
3823	0.03772145945003395	0.008110994159500349	0.004618443725820595	0.9678579598786886	-1	0	0	0.2	2	0.8461538461538461	11	0.2727272727272727	0.8461538461538461	13	11	1	0	0	0.45454545454545453	11	5	15	0.0	0.5	0.4661006406953926	0.8787105286864437	0.630059409591035	0.9211026014596354	0.835862431958067	0.9532009811132901	0.9544821491887243	0.9230045196504555	0	0	0.0	0.004618443725820595	33
2915	0.039803326108568286	0.009912994582035015	0.004401975120014189	0.9674715745366993	-1	0	0	0.2	2	0.8461538461538461	11	0.2727272727272727	0.8461538461538461	13	11	1	0	0	0.45454545454545453	11	5	15	0.0	0.5	0.4661006406953926	0.8787105286864437	0.7069419839382194	0.921897454182453	0.7521024173334858	0.9199020331845127	0.9099254076726516	0.9085923909714523	0	0	0.0	0.004401975120014189	22
630	0.0018787935877052203	0.0017738581245601264	-0.0017738498073781187	0.9744589618046249	-1	0	0	0.5	1	1.0	1	1.0	1.0	1	1	1	1	0	0.3333333333333333	1	3	3	0.16666666666666666	0	0.9458022475035325	0.5	0.9627146303861368	0.5	0.29536448957617056	0.5	0.9571733181626462	0.5	1.0	1.0	0.0	-0.00017738498073781187	63
3650	0.030945012809657474	0.009939832758427244	0.007231955111708903	0.9618118119943572	-1	0	0	0.1111111111111111	1	1.0	11	0.325	0.9090909090909091	11	10	1	2	0	0.4	10	4	13	0.4	0	0.6247968691792094	0.8557844494867349	0.7069419839382194	0.8278210487957357	0.835862431958067	0.8424834646457074	0.7385744532592047	0.8423650970635573	0.5454545454545454	0.09090909090909091	0.0	0.007231955111708903	6
2957	0.03781160654690559	0.0080034880783309	0.004227600248559785	0.9680206978586866	-1	0	0	0.2	2	0.8461538461538461	11	0.2727272727272727	0.8461538461538461	13	11	1	0	0	0.45454545454545453	11	5	15	0.0	0.5	0.4661006406953926	0.8787105286864437	0.7069419839382194	0.921897454182453	0.7521024173334858	0.9199020331845127	0.9099254076726516	0.9085923909714523	0	0	0.0	0.004227600248559785	12
4774	0.0388005830993348	0.008896513530790398	0.005104958405831107	0.9672253168459836	-1	0	0	0.2	2	0.8461538461538461	11	0.2727272727272727	0.8461538461538461	13	11	1	0	0	0.45454545454545453	11	5	15	0.0	0.5	0.4661006406953926	0.8787105286864437	0.7069419839382194	0.921897454182453	0.835862431958067	0.9532009811132901	0.9544821491887243	0.9232644160125516	0	0	0.0	0.005104958405831107	105
2579	0.038306897347495206	0.009090920609935545	0.004651638405918957	0.9680019220840941	-1	0	0	0.2	2	0.8461538461538461	11	0.2727272727272727	0.8461538461538461	13	11	1	0	0	0.45454545454545453	11	5	15	0.0	0.5	0.4661006406953926	0.8787105286864437	0.7069419839382194	0.921897454182453	0.7521024173334858	0.9199020331845127	0.9099254076726516	0.9085923909714523	0	0	0.0	0.004651638405918957	38
4654	0.03991223788211291	0.008979747181505706	0.004839186094325753	0.9672603289013553	-1	0	0	0.2	2	0.8461538461538461	11	0.2727272727272727	0.8461538461538461	13	11	1	0	0	0.45454545454545453	11	5	15	0.0	0.5	0.4661006406953926	0.8787105286864437	0.630059409591035	0.9211026014596354	0.835862431958067	0.9532009811132901	0.9544821491887243	0.9230045196504555	0	0	0.0	0.004839186094325753	12
1144	0.0037972986994063234	0.002584483100278073	-0.0019127127321920568	0.9809108898770669	-1	0	0	0.6666666666666666	2	0.5	1	1.0	0.5	3	1	0	0	0	0.25	4	1	4	0.0	0.6666666666666666	0.847862824731291	0.953147994432601	0.9627146303861368	0.7112057530061233	0.5563413335738053	0.9271937743239252	0.949010914664263	0.8959296630406924	0	0	0.0	-0.0001912712732192057	4
4503	0.03432346110930429	0.010955479690986286	0.001742435003745732	0.9683691516627712	-1	0	0	0.1	1	1.0	13	1.0	1.0	14	13	0	0	0	0.06666666666666667	15	1	15	0.0	0	0.5561627297328693	0.8769811233027216	0.6685006967646272	0.9164350955734221	0.835862431958067	0.9538122271446566	0.9223964143858252	0.9214530770102805	0	0	0.0	0.001742435003745732	5
1629	0.029662807045586576	0.009621662978673192	0.003373276486129692	0.9542783387187534	-1	0	0	0.3	3	0.7692307692307693	10	0.2727272727272727	0.7692307692307693	13	10	1	0	0	0.45454545454545453	11	5	15	0.0	0.5	0.4661006406953926	0.8787105286864437	0.7069419839382194	0.921897454182453	0.7521024173334858	0.9199020331845127	0.9099254076726516	0.9085923909714523	0	0	0.0	0.003373276486129692	27
1318	0.02952687202980873	0.009207160231411207	0.003590627053601867	0.9542853842269028	-1	0	0	0.3	3	0.7692307692307693	10	0.2727272727272727	0.7692307692307693	13	10	1	0	0	0.45454545454545453	11	5	15	0.0	0.5	0.4661006406953926	0.8787105286864437	0.7069419839382194	0.921897454182453	0.7521024173334858	0.9223934998786104	0.9054469840561503	0.909537639955065	0	0	0.0	0.003590627053601867	22
4345	0.03832378883691591	0.00861800817015351	0.00491414627032424	0.9677312290487237	-1	0	0	0.2	2	0.8461538461538461	11	0.2727272727272727	0.8461538461538461	13	11	1	0	0	0.45454545454545453	11	5	15	0.0	0.5	0.4661006406953926	0.8787105286864437	0.7069419839382194	0.921897454182453	0.7521024173334858	0.9199020331845127	0.9099254076726516	0.9085923909714523	0	0	0.0	0.00491414627032424	60
4084	0.03586040750507023	0.007587648353489297	-0.00743438252108282	0.9676403569208265	-1	0	0	0.3	3	0.7692307692307693	10	0.2727272727272727	0.7692307692307693	13	10	1	0	0	0.45454545454545453	11	5	15	0.0	0.5	0.5337974356462929	0.8687939466926317	0.630059409591035	0.9236373505922733	0.7521024173334858	0.8932410037363497	0.8481560756940398	0.8974446165729145	0	0	0.0	-0.000743438252108282	0
3708	0.04417280136583032	0.011894674106042589	0.003778836528060572	0.9588726718814541	-1	0	0	0.2	2	0.8461538461538461	11	0.25	0.8461538461538461	13	11	1	0	0	0.6	10	6	15	0.0	0.4	0.5337974356462929	0.8968018167508869	0.9124739242072766	0.8258168477954293	0.7521024173334858	0.9098630352786078	0.8786979911502714	0.8818573675849031	0	0	0.0	0.003778836528060572	17
264	0.001948972091946542	0.001883831756217299	-0.0018838148805754673	0.9860088961755852	-1	0	0	1.0	1	0	0	1.0	0	1	0	0	1	0	0.5	1	2	2	0.3333333333333333	0	0	0	0	0	0	0	0	0	0	0	0	-0.00018838148805754674	36
2057	0.03970278312747045	0.008106777569134154	0.004229809443280334	0.9674324153994376	-1	0	0	0.2	2	0.8461538461538461	11	0.2727272727272727	0.8461538461538461	13	11	1	0	0	0.45454545454545453	11	5	15	0.0	0.5	0.4661006406953926	0.8787105286864437	0.7069419839382194	0.921897454182453	0.7521024173334858	0.9199020331845127	0.9099254076726516	0.9085923909714523	0	0	0.0	0.004229809443280334	30
3476	0.0372562884850555	0.008156211850614065	0.0040118860747204235	0.9684720828384088	-1	0	0	0.2	2	0.8461538461538461	11	0.2727272727272727	0.8461538461538461	13	11	1	0	0	0.45454545454545453	11	5	15	0.0	0.5	0.4661006406953926	0.8787105286864437	0.7069419839382194	0.921897454182453	0.7521024173334858	0.9199020331845127	0.9099254076726516	0.9085923909714523	0	0	0.0	0.0040118860747204235	18
4617	0.021585572794903987	0.001498649591130985	0.0007873146891454278	0.9755896743474841	-1	0	0	0.2	2	0.8461538461538461	11	0.3125	0.8461538461538461	13	11	1	0	0	0.3333333333333333	12	4	15	0.0	0.6666666666666666	0.5337974356462929	0.8942010838597662	0.7837254555431002	0.912523675737614	0.835862431958067	0.9468500363619172	0.9217150774992185	0.9207868692336191	0	0	0.0	0.0007873146891454278	0
1282	0.03780586879247862	0.012776668593739382	0.002562945869344275	0.9625127608230208	-1	0	0	0.3	3	0.7692307692307693	10	0.2727272727272727	0.7692307692307693	13	10	1	0	0	0.45454545454545453	11	5	15	0.0	0.5	0.4661006406953926	0.8787105286864437	0.7069419839382194	0.921897454182453	0.7521024173334858	0.9199020331845127	0.9099254076726516	0.9085923909714523	0	0	0.0	0.002562945869344275	27
2226	0.029655904276679697	0.007457488756554433	0.003551877887607844	0.9728952254613519	-1	0	0	0.2	2	0.8461538461538461	11	0.3125	0.8461538461538461	13	11	1	0	0	0.3333333333333333	12	4	15	0.0	0.6666666666666666	0.5337974356462929	0.9077374221660798	0.7069419839382194	0.9113982782459351	0.835862431958067	0.929525043005642	0.8731017428928278	0.9167398622591331	0	0	0.0	0.003551877887607844	1
4002	0.038056871565728616	0.00798589716737554	0.0044545037936430274	0.967821229238072	-1	0	0	0.2	2	0.8461538461538461	11	0.2727272727272727	0.8461538461538461	13	11	1	0	0	0.45454545454545453	11	5	15	0.0	0.5	0.4661006406953926	0.8787105286864437	0.630059409591035	0.9211026014596354	0.835862431958067	0.9532009811132901	0.9544821491887243	0.9230045196504555	0	0	0.0	0.0044545037936430274	11
4115	0.04841815847994168	0.01695643566488679	-0.011998183314491082	0.9604890563377518	-1	0	0	0.2	2	0.8461538461538461	11	0.25	0.8461538461538461	13	11	1	2	0	0.6	10	6	15	0.5	0.4	0.4469325182523928	0.8374076739355184	0.6913097420944547	0.9236564232979478	0.8211001626343177	0.9469974581431898	0.869989980977635	0.9120055721426849	0.6923076923076923	0.23076923076923078	0.0	-0.0011998183314491082	0
2709	0.03887185537466867	0.00846393871501268	0.004914991446403675	0.9674524599781362	-1	0	0	0.2	2	0.8461538461538461	11	0.2727272727272727	0.8461538461538461	13	11	1	0	0	0.45454545454545453	11	5	15	0.0	0.5	0.4661006406953926	0.8787105286864437	0.7069419839382194	0.921897454182453	0.835862431958067	0.9532009811132901	0.9544821491887243	0.9232644160125516	0	0	0.0	0.004914991446403675	48
2933	0.03771107193499207	0.009378213993047333	0.004809038216337667	0.9674814249038209	-1	0	0	0.2	2	0.8461538461538461	11	0.2727272727272727	0.8461538461538461	13	11	1	0	0	0.45454545454545453	11	5	15	0.0	0.5	0.4661006406953926	0.8787105286864437	0.7069419839382194	0.921897454182453	0.835862431958067	0.9532009811132901	0.9544821491887243	0.9232644160125516	0	0	0.0	0.004809038216337667	40
1086	0.001752105539753013	0.0016914641358240948	-0.0016914601318883241	0.9732091761846932	-1	0	0	0.5	1	1.0	1	1.0	1.0	1	1	1	1	0	0.3333333333333333	1	3	3	0.16666666666666666	0	1.0	0.5	0.9627146303861368	0.5	0.49327248455846123	0.5	0.9093631406231164	0.5	1.0	1.0	0.0	-0.00016914601318883241	1
1288	0.030280257135330443	0.010821624907812133	0.0027831921165433096	0.9548515811780844	-1	0	0	0.3	3	0.7692307692307693	10	0.2727272727272727	0.7692307692307693	13	10	1	0	0	0.45454545454545453	11	5	15	0.0	0.5	0.4661006406953926	0.8787105286864437	0.7069419839382194	0.921897454182453	0.7521024173334858	0.9199020331845127	0.9099254076726516	0.9085923909714523	0	0	0.0	0.0027831921165433096	48
289	0.002459550285455788	0.0024545291732795773	-0.0024529486954680663	0.9812348599416836	-1	0	0	0	0	0	0	1.0	0	0	0	0	1	0	1.0	1	1	1	0.25	0	0	0	0	0	0	0	0	0	0	0	0	-0.1	1
2470	0.028557453322766515	0.004954478681304294	-0.004940525658107839	0.975993919499731	-1	0	0	0.125	1	1.0	10	0.3333333333333333	0.9	10	9	1	1	0	0.4444444444444444	9	4	12	0.2	0	0.34066303450470625	0.7495759037223327	0.9488006624457505	0.9337102451409378	0.4886407391932976	0.9515919009501294	0.9579699276550385	0.9037830568899285	1.0	0	0.0	-0.0004940525658107839	1
557	0.005275415883186503	0.0030188291931294033	-0.0030063123328990735	0.9784722892247364	-1	0	0	0.5	2	0.6666666666666666	2	1.0	0.6666666666666666	3	2	1	0	0	0.2	5	1	5	0.0	0.5	0.8496516354273155	0.9685309825247728	0.9627146303861368	0.7112057530061233	0.49327248455846123	0.9283379662394797	0.949010914664263	0.9085856211478248	0	0	0.0	-0.00030063123328990735	1
124	0.01471071582659744	0.005294515170081287	-0.005264178349957529	0.946270778683441	-1	0	0	0.16666666666666666	1	1.0	7	0.36	0.8571428571428571	7	6	1	1	0	1.0	5	5	9	0.2	0	0.7360175983259489	0.8159025042307494	0.30334516218703594	0.9410419453646958	0.7093393096253743	0.9208667771636916	0.894729383258263	0.9035864009454742	1.0	0.2857142857142857	0.0	-0.0005264178349957528	18
4933	0.04063436272030795	0.008847106542031292	0.004388647960852904	0.9665310057252594	-1	0	0	0.2	2	0.8461538461538461	11	0.2727272727272727	0.8461538461538461	13	11	1	0	0	0.45454545454545453	11	5	15	0.0	0.5	0.4661006406953926	0.8787105286864437	0.7069419839382194	0.921897454182453	0.835862431958067	0.9532009811132901	0.9544821491887243	0.9232644160125516	0	0	0.0	0.004388647960852904	13
4570	0.021569313026173362	0.002252651572025835	-0.00161796803273648	0.9785589801050246	-1	0	0	0.3	3	0.6923076923076923	9	0.2777777777777778	0.6923076923076923	12	9	2	0	0	0.6666666666666666	9	6	15	0.0	0.2857142857142857	0.5634067099087751	0.89068743868387	0.7068924325670676	0.9114797015573297	0.835862431958067	0.9405778645468156	0.8973289702238447	0.9166096501425078	0	0	0.0	-0.000161796803273648	2
1843	0.03869518641722083	0.008731755309637029	0.004996605905821501	0.9681235743897033	-1	0	0	0.2	2	0.8461538461538461	11	0.2727272727272727	0.8461538461538461	13	11	1	0	0	0.45454545454545453	11	5	15	0.0	0.5	0.4661006406953926	0.8787105286864437	0.7069419839382194	0.921897454182453	0.7521024173334858	0.9199020331845127	0.9099254076726516	0.9085923909714523	0	0	0.0	0.004996605905821501	83
1462	0.029788577680371926	0.009747478222527637	0.0030372979783448014	0.9546437674569732	-1	0	0	0.3	3	0.7692307692307693	10	0.2727272727272727	0.7692307692307693	13	10	1	0	0	0.45454545454545453	11	5	15	0.0	0.5	0.4661006406953926	0.8787105286864437	0.7069419839382194	0.921897454182453	0.7521024173334858	0.9199020331845127	0.9099254076726516	0.9085923909714523	0	0	0.0	0.0030372979783448014	39
2028	0.03965555911310939	0.009092587091410058	0.005095923327384166	0.9677944106060943	-1	0	0	0.2	2	0.8461538461538461	11	0.2727272727272727	0.8461538461538461	13	11	1	0	0	0.45454545454545453	11	5	15	0.0	0.5	0.4661006406953926	0.8787105286864437	0.7069419839382194	0.921897454182453	0.7521024173334858	0.9199020331845127	0.9099254076726516	0.9085923909714523	0	0	0.0	0.005095923327384166	42
610	0.002032759192638801	0.0018280300030400318	-0.0018273067053826122	0.9827230097271253	-1	0	0	1.0	2	0.0	0	0.75	0	2	0	0	0	0	1.0	2	2	3	0.0	0	0	0	0	0	0	0	0	0	0	0	0	-0.00018273067053826124	25
4980	0.03923155543577879	0.009146623575589962	0.004183371006813764	0.9673458795966107	-1	0	0	0.2	2	0.8461538461538461	11	0.2727272727272727	0.8461538461538461	13	11	1	0	0	0.45454545454545453	11	5	15	0.0	0.5	0.4661006406953926	0.8787105286864437	0.7069419839382194	0.921897454182453	0.835862431958067	0.9532009811132901	0.9544821491887243	0.9232644160125516	0	0	0.0	0.004183371006813764	13
4291	0.03837280767087507	0.008867657911517566	0.004412366176257832	0.9682702445469142	-1	0	0	0.2	2	0.8461538461538461	11	0.2727272727272727	0.8461538461538461	13	11	1	0	0	0.45454545454545453	11	5	15	0.0	0.5	0.4661006406953926	0.8787105286864437	0.7069419839382194	0.921897454182453	0.835862431958067	0.9532009811132901	0.9544821491887243	0.9232644160125516	0	0	0.0	0.004412366176257832	23
1646	0.038132182508605006	0.008832631872830017	0.004196963879956902	0.9679945342246624	-1	0	0	0.2	2	0.8461538461538461	11	0.2727272727272727	0.8461538461538461	13	11	1	0	0	0.45454545454545453	11	5	15	0.0	0.5	0.4661006406953926	0.8787105286864437	0.7069419839382194	0.921897454182453	0.7521024173334858	0.9199020331845127	0.9099254076726516	0.9085923909714523	0	0	0.0	0.004196963879956902	5
3974	0.039189934259795486	0.007781324263697709	0.004611748559822611	0.9670801838557681	-1	0	0	0.2	2	0.8461538461538461	11	0.2727272727272727	0.8461538461538461	13	11	1	0	0	0.45454545454545453	11	5	15	0.0	0.5	0.4661006406953926	0.8787105286864437	0.7069419839382194	0.921897454182453	0.6035460765627904	0.9296170460741333	0.8900021976450624	0.912389768837638	0	0	0.0	0.004611748559822611	14
2086	0.0417872604415326	0.0131298176836724	-0.010102946093106158	0.9560573759218365	-1	0	0	0.2	2	0.8461538461538461	11	0.25	0.8461538461538461	13	11	1	0	0	0.6	10	6	15	0.0	0.4	0.5785280238194457	0.8489457279369594	0.630059409591035	0.9193705488646373	0.835862431958067	0.941421075678451	0.8692275075116965	0.9098987226981976	0	0	0.0	-0.0010102946093106158	0
4440	0.037426982407151116	0.008274213716252329	0.005017589757073349	0.9685764347499767	-1	0	0	0.2	2	0.8461538461538461	11	0.2727272727272727	0.8461538461538461	13	11	1	0	0	0.45454545454545453	11	5	15	0.0	0.5	0.4661006406953926	0.8787105286864437	0.7069419839382194	0.921897454182453	0.7521024173334858	0.9199020331845127	0.9099254076726516	0.9085923909714523	0	0	0.0	0.005017589757073349	48
4561	0.026416487315360098	0.0011348638468344954	-0.0011317991791049502	0.972710675156924	-1	0	0	0.3	3	0.6923076923076923	9	0.3125	0.6923076923076923	12	9	2	0	0	0.75	8	6	15	0.0	0.25	0.4903649769493429	0.9074983935553941	0.7713162182703075	0.9175800510177451	0.8321554902977473	0.9425084935577951	0.941627502144258	0.9239145077378924	0	0	0.0	-0.00011317991791049502	5
677	0.0018625695580443257	0.0017579987914919939	-0.0017579944641142244	0.9744501443434128	-1	0	0	0.5	1	1.0	1	1.0	1.0	1	1	1	1	0	0.3333333333333333	1	3	3	0.16666666666666666	0	0.9458022475035325	0.5	0.9627146303861368	0.5	0.29536448957617056	0.5	0.9571733181626462	0.5	1.0	1.0	0.0	-0.00017579944641142245	20
967	0.0031916993199815023	0.0031195740209157257	-0.0031195262303702074	0.9817438931704485	-1	0	0	0.3333333333333333	1	1.0	2	1.0	1.0	3	2	0	2	0	0.25	4	1	4	0.6666666666666666	0	0.555680958920844	0.7955131733587106	0.630059409591035	0.8955500930260114	0.835862431958067	0.8332467580068775	0.9092063676868217	0.8462312786878937	0.6666666666666666	0	0.0	-0.00031195262303702074	4
750	0.001856256243360792	0.0017701319244846179	-0.001770125822728792	0.9744378774878669	-1	0	0	0.5	1	1.0	1	1.0	1.0	1	1	1	1	0	0.3333333333333333	1	3	3	0.16666666666666666	0	0.9458022475035325	0.5	0.9627146303861368	0.5	0.29536448957617056	0.5	0.9571733181626462	0.5	1.0	1.0	0.0	-0.0001770125822728792	22
1346	0.029759399090125482	0.009673271720786405	0.0028206705719900616	0.9544193074429596	-1	0	0	0.3	3	0.7692307692307693	10	0.2727272727272727	0.7692307692307693	13	10	1	0	0	0.45454545454545453	11	5	15	0.0	0.5	0.4661006406953926	0.8787105286864437	0.7069419839382194	0.921897454182453	0.7521024173334858	0.9199020331845127	0.9099254076726516	0.9085923909714523	0	0	0.0	0.0028206705719900616	30
251	0.0019649578133739166	0.0018945385897799153	-0.0018945376927251359	0.9856551676816598	-1	0	0	0.5	1	1.0	1	1.0	1.0	1	1	1	0	0	0.3333333333333333	1	3	3	0.0	0	0.7712174817776429	0.5	0.12017353661318855	0.5	0.8913890845629208	0.5	0.9673275953336411	0.5	0	0	0.0	-0.0001894537692725136	21
2459	0.040222888269096854	0.008821952056455423	0.004482266382491045	0.966748873497597	-1	0	0	0.2	2	0.8461538461538461	11	0.2727272727272727	0.8461538461538461	13	11	1	0	0	0.45454545454545453	11	5	15	0.0	0.5	0.4661006406953926	0.8787105286864437	0.7069419839382194	0.921897454182453	0.7521024173334858	0.9199020331845127	0.9099254076726516	0.9085923909714523	0	0	0.0	0.004482266382491045	15
3461	0.04070917613687715	0.009337088434867323	0.00404410688562894	0.9665184685067796	-1	0	0	0.2	2	0.8461538461538461	11	0.2727272727272727	0.8461538461538461	13	11	1	0	0	0.45454545454545453	11	5	15	0.0	0.5	0.4661006406953926	0.8787105286864437	0.7069419839382194	0.921897454182453	0.7521024173334858	0.9199020331845127	0.9099254076726516	0.9085923909714523	0	0	0.0	0.00404410688562894	17
2993	0.038520186364130654	0.009537380255666828	0.004576119322148336	0.9675930044939203	-1	0	0	0.2	2	0.8461538461538461	11	0.2727272727272727	0.8461538461538461	13	11	1	0	0	0.45454545454545453	11	5	15	0.0	0.5	0.4661006406953926	0.8787105286864437	0.7069419839382194	0.921897454182453	0.7521024173334858	0.9199020331845127	0.9099254076726516	0.9085923909714523	0	0	0.0	0.004576119322148336	44
1827	0.03695301373685467	0.007409255553287381	0.002260022546107982	0.9699854322851226	-1	0	0	0.2	2	0.8461538461538461	11	0.25	0.8461538461538461	13	11	1	0	0	0.6	10	6	15	0.0	0.4	0.5785280238194457	0.8506530027397113	0.630059409591035	0.9079980715728067	0.835862431958067	0.8633392103390366	0.8251965241607582	0.8762610696475415	0	0	0.0	0.002260022546107982	0
5001	0.03916021684172997	0.00957838602950679	0.004673106443171964	0.9675257670952953	-1	0	0	0.2	2	0.8461538461538461	11	0.2727272727272727	0.8461538461538461	13	11	1	0	0	0.45454545454545453	11	5	15	0.0	0.5	0.4661006406953926	0.8787105286864437	0.7069419839382194	0.921897454182453	0.835862431958067	0.9532009811132901	0.9544821491887243	0.9232644160125516	0	0	0.0	0.004673106443171964	57
3636	0.039824457269712135	0.009147058756731684	0.004544978473974224	0.9672258882782396	-1	0	0	0.2	2	0.8461538461538461	11	0.2727272727272727	0.8461538461538461	13	11	1	0	0	0.45454545454545453	11	5	15	0.0	0.5	0.4661006406953926	0.8787105286864437	0.7069419839382194	0.921897454182453	0.7521024173334858	0.9223934998786104	0.9054469840561503	0.909537639955065	0	0	0.0	0.004544978473974224	58
2503	0.02331634842281774	0.00392379565310968	-0.0035737861150463473	0.9786037540039996	-1	0	0	0.2	2	0.8461538461538461	11	0.25	0.7692307692307693	12	10	2	0	0	0.6	10	6	15	0.0	0.3333333333333333	0.4903649769493429	0.8529818079788821	0.630059409591035	0.945981236955583	0.835862431958067	0.9240989984209174	0.8731017428928278	0.9147831219884521	0	0	0.0	-0.00035737861150463474	3
573	0.017812429769859774	0.005097039516467466	-0.005088270125437183	0.9746011222085772	-1	0	0	0.2222222222222222	2	0.9090909090909091	10	0.43333333333333335	0.7272727272727273	10	8	2	2	0	0.8333333333333334	6	5	13	0.3333333333333333	0.5454545454545454	0.34066303450470625	0.7617700118097448	0.9508656600097168	0.9161296616528621	0.43525122682739903	0.9257494747440873	0.9469583257055276	0.8834469055487809	0.55	0.1	0.0	-0.0005088270125437183	1
4467	0.03900612735705173	0.010183644896076644	0.0050440482291624665	0.9680298617570239	-1	0	0	0.2	2	0.8461538461538461	11	0.2727272727272727	0.8461538461538461	13	11	1	0	0	0.45454545454545453	11	5	15	0.0	0.5	0.4661006406953926	0.8787105286864437	0.7069419839382194	0.921897454182453	0.7521024173334858	0.9199020331845127	0.9099254076726516	0.9085923909714523	0	0	0.0	0.0050440482291624665	29
3814	0.039651401310275475	0.010226025729921219	0.004743464971675915	0.9676076977649806	-1	0	0	0.2	2	0.8461538461538461	11	0.2727272727272727	0.8461538461538461	13	11	1	0	0	0.45454545454545453	11	5	15	0.0	0.5	0.4661006406953926	0.8787105286864437	0.7069419839382194	0.921897454182453	0.835862431958067	0.9532009811132901	0.9544821491887243	0.9232644160125516	0	0	0.0	0.004743464971675915	29
3248	0.039980172518024014	0.008807630117143217	0.004506724263972294	0.9665541349163486	-1	0	0	0.2	2	0.8461538461538461	11	0.2727272727272727	0.8461538461538461	13	11	1	0	0	0.45454545454545453	11	5	15	0.0	0.5	0.4661006406953926	0.8787105286864437	0.7069419839382194	0.921897454182453	0.7521024173334858	0.9199020331845127	0.9099254076726516	0.9085923909714523	0	0	0.0	0.004506724263972294	22
1247	0.029841923726602014	0.009665795413916102	0.0028902677181759976	0.9552200573820343	-1	0	0	0.3	3	0.7692307692307693	10	0.2727272727272727	0.7692307692307693	13	10	1	0	0	0.45454545454545453	11	5	15	0.0	0.5	0.4661006406953926	0.8787105286864437	0.7069419839382194	0.921897454182453	0.7521024173334858	0.9199020331845127	0.9099254076726516	0.9085923909714523	0	0	0.0	0.0028902677181759976	58
839	0.001815671904267117	0.0017226379456674109	-0.0017226303871502445	0.9733420494508802	-1	0	0	0.5	1	1.0	1	1.0	1.0	1	1	1	1	0	0.3333333333333333	1	3	3	0.16666666666666666	0	1.0	0.5	0.9627146303861368	0.5	0.49327248455846123	0.5	0.9093631406231164	0.5	1.0	1.0	0.0	-0.00017226303871502446	57
2464	0.03594004458905495	0.011246845086102408	0.0018535173128325735	0.9737009749924819	-1	0	0	0.2	2	0.8461538461538461	11	0.5357142857142857	0.8461538461538461	13	11	1	1	0	0.14285714285714285	14	2	15	0.25	0	0.6247968691792094	0.8276097973378554	0.630059409591035	0.9043223575488392	0.835862431958067	0.9311725249905048	0.8251965241607582	0.8947250863614068	1.0	0	0.0	0.0018535173128325735	9
4192	0.03746022675015842	0.007263960543502521	0.00450631231079462	0.9675675684670682	-1	0	0	0.2	2	0.8461538461538461	11	0.2727272727272727	0.8461538461538461	13	11	1	0	0	0.45454545454545453	11	5	15	0.0	0.5	0.4661006406953926	0.8787105286864437	0.7069419839382194	0.921897454182453	0.835862431958067	0.9532009811132901	0.9544821491887243	0.9232644160125516	0	0	0.0	0.00450631231079462	13
4827	0.0376347062299029	0.00922054010795845	0.0042078158374139205	0.9683683351739717	-1	0	0	0.2	2	0.8461538461538461	11	0.2727272727272727	0.8461538461538461	13	11	1	0	0	0.45454545454545453	11	5	15	0.0	0.5	0.4661006406953926	0.8787105286864437	0.7069419839382194	0.921897454182453	0.8284485486374276	0.9461748489240226	0.9394874986315931	0.919713283946056	0	0	0.0	0.0042078158374139205	18
680	0.001886156134110208	0.0017795238908957973	-0.0017795233965958081	0.9744073359434426	-1	0	0	0.5	1	1.0	1	1.0	1.0	1	1	1	1	0	0.3333333333333333	1	3	3	0.16666666666666666	0	0.9458022475035325	0.5	0.9627146303861368	0.5	0.29536448957617056	0.5	0.9571733181626462	0.5	1.0	1.0	0.0	-0.0001779523396595808	37
653	0.0018584424715687793	0.0017812244345277216	-0.0017812089172453444	0.9742374020757951	-1	0	0	0.5	1	1.0	1	1.0	1.0	1	1	1	1	0	0.3333333333333333	1	3	3	0.16666666666666666	0	0.9458022475035325	0.5	0.9627146303861368	0.5	0.29536448957617056	0.5	0.9571733181626462	0.5	1.0	1.0	0.0	-0.00017812089172453445	23
1835	0.04347234791860119	0.016468869366750308	-0.008936880349451937	0.9616805251575881	-1	0	0	0.2	2	0.8461538461538461	11	0.25	0.8461538461538461	13	11	1	2	0	0.6	10	6	15	0.5	0.4	0.4469325182523928	0.8560954720347064	0.6913097420944547	0.9236564232979478	0.8211001626343177	0.9487628206393663	0.8404407962511024	0.9167006708931973	0.5384615384615385	0.15384615384615385	0.0	-0.0008936880349451938	0
98	0.029838654221048814	0.008792313428855102	0.0030845888817719502	0.9545350307106811	-1	0	0	0.3	3	0.7692307692307693	10	0.2727272727272727	0.7692307692307693	13	10	1	0	0	0.45454545454545453	11	5	15	0.0	0.5	0.4661006406953926	0.8787105286864437	0.7069419839382194	0.921897454182453	0.7521024173334858	0.9199020331845127	0.9099254076726516	0.9085923909714523	0	0	0.0	0.0030845888817719502	148
590	0.0020528687202268515	0.0019637747202363278	-0.001963646072852697	0.9847199522143885	-1	0	0	1.0	2	0.0	0	0.75	0	1	0	1	0	0	1.0	2	2	3	0.0	0	0	0	0	0	0	0	0	0	0	0	0	-0.00019636460728526968	15
1456	0.029298343964422567	0.010022126171704643	0.002522017814808874	0.9552009198853579	-1	0	0	0.3	3	0.7692307692307693	10	0.2727272727272727	0.7692307692307693	13	10	1	0	0	0.45454545454545453	11	5	15	0.0	0.5	0.4661006406953926	0.8787105286864437	0.7069419839382194	0.921897454182453	0.7521024173334858	0.9199020331845127	0.9099254076726516	0.9085923909714523	0	0	0.0	0.002522017814808874	15
570	0.00198342673478039	0.0018812703967074468	-0.001881137157233472	0.9835434422706055	-1	0	0	1.0	1	0	0	1.0	0	1	0	0	1	0	0.5	1	2	2	0.3333333333333333	0	0	0	0	0	0	0	0	0	0	0	0	-0.0001881137157233472	12
2941	0.03075284191669376	0.008636103187934606	0.002894571814680346	0.9541645135812336	-1	0	0	0.3	3	0.7692307692307693	10	0.2727272727272727	0.7692307692307693	13	10	1	0	0	0.45454545454545453	11	5	15	0.0	0.5	0.5337974356462929	0.8595708638561638	0.630059409591035	0.9236373505922733	0.7521024173334858	0.8932410037363497	0.8664471658001268	0.8950077839301183	0	0	0.0	0.002894571814680346	9
4968	0.03873018825051525	0.008308088815696061	0.004623235872547554	0.9670199960193488	-1	0	0	0.2	2	0.8461538461538461	11	0.2727272727272727	0.8461538461538461	13	11	1	0	0	0.45454545454545453	11	5	15	0.0	0.5	0.4661006406953926	0.8787105286864437	0.7069419839382194	0.921897454182453	0.835862431958067	0.9532009811132901	0.9544821491887243	0.9232644160125516	0	0	0.0	0.004623235872547554	47
1559	0.032220103641568555	0.013603452565842045	0.0010918275233418307	0.9574509620916412	-1	0	0	0.3	3	0.7692307692307693	10	0.3125	0.7692307692307693	13	10	1	0	0	0.3333333333333333	12	4	15	0.0	0.6666666666666666	0.4469325182523928	0.9098351862217611	0.8356904526023957	0.9167131747092353	0.7521024173334858	0.9343900822146755	0.9054469840561503	0.9209577663116064	0	0	0.0	0.0010918275233418307	10
1351	0.030578025146471226	0.010282149719865822	0.0029189669196102866	0.9549066399860427	-1	0	0	0.3	3	0.7692307692307693	10	0.2727272727272727	0.7692307692307693	13	10	1	0	0	0.45454545454545453	11	5	15	0.0	0.5	0.4661006406953926	0.8787105286864437	0.7069419839382194	0.921897454182453	0.7521024173334858	0.9199020331845127	0.9099254076726516	0.9085923909714523	0	0	0.0	0.0029189669196102866	20
2594	0.03819014991698817	0.00784874941087977	0.004505052591965652	0.967442906250968	-1	0	0	0.2	2	0.8461538461538461	11	0.2727272727272727	0.8461538461538461	13	11	1	0	0	0.45454545454545453	11	5	15	0.0	0.5	0.4661006406953926	0.8787105286864437	0.630059409591035	0.9211026014596354	0.7521024173334858	0.9199020331845127	0.9099254076726516	0.9082877380335237	0	0	0.0	0.004505052591965652	25
4269	0.03908770272504014	0.009899448716082924	0.004566904797577415	0.967888138549206	-1	0	0	0.2	2	0.8461538461538461	11	0.2727272727272727	0.8461538461538461	13	11	1	0	0	0.45454545454545453	11	5	15	0.0	0.5	0.4661006406953926	0.8787105286864437	0.7069419839382194	0.921897454182453	0.7521024173334858	0.9199020331845127	0.9099254076726516	0.9085923909714523	0	0	0.0	0.004566904797577415	24
707	0.0023698044246665355	0.00215943984221323	-0.002159430084175396	0.977148281891952	-1	0	0	0.5	1	1.0	1	1.0	1.0	2	1	0	1	0	0.3333333333333333	1	3	3	0.3333333333333333	0	0.642909099200945	0.9538641732001085	0.901712938017296	0.6479446625931028	0.534776404776258	0.8087130879615124	0.9146771936335742	0.8446890564332633	1.0	0.5	0.0	-0.00021594300841753963	10
1627	0.029391637774761642	0.009542925023038948	0.002731868351778778	0.9546087603708553	-1	0	0	0.3	3	0.7692307692307693	10	0.2727272727272727	0.7692307692307693	13	10	1	0	0	0.45454545454545453	11	5	15	0.0	0.5	0.4661006406953926	0.8787105286864437	0.7069419839382194	0.921897454182453	0.7521024173334858	0.9199020331845127	0.9099254076726516	0.9085923909714523	0	0	0.0	0.002731868351778778	16
4452	0.0369571265407736	0.008439038393280304	0.005545760791757969	0.9673760077729568	-1	0	0	0.2	2	0.8461538461538461	11	0.2727272727272727	0.8461538461538461	13	11	1	0	0	0.45454545454545453	11	5	15	0.0	0.5	0.4661006406953926	0.8787105286864437	0.7069419839382194	0.921897454182453	0.835862431958067	0.9532009811132901	0.9544821491887243	0.9232644160125516	0	0	0.0	0.005545760791757969	89
3208	0.03781119961012172	0.0077741296504217445	0.004688720498944582	0.9674125684985302	-1	0	0	0.2	2	0.8461538461538461	11	0.2727272727272727	0.8461538461538461	13	11	1	0	0	0.45454545454545453	11	5	15	0.0	0.5	0.4661006406953926	0.8787105286864437	0.630059409591035	0.9211026014596354	0.7521024173334858	0.9223934998786104	0.9054469840561503	0.9092358227298737	0	0	0.0	0.004688720498944582	40
2192	0.03959345445846614	0.008898063242281755	0.0049713819640219885	0.9672244690264756	-1	0	0	0.2	2	0.8461538461538461	11	0.2727272727272727	0.8461538461538461	13	11	1	0	0	0.45454545454545453	11	5	15	0.0	0.5	0.4661006406953926	0.8787105286864437	0.7069419839382194	0.921897454182453	0.7521024173334858	0.9199020331845127	0.9099254076726516	0.9085923909714523	0	0	0.0	0.0049713819640219885	32
2142	0.03991475502984609	0.008706513924307054	0.004237772272087037	0.9664474925602811	-1	0	0	0.2	2	0.8461538461538461	11	0.2727272727272727	0.8461538461538461	13	11	1	0	0	0.45454545454545453	11	5	15	0.0	0.5	0.4661006406953926	0.8787105286864437	0.7069419839382194	0.921897454182453	0.7521024173334858	0.9199020331845127	0.9099254076726516	0.9085923909714523	0	0	0.0	0.004237772272087037	16
2245	0.037864601321764	0.008543395103419393	0.004176928638092585	0.9686424516561056	-1	0	0	0.2	2	0.8461538461538461	11	0.2727272727272727	0.8461538461538461	13	11	1	0	0	0.45454545454545453	11	5	15	0.0	0.5	0.4661006406953926	0.8787105286864437	0.7069419839382194	0.921897454182453	0.835862431958067	0.9532009811132901	0.9544821491887243	0.9232644160125516	0	0	0.0	0.004176928638092585	19
931	0.0018415798117991024	0.0017690102436543188	-0.0017689242819453567	0.973854606740967	-1	0	0	0.5	1	1.0	1	1.0	1.0	1	1	1	1	0	0.3333333333333333	1	3	3	0.16666666666666666	0	0.9458022475035325	0.5	0.9627146303861368	0.5	0.29536448957617056	0.5	0.9571733181626462	0.5	1.0	1.0	0.0	-0.00017689242819453566	21
1550	0.029416483355232604	0.009612409171115692	0.0028439963066273053	0.9554225151675806	-1	0	0	0.3	3	0.7692307692307693	10	0.2727272727272727	0.7692307692307693	13	10	1	0	0	0.45454545454545453	11	5	15	0.0	0.5	0.4661006406953926	0.8787105286864437	0.7069419839382194	0.921897454182453	0.7521024173334858	0.9199020331845127	0.9099254076726516	0.9085923909714523	0	0	0.0	0.0028439963066273053	27
120	0.020463716722625532	0.005004438007608575	-0.004827988778330644	0.9322373806202044	-1	0	0	0.2	2	0.8461538461538461	11	0.23809523809523808	0.8461538461538461	13	11	1	1	0	0.7777777777777778	9	7	15	0.25	0	0.6861513646339683	0.934255049382466	0.8754836858932441	0.9479142681507403	0.31862116047924566	0.8946897525775145	0.9261348689748924	0.9285727069999237	1.0	0.5384615384615384	0.0	-0.00048279887783306437	30
1186	0.029970747189902804	0.010240504175513788	0.0028890233053371216	0.9551362373944183	-1	0	0	0.3	3	0.7692307692307693	10	0.2727272727272727	0.7692307692307693	13	10	1	0	0	0.45454545454545453	11	5	15	0.0	0.5	0.4661006406953926	0.8787105286864437	0.7069419839382194	0.921897454182453	0.7521024173334858	0.9199020331845127	0.9099254076726516	0.9085923909714523	0	0	0.0	0.0028890233053371216	53
83	0.0019935365751708465	0.00189453957830251	-0.0018945385596981276	0.9856585217516663	-1	0	0	0.5	1	1.0	1	1.0	1.0	1	1	1	0	0	0.3333333333333333	1	3	3	0.0	0	0.7712174817776429	0.5	0.12017353661318855	0.5	0.8913890845629208	0.5	0.9673275953336411	0.5	0	0	0.0	-0.00018945385596981276	17
4835	0.04658763572272732	0.005961802752171191	-0.005926651934322318	0.9598190904039323	-1	0	0	0.2	2	0.8461538461538461	11	0.25	0.8461538461538461	13	11	1	1	0	0.6	10	6	15	0.25	0.4	0.4469325182523928	0.8359681267976513	0.6913097420944547	0.9236564232979478	0.835862431958067	0.9586673386983335	0.8499148843314245	0.9184775512492966	1.0	0.07692307692307693	0.0	-0.0005926651934322319	1
4455	0.03919530870902604	0.009331982672616868	0.005002200160519796	0.967598704786224	-1	0	0	0.2	2	0.8461538461538461	11	0.2727272727272727	0.8461538461538461	13	11	1	0	0	0.45454545454545453	11	5	15	0.0	0.5	0.4661006406953926	0.8787105286864437	0.7069419839382194	0.921897454182453	0.835862431958067	0.9532009811132901	0.9544821491887243	0.9232644160125516	0	0	0.0	0.005002200160519796	32
22	0.0018688840768295997	0.0018110586346521136	-0.0018090653272460858	0.9803819628171985	-1	0	0	1.0	1	0	0	1.0	0	0	0	1	2	0	0.5	2	1	2	0.3333333333333333	0	0	0	0	0	0	0	0	0	0	0	0	-0.1	8
3618	0.03388963058684552	0.011117424711489611	0.0010431125648564985	0.9678288729706296	-1	0	0	0.2	2	0.8461538461538461	11	0.2727272727272727	0.8461538461538461	13	11	1	0	0	0.45454545454545453	11	5	15	0.0	0.5	0.5337974356462929	0.8835662140061535	0.7069419839382194	0.921897454182453	0.7521024173334858	0.9199020331845127	0.880362781227111	0.9098679650009684	0	0	0.0	0.0010431125648564985	2
3995	0.03902572761014486	0.009496475849277836	0.0048116207170464395	0.9670222770847597	-1	0	0	0.2	2	0.8461538461538461	11	0.2727272727272727	0.8461538461538461	13	11	1	0	0	0.45454545454545453	11	5	15	0.0	0.5	0.4661006406953926	0.8787105286864437	0.7069419839382194	0.921897454182453	0.835862431958067	0.9532009811132901	0.9544821491887243	0.9232644160125516	0	0	0.0	0.0048116207170464395	73
4006	0.03770110941208615	0.009067683989680378	0.0050713287630691885	0.967692841868431	-1	0	0	0.2	2	0.8461538461538461	11	0.2727272727272727	0.8461538461538461	13	11	1	0	0	0.45454545454545453	11	5	15	0.0	0.5	0.4661006406953926	0.8787105286864437	0.7069419839382194	0.921897454182453	0.835862431958067	0.9532009811132901	0.9544821491887243	0.9232644160125516	0	0	0.0	0.0050713287630691885	53
4025	0.03797346695368632	0.0072749697505459805	0.004298475632529519	0.9676054428535159	-1	0	0	0.2	2	0.8461538461538461	11	0.2727272727272727	0.8461538461538461	13	11	1	0	0	0.45454545454545453	11	5	15	0.0	0.5	0.4661006406953926	0.8787105286864437	0.630059409591035	0.9211026014596354	0.835862431958067	0.9532009811132901	0.9544821491887243	0.9230045196504555	0	0	0.0	0.004298475632529519	12
1187	0.02918487471613833	0.01289123799685318	0.0034638600623025264	0.9613865232969229	-1	0	0	0.3	3	0.7692307692307693	10	0.3125	0.7692307692307693	13	10	1	0	0	0.3333333333333333	12	4	15	0.0	0.6666666666666666	0.5337974356462929	0.852906335739227	0.630059409591035	0.9187703630601534	0.835862431958067	0.9221555392594761	0.8731017428928278	0.9018937635096866	0	0	0.0	0.0034638600623025264	17
4236	0.03798339996504017	0.008563591909648236	0.0043156081364498266	0.9683488443465393	-1	0	0	0.2	2	0.8461538461538461	11	0.2727272727272727	0.8461538461538461	13	11	1	0	0	0.45454545454545453	11	5	15	0.0	0.5	0.4661006406953926	0.8787105286864437	0.7069419839382194	0.921897454182453	0.835862431958067	0.9532009811132901	0.9544821491887243	0.9232644160125516	0	0	0.0	0.0043156081364498266	19
3645	0.04000252146416175	0.009458105516245052	0.0043320855177203695	0.9670163961835739	-1	0	0	0.2	2	0.8461538461538461	11	0.2727272727272727	0.8461538461538461	13	11	1	0	0	0.45454545454545453	11	5	15	0.0	0.5	0.4661006406953926	0.8787105286864437	0.7069419839382194	0.921897454182453	0.7521024173334858	0.9206097438389134	0.9055788875706349	0.9088590221228593	0	0	0.0	0.0043320855177203695	33
2985	0.03866639668358499	0.009099568271390884	0.004433551674288	0.968165200584134	-1	0	0	0.2	2	0.8461538461538461	11	0.2727272727272727	0.8461538461538461	13	11	1	0	0	0.45454545454545453	11	5	15	0.0	0.5	0.4661006406953926	0.8787105286864437	0.7069419839382194	0.921897454182453	0.7521024173334858	0.9199020331845127	0.9099254076726516	0.9085923909714523	0	0	0.0	0.004433551674288	17
4792	0.023752656978074858	0.007858565164188244	0.006943899351579236	0.9772095731897144	-1	0	0	0.2222222222222222	2	0.8181818181818182	9	0.4642857142857143	0.7272727272727273	10	8	2	1	0	0.5714285714285714	7	4	13	0.16666666666666666	0.3333333333333333	0.6032784481055167	0.835275889165392	0.630059409591035	0.9076159404288595	0.835862431958067	0.9052247512257804	0.838207761717985	0.8864529369318703	1.0	0	0.0	0.006943899351579236	12
4023	0.04049961556645461	0.008010992436432513	0.0043140183197538495	0.9663322025595227	-1	0	0	0.2	2	0.8461538461538461	11	0.2727272727272727	0.8461538461538461	13	11	1	0	0	0.45454545454545453	11	5	15	0.0	0.5	0.4661006406953926	0.8787105286864437	0.7069419839382194	0.921897454182453	0.835862431958067	0.9532009811132901	0.9544821491887243	0.9232644160125516	0	0	0.0	0.0043140183197538495	7
1493	0.033246370311441634	0.012104020305073437	-0.007715172271587063	0.9612733185942032	-1	0	0	0.3	3	0.7692307692307693	10	0.2727272727272727	0.7692307692307693	13	10	1	0	0	0.45454545454545453	11	5	15	0.0	0.5	0.4661006406953926	0.8787105286864437	0.7069419839382194	0.9068599931182932	0.7521024173334858	0.9199020331845127	0.9099254076726516	0.9031208596615562	0	0	0.0	-0.0007715172271587063	1
28	0.025319250991529214	0.006345796148113731	-0.0063446467024585295	0.9534836348386482	-1	0	0	0.4	4	0.6923076923076923	9	0.4166666666666667	0.46153846153846156	8	6	6	6	0	0.4444444444444444	4	9	15	0.42857142857142855	0.18181818181818182	0.1722998832673977	0.8890452251386912	0.2293949778211423	0.8813780258132982	0.4970818658926791	0.9185839922244585	0.8586383702921112	0.8975178075196009	0.125	0.25	0.0	-0.0006344646702458529	17
2780	0.03937695835795425	0.009325356626911372	0.004485327323844705	0.9676521272560299	-1	0	0	0.2	2	0.8461538461538461	11	0.2727272727272727	0.8461538461538461	13	11	1	0	0	0.45454545454545453	11	5	15	0.0	0.5	0.4661006406953926	0.8787105286864437	0.7069419839382194	0.921897454182453	0.7521024173334858	0.9199020331845127	0.9099254076726516	0.9085923909714523	0	0	0.0	0.004485327323844705	32
3835	0.038597628274483334	0.008840201656744389	0.004525476272627584	0.9672890861462656	-1	0	0	0.2	2	0.8461538461538461	11	0.2727272727272727	0.8461538461538461	13	11	1	0	0	0.45454545454545453	11	5	15	0.0	0.5	0.4661006406953926	0.8787105286864437	0.7069419839382194	0.921897454182453	0.8284485486374276	0.9461748489240226	0.9394874986315931	0.919713283946056	0	0	0.0	0.004525476272627584	47
636	0.0020478627551765217	0.0018668147260638395	-0.0018661661886530466	0.9752351559927515	-1	0	0	0.6666666666666666	2	0.5	1	0.6666666666666666	0.5	2	1	1	0	0	0.6666666666666666	2	3	4	0.0	0	0.5751993049722465	0.7829035642279276	0.3681421493905806	0.8207086564544817	0.553830973366525	0.5194561201014555	0.7546337524168925	0.7232344292007956	0	0	0.0	-0.00018661661886530467	45
2102	0.04094610899328733	0.009540834811373878	0.004999169308918563	0.9669086525138478	-1	0	0	0.2	2	0.8461538461538461	11	0.2727272727272727	0.8461538461538461	13	11	1	0	0	0.45454545454545453	11	5	15	0.0	0.5	0.4661006406953926	0.8787105286864437	0.7069419839382194	0.921897454182453	0.7521024173334858	0.9199020331845127	0.9099254076726516	0.9085923909714523	0	0	0.0	0.004999169308918563	106
2895	0.03871325563592921	0.013514661397851865	0.000234544624234792	0.9674470958522813	-1	0	0	0.2	2	0.8461538461538461	11	0.3125	0.8461538461538461	13	11	1	0	0	0.3333333333333333	12	4	15	0.0	0.6666666666666666	0.5337974356462929	0.852906335739227	0.630059409591035	0.9187703630601534	0.835862431958067	0.9221555392594761	0.8731017428928278	0.9018937635096866	0	0	0.0	0.000234544624234792	10
1139	0.030300188033991562	0.009751710142176495	0.0026890802946474266	0.9544313569378844	-1	0	0	0.3	3	0.7692307692307693	10	0.2727272727272727	0.7692307692307693	13	10	1	0	0	0.45454545454545453	11	5	15	0.0	0.5	0.4661006406953926	0.8787105286864437	0.7069419839382194	0.921897454182453	0.7521024173334858	0.9223934998786104	0.9054469840561503	0.909537639955065	0	0	0.0	0.0026890802946474266	6
302	0.0019786448236846256	0.001885863898987264	-0.0018856609571591642	0.9851168961398785	-1	0	0	1.0	2	0.0	0	0.75	0	1	0	1	0	0	1.0	2	2	3	0.0	0	0	0	0	0	0	0	0	0	0	0	0	-0.0001885660957159164	61
1076	0.0030671284583488885	0.0030129827451126053	-0.003011741148214872	0.981592114314267	-1	0	0	0.3333333333333333	1	1.0	2	1.0	1.0	3	2	0	2	0	0.25	4	1	4	0.6666666666666666	0	0.555680958920844	0.7955131733587106	0.630059409591035	0.8955500930260114	0.835862431958067	0.8332467580068775	0.9092063676868217	0.8462312786878937	0.6666666666666666	0	0.0	-0.0003011741148214872	4
2005	0.03945560219087559	0.009454859129820253	0.004287867660181522	0.9674062124831653	-1	0	0	0.2	2	0.8461538461538461	11	0.2727272727272727	0.8461538461538461	13	11	1	0	0	0.45454545454545453	11	5	15	0.0	0.5	0.4661006406953926	0.8787105286864437	0.7069419839382194	0.921897454182453	0.8284485486374276	0.9461748489240226	0.9394874986315931	0.919713283946056	0	0	0.0	0.004287867660181522	41
4388	0.03881259393871978	0.008378641874852858	0.004369755534963766	0.9673323951441741	-1	0	0	0.2	2	0.8461538461538461	11	0.2727272727272727	0.8461538461538461	13	11	1	0	0	0.45454545454545453	11	5	15	0.0	0.5	0.4661006406953926	0.8787105286864437	0.7069419839382194	0.921897454182453	0.835862431958067	0.9532009811132901	0.9544821491887243	0.9232644160125516	0	0	0.0	0.004369755534963766	24
2347	0.03872482855850609	0.009913155478186823	0.004936911899510222	0.9675388107374627	-1	0	0	0.2	2	0.8461538461538461	11	0.2727272727272727	0.8461538461538461	13	11	1	0	0	0.45454545454545453	11	5	15	0.0	0.5	0.4661006406953926	0.8787105286864437	0.7069419839382194	0.921897454182453	0.7521024173334858	0.9199020331845127	0.9099254076726516	0.9085923909714523	0	0	0.0	0.004936911899510222	74
3001	0.037183556836192046	0.008608227839576975	0.004390285192737968	0.969273340321589	-1	0	0	0.2	2	0.8461538461538461	11	0.2727272727272727	0.8461538461538461	13	11	1	0	0	0.45454545454545453	11	5	15	0.0	0.5	0.4661006406953926	0.8787105286864437	0.630059409591035	0.9211026014596354	0.7521024173334858	0.9199020331845127	0.9099254076726516	0.9082877380335237	0	0	0.0	0.004390285192737968	21
1565	0.02961902966484445	0.008996724327834571	0.0026236299999281756	0.953970207053804	-1	0	0	0.3	3	0.7692307692307693	10	0.2727272727272727	0.7692307692307693	13	10	1	0	0	0.45454545454545453	11	5	15	0.0	0.5	0.4661006406953926	0.8787105286864437	0.7069419839382194	0.921897454182453	0.7521024173334858	0.9199020331845127	0.9099254076726516	0.9085923909714523	0	0	0.0	0.0026236299999281756	18
833	0.003053954352664391	0.0030149183233760283	-0.003014765078056371	0.9819470736669129	-1	0	0	0.3333333333333333	1	1.0	2	1.0	1.0	3	2	0	1	0	0.25	4	1	4	0.3333333333333333	0	0.5650694003984392	0.7900149131711651	0.630059409591035	0.844654440455685	0.6592716101618985	0.9104062577483275	0.7097313281940952	0.8555690715145071	1.0	0	0.0	-0.00030147650780563707	4
2718	0.021065441923360188	0.0026886822545966788	-0.0026145073340710884	0.9777742265125332	-1	0	0	0.25	2	0.7777777777777778	7	0.4583333333333333	0.6666666666666666	8	6	2	1	0	0.6666666666666666	6	4	11	0.16666666666666666	0.4	0.6594921396675432	0.8666659690472124	0.6222928400403045	0.8979744319563258	0.9314387393366081	0.9173667777375454	0.8696372387758308	0.89578738923839	1.0	0	0.0	-0.00026145073340710885	1
90	0.030524713461815168	0.00791338105965153	-0.007466730151434803	0.945889170367405	-1	0	0	0.3	3	0.6923076923076923	9	0.3333333333333333	0.5384615384615384	10	7	4	4	0	0.5555555555555556	5	9	15	0.4444444444444444	0	0.3754755151568673	0.8880363797994769	0.3160605333207653	0.933522360953032	0.22493541482070012	0.9810557834729702	0.9432960658258189	0.9471845175097928	0.15000000000000002	0.5	0.0	-0.0007466730151434802	32
4126	0.03775005046348311	0.007477966706777481	0.0043254200000474785	0.968458675661249	-1	0	0	0.2	2	0.8461538461538461	11	0.2727272727272727	0.8461538461538461	13	11	1	0	0	0.45454545454545453	11	5	15	0.0	0.5	0.4661006406953926	0.8787105286864437	0.7069419839382194	0.921897454182453	0.6494393629797146	0.9221474415846997	0.9099254076726516	0.9094434586224284	0	0	0.0	0.0043254200000474785	15
1906	0.03871419723257026	0.007889947662171375	0.004342192222497848	0.9672404862815527	-1	0	0	0.2	2	0.8461538461538461	11	0.2727272727272727	0.8461538461538461	13	11	1	0	0	0.45454545454545453	11	5	15	0.0	0.5	0.4661006406953926	0.8787105286864437	0.7069419839382194	0.921897454182453	0.835862431958067	0.9532009811132901	0.9544821491887243	0.9232644160125516	0	0	0.0	0.004342192222497848	20
3752	0.03921302744579248	0.009209710973719474	0.004540036991466316	0.9674172367873561	-1	0	0	0.2	2	0.8461538461538461	11	0.2727272727272727	0.8461538461538461	13	11	1	0	0	0.45454545454545453	11	5	15	0.0	0.5	0.4661006406953926	0.8787105286864437	0.7069419839382194	0.921897454182453	0.8284485486374276	0.9461748489240226	0.9394874986315931	0.919713283946056	0	0	0.0	0.004540036991466316	22
4451	0.03993403784660122	0.009797720047780066	0.00488755949270559	0.9673220314403851	-1	0	0	0.2	2	0.8461538461538461	11	0.2727272727272727	0.8461538461538461	13	11	1	0	0	0.45454545454545453	11	5	15	0.0	0.5	0.4661006406953926	0.8787105286864437	0.7069419839382194	0.921897454182453	0.7412449318969823	0.9281945788974011	0.9099254076726516	0.9118141302511996	0	0	0.0	0.00488755949270559	45
4235	0.03999215657173387	0.008154506595619351	0.0043025602618962456	0.966761021132104	-1	0	0	0.2	2	0.8461538461538461	11	0.2727272727272727	0.8461538461538461	13	11	1	0	0	0.45454545454545453	11	5	15	0.0	0.5	0.4661006406953926	0.8787105286864437	0.7069419839382194	0.921897454182453	0.7521024173334858	0.9223934998786104	0.9054469840561503	0.909537639955065	0	0	0.0	0.0043025602618962456	19
485	0.0020807084397996105	0.0019115639203239507	-0.001910194132101214	0.9827207488215385	-1	0	0	1.0	2	0.0	0	0.75	0	2	0	0	0	0	1.0	2	2	3	0.0	0	0	0	0	0	0	0	0	0	0	0	0	-0.0001910194132101214	36
1945	0.039426512195882814	0.009006437214748073	0.005032567234931594	0.9669805323919869	-1	0	0	0.2	2	0.8461538461538461	11	0.2727272727272727	0.8461538461538461	13	11	1	0	0	0.45454545454545453	11	5	15	0.0	0.5	0.4661006406953926	0.8787105286864437	0.7069419839382194	0.921897454182453	0.7521024173334858	0.9199020331845127	0.9099254076726516	0.9085923909714523	0	0	0.0	0.005032567234931594	55
4441	0.03357123431694573	0.007019827678823738	-0.0009015595770186778	0.9681184313331803	-1	0	0	0.2	2	0.8461538461538461	11	0.2727272727272727	0.8461538461538461	13	11	1	0	0	0.45454545454545453	11	5	15	0.0	0.5	0.4661006406953926	0.8787105286864437	0.7837254555431002	0.9052143062582632	0.8284485486374276	0.9461748489240226	0.9258950355932974	0.9143417154769232	0	0	0.0	-9.015595770186778e-05	2
4419	0.04020294612233928	0.00919491446307757	0.004634952579804213	0.9679091449919719	-1	0	0	0.2	2	0.8461538461538461	11	0.2727272727272727	0.8461538461538461	13	11	1	0	0	0.45454545454545453	11	5	15	0.0	0.5	0.4661006406953926	0.8787105286864437	0.7069419839382194	0.921897454182453	0.835862431958067	0.9532009811132901	0.9544821491887243	0.9232644160125516	0	0	0.0	0.004634952579804213	40
1079	0.0036786104485764617	0.0035912557345239246	-0.0035887932834468626	0.9817033655355997	-1	0	0	0.5	2	0.75	3	1.0	0.75	5	3	0	0	0	0.16666666666666666	6	1	6	0.0	0.4	0.34066303450470625	0.9438508103583225	0.9851274006842244	0.8115151856737735	0.36365115259020453	0.9458586686883512	0.9612013205388582	0.915349809256421	0	0	0.0	-0.0003588793283446863	2
687	0.001868763893034399	0.0017560896658798265	-0.0017560779630833956	0.9743862731535472	-1	0	0	0.5	1	1.0	1	1.0	1.0	1	1	1	1	0	0.3333333333333333	1	3	3	0.16666666666666666	0	0.9458022475035325	0.5	0.9627146303861368	0.5	0.29536448957617056	0.5	0.9571733181626462	0.5	1.0	1.0	0.0	-0.00017560779630833957	23
2523	0.03819005944733724	0.008180201335247411	0.004674540512818877	0.9683030289914636	-1	0	0	0.2	2	0.8461538461538461	11	0.2727272727272727	0.8461538461538461	13	11	1	0	0	0.45454545454545453	11	5	15	0.0	0.5	0.4661006406953926	0.8787105286864437	0.7069419839382194	0.921897454182453	0.7521024173334858	0.9199020331845127	0.9099254076726516	0.9085923909714523	0	0	0.0	0.004674540512818877	48
3959	0.03138217933420375	0.004426578176482409	-0.004417605119613174	0.9724721589279852	-1	0	0	0.2	2	0.8333333333333334	10	0.25925925925925924	0.8333333333333334	12	10	1	0	0	0.6666666666666666	9	6	14	0.0	0.4	0.6681083420448971	0.8675258742367824	0.630059409591035	0.8877280467411651	0.8702586133350909	0.9287600621246146	0.8537321076178294	0.8976699171820794	0	0	0.0	-0.00044176051196131744	1
2063	0.03932622028953112	0.009584106155328115	0.004464323612643471	0.9671422106704972	-1	0	0	0.2	2	0.8461538461538461	11	0.2727272727272727	0.8461538461538461	13	11	1	0	0	0.45454545454545453	11	5	15	0.0	0.5	0.4661006406953926	0.8787105286864437	0.7069419839382194	0.921897454182453	0.7521024173334858	0.9223934998786104	0.9054469840561503	0.909537639955065	0	0	0.0	0.004464323612643471	31
1869	0.03776956479798441	0.008975625400288033	0.005048593468711557	0.9687525175993885	-1	0	0	0.2	2	0.8461538461538461	11	0.2727272727272727	0.8461538461538461	13	11	1	0	0	0.45454545454545453	11	5	15	0.0	0.5	0.4661006406953926	0.8787105286864437	0.7069419839382194	0.921897454182453	0.7521024173334858	0.9199020331845127	0.9099254076726516	0.9085923909714523	0	0	0.0	0.005048593468711557	73
2589	0.03679739730403703	0.008326698720586783	0.002332404917229388	0.9688438104232814	-1	0	0	0.2	2	0.8461538461538461	11	0.25	0.8461538461538461	13	11	1	0	0	0.6	10	6	15	0.0	0.4	0.5785280238194457	0.8506530027397113	0.630059409591035	0.9079980715728067	0.835862431958067	0.8633392103390366	0.8251965241607582	0.8762610696475415	0	0	0.0	0.002332404917229388	4
2535	0.036562361791692075	0.008406084275043918	0.001929759582397914	0.9672541876141462	-1	0	0	0.2	2	0.8461538461538461	11	0.2727272727272727	0.8461538461538461	13	11	1	0	0	0.45454545454545453	11	5	15	0.0	0.5	0.4661006406953926	0.8934979829599498	0.7069419839382194	0.921897454182453	0.7521024173334858	0.9199020331845127	0.880362781227111	0.9125734370930727	0	0	0.0	0.001929759582397914	4
2739	0.03432111696649289	0.0112634052590683	0.0008961295684540677	0.9692939701521195	-1	0	0	0.1	1	1.0	13	1.0	1.0	14	13	0	0	0	0.06666666666666667	15	1	15	0.0	0	0.5561627297328693	0.8769811233027216	0.6685006967646272	0.9164350955734221	0.7939824246457764	0.9190970147616094	0.8511355700518647	0.9057704497163978	0	0	0.0	0.0008961295684540677	8
358	0.0017987096473805018	0.0017665181753548195	-0.0017664861477369842	0.986135430816582	-1	0	0	1.0	1	0	0	1.0	0	1	0	0	1	0	0.5	1	2	2	0.3333333333333333	0	0	0	0	0	0	0	0	0	0	0	0	-0.00017664861477369843	31
4022	0.03847021140136398	0.009619355306147876	0.004881866625821426	0.9686643424587035	-1	0	0	0.2	2	0.8461538461538461	11	0.2727272727272727	0.8461538461538461	13	11	1	0	0	0.45454545454545453	11	5	15	0.0	0.5	0.4661006406953926	0.8787105286864437	0.7069419839382194	0.921897454182453	0.7521024173334858	0.9199020331845127	0.9099254076726516	0.9085923909714523	0	0	0.0	0.004881866625821426	46
1795	0.029179063450212935	0.009690679088545723	0.0031690404217969317	0.9544780650173077	-1	0	0	0.3	3	0.7692307692307693	10	0.2727272727272727	0.7692307692307693	13	10	1	0	0	0.45454545454545453	11	5	15	0.0	0.5	0.4661006406953926	0.8787105286864437	0.7069419839382194	0.921897454182453	0.7521024173334858	0.9199020331845127	0.9099254076726516	0.9085923909714523	0	0	0.0	0.0031690404217969317	19
591	0.0026189621826816153	0.0024595070547970338	-0.002458396145944494	0.9825034523400825	-1	0	0	0.75	3	0.5	2	0.5	0	2	0	3	0	0	0.75	4	3	6	0.0	0.5	0	0	0	0	0	0	0	0	0	0	0	-0.0002458396145944494	5
2025	0.028359077754678094	0.0006339136693631016	-0.0004553188262375277	0.971511939758625	-1	0	0	0.3	3	0.6923076923076923	9	0.3125	0.6923076923076923	12	9	2	0	0	0.75	8	6	15	0.0	0.25	0.6009528888455951	0.8717819977990837	0.6685006967646272	0.8443171049760667	0.835862431958067	0.8947222703761029	0.8802059073190871	0.871670309213677	0	0	0.0	-4.5531882623752766e-05	6
2461	0.038109489447438395	0.002325594164178035	-0.0022951983844932762	0.9608931939699289	-1	0	0	0.2	2	0.8461538461538461	11	0.3125	0.8461538461538461	13	11	1	0	0	0.3333333333333333	12	4	15	0.0	0.6666666666666666	0.4634235179978322	0.8997325731354405	0.7069419839382194	0.9165048435775366	0.7921498325548333	0.9195340017445334	0.8731017428928278	0.9122980471976261	0	0	0.0	-0.00022951983844932762	7
2095	0.03863528525085616	0.008893459775259	0.004417460796311033	0.968083870163289	-1	0	0	0.2	2	0.8461538461538461	11	0.2727272727272727	0.8461538461538461	13	11	1	0	0	0.45454545454545453	11	5	15	0.0	0.5	0.4661006406953926	0.8787105286864437	0.7069419839382194	0.921897454182453	0.7521024173334858	0.9199020331845127	0.9099254076726516	0.9085923909714523	0	0	0.0	0.004417460796311033	11
4005	0.03763576310839099	0.013124864976530084	0.0012973518322141743	0.9687803286489267	-1	0	0	0.2	2	0.8461538461538461	11	0.3125	0.8461538461538461	13	11	1	0	0	0.3333333333333333	12	4	15	0.0	0.6666666666666666	0.5337974356462929	0.852906335739227	0.630059409591035	0.9187703630601534	0.835862431958067	0.946236032353735	0.9275598341207587	0.9129666726046728	0	0	0.0	0.0012973518322141743	3
2890	0.028606672301722917	0.005093699180718818	-0.005048596436842919	0.9763631112821128	-1	0	0	0.125	1	1.0	10	0.3333333333333333	0.9	10	9	1	1	0	0.4444444444444444	9	4	12	0.2	0	0.34066303450470625	0.7495759037223327	0.9508656600097168	0.9311024343099562	0.6056040617518033	0.9170788709407436	0.9232375093792607	0.8843687550793564	1.0	0	0.0	-0.0005048596436842919	1
364	0.0021021274778066576	0.0019589970186572794	-0.001957979973621666	0.9848486135065678	-1	0	0	1.0	2	0.0	0	0.75	0	2	0	0	0	0	1.0	2	2	3	0.0	0	0	0	0	0	0	0	0	0	0	0	0	-0.0001957979973621666	14
1003	0.029866106595025397	0.010061244064650135	0.002556213190462942	0.9546480704087047	-1	0	0	0.3	3	0.7692307692307693	10	0.2727272727272727	0.7692307692307693	13	10	1	0	0	0.45454545454545453	11	5	15	0.0	0.5	0.4661006406953926	0.8787105286864437	0.7069419839382194	0.921897454182453	0.7521024173334858	0.9199020331845127	0.9099254076726516	0.9085923909714523	0	0	0.0	0.002556213190462942	22
1777	0.04021115234565798	0.00860272856683345	0.004467842900356341	0.9668459008978176	-1	0	0	0.2	2	0.8461538461538461	11	0.2727272727272727	0.8461538461538461	13	11	1	0	0	0.45454545454545453	11	5	15	0.0	0.5	0.4661006406953926	0.8787105286864437	0.7069419839382194	0.921897454182453	0.7521024173334858	0.9199020331845127	0.9099254076726516	0.9085923909714523	0	0	0.0	0.004467842900356341	12
5040	0.03826643412592814	0.007942914547493777	0.004914819477325547	0.9676316840843626	-1	0	0	0.2	2	0.8461538461538461	11	0.2727272727272727	0.8461538461538461	13	11	1	0	0	0.45454545454545453	11	5	15	0.0	0.5	0.4661006406953926	0.8787105286864437	0.7069419839382194	0.921897454182453	0.835862431958067	0.9532009811132901	0.9544821491887243	0.9232644160125516	0	0	0.0	0.004914819477325547	30
1431	0.022974946668769685	0.014819101092230412	-0.014155434056251935	0.9747804136889842	-1	0	0	0.3	3	0.7692307692307693	10	0.2727272727272727	0.7692307692307693	13	10	1	0	0	0.45454545454545453	11	5	15	0.0	0.5	0.4661006406953926	0.8787105286864437	0.7069419839382194	0.921897454182453	0.7521024173334858	0.9199020331845127	0.9099254076726516	0.9085923909714523	0	0	0.0	-0.0014155434056251936	0
830	0.0018719543047567842	0.0017641953170549772	-0.0017641849085082925	0.9743668370738585	-1	0	0	0.5	1	1.0	1	1.0	1.0	1	1	1	1	0	0.3333333333333333	1	3	3	0.16666666666666666	0	0.9458022475035325	0.5	0.9627146303861368	0.5	0.29536448957617056	0.5	0.9571733181626462	0.5	1.0	1.0	0.0	-0.00017641849085082924	28
1084	0.029889228529233862	0.010264559108927426	0.002820158274904209	0.9546558200393104	-1	0	0	0.3	3	0.7692307692307693	10	0.2727272727272727	0.7692307692307693	13	10	1	0	0	0.45454545454545453	11	5	15	0.0	0.5	0.4661006406953926	0.8787105286864437	0.7069419839382194	0.921897454182453	0.7521024173334858	0.9223934998786104	0.9054469840561503	0.909537639955065	0	0	0.0	0.002820158274904209	8
4472	0.03983214779902576	0.008613356997784965	0.004726495261481845	0.9670223037317095	-1	0	0	0.2	2	0.8461538461538461	11	0.2727272727272727	0.8461538461538461	13	11	1	0	0	0.45454545454545453	11	5	15	0.0	0.5	0.4661006406953926	0.8787105286864437	0.7069419839382194	0.921897454182453	0.7521024173334858	0.9223934998786104	0.9054469840561503	0.909537639955065	0	0	0.0	0.004726495261481845	74
744	0.0018950120246184925	0.001828037591514557	-0.0018280277754517884	0.9740306783683428	-1	0	0	0.5	1	1.0	1	1.0	1.0	1	1	1	1	0	0.3333333333333333	1	3	3	0.16666666666666666	0	0.9458022475035325	0.5	0.9627146303861368	0.5	0.29536448957617056	0.5	0.9571733181626462	0.5	1.0	1.0	0.0	-0.00018280277754517883	28
3419	0.03770527756625214	0.008022652927418618	0.004503590773845653	0.9677480170087123	-1	0	0	0.2	2	0.8461538461538461	11	0.2727272727272727	0.8461538461538461	13	11	1	0	0	0.45454545454545453	11	5	15	0.0	0.5	0.4661006406953926	0.8787105286864437	0.7069419839382194	0.921897454182453	0.7521024173334858	0.9199020331845127	0.9099254076726516	0.9085923909714523	0	0	0.0	0.004503590773845653	10
3092	0.012034417012135857	0.005283862805466916	-0.0052728160458269	0.9725436370741738	-1	0	0	0.375	3	0.7	7	0.2857142857142857	0.7	10	7	1	0	0	0.8571428571428571	6	7	12	0.0	0.36363636363636365	0.5857720039953515	0.873873443189668	0.7712666668991558	0.844298201431894	0.7939824246457764	0.8419286155629717	0.8034596307812926	0.8539953303583132	0	0	0.0	-0.00052728160458269	3
3951	0.03964783616570483	0.009943797260489794	0.004992191384506996	0.9674401833991996	-1	0	0	0.2	2	0.8461538461538461	11	0.2727272727272727	0.8461538461538461	13	11	1	0	0	0.45454545454545453	11	5	15	0.0	0.5	0.4661006406953926	0.8787105286864437	0.7069419839382194	0.921897454182453	0.835862431958067	0.9532009811132901	0.9544821491887243	0.9232644160125516	0	0	0.0	0.004992191384506996	40
2019	0.040690796432195385	0.008956918795483854	0.0042936796469388375	0.9664832612064588	-1	0	0	0.2	2	0.8461538461538461	11	0.2727272727272727	0.8461538461538461	13	11	1	0	0	0.45454545454545453	11	5	15	0.0	0.5	0.4661006406953926	0.8787105286864437	0.7069419839382194	0.921897454182453	0.7521024173334858	0.9199020331845127	0.9099254076726516	0.9085923909714523	0	0	0.0	0.0042936796469388375	43
879	0.002097020695794883	0.001943347352088071	-0.001943279529626212	0.972307843133039	-1	0	0	0.6666666666666666	2	0.5	1	0.6666666666666666	0.5	2	1	1	1	0	0.6666666666666666	2	3	4	0.2	0	0.7234662591261964	0.9407737271299275	0.5893705857909464	0.9766479265389042	0.476189095364291	0.7017817069584652	0.8921951485982601	0.9206728875974692	1.0	1.0	0.0	-0.0001943279529626212	14
1213	0.02953182578291635	0.009599903108852365	0.003063092857874571	0.9548792050712818	-1	0	0	0.3	3	0.7692307692307693	10	0.2727272727272727	0.7692307692307693	13	10	1	0	0	0.45454545454545453	11	5	15	0.0	0.5	0.4661006406953926	0.8787105286864437	0.7069419839382194	0.921897454182453	0.7521024173334858	0.9199020331845127	0.9099254076726516	0.9085923909714523	0	0	0.0	0.003063092857874571	61
787	0.001888991256516878	0.00177027331489952	-0.0017702668507076317	0.9744395137412788	-1	0	0	0.5	1	1.0	1	1.0	1.0	1	1	1	1	0	0.3333333333333333	1	3	3	0.16666666666666666	0	0.9458022475035325	0.5	0.9627146303861368	0.5	0.29536448957617056	0.5	0.9571733181626462	0.5	1.0	1.0	0.0	-0.00017702668507076316	7
1109	0.003527034694382792	0.00296477529440559	-0.00296385748508161	0.9821973973871725	-1	0	0	0.3333333333333333	1	1.0	2	1.0	1.0	3	2	0	2	0	0.25	4	1	4	0.6666666666666666	0	0.555680958920844	0.7955131733587106	0.630059409591035	0.8241094058351339	0.835862431958067	0.8332467580068775	0.8909256953748091	0.8181573943369287	0.6666666666666666	0	0.0	-0.000296385748508161	4
2906	0.037392830879500336	0.008105109929149009	0.004225041837237841	0.9686517625865286	-1	0	0	0.2	2	0.8461538461538461	11	0.2727272727272727	0.8461538461538461	13	11	1	0	0	0.45454545454545453	11	5	15	0.0	0.5	0.4661006406953926	0.8787105286864437	0.7069419839382194	0.921897454182453	0.835862431958067	0.9532009811132901	0.9544821491887243	0.9232644160125516	0	0	0.0	0.004225041837237841	13
2658	0.03889151708952671	0.007954690774859679	0.004243517909261272	0.9673251655392702	-1	0	0	0.2	2	0.8461538461538461	11	0.2727272727272727	0.8461538461538461	13	11	1	0	0	0.45454545454545453	11	5	15	0.0	0.5	0.4661006406953926	0.8787105286864437	0.7069419839382194	0.921897454182453	0.7521024173334858	0.9199020331845127	0.9099254076726516	0.9085923909714523	0	0	0.0	0.004243517909261272	19
813	0.002004362103158617	0.001961157927219686	-0.001961153770011982	0.9855590995219196	-1	0	0	0.5	1	1.0	1	1.0	0	1	0	1	1	0	0.3333333333333333	1	3	3	0.2	0	0	0	0	0	0	0	0	0	0	0	0	-0.00019611537700119818	12
806	0.03404805036856235	0.002003034507269819	-0.0014289473321063798	0.9503140935838268	-1	0	0	0.3	3	0.7692307692307693	10	0.23809523809523808	0.7692307692307693	13	10	1	0	0	0.7777777777777778	9	7	15	0.0	0.3333333333333333	0.34066303450470625	0.9032229759427381	0.9124739242072766	0.8353055791255224	0.6494393629797145	0.9127811942664422	0.9339423001756988	0.887798387177496	0	0	0.0	-0.00014289473321063797	123
764	0.0018458041429259785	0.0017839049306419775	-0.001783887593632326	0.973950777378461	-1	0	0	0.5	1	1.0	1	1.0	1.0	1	1	1	1	0	0.3333333333333333	1	3	3	0.16666666666666666	0	0.9458022475035325	0.5	0.9627146303861368	0.5	0.29536448957617056	0.5	0.9571733181626462	0.5	1.0	1.0	0.0	-0.0001783887593632326	39
3543	0.037379376659786634	0.007642965931373582	0.00436642749002677	0.967505452224266	-1	0	0	0.2	2	0.8461538461538461	11	0.2727272727272727	0.8461538461538461	13	11	1	0	0	0.45454545454545453	11	5	15	0.0	0.5	0.4661006406953926	0.8787105286864437	0.7069419839382194	0.921897454182453	0.7521024173334858	0.9199020331845127	0.9099254076726516	0.9085923909714523	0	0	0.0	0.00436642749002677	36
1786	0.03963541298721855	0.009273729902090213	0.004579296342320584	0.9669984900890591	-1	0	0	0.2	2	0.8461538461538461	11	0.2727272727272727	0.8461538461538461	13	11	1	0	0	0.45454545454545453	11	5	15	0.0	0.5	0.4661006406953926	0.8787105286864437	0.7069419839382194	0.921897454182453	0.7521024173334858	0.9199020331845127	0.9099254076726516	0.9085923909714523	0	0	0.0	0.004579296342320584	95
2137	0.03764457972600638	0.008356392070014644	0.004786354176300367	0.9677617616285049	-1	0	0	0.2	2	0.8461538461538461	11	0.2727272727272727	0.8461538461538461	13	11	1	0	0	0.45454545454545453	11	5	15	0.0	0.5	0.4661006406953926	0.8787105286864437	0.7069419839382194	0.921897454182453	0.7521024173334858	0.9199020331845127	0.9099254076726516	0.9085923909714523	0	0	0.0	0.004786354176300367	32
1304	0.017974390848895468	0.002656113163041279	0.002259147927277269	0.9713309371796094	-1	0	0	0.3	3	0.7692307692307693	10	0.3125	0.7692307692307693	13	10	1	0	0	0.3333333333333333	12	4	15	0.0	0.6666666666666666	0.5337974356462929	0.8942010838597662	0.7837254555431002	0.912523675737614	0.835862431958067	0.929525043005642	0.8731017428928278	0.913163205671051	0	0	0.0	0.002259147927277269	6
298	0.0018236525427242918	0.00177027544817058	-0.0017691222374053178	0.9834905630887909	-1	0	0	1.0	1	0	0	1.0	0	1	0	0	1	0	0.5	2	1	2	0.3333333333333333	0	0	0	0	0	0	0	0	0	0	0	0	-0.0001769122237405318	34
4181	0.038556333448764454	0.009114744481600512	0.004919093726199514	0.9677253597730827	-1	0	0	0.2	2	0.8461538461538461	11	0.2727272727272727	0.8461538461538461	13	11	1	0	0	0.45454545454545453	11	5	15	0.0	0.5	0.4661006406953926	0.8787105286864437	0.7069419839382194	0.921897454182453	0.835862431958067	0.9532009811132901	0.9544821491887243	0.9232644160125516	0	0	0.0	0.004919093726199514	16
762	0.0018410286440703378	0.001780481307204721	-0.0017804582380670506	0.973988242134193	-1	0	0	0.5	1	1.0	1	1.0	1.0	1	1	1	1	0	0.3333333333333333	1	3	3	0.16666666666666666	0	0.9458022475035325	0.5	0.9627146303861368	0.5	0.29536448957617056	0.5	0.9571733181626462	0.5	1.0	1.0	0.0	-0.00017804582380670506	6
2917	0.03891641547239046	0.009140548145140183	0.004827273142728319	0.9677596685811057	-1	0	0	0.2	2	0.8461538461538461	11	0.2727272727272727	0.8461538461538461	13	11	1	0	0	0.45454545454545453	11	5	15	0.0	0.5	0.4661006406953926	0.8787105286864437	0.7069419839382194	0.921897454182453	0.7521024173334858	0.9199020331845127	0.9099254076726516	0.9085923909714523	0	0	0.0	0.004827273142728319	13
517	0.0026812881866828393	0.002413644853433081	-0.002413536339211343	0.9844643842480268	-1	0	0	1.0	4	0.0	0	0.6666666666666666	0	2	0	3	1	0	1.0	3	3	6	0.125	0.6666666666666666	0	0	0	0	0	0	0	0	0	0	0	-0.0002413536339211343	4
1641	0.038029620554527806	0.013018225079619134	0.0026820166807670818	0.9613694341255375	-1	0	0	0.3	3	0.7692307692307693	10	0.2727272727272727	0.7692307692307693	13	10	1	0	0	0.45454545454545453	11	5	15	0.0	0.5	0.4661006406953926	0.8787105286864437	0.7069419839382194	0.921897454182453	0.7521024173334858	0.9199020331845127	0.9099254076726516	0.9085923909714523	0	0	0.0	0.0026820166807670818	16
2236	0.03807238661069169	0.00871930317156359	0.005213190204968498	0.9681447379323185	-1	0	0	0.2	2	0.8461538461538461	11	0.2727272727272727	0.8461538461538461	13	11	1	0	0	0.45454545454545453	11	5	15	0.0	0.5	0.4661006406953926	0.8787105286864437	0.7069419839382194	0.921897454182453	0.7521024173334858	0.9199020331845127	0.9099254076726516	0.9085923909714523	0	0	0.0	0.005213190204968498	12
4804	0.038109492360394334	0.009284713720760165	0.005079763330380119	0.9680907124148147	-1	0	0	0.2	2	0.8461538461538461	11	0.2727272727272727	0.8461538461538461	13	11	1	0	0	0.45454545454545453	11	5	15	0.0	0.5	0.4661006406953926	0.8787105286864437	0.7069419839382194	0.921897454182453	0.8284485486374276	0.9461748489240226	0.9394874986315931	0.919713283946056	0	0	0.0	0.005079763330380119	53
4046	0.036005646756745606	0.007328565636485382	0.0017746638395017568	0.9702313592855606	-1	0	0	0.2	2	0.8461538461538461	11	0.25	0.8461538461538461	13	11	1	0	0	0.6	10	6	15	0.0	0.4	0.5785280238194457	0.8506530027397113	0.630059409591035	0.9079980715728067	0.8776397479969656	0.9402414163527572	0.8707558674825103	0.9056518075170611	0	0	0.0	0.0017746638395017568	0
4369	0.03832394999235966	0.009245123519878981	0.005210049189468678	0.9682047880436365	-1	0	0	0.2	2	0.8461538461538461	11	0.2727272727272727	0.8461538461538461	13	11	1	0	0	0.45454545454545453	11	5	15	0.0	0.5	0.4661006406953926	0.8787105286864437	0.7069419839382194	0.921897454182453	0.6494393629797146	0.9221474415846997	0.9099254076726516	0.9094434586224284	0	0	0.0	0.005210049189468678	44
3270	0.03881936263858033	0.008657220005417915	0.004393891648407373	0.9676709774693434	-1	0	0	0.2	2	0.8461538461538461	11	0.2727272727272727	0.8461538461538461	13	11	1	0	0	0.45454545454545453	11	5	15	0.0	0.5	0.4661006406953926	0.8787105286864437	0.7069419839382194	0.921897454182453	0.835862431958067	0.9532009811132901	0.9544821491887243	0.9232644160125516	0	0	0.0	0.004393891648407373	15
2534	0.04151287846084461	0.011437933733608666	0.0012617776395078863	0.9673314532854065	-1	0	0	0.2	2	0.8461538461538461	11	0.25	0.8461538461538461	13	11	1	0	0	0.6	10	6	15	0.0	0.4	0.5785280238194457	0.8837834726406089	0.7069419839382194	0.8489543364777639	0.835862431958067	0.9214015684562334	0.8692275075116965	0.8881757779586547	0	0	0.0	0.0012617776395078863	5
3756	0.038608701416281005	0.009839903279812035	0.004425523070593261	0.9684454037781905	-1	0	0	0.2	2	0.8461538461538461	11	0.2727272727272727	0.8461538461538461	13	11	1	0	0	0.45454545454545453	11	5	15	0.0	0.5	0.4661006406953926	0.8787105286864437	0.7069419839382194	0.921897454182453	0.835862431958067	0.9532009811132901	0.9544821491887243	0.9232644160125516	0	0	0.0	0.004425523070593261	20
2282	0.03848826364677446	0.008705042016042056	0.004429970977401942	0.96795739430512	-1	0	0	0.2	2	0.8461538461538461	11	0.2727272727272727	0.8461538461538461	13	11	1	0	0	0.45454545454545453	11	5	15	0.0	0.5	0.4661006406953926	0.8787105286864437	0.7069419839382194	0.921897454182453	0.7521024173334858	0.9199020331845127	0.9099254076726516	0.9085923909714523	0	0	0.0	0.004429970977401942	28
4223	0.04154564743872291	0.013645593795786195	-0.01339312231619147	0.9620806981533555	-1	0	0	0.2	2	0.8461538461538461	11	0.25	0.8461538461538461	13	11	1	2	0	0.6	10	6	15	0.5	0.4	0.5337974356462929	0.8944775643418552	0.6913097420944547	0.9282603843963178	0.8211001626343177	0.9462041788514085	0.8214066993382805	0.9256433566567054	0.5384615384615385	0.15384615384615385	0.0	-0.0013393122316191469	0
4928	0.03776651428290941	0.007403339300691528	0.004251308292840164	0.9676161383184015	-1	0	0	0.2	2	0.8461538461538461	11	0.2727272727272727	0.8461538461538461	13	11	1	0	0	0.45454545454545453	11	5	15	0.0	0.5	0.4661006406953926	0.8787105286864437	0.7069419839382194	0.921897454182453	0.8284485486374276	0.9461748489240226	0.9394874986315931	0.919713283946056	0	0	0.0	0.004251308292840164	19
2992	0.04886778602285805	0.016644167921995474	-0.01139652931760908	0.9604392210686998	-1	0	0	0.2	2	0.8461538461538461	11	0.25	0.8461538461538461	13	11	1	2	0	0.6	10	6	15	0.5	0.4	0.4469325182523928	0.8374076739355184	0.6913097420944547	0.9236564232979478	0.8211001626343177	0.9355379798940038	0.869989980977635	0.9062827385103839	0.6538461538461539	0.23076923076923078	0.0	-0.0011396529317609081	0
4989	0.038078172330778176	0.007759449213649556	0.0044843974314722835	0.9679132042651896	-1	0	0	0.2	2	0.8461538461538461	11	0.2727272727272727	0.8461538461538461	13	11	1	0	0	0.45454545454545453	11	5	15	0.0	0.5	0.4661006406953926	0.8787105286864437	0.7069419839382194	0.921897454182453	0.835862431958067	0.9532009811132901	0.9544821491887243	0.9232644160125516	0	0	0.0	0.0044843974314722835	18
980	0.0018068441906920417	0.0017391240577854807	-0.0017391180786700928	0.9733049755718037	-1	0	0	0.5	1	1.0	1	1.0	1.0	1	1	1	1	0	0.3333333333333333	1	3	3	0.16666666666666666	0	1.0	0.5	0.9627146303861368	0.5	0.49327248455846123	0.5	0.9093631406231164	0.5	1.0	1.0	0.0	-0.00017391180786700927	32
3514	0.038892198373063736	0.008832886858883119	0.004291424041798342	0.9676918726725366	-1	0	0	0.2	2	0.8461538461538461	11	0.2727272727272727	0.8461538461538461	13	11	1	0	0	0.45454545454545453	11	5	15	0.0	0.5	0.4661006406953926	0.8787105286864437	0.7069419839382194	0.921897454182453	0.7521024173334858	0.9223934998786104	0.9054469840561503	0.909537639955065	0	0	0.0	0.004291424041798342	18
4450	0.03894771940427441	0.00950855747617121	0.004825054141739783	0.9677549828593206	-1	0	0	0.2	2	0.8461538461538461	11	0.2727272727272727	0.8461538461538461	13	11	1	0	0	0.45454545454545453	11	5	15	0.0	0.5	0.4661006406953926	0.8787105286864437	0.7069419839382194	0.921897454182453	0.7521024173334858	0.9223934998786104	0.9054469840561503	0.909537639955065	0	0	0.0	0.004825054141739783	46
2327	0.03756540626900236	0.008773004193424612	0.004510167632808331	0.9682577267704621	-1	0	0	0.2	2	0.8461538461538461	11	0.2727272727272727	0.8461538461538461	13	11	1	0	0	0.45454545454545453	11	5	15	0.0	0.5	0.4661006406953926	0.8787105286864437	0.7069419839382194	0.921897454182453	0.7521024173334858	0.9199020331845127	0.9099254076726516	0.9085923909714523	0	0	0.0	0.004510167632808331	35
3032	0.03761869752533093	0.00862504050215325	0.004817561637264456	0.9668864988407835	-1	0	0	0.2	2	0.8461538461538461	11	0.2727272727272727	0.8461538461538461	13	11	1	0	0	0.45454545454545453	11	5	15	0.0	0.5	0.4661006406953926	0.8787105286864437	0.7069419839382194	0.921897454182453	0.7521024173334858	0.9199020331845127	0.9099254076726516	0.9085923909714523	0	0	0.0	0.004817561637264456	10
3164	0.03987787886470603	0.008456090502752504	0.004468496326550075	0.9676648807223442	-1	0	0	0.2	2	0.8461538461538461	11	0.2727272727272727	0.8461538461538461	13	11	1	0	0	0.45454545454545453	11	5	15	0.0	0.5	0.4661006406953926	0.8787105286864437	0.7069419839382194	0.921897454182453	0.7521024173334858	0.9199020331845127	0.9099254076726516	0.9085923909714523	0	0	0.0	0.004468496326550075	12
1080	0.001824783737391241	0.0017496084955722516	-0.0017495666967526633	0.9730450464507795	-1	0	0	0.5	1	1.0	1	1.0	1.0	1	1	1	1	0	0.3333333333333333	1	3	3	0.16666666666666666	0	1.0	0.5	0.9627146303861368	0.5	0.49327248455846123	0.5	0.9093631406231164	0.5	1.0	1.0	0.0	-0.00017495666967526634	16
1475	0.02998331615596394	0.01021336030149478	0.0027296325013545374	0.955490497943496	-1	0	0	0.3	3	0.7692307692307693	10	0.2727272727272727	0.7692307692307693	13	10	1	0	0	0.45454545454545453	11	5	15	0.0	0.5	0.4661006406953926	0.8787105286864437	0.7069419839382194	0.921897454182453	0.7521024173334858	0.9199020331845127	0.9099254076726516	0.9085923909714523	0	0	0.0	0.0027296325013545374	20
576	0.002371760619880103	0.002270797530365816	-0.0022707954758311726	0.9854230542893917	-1	0	0	1.0	3	0.0	0	0.6666666666666666	0	1	0	2	2	0	0.6666666666666666	2	3	4	0.2857142857142857	1.0	0	0	0	0	0	0	0	0	0	0	0	-0.00022707954758311726	4
4492	0.03991321529599898	0.009167742131035094	0.005011185518240535	0.9676993762617346	-1	0	0	0.2	2	0.8461538461538461	11	0.2727272727272727	0.8461538461538461	13	11	1	0	0	0.45454545454545453	11	5	15	0.0	0.5	0.4661006406953926	0.8787105286864437	0.7069419839382194	0.921897454182453	0.7521024173334858	0.9199020331845127	0.9099254076726516	0.9085923909714523	0	0	0.0	0.005011185518240535	50
1285	0.028678775104768576	0.00967444191780503	0.0027650781210347276	0.954414032372303	-1	0	0	0.3	3	0.7692307692307693	10	0.2727272727272727	0.7692307692307693	13	10	1	0	0	0.45454545454545453	11	5	15	0.0	0.5	0.4661006406953926	0.8787105286864437	0.7069419839382194	0.921897454182453	0.7521024173334858	0.9199020331845127	0.9099254076726516	0.9085923909714523	0	0	0.0	0.0027650781210347276	26
1261	0.048600309845191716	0.01675405269411263	-0.010823472328861593	0.960481309520548	-1	0	0	0.2	2	0.8461538461538461	11	0.25	0.8461538461538461	13	11	1	2	0	0.6	10	6	15	0.5	0.4	0.4469325182523928	0.8374076739355184	0.6913097420944547	0.9236564232979478	0.8211001626343177	0.9525650869116503	0.869989980977635	0.9150814410247748	0.6538461538461539	0.23076923076923078	0.0	-0.0010823472328861594	0
1379	0.029304147935714973	0.009959073704895252	0.0028619094006302873	0.9542239588030288	-1	0	0	0.3	3	0.7692307692307693	10	0.2727272727272727	0.7692307692307693	13	10	1	0	0	0.45454545454545453	11	5	15	0.0	0.5	0.4661006406953926	0.8787105286864437	0.7069419839382194	0.921897454182453	0.7521024173334858	0.9199020331845127	0.9099254076726516	0.9085923909714523	0	0	0.0	0.0028619094006302873	31
2355	0.03764223583562953	0.013241736533581358	0.0009480153759406361	0.9678638374643038	-1	0	0	0.2	2	0.8461538461538461	11	0.3125	0.8461538461538461	13	11	1	0	0	0.3333333333333333	12	4	15	0.0	0.6666666666666666	0.5337974356462929	0.852906335739227	0.630059409591035	0.9187703630601534	0.835862431958067	0.9221555392594761	0.8731017428928278	0.9018937635096866	0	0	0.0	0.0009480153759406361	9
3117	0.029137876612896865	3.920303549991865e-05	-3.722647776400273e-05	0.9708782592909587	-1	0	0	0.3	3	0.6923076923076923	9	0.3125	0.6923076923076923	12	9	2	0	0	0.75	8	6	15	0.0	0.25	0.6009528888455951	0.8717819977990837	0.6685006967646272	0.8443171049760667	0.835862431958067	0.8949895892049607	0.8900795032420159	0.8717762094985775	0	0	0.0	-3.722647776400273e-06	6
943	0.00188620788964142	0.0018094280246489089	-0.0018094128223400273	0.974133417020039	-1	0	0	0.5	1	1.0	1	1.0	1.0	1	1	1	1	0	0.3333333333333333	1	3	3	0.16666666666666666	0	0.9458022475035325	0.5	0.9627146303861368	0.5	0.39060943020469	0.5	0.9345001433529245	0.5	1.0	1.0	0.0	-0.00018094128223400272	25
4672	0.0383623501490738	0.008992280460020966	0.004519287708581277	0.9669925205142654	-1	0	0	0.2	2	0.8461538461538461	11	0.2727272727272727	0.8461538461538461	13	11	1	0	0	0.45454545454545453	11	5	15	0.0	0.5	0.4661006406953926	0.8787105286864437	0.7069419839382194	0.921897454182453	0.8284485486374276	0.9461748489240226	0.9394874986315931	0.919713283946056	0	0	0.0	0.004519287708581277	17
4599	0.039385293441665435	0.008385295876428332	0.004527700237763249	0.9671642600769204	-1	0	0	0.2	2	0.8461538461538461	11	0.2727272727272727	0.8461538461538461	13	11	1	0	0	0.45454545454545453	11	5	15	0.0	0.5	0.4661006406953926	0.8787105286864437	0.7069419839382194	0.921897454182453	0.8284485486374276	0.9461748489240226	0.9394874986315931	0.919713283946056	0	0	0.0	0.004527700237763249	34
1293	0.029329315063698513	0.00959177095399776	0.003082374672619305	0.9543299247071682	-1	0	0	0.3	3	0.7692307692307693	10	0.2727272727272727	0.7692307692307693	13	10	1	0	0	0.45454545454545453	11	5	15	0.0	0.5	0.4661006406953926	0.8787105286864437	0.7069419839382194	0.921897454182453	0.6035460765627904	0.9296170460741333	0.8900021976450624	0.912389768837638	0	0	0.0	0.003082374672619305	28
953	0.0018031011494105546	0.0017641613132528687	-0.0017641586409363737	0.9740193438519537	-1	0	0	0.5	1	1.0	1	1.0	1.0	1	1	1	1	0	0.3333333333333333	1	3	3	0.16666666666666666	0	0.9458022475035325	0.5	0.9627146303861368	0.5	0.29536448957617056	0.5	0.9571733181626462	0.5	1.0	1.0	0.0	-0.00017641586409363738	18
1656	0.03737990639704125	0.01327232748539086	0.0021770262767325014	0.9620428953909045	-1	0	0	0.3	3	0.7692307692307693	10	0.2727272727272727	0.7692307692307693	13	10	1	0	0	0.45454545454545453	11	5	15	0.0	0.5	0.4661006406953926	0.8787105286864437	0.7069419839382194	0.921897454182453	0.7521024173334858	0.9199020331845127	0.9099254076726516	0.9085923909714523	0	0	0.0	0.0021770262767325014	22
3510	0.038491984834266586	0.007642813024668295	0.004247368336022674	0.9682056237134387	-1	0	0	0.2	2	0.8461538461538461	11	0.2727272727272727	0.8461538461538461	13	11	1	0	0	0.45454545454545453	11	5	15	0.0	0.5	0.4661006406953926	0.8787105286864437	0.7069419839382194	0.921897454182453	0.7521024173334858	0.9199020331845127	0.9099254076726516	0.9085923909714523	0	0	0.0	0.004247368336022674	24
4573	0.03829594337276756	0.008535796076814333	0.0045371584308473946	0.9671779573349429	-1	0	0	0.2	2	0.8461538461538461	11	0.2727272727272727	0.8461538461538461	13	11	1	0	0	0.45454545454545453	11	5	15	0.0	0.5	0.4661006406953926	0.8787105286864437	0.7069419839382194	0.921897454182453	0.7521024173334858	0.9199020331845127	0.9099254076726516	0.9085923909714523	0	0	0.0	0.0045371584308473946	35
468	0.0022261197899225023	0.0021515550124789487	-0.0021515037533420727	0.9857139545338445	-1	0	0	0.6666666666666666	2	0.5	1	0.6666666666666666	0	2	0	1	0	0	0.6666666666666666	3	2	4	0.0	0.6666666666666666	0	0	0	0	0	0	0	0	0	0	0	-0.00021515037533420726	11
667	0.030398063826677115	0.012281794742033596	-0.0020760844861136105	0.9612332603793803	-1	0	0	0.2222222222222222	2	0.9090909090909091	10	1.0	0.9090909090909091	12	10	0	0	0	0.07692307692307693	13	1	13	0.0	0.16666666666666666	0.45959552916207597	0.9087474620843374	0.809707954072748	0.8321344423183227	0.7635395554883401	0.8971218300789858	0.9236141901956928	0.8830502495180075	0	0	0.0	-0.00020760844861136105	15
4849	0.0391722980879778	0.009776920053196454	0.004674841456000137	0.9673868962042173	-1	0	0	0.2	2	0.8461538461538461	11	0.2727272727272727	0.8461538461538461	13	11	1	0	0	0.45454545454545453	11	5	15	0.0	0.5	0.4661006406953926	0.8787105286864437	0.7069419839382194	0.921897454182453	0.8776397479969656	0.9560676920048653	0.9544821491887243	0.9248136013254729	0	0	0.0	0.004674841456000137	32
4208	0.039800725293380294	0.009360298022503686	0.00484745447071667	0.9671588685516886	-1	0	0	0.2	2	0.8461538461538461	11	0.2727272727272727	0.8461538461538461	13	11	1	0	0	0.45454545454545453	11	5	15	0.0	0.5	0.4661006406953926	0.8787105286864437	0.7069419839382194	0.921897454182453	0.7521024173334858	0.9199020331845127	0.9099254076726516	0.9085923909714523	0	0	0.0	0.00484745447071667	14
933	0.0018688759681250412	0.0017782416645093174	-0.0017782370829890139	0.9740670485725639	-1	0	0	0.5	1	1.0	1	1.0	1.0	1	1	1	1	0	0.3333333333333333	1	3	3	0.16666666666666666	0	0.9458022475035325	0.5	0.9627146303861368	0.5	0.29536448957617056	0.5	0.9571733181626462	0.5	1.0	1.0	0.0	-0.00017782370829890138	24
1717	0.02889014554916569	0.011893772049635262	0.0035216814711851764	0.9598728125651748	-1	0	0	0.3	3	0.7692307692307693	10	0.3125	0.7692307692307693	13	10	1	0	0	0.3333333333333333	12	4	15	0.0	0.6666666666666666	0.5337974356462929	0.852906335739227	0.630059409591035	0.9187703630601534	0.835862431958067	0.946236032353735	0.9275598341207587	0.9129666726046728	0	0	0.0	0.0035216814711851764	10
519	0.0022004996691897477	0.001959117299106667	-0.0019568046120735406	0.9809707282786947	-1	0	0	0.5	2	0.6666666666666666	2	0.625	0.3333333333333333	2	1	2	2	0	0.5	2	4	5	0.2857142857142857	0.5	0.25024532271912836	0.5038613300708621	0.466156802147209	0.8280225358133162	0.6682873364458869	0.5346751514348218	0.864026521750758	0.6399964461422094	0.75	0.5	0.07990578859093368	-0.00019568046120735407	25
3073	0.04011634048996896	0.00974491666716588	0.004433092394443619	0.9673653476213431	-1	0	0	0.2	2	0.8461538461538461	11	0.2727272727272727	0.8461538461538461	13	11	1	0	0	0.45454545454545453	11	5	15	0.0	0.5	0.4661006406953926	0.8787105286864437	0.7069419839382194	0.921897454182453	0.7521024173334858	0.9199020331845127	0.9099254076726516	0.9085923909714523	0	0	0.0	0.004433092394443619	12
234	0.0037818642641284563	0.0030427088820800014	-0.0030376872872021885	0.974673761546318	-1	0	0	0.75	3	0.3333333333333333	1	0.625	0.3333333333333333	3	1	1	2	0	0.5	4	2	5	0.5	0.6666666666666666	0.519148148765787	0.9510812660943518	0.3067721753205792	0.920874716393627	0.8594508394805688	0.6980554895006417	0.9555923915540505	0.8895934714604106	0.6666666666666666	1.0	0.0	-0.0003037687287202189	11
1676	0.029991923862506882	0.01018855375396436	0.003421081954981835	0.9569928936530482	-1	0	0	0.3	3	0.7692307692307693	10	0.2727272727272727	0.7692307692307693	13	10	1	0	0	0.45454545454545453	11	5	15	0.0	0.5	0.5337974356462929	0.8797759581784746	0.7069419839382194	0.921897454182453	0.7521024173334858	0.9199020331845127	0.8898896037612052	0.9088698145410369	0	0	0.0	0.003421081954981835	21
1931	0.03942675563895399	0.009735887302879654	0.004699711692867387	0.9673097455061537	-1	0	0	0.2	2	0.8461538461538461	11	0.2727272727272727	0.8461538461538461	13	11	1	0	0	0.45454545454545453	11	5	15	0.0	0.5	0.4661006406953926	0.8787105286864437	0.7069419839382194	0.921897454182453	0.7521024173334858	0.9199020331845127	0.9099254076726516	0.9085923909714523	0	0	0.0	0.004699711692867387	19
2832	0.03793344276384451	0.007607603129675227	0.0044382457635864575	0.9684801511199719	-1	0	0	0.2	2	0.8461538461538461	11	0.2727272727272727	0.8461538461538461	13	11	1	0	0	0.45454545454545453	11	5	15	0.0	0.5	0.4661006406953926	0.8787105286864437	0.630059409591035	0.9211026014596354	0.7521024173334858	0.9199020331845127	0.9099254076726516	0.9082877380335237	0	0	0.0	0.0044382457635864575	22
3899	0.03856916858130575	0.007959447122214905	0.0045916976129561984	0.9673351289841122	-1	0	0	0.2	2	0.8461538461538461	11	0.2727272727272727	0.8461538461538461	13	11	1	0	0	0.45454545454545453	11	5	15	0.0	0.5	0.4661006406953926	0.8787105286864437	0.630059409591035	0.9211026014596354	0.835862431958067	0.9532009811132901	0.9544821491887243	0.9230045196504555	0	0	0.0	0.0045916976129561984	45
2690	0.026042332966991745	0.0006802933022395056	-0.0006030479119466878	0.972243828879221	-1	0	0	0.3	3	0.6923076923076923	9	0.3125	0.6923076923076923	12	9	2	0	0	0.75	8	6	15	0.0	0.25	0.4903649769493429	0.9074983935553941	0.7713162182703075	0.9175800510177451	0.7939824246457764	0.9268147231180597	0.8928984564570657	0.9176405464690846	0	0	0.0	-6.030479119466878e-05	4
4118	0.038170563673275086	0.007405229939851137	0.004157887014811294	0.9673739787608079	-1	0	0	0.2	2	0.8461538461538461	11	0.2727272727272727	0.8461538461538461	13	11	1	0	0	0.45454545454545453	11	5	15	0.0	0.5	0.4661006406953926	0.8787105286864437	0.630059409591035	0.9211026014596354	0.835862431958067	0.9532009811132901	0.9544821491887243	0.9230045196504555	0	0	0.0	0.004157887014811294	13
4996	0.03875164566311382	0.009026255870908998	0.004766007619601166	0.9682877293581859	-1	0	0	0.2	2	0.8461538461538461	11	0.2727272727272727	0.8461538461538461	13	11	1	0	0	0.45454545454545453	11	5	15	0.0	0.5	0.4661006406953926	0.8787105286864437	0.7069419839382194	0.921897454182453	0.8284485486374276	0.9461748489240226	0.9394874986315931	0.919713283946056	0	0	0.0	0.004766007619601166	73
3056	0.038547411629978906	0.008126853103480663	0.005189764699656566	0.9669478517220269	-1	0	0	0.2	2	0.8461538461538461	11	0.2727272727272727	0.8461538461538461	13	11	1	0	0	0.45454545454545453	11	5	15	0.0	0.5	0.4661006406953926	0.8787105286864437	0.7069419839382194	0.921897454182453	0.6494393629797146	0.9354393793407305	0.9142062387141687	0.9148256254407147	0	0	0.0	0.005189764699656566	117
2752	0.03768206057174083	0.008543210654906869	0.004436068443228462	0.9677154585744732	-1	0	0	0.2	2	0.8461538461538461	11	0.2727272727272727	0.8461538461538461	13	11	1	0	0	0.45454545454545453	11	5	15	0.0	0.5	0.4661006406953926	0.8787105286864437	0.7069419839382194	0.921897454182453	0.7521024173334858	0.9199020331845127	0.9099254076726516	0.9085923909714523	0	0	0.0	0.004436068443228462	30
1252	0.02992574330223076	0.009998113762843796	0.00333048243929447	0.9543036101351148	-1	0	0	0.3	3	0.7692307692307693	10	0.2727272727272727	0.7692307692307693	13	10	1	0	0	0.45454545454545453	11	5	15	0.0	0.5	0.4661006406953926	0.8787105286864437	0.7069419839382194	0.921897454182453	0.7521024173334858	0.9199020331845127	0.9099254076726516	0.9085923909714523	0	0	0.0	0.00333048243929447	94
776	0.0018656271351347375	0.0017988591618200035	-0.0017988563127048674	0.9739066068939666	-1	0	0	0.5	1	1.0	1	1.0	1.0	1	1	1	1	0	0.3333333333333333	1	3	3	0.16666666666666666	0	0.9458022475035325	0.5	0.9627146303861368	0.5	0.39060943020469	0.5	0.9345001433529245	0.5	1.0	1.0	0.0	-0.00017988563127048675	17
3286	0.038391645173090704	0.009039319852226162	0.004495415019231024	0.9668852686423769	-1	0	0	0.2	2	0.8461538461538461	11	0.2727272727272727	0.8461538461538461	13	11	1	0	0	0.45454545454545453	11	5	15	0.0	0.5	0.4661006406953926	0.8787105286864437	0.7069419839382194	0.921897454182453	0.835862431958067	0.9532009811132901	0.9544821491887243	0.9232644160125516	0	0	0.0	0.004495415019231024	36
4340	0.04146342681672343	0.011221363319047085	0.0022857575980201926	0.9673983742278073	-1	0	0	0.2	2	0.8461538461538461	11	0.25	0.8461538461538461	13	11	1	0	0	0.6	10	6	15	0.0	0.4	0.5785280238194457	0.8837834726406089	0.7069419839382194	0.8489543364777639	0.835862431958067	0.9453432926267736	0.8707558674825103	0.9004186993038154	0	0	0.0	0.0022857575980201926	15
4317	0.03901393714251608	0.009846835440263976	0.004945059445532202	0.9682152611851165	-1	0	0	0.2	2	0.8461538461538461	11	0.2727272727272727	0.8461538461538461	13	11	1	0	0	0.45454545454545453	11	5	15	0.0	0.5	0.4661006406953926	0.8787105286864437	0.7069419839382194	0.921897454182453	0.7521024173334858	0.9199020331845127	0.9099254076726516	0.9085923909714523	0	0	0.0	0.004945059445532202	25
1973	0.037125612696054015	0.002897133641126535	-0.0008656285333788342	0.9483080904060798	-1	0	0	0.1111111111111111	1	1.0	11	1.0	0.9090909090909091	11	10	1	1	0	0.07692307692307693	13	1	13	0.2	0	0.5123694860551564	0.8435094566750843	0.7069419839382194	0.9174567847873928	0.835862431958067	0.9112550180878419	0.8731017428928278	0.8947907165323399	1.0	0	0.0	-8.656285333788342e-05	0
5029	0.03998835455566968	0.00846064506856958	0.004390075563823066	0.9665939706989826	-1	0	0	0.2	2	0.8461538461538461	11	0.2727272727272727	0.8461538461538461	13	11	1	0	0	0.45454545454545453	11	5	15	0.0	0.5	0.4661006406953926	0.8787105286864437	0.7069419839382194	0.921897454182453	0.835862431958067	0.9532009811132901	0.9544821491887243	0.9232644160125516	0	0	0.0	0.004390075563823066	15
3219	0.03863817517348174	0.009708731422384936	0.0046896214709988915	0.9674204438790054	-1	0	0	0.2	2	0.8461538461538461	11	0.2727272727272727	0.8461538461538461	13	11	1	0	0	0.45454545454545453	11	5	15	0.0	0.5	0.4661006406953926	0.8787105286864437	0.7069419839382194	0.921897454182453	0.7521024173334858	0.9199020331845127	0.9099254076726516	0.9085923909714523	0	0	0.0	0.0046896214709988915	21
4576	0.03742876808068451	0.009513066223222382	0.004855915268159932	0.9689946457595101	-1	0	0	0.2	2	0.8461538461538461	11	0.2727272727272727	0.8461538461538461	13	11	1	0	0	0.45454545454545453	11	5	15	0.0	0.5	0.4661006406953926	0.8787105286864437	0.7069419839382194	0.921897454182453	0.7521024173334858	0.9199020331845127	0.9099254076726516	0.9085923909714523	0	0	0.0	0.004855915268159932	12
3175	0.03982853753435525	0.009150663249958476	0.004814351824259735	0.9666762770331949	-1	0	0	0.2	2	0.8461538461538461	11	0.2727272727272727	0.8461538461538461	13	11	1	0	0	0.45454545454545453	11	5	15	0.0	0.5	0.4661006406953926	0.8787105286864437	0.7069419839382194	0.921897454182453	0.7521024173334858	0.9199020331845127	0.9099254076726516	0.9085923909714523	0	0	0.0	0.004814351824259735	17
2862	0.03817355308594585	0.008829823379025954	0.004660689646349383	0.9679806828926415	-1	0	0	0.2	2	0.8461538461538461	11	0.2727272727272727	0.8461538461538461	13	11	1	0	0	0.45454545454545453	11	5	15	0.0	0.5	0.4661006406953926	0.8787105286864437	0.7069419839382194	0.921897454182453	0.7521024173334858	0.9199020331845127	0.9099254076726516	0.9085923909714523	0	0	0.0	0.004660689646349383	43
4572	0.038305670892843896	0.009497000398916045	0.004225693449561113	0.9685739583920555	-1	0	0	0.2	2	0.8461538461538461	11	0.2727272727272727	0.8461538461538461	13	11	1	0	0	0.45454545454545453	11	5	15	0.0	0.5	0.4661006406953926	0.8787105286864437	0.7069419839382194	0.921897454182453	0.7521024173334858	0.9223934998786104	0.9054469840561503	0.909537639955065	0	0	0.0	0.004225693449561113	17
533	0.0018769547213175796	0.0017964233253792664	-0.0017960201229385258	0.984035405480482	-1	0	0	1.0	1	0	0	1.0	0	1	0	0	0	0	0.5	1	2	2	0.0	0	0	0	0	0	0	0	0	0	0	0	0	-0.00017960201229385257	20
4974	0.03808799556531443	0.00788970752764189	0.005006743986695833	0.9679972377844527	-1	0	0	0.2	2	0.8461538461538461	11	0.2727272727272727	0.8461538461538461	13	11	1	0	0	0.45454545454545453	11	5	15	0.0	0.5	0.4661006406953926	0.8787105286864437	0.7069419839382194	0.921897454182453	0.835862431958067	0.9532009811132901	0.9544821491887243	0.9232644160125516	0	0	0.0	0.005006743986695833	37
4513	0.03873503958217673	0.009013975392615834	0.004620132710272827	0.9676067029498423	-1	0	0	0.2	2	0.8461538461538461	11	0.2727272727272727	0.8461538461538461	13	11	1	0	0	0.45454545454545453	11	5	15	0.0	0.5	0.4661006406953926	0.8787105286864437	0.7069419839382194	0.921897454182453	0.7521024173334858	0.9223934998786104	0.9054469840561503	0.909537639955065	0	0	0.0	0.004620132710272827	13
1126	0.0018216197745090968	0.001769087479167952	-0.001767935754309432	0.983631606602255	-1	0	0	1.0	1	0	0	1.0	0	1	0	0	1	0	0.5	2	1	2	0.3333333333333333	0	0	0	0	0	0	0	0	0	0	0	0	-0.0001767935754309432	8
2990	0.039081169407513744	0.008320327959752502	0.0040259266054609045	0.9673727675050886	-1	0	0	0.2	2	0.8461538461538461	11	0.2727272727272727	0.8461538461538461	13	11	1	0	0	0.45454545454545453	11	5	15	0.0	0.5	0.4661006406953926	0.8787105286864437	0.7069419839382194	0.921897454182453	0.7521024173334858	0.9223934998786104	0.9054469840561503	0.909537639955065	0	0	0.0	0.0040259266054609045	14
2286	0.03800540462361969	0.008156697497255058	0.004537759865638652	0.9683805248348095	-1	0	0	0.2	2	0.8461538461538461	11	0.2727272727272727	0.8461538461538461	13	11	1	0	0	0.45454545454545453	11	5	15	0.0	0.5	0.4661006406953926	0.8787105286864437	0.7069419839382194	0.921897454182453	0.7521024173334858	0.9199020331845127	0.9099254076726516	0.9085923909714523	0	0	0.0	0.004537759865638652	26
1073	0.001957646787343503	0.0018805853098025516	-0.001880340525321148	0.982814335073568	-1	0	0	1.0	1	0	0	1.0	0	1	0	0	1	0	0.5	1	2	2	0.3333333333333333	0	0	0	0	0	0	0	0	0	0	0	0	-0.0001880340525321148	9
1287	0.036735107677754855	0.013743776060870428	0.0011086119243884345	0.9617499739613095	-1	0	0	0.3	3	0.7692307692307693	10	0.2727272727272727	0.7692307692307693	13	10	1	0	0	0.45454545454545453	11	5	15	0.0	0.5	0.4661006406953926	0.8787105286864437	0.7069419839382194	0.921897454182453	0.7521024173334858	0.9199020331845127	0.9099254076726516	0.9085923909714523	0	0	0.0	0.0011086119243884345	4
4290	0.03391748509271012	0.00565501044126415	0.0007317981826390493	0.6292989138997498	-1	0	0	0.1111111111111111	1	1.0	11	1.0	0.9090909090909091	11	10	1	1	0	0.07692307692307693	13	1	13	0.2	0	0.5123694860551564	0.8435094566750843	0.7069419839382194	0.9174567847873928	0.835862431958067	0.9428580081743084	0.8831088462750382	0.9087730601700839	1.0	0.09090909090909091	0.0	0.0007317981826390493	1
2124	0.03186445847340228	0.0020258253663405622	-0.001954096150339018	0.9747043629557147	-1	0	0	0.125	1	1.0	10	0.3333333333333333	0.9	10	9	1	2	0	0.4444444444444444	9	4	12	0.4	0	0.381016543513473	0.8083157863861336	0.8720171908408696	0.927042033053172	0.6524235024075018	0.8951101399015763	0.8983232590385468	0.8851115088888701	0.55	0	0.0	-0.0001954096150339018	0
1950	0.038174429180935686	0.007772223342176573	0.004377702469737915	0.9682100540229976	-1	0	0	0.2	2	0.8461538461538461	11	0.2727272727272727	0.8461538461538461	13	11	1	0	0	0.45454545454545453	11	5	15	0.0	0.5	0.4661006406953926	0.8787105286864437	0.7069419839382194	0.921897454182453	0.7521024173334858	0.9199020331845127	0.9099254076726516	0.9085923909714523	0	0	0.0	0.004377702469737915	15
3724	0.03797351463224235	0.008284662989738312	0.0048041485495214295	0.967935278395368	-1	0	0	0.2	2	0.8461538461538461	11	0.2727272727272727	0.8461538461538461	13	11	1	0	0	0.45454545454545453	11	5	15	0.0	0.5	0.4661006406953926	0.8787105286864437	0.7069419839382194	0.921897454182453	0.7521024173334858	0.9199020331845127	0.9099254076726516	0.9085923909714523	0	0	0.0	0.0048041485495214295	63
2841	0.02475758241304723	0.008220362662055537	0.0030607868652251916	0.9630305067353591	-1	0	0	0.3	3	0.7692307692307693	10	0.2727272727272727	0.7692307692307693	13	10	1	0	0	0.45454545454545453	11	5	15	0.0	0.5	0.5337974356462929	0.8981433339403501	0.7837254555431002	0.8493846636245447	0.835862431958067	0.9276447365240365	0.8786979911502714	0.8959054792909776	0	0	0.0	0.0030607868652251916	13
3105	0.038388385346983765	0.00860037805949535	0.005153150293937607	0.9678684177700946	-1	0	0	0.2	2	0.8461538461538461	11	0.2727272727272727	0.8461538461538461	13	11	1	0	0	0.45454545454545453	11	5	15	0.0	0.5	0.4661006406953926	0.8787105286864437	0.7069419839382194	0.921897454182453	0.835862431958067	0.9532009811132901	0.9544821491887243	0.9232644160125516	0	0	0.0	0.005153150293937607	14
2852	0.034774566558313735	0.008329150564321756	0.005496701258079102	0.9665796510165783	-1	0	0	0.2	2	0.8461538461538461	11	0.2727272727272727	0.8461538461538461	13	11	1	0	0	0.45454545454545453	11	5	15	0.0	0.5	0.5273278101250997	0.880646725571239	0.630059409591035	0.9211026014596354	0.835862431958067	0.9532009811132901	0.9544821491887243	0.9234367533859535	0	0	0.0	0.005496701258079102	18
4254	0.039011532666788286	0.009591585677043643	0.0050699855081530265	0.9685589781559208	-1	0	0	0.2	2	0.8461538461538461	11	0.2727272727272727	0.8461538461538461	13	11	1	0	0	0.45454545454545453	11	5	15	0.0	0.5	0.4661006406953926	0.8787105286864437	0.7069419839382194	0.921897454182453	0.835862431958067	0.9532009811132901	0.9544821491887243	0.9232644160125516	0	0	0.0	0.0050699855081530265	75
[truncated: 3,970 more rows]
