# Supplementary material for: Environmental influences on evolvable robots
Source: PLoS One. 2020 May 29;15(5):e0233848. doi: 10.1371/journal.pone.0233848 (PMC7259730; doi:10.1371/journal.pone.0233848)
Supplement: S1 Dataset — (ZIP) [file pone.0233848.s003.zip › data_plosone/snapshots_ids_tilted_6.tsv]

generation	robot_id
72	3139
72	3432
72	3541
72	2672
72	3607
72	3668
72	3527
72	3629
72	3608
72	3667
72	3611
72	3551
72	3355
72	3478
72	3561
72	3459
72	3691
72	3309
72	3473
72	3601
72	3379
72	3362
72	3666
72	3408
72	3190
72	3237
72	3645
72	3101
72	3421
72	3679
72	3689
72	3635
72	2775
72	3633
72	3570
72	3116
72	3113
72	3513
72	3449
72	3642
72	3505
72	3445
72	2594
72	3399
72	3700
72	3594
72	3648
72	2948
72	3246
72	3343
72	3674
72	3640
72	3602
72	3517
72	3164
72	3675
72	3690
72	3553
72	3695
72	3539
72	3677
72	3615
72	3688
72	3580
72	3318
72	3656
72	3593
72	2976
72	3669
72	3625
72	3314
72	3697
72	3102
72	3599
72	3699
72	3662
72	3659
72	3397
72	3683
72	3630
72	3696
72	3000
72	3141
72	3424
72	3643
72	3567
72	3698
72	3051
72	3694
72	3555
72	3258
72	3108
72	3543
72	3402
72	3357
72	3468
72	3627
72	3548
72	3366
72	3508
50	2598
50	2254
50	2414
50	2485
50	2584
50	2560
50	2501
50	2372
50	2419
50	2473
50	2558
50	2556
50	2559
50	2520
50	2568
50	2505
50	2502
50	2404
50	2468
50	2542
50	2424
50	2415
50	2597
50	2410
50	2552
50	2571
50	2338
50	2426
50	2453
50	2529
50	2256
50	2484
50	2600
50	2367
50	2585
50	2301
50	2596
50	2153
50	2518
50	2014
50	2526
50	2483
50	2486
50	2400
50	2587
50	2474
50	2594
50	2503
50	2362
50	2491
50	2399
50	2595
50	2454
50	2406
50	2582
50	2490
50	2401
50	2550
50	2569
50	2561
50	2563
50	2545
50	2347
50	2512
50	2564
50	2538
50	2459
50	2506
50	2588
50	2521
50	2525
50	2599
50	2513
50	2547
50	2565
50	2493
50	2262
50	2289
50	2466
50	2567
50	2514
50	2586
50	2539
50	2456
50	2445
50	2591
50	2573
50	2383
50	2543
50	2316
50	2537
50	2590
50	2409
50	2515
50	2387
50	2562
50	2572
50	1888
50	2251
50	2444
74	3139
74	3762
74	3704
74	3432
74	3765
74	3541
74	2672
74	3607
74	3761
74	3527
74	3781
74	3629
74	3608
74	3667
74	3611
74	3551
74	3355
74	3726
74	3478
74	3767
74	3561
74	3743
74	3309
74	3601
74	3379
74	3772
74	3746
74	3190
74	3787
74	3101
74	3421
74	2775
74	3633
74	3116
74	3113
74	3642
74	3763
74	3445
74	2594
74	3399
74	3758
74	3768
74	3755
74	3700
74	3594
74	3788
74	2948
74	3246
74	3706
74	3343
74	3750
74	3640
74	3702
74	3770
74	3725
74	3164
74	3675
74	3793
74	3539
74	3744
74	3776
74	3785
74	3580
74	3656
74	3593
74	3669
74	3780
74	3697
74	3716
74	3102
74	3599
74	3662
74	3659
74	3397
74	3711
74	3630
74	3696
74	3000
74	3141
74	3741
74	3424
74	3791
74	3643
74	3698
74	3051
74	3694
74	3258
74	3779
74	3108
74	3402
74	3357
74	3722
74	3797
74	3737
74	3800
74	3627
74	3548
74	3366
74	3712
74	3508
60	3040
60	2640
60	3049
60	3070
60	3058
60	3097
60	3067
60	2584
60	3045
60	2986
60	2672
60	2602
60	2473
60	2970
60	2966
60	3026
60	2991
60	2703
60	3018
60	2631
60	2898
60	2890
60	2996
60	2367
60	2828
60	2953
60	3007
60	3087
60	2980
60	3078
60	3054
60	3060
60	2932
60	2983
60	2927
60	3015
60	2730
60	2764
60	3057
60	2714
60	2606
60	2775
60	3041
60	3081
60	2897
60	3011
60	2993
60	2720
60	2594
60	3096
60	3100
60	3076
60	3010
60	3056
60	2742
60	3091
60	3083
60	3019
60	3063
60	2948
60	3071
60	2582
60	2783
60	3003
60	3012
60	3077
60	3079
60	2770
60	3068
60	3046
60	2795
60	3042
60	2936
60	2750
60	2976
60	2916
60	2648
60	3016
60	2873
60	3000
60	3066
60	3062
60	2913
60	3085
60	3051
60	3052
60	2659
60	2573
60	3084
60	2925
60	2956
60	2912
60	2919
60	2892
60	3073
60	2990
60	3075
60	2849
60	2884
60	2738
76	3877
76	3870
76	3139
76	3762
76	3808
76	3432
76	3541
76	2672
76	3899
76	3607
76	3527
76	3781
76	3629
76	3608
76	3667
76	3611
76	3551
76	3854
76	3478
76	3888
76	3889
76	3561
76	3802
76	3309
76	3852
76	3858
76	3842
76	3865
76	3831
76	3874
76	3867
76	3746
76	3190
76	3787
76	3421
76	3815
76	2775
76	3818
76	3838
76	3116
76	3113
76	3898
76	3642
76	3890
76	2594
76	3399
76	3755
76	3700
76	3892
76	3788
76	2948
76	3882
76	3807
76	3706
76	3866
76	3883
76	3343
76	3848
76	3861
76	3640
76	3702
76	3164
76	3675
76	3793
76	3884
76	3744
76	3776
76	3893
76	3785
76	3580
76	3880
76	3879
76	3780
76	3102
76	3599
76	3659
76	3813
76	3711
76	3630
76	3000
76	3887
76	3741
76	3424
76	3895
76	3643
76	3698
76	3402
76	3357
76	3863
76	3722
76	3864
76	3737
76	3800
76	3627
76	3828
76	3548
76	3900
76	3712
76	3857
76	3508
30	1492
30	1429
30	1191
30	1362
30	1599
30	1521
30	1531
30	1381
30	1360
30	1550
30	1479
30	1577
30	1008
30	1423
30	1549
30	1010
30	1487
30	1575
30	1351
30	1435
30	1432
30	1379
30	1581
30	1404
30	1482
30	1393
30	1593
30	1509
30	1544
30	1177
30	1527
30	1468
30	1542
30	918
30	1501
30	1563
30	1418
30	1313
30	1455
30	1536
30	1451
30	1454
30	1579
30	1476
30	1518
30	1484
30	1539
30	1552
30	1522
30	1166
30	1481
30	1583
30	1582
30	1480
30	1572
30	1330
30	1324
30	1507
30	1526
30	1585
30	1422
30	1566
30	1392
30	1554
30	1590
30	1591
30	1377
30	1413
30	1490
30	1394
30	1264
30	1365
30	1515
30	1587
30	1355
30	1444
30	1473
30	1586
30	1508
30	1596
30	1595
30	1594
30	1519
30	1541
30	1561
30	1160
30	1475
30	1534
30	1555
30	1565
30	1118
30	1340
30	1257
30	1513
30	1573
30	1275
30	1592
30	1584
30	1546
30	1496
71	3488
71	3139
71	3582
71	3432
71	3541
71	2672
71	3306
71	3607
71	3527
71	3629
71	3608
71	3611
71	3551
71	3355
71	3478
71	3561
71	3459
71	3309
71	3473
71	3601
71	3379
71	3649
71	3362
71	3583
71	3408
71	3190
71	3237
71	3645
71	3101
71	3421
71	3635
71	2775
71	3581
71	3633
71	3570
71	3116
71	3113
71	3513
71	3449
71	3642
71	3505
71	3445
71	2720
71	2594
71	3399
71	3594
71	3648
71	2948
71	3622
71	3246
71	3623
71	3420
71	3343
71	3603
71	3640
71	3602
71	3517
71	3164
71	3553
71	3233
71	3539
71	2795
71	3415
71	3615
71	3580
71	3318
71	3616
71	3593
71	3600
71	2976
71	3386
71	3625
71	3314
71	3102
71	3599
71	3466
71	3397
71	3630
71	3605
71	3000
71	3141
71	3424
71	3643
71	3567
71	3051
71	3610
71	3555
71	3258
71	3586
71	3108
71	3543
71	3402
71	3357
71	3546
71	3468
71	3627
71	3548
71	3636
71	3366
71	3508
54	2254
54	2640
54	2683
54	2800
54	2584
54	2785
54	2672
54	2602
54	2771
54	2473
54	2759
54	2505
54	2701
54	2651
54	2703
54	2676
54	2758
54	2622
54	2631
54	2790
54	2768
54	2453
54	2529
54	2600
54	2367
54	2585
54	2664
54	2715
54	2730
54	2764
54	2518
54	2714
54	2653
54	2606
54	2752
54	2486
54	2775
54	2474
54	2639
54	2791
54	2656
54	2720
54	2594
54	2751
54	2491
54	2786
54	2742
54	2772
54	2799
54	2794
54	2582
54	2783
54	2680
54	2401
54	2736
54	2647
54	2550
54	2797
54	2780
54	2725
54	2620
54	2545
54	2737
54	2770
54	2347
54	2739
54	2564
54	2538
54	2795
54	2750
54	2705
54	2506
54	2779
54	2525
54	2669
54	2648
54	2704
54	2644
54	2734
54	2788
54	2708
54	2735
54	2753
54	2659
54	2514
54	2586
54	2773
54	2761
54	2539
54	2630
54	2699
54	2573
54	2787
54	2777
54	2316
54	2757
54	2668
54	2762
54	2760
54	2738
34	1743
34	1787
34	1362
34	1694
34	1760
34	1783
34	1756
34	1360
34	1772
34	1747
34	1479
34	1610
34	1723
34	1577
34	1423
34	1718
34	1759
34	1767
34	1696
34	1775
34	1710
34	1630
34	1765
34	1714
34	1698
34	1708
34	1761
34	1527
34	1754
34	1661
34	1684
34	1728
34	1773
34	1720
34	1737
34	1501
34	1648
34	1563
34	1669
34	1536
34	1451
34	1724
34	1722
34	1715
34	1634
34	1746
34	1689
34	1579
34	1738
34	1799
34	1484
34	1656
34	1757
34	1791
34	1736
34	1659
34	1748
34	1633
34	1683
34	1701
34	1769
34	1583
34	1750
34	1789
34	1480
34	1781
34	1731
34	1766
34	1796
34	1697
34	1677
34	1585
34	1647
34	1705
34	1590
34	1670
34	1591
34	1704
34	1490
34	1798
34	1264
34	1788
34	1771
34	1623
34	1355
34	1730
34	1732
34	1780
34	1752
34	1614
34	1657
34	1611
34	1555
34	1745
34	1725
34	1635
34	1640
34	1546
34	1700
34	1762
0	67
0	78
0	27
0	40
0	44
0	66
0	95
0	21
0	37
0	58
0	52
0	15
0	92
0	84
0	53
0	12
0	41
0	91
0	77
0	38
0	64
0	19
0	85
0	49
0	45
0	86
0	35
0	88
0	70
0	80
0	17
0	23
0	57
0	39
0	62
0	22
0	29
0	4
0	76
0	25
0	61
0	60
0	81
0	73
0	72
0	89
0	51
0	3
0	11
0	24
0	10
0	33
0	56
0	75
0	59
0	43
0	47
0	32
0	74
0	90
0	99
0	7
0	1
0	5
0	26
0	13
0	71
0	31
0	63
0	54
0	100
0	6
0	96
0	82
0	48
0	83
0	79
0	69
0	87
0	46
0	18
0	20
0	94
0	16
0	36
0	14
0	34
0	9
0	28
0	68
0	98
0	93
0	30
0	97
0	55
0	65
0	50
0	8
0	42
0	2
87	4059
87	3139
87	4411
87	4361
87	3541
87	2672
87	3899
87	4441
87	4433
87	4040
87	3608
87	4367
87	3611
87	4294
87	4099
87	4408
87	3478
87	3561
87	4448
87	4256
87	4308
87	4277
87	4383
87	3874
87	3190
87	3787
87	4275
87	3421
87	4301
87	4395
87	4111
87	2775
87	4353
87	4317
87	4287
87	4152
87	4442
87	4430
87	4255
87	4431
87	3399
87	3892
87	4337
87	4379
87	4440
87	3788
87	4407
87	4330
87	4446
87	4274
87	4409
87	4413
87	3640
87	3675
87	4438
87	3884
87	4435
87	4405
87	4372
87	4420
87	3785
87	3580
87	3880
87	4269
87	4237
87	4351
87	4445
87	4311
87	4156
87	4358
87	4008
87	4414
87	4120
87	3813
87	3711
87	3630
87	4406
87	4443
87	4401
87	4390
87	4434
87	4402
87	4036
87	3698
87	4196
87	3950
87	4314
87	3357
87	4116
87	3722
87	4398
87	4417
87	4284
87	4391
87	4418
87	4241
87	3548
87	4243
87	3712
87	3508
51	2617
51	2598
51	2601
51	2254
51	2414
51	2640
51	2584
51	2560
51	2629
51	2602
51	2473
51	2558
51	2556
51	2559
51	2505
51	2502
51	2404
51	2468
51	2622
51	2631
51	2424
51	2415
51	2597
51	2410
51	2552
51	2338
51	2453
51	2529
51	2484
51	2600
51	2367
51	2585
51	2301
51	2646
51	2518
51	2014
51	2606
51	2486
51	2400
51	2605
51	2636
51	2587
51	2474
51	2639
51	2594
51	2503
51	2619
51	2491
51	2611
51	2582
51	2603
51	2490
51	2401
51	2647
51	2550
51	2569
51	2649
51	2633
51	2561
51	2627
51	2620
51	2545
51	2347
51	2512
51	2564
51	2538
51	2459
51	2609
51	2506
51	2588
51	2521
51	2525
51	2599
51	2648
51	2644
51	2547
51	2565
51	2493
51	2262
51	2289
51	2567
51	2514
51	2586
51	2634
51	2539
51	2630
51	2456
51	2591
51	2573
51	2543
51	2618
51	2316
51	2590
51	2515
51	2387
51	2562
51	2572
51	1888
51	2251
51	2444
79	4045
79	3139
79	3901
79	3541
79	2672
79	3899
79	3607
79	3527
79	3952
79	4040
79	3629
79	3608
79	3611
79	3551
79	3854
79	3478
79	3960
79	3561
79	3956
79	4038
79	4026
79	4020
79	3842
79	3865
79	3874
79	3867
79	3746
79	3190
79	3787
79	3421
79	4022
79	3815
79	2775
79	4014
79	3838
79	3113
79	3642
79	4002
79	3890
79	4047
79	3990
79	2594
79	3399
79	3700
79	3892
79	3788
79	3938
79	3706
79	3866
79	3987
79	3848
79	3903
79	3931
79	3925
79	3640
79	4025
79	4044
79	3998
79	3675
79	4033
79	3963
79	3884
79	4031
79	3909
79	3964
79	3972
79	3893
79	3785
79	4032
79	3580
79	3880
79	4011
79	3599
79	4008
79	3659
79	3813
79	3936
79	3711
79	3630
79	3887
79	3424
79	3895
79	3643
79	4036
79	3698
79	4029
79	3996
79	4043
79	4028
79	3950
79	3357
79	3992
79	3722
79	3994
79	3548
79	3947
79	3971
79	4001
79	3712
79	3508
35	1743
35	1787
35	1362
35	1814
35	1760
35	1803
35	1783
35	1756
35	1841
35	1842
35	1772
35	1747
35	1479
35	1723
35	1577
35	1423
35	1718
35	1836
35	1759
35	1767
35	1832
35	1696
35	1710
35	1821
35	1815
35	1837
35	1630
35	1714
35	1698
35	1708
35	1831
35	1846
35	1527
35	1754
35	1661
35	1684
35	1773
35	1648
35	1563
35	1669
35	1536
35	1451
35	1724
35	1722
35	1715
35	1634
35	1746
35	1808
35	1579
35	1656
35	1757
35	1805
35	1633
35	1683
35	1818
35	1701
35	1583
35	1750
35	1480
35	1849
35	1824
35	1809
35	1766
35	1796
35	1833
35	1697
35	1677
35	1585
35	1647
35	1705
35	1590
35	1670
35	1591
35	1844
35	1838
35	1812
35	1264
35	1828
35	1771
35	1623
35	1802
35	1355
35	1730
35	1732
35	1839
35	1780
35	1816
35	1845
35	1752
35	1614
35	1611
35	1555
35	1825
35	1819
35	1725
35	1635
35	1640
35	1546
35	1700
35	1762
82	4185
82	4059
82	3139
82	4150
82	3541
82	2672
82	3899
82	4070
82	4040
82	4101
82	4074
82	4158
82	3608
82	3611
82	4082
82	4099
82	3551
82	3478
82	3561
82	4197
82	4026
82	3842
82	4103
82	3874
82	4147
82	3867
82	3190
82	4198
82	3787
82	4163
82	3421
82	4102
82	3815
82	4111
82	2775
82	4152
82	4014
82	3838
82	3113
82	4002
82	3890
82	4047
82	3990
82	3399
82	3892
82	4146
82	3788
82	4109
82	4091
82	3848
82	3903
82	3925
82	4085
82	3640
82	4025
82	4044
82	3675
82	4172
82	3884
82	3893
82	4189
82	4157
82	3785
82	3580
82	3880
82	4190
82	4176
82	4156
82	3599
82	4104
82	4108
82	4008
82	4145
82	3659
82	4120
82	3813
82	4182
82	3711
82	3630
82	4119
82	4165
82	3643
82	4036
82	4141
82	3698
82	4181
82	4196
82	4092
82	3950
82	4139
82	3357
82	4116
82	3722
82	4169
82	4121
82	4170
82	3548
82	3947
82	3712
82	3508
38	1996
38	1956
38	1814
38	1982
38	1760
38	1803
38	1783
38	1919
38	1864
38	1987
38	1942
38	1857
38	1927
38	1904
38	1965
38	1959
38	1723
38	1937
38	1995
38	1759
38	1907
38	1917
38	1926
38	1871
38	1913
38	1714
38	1852
38	1846
38	1902
38	1983
38	1929
38	1977
38	1966
38	1898
38	1985
38	1661
38	1932
38	1954
38	1648
38	1865
38	1722
38	1746
38	1930
38	2000
38	1861
38	1656
38	1945
38	1980
38	1805
38	1974
38	1701
38	1583
38	1750
38	1973
38	1908
38	1849
38	1854
38	1943
38	1809
38	1938
38	1796
38	1697
38	1928
38	1906
38	1677
38	1873
38	1647
38	1948
38	1986
38	1972
38	1984
38	1705
38	1912
38	1969
38	1989
38	1955
38	1828
38	1968
38	1998
38	1730
38	1839
38	1886
38	1946
38	1816
38	1953
38	1752
38	1905
38	1992
38	1964
38	1855
38	1990
38	1882
38	1893
38	1901
38	1725
38	1872
38	1888
38	1940
38	1700
38	1762
20	1091
20	1059
20	1035
20	1007
20	1055
20	1078
20	1093
20	895
20	1071
20	960
20	987
20	969
20	1008
20	1009
20	1084
20	1010
20	976
20	717
20	782
20	1100
20	1031
20	1074
20	1070
20	985
20	1002
20	1052
20	857
20	1065
20	1068
20	892
20	1085
20	1040
20	848
20	989
20	1049
20	909
20	1015
20	988
20	1026
20	918
20	1005
20	1028
20	982
20	1016
20	1080
20	1095
20	1032
20	961
20	682
20	1063
20	1077
20	1001
20	1058
20	1089
20	1067
20	1075
20	1069
20	882
20	840
20	944
20	1047
20	919
20	922
20	1097
20	1090
20	1087
20	776
20	1092
20	996
20	998
20	1038
20	910
20	1079
20	603
20	771
20	808
20	1053
20	991
20	1000
20	1036
20	1096
20	1021
20	870
20	942
20	1044
20	1024
20	1088
20	851
20	966
20	1034
20	1064
20	1073
20	963
20	902
20	1029
20	588
20	1098
20	843
20	821
20	957
64	3040
64	2640
64	3049
64	3253
64	3139
64	3151
64	3299
64	3045
64	3225
64	2672
64	2602
64	3282
64	3184
64	2991
64	3161
64	2898
64	3274
64	3266
64	3275
64	3293
64	3264
64	3296
64	3054
64	3060
64	2927
64	3190
64	3272
64	3237
64	3015
64	2730
64	3260
64	3245
64	2764
64	3057
64	3101
64	2714
64	2775
64	2897
64	3254
64	3199
64	3116
64	3113
64	2720
64	2594
64	3096
64	3259
64	3111
64	3240
64	3010
64	3153
64	3122
64	2948
64	3246
64	2582
64	3192
64	3300
64	3215
64	3250
64	3164
64	2770
64	3223
64	3278
64	3236
64	3233
64	3046
64	2795
64	3249
64	3174
64	3135
64	2976
64	3202
64	3280
64	3102
64	2916
64	2648
64	3263
64	3000
64	3141
64	3231
64	3291
64	3287
64	3085
64	3051
64	3128
64	3258
64	3286
64	3265
64	3108
64	3185
64	3217
64	2573
64	3170
64	3137
64	3084
64	2925
64	2892
64	3073
64	2849
64	3297
64	2884
84	4059
84	3139
84	3541
84	2672
84	3899
84	4240
84	4040
84	3608
84	4283
84	3611
84	4294
84	4099
84	3551
84	3478
84	3561
84	4267
84	4254
84	4201
84	3842
84	4256
84	4261
84	4277
84	4103
84	3874
84	3867
84	3190
84	3787
84	4163
84	4250
84	4275
84	3421
84	4251
84	4300
84	3815
84	4111
84	2775
84	4287
84	4152
84	3113
84	4260
84	4257
84	4255
84	3890
84	3399
84	4252
84	4266
84	4202
84	3892
84	4230
84	3788
84	4109
84	4091
84	4274
84	4085
84	3640
84	4025
84	4217
84	4044
84	4292
84	3675
84	4265
84	3884
84	4297
84	4293
84	3785
84	3580
84	3880
84	4269
84	4237
84	4176
84	4156
84	4213
84	4108
84	4008
84	4145
84	4120
84	3813
84	3711
84	3630
84	4119
84	4165
84	4270
84	4036
84	4141
84	3698
84	4196
84	4092
84	4281
84	3950
84	3357
84	4116
84	3722
84	4284
84	4278
84	4241
84	3548
84	3947
84	4243
84	3712
84	3508
77	3139
77	3762
77	3808
77	3901
77	3432
77	3541
77	2672
77	3899
77	3607
77	3527
77	3911
77	3629
77	3608
77	3667
77	3611
77	3551
77	3906
77	3854
77	3478
77	3888
77	3889
77	3561
77	3309
77	3842
77	3865
77	3831
77	3874
77	3867
77	3935
77	3746
77	3190
77	3787
77	3421
77	3815
77	2775
77	3838
77	3116
77	3913
77	3113
77	3642
77	3890
77	2594
77	3399
77	3755
77	3700
77	3892
77	3788
77	3882
77	3938
77	3924
77	3807
77	3706
77	3866
77	3883
77	3848
77	3903
77	3931
77	3925
77	3640
77	3944
77	3922
77	3164
77	3675
77	3884
77	3909
77	3893
77	3785
77	3580
77	3880
77	3879
77	3780
77	3102
77	3599
77	3659
77	3813
77	3949
77	3936
77	3711
77	3630
77	3000
77	3887
77	3424
77	3895
77	3643
77	3698
77	3930
77	3940
77	3950
77	3402
77	3357
77	3722
77	3864
77	3737
77	3908
77	3548
77	3947
77	3934
77	3900
77	3712
[truncated: 8,001 more rows]
