# Supplementary material for: Environmental influences on evolvable robots
Source: PLoS One. 2020 May 29;15(5):e0233848. doi: 10.1371/journal.pone.0233848 (PMC7259730; doi:10.1371/journal.pone.0233848)
Supplement: S1 Dataset — (ZIP) [file pone.0233848.s003.zip › data_plosone/all_measures_seasonal_tilted_1.tsv]

robot_id	velocity	displacement_velocity	displacement_velocity_hill	head_balance	contacts	branching	branching_modules_count	limbs	extremities	length_of_limbs	extensiveness	coverage	joints	hinge_count	active_hinges_count	brick_count	touch_sensor_count	brick_sensor_count	proportion	width	height	absolute_size	sensors	symmetry	avg_period	dev_period	avg_phase_offset	dev_phase_offset	avg_amplitude	dev_amplitude	avg_intra_dev_params	avg_inter_dev_params	sensors_reach	recurrence	synaptic_reception	fitness	cons_fitness
3233	0.040069213346703283	0.012469653835102037	0.009719599801801529	0.7678027748489743	-1	0	0	0.4	4	0.5384615384615384	7	0.5	0.38461538461538464	7	5	7	1	0	0.3	3	10	15	0.0625	0	0.6096436959947877	0.891798462031451	0.5914591481008613	0.896110456363771	0.6411143847255555	0.9374024376048862	0.8212025603624872	0.9108010691441882	1.0	0.7142857142857143	0.0	0.009719599801801529	45
766	0.006963456778278495	0.0016382072508893915	-0.0015781726473894004	0.9799371502587589	-1	0	0	0.3333333333333333	1	1.0	2	1.0	1.0	3	2	0	0	0	0.25	4	1	4	0.0	0	0.4966285280481831	0.7617999908549912	0.9363689586201387	0.9593935733589335	0.1952480967573721	0.7286363194498685	0.9544853436072669	0.8545680349294864	0	0	0.0	-0.00015781726473894004	17
2016	0.03779328927243819	0.01086297417228238	0.007343925852024252	0.7698175738051951	-1	0.25	1	0.4	4	0.6153846153846154	8	0.375	0.46153846153846156	7	6	7	1	0	0.4	4	10	15	0.058823529411764705	0.4	0.6299113109651616	0.8458863976966339	0.42761415317778945	0.8937177589972573	0.6451135994690179	0.9438524211617597	0.7293672383898896	0.9018535190282194	1.0	0.8571428571428571	0.0	0.007343925852024252	39
3343	0.039937789592788465	0.011136183826185303	0.00958367801097624	0.9268842754039587	-1	0.25	1	0.5	5	0.46153846153846156	6	0.5	0.38461538461538464	7	5	7	1	0	0.3	3	10	15	0.0625	0.8	0.6096436959947877	0.891798462031451	0.5697492640062066	0.8909055731296815	0.6451135994690179	0.9369046740711967	0.7293672383898896	0.9090757231505682	1.0	0.7142857142857143	0.0	0.00958367801097624	58
184	0.0030145334250126082	0.0025459966133381732	-0.0024575950658923943	0.9846936256188452	-1	0	0	0.6666666666666666	2	0.5	1	1.0	0.5	3	1	0	2	0	0.25	4	1	4	1.0	0.6666666666666666	0.4966285280481831	0.9144637554135352	0.27041779820963835	0.9589446696463113	0.17468193728088366	0.9083424419621701	0.9487181091852095	0.9311585875171495	0.6666666666666666	0.3333333333333333	0.0	-0.00024575950658923943	23
3339	0.032087722298218664	0.007332823876129597	-0.005775193722497509	0.9215913850380324	-1	0.25	1	0.5	5	0.46153846153846156	6	0.4166666666666667	0.38461538461538464	6	5	8	1	0	0.4444444444444444	4	9	15	0.05263157894736842	0.6666666666666666	0.6504474952823418	0.7575945125489704	0.42761415317778945	0.9058624763520365	0.6357665745454387	0.9493503600435576	0.8212025603624872	0.8920163201307674	1.0	1.0	0.0	-0.000577519372249751	1
3489	0.038978044585450705	0.010435016192047286	0.00955946533812358	0.9274970301762393	-1	0.25	1	0.5	5	0.46153846153846156	6	0.5	0.38461538461538464	7	5	7	1	0	0.3	3	10	15	0.0625	0.8	0.6096436959947877	0.891798462031451	0.5697492640062066	0.8909055731296815	0.702457623131519	0.9408319609044433	0.8212025603624872	0.9109441118727554	1.0	0.7142857142857143	0.0	0.00955946533812358	59
545	0.005513559332496193	0.0027392992767261183	-0.0025246465747466532	0.9486776133758658	-1	0	0	0.5	3	0.3333333333333333	2	0.5333333333333333	0.3333333333333333	4	2	3	3	0	0.6	3	5	8	0.375	0	0.7063100094495616	0.9028420372086462	0.8859809754305014	0.686523629859582	0.5226385395608822	0.9654637973238146	0.8614855426292618	0.8923117931360994	0.25	0	0.0	-0.0002524646574746653	8
4860	0.03543442056988947	0.01163986401086522	0.01051044902857161	0.9271702059908137	-1	0.25	1	0.4	4	0.5833333333333334	7	0.4666666666666667	0.4166666666666667	5	5	8	1	0	0.3	3	10	14	0.05	0.5	0.6096436959947877	0.7084543172166181	0.5697492640062066	0.7984080072656413	0.7446455022223316	0.6290060084076238	0.7561586748856756	0.7172252390895398	1.0	0.8	0.0	0.01051044902857161	22
231	0.006459712002441092	0.004987151101355175	-0.004985132006700044	0.9677425189215547	-1	0.5	1	0.8333333333333334	5	0.2857142857142857	2	0.5625	0.2857142857142857	5	2	3	0	0	1.0	4	4	9	0.0	0.8	0.7526134203736194	0.817472149462214	0.5831961635328826	0.9718976520003559	0.4697097551954711	0.6256017850849667	0.8632190209469911	0.8643658779991542	0	0	0.0	-0.0004985132006700044	4
1511	0.031003326368897417	0.009278256714576733	0.004916848153693033	0.93153568000789	-1	0	0	0.4	4	0.5384615384615384	7	0.3333333333333333	0.38461538461538464	6	5	8	1	0	0.5555555555555556	5	9	15	0.05263157894736842	0.2	0.5994790525885852	0.8215987947556349	0.5095366506393254	0.8765855138823527	0.6928799434739435	0.9151021484498693	0.776762229925712	0.8760013149024639	1.0	0.8333333333333334	0.0	0.004916848153693033	42
523	0.0021438485421459755	0.0020782203350136336	-0.002076025764814479	0.9831144690173814	-1	0	0	0	0	0	0	1.0	0	0	0	0	0	0	1.0	1	1	1	0.0	0	0	0	0	0	0	0	0	0	0	0	0	-0.1	0
4227	0.03545205095093196	0.012582584063207941	0.011466979197293862	0.9265662990117134	-1	0.25	1	0.4	4	0.5833333333333334	7	0.4666666666666667	0.4166666666666667	5	5	8	1	0	0.3	3	10	14	0.05	0.5	0.6096436959947877	0.7084543172166181	0.5697492640062066	0.7984080072656413	0.7446455022223316	0.6264363239394268	0.7573876648092401	0.7164812503032542	1.0	0.8	0.0	0.011466979197293862	67
2368	0.032242992410361694	0.0028797967164353247	0.0027342353915271395	0.930324804431372	-1	0	0	0.4	4	0.5384615384615384	7	0.3125	0.38461538461538464	6	5	8	1	0	0.75	8	6	15	0.05263157894736842	0.2	0.5994790525885852	0.8215987947556349	0.5095366506393254	0.8765855138823527	0.6948795508456748	0.9147625846610954	0.7271768684025576	0.8758432604973507	1.0	0.8333333333333334	0.0	0.0027342353915271395	14
2689	0.038259698612930694	0.011046826319919625	0.00879355810306997	0.7753461351594304	-1	0.25	1	0.5	5	0.46153846153846156	6	0.5	0.38461538461538464	7	5	7	1	0	0.3	3	10	15	0.0625	0.8	0.6096436959947877	0.891798462031451	0.5914591481008613	0.896110456363771	0.6411143847255555	0.9374024376048862	0.8212025603624872	0.9108010691441882	1.0	0.7142857142857143	0.0	0.00879355810306997	24
4170	0.035492043093039286	0.012051306250272729	0.010830044885566601	0.9270293768758173	-1	0.25	1	0.4	4	0.5833333333333334	7	0.4666666666666667	0.4166666666666667	5	5	8	1	0	0.3	3	10	14	0.05	0.5	0.6096436959947877	0.7084543172166181	0.5697492640062066	0.7984080072656413	0.7446455022223316	0.6290060084076238	0.7561586748856756	0.7172252390895398	1.0	0.8	0.0	0.010830044885566601	29
14	0.020415198549405465	0.008075741463271092	-0.008074847910234518	0.9499770682611025	-1	0.25	1	0.4	4	0.6153846153846154	8	0.375	0.46153846153846156	9	6	5	3	0	0.625	5	8	15	0.2727272727272727	0	0.6375705804374141	0.9486835554458087	0.27532336371282057	0.6753938117997678	0.4032942048465338	0.9206137048664337	0.8175796761409113	0.8842684434468336	0.1111111111111111	0.3333333333333333	0.0	-0.0008074847910234517	15
3157	0.04024612671130262	0.012807730441364283	0.008736892003989229	0.7812283246797819	-1	0	0	0.4	4	0.5384615384615384	7	0.5	0.38461538461538464	7	5	7	1	0	0.3	3	10	15	0.0625	0	0.6096436959947877	0.891798462031451	0.5914591481008613	0.896110456363771	0.671682762952884	0.938025911135823	0.8212025603624872	0.9110897306143348	1.0	0.7142857142857143	0.0	0.008736892003989229	26
1097	0.006909341014599645	0.0016740440969520856	-0.001613192937773218	0.9795254301919508	-1	0	0	0.3333333333333333	1	1.0	2	1.0	1.0	3	2	0	0	0	0.25	4	1	4	0.0	0	0.4966285280481831	0.7617999908549912	0.9363689586201387	0.9593935733589335	0.1952480967573721	0.6213774201425274	0.9544853436072669	0.8329641843798343	0	0	0.0	-0.0001613192937773218	28
4994	0.03554621080034289	0.012109922082721662	0.010883372059739467	0.927108544099274	-1	0.25	1	0.4	4	0.5833333333333334	7	0.4666666666666667	0.4166666666666667	5	5	8	1	0	0.3	3	10	14	0.05	0.5	0.6096436959947877	0.7084543172166181	0.5697492640062066	0.7984080072656413	0.7446455022223316	0.6224617256163656	0.7561586748856756	0.7153322341991092	1.0	0.8	0.0	0.010883372059739467	40
1251	0.0214558649093664	0.004884317756644828	-0.004859940661824696	0.9439859403647781	-1	0.6666666666666666	2	0.625	5	0.3333333333333333	3	0.4583333333333333	0.3333333333333333	3	3	7	2	0	0.6666666666666666	4	6	11	0.1111111111111111	0.4	0.5893144091823828	0.8772438380088212	0.7264529581998864	0.5774326526113944	0.7658224982789781	0.5531226601174238	0.7175104974719358	0.6965045866432326	0.6666666666666666	1.0	0.0	-0.00048599406618246956	4
2998	0.01860979467936253	0.0017205654019499853	0.0008611766341282568	0.9284764018427009	-1	0	0	0.3	3	0.6666666666666666	8	0.5185185185185185	0.3333333333333333	4	4	9	3	0	0.3333333333333333	3	9	14	0.13636363636363635	0	0.6197775034799747	0.5419716647603607	0.601744870673919	0.8528816796375704	0.7515270981662974	0.6257102667676891	0.7587688372623396	0.6927855639023569	0.25	1.0	0.0	0.0008611766341282568	1
749	0.008415562772937328	0.0018887397559160413	-0.001880558398380837	0.9806569679810483	-1	0	0	0.25	1	1.0	3	1.0	1.0	3	3	1	0	0	0.2	5	1	5	0.0	0	0.4966285280481831	0.7996654134215946	0.9363689586201387	0.9593935733589335	0.1906363035768566	0.633533224041674	0.9552430476552713	0.8452726509490438	0	0	0.0	-0.0001880558398380837	14
3135	0.038601244205656936	0.01245820755529824	0.0090608604418158	0.7718920807583464	-1	0	0	0.4	4	0.5384615384615384	7	0.5	0.38461538461538464	7	5	7	1	0	0.3	3	10	15	0.0625	0	0.6096436959947877	0.891798462031451	0.5914591481008613	0.896110456363771	0.5823937202129179	0.9355180291268488	0.8212025603624872	0.9099396482892148	1.0	0.7142857142857143	0.0	0.0090608604418158	26
3895	0.035518868432721604	0.01248066351405584	0.011284297374648481	0.9268223735915557	-1	0.25	1	0.4	4	0.5833333333333334	7	0.4666666666666667	0.4166666666666667	5	5	8	1	0	0.3	3	10	14	0.05	0.5	0.6096436959947877	0.7084543172166181	0.5697492640062066	0.7984080072656413	0.7446455022223316	0.6857600250750123	0.7159407879356517	0.7339736705400473	1.0	0.8	0.0	0.011284297374648481	38
4542	0.03578107954403536	0.011081792240564952	0.010355183609458429	0.9274818671890244	-1	0.25	1	0.4	4	0.5833333333333334	7	0.4666666666666667	0.4166666666666667	5	5	8	1	0	0.3	3	10	14	0.05	0.5	0.6096436959947877	0.7084543172166181	0.5697492640062066	0.7984080072656413	0.7446455022223316	0.6264363239394268	0.7573876648092401	0.7164812503032542	1.0	0.8	0.0	0.010355183609458429	16
3848	0.03134105259371728	0.008221196984552733	0.007919396124030672	0.9266220651591476	-1	0.3333333333333333	1	0.4444444444444444	4	0.5454545454545454	6	0.48148148148148145	0.36363636363636365	4	4	8	2	0	0.3333333333333333	3	9	13	0.1	0.5	0.6197775034799747	0.5419716647603607	0.5800349865792643	0.831669176686154	0.7515270981662974	0.6257102667676891	0.7447717577314679	0.6813279278467226	0.625	1.0	0.0	0.007919396124030672	13
632	0.0018136107059447024	0.001739065672570438	-0.0017389493758017006	0.9846669926423406	-1	0	0	1.0	1	0	0	1.0	0	1	0	0	1	0	0.5	1	2	2	0.3333333333333333	0	0	0	0	0	0	0	0	0	0	0	0	-0.00017389493758017006	43
2224	0.03859341470821185	0.005491913732550701	-0.004221301936261452	0.9391861026805354	-1	0	0	0.3	3	0.6923076923076923	9	0.5	0.38461538461538464	5	5	9	3	0	0.3	3	10	15	0.13636363636363635	0	0.6299113109651616	0.742505856729754	0.5914591481008613	0.8197970807603742	0.7446455022223316	0.6861828330657659	0.7293672383898896	0.7537623892385122	0.4	0.8	0.0	-0.0004221301936261452	10
3439	0.039752608569981994	0.012839853651223603	0.009642361370886943	0.7658644128600091	-1	0	0	0.4	4	0.5384615384615384	7	0.5	0.38461538461538464	7	5	7	1	0	0.3	3	10	15	0.0625	0	0.6096436959947877	0.891798462031451	0.5914591481008613	0.896110456363771	0.6411143847255555	0.9374024376048862	0.8212025603624872	0.9108010691441882	1.0	0.42857142857142855	0.0	0.009642361370886943	24
1784	0.030828436133605756	0.007617176587875565	0.003765991738125797	0.9302142407335505	-1	0	0	0.4	4	0.5384615384615384	7	0.3333333333333333	0.38461538461538464	6	5	8	1	0	0.5555555555555556	5	9	15	0.05263157894736842	0.2	0.5994790525885852	0.8215987947556349	0.5095366506393254	0.8765855138823527	0.6928799434739435	0.9151021484498693	0.776762229925712	0.8760013149024639	1.0	0.8333333333333334	0.0	0.003765991738125797	20
3755	0.035113978251237264	0.012435676088306447	0.0112157189330372	0.9269214039729737	-1	0.25	1	0.4	4	0.5833333333333334	7	0.4666666666666667	0.4166666666666667	5	5	8	1	0	0.3	3	10	14	0.05	0.5	0.6096436959947877	0.7084543172166181	0.5697492640062066	0.7984080072656413	0.7446455022223316	0.6264363239394268	0.7573876648092401	0.7164812503032542	1.0	0.8	0.0	0.0112157189330372	23
3699	0.039349168056229844	0.011443719842161245	0.009885822688758992	0.9271563112976633	-1	0.25	1	0.5	5	0.46153846153846156	6	0.5	0.38461538461538464	7	5	7	1	0	0.3	3	10	15	0.0625	0.8	0.6096436959947877	0.891798462031451	0.5697492640062066	0.8909055731296815	0.6411143847255555	0.9374024376048862	0.8212025603624872	0.9093083136138982	1.0	0.7142857142857143	0.0	0.009885822688758992	50
1156	0.004135734872258331	0.0014233093638006998	-0.0013801500483478053	0.9819071072665819	-1	0	0	0.6666666666666666	2	0.5	1	0.6666666666666666	0.5	3	1	0	0	0	0.6666666666666666	3	2	4	0.0	0	0.4966285280481831	0.7617999908549912	0.9363689586201387	0.9593935733589335	0.1906363035768566	0.6556049525798066	0.9552430476552713	0.839732505240184	0	0	0.0	-0.00013801500483478054	102
4015	0.03533700092651337	0.012372110007288451	0.011269112530290481	0.9268060086507449	-1	0.25	1	0.4	4	0.5833333333333334	7	0.4666666666666667	0.4166666666666667	5	5	8	1	0	0.3	3	10	14	0.05	0.5	0.6096436959947877	0.7084543172166181	0.5697492640062066	0.7984080072656413	0.7446455022223316	0.6264363239394268	0.7573876648092401	0.7164812503032542	1.0	0.8	0.0	0.011269112530290481	37
3934	0.03569973042914792	0.01132575128697377	0.010140603593132886	0.9271832247552887	-1	0.25	1	0.4	4	0.5833333333333334	7	0.4666666666666667	0.4166666666666667	5	5	8	1	0	0.3	3	10	14	0.05	0.5	0.6096436959947877	0.7084543172166181	0.5697492640062066	0.7984080072656413	0.7658224982789781	0.7664715901793594	0.8192045813031268	0.7596787177906557	1.0	0.6	0.0	0.010140603593132886	19
1605	0.03271688178829954	0.007880234206785491	0.002576464657862004	0.9312570279006351	-1	0	0	0.4	4	0.5384615384615384	7	0.3333333333333333	0.38461538461538464	5	5	9	1	0	0.5555555555555556	5	9	15	0.045454545454545456	0.2	0.5893144091823828	0.698067156808298	0.5914591481008613	0.8141882551022299	0.7446455022223316	0.6895618164085624	0.7249754552927798	0.7384407318825346	1.0	0.8	0.0	0.002576464657862004	24
1667	0.037901930767498766	0.010592598742356393	0.003854166567161921	0.8542731029297661	-1	0	0	0.4	4	0.5384615384615384	7	0.5	0.38461538461538464	6	5	8	1	0	0.3	3	10	15	0.05263157894736842	0	0.6197775034799747	0.8174141830462838	0.5095366506393254	0.8765855138823527	0.7103443721115331	0.9157493015010759	0.7809786213770594	0.875277792815315	1.0	0.8333333333333334	0.0	0.003854166567161921	24
1025	0.0059017365376544265	0.0025375620514856	-0.0025372506210675637	0.9829767050106821	-1	0	0	0.5	2	0.5	2	0.75	0.25	2	1	3	1	0	0.5	4	2	6	0.1111111111111111	0	0.5388067700085191	0.97598258650628	0.2973656879331303	0.7048637535102809	0.10608673872624977	0.5152121505584223	0.9153354273023974	0.8242435474191965	1.0	1.0	0.0	-0.00025372506210675637	9
4507	0.03547086177581498	0.012459691817093565	0.01091144053092264	0.9269794336803487	-1	0.25	1	0.4	4	0.5833333333333334	7	0.4666666666666667	0.4166666666666667	5	5	8	2	0	0.3	3	10	14	0.1	0.5	0.6096436959947877	0.7084543172166181	0.5697492640062066	0.7984080072656413	0.8005965732010756	0.69577006807411	0.7411609950561663	0.737012708630076	0.6	0.8	0.0	0.01091144053092264	24
4793	0.03531346844723027	0.011645937685903057	0.010897404304964031	0.9274296953849805	-1	0.25	1	0.4	4	0.5833333333333334	7	0.4666666666666667	0.4166666666666667	5	5	8	1	0	0.3	3	10	14	0.05	0.5	0.6096436959947877	0.7084543172166181	0.5697492640062066	0.7984080072656413	0.7446455022223316	0.6290060084076238	0.7561586748856756	0.7172252390895398	1.0	0.8	0.0	0.010897404304964031	29
4053	0.03594178720797966	0.011713332004031962	0.011096950419877655	0.926954712291086	-1	0.25	1	0.4	4	0.5833333333333334	7	0.4666666666666667	0.4166666666666667	5	5	8	2	0	0.3	3	10	14	0.1	0.5	0.6096436959947877	0.7084543172166181	0.5697492640062066	0.7984080072656413	0.7446455022223316	0.6264363239394268	0.7573876648092401	0.7164812503032542	0.6	0.8	0.0	0.011096950419877655	37
400	0.0026663519303308757	0.0023921420399710368	-0.00239194854987115	0.9679843631234875	-1	0	0	0.3333333333333333	1	1.0	2	1.0	1.0	2	2	1	1	0	0.25	1	4	4	0.16666666666666666	0	0.7381105987807098	0.7086334199330232	0.618462665715513	0.7846877793820207	0.6195798156409534	0.879679465421712	0.8251790715253505	0.80066413672226	1.0	0.5	0.0	-0.000239194854987115	15
3167	0.04020541427671519	0.013054553440039788	0.009315913979415832	0.773392077343301	-1	0	0	0.4	4	0.5384615384615384	7	0.5	0.38461538461538464	7	5	7	1	0	0.3	3	10	15	0.0625	0	0.6096436959947877	0.891798462031451	0.5914591481008613	0.896110456363771	0.6103395245469204	0.9416437617693864	0.8212025603624872	0.9128027428395272	1.0	0.7142857142857143	0.0	0.009315913979415832	35
5050	0.03563240803202264	0.01187035390831866	0.010975567129461017	0.9270021365316437	-1	0.25	1	0.4	4	0.5833333333333334	7	0.4666666666666667	0.4166666666666667	5	5	8	1	0	0.3	3	10	14	0.05	0.5	0.6096436959947877	0.7084543172166181	0.5697492640062066	0.7984080072656413	0.7446455022223316	0.6290060084076238	0.7561586748856756	0.7172252390895398	1.0	0.6	0.0	0.010975567129461017	25
4405	0.0316754328436435	0.014505177916141681	0.003791064217284087	0.9272422906331529	-1	0.25	1	0.5	5	0.46153846153846156	6	0.5	0.38461538461538464	5	5	9	1	0	0.3	3	10	15	0.045454545454545456	0.8	0.6096436959947877	0.7084543172166181	0.5697492640062066	0.8202476184292038	0.7575488874953091	0.6177412113904154	0.7561586748856756	0.7235145030895088	1.0	0.8	0.0	0.003791064217284087	12
2609	0.03933100748064073	0.013119750878950457	0.009102990016042605	0.7764821581044766	-1	0	0	0.4	4	0.5384615384615384	7	0.5	0.38461538461538464	7	5	7	1	0	0.3	3	10	15	0.0625	0	0.6096436959947877	0.891798462031451	0.5914591481008613	0.896110456363771	0.6411143847255555	0.9374024376048862	0.8212025603624872	0.9108010691441882	1.0	0.7142857142857143	0.0	0.009102990016042605	36
2460	0.03264124307753772	0.006573564336766023	-0.00336744071756571	0.7385639815794576	-1	0	0	0.25	2	0.7777777777777778	7	0.6111111111111112	0.5555555555555556	5	5	5	2	0	0.2222222222222222	2	9	11	0.14285714285714285	0	0.6299113109651616	0.7701213175127086	0.5692872410803428	0.8104719509029553	0.7446455022223316	0.7184713696586161	0.699746852420273	0.768463568364539	0.6	0.8	0.0	-0.000336744071756571	10
3675	0.034327808366979955	0.012083480127216073	0.010877691174828603	0.9270959023137563	-1	0.25	1	0.4	4	0.5833333333333334	7	0.4666666666666667	0.4166666666666667	5	5	8	1	0	0.3	3	10	14	0.05	0.5	0.6096436959947877	0.7084543172166181	0.5697492640062066	0.7984080072656413	0.7446455022223316	0.6264363239394268	0.7573876648092401	0.7164812503032542	1.0	0.8	0.0	0.010877691174828603	18
3519	0.03940352800250091	0.004860681370389953	-0.004838166464107707	0.9387626433016749	-1	0.25	1	0.4	4	0.5833333333333334	7	0.4666666666666667	0.4166666666666667	5	5	8	2	0	0.3	3	10	14	0.1	0.5	0.6299113109651616	0.742505856729754	0.5697492640062066	0.8011538256963092	0.7658224982789781	0.7664715901793594	0.8192045813031268	0.7709499714413518	0.7	0.6	0.0	-0.0004838166464107707	6
1129	0.0038861155774107215	0.00152873245418293	-0.0015095828302818567	0.9818636046417738	-1	0	0	0.75	3	0.3333333333333333	1	0.625	0.3333333333333333	4	1	0	0	0	0.5	4	2	5	0.0	0.6666666666666666	0.4966285280481831	0.9303735674637124	0.8824545040354238	0.9418165864615086	0.24660216325354317	0.9552948077732359	0.8601432669697321	0.94336685530542	0	0	0.0	-0.00015095828302818566	34
4481	0.03535333070878816	0.012790182217418384	0.011255146123514486	0.9272344682654927	-1	0.25	1	0.4	4	0.5833333333333334	7	0.4666666666666667	0.4166666666666667	5	5	8	1	0	0.3	3	10	14	0.05	0.5	0.6096436959947877	0.7084543172166181	0.5697492640062066	0.7984080072656413	0.7446455022223316	0.6264363239394268	0.7573876648092401	0.7164812503032542	1.0	0.8	0.0	0.011255146123514486	49
3840	0.03645281939056877	0.0037876303808245513	-0.003780346408406725	0.9263446459470932	-1	0	0	0.4	4	0.5384615384615384	7	0.45454545454545453	0.38461538461538464	7	5	7	1	0	0.2727272727272727	3	11	15	0.0625	0.4	0.6299113109651616	0.9189470301496203	0.7379045926528702	0.8466311185610346	0.7006429230570953	0.9328935332386902	0.8212025603624872	0.9051827164814571	1.0	0.5714285714285714	0.0	-0.0003780346408406725	4
3089	0.04060400584173089	0.013175243043003958	0.009381442044123812	0.7701864166125886	-1	0	0	0.4	4	0.5384615384615384	7	0.5	0.38461538461538464	7	5	7	1	0	0.3	3	10	15	0.0625	0	0.6096436959947877	0.891798462031451	0.5914591481008613	0.896110456363771	0.5823937202129179	0.9355180291268488	0.8212025603624872	0.9099396482892148	1.0	0.7142857142857143	0.0	0.009381442044123812	27
2811	0.039893061171666765	0.01203462684351819	0.009197105663317212	0.7691179044388883	-1	0	0	0.4	4	0.5384615384615384	7	0.5	0.38461538461538464	7	5	7	1	0	0.3	3	10	15	0.0625	0	0.6096436959947877	0.891798462031451	0.5914591481008613	0.896110456363771	0.6103395245469204	0.9416437617693864	0.8212025603624872	0.9128027428395272	1.0	0.7142857142857143	0.0	0.009197105663317212	34
2174	0.03888078627485978	0.0069613856901372334	-0.0021153777669531216	0.9372392732475912	-1	0	0	0.4	4	0.5384615384615384	7	0.5	0.38461538461538464	7	5	7	1	0	0.3	3	10	15	0.0625	0	0.6096436959947877	0.8998975830411916	0.5914591481008613	0.896110456363771	0.6760432420007347	0.9388045089017697	0.8212025603624872	0.9137614386264392	1.0	0.7142857142857143	0.0	-0.00021153777669531216	4
3153	0.03014251841884269	0.009764228339923615	0.004504364151048641	0.9258610194228394	-1	0	0	0.4	4	0.5384615384615384	7	0.5	0.38461538461538464	7	5	7	1	0	0.3	3	10	15	0.0625	0	0.6096436959947877	0.891798462031451	0.5914591481008613	0.8973726261666034	0.6451135994690179	0.9314766783280023	0.7293672383898896	0.9085232823832289	1.0	0.7142857142857143	0.0	0.004504364151048641	13
2116	0.038520663821343504	0.013178958451851958	0.0054401750929552834	0.8611496403589574	-1	0	0	0.4	4	0.5384615384615384	7	0.5	0.38461538461538464	6	5	8	1	0	0.3	3	10	15	0.05263157894736842	0	0.6197775034799747	0.8174141830462838	0.5095366506393254	0.8893231363172264	0.7103443721115331	0.9157493015010759	0.7978736253686746	0.8796978937181541	1.0	0.8333333333333334	0.0	0.0054401750929552834	49
5026	0.035503414117423034	0.012496841750297895	0.009339693413953094	0.9271348118721383	-1	0.25	1	0.4	4	0.6153846153846154	8	0.4166666666666667	0.5384615384615384	7	7	7	1	0	0.25	3	12	15	0.05555555555555555	0.6666666666666666	0.6096436959947877	0.7786628978870975	0.5697492640062066	0.7702596230198244	0.7446455022223316	0.61110093745839	0.7561586748856756	0.7257576221320252	1.0	0.7142857142857143	0.0	0.009339693413953094	19
4468	0.026472314871038495	0.006355495300156059	0.005515270668961726	0.9297611826391682	-1	0.6666666666666666	2	0.6666666666666666	6	0.2727272727272727	3	0.5416666666666666	0.2727272727272727	6	3	6	1	0	0.375	3	8	13	0.07692307692307693	0.8	0.6197775034799747	0.861951382862882	0.49868170859199806	0.8989115025244332	0.6843481429305659	0.9494647345735888	0.7905303016767806	0.9102482131245807	1.0	0.6666666666666666	0.0	0.005515270668961726	12
2326	0.03828718864477608	0.011455346419676384	0.008384388595255924	0.7618351656171346	-1	0.25	1	0.5	5	0.46153846153846156	6	0.5	0.38461538461538464	6	5	8	1	0	0.3	3	10	15	0.05263157894736842	0.8	0.6197775034799747	0.8174141830462838	0.5095366506393254	0.8765855138823527	0.8005965732010756	0.9346605432307925	0.8014765637319656	0.8849332242420908	1.0	0.8333333333333334	0.0	0.008384388595255924	22
4742	0.037216050836983726	0.00980109411149112	-0.006675600690008384	0.9337939258010852	-1	0.25	1	0.5	5	0.46153846153846156	6	0.5	0.38461538461538464	6	5	8	1	0	0.3	3	10	15	0.05263157894736842	0.8	0.6299113109651616	0.7834447454328517	0.49868170859199806	0.8655386132244425	0.7543266502134429	0.924929283962032	0.8196485810944457	0.8683451427800594	1.0	0.8333333333333334	0.0	-0.0006675600690008384	2
4463	0.03959261128322405	0.010874254103401535	0.009877294902432186	0.9280921131843225	-1	0.25	1	0.4	4	0.5833333333333334	7	0.4666666666666667	0.4166666666666667	6	5	7	1	0	0.3	3	10	14	0.058823529411764705	0.5	0.6197775034799747	0.8174141830462838	0.49868170859199806	0.8655386132244425	0.7543266502134429	0.924929283962032	0.8196485810944457	0.8762544519878875	1.0	0.8333333333333334	0.0	0.009877294902432186	16
43	0.01393037201792931	0.006672486701780328	-0.006660728191449221	0.978861524641064	-1	0	0	0.4	4	0.5384615384615384	7	0.3333333333333333	0.38461538461538464	5	5	9	11	0	0.5555555555555556	5	9	15	0.5	0	0.29647314977010064	0.9505440927976126	0.7880047876149795	0.8277926862071424	0.15467686430925137	0.642890859704345	0.9378348453594338	0.8461410869385176	0.2	0	0.0	-0.0006660728191449221	10
3414	0.039440174624068486	0.011333740227926445	0.009820014496619038	0.9271843934475553	-1	0.25	1	0.5	5	0.46153846153846156	6	0.5	0.38461538461538464	7	5	7	1	0	0.3	3	10	15	0.0625	0.8	0.6096436959947877	0.891798462031451	0.5697492640062066	0.8909055731296815	0.702457623131519	0.9408319609044433	0.8212025603624872	0.9109441118727554	1.0	0.7142857142857143	0.0	0.009820014496619038	25
4172	0.036261040786070474	0.010955236901718833	0.010468580446402812	0.9273031343880825	-1	0.25	1	0.4	4	0.5833333333333334	7	0.4666666666666667	0.4166666666666667	5	5	8	2	0	0.3	3	10	14	0.1	0.5	0.6096436959947877	0.7084543172166181	0.5697492640062066	0.7984080072656413	0.7446455022223316	0.6264363239394268	0.7573876648092401	0.7164812503032542	0.6	0.8	0.0	0.010468580446402812	23
2318	0.029812389627784083	0.009873617137252983	0.006086321046813178	0.928708576846287	-1	0	0	0.3	3	0.6923076923076923	9	0.375	0.38461538461538464	6	5	8	1	0	0.4	4	10	15	0.05263157894736842	0	0.5994790525885852	0.8215987947556349	0.5095366506393254	0.8765855138823527	0.6928799434739435	0.9151021484498693	0.776762229925712	0.8760013149024639	1.0	0.8333333333333334	0.0	0.006086321046813178	28
3054	0.040335471053981505	0.012186530608795616	0.009490387023949467	0.7656521233995512	-1	0	0	0.4	4	0.5384615384615384	7	0.5	0.38461538461538464	7	5	7	1	0	0.3	3	10	15	0.0625	0	0.6096436959947877	0.891798462031451	0.5914591481008613	0.896110456363771	0.6411143847255555	0.9374024376048862	0.8212025603624872	0.9108010691441882	1.0	0.7142857142857143	0.0	0.009490387023949467	38
3269	0.04027556074093571	0.012959499811922556	0.009223380805943399	0.7718185746409562	-1	0	0	0.4	4	0.5384615384615384	7	0.5	0.38461538461538464	7	5	7	1	0	0.3	3	10	15	0.0625	0	0.6096436959947877	0.891798462031451	0.5914591481008613	0.896110456363771	0.6411143847255555	0.9374024376048862	0.8212025603624872	0.9108010691441882	1.0	0.7142857142857143	0.0	0.009223380805943399	47
3160	0.04014887834659023	0.010015639766472845	0.0019043696843332866	0.9305589608516056	-1	0.25	1	0.4	4	0.5833333333333334	7	0.4666666666666667	0.4166666666666667	5	5	8	2	0	0.3	3	10	14	0.1	0.5	0.5941953303205588	0.7019446813827932	0.5697492640062066	0.7984080072656413	0.7658224982789781	0.7664715901793594	0.8192045813031268	0.7577679603428372	0.6	0.6	0.0	0.0019043696843332866	12
429	0.013557403676851229	0.0037458262380382335	-0.0037444354220483545	0.9752744209315262	-1	0	0	0.5	5	0.4166666666666667	5	0.3888888888888889	0.3333333333333333	8	4	5	4	0	0.4444444444444444	9	4	14	0.4	0.3333333333333333	0.7158126534654468	0.9242731715094374	0.4574151136457001	0.9366582108551862	0.576145320276588	0.9306182280729013	0.8912772721111557	0.9306870351943471	0.1875	0.375	0.0	-0.00037444354220483547	5
3498	0.0412028518038848	0.007376369420214572	-0.006487330671414659	0.9195243065969692	-1	0	0	0.4	4	0.5384615384615384	7	0.375	0.46153846153846156	7	6	7	1	0	0.4	4	10	15	0.058823529411764705	0.3333333333333333	0.6299113109651616	0.9007211523006025	0.5475773569856881	0.9020118131072641	0.6887470194383661	0.9412796676145657	0.8212025603624872	0.916814545887042	1.0	0.7142857142857143	0.0	-0.0006487330671414659	2
4079	0.02259017102228622	0.005121661971050656	-0.005096508572912849	0.9552515281867555	-1	0.3333333333333333	1	0.4444444444444444	4	0.5454545454545454	6	0.43333333333333335	0.45454545454545453	5	5	7	2	0	0.3	3	10	13	0.1111111111111111	0.6666666666666666	0.39593569656711686	0.8812292915502633	0.5697492640062066	0.7984080072656413	0.7446455022223316	0.6264363239394268	0.8212025603624872	0.785692210901579	0.6	0.8	0.0	-0.0005096508572912849	2
1013	0.006890141090588122	0.0015917607490125065	-0.0015352787028206387	0.9799478277224463	-1	0	0	0.3333333333333333	1	1.0	2	1.0	1.0	3	2	0	0	0	0.25	4	1	4	0.0	0	0.4966285280481831	0.7617999908549912	0.9363689586201387	0.9593935733589335	0.1906363035768566	0.6699705052824562	0.9552430476552713	0.8425953143731862	0	0	0.0	-0.00015352787028206387	28
4301	0.03871722816025817	0.011889145129075823	0.009116777320025568	0.9280105858784411	-1	0.25	1	0.5	5	0.46153846153846156	6	0.5	0.38461538461538464	6	5	8	1	0	0.3	3	10	15	0.05263157894736842	0.8	0.5994790525885852	0.6924071095328446	0.49868170859199806	0.8732015665510819	0.7235515626769253	0.7684358513611713	0.7910825827296369	0.788096286469687	1.0	0.8333333333333334	0.0	0.009116777320025568	13
4626	0.03507433873903138	0.012484963752560538	0.01094334126299168	0.927254787610106	-1	0.25	1	0.4	4	0.5833333333333334	7	0.4666666666666667	0.4166666666666667	5	5	8	1	0	0.3	3	10	14	0.05	0.5	0.6096436959947877	0.7084543172166181	0.5697492640062066	0.7984080072656413	0.7446455022223316	0.6229719933533052	0.7573876648092401	0.715479634121204	1.0	0.8	0.0	0.01094334126299168	44
154	0.022196521795749602	0.0035995639073337768	-0.0025972279995645497	0.9180444724873136	-1	0	0	0.2857142857142857	2	0.75	6	0.35714285714285715	0.625	6	5	3	2	0	0.5714285714285714	7	4	10	0.2222222222222222	0	0.33338741352811885	0.8955474030135883	0.46196646622045234	0.8626286445393867	0.23168200421114132	0.9532379678803676	0.8587516665634696	0.9116215733295587	0.5833333333333334	0.16666666666666666	0.0	-0.00025972279995645496	23
595	0.0025969354886272973	0.002465233306389681	-0.0024645585834166947	0.9865661190166216	-1	0	0	1.0	3	0.0	0	0.6666666666666666	0	3	0	0	1	0	0.6666666666666666	2	3	4	1.0	1.0	0	0	0	0	0	0	0	0	0	0	0	-0.00024645585834166947	6
740	0.0017613699211055526	0.0016988679313233786	-0.001698849030631618	0.9851023647663746	-1	0	0	1.0	1	0	0	1.0	0	1	0	0	0	0	0.5	1	2	2	0.0	0	0	0	0	0	0	0	0	0	0	0	0	-0.0001698849030631618	10
877	0.01563090992885829	0.004765140905025008	0.0012232553309191102	0.9636959604429224	-1	0	0	0.3	3	0.8461538461538461	11	0.2777777777777778	0.6153846153846154	10	8	4	1	0	0.6666666666666666	6	9	15	0.1	0.15384615384615385	0.7352540130739025	0.863299140964298	0.38473997237201696	0.8534384404123699	0.556957501629989	0.9348809104602965	0.8341708281779365	0.8898946227467063	1.0	0.2	0.0	0.0012232553309191102	32
4784	0.03521325041231653	0.010828268610488663	0.010408074242191425	0.9272101527277145	-1	0.25	1	0.4	4	0.5833333333333334	7	0.4666666666666667	0.4166666666666667	5	5	8	1	0	0.3	3	10	14	0.05	0.5	0.6096436959947877	0.7084543172166181	0.5697492640062066	0.7984080072656413	0.7446455022223316	0.6224617256163656	0.7561586748856756	0.7153322341991092	1.0	0.6	0.0	0.010408074242191425	18
4196	0.035062572026967456	0.011528225424454253	0.010602202277090762	0.9273809208846567	-1	0.25	1	0.4	4	0.5833333333333334	7	0.4666666666666667	0.4166666666666667	5	5	8	1	0	0.3	3	10	14	0.05	0.5	0.6096436959947877	0.7084543172166181	0.5697492640062066	0.7984080072656413	0.7446455022223316	0.6290060084076238	0.7561586748856756	0.7172252390895398	1.0	0.4	0.0	0.010602202277090762	23
4136	0.03565371033985158	0.01115264799696269	0.010465001353908657	0.9273727776152105	-1	0.25	1	0.4	4	0.5833333333333334	7	0.4666666666666667	0.4166666666666667	5	5	8	2	0	0.3	3	10	14	0.1	0.5	0.6096436959947877	0.7084543172166181	0.5697492640062066	0.7984080072656413	0.7446455022223316	0.6264363239394268	0.7573876648092401	0.7164812503032542	0.6	0.8	0.0	0.010465001353908657	14
4085	0.038894202924229265	0.011066732948296446	0.008520218568238331	0.9283182510689146	-1	0	0	0.3	3	0.6923076923076923	9	0.5	0.38461538461538464	5	5	9	3	0	0.3	3	10	15	0.13636363636363635	0	0.6096436959947877	0.7084543172166181	0.5697492640062066	0.7984080072656413	0.7446455022223316	0.6264363239394268	0.7573876648092401	0.7164812503032542	0.2	0.8	0.0	0.008520218568238331	20
450	0.001914295115500001	0.00182978340898464	-0.0018297252096564568	0.9846804122104635	-1	0	0	1.0	1	0	0	1.0	0	1	0	0	1	0	0.5	1	2	2	0.3333333333333333	0	0	0	0	0	0	0	0	0	0	0	0	-0.00018297252096564567	14
1240	0.0039136374703301925	0.002110676248273821	-0.0015483520678053401	0.9820092660963808	-1	0	0	0.5	1	1.0	1	1.0	1.0	2	1	0	0	0	0.3333333333333333	3	1	3	0.0	0	0.37331900348360625	0.7743598554629506	0.6009484328048807	0.9662422728186495	0.24660216325354312	0.6256361215024748	0.8349947521512912	0.8455713518600277	0	0	0.0	-0.00015483520678053402	21
498	0.003668881154036885	0.0024086448507855203	-0.0024070792608585287	0.9845129691635319	-1	0	0	0.5	1	1.0	1	1.0	1.0	2	1	0	0	0	0.3333333333333333	3	1	3	0.0	0	0.2907489867311469	0.600463103281831	0.4072519774067224	0.8049054813928773	0.3029299479260875	0.5521300817666842	0.6427137235098624	0.6632859652997782	0	0	0.0	-0.00024070792608585286	9
1107	0.03136824468131935	0.00889349598545556	0.004724082176041217	0.9311527776905487	-1	0	0	0.4	4	0.5384615384615384	7	0.3333333333333333	0.38461538461538464	6	5	8	1	0	0.5555555555555556	5	9	15	0.05263157894736842	0.2	0.5994790525885852	0.8215987947556349	0.5095366506393254	0.8765855138823527	0.6928799434739435	0.9151021484498693	0.776762229925712	0.8760013149024639	1.0	0.8333333333333334	0.0	0.004724082176041217	57
3778	0.03535323626059447	0.01218883838354389	0.010843234629600929	0.9275493793691778	-1	0.3333333333333333	1	0.4444444444444444	4	0.5454545454545454	6	0.43333333333333335	0.45454545454545453	5	5	7	2	0	0.3	3	10	13	0.1111111111111111	0.6666666666666666	0.6096436959947877	0.7084543172166181	0.5697492640062066	0.7984080072656413	0.7446455022223316	0.6290060084076238	0.7561586748856756	0.7172252390895398	0.6	0.8	0.0	0.010843234629600929	31
4394	0.018301261528152243	0.004646104506908138	-0.004634054505351259	0.9820935355552642	-1	0.25	1	0.5	5	0.5384615384615384	7	0.5	0.3076923076923077	5	4	9	2	0	0.3	10	3	15	0.09523809523809523	0.4	0.6299113109651616	0.742505856729754	0.5471153340598243	0.8094502759979243	0.7446455022223316	0.6354360185448106	0.7917431515648661	0.735043060489471	0.6	0.8	0.0	-0.00046340545053512593	5
4069	0.03573072543284415	0.011398250257905937	0.010582108893461312	0.9274566600865745	-1	0.25	1	0.4	4	0.5833333333333334	7	0.4666666666666667	0.4166666666666667	5	5	8	1	0	0.3	3	10	14	0.05	0.5	0.6096436959947877	0.7084543172166181	0.5697492640062066	0.7984080072656413	0.7446455022223316	0.6264363239394268	0.7573876648092401	0.7164812503032542	1.0	0.8	0.0	0.010582108893461312	22
1478	0.030106858088626676	0.005838054188387901	-0.004377928345413197	0.9346819941349123	-1	0	0	0.5	5	0.38461538461538464	5	0.35714285714285715	0.3076923076923077	6	4	8	1	0	0.8571428571428571	6	7	15	0.05555555555555555	0.2	0.7186238785463983	0.869823660119337	0.4008840467931399	0.929437662680873	0.3621638510369219	0.9421291156936478	0.8889031968825831	0.9185248242198806	1.0	1.0	0.0	-0.0004377928345413197	17
2989	0.03346571167526576	0.013642371596805855	0.009569432242057264	0.9263800024196649	-1	0.25	1	0.4	4	0.5833333333333334	7	0.4666666666666667	0.4166666666666667	5	5	8	2	0	0.3	3	10	14	0.1	0.5	0.6096436959947877	0.7084543172166181	0.5914591481008613	0.8141882551022299	0.7446455022223316	0.6895618164085624	0.7249754552927798	0.7416328482891785	0.6	0.8	0.0	0.009569432242057264	55
952	0.0031952940605031476	0.0026254316231072677	-0.002625425101292657	0.9685835055633584	-1	0	0	0.3333333333333333	1	1.0	2	1.0	1.0	3	2	0	0	0	0.25	1	4	4	0.0	0	0.4966285280481831	0.87834988106866	0.9363689586201387	0.6488595601552747	0.20840536994725328	0.9429722332568721	0.9522696111026032	0.8580037944850059	0	0	0.0	-0.0002625425101292657	4
594	0.0018901001837223577	0.0018203098850575385	-0.0018202750842922777	0.9845830551914669	-1	0	0	1.0	1	0	0	1.0	0	1	0	0	1	0	0.5	1	2	2	0.3333333333333333	0	0	0	0	0	0	0	0	0	0	0	0	-0.00018202750842922778	13
1045	0.006881355117755635	0.001707211020335862	-0.0016696553170768742	0.9797633054144045	-1	0	0	0.3333333333333333	1	1.0	2	1.0	1.0	3	2	0	0	0	0.25	4	1	4	0.0	0	0.4966285280481831	0.7617999908549912	0.9363689586201387	0.9593935733589335	0.1952480967573721	0.6213774201425274	0.9544853436072669	0.8329641843798343	0	0	0.0	-0.0001669655317076874	20
3192	0.03383811898572679	0.00539624175224067	-0.004677967538737438	0.9336074134277348	-1	0	0	0.5	5	0.38461538461538464	5	0.8333333333333334	0.23076923076923078	6	3	8	2	0	0.2222222222222222	2	9	15	0.11764705882352941	0	0.759458513754968	0.8645468924713482	0.4195294824185808	0.9165790409522844	0.3621638510369219	0.9421291156936478	0.8845405392005815	0.9126757310673237	0.5833333333333333	0.6666666666666666	0.0	-0.00046779675387374384	2
2366	0.049406639192701	0.005895139128938382	-0.004952891871262944	0.9322539038858189	-1	0	0	0.4	4	0.5384615384615384	7	0.5	0.38461538461538464	7	5	7	1	0	0.3	3	10	15	0.0625	0	0.6096436959947877	0.891798462031451	0.66078944675784	0.9066443296708834	0.7223379997197527	0.9422125197118227	0.8212025603624872	0.9161649800764647	1.0	0.7142857142857143	0.0	-0.0004952891871262944	6
2173	0.0383084560918398	0.01061987838193034	0.004900819437014847	0.7628408273022788	-1	0	0	0.3	3	0.6923076923076923	9	0.3	0.5384615384615384	8	7	6	1	0	0.5	5	10	15	0.06666666666666667	0.4	0.6197775034799747	0.8340978948934171	0.5692872410803428	0.852491730570626	0.7336985322759191	0.8936195618708263	0.7827165425743198	0.8620589057400057	1.0	0.625	0.0	0.004900819437014847	38
1698	0.030465761768888967	0.009409301714325025	0.006985860510839327	0.9291143252034961	-1	0	0	0.4	4	0.5384615384615384	7	0.3333333333333333	0.38461538461538464	6	5	8	1	0	0.5555555555555556	5	9	15	0.05263157894736842	0.2	0.5994790525885852	0.8215987947556349	0.5095366506393254	0.8765855138823527	0.6928799434739435	0.9151021484498693	0.776762229925712	0.8760013149024639	1.0	0.8333333333333334	0.0	0.006985860510839327	28
3914	0.036278063301563385	0.01159090726801996	0.011203475922972174	0.9263442017914005	-1	0.25	1	0.5	5	0.46153846153846156	6	0.5	0.38461538461538464	6	5	8	1	0	0.3	3	10	15	0.05263157894736842	0.8	0.5994790525885852	0.8440628962365522	0.6511025419934728	0.8370216296385252	0.7235515626769253	0.8999655410500685	0.7910825827296369	0.8630215618826393	1.0	0.6666666666666666	0.0	0.011203475922972174	33
550	0.006932489202409423	0.0016667705837622733	-0.0016196734671267948	0.9797142294483937	-1	0	0	0.3333333333333333	1	1.0	2	1.0	1.0	3	2	0	0	0	0.25	4	1	4	0.0	0	0.4966285280481831	0.7617999908549912	0.9363689586201387	0.9593935733589335	0.1952480967573721	0.6213774201425274	0.9544853436072669	0.8329641843798343	0	0	0.0	-0.00016196734671267948	35
1447	0.003832839031603247	0.0038573069897237804	-0.0038474989393711616	0.9810270768810901	-1	0.5	1	0.8333333333333334	5	0.16666666666666666	1	0.5333333333333333	0.16666666666666666	5	1	2	0	0	0.6	5	3	8	0.0	0.6666666666666666	0.39593569656711686	0.8958962899356069	0.5471153340598243	0.8107298531932509	0.7227515623295064	0.8490666553418311	0.614146618356368	0.8554701729271788	0	0	0.0	-0.00038474989393711616	12
460	0.002251591403099216	0.0021515518914057446	-0.0021512892684246716	0.9844982015259531	-1	0	0	1.0	3	0.0	0	0.6666666666666666	0	2	0	1	0	0	0.6666666666666666	3	2	4	0.0	1.0	0	0	0	0	0	0	0	0	0	0	0	-0.00021512892684246717	21
651	0.006918283523956286	0.001633630089723734	-0.0015605507092653185	0.9796693973242714	-1	0	0	0.3333333333333333	1	1.0	2	1.0	1.0	3	2	0	0	0	0.25	4	1	4	0.0	0	0.4966285280481831	0.7617999908549912	0.9363689586201387	0.9593935733589335	0.1952480967573721	0.6213774201425274	0.9544853436072669	0.8329641843798343	0	0	0.0	-0.00015605507092653184	33
2438	0.039629202808995796	0.01283066259465805	0.009110417723101345	0.7689991592943561	-1	0	0	0.4	4	0.5384615384615384	7	0.5	0.38461538461538464	7	5	7	1	0	0.3	3	10	15	0.0625	0	0.6096436959947877	0.891798462031451	0.5914591481008613	0.896110456363771	0.7223379997197527	0.9422125197118227	0.8212025603624872	0.9130782192304135	1.0	0.7142857142857143	0.0	0.009110417723101345	90
125	0.019823886708527867	0.006706052753757046	-0.006186090351950427	0.7855128087834423	-1	0	0	0.3	3	0.8461538461538461	11	0.5357142857142857	0.8461538461538461	14	11	0	1	0	0.14285714285714285	2	14	15	1.0	0.15384615384615385	0.5196274317651051	0.9024125604043867	0.8886907383463555	0.913702094641371	0.7260772656090266	0.9076729274186401	0.7981800654844523	0.9080334521239458	1.0	0.07142857142857142	0.0	-0.0006186090351950427	13
209	0.0022479536656411394	0.0021864492819714744	-0.0021858920865155088	0.9840654623567586	-1	0	0	0.5	2	0.6666666666666666	2	0.8333333333333334	0	1	0	3	0	0	0.6666666666666666	2	3	5	0.0	0.6666666666666666	0	0	0	0	0	0	0	0	0	0	0	-0.0002185892086515509	13
657	0.013674430268263805	0.004681168832243439	-0.0046786600730861485	0.9818593025553285	-1	0	0	0.4	2	0.6	3	0.4375	0.4	2	2	4	4	0	1.0	4	4	7	0.3333333333333333	0.6666666666666666	0.4399603949420955	0.8698359621778067	0.35765698359396536	0.7450683346571287	0.4344629027012189	0.9584718002271094	0.7082227163766598	0.8846259730064556	0.5	1.0	0.0	-0.00046786600730861486	4
4486	0.03561653258134526	0.011516360483012841	0.01050351710620215	0.927005387736758	-1	0.25	1	0.4	4	0.5833333333333334	7	0.4666666666666667	0.4166666666666667	5	5	8	1	0	0.3	3	10	14	0.05	0.5	0.6096436959947877	0.7084543172166181	0.5697492640062066	0.7984080072656413	0.7446455022223316	0.6264363239394268	0.7573876648092401	0.7164812503032542	1.0	0.8	0.0	0.01050351710620215	18
841	0.0069460870247773565	0.0016531863582565068	-0.0015975827631279395	0.9799964286969365	-1	0	0	0.3333333333333333	1	1.0	2	1.0	1.0	3	2	0	0	0	0.25	4	1	4	0.0	0	0.4966285280481831	0.7617999908549912	0.9363689586201387	0.9593935733589335	0.1952480967573721	0.6213774201425274	0.9544853436072669	0.8329641843798343	0	0	0.0	-0.00015975827631279396	52
3349	0.04154989506961156	0.011716936986470158	0.008937665128720632	0.9287391974032848	-1	0	0	0.4	4	0.5384615384615384	7	0.5	0.38461538461538464	7	5	7	1	0	0.3	3	10	15	0.0625	0	0.6096436959947877	0.891798462031451	0.5697492640062066	0.8909055731296815	0.671682762952884	0.938025911135823	0.8212025603624872	0.9096013264062917	1.0	0.7142857142857143	0.0	0.008937665128720632	39
2944	0.039402903448544295	0.012630500838721477	0.009241271854823069	0.7687954070196592	-1	0	0	0.4	4	0.5384615384615384	7	0.5	0.38461538461538464	7	5	7	1	0	0.3	3	10	15	0.0625	0	0.6096436959947877	0.891798462031451	0.5914591481008613	0.896110456363771	0.5823937202129179	0.9355180291268488	0.8212025603624872	0.9099396482892148	1.0	0.7142857142857143	0.0	0.009241271854823069	32
1582	0.03514942626350671	0.006395716624583991	-0.006323769112712206	0.9328010941750127	-1	0	0	0.4	4	0.5384615384615384	7	0.3333333333333333	0.38461538461538464	6	5	8	2	0	0.5555555555555556	5	9	15	0.10526315789473684	0.2	0.6096128600737721	0.7792131073004388	0.4873647436188069	0.8440170726159528	0.7336985322759191	0.9308449676094936	0.8213778355780184	0.8640979312581171	0.6666666666666666	0.8333333333333334	0.0	-0.0006323769112712206	4
2395	0.04005713146142464	0.012888592208142568	0.009490979264980801	0.7675223504652633	-1	0	0	0.4	4	0.5384615384615384	7	0.5	0.38461538461538464	7	5	7	1	0	0.3	3	10	15	0.0625	0	0.6096436959947877	0.891798462031451	0.5914591481008613	0.896110456363771	0.6760432420007347	0.9388045089017697	0.8212025603624872	0.9114528422316991	1.0	0.7142857142857143	0.0	0.009490979264980801	42
923	0.006988783533629487	0.0017376680299983108	-0.0017039087105337795	0.9798353805033969	-1	0	0	0.3333333333333333	1	1.0	2	1.0	1.0	3	2	0	0	0	0.25	4	1	4	0.0	0	0.4966285280481831	0.7617999908549912	0.9363689586201387	0.9593935733589335	0.1906363035768566	0.6699705052824562	0.9552430476552713	0.8425953143731862	0	0	0.0	-0.00017039087105337795	18
2320	0.033451543409553766	0.01424648959718681	0.010983188558036606	0.9262359950445794	-1	0.25	1	0.4	4	0.5833333333333334	7	0.4666666666666667	0.4166666666666667	5	5	8	2	0	0.3	3	10	14	0.1	0.5	0.6096436959947877	0.7084543172166181	0.5914591481008613	0.8141882551022299	0.7446455022223316	0.6861828330657659	0.7249754552927798	0.7406263709707579	0.6	0.8	0.0	0.010983188558036606	42
4350	0.03556940435100673	0.012940725234121537	0.011522759571341044	0.9269201505451452	-1	0.25	1	0.4	4	0.5833333333333334	7	0.4666666666666667	0.4166666666666667	5	5	8	1	0	0.3	3	10	14	0.05	0.5	0.6096436959947877	0.7084543172166181	0.5697492640062066	0.7984080072656413	0.7446455022223316	0.6229719933533052	0.7573876648092401	0.715479634121204	1.0	0.8	0.0	0.011522759571341044	87
4695	0.03521650156290673	0.011607561435825439	0.010331965923446157	0.9276227974437881	-1	0.25	1	0.4	4	0.5833333333333334	7	0.4666666666666667	0.4166666666666667	5	5	8	1	0	0.3	3	10	14	0.05	0.5	0.6096436959947877	0.7084543172166181	0.5697492640062066	0.7984080072656413	0.7446455022223316	0.6264363239394268	0.7573876648092401	0.7164812503032542	1.0	0.8	0.0	0.010331965923446157	16
4721	0.03503714064846353	0.006476466601116918	-0.006334589796221295	0.9205003342088263	-1	0	0	0.25	2	0.8	8	0.4	0.5	5	5	6	1	0	0.3	3	10	12	0.0625	0	0.6299113109651616	0.8992510951104472	0.5697492640062066	0.8039294953510462	0.8005965732010756	0.7184790025104719	0.8212025603624872	0.8194017019258748	1.0	0.6	0.0	-0.0006334589796221296	0
5006	0.036088088275247426	0.012453430454871049	0.011281210171707879	0.927019479638403	-1	0.25	1	0.4	4	0.5833333333333334	7	0.4666666666666667	0.4166666666666667	5	5	8	2	0	0.3	3	10	14	0.1	0.5	0.6096436959947877	0.7084543172166181	0.5697492640062066	0.7984080072656413	0.7446455022223316	0.6264363239394268	0.7573876648092401	0.7164812503032542	0.6	0.8	0.0	0.011281210171707879	25
2414	0.03619133068658781	0.006183457254244979	-0.0048161360591392225	0.9330072818830115	-1	0.25	1	0.5	5	0.46153846153846156	6	0.5	0.38461538461538464	7	5	7	1	0	0.3	3	10	15	0.0625	0.8	0.6096436959947877	0.891798462031451	0.5168774055990976	0.890156818126171	0.702457623131519	0.9408319609044433	0.8212025603624872	0.9107361940186879	1.0	0.7142857142857143	0.0	-0.00048161360591392226	11
4575	0.03091856217558558	0.009414037346240241	0.008557170659891077	0.9273912072633894	-1	0.3333333333333333	1	0.4444444444444444	4	0.5454545454545454	6	0.48148148148148145	0.36363636363636365	4	4	8	1	0	0.3333333333333333	3	9	13	0.05	0.5	0.6197775034799747	0.5419716647603607	0.5800349865792643	0.831669176686154	0.7932491556492275	0.7957058755703442	0.7816376817586026	0.7392007056749323	1.0	1.0	0.0	0.008557170659891077	12
391	0.0020318644119545317	0.0018326750740340072	-0.0018312993055861454	0.9839657578741038	-1	0	0	1.0	1	0	0	1.0	0	1	0	0	0	0	0.5	2	1	2	0.0	0	0	0	0	0	0	0	0	0	0	0	0	-0.00018312993055861454	35
4378	0.03565780179879186	0.00788779933515129	0.0011914230068572568	0.9298521105289387	-1	0.25	1	0.4	4	0.5833333333333334	7	0.4666666666666667	0.4166666666666667	5	5	8	1	0	0.3	3	10	14	0.05	0.5	0.6096436959947877	0.7084543172166181	0.4951675215044428	0.7786326554775619	0.7446455022223316	0.6264363239394268	0.7577485431727313	0.7083783558675456	1.0	0.8	0.0	0.0011914230068572568	13
1474	0.02674116329156522	0.006073224481744946	-0.00563819297998401	0.9400942243255199	-1	0	0	0.4	4	0.5384615384615384	7	0.35714285714285715	0.23076923076923078	5	3	9	1	0	0.8571428571428571	6	7	15	0.05	0	0.6299113109651616	0.9416710427863716	0.42761415317778945	0.9101080840561994	0.7658224982789781	0.9658241510510885	0.936696850750488	0.9433560402802424	1.0	0.8	0.0	-0.000563819297998401	8
3546	0.039582032916998765	0.013001209702214188	0.00951925690641634	0.7675063880516392	-1	0	0	0.4	4	0.5384615384615384	7	0.5	0.38461538461538464	7	5	7	1	0	0.3	3	10	15	0.0625	0	0.6096436959947877	0.891798462031451	0.5914591481008613	0.896110456363771	0.6451135994690179	0.9372094449617309	0.7293672383898896	0.9107120895219776	1.0	0.7142857142857143	0.0	0.00951925690641634	23
757	0.0018391121794138097	0.0017989366999225712	-0.0017989366884512312	0.9845617088097477	-1	0	0	1.0	1	0	0	1.0	0	1	0	0	0	0	0.5	1	2	2	0.0	0	0	0	0	0	0	0	0	0	0	0	0	-0.00017989366884512312	11
4081	0.03489274604568022	0.012423029329358034	0.011384324738184208	0.9278938669052289	-1	0.25	1	0.4	4	0.5833333333333334	7	0.4666666666666667	0.4166666666666667	5	5	8	1	0	0.3	3	10	14	0.05	0.5	0.6096436959947877	0.7084543172166181	0.5697492640062066	0.7984080072656413	0.7446455022223316	0.6290060084076238	0.7561586748856756	0.7172252390895398	1.0	0.8	0.0	0.011384324738184208	22
4457	0.035760081818043646	0.012044750534889086	0.010816362342839772	0.9270626540788969	-1	0.25	1	0.4	4	0.5833333333333334	7	0.4666666666666667	0.4166666666666667	5	5	8	2	0	0.3	3	10	14	0.1	0.5	0.6096436959947877	0.7084543172166181	0.5697492640062066	0.7984080072656413	0.7446455022223316	0.6060813162026341	0.7679875721794652	0.7106159620229145	0.6	0.8	0.0	0.010816362342839772	20
3725	0.0358214512254362	0.012756479944048377	0.011642671246471364	0.9270438603506004	-1	0.25	1	0.4	4	0.5833333333333334	7	0.4666666666666667	0.4166666666666667	5	5	8	1	0	0.3	3	10	14	0.05	0.5	0.6096436959947877	0.7084543172166181	0.5697492640062066	0.7984080072656413	0.7446455022223316	0.6290060084076238	0.7561586748856756	0.7172252390895398	1.0	0.8	0.0	0.011642671246471364	119
2032	0.031125991653364257	0.008237594405937151	0.005209127711514285	0.9296354862338608	-1	0	0	0.4	4	0.5384615384615384	7	0.3333333333333333	0.38461538461538464	6	5	8	1	0	0.5555555555555556	5	9	15	0.05263157894736842	0.2	0.5994790525885852	0.8215987947556349	0.5095366506393254	0.8765855138823527	0.7812099283682956	0.9243894681299168	0.8201992657936239	0.8804901866323164	1.0	0.8333333333333334	0.0	0.005209127711514285	30
2136	0.03148010556182182	0.009277011202563211	0.006414958265883803	0.9292211569927584	-1	0	0	0.4	4	0.5384615384615384	7	0.3333333333333333	0.38461538461538464	6	5	8	1	0	0.5555555555555556	5	9	15	0.05263157894736842	0.2	0.5994790525885852	0.8215987947556349	0.5095366506393254	0.8765855138823527	0.7919417500588216	0.9273894128871178	0.8233587622499984	0.8820153851794469	1.0	0.8333333333333334	0.0	0.006414958265883803	37
1141	0.006993487721544916	0.0016134149232539968	-0.0015613785665306416	0.9800347573056905	-1	0	0	0.3333333333333333	1	1.0	2	1.0	1.0	3	2	0	0	0	0.25	4	1	4	0.0	0	0.4966285280481831	0.7617999908549912	0.9363689586201387	0.9593935733589335	0.1952480967573721	0.6213774201425274	0.9544853436072669	0.8329641843798343	0	0	0.0	-0.00015613785665306417	28
3308	0.04285975319414875	0.006701828239091593	-0.0018889877277050424	0.931161651094944	-1	0	0	0.4	4	0.5384615384615384	7	0.5	0.38461538461538464	7	5	7	1	0	0.3	3	10	15	0.0625	0	0.6096436959947877	0.891798462031451	0.6216970765615881	0.9004086509909776	0.6411143847255555	0.9374024376048862	0.8212025603624872	0.9120667186083222	1.0	0.7142857142857143	0.0	-0.00018889877277050425	0
1168	0.004177714181500396	0.0013983699009694796	-0.0013685144150905112	0.9816799334626695	-1	0	0	0.6666666666666666	2	0.5	1	0.6666666666666666	0.5	3	1	0	0	0	0.6666666666666666	3	2	4	0.0	0	0.4966285280481831	0.7617999908549912	0.9363689586201387	0.9593935733589335	0.1906363035768566	0.6556049525798066	0.9552430476552713	0.839732505240184	0	0	0.0	-0.00013685144150905112	60
2455	0.03972234415410879	0.013577167467308434	0.009539283988977066	0.7658097306078111	-1	0	0	0.4	4	0.5384615384615384	7	0.5	0.38461538461538464	7	5	7	1	0	0.3	3	10	15	0.0625	0	0.6096436959947877	0.891798462031451	0.5914591481008613	0.896110456363771	0.7223379997197527	0.9422125197118227	0.8212025603624872	0.9130782192304135	1.0	0.7142857142857143	0.0	0.009539283988977066	97
3664	0.03629893951806264	0.011656414720603598	0.01048298804161703	0.9274480017539835	-1	0.25	1	0.4	4	0.5833333333333334	7	0.4666666666666667	0.4166666666666667	5	5	8	2	0	0.3	3	10	14	0.1	0.5	0.6096436959947877	0.7084543172166181	0.5697492640062066	0.7984080072656413	0.7446455022223316	0.6264363239394268	0.7573876648092401	0.7164812503032542	0.6	0.8	0.0	0.01048298804161703	62
2045	None	None	None	None	None	0.25	1	0.5	5	0.46153846153846156	6	0.625	0.23076923076923078	5	3	9	0	0	0.6666666666666666	4	6	15	0.0	0.5454545454545454	0.7729822368290665	0.9608653376746613	0.6633228501511065	0.9119800052077458	0.7446455022223316	0.9479452738675639	0.861420343307891	0.943407773690277	0	0	0.0	None	0
899	0.0021438450965011457	0.002061853348638777	-0.002059825852146245	0.9830097146240886	-1	0	0	0	0	0	0	1.0	0	0	0	0	0	0	1.0	1	1	1	0.0	0	0	0	0	0	0	0	0	0	0	0	0	-0.1	0
2892	0.04033570863797992	0.012679345185146313	0.009105744306721744	0.7733519505044443	-1	0	0	0.4	4	0.5384615384615384	7	0.5	0.38461538461538464	7	5	7	1	0	0.3	3	10	15	0.0625	0	0.6096436959947877	0.891798462031451	0.5914591481008613	0.896110456363771	0.6411143847255555	0.9374024376048862	0.8212025603624872	0.9108010691441882	1.0	0.7142857142857143	0.0	0.009105744306721744	36
1265	0.006895237969622504	0.004852796466657508	-0.004829139020579445	0.9228107001317696	-1	0	0	0.4	4	0.5384615384615384	7	0.4166666666666667	0.15384615384615385	2	2	12	0	0	1.0	6	6	15	0.0	0.2	0.906601100685247	0.5821077732721428	0.6334898967502529	0.8970890241140687	0.5008959860321184	0.9626952790347492	0.8443924000588255	0.8716671051970261	0	0	0.0	-0.00048291390205794447	4
3222	0.03970235373376329	0.012666373032651519	0.009423231474800989	0.7690831816709456	-1	0	0	0.4	4	0.5384615384615384	7	0.5	0.38461538461538464	7	5	7	1	0	0.3	3	10	15	0.0625	0	0.6096436959947877	0.891798462031451	0.5914591481008613	0.896110456363771	0.6411143847255555	0.9374024376048862	0.8212025603624872	0.9108010691441882	1.0	0.7142857142857143	0.0	0.009423231474800989	28
1263	0.037669981729728484	0.0050570195733813435	-0.005056874082531566	0.9245772468754313	-1	0	0	0.4	4	0.5384615384615384	7	0.3125	0.38461538461538464	6	5	8	1	0	0.75	6	8	15	0.05263157894736842	0	0.701446773897114	0.8765152624736089	0.6273909991259838	0.7644136704911801	0.7336985322759191	0.736972209368237	0.7599437526297607	0.8004410015745301	1.0	0.5	0.0	-0.0005056874082531566	9
1143	0.0036299353503104004	0.0014269747875396287	-0.0014258071480262651	0.9817351062133463	-1	0	0	0.75	3	0.3333333333333333	1	0.625	0.3333333333333333	4	1	0	0	0	0.5	4	2	5	0.0	0.6666666666666666	0.4966285280481831	0.9303735674637124	0.8824545040354238	0.9418165864615086	0.18265912042887011	0.9639101039920781	0.8631659292046293	0.9472106686314813	0	0	0.0	-0.00014258071480262652	51
4977	0.035122943830085906	0.012834542611387886	0.011598310612811882	0.9268890465354255	-1	0.25	1	0.4	4	0.5833333333333334	7	0.4666666666666667	0.4166666666666667	5	5	8	1	0	0.3	3	10	14	0.05	0.5	0.6096436959947877	0.7084543172166181	0.5697492640062066	0.7984080072656413	0.7446455022223316	0.6290060084076238	0.7561586748856756	0.7172252390895398	1.0	0.8	0.0	0.011598310612811882	52
4380	0.035603932532477005	0.012922925176738185	0.01153423071517389	0.9267578510759842	-1	0.25	1	0.4	4	0.5833333333333334	7	0.4666666666666667	0.4166666666666667	5	5	8	1	0	0.3	3	10	14	0.05	0.5	0.6096436959947877	0.7084543172166181	0.5697492640062066	0.7984080072656413	0.7446455022223316	0.6264363239394268	0.7573876648092401	0.7164812503032542	1.0	0.8	0.0	0.01153423071517389	35
2620	0.03975247860998422	0.012712435472365592	0.009845932901089479	0.7591011597111805	-1	0	0	0.4	4	0.5384615384615384	7	0.5	0.38461538461538464	7	5	7	1	0	0.3	3	10	15	0.0625	0	0.6096436959947877	0.891798462031451	0.5914591481008613	0.896110456363771	0.7223379997197527	0.9422125197118227	0.8212025603624872	0.9130782192304135	1.0	0.7142857142857143	0.0	0.009845932901089479	72
4517	0.035573513013757024	0.011604020075434651	0.010555294688987481	0.9272501972643661	-1	0.25	1	0.4	4	0.5833333333333334	7	0.4666666666666667	0.4166666666666667	5	5	8	1	0	0.3	3	10	14	0.05	0.5	0.6096436959947877	0.7084543172166181	0.5697492640062066	0.7984080072656413	0.7446455022223316	0.6264363239394268	0.7573876648092401	0.7164812503032542	1.0	0.8	0.0	0.010555294688987481	23
3048	0.039712567823068555	0.012126497996898626	0.00942528105459407	0.7623815839259511	-1	0	0	0.4	4	0.5384615384615384	7	0.5	0.38461538461538464	7	5	7	1	0	0.3	3	10	15	0.0625	0	0.6096436959947877	0.891798462031451	0.5914591481008613	0.896110456363771	0.6411143847255555	0.9374024376048862	0.8212025603624872	0.9108010691441882	1.0	0.7142857142857143	0.0	0.00942528105459407	47
466	0.0018346334219191468	0.0018331642601950187	-0.0018329874332080765	0.9848917109735866	-1	0	0	1.0	1	0	0	1.0	0	1	0	0	1	0	0.5	1	2	2	0.3333333333333333	0	0	0	0	0	0	0	0	0	0	0	0	-0.00018329874332080766	18
341	0.0030104602328129572	0.00249494703646324	-0.002415069540541158	0.9758726415783685	-1	0	0	0.5	2	0.6666666666666666	2	1.0	0.6666666666666666	3	2	1	0	0	0.2	5	1	5	0.0	0.5	0.17994046937315783	0.9810521963459173	0.703205701140994	0.9204667112494478	0.11304269983877084	0.5049477999182852	0.9374154538385163	0.8945871914627771	0	0	0.0	-0.0002415069540541158	8
3438	0.042304598764201895	0.010549560711574934	0.008583090482178922	0.9287227973849209	-1	0	0	0.4	4	0.5384615384615384	7	0.5	0.38461538461538464	7	5	7	1	0	0.3	3	10	15	0.0625	0	0.6096436959947877	0.891798462031451	0.5697492640062066	0.8909055731296815	0.671682762952884	0.938025911135823	0.8212025603624872	0.9096013264062917	1.0	0.7142857142857143	0.0	0.008583090482178922	23
3408	0.03890696369618968	0.011448476379146796	0.01013573931735563	0.9270181896204368	-1	0.25	1	0.5	5	0.46153846153846156	6	0.5	0.38461538461538464	7	5	7	1	0	0.3	3	10	15	0.0625	0.8	0.6096436959947877	0.891798462031451	0.5697492640062066	0.8909055731296815	0.702457623131519	0.9408319609044433	0.8212025603624872	0.9109441118727554	1.0	0.7142857142857143	0.0	0.01013573931735563	34
3443	0.042126738702868365	0.010814044012983885	0.00834215775121809	0.9289901806888592	-1	0	0	0.4	4	0.5384615384615384	7	0.5	0.38461538461538464	7	5	7	1	0	0.3	3	10	15	0.0625	0	0.6096436959947877	0.891798462031451	0.5697492640062066	0.8909055731296815	0.6988282229826716	0.9406444180045569	0.8212025603624872	0.9108531015778895	1.0	0.7142857142857143	0.0	0.00834215775121809	22
1856	0.040085076908284674	0.012211378907892114	0.00944337634965403	0.7622011501190935	-1	0	0	0.4	4	0.5384615384615384	7	0.5	0.38461538461538464	7	5	7	1	0	0.3	3	10	15	0.0625	0	0.6096436959947877	0.891798462031451	0.5914591481008613	0.896110456363771	0.6760432420007347	0.9388045089017697	0.8212025603624872	0.9114528422316991	1.0	0.7142857142857143	0.0	0.00944337634965403	141
1978	0.030683212367138345	0.007822027843741404	0.0036842769403862517	0.9303531522119587	-1	0	0	0.4	4	0.5384615384615384	7	0.3333333333333333	0.38461538461538464	6	5	8	1	0	0.5555555555555556	5	9	15	0.05263157894736842	0.2	0.5994790525885852	0.8215987947556349	0.5095366506393254	0.8765855138823527	0.6928799434739435	0.9151021484498693	0.776762229925712	0.8760013149024639	1.0	0.8333333333333334	0.0	0.0036842769403862517	19
541	0.003573840039810379	0.002904525686735447	-0.0028835682410584635	0.9738123840786859	-1	0	0	0.75	3	0.3333333333333333	1	0.5555555555555556	0.3333333333333333	3	1	1	1	0	1.0	3	3	5	0.25	1.0	0.7716398225451895	0.6946803487567403	0.3907254911087402	0.9409225924385918	0.5918199131034146	0.888081708260877	0.8257620133204511	0.8684283114865035	1.0	0.3333333333333333	0.0	-0.00028835682410584636	2
2504	0.03872602045780529	0.012753645306926898	0.00895656437563702	0.7715849854649974	-1	0	0	0.4	4	0.5384615384615384	7	0.5	0.38461538461538464	7	5	7	1	0	0.3	3	10	15	0.0625	0	0.6096436959947877	0.891798462031451	0.5914591481008613	0.896110456363771	0.7199220517691087	0.9404250990061132	0.8109198688592272	0.9122182689296294	1.0	0.7142857142857143	0.0	0.00895656437563702	30
2233	0.031658463494276555	0.008248484590128412	0.004173577934021049	0.9303684474426613	-1	0	0	0.4	4	0.5384615384615384	7	0.3333333333333333	0.38461538461538464	6	5	8	1	0	0.5555555555555556	5	9	15	0.05263157894736842	0.2	0.5994790525885852	0.8215987947556349	0.5095366506393254	0.8765855138823527	0.6928799434739435	0.9151021484498693	0.776762229925712	0.8760013149024639	1.0	1.0	0.0	0.004173577934021049	19
3116	0.04004649342233943	0.012881182774678776	0.009469800224654256	0.767539622381147	-1	0	0	0.4	4	0.5384615384615384	7	0.5	0.38461538461538464	7	5	7	1	0	0.3	3	10	15	0.0625	0	0.6096436959947877	0.891798462031451	0.5914591481008613	0.896110456363771	0.6411143847255555	0.9374024376048862	0.8212025603624872	0.9108010691441882	1.0	0.7142857142857143	0.0	0.009469800224654256	33
598	0.002300104447728898	0.002164497086650213	-0.002164400959193862	0.9855926022033796	-1	0	0	1.0	2	0.0	0	1.0	0	1	0	1	1	0	0.3333333333333333	3	1	3	0.2	1.0	0	0	0	0	0	0	0	0	0	0	0	-0.00021644009591938618	13
1859	0.031290736865714985	0.009400860786190618	0.006006487202483945	0.9297028780267778	-1	0	0	0.4	4	0.5384615384615384	7	0.3333333333333333	0.38461538461538464	6	5	8	1	0	0.5555555555555556	5	9	15	0.05263157894736842	0.2	0.5994790525885852	0.8215987947556349	0.5095366506393254	0.8765855138823527	0.6928799434739435	0.9151021484498693	0.776762229925712	0.8760013149024639	1.0	0.8333333333333334	0.0	0.006006487202483945	34
3139	0.04001397485295671	0.012843315888536414	0.009162469656803224	0.7702449418128728	-1	0	0	0.4	4	0.5384615384615384	7	0.5	0.38461538461538464	7	5	7	1	0	0.3	3	10	15	0.0625	0	0.6096436959947877	0.891798462031451	0.5914591481008613	0.896110456363771	0.6411143847255555	0.9374024376048862	0.8212025603624872	0.9108010691441882	1.0	0.8571428571428571	0.0	0.009162469656803224	30
4959	0.035792694321777244	0.012276269978091302	0.011218934634577595	0.9270645340584052	-1	0.25	1	0.4	4	0.5833333333333334	7	0.4666666666666667	0.4166666666666667	5	5	8	1	0	0.3	3	10	14	0.05	0.5	0.6096436959947877	0.7084543172166181	0.5697492640062066	0.7984080072656413	0.7446455022223316	0.6264363239394268	0.7573876648092401	0.7164812503032542	1.0	0.8	0.0	0.011218934634577595	23
1441	0.004191261222635067	0.0014336132552331018	-0.0013919992640097642	0.981745087872006	-1	0	0	0.6666666666666666	2	0.5	1	0.6666666666666666	0.5	3	1	0	0	0	0.6666666666666666	3	2	4	0.0	0	0.4966285280481831	0.7617999908549912	0.9363689586201387	0.9593935733589335	0.1906363035768566	0.6556049525798066	0.9552430476552713	0.839732505240184	0	0	0.0	-0.00013919992640097642	36
2330	0.037483648814596905	0.011635394342446708	0.007731179915949875	0.7648026299755184	-1	0.25	1	0.5	5	0.46153846153846156	6	0.5	0.38461538461538464	6	5	8	1	0	0.3	3	10	15	0.05263157894736842	0.8	0.6197775034799747	0.8174141830462838	0.5095366506393254	0.8765855138823527	0.8005965732010756	0.9309274559994402	0.7836851517416255	0.8828960166091278	1.0	0.8333333333333334	0.0	0.007731179915949875	28
2613	0.030762525616581778	0.009290519267987117	0.005080592147078675	0.9299961322421855	-1	0	0	0.4	4	0.5384615384615384	7	0.3333333333333333	0.38461538461538464	6	5	8	1	0	0.5555555555555556	5	9	15	0.05263157894736842	0.2	0.5994790525885852	0.8215987947556349	0.5095366506393254	0.8765855138823527	0.6948795508456748	0.9147625846610954	0.7271768684025576	0.8758432604973507	1.0	0.8333333333333334	0.0	0.005080592147078675	14
939	0.017682113624118923	0.0008883032104000335	-0.0008867264344126452	0.9628412897300623	-1	0.25	1	0.4	4	0.7692307692307693	10	0.2777777777777778	0.6153846153846154	12	8	2	0	0	0.6666666666666666	6	9	15	0.0	0.2222222222222222	0.5085049349426202	0.8166651911111924	0.6223518369144356	0.949298633117413	0.26519158581290825	0.9184720370487295	0.9208596034489595	0.9073598967275583	0	0	0.0	-8.867264344126452e-05	3
1688	0.03087122555789467	0.007856996645100941	0.004044364910606759	0.9304723632003946	-1	0	0	0.4	4	0.5384615384615384	7	0.3333333333333333	0.38461538461538464	6	5	8	1	0	0.5555555555555556	5	9	15	0.05263157894736842	0.2	0.5994790525885852	0.8215987947556349	0.5095366506393254	0.8765855138823527	0.6807561059006327	0.9149923247979732	0.7740419664313453	0.8759501523274608	1.0	0.8333333333333334	0.0	0.004044364910606759	19
2595	0.03955135867550447	0.012790405422436934	0.008810343025590538	0.7816740131864237	-1	0	0	0.4	4	0.5384615384615384	7	0.5	0.38461538461538464	7	5	7	1	0	0.3	3	10	15	0.0625	0	0.6096436959947877	0.891798462031451	0.5914591481008613	0.896110456363771	0.6411143847255555	0.9374024376048862	0.8212025603624872	0.9108010691441882	1.0	0.7142857142857143	0.0	0.008810343025590538	46
1450	0.005280133148855584	0.0013449659414914662	-0.0009202897054497895	0.9815124542124243	-1	0	0	0.3333333333333333	1	1.0	2	1.0	0.5	2	1	1	1	0	0.25	4	1	4	0.2	0	0.37331900348360625	0.7743598554629506	0.6608858557392115	0.9401856090468226	0.25099924964345827	0.6820422564781808	0.8627439002720443	0.829727861763087	1.0	0	0.0	-9.202897054497896e-05	21
3717	0.03587228182661283	0.010139352842359721	0.010013769239029269	0.9270390796679364	-1	0.25	1	0.5	5	0.46153846153846156	6	0.5	0.38461538461538464	6	5	8	1	0	0.3	3	10	15	0.05263157894736842	0.8	0.5994790525885852	0.8440628962365522	0.6511025419934728	0.8370216296385252	0.7235515626769253	0.8999655410500685	0.7910825827296369	0.8630215618826393	1.0	0.6666666666666666	0.0	0.010013769239029269	20
1799	0.029993084973579245	0.007551392852125465	0.0033474620509010154	0.9303423332079026	-1	0	0	0.4	4	0.5384615384615384	7	0.3333333333333333	0.38461538461538464	6	5	8	1	0	0.5555555555555556	5	9	15	0.05263157894736842	0.2	0.5994790525885852	0.8215987947556349	0.5095366506393254	0.8765855138823527	0.6928799434739435	0.9151021484498693	0.776762229925712	0.8760013149024639	1.0	0.8333333333333334	0.0	0.0033474620509010154	19
4302	0.037276318260149405	0.012243386191428288	0.011825405816040803	0.9263581358374106	-1	0	0	0.25	2	0.8	8	0.4	0.5	5	5	6	1	0	0.3	3	10	12	0.0625	0	0.6096436959947877	0.7084543172166181	0.5697492640062066	0.7984080072656413	0.7446455022223316	0.6290060084076238	0.7561586748856756	0.7172252390895398	1.0	0.8	0.0	0.011825405816040803	77
1373	0.012468382014619856	0.00015974648274461124	-0.00011298805810441745	0.9615831610653547	-1	0.25	1	0.4	4	0.7692307692307693	10	0.5	0.6153846153846154	12	8	2	0	0	0.8333333333333334	6	5	15	0.0	0.2222222222222222	0.5977376936469104	0.8338172674766519	0.445751570642374	0.9359372456172542	0.32147083837821405	0.9093446303561755	0.8341708281779365	0.9002576095421039	0	0	0.0	-1.1298805810441745e-05	67
2520	0.03948919002992931	0.009316426683383885	-0.0073251865646669434	0.9275602227896066	-1	0	0	0.3	3	0.6923076923076923	9	0.3	0.5384615384615384	8	7	6	1	0	0.5	5	10	15	0.06666666666666667	0.4	0.6299113109651616	0.8977926183748554	0.5095366506393254	0.9202500117771522	0.6248196045990261	0.9487715271072168	0.8212025603624872	0.925014790586655	1.0	0.75	0.0	-0.0007325186564666943	2
2864	0.038566467853599	0.012590439592787042	0.008920919557183073	0.770778142511313	-1	0	0	0.4	4	0.5384615384615384	7	0.5	0.38461538461538464	7	5	7	1	0	0.3	3	10	15	0.0625	0	0.6096436959947877	0.891798462031451	0.5914591481008613	0.896110456363771	0.702457623131519	0.9408319609044433	0.8212025603624872	0.9124125361711625	1.0	0.7142857142857143	0.0	0.008920919557183073	28
4087	0.038130040285222835	0.008130653180001684	-0.0016837627974968167	0.9323051794030127	-1	0.25	1	0.4	4	0.5833333333333334	7	0.4666666666666667	0.4166666666666667	5	5	8	1	0	0.3	3	10	14	0.05	0.5	0.6299113109651616	0.775236520944784	0.5697492640062066	0.7984080072656413	0.7446455022223316	0.6290060084076238	0.7561586748856756	0.7402912351229024	1.0	0.8	0.0	-0.00016837627974968167	10
3368	0.021984142485716802	0.009366274612394612	-0.008494698076067984	0.9252128930517588	-1	0	0	0.4	4	0.5384615384615384	7	0.4166666666666667	0.38461538461538464	7	5	7	1	0	0.4444444444444444	4	9	15	0.0625	0	0.6299113109651616	0.8968410707016815	0.42761415317778945	0.931368932124417	0.6322334644397457	0.9514062685318451	0.8212025603624872	0.9296715463686659	1.0	0.8571428571428571	0.0	-0.0008494698076067983	0
2815	0.039835747272207976	0.012710622502646735	0.00896449882777019	0.7805000163931011	-1	0	0	0.4	4	0.5384615384615384	7	0.5	0.38461538461538464	7	5	7	1	0	0.3	3	10	15	0.0625	0	0.6096436959947877	0.891798462031451	0.5914591481008613	0.896110456363771	0.6451135994690179	0.9372094449617309	0.7293672383898896	0.9107120895219776	1.0	0.7142857142857143	0.0	0.00896449882777019	27
1523	0.031185283465414566	0.009370016993190707	0.004807696022073135	0.9315329682123387	-1	0	0	0.4	4	0.5384615384615384	7	0.3333333333333333	0.38461538461538464	6	5	8	1	0	0.5555555555555556	5	9	15	0.05263157894736842	0.2	0.5994790525885852	0.8215987947556349	0.5095366506393254	0.8765855138823527	0.6928799434739435	0.9151021484498693	0.776762229925712	0.8760013149024639	1.0	0.8333333333333334	0.0	0.004807696022073135	52
2568	0.0345622705632567	0.004835347016579015	-0.004590142565088583	0.9356857704205788	-1	0	0	0.3	3	0.6923076923076923	9	0.42857142857142855	0.38461538461538464	6	5	8	2	0	0.7142857142857143	5	7	15	0.10526315789473684	0	0.6096128600737721	0.8254451027612851	0.5281820862647664	0.8666825514986047	0.6928799434739435	0.9151021484498693	0.7682098238171177	0.8737360027799002	0.5833333333333334	0.8333333333333334	0.0	-0.0004590142565088583	5
3040	0.04011176971213043	0.012957708756426121	0.00909050121687943	0.781580223850363	-1	0	0	0.4	4	0.5384615384615384	7	0.5	0.38461538461538464	7	5	7	1	0	0.3	3	10	15	0.0625	0	0.6096436959947877	0.891798462031451	0.5914591481008613	0.896110456363771	0.6451135994690179	0.9372094449617309	0.7293672383898896	0.9107120895219776	1.0	0.7142857142857143	0.0	0.00909050121687943	34
2551	0.04004860014390675	0.013388122995971285	0.009208086103394039	0.7720682232925854	-1	0	0	0.4	4	0.5384615384615384	7	0.5	0.38461538461538464	7	5	7	1	0	0.3	3	10	15	0.0625	0	0.6096436959947877	0.891798462031451	0.5914591481008613	0.896110456363771	0.6411143847255555	0.9374024376048862	0.8212025603624872	0.9108010691441882	1.0	0.7142857142857143	0.0	0.009208086103394039	57
4686	0.03542412880161819	0.012098292486754106	0.010933132713678587	0.9270500364885441	-1	0.25	1	0.4	4	0.5833333333333334	7	0.4666666666666667	0.4166666666666667	5	5	8	2	0	0.3	3	10	14	0.1	0.5	0.6096436959947877	0.7084543172166181	0.5697492640062066	0.7984080072656413	0.7446455022223316	0.6290060084076238	0.7561586748856756	0.7172252390895398	0.6	0.8	0.0	0.010933132713678587	23
40	0.0017796046859599192	0.0017156901357782285	-0.0017156901356585234	0.986378718597936	-1	0	0	1.0	1	0	0	1.0	0	1	0	0	0	0	0.5	1	2	2	0.0	0	0	0	0	0	0	0	0	0	0	0	0	-0.00017156901356585235	18
3695	0.034715786476631635	0.01260855151914025	0.011094491536196436	0.9270319834815218	-1	0.25	1	0.4	4	0.5833333333333334	7	0.4666666666666667	0.4166666666666667	5	5	8	2	0	0.3	3	10	14	0.1	0.5	0.6096436959947877	0.7084543172166181	0.5697492640062066	0.7984080072656413	0.7446455022223316	0.6290060084076238	0.7561586748856756	0.7172252390895398	0.6	0.8	0.0	0.011094491536196436	35
4250	0.03612269923853255	0.012474036396881692	0.011035216628906342	0.9271654937784561	-1	0.25	1	0.4	4	0.5833333333333334	7	0.4666666666666667	0.4166666666666667	5	5	8	1	0	0.3	3	10	14	0.05	0.5	0.6096436959947877	0.7084543172166181	0.5697492640062066	0.7984080072656413	0.7446455022223316	0.6264363239394268	0.7573876648092401	0.7164812503032542	1.0	0.8	0.0	0.011035216628906342	50
2023	0.037459898507364794	0.00928795169135092	0.00494634511264438	0.7791477181323231	-1	0	0	0.4	4	0.5384615384615384	7	0.5	0.38461538461538464	6	5	8	1	0	0.3	3	10	15	0.05263157894736842	0	0.5994790525885852	0.8215987947556349	0.5095366506393254	0.8765855138823527	0.6948795508456748	0.9147625846610954	0.7271768684025576	0.8758432604973507	1.0	0.8333333333333334	0.0	0.00494634511264438	23
4091	0.037453153261545524	0.008935276889199767	0.0032940920462632924	0.9291496648065208	-1	0.25	1	0.4	4	0.5833333333333334	7	0.4666666666666667	0.4166666666666667	5	5	8	2	0	0.3	3	10	14	0.1	0.5	0.6096436959947877	0.7084543172166181	0.4951675215044428	0.7786326554775619	0.7446455022223316	0.6290060084076238	0.7562783710233525	0.7091349756653835	0.6	0.8	0.0	0.0032940920462632924	16
440	0.0021412207638301477	0.0018850514203247286	-0.0018847587582407226	0.9834586952596854	-1	0	0	1.0	2	0.0	0	0.75	0	2	0	0	0	0	1.0	2	2	3	0.0	0	0	0	0	0	0	0	0	0	0	0	0	-0.00018847587582407227	16
792	0.007061946163135331	0.001755152109494824	-0.0016937192835995952	0.980051857144522	-1	0	0	0.3333333333333333	1	1.0	2	1.0	1.0	3	2	0	0	0	0.25	4	1	4	0.0	0	0.4966285280481831	0.7617999908549912	0.9363689586201387	0.9593935733589335	0.2773520960005544	0.6142038200004285	0.9393545318532668	0.8315504035165563	0	0	0.0	-0.00016937192835995952	60
4581	0.0350162171263287	0.012202197089100116	0.01132950090840939	0.9267916080599814	-1	0.25	1	0.4	4	0.5833333333333334	7	0.4666666666666667	0.4166666666666667	5	5	8	2	0	0.3	3	10	14	0.1	0.5	0.6096436959947877	0.7084543172166181	0.5697492640062066	0.7984080072656413	0.8005965732010756	0.731191606678876	0.7411609950561663	0.7480639477257054	0.6	0.8	0.0	0.01132950090840939	22
4013	0.04383389589387649	0.006904975964938026	-0.004715000495985633	0.9319815000769327	-1	0.25	1	0.4	4	0.5833333333333334	7	0.4666666666666667	0.4166666666666667	5	5	8	2	0	0.3	3	10	14	0.1	0.5	0.6096436959947877	0.7084543172166181	0.5697492640062066	0.8063688354997988	0.7446455022223316	0.6264363239394268	0.7573876648092401	0.7198688615261432	0.6	0.8	0.0	-0.00047150004959856334	0
3559	0.039504518235336	0.011148405258509034	0.00974722384485465	0.9270730623808215	-1	0.25	1	0.5	5	0.46153846153846156	6	0.5	0.38461538461538464	7	5	7	1	0	0.3	3	10	15	0.0625	0.8	0.6096436959947877	0.891798462031451	0.5697492640062066	0.8909055731296815	0.702457623131519	0.9408319609044433	0.8212025603624872	0.9109441118727554	1.0	0.7142857142857143	0.0	0.00974722384485465	24
1638	0.03115125551937329	0.009320760518156465	0.004675330301902722	0.93161557066121	-1	0	0	0.4	4	0.5384615384615384	7	0.3333333333333333	0.38461538461538464	6	5	8	1	0	0.5555555555555556	5	9	15	0.05263157894736842	0.2	0.5994790525885852	0.8215987947556349	0.5095366506393254	0.8765855138823527	0.7103443721115331	0.9157493015010759	0.7809786213770594	0.8763036531565542	1.0	0.8333333333333334	0.0	0.004675330301902722	21
2976	0.03955416040990604	0.012806448789334374	0.009175751508094505	0.7759415351546269	-1	0	0	0.4	4	0.5384615384615384	7	0.5	0.38461538461538464	7	5	7	1	0	0.3	3	10	15	0.0625	0	0.6096436959947877	0.891798462031451	0.5914591481008613	0.896110456363771	0.6411143847255555	0.9374024376048862	0.8212025603624872	0.9108010691441882	1.0	0.7142857142857143	0.0	0.009175751508094505	20
1851	0.03640855265749858	0.011539490408064804	0.0077391905246704295	0.7699778876035782	-1	0.25	1	0.5	5	0.46153846153846156	6	0.5	0.38461538461538464	6	5	8	1	0	0.3	3	10	15	0.05263157894736842	0.8	0.6197775034799747	0.8174141830462838	0.5095366506393254	0.8765855138823527	0.6948795508456748	0.9147625846610954	0.7271768684025576	0.8748141274035007	1.0	0.8333333333333334	0.0	0.0077391905246704295	20
4454	0.03617054944443566	0.011301565020850859	0.010704122106704472	0.9284026762914249	-1	0.25	1	0.4	4	0.6153846153846154	8	0.5	0.38461538461538464	5	5	9	1	0	0.3	3	10	15	0.045454545454545456	0.4	0.6096436959947877	0.7084543172166181	0.5697492640062066	0.7984080072656413	0.7446455022223316	0.6290060084076238	0.7561586748856756	0.7172252390895398	1.0	0.6	0.0	0.010704122106704472	25
66	0.0028147323374056207	0.0025548199258342915	-0.0025544946288719025	0.9851989437783871	-1	0	0	1.0	4	0.0	0	1.0	0	4	0	1	2	0	0.6666666666666666	3	2	6	1.0	1.0	0	0	0	0	0	0	0	0	0	0	0	-0.00025544946288719026	14
3069	0.03578655848847601	0.011263601043238293	0.010083767784125505	0.9275512109680262	-1	0.25	1	0.4	4	0.5833333333333334	7	0.4666666666666667	0.4166666666666667	5	5	8	2	0	0.3	3	10	14	0.1	0.5	0.6096436959947877	0.7084543172166181	0.5697492640062066	0.7984080072656413	0.7658224982789781	0.7664715901793594	0.8192045813031268	0.7596787177906557	0.6	0.8	0.0	0.010083767784125505	48
4909	0.03550017531155958	0.013007010786270912	0.011271207206757514	0.9272032635826335	-1	0.25	1	0.4	4	0.5833333333333334	7	0.4666666666666667	0.4166666666666667	5	5	8	1	0	0.3	3	10	14	0.05	0.5	0.6096436959947877	0.7084543172166181	0.5697492640062066	0.7984080072656413	0.7446455022223316	0.6290060084076238	0.7561586748856756	0.7172252390895398	1.0	0.8	0.0	0.011271207206757514	37
3875	0.04001636033192158	0.009919831739471422	0.009033995831948582	0.927253500812042	-1	0.25	1	0.5	5	0.46153846153846156	6	0.5	0.38461538461538464	7	5	7	1	0	0.3	3	10	15	0.0625	0.8	0.6096436959947877	0.891798462031451	0.5697492640062066	0.8909055731296815	0.6411143847255555	0.9374024376048862	0.8212025603624872	0.9093083136138982	1.0	0.7142857142857143	0.0	0.009033995831948582	21
1938	0.035170980033262175	0.006795461234168128	-0.0067643071018555975	0.9248657126539396	-1	0	0	0.3	3	0.6923076923076923	9	0.375	0.38461538461538464	6	5	8	1	0	0.4	4	10	15	0.05263157894736842	0	0.5890766757565918	0.8084229091612819	0.5095366506393254	0.8614839314671731	0.6928799434739435	0.9143486068809102	0.776762229925712	0.867434580174548	1.0	0.8333333333333334	0.0	-0.0006764307101855598	4
3779	0.03990849723747205	0.010596041350692552	0.009444072137717955	0.9269896862044981	-1	0.25	1	0.5	5	0.46153846153846156	6	0.5	0.38461538461538464	7	5	7	1	0	0.3	3	10	15	0.0625	0.8	0.6096436959947877	0.891798462031451	0.5697492640062066	0.8909055731296815	0.702457623131519	0.9408319609044433	0.8212025603624872	0.9109441118727554	1.0	0.2857142857142857	0.0	0.009444072137717955	23
1595	0.03101651108816141	0.009502219755097557	0.00608755721414424	0.929476162413546	-1	0	0	0.4	4	0.5384615384615384	7	0.3333333333333333	0.38461538461538464	6	5	8	1	0	0.5555555555555556	5	9	15	0.05263157894736842	0.2	0.5994790525885852	0.8215987947556349	0.5095366506393254	0.8765855138823527	0.7103443721115331	0.9157493015010759	0.7809786213770594	0.8763036531565542	1.0	0.8333333333333334	0.0	0.00608755721414424	26
3051	0.04009762927012361	0.013128370001073928	0.009080997783754792	0.7732244112662013	-1	0	0	0.4	4	0.5384615384615384	7	0.5	0.38461538461538464	7	5	7	1	0	0.3	3	10	15	0.0625	0	0.6096436959947877	0.891798462031451	0.5914591481008613	0.896110456363771	0.6451135994690179	0.9372094449617309	0.7293672383898896	0.9107120895219776	1.0	0.7142857142857143	0.0	0.009080997783754792	28
1968	0.03425151055079485	0.004617509790658579	-0.004497570280727781	0.9386368471132323	-1	0	0	0.4	4	0.5384615384615384	7	0.3125	0.38461538461538464	5	5	9	1	0	0.75	6	8	15	0.045454545454545456	0	0.5279744255776484	0.7279523410359251	0.6136310551213798	0.8211482152955975	0.7446455022223316	0.5969365639734637	0.8197385651268633	0.7245292059950624	1.0	0.8	0.0	-0.00044975702807277805	10
4805	0.03559212259677133	0.011950160861378656	0.011338684678829864	0.9277911975630154	-1	0.25	1	0.4	4	0.5833333333333334	7	0.4666666666666667	0.4166666666666667	5	5	8	1	0	0.3	3	10	14	0.05	0.5	0.6096436959947877	0.7084543172166181	0.5697492640062066	0.7984080072656413	0.7446455022223316	0.6290060084076238	0.7561586748856756	0.7172252390895398	1.0	0.4	0.0	0.011338684678829864	45
2799	0.03717707905710783	0.010506902815348534	0.005987565777496994	0.9282102943809049	-1	0	0	0.3	3	0.6923076923076923	9	0.5	0.38461538461538464	5	5	9	3	0	0.3	3	10	15	0.13636363636363635	0	0.6096436959947877	0.7084543172166181	0.5914591481008613	0.8141882551022299	0.7446455022223316	0.6857600250750123	0.7240119444558176	0.7405006695628074	0.2	0.8	0.0	0.005987565777496994	24
3584	0.033462684097465736	0.0069758216719966425	-0.005596970092039957	0.9224435885380905	-1	0.25	1	0.5	5	0.46153846153846156	6	0.4166666666666667	0.38461538461538464	7	5	7	1	0	0.4444444444444444	4	9	15	0.0625	0.6666666666666666	0.6299113109651616	0.8968410707016815	0.42761415317778945	0.9254140466116476	0.6322334644397457	0.9514062685318451	0.8212025603624872	0.9276930851637121	1.0	0.5714285714285714	0.0	-0.0005596970092039957	2
423	0.006850993965985891	0.0017390235992621214	-0.0016533316513102983	0.9799272519478122	-1	0	0	0.3333333333333333	1	1.0	2	1.0	1.0	3	2	0	0	0	0.25	4	1	4	0.0	0	0.4966285280481831	0.7617999908549912	0.9363689586201387	0.9593935733589335	0.1952480967573721	0.6213774201425274	0.9544853436072669	0.8329641843798343	0	0	0.0	-0.00016533316513102982	21
637	0.0019041422353699195	0.0017148978826248642	-0.0017148335084158667	0.9844647278307309	-1	0	0	1.0	1	0	0	1.0	0	1	0	0	0	0	0.5	1	2	2	0.0	0	0	0	0	0	0	0	0	0	0	0	0	-0.00017148335084158668	39
4631	0.03562523131107258	0.012758425731340837	0.011538052591395601	0.9268134428455639	-1	0.25	1	0.4	4	0.5833333333333334	7	0.4666666666666667	0.4166666666666667	5	5	8	2	0	0.3	3	10	14	0.1	0.5	0.6096436959947877	0.7084543172166181	0.5697492640062066	0.7984080072656413	0.7446455022223316	0.6290060084076238	0.7561586748856756	0.7172252390895398	0.6	0.8	0.0	0.011538052591395601	30
1408	0.03141213363827486	0.00919874411736765	0.005183621621369555	0.9296345269064533	-1	0	0	0.4	4	0.5384615384615384	7	0.3333333333333333	0.38461538461538464	6	5	8	1	0	0.5555555555555556	5	9	15	0.05263157894736842	0.2	0.5994790525885852	0.8215987947556349	0.5095366506393254	0.8765855138823527	0.7235515626769253	0.9169406607236031	0.7927026505127823	0.876864109654841	1.0	0.8333333333333334	0.0	0.005183621621369555	68
1553	0.03324265779024095	0.004598841518806265	-0.0038359021222006398	0.9269399545134568	-1	0	0	0.3	3	0.6923076923076923	9	0.35714285714285715	0.46153846153846156	7	6	7	1	0	0.8571428571428571	7	6	15	0.058823529411764705	0.2	0.6913129664119271	0.849812601766609	0.42761415317778945	0.8894138733709515	0.6117540524692366	0.9429175297158217	0.8212025603624872	0.9009174777314178	1.0	0.7142857142857143	0.0	-0.00038359021222006396	21
4927	0.034676809874154294	0.012920862014697717	0.009249466989148778	0.927755982897967	-1	0	0	0.25	2	0.8	8	0.4	0.5	5	5	6	1	0	0.3	3	10	12	0.0625	0	0.6096436959947877	0.7084543172166181	0.5914591481008613	0.8141882551022299	0.7446455022223316	0.6290060084076238	0.7598557595099037	0.7240086459486448	1.0	0.8	0.0	0.009249466989148778	16
675	0.006842209460096414	0.00163786724130752	-0.0015704222261391702	0.9800040783063064	-1	0	0	0.3333333333333333	1	1.0	2	1.0	1.0	3	2	0	0	0	0.25	4	1	4	0.0	0	0.4966285280481831	0.7617999908549912	0.9363689586201387	0.9593935733589335	0.1952480967573721	0.6213774201425274	0.9544853436072669	0.8329641843798343	0	0	0.0	-0.00015704222261391702	27
3906	0.03606652899333976	0.011580225461762681	0.01083154859402644	0.9272788567218528	-1	0.25	1	0.4	4	0.5833333333333334	7	0.4666666666666667	0.4166666666666667	5	5	8	2	0	0.3	3	10	14	0.1	0.5	0.6096436959947877	0.7084543172166181	0.5697492640062066	0.7984080072656413	0.7446455022223316	0.6264363239394268	0.7573876648092401	0.7164812503032542	0.6	0.8	0.0	0.01083154859402644	20
2950	0.03495527288777056	0.006304474690199479	-0.006092013069959245	0.9262780142585146	-1	0.3333333333333333	1	0.4444444444444444	4	0.5454545454545454	6	0.43333333333333335	0.45454545454545453	5	5	7	2	0	0.3	3	10	13	0.1111111111111111	0.6666666666666666	0.5482420405480222	0.7647418676989558	0.5914591481008613	0.8064522397042782	0.7289957736591657	0.6819672445247	0.7249754552927798	0.7545325759389852	0.6	0.6	0.0	-0.0006092013069959245	3
1183	0.006656465719001814	0.00211918443472136	-0.0021172584075780237	0.9796645754329225	-1	0	0	0.5	2	0.6666666666666666	2	1.0	0.6666666666666666	4	2	0	0	0	0.2	5	1	5	0.0	0.5	0.4966285280481831	0.9303735674637124	0.8824545040354238	0.9418165864615086	0.24660216325354317	0.9552948077732359	0.8601432669697321	0.94336685530542	0	0	0.0	-0.00021172584075780236	18
1325	0.03108976955500305	0.009271295440698874	0.006575476454975432	0.9290948085264982	-1	0	0	0.4	4	0.5384615384615384	7	0.3333333333333333	0.38461538461538464	6	5	8	1	0	0.5555555555555556	5	9	15	0.05263157894736842	0.2	0.5994790525885852	0.8215987947556349	0.5095366506393254	0.8765855138823527	0.6928799434739435	0.9151021484498693	0.776762229925712	0.8760013149024639	1.0	0.8333333333333334	0.0	0.006575476454975432	115
1527	0.03159279638147561	0.008612946053779588	0.005007688285785837	0.9297975258998672	-1	0	0	0.4	4	0.5384615384615384	7	0.3333333333333333	0.38461538461538464	6	5	8	1	0	0.5555555555555556	5	9	15	0.05263157894736842	0.2	0.5994790525885852	0.8215987947556349	0.5095366506393254	0.8765855138823527	0.6928799434739435	0.9151021484498693	0.776762229925712	0.8760013149024639	1.0	0.8333333333333334	0.0	0.005007688285785837	52
1085	0.007199874626134619	0.0019245761393363685	-0.0019007812127541355	0.978546586367944	-1	0	0	0.5	2	0.6666666666666666	2	0.625	0.6666666666666666	4	2	0	0	0	0.5	4	2	5	0.0	0	0.4966285280481831	0.8408099189240349	0.6009484328048807	0.9663384279465403	0.26474344374311976	0.8096780181552024	0.9213884061912447	0.8962697594971231	0	0	0.0	-0.00019007812127541356	13
3006	0.03927137467248506	0.012278503162964074	0.008920868538148859	0.7717475659258541	-1	0	0	0.4	4	0.5384615384615384	7	0.5	0.38461538461538464	7	5	7	1	0	0.3	3	10	15	0.0625	0	0.6096436959947877	0.891798462031451	0.5914591481008613	0.896110456363771	0.6411143847255555	0.9374024376048862	0.8212025603624872	0.9108010691441882	1.0	0.7142857142857143	0.0	0.008920868538148859	21
1584	0.03944245868939706	0.005430425622326537	-0.005355198828111565	0.93844499875128	-1	0	0	0.5	5	0.38461538461538464	5	0.375	0.3076923076923077	5	4	9	1	0	0.625	5	8	15	0.047619047619047616	0.2	0.6096436959947877	0.8468779912451355	0.5914591481008613	0.8899277704874567	0.6411143847255555	0.9203064006892666	0.7493315622961441	0.8891690031487613	1.0	0.8	0.0	-0.0005355198828111565	2
3853	0.04051931011268903	0.005974506074999358	-0.005931296949847721	0.934321492462723	-1	0	0	0.4	4	0.5384615384615384	7	0.30612244897959184	0.38461538461538464	6	5	8	2	0	1.0	7	7	15	0.10526315789473684	0.2222222222222222	0.5687782248652025	0.8503768036969773	0.613811670742591	0.83059959427873	0.7336985322759191	0.900669924181906	0.7992035663970356	0.8634263041416347	0.6666666666666666	0.6666666666666666	0.0	-0.0005931296949847722	3
1705	0.036535955946665054	0.007123156130964844	-0.0070486179887191336	0.9395467122835561	-1	0	0	0.5	5	0.38461538461538464	5	0.375	0.23076923076923078	5	3	9	2	0	0.625	5	8	15	0.1	0.2	0.5076451387652433	0.9071038774678997	0.7006137214019883	0.8938054820064949	0.62780395318451	0.9364263443220414	0.75155213687254	0.9142201662459509	0.7	0.6	0.0	-0.0007048617988719134	6
2155	None	None	None	None	None	0.25	1	0.5	5	0.46153846153846156	6	0.625	0.23076923076923078	5	3	9	0	0	0.6666666666666666	4	6	15	0.0	0.5454545454545454	0.7729822368290665	0.9608653376746613	0.6633228501511065	0.9119800052077458	0.7346474659482356	0.955879269036304	0.8531242696697096	0.9464208429336955	0	0	0.0	None	0
4950	0.03651325747823682	0.010715411750058983	0.010629432050822318	0.9277706288926219	-1	0.25	1	0.5	5	0.46153846153846156	6	0.5	0.38461538461538464	6	5	8	1	0	0.3	3	10	15	0.05263157894736842	0.8	0.5994790525885852	0.8440628962365522	0.6511025419934728	0.8370216296385252	0.7217368626025016	0.8998051112082738	0.7905303016767806	0.8629513765256054	1.0	0.8333333333333334	0.0	0.010629432050822318	30
2647	0.03966873428969259	0.012551658102215254	0.009615101851565874	0.7676213712175519	-1	0	0	0.4	4	0.5384615384615384	7	0.5	0.38461538461538464	7	5	7	1	0	0.3	3	10	15	0.0625	0	0.6096436959947877	0.891798462031451	0.5914591481008613	0.896110456363771	0.6411143847255555	0.9374024376048862	0.8212025603624872	0.9108010691441882	1.0	0.7142857142857143	0.0	0.009615101851565874	39
1650	0.03730247387628244	0.011703713593211333	0.007946224469083059	0.7794949209446163	-1	0.25	1	0.5	5	0.46153846153846156	6	0.5	0.38461538461538464	6	5	8	1	0	0.3	3	10	15	0.05263157894736842	0.8	0.6197775034799747	0.8174141830462838	0.5095366506393254	0.8765855138823527	0.6928799434739435	0.9151021484498693	0.776762229925712	0.8749733049005348	1.0	0.8333333333333334	0.0	0.007946224469083059	23
3278	0.04284244920579891	0.009308146261303815	-0.009218866269294914	0.9255569737012296	-1	0	0	0.2	2	0.8461538461538461	11	0.3333333333333333	0.6153846153846154	9	8	5	2	0	0.5555555555555556	5	9	15	0.15384615384615385	0	0.7526529500166614	0.8314758856196983	0.42761415317778945	0.9073653372777771	0.6103395245469204	0.9571499065540799	0.8212025603624872	0.9111765352727538	0.5555555555555556	0.7777777777777778	0.0	-0.0009218866269294914	2
3052	0.03265475489475473	0.0044095032817706445	-0.0028799734342691645	0.9244549353642917	-1	0.25	1	0.5	5	0.46153846153846156	6	0.4166666666666667	0.3076923076923077	5	4	9	2	0	0.4444444444444444	4	9	15	0.09523809523809523	0.6666666666666666	0.6709836795995221	0.8568148287263285	0.5697492640062066	0.920308215132761	0.6103395245469204	0.9393118003782653	0.7170591983992309	0.9109271067915782	0.6	1.0	0.0	-0.0002879973434269165	5
4943	0.03534366303193102	0.013056322462970232	0.011807640009300548	0.9270752847130632	-1	0.25	1	0.4	4	0.5833333333333334	7	0.4666666666666667	0.4166666666666667	5	5	8	1	0	0.3	3	10	14	0.05	0.5	0.6096436959947877	0.7084543172166181	0.5697492640062066	0.7984080072656413	0.7446455022223316	0.6264363239394268	0.7573876648092401	0.7164812503032542	1.0	0.6	0.0	0.011807640009300548	29
3865	0.03483756437918915	0.013021871762094826	0.011574791538891616	0.926848023955978	-1	0.25	1	0.4	4	0.5833333333333334	7	0.4666666666666667	0.4166666666666667	5	5	8	1	0	0.3	3	10	14	0.05	0.5	0.6096436959947877	0.7084543172166181	0.5697492640062066	0.7984080072656413	0.7446455022223316	0.6264363239394268	0.7573876648092401	0.7164812503032542	1.0	0.4	0.0	0.011574791538891616	51
554	0.003101848808936429	0.002384559686672573	-0.0023802845606347473	0.985286943167414	-1	0	0	1.0	3	0.0	0	0.6666666666666666	0	3	0	0	1	0	0.6666666666666666	2	3	4	1.0	1.0	0	0	0	0	0	0	0	0	0	0	0	-0.00023802845606347474	2
44	0.006222996793476639	0.0036414574864402586	-0.0036408969895097465	0.9671169935467607	-1	0	0	0.3333333333333333	2	0.7142857142857143	5	0.45	0.42857142857142855	3	3	5	1	0	0.8	4	5	9	0.07142857142857142	0.5	0.7138311752943541	0.7375060311801337	0.4661020123558185	0.8282892829090323	1.0	0.8207499908547062	0.9032519360011851	0.7983496635857066	1.0	0.3333333333333333	0.0	-0.00036408969895097463	17
4224	0.03579657937371184	0.01174932070667556	0.011007032998697808	0.9272130472891121	-1	0.25	1	0.4	4	0.5833333333333334	7	0.4666666666666667	0.4166666666666667	5	5	8	1	0	0.3	3	10	14	0.05	0.5	0.6096436959947877	0.7084543172166181	0.5697492640062066	0.7984080072656413	0.7446455022223316	0.6290060084076238	0.7561586748856756	0.7172252390895398	1.0	0.8	0.0	0.011007032998697808	35
1414	0.013854409156102651	0.0019121872940948772	0.0004301331491376197	0.9642384367196346	-1	0.25	1	0.4	4	0.7692307692307693	10	0.5	0.6153846153846154	12	8	2	0	0	0.8333333333333334	6	5	15	0.0	0.2222222222222222	0.5977376936469104	0.8338172674766519	0.445751570642374	0.9359372456172542	0.32147083837821405	0.9093446303561755	0.8341708281779365	0.9002576095421039	0	0	0.0	0.0004301331491376197	83
4780	0.03512655584115552	0.01229867837588437	0.011261688262208348	0.9270899498030493	-1	0.25	1	0.4	4	0.5833333333333334	7	0.4666666666666667	0.4166666666666667	5	5	8	1	0	0.3	3	10	14	0.05	0.5	0.6096436959947877	0.7084543172166181	0.5697492640062066	0.7984080072656413	0.7446455022223316	0.6895618164085624	0.7170591983992309	0.7351241400091401	1.0	0.4	0.0	0.011261688262208348	22
1519	0.030980252542966453	0.008942863493174694	0.004649718171882438	0.9301808357240569	-1	0	0	0.4	4	0.5384615384615384	7	0.3333333333333333	0.38461538461538464	6	5	8	1	0	0.5555555555555556	5	9	15	0.05263157894736842	0.2	0.5994790525885852	0.8215987947556349	0.5095366506393254	0.8765855138823527	0.6928799434739435	0.9151021484498693	0.776762229925712	0.8760013149024639	1.0	0.8333333333333334	0.0	0.004649718171882438	55
4138	0.036738845931752764	0.010860509718497382	0.01058681864375522	0.9268619973596157	-1	0.25	1	0.5	5	0.46153846153846156	6	0.5	0.38461538461538464	6	5	8	1	0	0.3	3	10	15	0.05263157894736842	0.8	0.5994790525885852	0.8440628962365522	0.6511025419934728	0.8370216296385252	0.7235515626769253	0.8999655410500685	0.7910825827296369	0.8630215618826393	1.0	0.6666666666666666	0.0	0.01058681864375522	28
3826	0.03156478301817993	0.007140591478197126	-0.0035512994115475347	0.9348720039053071	-1	0	0	0.25	2	0.8	8	0.6	0.5	5	5	6	1	0	0.2	2	10	12	0.0625	0	0.6299113109651616	0.7705888218924564	0.5697492640062066	0.7984080072656413	0.7658224982789781	0.7664715901793594	0.8192045813031268	0.7788255992110537	1.0	0.4	0.0	-0.00035512994115475345	0
2348	0.039591794687080774	0.012778232348401123	0.008603430693181126	0.7804157317075748	-1	0	0	0.4	4	0.5384615384615384	7	0.5	0.38461538461538464	7	5	7	1	0	0.3	3	10	15	0.0625	0	0.6096436959947877	0.891798462031451	0.5914591481008613	0.896110456363771	0.6451135994690179	0.9372094449617309	0.7293672383898896	0.9107120895219776	1.0	0.7142857142857143	0.0	0.008603430693181126	77
2292	0.03900566075144707	0.011689076691311468	0.0023599198844125196	0.8540592249615624	-1	0	0	0.4	4	0.5384615384615384	7	0.5	0.38461538461538464	6	5	8	1	0	0.3	3	10	15	0.05263157894736842	0	0.6197775034799747	0.8174141830462838	0.5095366506393254	0.8765855138823527	0.6948795508456748	0.9147625846610954	0.7271768684025576	0.8748141274035007	1.0	0.8333333333333334	0.0	0.0023599198844125196	24
444	0.011629109879830221	0.006452172715448047	-0.006435902703615029	0.9760983794375855	-1	0	0	0.5714285714285714	4	0.5	4	0.5555555555555556	0.25	4	2	5	2	0	0.5	6	3	10	0.16666666666666666	0.25	0.6220123950652011	0.8314646223380747	0.49702605548409406	0.7719238268445036	0.7456689032619774	0.8926387440858159	0.7983890202763152	0.838134198185419	0.625	0.25	0.0	-0.0006435902703615029	1
255	0.0021784646456945735	0.002089078144385686	-0.0020821414844573783	0.9824302283787814	-1	0	0	0.5	1	1.0	1	0.75	0	1	0	1	1	0	1.0	2	2	3	0.2	0	0	0	0	0	0	0	0	0	0	0	0	-0.00020821414844573782	14
284	0.002116514350161151	0.0020754867413535086	-0.002073320442073952	0.9830966132104041	-1	0	0	0	0	0	0	1.0	0	0	0	0	0	0	1.0	1	1	1	0.0	0	0	0	0	0	0	0	0	0	0	0	0	-0.1	1
2133	0.03446315968328284	0.004933239205453369	-0.004803281718668837	0.94098316897056	-1	0	0	0.6	6	0.23076923076923078	3	0.375	0.23076923076923078	5	3	9	1	0	0.625	5	8	15	0.05	0.2	0.6096436959947877	0.890462337956367	0.5914591481008613	0.9230885670595007	0.4548565508148627	0.950251169636655	0.7885177718296172	0.9248464337018285	1.0	1.0	0.0	-0.00048032817186688365	1
221	0.0020432493099855524	0.0018640023075335824	-0.0018625414153256806	0.9842979819315775	-1	0	0	1.0	1	0	0	1.0	0	1	0	0	1	0	0.5	2	1	2	0.3333333333333333	0	0	0	0	0	0	0	0	0	0	0	0	-0.00018625414153256806	52
4917	0.03098221033132835	0.002903696876542631	-0.0025084616105344876	0.9250459282210409	-1	0.3333333333333333	1	0.3333333333333333	3	0.7272727272727273	8	0.30952380952380953	0.45454545454545453	5	5	7	1	0	0.8571428571428571	7	6	13	0.05555555555555555	0.2857142857142857	0.6096436959947877	0.7084543172166181	0.5697492640062066	0.8001485680446226	0.7446455022223316	0.6290060084076238	0.7561586748856756	0.717958118425733	1.0	0.8	0.0	-0.0002508461610534488	6
4788	0.034698203372309847	0.012245235387776556	0.011097461616197945	0.9267412738595204	-1	0.25	1	0.4	4	0.5833333333333334	7	0.4666666666666667	0.4166666666666667	5	5	8	1	0	0.3	3	10	14	0.05	0.5	0.6096436959947877	0.7084543172166181	0.5697492640062066	0.7984080072656413	0.7446455022223316	0.6264363239394268	0.7573876648092401	0.7164812503032542	1.0	0.8	0.0	0.011097461616197945	22
3027	0.03916400170887081	0.012979206890568126	0.009509831682529153	0.7687592439075404	-1	0	0	0.4	4	0.5384615384615384	7	0.5	0.38461538461538464	7	5	7	1	0	0.3	3	10	15	0.0625	0	0.6096436959947877	0.891798462031451	0.5914591481008613	0.896110456363771	0.6411143847255555	0.9374024376048862	0.8212025603624872	0.9108010691441882	1.0	0.7142857142857143	0.0	0.009509831682529153	38
1327	0.0038527691403076416	0.0015793481757438537	-0.0015285951515742375	0.9810030213366773	-1	0	0	0.75	3	0.3333333333333333	1	0.625	0.3333333333333333	4	1	0	0	0	0.5	4	2	5	0.0	0.6666666666666666	0.4966285280481831	0.9303735674637124	0.8824545040354238	0.9418165864615086	0.24660216325354317	0.9594360437602714	0.8601432669697321	0.9451481601354413	0	0	0.0	-0.00015285951515742375	36
89	0.005116860652132395	0.003028870990685488	-0.003023776833792296	0.9765850784305674	-1	0	0	0.4	2	0.8	4	0.5833333333333334	0.6	5	3	1	1	0	0.3333333333333333	2	6	7	0.25	0	0.5380226699781894	0.9477240854414334	0.6128479533952951	0.9292657934143661	0.6949715861390755	0.93712894812203	0.892510484472175	0.9384805887014603	1.0	0.2	0.0	-0.0003023776833792296	16
3435	0.04127970841673132	0.01117628581206709	0.008352650732967891	0.9276094507343045	-1	0	0	0.4	4	0.5384615384615384	7	0.5	0.38461538461538464	6	5	8	1	0	0.3	3	10	15	0.05263157894736842	0	0.6197775034799747	0.8174141830462838	0.49868170859199806	0.8655386132244425	0.7235515626769253	0.9169406607236031	0.7910825827296369	0.8722308874441875	1.0	0.8333333333333334	0.0	0.008352650732967891	21
5024	0.0356224712924151	0.013276854487491689	0.012042237628656138	0.927028434257065	-1	0.25	1	0.4	4	0.5833333333333334	7	0.4666666666666667	0.4166666666666667	5	5	8	1	0	0.3	3	10	14	0.05	0.5	0.6096436959947877	0.7084543172166181	0.5697492640062066	0.7984080072656413	0.7446455022223316	0.6290060084076238	0.7561586748856756	0.7172252390895398	1.0	0.8	0.0	0.012042237628656138	72
563	0.0068715684517846294	0.001598204438800914	-0.0015475037840054695	0.9793164731954197	-1	0	0	0.3333333333333333	1	1.0	2	1.0	1.0	3	2	0	0	0	0.25	4	1	4	0.0	0	0.4966285280481831	0.7617999908549912	0.9363689586201387	0.9593935733589335	0.1906363035768566	0.6699705052824562	0.9552430476552713	0.8425953143731862	0	0	0.0	-0.00015475037840054695	123
1467	0.005356813116745317	0.0014449234309884533	-0.001144854516839733	0.9813763621509632	-1	0	0	0.3333333333333333	1	1.0	2	1.0	0.5	2	1	1	1	0	0.25	4	1	4	0.2	0	0.37331900348360625	0.7743598554629506	0.6608858557392115	0.9401856090468226	0.25099924964345827	0.6820422564781808	0.8627439002720443	0.829727861763087	1.0	0	0.0	-0.00011448545168397329	15
857	0.020081779097357002	0.0034843951672806094	-0.0034375219148308532	0.9837096151202593	-1	0	0	0.3333333333333333	2	0.6666666666666666	4	0.4444444444444444	0.6666666666666666	5	4	2	2	0	0.5	6	3	8	0.2857142857142857	0	0.39593569656711686	0.8958962899356069	0.5471153340598243	0.8107298531932509	0.7433177218059948	0.8616719890967478	0.614146618356368	0.8596212596994776	0.6	0	0.0	-0.0003437521914830853	2
814	0.027336781439763362	0.005020195427960444	-0.003765110720416997	0.9215854315506902	-1	0	0	0.4	4	0.5384615384615384	7	0.3125	0.46153846153846156	6	6	8	0	0	0.75	8	6	15	0.0	0.2	0.41180526104517534	0.92900678811157	0.48930498272307243	0.8540990235192015	0.7596744603935598	0.7105917209984164	0.8516037758772298	0.8514016287008556	0	0	0.0	-0.0003765110720416997	0
4271	0.03549621275561887	0.012732139697045725	0.0112822653216422	0.9272301245058817	-1	0.25	1	0.4	4	0.5833333333333334	7	0.4666666666666667	0.4166666666666667	5	5	8	1	0	0.3	3	10	14	0.05	0.5	0.6096436959947877	0.7084543172166181	0.5697492640062066	0.7984080072656413	0.7446455022223316	0.6290060084076238	0.7561586748856756	0.7172252390895398	1.0	0.8	0.0	0.0112822653216422	34
1665	0.031145143252603983	0.008359471687380939	-0.008351488232215015	0.9333563026544981	-1	0	0	0.5	5	0.38461538461538464	5	0.30612244897959184	0.38461538461538464	7	5	7	1	0	1.0	7	7	15	0.0625	0.18181818181818182	0.6709836795995221	0.945122643121669	0.42761415317778945	0.9362385630368331	0.16828284706163693	0.9557284689457184	0.9606429216808958	0.9462598022304328	1.0	1.0	0.0	-0.0008351488232215016	2
4935	0.03584439358007046	0.01155663366962262	0.010896494885837922	0.9266579024302584	-1	0.25	1	0.4	4	0.5833333333333334	7	0.4666666666666667	0.4166666666666667	5	5	8	2	0	0.3	3	10	14	0.1	0.5	0.6096436959947877	0.7084543172166181	0.5697492640062066	0.7984080072656413	0.8005965732010756	0.7335376914594878	0.7561586748856756	0.7488151425383954	0.6	0.8	0.0	0.010896494885837922	34
3488	0.04006056193225941	0.012200775652046506	0.007523312731853298	0.7673151133026324	-1	0	0	0.4	4	0.5384615384615384	7	0.5	0.38461538461538464	6	5	8	1	0	0.3	3	10	15	0.05263157894736842	0	0.6197775034799747	0.8174141830462838	0.5095366506393254	0.8765855138823527	0.6948795508456748	0.9147625846610954	0.7271768684025576	0.8748141274035007	1.0	0.8333333333333334	0.0	0.007523312731853298	17
344	0.002299731225093598	0.0022439379036600145	-0.0022432030085120544	0.9831653985201376	-1	0	0	1.0	1	0	0	1.0	0	1	0	0	0	0	0.5	2	1	2	0.0	0	0	0	0	0	0	0	0	0	0	0	0	-0.00022432030085120543	11
3666	0.03554738348184987	0.011761435134245431	0.010816240034452772	0.9271776024005274	-1	0.25	1	0.4	4	0.5833333333333334	7	0.4666666666666667	0.4166666666666667	5	5	8	2	0	0.3	3	10	14	0.1	0.5	0.6096436959947877	0.7084543172166181	0.5697492640062066	0.7984080072656413	0.7446455022223316	0.6895618164085624	0.7170591983992309	0.7351241400091401	0.6	0.8	0.0	0.010816240034452772	23
4673	0.03544823111795156	0.012199386003656188	0.011056456253949822	0.9271980815098121	-1	0.25	1	0.4	4	0.5833333333333334	7	0.4666666666666667	0.4166666666666667	5	5	8	1	0	0.3	3	10	14	0.05	0.5	0.6096436959947877	0.7084543172166181	0.5697492640062066	0.7984080072656413	0.7446455022223316	0.6290060084076238	0.7561586748856756	0.7172252390895398	1.0	0.8	0.0	0.011056456253949822	53
4373	0.03452964200230903	0.006326308511405808	-0.0062837317926304455	0.9413799389878343	-1	0.25	1	0.6	6	0.25	3	0.5185185185185185	0.25	5	3	8	2	0	0.3333333333333333	3	9	14	0.1111111111111111	0.4	0.6913129664119271	0.8886125673360595	0.5697492640062066	0.9159979786401579	0.6085248244724967	0.9542170757170585	0.7446045861021876	0.9242072270040432	0.6	0.8	0.0	-0.0006283731792630445	1
2104	0.0410362858679401	0.009580670087295731	-0.009571801282102506	0.8441471425048162	-1	0	0	0.3	3	0.6923076923076923	9	0.5	0.46153846153846156	7	6	7	1	0	0.3	3	10	15	0.058823529411764705	0.25	0.6299113109651616	0.8221135374174008	0.42761415317778945	0.8991123867850954	0.7006429230570953	0.9469614737501992	0.8212025603624872	0.9002606978208312	1.0	0.5714285714285714	0.0	-0.0009571801282102505	2
3599	0.04020968157938847	0.01055768368882562	0.009285982740611888	0.9269260493735957	-1	0.25	1	0.5	5	0.46153846153846156	6	0.5	0.38461538461538464	7	5	7	1	0	0.3	3	10	15	0.0625	0.8	0.6096436959947877	0.891798462031451	0.5697492640062066	0.8909055731296815	0.7446455022223316	0.9430460109912792	0.8212025603624872	0.9120329271359326	1.0	0.5714285714285714	0.0	0.009285982740611888	33
4864	0.03542319143768363	0.011499129151727391	0.010536601005181787	0.9270752477899171	-1	0.25	1	0.4	4	0.5833333333333334	7	0.4666666666666667	0.4166666666666667	5	5	8	1	0	0.3	3	10	14	0.05	0.5	0.6096436959947877	0.7084543172166181	0.5697492640062066	0.7984080072656413	0.7446455022223316	0.6290060084076238	0.7561586748856756	0.7172252390895398	1.0	0.6	0.0	0.010536601005181787	29
4477	0.03750483236571251	0.013717676758045898	0.008628982615198014	0.9284605080942013	-1	0.25	1	0.4	4	0.5833333333333334	7	0.4666666666666667	0.4166666666666667	5	5	8	1	0	0.3	3	10	14	0.05	0.5	0.6096436959947877	0.7084543172166181	0.5697492640062066	0.7984080072656413	0.7446455022223316	0.6264363239394268	0.7573876648092401	0.7164812503032542	1.0	0.8	0.0	0.008628982615198014	15
3539	0.041239504646608464	0.011275110707167756	0.009262245526036333	0.928854891976016	-1	0	0	0.4	4	0.5384615384615384	7	0.5	0.38461538461538464	7	5	7	1	0	0.3	3	10	15	0.0625	0	0.6096436959947877	0.891798462031451	0.5697492640062066	0.8909055731296815	0.702457623131519	0.9408319609044433	0.8212025603624872	0.9109441118727554	1.0	0.7142857142857143	0.0	0.009262245526036333	31
4667	0.035508851827334896	0.011641086346189941	0.01072224559670312	0.9269933361582496	-1	0.25	1	0.4	4	0.5833333333333334	7	0.4666666666666667	0.4166666666666667	5	5	8	2	0	0.3	3	10	14	0.1	0.5	0.6096436959947877	0.7084543172166181	0.5697492640062066	0.7984080072656413	0.7446455022223316	0.6264363239394268	0.7573876648092401	0.7164812503032542	0.6	0.6	0.0	0.01072224559670312	18
3728	0.039754516634923596	0.011093800020819231	0.009769290266938945	0.9277822596066201	-1	0.25	1	0.5	5	0.46153846153846156	6	0.5	0.38461538461538464	6	5	8	1	0	0.3	3	10	15	0.05263157894736842	0.8	0.6197775034799747	0.8174141830462838	0.49868170859199806	0.8655386132244425	0.7235515626769253	0.9169406607236031	0.7910825827296369	0.8722308874441875	1.0	0.8333333333333334	0.0	0.009769290266938945	29
808	0.007077556552999868	0.0016796624674141711	-0.0016296729879564011	0.9801817369188641	-1	0	0	0.3333333333333333	1	1.0	2	1.0	1.0	3	2	0	0	0	0.25	4	1	4	0.0	0	0.4966285280481831	0.7617999908549912	0.9363689586201387	0.9593935733589335	0.1952480967573721	0.7286363194498685	0.9544853436072669	0.8545680349294864	0	0	0.0	-0.0001629672987956401	14
3659	0.020406758052302854	0.0075879106793242555	0.001653037420633942	0.932332652202078	-1	0	0	0.5714285714285714	4	0.25	2	0.47619047619047616	0.25	4	2	5	1	0	0.42857142857142855	3	7	10	0.08333333333333333	0	0.6197775034799747	0.7867487645358483	0.5800349865792643	0.9066768872558664	0.6952951128769784	0.9376956065037427	0.7447246848276501	0.8905966306458066	1.0	1.0	0.0	0.001653037420633942	9
4816	0.031391443596174316	0.00684528952652729	-0.003500171361692339	0.934343724302257	-1	0	0	0.25	2	0.8	8	0.6	0.5	5	5	6	1	0	0.2	2	10	12	0.0625	0	0.6299113109651616	0.7705888218924564	0.5697492640062066	0.7984080072656413	0.8005965732010756	0.731191606678876	0.7170591983992309	0.7678534212657364	1.0	0.6	0.0	-0.0003500171361692339	4
2795	0.040351182927043754	0.013310989478433224	0.009986624720152836	0.7623236907398341	-1	0	0	0.4	4	0.5384615384615384	7	0.5	0.38461538461538464	7	5	7	1	0	0.3	3	10	15	0.0625	0	0.6096436959947877	0.891798462031451	0.5914591481008613	0.896110456363771	0.6411143847255555	0.9374024376048862	0.8212025603624872	0.9108010691441882	1.0	0.7142857142857143	0.0	0.009986624720152836	30
4916	None	None	None	None	None	0.25	1	0.4	4	0.5833333333333334	7	0.5	0.4166666666666667	5	5	8	2	0	0.5714285714285714	4	7	14	0.1	0.2857142857142857	0.6299113109651616	0.742505856729754	0.5697492640062066	0.8011538256963092	0.7446455022223316	0.6290060084076238	0.7561586748856756	0.7297793513888083	0.6	0.8	0.0	None	0
768	0.0017485696876631172	0.0015531901830085377	-0.0015531777679052513	0.9759688396207105	-1	0	0	0.5	1	1.0	1	1.0	1.0	1	1	1	0	0	0.3333333333333333	1	3	3	0.0	0	0.6372998858107566	0.5	0.8666768632819691	0.5	0.6756143325376041	0.5	0.7316978860162265	0.5	0	0	0.0	-0.00015531777679052514	33
2178	0.04148901735199212	0.012185676243513927	0.0065943541142580876	0.7698136264726437	-1	0	0	0.3	3	0.6923076923076923	9	0.5	0.46153846153846156	7	6	7	1	0	0.3	3	10	15	0.058823529411764705	0.25	0.6299113109651616	0.8458863976966339	0.42761415317778945	0.8937177589972573	0.7006429230570953	0.9469614737501992	0.8212025603624872	0.9036169838191188	1.0	0.8571428571428571	0.0	0.0065943541142580876	42
446	0.0021100080411533386	0.0018220853450626247	-0.0018204184326632306	0.9839772250796784	-1	0	0	1.0	1	0	0	1.0	0	1	0	0	0	0	0.5	2	1	2	0.0	0	0	0	0	0	0	0	0	0	0	0	0	-0.00018204184326632306	26
4320	0.0351839282193282	0.011769815108498102	0.010857065763184971	0.9268482943400509	-1	0.25	1	0.4	4	0.5833333333333334	7	0.4666666666666667	0.4166666666666667	5	5	8	2	0	0.3	3	10	14	0.1	0.5	0.6096436959947877	0.7084543172166181	0.5697492640062066	0.7984080072656413	0.8005965732010756	0.731191606678876	0.7411609950561663	0.7480639477257054	0.6	0.8	0.0	0.010857065763184971	27
175	0.0019945425916756197	0.0018637803377912724	-0.0018625695121457205	0.9841630834900036	-1	0	0	1.0	1	0	0	1.0	0	1	0	0	1	0	0.5	2	1	2	0.3333333333333333	0	0	0	0	0	0	0	0	0	0	0	0	-0.00018625695121457205	25
1014	0.003891020195769247	0.0014798863397340984	-0.0014511383362612912	0.9814224316130541	-1	0	0	0.75	3	0.3333333333333333	1	0.625	0.3333333333333333	4	1	0	0	0	0.5	4	2	5	0.0	0.6666666666666666	0.4966285280481831	0.9303735674637124	0.8824545040354238	0.9418165864615086	0.24660216325354317	0.9552948077732359	0.8601432669697321	0.94336685530542	0	0	0.0	-0.0001451138336261291	40
1598	0.03866567854633609	0.009066842841268082	0.005497918115814242	0.7643335838542857	-1	0	0	0.4	4	0.5384615384615384	7	0.5	0.38461538461538464	6	5	8	1	0	0.3	3	10	15	0.05263157894736842	0	0.5994790525885852	0.8215987947556349	0.5095366506393254	0.8765855138823527	0.6928799434739435	0.9151021484498693	0.776762229925712	0.8760013149024639	1.0	0.8333333333333334	0.0	0.005497918115814242	50
1068	0.008629483164335637	0.005935944000277403	-0.005928537828081364	0.948328477706677	-1	0	0	0.625	5	0.2	2	0.5714285714285714	0.2	5	2	6	1	0	0.42857142857142855	3	7	12	0.07692307692307693	0	0.9159914908509401	0.9025364637885697	0.835592992240864	0.6813346693844199	0.7725825196430132	0.9651016369481225	0.6485099805327261	0.8910791857449	1.0	0	0.0	-0.0005928537828081364	6
3687	0.03506357095248955	0.012431574756827438	0.010935954879789616	0.9270384994194469	-1	0.25	1	0.4	4	0.5833333333333334	7	0.4666666666666667	0.4166666666666667	5	5	8	2	0	0.3	3	10	14	0.1	0.5	0.6096436959947877	0.7084543172166181	0.5697492640062066	0.7984080072656413	0.7658224982789781	0.7664715901793594	0.8192045813031268	0.7596787177906557	0.6	0.8	0.0	0.010935954879789616	53
2635	0.03347999591357338	0.014288299967250754	0.01070548100636031	0.9264949176094418	-1	0.25	1	0.4	4	0.5833333333333334	7	0.4666666666666667	0.4166666666666667	5	5	8	2	0	0.3	3	10	14	0.1	0.5	0.6096436959947877	0.7084543172166181	0.5914591481008613	0.8141882551022299	0.7658224982789781	0.7664715901793594	0.8191915809400778	0.7657762994237157	0.6	0.8	0.0	0.01070548100636031	87
2349	0.0375096741753705	0.011062020963191895	0.007355543023039322	0.7667478911585551	-1	0	0	0.2222222222222222	2	0.8181818181818182	9	0.43333333333333335	0.5454545454545454	7	6	5	2	0	0.3	3	10	13	0.15384615384615385	0	0.6299113109651616	0.8458863976966339	0.42761415317778945	0.8937177589972573	0.6451135994690179	0.9435188005346894	0.7293672383898896	0.9016681393747457	0.5714285714285714	0.8571428571428571	0.0	0.007355543023039322	68
2159	0.03681126591329462	0.009184013316263782	-0.004865797535699795	0.9337962892906094	-1	0	0	0.4	4	0.5384615384615384	7	0.5	0.38461538461538464	6	5	8	1	0	0.3	3	10	15	0.05263157894736842	0	0.6299113109651616	0.7732356298433999	0.5095366506393254	0.8715613643173126	0.677492513384626	0.9060386858967074	0.786314801972397	0.8584613398818531	1.0	0.3333333333333333	0.0	-0.00048657975356997953	5
1370	0.009180752847353427	0.005293561094545992	-0.0052828955048187165	0.9472736879619432	-1	0.25	1	0.5	5	0.46153846153846156	6	0.46875	0.3076923076923077	6	4	8	0	0	0.5	4	8	15	0.0	0	0.5804470241559565	0.9384397890187173	0.8256530471333583	0.963295212869499	0.1714823921712603	0.9055501473332178	0.9552390026664863	0.9399534226045213	0	0	0.0	-0.0005282895504818716	3
858	0.0019576281572765003	0.0019097222149557656	-0.0019097217307738608	0.9851987329211364	-1	0	0	1.0	2	0.0	0	1.0	0	2	0	0	1	0	0.3333333333333333	3	1	3	0.5	1.0	0	0	0	0	0	0	0	0	0	0	0	-0.00019097217307738608	5
4854	0.0362060552704586	0.011421343734158467	0.010915591337358027	0.9274714888350677	-1	0.25	1	0.4	4	0.5833333333333334	7	0.4666666666666667	0.4166666666666667	5	5	8	2	0	0.3	3	10	14	0.1	0.5	0.6096436959947877	0.7084543172166181	0.5697492640062066	0.7984080072656413	0.7446455022223316	0.7428537605516509	0.7170591983992309	0.7518255433177379	0.6	0.8	0.0	0.010915591337358027	26
4073	0.039113935630089955	0.010734599491243174	0.009485810093027632	0.9283336090453916	-1	0.25	1	0.5	5	0.46153846153846156	6	0.5	0.38461538461538464	6	5	8	1	0	0.3	3	10	15	0.05263157894736842	0.8	0.6197775034799747	0.8174141830462838	0.49868170859199806	0.8655386132244425	0.7235515626769253	0.9169406607236031	0.7910825827296369	0.8722308874441875	1.0	0.8333333333333334	0.0	0.009485810093027632	22
1972	0.031440851694616884	0.008527109384574152	0.004666755712240989	0.9301712344007131	-1	0	0	0.4	4	0.5384615384615384	7	0.3333333333333333	0.38461538461538464	6	5	8	1	0	0.5555555555555556	5	9	15	0.05263157894736842	0.2	0.5994790525885852	0.8215987947556349	0.5095366506393254	0.8765855138823527	0.7103443721115331	0.9157493015010759	0.7809786213770594	0.8763036531565542	1.0	0.8333333333333334	0.0	0.004666755712240989	24
3583	0.03766864061627743	0.011402302924729128	0.009020986361217693	0.7692582638006801	-1	0.25	1	0.5	5	0.46153846153846156	6	0.5	0.38461538461538464	7	5	7	1	0	0.3	3	10	15	0.0625	0.8	0.6096436959947877	0.891798462031451	0.5914591481008613	0.896110456363771	0.702457623131519	0.9408319609044433	0.8212025603624872	0.9124125361711625	1.0	0.7142857142857143	0.0	0.009020986361217693	21
1323	0.003611666839477399	0.0014431539019445754	-0.0013922886873690983	0.9811309069453413	-1	0	0	0.75	3	0.3333333333333333	1	0.625	0.3333333333333333	4	1	0	0	0	0.5	4	2	5	0.0	0.6666666666666666	0.4966285280481831	0.9303735674637124	0.8824545040354238	0.9418165864615086	0.20841946092254604	0.9619197710058901	0.8601432669697321	0.9462737056916033	0	0	0.0	-0.00013922886873690983	63
3962	0.036435970733965733	0.010127213260807155	0.009894604370244149	0.9272970699280075	-1	0.25	1	0.5	5	0.46153846153846156	6	0.5	0.38461538461538464	6	5	8	1	0	0.3	3	10	15	0.05263157894736842	0.8	0.5994790525885852	0.8440628962365522	0.6511025419934728	0.8370216296385252	0.7217368626025016	0.8998051112082738	0.7905303016767806	0.8629513765256054	1.0	0.6666666666666666	0.0	0.009894604370244149	30
3472	0.034306365064021745	0.010957997132182753	0.009345951874239103	0.9269889239335227	-1	0.25	1	0.5	5	0.46153846153846156	6	0.4166666666666667	0.38461538461538464	5	5	9	1	0	0.4444444444444444	4	9	15	0.045454545454545456	0.6666666666666666	0.6096436959947877	0.8546545612210693	0.7324558199807392	0.8580242293977723	0.6411143847255555	0.9105551483797639	0.8212025603624872	0.8769289438455852	1.0	1.0	0.0	0.009345951874239103	14
1387	0.005551467763233991	0.0029882967685000905	-0.002988091413364892	0.9571161814390229	-1	0	0	0.5	2	0.5	2	0.6	0.5	4	2	1	0	0	0.4	2	5	6	0.0	0	0.7063100094495616	0.9028420372086462	0.9737172864209642	0.6885308848288207	0.4976752936944786	0.9648772603401307	0.8721260515390822	0.8920519100457539	0	0	0.0	-0.0002988091413364892	14
1997	0.031195193767496642	0.009273143729408835	0.004833782571316927	0.9300836883202166	-1	0	0	0.4	4	0.5384615384615384	7	0.3333333333333333	0.38461538461538464	6	5	8	1	0	0.5555555555555556	5	9	15	0.05263157894736842	0.2	0.5994790525885852	0.8215987947556349	0.5095366506393254	0.8765855138823527	0.6928799434739435	0.9151021484498693	0.776762229925712	0.8760013149024639	1.0	0.8333333333333334	0.0	0.004833782571316927	36
4800	0.03515963307867799	0.011944478669581284	0.011113027916723871	0.9273744559474071	-1	0.25	1	0.4	4	0.5833333333333334	7	0.4666666666666667	0.4166666666666667	5	5	8	1	0	0.3	3	10	14	0.05	0.5	0.6096436959947877	0.7084543172166181	0.5697492640062066	0.7984080072656413	0.7446455022223316	0.6290060084076238	0.7561586748856756	0.7172252390895398	1.0	0.8	0.0	0.011113027916723871	46
198	0.0017776504402025723	0.001699827085961835	-0.0016997534782430938	0.9845258516898233	-1	0	0	1.0	1	0	0	1.0	0	1	0	0	1	0	0.5	1	2	2	0.3333333333333333	0	0	0	0	0	0	0	0	0	0	0	0	-0.0001699753478243094	41
2319	0.035358839793853035	0.007895149735155482	-0.007894623926305544	0.9332525695718348	-1	0	0	0.3	3	0.6923076923076923	9	0.375	0.38461538461538464	6	5	8	1	0	0.4	4	10	15	0.05263157894736842	0	0.5994790525885852	0.8215987947556349	0.5964089481094774	0.9218843035504944	0.6928799434739435	0.9151021484498693	0.8204327723740337	0.8932468947937964	1.0	0.8333333333333334	0.0	-0.0007894623926305545	1
1331	0.004274680191053668	0.001433873442597865	-0.001382195358678848	0.9814298042846675	-1	0	0	0.6666666666666666	2	0.5	1	0.6666666666666666	0.5	3	1	0	0	0	0.6666666666666666	3	2	4	0.0	0	0.4966285280481831	0.7617999908549912	0.9363689586201387	0.9593935733589335	0.1906363035768566	0.8207440892932688	0.9552430476552713	0.8753137448332584	0	0	0.0	-0.00013821953586788481	57
3954	0.03265336207567075	0.012987496853243154	0.010663262430050849	0.9261620550010518	-1	0.25	1	0.5	5	0.4166666666666667	5	0.4666666666666667	0.4166666666666667	5	5	8	1	0	0.3	3	10	14	0.05	0.5	0.6096436959947877	0.7084543172166181	0.5697492640062066	0.7984080072656413	0.7446455022223316	0.6264363239394268	0.7573876648092401	0.7164812503032542	1.0	0.8	0.0	0.010663262430050849	27
449	0.0021604268678233405	0.0019366424196832425	-0.0019360011521951236	0.9833894032960872	-1	0	0	1.0	2	0.0	0	0.75	0	2	0	0	0	0	1.0	2	2	3	0.0	0	0	0	0	0	0	0	0	0	0	0	0	-0.00019360011521951236	11
2492	0.04022696260058906	0.012929291456211122	0.009598800940237951	0.7675032290928429	-1	0	0	0.4	4	0.5384615384615384	7	0.5	0.38461538461538464	7	5	7	1	0	0.3	3	10	15	0.0625	0	0.6096436959947877	0.891798462031451	0.5914591481008613	0.896110456363771	0.6451135994690179	0.9372094449617309	0.7293672383898896	0.9107120895219776	1.0	0.7142857142857143	0.0	0.009598800940237951	67
819	0.006942202102453985	0.0016885806942496177	-0.0016208189759598275	0.9798824697531661	-1	0	0	0.3333333333333333	1	1.0	2	1.0	1.0	3	2	0	0	0	0.25	4	1	4	0.0	0	0.4966285280481831	0.7617999908549912	0.9363689586201387	0.9593935733589335	0.1906363035768566	0.6699705052824562	0.9552430476552713	0.8425953143731862	0	0	0.0	-0.00016208189759598274	61
26	0.014208246894878401	0.006229422363431461	-0.006151810710624434	0.9781853695022658	-1	0.25	1	0.5	5	0.6153846153846154	8	0.3125	0.5384615384615384	9	7	5	2	0	0.75	8	6	15	0.16666666666666666	0.16666666666666666	0.33546854364463197	0.9112287980562619	0.7016381775205897	0.8777688392512836	0.4024069885146345	0.8919263344815694	0.7917710830486661	0.8944405196478659	0.611111111111111	0.4444444444444444	0.0	-0.0006151810710624434	9
24	0.002626591860715124	0.0025634858206306454	-0.002563082523373592	0.9845742554785086	-1	0	0	0.75	3	0.5	2	0.6666666666666666	0	2	0	3	3	0	1.0	3	3	6	0.375	0.6666666666666666	0	0	0	0	0	0	0	0	0	0	0	-0.0002563082523373592	33
2539	0.03981932709639956	0.012422634290435705	0.00908016079175143	0.7734328599504928	-1	0	0	0.4	4	0.5384615384615384	7	0.5	0.38461538461538464	7	5	7	1	0	0.3	3	10	15	0.0625	0	0.6096436959947877	0.891798462031451	0.5914591481008613	0.896110456363771	0.7446455022223316	0.943202870238866	0.8212025603624872	0.9135621069850435	1.0	0.7142857142857143	0.0	0.00908016079175143	78
1575	0.0317893707958025	0.009488908498371544	0.005904116070625189	0.9296311080653282	-1	0	0	0.4	4	0.5384615384615384	7	0.3333333333333333	0.38461538461538464	6	5	8	1	0	0.5555555555555556	5	9	15	0.05263157894736842	0.2	0.5994790525885852	0.8215987947556349	0.5095366506393254	0.8765855138823527	0.6928799434739435	0.9151021484498693	0.776762229925712	0.8760013149024639	1.0	0.8333333333333334	0.0	0.005904116070625189	47
3041	0.04152343801889695	0.004992993643004439	-0.00491064186080372	0.9319917685247308	-1	0	0	0.4	4	0.5384615384615384	7	0.5	0.38461538461538464	7	5	7	1	0	0.3	3	10	15	0.0625	0	0.6096436959947877	0.891798462031451	0.5914591481008613	0.897783721555729	0.637484984576708	0.9372744996010451	0.8212025603624872	0.9112313810883426	1.0	0.7142857142857143	0.0	-0.0004910641860803721	8
3978	0.03475780540483838	0.011141065534222554	0.010136505298873666	0.9270247639638398	-1	0.25	1	0.4	4	0.5833333333333334	7	0.4666666666666667	0.4166666666666667	5	5	8	1	0	0.3	3	10	14	0.05	0.5	0.6096436959947877	0.7084543172166181	0.5697492640062066	0.7984080072656413	0.7758288248201342	0.5620829923915402	0.8061638342849099	0.6980355987713651	1.0	0.8	0.0	0.010136505298873666	36
531	0.001961876969183504	0.0019137924832129298	-0.0019137518012116122	0.9857221060739203	-1	0	0	1.0	1	0	0	1.0	0	1	0	0	1	0	0.5	1	2	2	0.3333333333333333	0	0	0	0	0	0	0	0	0	0	0	0	-0.00019137518012116123	11
3319	0.03889330735380173	0.011490210722761818	0.009892939132462997	0.9270167402755053	-1	0.25	1	0.5	5	0.46153846153846156	6	0.5	0.38461538461538464	7	5	7	1	0	0.3	3	10	15	0.0625	0.8	0.6096436959947877	0.891798462031451	0.5697492640062066	0.8909055731296815	0.6988282229826716	0.9406444180045569	0.8212025603624872	0.9108531015778895	1.0	0.7142857142857143	0.0	0.009892939132462997	51
2269	0.04043102903048506	0.012858975805839312	0.009956362976202391	0.762518912260269	-1	0	0	0.4	4	0.5384615384615384	7	0.5	0.38461538461538464	7	5	7	1	0	0.3	3	10	15	0.0625	0	0.6096436959947877	0.891798462031451	0.5914591481008613	0.896110456363771	0.6411143847255555	0.9374024376048862	0.8212025603624872	0.9108010691441882	1.0	0.7142857142857143	0.0	0.009956362976202391	66
2512	0.0399978382705559	0.01305880897983644	0.009229371676134728	0.7703355851409501	-1	0	0	0.4	4	0.5384615384615384	7	0.5	0.38461538461538464	7	5	7	1	0	0.3	3	10	15	0.0625	0	0.6096436959947877	0.891798462031451	0.5914591481008613	0.896110456363771	0.637484984576708	0.9372744996010451	0.8212025603624872	0.9107420634763095	1.0	0.7142857142857143	0.0	0.009229371676134728	75
203	0.002913559219648644	0.0026648650699286273	-0.002664547873394091	0.9843934547748344	-1	0	0	1.0	4	0.0	0	0.6666666666666666	0	4	0	1	2	0	1.0	3	3	6	1.0	0.6666666666666666	0	0	0	0	0	0	0	0	0	0	0	-0.0002664547873394091	16
1746	0.030342773183974398	0.008135762800525094	0.003854181192033544	0.9306307215074965	-1	0	0	0.4	4	0.5384615384615384	7	0.3333333333333333	0.38461538461538464	6	5	8	1	0	0.5555555555555556	5	9	15	0.05263157894736842	0.2	0.5994790525885852	0.8215987947556349	0.5095366506393254	0.8765855138823527	0.6928799434739435	0.9138293730420285	0.7745572384932311	0.8754109264974297	1.0	0.8333333333333334	0.0	0.003854181192033544	21
2999	0.039476301104741846	0.012462173592768085	0.009208618951601664	0.7720629815847209	-1	0	0	0.4	4	0.5384615384615384	7	0.5	0.38461538461538464	7	5	7	1	0	0.3	3	10	15	0.0625	0	0.6096436959947877	0.891798462031451	0.5914591481008613	0.896110456363771	0.6411143847255555	0.9374024376048862	0.8212025603624872	0.9108010691441882	1.0	0.7142857142857143	0.0	0.009208618951601664	42
3386	0.03821586102944706	0.011489789431663218	0.0098904135407876	0.9267946292206651	-1	0.25	1	0.5	5	0.46153846153846156	6	0.5	0.38461538461538464	7	5	7	1	0	0.3	3	10	15	0.0625	0.8	0.6096436959947877	0.891798462031451	0.5697492640062066	0.8909055731296815	0.7223379997197527	0.9422125197118227	0.8212025603624872	0.9116198742272273	1.0	0.7142857142857143	0.0	0.0098904135407876	118
3815	0.008139133756197105	0.005094564897998057	-0.005094413298586384	0.9785397795656887	-1	0.5	1	0.5714285714285714	4	0.5	4	0.5555555555555556	0.25	5	2	4	4	0	0.5	6	3	10	0.4444444444444444	0.2857142857142857	0.6299113109651616	0.9528801639036073	0.42761415317778945	0.8784563124315149	0.5757283275523661	0.9518691642143348	0.8983737959398067	0.9344041945026486	0.2	1.0	0.0	-0.0005094413298586384	1
4638	0.0357505353586071	0.013076836834146335	0.011298531255485003	0.9268225737058523	-1	0.25	1	0.4	4	0.5833333333333334	7	0.4666666666666667	0.4166666666666667	5	5	8	2	0	0.3	3	10	14	0.1	0.5	0.6096436959947877	0.7084543172166181	0.5697492640062066	0.7984080072656413	0.7446455022223316	0.6264363239394268	0.7573876648092401	0.7164812503032542	0.6	0.8	0.0	0.011298531255485003	22
2203	0.022160701759847832	0.004972272446724667	-0.004944884883923426	0.983109509625293	-1	0	0	0.3	3	0.6666666666666666	8	0.5185185185185185	0.3333333333333333	4	4	9	5	0	0.3333333333333333	9	3	14	0.22727272727272727	0	0.4972735978542656	0.8120183239906259	0.5246556148696888	0.7553034843508095	0.761674067765291	0.6580276251746533	0.8212025603624872	0.7467964142839324	0.25	1.0	0.10865732419846967	-0.0004944884883923426	6
1321	0.014063835779035843	0.0045740321897874804	-0.004573300961540712	0.9507663067934654	-1	0	0	0.4	4	0.6153846153846154	8	0.4166666666666667	0.46153846153846156	6	6	8	0	0	1.0	6	6	15	0.0	0.46153846153846156	0.6412816699468281	0.7811347838336469	0.40933986287358615	0.8291247889730496	0.3432089252865103	0.8610637856870051	0.8128529580613537	0.8261563158598081	0	0	0.0	-0.00045733009615407124	4
141	0.0026190871874518977	0.0025638999573997547	-0.002563481224879201	0.9846818700069103	-1	0	0	0.75	3	0.5	2	0.6666666666666666	0	2	0	3	3	0	1.0	3	3	6	0.375	0.6666666666666666	0	0	0	0	0	0	0	0	0	0	0	-0.0002563481224879201	16
3608	0.03958633143196079	0.012548680623580928	0.00908540752209691	0.7774579080777304	-1	0	0	0.4	4	0.5384615384615384	7	0.5	0.38461538461538464	7	5	7	1	0	0.3	3	10	15	0.0625	0	0.6096436959947877	0.891798462031451	0.5914591481008613	0.896110456363771	0.702457623131519	0.9408319609044433	0.8212025603624872	0.9124125361711625	1.0	0.7142857142857143	0.0	0.00908540752209691	27
3448	0.03510521699809954	0.013036578946381258	0.011220197851005007	0.927032099678428	-1	0	0	0.4	4	0.5384615384615384	7	0.5	0.38461538461538464	7	5	7	1	0	0.3	3	10	15	0.0625	0	0.6096436959947877	0.8927698530539554	0.5914591481008613	0.896110456363771	0.6451135994690179	0.9372094449617309	0.7376554225223161	0.9109856576802193	1.0	0.7142857142857143	0.0	0.011220197851005007	21
3340	0.0384293812218148	0.011078085497411468	0.008610468897159563	0.7788862801041347	-1	0.25	1	0.5	5	0.46153846153846156	6	0.5	0.38461538461538464	7	5	7	1	0	0.3	3	10	15	0.0625	0.8	0.6096436959947877	0.891798462031451	0.5914591481008613	0.896110456363771	0.702457623131519	0.9408319609044433	0.8212025603624872	0.9124125361711625	1.0	0.7142857142857143	0.0	0.008610468897159563	20
1205	0.030305839177803398	0.009146012864514323	0.005476750677418381	0.9299323141404726	-1	0	0	0.4	4	0.5384615384615384	7	0.3333333333333333	0.38461538461538464	6	5	8	1	0	0.5555555555555556	5	9	15	0.05263157894736842	0.2	0.5994790525885852	0.8215987947556349	0.5095366506393254	0.8765855138823527	0.6928799434739435	0.9151021484498693	0.776762229925712	0.8760013149024639	1.0	0.8333333333333334	0.0	0.005476750677418381	27
3330	0.03339194836695794	0.006173901012172383	-0.005997370784673999	0.9257809230947058	-1	0	0	0.3	3	0.6666666666666666	8	0.4666666666666667	0.5833333333333334	9	7	4	1	0	0.8333333333333334	5	6	14	0.1	0	0.6913129664119271	0.9119144462355453	0.42761415317778945	0.9203335538884907	0.5809791922906016	0.9526907725119245	0.8212025603624872	0.9305759343709608	1.0	0.6666666666666666	0.0	-0.0005997370784673998	2
1868	0.031189933211785897	0.008842536506651556	0.004559491569620047	0.9301087994388669	-1	0	0	0.4	4	0.5384615384615384	7	0.3333333333333333	0.38461538461538464	6	5	8	1	0	0.5555555555555556	5	9	15	0.05263157894736842	0.2	0.5994790525885852	0.8215987947556349	0.5095366506393254	0.8765855138823527	0.6928799434739435	0.9151021484498693	0.776762229925712	0.8760013149024639	1.0	0.8333333333333334	0.0	0.004559491569620047	27
3582	0.03755629833815867	0.011174822597352271	0.008763467336101186	0.7770971179233208	-1	0.25	1	0.5	5	0.46153846153846156	6	0.5	0.38461538461538464	7	5	7	1	0	0.3	3	10	15	0.0625	0.8	0.6096436959947877	0.891798462031451	0.5914591481008613	0.896110456363771	0.6988282229826716	0.9406444180045569	0.8212025603624872	0.9123228820908981	1.0	0.7142857142857143	0.0	0.008763467336101186	21
1028	0.007060488397586256	0.0018322660012829615	-0.001795577730376763	0.9803594786693361	-1	0	0	0.3333333333333333	1	1.0	2	1.0	1.0	3	2	0	0	0	0.25	4	1	4	0.0	0	0.4966285280481831	0.7617999908549912	0.9363689586201387	0.9593935733589335	0.1952480967573721	0.6213774201425274	0.9544853436072669	0.8329641843798343	0	0	0.0	-0.0001795577730376763	18
447	0.003779263663322261	0.002593810840483104	-0.002573321508182313	0.9756877291401912	-1	0	0	0.75	3	0.3333333333333333	1	0.5555555555555556	0.3333333333333333	3	1	1	1	0	1.0	3	3	5	0.25	1.0	0.7526134203736194	0.7914231639585624	0.6304930399287058	0.9724388479375012	0.47147218596032514	0.5771261673271361	0.8413533232973819	0.8501745539866185	1.0	0.3333333333333333	0.0	-0.0002573321508182313	4
3658	0.03899648173024832	0.005065209227195058	-0.005049958683954391	0.9389703412748303	-1	0.25	1	0.4	4	0.5833333333333334	7	0.4666666666666667	0.4166666666666667	5	5	8	3	0	0.3	3	10	14	0.15	0.5	0.6299113109651616	0.742505856729754	0.5697492640062066	0.8011538256963092	0.7446455022223316	0.6861828330657659	0.7293672383898896	0.7461714315387097	0.2	0.8	0.0	-0.000504995868395439	4
4735	0.03573374579758079	0.011618855978776904	0.01083303258749107	0.9272394336784631	-1	0.25	1	0.4	4	0.5833333333333334	7	0.4666666666666667	0.4166666666666667	5	5	8	1	0	0.3	3	10	14	0.05	0.5	0.6096436959947877	0.7084543172166181	0.5697492640062066	0.7984080072656413	0.7446455022223316	0.6290060084076238	0.7561586748856756	0.7172252390895398	1.0	0.8	0.0	0.01083303258749107	23
138	0.010551670381538286	0.004820939698940844	-0.004030502477637806	0.9646027727413863	-1	0.25	1	0.5	5	0.5384615384615384	7	0.35714285714285715	0.5384615384615384	8	7	6	5	0	0.8571428571428571	7	6	15	0.3333333333333333	0.4	0.6987242339549887	0.9552823620546275	0.42090145696665465	0.6760716679831467	0.6121376615951281	0.8151335851422912	0.858670918906343	0.8532570071861283	0.125	0	0.0	-0.0004030502477637806	10
2243	0.032768382733922415	0.0063752512629897205	-0.0058466762135795936	0.9341881170577917	-1	0.25	1	0.5	5	0.46153846153846156	6	0.4166666666666667	0.3076923076923077	6	4	8	2	0	0.4444444444444444	4	9	15	0.1111111111111111	0.3333333333333333	0.6403136877971549	0.9459249270009831	0.6460364347514249	0.9334608597338014	0.4136630413944767	0.9564245375899623	0.9008174514311288	0.9460311645102659	0.75	1.0	0.0	-0.0005846676213579593	3
4476	0.03635199104543335	0.012813958772711504	0.01178555307095579	0.9273132202716545	-1	0.25	1	0.4	4	0.5833333333333334	7	0.4666666666666667	0.4166666666666667	5	5	8	2	0	0.3	3	10	14	0.1	0.5	0.6096436959947877	0.7084543172166181	0.5697492640062066	0.7984080072656413	0.671682762952884	0.8471066965363174	0.8212025603624872	0.7900869683479639	0.6	0.8	0.0	0.01178555307095579	19
626	0.00179425630695325	0.0016994639792812835	-0.0016993723447989641	0.9848383550915536	-1	0	0	1.0	1	0	0	1.0	0	1	0	0	1	0	0.5	1	2	2	0.3333333333333333	0	0	0	0	0	0	0	0	0	0	0	0	-0.0001699372344798964	44
4802	0.03531427604180796	0.012013836080878084	0.010793597358138927	0.9269247098715535	-1	0.25	1	0.4	4	0.5833333333333334	7	0.4666666666666667	0.4166666666666667	5	5	8	1	0	0.3	3	10	14	0.05	0.5	0.6096436959947877	0.7084543172166181	0.5697492640062066	0.7984080072656413	0.7446455022223316	0.6290060084076238	0.7561586748856756	0.7172252390895398	1.0	0.8	0.0	0.010793597358138927	17
3249	0.03272124424284815	0.007942658195926664	-0.007891245958557093	0.9226752641265769	-1	0	0	0.4	4	0.5384615384615384	7	0.5	0.38461538461538464	7	5	7	1	0	0.3	3	10	15	0.0625	0	0.6299113109651616	0.9253219436344096	0.5914591481008613	0.896110456363771	0.6411143847255555	0.9374024376048862	0.8212025603624872	0.9212431731809052	1.0	0.7142857142857143	0.0	-0.0007891245958557093	2
3859	0.03555193018895842	0.01149111596816578	0.010476196743115769	0.9269262215619627	-1	0.25	1	0.4	4	0.5833333333333334	7	0.4666666666666667	0.4166666666666667	5	5	8	2	0	0.3	3	10	14	0.1	0.5	0.6096436959947877	0.7084543172166181	0.5697492640062066	0.7984080072656413	0.7446455022223316	0.6264363239394268	0.7573876648092401	0.7164812503032542	0.6	0.8	0.0	0.010476196743115769	25
414	0.005547128837167914	0.00307824659466863	-0.003064204174590748	0.9519321243135841	-1	0	0	0.5	3	0.42857142857142855	3	0.45	0.42857142857142855	4	3	4	0	0	0.8	4	5	9	0.0	0	0.6212816593645263	0.8798378079788227	0.8823271911357162	0.959904614839632	0.2071311697794397	0.9326432808991376	0.9456465305502151	0.9307432374326176	0	0	0.0	-0.0003064204174590748	3
277	0.0023958810329696156	0.0023354113315807853	-0.0023338118305044576	0.9845617502478659	-1	0	0	0.75	3	0.3333333333333333	1	0.5555555555555556	0	2	0	2	2	0	1.0	3	3	5	0.3333333333333333	0.6666666666666666	0	0	0	0	0	0	0	0	0	0	0	-0.00023338118305044577	10
2797	0.03437809014664877	0.007846520470099766	-0.007726430274375021	0.9209222762606732	-1	0	0	0.4	4	0.5384615384615384	7	0.5	0.38461538461538464	7	5	7	1	0	0.3	3	10	15	0.0625	0	0.6299113109651616	0.936712613335992	0.5914591481008613	0.8961001154441984	0.6103395245469204	0.9335256002326427	0.8212025603624872	0.9239421648611362	1.0	0.5714285714285714	0.0	-0.0007726430274375021	4
2590	0.04029730922592396	0.013124239061649438	0.009771125688653869	0.7623100018611749	-1	0	0	0.4	4	0.5384615384615384	7	0.5	0.38461538461538464	7	5	7	1	0	0.3	3	10	15	0.0625	0	0.6096436959947877	0.891798462031451	0.5914591481008613	0.896110456363771	0.6411143847255555	0.9374024376048862	0.8212025603624872	0.9108010691441882	1.0	0.7142857142857143	0.0	0.009771125688653869	33
4505	0.03355998654227718	0.012390747281814574	0.002488585528252355	0.9268698593193386	-1	0.25	1	0.4	4	0.5833333333333334	7	0.4666666666666667	0.4166666666666667	5	5	8	1	0	0.3	3	10	14	0.05	0.5	0.6096436959947877	0.7084543172166181	0.5697492640062066	0.7992308718447839	0.7271810735847419	0.6224534595126782	0.7573876648092401	0.7156772720515135	1.0	0.8	0.0	0.002488585528252355	11
1480	0.005454361462622527	0.0012309309708928619	-0.0009099499903889958	0.9811199319278028	-1	0	0	0.3333333333333333	1	1.0	2	1.0	0.5	2	1	1	1	0	0.25	4	1	4	0.2	0	0.37331900348360625	0.7743598554629506	0.6608858557392115	0.9401856090468226	0.2430220664954718	0.6644974072958861	0.862682009902658	0.8259381489804198	1.0	0	0.0	-9.099499903889958e-05	29
4493	0.03562209007943904	0.01291460085405529	0.011557497966098224	0.9267140053843088	-1	0.25	1	0.4	4	0.5833333333333334	7	0.4666666666666667	0.4166666666666667	5	5	8	1	0	0.3	3	10	14	0.05	0.5	0.6096436959947877	0.7084543172166181	0.5697492640062066	0.7984080072656413	0.7446455022223316	0.6290060084076238	0.7561586748856756	0.7172252390895398	1.0	0.8	0.0	0.011557497966098224	33
3155	0.04244624063907377	0.010562357411014972	0.007479161613668305	0.9292349857264594	-1	0	0	0.4	4	0.5384615384615384	7	0.5	0.38461538461538464	7	5	7	1	0	0.3	3	10	15	0.0625	0	0.6096436959947877	0.891798462031451	0.5697492640062066	0.8909055731296815	0.6103395245469204	0.9253225248869994	0.7333995160485579	0.9039649786421955	1.0	0.7142857142857143	0.0	0.007479161613668305	18
2694	0.03617339753529845	0.0057033179913657155	-0.0031475187843526867	0.9354551023950411	-1	0.25	1	0.4	4	0.5833333333333334	7	0.4666666666666667	0.4166666666666667	5	5	8	3	0	0.3	3	10	14	0.15	0.5	0.6299113109651616	0.742505856729754	0.5471153340598243	0.830323072607482	0.7446455022223316	0.7314510583292452	0.7917431515648661	0.7714146774500745	0.2	0.8	0.0	-0.0003147518784352687	0
4449	0.02192439226800764	0.003956450596899783	-0.00395271524353987	0.9830885165308373	-1	0.3333333333333333	1	0.4444444444444444	4	0.5454545454545454	6	0.48148148148148145	0.36363636363636365	4	4	8	3	0	0.3333333333333333	9	3	13	0.15	0.5	0.4972735978542656	0.8120183239906259	0.5246556148696888	0.731479151309768	0.761674067765291	0.6611222573102232	0.8212025603624872	0.7397249205196164	0.25	1.0	0.0	-0.000395271524353987	2
2851	0.040075246449428836	0.012692635205321934	0.009277283146698723	0.7702205379729652	-1	0	0	0.4	4	0.5384615384615384	7	0.5	0.38461538461538464	7	5	7	1	0	0.3	3	10	15	0.0625	0	0.6096436959947877	0.891798462031451	0.5914591481008613	0.896110456363771	0.671682762952884	0.9310841105500501	0.7642863474645695	0.9079742526591327	1.0	0.7142857142857143	0.0	0.009277283146698723	24
1669	0.029834541948314468	0.010919602160948286	0.007333885853368647	0.9295620334459435	-1	0	0	0.3	3	0.6923076923076923	9	0.375	0.38461538461538464	6	5	8	1	0	0.4	4	10	15	0.05263157894736842	0	0.5994790525885852	0.8215987947556349	0.5095366506393254	0.8765855138823527	0.6928799434739435	0.9151021484498693	0.776762229925712	0.8760013149024639	1.0	0.8333333333333334	0.0	0.007333885853368647	75
4699	0.03541139997604643	0.013078800826869364	0.011349033283689037	0.9267440230236248	-1	0.25	1	0.4	4	0.5833333333333334	7	0.4666666666666667	0.4166666666666667	5	5	8	1	0	0.3	3	10	14	0.05	0.5	0.6096436959947877	0.7084543172166181	0.5697492640062066	0.7984080072656413	0.7446455022223316	0.6290060084076238	0.7561586748856756	0.7172252390895398	1.0	0.8	0.0	0.011349033283689037	31
1998	0.03670908234805173	0.001567495101358904	0.0008463121565470187	0.9259483330554883	-1	0	0	0.4	4	0.5384615384615384	7	0.35714285714285715	0.38461538461538464	6	5	8	1	0	0.8571428571428571	6	7	15	0.05263157894736842	0	0.6197775034799747	0.8174141830462838	0.5095366506393254	0.8765855138823527	0.6928799434739435	0.9151021484498693	0.776762229925712	0.8749733049005348	1.0	0.8333333333333334	0.0	0.0008463121565470187	12
781	0.00297952018497149	0.0025681405272525073	-0.002566172161266345	0.9846378780915203	-1	0	0	0.75	3	0.25	1	0.5	0	3	0	2	0	0	0.75	3	4	6	0.0	0	0	0	0	0	0	0	0	0	0	0	0	-0.0002566172161266345	6
1245	0.0038786837050414336	0.0014689544115156156	-0.0014443505725459395	0.9815624880938089	-1	0	0	0.75	3	0.3333333333333333	1	0.625	0.3333333333333333	4	1	0	0	0	0.5	4	2	5	0.0	0.6666666666666666	0.4966285280481831	0.9303735674637124	0.8824545040354238	0.9418165864615086	0.24660216325354317	0.9552948077732359	0.8601432669697321	0.94336685530542	0	0	0.0	-0.00014443505725459396	40
767	0.003933169217772147	0.0025276697421175763	-0.0025240644689999902	0.97097053974238	-1	0	0	0.25	1	1.0	3	1.0	1.0	3	3	1	0	0	0.2	5	1	5	0.0	0	0.4966285280481831	0.5986541950149805	0.9363689586201387	0.9301528176876044	0.1906363035768566	0.9587831838738206	0.9552430476552713	0.8854657120003885	0	0	0.0	-0.00025240644689999904	6
798	0.008357446023352491	0.0017068904339957748	-0.0016719795518189856	0.9775537509483662	-1	0	0	0.25	1	1.0	3	1.0	1.0	3	3	1	0	0	0.2	5	1	5	0.0	0	0.4966285280481831	0.7617999908549912	0.9363689586201387	0.9593935733589335	0.1906363035768566	0.7384746764168543	0.9552430476552713	0.8566411318927932	0	0	0.0	-0.00016719795518189856	28
448	0.019791558037096216	0.0026718036933916054	0.0004070951496518935	0.9423103894596019	-1	0	0	0.3	3	0.8461538461538461	11	0.2777777777777778	0.6153846153846154	10	8	4	1	0	0.6666666666666666	6	9	15	0.1	0.15384615384615385	0.783555253501496	0.8360008214730197	0.41012001153305483	0.9060634868511513	0.7455479910233206	0.9078963831957878	0.8722722042295968	0.8870702410414741	1.0	0.2	0.0	0.0004070951496518935	146
1353	0.016137672511241003	0.0047456789523134734	-0.004741911342487304	0.983424622569609	-1	0	0	0.5	3	0.42857142857142855	3	0.375	0.2857142857142857	4	2	4	2	0	0.6666666666666666	6	4	9	0.2	0.4	0.6299113109651616	0.9265054809636306	0.4462595888032304	0.8909622319467462	0.7876304865923507	0.9602150507837935	0.728453712563056	0.9312570921741773	0.625	0.5	0.0	-0.0004741911342487304	3
1492	0.0319056041827161	0.009605536618994413	0.004461611111702662	0.9304989746885518	-1	0	0	0.4	4	0.5384615384615384	7	0.3333333333333333	0.38461538461538464	5	5	9	1	0	0.5555555555555556	5	9	15	0.045454545454545456	0.2	0.5893144091823828	0.698067156808298	0.5914591481008613	0.8141882551022299	0.7446455022223316	0.6651017993947753	0.7346297486939135	0.7311687830376628	1.0	0.8	0.0	0.004461611111702662	39
274	0.0020481390431658824	0.001871820726105706	-0.0018702960113315891	0.9838855438591453	-1	0	0	1.0	1	0	0	1.0	0	1	0	0	0	0	0.5	2	1	2	0.0	0	0	0	0	0	0	0	0	0	0	0	0	-0.00018702960113315892	23
3663	0.039727003852273256	0.010956455477389767	0.009674972365574956	0.9268454779946579	-1	0.25	1	0.5	5	0.46153846153846156	6	0.5	0.38461538461538464	7	5	7	1	0	0.3	3	10	15	0.0625	0.8	0.6096436959947877	0.891798462031451	0.5697492640062066	0.8909055731296815	0.6411143847255555	0.9374024376048862	0.8212025603624872	0.9093083136138982	1.0	0.7142857142857143	0.0	0.009674972365574956	34
1089	0.006871270152704725	0.0015783228614180815	-0.0015305381905034137	0.9796506730068796	-1	0	0	0.3333333333333333	1	1.0	2	1.0	1.0	3	2	0	0	0	0.25	4	1	4	0.0	0	0.4966285280481831	0.7617999908549912	0.9363689586201387	0.9593935733589335	0.1906363035768566	0.6699705052824562	0.9552430476552713	0.8425953143731862	0	0	0.0	-0.00015305381905034138	20
4143	0.03011926388323142	0.006520237662583424	-0.005601948182494039	0.9343403161537198	-1	0.25	1	0.6	6	0.25	3	0.5185185185185185	0.25	5	3	8	2	0	0.3333333333333333	3	9	14	0.1111111111111111	0.4	0.6913129664119271	0.8590652597426781	0.5697492640062066	0.9020490380287478	0.671682762952884	0.9488084767272777	0.7573876648092401	0.9101766950620068	0.6	0.8	0.0	-0.0005601948182494039	2
2803	0.03951877943739508	0.012974166783969726	0.008843691557274451	0.7716283128454282	-1	0	0	0.4	4	0.5384615384615384	7	0.5	0.38461538461538464	7	5	7	1	0	0.3	3	10	15	0.0625	0	0.6096436959947877	0.891798462031451	0.5914591481008613	0.896110456363771	0.6451135994690179	0.9372094449617309	0.7293672383898896	0.9107120895219776	1.0	0.7142857142857143	0.0	0.008843691557274451	31
3046	0.04018188918169582	0.013032910096095104	0.009265902238837638	0.7701615497350142	-1	0	0	0.4	4	0.5384615384615384	7	0.5	0.38461538461538464	7	5	7	1	0	0.3	3	10	15	0.0625	0	0.6096436959947877	0.891798462031451	0.5914591481008613	0.896110456363771	0.6451135994690179	0.9372094449617309	0.7293672383898896	0.9107120895219776	1.0	0.2857142857142857	0.0	0.009265902238837638	20
2926	0.039007935579951976	0.012550127521871155	0.009059317691303704	0.7701117850280049	-1	0	0	0.4	4	0.5384615384615384	7	0.5	0.38461538461538464	7	5	7	1	0	0.3	3	10	15	0.0625	0	0.6096436959947877	0.891798462031451	0.5914591481008613	0.896110456363771	0.6103395245469204	0.9475802072552795	0.8212025603624872	0.915769102366548	1.0	0.7142857142857143	0.0	0.009059317691303704	20
238	0.0021055104628322175	0.0020396929661946573	-0.002031618321429899	0.9806736573675355	-1	0	0	1.0	2	0.0	0	0.75	0	1	0	1	2	0	1.0	2	2	3	0.4	0	0	0	0	0	0	0	0	0	0	0	0	-0.0002031618321429899	14
836	0.007579807655667665	0.0020830280661096887	-0.0020828462310701233	0.9761122069335058	-1	0	0	0.25	1	1.0	3	1.0	1.0	4	3	0	0	0	0.2	5	1	5	0.0	0	0.4966285280481831	0.9303735674637124	0.8824545040354238	0.9418165864615086	0.24660216325354312	0.9507878963482942	0.8585057385454387	0.941545161443176	0	0	0.0	-0.00020828462310701232	10
4734	0.03713409078836886	0.01174094114649253	0.011578130590806826	0.9272399838450429	-1	0	0	0.25	2	0.8	8	0.4	0.5	5	5	6	1	0	0.3	3	10	12	0.0625	0	0.6096436959947877	0.7084543172166181	0.5697492640062066	0.7984080072656413	0.7446455022223316	0.6290060084076238	0.7561586748856756	0.7172252390895398	1.0	0.8	0.0	0.011578130590806826	14
4082	0.03515434780698105	0.011852771720442455	0.011205829922537932	0.9271252060624825	-1	0.25	1	0.4	4	0.5833333333333334	7	0.4666666666666667	0.4166666666666667	5	5	8	1	0	0.3	3	10	14	0.05	0.5	0.6096436959947877	0.7084543172166181	0.5697492640062066	0.7984080072656413	0.7446455022223316	0.6290060084076238	0.7561586748856756	0.7172252390895398	1.0	0.8	0.0	0.011205829922537932	55
95	0.0026629781663851963	0.002092267763907235	-0.0020242084605276082	0.9717489906422516	-1	0	0	0.6666666666666666	2	0.5	1	0.6666666666666666	0.5	2	1	1	3	0	0.6666666666666666	3	2	4	0.6	0	0.6256816502479466	0.5014147005792159	0.34576964914453495	0.8093205307498205	0.4908354303166398	0.7080828838368144	0.7591239622228038	0.6854897944560319	0.5	0.5	0.0	-0.0002024208460527608	19
2549	0.039741109845071954	0.013090740390929813	0.009242679942972381	0.7801407061948181	-1	0	0	0.4	4	0.5384615384615384	7	0.5	0.38461538461538464	7	5	7	1	0	0.3	3	10	15	0.0625	0	0.6096436959947877	0.891798462031451	0.5914591481008613	0.896110456363771	0.7223379997197527	0.9422125197118227	0.8212025603624872	0.9130782192304135	1.0	0.7142857142857143	0.0	0.009242679942972381	69
2905	0.033763426960694905	0.010482167155182113	0.00841344541315843	0.9270893896446217	-1	0	0	0.4	4	0.5384615384615384	7	0.5	0.38461538461538464	6	5	8	1	0	0.3	3	10	15	0.05263157894736842	0	0.5994790525885852	0.8440628962365522	0.6646818703768658	0.8427407179737589	0.6635196112176247	0.9001285045489901	0.7703636823503237	0.8647595246956943	1.0	0.8333333333333334	0.0	0.00841344541315843	19
3375	0.043638910555392874	0.003065768818635142	-0.002329365269509083	0.9228526343396166	-1	0.25	1	0.4	4	0.6153846153846154	8	0.375	0.46153846153846156	7	6	7	1	0	0.4	4	10	15	0.058823529411764705	0.4	0.6096436959947877	0.9007363927199853	0.7379045926528702	0.8466311185610346	0.7006429230570953	0.9328935332386902	0.8212025603624872	0.8986172703646118	1.0	0.8571428571428571	0.0	-0.0002329365269509083	18
1722	0.037956192331293805	0.011874674625602695	0.007968302980755855	0.7711068034569198	-1	0.25	1	0.5	5	0.46153846153846156	6	0.5	0.38461538461538464	6	5	8	1	0	0.3	3	10	15	0.05263157894736842	0.8	0.6197775034799747	0.8174141830462838	0.5095366506393254	0.8765855138823527	0.6948795508456748	0.9147625846610954	0.7271768684025576	0.8748141274035007	1.0	0.8333333333333334	0.0	0.007968302980755855	131
1763	0.030942273068492246	0.0077175081914159895	0.003566719860346038	0.9305329244265873	-1	0	0	0.4	4	0.5384615384615384	7	0.3333333333333333	0.38461538461538464	6	5	8	1	0	0.5555555555555556	5	9	15	0.05263157894736842	0.2	0.5994790525885852	0.8215987947556349	0.5095366506393254	0.8765855138823527	0.7009991284824094	0.9181626421329439	0.7793103337846167	0.877444304265733	1.0	0.8333333333333334	0.0	0.003566719860346038	21
4444	0.0077449200401988215	0.003930142372832616	-0.0030248082919773762	0.9863096107336631	-1	0.3333333333333333	1	0.5	4	0.5	5	0.5	0.3	3	3	8	2	0	0.375	3	8	12	0.1	0.5	0.46657277013088283	0.9016553653680696	0.5021958956795533	0.5971382674775702	0.8005965732010756	0.7038200105792084	0.8212025603624872	0.761021555572195	0.8333333333333333	1.0	0.0	-0.00030248082919773764	1
3736	0.04052206890939888	0.007162622237767693	-0.005639132683802685	0.9242997357634773	-1	0.25	1	0.5	5	0.46153846153846156	6	0.5	0.38461538461538464	7	5	7	1	0	0.3	3	10	15	0.0625	0.8	0.6299113109651616	0.9179807317194881	0.5697492640062066	0.8909055731296815	0.671682762952884	0.9372887409471133	0.8212025603624872	0.9173266058452805	1.0	0.7142857142857143	0.0	-0.0005639132683802685	1
534	0.002992452383940677	0.002476385921596007	-0.0024762824117677083	0.9865404915407903	-1	1.0	1	1.0	4	0.25	1	0.5	0.25	3	1	2	0	0	0.75	4	3	6	0.0	1.0	0.535261401486859	0.8621701798597305	0.28725575878966014	0.6509139701064789	0.46621236623617685	0.8594589696859478	0.6250307017719606	0.8057193751700762	0	0	0.0	-0.00024762824117677084	7
1922	0.03086408106833253	0.008597723207544863	0.004808710271051482	0.9298147573141362	-1	0	0	0.4	4	0.5384615384615384	7	0.3333333333333333	0.38461538461538464	6	5	8	1	0	0.5555555555555556	5	9	15	0.05263157894736842	0.2	0.5994790525885852	0.8215987947556349	0.5095366506393254	0.8765855138823527	0.8232132022088793	0.9350360848530994	0.7864404336681239	0.8860976220782759	1.0	0.8333333333333334	0.0	0.004808710271051482	23
507	0.0017575288372595568	0.0016861473258848755	-0.001686069411270811	0.9848023309523175	-1	0	0	1.0	1	0	0	1.0	0	1	0	0	0	0	0.5	1	2	2	0.0	0	0	0	0	0	0	0	0	0	0	0	0	-0.0001686069411270811	74
3215	0.03160233827292603	0.008358991346208782	0.002230663648626484	0.8530414723214497	-1	0	0	0.5	5	0.38461538461538464	5	0.8333333333333334	0.23076923076923078	6	3	8	2	0	0.2222222222222222	2	9	15	0.11764705882352941	0	0.7594585137549679	0.8815577911434646	0.4008840467931399	0.925579452934771	0.3621638510369219	0.9421291156936478	0.905215800358202	0.91977498968519	0.8333333333333333	0.8333333333333334	0.0	0.002230663648626484	13
1212	0.025837644361408653	0.005230133653515553	-0.0050817294871847215	0.6449425844673067	-1	0	0	0.2	2	0.8461538461538461	11	0.5357142857142857	0.6923076923076923	10	9	4	0	0	0.14285714285714285	2	14	15	0.0	0	0.785525415725458	0.8791976567168271	0.3788493849095712	0.886849368107427	0.7451343906899083	0.9486249277869175	0.8466534212604927	0.9105109688791366	0	0	0.0	-0.0005081729487184721	7
130	0.023392487720349926	0.007291297266533031	-0.007174930609042769	0.9441843750369027	-1	0.5	2	0.6	6	0.46153846153846156	6	0.375	0.38461538461538464	9	5	5	0	0	0.625	8	5	15	0.0	0.2222222222222222	0.48966397019244867	0.9006634390884732	0.7440853626414186	0.9403009996680889	0.5410942161390635	0.805232700062126	0.8624415867231795	0.893494431906041	0	0	0.0	-0.0007174930609042769	19
216	0.006891888397450503	0.003669224508387493	-0.003597230128321911	0.9754462039755961	-1	0	0	0.5	2	0.6666666666666666	2	0.625	0.6666666666666666	3	2	1	2	0	0.5	2	4	5	0.4	0	0.6492349832860926	0.8541003750219832	0.5562522174614355	0.6344090259836006	0.8185196450527119	0.9283954533496822	0.8084940829834203	0.8357403076494457	0.6666666666666666	0.3333333333333333	0.0	-0.0003597230128321911	25
785	0.034236525901325726	0.008204745140742483	0.006087526742920936	0.9284573847295332	-1	0	0	0.4	4	0.5384615384615384	7	0.5	0.38461538461538464	6	5	8	1	0	0.3	3	10	15	0.05263157894736842	0	0.5994790525885852	0.8215987947556349	0.5095366506393254	0.8765855138823527	0.7103443721115331	0.9157493015010759	0.7809786213770594	0.8763036531565542	1.0	0.8333333333333334	0.0	0.006087526742920936	136
2623	0.0390678485239812	0.012800833017193435	0.008734079243668702	0.7791343370003183	-1	0	0	0.4	4	0.5384615384615384	7	0.5	0.38461538461538464	7	5	7	1	0	0.3	3	10	15	0.0625	0	0.6096436959947877	0.891798462031451	0.5914591481008613	0.896110456363771	0.6451135994690179	0.9372094449617309	0.7293672383898896	0.9107120895219776	1.0	0.7142857142857143	0.0	0.008734079243668702	36
4165	0.020514751855629513	0.0014047551199852905	-0.0012287446636995187	0.9810434730468314	-1	0.25	1	0.5	5	0.5	6	0.4666666666666667	0.3333333333333333	5	4	8	1	0	0.3	10	3	14	0.05263157894736842	0.5	0.6096436959947877	0.7084543172166181	0.5697492640062066	0.7984080072656413	0.7446455022223316	0.6290060084076238	0.7561586748856756	0.7172252390895398	1.0	0.8	0.0	-0.00012287446636995186	5
3641	0.033381075838683674	0.007327673786586899	-0.007325685374718829	0.9427034094782076	-1	0.3333333333333333	1	0.625	5	0.3	3	0.42857142857142855	0.3	4	3	7	2	0	0.5714285714285714	4	7	12	0.11764705882352941	0.4	0.5994790525885852	0.8749890117713979	0.6351814927040975	0.8963273797722793	0.6870701930422015	0.9299215657351864	0.7549011682943138	0.9028634995021492	0.625	0.75	0.0	-0.0007325685374718829	0
2396	0.033115272265739945	0.002105601012544152	0.0019206553807788146	0.929041944674672	-1	0	0	0.4	4	0.5384615384615384	7	0.3125	0.38461538461538464	6	5	8	1	0	0.75	8	6	15	0.05263157894736842	0.2	0.5994790525885852	0.8215987947556349	0.5095366506393254	0.8765855138823527	0.8005965732010756	0.9314256758048406	0.8233587622499984	0.8841332605658884	1.0	0.8333333333333334	0.0	0.0019206553807788146	10
3545	0.03937284353844377	0.011402155145402602	0.009926196279985016	0.9268201178006517	-1	0.25	1	0.5	5	0.46153846153846156	6	0.5	0.38461538461538464	7	5	7	1	0	0.3	3	10	15	0.0625	0.8	0.6096436959947877	0.891798462031451	0.5697492640062066	0.8909055731296815	0.6411143847255555	0.9374024376048862	0.8212025603624872	0.9093083136138982	1.0	0.7142857142857143	0.0	0.009926196279985016	95
2843	0.039434632329692965	0.012874127844222863	0.009288275819169736	0.7643305733096668	-1	0	0	0.4	4	0.5384615384615384	7	0.5	0.38461538461538464	7	5	7	1	0	0.3	3	10	15	0.0625	0	0.6096436959947877	0.891798462031451	0.5914591481008613	0.896110456363771	0.671682762952884	0.9365678687185294	0.8109198688592272	0.9104175429097229	1.0	0.7142857142857143	0.0	0.009288275819169736	32
721	0.0020314290291102073	0.001978924689955104	-0.001978738263827613	0.9848730563812863	-1	0	0	1.0	1	0	0	1.0	0	1	0	0	1	0	0.5	2	1	2	0.3333333333333333	0	0	0	0	0	0	0	0	0	0	0	0	-0.0001978738263827613	10
4571	0.03336147955756606	0.004864458002540819	-0.00012559558262899764	0.9367985554794344	-1	0.25	1	0.4	4	0.6153846153846154	8	0.26785714285714285	0.46153846153846156	6	6	8	1	0	0.875	7	8	15	0.05	0.2857142857142857	0.5687782248652025	0.774345321348011	0.49868170859199806	0.8508494195738237	0.6601869148873488	0.8998234285298732	0.7646204430141065	0.8485386314681354	1.0	0.6666666666666666	0.0	-1.2559558262899765e-05	9
2325	0.03053202244741221	0.007776826826904508	0.004204210866965645	0.930278330078979	-1	0	0	0.4	4	0.5384615384615384	7	0.3333333333333333	0.38461538461538464	6	5	8	1	0	0.5555555555555556	5	9	15	0.05263157894736842	0.2	0.5994790525885852	0.8215987947556349	0.5095366506393254	0.8765855138823527	0.6928799434739435	0.9151021484498693	0.776762229925712	0.8760013149024639	1.0	0.8333333333333334	0.0	0.004204210866965645	22
3364	0.041867772892516114	0.004810634760074146	-0.0030644378972485473	0.9247004317034238	-1	0	0	0.3	3	0.6923076923076923	9	0.26785714285714285	0.46153846153846156	8	6	6	1	0	0.875	7	8	15	0.07142857142857142	0.2222222222222222	0.6299113109651616	0.8977926183748554	0.5095366506393254	0.9165668094812978	0.6861628430049896	0.9524011324833429	0.8212025603624872	0.9256629314992975	1.0	0.75	0.0	-0.00030644378972485473	18
1357	0.004185436057323098	0.0014078312284164078	-0.0013666206133458535	0.9819248100889054	-1	0	0	0.6666666666666666	2	0.5	1	0.6666666666666666	0.5	3	1	0	0	0	0.6666666666666666	3	2	4	0.0	0	0.4966285280481831	0.7617999908549912	0.9363689586201387	0.9593935733589335	0.1906363035768566	0.6556049525798066	0.9552430476552713	0.839732505240184	0	0	0.0	-0.00013666206133458535	41
2284	0.03886598772416569	0.011407742016411964	0.007661888355681172	0.7659894407220943	-1	0.25	1	0.4	4	0.6153846153846154	8	0.375	0.46153846153846156	6	6	8	1	0	0.4	4	10	15	0.05	0.4	0.6197775034799747	0.8174141830462838	0.5095366506393254	0.8765855138823527	0.7334917509710421	0.918085774651537	0.7983628751515239	0.8763896498497514	1.0	0.8333333333333334	0.0	0.007661888355681172	32
2634	0.03826644744959557	0.010961885169125272	0.0019168519810222181	0.8551551670532944	-1	0	0	0.4	4	0.5384615384615384	7	0.5	0.38461538461538464	6	5	8	1	0	0.3	3	10	15	0.05263157894736842	0	0.6197775034799747	0.8174141830462838	0.5095366506393254	0.8765855138823527	0.6948795508456748	0.9147625846610954	0.7271768684025576	0.8748141274035007	1.0	0.8333333333333334	0.0	0.0019168519810222181	22
3468	0.040058941167823915	0.012961903070627563	0.008739627046919595	0.7812731944640229	-1	0	0	0.4	4	0.5384615384615384	7	0.5	0.38461538461538464	7	5	7	1	0	0.3	3	10	15	0.0625	0	0.6096436959947877	0.891798462031451	0.5914591481008613	0.896110456363771	0.7223379997197527	0.9422125197118227	0.8212025603624872	0.9130782192304135	1.0	0.7142857142857143	0.0	0.008739627046919595	21
4000	0.04426772742936346	0.003317217653843274	-0.0032800259165663504	0.9328627013624962	-1	0	0	0.3	3	0.6666666666666666	8	0.2857142857142857	0.4166666666666667	5	5	8	3	0	1.0	7	7	14	0.15	0.25	0.6299113109651616	0.742505856729754	0.5471153340598243	0.8094502759979243	0.7446455022223316	0.6396588178626765	0.7917431515648661	0.7362276955729221	0.2	0.8	0.0	-0.000328002591656635	1
2861	0.04069546036246598	0.012955004461674854	0.009371290246625774	0.7674286220028497	-1	0	0	0.4	4	0.5384615384615384	7	0.5	0.38461538461538464	7	5	7	1	0	0.3	3	10	15	0.0625	0	0.6096436959947877	0.891798462031451	0.5914591481008613	0.896110456363771	0.6451135994690179	0.9372094449617309	0.7293672383898896	0.9107120895219776	1.0	0.7142857142857143	0.0	0.009371290246625774	77
3430	0.04026810585203704	0.012877507596878085	0.00921393874997527	0.7748644523852146	-1	0	0	0.4	4	0.5384615384615384	7	0.5	0.38461538461538464	7	5	7	1	0	0.3	3	10	15	0.0625	0	0.6096436959947877	0.891798462031451	0.5914591481008613	0.896110456363771	0.6411143847255555	0.9374024376048862	0.8212025603624872	0.9108010691441882	1.0	0.7142857142857143	0.0	0.00921393874997527	32
3999	0.0253681594957051	0.006291770547109115	-0.006285808835195467	0.9404774510262315	-1	0.3333333333333333	1	0.625	5	0.3	3	0.5	0.3	7	3	4	1	0	0.6666666666666666	4	6	12	0.125	0	0.6299113109651616	0.8182251435371559	0.42761415317778945	0.8897465731221464	0.7064568378749815	0.9468249938655456	0.7642863474645695	0.8963535977036351	1.0	0.5714285714285714	0.0	-0.0006285808835195467	2
4379	0.03464571356091245	0.01263130704398283	0.011296808492220015	0.9270603842005032	-1	0.25	1	0.4	4	0.5833333333333334	7	0.4666666666666667	0.4166666666666667	5	5	8	1	0	0.3	3	10	14	0.05	0.5	0.6096436959947877	0.7084543172166181	0.5697492640062066	0.7984080072656413	0.7446455022223316	0.6290060084076238	0.7561586748856756	0.7172252390895398	1.0	0.8	0.0	0.011296808492220015	33
961	0.007453726051069898	0.0020633677704885132	-0.002058409438855803	0.9758953163322308	-1	0	0	0.25	1	1.0	3	1.0	1.0	4	3	0	0	0	0.2	5	1	5	0.0	0	0.4966285280481831	0.9303735674637124	0.8824545040354238	0.9418165864615086	0.27450178584629603	0.9331024861198889	0.8482272849256036	0.9352735097033541	0	0	0.0	-0.0002058409438855803	9
4862	0.026347416300734346	0.006016019476137811	0.005311462244231316	0.9294305731581045	-1	0.6666666666666666	2	0.6666666666666666	6	0.2727272727272727	3	0.5416666666666666	0.2727272727272727	6	3	6	1	0	0.375	3	8	13	0.07692307692307693	0.8	0.6197775034799747	0.861951382862882	0.49868170859199806	0.8989115025244332	0.6843481429305659	0.9494647345735888	0.7905303016767806	0.9102482131245807	1.0	0.6666666666666666	0.0	0.005311462244231316	14
842	0.0069312067961990135	0.001646425556510173	-0.001609141900759029	0.9798432391368175	-1	0	0	0.3333333333333333	1	1.0	2	1.0	1.0	3	2	0	0	0	0.25	4	1	4	0.0	0	0.4966285280481831	0.7617999908549912	0.9363689586201387	0.9593935733589335	0.1952480967573721	0.6213774201425274	0.9544853436072669	0.8329641843798343	0	0	0.0	-0.0001609141900759029	43
2657	0.0325331849334434	0.014282458314352315	0.010510829652260342	0.9262846622318363	-1	0.25	1	0.4	4	0.5833333333333334	7	0.4666666666666667	0.4166666666666667	5	5	8	2	0	0.3	3	10	14	0.1	0.5	0.6096436959947877	0.7084543172166181	0.5914591481008613	0.8141882551022299	0.7446455022223316	0.6861828330657659	0.7249754552927798	0.7406263709707579	0.6	0.8	0.0	0.010510829652260342	26
2180	0.03365572459382193	0.0029426392516930617	0.0028025269796855606	0.9268794736965338	-1	0	0	0.4	4	0.5384615384615384	7	0.3125	0.38461538461538464	6	5	8	1	0	0.75	8	6	15	0.05263157894736842	0.2	0.5994790525885852	0.8215987947556349	0.5095366506393254	0.8765855138823527	0.6928799434739435	0.9151021484498693	0.776762229925712	0.8760013149024639	1.0	0.8333333333333334	0.0	0.0028025269796855606	20
1095	0.0068161051071069	0.0016080374588860735	-0.0015481517352259066	0.9798543831117448	-1	0	0	0.3333333333333333	1	1.0	2	1.0	1.0	3	2	0	0	0	0.25	4	1	4	0.0	0	0.4966285280481831	0.7617999908549912	0.9363689586201387	0.9593935733589335	0.1906363035768566	0.6471689687627633	0.9552430476552713	0.8380588749031638	0	0	0.0	-0.00015481517352259065	24
1269	0.004179256772249518	0.0014491779876711457	-0.001397928028593767	0.9816191859201716	-1	0	0	0.6666666666666666	2	0.5	1	0.6666666666666666	0.5	3	1	0	0	0	0.6666666666666666	3	2	4	0.0	0	0.4966285280481831	0.7617999908549912	0.9363689586201387	0.9593935733589335	0.1906363035768566	0.6556049525798066	0.9552430476552713	0.839732505240184	0	0	0.0	-0.0001397928028593767	57
851	0.006995954791484049	0.0017458170559942056	-0.0016873996241001813	0.9797177124724157	-1	0	0	0.3333333333333333	1	1.0	2	1.0	1.0	3	2	0	0	0	0.25	4	1	4	0.0	0	0.4966285280481831	0.7617999908549912	0.9363689586201387	0.9593935733589335	0.1952480967573721	0.6213774201425274	0.9544853436072669	0.8329641843798343	0	0	0.0	-0.00016873996241001813	28
3591	0.0387496736765709	0.00991812688113759	0.009052083510969493	0.9273348104095727	-1	0.25	1	0.5	5	0.46153846153846156	6	0.5	0.38461538461538464	7	5	7	1	0	0.3	3	10	15	0.0625	0.8	0.6096436959947877	0.891798462031451	0.5697492640062066	0.8909055731296815	0.6451135994690179	0.9369046740711967	0.7293672383898896	0.9090757231505682	1.0	0.7142857142857143	0.0	0.009052083510969493	29
1999	None	None	None	None	None	0	0	0.3	3	0.6923076923076923	9	0.5	0.5384615384615384	8	7	6	1	0	0.8333333333333334	5	6	15	0.06666666666666667	0	0.7219829582142943	0.8449204433496597	0.42761415317778945	0.9034424263238031	0.6248196045990261	0.9527078670571718	0.8233587622499984	0.9098206618006317	1.0	0.75	0.0	None	0
3821	0.031021885438717683	0.008322472132727615	0.008004540618199106	0.92670294936156	-1	0.3333333333333333	1	0.4444444444444444	4	0.5454545454545454	6	0.48148148148148145	0.36363636363636365	4	4	8	1	0	0.3333333333333333	3	9	13	0.05	0.5	0.6197775034799747	0.5419716647603607	0.5800349865792643	0.831669176686154	0.7515270981662974	0.6257102667676891	0.7447717577314679	0.6813279278467226	1.0	1.0	0.0	0.008004540618199106	15
1047	None	None	None	None	None	0	0	0.5	5	0.46153846153846156	6	0.35714285714285715	0.38461538461538464	6	5	8	1	0	0.8571428571428571	6	7	15	0.05263157894736842	0.2857142857142857	0.4984962307187269	0.9358856157590713	0.4144713615077171	0.8521295721474289	0.24599756573904	0.8859567706378557	0.7951768729325449	0.8966711376806237	1.0	0.16666666666666666	0.0	None	0
2653	0.0397826003746127	0.013015271721018113	0.009176957134689474	0.7714840577074309	-1	0	0	0.4	4	0.5384615384615384	7	0.5	0.38461538461538464	7	5	7	1	0	0.3	3	10	15	0.0625	0	0.6096436959947877	0.891798462031451	0.5914591481008613	0.896110456363771	0.6760432420007347	0.9388045089017697	0.8212025603624872	0.9114528422316991	1.0	0.7142857142857143	0.0	0.009176957134689474	46
4349	0.03529601953925237	0.01249494232418872	0.01130351291764094	0.9266034411359987	-1	0.25	1	0.4	4	0.5833333333333334	7	0.4666666666666667	0.4166666666666667	5	5	8	1	0	0.3	3	10	14	0.05	0.5	0.6096436959947877	0.7084543172166181	0.5697492640062066	0.7984080072656413	0.7446455022223316	0.6290060084076238	0.7561586748856756	0.7172252390895398	1.0	0.8	0.0	0.01130351291764094	55
2295	0.04025558178501995	0.012803541449299136	0.009296654901105676	0.7804166833358727	-1	0	0	0.4	4	0.5384615384615384	7	0.5	0.38461538461538464	7	5	7	1	0	0.3	3	10	15	0.0625	0	0.6096436959947877	0.891798462031451	0.5914591481008613	0.896110456363771	0.7223379997197527	0.9422125197118227	0.8212025603624872	0.9130782192304135	1.0	0.7142857142857143	0.0	0.009296654901105676	68
2230	0.018671435191399403	0.0034224030311532823	-0.003402038364776471	0.9778123382006964	-1	0.25	1	0.5	5	0.46153846153846156	6	0.46875	0.3076923076923077	5	4	9	2	0	0.5	4	8	15	0.09523809523809523	0.5714285714285714	0.5482420405480222	0.9445495667688892	0.42761415317778945	0.7910516636887983	0.6451135994690179	0.949357620186216	0.9184104608849617	0.9141843269380231	0.8	1.0	0.0	-0.0003402038364776471	9
3004	0.03525570665051635	0.01300167610340784	0.011664708368965545	0.9265246752640496	-1	0	0	0.4	4	0.5384615384615384	7	0.5	0.38461538461538464	7	5	7	1	0	0.3	3	10	15	0.0625	0	0.6096436959947877	0.8927698530539554	0.5914591481008613	0.896110456363771	0.6451135994690179	0.9372094449617309	0.7376554225223161	0.9109856576802193	1.0	0.7142857142857143	0.0	0.011664708368965545	41
2542	0.02180004866375582	0.009184815973906342	-0.007765757836142853	0.925712864945211	-1	0	0	0.4	4	0.5384615384615384	7	0.4166666666666667	0.38461538461538464	7	5	7	1	0	0.4444444444444444	4	9	15	0.0625	0	0.6299113109651616	0.8968410707016815	0.42761415317778945	0.931368932124417	0.6496978930773352	0.9536676504518303	0.8212025603624872	0.9307540851046561	1.0	0.8571428571428571	0.0	-0.0007765757836142853	2
3365	0.03974014092546343	0.013076054108788739	0.009711959393364914	0.765854322111893	-1	0	0	0.4	4	0.5384615384615384	7	0.5	0.38461538461538464	7	5	7	1	0	0.3	3	10	15	0.0625	0	0.6096436959947877	0.891798462031451	0.5914591481008613	0.896110456363771	0.7223379997197527	0.9422125197118227	0.8212025603624872	0.9130782192304135	1.0	0.7142857142857143	0.0	0.009711959393364914	27
3226	0.037758186281883974	0.006730252988214476	-0.004311767817354602	0.9235313605908084	-1	0	0	0.3	3	0.6923076923076923	9	0.375	0.46153846153846156	7	6	7	1	0	0.4	4	10	15	0.058823529411764705	0	0.6299113109651616	0.8221135374174008	0.42761415317778945	0.8991123867850954	0.6988282229826716	0.9470542777858295	0.8212025603624872	0.9003160338835063	1.0	0.8571428571428571	0.0	-0.0004311767817354602	0
3107	0.040715052915043654	0.01327856671608235	0.009787904804153475	0.7673233646258959	-1	0	0	0.4	4	0.5384615384615384	7	0.5	0.38461538461538464	7	5	7	1	0	0.3	3	10	15	0.0625	0	0.6096436959947877	0.891798462031451	0.5914591481008613	0.896110456363771	0.6411143847255555	0.9374024376048862	0.8212025603624872	0.9108010691441882	1.0	0.7142857142857143	0.0	0.009787904804153475	41
2499	0.03991034356369036	0.013539225235476458	0.007328693397129678	0.7791787539774708	-1	0	0	0.4	4	0.5384615384615384	7	0.5	0.38461538461538464	6	5	8	1	0	0.3	3	10	15	0.05263157894736842	0	0.6197775034799747	0.8174141830462838	0.5095366506393254	0.8765855138823527	0.6928799434739435	0.9151021484498693	0.776762229925712	0.8749733049005348	1.0	0.8333333333333334	0.0	0.007328693397129678	24
2399	0.0362760764888825	0.012458880342600096	0.00712656636571519	0.9285003503244899	-1	0	0	0.3	3	0.6923076923076923	9	0.5	0.38461538461538464	5	5	9	3	0	0.3	3	10	15	0.13636363636363635	0	0.6096436959947877	0.7084543172166181	0.5914591481008613	0.8141882551022299	0.7446455022223316	0.6895618164085624	0.7249754552927798	0.7416328482891785	0.2	0.4	0.0	0.00712656636571519	29
4037	0.03549192107072517	0.011922065701129305	0.010724057215678814	0.9266508814163132	-1	0.25	1	0.4	4	0.5833333333333334	7	0.4666666666666667	0.4166666666666667	5	5	8	1	0	0.3	3	10	14	0.05	0.5	0.6096436959947877	0.7084543172166181	0.5697492640062066	0.7984080072656413	0.7446455022223316	0.6264363239394268	0.7573876648092401	0.7164812503032542	1.0	0.8	0.0	0.010724057215678814	24
539	0.002588255079302884	0.0025423988778961524	-0.0025423571986211207	0.9835839102103185	-1	0	0	0.6666666666666666	2	0.5	1	1.0	0.5	3	1	0	0	0	0.25	4	1	4	0.0	0.6666666666666666	0.8904999093959269	0.9534384973432353	0.18423446917046854	0.6267253363297609	0.3445522655391078	0.5680287345661609	0.943906495000957	0.7808173549525441	0	0	0.0	-0.0002542357198621121	11
3374	0.039947260779867155	0.012554736376679183	0.009035535122715457	0.770326111178439	-1	0	0	0.4	4	0.5384615384615384	7	0.5	0.38461538461538464	7	5	7	1	0	0.3	3	10	15	0.0625	0	0.6096436959947877	0.891798462031451	0.5914591481008613	0.896110456363771	0.7223379997197527	0.9422125197118227	0.8212025603624872	0.9130782192304135	1.0	0.7142857142857143	0.0	0.009035535122715457	36
681	0.0017806833140724147	0.001715282270600802	-0.0017151578124277747	0.98473165212292	-1	0	0	1.0	1	0	0	1.0	0	1	0	0	0	0	0.5	1	2	2	0.0	0	0	0	0	0	0	0	0	0	0	0	0	-0.00017151578124277746	37
20	0.010720212726411037	0.0035676346715110547	-0.003533335799990705	0.95049992670482	-1	0	0	0.3333333333333333	3	0.7272727272727273	8	0.3611111111111111	0.6363636363636364	10	7	2	3	0	0.4444444444444444	9	4	13	0.6	0	0.2988300732421457	0.9148811037152557	0.3686553122023376	0.7536117342180436	0.46151460584858606	0.8030675016097589	0.7585807746036802	0.8365479042056897	0.1	0.4	0.0	-0.0003533335799990705	36
1180	0.006864211636155992	0.0017965844349705881	-0.0017618937197297108	0.9799202053791787	-1	0	0	0.3333333333333333	1	1.0	2	1.0	1.0	3	2	0	0	0	0.25	4	1	4	0.0	0	0.4966285280481831	0.7617999908549912	0.9363689586201387	0.9593935733589335	0.1952480967573721	0.6213774201425274	0.9544853436072669	0.8329641843798343	0	0	0.0	-0.00017618937197297108	17
435	0.001998322894603875	0.001922604813835312	-0.00192247992747067	0.9840487547637574	-1	0	0	1.0	2	0.0	0	0.75	0	2	0	0	0	0	1.0	2	2	3	0.0	0	0	0	0	0	0	0	0	0	0	0	0	-0.000192247992747067	9
1484	0.014379123036519146	0.0034756226110479386	-0.003399326413778144	0.9795326089454802	-1	0	0	0.3333333333333333	2	0.6666666666666666	4	0.5	0.3333333333333333	3	2	4	2	0	1.0	4	4	8	0.18181818181818182	0.5	0.6299113109651616	0.9550057669969192	0.2504089427592594	0.7535645603206497	0.16134323840596365	0.9473546532627845	0.7617667702043832	0.9132778731170673	0.8333333333333333	1.0	0.0	-0.0003399326413778144	15
3224	0.039707426218393696	0.011436045031038008	0.01001787188728693	0.9267656496988589	-1	0.25	1	0.5	5	0.46153846153846156	6	0.5	0.38461538461538464	7	5	7	1	0	0.3	3	10	15	0.0625	0.8	0.6096436959947877	0.891798462031451	0.5697492640062066	0.8909055731296815	0.702457623131519	0.9408319609044433	0.8212025603624872	0.9109441118727554	1.0	0.7142857142857143	0.0	0.01001787188728693	83
3812	0.03575362626079004	0.01255348007305665	0.011043404608505466	0.9272475360609242	-1	0.25	1	0.4	4	0.5833333333333334	7	0.4666666666666667	0.4166666666666667	5	5	8	2	0	0.3	3	10	14	0.1	0.5	0.6096436959947877	0.7084543172166181	0.5697492640062066	0.7984080072656413	0.7446455022223316	0.6264363239394268	0.7573876648092401	0.7164812503032542	0.6	0.8	0.0	0.011043404608505466	22
2513	0.04012619846547636	0.012750205246197502	0.009342246126582198	0.7789040398110347	-1	0	0	0.4	4	0.5384615384615384	7	0.5	0.38461538461538464	7	5	7	1	0	0.3	3	10	15	0.0625	0	0.6096436959947877	0.891798462031451	0.5914591481008613	0.896110456363771	0.6451135994690179	0.9372094449617309	0.7293672383898896	0.9107120895219776	1.0	0.7142857142857143	0.0	0.009342246126582198	77
1955	0.01837918768938897	0.004717799664319813	-0.00447310431321654	0.9290211751061518	-1	0	0	0.4	4	0.5384615384615384	7	0.3333333333333333	0.46153846153846156	7	6	7	1	0	0.5555555555555556	5	9	15	0.058823529411764705	0	0.8276040610980088	0.7835283248331039	0.21030894548541848	0.9265034278317499	0.11398817752692332	0.961094135660721	0.9619134438726764	0.9123350080757174	1.0	0.8571428571428571	0.0	-0.000447310431321654	2
1942	0.03870170029410194	0.012092761320515727	0.0021492854313156194	0.8557274138740802	-1	0	0	0.4	4	0.5384615384615384	7	0.5	0.38461538461538464	6	5	8	1	0	0.3	3	10	15	0.05263157894736842	0	0.6197775034799747	0.8174141830462838	0.5095366506393254	0.8765855138823527	0.6928799434739435	0.9151021484498693	0.776762229925712	0.8749733049005348	1.0	0.8333333333333334	0.0	0.0021492854313156194	20
293	0.0044999084902525984	0.003499866852076188	-0.0034966950294013388	0.979587315944262	-1	0	0	0.5	2	0.6666666666666666	2	0.625	0.6666666666666666	4	2	0	0	0	0.5	2	4	5	0.0	0	0.5553644278742922	0.9584541589174902	0.7202211641924977	0.9062462149829057	0.9011260421887011	0.9517316667159827	0.9354974573282107	0.9424714116042907	0	0	0.0	-0.00034966950294013386	7
3291	None	None	None	None	None	0	0	0.3	3	0.6923076923076923	9	0.5357142857142857	0.38461538461538464	7	5	7	1	0	0.5714285714285714	4	7	15	0.0625	0.15384615384615385	0.6096436959947877	0.891798462031451	0.5914591481008613	0.896110456363771	0.7223379997197527	0.9422125197118227	0.8212025603624872	0.9130782192304135	1.0	0.7142857142857143	0.0	None	0
4555	0.035532899477243446	0.012752686662104527	0.011034310806683316	0.9272564323263575	-1	0.25	1	0.4	4	0.5833333333333334	7	0.4666666666666667	0.4166666666666667	5	5	8	1	0	0.3	3	10	14	0.05	0.5	0.6096436959947877	0.7084543172166181	0.5697492640062066	0.7984080072656413	0.7446455022223316	0.6649236401697103	0.7286495410821618	0.7277411570777892	1.0	0.8	0.0	0.011034310806683316	29
2018	0.029933071064208644	0.0073212643835625915	0.004026899412142886	0.9302799412776384	-1	0	0	0.4	4	0.5384615384615384	7	0.3333333333333333	0.38461538461538464	6	5	8	1	0	0.5555555555555556	5	9	15	0.05263157894736842	0.2	0.5994790525885852	0.8215987947556349	0.5095366506393254	0.8765855138823527	0.7235515626769253	0.9169406607236031	0.7927026505127823	0.876864109654841	1.0	0.8333333333333334	0.0	0.004026899412142886	21
1358	0.03139000600974421	0.008966952864658878	0.0055580359477280595	0.9297275862936993	-1	0	0	0.4	4	0.5384615384615384	7	0.3333333333333333	0.38461538461538464	6	5	8	1	0	0.5555555555555556	5	9	15	0.05263157894736842	0.2	0.5994790525885852	0.8215987947556349	0.5095366506393254	0.8765855138823527	0.6928799434739435	0.9151021484498693	0.776762229925712	0.8760013149024639	1.0	0.8333333333333334	0.0	0.0055580359477280595	100
4447	None	None	None	None	None	0.25	1	0.6	6	0.25	3	0.7	0.16666666666666666	5	2	8	1	0	0.8	5	4	14	0.058823529411764705	0	0.7459347906808694	0.9077913630126784	0.42761415317778945	0.9052262217274966	0.637484984576708	0.9557532540394746	0.895775343761537	0.9268168165329937	1.0	0.6	0.0	None	0
4040	0.03300663553881319	0.013935550856607094	0.0025112353244418685	0.9273169909486781	-1	0.25	1	0.5	5	0.46153846153846156	6	0.45454545454545453	0.38461538461538464	5	5	9	2	0	0.2727272727272727	3	11	15	0.09090909090909091	0.5	0.6096436959947877	0.7084543172166181	0.5697492640062066	0.8202476184292038	0.7658224982789781	0.722794835037302	0.8192045813031268	0.7542534011454455	0.6	0.6	0.0	0.0025112353244418685	8
21	None	None	None	None	None	0.25	1	0.5	5	0.5833333333333334	7	0.3888888888888889	0.4166666666666667	9	5	4	3	0	1.0	6	6	14	0.375	0.16666666666666666	0.7730582420853935	0.9499894608842485	0.5699826821864822	0.944931015906913	0.26933944694026823	0.9319178992659991	0.9368987128305241	0.9427347471645802	0.2222222222222222	0.1111111111111111	0.0	None	0
4353	0.03464837721696519	0.012172556133219875	0.011093033849949857	0.927090969970994	-1	0.25	1	0.4	4	0.5833333333333334	7	0.4666666666666667	0.4166666666666667	5	5	8	2	0	0.3	3	10	14	0.1	0.5	0.6096436959947877	0.7084543172166181	0.5697492640062066	0.7984080072656413	0.7446455022223316	0.6290060084076238	0.7561586748856756	0.7172252390895398	0.6	0.8	0.0	0.011093033849949857	21
4423	0.035539793457690406	0.012499032173515678	0.01140722651688969	0.9270642618185534	-1	0.25	1	0.4	4	0.5833333333333334	7	0.4666666666666667	0.4166666666666667	5	5	8	1	0	0.3	3	10	14	0.05	0.5	0.6096436959947877	0.7084543172166181	0.5697492640062066	0.7984080072656413	0.7446455022223316	0.6290060084076238	0.7561586748856756	0.7172252390895398	1.0	0.8	0.0	0.01140722651688969	48
1239	0.004026541277720528	0.0013445369099299226	-0.0012951756055666716	0.9814567923139428	-1	0	0	0.6666666666666666	2	0.5	1	0.6666666666666666	0.5	3	1	0	0	0	0.6666666666666666	3	2	4	0.0	0	0.4966285280481831	0.7617999908549912	0.9363689586201387	0.9593935733589335	0.1906363035768566	0.6556049525798066	0.9552430476552713	0.839732505240184	0	0	0.0	-0.00012951756055666716	37
1986	0.04099116650558224	0.010635886845572026	-0.01000040517479191	0.9050032982152786	-1	0	0	0.3	3	0.6923076923076923	9	0.5	0.46153846153846156	7	6	7	2	0	0.3	3	10	15	0.11764705882352941	0.25	0.6299113109651616	0.8221135374174008	0.42761415317778945	0.8991123867850954	0.6340071538308266	0.9436496426291867	0.8212025603624872	0.898326487874029	0.6428571428571428	0.8571428571428571	0.0	-0.001000040517479191	1
2881	0.04008737259806338	0.013204433640065596	0.009058648647254747	0.7814807349070627	-1	0	0	0.4	4	0.5384615384615384	7	0.5	0.38461538461538464	7	5	7	1	0	0.3	3	10	15	0.0625	0	0.6096436959947877	0.891798462031451	0.5914591481008613	0.896110456363771	0.6411143847255555	0.9374024376048862	0.8212025603624872	0.9108010691441882	1.0	0.7142857142857143	0.0	0.009058648647254747	29
1993	0.021664757034392374	0.005770716933860325	0.004461815856319062	0.9271915611027118	-1	0	0	0.5	5	0.38461538461538464	5	0.375	0.3076923076923077	5	4	9	1	0	0.625	5	8	15	0.047619047619047616	0.18181818181818182	0.6096436959947877	0.7839140764145119	0.42761415317778945	0.9023066801124852	0.6411143847255555	0.9265151474533547	0.8212025603624872	0.8824009122924193	1.0	1.0	0.0	0.004461815856319062	20
1664	0.030789007525005452	0.0076444566925676334	0.0036853942443680395	0.930152134506574	-1	0	0	0.4	4	0.5384615384615384	7	0.3333333333333333	0.38461538461538464	6	5	8	1	0	0.5555555555555556	5	9	15	0.05263157894736842	0.2	0.5994790525885852	0.8215987947556349	0.5095366506393254	0.8765855138823527	0.6928799434739435	0.9151021484498693	0.776762229925712	0.8760013149024639	1.0	0.8333333333333334	0.0	0.0036853942443680395	20
1769	0.03156015797486756	0.007632188252631194	0.004274061662359949	0.9305122739731568	-1	0	0	0.4	4	0.5384615384615384	7	0.3333333333333333	0.38461538461538464	6	5	8	1	0	0.5555555555555556	5	9	15	0.05263157894736842	0.2	0.5994790525885852	0.8215987947556349	0.5095366506393254	0.8765855138823527	0.677492513384626	0.9308481170523457	0.8233587622499984	0.8838253287757547	1.0	0.8333333333333334	0.0	0.004274061662359949	16
3573	0.03347166672125819	0.006967213955388492	-0.0032005616839024687	0.9330164621152771	-1	0.25	1	0.5	5	0.46153846153846156	6	0.375	0.3076923076923077	5	4	9	2	0	0.4	4	10	15	0.09523809523809523	0.4	0.6096436959947877	0.7084543172166181	0.5697492640062066	0.8082063332779565	0.7446455022223316	0.620265490857747	0.7561586748856756	0.7188950153421438	0.7	0.8	0.0	-0.0003200561683902469	13
4198	0.03331212654567462	0.0057453847673398775	0.0035864550286833973	0.9199863077682359	-1	0	0	0.25	2	0.7777777777777778	7	0.6111111111111112	0.5555555555555556	5	5	5	1	0	0.2222222222222222	2	9	11	0.07142857142857142	0	0.6299113109651616	0.7701213175127086	0.5475773569856881	0.7923214303961887	0.7446455022223316	0.6594932590622097	0.7326296080200678	0.7445340773957843	1.0	0.8	0.0	0.0035864550286833973	7
350	0.0019853522642625243	0.0017808330045997742	-0.00177898608104271	0.9839275736702545	-1	0	0	1.0	1	0	0	1.0	0	1	0	0	0	0	0.5	2	1	2	0.0	0	0	0	0	0	0	0	0	0	0	0	0	-0.000177898608104271	31
2583	0.034679093083786264	0.013505619486375254	0.011653161271332067	0.9280973507206378	-1	0	0	0.4	4	0.5384615384615384	7	0.5	0.38461538461538464	7	5	7	1	0	0.3	3	10	15	0.0625	0	0.6096436959947877	0.8927698530539554	0.5914591481008613	0.896110456363771	0.6411143847255555	0.9374024376048862	0.8209395094725268	0.9110743912989021	1.0	0.7142857142857143	0.0	0.011653161271332067	22
2585	0.02137212098586508	0.00921202802241277	-0.008164778038823643	0.9251240927817268	-1	0	0	0.4	4	0.5384615384615384	7	0.4166666666666667	0.38461538461538464	7	5	7	1	0	0.4444444444444444	4	9	15	0.0625	0	0.6299113109651616	0.8968410707016815	0.42761415317778945	0.931368932124417	0.483816710919074	0.9561980364493704	0.8212025603624872	0.9320069518233195	1.0	0.8571428571428571	0.0	-0.0008164778038823643	1
3698	0.0394448660651939	0.011391496407591508	0.009967735627671332	0.9268562384222542	-1	0.25	1	0.5	5	0.46153846153846156	6	0.5	0.38461538461538464	7	5	7	1	0	0.3	3	10	15	0.0625	0.8	0.6096436959947877	0.891798462031451	0.5697492640062066	0.8909055731296815	0.6411143847255555	0.9374024376048862	0.8212025603624872	0.9093083136138982	1.0	0.7142857142857143	0.0	0.009967735627671332	64
3596	0.042507296920173895	0.0053217911452357125	-0.005243293123529757	0.9209241464931405	-1	0.25	1	0.4	4	0.6153846153846154	8	0.30612244897959184	0.46153846153846156	8	6	6	1	0	1.0	7	7	15	0.07142857142857142	0.2222222222222222	0.6299113109651616	0.8977926183748554	0.49868170859199806	0.9116976812204695	0.6230049045246023	0.948822220451048	0.8212025603624872	0.9224276403729683	1.0	0.75	0.0	-0.0005243293123529758	5
4732	0.034174615634357225	0.011728600067889262	0.010658061689456443	0.9268637288814892	-1	0.25	1	0.4	4	0.5833333333333334	7	0.4666666666666667	0.4166666666666667	5	5	8	1	0	0.3	3	10	14	0.05	0.5	0.6096436959947877	0.7084543172166181	0.5697492640062066	0.7984080072656413	0.7446455022223316	0.6290060084076238	0.7561586748856756	0.7172252390895398	1.0	0.8	0.0	0.010658061689456443	22
3685	0.03560135079813484	0.005864645631490335	-0.005856307261667394	0.9405077441321991	-1	0.25	1	0.6	6	0.25	3	0.5185185185185185	0.25	5	3	8	2	0	0.3333333333333333	3	9	14	0.1111111111111111	0.4	0.6299113109651616	0.742505856729754	0.5697492640062066	0.8011538256963092	0.7446455022223316	0.6264363239394268	0.7573876648092401	0.7290559151063958	0.6	0.8	0.0	-0.0005856307261667394	2
2684	0.04015126563120355	0.012694513856412968	0.00925420560160154	0.7799930516570022	-1	0	0	0.4	4	0.5384615384615384	7	0.5	0.38461538461538464	7	5	7	1	0	0.3	3	10	15	0.0625	0	0.6096436959947877	0.891798462031451	0.5914591481008613	0.896110456363771	0.6411143847255555	0.9374024376048862	0.8212025603624872	0.9108010691441882	1.0	0.7142857142857143	0.0	0.00925420560160154	32
4193	0.04251050307766205	0.013897224586671232	0.008122196934621776	0.9292556248340396	-1	0.25	1	0.4	4	0.6153846153846154	8	0.45454545454545453	0.38461538461538464	5	5	9	1	0	0.2727272727272727	3	11	15	0.045454545454545456	0.4	0.6096436959947877	0.7084543172166181	0.5697492640062066	0.7984080072656413	0.7446455022223316	0.6290060084076238	0.7561586748856756	0.7172252390895398	1.0	0.8	0.0	0.008122196934621776	15
4020	0.03450895564367963	0.011688115590285592	0.01049780386842875	0.9272379319808061	-1	0.25	1	0.4	4	0.5833333333333334	7	0.4666666666666667	0.4166666666666667	5	5	8	1	0	0.3	3	10	14	0.05	0.5	0.6096436959947877	0.7084543172166181	0.5697492640062066	0.7984080072656413	0.7446455022223316	0.6290060084076238	0.7561586748856756	0.7172252390895398	1.0	0.8	0.0	0.01049780386842875	33
1395	0.03943980896330738	0.010296900903674485	0.004974135266531413	0.7771553712028514	-1	0	0	0.4	4	0.5384615384615384	7	0.5	0.38461538461538464	6	5	8	1	0	0.3	3	10	15	0.05263157894736842	0	0.5994790525885852	0.8215987947556349	0.5095366506393254	0.8765855138823527	0.6928799434739435	0.9151021484498693	0.776762229925712	0.8760013149024639	1.0	0.8333333333333334	0.0	0.004974135266531413	56
3492	0.042040143386161674	0.010676855394151842	0.008558296337152525	0.9290601204453308	-1	0	0	0.4	4	0.5384615384615384	7	0.5	0.38461538461538464	7	5	7	1	0	0.3	3	10	15	0.0625	0	0.6096436959947877	0.891798462031451	0.5697492640062066	0.8909055731296815	0.6103395245469204	0.9416437617693864	0.8212025603624872	0.9113402247654404	1.0	0.7142857142857143	0.0	0.008558296337152525	21
2928	0.04013204202539799	0.005985778963332281	-0.00564993622743962	0.9284563873166679	-1	0	0	0.3	3	0.6923076923076923	9	0.26785714285714285	0.46153846153846156	8	6	6	1	0	0.875	7	8	15	0.07142857142857142	0.2222222222222222	0.6299113109651616	0.8977926183748554	0.5095366506393254	0.9188967870995876	0.636458776326764	0.9514408171813034	0.7809786213770594	0.9258892158046123	1.0	0.75	0.0	-0.0005649936227439619	5
4592	0.040304215073142136	0.008034300760799149	0.005043812315911298	0.9296535628573821	-1	0.25	1	0.4	4	0.5833333333333334	7	0.4666666666666667	0.4166666666666667	5	5	8	1	0	0.3	3	10	14	0.05	0.5	0.6096436959947877	0.7084543172166181	0.42761415317778945	0.8011331277425688	0.7446455022223316	0.6290060084076238	0.8212025603624872	0.7183742834448389	1.0	0.6	0.0	0.005043812315911298	13
2774	0.03142865736963501	0.007073191558759563	-0.004760902225788208	0.9249116794216398	-1	0	0	0.3	3	0.6923076923076923	9	0.625	0.5384615384615384	8	7	6	1	0	0.16666666666666666	2	12	15	0.06666666666666667	0	0.6197775034799747	0.9454316070516282	0.6646818703768658	0.9266944757434791	0.3902185358414906	0.945329600238764	0.915860482362295	0.9397132237168814	1.0	0.625	0.0	-0.00047609022257882075	2
1135	0.007941695821452188	0.004603168683231264	-0.004600243537850037	0.9439167774452027	-1	0	0	0.3333333333333333	3	0.6363636363636364	7	0.8125	0.2727272727272727	3	3	9	0	0	0.25	2	8	13	0.0	0	0.9159914908509401	0.8913096934713259	0.9807127726611755	0.6948873696705367	0.2671260344598908	0.9261512113174857	0.9514023854898752	0.860417111374525	0	0	0.0	-0.00046002435378500364	3
2962	0.040562839828140816	0.00983316748501195	0.009628464281463507	0.9290778700692619	-1	0	0	0.4	4	0.5384615384615384	7	0.5	0.38461538461538464	7	5	7	1	0	0.3	3	10	15	0.0625	0	0.6096436959947877	0.891798462031451	0.42761415317778945	0.8935665899488004	0.671682762952884	0.938025911135823	0.8212025603624872	0.9103570534917402	1.0	0.7142857142857143	0.0	0.009628464281463507	18
3206	0.03610359708146833	0.005670744440898911	-0.0034692240369995305	0.9353784243490672	-1	0.25	1	0.4	4	0.5833333333333334	7	0.4666666666666667	0.4166666666666667	5	5	8	3	0	0.3	3	10	14	0.15	0.5	0.6299113109651616	0.742505856729754	0.5471153340598243	0.830323072607482	0.7446455022223316	0.7314510583292452	0.7917431515648661	0.7714146774500745	0.2	0.8	0.0	-0.0003469224036999531	3
1954	0.030787747764259007	0.00929803657382493	0.005719911802449144	0.9296293086560795	-1	0	0	0.4	4	0.5384615384615384	7	0.3333333333333333	0.38461538461538464	6	5	8	1	0	0.5555555555555556	5	9	15	0.05263157894736842	0.2	0.5994790525885852	0.8215987947556349	0.5095366506393254	0.8765855138823527	0.7334917509710421	0.918085774651537	0.7983628751515239	0.8774076458740916	1.0	0.8333333333333334	0.0	0.005719911802449144	26
119	0.015622090777365132	0.007131354321496374	-0.006948652411731168	0.9711669361158302	-1	0	0	0.5	3	0.5714285714285714	4	0.375	0.42857142857142855	5	3	3	1	0	0.6666666666666666	6	4	9	0.125	0.6666666666666666	0.4701137914899056	0.8915168725711541	0.6605810878286722	0.8118576548680106	0.5092884852377197	0.8277404474343236	0.8195635352947686	0.8471884533229173	1.0	0.2	0.0	-0.0006948652411731168	8
3043	0.03776478901424189	0.008976657448715604	-0.003630399529397197	0.908108935035296	-1	0	0	0.3	3	0.6923076923076923	9	0.6818181818181818	0.46153846153846156	7	6	7	1	0	0.18181818181818182	2	11	15	0.058823529411764705	0	0.6299113109651616	0.8221135374174008	0.42761415317778945	0.8991123867850954	0.6392996846511317	0.9437625167502092	0.8212025603624872	0.898391156633451	1.0	0.8571428571428571	0.0	-0.0003630399529397197	2
4035	0.03605275337213051	0.012632987199155433	0.011301672898609066	0.9269334377421372	-1	0.25	1	0.4	4	0.5833333333333334	7	0.4666666666666667	0.4166666666666667	5	5	8	2	0	0.3	3	10	14	0.1	0.5	0.6096436959947877	0.7084543172166181	0.5697492640062066	0.7984080072656413	0.7446455022223316	0.6264363239394268	0.7573876648092401	0.7164812503032542	0.6	0.8	0.0	0.011301672898609066	20
4847	0.040982479880053165	0.010250846353966824	0.007141620222951051	0.9287183026990435	-1	0	0	0.4	4	0.5384615384615384	7	0.5	0.38461538461538464	6	5	8	1	0	0.3	3	10	15	0.05263157894736842	0	0.6197775034799747	0.8174141830462838	0.49868170859199806	0.8655386132244425	0.7217368626025016	0.9167895493866239	0.7905303016767806	0.8721572241270485	1.0	0.8333333333333334	0.0	0.007141620222951051	14
918	0.006899306740140543	0.001696726426770688	-0.0016623469401003562	0.9789820471337914	-1	0	0	0.3333333333333333	1	1.0	2	1.0	1.0	3	2	0	0	0	0.25	4	1	4	0.0	0	0.4966285280481831	0.7617999908549912	0.9363689586201387	0.9593935733589335	0.1952480967573721	0.6213774201425274	0.9544853436072669	0.8329641843798343	0	0	0.0	-0.0001662346940100356	28
2456	0.04661788728141188	0.007282573678316883	-0.007149889319909657	0.94016704698587	-1	0.25	1	0.4	4	0.6153846153846154	8	0.4166666666666667	0.46153846153846156	7	6	7	2	0	0.25	3	12	15	0.11764705882352941	0.6666666666666666	0.5482420405480222	0.7394640116345942	0.5471153340598243	0.8449534748576837	0.7227515623295064	0.7408337296582382	0.7917431515648661	0.7795448201933626	0.5714285714285714	0.7142857142857143	0.0	-0.0007149889319909657	3
1832	0.03822259301479125	0.011291091526194022	0.002848548127651782	0.8546591347614796	-1	0	0	0.4	4	0.5384615384615384	7	0.5	0.38461538461538464	6	5	8	1	0	0.3	3	10	15	0.05263157894736842	0	0.6197775034799747	0.8174141830462838	0.5095366506393254	0.8765855138823527	0.6928799434739435	0.9151021484498693	0.776762229925712	0.8749733049005348	1.0	0.8333333333333334	0.0	0.002848548127651782	21
217	0.001909872973382123	0.0017731099553692465	-0.0017727324424831451	0.9851155207611739	-1	0	0	1.0	1	0	0	1.0	0	1	0	0	1	0	0.5	2	1	2	0.3333333333333333	0	0	0	0	0	0	0	0	0	0	0	0	-0.0001772732442483145	52
845	0.0033223105226688624	0.0028189955328577236	-0.0028189697419151124	0.9679205308783528	-1	0	0	0.3333333333333333	1	1.0	2	1.0	1.0	3	2	0	0	0	0.25	1	4	4	0.0	0	0.4966285280481831	0.87834988106866	0.9363689586201387	0.6488595601552747	0.20840536994725328	0.9429722332568721	0.9522696111026032	0.8580037944850059	0	0	0.0	-0.0002818969741915112	5
1743	0.031015742085983008	0.00954826917174327	0.004866610442403661	0.9316028485346401	-1	0	0	0.4	4	0.5384615384615384	7	0.3333333333333333	0.38461538461538464	6	5	8	1	0	0.5555555555555556	5	9	15	0.05263157894736842	0.2	0.5994790525885852	0.8215987947556349	0.5095366506393254	0.8765855138823527	0.6928799434739435	0.9151021484498693	0.776762229925712	0.8760013149024639	1.0	0.8333333333333334	0.0	0.004866610442403661	46
4283	0.02624331066130439	0.003630468745664788	0.003579376526739003	0.9304777950877714	-1	0.6666666666666666	2	0.6666666666666666	6	0.2727272727272727	3	0.4642857142857143	0.2727272727272727	5	3	7	1	0	0.5714285714285714	4	7	13	0.0625	0.6666666666666666	0.6096436959947877	0.8802507977869527	0.5697492640062066	0.9152283578884419	0.5757283275523661	0.9521144032029567	0.7013885425204796	0.9208993812457533	1.0	0.8	0.0	0.003579376526739003	9
3653	0.035089999076254846	0.01232947424740086	0.010841424387169599	0.927104056676217	-1	0.25	1	0.4	4	0.5833333333333334	7	0.4666666666666667	0.4166666666666667	5	5	8	2	0	0.3	3	10	14	0.1	0.5	0.6096436959947877	0.7084543172166181	0.5697492640062066	0.7984080072656413	0.7446455022223316	0.7085452996393754	0.7293672383898896	0.7409407897519189	0.6	0.8	0.0	0.010841424387169599	23
846	0.007022996929849515	0.0016324576653920955	-0.0015991592582490076	0.9802108877663368	-1	0	0	0.3333333333333333	1	1.0	2	1.0	1.0	3	2	0	0	0	0.25	4	1	4	0.0	0	0.4966285280481831	0.7617999908549912	0.9363689586201387	0.9593935733589335	0.1952480967573721	0.6213774201425274	0.9544853436072669	0.8329641843798343	0	0	0.0	-0.00015991592582490077	20
4218	0.03586777138075012	0.012079497102643359	0.011113670853371893	0.9271535123186515	-1	0.25	1	0.4	4	0.5833333333333334	7	0.4666666666666667	0.4166666666666667	5	5	8	1	0	0.3	3	10	14	0.05	0.5	0.6096436959947877	0.7084543172166181	0.5697492640062066	0.7984080072656413	0.7446455022223316	0.6290060084076238	0.7561586748856756	0.7172252390895398	1.0	0.8	0.0	0.011113670853371893	28
4188	0.03596512238031053	0.012317268228082691	0.011075258936696093	0.9269552761950409	-1	0.25	1	0.4	4	0.5833333333333334	7	0.4666666666666667	0.4166666666666667	5	5	8	2	0	0.3	3	10	14	0.1	0.5	0.6096436959947877	0.7084543172166181	0.5697492640062066	0.7984080072656413	0.7446455022223316	0.6264363239394268	0.7573876648092401	0.7164812503032542	0.6	0.8	0.0	0.011075258936696093	17
3044	0.03710227307184719	0.007963343027791574	-0.00793203756752841	0.9259063338644354	-1	0	0	0.3	3	0.6923076923076923	9	0.3333333333333333	0.5384615384615384	9	7	5	1	0	0.5555555555555556	5	9	15	0.08333333333333333	0	0.6299113109651616	0.9288618195812821	0.42761415317778945	0.9225619773719693	0.6103395245469204	0.949799823847555	0.8212025603624872	0.9347720749623891	1.0	0.7777777777777778	0.0	-0.0007932037567528411	3
2481	0.04135338279990059	0.011422470816077265	0.009313525674567731	0.9283469779372912	-1	0	0	0.4	4	0.5384615384615384	7	0.5	0.38461538461538464	7	5	7	1	0	0.3	3	10	15	0.0625	0	0.6096436959947877	0.891798462031451	0.5697492640062066	0.8909055731296815	0.671682762952884	0.938025911135823	0.8212025603624872	0.9096013264062917	1.0	0.7142857142857143	0.0	0.009313525674567731	74
4997	0.03563099744853389	0.01279973232338817	0.011595488265642055	0.9269047056436086	-1	0.25	1	0.4	4	0.5833333333333334	7	0.4666666666666667	0.4166666666666667	5	5	8	1	0	0.3	3	10	14	0.05	0.5	0.6096436959947877	0.7084543172166181	0.5697492640062066	0.7984080072656413	0.7446455022223316	0.6290060084076238	0.7561586748856756	0.7172252390895398	1.0	0.4	0.0	0.011595488265642055	82
3481	0.03583480636167514	0.012704494808817005	0.011034005375384771	0.9268927846495818	-1	0.25	1	0.4	4	0.5833333333333334	7	0.4666666666666667	0.4166666666666667	5	5	8	2	0	0.3	3	10	14	0.1	0.5	0.6096436959947877	0.7084543172166181	0.5697492640062066	0.7984080072656413	0.7446455022223316	0.6264363239394268	0.7573876648092401	0.7164812503032542	0.6	0.8	0.0	0.011034005375384771	59
4924	0.04230392715598598	0.01171467754784687	0.00356481263070063	0.9300676653563357	-1	0.25	1	0.4	4	0.6153846153846154	8	0.4166666666666667	0.5384615384615384	7	7	7	1	0	0.25	3	12	15	0.05555555555555555	0.6666666666666666	0.6096436959947877	0.7694482914429216	0.42761415317778945	0.8561839849459508	0.8005965732010756	0.6795924905175077	0.8212025603624872	0.7767829324719562	1.0	0.7142857142857143	0.0	0.00356481263070063	14
1974	0.031751733856336076	0.00823455554833032	0.004415268341068473	0.9303291495145309	-1	0	0	0.4	4	0.5384615384615384	7	0.3333333333333333	0.38461538461538464	6	5	8	1	0	0.5555555555555556	5	9	15	0.05263157894736842	0.2	0.5994790525885852	0.8215987947556349	0.5095366506393254	0.8765855138823527	0.6938642720068462	0.9179953042222061	0.7780637026863189	0.8773645282345139	1.0	0.6666666666666666	0.0	0.004415268341068473	23
4210	0.03573116808894522	0.011575048319567998	0.010594851120425144	0.927137694612392	-1	0.25	1	0.4	4	0.5833333333333334	7	0.4666666666666667	0.4166666666666667	5	5	8	1	0	0.3	3	10	14	0.05	0.5	0.6096436959947877	0.7084543172166181	0.5697492640062066	0.7984080072656413	0.8005965732010756	0.5893568986504016	0.8212025603624872	0.7058244993634337	1.0	0.8	0.0	0.010594851120425144	19
2204	0.04101835201261361	0.005457826938337033	2.6333313201656667e-05	0.9242422614680209	-1	0.25	1	0.4	4	0.6153846153846154	8	0.375	0.46153846153846156	7	6	7	2	0	0.4	4	10	15	0.11764705882352941	0.4	0.6299113109651616	0.8221135374174008	0.42761415317778945	0.916138617670881	0.7446455022223316	0.9501075414910093	0.8212025603624872	0.9080020434318873	0.6428571428571428	0.8571428571428571	0.0	2.6333313201656667e-05	17
4642	0.02590494516116859	0.003883576637929198	0.003244380778192696	0.9376319054647244	-1	0.25	1	0.4	4	0.6153846153846154	8	0.45454545454545453	0.46153846153846156	7	6	7	1	0	0.2727272727272727	3	11	15	0.058823529411764705	0.5	0.6096436959947877	0.8367597240434459	0.6633228501511065	0.8323921720517028	0.7446455022223316	0.6039701181069846	0.7917431515648661	0.7720063863808176	1.0	0.5714285714285714	0.0	0.003244380778192696	12
4632	0.03795855471532797	0.011308043599984574	0.008599922017466524	0.927997072927837	-1	0.25	1	0.5	5	0.46153846153846156	6	0.5	0.38461538461538464	6	5	8	1	0	0.3	3	10	15	0.05263157894736842	0.8	0.6197775034799747	0.8560871552245621	0.6511025419934728	0.8218448079952504	0.7217368626025016	0.8789650968074071	0.7905303016767806	0.8538234160334425	1.0	0.8333333333333334	0.0	0.008599922017466524	19
1695	0.0366240282587817	0.007086900467024116	-0.006928733932127747	0.9394993867457236	-1	0	0	0.5	5	0.38461538461538464	5	0.375	0.23076923076923078	5	3	9	2	0	0.625	5	8	15	0.1	0.2	0.5076451387652433	0.9071038774678997	0.7006137214019883	0.8938054820064949	0.6103395245469204	0.9319392708133252	0.7493315622961441	0.9122924539523256	0.7	0.8	0.0	-0.0006928733932127747	5
3741	0.027608908542096317	0.007094439068190697	0.0017320565274929582	0.9287327807620483	-1	0.25	1	0.5	5	0.46153846153846156	6	0.4166666666666667	0.38461538461538464	7	5	7	3	0	0.4444444444444444	4	9	15	0.1875	0.25	0.6913129664119271	0.9407147713573472	0.5697492640062066	0.9322637690837469	0.16828284706163693	0.9489558923265939	0.9570171568448881	0.9410134989637698	0.42857142857142855	0.8571428571428571	0.0	0.0017320565274929582	15
1883	0.02119001628477245	0.005573758452229604	0.0034285087827513262	0.9251143999206679	-1	0	0	0.4	4	0.5384615384615384	7	0.3125	0.38461538461538464	6	5	8	2	0	0.75	6	8	15	0.10526315789473684	0.18181818181818182	0.6197775034799747	0.7650843180391829	0.42761415317778945	0.8870989816922676	0.7155076687831986	0.9237724434820235	0.8212025603624872	0.8712790854093372	0.5833333333333334	1.0	0.0	0.0034285087827513262	14
518	0.0029458671801851494	0.002546021979338959	-0.002546021978813785	0.9815392383634002	-1	0	0	0.6666666666666666	2	0.5	1	0.6666666666666666	0.5	3	1	0	0	0	0.6666666666666666	3	2	4	0.0	0	0.4966285280481831	0.7275534804916619	0.9363689586201387	0.9752530303992095	0.20659066987282954	0.9623550127462333	0.9577889130123297	0.9329225481300576	0	0	0.0	-0.00025460219788137853	6
2688	0.038089041106953415	0.011408782326310688	0.008791562976226554	0.7801891049018327	-1	0.25	1	0.5	5	0.46153846153846156	6	0.5	0.38461538461538464	7	5	7	1	0	0.3	3	10	15	0.0625	0.8	0.6096436959947877	0.891798462031451	0.5914591481008613	0.896110456363771	0.6411143847255555	0.9374024376048862	0.8212025603624872	0.9108010691441882	1.0	0.7142857142857143	0.0	0.008791562976226554	21
3793	0.03370070192291104	0.010240794484424621	-0.0005413222458229673	0.9304248835070394	-1	0.25	1	0.5	5	0.46153846153846156	6	0.5	0.38461538461538464	6	5	8	1	0	0.3	3	10	15	0.05263157894736842	0.8	0.6096128600737721	0.8811628168328337	0.6511025419934728	0.8281455752826642	0.7235515626769253	0.7154687583692134	0.7910825827296369	0.8174811988044832	1.0	0.8333333333333334	0.0	-5.413222458229673e-05	10
3950	0.03572413650507878	0.01195125906228489	0.010667977581049874	0.9271483931287029	-1	0.25	1	0.4	4	0.5833333333333334	7	0.4666666666666667	0.4166666666666667	5	5	8	1	0	0.3	3	10	14	0.05	0.5	0.6096436959947877	0.7084543172166181	0.5697492640062066	0.7984080072656413	0.7446455022223316	0.6264363239394268	0.7573876648092401	0.7164812503032542	1.0	0.8	0.0	0.010667977581049874	25
3819	0.03711553214978546	0.008337824565569637	-0.0043719736317150175	0.9338510754357845	-1	0.25	1	0.5	5	0.46153846153846156	6	0.5	0.38461538461538464	7	5	7	1	0	0.3	3	10	15	0.0625	0.8	0.6299113109651616	0.9133478217381579	0.5697492640062066	0.8909055731296815	0.702457623131519	0.9408319609044433	0.8212025603624872	0.9173752574218286	1.0	0.7142857142857143	0.0	-0.0004371973631715017	7
265	0.003209932043884091	0.002331533226544753	-0.002305029215107251	0.9760695951496495	-1	0	0	0.3333333333333333	1	1.0	2	0.6666666666666666	0.5	1	1	2	3	0	0.6666666666666666	3	2	4	0.375	0	0.5700215264554999	0.5	0.31383614062662335	0.5	0.8977896059926828	0.5	0.9160571916700019	0.5	1.0	1.0	0.2666467898019957	-0.00023050292151072512	24
5016	0.03900565045726118	0.005285387251001095	-0.005204243442103835	0.9384156758387334	-1	0.25	1	0.4	4	0.5833333333333334	7	0.4666666666666667	0.4166666666666667	5	5	8	3	0	0.3	3	10	14	0.15	0.5	0.6299113109651616	0.742505856729754	0.5697492640062066	0.8011538256963092	0.8005965732010756	0.731191606678876	0.7446132401283336	0.7597076369730394	0.2	0.8	0.0	-0.0005204243442103835	7
1308	0.04478111329240198	0.003981328683066071	-0.001998358687607071	0.9238346659716731	-1	0	0	0.1	1	1.0	13	0.375	0.7692307692307693	11	10	3	1	0	0.625	8	5	15	0.1111111111111111	0	0.9159914908509401	0.8657219661654073	0.42761415317778945	0.8430759453551427	0.6460122836487943	0.7680011661234167	0.8212025603624872	0.8292991618011099	1.0	0.5454545454545454	0.0	-0.0001998358687607071	27
3969	0.03589907296307582	0.013094451481869454	0.0113508614448462	0.9270414715117732	-1	0.25	1	0.4	4	0.5833333333333334	7	0.4666666666666667	0.4166666666666667	5	5	8	2	0	0.3	3	10	14	0.1	0.5	0.6096436959947877	0.7084543172166181	0.5697492640062066	0.7984080072656413	0.7446455022223316	0.6264363239394268	0.7573876648092401	0.7164812503032542	0.6	0.8	0.0	0.0113508614448462	29
874	0.001819741455619117	0.0017694565956032776	-0.0017683043012577452	0.9835178372672797	-1	0	0	1.0	1	0	0	1.0	0	1	0	0	1	0	0.5	2	1	2	0.3333333333333333	0	0	0	0	0	0	0	0	0	0	0	0	-0.00017683043012577452	5
2952	0.022031066659397643	0.009293409613671751	-0.008105803969304713	0.9255091826516209	-1	0	0	0.4	4	0.5384615384615384	7	0.4166666666666667	0.38461538461538464	7	5	7	1	0	0.4444444444444444	4	9	15	0.0625	0	0.6299113109651616	0.8968410707016815	0.42761415317778945	0.931368932124417	0.6322334644397457	0.9514062685318451	0.8212025603624872	0.9296715463686659	1.0	0.8571428571428571	0.0	-0.0008105803969304713	1
3600	0.038591085672251696	0.010314850817614707	-0.008717810047808597	0.9333478199557238	-1	0.25	1	0.5	5	0.46153846153846156	6	0.5	0.38461538461538464	7	5	7	2	0	0.3	3	10	15	0.125	0.8	0.6299113109651616	0.8792157601036977	0.5471153340598243	0.8821097322094537	0.7227515623295064	0.9411289003705562	0.8212025603624872	0.9052044912543629	0.5714285714285714	0.7142857142857143	0.0	-0.0008717810047808597	1
4237	0.03311514585720803	0.005751572617719235	-0.0057214386452338764	0.9413162761295586	-1	0.25	1	0.6	6	0.25	3	0.5185185185185185	0.25	5	3	8	2	0	0.3333333333333333	3	9	14	0.1111111111111111	0.4	0.6913129664119271	0.8886125673360595	0.5697492640062066	0.9159979786401579	0.6698680628784602	0.9484031745707577	0.7561586748856756	0.9212204961862356	0.6	0.8	0.0	-0.0005721438645233877	3
3216	0.03990818264456608	0.012767145724863057	0.009263713201488973	0.7734126969397781	-1	0	0	0.4	4	0.5384615384615384	7	0.5	0.38461538461538464	7	5	7	1	0	0.3	3	10	15	0.0625	0	0.6096436959947877	0.891798462031451	0.5914591481008613	0.896110456363771	0.6411143847255555	0.9374024376048862	0.8212025603624872	0.9108010691441882	1.0	0.7142857142857143	0.0	0.009263713201488973	28
4433	0.034701619032406136	0.011849218339948587	0.010750952009629708	0.9271506727576808	-1	0.25	1	0.4	4	0.5833333333333334	7	0.4666666666666667	0.4166666666666667	5	5	8	1	0	0.3	3	10	14	0.05	0.5	0.6096436959947877	0.7084543172166181	0.5697492640062066	0.7984080072656413	0.7446455022223316	0.6290060084076238	0.7561586748856756	0.7172252390895398	1.0	0.8	0.0	0.010750952009629708	30
4059	0.03536808393280525	0.00999009085105619	0.009975432752524596	0.9271388554640354	-1	0.25	1	0.5	5	0.46153846153846156	6	0.5	0.38461538461538464	6	5	8	1	0	0.3	3	10	15	0.05263157894736842	0.8	0.5994790525885852	0.8440628962365522	0.6511025419934728	0.8370216296385252	0.7235515626769253	0.8999655410500685	0.7910825827296369	0.8630215618826393	1.0	0.6666666666666666	0.0	0.009975432752524596	23
2017	0.031217695606614894	0.008369907620545354	0.004070036074452614	0.9312141008089279	-1	0	0	0.4	4	0.5384615384615384	7	0.3333333333333333	0.38461538461538464	6	5	8	1	0	0.5555555555555556	5	9	15	0.05263157894736842	0.2	0.5994790525885852	0.8215987947556349	0.5095366506393254	0.8765855138823527	0.6928799434739435	0.9151021484498693	0.776762229925712	0.8760013149024639	1.0	0.8333333333333334	0.0	0.004070036074452614	22
4483	0.03539904296440697	0.012239024341508305	0.011517330674451858	0.9278696468976521	-1	0.25	1	0.4	4	0.5833333333333334	7	0.4666666666666667	0.4166666666666667	5	5	8	2	0	0.3	3	10	14	0.1	0.5	0.6096436959947877	0.7084543172166181	0.5697492640062066	0.7984080072656413	0.7446455022223316	0.7428537605516509	0.7170591983992309	0.7518255433177379	0.6	0.8	0.0	0.011517330674451858	25
2649	0.039943966223349274	0.013304343028432019	0.009806557808077914	0.7642727792035445	-1	0	0	0.4	4	0.5384615384615384	7	0.5	0.38461538461538464	7	5	7	1	0	0.3	3	10	15	0.0625	0	0.6096436959947877	0.891798462031451	0.5914591481008613	0.896110456363771	0.6411143847255555	0.9374024376048862	0.8212025603624872	0.9108010691441882	1.0	0.7142857142857143	0.0	0.009806557808077914	24
167	0.015071598623575336	0.004105183776863673	-0.004092450986305089	0.9802943064124873	-1	0	0	0.2	2	0.9230769230769231	12	0.2777777777777778	0.6923076923076923	11	9	3	2	0	0.6666666666666666	9	6	15	0.25	0	0.5482420405480222	0.8930023254560813	0.5932569970146686	0.8832686710995606	0.7227515623295064	0.9375922533951766	0.8212025603624872	0.9076316383404407	0.5909090909090909	0.5454545454545454	0.0	-0.0004092450986305089	31
1483	0.03813839447942039	0.009587673087088557	0.0053063996311213625	0.7770068165814953	-1	0	0	0.4	4	0.5384615384615384	7	0.5	0.38461538461538464	6	5	8	1	0	0.3	3	10	15	0.05263157894736842	0	0.5994790525885852	0.8215987947556349	0.5095366506393254	0.8765855138823527	0.6928799434739435	0.9152061732575815	0.776762229925712	0.8760498146885018	1.0	0.8333333333333334	0.0	0.0053063996311213625	23
1502	0.004994941339153746	0.003895196199602375	-0.003894669468796351	0.9722979775650983	-1	0.3333333333333333	1	0.625	5	0.4444444444444444	4	0.36666666666666664	0.4444444444444444	8	4	2	0	0	0.8333333333333334	5	6	11	0.0	0.4	0.4966285280481831	0.7925459024357512	0.8623276960218312	0.9542464438008376	0.2741170551952078	0.8818140004295681	0.9247131483483739	0.8937126559537776	0	0	0.0	-0.0003894669468796351	11
72	None	None	None	None	None	0	0	0.2	2	0.8461538461538461	11	0.46875	0.6923076923076923	10	9	4	4	0	0.5	4	8	15	0.36363636363636365	0.18181818181818182	0.7669205038468203	0.8448525249350981	0.45538305397530643	0.92811692055466	0.48731351292844477	0.9416978597872725	0.9553906216331564	0.9125346083028664	0.2	0.1	0.0	None	0
1289	0.005723477187902369	0.003370905001938337	-0.0033665214552413424	0.9500277610261	-1	0.5	1	0.5	3	0.5	3	0.4444444444444444	0.5	5	3	2	0	0	0.5	3	6	8	0.0	1.0	0.8276040610980088	0.8945224467280596	0.8061135166307754	0.9663632183690103	0.17468193728088366	0.9256785802684704	0.9656325343606847	0.9353911329255276	0	0	0.0	-0.00033665214552413425	12
4151	0.0022020971107086437	0.0022020311487989416	-0.002201626044836616	0.9848300445459881	-1	0	0	0.6666666666666666	2	0.5	1	1.0	0	0	0	3	2	0	1.0	2	2	4	0.2	0	0	0	0	0	0	0	0	0	0	0	0	-0.1	0
1505	0.014882763416017955	0.0063773662186394214	-0.006231103238101042	0.9344990210494918	-1	0	0	0.3333333333333333	2	0.7142857142857143	5	0.375	0.42857142857142855	5	3	3	2	0	0.6666666666666666	4	6	9	0.25	0.5	0.7204592908460354	0.8460233953641354	0.7822173735423259	0.9106303737283644	0.7071018337663405	0.6893155013741082	0.801172433949365	0.8330419243330747	0.6	0	0.0	-0.0006231103238101042	7
3630	0.03726025855452081	0.010225062467213754	-0.006270526154671981	0.9363305419252519	-1	0.25	1	0.5	5	0.46153846153846156	6	0.5	0.38461538461538464	7	5	7	1	0	0.3	3	10	15	0.0625	0.8	0.6096436959947877	0.891798462031451	0.5697492640062066	0.8913995818282989	0.702457623131519	0.9408319609044433	0.8212025603624872	0.9110817361925782	1.0	0.7142857142857143	0.0	-0.0006270526154671982	1
2297	0.030725136904252874	0.009424063497086313	0.0062099611027623455	0.9291916402153415	-1	0	0	0.4	4	0.5384615384615384	7	0.3333333333333333	0.38461538461538464	6	5	8	1	0	0.5555555555555556	5	9	15	0.05263157894736842	0.2	0.5994790525885852	0.8215987947556349	0.5095366506393254	0.8765855138823527	0.7235515626769253	0.9169406607236031	0.7927026505127823	0.876864109654841	1.0	0.8333333333333334	0.0	0.0062099611027623455	26
1871	0.031456311932699946	0.008329536369829858	0.004831953263508623	0.9300728811055304	-1	0	0	0.4	4	0.5384615384615384	7	0.3333333333333333	0.38461538461538464	6	5	8	1	0	0.5555555555555556	5	9	15	0.05263157894736842	0.2	0.5994790525885852	0.8215987947556349	0.5095366506393254	0.8765855138823527	0.6928799434739435	0.9151021484498693	0.776762229925712	0.8760013149024639	1.0	0.8333333333333334	0.0	0.004831953263508623	24
273	0.008266104590865804	0.0029970007476576867	-0.002769688992916026	0.9795864250057803	-1	0	0	0.25	1	1.0	3	1.0	1.0	3	3	1	1	0	0.2	5	1	5	0.16666666666666666	0	0.5749779660828009	0.7791576965853235	0.38715081734528356	0.7910429882384085	0.5830012390440418	0.8396405337567813	0.8710658207446421	0.8046867013272111	1.0	0.3333333333333333	0.0	-0.0002769688992916026	4
4478	0.035348196909051256	0.011700971735380124	0.010714838324725803	0.9273166852659237	-1	0.25	1	0.4	4	0.5833333333333334	7	0.4666666666666667	0.4166666666666667	5	5	8	1	0	0.3	3	10	14	0.05	0.5	0.6096436959947877	0.7084543172166181	0.5697492640062066	0.7984080072656413	0.7446455022223316	0.6264363239394268	0.7573876648092401	0.7164812503032542	1.0	0.8	0.0	0.010714838324725803	20
4139	0.0038535426608349082	0.0037323054096005184	-0.003732104123113506	0.9811273161560033	-1	0.5	1	0.6666666666666666	4	0.42857142857142855	3	0.5	0.2857142857142857	4	2	4	4	0	0.5	3	6	9	0.4	0.3333333333333333	0.6299113109651616	0.9492602498360561	0.42761415317778945	0.7832374319738342	0.680337586095138	0.9413661227962692	0.8674693395971115	0.9113212665458148	0.375	1.0	0.0	-0.0003732104123113506	8
1995	0.03740577737282852	0.010735354356408613	0.007342956806004408	0.7764934511285292	-1	0.25	1	0.4	4	0.6153846153846154	8	0.375	0.46153846153846156	7	6	7	1	0	0.4	4	10	15	0.058823529411764705	0.4	0.6299113109651616	0.8458863976966339	0.42761415317778945	0.8937177589972573	0.6411143847255555	0.9440189123950228	0.8212025603624872	0.9019463021705751	1.0	0.8571428571428571	0.0	0.007342956806004408	39
1730	0.021320510631251687	0.005873931030353503	0.004646549720867451	0.9275467564698789	-1	0	0	0.5	5	0.38461538461538464	5	0.375	0.3076923076923077	5	4	9	1	0	0.625	5	8	15	0.047619047619047616	0.18181818181818182	0.6096436959947877	0.7839140764145119	0.42761415317778945	0.9023066801124852	0.6411143847255555	0.9265151474533547	0.8212025603624872	0.8824009122924193	1.0	1.0	0.0	0.004646549720867451	14
2260	0.03940610161276727	0.005290774987444818	-0.004342201534444362	0.9245395345849425	-1	0	0	0.3	3	0.6923076923076923	9	0.4166666666666667	0.46153846153846156	7	6	7	1	0	0.4444444444444444	4	9	15	0.058823529411764705	0.2222222222222222	0.6709836795995221	0.8981902099216685	0.42761415317778945	0.8996489912248178	0.6103395245469204	0.9544923969533476	0.8727459788696252	0.9221053448968677	1.0	1.0	0.0	-0.0004342201534444362	6
4534	0.03573733058927593	0.012233813008601229	0.010944370847352232	0.927290124605495	-1	0.25	1	0.4	4	0.5833333333333334	7	0.4666666666666667	0.4166666666666667	5	5	8	1	0	0.3	3	10	14	0.05	0.5	0.6096436959947877	0.7084543172166181	0.5697492640062066	0.7984080072656413	0.7446455022223316	0.6290060084076238	0.7561586748856756	0.7172252390895398	1.0	0.4	0.0	0.010944370847352232	23
3901	0.03568416631829012	0.01201163397958543	0.01116467839866379	0.9270898720888963	-1	0.25	1	0.4	4	0.5833333333333334	7	0.4666666666666667	0.4166666666666667	5	5	8	2	0	0.3	3	10	14	0.1	0.5	0.6096436959947877	0.7084543172166181	0.5697492640062066	0.7984080072656413	0.7446455022223316	0.6264363239394268	0.7573876648092401	0.7164812503032542	0.6	0.8	0.0	0.01116467839866379	25
509	0.0019370074346465355	0.0018909202431247386	-0.0018909189000074504	0.984402801691498	-1	0	0	1.0	2	0.0	0	1.0	0	2	0	0	0	0	0.3333333333333333	3	1	3	0.0	1.0	0	0	0	0	0	0	0	0	0	0	0	-0.00018909189000074504	9
2599	0.03658184233742808	0.011959494261170604	0.0071521519518711165	0.9282495611502173	-1	0	0	0.3	3	0.6923076923076923	9	0.5	0.38461538461538464	5	5	9	3	0	0.3	3	10	15	0.13636363636363635	0	0.6096436959947877	0.7084543172166181	0.5914591481008613	0.8141882551022299	0.7446455022223316	0.6895618164085624	0.7249754552927798	0.7416328482891785	0.2	0.8	0.0	0.0071521519518711165	20
330	0.002273135289261685	0.0021679316199317107	-0.0021678424527313864	0.9846631477784877	-1	0	0	1.0	3	0.0	0	0.6666666666666666	0	2	0	1	0	0	0.6666666666666666	3	2	4	0.0	1.0	0	0	0	0	0	0	0	0	0	0	0	-0.00021678424527313864	22
4021	0.03370609998050994	0.013592182215527498	0.0092278877942595	0.9264805451515395	-1	0.25	1	0.4	4	0.5833333333333334	7	0.4666666666666667	0.4166666666666667	5	5	8	1	0	0.3	3	10	14	0.05	0.5	0.6096436959947877	0.7084543172166181	0.5914591481008613	0.8141882551022299	0.7446455022223316	0.6264363239394268	0.760982145218235	0.7232756185315732	1.0	0.8	0.0	0.0092278877942595	12
3762	0.03514274046754807	0.011578604422307147	0.010700936999874396	0.9275623296531195	-1	0.25	1	0.4	4	0.5833333333333334	7	0.4666666666666667	0.4166666666666667	5	5	8	2	0	0.3	3	10	14	0.1	0.5	0.6096436959947877	0.7084543172166181	0.5697492640062066	0.7984080072656413	0.7446455022223316	0.6264363239394268	0.7573876648092401	0.7164812503032542	0.6	0.8	0.0	0.010700936999874396	24
1222	0.02190231295563117	0.006092535030353513	0.004529575162206451	0.9272341055220971	-1	0	0	0.5	5	0.38461538461538464	5	0.375	0.3076923076923077	5	4	9	1	0	0.625	5	8	15	0.047619047619047616	0.18181818181818182	0.6096436959947877	0.7839140764145119	0.42761415317778945	0.9023066801124852	0.6760432420007347	0.9279081803473276	0.8212025603624872	0.8831130086666664	1.0	1.0	0.0	0.004529575162206451	91
4812	0.03519334795432834	0.012702887577262885	0.01175539630131204	0.9267108923397445	-1	0.25	1	0.4	4	0.5833333333333334	7	0.4666666666666667	0.4166666666666667	5	5	8	2	0	0.3	3	10	14	0.1	0.5	0.6096436959947877	0.7084543172166181	0.5697492640062066	0.7984080072656413	0.7446455022223316	0.6895164980356927	0.7175592346689257	0.7351103996666507	0.6	0.4	0.0	0.01175539630131204	16
4434	0.031115106434659263	0.007163149551109446	-0.003368441989084115	0.9350829157326634	-1	0	0	0.25	2	0.8	8	0.6	0.5	5	5	6	1	0	0.2	2	10	12	0.0625	0	0.6299113109651616	0.7705888218924564	0.5697492640062066	0.7984080072656413	0.7446455022223316	0.6264363239394268	0.7573876648092401	0.737882269527765	1.0	0.6	0.0	-0.00033684419890841154	1
4591	0.03118170046297517	0.008442699337331081	0.004735385454501339	0.7589159322084209	-1	0.3333333333333333	1	0.4444444444444444	4	0.5454545454545454	6	0.48148148148148145	0.36363636363636365	4	4	8	1	0	0.3333333333333333	3	9	13	0.05	0.5	0.6197775034799747	0.5419716647603607	0.5800349865792643	0.831669176686154	0.7497123980918736	0.6288064067869336	0.7447246848276501	0.6822855603305288	1.0	1.0	0.0	0.004735385454501339	11
1715	0.031135325379980802	0.009142814897792553	0.005233902205880345	0.9311604390357735	-1	0	0	0.4	4	0.5384615384615384	7	0.3333333333333333	0.38461538461538464	6	5	8	1	0	0.5555555555555556	5	9	15	0.05263157894736842	0.2	0.5994790525885852	0.8215987947556349	0.5095366506393254	0.8765855138823527	0.6928799434739435	0.9151021484498693	0.776762229925712	0.8760013149024639	1.0	0.8333333333333334	0.0	0.005233902205880345	61
2914	0.036183682412326994	0.011556637363377791	0.010507041457160254	0.9274856003753306	-1	0.25	1	0.4	4	0.5833333333333334	7	0.4666666666666667	0.4166666666666667	5	5	8	2	0	0.3	3	10	14	0.1	0.5	0.6096436959947877	0.7084543172166181	0.5697492640062066	0.7984080072656413	0.7446455022223316	0.6264363239394268	0.7573876648092401	0.7164812503032542	0.6	0.8	0.0	0.010507041457160254	140
622	0.002445424335410034	0.002396950464327266	-0.0023949995657532863	0.9815383803641142	-1	0	0	0	0	0	0	1.0	0	0	0	0	1	0	1.0	1	1	1	0.25	0	0	0	0	0	0	0	0	0	0	0	0	-0.1	1
88	0.0036007591245709276	0.002465701187031873	-0.0024535088199447675	0.9723082970934683	-1	0	0	0.3333333333333333	1	1.0	2	1.0	1.0	3	2	0	0	0	0.25	4	1	4	0.0	0	0.7945842143586946	0.8079959317041527	0.7542706893264677	0.8345653601272114	0.8262663177798195	0.686834326269035	0.5731278291627961	0.7824915393332615	0	0	0.0	-0.0002453508819944768	57
3314	0.03888496849204968	0.012720837430389572	0.008911135674270433	0.771609070506313	-1	0	0	0.4	4	0.5384615384615384	7	0.5	0.38461538461538464	7	5	7	1	0	0.3	3	10	15	0.0625	0	0.6096436959947877	0.891798462031451	0.5914591481008613	0.896110456363771	0.6411143847255555	0.9374024376048862	0.8212025603624872	0.9108010691441882	1.0	0.7142857142857143	0.0	0.008911135674270433	32
4879	0.03550220031854408	0.012021290479126614	0.010843325900053258	0.9269059712647784	-1	0.25	1	0.4	4	0.5833333333333334	7	0.4666666666666667	0.4166666666666667	5	5	8	1	0	0.3	3	10	14	0.05	0.5	0.6096436959947877	0.7084543172166181	0.5697492640062066	0.7984080072656413	0.7446455022223316	0.6290060084076238	0.7561586748856756	0.7172252390895398	1.0	0.6	0.0	0.010843325900053258	30
3507	0.037751809596325125	0.011184705871947165	0.00877069530855416	0.7689413271222438	-1	0.25	1	0.5	5	0.46153846153846156	6	0.5	0.38461538461538464	7	5	7	1	0	0.3	3	10	15	0.0625	0.8	0.6096436959947877	0.891798462031451	0.5914591481008613	0.896110456363771	0.6451135994690179	0.9369046740711967	0.7293672383898896	0.9105719305345132	1.0	0.7142857142857143	0.0	0.00877069530855416	17
4108	0.03555139061273303	0.011306304369789789	0.010459575971368073	0.9269417573106616	-1	0.25	1	0.4	4	0.5833333333333334	7	0.4666666666666667	0.4166666666666667	5	5	8	1	0	0.3	3	10	14	0.05	0.5	0.6096436959947877	0.7084543172166181	0.5697492640062066	0.7984080072656413	0.7446455022223316	0.6229719933533052	0.7573876648092401	0.715479634121204	1.0	0.8	0.0	0.010459575971368073	25
3990	0.034928778139618304	0.005798491632105761	-0.0057861234714561924	0.9207260200926941	-1	0.25	1	0.4	4	0.5833333333333334	7	0.4666666666666667	0.4166666666666667	5	5	8	1	0	0.3	3	10	14	0.05	0.5	0.6299113109651616	0.8992510951104472	0.5697492640062066	0.8039294953510462	0.7877164381718034	0.6555514188047458	0.8212025603624872	0.8044747495080254	1.0	0.6	0.0	-0.0005786123471456193	0
2818	0.040558687368646706	0.012315180285442148	0.008345387411510448	0.7624382576017715	-1	0	0	0.3	3	0.6923076923076923	9	0.5	0.46153846153846156	7	6	7	1	0	0.3	3	10	15	0.058823529411764705	0.25	0.6096436959947877	0.891798462031451	0.5914591481008613	0.896110456363771	0.6451135994690179	0.9372094449617309	0.7293672383898896	0.9107120895219776	1.0	0.7142857142857143	0.0	0.008345387411510448	20
2088	0.03161965114992126	0.008892228779252111	0.005054831257882689	0.9298993915384792	-1	0	0	0.4	4	0.5384615384615384	7	0.3333333333333333	0.38461538461538464	6	5	8	1	0	0.5555555555555556	5	9	15	0.05263157894736842	0.2	0.5994790525885852	0.8215987947556349	0.5095366506393254	0.8765855138823527	0.6948795508456748	0.9177469751939987	0.7266977751819702	0.8772463315870437	1.0	0.8333333333333334	0.0	0.005054831257882689	32
582	0.0038126775517962766	0.0029556107283638805	-0.0029159505853854815	0.9654083252085149	-1	0	0	0.75	3	0.5	2	0.5	0.5	5	2	0	1	0	0.75	4	3	6	1.0	1.0	0.5754432819930084	0.6645632180776744	0.2865290804071467	0.9457540097157785	0.7458084149296969	0.9148857414714051	0.870534221123055	0.8778598906175615	1.0	0.4	0.0	-0.00029159505853854816	2
2820	0.04013397341294286	0.013521781785746166	0.010011360222415602	0.7623155584898513	-1	0	0	0.4	4	0.5384615384615384	7	0.5	0.38461538461538464	7	5	7	1	0	0.3	3	10	15	0.0625	0	0.6096436959947877	0.891798462031451	0.5914591481008613	0.896110456363771	0.5823937202129179	0.9355180291268488	0.8212025603624872	0.9099396482892148	1.0	0.7142857142857143	0.0	0.010011360222415602	39
2372	0.04073292631540481	0.01297178334900918	0.00794133655467374	0.7712178610137363	-1	0	0	0.3	3	0.6923076923076923	9	0.5	0.46153846153846156	7	6	7	1	0	0.3	3	10	15	0.058823529411764705	0.25	0.6096436959947877	0.891798462031451	0.5914591481008613	0.896110456363771	0.6451135994690179	0.9372094449617309	0.7293672383898896	0.9107120895219776	1.0	0.7142857142857143	0.0	0.00794133655467374	35
1429	0.03364554693396167	0.008925524992128866	0.0006081621111308692	0.9297339420287867	-1	0	0	0.4	4	0.5384615384615384	7	0.3	0.46153846153846156	7	6	7	1	0	0.5	5	10	15	0.058823529411764705	0.2	0.6096436959947877	0.8521798063056549	0.42761415317778945	0.8937177589972573	0.6411143847255555	0.9440189123950228	0.8212025603624872	0.9033844351949989	1.0	0.8571428571428571	0.0	0.0006081621111308692	34
3171	0.039601646373732896	0.012606169941541262	0.00917727599440558	0.7730797020886255	-1	0	0	0.4	4	0.5384615384615384	7	0.5	0.38461538461538464	7	5	7	1	0	0.3	3	10	15	0.0625	0	0.6096436959947877	0.891798462031451	0.5914591481008613	0.896110456363771	0.7223379997197527	0.9422125197118227	0.8212025603624872	0.9130782192304135	1.0	0.7142857142857143	0.0	0.00917727599440558	33
4786	0.027758315094433373	0.007720072850487704	-0.0075574537900870205	0.9447418705488548	-1	0.6666666666666666	2	0.625	5	0.3333333333333333	3	0.5238095238095238	0.3333333333333333	4	3	6	2	0	0.42857142857142855	3	7	11	0.13333333333333333	1.0	0.5994790525885852	0.8749890117713979	0.6351814927040975	0.8963273797722793	0.625726954636238	0.9403208923108074	0.7310592223741945	0.9077699942643969	0.625	0.75	0.0	-0.0007557453790087021	0
4078	0.036516034420638235	0.01077948365867617	0.0102388735014916	0.9268201317803637	-1	0.25	1	0.5	5	0.46153846153846156	6	0.5	0.38461538461538464	6	5	8	1	0	0.3	3	10	15	0.05263157894736842	0.8	0.5994790525885852	0.8440628962365522	0.6511025419934728	0.8370216296385252	0.7235515626769253	0.8999655410500685	0.7910825827296369	0.8630215618826393	1.0	0.6666666666666666	0.0	0.0102388735014916	27
75	0.019523082071619954	0.004999619904180361	-0.00498581025690666	0.9823876262399841	-1	0	0	0.3	3	0.7692307692307693	10	0.5769230769230769	0.7692307692307693	13	10	1	3	0	0.15384615384615385	13	2	15	1.0	0	0.8868068013249253	0.8742908054834573	0.2190200704581154	0.9547821739887684	0.5356100861283395	0.917108112362124	0.9398203639735827	0.9216062545132224	0.23076923076923078	0.23076923076923078	0.0	-0.0004985810256906661	9
2536	0.03535406853852026	0.015263867161434531	0.0110883102772545	0.9254562046599841	-1	0.25	1	0.5	5	0.46153846153846156	6	0.5	0.38461538461538464	6	5	8	1	0	0.3	3	10	15	0.05263157894736842	0.8	0.6129115616647508	0.8227119579217927	0.5095366506393254	0.8765855138823527	0.6928799434739435	0.9151021484498693	0.7821554660751312	0.8762767070246822	1.0	0.8333333333333334	0.0	0.0110883102772545	28
1813	None	None	None	None	None	0	0	0.3	3	0.6923076923076923	9	0.5	0.5384615384615384	8	7	6	1	0	0.8333333333333334	5	6	15	0.06666666666666667	0	0.7219829582142943	0.8449204433496597	0.42761415317778945	0.9034424263238031	0.6248196045990261	0.9527078670571718	0.8233587622499984	0.9098206618006317	1.0	0.75	0.0	None	0
1065	0.019021749560622067	0.012524296682024268	-0.012465259756997103	0.9840109125546863	-1	0	0	0.5	3	0.3333333333333333	2	0.5333333333333333	0.3333333333333333	4	2	3	3	0	0.6	5	3	8	0.375	0	0.6299113109651616	0.9265054809636306	0.46546555347492546	0.8396854028666458	0.7744781095635125	0.9546442318504688	0.8060260743399731	0.917760436295266	0.5	0.5	0.0	-0.0012465259756997103	2
4129	0.03531203847526283	0.012973835112940478	0.01146617335324596	0.926736321434932	-1	0.25	1	0.4	4	0.5833333333333334	7	0.4666666666666667	0.4166666666666667	5	5	8	2	0	0.3	3	10	14	0.1	0.5	0.6096436959947877	0.7084543172166181	0.5697492640062066	0.7984080072656413	0.7446455022223316	0.6264363239394268	0.7573876648092401	0.7164812503032542	0.6	0.8	0.0	0.01146617335324596	27
1834	0.03263694767136372	0.00988058905047309	0.0013106952270529719	0.932133952894748	-1	0	0	0.4	4	0.5	6	0.3111111111111111	0.4166666666666667	5	5	8	1	0	0.5555555555555556	5	9	14	0.05	0.2222222222222222	0.5893144091823828	0.698067156808298	0.5914591481008613	0.8141882551022299	0.7446455022223316	0.6264363239394268	0.760982145218235	0.7199423452387429	1.0	0.8	0.0	0.0013106952270529719	14
774	0.014937424679484486	0.002477212950091746	-0.0024672008037799373	0.9744930700681615	-1	0	0	0.2	1	1.0	5	1.0	0.8	5	4	1	0	0	0.14285714285714285	7	1	7	0.0	0	0.4966285280481831	0.8208095154787197	0.38715081734528356	0.9577837359202754	0.3342387907288674	0.9321909887852824	0.9086526739920598	0.9184521803834791	0	0	0.0	-0.0002467200803779937	9
4443	0.035113921445281956	0.012731682742383945	0.011273106402153739	0.9271965337362369	-1	0.25	1	0.4	4	0.5833333333333334	7	0.4666666666666667	0.4166666666666667	5	5	8	1	0	0.3	3	10	14	0.05	0.5	0.6096436959947877	0.7084543172166181	0.5697492640062066	0.7984080072656413	0.7446455022223316	0.6264363239394268	0.7573876648092401	0.7164812503032542	1.0	0.8	0.0	0.011273106402153739	33
3966	0.03952846749344882	0.01044495910982638	0.009500674912809742	0.9270812336957608	-1	0.25	1	0.5	5	0.46153846153846156	6	0.5	0.38461538461538464	7	5	7	1	0	0.3	3	10	15	0.0625	0.8	0.6096436959947877	0.891798462031451	0.5697492640062066	0.8909055731296815	0.702457623131519	0.9408319609044433	0.8212025603624872	0.9109441118727554	1.0	0.7142857142857143	0.0	0.009500674912809742	15
3445	0.04016978708251887	0.01147892735903828	0.009772666067217866	0.9269440897868195	-1	0.25	1	0.5	5	0.46153846153846156	6	0.5	0.38461538461538464	7	5	7	1	0	0.3	3	10	15	0.0625	0.8	0.6096436959947877	0.891798462031451	0.5697492640062066	0.8909055731296815	0.6451135994690179	0.9372094449617309	0.7293672383898896	0.9092179933274831	1.0	0.7142857142857143	0.0	0.009772666067217866	99
4133	0.03582341634663444	0.006068552463655875	-0.00540265919176698	0.9408116797980896	-1	0.3333333333333333	1	0.4444444444444444	4	0.5454545454545454	6	0.43333333333333335	0.45454545454545453	5	5	7	2	0	0.3	3	10	13	0.1111111111111111	0.6666666666666666	0.6299113109651616	0.742505856729754	0.5471153340598243	0.8094502759979243	0.7446455022223316	0.6396588178626765	0.7917431515648661	0.7362276955729221	0.6	1.0	0.0	-0.0005402659191766979	2
3239	0.005730416407554947	0.004714874668179244	-0.004561379185238859	0.9771551069372375	-1	0	0	0.4444444444444444	4	0.5454545454545454	6	0.40625	0.45454545454545453	7	5	5	2	0	0.5	8	4	13	0.16666666666666666	0.18181818181818182	0.8276040610980088	0.9370737745644275	0.21030894548541848	0.9186062946572624	0.11217347745249955	0.5676470119067984	0.9719103895479733	0.8580115727335058	1.0	0.8571428571428571	0.0	-0.00045613791852388587	6
2837	0.037104814544328665	0.006641193906222456	-0.004102479913323619	0.924059542272646	-1	0	0	0.4	4	0.5384615384615384	7	0.5	0.38461538461538464	7	5	7	1	0	0.3	3	10	15	0.0625	0	0.6299113109651616	0.8779372365458884	0.5914591481008613	0.9013376257727415	0.637484984576708	0.9372744996010451	0.8212025603624872	0.9085846544452099	1.0	0.8571428571428571	0.0	-0.0004102479913323619	3
2175	0.040156152917962054	0.012905757735549469	0.009514178178531818	0.7702719336884554	-1	0	0	0.4	4	0.5384615384615384	7	0.5	0.38461538461538464	7	5	7	1	0	0.3	3	10	15	0.0625	0	0.6096436959947877	0.891798462031451	0.5914591481008613	0.896110456363771	0.6411143847255555	0.9374024376048862	0.8212025603624872	0.9108010691441882	1.0	0.7142857142857143	0.0	0.009514178178531818	132
1209	0.03178298369281304	0.008474703661730951	0.004322388304775067	0.9303900250350798	-1	0	0	0.4	4	0.5384615384615384	7	0.3333333333333333	0.38461538461538464	6	5	8	1	0	0.5555555555555556	5	9	15	0.05263157894736842	0.2	0.5994790525885852	0.8215987947556349	0.5095366506393254	0.8765855138823527	0.6928799434739435	0.9151021484498693	0.776762229925712	0.8760013149024639	1.0	0.8333333333333334	0.0	0.004322388304775067	29
1588	0.005363318998610372	0.0029902441285605172	-0.002990121288310528	0.9572630659546378	-1	0	0	0.5	2	0.5	2	0.6	0.5	4	2	1	0	0	0.4	2	5	6	0.0	0	0.7063100094495616	0.9028420372086462	0.9737172864209642	0.6885308848288207	0.4823644427807432	0.9633744696503973	0.8777317557209574	0.8906491153101553	0	0	0.0	-0.0002990121288310528	11
29	0.0019388740299190778	0.0018920482249115778	-0.001892047948430049	0.9840455022006627	-1	0	0	1.0	2	0.0	0	1.0	0	2	0	0	0	0	0.3333333333333333	3	1	3	0.0	1.0	0	0	0	0	0	0	0	0	0	0	0	-0.0001892047948430049	20
2046	0.03826517472038733	0.009008184105759957	0.004865776157118176	0.7752079918497788	-1	0	0	0.4	4	0.5384615384615384	7	0.5	0.38461538461538464	6	5	8	1	0	0.3	3	10	15	0.05263157894736842	0	0.5994790525885852	0.8215987947556349	0.5095366506393254	0.8765855138823527	0.7142002631927928	0.9196508261312991	0.7809786213770594	0.8781583925832065	1.0	0.8333333333333334	0.0	0.004865776157118176	25
510	0.0019304566535501785	0.001787103267241653	-0.0017866669031067206	0.9850738057025141	-1	0	0	1.0	1	0	0	1.0	0	1	0	0	1	0	0.5	2	1	2	0.3333333333333333	0	0	0	0	0	0	0	0	0	0	0	0	-0.00017866669031067206	17
3416	0.03149980119160283	0.005567651011454443	-0.005263148292856943	0.9343690016961191	-1	0	0	0.5	5	0.38461538461538464	5	0.46875	0.3076923076923077	7	4	7	2	0	0.5	4	8	15	0.13333333333333333	0	0.6913129664119271	0.9289636482797491	0.5914591481008613	0.9328657880488673	0.16828284706163693	0.9198718599770321	0.9570171568448881	0.9274177852828159	0.5714285714285714	0.7142857142857143	0.0	-0.0005263148292856943	2
2067	0.0407279363760246	0.012378734314583292	0.007981021874509527	0.7645820180816207	-1	0	0	0.4	4	0.5384615384615384	7	0.5	0.38461538461538464	6	5	8	1	0	0.3	3	10	15	0.05263157894736842	0	0.6197775034799747	0.8174141830462838	0.5095366506393254	0.8765855138823527	0.6928799434739435	0.9151021484498693	0.776762229925712	0.8749733049005348	1.0	0.8333333333333334	0.0	0.007981021874509527	87
4490	0.03602251702036122	0.011849331628925902	0.011059523074806255	0.9275781058162823	-1	0.25	1	0.4	4	0.5833333333333334	7	0.4666666666666667	0.4166666666666667	5	5	8	1	0	0.3	3	10	14	0.05	0.5	0.6096436959947877	0.7084543172166181	0.5697492640062066	0.7984080072656413	0.7446455022223316	0.6290060084076238	0.7561586748856756	0.7172252390895398	1.0	0.8	0.0	0.011059523074806255	47
1098	0.0038962289239991353	0.0014860535264558316	-0.001441356748835012	0.9812825721713988	-1	0	0	0.75	3	0.3333333333333333	1	0.625	0.3333333333333333	4	1	0	0	0	0.5	4	2	5	0.0	0.6666666666666666	0.4966285280481831	0.9303735674637124	0.8824545040354238	0.9418165864615086	0.2988390905286693	0.953217707574705	0.8680267022110241	0.9425133263596429	0	0	0.0	-0.0001441356748835012	44
1754	0.029787389300201396	0.00738413057455731	0.004068513556551986	0.9297917943086362	-1	0	0	0.4	4	0.5384615384615384	7	0.3333333333333333	0.38461538461538464	6	5	8	1	0	0.5555555555555556	5	9	15	0.05263157894736842	0.2	0.5994790525885852	0.8215987947556349	0.5095366506393254	0.8765855138823527	0.7103443721115331	0.9157493015010759	0.7809786213770594	0.8763036531565542	1.0	0.8333333333333334	0.0	0.004068513556551986	20
1221	0.0038916024153042893	0.001607824077961902	-0.0015718424216230814	0.9816151725466853	-1	0	0	0.75	3	0.3333333333333333	1	0.625	0.3333333333333333	4	1	0	0	0	0.5	4	2	5	0.0	0.6666666666666666	0.4966285280481831	0.9303735674637124	0.8824545040354238	0.9418165864615086	0.24660216325354317	0.9552948077732359	0.8601432669697321	0.94336685530542	0	0	0.0	-0.00015718424216230816	37
2827	0.04001214098293128	0.013175027904029659	0.00959638388498233	0.7692844105609639	-1	0	0	0.4	4	0.5384615384615384	7	0.5	0.38461538461538464	7	5	7	1	0	0.3	3	10	15	0.0625	0	0.6096436959947877	0.891798462031451	0.5914591481008613	0.896110456363771	0.7223379997197527	0.9422125197118227	0.8212025603624872	0.9130782192304135	1.0	0.7142857142857143	0.0	0.00959638388498233	67
2425	0.02215188611970696	0.00940259420744827	-0.00840106427127934	0.924732731195796	-1	0	0	0.4	4	0.5384615384615384	7	0.4166666666666667	0.38461538461538464	7	5	7	1	0	0.4444444444444444	4	9	15	0.0625	0	0.6299113109651616	0.8968410707016815	0.42761415317778945	0.931368932124417	0.6322334644397457	0.9514062685318451	0.8212025603624872	0.9296715463686659	1.0	0.8571428571428571	0.0	-0.0008401064271279341	2
2206	0.03392783866261902	0.0062380274279081336	-0.0050241031892987445	0.922414291226084	-1	0	0	0.3	3	0.6923076923076923	9	0.3125	0.46153846153846156	7	6	7	1	0	0.75	6	8	15	0.058823529411764705	0	0.6299113109651616	0.8370043673230082	0.42761415317778945	0.8937177589972573	0.6451135994690179	0.9384237950277187	0.7473956897773272	0.8968873274456587	1.0	0.8571428571428571	0.0	-0.0005024103189298745	5
2048	0.037876152189298164	0.008901159409766473	0.005544625145592867	0.7612288794749333	-1	0	0	0.4	4	0.5384615384615384	7	0.5	0.38461538461538464	6	5	8	1	0	0.3	3	10	15	0.05263157894736842	0	0.5994790525885852	0.8215987947556349	0.5095366506393254	0.8765855138823527	0.6928799434739435	0.9151021484498693	0.776762229925712	0.8760013149024639	1.0	0.8333333333333334	0.0	0.005544625145592867	26
1537	0.030460727971024042	0.009029120358012867	0.004886546747059843	0.9315150578970297	-1	0	0	0.4	4	0.5384615384615384	7	0.3333333333333333	0.38461538461538464	6	5	8	1	0	0.5555555555555556	5	9	15	0.05263157894736842	0.2	0.5994790525885852	0.8215987947556349	0.5095366506393254	0.8765855138823527	0.6928799434739435	0.9151021484498693	0.776762229925712	0.8760013149024639	1.0	0.8333333333333334	0.0	0.004886546747059843	64
4698	0.03285114230018528	0.009135512133600142	-0.0018006803825644851	0.9323873912978292	-1	0.25	1	0.5	5	0.46153846153846156	6	0.5	0.38461538461538464	6	5	8	1	0	0.3	3	10	15	0.05263157894736842	0.8	0.6096128600737721	0.884618332460373	0.6511025419934728	0.8370216296385252	0.7217368626025016	0.8998051112082738	0.7905303016767806	0.8761067983040509	1.0	0.5	0.0	-0.00018006803825644852	5
4535	0.035000769801556454	0.011925071242929044	0.010981180894970827	0.9270032237978135	-1	0.25	1	0.4	4	0.5833333333333334	7	0.4666666666666667	0.4166666666666667	5	5	8	1	0	0.3	3	10	14	0.05	0.5	0.6096436959947877	0.7084543172166181	0.5697492640062066	0.7984080072656413	0.7446455022223316	0.6290060084076238	0.7561586748856756	0.7172252390895398	1.0	0.8	0.0	0.010981180894970827	39
4852	0.02759131990592359	0.0072007098576008545	0.005939133576432044	0.9284758782586834	-1	0.25	1	0.6	6	0.25	3	0.5185185185185185	0.25	5	3	8	2	0	0.3333333333333333	3	9	14	0.1111111111111111	0.4	0.6096436959947877	0.8802507977869527	0.5697492640062066	0.9152283578884419	0.6698680628784602	0.9484031745707577	0.7561586748856756	0.9189709260320944	0.7	0.8	0.0	0.005939133576432044	11
3172	0.034708254861392916	0.011110381235915064	0.00837609485608886	0.9283063617405551	-1	0	0	0.4	4	0.5384615384615384	7	0.5	0.38461538461538464	6	5	8	1	0	0.3	3	10	15	0.05263157894736842	0	0.5994790525885852	0.8440628962365522	0.6646818703768658	0.8427407179737589	0.6948795508456748	0.8979562923024939	0.7271768684025576	0.8638238126194301	1.0	0.8333333333333334	0.0	0.00837609485608886	20
3059	0.03358924510199566	0.005569570074381272	-0.004864950589000667	0.9337647592538008	-1	0	0	0.5	5	0.38461538461538464	5	0.8333333333333334	0.23076923076923078	6	3	8	2	0	0.2222222222222222	2	9	15	0.11764705882352941	0	0.759458513754968	0.8645468924713482	0.4195294824185808	0.9165790409522844	0.3621638510369219	0.9421291156936478	0.8845405392005815	0.9126757310673237	0.5833333333333333	0.8333333333333334	0.0	-0.00048649505890006666	3
4324	0.03530205927281991	0.012033609965653327	0.011266706175453597	0.9271072465659459	-1	0.25	1	0.4	4	0.5833333333333334	7	0.4666666666666667	0.4166666666666667	5	5	8	1	0	0.3	3	10	14	0.05	0.5	0.6096436959947877	0.7084543172166181	0.5697492640062066	0.7984080072656413	0.7446455022223316	0.6264363239394268	0.7573876648092401	0.7164812503032542	1.0	0.8	0.0	0.011266706175453597	32
1740	0.03893843022865469	0.0056152559601024945	-0.005545746695670632	0.9397220678248775	-1	0	0	0.4	4	0.5384615384615384	7	0.3333333333333333	0.38461538461538464	6	5	8	1	0	0.5555555555555556	5	9	15	0.05263157894736842	0.2	0.6299113109651616	0.8777927220473999	0.5095366506393254	0.8765855138823527	0.7103443721115331	0.9157493015010759	0.8212025603624872	0.8914889607981156	1.0	0.6666666666666666	0.0	-0.0005545746695670632	5
3563	0.03489684253000846	0.012307094641948008	0.010998683304275933	0.9271144270399845	-1	0.25	1	0.4	4	0.5833333333333334	7	0.4666666666666667	0.4166666666666667	5	5	8	1	0	0.3	3	10	14	0.05	0.5	0.6096436959947877	0.7084543172166181	0.5697492640062066	0.7984080072656413	0.7446455022223316	0.6264363239394268	0.7573876648092401	0.7164812503032542	1.0	0.8	0.0	0.010998683304275933	34
4261	0.029717660393308507	0.005701393724240564	0.004974080062020448	0.9296242137861359	-1	0.25	1	0.6	6	0.25	3	0.4375	0.25	7	3	6	1	0	0.5	4	8	14	0.08333333333333333	0.25	0.6299113109651616	0.8458863976966339	0.42761415317778945	0.8840981095120035	0.7064568378749816	0.9468755150732246	0.7642863474645697	0.9006990679591053	1.0	0.5714285714285714	0.0	0.004974080062020448	12
914	0.006886171593180748	0.0017318749296883374	-0.0016787265391796336	0.9798760082432814	-1	0	0	0.3333333333333333	1	1.0	2	1.0	1.0	3	2	0	0	0	0.25	4	1	4	0.0	0	0.4966285280481831	0.7617999908549912	0.9363689586201387	0.9593935733589335	0.1952480967573721	0.6213774201425274	0.9544853436072669	0.8329641843798343	0	0	0.0	-0.00016787265391796335	17
1572	0.03964552258599445	0.00234635016263071	-0.001045501823815084	0.9220224259663323	-1	0.25	1	0.4	4	0.6153846153846154	8	0.35714285714285715	0.46153846153846156	7	6	7	1	0	0.8571428571428571	7	6	15	0.058823529411764705	0.2222222222222222	0.6299113109651616	0.8221135374174008	0.42761415317778945	0.8991123867850954	0.6392996846511317	0.9437625167502092	0.8212025603624872	0.898391156633451	1.0	0.8571428571428571	0.0	-0.0001045501823815084	33
4121	0.03588634092284276	0.01189009127966437	0.011107885154911137	0.9270965536227201	-1	0.25	1	0.4	4	0.5833333333333334	7	0.4666666666666667	0.4166666666666667	5	5	8	2	0	0.3	3	10	14	0.1	0.5	0.6096436959947877	0.7084543172166181	0.5697492640062066	0.7984080072656413	0.7446455022223316	0.6264363239394268	0.7573876648092401	0.7164812503032542	0.6	0.8	0.0	0.011107885154911137	25
4636	0.03578011588491491	0.012754944287763043	0.011434923641986805	0.9270067589158519	-1	0.25	1	0.4	4	0.5833333333333334	7	0.4666666666666667	0.4166666666666667	5	5	8	2	0	0.3	3	10	14	0.1	0.5	0.6096436959947877	0.7084543172166181	0.5697492640062066	0.7984080072656413	0.7446455022223316	0.6290060084076238	0.7561586748856756	0.7172252390895398	0.6	0.8	0.0	0.011434923641986805	16
3684	0.03352071528035564	0.006698601252533036	0.004125588735803378	0.9197958875287068	-1	0	0	0.25	2	0.7777777777777778	7	0.6111111111111112	0.5555555555555556	5	5	5	2	0	0.2222222222222222	2	9	11	0.14285714285714285	0	0.6299113109651616	0.7701213175127086	0.5475773569856881	0.7923214303961887	0.7446455022223316	0.6568618758332639	0.7339526196487955	0.7437918242173321	0.6	0.8	0.0	0.004125588735803378	8
1436	None	None	None	None	None	0	0	0.3	3	0.6923076923076923	9	0.46875	0.46153846153846156	6	6	8	2	0	0.5	4	8	15	0.1	0.2	0.6096128600737721	0.8388654786502178	0.5281820862647664	0.8666825514986047	0.6928799434739435	0.9151021484498693	0.776762229925712	0.877228843159272	0.5833333333333334	0.8333333333333334	0.0	None	0
1016	0.022750069872185356	0.005039862687428157	-0.004726126245458892	0.9652367508076478	-1	0	0	0.25	2	0.8888888888888888	8	0.4074074074074074	0.5555555555555556	6	5	4	4	0	0.3333333333333333	9	3	11	0.36363636363636365	0.2	0.9848678696258784	0.8958792939989548	0.3287843077774609	0.8670235135808626	0.6441975835743705	0.8895262853875147	0.9487181091852095	0.8846975013361147	0.16666666666666666	1.0	0.0	-0.00047261262454588915	3
2160	0.03098423637498107	0.009564624008457508	0.0056743527376452475	0.9300949042191523	-1	0	0	0.4	4	0.5384615384615384	7	0.3333333333333333	0.38461538461538464	6	5	8	1	0	0.5555555555555556	5	9	15	0.05263157894736842	0.2	0.5994790525885852	0.8215987947556349	0.5095366506393254	0.8765855138823527	0.6928799434739435	0.9151021484498693	0.776762229925712	0.8760013149024639	1.0	0.8333333333333334	0.0	0.0056743527376452475	45
4743	0.03616091036415489	0.01168483283083096	0.010968060828025544	0.9271439181865011	-1	0.25	1	0.4	4	0.5833333333333334	7	0.4666666666666667	0.4166666666666667	5	5	8	1	0	0.3	3	10	14	0.05	0.5	0.6096436959947877	0.7084543172166181	0.5697492640062066	0.7984080072656413	0.7446455022223316	0.6895164980356927	0.7175592346689257	0.7351103996666507	1.0	0.8	0.0	0.010968060828025544	24
2587	0.040024350926617776	0.013078183387891457	0.009673807185450085	0.7622743317481943	-1	0	0	0.4	4	0.5384615384615384	7	0.5	0.38461538461538464	7	5	7	1	0	0.3	3	10	15	0.0625	0	0.6096436959947877	0.891798462031451	0.5914591481008613	0.896110456363771	0.6411143847255555	0.9374024376048862	0.8212025603624872	0.9108010691441882	1.0	0.7142857142857143	0.0	0.009673807185450085	75
540	0.0047757063002723255	0.0030195410650323655	-0.002789425427573621	0.9747883647167571	-1	0	0	0.75	3	0.5	2	0.5	0.5	4	2	1	1	0	0.75	4	3	6	0.25	1.0	0.9040734546169752	0.8684582235013494	0.40071927337110724	0.9006738922313067	0.5502759005811713	0.8598337633512222	0.913116571122189	0.8774692520476273	1.0	0.5	0.0	-0.00027894254275736207	12
1317	0.030751211464738998	0.00836767484495725	0.00453956005020263	0.93031719081587	-1	0	0	0.4	4	0.5384615384615384	7	0.3333333333333333	0.38461538461538464	6	5	8	1	0	0.5555555555555556	5	9	15	0.05263157894736842	0.2	0.5994790525885852	0.8215987947556349	0.5095366506393254	0.8765855138823527	0.6928799434739435	0.9151021484498693	0.776762229925712	0.8760013149024639	1.0	0.8333333333333334	0.0	0.00453956005020263	83
436	0.0019289060686709526	0.0017587324552764446	-0.0017574197063664452	0.9848122655785263	-1	0	0	1.0	1	0	0	1.0	0	1	0	0	0	0	0.5	2	1	2	0.0	0	0	0	0	0	0	0	0	0	0	0	0	-0.00017574197063664453	16
1765	0.031129361289869494	0.007162349230639383	-0.0071623013555825905	0.9202450227986164	-1	0	0	0.4	4	0.5384615384615384	7	0.3333333333333333	0.38461538461538464	6	5	8	1	0	0.5555555555555556	5	9	15	0.05263157894736842	0.2	0.5890766757565918	0.9153526982441819	0.5095366506393254	0.8784616008909117	0.6990279813593618	0.9184480404112046	0.8233587622499984	0.9055154245077579	1.0	0.6666666666666666	0.0	-0.000716230135558259	7
731	0.001904269964443199	0.0016993396270881585	-0.0016993300532383922	0.9846169654114489	-1	0	0	1.0	1	0	0	1.0	0	1	0	0	0	0	0.5	1	2	2	0.0	0	0	0	0	0	0	0	0	0	0	0	0	-0.00016993300532383923	30
1153	0.026802040172688255	0.005230708135033278	-0.004826239799037611	0.9387775969306865	-1	0	0	0.4	4	0.5384615384615384	7	0.35714285714285715	0.23076923076923078	5	3	9	1	0	0.8571428571428571	6	7	15	0.05	0	0.6299113109651616	0.9416710427863716	0.42761415317778945	0.9101080840561994	0.7832869269165676	0.968578371053908	0.9397236735630893	0.9448836402026232	1.0	0.8	0.0	-0.00048262397990376106	1
597	0.0017613274526245319	0.0017031270760567443	-0.001703092501924397	0.9844875758175518	-1	0	0	1.0	1	0	0	1.0	0	1	0	0	1	0	0.5	1	2	2	0.3333333333333333	0	0	0	0	0	0	0	0	0	0	0	0	-0.0001703092501924397	70
930	0.006842061396752071	0.00158806916313216	-0.0015476897550873562	0.9800661045908358	-1	0	0	0.3333333333333333	1	1.0	2	1.0	1.0	3	2	0	0	0	0.25	4	1	4	0.0	0	0.4966285280481831	0.7617999908549912	0.9363689586201387	0.9593935733589335	0.1906363035768566	0.6699705052824562	0.9552430476552713	0.8425953143731862	0	0	0.0	-0.00015476897550873562	73
4343	0.03604517211705801	0.011608035125910916	0.010553697465889132	0.9273907151276118	-1	0.25	1	0.4	4	0.5833333333333334	7	0.4666666666666667	0.4166666666666667	5	5	8	1	0	0.3	3	10	14	0.05	0.5	0.6096436959947877	0.7084543172166181	0.5697492640062066	0.7984080072656413	0.7446455022223316	0.6290060084076238	0.7561586748856756	0.7172252390895398	1.0	0.8	0.0	0.010553697465889132	17
1742	0.02273557872882891	0.005107751432682811	-0.005082105545236541	0.9193365778965109	-1	0	0	0.4	4	0.5384615384615384	7	0.5357142857142857	0.3076923076923077	5	4	9	2	0	0.5714285714285714	4	7	15	0.09523809523809523	0.25	0.5893144091823828	0.9151982782167901	0.42761415317778945	0.8980710015276024	0.5146808434158023	0.9529301137594371	0.9045919451716814	0.925594191610088	0.7	0.8	0.0	-0.000508210554523654	9
3935	0.03666590007781357	0.006640872664972632	0.0066304990925082465	0.9234388903713008	-1	0	0	0.3	3	0.6923076923076923	9	0.3125	0.5384615384615384	7	7	7	1	0	0.75	8	6	15	0.05555555555555555	0	0.6096436959947877	0.7786628978870975	0.5692872410803428	0.7702382151569203	0.7446455022223316	0.7214474515200304	0.7339526196487955	0.7576307321162652	1.0	0.5714285714285714	0.0	0.0066304990925082465	11
4039	0.03539028915502926	0.012690114338498969	0.011113605223626522	0.927211012332848	-1	0.25	1	0.4	4	0.5833333333333334	7	0.4666666666666667	0.4166666666666667	5	5	8	2	0	0.3	3	10	14	0.1	0.5	0.6096436959947877	0.7084543172166181	0.5697492640062066	0.7984080072656413	0.7446455022223316	0.6264363239394268	0.7573876648092401	0.7164812503032542	0.6	0.8	0.0	0.011113605223626522	30
3413	0.03356626956801401	0.007396228146819307	-0.007197432207140357	0.9227988232051949	-1	0	0	0.4	4	0.5384615384615384	7	0.35714285714285715	0.38461538461538464	7	5	7	1	0	0.8571428571428571	6	7	15	0.0625	0	0.6096436959947877	0.9210972735493929	0.5697492640062066	0.9203633735625851	0.32833373718701636	0.9426479685127054	0.86090331697825	0.9287763461326833	1.0	0.8571428571428571	0.0	-0.0007197432207140357	0
384	0.026052813818314192	0.0054475936009465145	-0.00463076097504157	0.9189793490249868	-1	0	0	0.3	3	0.7692307692307693	10	0.42857142857142855	0.6153846153846154	10	8	4	1	0	0.7142857142857143	7	5	15	0.1	0.3333333333333333	0.6336668796633036	0.8733376303777877	0.3465715246300218	0.9114119119499184	0.49799884593326793	0.9219316486374957	0.8530364738326437	0.904093615691884	1.0	0.1	0.0	-0.000463076097504157	1
2218	0.037305195587042275	0.010589585622840333	0.007328157210877441	0.768546629148493	-1	0.25	1	0.4	4	0.6153846153846154	8	0.375	0.46153846153846156	7	6	7	1	0	0.4	4	10	15	0.058823529411764705	0.4	0.6299113109651616	0.8458863976966339	0.42761415317778945	0.8937177589972573	0.6392996846511317	0.9437625167502092	0.8212025603624872	0.9018034917143769	1.0	0.5714285714285714	0.0	0.007328157210877441	35
259	0.010374703215499333	0.005230889454708505	-0.005230690695469358	0.9793048750372287	-1	0	0	0.5	4	0.6	6	0.6666666666666666	0.5	8	5	3	1	0	0.2222222222222222	9	2	12	0.14285714285714285	0.2	0.7302867757270665	0.9450329372996813	0.4510640732867165	0.9150567401283595	0.37844227785461565	0.9472091375374742	0.8861611762053532	0.9371969610359663	1.0	0	0.0	-0.0005230690695469358	6
4247	0.035685918140051176	0.011828784506672142	0.010864015610852797	0.9273901728105336	-1	0.25	1	0.4	4	0.5833333333333334	7	0.4666666666666667	0.4166666666666667	5	5	8	1	0	0.3	3	10	14	0.05	0.5	0.6096436959947877	0.7084543172166181	0.5697492640062066	0.7984080072656413	0.7640077982045543	0.7687698323245332	0.8180840876687501	0.760461914171605	1.0	0.8	0.0	0.010864015610852797	37
5049	0.03269173614559028	0.007650953536277747	-0.007607824649462111	0.9374051603571509	-1	0.6666666666666666	2	0.75	6	0.2	2	0.5714285714285714	0.2	5	2	6	1	0	0.42857142857142855	3	7	12	0.07692307692307693	0.8	0.6299113109651616	0.9241905259809675	0.42761415317778945	0.8964043225239495	0.6698680628784602	0.9601002866361327	0.8811993809647168	0.9316990712248999	1.0	0.8	0.0	-0.0007607824649462111	0
2168	0.03544626035837237	0.005979204899426025	-0.004386819695948364	0.9331866542116334	-1	0.25	1	0.5	5	0.46153846153846156	6	0.5	0.38461538461538464	7	5	7	1	0	0.3	3	10	15	0.0625	0.8	0.6096436959947877	0.891798462031451	0.5168774055990976	0.890156818126171	0.6411143847255555	0.9374024376048862	0.8212025603624872	0.9090969577844921	1.0	0.7142857142857143	0.0	-0.0004386819695948364	11
2415	0.04142361728763391	0.010337801295707976	0.009016285378270624	0.9285530851860675	-1	0	0	0.4	4	0.5384615384615384	7	0.5	0.38461538461538464	7	5	7	1	0	0.3	3	10	15	0.0625	0	0.6096436959947877	0.891798462031451	0.5697492640062066	0.8909055731296815	0.702457623131519	0.9408319609044433	0.8212025603624872	0.9109441118727554	1.0	0.7142857142857143	0.0	0.009016285378270624	54
3333	0.03571477850799212	0.011951961904645153	0.010706190372916346	0.9270848457730336	-1	0.25	1	0.4	4	0.5833333333333334	7	0.4666666666666667	0.4166666666666667	5	5	8	2	0	0.3	3	10	14	0.1	0.5	0.6096436959947877	0.7084543172166181	0.5697492640062066	0.7984080072656413	0.7446455022223316	0.6264363239394268	0.7573876648092401	0.7164812503032542	0.6	0.8	0.0	0.010706190372916346	32
2197	0.031729862784628464	0.00836777637971969	0.004277428805104275	0.9301810288809857	-1	0	0	0.4	4	0.5384615384615384	7	0.3333333333333333	0.38461538461538464	6	5	8	1	0	0.5555555555555556	5	9	15	0.05263157894736842	0.2	0.5994790525885852	0.8215987947556349	0.5095366506393254	0.8765855138823527	0.6928799434739435	0.9151021484498693	0.776762229925712	0.8760013149024639	1.0	0.8333333333333334	0.0	0.004277428805104275	28
2090	0.030768383540770727	0.009545442698427838	0.006647258285931237	0.9294539142008377	-1	0	0	0.4	4	0.5384615384615384	7	0.3333333333333333	0.38461538461538464	6	5	8	1	0	0.5555555555555556	5	9	15	0.05263157894736842	0.2	0.5994790525885852	0.8215987947556349	0.5095366506393254	0.8765855138823527	0.6948795508456748	0.9147625846610954	0.7271768684025576	0.8758432604973507	1.0	0.8333333333333334	0.0	0.006647258285931237	30
772	0.006806102212915382	0.0016227854190545142	-0.0015773470717784233	0.9797139989677086	-1	0	0	0.3333333333333333	1	1.0	2	1.0	1.0	3	2	0	0	0	0.25	4	1	4	0.0	0	0.4966285280481831	0.7617999908549912	0.9363689586201387	0.9593935733589335	0.1952480967573721	0.6213774201425274	0.9544853436072669	0.8329641843798343	0	0	0.0	-0.00015773470717784233	32
1920	0.04022124480174588	0.004821154295268859	-0.003941023586317798	0.9390545037284804	-1	0	0	0.4	4	0.5384615384615384	7	0.3333333333333333	0.38461538461538464	6	5	8	1	0	0.5555555555555556	5	9	15	0.05263157894736842	0.2	0.5256522196473864	0.8338675162766757	0.5095366506393254	0.8765855138823527	0.6948795508456748	0.9147625846610954	0.7922685547047692	0.8789296350453972	1.0	0.8333333333333334	0.0	-0.00039410235863177983	11
3800	0.03946547953762346	0.010592050342092383	0.009014695418870431	0.9276491938678698	-1	0.25	1	0.5	5	0.46153846153846156	6	0.5	0.38461538461538464	6	5	8	1	0	0.3	3	10	15	0.05263157894736842	0.8	0.6197775034799747	0.8174141830462838	0.49868170859199806	0.8655386132244425	0.7235515626769253	0.9169406607236031	0.7910825827296369	0.8722308874441875	1.0	0.8333333333333334	0.0	0.009014695418870431	19
73	None	None	None	None	None	0.25	1	0.5	5	0.6153846153846154	8	0.5	0.46153846153846156	9	6	5	2	0	0.8333333333333334	5	6	15	0.18181818181818182	0.5454545454545454	0.6571998153663893	0.8639840037213977	0.375656507793936	0.9427646243054338	0.6473722516985247	0.9110554987696415	0.8517210752128201	0.910981022469421	0.5555555555555556	0.4444444444444444	0.0	None	0
634	0.0022581650827210105	0.0021369181225504535	-0.0021364580322612405	0.9854338905113067	-1	0	0	1.0	2	0.0	0	1.0	0	1	0	1	1	0	0.3333333333333333	3	1	3	0.2	1.0	0	0	0	0	0	0	0	0	0	0	0	-0.00021364580322612406	13
3227	0.03263198719564433	0.005825074210527378	-0.005617514111585321	0.9388160295983694	-1	0	0	0.4	4	0.5	6	0.7777777777777778	0.25	5	3	8	2	0	0.2222222222222222	2	9	14	0.1111111111111111	0	0.7729822368290665	0.8772376392044554	0.5914591481008613	0.9144317724198503	0.514178152479331	0.937466278232392	0.8061355114607253	0.9127483469875475	0.6	0.8	0.0	-0.0005617514111585321	4
2541	0.039053367498102315	0.012488312594289522	0.008866600626964165	0.7718929781009243	-1	0	0	0.4	4	0.5384615384615384	7	0.5	0.38461538461538464	7	5	7	1	0	0.3	3	10	15	0.0625	0	0.6096436959947877	0.891798462031451	0.5914591481008613	0.896110456363771	0.6411143847255555	0.9374024376048862	0.8212025603624872	0.9108010691441882	1.0	0.7142857142857143	0.0	0.008866600626964165	26
1678	0.02756585459951274	0.006492226275554637	-0.006442620998775975	0.942206546861499	-1	0	0	0.4	4	0.5384615384615384	7	0.3	0.46153846153846156	7	6	7	1	0	0.5	5	10	15	0.058823529411764705	0.2	0.6096436959947877	0.884566328497565	0.42761415317778945	0.911800553424641	0.6103395245469204	0.9508463390713258	0.8254944870525738	0.9201858151599033	1.0	0.8571428571428571	0.0	-0.0006442620998775974	2
2420	0.03741720462203746	0.010951482488278838	0.0063320663877683495	0.9283429146439802	-1	0	0	0.3	3	0.6923076923076923	9	0.5	0.38461538461538464	5	5	9	3	0	0.3	3	10	15	0.13636363636363635	0	0.6096436959947877	0.7084543172166181	0.5914591481008613	0.8141882551022299	0.7446455022223316	0.6062327094095137	0.7734106584213578	0.7175383123683559	0.2	0.8	0.0	0.0063320663877683495	39
1481	0.03141183786125781	0.00824707006512468	0.004037729741970418	0.9308845658324965	-1	0	0	0.4	4	0.5384615384615384	7	0.3333333333333333	0.38461538461538464	6	5	8	1	0	0.5555555555555556	5	9	15	0.05263157894736842	0.2	0.5994790525885852	0.8215987947556349	0.5095366506393254	0.8765855138823527	0.6928799434739435	0.9151021484498693	0.776762229925712	0.8760013149024639	1.0	0.8333333333333334	0.0	0.004037729741970418	40
3106	0.03977280029432657	0.012148917320050598	0.009067310474732224	0.7689948459153961	-1	0	0	0.4	4	0.5384615384615384	7	0.5	0.38461538461538464	7	5	7	1	0	0.3	3	10	15	0.0625	0	0.6096436959947877	0.891798462031451	0.5914591481008613	0.896110456363771	0.6411143847255555	0.9374024376048862	0.8212025603624872	0.9108010691441882	1.0	0.7142857142857143	0.0	0.009067310474732224	32
1562	0.031957351736375025	0.00606036207287773	0.005711857951938618	0.9253292449732328	-1	0	0	0.4	4	0.5384615384615384	7	0.42857142857142855	0.38461538461538464	6	5	8	1	0	0.7142857142857143	5	7	15	0.05263157894736842	0.4444444444444444	0.5994790525885852	0.8215987947556349	0.5095366506393254	0.8765855138823527	0.6928799434739435	0.9151021484498693	0.776762229925712	0.8760013149024639	1.0	0.8333333333333334	0.0	0.005711857951938618	20
1383	0.02462308851935256	0.0036416614889383174	-0.002692169408997533	0.9254672626616353	-1	0	0	0.4	4	0.5384615384615384	7	0.3333333333333333	0.38461538461538464	5	5	9	1	0	0.5555555555555556	5	9	15	0.045454545454545456	0.2	0.9159914908509401	0.8984776706061697	0.7751954639037522	0.8083503718415543	0.6103395245469204	0.726458472770726	0.7249754552927798	0.8223220162522148	1.0	0.4	0.0	-0.00026921694089975326	14
701	0.006924713592483804	0.0016539065714720577	-0.0016001695669636416	0.9798191706582029	-1	0	0	0.3333333333333333	1	1.0	2	1.0	1.0	3	2	0	0	0	0.25	4	1	4	0.0	0	0.4966285280481831	0.7617999908549912	0.9363689586201387	0.9593935733589335	0.1952480967573721	0.6213774201425274	0.9544853436072669	0.8329641843798343	0	0	0.0	-0.00016001695669636416	26
4056	0.03545620135824375	0.012146262140526847	0.011073254301347459	0.9270894406182222	-1	0.25	1	0.4	4	0.5833333333333334	7	0.4666666666666667	0.4166666666666667	5	5	8	2	0	0.3	3	10	14	0.1	0.5	0.6096436959947877	0.7084543172166181	0.5697492640062066	0.7984080072656413	0.7446455022223316	0.6264363239394268	0.7573876648092401	0.7164812503032542	0.6	0.8	0.0	0.011073254301347459	27
1133	0.006854613062674216	0.0017005552510990405	-0.0016809467804856815	0.9797683242158356	-1	0	0	0.3333333333333333	1	1.0	2	1.0	1.0	3	2	0	0	0	0.25	4	1	4	0.0	0	0.4966285280481831	0.7617999908549912	0.9363689586201387	0.9593935733589335	0.1952480967573721	0.6213774201425274	0.9544853436072669	0.8329641843798343	0	0	0.0	-0.00016809467804856815	22
529	0.0017751681947533891	0.0016888964537994852	-0.0016888328819972649	0.9846565119643018	-1	0	0	1.0	1	0	0	1.0	0	1	0	0	1	0	0.5	1	2	2	0.3333333333333333	0	0	0	0	0	0	0	0	0	0	0	0	-0.0001688832881997265	37
4719	0.03552857165953189	0.012607142370141532	0.011234312941048727	0.9274302120164699	-1	0.25	1	0.4	4	0.5833333333333334	7	0.4666666666666667	0.4166666666666667	5	5	8	1	0	0.3	3	10	14	0.05	0.5	0.6096436959947877	0.7084543172166181	0.5697492640062066	0.7984080072656413	0.7446455022223316	0.6290060084076238	0.7561586748856756	0.7172252390895398	1.0	0.8	0.0	0.011234312941048727	59
4748	0.03495999880036914	0.012388399367973995	0.011357551299509648	0.9278917116004126	-1	0.25	1	0.4	4	0.5833333333333334	7	0.4666666666666667	0.4166666666666667	5	5	8	1	0	0.3	3	10	14	0.05	0.5	0.6096436959947877	0.7084543172166181	0.5697492640062066	0.7984080072656413	0.7446455022223316	0.6229719933533052	0.7573876648092401	0.715479634121204	1.0	0.8	0.0	0.011357551299509648	88
4515	0.035084830010611245	0.01235055600706958	0.010808181902099265	0.9268734461805145	-1	0.25	1	0.4	4	0.5833333333333334	7	0.4666666666666667	0.4166666666666667	5	5	8	2	0	0.3	3	10	14	0.1	0.5	0.6096436959947877	0.7084543172166181	0.5697492640062066	0.7984080072656413	0.7446455022223316	0.6264363239394268	0.7573876648092401	0.7164812503032542	0.6	0.8	0.0	0.010808181902099265	24
3621	0.03965842137559198	0.011582609337654448	0.00999857319713612	0.9268987065680391	-1	0.25	1	0.5	5	0.46153846153846156	6	0.5	0.38461538461538464	7	5	7	1	0	0.3	3	10	15	0.0625	0.8	0.6096436959947877	0.891798462031451	0.5697492640062066	0.8909055731296815	0.6451135994690179	0.9370727481401863	0.7293672383898896	0.9091541271671018	1.0	0.7142857142857143	0.0	0.00999857319713612	56
1924	0.03355491232664211	0.011517613881870482	0.0025704437231784697	0.9322717100812337	-1	0	0	0.4	4	0.5384615384615384	7	0.3333333333333333	0.38461538461538464	6	5	8	1	0	0.5555555555555556	5	9	15	0.05263157894736842	0.2	0.5994790525885852	0.8823560208319341	0.5095366506393254	0.8765855138823527	0.6928799434739435	0.9151021484498693	0.8280335132652942	0.8926086356694504	1.0	0.8333333333333334	0.0	0.0025704437231784697	19
1185	0.029388577515218284	0.008824864560613202	0.002473275324572484	0.9266968079061486	-1	0	0	0.4	4	0.5384615384615384	7	0.5	0.38461538461538464	6	5	8	1	0	0.3	3	10	15	0.05263157894736842	0	0.5994790525885852	0.8215987947556349	0.5095366506393254	0.8784616008909117	0.6928799434739435	0.9151021484498693	0.776762229925712	0.8766319807723952	1.0	0.8333333333333334	0.0	0.002473275324572484	111
2074	0.03686300478397954	0.011314541254584618	0.006318237746522871	0.9283317514286687	-1	0	0	0.3	3	0.6923076923076923	9	0.5	0.38461538461538464	5	5	9	3	0	0.3	3	10	15	0.13636363636363635	0	0.6096436959947877	0.7084543172166181	0.5914591481008613	0.8141882551022299	0.7446455022223316	0.6861828330657659	0.7249754552927798	0.7406263709707579	0.2	0.8	0.0	0.006318237746522871	38
1100	0.006974213511626287	0.0016810127271142134	-0.0016066758398693376	0.9800215343315621	-1	0	0	0.3333333333333333	1	1.0	2	1.0	1.0	3	2	0	0	0	0.25	4	1	4	0.0	0	0.4966285280481831	0.7617999908549912	0.9363689586201387	0.9593935733589335	0.21581425623386058	0.6125972883498433	0.950986626590857	0.8312338502713319	0	0	0.0	-0.00016066758398693376	25
3332	0.024986491675001336	0.006004625599133401	-0.0027916161997215295	0.9282391242399912	-1	0.25	1	0.4	4	0.6153846153846154	8	0.5	0.46153846153846156	7	6	7	1	0	0.3	3	10	15	0.058823529411764705	0.5	0.8276040610980088	0.8485105079022207	0.21030894548541848	0.9275479128055159	0.11398817752692332	0.9519119494782026	0.9606429216808958	0.918290336373938	1.0	1.0	0.0	-0.0002791616199721529	11
1497	0.03052419134254586	0.00784169653045134	0.004003118471882958	0.9302496602277774	-1	0	0	0.4	4	0.5384615384615384	7	0.3333333333333333	0.38461538461538464	6	5	8	1	0	0.5555555555555556	5	9	15	0.05263157894736842	0.2	0.5994790525885852	0.8215987947556349	0.5095366506393254	0.8765855138823527	0.6928799434739435	0.9151021484498693	0.776762229925712	0.8760013149024639	1.0	0.8333333333333334	0.0	0.004003118471882958	79
1793	0.03151234751544172	0.009107291741016547	0.005262181555094109	0.9301331415716159	-1	0	0	0.4	4	0.5384615384615384	7	0.3333333333333333	0.38461538461538464	6	5	8	1	0	0.5555555555555556	5	9	15	0.05263157894736842	0.2	0.5994790525885852	0.8215987947556349	0.5095366506393254	0.8765855138823527	0.7103443721115331	0.9157493015010759	0.7809786213770594	0.8763036531565542	1.0	0.8333333333333334	0.0	0.005262181555094109	21
2788	0.04024186350533032	0.013637347588949791	0.009760656912441226	0.7672875656481293	-1	0	0	0.4	4	0.5384615384615384	7	0.5	0.38461538461538464	7	5	7	1	0	0.3	3	10	15	0.0625	0	0.6096436959947877	0.891798462031451	0.5914591481008613	0.896110456363771	0.6411143847255555	0.9374024376048862	0.8212025603624872	0.9108010691441882	1.0	0.7142857142857143	0.0	0.009760656912441226	31
2273	0.006337717623835265	0.004213608392296458	-0.00417073905971527	0.9772939994476315	-1	0	0	0.5	5	0.46153846153846156	6	0.5	0.3076923076923077	7	4	7	2	0	0.8333333333333334	6	5	15	0.13333333333333333	0.5	0.8276040610980088	0.9623989365473766	0.21030894548541848	0.9547926934778961	0.11217347745249955	0.5751146730993862	0.9625270453073184	0.9001112045806852	0.5714285714285714	0.7142857142857143	0.0	-0.000417073905971527	2
4851	0.035311240106334144	0.011781311023338247	0.010742304372590312	0.9273996721769953	-1	0.25	1	0.4	4	0.5833333333333334	7	0.4666666666666667	0.4166666666666667	5	5	8	1	0	0.3	3	10	14	0.05	0.5	0.6096436959947877	0.7084543172166181	0.5697492640062066	0.7984080072656413	0.7446455022223316	0.6290060084076238	0.7561586748856756	0.7172252390895398	1.0	0.8	0.0	0.010742304372590312	22
2808	0.040136161486616896	0.01284457537716652	0.009101163659670071	0.7751756168568781	-1	0	0	0.4	4	0.5384615384615384	7	0.5	0.38461538461538464	7	5	7	1	0	0.3	3	10	15	0.0625	0	0.6096436959947877	0.891798462031451	0.5914591481008613	0.896110456363771	0.7187085995709052	0.9420090990566827	0.8212025603624872	0.9129794925817443	1.0	0.7142857142857143	0.0	0.009101163659670071	47
2300	0.031239981241750377	0.009121487534287157	0.0053732447044044064	0.9310941350897918	-1	0	0	0.4	4	0.5384615384615384	7	0.3333333333333333	0.38461538461538464	6	5	8	1	0	0.5555555555555556	5	9	15	0.05263157894736842	0.2	0.5994790525885852	0.8215987947556349	0.5095366506393254	0.8765855138823527	0.7334917509710421	0.918085774651537	0.7983628751515239	0.8774076458740916	1.0	0.8333333333333334	0.0	0.0053732447044044064	34
4765	0.035629001686760725	0.011761478805086	0.010457367989749963	0.9279611501986132	-1	0.25	1	0.4	4	0.5833333333333334	7	0.4666666666666667	0.4166666666666667	5	5	8	2	0	0.3	3	10	14	0.1	0.5	0.6096436959947877	0.7084543172166181	0.5697492640062066	0.7984080072656413	0.7446455022223316	0.6039988973877836	0.7692147593843871	0.710018259010415	0.6	0.8	0.0	0.010457367989749963	17
4938	0.035592137750440796	0.01127966254043748	0.010423321408623128	0.9272017728370946	-1	0.25	1	0.4	4	0.5833333333333334	7	0.4666666666666667	0.4166666666666667	5	5	8	1	0	0.3	3	10	14	0.05	0.5	0.6096436959947877	0.7084543172166181	0.5697492640062066	0.7984080072656413	0.7446455022223316	0.6229719933533052	0.7573876648092401	0.715479634121204	1.0	0.8	0.0	0.010423321408623128	25
3592	0.03990939795025806	0.012875488393004696	0.008801099040428577	0.7813591365878997	-1	0	0	0.4	4	0.5384615384615384	7	0.5	0.38461538461538464	7	5	7	1	0	0.3	3	10	15	0.0625	0	0.6096436959947877	0.891798462031451	0.5914591481008613	0.896110456363771	0.6451135994690179	0.9372094449617309	0.7293672383898896	0.9107120895219776	1.0	0.7142857142857143	0.0	0.008801099040428577	21
4117	0.034686175930960565	0.01243341034070498	0.01142999953583931	0.9268139201023272	-1	0.25	1	0.4	4	0.5833333333333334	7	0.4666666666666667	0.4166666666666667	5	5	8	1	0	0.3	3	10	14	0.05	0.5	0.6096436959947877	0.7084543172166181	0.5697492640062066	0.7984080072656413	0.7446455022223316	0.6290060084076238	0.7561586748856756	0.7172252390895398	1.0	0.8	0.0	0.01142999953583931	37
4205	0.0022117988411635664	0.0021505416286595105	-0.002150118461632093	0.9846727833976417	-1	0	0	0.6666666666666666	2	0.5	1	1.0	0	0	0	3	2	0	1.0	2	2	4	0.2	0	0	0	0	0	0	0	0	0	0	0	0	-0.1	0
1264	0.0037540091470082563	0.0014930162743670562	-0.0014397902031027501	0.9808749246796429	-1	0	0	0.75	3	0.3333333333333333	1	0.625	0.3333333333333333	4	1	0	0	0	0.5	4	2	5	0.0	0.6666666666666666	0.4966285280481831	0.9303735674637124	0.8824545040354238	0.9418165864615086	0.20841946092254604	0.958424930369883	0.8601432669697321	0.9447027715158125	0	0	0.0	-0.00014397902031027503	47
1819	0.03691546745086553	0.007573240511344411	-0.0043434027656639364	0.9359394064158433	-1	0	0	0.4	4	0.5384615384615384	7	0.3333333333333333	0.38461538461538464	6	5	8	1	0	0.5555555555555556	5	9	15	0.05263157894736842	0.2	0.5890766757565918	0.8341831690612007	0.5095366506393254	0.8791283733825535	0.6928799434739435	0.9151021484498693	0.8002018426262995	0.8800023779547123	1.0	0.8333333333333334	0.0	-0.00043434027656639367	7
266	0.0022751033864420313	0.002140215316805583	-0.0021400458975752283	0.9851965828243288	-1	0	0	1.0	2	0.0	0	1.0	0	1	0	1	0	0	0.3333333333333333	3	1	3	0.0	1.0	0	0	0	0	0	0	0	0	0	0	0	-0.00021400458975752283	27
1235	0.03158816769059195	0.009206814858896229	0.005901523447732308	0.9302083041017007	-1	0	0	0.4	4	0.5384615384615384	7	0.3333333333333333	0.38461538461538464	6	5	8	1	0	0.5555555555555556	5	9	15	0.05263157894736842	0.2	0.5994790525885852	0.8215987947556349	0.5095366506393254	0.8765855138823527	0.6928799434739435	0.9151021484498693	0.776762229925712	0.8760013149024639	1.0	0.8333333333333334	0.0	0.005901523447732308	133
3095	0.04018853762382992	0.012858705895820088	0.009190570819372244	0.7788249753280282	-1	0	0	0.4	4	0.5384615384615384	7	0.5	0.38461538461538464	7	5	7	1	0	0.3	3	10	15	0.0625	0	0.6096436959947877	0.891798462031451	0.5914591481008613	0.896110456363771	0.7446455022223316	0.9430460109912792	0.8212025603624872	0.9134851032527611	1.0	0.7142857142857143	0.0	0.009190570819372244	34
3733	0.035089727052472194	0.011666411813730567	0.010591248961805183	0.9271805907616547	-1	0.25	1	0.4	4	0.5833333333333334	7	0.4666666666666667	0.4166666666666667	5	5	8	1	0	0.3	3	10	14	0.05	0.5	0.6096436959947877	0.7084543172166181	0.5697492640062066	0.7984080072656413	0.8005965732010756	0.6704265092484332	0.7573876648092401	0.7293760407620001	1.0	0.8	0.0	0.010591248961805183	32
4986	0.03482093691437401	0.012015713222251463	0.010847713866040568	0.9267534744984526	-1	0.25	1	0.4	4	0.5833333333333334	7	0.4666666666666667	0.4166666666666667	5	5	8	1	0	0.3	3	10	14	0.05	0.5	0.6096436959947877	0.7084543172166181	0.5697492640062066	0.7984080072656413	0.7446455022223316	0.7507614868676411	0.7293672383898896	0.7544175942240403	1.0	0.8	0.0	0.010847713866040568	29
535	0.002533750338823371	0.0020131001679359814	-0.0019802542826001515	0.9731866894365956	-1	0	0	0.6666666666666666	2	0.5	1	0.6666666666666666	0.5	2	1	1	3	0	0.6666666666666666	3	2	4	0.6	0	0.6256816502479466	0.5014147005792159	0.34576964914453495	0.8759904960597112	0.4908354303166398	0.7080828838368144	0.758325587924034	0.720897063784375	0.5	0.5	0.0	-0.00019802542826001515	38
1146	0.006259244745375461	0.003589163726981234	-0.0035860029943240155	0.950794587428833	-1	0.5	1	0.5	3	0.5	3	0.4444444444444444	0.5	5	3	2	0	0	0.5	3	6	8	0.0	1.0	0.8276040610980088	0.8945224467280596	0.8061135166307754	0.9670066633457775	0.17468193728088366	0.9256785802684704	0.9593609209239257	0.9357924650556724	0	0	0.0	-0.00035860029943240155	2
2022	0.03936479638350394	0.010593969348532933	0.0012420432481249778	0.8547726218627476	-1	0	0	0.4	4	0.5384615384615384	7	0.5	0.38461538461538464	6	5	8	1	0	0.3	3	10	15	0.05263157894736842	0	0.6197775034799747	0.8174141830462838	0.5095366506393254	0.8765855138823527	0.7103443721115331	0.9157493015010759	0.7809786213770594	0.875277792815315	1.0	0.5	0.0	0.0012420432481249778	14
4720	0.041666278588899555	0.007473682185419131	-0.000507473686298901	0.9308142700375156	-1	0.25	1	0.4	4	0.5833333333333334	7	0.4666666666666667	0.4166666666666667	5	5	8	2	0	0.3	3	10	14	0.1	0.5	0.6096436959947877	0.7084543172166181	0.5258517667346816	0.772569291081929	0.7446455022223316	0.7428537605516509	0.7072002477463407	0.742156323474847	0.6	0.8	0.0	-5.07473686298901e-05	9
1628	0.039870534203095026	0.005908186106891617	-0.003078699979468891	0.9333582585015213	-1	0	0	0.4	4	0.5384615384615384	7	0.4166666666666667	0.38461538461538464	6	5	8	1	0	1.0	6	6	15	0.05263157894736842	0.6666666666666666	0.6197775034799747	0.8267806969343741	0.5095366506393254	0.8765855138823527	0.6948795508456748	0.9117300868973957	0.7601886913141649	0.8757520489409181	1.0	0.5	0.0	-0.0003078699979468891	6
2753	None	None	None	None	None	0	0	0.5714285714285714	4	0.375	3	1.0	0.25	4	2	5	2	0	0.4	2	5	10	0.16666666666666666	0	0.3802857906552432	0.9194542540701209	0.6198315170108022	0.8994565408063641	0.4096882356882242	0.9403326542104323	0.9185672491891551	0.9213767448388349	0.625	1.0	0.0	None	0
176	0.007053515128307055	0.0017150960570735101	-0.001679959934109942	0.9798665231563937	-1	0	0	0.3333333333333333	1	1.0	2	1.0	1.0	3	2	0	0	0	0.25	4	1	4	0.0	0	0.4966285280481831	0.7617999908549912	0.9363689586201387	0.9593935733589335	0.1952480967573721	0.6213774201425274	0.9544853436072669	0.8329641843798343	0	0	0.0	-0.0001679959934109942	18
2097	0.033115536948271414	0.006947645962056333	-0.006871439565946903	0.9266133218278633	-1	0	0	0.4	4	0.5384615384615384	7	0.3125	0.38461538461538464	6	5	8	1	0	0.75	8	6	15	0.05263157894736842	0.2	0.5890766757565918	0.9153526982441819	0.5095366506393254	0.8784616008909117	0.7767694682253907	0.924211203666323	0.8233587622499984	0.9077597168735295	1.0	0.6666666666666666	0.0	-0.0006871439565946903	2
4243	0.03504725091173051	0.013044214171053885	0.011531482643523857	0.9266820906925602	-1	0.25	1	0.4	4	0.5833333333333334	7	0.4666666666666667	0.4166666666666667	5	5	8	1	0	0.3	3	10	14	0.05	0.5	0.6096436959947877	0.7084543172166181	0.5697492640062066	0.7984080072656413	0.7446455022223316	0.6290060084076238	0.7561586748856756	0.7172252390895398	1.0	0.8	0.0	0.011531482643523857	74
1202	0.0037011640967022567	0.0012293918428111202	-0.0010558876472942273	0.9813626745744792	-1	0	0	0.5	1	1.0	1	1.0	1.0	2	1	0	1	0	0.3333333333333333	3	1	3	0.3333333333333333	0	0.37331900348360625	0.7743598554629506	0.709247163924562	0.9064651038923607	0.2363190835152989	0.6493928451707299	0.8870780329406257	0.7979549664067411	1.0	0	0.0	-0.00010558876472942272	42
1349	0.008443219103169633	0.002277239060522444	-0.0022402792544795676	0.9795460696238649	-1	0	0	0.25	1	1.0	3	1.0	1.0	4	3	0	0	0	0.2	5	1	5	0.0	0	0.4966285280481831	0.932646375833935	0.6009484328048807	0.9706224094035814	0.18265912042887011	0.6360587865406185	0.9565337691344168	0.9027380410987385	0	0	0.0	-0.00022402792544795675	19
1296	0.007457045324351136	0.003796402788889694	-0.0037895365963311308	0.9456552730011282	-1	0.5	1	0.5	3	0.5714285714285714	4	0.45	0.42857142857142855	5	3	3	1	0	0.8	4	5	9	0.125	0.5	0.8276040610980088	0.8945224467280596	0.8061135166307754	0.9663632183690103	0.17468193728088366	0.9256785802684704	0.9656325343606847	0.9353911329255276	1.0	0.8	0.0	-0.00037895365963311307	8
1850	0.0313026318534659	0.009201053825277966	0.00638069815307645	0.9291043286425954	-1	0	0	0.4	4	0.5384615384615384	7	0.3333333333333333	0.38461538461538464	6	5	8	1	0	0.5555555555555556	5	9	15	0.05263157894736842	0.2	0.5994790525885852	0.8215987947556349	0.5095366506393254	0.8765855138823527	0.6928799434739435	0.9151021484498693	0.776762229925712	0.8760013149024639	1.0	0.8333333333333334	0.0	0.00638069815307645	30
2427	0.03124126671056288	0.007984846954500694	0.007982338500006994	0.9257275330012733	-1	0	0	0.4	4	0.5384615384615384	7	0.3333333333333333	0.38461538461538464	6	5	8	1	0	0.5555555555555556	5	9	15	0.05263157894736842	0.2	0.5994790525885852	0.8215987947556349	0.5095366506393254	0.8809224558705532	0.7382317288050848	0.918108757261634	0.7927026505127823	0.8788706308217238	1.0	0.8333333333333334	0.0	0.007982338500006994	17
2400	None	None	None	None	None	0	0	0.3	3	0.6923076923076923	9	0.5	0.5384615384615384	8	7	6	1	0	0.8333333333333334	5	6	15	0.06666666666666667	0	0.7219829582142943	0.8449204433496597	0.42761415317778945	0.9034424263238031	0.6220699289065559	0.9523269471905135	0.8233587622499984	0.909590056251324	1.0	0.75	0.0	None	0
1297	0.030978003693170362	0.0076956644120491505	0.004196840163001716	0.9303104448694697	-1	0	0	0.4	4	0.5384615384615384	7	0.3333333333333333	0.38461538461538464	6	5	8	1	0	0.5555555555555556	5	9	15	0.05263157894736842	0.2	0.5994790525885852	0.8215987947556349	0.5095366506393254	0.8765855138823527	0.6928799434739435	0.9151021484498693	0.776762229925712	0.8760013149024639	1.0	0.8333333333333334	0.0	0.004196840163001716	57
96	0.0020819157190207567	0.0019879167403080698	-0.0019858626575752886	0.9832937554421176	-1	0	0	1.0	1	0	0	1.0	0	1	0	0	1	0	0.5	2	1	2	0.3333333333333333	0	0	0	0	0	0	0	0	0	0	0	0	-0.00019858626575752886	28
3083	0.039476307481548664	0.01253247593405633	0.009593809417412015	0.7625082216097622	-1	0	0	0.4	4	0.5384615384615384	7	0.5	0.38461538461538464	7	5	7	1	0	0.3	3	10	15	0.0625	0	0.6096436959947877	0.891798462031451	0.5914591481008613	0.896110456363771	0.6103395245469204	0.9253225248869994	0.7686868627004495	0.9055365470857222	1.0	0.7142857142857143	0.0	0.009593809417412015	25
2674	0.039636943433964615	0.013162267667457334	0.009592189023092286	0.7659853996860371	-1	0	0	0.4	4	0.5384615384615384	7	0.5	0.38461538461538464	7	5	7	1	0	0.3	3	10	15	0.0625	0	0.6096436959947877	0.891798462031451	0.5914591481008613	0.896110456363771	0.6451135994690179	0.9372094449617309	0.7293672383898896	0.9107120895219776	1.0	0.7142857142857143	0.0	0.009592189023092286	58
2655	0.024383748412761974	0.005837072388825201	-0.0046508882826155114	0.9365753868895064	-1	0	0	0.4	4	0.5384615384615384	7	0.26785714285714285	0.46153846153846156	9	6	5	1	0	0.875	7	8	15	0.09090909090909091	0	0.5893144091823828	0.8626820505358618	0.5471153340598243	0.8744083073800858	0.7227515623295064	0.7769945770505955	0.7293672383898896	0.8423075498882903	1.0	0.6666666666666666	0.0	-0.00046508882826155114	8
1469	None	None	None	None	None	0	0	0.3	3	0.6923076923076923	9	0.5357142857142857	0.38461538461538464	6	5	8	1	0	0.5714285714285714	4	7	15	0.05263157894736842	0.2	0.5994790525885852	0.8215987947556349	0.5095366506393254	0.8765855138823527	0.6928799434739435	0.9151021484498693	0.776762229925712	0.8760013149024639	1.0	0.8333333333333334	0.0	None	0
4442	0.03552892530005143	0.01237580749997647	0.011043438564421502	0.9271328043437261	-1	0.25	1	0.4	4	0.5833333333333334	7	0.4666666666666667	0.4166666666666667	5	5	8	1	0	0.3	3	10	14	0.05	0.5	0.6096436959947877	0.7084543172166181	0.5697492640062066	0.7984080072656413	0.7446455022223316	0.6264363239394268	0.7573876648092401	0.7164812503032542	1.0	0.8	0.0	0.011043438564421502	23
4655	0.03552857165953189	0.012607142370141532	0.011234312941048727	0.9274302120164699	-1	0.25	1	0.4	4	0.5833333333333334	7	0.4666666666666667	0.4166666666666667	5	5	8	1	0	0.3	3	10	14	0.05	0.5	0.6096436959947877	0.7084543172166181	0.5697492640062066	0.7984080072656413	0.7446455022223316	0.6290060084076238	0.7561586748856756	0.7172252390895398	1.0	0.6	0.0	0.011234312941048727	57
2875	0.03095242863452943	0.006236187905705969	-0.005528008617424327	0.9345756481306231	-1	0	0	0.5	5	0.38461538461538464	5	0.8333333333333334	0.23076923076923078	6	3	8	2	0	0.2222222222222222	2	9	15	0.11764705882352941	0	0.759458513754968	0.8645468924713482	0.4086745403712534	0.9074386523543316	0.3621638510369219	0.9421291156936478	0.8825155571085085	0.9095994590839909	0.5833333333333333	0.8333333333333334	0.0	-0.0005528008617424327	6
4400	0.03563484076801108	0.011598410194286392	0.010734138578904694	0.9272482171782697	-1	0.25	1	0.4	4	0.5833333333333334	7	0.4666666666666667	0.4166666666666667	5	5	8	2	0	0.3	3	10	14	0.1	0.5	0.6096436959947877	0.7084543172166181	0.5697492640062066	0.7984080072656413	0.8005965732010756	0.7336100643598469	0.7411609950561663	0.7488383586133639	0.6	0.8	0.0	0.010734138578904694	26
2477	0.04380604692351239	0.0050652622781728425	-0.004398676863839868	0.6954301469987569	-1	0	0	0.4	4	0.5384615384615384	7	0.5	0.38461538461538464	6	5	8	1	0	0.3	3	10	15	0.05263157894736842	0	0.6197775034799747	0.8174141830462838	0.46713450997963746	0.8373924481105486	0.8005965732010756	0.9309274559994402	0.7899496036058908	0.8713521777214253	1.0	0.8333333333333334	0.0	-0.00043986768638398685	1
3096	0.03958184651055707	0.012701246551857141	0.00914833571826269	0.7720239236036164	-1	0	0	0.4	4	0.5384615384615384	7	0.5	0.38461538461538464	7	5	7	1	0	0.3	3	10	15	0.0625	0	0.6096436959947877	0.891798462031451	0.5914591481008613	0.896110456363771	0.7223379997197527	0.9422125197118227	0.8212025603624872	0.9130782192304135	1.0	0.7142857142857143	0.0	0.00914833571826269	34
2922	0.037897195302860565	0.011328763812372578	0.00924783859334539	0.7676164417540531	-1	0.25	1	0.5	5	0.46153846153846156	6	0.5	0.38461538461538464	7	5	7	1	0	0.3	3	10	15	0.0625	0.8	0.6096436959947877	0.891798462031451	0.5914591481008613	0.896110456363771	0.6103395245469204	0.9416437617693864	0.8212025603624872	0.9128027428395272	1.0	0.7142857142857143	0.0	0.00924783859334539	16
4710	0.03569390598717253	0.011344607745667111	0.010315210632684696	0.9272332519942786	-1	0.25	1	0.4	4	0.5833333333333334	7	0.4666666666666667	0.4166666666666667	5	5	8	2	0	0.3	3	10	14	0.1	0.5	0.6096436959947877	0.7084543172166181	0.5697492640062066	0.7984080072656413	0.7446455022223316	0.6921520346745283	0.7159407879356517	0.7359105685036648	0.6	0.4	0.0	0.010315210632684696	17
4995	0.032783471259851045	0.006114950778275089	0.0034903354233504487	0.9200660064995473	-1	0	0	0.25	2	0.7777777777777778	7	0.6111111111111112	0.5555555555555556	5	5	5	1	0	0.2222222222222222	2	9	11	0.07142857142857142	0	0.6299113109651616	0.7701213175127086	0.5475773569856881	0.7923214303961887	0.8005965732010756	0.7576986094714785	0.6918390947493475	0.7737062649249398	1.0	0.8	0.0	0.0034903354233504487	13
1873	0.03815997343538991	0.012040074226340203	0.008007581396099622	0.7692566571530572	-1	0.25	1	0.5	5	0.46153846153846156	6	0.5	0.38461538461538464	6	5	8	1	0	0.3	3	10	15	0.05263157894736842	0.8	0.6197775034799747	0.8174141830462838	0.5095366506393254	0.8765855138823527	0.6948795508456748	0.9147625846610954	0.7271768684025576	0.8748141274035007	1.0	0.8333333333333334	0.0	0.008007581396099622	25
1900	0.03045091320281458	0.009134231360120062	0.005203895612571871	0.931112979703453	-1	0	0	0.4	4	0.5384615384615384	7	0.3333333333333333	0.38461538461538464	6	5	8	1	0	0.5555555555555556	5	9	15	0.05263157894736842	0.2	0.5994790525885852	0.8215987947556349	0.5095366506393254	0.8765855138823527	0.7103443721115331	0.9157493015010759	0.7809786213770594	0.8763036531565542	1.0	0.5	0.0	0.005203895612571871	16
4715	0.0362750211205484	0.007424866112245323	0.006189405687408597	0.9296426902190321	-1	0.5	2	0.6	6	0.38461538461538464	5	0.5	0.3076923076923077	5	4	9	1	0	0.3	3	10	15	0.047619047619047616	0.8	0.6096436959947877	0.837799029349837	0.5697492640062066	0.8799108316293935	0.702457623131519	0.9247200837412979	0.7573876648092401	0.8856713368500618	1.0	0.8	0.0	0.006189405687408597	15
1169	0.004219986229231495	0.0014854489401304456	-0.0014407799373019163	0.9815687371049016	-1	0	0	0.6666666666666666	2	0.5	1	0.6666666666666666	0.5	3	1	0	0	0	0.6666666666666666	3	2	4	0.0	0	0.4966285280481831	0.7617999908549912	0.9363689586201387	0.9593935733589335	0.1906363035768566	0.6556049525798066	0.9552430476552713	0.839732505240184	0	0	0.0	-0.00014407799373019164	31
4281	0.039182159859657464	0.005004709278597991	-0.005001393014367702	0.9384196490693055	-1	0.25	1	0.4	4	0.5833333333333334	7	0.4666666666666667	0.4166666666666667	5	5	8	2	0	0.3	3	10	14	0.1	0.5	0.6299113109651616	0.742505856729754	0.5697492640062066	0.8011538256963092	0.7446455022223316	0.6264363239394268	0.7573876648092401	0.7290559151063958	0.6	0.4	0.0	-0.0005001393014367702	5
1430	0.00556978206093883	0.0034081244255674313	-0.0033949903207356356	0.9530444147242941	-1	0	0	0.5	2	0.5	2	0.6	0.5	4	2	1	0	0	0.4	2	5	6	0.0	0	0.7063100094495616	0.9028420372086462	0.9142700247253546	0.7143898835867044	0.4823644427807432	0.9611531240268586	0.8777317557209574	0.8926569195284815	0	0	0.0	-0.0003394990320735636	20
3133	0.038108296251935785	0.007410009115626877	-0.007275935169686653	0.668104295409736	-1	0	0	0.3	3	0.6923076923076923	9	0.5	0.46153846153846156	7	6	7	1	0	0.3	3	10	15	0.058823529411764705	0.25	0.6299113109651616	0.8221135374174008	0.42761415317778945	0.8991123867850954	0.7205232996453289	0.9482260105851691	0.8212025603624872	0.9010202958742367	1.0	0.8571428571428571	0.0	-0.0007275935169686653	5
4225	0.035164561709578004	0.011960861844164642	0.01039414892824065	0.9270833629016886	-1	0.25	1	0.4	4	0.5833333333333334	7	0.4666666666666667	0.4166666666666667	5	5	8	2	0	0.3	3	10	14	0.1	0.5	0.6096436959947877	0.7084543172166181	0.5697492640062066	0.7984080072656413	0.7446455022223316	0.6290060084076238	0.7561586748856756	0.7172252390895398	0.6	0.8	0.0	0.01039414892824065	12
4609	0.03588366262183183	0.012759264355831045	0.011374060889198009	0.9270025837256305	-1	0.25	1	0.4	4	0.5833333333333334	7	0.4666666666666667	0.4166666666666667	5	5	8	1	0	0.3	3	10	14	0.05	0.5	0.6096436959947877	0.7084543172166181	0.5697492640062066	0.7984080072656413	0.7446455022223316	0.6264363239394268	0.7573876648092401	0.7164812503032542	1.0	0.8	0.0	0.011374060889198009	22
477	0.0069252291650362076	0.0016418636037747133	-0.0016160242148329687	0.9798372317189826	-1	0	0	0.3333333333333333	1	1.0	2	1.0	1.0	3	2	0	0	0	0.25	4	1	4	0.0	0	0.4966285280481831	0.7617999908549912	0.9363689586201387	0.9593935733589335	0.1952480967573721	0.6213774201425274	0.9544853436072669	0.8329641843798343	0	0	0.0	-0.00016160242148329686	41
4509	0.036206179717276625	0.012062532389842118	0.010969825624882506	0.9274212705124079	-1	0.25	1	0.4	4	0.5833333333333334	7	0.4666666666666667	0.4166666666666667	5	5	8	1	0	0.3	3	10	14	0.05	0.5	0.6096436959947877	0.7084543172166181	0.5697492640062066	0.7984080072656413	0.7640077982045543	0.7687698323245332	0.8180840876687501	0.760461914171605	1.0	0.8	0.0	0.010969825624882506	34
1531	0.005258958086305431	0.003608287473877135	-0.0036011236691787882	0.9581611007807851	-1	0	0	0.5	2	0.5	2	0.6	0.5	4	2	1	0	0	0.4	2	5	6	0.0	0	0.7063100094495616	0.9028420372086462	0.9737172864209642	0.6885308848288207	0.4823644427807432	0.9633744696503973	0.8777317557209574	0.8906491153101553	0	0	0.0	-0.00036011236691787884	12
993	0.0075437251550801296	0.002125675790131273	-0.0021236670905022295	0.9764070987570883	-1	0	0	0.25	1	1.0	3	1.0	1.0	4	3	0	0	0	0.2	5	1	5	0.0	0	0.4966285280481831	0.9303735674637124	0.8824545040354238	0.9418165864615086	0.24660216325354312	0.9507878963482942	0.8585057385454387	0.941545161443176	0	0	0.0	-0.00021236670905022296	16
1956	0.03542865796682204	0.0012786450902433745	-0.0011959255538820926	0.9345371334942698	-1	0	0	0.4	4	0.5384615384615384	7	0.3333333333333333	0.38461538461538464	6	5	8	1	0	0.5555555555555556	5	9	15	0.05263157894736842	0.2	0.5994790525885852	0.8215987947556349	0.4722457793884435	0.8598187332675131	0.6928799434739435	0.9151021484498693	0.7687212417003839	0.8705912361953637	1.0	0.8333333333333334	0.0	-0.00011959255538820926	12
2125	0.030678154565009618	0.008227302792917645	0.0003318559229494149	0.9270842748824653	-1	0.25	1	0.4	4	0.6153846153846154	8	0.375	0.46153846153846156	7	6	7	1	0	0.4	4	10	15	0.058823529411764705	0.4	0.6709836795995221	0.794857301347506	0.42761415317778945	0.8937177589972573	0.6451135994690179	0.9435188005346894	0.7293672383898896	0.8908855869204213	1.0	0.8571428571428571	0.0	0.0003318559229494149	19
329	0.0019449174692183567	0.0018514024879801873	-0.0018501933117108086	0.9853218452939987	-1	0	0	1.0	2	0.0	0	0.75	0	1	0	1	0	0	1.0	2	2	3	0.0	0	0	0	0	0	0	0	0	0	0	0	0	-0.00018501933117108087	19
4923	0.03644066241724667	0.011292960549351694	0.010504654564478902	0.9274962779454741	-1	0.25	1	0.4	4	0.5833333333333334	7	0.4666666666666667	0.4166666666666667	5	5	8	2	0	0.3	3	10	14	0.1	0.5	0.6096436959947877	0.7084543172166181	0.5697492640062066	0.7984080072656413	0.8005965732010756	0.7335376914594878	0.7561586748856756	0.7488151425383954	0.6	0.8	0.0	0.010504654564478902	24
4100	0.03586551996773802	0.012011976047666312	0.01121573377180473	0.9282932575641356	-1	0.25	1	0.4	4	0.5833333333333334	7	0.4666666666666667	0.4166666666666667	5	5	8	1	0	0.3	3	10	14	0.05	0.5	0.6096436959947877	0.7084543172166181	0.5697492640062066	0.7984080072656413	0.7446455022223316	0.6229719933533052	0.7573876648092401	0.715479634121204	1.0	0.8	0.0	0.01121573377180473	30
3651	0.03963842694742817	0.011269180586806453	0.00976004893523298	0.9267228009781079	-1	0.25	1	0.5	5	0.46153846153846156	6	0.5	0.38461538461538464	7	5	7	1	0	0.3	3	10	15	0.0625	0.8	0.6096436959947877	0.891798462031451	0.5697492640062066	0.8909055731296815	0.6988282229826716	0.9406444180045569	0.8212025603624872	0.9108531015778895	1.0	0.7142857142857143	0.0	0.00976004893523298	23
3017	0.0415287740675653	0.0099951939305476	0.008501134848645139	0.9281528869182528	-1	0	0	0.4	4	0.5384615384615384	7	0.5	0.38461538461538464	7	5	7	1	0	0.3	3	10	15	0.0625	0	0.6096436959947877	0.891798462031451	0.5697492640062066	0.8909055731296815	0.702457623131519	0.9408319609044433	0.8212025603624872	0.9109441118727554	1.0	0.7142857142857143	0.0	0.008501134848645139	21
3318	None	None	None	None	None	0	0	0.375	3	0.6	6	0.6	0.3	5	3	6	0	0	0.8	5	4	12	0.0	0	0.5825962498465906	0.9618881353819034	0.58486822823657	0.9446724330610351	0.1976431793179557	0.9501147874559791	0.866979277558767	0.9527664737225088	0	0	0.0	None	0
166	0.014502195315981084	0.003981116907559668	-0.003945776567751568	0.9801492060072164	-1	0	0	0.2	2	0.9230769230769231	12	0.2777777777777778	0.6923076923076923	11	9	3	2	0	0.6666666666666666	9	6	15	0.25	0	0.5482420405480222	0.8930023254560813	0.5932569970146686	0.8832686710995606	0.7227515623295064	0.9375922533951766	0.8212025603624872	0.9076316383404407	0.5909090909090909	0.5454545454545454	0.0	-0.0003945776567751568	32
668	0.006845282363790355	0.001634912288847399	-0.0015795778264367205	0.9801369003165323	-1	0	0	0.3333333333333333	1	1.0	2	1.0	1.0	3	2	0	0	0	0.25	4	1	4	0.0	0	0.4966285280481831	0.7617999908549912	0.9363689586201387	0.9593935733589335	0.1952480967573721	0.6213774201425274	0.9544853436072669	0.8329641843798343	0	0	0.0	-0.00015795778264367206	29
4556	0.029817881260759793	0.007088518716261099	-0.007055733295003353	0.9428880805888067	-1	0.6666666666666666	2	0.625	5	0.4	4	0.5	0.3	5	3	6	2	0	0.375	3	8	12	0.14285714285714285	1.0	0.6299113109651616	0.8507447126036877	0.5697492640062066	0.8811614391510426	0.702457623131519	0.9308404898808706	0.7523975191061908	0.8923077756813287	0.6	0.6	0.0	-0.0007055733295003354	1
3250	0.02290789643142718	0.006266361543256939	-0.006212963602498902	0.953238813018318	-1	0.25	1	0.5	5	0.46153846153846156	6	0.5357142857142857	0.23076923076923078	5	3	9	1	0	0.5714285714285714	7	4	15	0.05	0	0.8276040610980088	0.9501997454510585	0.21030894548541848	0.9257837162250504	0.11217347745249955	0.9515093934055111	0.9606429216808958	0.9435518897245426	1.0	0.8	0.0	-0.0006212963602498902	4
394	0.013992916777835884	0.004039724974402316	-0.003616548052081722	0.9777040841080016	-1	0	0	0.4444444444444444	4	0.5454545454545454	6	0.3611111111111111	0.45454545454545453	7	5	5	2	0	0.4444444444444444	9	4	13	0.16666666666666666	0.5	0.5500344547595991	0.9158087028317133	0.16007423275145857	0.9047730594665717	0.8863397120655939	0.9565991790808608	0.9342282322411402	0.9293675375430709	0.5714285714285714	0.14285714285714285	0.0	-0.0003616548052081722	10
4182	0.03614803039075956	0.01245602261160306	0.011026577111563757	0.9269431663424595	-1	0.25	1	0.4	4	0.5833333333333334	7	0.4666666666666667	0.4166666666666667	5	5	8	2	0	0.3	3	10	14	0.1	0.5	0.6096436959947877	0.7084543172166181	0.5697492640062066	0.7984080072656413	0.7658224982789781	0.7664715901793594	0.8192045813031268	0.7596787177906557	0.6	0.6	0.0	0.011026577111563757	25
3029	0.039786851176192115	0.012455113955244049	0.008633303062292982	0.9283684138983299	-1	0	0	0.3	3	0.6923076923076923	9	0.5	0.38461538461538464	5	5	9	3	0	0.3	3	10	15	0.13636363636363635	0	0.6096436959947877	0.7084543172166181	0.5697492640062066	0.7984080072656413	0.7446455022223316	0.6264363239394268	0.7573876648092401	0.7164812503032542	0.2	0.8	0.0	0.008633303062292982	21
532	0.0017912918647747752	0.0017440392511674104	-0.0017439448826700869	0.9847688229075955	-1	0	0	1.0	1	0	0	1.0	0	1	0	0	1	0	0.5	1	2	2	0.3333333333333333	0	0	0	0	0	0	0	0	0	0	0	0	-0.0001743944882670087	42
4249	0.038007307851906404	0.01078790541387611	0.00914514713551878	0.9278197568963992	-1	0	0	0.3333333333333333	3	0.6363636363636364	7	0.65	0.45454545454545453	5	5	7	2	0	0.2	2	10	13	0.1111111111111111	0	0.6096436959947877	0.7084543172166181	0.5697492640062066	0.7984080072656413	0.7446455022223316	0.6264363239394268	0.7573876648092401	0.7164812503032542	0.6	0.8	0.0	0.00914514713551878	18
229	0.004678805843433579	0.0035903245490509707	-0.003587812405528174	0.9743410249180073	-1	0	0	0.5	2	0.75	3	0.6	0.75	5	3	0	0	0	0.4	2	5	6	0.0	0	0.6440706055936334	0.8731286724548794	0.5064004854809031	0.8839644438101284	0.8508845262220006	0.9318006772239001	0.9046653666393566	0.8994719732918377	0	0	0.0	-0.00035878124055281743	8
3794	0.046149892588648066	0.0036256868388774887	-0.00213640965095334	0.9242406191359525	-1	0	0	0.3	3	0.6923076923076923	9	0.3	0.5384615384615384	9	7	5	1	0	0.5	5	10	15	0.08333333333333333	0.4	0.6299113109651616	0.9054871598207	0.42761415317778945	0.9175261935267945	0.6085248244724967	0.9529433350113835	0.8212025603624872	0.928178947538594	1.0	0.7777777777777778	0.0	-0.000213640965095334	8
742	0.0017657406496102714	0.001687862172555732	-0.0016878227817443518	0.9846977605280414	-1	0	0	1.0	1	0	0	1.0	0	1	0	0	0	0	0.5	1	2	2	0.0	0	0	0	0	0	0	0	0	0	0	0	0	-0.00016878227817443517	16
386	0.005981144779171599	0.0037468749773627444	-0.00368693421554877	0.9782852852928348	-1	0	0	0.5	2	0.6666666666666666	2	0.625	0.6666666666666666	4	2	0	0	0	0.5	2	4	5	0.0	0	0.6085439094471093	0.8189058894937403	0.5056518521370184	0.9467347358280489	0.7506248418507908	0.9595524252827564	0.9140773447035428	0.9253744626175205	0	0	0.0	-0.000368693421554877	1
3891	0.034925575028774636	0.007724841756067966	-0.007470006738876725	0.9203738416113393	-1	0.5	2	0.6	6	0.38461538461538464	5	0.375	0.3076923076923077	6	4	8	0	0	0.625	5	8	15	0.0	0.25	0.5890766757565918	0.8498726326119919	0.517327144217439	0.8663806920040661	0.6948795508456748	0.8936573773901509	0.7034752834515646	0.8710786177856015	0	0	0.0	-0.0007470006738876725	1
4628	0.034730348171304486	0.013731778832799298	0.010990380240583153	0.9268649024711828	-1	0.3333333333333333	1	0.4444444444444444	4	0.5454545454545454	6	0.43333333333333335	0.45454545454545453	5	5	7	1	0	0.3	3	10	13	0.05555555555555555	0.6666666666666666	0.6096436959947877	0.7084543172166181	0.5697492640062066	0.7984080072656413	0.7446455022223316	0.6290060084076238	0.7561586748856756	0.7172252390895398	1.0	0.8	0.0	0.010990380240583153	20
2241	0.031419836470514495	0.005652198733534693	-0.00201839250549207	0.926649658099242	-1	0	0	0.3	3	0.6923076923076923	9	0.375	0.46153846153846156	7	6	7	1	0	0.625	5	8	15	0.058823529411764705	0	0.6709836795995221	0.8247653639677334	0.42761415317778945	0.8991123867850954	0.7446455022223316	0.9501075414910093	0.8212025603624872	0.902708942158446	1.0	0.7142857142857143	0.0	-0.000201839250549207	7
1841	None	None	None	None	None	0.25	1	0.6	6	0.38461538461538464	5	0.5	0.23076923076923078	7	3	7	2	0	0.8333333333333334	6	5	15	0.14285714285714285	0.4	0.8276040610980088	0.9370737745644275	0.21030894548541848	0.9186062946572624	0.11217347745249955	0.5676470119067984	0.9719103895479733	0.8580115727335058	0.9285714285714286	0.8571428571428571	0.2066408572184012	None	0
4315	0.03525906453702294	0.012490271634749797	0.011281001500337848	0.9270226302567366	-1	0.25	1	0.4	4	0.5833333333333334	7	0.4666666666666667	0.4166666666666667	5	5	8	1	0	0.3	3	10	14	0.05	0.5	0.6096436959947877	0.7084543172166181	0.5697492640062066	0.7984080072656413	0.7446455022223316	0.6290060084076238	0.7561586748856756	0.7172252390895398	1.0	0.4	0.0	0.011281001500337848	53
1603	0.03130708490419534	0.007793143656159091	0.0033106932965922264	0.9308177727265167	-1	0	0	0.4	4	0.5384615384615384	7	0.3333333333333333	0.38461538461538464	6	5	8	1	0	0.5555555555555556	5	9	15	0.05263157894736842	0.2	0.5994790525885852	0.8215987947556349	0.5095366506393254	0.8765855138823527	0.6928799434739435	0.9151021484498693	0.776762229925712	0.8760013149024639	1.0	0.8333333333333334	0.0	0.0033106932965922264	22
41	0.008181440983817408	0.004007248001691202	-0.0039797187286630354	0.95433910183173	-1	0	0	0.4	2	0.8	4	0.5833333333333334	0.8	6	4	0	1	0	0.3333333333333333	6	2	7	0.5	0	0.7177327514588512	0.9009026473649497	0.7494235026039353	0.9378416360978609	0.6364957622530902	0.928691685967712	0.7811537699783444	0.9238598520677633	1.0	0.16666666666666666	0.0	-0.00039797187286630354	31
3266	0.03194222701392601	0.005956948096086238	-0.005811740970536231	0.926274742175816	-1	0	0	0.4	4	0.5384615384615384	7	0.4166666666666667	0.38461538461538464	7	5	7	1	0	0.4444444444444444	4	9	15	0.0625	0	0.6299113109651616	0.9105954504213453	0.5914591481008613	0.9261037646057528	0.6915631395411176	0.9538266819909675	0.8212025603624872	0.9325022402597818	1.0	0.7142857142857143	0.0	-0.0005811740970536231	9
4306	0.04188665245114026	0.009471912991737446	0.004327491070075654	0.8398959953584042	-1	0.25	1	0.4	4	0.6153846153846154	8	0.45454545454545453	0.38461538461538464	5	5	9	2	0	0.2727272727272727	3	11	15	0.09090909090909091	0.5	0.6096436959947877	0.7084543172166181	0.5697492640062066	0.7984080072656413	0.7640077982045543	0.7687698323245332	0.8180840876687501	0.760461914171605	0.6	0.8	0.0	0.004327491070075654	10
2913	0.040453579434771424	0.013117115645985791	0.009758164387463084	0.765859798657648	-1	0	0	0.4	4	0.5384615384615384	7	0.5	0.38461538461538464	7	5	7	1	0	0.3	3	10	15	0.0625	0	0.6096436959947877	0.891798462031451	0.5914591481008613	0.896110456363771	0.6915631395411176	0.9384268807866604	0.8212025603624872	0.9112763610422375	1.0	0.7142857142857143	0.0	0.009758164387463084	60
4334	0.034877883722994385	0.012766022415279635	0.011252433008940823	0.926889003972877	-1	0.25	1	0.4	4	0.5833333333333334	7	0.4666666666666667	0.4166666666666667	5	5	8	1	0	0.3	3	10	14	0.05	0.5	0.6096436959947877	0.7084543172166181	0.5697492640062066	0.7984080072656413	0.7446455022223316	0.6264363239394268	0.7573876648092401	0.7164812503032542	1.0	0.8	0.0	0.011252433008940823	19
2727	0.04086488781914365	0.013284320745471508	0.009521973665557534	0.7702024227212746	-1	0	0	0.4	4	0.5384615384615384	7	0.5	0.38461538461538464	7	5	7	1	0	0.3	3	10	15	0.0625	0	0.6096436959947877	0.891798462031451	0.5914591481008613	0.896110456363771	0.671682762952884	0.938025911135823	0.8212025603624872	0.9110897306143348	1.0	0.7142857142857143	0.0	0.009521973665557534	45
4041	0.03601848894488695	0.011339383578127393	0.010663029330040734	0.9276564818381324	-1	0.25	1	0.4	4	0.5833333333333334	7	0.4666666666666667	0.4166666666666667	5	5	8	2	0	0.3	3	10	14	0.1	0.5	0.6096436959947877	0.7084543172166181	0.5697492640062066	0.7984080072656413	0.7446455022223316	0.6264363239394268	0.7573876648092401	0.7164812503032542	0.6	0.8	0.0	0.010663029330040734	23
2643	0.030344557003090387	0.008558143681865095	0.007529247747168223	0.9273531195510486	-1	0	0	0.4	4	0.5384615384615384	7	0.375	0.3076923076923077	5	4	9	2	0	0.4	4	10	15	0.09523809523809523	0	0.6096436959947877	0.7084543172166181	0.5914591481008613	0.8209857289139457	0.7446455022223316	0.6786258451525454	0.7249754552927798	0.7413117639581407	0.7	0.8	0.0	0.007529247747168223	17
4960	0.02484870646714983	0.006650701760339937	-0.006354281688423135	0.9444346596159414	-1	0.5	1	0.5714285714285714	4	0.375	3	0.47619047619047616	0.375	3	3	6	3	0	0.42857142857142855	3	7	10	0.1875	0.6666666666666666	0.5076451387652433	0.7716659391648027	0.7006137214019883	0.6962173550430821	0.7446455022223316	0.6703605346374415	0.7468661489293442	0.7148320259846342	0.3333333333333333	0.6666666666666666	0.0	-0.0006354281688423136	1
2984	0.039878537379517735	0.013219601224359896	0.00900203078521539	0.7733888036128178	-1	0	0	0.4	4	0.5384615384615384	7	0.5	0.38461538461538464	7	5	7	1	0	0.3	3	10	15	0.0625	0	0.6096436959947877	0.891798462031451	0.5914591481008613	0.896110456363771	0.702457623131519	0.9408319609044433	0.8212025603624872	0.9124125361711625	1.0	0.7142857142857143	0.0	0.00900203078521539	22
1128	0.0041373566947972866	0.0014890283676337228	-0.00144414246034332	0.9814041997437098	-1	0	0	0.6666666666666666	2	0.5	1	0.6666666666666666	0.5	3	1	0	0	0	0.6666666666666666	3	2	4	0.0	0	0.4966285280481831	0.7617999908549912	0.9363689586201387	0.9593935733589335	0.1906363035768566	0.6556049525798066	0.9552430476552713	0.839732505240184	0	0	0.0	-0.000144414246034332	58
2141	0.034943150129951805	0.008869657640541411	0.005562233166310539	0.7778413500401584	-1	0	0	0.4	4	0.5384615384615384	7	0.5	0.38461538461538464	6	5	8	1	0	0.3	3	10	15	0.05263157894736842	0	0.5994790525885852	0.9036192352798786	0.5095366506393254	0.917025198494121	0.8182629013241076	0.9393076215673344	0.7836851517416255	0.921290250538194	1.0	0.8333333333333334	0.0	0.005562233166310539	27
3247	0.03856015286314376	0.010223562802421739	0.0029766611269204084	0.8552673364249355	-1	0	0	0.4	4	0.5384615384615384	7	0.5	0.38461538461538464	6	5	8	1	0	0.3	3	10	15	0.05263157894736842	0	0.6197775034799747	0.8174141830462838	0.5095366506393254	0.8765855138823527	0.6928799434739435	0.9151021484498693	0.776762229925712	0.8749733049005348	1.0	0.8333333333333334	0.0	0.0029766611269204084	14
779	0.0018788497334329298	0.0018576040350412528	-0.0018576032596580297	0.9845431418390271	-1	0	0	1.0	2	0.0	0	1.0	0	2	0	0	0	0	0.3333333333333333	3	1	3	0.0	1.0	0	0	0	0	0	0	0	0	0	0	0	-0.00018576032596580297	4
3768	0.03952174804484991	0.009858805201591771	0.008892685066054404	0.9273346368781741	-1	0.25	1	0.5	5	0.46153846153846156	6	0.5	0.38461538461538464	7	5	7	1	0	0.3	3	10	15	0.0625	0.8	0.6096436959947877	0.891798462031451	0.5697492640062066	0.8909055731296815	0.702457623131519	0.9408319609044433	0.8212025603624872	0.9109441118727554	1.0	0.7142857142857143	0.0	0.008892685066054404	17
996	0.007578979931772158	0.002089457031068438	-0.0020882451672516954	0.9760157692442544	-1	0	0	0.25	1	1.0	3	1.0	1.0	4	3	0	0	0	0.2	5	1	5	0.0	0	0.4966285280481831	0.9303735674637124	0.8824545040354238	0.9418165864615086	0.24660216325354312	0.9507878963482942	0.8585057385454387	0.941545161443176	0	0	0.0	-0.00020882451672516955	8
2850	0.03764855619639693	0.005758309283388264	-0.0003889117639153494	0.9229954074844452	-1	0.25	1	0.4	4	0.6153846153846154	8	0.4166666666666667	0.5384615384615384	8	7	6	1	0	1.0	6	6	15	0.06666666666666667	0.2222222222222222	0.6299113109651616	0.8977926183748554	0.5095366506393254	0.9165668094812978	0.6248196045990261	0.9487715271072168	0.8212025603624872	0.9238702251466692	1.0	0.75	0.0	-3.889117639153494e-05	13
2182	0.03802578598273153	0.011675606578267906	0.0076017144698248985	0.7795401078337267	-1	0.25	1	0.5	5	0.46153846153846156	6	0.5	0.38461538461538464	6	5	8	1	0	0.3	3	10	15	0.05263157894736842	0.8	0.6197775034799747	0.8174141830462838	0.5095366506393254	0.8765855138823527	0.6928799434739435	0.9151021484498693	0.776762229925712	0.8749733049005348	1.0	0.8333333333333334	0.0	0.0076017144698248985	46
4622	0.034193389229337456	0.0064730316359801416	-0.00583173591815754	0.9290178023893363	-1	0.25	1	0.6	6	0.25	3	0.4375	0.25	7	3	6	1	0	0.5	4	8	14	0.08333333333333333	0.25	0.6299113109651616	0.8031819623276855	0.42761415317778945	0.8951564440274612	0.7064568378749815	0.9392346472223543	0.7692147593843871	0.8905422720358986	1.0	0.5714285714285714	0.0	-0.0005831735918157539	0
627	0.026049379762712654	0.0053386200128475525	-0.0031602958242791385	0.9234096844732117	-1	0	0	0.4	4	0.5384615384615384	7	0.3125	0.46153846153846156	6	6	8	0	0	0.75	8	6	15	0.0	0.2	0.5661322759456053	0.8877631656553521	0.48930498272307243	0.8540990235192015	0.7853933234415447	0.6359422901285867	0.8640244368725264	0.8121949683874137	0	0	0.0	-0.00031602958242791385	6
3440	0.039343231706492295	0.010446944833235992	0.0091544936303514	0.92692043465629	-1	0.25	1	0.5	5	0.46153846153846156	6	0.5	0.38461538461538464	7	5	7	1	0	0.3	3	10	15	0.0625	0.8	0.6096436959947877	0.891798462031451	0.5697492640062066	0.8909055731296815	0.6411143847255555	0.9374024376048862	0.8212025603624872	0.9093083136138982	1.0	0.7142857142857143	0.0	0.0091544936303514	26
4597	0.035229550822019964	0.012443911456492564	0.011042972280955759	0.9266243533544049	-1	0.25	1	0.4	4	0.5833333333333334	7	0.4666666666666667	0.4166666666666667	5	5	8	1	0	0.3	3	10	14	0.05	0.5	0.6096436959947877	0.7084543172166181	0.5697492640062066	0.7984080072656413	0.7446455022223316	0.6264363239394268	0.7573876648092401	0.7164812503032542	1.0	0.8	0.0	0.011042972280955759	22
3783	0.03951934855498999	0.010214051708500786	0.009237957853481178	0.9272364957318217	-1	0.25	1	0.5	5	0.46153846153846156	6	0.5	0.38461538461538464	7	5	7	1	0	0.3	3	10	15	0.0625	0.8	0.6096436959947877	0.891798462031451	0.5697492640062066	0.8909055731296815	0.7658224982789781	0.9482322515514973	0.8212025603624872	0.9146957419321325	1.0	0.7142857142857143	0.0	0.009237957853481178	18
360	0.0018133680898985763	0.001761850227586541	-0.0017611005932164313	0.9849005096736043	-1	0	0	1.0	1	0	0	1.0	0	1	0	0	1	0	0.5	2	1	2	0.3333333333333333	0	0	0	0	0	0	0	0	0	0	0	0	-0.00017611005932164313	12
520	0.001726923971888005	0.0016830619604319534	-0.0016830000685929584	0.9845606976468649	-1	0	0	1.0	1	0	0	1.0	0	1	0	0	0	0	0.5	1	2	2	0.0	0	0	0	0	0	0	0	0	0	0	0	0	-0.00016830000685929584	34
3326	0.03934901424291955	0.013043385743287313	0.009350666185078892	0.7688697677697895	-1	0	0	0.4	4	0.5384615384615384	7	0.5	0.38461538461538464	7	5	7	1	0	0.3	3	10	15	0.0625	0	0.6096436959947877	0.891798462031451	0.5914591481008613	0.896110456363771	0.7446455022223316	0.9430460109912792	0.8212025603624872	0.9134851032527611	1.0	0.7142857142857143	0.0	0.009350666185078892	47
1404	0.024767124139897036	0.004117169351507716	-0.003996613847779471	0.9529204017716023	-1	0	0	0.2857142857142857	2	0.75	6	0.4166666666666667	0.75	7	6	2	0	0	0.375	3	8	10	0.0	0.2857142857142857	0.4966285280481831	0.9087717302494583	0.26552790698962275	0.9696475052917387	0.17468193728088366	0.7928549427517606	0.9577889130123297	0.9143805733537728	0	0	0.0	-0.00039966138477794713	7
928	0.0038562561505305535	0.0020709343229353572	-0.0015386259846700166	0.9821262578521643	-1	0	0	0.5	1	1.0	1	1.0	1.0	2	1	0	0	0	0.3333333333333333	3	1	3	0.0	0	0.37331900348360625	0.7743598554629506	0.6009484328048807	0.9662422728186495	0.24660216325354312	0.6256361215024748	0.8349947521512912	0.8455713518600277	0	0	0.0	-0.00015386259846700165	31
3781	0.035619582039074144	0.011769400574765857	0.01043827143902521	0.9274355724844945	-1	0.25	1	0.4	4	0.5833333333333334	7	0.4666666666666667	0.4166666666666667	5	5	8	2	0	0.3	3	10	14	0.1	0.5	0.6096436959947877	0.7084543172166181	0.5697492640062066	0.7984080072656413	0.7446455022223316	0.6290060084076238	0.7561586748856756	0.7172252390895398	0.6	0.8	0.0	0.01043827143902521	24
3403	0.0390937238756574	0.010061631441416202	0.009082374460058629	0.927337204795226	-1	0.25	1	0.5	5	0.46153846153846156	6	0.5	0.38461538461538464	7	5	7	1	0	0.3	3	10	15	0.0625	0.8	0.6096436959947877	0.891798462031451	0.5697492640062066	0.8909055731296815	0.6988282229826716	0.9406444180045569	0.8212025603624872	0.9108531015778895	1.0	0.7142857142857143	0.0	0.009082374460058629	31
1557	0.03667488376805342	0.003946335589488071	-0.0039031875892605082	0.9330945979610824	-1	0	0	0.4	4	0.5384615384615384	7	0.3333333333333333	0.38461538461538464	6	5	8	1	0	0.5555555555555556	5	9	15	0.05263157894736842	0.2	0.5687782248652025	0.8389989167542031	0.5095366506393254	0.8765855138823527	0.6928799434739435	0.9151021484498693	0.8111722165995091	0.8804070361617764	1.0	0.8333333333333334	0.0	-0.0003903187589260508	11
3509	0.03458674341696959	0.014091930527552502	0.011411995821304777	0.9263186414000822	-1	0.3333333333333333	1	0.4444444444444444	4	0.5454545454545454	6	0.43333333333333335	0.45454545454545453	5	5	7	1	0	0.3	3	10	13	0.05555555555555555	0.6666666666666666	0.6096436959947877	0.7084543172166181	0.5697492640062066	0.7984080072656413	0.7446455022223316	0.6264363239394268	0.7573876648092401	0.7164812503032542	1.0	0.8	0.0	0.011411995821304777	53
4754	0.03596753141428571	0.011992692500988783	0.011249492664464535	0.9263869665677167	-1	0.25	1	0.4	4	0.5833333333333334	7	0.4666666666666667	0.4166666666666667	5	5	8	1	0	0.3	3	10	14	0.05	0.5	0.6096436959947877	0.7084543172166181	0.46849299296634256	0.776915267297184	0.7446455022223316	0.6290060084076238	0.761116214348391	0.7084513450100184	1.0	0.8	0.0	0.011249492664464535	18
4605	0.03735854382827442	0.011633193258546866	0.009490917381889107	0.9275226678063739	-1	0	0	0.3333333333333333	3	0.6363636363636364	7	0.65	0.45454545454545453	5	5	7	1	0	0.2	2	10	13	0.05555555555555555	0	0.6096436959947877	0.7084543172166181	0.5697492640062066	0.7984080072656413	0.7446455022223316	0.6264363239394268	0.7573876648092401	0.7164812503032542	1.0	0.8	0.0	0.009490917381889107	19
4430	0.03544293872419494	0.012703730680470114	0.01105156538285416	0.9272284228296024	-1	0.25	1	0.4	4	0.5833333333333334	7	0.4666666666666667	0.4166666666666667	5	5	8	2	0	0.3	3	10	14	0.1	0.5	0.6096436959947877	0.7084543172166181	0.5697492640062066	0.7984080072656413	0.7446455022223316	0.6290060084076238	0.7561586748856756	0.7172252390895398	0.6	0.8	0.0	0.01105156538285416	28
2809	0.03949341682926541	0.012797447479331698	0.00985389902509575	0.7642908652680664	-1	0	0	0.4	4	0.5384615384615384	7	0.5	0.38461538461538464	7	5	7	1	0	0.3	3	10	15	0.0625	0	0.6096436959947877	0.891798462031451	0.5914591481008613	0.896110456363771	0.6411143847255555	0.9374024376048862	0.8212025603624872	0.9108010691441882	1.0	0.7142857142857143	0.0	0.00985389902509575	97
832	0.0069260464003136	0.0015485692320378701	-0.0014858400911626258	0.9798250488391652	-1	0	0	0.3333333333333333	1	1.0	2	1.0	1.0	3	2	0	0	0	0.25	4	1	4	0.0	0	0.4966285280481831	0.7617999908549912	0.9363689586201387	0.9593935733589335	0.1906363035768566	0.6699705052824562	0.9552430476552713	0.8425953143731862	0	0	0.0	-0.0001485840091162626	22
1258	0.004142240305011674	0.0014321124071264534	-0.0013752507952217016	0.9816216907553229	-1	0	0	0.6666666666666666	2	0.5	1	0.6666666666666666	0.5	3	1	0	0	0	0.6666666666666666	3	2	4	0.0	0	0.4966285280481831	0.7617999908549912	0.9363689586201387	0.9593935733589335	0.1906363035768566	0.6556049525798066	0.9552430476552713	0.839732505240184	0	0	0.0	-0.00013752507952217015	15
2662	0.039548456586902245	0.0130302177135534	0.009437626702454929	0.7687448757728043	-1	0	0	0.4	4	0.5384615384615384	7	0.5	0.38461538461538464	7	5	7	1	0	0.3	3	10	15	0.0625	0	0.6096436959947877	0.891798462031451	0.5914591481008613	0.896110456363771	0.7446455022223316	0.9430460109912792	0.8212025603624872	0.9134851032527611	1.0	0.7142857142857143	0.0	0.009437626702454929	88
3947	0.03591661343532109	0.011280021771123125	0.01056947052625682	0.9278530035436211	-1	0.25	1	0.4	4	0.5833333333333334	7	0.4666666666666667	0.4166666666666667	5	5	8	2	0	0.3	3	10	14	0.1	0.5	0.6096436959947877	0.7084543172166181	0.5697492640062066	0.7984080072656413	0.7446455022223316	0.6264363239394268	0.7573876648092401	0.7164812503032542	0.6	0.8	0.0	0.01056947052625682	39
308	0.0020635735365496215	0.0018764478024199055	-0.001876335627456745	0.9853912806790021	-1	0	0	1.0	2	0.0	0	0.75	0	2	0	0	0	0	1.0	2	2	3	0.0	0	0	0	0	0	0	0	0	0	0	0	0	-0.0001876335627456745	9
970	0.006862551507559815	0.0017059206702879142	-0.0016079238838154588	0.9797395938900318	-1	0	0	0.3333333333333333	1	1.0	2	1.0	1.0	3	2	0	0	0	0.25	4	1	4	0.0	0	0.4966285280481831	0.7617999908549912	0.9363689586201387	0.9593935733589335	0.1906363035768566	0.6699705052824562	0.9552430476552713	0.8425953143731862	0	0	0.0	-0.00016079238838154588	22
2010	0.03015598278553764	0.010736670338261272	0.007267082523321904	0.9297333575059638	-1	0	0	0.3	3	0.6923076923076923	9	0.375	0.38461538461538464	6	5	8	1	0	0.4	4	10	15	0.05263157894736842	0	0.5994790525885852	0.8215987947556349	0.5095366506393254	0.8765855138823527	0.6928799434739435	0.9151021484498693	0.776762229925712	0.8760013149024639	1.0	0.8333333333333334	0.0	0.007267082523321904	53
579	0.001941741769317423	0.0018910581492876336	-0.0018910577262942502	0.9845428222924278	-1	0	0	1.0	2	0.0	0	1.0	0	2	0	0	0	0	0.3333333333333333	3	1	3	0.0	1.0	0	0	0	0	0	0	0	0	0	0	0	-0.00018910577262942502	12
1087	0.00377618063316409	0.001492822514590446	-0.001062404476557507	0.9818383519280153	-1	0	0	0.6666666666666666	2	0.5	1	1.0	0.5	3	1	0	0	0	0.25	4	1	4	0.0	0.6666666666666666	0.4966285280481831	0.9512168492051621	0.828540049450709	0.9498529684906447	0.3025680229302297	0.9654748326723758	0.6436503708524796	0.9560970880794013	0	0	0.0	-0.00010624044765575071	31
3142	0.03930411818118532	0.013056360953519607	0.009097453150068475	0.7716342882243263	-1	0	0	0.4	4	0.5384615384615384	7	0.5	0.38461538461538464	7	5	7	1	0	0.3	3	10	15	0.0625	0	0.6096436959947877	0.891798462031451	0.5914591481008613	0.896110456363771	0.7223379997197527	0.9422125197118227	0.8212025603624872	0.9130782192304135	1.0	0.7142857142857143	0.0	0.009097453150068475	20
2724	0.03958866970147646	0.01270841598611092	0.009048910477492064	0.7770010254170829	-1	0	0	0.4	4	0.5384615384615384	7	0.5	0.38461538461538464	7	5	7	1	0	0.3	3	10	15	0.0625	0	0.6096436959947877	0.891798462031451	0.5914591481008613	0.896110456363771	0.6411143847255555	0.9374024376048862	0.8212025603624872	0.9108010691441882	1.0	0.7142857142857143	0.0	0.009048910477492064	27
3405	0.041165873273007234	0.009979660809274416	0.009018140194418815	0.928618750477355	-1	0	0	0.4	4	0.5384615384615384	7	0.5	0.38461538461538464	7	5	7	1	0	0.3	3	10	15	0.0625	0	0.6096436959947877	0.891798462031451	0.5697492640062066	0.8909055731296815	0.6103395245469204	0.9416437617693864	0.8212025603624872	0.9113402247654404	1.0	0.7142857142857143	0.0	0.009018140194418815	26
2605	0.03927587451614565	0.012544354739278762	0.008966412411370236	0.7809096318217313	-1	0	0	0.4	4	0.5384615384615384	7	0.5	0.38461538461538464	7	5	7	1	0	0.3	3	10	15	0.0625	0	0.6096436959947877	0.891798462031451	0.5914591481008613	0.896110456363771	0.637484984576708	0.9372744996010451	0.8212025603624872	0.9107420634763095	1.0	0.7142857142857143	0.0	0.008966412411370236	34
3823	0.03944278778059582	0.010620934942823809	0.009848014747492318	0.9281837438002765	-1	0.25	1	0.5	5	0.46153846153846156	6	0.5	0.38461538461538464	7	5	7	1	0	0.3	3	10	15	0.0625	0.8	0.6096436959947877	0.891798462031451	0.5697492640062066	0.8909055731296815	0.702457623131519	0.9408319609044433	0.8212025603624872	0.9109441118727554	1.0	0.7142857142857143	0.0	0.009848014747492318	21
2915	0.03928428301930698	0.012830333849472877	0.009299823941489612	0.7772095797872837	-1	0	0	0.4	4	0.5384615384615384	7	0.5	0.38461538461538464	7	5	7	1	0	0.3	3	10	15	0.0625	0	0.6096436959947877	0.891798462031451	0.5914591481008613	0.896110456363771	0.6411143847255555	0.9374024376048862	0.8212025603624872	0.9108010691441882	1.0	0.7142857142857143	0.0	0.009299823941489612	49
630	None	None	None	None	None	0	0	0.5	5	0.38461538461538464	5	0.5	0.3076923076923077	6	4	8	0	0	0.8333333333333334	5	6	15	0.0	0.4444444444444444	0.5661322759456053	0.940636875063038	0.511476889743591	0.8602963360399035	0.7771388890311494	0.7591796732293421	0.8514345634542698	0.8709751282967756	0	0	0.0	None	0
3650	0.035246199207383845	0.012203388940479004	0.010501856588846383	0.9268960526966469	-1	0.25	1	0.4	4	0.5833333333333334	7	0.4666666666666667	0.4166666666666667	5	5	8	2	0	0.3	3	10	14	0.1	0.5	0.6096436959947877	0.7084543172166181	0.5697492640062066	0.7984080072656413	0.7446455022223316	0.6264363239394268	0.7573876648092401	0.7164812503032542	0.6	0.8	0.0	0.010501856588846383	36
2957	0.03946317131656916	0.013289479241852625	0.008189389672816839	0.7680563099264781	-1	0	0	0.4	4	0.5384615384615384	7	0.75	0.38461538461538464	6	5	8	1	0	0.2	2	10	15	0.05263157894736842	0	0.6197775034799747	0.8174141830462838	0.5095366506393254	0.8765855138823527	0.6914951467069967	0.903397522587166	0.7271768684025576	0.869701630651903	1.0	0.8333333333333334	0.0	0.008189389672816839	17
4774	0.03466632552758136	0.013002413725983495	0.011691591716665945	0.9261928741301877	-1	0.25	1	0.4	4	0.5833333333333334	7	0.4666666666666667	0.4166666666666667	5	5	8	1	0	0.3	3	10	14	0.05	0.5	0.6096436959947877	0.7084543172166181	0.5697492640062066	0.7984080072656413	0.7446455022223316	0.6290060084076238	0.7561586748856756	0.7172252390895398	1.0	0.8	0.0	0.011691591716665945	23
2579	0.03342986163806975	0.005664567932511439	-0.005631781007035639	0.9252296574337716	-1	0	0	0.4	4	0.5384615384615384	7	0.35714285714285715	0.38461538461538464	7	5	7	1	0	0.8571428571428571	6	7	15	0.0625	0	0.6299113109651616	0.9056743191557216	0.5914591481008613	0.8973726261666034	0.718107351694685	0.9407124120035726	0.8212025603624872	0.9166881665178201	1.0	0.7142857142857143	0.0	-0.0005631781007035639	6
4654	0.03620442221745634	0.01262153710993137	0.010889815271067317	0.9277981901317092	-1	0.25	1	0.4	4	0.6153846153846154	8	0.5	0.38461538461538464	5	5	9	1	0	0.3	3	10	15	0.045454545454545456	0.4	0.6096436959947877	0.7084543172166181	0.5697492640062066	0.7984080072656413	0.7446455022223316	0.6264363239394268	0.7573876648092401	0.7164812503032542	1.0	0.8	0.0	0.010889815271067317	32
1144	0.0039323621372031005	0.0014856558754001061	-0.0014359083291978715	0.9810007350696606	-1	0	0	0.75	3	0.3333333333333333	1	0.625	0.3333333333333333	4	1	0	0	0	0.5	4	2	5	0.0	0.6666666666666666	0.4966285280481831	0.9303735674637124	0.8824545040354238	0.9418165864615086	0.2988390905286693	0.953217707574705	0.8680267022110241	0.9425133263596429	0	0	0.0	-0.00014359083291978715	39
4503	0.03726470986928229	0.005459641344680548	-0.0047146352879091045	0.9405573295874794	-1	0.25	1	0.4	4	0.5833333333333334	7	0.4666666666666667	0.4166666666666667	5	5	8	3	0	0.3	3	10	14	0.15	0.5	0.6299113109651616	0.742505856729754	0.5471153340598243	0.8094502759979243	0.7446455022223316	0.6354360185448106	0.7917431515648661	0.735043060489471	0.2	0.8	0.0	-0.00047146352879091045	0
1629	0.0367395034234719	0.009089914253460268	0.005383988625556013	0.9293118450433737	-1	0	0	0.4	4	0.5384615384615384	7	0.3333333333333333	0.38461538461538464	6	5	8	1	0	0.5555555555555556	5	9	15	0.05263157894736842	0.2	0.5994790525885852	0.8215987947556349	0.431180666335813	0.8407284137773688	0.6928799434739435	0.9151021484498693	0.7735823664252959	0.8648480339723723	1.0	0.8333333333333334	0.0	0.005383988625556013	30
1318	0.004217089639902673	0.001503202798662299	-0.0014607985059742932	0.9818439793606373	-1	0	0	0.6666666666666666	2	0.5	1	0.6666666666666666	0.5	3	1	0	0	0	0.6666666666666666	3	2	4	0.0	0	0.4966285280481831	0.7617999908549912	0.9363689586201387	0.9593935733589335	0.1906363035768566	0.6556049525798066	0.9552430476552713	0.839732505240184	0	0	0.0	-0.00014607985059742932	42
4345	0.0357846722416873	0.013827651062820178	0.011154925596251081	0.9271169211904965	-1	0.3333333333333333	1	0.4444444444444444	4	0.5454545454545454	6	0.43333333333333335	0.45454545454545453	5	5	7	2	0	0.3	3	10	13	0.1111111111111111	0.6666666666666666	0.6096436959947877	0.7084543172166181	0.5697492640062066	0.7984080072656413	0.7446455022223316	0.6290060084076238	0.7561586748856756	0.7172252390895398	0.6	0.8	0.0	0.011154925596251081	14
4084	0.03236350192393008	0.005947393068042043	-0.0057541356063486775	0.9452431675807089	-1	0	0	0.25	2	0.8	8	0.6	0.5	5	5	6	1	0	0.2	2	10	12	0.0625	0	0.6299113109651616	0.8037798161729475	0.5697492640062066	0.7984080072656413	0.7446455022223316	0.6290060084076238	0.7977649062944727	0.7511594491165564	1.0	0.6	0.0	-0.0005754135606348677	2
3708	0.03615216842982861	0.012720915380884632	0.011315615452247609	0.9272855027951765	-1	0.25	1	0.4	4	0.5833333333333334	7	0.4666666666666667	0.4166666666666667	5	5	8	2	0	0.3	3	10	14	0.1	0.5	0.6096436959947877	0.7084543172166181	0.5697492640062066	0.7984080072656413	0.7446455022223316	0.6264363239394268	0.7573876648092401	0.7164812503032542	0.6	0.8	0.0	0.011315615452247609	34
264	0.006937047130101509	0.0015902129972986889	-0.0015762652111685402	0.98012968242814	-1	0	0	0.3333333333333333	1	1.0	2	1.0	1.0	3	2	0	0	0	0.25	4	1	4	0.0	0	0.4966285280481831	0.7617999908549912	0.9363689586201387	0.9593935733589335	0.1952480967573721	0.6213774201425274	0.9544853436072669	0.8329641843798343	0	0	0.0	-0.00015762652111685403	115
2057	0.03715121244731076	0.005898372920411505	-0.005732309928661477	0.9343242889316536	-1	0	0	0.4	4	0.5384615384615384	7	0.375	0.38461538461538464	5	5	9	2	0	0.625	5	8	15	0.09090909090909091	0.2857142857142857	0.6299113109651616	0.8063463118983806	0.5914591481008613	0.8502866664163344	0.6103395245469204	0.9205717349105975	0.7890821368714974	0.8665906577223113	0.7	0.6	0.0	-0.0005732309928661477	2
3476	0.03842862391416528	0.010972743505720832	0.009673692389251297	0.926613648813638	-1	0.25	1	0.5	5	0.46153846153846156	6	0.5	0.38461538461538464	7	5	7	1	0	0.3	3	10	15	0.0625	0.8	0.6096436959947877	0.891798462031451	0.5697492640062066	0.8909055731296815	0.702457623131519	0.9408319609044433	0.8212025603624872	0.9109441118727554	1.0	0.7142857142857143	0.0	0.009673692389251297	38
4617	0.03544328915601843	0.0126313225757497	0.01156476467001216	0.9270240690440825	-1	0.25	1	0.4	4	0.5833333333333334	7	0.4666666666666667	0.4166666666666667	5	5	8	1	0	0.3	3	10	14	0.05	0.5	0.6096436959947877	0.7084543172166181	0.5697492640062066	0.7984080072656413	0.7446455022223316	0.6290060084076238	0.7561586748856756	0.7172252390895398	1.0	0.8	0.0	0.01156476467001216	41
1282	0.0018184471764055219	0.001770439139153835	-0.0017692585278827608	0.9834730400665979	-1	0	0	1.0	1	0	0	1.0	0	1	0	0	1	0	0.5	2	1	2	0.3333333333333333	0	0	0	0	0	0	0	0	0	0	0	0	-0.0001769258527882761	9
2226	None	None	None	None	None	0	0	0.5	4	0.3333333333333333	3	0.7333333333333333	0.3333333333333333	5	3	5	1	0	0.6	3	5	11	0.08333333333333333	0	0.5279744255776484	0.9522633810996481	0.5017584413687342	0.9297058922048875	0.16828284706163693	0.9439415217211711	0.9570171568448881	0.9426576643994475	1.0	0.8	0.0	None	0
4002	0.035478453966617404	0.0119517369760415	0.010859889885450733	0.9268482350145627	-1	0.25	1	0.4	4	0.5833333333333334	7	0.4666666666666667	0.4166666666666667	5	5	8	2	0	0.3	3	10	14	0.1	0.5	0.6096436959947877	0.7084543172166181	0.5697492640062066	0.7984080072656413	0.7446455022223316	0.6264363239394268	0.7573876648092401	0.7164812503032542	0.6	0.8	0.0	0.010859889885450733	22
4115	0.03301878190826696	0.013012915855299309	0.008927971824255306	0.9268999447208557	-1	0.25	1	0.4	4	0.5833333333333334	7	0.4666666666666667	0.4166666666666667	5	5	8	1	0	0.3	3	10	14	0.05	0.5	0.6096436959947877	0.7084543172166181	0.5914591481008613	0.8141882551022299	0.7446455022223316	0.6264363239394268	0.760982145218235	0.7232756185315732	1.0	0.8	0.0	0.008927971824255306	20
2709	0.04004123458626218	0.012774702443979774	0.010084689501153663	0.7624374408321626	-1	0	0	0.4	4	0.5384615384615384	7	0.5	0.38461538461538464	7	5	7	1	0	0.3	3	10	15	0.0625	0	0.6096436959947877	0.891798462031451	0.5914591481008613	0.896110456363771	0.6411143847255555	0.9374024376048862	0.8212025603624872	0.9108010691441882	1.0	0.5714285714285714	0.0	0.010084689501153663	41
2933	0.04040449685564783	0.013264577141558546	0.008806100549220127	0.7805965647413793	-1	0	0	0.4	4	0.5384615384615384	7	0.5	0.38461538461538464	7	5	7	1	0	0.3	3	10	15	0.0625	0	0.6096436959947877	0.891798462031451	0.5914591481008613	0.896110456363771	0.6411143847255555	0.9374024376048862	0.8212025603624872	0.9108010691441882	1.0	0.7142857142857143	0.0	0.008806100549220127	22
1086	0.030728992057715256	0.009260567526741257	0.005636776001385644	0.9300855638405123	-1	0	0	0.4	4	0.5384615384615384	7	0.3333333333333333	0.38461538461538464	6	5	8	1	0	0.5555555555555556	5	9	15	0.05263157894736842	0.2	0.5994790525885852	0.8215987947556349	0.5095366506393254	0.8765855138823527	0.6928799434739435	0.9151021484498693	0.776762229925712	0.8760013149024639	1.0	0.8333333333333334	0.0	0.005636776001385644	106
1288	0.03709452033653877	0.006172473375675142	-0.005624696073278657	0.9334941815504009	-1	0	0	0.4	4	0.5384615384615384	7	0.3333333333333333	0.38461538461538464	6	5	8	1	0	0.5555555555555556	5	9	15	0.05263157894736842	0.2	0.6605949379686347	0.8385327584201042	0.5095366506393254	0.8765855138823527	0.7103443721115331	0.9157493015010759	0.7834920126132473	0.8805793213596831	1.0	0.8333333333333334	0.0	-0.0005624696073278656	2
289	0.0019224867679331701	0.0018157955435146693	-0.0018157204050868508	0.9851459947174868	-1	0	0	1.0	1	0	0	1.0	0	1	0	0	0	0	0.5	2	1	2	0.0	0	0	0	0	0	0	0	0	0	0	0	0	-0.00018157204050868507	26
2470	0.03939023842459156	0.0027793507819080503	0.0027773352966902797	0.9270042618923948	-1	0	0	0.3	3	0.6923076923076923	9	0.26785714285714285	0.46153846153846156	8	6	6	1	0	0.875	7	8	15	0.07142857142857142	0.2222222222222222	0.6197775034799747	0.9073871869557085	0.5095366506393254	0.9129621862943845	0.625726954636238	0.948970129851526	0.8212025603624872	0.9254276784176415	1.0	0.75	0.0	0.0027773352966902797	21
557	0.0020920639892293797	0.00186900130293959	-0.001868989653445603	0.9833640192289689	-1	0	0	1.0	2	0.0	0	0.75	0	2	0	0	0	0	1.0	2	2	3	0.0	0	0	0	0	0	0	0	0	0	0	0	0	-0.0001868989653445603	17
124	0.002381628692659065	0.0021962124840170143	-0.002196102103252142	0.9850159843345937	-1	0	0	1.0	3	0.0	0	0.6666666666666666	0	2	0	1	1	0	0.6666666666666666	2	3	4	0.25	1.0	0	0	0	0	0	0	0	0	0	0	0	-0.00021961021032521421	25
4933	0.024554294106963723	0.005428194460737765	0.001584030375177285	0.9301278965693646	-1	0.3333333333333333	1	0.625	5	0.2222222222222222	2	0.5238095238095238	0.2222222222222222	4	2	6	1	0	0.42857142857142855	3	7	11	0.07142857142857142	0.5	0.6197775034799747	0.7867487645358483	0.5800349865792643	0.9066768872558664	0.7423649805400255	0.9450842891745869	0.7666010861797196	0.8948759153246293	1.0	0.5	0.0	0.001584030375177285	10
4570	0.036096070612815404	0.011232810829352409	0.010683075068043384	0.9270073191558954	-1	0.25	1	0.4	4	0.5833333333333334	7	0.4666666666666667	0.4166666666666667	5	5	8	1	0	0.3	3	10	14	0.05	0.5	0.6096436959947877	0.7084543172166181	0.5697492640062066	0.7984080072656413	0.7446455022223316	0.6290060084076238	0.7561586748856756	0.7172252390895398	1.0	0.8	0.0	0.010683075068043384	26
1843	0.03168436691751916	0.008920853965987895	0.0050525849151142315	0.9298679518764029	-1	0	0	0.4	4	0.5384615384615384	7	0.3333333333333333	0.38461538461538464	6	5	8	1	0	0.5555555555555556	5	9	15	0.05263157894736842	0.2	0.5994790525885852	0.8215987947556349	0.5095366506393254	0.8765855138823527	0.7509561796086317	0.9201410174915421	0.8034382580040073	0.8783954516663522	1.0	0.8333333333333334	0.0	0.0050525849151142315	51
1462	0.03164669904557425	0.00951188912838171	0.006209687353131376	0.9295254181918579	-1	0	0	0.4	4	0.5384615384615384	7	0.3333333333333333	0.38461538461538464	6	5	8	1	0	0.5555555555555556	5	9	15	0.05263157894736842	0.2	0.5994790525885852	0.8215987947556349	0.5095366506393254	0.8765855138823527	0.6948795508456748	0.9147625846610954	0.7271768684025576	0.8758432604973507	1.0	0.8333333333333334	0.0	0.006209687353131376	122
2028	0.031853101456641886	0.008478103150534528	0.004681748719879868	0.9307175697412065	-1	0	0	0.4	4	0.5384615384615384	7	0.3333333333333333	0.38461538461538464	6	5	8	1	0	0.5555555555555556	5	9	15	0.05263157894736842	0.2	0.5994790525885852	0.8215987947556349	0.5095366506393254	0.8765855138823527	0.7509561796086317	0.9201410174915421	0.8034382580040073	0.8783954516663522	1.0	0.8333333333333334	0.0	0.004681748719879868	27
610	0.0018087615237192705	0.00176487082917618	-0.0017648366699290108	0.9850098553049305	-1	0	0	1.0	1	0	0	1.0	0	1	0	0	1	0	0.5	1	2	2	0.3333333333333333	0	0	0	0	0	0	0	0	0	0	0	0	-0.00017648366699290108	12
4980	0.03982719150694064	0.014978057344269772	0.013618883049056207	0.9253371816278952	-1	0.25	1	0.4	4	0.6153846153846154	8	0.45454545454545453	0.46153846153846156	6	6	8	1	0	0.2727272727272727	3	11	15	0.05	0.5	0.6197775034799747	0.6984213779347769	0.49868170859199806	0.7985745994337203	0.7726210377117037	0.680275334665649	0.7905303016767806	0.7292352838483375	1.0	0.8333333333333334	0.0	0.013618883049056207	110
4291	0.034899169373443846	0.011915360047655277	0.010883463724163826	0.9269395528445109	-1	0.25	1	0.4	4	0.5833333333333334	7	0.4666666666666667	0.4166666666666667	5	5	8	1	0	0.3	3	10	14	0.05	0.5	0.6096436959947877	0.7084543172166181	0.5697492640062066	0.7984080072656413	0.7446455022223316	0.6290060084076238	0.7561586748856756	0.7172252390895398	1.0	0.6	0.0	0.010883463724163826	33
1646	0.030758320621637573	0.009148035748655496	0.0047424072733769805	0.93156145475357	-1	0	0	0.4	4	0.5384615384615384	7	0.3333333333333333	0.38461538461538464	6	5	8	1	0	0.5555555555555556	5	9	15	0.05263157894736842	0.2	0.5994790525885852	0.8215987947556349	0.5095366506393254	0.8765855138823527	0.6928799434739435	0.9151021484498693	0.776762229925712	0.8760013149024639	1.0	0.8333333333333334	0.0	0.0047424072733769805	26
3974	0.03652271426705674	0.010480410600273549	0.010247237859144562	0.9268100633190254	-1	0.25	1	0.5	5	0.46153846153846156	6	0.5	0.38461538461538464	6	5	8	1	0	0.3	3	10	15	0.05263157894736842	0.8	0.5994790525885852	0.8440628962365522	0.6511025419934728	0.8370216296385252	0.7235515626769253	0.8999655410500685	0.7910825827296369	0.8630215618826393	1.0	0.6666666666666666	0.0	0.010247237859144562	30
2086	0.03762704984180293	0.010546710767357336	0.008460173799216543	0.7722978670856098	-1	0.25	1	0.5	5	0.46153846153846156	6	0.5	0.38461538461538464	7	5	7	1	0	0.3	3	10	15	0.0625	0.8	0.6096436959947877	0.891798462031451	0.5914591481008613	0.896110456363771	0.658578813363145	0.936627902804009	0.8109198688592272	0.9104450233244815	1.0	0.7142857142857143	0.0	0.008460173799216543	84
4440	0.03591863959114539	0.011549323709048357	0.010475530282117475	0.9274338685761239	-1	0.25	1	0.4	4	0.5833333333333334	7	0.4666666666666667	0.4166666666666667	5	5	8	2	0	0.3	3	10	14	0.1	0.5	0.6096436959947877	0.7084543172166181	0.5697492640062066	0.7984080072656413	0.7446455022223316	0.6290060084076238	0.7561586748856756	0.7172252390895398	0.6	0.8	0.0	0.010475530282117475	22
4561	0.03526706130777718	0.013264257172660646	0.011941492872216056	0.9272129354820254	-1	0.25	1	0.4	4	0.5833333333333334	7	0.4666666666666667	0.4166666666666667	5	5	8	1	0	0.3	3	10	14	0.05	0.5	0.6096436959947877	0.7084543172166181	0.5697492640062066	0.7984080072656413	0.7446455022223316	0.6290060084076238	0.7561586748856756	0.7172252390895398	1.0	0.8	0.0	0.011941492872216056	92
677	0.00178892835902635	0.0017702208981000508	-0.0017690428576071005	0.9834847706616299	-1	0	0	1.0	1	0	0	1.0	0	1	0	0	1	0	0.5	2	1	2	0.3333333333333333	0	0	0	0	0	0	0	0	0	0	0	0	-0.00017690428576071004	9
967	0.003912956860255283	0.001555667105782491	-0.0015156959766323727	0.981505216857956	-1	0	0	0.75	3	0.3333333333333333	1	0.625	0.3333333333333333	4	1	0	0	0	0.5	4	2	5	0.0	0.6666666666666666	0.4966285280481831	0.9303735674637124	0.8824545040354238	0.9418165864615086	0.2988390905286693	0.953217707574705	0.8680267022110241	0.9425133263596429	0	0	0.0	-0.00015156959766323726	91
750	0.006991551954457504	0.0016865645839082377	-0.0016390209751513203	0.9802116738719787	-1	0	0	0.3333333333333333	1	1.0	2	1.0	1.0	3	2	0	0	0	0.25	4	1	4	0.0	0	0.4966285280481831	0.7617999908549912	0.9363689586201387	0.9593935733589335	0.1906363035768566	0.6699705052824562	0.9552430476552713	0.8425953143731862	0	0	0.0	-0.00016390209751513204	21
1346	0.04474908998754483	0.012807222993865823	-0.010907209117153571	0.9181940209437884	-1	0	0	0.1	1	1.0	13	0.4166666666666667	0.7692307692307693	11	10	3	1	0	0.4444444444444444	9	4	15	0.1111111111111111	0	0.9848678696258784	0.8613663615775696	0.42761415317778945	0.8529701873027686	0.6460122836487943	0.8666096296504605	0.8254944870525738	0.8604093860938209	1.0	0.6363636363636364	0.0	-0.0010907209117153572	1
251	0.011734058044745461	0.004689387488771941	-0.004623694730412359	0.9776312817603692	-1	0	0	0.4	2	0.8	4	1.0	0.8	5	4	1	0	0	0.14285714285714285	7	1	7	0.0	0.3333333333333333	0.47687503325642344	0.8640368446853942	0.4226934912769523	0.9596509555827029	0.3342387907288674	0.9594291385506121	0.8145242193266974	0.9386111993145136	0	0	0.0	-0.0004623694730412359	7
2459	0.03721977293179013	0.010790296662156943	0.008752020400635096	0.7689015291407924	-1	0.25	1	0.5	5	0.46153846153846156	6	0.5	0.38461538461538464	7	5	7	1	0	0.3	3	10	15	0.0625	0.8	0.6096436959947877	0.891798462031451	0.5914591481008613	0.896110456363771	0.6451135994690179	0.9402276575415806	0.7380484208304711	0.9121243032307471	1.0	0.7142857142857143	0.0	0.008752020400635096	20
3461	0.03342957831787894	0.013218333295723753	0.009491447544137574	0.9266175698137991	-1	0.25	1	0.4	4	0.5833333333333334	7	0.4666666666666667	0.4166666666666667	5	5	8	2	0	0.3	3	10	14	0.1	0.5	0.6096436959947877	0.7084543172166181	0.5914591481008613	0.8141882551022299	0.7446455022223316	0.8007925441411923	0.8062430056219383	0.7776805508279577	0.6	0.8	0.0	0.009491447544137574	21
2993	0.037721250944249336	0.006112703402455581	-0.005625330986917204	0.9396468722399426	-1	0.25	1	0.5	5	0.46153846153846156	6	0.5	0.38461538461538464	7	5	7	1	0	0.3	3	10	15	0.0625	0.8	0.5482420405480222	0.9038457629256375	0.5914591481008613	0.8923232990361036	0.7446455022223316	0.9430460109912792	0.8191915809400778	0.9158632751619373	1.0	0.5714285714285714	0.0	-0.0005625330986917204	2
1827	0.04029293644336217	0.012611716042061129	0.009393389140691395	0.7692096137241492	-1	0	0	0.4	4	0.5384615384615384	7	0.5	0.38461538461538464	7	5	7	1	0	0.3	3	10	15	0.0625	0	0.6096436959947877	0.891798462031451	0.5914591481008613	0.896110456363771	0.6411143847255555	0.9374024376048862	0.8212025603624872	0.9108010691441882	1.0	0.7142857142857143	0.0	0.009393389140691395	145
5001	0.03461129313904743	0.012762545246321704	0.011523391198963456	0.9267359978675827	-1	0.25	1	0.4	4	0.5833333333333334	7	0.4666666666666667	0.4166666666666667	5	5	8	1	0	0.3	3	10	14	0.05	0.5	0.6096436959947877	0.7084543172166181	0.5697492640062066	0.7984080072656413	0.7446455022223316	0.6100485144347758	0.7561586748856756	0.7117556936089755	1.0	0.8	0.0	0.011523391198963456	22
3636	0.007704483037894944	0.004058778421682232	-0.0032659948017061463	0.9862123491034386	-1	0.3333333333333333	1	0.5	4	0.5	5	0.5	0.3	3	3	8	2	0	0.375	3	8	12	0.1	0.5	0.5482420405480222	0.9112919800498689	0.4649050244286713	0.6306842976889655	0.8005965732010756	0.7002410871901074	0.8212025603624872	0.7751641549499547	0.6666666666666666	1.0	0.0	-0.00032659948017061465	4
2503	0.03139062222288939	0.009513622712257697	0.005660437788657397	0.9297511040346582	-1	0	0	0.4	4	0.5384615384615384	7	0.3333333333333333	0.38461538461538464	6	5	8	1	0	0.5555555555555556	5	9	15	0.05263157894736842	0.2	0.5994790525885852	0.8215987947556349	0.5095366506393254	0.8765855138823527	0.6928799434739435	0.9151021484498693	0.776762229925712	0.8760013149024639	1.0	0.8333333333333334	0.0	0.005660437788657397	16
573	0.0018815254842347506	0.001805801796915597	-0.0018057970202990682	0.9850515494620263	-1	0	0	1.0	1	0	0	1.0	0	1	0	0	1	0	0.5	1	2	2	0.3333333333333333	0	0	0	0	0	0	0	0	0	0	0	0	-0.00018057970202990683	10
4467	0.03481721698122825	0.011812576872642823	0.010788188111093963	0.9269539096983629	-1	0.25	1	0.4	4	0.5833333333333334	7	0.4666666666666667	0.4166666666666667	5	5	8	1	0	0.3	3	10	14	0.05	0.5	0.6096436959947877	0.7084543172166181	0.5697492640062066	0.7984080072656413	0.7446455022223316	0.6921520346745283	0.7159407879356517	0.7359105685036648	1.0	0.4	0.0	0.010788188111093963	27
3814	0.034682877344253245	0.011894336664098117	0.010768628107575976	0.9270420868869057	-1	0.25	1	0.4	4	0.5833333333333334	7	0.4666666666666667	0.4166666666666667	5	5	8	1	0	0.3	3	10	14	0.05	0.5	0.6096436959947877	0.7084543172166181	0.5697492640062066	0.7984080072656413	0.7446455022223316	0.6264363239394268	0.7573876648092401	0.7164812503032542	1.0	0.8	0.0	0.010768628107575976	35
3248	0.04014087595222557	0.01296594940040005	0.010072630399409055	0.7587076815702749	-1	0	0	0.4	4	0.5384615384615384	7	0.5	0.38461538461538464	7	5	7	1	0	0.3	3	10	15	0.0625	0	0.6096436959947877	0.891798462031451	0.5914591481008613	0.896110456363771	0.6411143847255555	0.9374024376048862	0.8212025603624872	0.9108010691441882	1.0	0.7142857142857143	0.0	0.010072630399409055	34
1247	0.029026827206708156	0.004864425341183097	-0.004735575424817539	0.9207619026713817	-1	0	0	0.375	3	0.6	6	0.375	0.5	7	5	4	0	0	0.5	4	8	12	0.0	0.2857142857142857	0.7729822368290665	0.8428066113485558	0.3292034688766379	0.9060529799536017	0.5830012390440418	0.9335416511300236	0.8388154295883409	0.89989086434426	0	0	0.0	-0.00047355754248175396	2
839	0.0069976302204488436	0.001674625400195674	-0.0016020060182301398	0.9799359632198159	-1	0	0	0.3333333333333333	1	1.0	2	1.0	1.0	3	2	0	0	0	0.25	4	1	4	0.0	0	0.4966285280481831	0.7617999908549912	0.9363689586201387	0.9593935733589335	0.1952480967573721	0.6213774201425274	0.9544853436072669	0.8329641843798343	0	0	0.0	-0.000160200601823014	22
2464	0.04011177291479781	0.01355821759517966	0.009762295150865276	0.7675100723294545	-1	0	0	0.4	4	0.5384615384615384	7	0.5	0.38461538461538464	7	5	7	1	0	0.3	3	10	15	0.0625	0	0.6096436959947877	0.891798462031451	0.5914591481008613	0.896110456363771	0.637484984576708	0.9372744996010451	0.8212025603624872	0.9107420634763095	1.0	0.7142857142857143	0.0	0.009762295150865276	75
4192	0.03521384276937386	0.012791766773222297	0.010578594347922802	0.9272170696246346	-1	0.3333333333333333	1	0.4444444444444444	4	0.5454545454545454	6	0.43333333333333335	0.45454545454545453	5	5	7	1	0	0.3	3	10	13	0.05555555555555555	0.6666666666666666	0.6096436959947877	0.7084543172166181	0.5697492640062066	0.7984080072656413	0.7446455022223316	0.6264363239394268	0.7573876648092401	0.7164812503032542	1.0	0.8	0.0	0.010578594347922802	25
4827	0.03514061062368916	0.011205940434795088	0.010637137530998392	0.9269449292541212	-1	0.25	1	0.4	4	0.5833333333333334	7	0.4666666666666667	0.4166666666666667	5	5	8	1	0	0.3	3	10	14	0.05	0.5	0.6096436959947877	0.7084543172166181	0.5697492640062066	0.7984080072656413	0.8005965732010756	0.7608767711448572	0.8212025603624872	0.757787041753871	1.0	0.8	0.0	0.010637137530998392	27
680	0.0018546537806665923	0.0017699130630024476	-0.001769853989503706	0.9844653401753856	-1	0	0	1.0	1	0	0	1.0	0	1	0	0	1	0	0.5	1	2	2	0.3333333333333333	0	0	0	0	0	0	0	0	0	0	0	0	-0.0001769853989503706	14
653	0.01566040467579207	0.004584031645180004	0.001380481168463704	0.9634336715337549	-1	0	0	0.3	3	0.8461538461538461	11	0.2777777777777778	0.6153846153846154	10	8	4	1	0	0.6666666666666666	6	9	15	0.1	0.15384615384615385	0.7352540130739025	0.863299140964298	0.38473997237201696	0.8534384404123699	0.556957501629989	0.9348809104602965	0.8341708281779365	0.8898946227467063	1.0	0.2	0.0	0.001380481168463704	107
1835	0.034205198803471094	0.008816572115596551	0.0024144721411541565	0.9315506285214976	-1	0	0	0.4	4	0.5384615384615384	7	0.3333333333333333	0.38461538461538464	6	5	8	1	0	0.5555555555555556	5	9	15	0.05263157894736842	0.2	0.5687782248652025	0.8339101317254175	0.6646818703768658	0.8427407179737589	0.6928799434739435	0.8983916503283793	0.776762229925712	0.8610390396719012	1.0	0.8333333333333334	0.0	0.0024144721411541565	14
98	0.040897369227869594	0.006031585440289755	-0.006003782652139202	0.9803661528119834	-1	0	0	0.3	3	0.7692307692307693	10	0.42857142857142855	0.6153846153846154	9	8	5	1	0	0.7142857142857143	7	5	15	0.07692307692307693	0.46153846153846156	0.2790620887333386	0.9431554409657732	0.7415843257998154	0.9253091995472635	0.6822278273881697	0.9655476094803616	0.9387550913951813	0.9471633361185878	1.0	0.1111111111111111	0.0	-0.0006003782652139202	35
590	0.0017802730115663054	0.001692750076045495	-0.0016927177201116394	0.9844943914283615	-1	0	0	1.0	1	0	0	1.0	0	1	0	0	1	0	0.5	1	2	2	0.3333333333333333	0	0	0	0	0	0	0	0	0	0	0	0	-0.00016927177201116395	12
1456	0.033838882510747285	0.0068051773264496745	-0.006673903401096959	0.9195419053575475	-1	0	0	0.5	5	0.38461538461538464	5	0.42857142857142855	0.23076923076923078	5	3	9	0	0	0.7142857142857143	5	7	15	0.0	0.25	0.7204592908460354	0.9421145026814272	0.5914591481008613	0.8894018546619266	0.7446455022223316	0.6864976532992424	0.8293996964114995	0.8683026585313182	0	0	0.0	-0.0006673903401096959	3
570	0.0019142872591247728	0.0018477256133111954	-0.0018475222499470599	0.9848761341122907	-1	0	0	1.0	1	0	0	1.0	0	1	0	0	1	0	0.5	1	2	2	0.3333333333333333	0	0	0	0	0	0	0	0	0	0	0	0	-0.000184752224994706	27
2941	0.039580163263077596	0.011019805830394693	0.010419002817129023	0.9293990431872706	-1	0.25	1	0.5	5	0.46153846153846156	6	0.5	0.38461538461538464	6	5	8	1	0	0.3	3	10	15	0.05263157894736842	0.8	0.6197775034799747	0.8247338284769712	0.49868170859199806	0.8024947995212797	0.7235515626769253	0.9144959522006556	0.7910825827296369	0.8548934112699298	1.0	0.8333333333333334	0.0	0.010419002817129023	139
4968	0.034541614653391166	0.01225944480597211	0.010956270772483777	0.9267982962013884	-1	0.25	1	0.4	4	0.5833333333333334	7	0.4666666666666667	0.4166666666666667	5	5	8	1	0	0.3	3	10	14	0.05	0.5	0.6096436959947877	0.7084543172166181	0.5697492640062066	0.7984080072656413	0.7446455022223316	0.6290060084076238	0.7561586748856756	0.7172252390895398	1.0	0.8	0.0	0.010956270772483777	42
1559	0.013813107327541386	0.0035588411030458263	-0.0035423368419785777	0.9820728486470709	-1	0	0	0.3333333333333333	2	0.6666666666666666	4	0.5	0.3333333333333333	3	2	4	2	0	1.0	4	4	8	0.18181818181818182	0.5	0.6299113109651616	0.9550057669969192	0.2504089427592594	0.7535645603206497	0.11217347745249955	0.9538280690158605	0.7617667702043832	0.9168529488379636	0.8333333333333333	0.3333333333333333	0.0	-0.0003542336841978578	8
1351	0.0038142703409599337	0.0014813480832127062	-0.0013193321185872666	0.9812235893132061	-1	0	0	0.5	1	1.0	1	1.0	1.0	2	1	0	1	0	0.3333333333333333	3	1	3	0.3333333333333333	0	0.37331900348360625	0.7743598554629506	0.709247163924562	0.9064651038923607	0.2363190835152989	0.6493928451707299	0.8870780329406257	0.7979549664067411	1.0	0	0.0	-0.00013193321185872667	46
2594	0.04017024493941422	0.012867842766393918	0.009849059123356936	0.7664332296188854	-1	0	0	0.4	4	0.5384615384615384	7	0.5	0.38461538461538464	7	5	7	1	0	0.3	3	10	15	0.0625	0	0.6096436959947877	0.891798462031451	0.5914591481008613	0.896110456363771	0.7223379997197527	0.9422125197118227	0.8212025603624872	0.9130782192304135	1.0	0.7142857142857143	0.0	0.009849059123356936	82
4269	0.03400165206705331	0.012434371769307756	0.011192782364987804	0.9303050554818797	-1	0	0	0.25	2	0.7777777777777778	7	0.6111111111111112	0.5555555555555556	5	5	5	1	0	0.2222222222222222	2	9	11	0.07142857142857142	0	0.6096436959947877	0.7084543172166181	0.5697492640062066	0.7984080072656413	0.7446455022223316	0.6290060084076238	0.7561586748856756	0.7172252390895398	1.0	0.8	0.0	0.011192782364987804	41
707	0.007125775785312747	0.0017578797651449838	-0.0017107467055998992	0.9798580071520012	-1	0	0	0.3333333333333333	1	1.0	2	1.0	1.0	3	2	0	0	0	0.25	4	1	4	0.0	0	0.4966285280481831	0.7617999908549912	0.9363689586201387	0.9593935733589335	0.1952480967573721	0.7286363194498685	0.9544853436072669	0.8545680349294864	0	0	0.0	-0.00017107467055998992	34
1627	0.033112112558455364	0.005833672364005442	-0.005029900541979173	0.928724269823522	-1	0	0	0.4	4	0.5384615384615384	7	0.375	0.46153846153846156	7	6	7	1	0	0.4	4	10	15	0.058823529411764705	0.4	0.6709836795995221	0.8347526204663134	0.42761415317778945	0.8991123867850954	0.6392996846511317	0.9437625167502092	0.8212025603624872	0.9010662112678096	1.0	0.7142857142857143	0.0	-0.0005029900541979172	13
4452	0.03572732051041382	0.012609087617445267	0.011089545151672141	0.9266570191168618	-1	0.25	1	0.4	4	0.5833333333333334	7	0.4666666666666667	0.4166666666666667	5	5	8	1	0	0.3	3	10	14	0.05	0.5	0.6096436959947877	0.7084543172166181	0.5697492640062066	0.7984080072656413	0.7446455022223316	0.6290060084076238	0.7561586748856756	0.7172252390895398	1.0	0.8	0.0	0.011089545151672141	22
3208	0.03996823851009504	0.012851217167704758	0.00930274993794576	0.7733568001534916	-1	0	0	0.4	4	0.5384615384615384	7	0.5	0.38461538461538464	7	5	7	1	0	0.3	3	10	15	0.0625	0	0.6096436959947877	0.891798462031451	0.5914591481008613	0.896110456363771	0.637484984576708	0.9372744996010451	0.8212025603624872	0.9107420634763095	1.0	0.7142857142857143	0.0	0.00930274993794576	24
2192	0.037187550198519305	0.007028680238876004	-0.006934426534493915	0.940252096625416	-1	0	0	0.5	5	0.38461538461538464	5	0.375	0.23076923076923078	5	3	9	2	0	0.625	5	8	15	0.1	0.2	0.5076451387652433	0.9071038774678997	0.7006137214019883	0.8938054820064949	0.6103395245469204	0.9319392708133252	0.7493315622961441	0.9122924539523256	0.7	0.8	0.0	-0.0006934426534493914	3
2142	0.040678270450221134	0.012890907749675891	0.007286200431469872	0.7731629253282415	-1	0	0	0.4	4	0.5384615384615384	7	0.5	0.38461538461538464	6	5	8	1	0	0.3	3	10	15	0.05263157894736842	0	0.6197775034799747	0.8174141830462838	0.5095366506393254	0.8765855138823527	0.6928799434739435	0.9151021484498693	0.776762229925712	0.8749733049005348	1.0	0.5	0.0	0.007286200431469872	62
2245	0.042538930966259166	0.006277722191447663	-0.006118254236944899	0.9325930052608978	-1	0.25	1	0.4	4	0.6153846153846154	8	0.4166666666666667	0.46153846153846156	7	6	7	2	0	0.25	3	12	15	0.11764705882352941	0.6666666666666666	0.6299113109651616	0.8082160153368503	0.4649050244286713	0.8542889043116388	0.6451135994690179	0.9001766922834354	0.7293672383898896	0.8584040765349089	0.6428571428571428	0.8571428571428571	0.0	-0.0006118254236944898	2
931	0.006902489065841521	0.001655953916996916	-0.001620643877322169	0.9799563335859189	-1	0	0	0.3333333333333333	1	1.0	2	1.0	1.0	3	2	0	0	0	0.25	4	1	4	0.0	0	0.4966285280481831	0.7617999908549912	0.9363689586201387	0.9593935733589335	0.1952480967573721	0.6213774201425274	0.9544853436072669	0.8329641843798343	0	0	0.0	-0.0001620643877322169	31
1550	0.03090596270987783	0.007313798080662694	0.0036395454033877374	0.9304804972374654	-1	0	0	0.4	4	0.5384615384615384	7	0.3333333333333333	0.38461538461538464	6	5	8	1	0	0.5555555555555556	5	9	15	0.05263157894736842	0.2	0.5994790525885852	0.8215987947556349	0.5095366506393254	0.8765855138823527	0.6928799434739435	0.9151021484498693	0.776762229925712	0.8760013149024639	1.0	0.8333333333333334	0.0	0.0036395454033877374	37
120	0.02486279991919774	0.0074527299989335435	-0.007395115792104544	0.7547405178513747	-1	0	0	0.3333333333333333	3	0.8181818181818182	9	0.3939393939393939	0.6363636363636364	10	7	2	0	0	0.2727272727272727	11	3	13	0.0	0.18181818181818182	0.8117540142133384	0.8475143615306707	0.34443504829318944	0.9120888265098942	0.6184027209353429	0.9080171619874324	0.9131680925397585	0.8923304491283626	0	0	0.0	-0.0007395115792104544	5
1186	0.01359759996528367	0.003257629292130772	-0.003214959748248775	0.9815563839506167	-1	0	0	0.3333333333333333	2	0.6666666666666666	4	0.5	0.3333333333333333	3	2	4	2	0	1.0	4	4	8	0.18181818181818182	0.5	0.6299113109651616	0.9550057669969192	0.2504089427592594	0.7535645603206497	0.11217347745249955	0.9538280690158605	0.7617667702043832	0.9168529488379636	0.8333333333333333	1.0	0.0	-0.0003214959748248775	12
83	0.024284231169243813	0.0062927429531570225	-0.006292742491654452	0.9857692468065625	-1	0	0	0.5	5	0.46153846153846156	6	0.42857142857142855	0.38461538461538464	8	5	6	3	0	0.7142857142857143	5	7	15	0.23076923076923078	0	0.33553215620829746	0.8728179283105688	0.585420710379779	0.8517037233861109	0.471987150107999	0.9486056395190521	0.8034171188890405	0.8999377279965942	0.375	0.375	0.0	-0.0006292742491654452	17
4835	0.03481263644132219	0.012139025509917486	0.01138736543022332	0.9267518472023035	-1	0.25	1	0.4	4	0.5833333333333334	7	0.4666666666666667	0.4166666666666667	5	5	8	2	0	0.3	3	10	14	0.1	0.5	0.6096436959947877	0.7084543172166181	0.5697492640062066	0.7984080072656413	0.7446455022223316	0.7428537605516509	0.7170591983992309	0.7518255433177379	0.6	0.8	0.0	0.01138736543022332	37
4455	0.03558911802783274	0.011978989081293951	0.01083329731368441	0.9272884572358335	-1	0.25	1	0.4	4	0.5833333333333334	7	0.4666666666666667	0.4166666666666667	5	5	8	1	0	0.3	3	10	14	0.05	0.5	0.6096436959947877	0.7084543172166181	0.5697492640062066	0.7984080072656413	0.7446455022223316	0.6290060084076238	0.7561586748856756	0.7172252390895398	1.0	0.8	0.0	0.01083329731368441	33
22	0.019115785409316507	0.0048859686089726215	-0.0046587741480087885	0.9758316760324952	-1	0	0	0.1	1	1.0	13	1.0	0.9230769230769231	13	12	1	1	0	0.06666666666666667	15	1	15	0.2	0	0.49204503602514826	0.9181148010110818	0.7498251753972736	0.9126727125834958	0.6280096425649513	0.8762536894440357	0.812578120830033	0.9038175147707486	1.0	0.38461538461538464	0.0	-0.0004658774148008788	3
3618	0.039961654616201235	0.01158298046614595	0.010053604568641563	0.9264201074499214	-1	0.25	1	0.5	5	0.46153846153846156	6	0.5	0.38461538461538464	7	5	7	1	0	0.3	3	10	15	0.0625	0.8	0.6096436959947877	0.891798462031451	0.5697492640062066	0.8909055731296815	0.6451135994690179	0.9372094449617309	0.7293672383898896	0.9092179933274831	1.0	0.7142857142857143	0.0	0.010053604568641563	38
3995	0.03428975110099494	0.013095367824012908	0.011775795703529199	0.9269380256700188	-1	0.25	1	0.4	4	0.5833333333333334	7	0.4666666666666667	0.4166666666666667	5	5	8	1	0	0.3	3	10	14	0.05	0.5	0.6096436959947877	0.7084543172166181	0.5697492640062066	0.7984080072656413	0.7446455022223316	0.6264363239394268	0.7573876648092401	0.7164812503032542	1.0	0.8	0.0	0.011775795703529199	30
4006	0.035380515349585244	0.011745285912495459	0.010935835378032064	0.9279796439712695	-1	0.25	1	0.4	4	0.5833333333333334	7	0.4666666666666667	0.4166666666666667	5	5	8	2	0	0.3	3	10	14	0.1	0.5	0.6096436959947877	0.7084543172166181	0.5697492640062066	0.7984080072656413	0.7446455022223316	0.6290060084076238	0.7561586748856756	0.7172252390895398	0.6	0.8	0.0	0.010935835378032064	36
4025	0.03533994891521953	0.011809087242624163	0.011073454594196194	0.9275111047859019	-1	0.25	1	0.4	4	0.5833333333333334	7	0.4666666666666667	0.4166666666666667	5	5	8	1	0	0.3	3	10	14	0.05	0.5	0.6096436959947877	0.7084543172166181	0.5697492640062066	0.7984080072656413	0.7446455022223316	0.6264363239394268	0.7573876648092401	0.7164812503032542	1.0	0.8	0.0	0.011073454594196194	25
1187	0.015645669221209444	0.004631136991393243	0.0011763650712190545	0.9638023096752806	-1	0	0	0.3	3	0.8461538461538461	11	0.2777777777777778	0.6153846153846154	10	8	4	1	0	0.6666666666666666	6	9	15	0.1	0.15384615384615385	0.7352540130739025	0.863299140964298	0.38473997237201696	0.8534384404123699	0.556957501629989	0.9348809104602965	0.8341708281779365	0.8898946227467063	1.0	0.2	0.0	0.0011763650712190545	89
4236	0.03525666626415078	0.012467168322307251	0.011614749047418181	0.9269224745254458	-1	0.25	1	0.4	4	0.5833333333333334	7	0.4666666666666667	0.4166666666666667	5	5	8	2	0	0.3	3	10	14	0.1	0.5	0.6096436959947877	0.7084543172166181	0.5697492640062066	0.7984080072656413	0.8005965732010756	0.731191606678876	0.7411609950561663	0.7480639477257054	0.6	0.8	0.0	0.011614749047418181	72
3645	0.039043009258504326	0.011337246921796901	0.009914705483455789	0.9271527147574816	-1	0.25	1	0.5	5	0.46153846153846156	6	0.5	0.38461538461538464	7	5	7	1	0	0.3	3	10	15	0.0625	0.8	0.6096436959947877	0.891798462031451	0.5697492640062066	0.8909055731296815	0.6451135994690179	0.9372094449617309	0.7293672383898896	0.9092179933274831	1.0	0.7142857142857143	0.0	0.009914705483455789	26
2985	0.037284758022044874	0.006821181540883268	-0.003777785527743346	0.9237235024230244	-1	0	0	0.4	4	0.5384615384615384	7	0.5	0.38461538461538464	7	5	7	1	0	0.3	3	10	15	0.0625	0	0.6299113109651616	0.8779372365458884	0.5914591481008613	0.9013376257727415	0.6392996846511317	0.9371052155463788	0.8212025603624872	0.9085050032514789	1.0	0.8571428571428571	0.0	-0.0003777785527743346	2
4792	0.023767227855728143	0.0050564911490529555	0.0048622142616602205	0.9315605423984059	-1	0.6666666666666666	2	0.625	5	0.3333333333333333	3	0.5238095238095238	0.3333333333333333	4	3	6	1	0	0.42857142857142855	3	7	11	0.06666666666666667	1.0	0.5994790525885852	0.8624352710298866	0.6511025419934728	0.8950374110101407	0.6601869148873488	0.936341936929515	0.6992790160581177	0.9022484259854454	1.0	1.0	0.0	0.0048622142616602205	10
4023	0.03311460833181587	0.013963506803594556	0.009870856913061402	0.9263147002846867	-1	0.25	1	0.4	4	0.5833333333333334	7	0.4666666666666667	0.4166666666666667	5	5	8	1	0	0.3	3	10	14	0.05	0.5	0.6096436959947877	0.7084543172166181	0.5914591481008613	0.8141882551022299	0.7446455022223316	0.6264363239394268	0.760982145218235	0.7232756185315732	1.0	0.8	0.0	0.009870856913061402	20
1493	0.030816812652188996	0.007861265759890441	0.004358435854567051	0.9304136286491224	-1	0	0	0.4	4	0.5384615384615384	7	0.3333333333333333	0.38461538461538464	6	5	8	1	0	0.5555555555555556	5	9	15	0.05263157894736842	0.2	0.5994790525885852	0.8215987947556349	0.5095366506393254	0.8765855138823527	0.6928799434739435	0.9151021484498693	0.776762229925712	0.8760013149024639	1.0	0.8333333333333334	0.0	0.004358435854567051	43
28	0.018867764746335145	0.006537879686158492	-0.006217729728648286	0.9841375490994104	-1	0.25	1	0.5	5	0.6153846153846154	8	0.3125	0.46153846153846156	10	6	4	0	0	0.75	8	6	15	0.0	0.18181818181818182	0.285329148803162	0.7960072937711415	0.5106694795419597	0.9316018854699722	0.3814502911981089	0.8810472317604666	0.8509697494651245	0.8799358735331354	0	0	0.0	-0.0006217729728648286	22
2780	0.0401628694042254	0.012282014421085317	0.008646418401613506	0.7789358694858987	-1	0	0	0.4	4	0.5384615384615384	7	0.5	0.38461538461538464	7	5	7	1	0	0.3	3	10	15	0.0625	0	0.6096436959947877	0.891798462031451	0.5914591481008613	0.896110456363771	0.671682762952884	0.938025911135823	0.8212025603624872	0.9110897306143348	1.0	0.7142857142857143	0.0	0.008646418401613506	24
3835	0.04086609879033793	0.011548131928035613	0.007608535987174954	0.928507466078851	-1	0.25	1	0.5	5	0.46153846153846156	6	0.5	0.38461538461538464	6	5	8	1	0	0.3	3	10	15	0.05263157894736842	0.8	0.6197775034799747	0.7518453759358894	0.5366337811886384	0.7837427153585166	0.7217368626025016	0.6931245897867427	0.7582667118427351	0.7446513359545075	1.0	0.8333333333333334	0.0	0.007608535987174954	17
636	0.0021132404612582475	0.0018940627679538684	-0.0018923917043638854	0.9834287503037729	-1	0	0	1.0	2	0.0	0	0.75	0	2	0	0	0	0	1.0	2	2	3	0.0	0	0	0	0	0	0	0	0	0	0	0	0	-0.00018923917043638854	17
2102	0.03168178658631763	0.008944652368834927	0.005419533862239834	0.9300116737423785	-1	0	0	0.4	4	0.5384615384615384	7	0.3333333333333333	0.38461538461538464	6	5	8	1	0	0.5555555555555556	5	9	15	0.05263157894736842	0.2	0.5994790525885852	0.8215987947556349	0.5095366506393254	0.8765855138823527	0.7235515626769253	0.9169406607236031	0.7927026505127823	0.876864109654841	1.0	0.8333333333333334	0.0	0.005419533862239834	23
2895	0.040020283144470106	0.012477681149758611	0.008942018993957782	0.7784786753948029	-1	0	0	0.4	4	0.5384615384615384	7	0.5	0.38461538461538464	7	5	7	1	0	0.3	3	10	15	0.0625	0	0.6096436959947877	0.891798462031451	0.5914591481008613	0.896110456363771	0.6411143847255555	0.9374024376048862	0.8212025603624872	0.9108010691441882	1.0	0.42857142857142855	0.0	0.008942018993957782	25
1139	0.00548203495099564	0.001456646640960615	-0.0009601531338143631	0.9816748710562139	-1	0	0	0.3333333333333333	1	1.0	2	1.0	0.5	2	1	1	2	0	0.25	4	1	4	0.4	0	0.37331900348360625	0.7743598554629506	0.6603956945004905	0.9404606651898982	0.25457934640152957	0.6441248247302898	0.8576672801908407	0.8218180002312991	0.75	0	0.0	-9.60153133814363e-05	39
302	0.01597194375541988	0.00511621179294975	-0.004990561220152883	0.9814809782414966	-1	0	0	0.3333333333333333	2	0.8571428571428571	6	1.0	0.7142857142857143	6	5	2	2	0	0.1111111111111111	9	1	9	0.2857142857142857	0.25	0.5451816558027083	0.9135533712557051	0.6633228501511065	0.8226057674038887	0.7227515623295064	0.8702087762815647	0.7946563154142249	0.8734235746061252	0.5833333333333334	0.16666666666666666	0.0	-0.0004990561220152883	2
1076	0.005922986732675728	0.002590065425724558	-0.002589595227190941	0.9835196121792412	-1	0	0	0.3333333333333333	1	1.0	2	1.0	0.5	2	1	1	0	0	0.25	4	1	4	0.0	0	0.41241799859893497	0.6989084300049248	0.6009484328048807	0.9662422728186495	0.24429626666328536	0.6673321368124396	0.8448903190434706	0.8362816587562818	0	0	0.0	-0.0002589595227190941	7
2005	0.0314897956908181	0.009309967047229412	0.005625414417640901	0.9297567035565798	-1	0	0	0.4	4	0.5384615384615384	7	0.3333333333333333	0.38461538461538464	6	5	8	1	0	0.5555555555555556	5	9	15	0.05263157894736842	0.2	0.5994790525885852	0.8215987947556349	0.5095366506393254	0.8765855138823527	0.6928799434739435	0.9151021484498693	0.776762229925712	0.8760013149024639	1.0	0.8333333333333334	0.0	0.005625414417640901	19
4388	0.034101491029628644	0.013354805235664537	0.01178919026588589	0.9269160617745174	-1	0.25	1	0.4	4	0.5833333333333334	7	0.4666666666666667	0.4166666666666667	5	5	8	1	0	0.3	3	10	14	0.05	0.5	0.6096436959947877	0.7084543172166181	0.5697492640062066	0.7984080072656413	0.7446455022223316	0.6264363239394268	0.7573876648092401	0.7164812503032542	1.0	0.8	0.0	0.01178919026588589	36
2347	0.02799462716270846	0.006307971227624025	-0.005473044559852707	0.9288053548564911	-1	0	0	0.3	3	0.6923076923076923	9	0.3125	0.46153846153846156	7	6	7	1	0	0.75	6	8	15	0.058823529411764705	0	0.6709836795995221	0.9025704308422514	0.42761415317778945	0.8996489912248178	0.6103395245469204	0.9543075950278559	0.8727459788696252	0.9231663791010601	1.0	1.0	0.0	-0.0005473044559852708	3
3001	0.04158689431189641	0.01153132329608781	0.008798772100848921	0.9286219993203985	-1	0	0	0.4	4	0.5384615384615384	7	0.5	0.38461538461538464	7	5	7	1	0	0.3	3	10	15	0.0625	0	0.6096436959947877	0.891798462031451	0.5697492640062066	0.8909055731296815	0.6451135994690179	0.9372094449617309	0.7293672383898896	0.9092179933274831	1.0	0.7142857142857143	0.0	0.008798772100848921	20
1565	0.03914706760359171	0.011717246479570233	0.0027719395172089334	0.8554119398097343	-1	0	0	0.4	4	0.5384615384615384	7	0.5	0.38461538461538464	6	5	8	1	0	0.3	3	10	15	0.05263157894736842	0	0.6197775034799747	0.8174141830462838	0.5095366506393254	0.8765855138823527	0.6928799434739435	0.9151021484498693	0.776762229925712	0.8749733049005348	1.0	0.8333333333333334	0.0	0.0027719395172089334	44
833	0.006985185797292578	0.0017238888905109484	-0.0016968635685266464	0.9801763316325244	-1	0	0	0.3333333333333333	1	1.0	2	1.0	1.0	3	2	0	0	0	0.25	4	1	4	0.0	0	0.4966285280481831	0.7617999908549912	0.9363689586201387	0.9593935733589335	0.1952480967573721	0.6213774201425274	0.9544853436072669	0.8329641843798343	0	0	0.0	-0.00016968635685266463	44
2718	0.030828834004250343	0.005673476554276602	-0.0023059458310095197	0.9295256955741917	-1	0	0	0.4	4	0.5384615384615384	7	0.5	0.38461538461538464	7	5	7	1	0	0.3	3	10	15	0.0625	0	0.6096436959947877	0.891798462031451	0.5914591481008613	0.8996970612346598	0.6411143847255555	0.9374024376048862	0.8212025603624872	0.9118550173457071	1.0	0.7142857142857143	0.0	-0.00023059458310095197	11
90	None	None	None	None	None	0	0	0.4	4	0.5384615384615384	7	0.625	0.38461538461538464	9	5	5	2	0	0.6666666666666666	4	6	15	0.2	0.6	0.7249381665955182	0.9350642642233632	0.4484206911576412	0.840899507128044	0.6477539726867844	0.8048008731910793	0.878866330813058	0.8717188549008347	0.5555555555555556	0	0.0	None	0
4126	0.03567056720387607	0.012757697274242658	0.011700221265259459	0.9268104778674053	-1	0.25	1	0.4	4	0.5833333333333334	7	0.4666666666666667	0.4166666666666667	5	5	8	1	0	0.3	3	10	14	0.05	0.5	0.6096436959947877	0.7084543172166181	0.5697492640062066	0.7984080072656413	0.7446455022223316	0.6290060084076238	0.7561586748856756	0.7172252390895398	1.0	0.8	0.0	0.011700221265259459	35
1906	0.04007526451143387	0.012919231077340556	0.009684535677771918	0.7643576722811122	-1	0	0	0.4	4	0.5384615384615384	7	0.5	0.38461538461538464	7	5	7	1	0	0.3	3	10	15	0.0625	0	0.6096436959947877	0.891798462031451	0.5914591481008613	0.896110456363771	0.6760432420007347	0.9388045089017697	0.8212025603624872	0.9114528422316991	1.0	0.7142857142857143	0.0	0.009684535677771918	33
3752	0.03516952279853642	0.012060429468478876	0.010637008795171338	0.9275753836464719	-1	0.25	1	0.4	4	0.5833333333333334	7	0.4666666666666667	0.4166666666666667	5	5	8	1	0	0.3	3	10	14	0.05	0.5	0.6096436959947877	0.7084543172166181	0.5697492640062066	0.7984080072656413	0.7446455022223316	0.6264363239394268	0.7573876648092401	0.7164812503032542	1.0	0.8	0.0	0.010637008795171338	22
4451	0.03517906821525636	0.011527575599005344	0.010080370267654602	0.9272740979079847	-1	0.25	1	0.4	4	0.5833333333333334	7	0.4666666666666667	0.4166666666666667	5	5	8	1	0	0.3	3	10	14	0.05	0.5	0.6096436959947877	0.7084543172166181	0.5697492640062066	0.7984080072656413	0.7446455022223316	0.6290060084076238	0.7561586748856756	0.7172252390895398	1.0	0.8	0.0	0.010080370267654602	18
4235	0.02434236854718577	0.004243614568942054	0.0016411807962581184	0.93029722145228	-1	0.3333333333333333	1	0.625	5	0.2222222222222222	2	0.5238095238095238	0.2222222222222222	4	2	6	1	0	0.42857142857142855	3	7	11	0.07142857142857142	0.5	0.6197775034799747	0.7867487645358483	0.5800349865792643	0.9066768872558664	0.6952951128769784	0.9376956065037427	0.7447246848276501	0.8905966306458066	1.0	0.5	0.0	0.0016411807962581184	8
485	0.0018414076524609201	0.001773277045923354	-0.0017731386130195185	0.9846757779701791	-1	0	0	1.0	1	0	0	1.0	0	1	0	0	1	0	0.5	1	2	2	0.3333333333333333	0	0	0	0	0	0	0	0	0	0	0	0	-0.00017731386130195184	60
1945	0.032381122028801064	0.0028084652838861876	0.0026305100606142224	0.927295029284119	-1	0	0	0.4	4	0.5384615384615384	7	0.3125	0.38461538461538464	6	5	8	1	0	0.75	8	6	15	0.05263157894736842	0.2	0.5994790525885852	0.8215987947556349	0.5095366506393254	0.8765855138823527	0.6948795508456748	0.9147625846610954	0.7271768684025576	0.8758432604973507	1.0	0.8333333333333334	0.0	0.0026305100606142224	13
4441	0.03479596227372524	0.01175529310388371	0.010967901264562843	0.927589758515164	-1	0.25	1	0.4	4	0.5833333333333334	7	0.4666666666666667	0.4166666666666667	5	5	8	1	0	0.3	3	10	14	0.05	0.5	0.6096436959947877	0.7084543172166181	0.5697492640062066	0.7984080072656413	0.7446455022223316	0.6290060084076238	0.7561586748856756	0.7172252390895398	1.0	0.8	0.0	0.010967901264562843	43
4419	0.03552014686257045	0.012079186031625107	0.010962031374401993	0.9269698131327521	-1	0.25	1	0.4	4	0.5833333333333334	7	0.4666666666666667	0.4166666666666667	5	5	8	1	0	0.3	3	10	14	0.05	0.5	0.6096436959947877	0.7084543172166181	0.5697492640062066	0.7984080072656413	0.7446455022223316	0.6290060084076238	0.7561586748856756	0.7172252390895398	1.0	0.8	0.0	0.010962031374401993	37
1079	0.015611560406160099	0.0033683053462702003	-0.003342798359951518	0.9671988401709931	-1	0	0	0.4	4	0.6153846153846154	8	0.46875	0.46153846153846156	8	6	6	0	0	0.5	8	4	15	0.0	0.25	0.3786511972440304	0.8759789013002173	0.4226934912769523	0.8164381400513129	0.3672521780367375	0.8908471577660583	0.8107433936380556	0.8639984265981349	0	0	0.0	-0.0003342798359951518	9
687	0.006543635811929524	0.0036720066576071755	-0.003300221564030523	0.983410319606201	-1	0	0	0.3333333333333333	1	1.0	2	1.0	1.0	3	2	0	0	0	0.25	4	1	4	0.0	0	0.4966285280481831	0.7617999908549912	0.8910302972306023	0.9635426911046826	0.1952480967573721	0.6213774201425274	0.9461872328321168	0.8380987007240532	0	0	0.0	-0.0003300221564030523	4
2523	0.038279775571621426	0.010950419284385596	0.0022436735921555822	0.8532524841024417	-1	0	0	0.4	4	0.5384615384615384	7	0.5	0.38461538461538464	6	5	8	1	0	0.3	3	10	15	0.05263157894736842	0	0.6197775034799747	0.8174141830462838	0.5095366506393254	0.8765855138823527	0.7334917509710421	0.918085774651537	0.7983628751515239	0.8763896498497514	1.0	0.8333333333333334	0.0	0.0022436735921555822	16
3959	0.0361362124668613	0.010943005323917744	0.010557312587875019	0.9271994504215118	-1	0.25	1	0.5	5	0.46153846153846156	6	0.5	0.38461538461538464	6	5	8	1	0	0.3	3	10	15	0.05263157894736842	0.8	0.5994790525885852	0.8440628962365522	0.6511025419934728	0.8370216296385252	0.7217368626025016	0.8998051112082738	0.7905303016767806	0.8629513765256054	1.0	0.6666666666666666	0.0	0.010557312587875019	26
2063	0.03891042120522997	0.012755313259227593	0.00852027867351883	0.7714332566582391	-1	0	0	0.4	4	0.5384615384615384	7	0.5	0.38461538461538464	7	5	7	1	0	0.3	3	10	15	0.0625	0	0.6096436959947877	0.891798462031451	0.5914591481008613	0.896110456363771	0.6451135994690179	0.9372094449617309	0.7293672383898896	0.9107120895219776	1.0	0.7142857142857143	0.0	0.00852027867351883	70
1869	0.03898266240455999	0.010817899213706473	0.003613714476865548	0.8544383999566662	-1	0	0	0.4	4	0.5384615384615384	7	0.5	0.38461538461538464	6	5	8	1	0	0.3	3	10	15	0.05263157894736842	0	0.6197775034799747	0.8174141830462838	0.5095366506393254	0.8765855138823527	0.6928799434739435	0.9151021484498693	0.776762229925712	0.8749733049005348	1.0	0.5	0.0	0.003613714476865548	26
2589	0.0362990484423325	0.011379211023363615	0.0065830590221492985	0.9280152378107835	-1	0	0	0.3	3	0.6923076923076923	9	0.5	0.38461538461538464	5	5	9	3	0	0.3	3	10	15	0.13636363636363635	0	0.6096436959947877	0.7084543172166181	0.5914591481008613	0.8141882551022299	0.7446455022223316	0.6861828330657659	0.7249754552927798	0.7406263709707579	0.2	0.8	0.0	0.0065830590221492985	27
2535	0.02287382654402803	0.006166013791018058	-0.005844372506772166	0.9217490334374638	-1	0	0	0.5	5	0.38461538461538464	5	0.5	0.3076923076923077	7	4	7	1	0	0.8333333333333334	5	6	15	0.06666666666666667	0	0.6709836795995221	0.9505213595704237	0.7822484066939073	0.9557388961036495	0.16828284706163693	0.906759033612039	0.9625270453073184	0.9408948058144097	1.0	0.7142857142857143	0.0	-0.0005844372506772167	6
2739	0.03460284763055127	0.005660092117743457	-0.005263720310902029	0.9401183508977322	-1	0	0	0.4	4	0.5384615384615384	7	0.5	0.38461538461538464	7	5	7	1	0	0.3	3	10	15	0.0625	0	0.5482420405480222	0.9038457629256375	0.5914591481008613	0.8923232990361036	0.6760432420007347	0.9388045089017697	0.8064620550931114	0.9138816115657515	1.0	0.5714285714285714	0.0	-0.0005263720310902029	4
358	0.009595365968207028	0.003930360213203925	-0.0038885308032106116	0.9560565925230522	-1	0	0	0.3333333333333333	2	0.6666666666666666	4	0.4	0.5	4	3	3	1	0	0.8	5	4	8	0.1111111111111111	0	0.30227878919133877	0.9065356222572081	0.5867565199237921	0.8511672381613821	0.27787688410440126	0.9522153019364752	0.8864917509808845	0.9118128636408974	1.0	0.25	0.0	-0.00038885308032106115	2
4022	0.03524910484998612	0.012204666998454931	0.011239354251817128	0.9270181982104582	-1	0.25	1	0.4	4	0.5833333333333334	7	0.4666666666666667	0.4166666666666667	5	5	8	1	0	0.3	3	10	14	0.05	0.5	0.6096436959947877	0.7084543172166181	0.5697492640062066	0.7984080072656413	0.7446455022223316	0.6290060084076238	0.7561586748856756	0.7172252390895398	1.0	0.8	0.0	0.011239354251817128	45
1795	0.03114399537751411	0.008317957573958212	0.0039206609843073946	0.930144402774433	-1	0	0	0.4	4	0.5384615384615384	7	0.3333333333333333	0.38461538461538464	6	5	8	1	0	0.5555555555555556	5	9	15	0.05263157894736842	0.2	0.5994790525885852	0.8215987947556349	0.5095366506393254	0.8765855138823527	0.6910652433995198	0.9150678853872155	0.7763434300318818	0.8759853485762541	1.0	0.8333333333333334	0.0	0.0039206609843073946	15
591	0.0018874585921062332	0.0017835421879255136	-0.0017834688567622363	0.9843877905813054	-1	0	0	1.0	1	0	0	1.0	0	1	0	0	1	0	0.5	1	2	2	0.3333333333333333	0	0	0	0	0	0	0	0	0	0	0	0	-0.00017834688567622362	10
2025	0.031210307382221268	0.009224300935878107	0.005043492914166056	0.9303441780928419	-1	0	0	0.4	4	0.5384615384615384	7	0.3333333333333333	0.38461538461538464	6	5	8	1	0	0.5555555555555556	5	9	15	0.05263157894736842	0.2	0.5994790525885852	0.8215987947556349	0.5095366506393254	0.8765855138823527	0.6928799434739435	0.9151021484498693	0.776762229925712	0.8760013149024639	1.0	0.8333333333333334	0.0	0.005043492914166056	26
2461	0.03787516709499732	0.00633842639537645	-0.006253733482547275	0.9334682664916404	-1	0	0	0.4	4	0.5384615384615384	7	0.5	0.38461538461538464	7	5	7	2	0	0.3	3	10	15	0.125	0	0.6299113109651616	0.8792157601036977	0.5471153340598243	0.8886582032668726	0.7227515623295064	0.9401614439527426	0.8212025603624872	0.906546468213144	0.5714285714285714	0.8571428571428571	0.0	-0.0006253733482547275	3
2095	0.030988570706973962	0.0076140326345006705	0.0038900606906218903	0.9306016643041362	-1	0	0	0.4	4	0.5384615384615384	7	0.3333333333333333	0.38461538461538464	6	5	8	1	0	0.5555555555555556	5	9	15	0.05263157894736842	0.2	0.5994790525885852	0.8215987947556349	0.5095366506393254	0.8765855138823527	0.6928799434739435	0.9151021484498693	0.776762229925712	0.8760013149024639	1.0	0.8333333333333334	0.0	0.0038900606906218903	19
4005	0.03900767205484423	0.002575919796229135	-0.002456143453479305	0.9423242654754644	-1	0.25	1	0.4	4	0.5833333333333334	7	0.4666666666666667	0.4166666666666667	5	5	8	2	0	0.3	3	10	14	0.1	0.5	0.6299113109651616	0.8037798161729475	0.5697492640062066	0.8011538256963092	0.7446455022223316	0.6264363239394268	0.8157079587258564	0.751542511287282	0.6	0.6	0.0	-0.0002456143453479305	0
2890	0.040020930083822716	0.012912451369975542	0.009280972779379372	0.7816734622783964	-1	0	0	0.4	4	0.5384615384615384	7	0.5	0.38461538461538464	7	5	7	1	0	0.3	3	10	15	0.0625	0	0.6096436959947877	0.891798462031451	0.5914591481008613	0.896110456363771	0.6411143847255555	0.9374024376048862	0.8212025603624872	0.9108010691441882	1.0	0.7142857142857143	0.0	0.009280972779379372	19
364	0.0026471756112912315	0.002132470935962062	-0.002101819549499347	0.9745887066984925	-1	0	0	0.5	1	1.0	1	1.0	1.0	1	1	1	1	0	0.3333333333333333	3	1	3	0.16666666666666666	0	0.6703397498969196	0.5	0.11934435966506345	0.5	1.0	0.5	0.9742420028952642	0.5	1.0	1.0	0.0	-0.0002101819549499347	23
1003	0.013230699238752287	0.0008337641869405534	0.000326699291087523	0.964758032383225	-1	0.25	1	0.4	4	0.7692307692307693	10	0.5	0.6153846153846154	12	8	2	0	0	0.8333333333333334	6	5	15	0.0	0.2222222222222222	0.5977376936469104	0.8338172674766519	0.445751570642374	0.9359372456172542	0.32147083837821405	0.9093446303561755	0.8341708281779365	0.9002576095421039	0	0	0.0	0.000326699291087523	45
1777	0.0348047957694246	0.0076629741592012	0.006865426388861694	0.9268799567024734	-1	0	0	0.4	4	0.5384615384615384	7	0.5	0.38461538461538464	6	5	8	1	0	0.3	3	10	15	0.05263157894736842	0	0.5994790525885852	0.8215987947556349	0.5095366506393254	0.8765855138823527	0.6928799434739435	0.9151021484498693	0.776762229925712	0.8760013149024639	1.0	0.8333333333333334	0.0	0.006865426388861694	78
5040	0.036055030424027766	0.01142819453617388	0.010534477431059834	0.927197797319306	-1	0.25	1	0.4	4	0.5833333333333334	7	0.4666666666666667	0.4166666666666667	5	5	8	1	0	0.3	3	10	14	0.05	0.5	0.6096436959947877	0.7084543172166181	0.5697492640062066	0.7984080072656413	0.7446455022223316	0.6290060084076238	0.7561586748856756	0.7172252390895398	1.0	0.8	0.0	0.010534477431059834	28
1431	0.03121058430792986	0.00928982034773107	0.006081074972252443	0.9298111753586624	-1	0	0	0.4	4	0.5384615384615384	7	0.3333333333333333	0.38461538461538464	6	5	8	1	0	0.5555555555555556	5	9	15	0.05263157894736842	0.2	0.5994790525885852	0.8215987947556349	0.5095366506393254	0.8765855138823527	0.6928799434739435	0.9151021484498693	0.776762229925712	0.8760013149024639	1.0	0.8333333333333334	0.0	0.006081074972252443	98
830	0.006740432551383386	0.0015614058502637388	-0.0015267675104119248	0.9799422710581727	-1	0	0	0.3333333333333333	1	1.0	2	1.0	1.0	3	2	0	0	0	0.25	4	1	4	0.0	0	0.4966285280481831	0.7617999908549912	0.9363689586201387	0.9593935733589335	0.1952480967573721	0.6213774201425274	0.9544853436072669	0.8329641843798343	0	0	0.0	-0.00015267675104119248	108
1084	0.02581209831237559	0.006950719830067611	-0.00681727708303058	0.9188032446219805	-1	0	0	0.2	2	0.8461538461538461	11	0.5357142857142857	0.7692307692307693	10	10	4	0	0	0.14285714285714285	2	14	15	0.0	0	0.785525415725458	0.8791976567168271	0.3788493849095712	0.886849368107427	0.7670392794704028	0.9330719858877915	0.8058327207725233	0.9025798994655065	0	0	0.0	-0.0006817277083030579	3
4472	0.03930488637993146	0.007934573618755754	-0.004788311647862531	0.9345520412636017	-1	0	0	0.25	2	0.8	8	0.4	0.5	5	5	6	1	0	0.3	3	10	12	0.0625	0	0.5893144091823828	0.7273072561022095	0.5697492640062066	0.7984080072656413	0.7446455022223316	0.6290060084076238	0.8007157317826749	0.7234775304957408	1.0	0.8	0.0	-0.0004788311647862531	1
744	0.0027389253393816817	0.0026881967719500784	-0.0026827985661998822	0.9798154551568689	-1	0	0	0.3333333333333333	1	1.0	2	1.0	0.5	1	1	2	2	0	0.25	4	1	4	0.25	0	0.25000947891902947	0.5	0.26552790698962275	0.5	0.43895061007242786	0.5	0.7019176268513484	0.5	1.0	0	0.0	-0.0002682798566199882	4
3419	0.031200660286796657	0.008186733577964933	0.007847182429975659	0.9268823415060087	-1	0.3333333333333333	1	0.4444444444444444	4	0.5454545454545454	6	0.48148148148148145	0.36363636363636365	4	4	8	2	0	0.3333333333333333	3	9	13	0.1	0.5	0.6197775034799747	0.5419716647603607	0.5800349865792643	0.831669176686154	0.7941565056864395	0.793520062630144	0.7804392283726046	0.7383391199846442	0.625	0.75	0.0	0.007847182429975659	16
3092	0.039993340960001886	0.012909588124482538	0.009490871344802648	0.7674245827460153	-1	0	0	0.4	4	0.5384615384615384	7	0.5	0.38461538461538464	7	5	7	1	0	0.3	3	10	15	0.0625	0	0.6096436959947877	0.891798462031451	0.5914591481008613	0.896110456363771	0.6451135994690179	0.9369046740711967	0.7293672383898896	0.9105719305345132	1.0	0.7142857142857143	0.0	0.009490871344802648	74
3951	0.028056852551765706	0.008100238563319687	0.006681976601313113	0.9279809120811839	-1	0.25	1	0.4	4	0.5833333333333334	7	0.4375	0.3333333333333333	4	4	9	2	0	0.5	4	8	14	0.09090909090909091	0.3333333333333333	0.5994790525885852	0.7183637950073108	0.6511025419934728	0.7832973383979553	0.7235515626769253	0.6186158692003219	0.706774191659331	0.711293493933142	0.625	1.0	0.0	0.006681976601313113	14
2019	0.041608434274962254	0.01175306668894764	0.007150547438577004	0.7652063004829122	-1	0	0	0.3	3	0.6923076923076923	9	0.5	0.46153846153846156	7	6	7	1	0	0.3	3	10	15	0.058823529411764705	0.25	0.6299113109651616	0.8458863976966339	0.42761415317778945	0.8937177589972573	0.7006429230570953	0.9469614737501992	0.8212025603624872	0.9036169838191188	1.0	0.8571428571428571	0.0	0.007150547438577004	20
879	0.00402607525756675	0.0016643785647560505	-0.0016175726346158957	0.9811317864270762	-1	0	0	0.75	3	0.3333333333333333	1	0.625	0.3333333333333333	4	1	0	0	0	0.5	4	2	5	0.0	0.6666666666666666	0.4966285280481831	0.9303735674637124	0.8824545040354238	0.9418165864615086	0.2988390905286693	0.953217707574705	0.8680267022110241	0.9425133263596429	0	0	0.0	-0.00016175726346158957	25
1213	0.014244566458428727	0.006957919500912643	-0.006598825346522732	0.9779861484471726	-1	0	0	0.5	5	0.46153846153846156	6	0.5	0.38461538461538464	6	5	8	1	0	0.3	10	3	15	0.05263157894736842	0.2857142857142857	0.6299113109651616	0.9181371105430879	0.42761415317778945	0.8865743295409494	0.32943449872400177	0.9591106558814553	0.8752883395141761	0.9270940697041171	1.0	1.0	0.0	-0.0006598825346522733	3
787	0.0018230951575436388	0.0017695522883735394	-0.0017683930977759649	0.9835582207363153	-1	0	0	1.0	1	0	0	1.0	0	1	0	0	1	0	0.5	2	1	2	0.3333333333333333	0	0	0	0	0	0	0	0	0	0	0	0	-0.00017683930977759648	7
1109	0.00411990397799783	0.0014678215686676906	-0.001426009641319535	0.9813465142908117	-1	0	0	0.6666666666666666	2	0.5	1	0.6666666666666666	0.5	3	1	0	0	0	0.6666666666666666	3	2	4	0.0	0	0.4966285280481831	0.7617999908549912	0.9363689586201387	0.9593935733589335	0.17468193728088366	0.5604209958146048	0.9577889130123297	0.8209219661662125	0	0	0.0	-0.0001426009641319535	21
2906	0.040047541533995534	0.012747497924181405	0.008912533495923731	0.7813506044814266	-1	0	0	0.4	4	0.5384615384615384	7	0.5	0.38461538461538464	7	5	7	1	0	0.3	3	10	15	0.0625	0	0.6096436959947877	0.891798462031451	0.5914591481008613	0.896110456363771	0.6411143847255555	0.9374024376048862	0.8212025603624872	0.9108010691441882	1.0	0.7142857142857143	0.0	0.008912533495923731	23
2658	0.033133109633043556	0.00448864227511522	-0.004018943857554029	0.9335099090844002	-1	0	0	0.4	4	0.5384615384615384	7	0.35714285714285715	0.3076923076923077	5	4	9	2	0	0.8571428571428571	6	7	15	0.09523809523809523	0.5	0.5893144091823828	0.8705069406411191	0.6136310551213798	0.8728435795642201	0.6411143847255555	0.9210117272541173	0.74892080292671	0.8905124981911471	0.6	0.6	0.0	-0.0004018943857554029	2
813	0.0069097082194305515	0.0017041222810357617	-0.0016411181439647466	0.9804712892237528	-1	0	0	0.3333333333333333	1	1.0	2	1.0	1.0	3	2	0	0	0	0.25	4	1	4	0.0	0	0.4966285280481831	0.7617999908549912	0.9363689586201387	0.9593935733589335	0.1952480967573721	0.6213774201425274	0.9544853436072669	0.8329641843798343	0	0	0.0	-0.00016411181439647467	23
806	0.0034437005713329793	0.002913767225698257	-0.0029137488944609552	0.9707202127612043	-1	0	0	0.3333333333333333	1	1.0	2	1.0	1.0	3	2	0	0	0	0.25	1	4	4	0.0	0	0.4966285280481831	0.8259686074874458	0.9363689586201387	0.7086849715438671	0.31221473516821185	0.6674697123695246	0.9278795450153733	0.7403323495658891	0	0	0.0	-0.0002913748894460955	1
764	0.0017596976353090963	0.0016900323694651815	-0.0016900287816533298	0.9846049174523379	-1	0	0	1.0	1	0	0	1.0	0	1	0	0	0	0	0.5	1	2	2	0.0	0	0	0	0	0	0	0	0	0	0	0	0	-0.00016900287816533298	12
3543	0.033196520812492455	0.007050405581178971	-0.005899561922000688	0.9219083652362448	-1	0.25	1	0.5	5	0.46153846153846156	6	0.4166666666666667	0.38461538461538464	7	5	7	1	0	0.4444444444444444	4	9	15	0.0625	0.6666666666666666	0.6299113109651616	0.8968410707016815	0.42761415317778945	0.9254140466116476	0.6935767028457092	0.9563958536354071	0.8212025603624872	0.9301917700868634	1.0	0.8571428571428571	0.0	-0.0005899561922000688	4
1786	0.0307086243682743	0.008745307003603505	0.004487744773492241	0.9313962338573912	-1	0	0	0.4	4	0.5384615384615384	7	0.3333333333333333	0.38461538461538464	6	5	8	1	0	0.5555555555555556	5	9	15	0.05263157894736842	0.2	0.5994790525885852	0.8215987947556349	0.5095366506393254	0.8765855138823527	0.6928799434739435	0.9151021484498693	0.776762229925712	0.8760013149024639	1.0	0.8333333333333334	0.0	0.004487744773492241	29
2137	0.039240123466126986	0.010952178860217585	0.003299050867178546	0.8550311075966232	-1	0	0	0.4	4	0.5384615384615384	7	0.5	0.38461538461538464	6	5	8	1	0	0.3	3	10	15	0.05263157894736842	0	0.6197775034799747	0.8174141830462838	0.5095366506393254	0.8765855138823527	0.8005965732010756	0.9309274559994402	0.7836851517416255	0.8828960166091278	1.0	0.8333333333333334	0.0	0.003299050867178546	24
1304	0.017037940255330692	0.012493089154122162	0.012123826961321646	0.9756643377911984	-1	0	0	0.5	3	0.3333333333333333	2	0.5	0.3333333333333333	3	2	4	3	0	1.0	4	4	8	0.2727272727272727	0.5	0.6299113109651616	0.9490852830721607	0.4649050244286713	0.9157723320319205	0.7746643999836259	0.9714385864632266	0.6699800632313432	0.9500790354115374	0.6666666666666666	0.6666666666666666	0.0	0.012123826961321646	6
298	0.001768846146202725	0.0016962309803566908	-0.0016961712014021645	0.9844889878621315	-1	0	0	1.0	1	0	0	1.0	0	1	0	0	1	0	0.5	1	2	2	0.3333333333333333	0	0	0	0	0	0	0	0	0	0	0	0	-0.00016961712014021646	60
4181	0.03486947525161501	0.011997640504162231	0.010827969448951032	0.9274308163165166	-1	0.25	1	0.4	4	0.5833333333333334	7	0.4666666666666667	0.4166666666666667	5	5	8	1	0	0.3	3	10	14	0.05	0.5	0.6096436959947877	0.7084543172166181	0.5697492640062066	0.7984080072656413	0.7446455022223316	0.6290060084076238	0.7561586748856756	0.7172252390895398	1.0	0.8	0.0	0.010827969448951032	26
762	0.0068930049766048355	0.0017193631692182592	-0.001672577632025351	0.9806141358845861	-1	0	0	0.3333333333333333	1	1.0	2	1.0	1.0	3	2	0	0	0	0.25	4	1	4	0.0	0	0.4966285280481831	0.7617999908549912	0.9363689586201387	0.9593935733589335	0.1952480967573721	0.6213774201425274	0.9544853436072669	0.8329641843798343	0	0	0.0	-0.0001672577632025351	18
2917	0.0403899222325972	0.012109913743602128	0.00895742827334625	0.7687073700140192	-1	0	0	0.4	4	0.5384615384615384	7	0.5	0.38461538461538464	7	5	7	1	0	0.3	3	10	15	0.0625	0	0.6096436959947877	0.891798462031451	0.5914591481008613	0.896110456363771	0.6411143847255555	0.9374024376048862	0.8212025603624872	0.9108010691441882	1.0	0.7142857142857143	0.0	0.00895742827334625	24
517	0.01923871647109524	0.0061920977980441895	0.0012976955381040624	0.9546859967156072	-1	0	0	0.3	3	0.8461538461538461	11	0.35714285714285715	0.6153846153846154	11	8	3	0	0	0.8571428571428571	6	7	15	0.0	0.15384615384615385	0.6743917765078574	0.852810703600838	0.3742526812784206	0.8502566366865205	0.3859067290084114	0.9294113799924204	0.8128529580613537	0.8832636034294463	0	0	0.0	0.0012976955381040624	145
1641	0.036989784731737814	0.007194777010026948	-0.007095692207475754	0.9397257522367475	-1	0	0	0.5	5	0.38461538461538464	5	0.375	0.23076923076923078	5	3	9	2	0	0.625	5	8	15	0.1	0.2	0.5076451387652433	0.9071038774678997	0.7006137214019883	0.8938054820064949	0.6103395245469204	0.9319392708133252	0.7493315622961441	0.9122924539523256	0.7	0.8	0.0	-0.0007095692207475754	3
2236	0.03206860848616081	0.008023986202098944	-0.0011265094091942754	0.9193668271745927	-1	0	0	0.3	3	0.6923076923076923	9	0.5	0.46153846153846156	7	6	7	2	0	0.3	3	10	15	0.11764705882352941	0.25	0.6299113109651616	0.9283418663233669	0.7379045926528702	0.8495800962470001	0.6392996846511317	0.9292324439758521	0.8212025603624872	0.9079831726203369	0.5714285714285714	0.8571428571428571	0.0	-0.00011265094091942754	14
4804	0.03435801113191866	0.011534145660480128	0.010634993119521041	0.9273069262514348	-1	0.25	1	0.4	4	0.5833333333333334	7	0.4666666666666667	0.4166666666666667	5	5	8	1	0	0.3	3	10	14	0.05	0.5	0.6096436959947877	0.7084543172166181	0.5697492640062066	0.7984080072656413	0.7446455022223316	0.6290060084076238	0.7561586748856756	0.7172252390895398	1.0	0.8	0.0	0.010634993119521041	22
4046	0.032871898872516646	0.012160676590674479	0.011449323995346587	0.9272392326897596	-1	0.25	1	0.5	5	0.46153846153846156	6	0.5	0.38461538461538464	5	5	9	2	0	0.3	3	10	15	0.09090909090909091	0.4	0.6096436959947877	0.7084543172166181	0.5697492640062066	0.7984080072656413	0.7446455022223316	0.6264363239394268	0.7573876648092401	0.7164812503032542	0.6	0.8	0.0	0.011449323995346587	108
4369	0.03314347951089457	0.004989053914176961	-0.0049404323332515165	0.9444218802301115	-1	0	0	0.25	2	0.8	8	0.6	0.5	5	5	6	2	0	0.2	2	10	12	0.125	0	0.6299113109651616	0.8037798161729475	0.5697492640062066	0.8011538256963092	0.7446455022223316	0.6264363239394268	0.8157079587258564	0.751542511287282	0.6	0.6	0.0	-0.0004940432333251516	1
3270	0.039846609162398426	0.01246607665394079	0.008779237426542508	0.7814383647290242	-1	0	0	0.4	4	0.5384615384615384	7	0.5	0.38461538461538464	7	5	7	1	0	0.3	3	10	15	0.0625	0	0.6096436959947877	0.891798462031451	0.5914591481008613	0.896110456363771	0.6411143847255555	0.9374024376048862	0.8212025603624872	0.9108010691441882	1.0	0.7142857142857143	0.0	0.008779237426542508	19
2534	0.026926701797970146	0.010396171379430958	0.0056138845458135874	0.9279236199356757	-1	0	0	0.5	5	0.38461538461538464	5	0.4166666666666667	0.38461538461538464	8	5	6	1	0	0.4444444444444444	4	9	15	0.07692307692307693	0	0.6197775034799747	0.9238597483295803	0.5095366506393254	0.9288145554381787	0.3902185358414906	0.9486964749371845	0.9156940207851272	0.9346640332961735	1.0	0.625	0.0	0.0056138845458135874	22
3756	0.03945586366244662	0.010455477892232676	0.008712027338607164	0.9279373057485998	-1	0.25	1	0.5	5	0.46153846153846156	6	0.5	0.38461538461538464	6	5	8	1	0	0.3	3	10	15	0.05263157894736842	0.8	0.6197775034799747	0.8174141830462838	0.49868170859199806	0.8655386132244425	0.7235515626769253	0.9169406607236031	0.7910825827296369	0.8722308874441875	1.0	0.8333333333333334	0.0	0.008712027338607164	17
2282	0.036295681225376845	0.0025571813433107396	0.002516245510018613	0.9282301955928938	-1	0	0	0.4	4	0.5384615384615384	7	0.35714285714285715	0.38461538461538464	7	5	7	1	0	0.8571428571428571	6	7	15	0.0625	0	0.6096436959947877	0.891798462031451	0.5914591481008613	0.896110456363771	0.6632546990016073	0.9377256676962307	0.8212025603624872	0.9109504897843158	1.0	0.7142857142857143	0.0	0.002516245510018613	20
4223	0.034927588029776066	0.012754764744767666	0.011415435824820214	0.926776534059281	-1	0.25	1	0.4	4	0.5833333333333334	7	0.4666666666666667	0.4166666666666667	5	5	8	1	0	0.3	3	10	14	0.05	0.5	0.6096436959947877	0.7084543172166181	0.5697492640062066	0.7984080072656413	0.7446455022223316	0.6264363239394268	0.7573876648092401	0.7164812503032542	1.0	0.8	0.0	0.011415435824820214	30
4928	0.03735358086306349	0.01080027067945846	0.010123162167803948	0.9272393591368985	-1	0.25	1	0.5	5	0.46153846153846156	6	0.5	0.38461538461538464	6	5	8	1	0	0.3	3	10	15	0.05263157894736842	0.8	0.5994790525885852	0.8440628962365522	0.6511025419934728	0.8370216296385252	0.6910652433995198	0.898383283039334	0.7728484409779777	0.862332369967267	1.0	0.8333333333333334	0.0	0.010123162167803948	22
2992	0.0401588033916365	0.013205297188788321	0.009417241900481604	0.7640014577560397	-1	0	0	0.4	4	0.5384615384615384	7	0.5	0.38461538461538464	7	5	7	1	0	0.3	3	10	15	0.0625	0	0.6096436959947877	0.891798462031451	0.5914591481008613	0.896110456363771	0.6451135994690179	0.9314766783280023	0.7293672383898896	0.9081449607000804	1.0	0.7142857142857143	0.0	0.009417241900481604	26
4989	0.03522507645764963	0.012054247332060113	0.011170592414088876	0.9269079894971127	-1	0.25	1	0.4	4	0.5833333333333334	7	0.4666666666666667	0.4166666666666667	5	5	8	2	0	0.3	3	10	14	0.1	0.5	0.6096436959947877	0.7084543172166181	0.5697492640062066	0.7984080072656413	0.8619398116070393	0.8144762170163309	0.7497517211870609	0.7769317938967374	0.6	0.8	0.0	0.011170592414088876	31
980	0.03680846843286708	0.007033816259486349	-0.006953478116530259	0.9397422043987155	-1	0	0	0.5	5	0.38461538461538464	5	0.375	0.23076923076923078	5	3	9	2	0	0.625	5	8	15	0.1	0.2	0.5076451387652433	0.9071038774678997	0.7006137214019883	0.8938054820064949	0.62780395318451	0.9364263443220414	0.75155213687254	0.9142201662459509	0.7	0.8	0.0	-0.000695347811653026	1
3514	0.02281471229388018	0.0041289080363103615	0.00036129823982969877	0.9410452701561041	-1	0.25	1	0.5	5	0.46153846153846156	6	0.5	0.38461538461538464	7	5	7	1	0	0.3	3	10	15	0.0625	0.8	0.6096436959947877	0.891110720630264	0.5697492640062066	0.9236088708588764	0.7446455022223316	0.9465790486632417	0.8212025603624872	0.9234191987313929	1.0	0.7142857142857143	0.0	0.00036129823982969877	7
4450	0.0351882460150215	0.012947674720947724	0.011478704233831403	0.927051983289148	-1	0.25	1	0.4	4	0.5833333333333334	7	0.4666666666666667	0.4166666666666667	5	5	8	1	0	0.3	3	10	14	0.05	0.5	0.6096436959947877	0.7084543172166181	0.5697492640062066	0.7984080072656413	0.7446455022223316	0.6264363239394268	0.7573876648092401	0.7164812503032542	1.0	0.8	0.0	0.011478704233831403	26
2327	0.03727901584307994	0.006018532748053574	-0.00577449804724681	0.9331998900190238	-1	0	0	0.4	4	0.5384615384615384	7	0.5	0.38461538461538464	7	5	7	2	0	0.3	3	10	15	0.125	0	0.6299113109651616	0.8792157601036977	0.5471153340598243	0.8886582032668726	0.7227515623295064	0.9422161136470832	0.8212025603624872	0.9075895691253849	0.5714285714285714	0.8571428571428571	0.0	-0.000577449804724681	1
3032	0.03467465705646324	0.00881642407657965	-0.007903432733183365	0.5761369135910859	-1	0	0	0.3	3	0.6923076923076923	9	0.625	0.5384615384615384	8	7	6	1	0	0.16666666666666666	2	12	15	0.06666666666666667	0	0.8276040610980088	0.8957997002730985	0.21030894548541848	0.9078304295971619	0.11308082748971145	0.9498227724360394	0.9612831842073533	0.9212786284354546	1.0	0.75	0.0	-0.0007903432733183365	3
3164	0.0387541918604863	0.012338180929656488	0.00859777777863902	0.7768063020910283	-1	0	0	0.4	4	0.5384615384615384	7	0.5	0.38461538461538464	7	5	7	1	0	0.3	3	10	15	0.0625	0	0.6096436959947877	0.891798462031451	0.5914591481008613	0.896110456363771	0.6411143847255555	0.9374024376048862	0.8212025603624872	0.9108010691441882	1.0	0.7142857142857143	0.0	0.00859777777863902	17
1080	0.0019467888954154697	0.0018906057391385174	-0.0018906051515720054	0.9844422011728184	-1	0	0	1.0	2	0.0	0	1.0	0	2	0	0	0	0	0.3333333333333333	3	1	3	0.0	1.0	0	0	0	0	0	0	0	0	0	0	0	-0.00018906051515720054	6
1475	0.03035100030655533	0.007396572302897781	0.0034440035819093243	0.9302467378560666	-1	0	0	0.4	4	0.5384615384615384	7	0.3333333333333333	0.38461538461538464	6	5	8	1	0	0.5555555555555556	5	9	15	0.05263157894736842	0.2	0.5994790525885852	0.8215987947556349	0.5095366506393254	0.8765855138823527	0.7103443721115331	0.9157493015010759	0.7809786213770594	0.8763036531565542	1.0	0.8333333333333334	0.0	0.0034440035819093243	77
576	0.002135839285101727	0.0019151532907076526	-0.0019150329724044182	0.9834476785130993	-1	0	0	1.0	2	0.0	0	0.75	0	2	0	0	0	0	1.0	2	2	3	0.0	0	0	0	0	0	0	0	0	0	0	0	0	-0.00019150329724044183	21
4492	0.035962526243399046	0.011760117577214953	0.010582052877659986	0.9272003158966202	-1	0.25	1	0.4	4	0.5833333333333334	7	0.4666666666666667	0.4166666666666667	5	5	8	1	0	0.3	3	10	14	0.05	0.5	0.6096436959947877	0.7084543172166181	0.5697492640062066	0.7984080072656413	0.7446455022223316	0.6264363239394268	0.7573876648092401	0.7164812503032542	1.0	0.8	0.0	0.010582052877659986	18
1285	0.03131361560079569	0.009485904998603368	0.005514115303854208	0.9299002262680609	-1	0	0	0.4	4	0.5384615384615384	7	0.3333333333333333	0.38461538461538464	6	5	8	1	0	0.5555555555555556	5	9	15	0.05263157894736842	0.2	0.5994790525885852	0.8215987947556349	0.5095366506393254	0.8765855138823527	0.6928799434739435	0.9151021484498693	0.776762229925712	0.8760013149024639	1.0	0.8333333333333334	0.0	0.005514115303854208	81
1261	0.003947457188779931	0.001970081587750772	-0.0014261604209340072	0.9823110050621288	-1	0	0	0.5	1	1.0	1	1.0	1.0	2	1	0	0	0	0.3333333333333333	3	1	3	0.0	0	0.37331900348360625	0.7743598554629506	0.6009484328048807	0.9662422728186495	0.2363190835152989	0.6493928451707299	0.8403522688910118	0.8499944239137223	0	0	0.0	-0.0001426160420934007	21
1379	0.029189199510936674	0.009404245119780798	0.006629994407137889	0.9294902324732803	-1	0	0	0.4	4	0.5384615384615384	7	0.3333333333333333	0.38461538461538464	6	5	8	1	0	0.5555555555555556	5	9	15	0.05263157894736842	0.2	0.5994790525885852	0.8215987947556349	0.5095366506393254	0.8765855138823527	0.7103443721115331	0.9157493015010759	0.7809786213770594	0.8763036531565542	1.0	0.8333333333333334	0.0	0.006629994407137889	85
2355	0.02120393048311102	0.006979520230810759	-0.006974586940483527	0.9740577924990902	-1	0.5	2	0.6	6	0.38461538461538464	5	0.625	0.15384615384615385	5	2	9	2	0	0.6666666666666666	6	4	15	0.10526315789473684	0	0.31426642614997746	0.9388535252764632	0.6287500193517432	0.9252326143685142	0.13411860667030776	0.9496945732698798	0.9589546507700831	0.9386794707048928	0.6	0.6	0.0	-0.0006974586940483526	3
3117	0.039804748405922824	0.013013116373266903	0.008807819006779016	0.7815492719504216	-1	0	0	0.4	4	0.5384615384615384	7	0.5	0.38461538461538464	7	5	7	1	0	0.3	3	10	15	0.0625	0	0.6096436959947877	0.891798462031451	0.5914591481008613	0.896110456363771	0.6451135994690179	0.9372094449617309	0.7293672383898896	0.9107120895219776	1.0	0.7142857142857143	0.0	0.008807819006779016	19
943	0.007065312786715591	0.0018460615891787476	-0.001788094677404784	0.9802290538294561	-1	0	0	0.3333333333333333	1	1.0	2	1.0	1.0	3	2	0	0	0	0.25	4	1	4	0.0	0	0.4966285280481831	0.7617999908549912	0.9363689586201387	0.9593935733589335	0.1952480967573721	0.6213774201425274	0.9544853436072669	0.8329641843798343	0	0	0.0	-0.0001788094677404784	8
4672	0.03706586280638305	0.010311032340167437	0.009307325807554737	0.9278637409521631	-1	0	0	0.3333333333333333	3	0.6363636363636364	7	0.65	0.45454545454545453	5	5	7	1	0	0.2	2	10	13	0.05555555555555555	0	0.6096436959947877	0.7084543172166181	0.5697492640062066	0.7984080072656413	0.7446455022223316	0.6264363239394268	0.7573876648092401	0.7164812503032542	1.0	0.4	0.0	0.009307325807554737	19
4599	0.03572083337540704	0.011998850906731306	0.010946350701550917	0.9274156017052141	-1	0.25	1	0.4	4	0.5833333333333334	7	0.4666666666666667	0.4166666666666667	5	5	8	2	0	0.3	3	10	14	0.1	0.5	0.6096436959947877	0.7084543172166181	0.5697492640062066	0.7984080072656413	0.7446455022223316	0.6264363239394268	0.7573876648092401	0.7164812503032542	0.6	0.8	0.0	0.010946350701550917	20
1293	0.004515759362673157	0.004169777105950495	-0.004169741196027734	0.982501526894951	-1	0	0	0.5	2	0.5	2	0.6	0.25	2	1	3	1	0	0.4	5	2	6	0.1111111111111111	0	0.36554603255926066	0.5922768129708178	0.2794599814052626	0.5347739565706148	0.5796396577390311	0.9514954798153628	0.8021388117822147	0.7618825021834246	1.0	0.5	0.0	-0.0004169741196027734	4
953	0.0037056661957538322	0.0014802510515933215	-0.0014707696860944597	0.9812123048631373	-1	0	0	0.75	3	0.3333333333333333	1	0.625	0.3333333333333333	4	1	0	0	0	0.5	4	2	5	0.0	0.6666666666666666	0.4966285280481831	0.9303735674637124	0.8824545040354238	0.9418165864615086	0.18265912042887011	0.9639101039920781	0.8631659292046293	0.9472106686314813	0	0	0.0	-0.00014707696860944596	112
1656	0.031340025733056456	0.008862650981932965	0.004667931947704546	0.929847882428695	-1	0	0	0.4	4	0.5384615384615384	7	0.3333333333333333	0.38461538461538464	6	5	8	1	0	0.5555555555555556	5	9	15	0.05263157894736842	0.2	0.5994790525885852	0.8215987947556349	0.5095366506393254	0.8765855138823527	0.6966139476993163	0.917710664571177	0.7786314864802094	0.8772290679356798	1.0	0.8333333333333334	0.0	0.004667931947704546	49
3510	0.03593465166943925	0.01260640451962188	0.01101316399499644	0.9269534849531524	-1	0.25	1	0.4	4	0.5833333333333334	7	0.4666666666666667	0.4166666666666667	5	5	8	2	0	0.3	3	10	14	0.1	0.5	0.6096436959947877	0.7084543172166181	0.5697492640062066	0.7984080072656413	0.7446455022223316	0.6264363239394268	0.7573876648092401	0.7164812503032542	0.6	0.8	0.0	0.01101316399499644	129
4573	0.035996509510437036	0.011098686798910264	0.010189003928879408	0.9271331490925538	-1	0.25	1	0.4	4	0.5833333333333334	7	0.4666666666666667	0.4166666666666667	5	5	8	2	0	0.3	3	10	14	0.1	0.5	0.6096436959947877	0.7084543172166181	0.5697492640062066	0.7984080072656413	0.7446455022223316	0.6264363239394268	0.7573876648092401	0.7164812503032542	0.6	0.8	0.0	0.010189003928879408	20
468	0.0025829488396967794	0.002349555973622634	-0.002349555868720493	0.9682901614856854	-1	0	0	0.3333333333333333	1	1.0	2	1.0	1.0	2	2	1	1	0	0.25	1	4	4	0.16666666666666666	0	0.7381105987807098	0.7086334199330232	0.618462665715513	0.7846877793820207	0.6195798156409534	0.879679465421712	0.8251790715253505	0.80066413672226	1.0	0.5	0.0	-0.0002349555868720493	15
667	0.0018217133388262	0.0017508800677047442	-0.001750807969549293	0.9845139238665211	-1	0	0	1.0	1	0	0	1.0	0	1	0	0	1	0	0.5	1	2	2	0.3333333333333333	0	0	0	0	0	0	0	0	0	0	0	0	-0.00017508079695492928	16
4849	0.03854642502248104	0.005505984775875729	0.004145836909651639	0.9275503254451019	-1	0	0	0.3	3	0.6666666666666666	8	0.2857142857142857	0.4166666666666667	5	5	8	1	0	1.0	7	7	14	0.05	0.25	0.6096436959947877	0.7084543172166181	0.5697492640062066	0.7984080072656413	0.8005965732010756	0.731191606678876	0.7411609950561663	0.7480639477257054	1.0	0.8	0.0	0.004145836909651639	11
4208	0.039837085554332866	0.006075043032583959	-0.005468725981409268	0.9381226867867237	-1	0.25	1	0.4	4	0.6153846153846154	8	0.45454545454545453	0.38461538461538464	5	5	9	2	0	0.2727272727272727	3	11	15	0.09090909090909091	0.5	0.6299113109651616	0.742505856729754	0.5697492640062066	0.8011538256963092	0.7446455022223316	0.6290060084076238	0.7561586748856756	0.7297793513888083	0.6	0.8	0.0	-0.0005468725981409268	4
933	0.0075260075427829205	0.002341546095938707	-0.0023286688646404472	0.9813667081753225	-1	0	0	0.5	2	0.6666666666666666	2	1.0	0.6666666666666666	3	2	1	0	0	0.2	5	1	5	0.0	0.5	0.4966285280481831	0.953971566695939	0.26552790698962275	0.9644368947067148	0.17468193728088366	0.6436817476652226	0.9577889130123297	0.909509736733635	0	0	0.0	-0.00023286688646404472	6
1717	None	None	None	None	None	0.5	2	0.5	5	0.5384615384615384	7	0.625	0.38461538461538464	6	5	8	1	0	0.6666666666666666	4	6	15	0.05263157894736842	0.2222222222222222	0.5994790525885852	0.8215987947556349	0.5095366506393254	0.8765855138823527	0.7235515626769253	0.9169406607236031	0.7927026505127823	0.876864109654841	1.0	0.8333333333333334	0.0	None	0
519	0.012383441205173684	0.0034757913378929426	-0.0034753461508414416	0.9696176777957602	-1	0	0	0.25	1	1.0	4	1.0	1.0	5	4	0	0	0	0.16666666666666666	6	1	6	0.0	0	0.6090395254266061	0.9250899077869854	0.5276794099461165	0.7719177614444201	0.28200186345374123	0.8751267067492439	0.8573004820868472	0.8691291824685552	0	0	0.0	-0.00034753461508414414	4
3073	0.04022033747494801	0.013274064161561872	0.00949033798871302	0.7748801132596299	-1	0	0	0.4	4	0.5384615384615384	7	0.5	0.38461538461538464	7	5	7	1	0	0.3	3	10	15	0.0625	0	0.6096436959947877	0.891798462031451	0.5914591481008613	0.896110456363771	0.7223379997197527	0.9422125197118227	0.8212025603624872	0.9130782192304135	1.0	0.7142857142857143	0.0	0.00949033798871302	44
234	0.0023953232582736694	0.0022714455075821464	-0.002271439016757963	0.9856559612690425	-1	0	0	0.75	3	0.3333333333333333	1	0.8333333333333334	0	1	0	3	0	0	0.6666666666666666	3	2	5	0.0	0.6666666666666666	0	0	0	0	0	0	0	0	0	0	0	-0.00022714390167579633	12
1676	0.031048369911692672	0.008976000333014924	0.004865369819949165	0.9301714476987565	-1	0	0	0.4	4	0.5384615384615384	7	0.3333333333333333	0.38461538461538464	6	5	8	1	0	0.5555555555555556	5	9	15	0.05263157894736842	0.2	0.5994790525885852	0.8215987947556349	0.5095366506393254	0.8765855138823527	0.6928799434739435	0.9151021484498693	0.776762229925712	0.8760013149024639	1.0	0.8333333333333334	0.0	0.004865369819949165	25
1931	0.03134162275135396	0.009434197089663856	0.005678947975040595	0.929548502293699	-1	0	0	0.4	4	0.5384615384615384	7	0.3333333333333333	0.38461538461538464	6	5	8	1	0	0.5555555555555556	5	9	15	0.05263157894736842	0.2	0.5994790525885852	0.8215987947556349	0.5095366506393254	0.8765855138823527	0.6966139476993163	0.917710664571177	0.7786314864802094	0.8772290679356798	1.0	0.8333333333333334	0.0	0.005678947975040595	76
2832	0.039543638001298086	0.012328760366612096	0.008659951461687585	0.7749288346630665	-1	0	0	0.4	4	0.5384615384615384	7	0.5	0.38461538461538464	7	5	7	1	0	0.3	3	10	15	0.0625	0	0.6096436959947877	0.891798462031451	0.5914591481008613	0.896110456363771	0.6411143847255555	0.9374024376048862	0.8212025603624872	0.9108010691441882	1.0	0.7142857142857143	0.0	0.008659951461687585	22
3899	0.030965764297625056	0.008456012499715823	0.008024623470542199	0.9267157040451761	-1	0.3333333333333333	1	0.4444444444444444	4	0.5454545454545454	6	0.48148148148148145	0.36363636363636365	4	4	8	1	0	0.3333333333333333	3	9	13	0.05	0.5	0.6197775034799747	0.5419716647603607	0.5800349865792643	0.831669176686154	0.7497123980918736	0.6288064067869336	0.7447246848276501	0.6822855603305288	1.0	1.0	0.0	0.008024623470542199	13
2690	0.04003887826022107	0.012869027890038734	0.009075066979727512	0.7717395756374983	-1	0	0	0.4	4	0.5384615384615384	7	0.5	0.38461538461538464	7	5	7	1	0	0.3	3	10	15	0.0625	0	0.6096436959947877	0.891798462031451	0.5914591481008613	0.896110456363771	0.6411143847255555	0.9374024376048862	0.8212025603624872	0.9108010691441882	1.0	0.7142857142857143	0.0	0.009075066979727512	30
4118	0.03935485004700218	0.005894460220004012	0.005547277054954266	0.9274795039956178	-1	0	0	0.2222222222222222	2	0.8181818181818182	9	0.2653061224489796	0.45454545454545453	5	5	7	2	0	1.0	7	7	13	0.1111111111111111	0.2857142857142857	0.6096436959947877	0.7084543172166181	0.5697492640062066	0.7984080072656413	0.7446455022223316	0.6264363239394268	0.7573876648092401	0.7164812503032542	0.6	0.8	0.0	0.005547277054954266	16
4996	0.036312945992355176	0.0116801253022515	0.010869059618630902	0.9268888790343965	-1	0.25	1	0.4	4	0.5833333333333334	7	0.4666666666666667	0.4166666666666667	5	5	8	1	0	0.3	3	10	14	0.05	0.5	0.6096436959947877	0.7084543172166181	0.46849299296634256	0.776915267297184	0.7446455022223316	0.6290060084076238	0.761116214348391	0.7084513450100184	1.0	0.8	0.0	0.010869059618630902	24
3056	0.04003706711410839	0.013226532230708313	0.009238994104015614	0.7718535313057289	-1	0	0	0.4	4	0.5384615384615384	7	0.5	0.38461538461538464	7	5	7	1	0	0.3	3	10	15	0.0625	0	0.6096436959947877	0.891798462031451	0.5914591481008613	0.896110456363771	0.6451135994690179	0.9372094449617309	0.7293672383898896	0.9107120895219776	1.0	0.7142857142857143	0.0	0.009238994104015614	25
2752	0.039583824923298414	0.013412308386092036	0.009330629241867387	0.7749937844612941	-1	0	0	0.4	4	0.5384615384615384	7	0.5	0.38461538461538464	7	5	7	1	0	0.3	3	10	15	0.0625	0	0.6096436959947877	0.891798462031451	0.5914591481008613	0.896110456363771	0.7378766939449756	0.9538147188826035	0.8212025603624872	0.9191308514756666	1.0	0.7142857142857143	0.0	0.009330629241867387	32
1252	0.008629501949303519	0.006187784276571649	-0.006144805682615571	0.9536584114986862	-1	0	0	0.5	5	0.38461538461538464	5	0.42857142857142855	0.23076923076923078	6	3	8	2	0	0.7142857142857143	5	7	15	0.11764705882352941	0	0.7084592351401957	0.8800348942841713	0.5041782203379928	0.9729155245940883	0.14342770736669158	0.9401701099282579	0.9642157632672795	0.941377053382694	0.75	0.8333333333333334	0.0	-0.0006144805682615571	3
776	0.006816528227434038	0.0015993815182641566	-0.0015831428581343293	0.979939502088001	-1	0	0	0.3333333333333333	1	1.0	2	1.0	1.0	3	2	0	0	0	0.25	4	1	4	0.0	0	0.4966285280481831	0.7617999908549912	0.9363689586201387	0.9593935733589335	0.1952480967573721	0.6213774201425274	0.9544853436072669	0.8329641843798343	0	0	0.0	-0.00015831428581343293	27
3286	0.03983067944875677	0.012709273957663119	0.008757300136266688	0.7716177803834197	-1	0	0	0.4	4	0.5384615384615384	7	0.5	0.38461538461538464	7	5	7	1	0	0.3	3	10	15	0.0625	0	0.6096436959947877	0.891798462031451	0.5914591481008613	0.896110456363771	0.6411143847255555	0.9374024376048862	0.8212025603624872	0.9108010691441882	1.0	0.7142857142857143	0.0	0.008757300136266688	19
4340	0.03579198547744966	0.012555100147011243	0.011015834478031176	0.9274005923614634	-1	0.25	1	0.4	4	0.5833333333333334	7	0.4666666666666667	0.4166666666666667	5	5	8	2	0	0.3	3	10	14	0.1	0.5	0.6096436959947877	0.7084543172166181	0.5697492640062066	0.7984080072656413	0.7658224982789781	0.7664715901793594	0.8192045813031268	0.7596787177906557	0.6	0.6	0.0	0.011015834478031176	15
4317	0.03580237208314694	0.011690592957292703	0.01094389751488409	0.9273225532904974	-1	0.25	1	0.4	4	0.5833333333333334	7	0.4666666666666667	0.4166666666666667	5	5	8	1	0	0.3	3	10	14	0.05	0.5	0.6096436959947877	0.7084543172166181	0.5697492640062066	0.7984080072656413	0.7446455022223316	0.6229719933533052	0.7573876648092401	0.715479634121204	1.0	0.8	0.0	0.01094389751488409	43
1973	0.037851787190855087	0.009398739962397411	0.004724148824767324	0.7667477152124214	-1	0	0	0.4	4	0.5384615384615384	7	0.5	0.38461538461538464	6	5	8	1	0	0.3	3	10	15	0.05263157894736842	0	0.5994790525885852	0.8215987947556349	0.5095366506393254	0.8765855138823527	0.6928799434739435	0.9151021484498693	0.776762229925712	0.8760013149024639	1.0	0.8333333333333334	0.0	0.004724148824767324	23
5029	0.03549589278095846	0.012044972918458704	0.011050094047569885	0.9268031904162757	-1	0.25	1	0.4	4	0.5833333333333334	7	0.4666666666666667	0.4166666666666667	5	5	8	1	0	0.3	3	10	14	0.05	0.5	0.6096436959947877	0.7084543172166181	0.5697492640062066	0.7984080072656413	0.7446455022223316	0.6290060084076238	0.7561586748856756	0.7172252390895398	1.0	0.8	0.0	0.011050094047569885	35
3219	0.04032651238274661	0.012830095358355026	0.009404215807395746	0.7702472890528054	-1	0	0	0.4	4	0.5384615384615384	7	0.5	0.38461538461538464	7	5	7	1	0	0.3	3	10	15	0.0625	0	0.6096436959947877	0.891798462031451	0.5914591481008613	0.896110456363771	0.6411143847255555	0.9374024376048862	0.8212025603624872	0.9108010691441882	1.0	0.7142857142857143	0.0	0.009404215807395746	24
4576	0.03468972181990857	0.011864066330848536	0.010730711737000577	0.9272102174815723	-1	0.25	1	0.4	4	0.5833333333333334	7	0.4666666666666667	0.4166666666666667	5	5	8	1	0	0.3	3	10	14	0.05	0.5	0.6096436959947877	0.7084543172166181	0.5697492640062066	0.7984080072656413	0.7446455022223316	0.6264363239394268	0.7573876648092401	0.7164812503032542	1.0	0.8	0.0	0.010730711737000577	21
3175	0.04020335116069378	0.012426308215249586	0.00916903383272373	0.77509276547775	-1	0	0	0.4	4	0.5384615384615384	7	0.5	0.38461538461538464	7	5	7	1	0	0.3	3	10	15	0.0625	0	0.6096436959947877	0.891798462031451	0.5914591481008613	0.896110456363771	0.6411143847255555	0.9374024376048862	0.8212025603624872	0.9108010691441882	1.0	0.7142857142857143	0.0	0.00916903383272373	34
2862	0.045947209932469806	0.001994672245259234	0.0001514096004097509	0.923310363977305	-1	0.25	1	0.4	4	0.6153846153846154	8	0.35714285714285715	0.46153846153846156	8	6	6	1	0	0.8571428571428571	7	6	15	0.07142857142857142	0.2222222222222222	0.6299113109651616	0.8977926183748554	0.5095366506393254	0.9165668094812978	0.6861628430049896	0.9524011324833429	0.8212025603624872	0.9256629314992975	1.0	0.75	0.0	0.0001514096004097509	10
4572	0.03098621503417614	0.006241276873004319	0.0036165682956029463	0.7498015602402985	-1	0.3333333333333333	1	0.4444444444444444	4	0.5454545454545454	6	0.48148148148148145	0.36363636363636365	4	4	8	1	0	0.3333333333333333	3	9	13	0.05	0.5	0.6197775034799747	0.5419716647603607	0.5800349865792643	0.831669176686154	0.7497123980918736	0.6288064067869336	0.7447246848276501	0.6822855603305288	1.0	1.0	0.0	0.0036165682956029463	10
533	0.0017623049210563648	0.001693991921191539	-0.0016938891592722385	0.9846813757097268	-1	0	0	1.0	1	0	0	1.0	0	1	0	0	0	0	0.5	1	2	2	0.0	0	0	0	0	0	0	0	0	0	0	0	0	-0.00016938891592722385	15
4974	0.03499601188210617	0.012615037202914448	0.011061514390896794	0.9269749570347384	-1	0.25	1	0.4	4	0.5833333333333334	7	0.4666666666666667	0.4166666666666667	5	5	8	1	0	0.3	3	10	14	0.05	0.5	0.6096436959947877	0.7084543172166181	0.5697492640062066	0.7984080072656413	0.7446455022223316	0.6039988973877836	0.7692147593843871	0.710018259010415	1.0	0.8	0.0	0.011061514390896794	26
4513	0.03607374528109273	0.011507468292930579	0.010971788232382845	0.9275172404773435	-1	0.25	1	0.4	4	0.5833333333333334	7	0.4666666666666667	0.4166666666666667	5	5	8	1	0	0.3	3	10	14	0.05	0.5	0.6096436959947877	0.7084543172166181	0.5697492640062066	0.7984080072656413	0.7446455022223316	0.6290060084076238	0.7561586748856756	0.7172252390895398	1.0	0.8	0.0	0.010971788232382845	36
1126	0.006522148316722014	0.0019338050788039335	-0.0019333138265261976	0.9819198389247384	-1	0	0	0.3333333333333333	1	1.0	2	1.0	1.0	3	2	0	0	0	0.25	4	1	4	0.0	0	0.4966285280481831	0.7323989053016992	0.9363689586201387	0.9593935733589335	0.1906363035768566	0.6699705052824562	0.955026180864125	0.8355868101374555	0	0	0.0	-0.00019333138265261975	4
[truncated: 3,982 more rows]
