# Supplementary material for: Environmental influences on evolvable robots
Source: PLoS One. 2020 May 29;15(5):e0233848. doi: 10.1371/journal.pone.0233848 (PMC7259730; doi:10.1371/journal.pone.0233848)
Supplement: S1 Dataset — (ZIP) [file pone.0233848.s003.zip › data_plosone/all_measures_tilted_14.tsv]

robot_id	velocity	displacement_velocity	displacement_velocity_hill	head_balance	contacts	branching	branching_modules_count	limbs	extremities	length_of_limbs	extensiveness	coverage	joints	hinge_count	active_hinges_count	brick_count	touch_sensor_count	brick_sensor_count	proportion	width	height	absolute_size	sensors	symmetry	avg_period	dev_period	avg_phase_offset	dev_phase_offset	avg_amplitude	dev_amplitude	avg_intra_dev_params	avg_inter_dev_params	sensors_reach	recurrence	synaptic_reception	fitness	cons_fitness
3233	0.009317483389273464	0.0011539343601227282	-0.0011295864017907913	0.9409473213431524	-1	0	0	0.2	1	1.0	5	1.0	1.0	6	5	0	0	0	0.14285714285714285	7	1	7	0.0	0	0.7496242141412636	0.9503172517866221	0.4164942051783044	0.7960319989334617	0.2926950466943897	0.9586290774298459	0.8529974485156847	0.923101070461365	0	0	0.0	-0.00011295864017907913	-0.00011295864017907913
766	0.0027876461303121703	0.0027301946972774793	-0.0027301922243833225	0.98266496110369	-1	0	0	0.6666666666666666	2	0.5	1	0.6666666666666666	0.5	2	1	1	0	0	0.6666666666666666	2	3	4	0.0	0	0.22462433907505136	0.6406114396395771	0.8348311439037758	0.6737408472399079	0.6763479688720541	0.8617526325446228	0.9442054871335185	0.7396914302624635	0	0	0.0	-0.00027301922243833224	-0.00027301922243833224
2016	0.009597594201755601	0.0009954653705692724	-0.000991771405737738	0.9418457440739996	-1	0	0	0.2	1	1.0	5	1.0	1.0	6	5	0	0	0	0.14285714285714285	7	1	7	0.0	0	0.7496242141412636	0.9503172517866221	0.4164942051783044	0.7960319989334617	0.273139816173238	0.9600972130417229	0.8638175155378214	0.9239875123697603	0	0	0.0	-9.917714057377379e-05	-9.917714057377379e-05
3343	0.01003800097564847	0.0009695367724446592	-0.0009685038810755642	0.9402015278021805	-1	0	0	0.2	1	1.0	5	1.0	1.0	6	5	0	0	0	0.14285714285714285	7	1	7	0.0	0	0.7496242141412636	0.9503172517866221	0.4164942051783044	0.7960319989334617	0.273139816173238	0.9600972130417229	0.8638175155378214	0.9239875123697603	0	0	0.0	-9.685038810755642e-05	-9.685038810755642e-05
184	None	None	None	None	None	0	0	0.5	4	0.5	5	0.5714285714285714	0.4	5	4	6	2	0	0.42857142857142855	7	3	12	0.13333333333333333	0	0.7054302659512285	0.8853382694491843	0.4318430993987544	0.886793624945666	0.8768216814359245	0.9473855251048388	0.9072109607587402	0.9114147509336069	0.6000000000000001	0.2	0.0	None	None
3339	0.009778947945844668	0.0009449346933440264	-0.0009206468596096273	0.9421072588480478	-1	0	0	0.2	1	1.0	5	1.0	1.0	6	5	0	0	0	0.14285714285714285	7	1	7	0.0	0	0.7496242141412636	0.9503172517866221	0.4164942051783044	0.7960319989334617	0.2926950466943897	0.9586290774298459	0.8529974485156847	0.923101070461365	0	0	0.0	-9.206468596096273e-05	-9.206468596096273e-05
3489	0.009694916032605728	0.0011702252293555083	-0.0011656851071147577	0.9405253484134198	-1	0	0	0.2	1	1.0	5	1.0	1.0	6	5	0	0	0	0.14285714285714285	7	1	7	0.0	0	0.7496242141412636	0.9503172517866221	0.4164942051783044	0.7960319989334617	0.2926950466943897	0.9586290774298459	0.8529974485156847	0.923101070461365	0	0	0.0	-0.00011656851071147577	-0.00011656851071147577
545	0.001994732797402204	0.0017858662576614357	-0.0017849703679299327	0.9840446381686406	-1	0	0	1.0	1	0	0	1.0	0	1	0	0	0	0	0.5	2	1	2	0.0	0	0	0	0	0	0	0	0	0	0	0	0	-0.00017849703679299328	-0.00017849703679299328
4860	0.009628406648273058	0.0011237997265123323	-0.0010406398057545103	0.9423828091995969	-1	0	0	0.2	1	1.0	5	1.0	1.0	6	5	0	0	0	0.14285714285714285	7	1	7	0.0	0	0.7496242141412636	0.9503172517866221	0.4164942051783044	0.7960319989334617	0.2926950466943897	0.9586290774298459	0.8529974485156847	0.923101070461365	0	0	0.0	-0.00010406398057545103	-0.00010406398057545103
231	0.0030727052768404835	0.002712257067945081	-0.002712255962620358	0.9840688111183139	-1	1.0	1	1.0	5	0.0	0	0.7777777777777778	0	4	0	2	0	0	1.0	3	3	7	0.0	1.0	0	0	0	0	0	0	0	0	0	0	0	-0.00027122559626203583	-0.00027122559626203583
1511	0.009737309275572637	0.001145941836078476	-0.0011271811183671545	0.9398606709534368	-1	0	0	0.2	1	1.0	5	1.0	1.0	6	5	0	0	0	0.14285714285714285	7	1	7	0.0	0	0.7496242141412636	0.9503172517866221	0.4164942051783044	0.7960319989334617	0.273139816173238	0.9600972130417229	0.8638175155378214	0.9239875123697603	0	0	0.0	-0.00011271811183671545	-0.00011271811183671545
523	0.002218942698870064	0.0020069092199578894	-0.0020068745082232674	0.98429996317867	-1	0	0	1.0	2	0.0	0	0.75	0	2	0	0	0	0	1.0	2	2	3	0.0	0	0	0	0	0	0	0	0	0	0	0	0	-0.00020068745082232675	-0.00020068745082232675
4227	0.00984338186834962	0.001028174307942805	-0.001025668923556924	0.9405562006065269	-1	0	0	0.2	1	1.0	5	1.0	1.0	6	5	0	0	0	0.14285714285714285	7	1	7	0.0	0	0.7496242141412636	0.9503172517866221	0.4164942051783044	0.7960319989334617	0.2926950466943897	0.9586290774298459	0.8529974485156847	0.923101070461365	0	0	0.0	-0.00010256689235569241	-0.00010256689235569241
2368	0.009706185967537499	0.0012825668427254762	-0.0012677166542693226	0.9400057289791849	-1	0	0	0.2	1	1.0	5	1.0	1.0	6	5	0	0	0	0.14285714285714285	7	1	7	0.0	0	0.7496242141412636	0.9503172517866221	0.4164942051783044	0.7960319989334617	0.273139816173238	0.9600972130417229	0.8638175155378214	0.9239875123697603	0	0	0.0	-0.00012677166542693228	-0.00012677166542693228
2689	0.009502361270235642	0.0010093493756116864	-0.0010070977013531793	0.9401262253084658	-1	0	0	0.2	1	1.0	5	1.0	1.0	6	5	0	0	0	0.14285714285714285	7	1	7	0.0	0	0.7496242141412636	0.9503172517866221	0.4164942051783044	0.7960319989334617	0.2971653013026293	0.9572884713235504	0.8504383953825572	0.9223096597870026	0	0	0.0	-0.00010070977013531793	-0.00010070977013531793
4170	0.009484489777474422	0.0009293197350233099	-0.0009219925808119042	0.942363501373767	-1	0	0	0.2	1	1.0	5	1.0	1.0	6	5	0	0	0	0.14285714285714285	7	1	7	0.0	0	0.7496242141412636	0.9503172517866221	0.4164942051783044	0.7960319989334617	0.2926950466943897	0.9586290774298459	0.8529974485156847	0.923101070461365	0	0	0.0	-9.219925808119041e-05	-9.219925808119041e-05
14	0.02184282520267937	0.009676931902983169	-0.009442598874252374	0.9838126300757974	-1	0	0	0.4	4	0.6153846153846154	8	0.2777777777777778	0.38461538461538464	6	5	8	4	0	0.6666666666666666	9	6	15	0.21052631578947367	0.2857142857142857	0.769997366364253	0.9242181845075446	0.5862785180621962	0.836363996212244	0.5472354553520515	0.9675961068812249	0.9195743590073272	0.9248177700710061	0.16666666666666666	0.3333333333333333	0.0	-0.0009442598874252374	-0.0009442598874252374
3157	0.009794129598047093	0.001370169617311801	-0.0012842295963895018	0.9417714145343828	-1	0	0	0.2	1	1.0	5	1.0	1.0	6	5	0	0	0	0.14285714285714285	7	1	7	0.0	0	0.7496242141412636	0.9503172517866221	0.4164942051783044	0.7960319989334617	0.2926950466943897	0.9586290774298459	0.8529974485156847	0.923101070461365	0	0	0.0	-0.00012842295963895017	-0.00012842295963895017
1097	0.009543476426905397	0.0016440706928488695	-0.0015580220464630407	0.9406468389500724	-1	0	0	0.2	1	1.0	5	1.0	1.0	6	5	0	0	0	0.14285714285714285	7	1	7	0.0	0	0.5500995026765195	0.9422458826169234	0.31392264661219926	0.8394858222650313	0.2926950466943897	0.9424135036371559	0.8477519014657522	0.9178794914663465	0	0	0.0	-0.00015580220464630408	-0.00015580220464630408
4994	0.009550751562440124	0.0014104762416550854	-0.0013992019437647969	0.9404812630253169	-1	0	0	0.2	1	1.0	5	1.0	1.0	6	5	0	0	0	0.14285714285714285	7	1	7	0.0	0	0.7496242141412636	0.9503172517866221	0.4164942051783044	0.7960319989334617	0.2926950466943897	0.9586290774298459	0.8529974485156847	0.923101070461365	0	0	0.0	-0.00013992019437647968	-0.00013992019437647968
1251	0.0096443718771149	0.000946837837901623	-0.0009467243966729579	0.9415949287350165	-1	0	0	0.2	1	1.0	5	1.0	1.0	6	5	0	0	0	0.14285714285714285	7	1	7	0.0	0	0.7496242141412636	0.9503172517866221	0.4164942051783044	0.7960319989334617	0.273139816173238	0.9600972130417229	0.8638175155378214	0.9239875123697603	0	0	0.0	-9.467243966729578e-05	-9.467243966729578e-05
2998	0.009653384291223751	0.0012978768707733476	-0.001285209292040427	0.9397347945996973	-1	0	0	0.2	1	1.0	5	1.0	1.0	6	5	0	0	0	0.14285714285714285	7	1	7	0.0	0	0.7496242141412636	0.9503172517866221	0.4164942051783044	0.7960319989334617	0.2971653013026293	0.9572884713235504	0.8504383953825572	0.9223096597870026	0	0	0.0	-0.0001285209292040427	-0.0001285209292040427
749	0.0017734833254080553	0.0017155511189289874	-0.0017155511169016009	0.9863404902409065	-1	0	0	1.0	1	0	0	1.0	0	1	0	0	0	0	0.5	1	2	2	0.0	0	0	0	0	0	0	0	0	0	0	0	0	-0.0001715551116901601	-0.0001715551116901601
3135	0.0097402125212463	0.000923416724912491	-0.0009220191968880633	0.9406460280526189	-1	0	0	0.2	1	1.0	5	1.0	1.0	6	5	0	0	0	0.14285714285714285	7	1	7	0.0	0	0.7496242141412636	0.9503172517866221	0.4164942051783044	0.7960319989334617	0.2926950466943897	0.9586290774298459	0.8529974485156847	0.923101070461365	0	0	0.0	-9.220191968880633e-05	-9.220191968880633e-05
3895	0.009719550133328328	0.0009661046264227083	-0.000965828316411541	0.9402302184700417	-1	0	0	0.2	1	1.0	5	1.0	1.0	6	5	0	0	0	0.14285714285714285	7	1	7	0.0	0	0.7496242141412636	0.9503172517866221	0.4164942051783044	0.7960319989334617	0.273139816173238	0.9600972130417229	0.8638175155378214	0.9239875123697603	0	0	0.0	-9.65828316411541e-05	-9.65828316411541e-05
4542	0.009575827219324767	0.0011137334183726317	-0.0011126387403526555	0.9402113276361631	-1	0	0	0.2	1	1.0	5	1.0	1.0	6	5	0	0	0	0.14285714285714285	7	1	7	0.0	0	0.7496242141412636	0.9503172517866221	0.4164942051783044	0.7960319989334617	0.2926950466943897	0.9586290774298459	0.8529974485156847	0.923101070461365	0	0	0.0	-0.00011126387403526555	-0.00011126387403526555
3848	0.012239475692694249	0.004020624770892929	-0.003646547727008495	0.95936947776967	-1	0	0	0.25	1	1.0	4	1.0	1.0	5	4	0	0	0	0.16666666666666666	6	1	6	0.0	0	0.697453750002102	0.9474457942814245	0.46207790755239014	0.8134776190339431	0.2926950466943897	0.9125699532213091	0.8461791515282587	0.9034976228537293	0	0	0.0	-0.0003646547727008495	-0.0003646547727008495
632	0.001749700558659532	0.001685219495228571	-0.0016852194935136437	0.9863405535307974	-1	0	0	1.0	1	0	0	1.0	0	1	0	0	0	0	0.5	1	2	2	0.0	0	0	0	0	0	0	0	0	0	0	0	0	-0.00016852194935136437	-0.00016852194935136437
2224	0.01478434646430677	0.009811818712721314	-0.008977958474832834	0.9719468038026734	-1	0	0	0.14285714285714285	1	1.0	8	1.0	1.0	9	8	0	0	0	0.1	10	1	10	0.0	0	0.697453750002102	0.9180920392062182	0.5841535503728762	0.8716114578470359	0.2926950466943897	0.9452273816637954	0.8312192230152992	0.9163231238224977	0	0	0.0	-0.0008977958474832834	-0.0008977958474832834
3439	0.009682176446249477	0.0013034138699085322	-0.0012852585371430048	0.9406454953547669	-1	0	0	0.2	1	1.0	5	1.0	1.0	6	5	0	0	0	0.14285714285714285	7	1	7	0.0	0	0.7496242141412636	0.9503172517866221	0.4164942051783044	0.7960319989334617	0.2926950466943897	0.9586290774298459	0.8529974485156847	0.923101070461365	0	0	0.0	-0.00012852585371430047	-0.00012852585371430047
1784	0.009839209086268551	0.0012267571935554791	-0.0011946776641125964	0.9407479167978438	-1	0	0	0.2	1	1.0	5	1.0	1.0	6	5	0	0	0	0.14285714285714285	7	1	7	0.0	0	0.7496242141412636	0.9532036764759143	0.47753202658854743	0.9120742179274784	0.2926950466943897	0.9375276392464549	0.8693588201322442	0.9362705728056753	0	0	0.0	-0.00011946776641125964	-0.00011946776641125964
3755	0.009680332680391202	0.0013117598875500808	-0.0012896520068449869	0.9406474475810267	-1	0	0	0.2	1	1.0	5	1.0	1.0	6	5	0	0	0	0.14285714285714285	7	1	7	0.0	0	0.7496242141412636	0.9503172517866221	0.4164942051783044	0.7960319989334617	0.2926950466943897	0.9586290774298459	0.8529974485156847	0.923101070461365	0	0	0.0	-0.00012896520068449868	-0.00012896520068449868
3699	0.004385701983187469	0.0027624313320456628	-0.0026923643579934314	0.9685541130342868	-1	0	0	0.25	1	1.0	3	1.0	1.0	4	3	0	0	0	0.2	5	1	5	0.0	0	0.5406741479088745	0.9755626653034941	0.31392264661219926	0.7027546229485999	0.5029171864177491	0.9751231147754084	0.772423221243846	0.9392696442790703	0	0	0.0	-0.00026923643579934313	-0.00026923643579934313
1156	0.009564459947038913	0.0014124976301893176	-0.0013712254651532555	0.9403158525384512	-1	0	0	0.2	1	1.0	5	1.0	1.0	6	5	0	0	0	0.14285714285714285	7	1	7	0.0	0	0.7496242141412636	0.9503172517866221	0.4164942051783044	0.7960319989334617	0.2926950466943897	0.9586290774298459	0.8529974485156847	0.923101070461365	0	0	0.0	-0.00013712254651532555	-0.00013712254651532555
4015	0.00994801939888622	0.0011670902574783051	-0.001069813721231103	0.940105456157188	-1	0	0	0.2	1	1.0	5	1.0	1.0	6	5	0	0	0	0.14285714285714285	7	1	7	0.0	0	0.7496242141412636	0.9573974798107627	0.31392264661219926	0.8194715212211034	0.2926950466943897	0.9439802685051779	0.8693588201322442	0.9229527526147349	0	0	0.0	-0.0001069813721231103	-0.0001069813721231103
3934	0.00969738049039075	0.0011285904327847046	-0.00111185071083687	0.9418063519157152	-1	0	0	0.2	1	1.0	5	1.0	1.0	6	5	0	0	0	0.14285714285714285	7	1	7	0.0	0	0.7496242141412636	0.9503172517866221	0.4164942051783044	0.7960319989334617	0.273139816173238	0.9600972130417229	0.8638175155378214	0.9239875123697603	0	0	0.0	-0.000111185071083687	-0.000111185071083687
1605	0.009460754776627696	0.0011059048087895236	-0.0010943241681914797	0.9396570088505498	-1	0	0	0.2	1	1.0	5	1.0	1.0	6	5	0	0	0	0.14285714285714285	7	1	7	0.0	0	0.7496242141412636	0.9503172517866221	0.4164942051783044	0.7960319989334617	0.2926950466943897	0.9586290774298459	0.8529974485156847	0.923101070461365	0	0	0.0	-0.00010943241681914797	-0.00010943241681914797
1667	0.0029548379339505346	0.002468922615690049	-0.00243190251803307	0.9732452070959663	-1	0	0	0.3333333333333333	1	1.0	2	1.0	1.0	3	2	0	0	0	0.25	4	1	4	0.0	0	0.21055362876022507	0.9728486708838571	0.2569347904201799	0.6311810004402766	0.1896992372256777	0.975758757886668	0.649424710388366	0.9311025161903899	0	0	0.0	-0.000243190251803307	-0.000243190251803307
1025	0.009474866707376356	0.001011036793741533	-0.0010050279384758191	0.9423470746810786	-1	0	0	0.2	1	1.0	5	1.0	1.0	6	5	0	0	0	0.14285714285714285	7	1	7	0.0	0	0.7496242141412636	0.9503172517866221	0.4164942051783044	0.7960319989334617	0.273139816173238	0.9600972130417229	0.8638175155378214	0.9239875123697603	0	0	0.0	-0.00010050279384758192	-0.00010050279384758192
4507	0.009441318299806043	0.0014441441588337526	-0.0013160994181818286	0.9400906952766793	-1	0	0	0.2	1	1.0	5	1.0	1.0	6	5	0	0	0	0.14285714285714285	7	1	7	0.0	0	0.7496242141412636	0.9503172517866221	0.4164942051783044	0.7960319989334617	0.2926950466943897	0.9586290774298459	0.8529974485156847	0.923101070461365	0	0	0.0	-0.00013160994181818286	-0.00013160994181818286
4793	0.009346536343569226	0.001301440910893577	-0.0011314393226237217	0.9425337053922042	-1	0	0	0.2	1	1.0	5	1.0	1.0	6	5	0	0	0	0.14285714285714285	7	1	7	0.0	0	0.7496242141412636	0.9503172517866221	0.4164942051783044	0.7960319989334617	0.2776100707814776	0.9587812944179677	0.8613983353414235	0.9231919980770606	0	0	0.0	-0.00011314393226237217	-0.00011314393226237217
4053	0.00971458090917321	0.001210504539260028	-0.001174512931375487	0.9400151496001999	-1	0	0	0.2	1	1.0	5	1.0	1.0	6	5	0	0	0	0.14285714285714285	7	1	7	0.0	0	0.7496242141412636	0.9503172517866221	0.4164942051783044	0.7960319989334617	0.273139816173238	0.9600972130417229	0.8638175155378214	0.9239875123697603	0	0	0.0	-0.00011745129313754871	-0.00011745129313754871
400	0.0017365526143390125	0.0017171614471442555	-0.0017150162543640305	0.9835154411200231	-1	0	0	1.0	1	0	0	1.0	0	0	0	1	0	0	0.5	2	1	2	0.0	0	0	0	0	0	0	0	0	0	0	0	0	-0.1	-0.1
3167	0.014535292849248899	0.0057500930048767366	-0.004591532195052132	0.828342596024032	-1	0	0	0.2	1	1.0	5	1.0	1.0	6	5	0	0	0	0.14285714285714285	7	1	7	0.0	0	0.697453750002102	0.9050294977222123	0.4164942051783044	0.7960319989334617	0.2926950466943897	0.960895462530904	0.8368590012667918	0.9065795230052259	0	0	0.0	-0.00045915321950521323	-0.00045915321950521323
5050	0.009716608847143537	0.0012280330078627887	-0.0011128541327483415	0.9428876493872593	-1	0	0	0.2	1	1.0	5	1.0	1.0	6	5	0	0	0	0.14285714285714285	7	1	7	0.0	0	0.7496242141412636	0.9573974798107627	0.31392264661219926	0.8194715212211034	0.2926950466943897	0.9439802685051779	0.8693588201322442	0.9229527526147349	0	0	0.0	-0.00011128541327483416	-0.00011128541327483416
4405	0.01274938751678885	0.0051409879780319875	-0.004516768188237502	0.8172426176900065	-1	0	0	0.2	1	1.0	5	1.0	1.0	6	5	0	0	0	0.14285714285714285	7	1	7	0.0	0	0.697453750002102	0.9050294977222123	0.4164942051783044	0.7960319989334617	0.2926950466943897	0.9586290774298459	0.8368590012667918	0.9049090923831423	0	0	0.0	-0.0004516768188237502	-0.0004516768188237502
2609	0.00954681933838512	0.0013168477073151504	-0.0013041114681694409	0.9406473725374137	-1	0	0	0.2	1	1.0	5	1.0	1.0	6	5	0	0	0	0.14285714285714285	7	1	7	0.0	0	0.7496242141412636	0.9503172517866221	0.4164942051783044	0.7960319989334617	0.273139816173238	0.9600972130417229	0.8638175155378214	0.9239875123697603	0	0	0.0	-0.00013041114681694408	-0.00013041114681694408
2460	0.00944316827928971	0.0011223869399826457	-0.0011221310532098776	0.9401274876722824	-1	0	0	0.2	1	1.0	5	1.0	1.0	6	5	0	0	0	0.14285714285714285	7	1	7	0.0	0	0.7496242141412636	0.9503172517866221	0.4164942051783044	0.7960319989334617	0.273139816173238	0.9600972130417229	0.8638175155378214	0.9239875123697603	0	0	0.0	-0.00011221310532098776	-0.00011221310532098776
3675	0.009287499115842405	0.0012855246873740172	-0.0012513783380887584	0.9425699701869376	-1	0	0	0.2	1	1.0	5	1.0	1.0	6	5	0	0	0	0.14285714285714285	7	1	7	0.0	0	0.7496242141412636	0.9503172517866221	0.4164942051783044	0.7960319989334617	0.273139816173238	0.9600972130417229	0.8638175155378214	0.9239875123697603	0	0	0.0	-0.00012513783380887583	-0.00012513783380887583
3519	0.00941584432470135	0.0010664206379010343	-0.0010503319254190665	0.9409949893671368	-1	0	0	0.2	1	1.0	5	1.0	1.0	6	5	0	0	0	0.14285714285714285	7	1	7	0.0	0	0.7496242141412636	0.9503172517866221	0.4164942051783044	0.7960319989334617	0.2926950466943897	0.9586290774298459	0.8529974485156847	0.923101070461365	0	0	0.0	-0.00010503319254190665	-0.00010503319254190665
1129	0.009786053403915097	0.0010784790953044536	-0.0010601300406028072	0.9394486451429793	-1	0	0	0.2	1	1.0	5	1.0	1.0	6	5	0	0	0	0.14285714285714285	7	1	7	0.0	0	0.7496242141412636	0.9503172517866221	0.4164942051783044	0.7960319989334617	0.2926950466943897	0.9586290774298459	0.8529974485156847	0.923101070461365	0	0	0.0	-0.00010601300406028072	-0.00010601300406028072
4481	0.009896910149683847	0.001058668667350571	-0.0010561110697342275	0.9399689996512017	-1	0	0	0.2	1	1.0	5	1.0	1.0	6	5	0	0	0	0.14285714285714285	7	1	7	0.0	0	0.7496242141412636	0.9573974798107627	0.31392264661219926	0.8194715212211034	0.2926950466943897	0.9439802685051779	0.8693588201322442	0.9229527526147349	0	0	0.0	-0.00010561110697342274	-0.00010561110697342274
3840	0.009657652209533176	0.0012627183251094467	-0.0012438748250944746	0.9400780025404127	-1	0	0	0.2	1	1.0	5	1.0	1.0	6	5	0	0	0	0.14285714285714285	7	1	7	0.0	0	0.7496242141412636	0.9503172517866221	0.4164942051783044	0.7960319989334617	0.2926950466943897	0.9586290774298459	0.8529974485156847	0.923101070461365	0	0	0.0	-0.00012438748250944746	-0.00012438748250944746
3089	0.009881328099761373	0.0009616177724942063	-0.0008884308347256634	0.9403011194232249	-1	0	0	0.2	1	1.0	5	1.0	1.0	6	5	0	0	0	0.14285714285714285	7	1	7	0.0	0	0.7496242141412636	0.9503172517866221	0.4164942051783044	0.7960319989334617	0.2926950466943897	0.9586290774298459	0.8529974485156847	0.923101070461365	0	0	0.0	-8.884308347256635e-05	-8.884308347256635e-05
2811	0.009683352642795608	0.001294131443682517	-0.0012730359211096595	0.9412769992447105	-1	0	0	0.2	1	1.0	5	1.0	1.0	6	5	0	0	0	0.14285714285714285	7	1	7	0.0	0	0.7496242141412636	0.9503172517866221	0.4164942051783044	0.7960319989334617	0.273139816173238	0.9600972130417229	0.8638175155378214	0.9239875123697603	0	0	0.0	-0.00012730359211096594	-0.00012730359211096594
2174	0.009650224976024982	0.0010918077747179313	-0.001079054830695469	0.9392524259491569	-1	0	0	0.2	1	1.0	5	1.0	1.0	6	5	0	0	0	0.14285714285714285	7	1	7	0.0	0	0.7496242141412636	0.9503172517866221	0.4164942051783044	0.7960319989334617	0.2926950466943897	0.9586290774298459	0.8529974485156847	0.923101070461365	0	0	0.0	-0.0001079054830695469	-0.0001079054830695469
3153	0.009564973102602044	0.0012047625774654976	-0.0011594496613702018	0.9434038736951859	-1	0	0	0.2	1	1.0	5	1.0	1.0	6	5	0	0	0	0.14285714285714285	7	1	7	0.0	0	0.7496242141412636	0.9503172517866221	0.4164942051783044	0.7960319989334617	0.2971653013026293	0.9572884713235504	0.8504383953825572	0.9223096597870026	0	0	0.0	-0.00011594496613702017	-0.00011594496613702017
2116	0.009479120084117476	0.0011750773454853396	-0.001174226720097498	0.9420232144432674	-1	0	0	0.2	1	1.0	5	1.0	1.0	6	5	0	0	0	0.14285714285714285	7	1	7	0.0	0	0.7496242141412636	0.9503172517866221	0.4164942051783044	0.7960319989334617	0.2926950466943897	0.9586290774298459	0.8529974485156847	0.923101070461365	0	0	0.0	-0.0001174226720097498	-0.0001174226720097498
5026	0.009420573078353185	0.00108669730173208	-0.0010864868864704322	0.9404640939089407	-1	0	0	0.2	1	1.0	5	1.0	1.0	6	5	0	0	0	0.14285714285714285	7	1	7	0.0	0	0.7496242141412636	0.9503172517866221	0.4164942051783044	0.7960319989334617	0.2926950466943897	0.9586290774298459	0.8529974485156847	0.923101070461365	0	0	0.0	-0.00010864868864704322	-0.00010864868864704322
4468	0.00966646546526893	0.0012635684420547126	-0.0012193979653484209	0.9416201129624365	-1	0	0	0.2	1	1.0	5	1.0	1.0	6	5	0	0	0	0.14285714285714285	7	1	7	0.0	0	0.7496242141412636	0.9573974798107627	0.31392264661219926	0.8194715212211034	0.2411971419600337	0.9304829491352951	0.8886579665557809	0.9173142384150533	0	0	0.0	-0.00012193979653484209	-0.00012193979653484209
2326	0.009637479382883996	0.0012609694465099744	-0.001237246370017562	0.9396207197002461	-1	0	0	0.2	1	1.0	5	1.0	1.0	6	5	0	0	0	0.14285714285714285	7	1	7	0.0	0	0.7496242141412636	0.9503172517866221	0.4164942051783044	0.7960319989334617	0.273139816173238	0.9600972130417229	0.8638175155378214	0.9239875123697603	0	0	0.0	-0.0001237246370017562	-0.0001237246370017562
4742	0.009730103050505156	0.0011972043534238172	-0.0011847018484043715	0.9399556478533767	-1	0	0	0.2	1	1.0	5	1.0	1.0	6	5	0	0	0	0.14285714285714285	7	1	7	0.0	0	0.7496242141412636	0.9503172517866221	0.4164942051783044	0.7960319989334617	0.2926950466943897	0.9586290774298459	0.8529974485156847	0.923101070461365	0	0	0.0	-0.00011847018484043715	-0.00011847018484043715
4463	0.009391489243597697	0.001048207673257742	-0.001040457380499598	0.9397167052365334	-1	0	0	0.2	1	1.0	5	1.0	1.0	6	5	0	0	0	0.14285714285714285	7	1	7	0.0	0	0.7496242141412636	0.9503172517866221	0.4164942051783044	0.7960319989334617	0.273139816173238	0.9600972130417229	0.8638175155378214	0.9239875123697603	0	0	0.0	-0.00010404573804995981	-0.00010404573804995981
43	0.0172366992948843	0.00704629684829709	-0.007036144418834464	0.9772277561811049	-1	0.25	1	0.6	6	0.46153846153846156	6	0.46875	0.15384615384615385	7	2	7	4	0	0.5	8	4	15	0.3076923076923077	0.7692307692307693	0.13500648537253768	0.8416275320574037	0.20878976418084436	0.9272510647975704	0.25760835895385503	0.9442070511956054	0.8242155414798827	0.9127829802279276	0.5	0.5714285714285714	0.0	-0.0007036144418834464	-0.0007036144418834464
3414	0.009735930748009344	0.0015567128354952297	-0.0012956162091999966	0.9414759141987068	-1	0	0	0.2	1	1.0	5	1.0	1.0	6	5	0	0	0	0.14285714285714285	7	1	7	0.0	0	0.7496242141412636	0.9503172517866221	0.4164942051783044	0.7960319989334617	0.2926950466943897	0.9586290774298459	0.8529974485156847	0.923101070461365	0	0	0.0	-0.00012956162091999965	-0.00012956162091999965
4172	0.0096554902926684	0.0008237232459608648	-0.000821755782355941	0.9416557269061036	-1	0	0	0.2	1	1.0	5	1.0	1.0	6	5	0	0	0	0.14285714285714285	7	1	7	0.0	0	0.7496242141412636	0.9503172517866221	0.4164942051783044	0.7960319989334617	0.273139816173238	0.9600972130417229	0.8638175155378214	0.9239875123697603	0	0	0.0	-8.21755782355941e-05	-8.21755782355941e-05
2318	0.009627908505108996	0.0011717017392226278	-0.0011357147085445662	0.9423766108683619	-1	0	0	0.2	1	1.0	5	1.0	1.0	6	5	0	0	0	0.14285714285714285	7	1	7	0.0	0	0.7496242141412636	0.9503172517866221	0.4164942051783044	0.7960319989334617	0.2926950466943897	0.9586290774298459	0.8529974485156847	0.923101070461365	0	0	0.0	-0.00011357147085445662	-0.00011357147085445662
3054	0.012231773375715977	0.00407054543474544	-0.0037194224453357336	0.9592878950591701	-1	0	0	0.25	1	1.0	4	1.0	1.0	5	4	0	0	0	0.16666666666666666	6	1	6	0.0	0	0.697453750002102	0.9474457942814245	0.46207790755239014	0.8134776190339431	0.2535845856520863	0.9146413615252447	0.8595636757258446	0.9042576889388512	0	0	0.0	-0.00037194224453357335	-0.00037194224453357335
3269	0.009502687025006272	0.0012380791919912016	-0.0012362855449488722	0.9403702742036858	-1	0	0	0.2	1	1.0	5	1.0	1.0	6	5	0	0	0	0.14285714285714285	7	1	7	0.0	0	0.7496242141412636	0.9503172517866221	0.4164942051783044	0.7960319989334617	0.273139816173238	0.9600972130417229	0.8638175155378214	0.9239875123697603	0	0	0.0	-0.0001236285544948872	-0.0001236285544948872
3160	0.009922527889576566	0.0011724718728586343	-0.001171673376517036	0.9402008492242062	-1	0	0	0.2	1	1.0	5	1.0	1.0	6	5	0	0	0	0.14285714285714285	7	1	7	0.0	0	0.7496242141412636	0.9503172517866221	0.4164942051783044	0.7960319989334617	0.273139816173238	0.9600972130417229	0.8638175155378214	0.9239875123697603	0	0	0.0	-0.00011716733765170359	-0.00011716733765170359
429	0.0019391549344645038	0.00176875776859418	-0.0017679135128635202	0.9849660117241092	-1	0	0	1.0	1	0	0	1.0	0	1	0	0	0	0	0.5	2	1	2	0.0	0	0	0	0	0	0	0	0	0	0	0	0	-0.000176791351286352	-0.000176791351286352
3498	0.0095521644346292	0.0016711036358024376	-0.001666990511660945	0.9398550079589242	-1	0	0	0.2	1	1.0	5	1.0	1.0	6	5	0	0	0	0.14285714285714285	7	1	7	0.0	0	0.6804874523121212	0.9494740159172906	0.4164942051783044	0.8254560848767112	0.2926950466943897	0.9586290774298459	0.8448049863959369	0.9271267518618531	0	0	0.0	-0.0001666990511660945	-0.0001666990511660945
4079	0.009788321428163896	0.0012932156008713283	-0.001193761299856582	0.9405162213387218	-1	0	0	0.2	1	1.0	5	1.0	1.0	6	5	0	0	0	0.14285714285714285	7	1	7	0.0	0	0.7496242141412636	0.9503172517866221	0.4164942051783044	0.7960319989334617	0.2926950466943897	0.9586290774298459	0.8529974485156847	0.923101070461365	0	0	0.0	-0.0001193761299856582	-0.0001193761299856582
1013	0.007119601879089154	0.0033829461604273255	-0.003207907787387002	0.9510404730349541	-1	0	0	0.25	1	1.0	4	0.5	0.5	2	2	3	1	0	0.75	4	3	6	0.1	0	0.9387085690169499	0.5659721687742086	0.1	0.5	0.5872850040898223	0.9794224093453817	0.9805832559281579	0.7983583650291458	1.0	1.0	0.0	-0.0003207907787387002	-0.0003207907787387002
4301	0.009489306217743486	0.0012832026129557252	-0.0012236494794009626	0.9431716549103905	-1	0	0	0.2	1	1.0	5	1.0	1.0	6	5	0	0	0	0.14285714285714285	7	1	7	0.0	0	0.7496242141412636	0.9503172517866221	0.4164942051783044	0.7960319989334617	0.2926950466943897	0.9586290774298459	0.8529974485156847	0.923101070461365	0	0	0.0	-0.00012236494794009626	-0.00012236494794009626
4626	0.009814913951509184	0.0011939408276753754	-0.0011320488165424045	0.9405629357311932	-1	0	0	0.2	1	1.0	5	1.0	1.0	6	5	0	0	0	0.14285714285714285	7	1	7	0.0	0	0.7496242141412636	0.9573974798107627	0.31392264661219926	0.8194715212211034	0.2926950466943897	0.9439802685051779	0.8693588201322442	0.9229527526147349	0	0	0.0	-0.00011320488165424045	-0.00011320488165424045
154	0.005503667468879677	0.0032335770946445696	-0.0032292426816932884	0.9829913393514778	-1	0	0	0.5	2	0.75	3	1.0	0.75	4	3	1	0	0	0.16666666666666666	6	1	6	0.0	0.4	0.31100510837182854	0.934238091161632	0.7236656074433855	0.8191374028074706	0.7010778626915748	0.9553946088137502	0.9343952759267714	0.9175482202108519	0	0	0.0	-0.00032292426816932885	-0.00032292426816932885
595	0.0017796340082115894	0.001715516243622625	-0.001715516242631167	0.9863366849546648	-1	0	0	1.0	1	0	0	1.0	0	1	0	0	0	0	0.5	1	2	2	0.0	0	0	0	0	0	0	0	0	0	0	0	0	-0.0001715516242631167	-0.0001715516242631167
740	0.0017440475002664176	0.001685266188941884	-0.0016852661889380717	0.9863596432789277	-1	0	0	1.0	1	0	0	1.0	0	1	0	0	0	0	0.5	1	2	2	0.0	0	0	0	0	0	0	0	0	0	0	0	0	-0.00016852661889380717	-0.00016852661889380717
877	0.009812431632365204	0.0015760676021842094	-0.0015619599094067297	0.9406807839109405	-1	0	0	0.2	1	1.0	5	1.0	1.0	6	5	0	0	0	0.14285714285714285	7	1	7	0.0	0	0.5500995026765195	0.9422458826169234	0.31392264661219926	0.8394858222650313	0.2926950466943897	0.9424135036371559	0.8477519014657522	0.9178794914663465	0	0	0.0	-0.00015619599094067297	-0.00015619599094067297
4784	0.009433642232601892	0.001286157086730507	-0.0011518742432722585	0.9410904354648333	-1	0	0	0.2	1	1.0	5	1.0	1.0	6	5	0	0	0	0.14285714285714285	7	1	7	0.0	0	0.7496242141412636	0.9503172517866221	0.4164942051783044	0.7960319989334617	0.2926950466943897	0.9586290774298459	0.8529974485156847	0.923101070461365	0	0	0.0	-0.00011518742432722584	-0.00011518742432722584
4196	0.011851409781540471	0.004016221333753264	-0.0036817455198408355	0.9592972548657381	-1	0	0	0.25	1	1.0	4	1.0	1.0	5	4	0	0	0	0.16666666666666666	6	1	6	0.0	0	0.697453750002102	0.9579006223304857	0.2569347904201799	0.8397769643703555	0.2926950466943897	0.8208243663923525	0.8461791515282587	0.8910075623194162	0	0	0.0	-0.0003681745519840835	-0.0003681745519840835
4136	0.009676818939852866	0.0011486702457762436	-0.0010520105540795062	0.9408144624295878	-1	0	0	0.2	1	1.0	5	1.0	1.0	6	5	0	0	0	0.14285714285714285	7	1	7	0.0	0	0.7496242141412636	0.9573974798107627	0.31392264661219926	0.8194715212211034	0.2926950466943897	0.9439802685051779	0.8693588201322442	0.9229527526147349	0	0	0.0	-0.00010520105540795062	-0.00010520105540795062
4085	0.0029717387188519322	0.0024219300052734823	-0.002407581628044651	0.9727732740002238	-1	0	0	0.3333333333333333	1	1.0	2	1.0	1.0	3	2	0	0	0	0.25	4	1	4	0.0	0	0.21055362876022507	0.9728486708838571	0.2569347904201799	0.6311810004402766	0.1896992372256777	0.975758757886668	0.649424710388366	0.9311025161903899	0	0	0.0	-0.00024075816280446507	-0.00024075816280446507
450	0.001933894204714153	0.0018907447458844583	-0.0018907447324426412	0.9845140064438855	-1	0	0	1.0	2	0.0	0	1.0	0	2	0	0	0	0	0.3333333333333333	3	1	3	0.0	1.0	0	0	0	0	0	0	0	0	0	0	0	-0.00018907447324426413	-0.00018907447324426413
1240	0.009764491715659091	0.0010183694343118821	-0.001016315835564044	0.9390212303171894	-1	0	0	0.2	1	1.0	5	1.0	1.0	6	5	0	0	0	0.14285714285714285	7	1	7	0.0	0	0.7496242141412636	0.9532036764759143	0.47753202658854743	0.9120742179274784	0.2926950466943897	0.9375276392464549	0.8693588201322442	0.9362705728056753	0	0	0.0	-0.0001016315835564044	-0.0001016315835564044
498	0.0017421328155140475	0.0016852936451121608	-0.0016852936448843031	0.9863549241956024	-1	0	0	1.0	1	0	0	1.0	0	1	0	0	0	0	0.5	1	2	2	0.0	0	0	0	0	0	0	0	0	0	0	0	0	-0.00016852936448843032	-0.00016852936448843032
1107	0.0017734820307084686	0.0017156549291247483	-0.0017156549289905167	0.9863703333310283	-1	0	0	1.0	1	0	0	1.0	0	1	0	0	0	0	0.5	1	2	2	0.0	0	0	0	0	0	0	0	0	0	0	0	0	-0.00017156549289905167	-0.00017156549289905167
3778	0.009950913463783117	0.0012245881887310635	-0.001189855980006866	0.9398119988076552	-1	0	0	0.2	1	1.0	5	1.0	1.0	6	5	0	0	0	0.14285714285714285	7	1	7	0.0	0	0.7496242141412636	0.9573974798107627	0.31392264661219926	0.8194715212211034	0.2926950466943897	0.9439802685051779	0.8693588201322442	0.9229527526147349	0	0	0.0	-0.00011898559800068661	-0.00011898559800068661
4394	0.009632172299028609	0.0012200704677789926	-0.0012113326621227217	0.9402982828968872	-1	0	0	0.2	1	1.0	5	1.0	1.0	6	5	0	0	0	0.14285714285714285	7	1	7	0.0	0	0.7496242141412636	0.9503172517866221	0.4164942051783044	0.7960319989334617	0.273139816173238	0.9600972130417229	0.8638175155378214	0.9239875123697603	0	0	0.0	-0.00012113326621227218	-0.00012113326621227218
4069	0.00965074007548177	0.0014064082507372776	-0.0013023913223264984	0.9414183680066276	-1	0	0	0.2	1	1.0	5	1.0	1.0	6	5	0	0	0	0.14285714285714285	7	1	7	0.0	0	0.7496242141412636	0.9503172517866221	0.4164942051783044	0.7960319989334617	0.2926950466943897	0.9586290774298459	0.8529974485156847	0.923101070461365	0	0	0.0	-0.00013023913223264984	-0.00013023913223264984
1478	0.015187892673697342	0.002658103005543129	-0.002046657457448598	0.9436109589598481	-1	0	0	0.16666666666666666	1	1.0	6	1.0	1.0	7	6	0	0	0	0.125	8	1	8	0.0	0	0.7606805267049237	0.9414730867704192	0.46207790755239014	0.8242775359255395	0.2926950466943897	0.9701960225309755	0.8595636757258446	0.9309991106456683	0	0	0.0	-0.0002046657457448598	-0.0002046657457448598
2989	0.009585639240903535	0.0013996816778504085	-0.0013191706808483527	0.9406044974903434	-1	0	0	0.2	1	1.0	5	1.0	1.0	6	5	0	0	0	0.14285714285714285	7	1	7	0.0	0	0.7496242141412636	0.9503172517866221	0.4164942051783044	0.7960319989334617	0.273139816173238	0.9600972130417229	0.8638175155378214	0.9239875123697603	0	0	0.0	-0.00013191706808483527	-0.00013191706808483527
952	0.001742164947380507	0.0016853916287707202	-0.0016853916265216317	0.9863776210826994	-1	0	0	1.0	1	0	0	1.0	0	1	0	0	0	0	0.5	1	2	2	0.0	0	0	0	0	0	0	0	0	0	0	0	0	-0.00016853916265216316	-0.00016853916265216316
594	0.002149199775183794	0.002072755456362358	-0.0020706172590801283	0.9830789170004481	-1	0	0	0	0	0	0	1.0	0	0	0	0	0	0	1.0	1	1	1	0.0	0	0	0	0	0	0	0	0	0	0	0	0	-0.1	-0.1
1045	0.009438989239817454	0.0015558323222405938	-0.0015355105376749657	0.939634626923332	-1	0	0	0.2	1	1.0	5	1.0	1.0	6	5	0	0	0	0.14285714285714285	7	1	7	0.0	0	0.5515115978075057	0.9421215910904492	0.382869108075257	0.7940293556636386	0.2926950466943897	0.9377574916761887	0.7296748823166653	0.9075328766967932	0	0	0.0	-0.00015355105376749657	-0.00015355105376749657
3192	0.010013436632487506	0.0016141275219166585	-0.001590371924277534	0.9405239630931206	-1	0	0	0.2	1	1.0	5	1.0	1.0	6	5	0	0	0	0.14285714285714285	7	1	7	0.0	0	0.7496242141412636	0.9503172517866221	0.4164942051783044	0.8376106470320439	0.273139816173238	0.9600972130417229	0.8753010648076676	0.9302646012181399	0	0	0.0	-0.0001590371924277534	-0.0001590371924277534
2366	0.009761121090306819	0.0009867401975376798	-0.0009405098783559805	0.9421028239013575	-1	0	0	0.2	1	1.0	5	1.0	1.0	6	5	0	0	0	0.14285714285714285	7	1	7	0.0	0	0.7496242141412636	0.9503172517866221	0.4164942051783044	0.7960319989334617	0.2926950466943897	0.9586290774298459	0.8529974485156847	0.923101070461365	0	0	0.0	-9.405098783559805e-05	-9.405098783559805e-05
2173	0.00970988160391786	0.0011007529346797411	-0.0010905033783214278	0.9417334583940028	-1	0	0	0.2	1	1.0	5	1.0	1.0	6	5	0	0	0	0.14285714285714285	7	1	7	0.0	0	0.7496242141412636	0.9503172517866221	0.4164942051783044	0.7960319989334617	0.273139816173238	0.9600972130417229	0.8638175155378214	0.9239875123697603	0	0	0.0	-0.00010905033783214279	-0.00010905033783214279
1698	0.009811528383277363	0.0011361216844669305	-0.001113612877683713	0.9401250452188826	-1	0	0	0.2	1	1.0	5	1.0	1.0	6	5	0	0	0	0.14285714285714285	7	1	7	0.0	0	0.7496242141412636	0.9503172517866221	0.4164942051783044	0.7960319989334617	0.273139816173238	0.9600972130417229	0.8638175155378214	0.9239875123697603	0	0	0.0	-0.0001113612877683713	-0.0001113612877683713
3914	0.009681347645197857	0.0010995170436107844	-0.0009978509489652506	0.9427095027709691	-1	0	0	0.2	1	1.0	5	1.0	1.0	6	5	0	0	0	0.14285714285714285	7	1	7	0.0	0	0.7496242141412636	0.9573974798107627	0.31392264661219926	0.8194715212211034	0.2926950466943897	0.9439802685051779	0.8693588201322442	0.9229527526147349	0	0	0.0	-9.978509489652505e-05	-9.978509489652505e-05
550	0.0017482015723303819	0.0017156263133411315	-0.001715626310520295	0.986367425478642	-1	0	0	1.0	1	0	0	1.0	0	1	0	0	0	0	0.5	1	2	2	0.0	0	0	0	0	0	0	0	0	0	0	0	0	-0.0001715626310520295	-0.0001715626310520295
1447	0.009660075105926931	0.001257368404147343	-0.001255714901070328	0.9398222456323159	-1	0	0	0.2	1	1.0	5	1.0	1.0	6	5	0	0	0	0.14285714285714285	7	1	7	0.0	0	0.7496242141412636	0.9503172517866221	0.4164942051783044	0.7960319989334617	0.2926950466943897	0.9586290774298459	0.8529974485156847	0.923101070461365	0	0	0.0	-0.0001255714901070328	-0.0001255714901070328
460	0.00266572915351392	0.00266386766524326	-0.002663486521236188	0.985203826008355	-1	0	0	0.6666666666666666	2	0.5	1	0.6666666666666666	0.5	3	1	0	0	0	0.6666666666666666	3	2	4	0.0	0	0.29042791207911867	0.7708575202137714	0.1721643993782412	0.7652309225895473	0.4515459484354283	0.794543530379536	0.758602752610183	0.7771422048951053	0	0	0.0	-0.0002663486521236188	-0.0002663486521236188
651	0.009710174924981097	0.0010056219258441834	-0.001005187136794929	0.9400093799097364	-1	0	0	0.2	1	1.0	5	1.0	1.0	6	5	0	0	0	0.14285714285714285	7	1	7	0.0	0	0.7496242141412636	0.9503172517866221	0.4164942051783044	0.7960319989334617	0.273139816173238	0.9600972130417229	0.8638175155378214	0.9239875123697603	0	0	0.0	-0.00010051871367949289	-0.00010051871367949289
2438	0.009530185985365949	0.0010133033602913602	-0.0009643122820698561	0.9422797748709131	-1	0	0	0.2	1	1.0	5	1.0	1.0	6	5	0	0	0	0.14285714285714285	7	1	7	0.0	0	0.7496242141412636	0.9503172517866221	0.4164942051783044	0.7960319989334617	0.2926950466943897	0.9586290774298459	0.8529974485156847	0.923101070461365	0	0	0.0	-9.643122820698562e-05	-9.643122820698562e-05
125	0.0022753682295880615	0.0017776660792308465	-0.001777620093640918	0.9762127692974236	-1	0	0	0.5	1	1.0	1	1.0	1.0	2	1	0	1	0	0.3333333333333333	1	3	3	0.3333333333333333	0	0.87159092289601	0.7357778870124236	0.8659569555890965	0.6227887104280305	0.378840976191596	0.758098151954395	0.9104988039275528	0.7087402493350007	1.0	0	0.0	-0.00017776200936409181	-0.00017776200936409181
209	0.004405529946041368	0.0034722001451014273	-0.0033899260108573833	0.9763318039848555	-1	0	0	0.4	2	0.8	4	0.4666666666666667	0.6	4	3	2	1	0	0.6	5	3	7	0.14285714285714285	0	0.9458139020045149	0.9754336965975581	0.7416392581106752	0.6322536277709975	0.39485133100448716	0.5892243873981297	0.9090671630186348	0.8217214888387576	1.0	0.25	0.0	-0.00033899260108573835	-0.00033899260108573835
657	0.009496889734803497	0.0015407530971115987	-0.0015367080320896	0.94022083371188	-1	0	0	0.2	1	1.0	5	1.0	1.0	6	5	0	0	0	0.14285714285714285	7	1	7	0.0	0	0.5515115978075057	0.9421215910904492	0.382869108075257	0.7940293556636386	0.2926950466943897	0.9377574916761887	0.7296748823166653	0.9075328766967932	0	0	0.0	-0.00015367080320896	-0.00015367080320896
4486	0.009303808423592196	0.0010381564531370074	-0.0010337605034476001	0.9406406955555086	-1	0	0	0.2	1	1.0	5	1.0	1.0	6	5	0	0	0	0.14285714285714285	7	1	7	0.0	0	0.7496242141412636	0.9503172517866221	0.4164942051783044	0.7960319989334617	0.2926950466943897	0.9586290774298459	0.8529974485156847	0.923101070461365	0	0	0.0	-0.00010337605034476001	-0.00010337605034476001
841	0.001742113358147609	0.0016852504484503863	-0.0016852504480132167	0.9863508150330854	-1	0	0	1.0	1	0	0	1.0	0	1	0	0	0	0	0.5	1	2	2	0.0	0	0	0	0	0	0	0	0	0	0	0	0	-0.00016852504480132166	-0.00016852504480132166
3349	0.011842858371733747	0.0037656372485182477	-0.0033698657439879148	0.9590560251388311	-1	0	0	0.25	1	1.0	4	1.0	1.0	5	4	0	0	0	0.16666666666666666	6	1	6	0.0	0	0.697453750002102	0.9579006223304857	0.2569347904201799	0.8397769643703555	0.2926950466943897	0.8208243663923525	0.8461791515282587	0.8910075623194162	0	0	0.0	-0.0003369865743987915	-0.0003369865743987915
2944	0.009526523818064486	0.0013332590370206483	-0.0012230895463187317	0.9406651965790074	-1	0	0	0.2	1	1.0	5	1.0	1.0	6	5	0	0	0	0.14285714285714285	7	1	7	0.0	0	0.7496242141412636	0.9503172517866221	0.4164942051783044	0.7960319989334617	0.2926950466943897	0.9586290774298459	0.8529974485156847	0.923101070461365	0	0	0.0	-0.00012230895463187318	-0.00012230895463187318
1582	0.009385358653224632	0.001328074503249193	-0.0012939772140944442	0.9417424007536651	-1	0	0	0.2	1	1.0	5	1.0	1.0	6	5	0	0	0	0.14285714285714285	7	1	7	0.0	0	0.7496242141412636	0.9503172517866221	0.4164942051783044	0.7960319989334617	0.273139816173238	0.9600972130417229	0.8638175155378214	0.9239875123697603	0	0	0.0	-0.00012939772140944442	-0.00012939772140944442
2395	0.009554743455267994	0.001142169971301135	-0.0011379650462380111	0.9402561090746415	-1	0	0	0.2	1	1.0	5	1.0	1.0	6	5	0	0	0	0.14285714285714285	7	1	7	0.0	0	0.7496242141412636	0.9503172517866221	0.4164942051783044	0.7960319989334617	0.273139816173238	0.9600972130417229	0.8638175155378214	0.9239875123697603	0	0	0.0	-0.00011379650462380111	-0.00011379650462380111
923	0.0017781220996739837	0.001715565000972169	-0.0017155649981107557	0.9863448508775173	-1	0	0	1.0	1	0	0	1.0	0	1	0	0	0	0	0.5	1	2	2	0.0	0	0	0	0	0	0	0	0	0	0	0	0	-0.00017155649981107557	-0.00017155649981107557
2320	0.009400328958366925	0.000913817286885942	-0.0009051489882134273	0.9412949989552308	-1	0	0	0.2	1	1.0	5	1.0	1.0	6	5	0	0	0	0.14285714285714285	7	1	7	0.0	0	0.7496242141412636	0.9503172517866221	0.4164942051783044	0.7960319989334617	0.273139816173238	0.9600972130417229	0.8638175155378214	0.9239875123697603	0	0	0.0	-9.051489882134272e-05	-9.051489882134272e-05
4350	0.009607004546603968	0.0011352734003995703	-0.0011276979861426927	0.9413552687724345	-1	0	0	0.2	1	1.0	5	1.0	1.0	6	5	0	0	0	0.14285714285714285	7	1	7	0.0	0	0.7496242141412636	0.9503172517866221	0.4164942051783044	0.7960319989334617	0.273139816173238	0.9600972130417229	0.8638175155378214	0.9239875123697603	0	0	0.0	-0.00011276979861426927	-0.00011276979861426927
4695	0.003876110730455085	0.0026129580542040716	-0.002531329752958977	0.9693369604864983	-1	0	0	0.25	1	1.0	3	1.0	1.0	4	3	0	0	0	0.2	5	1	5	0.0	0	0.5406741479088745	0.9755626653034941	0.31392264661219926	0.7027546229485999	0.5029171864177491	0.9725993627629216	0.7710220169557706	0.9373554594505068	0	0	0.0	-0.0002531329752958977	-0.0002531329752958977
4721	0.00947270707356837	0.0013328904316463855	-0.0012791550421247867	0.9407815397477979	-1	0	0	0.2	1	1.0	5	1.0	1.0	6	5	0	0	0	0.14285714285714285	7	1	7	0.0	0	0.7496242141412636	0.9503172517866221	0.4164942051783044	0.7960319989334617	0.2926950466943897	0.9586290774298459	0.8529974485156847	0.923101070461365	0	0	0.0	-0.00012791550421247867	-0.00012791550421247867
5006	0.00966265767878024	0.001213008543935071	-0.0012080728225602588	0.9398150129093775	-1	0	0	0.2	1	1.0	5	1.0	1.0	6	5	0	0	0	0.14285714285714285	7	1	7	0.0	0	0.7496242141412636	0.9573974798107627	0.34940127276341915	0.8636656516239378	0.2926950466943897	0.9439802685051779	0.8838624132384189	0.9304912896500355	0	0	0.0	-0.00012080728225602588	-0.00012080728225602588
2414	0.004412146491242346	0.0024769088314922113	-0.00247686122215485	0.9709277152204071	-1	0	0	0.3333333333333333	1	1.0	2	1.0	1.0	3	2	0	0	0	0.25	4	1	4	0.0	0	0.697453750002102	0.7511804634741049	0.46207790755239014	0.7054950619288677	0.8161351356098205	0.9483593181868706	0.8461791515282587	0.8361214916125386	0	0	0.0	-0.000247686122215485	-0.000247686122215485
4575	0.009633457776419328	0.0010996060228463385	-0.001099111583181382	0.9408623248242298	-1	0	0	0.2	1	1.0	5	1.0	1.0	6	5	0	0	0	0.14285714285714285	7	1	7	0.0	0	0.7496242141412636	0.9503172517866221	0.4164942051783044	0.7960319989334617	0.2926950466943897	0.9586290774298459	0.8529974485156847	0.923101070461365	0	0	0.0	-0.00010991115831813819	-0.00010991115831813819
391	0.0017734972466745343	0.0017155871312705385	-0.0017155871312458492	0.9863599984662573	-1	0	0	1.0	1	0	0	1.0	0	1	0	0	0	0	0.5	1	2	2	0.0	0	0	0	0	0	0	0	0	0	0	0	0	-0.00017155871312458492	-0.00017155871312458492
4378	0.00972130924667526	0.0010029333885119606	-0.001002931250150826	0.9412466717071483	-1	0	0	0.2	1	1.0	5	1.0	1.0	6	5	0	0	0	0.14285714285714285	7	1	7	0.0	0	0.7496242141412636	0.9503172517866221	0.4164942051783044	0.7960319989334617	0.2926950466943897	0.9586290774298459	0.8529974485156847	0.923101070461365	0	0	0.0	-0.00010029312501508259	-0.00010029312501508259
1474	0.009428831727865697	0.0011762766126239674	-0.001150473420077838	0.9403549683741913	-1	0	0	0.2	1	1.0	5	1.0	1.0	6	5	0	0	0	0.14285714285714285	7	1	7	0.0	0	0.7496242141412636	0.9503172517866221	0.4164942051783044	0.7960319989334617	0.273139816173238	0.9600972130417229	0.8638175155378214	0.9239875123697603	0	0	0.0	-0.00011504734200778379	-0.00011504734200778379
3546	0.009573665838525265	0.0011597593527126009	-0.001126582325181036	0.9409148497301504	-1	0	0	0.2	1	1.0	5	1.0	1.0	6	5	0	0	0	0.14285714285714285	7	1	7	0.0	0	0.7496242141412636	0.9503172517866221	0.4164942051783044	0.7960319989334617	0.2926950466943897	0.9586290774298459	0.8529974485156847	0.923101070461365	0	0	0.0	-0.00011265823251810361	-0.00011265823251810361
757	0.001773493830574591	0.0017156876934662872	-0.001715687690789987	0.9863745181504263	-1	0	0	1.0	1	0	0	1.0	0	1	0	0	0	0	0.5	1	2	2	0.0	0	0	0	0	0	0	0	0	0	0	0	0	-0.0001715687690789987	-0.0001715687690789987
4081	0.011957312919042022	0.00423159170414158	-0.0038616334254810425	0.95917031419149	-1	0	0	0.25	1	1.0	4	1.0	1.0	5	4	0	0	0	0.16666666666666666	6	1	6	0.0	0	0.697453750002102	0.9474457942814245	0.46207790755239014	0.8134776190339431	0.2926950466943897	0.9125699532213091	0.8461791515282587	0.9034976228537293	0	0	0.0	-0.00038616334254810427	-0.00038616334254810427
4457	0.009578034542983711	0.001225829504815917	-0.0012051338625920988	0.940259987399919	-1	0	0	0.2	1	1.0	5	1.0	1.0	6	5	0	0	0	0.14285714285714285	7	1	7	0.0	0	0.7496242141412636	0.9503172517866221	0.4164942051783044	0.7960319989334617	0.273139816173238	0.9600972130417229	0.8638175155378214	0.9239875123697603	0	0	0.0	-0.00012051338625920988	-0.00012051338625920988
3725	0.009459988892934505	0.0010011497778428626	-0.0009936770411722057	0.9405301495957691	-1	0	0	0.2	1	1.0	5	1.0	1.0	6	5	0	0	0	0.14285714285714285	7	1	7	0.0	0	0.7496242141412636	0.9503172517866221	0.4164942051783044	0.7960319989334617	0.2926950466943897	0.9586290774298459	0.8529974485156847	0.923101070461365	0	0	0.0	-9.936770411722057e-05	-9.936770411722057e-05
2032	0.009712571642875034	0.0013055752937270212	-0.0013054591256848112	0.9419930914422124	-1	0	0	0.2	1	1.0	5	1.0	1.0	6	5	0	0	0	0.14285714285714285	7	1	7	0.0	0	0.7496242141412636	0.9503172517866221	0.4164942051783044	0.7960319989334617	0.273139816173238	0.9600972130417229	0.8638175155378214	0.9239875123697603	0	0	0.0	-0.00013054591256848113	-0.00013054591256848113
2136	0.009700183784586133	0.0012687209892977703	-0.0011548166401278495	0.9429026586746123	-1	0	0	0.2	1	1.0	5	1.0	1.0	6	5	0	0	0	0.14285714285714285	7	1	7	0.0	0	0.7496242141412636	0.9503172517866221	0.4164942051783044	0.7960319989334617	0.2734244252304463	0.960074494313365	0.86366445683112	0.9239736316081488	0	0	0.0	-0.00011548166401278496	-0.00011548166401278496
1141	0.009430279175972311	0.0013164953487737943	-0.0012008147069001017	0.942981071078177	-1	0	0	0.2	1	1.0	5	1.0	1.0	6	5	0	0	0	0.14285714285714285	7	1	7	0.0	0	0.7496242141412636	0.9503172517866221	0.4164942051783044	0.7960319989334617	0.273139816173238	0.9600972130417229	0.8638175155378214	0.9239875123697603	0	0	0.0	-0.00012008147069001018	-0.00012008147069001018
3308	0.009390971006888467	0.0009867340835149846	-0.0009778981884517178	0.9419364262768763	-1	0	0	0.2	1	1.0	5	1.0	1.0	6	5	0	0	0	0.14285714285714285	7	1	7	0.0	0	0.7496242141412636	0.9503172517866221	0.4164942051783044	0.7960319989334617	0.2926950466943897	0.9586290774298459	0.8529974485156847	0.923101070461365	0	0	0.0	-9.778981884517178e-05	-9.778981884517178e-05
1168	0.009825407213562086	0.0010661217312197865	-0.0010657548827380187	0.9405673135725114	-1	0	0	0.2	1	1.0	5	1.0	1.0	6	5	0	0	0	0.14285714285714285	7	1	7	0.0	0	0.7496242141412636	0.9503172517866221	0.4164942051783044	0.7960319989334617	0.273139816173238	0.9600972130417229	0.8638175155378214	0.9239875123697603	0	0	0.0	-0.00010657548827380187	-0.00010657548827380187
2455	0.009647652780022452	0.0010325959029417165	-0.0010161461463754867	0.9400831072088083	-1	0	0	0.2	1	1.0	5	1.0	1.0	6	5	0	0	0	0.14285714285714285	7	1	7	0.0	0	0.7496242141412636	0.9503172517866221	0.4164942051783044	0.7960319989334617	0.273139816173238	0.9600972130417229	0.8638175155378214	0.9239875123697603	0	0	0.0	-0.00010161461463754867	-0.00010161461463754867
3664	0.0037576412663590424	0.002616319056018089	-0.002510949214878566	0.9695127322205137	-1	0	0	0.25	1	1.0	3	1.0	1.0	4	3	0	0	0	0.2	5	1	5	0.0	0	0.5406741479088745	0.9755626653034941	0.31392264661219926	0.7027546229485999	0.5029171864177491	0.9751231147754084	0.772423221243846	0.9392696442790703	0	0	0.0	-0.0002510949214878566	-0.0002510949214878566
2045	0.00968010084836114	0.001218288592792878	-0.001074422647684053	0.9422851359071375	-1	0	0	0.2	1	1.0	5	1.0	1.0	6	5	0	0	0	0.14285714285714285	7	1	7	0.0	0	0.7496242141412636	0.9503172517866221	0.4164942051783044	0.7960319989334617	0.2926950466943897	0.9586290774298459	0.8529974485156847	0.923101070461365	0	0	0.0	-0.00010744226476840531	-0.00010744226476840531
899	0.0017782807312985193	0.0017155979006965797	-0.0017155978992583981	0.986353494831806	-1	0	0	1.0	1	0	0	1.0	0	1	0	0	0	0	0.5	1	2	2	0.0	0	0	0	0	0	0	0	0	0	0	0	0	-0.0001715597899258398	-0.0001715597899258398
2892	0.009616424041185621	0.0012626737209772197	-0.0012600371126178286	0.942257504624085	-1	0	0	0.2	1	1.0	5	1.0	1.0	6	5	0	0	0	0.14285714285714285	7	1	7	0.0	0	0.7496242141412636	0.9503172517866221	0.4164942051783044	0.7960319989334617	0.2971653013026293	0.9572884713235504	0.8504383953825572	0.9223096597870026	0	0	0.0	-0.00012600371126178286	-0.00012600371126178286
1265	0.009749544954668803	0.0010060344847308068	-0.0009091397971965677	0.9424935571484877	-1	0	0	0.2	1	1.0	5	1.0	1.0	6	5	0	0	0	0.14285714285714285	7	1	7	0.0	0	0.7496242141412636	0.9503172517866221	0.4164942051783044	0.7960319989334617	0.273139816173238	0.9600972130417229	0.8638175155378214	0.9239875123697603	0	0	0.0	-9.091397971965676e-05	-9.091397971965676e-05
3222	0.009922664384297588	0.0009646506679230406	-0.0009646503552335859	0.9401610419008669	-1	0	0	0.2	1	1.0	5	1.0	1.0	6	5	0	0	0	0.14285714285714285	7	1	7	0.0	0	0.7496242141412636	0.9503172517866221	0.4164942051783044	0.7960319989334617	0.273139816173238	0.9600972130417229	0.8638175155378214	0.9239875123697603	0	0	0.0	-9.646503552335859e-05	-9.646503552335859e-05
1263	0.009632209080644862	0.0012277268987231486	-0.0012240450479620018	0.9416972769409618	-1	0	0	0.2	1	1.0	5	1.0	1.0	6	5	0	0	0	0.14285714285714285	7	1	7	0.0	0	0.7496242141412636	0.9532036764759143	0.47753202658854743	0.9120742179274784	0.2926950466943897	0.9375276392464549	0.8693588201322442	0.9362705728056753	0	0	0.0	-0.00012240450479620018	-0.00012240450479620018
1143	0.009425234720404683	0.0010620995465199388	-0.001046850066193161	0.9403939004022479	-1	0	0	0.2	1	1.0	5	1.0	1.0	6	5	0	0	0	0.14285714285714285	7	1	7	0.0	0	0.7496242141412636	0.9503172517866221	0.4164942051783044	0.7960319989334617	0.273139816173238	0.9600972130417229	0.8638175155378214	0.9239875123697603	0	0	0.0	-0.0001046850066193161	-0.0001046850066193161
4977	0.009606242338633018	0.001314369786151652	-0.001310157441493553	0.9405816687937233	-1	0	0	0.2	1	1.0	5	1.0	1.0	6	5	0	0	0	0.14285714285714285	7	1	7	0.0	0	0.7496242141412636	0.9503172517866221	0.4164942051783044	0.7960319989334617	0.2926950466943897	0.9586290774298459	0.8529974485156847	0.923101070461365	0	0	0.0	-0.00013101574414935531	-0.00013101574414935531
4380	0.009336283189668624	0.0014684372208430194	-0.0014214810733828086	0.9400135359784789	-1	0	0	0.2	1	1.0	5	1.0	1.0	6	5	0	0	0	0.14285714285714285	7	1	7	0.0	0	0.7496242141412636	0.9503172517866221	0.4164942051783044	0.7960319989334617	0.273139816173238	0.9600972130417229	0.8638175155378214	0.9239875123697603	0	0	0.0	-0.00014214810733828085	-0.00014214810733828085
2620	0.009722286266507806	0.0014392630741822665	-0.0012986071126800146	0.9437829136046135	-1	0	0	0.2	1	1.0	5	1.0	1.0	6	5	0	0	0	0.14285714285714285	7	1	7	0.0	0	0.7496242141412636	0.9503172517866221	0.4164942051783044	0.7960319989334617	0.2776100707814776	0.9587812944179677	0.8613983353414235	0.9231919980770606	0	0	0.0	-0.00012986071126800145	-0.00012986071126800145
4517	0.012999726821144359	0.0022442179919882777	-0.0010972144402986526	0.944574773769351	-1	0	0	0.16666666666666666	1	1.0	6	0.5714285714285714	0.8333333333333334	6	5	1	0	0	0.2857142857142857	7	2	8	0.0	0	0.7496242141412636	0.9503172517866221	0.4164942051783044	0.7960319989334617	0.273139816173238	0.9600972130417229	0.8638175155378214	0.9239875123697603	0	0	0.0	-0.00010972144402986526	-0.00010972144402986526
3048	0.009621223382380141	0.0010849666292062426	-0.0010780743602994644	0.9396731933448986	-1	0	0	0.2	1	1.0	5	1.0	1.0	6	5	0	0	0	0.14285714285714285	7	1	7	0.0	0	0.7496242141412636	0.9503172517866221	0.4164942051783044	0.7960319989334617	0.273139816173238	0.9600972130417229	0.8638175155378214	0.9239875123697603	0	0	0.0	-0.00010780743602994644	-0.00010780743602994644
466	0.0021687043394678553	0.0019657626678075387	-0.0019639706126112788	0.9843544984326861	-1	0	0	1.0	2	0.0	0	0.75	0	2	0	0	0	0	1.0	2	2	3	0.0	0	0	0	0	0	0	0	0	0	0	0	0	-0.00019639706126112788	-0.00019639706126112788
341	0.002316529867955967	0.002096401913190261	-0.002096349000449458	0.984969562612979	-1	0	0	0.5	1	1.0	1	0.75	0	1	0	1	0	0	1.0	2	2	3	0.0	0	0	0	0	0	0	0	0	0	0	0	0	-0.00020963490004494582	-0.00020963490004494582
3438	0.009739895598589633	0.0013424477969731985	-0.0012572939543924544	0.9418541670257985	-1	0	0	0.2	1	1.0	5	1.0	1.0	6	5	0	0	0	0.14285714285714285	7	1	7	0.0	0	0.7496242141412636	0.9503172517866221	0.4164942051783044	0.7960319989334617	0.2971653013026293	0.9572884713235504	0.8504383953825572	0.9223096597870026	0	0	0.0	-0.00012572939543924544	-0.00012572939543924544
3408	0.009602256885046092	0.0009040624877621878	-0.0009034043907640797	0.9416785821479701	-1	0	0	0.2	1	1.0	5	1.0	1.0	6	5	0	0	0	0.14285714285714285	7	1	7	0.0	0	0.7496242141412636	0.9503172517866221	0.4164942051783044	0.7960319989334617	0.2926950466943897	0.9586290774298459	0.8529974485156847	0.923101070461365	0	0	0.0	-9.034043907640797e-05	-9.034043907640797e-05
3443	0.009546596777165479	0.0010630237630622707	-0.0010626576679535883	0.9397598207000788	-1	0	0	0.2	1	1.0	5	1.0	1.0	6	5	0	0	0	0.14285714285714285	7	1	7	0.0	0	0.7496242141412636	0.9503172517866221	0.4164942051783044	0.7960319989334617	0.2926950466943897	0.9586290774298459	0.8529974485156847	0.923101070461365	0	0	0.0	-0.00010626576679535883	-0.00010626576679535883
1856	0.009441698844554775	0.0010905214196593154	-0.0010903224558249768	0.9395172211655545	-1	0	0	0.2	1	1.0	5	1.0	1.0	6	5	0	0	0	0.14285714285714285	7	1	7	0.0	0	0.7496242141412636	0.9503172517866221	0.4164942051783044	0.7960319989334617	0.2926950466943897	0.9586290774298459	0.8529974485156847	0.923101070461365	0	0	0.0	-0.00010903224558249768	-0.00010903224558249768
1978	0.009431213203641927	0.0014113539659100108	-0.0013314399594447465	0.9404070075437855	-1	0	0	0.2	1	1.0	5	1.0	1.0	6	5	0	0	0	0.14285714285714285	7	1	7	0.0	0	0.7496242141412636	0.9503172517866221	0.4164942051783044	0.7960319989334617	0.273139816173238	0.9600972130417229	0.8638175155378214	0.9239875123697603	0	0	0.0	-0.00013314399594447466	-0.00013314399594447466
541	0.0017761343377860129	0.0017156498743036768	-0.001715649874302489	0.9863666873501052	-1	0	0	1.0	1	0	0	1.0	0	1	0	0	0	0	0.5	1	2	2	0.0	0	0	0	0	0	0	0	0	0	0	0	0	-0.0001715649874302489	-0.0001715649874302489
2504	0.00976884640216526	0.0008595427087032334	-0.0008160880009317284	0.9424884493958812	-1	0	0	0.2	1	1.0	5	1.0	1.0	6	5	0	0	0	0.14285714285714285	7	1	7	0.0	0	0.7496242141412636	0.9503172517866221	0.4164942051783044	0.7960319989334617	0.2926950466943897	0.9586290774298459	0.8529974485156847	0.923101070461365	0	0	0.0	-8.160880009317284e-05	-8.160880009317284e-05
2233	0.009650930839641962	0.0012418180209573147	-0.0012414615119731964	0.9405899707925395	-1	0	0	0.2	1	1.0	5	1.0	1.0	6	5	0	0	0	0.14285714285714285	7	1	7	0.0	0	0.7496242141412636	0.9503172517866221	0.4164942051783044	0.7960319989334617	0.273139816173238	0.9600972130417229	0.8638175155378214	0.9239875123697603	0	0	0.0	-0.00012414615119731964	-0.00012414615119731964
3116	0.009673283135044185	0.0013303952664198836	-0.0012992558842648612	0.9407310637812131	-1	0	0	0.2	1	1.0	5	1.0	1.0	6	5	0	0	0	0.14285714285714285	7	1	7	0.0	0	0.7496242141412636	0.9503172517866221	0.4164942051783044	0.7960319989334617	0.273139816173238	0.9600972130417229	0.8638175155378214	0.9239875123697603	0	0	0.0	-0.0001299255884264861	-0.0001299255884264861
598	0.0017762558132353669	0.0017155590722250653	-0.0017155590705139933	0.9863428094742382	-1	0	0	1.0	1	0	0	1.0	0	1	0	0	0	0	0.5	1	2	2	0.0	0	0	0	0	0	0	0	0	0	0	0	0	-0.00017155590705139932	-0.00017155590705139932
1859	0.009679704952495382	0.001246730693874397	-0.0012087341834589695	0.9418329047632346	-1	0	0	0.2	1	1.0	5	1.0	1.0	6	5	0	0	0	0.14285714285714285	7	1	7	0.0	0	0.7496242141412636	0.9503172517866221	0.4164942051783044	0.7960319989334617	0.273139816173238	0.9600972130417229	0.8638175155378214	0.9239875123697603	0	0	0.0	-0.00012087341834589695	-0.00012087341834589695
3139	0.009811389620162094	0.0011274092301999778	-0.001103022603163489	0.9408067818481859	-1	0	0	0.2	1	1.0	5	1.0	1.0	6	5	0	0	0	0.14285714285714285	7	1	7	0.0	0	0.7496242141412636	0.9503172517866221	0.4164942051783044	0.7960319989334617	0.273139816173238	0.9600972130417229	0.8638175155378214	0.9239875123697603	0	0	0.0	-0.0001103022603163489	-0.0001103022603163489
4959	0.009517061016959573	0.001295847393764346	-0.0011671231953798674	0.9395957355388346	-1	0	0	0.2	1	1.0	5	1.0	1.0	6	5	0	0	0	0.14285714285714285	7	1	7	0.0	0	0.7496242141412636	0.9573974798107627	0.31392264661219926	0.8194715212211034	0.2926950466943897	0.9439802685051779	0.8693588201322442	0.9229527526147349	0	0	0.0	-0.00011671231953798674	-0.00011671231953798674
1441	0.009619793878845087	0.0011511916714005838	-0.0011228468309191222	0.9397790591019477	-1	0	0	0.2	1	1.0	5	1.0	1.0	6	5	0	0	0	0.14285714285714285	7	1	7	0.0	0	0.7496242141412636	0.9503172517866221	0.4164942051783044	0.7960319989334617	0.273139816173238	0.9600972130417229	0.8638175155378214	0.9239875123697603	0	0	0.0	-0.00011228468309191222	-0.00011228468309191222
2330	0.00892854192734381	0.00510980055060447	-0.0033782531329923063	0.9426251282706173	-1	0	0	0.25	1	1.0	4	1.0	1.0	5	4	0	0	0	0.16666666666666666	6	1	6	0.0	0	0.8017946782804252	0.9169013658935856	0.46207790755239014	0.7794026317048357	0.2926950466943897	0.9622192914232974	0.8679622984223145	0.908893711768847	0	0	0.0	-0.0003378253132992306	-0.0003378253132992306
2613	0.009565373130885301	0.0013210091362411713	-0.0012186159890017099	0.9412164277182051	-1	0	0	0.2	1	1.0	5	1.0	1.0	6	5	0	0	0	0.14285714285714285	7	1	7	0.0	0	0.7496242141412636	0.9503172517866221	0.4164942051783044	0.7960319989334617	0.2535845856520863	0.9617424412879455	0.8740193664124369	0.9250070075125196	0	0	0.0	-0.00012186159890017098	-0.00012186159890017098
939	0.009713763673890059	0.0010564842830721268	-0.0010538723596178788	0.9405142766293335	-1	0	0	0.2	1	1.0	5	1.0	1.0	6	5	0	0	0	0.14285714285714285	7	1	7	0.0	0	0.7496242141412636	0.9532036764759143	0.47753202658854743	0.9120742179274784	0.2926950466943897	0.9375276392464549	0.8693588201322442	0.9362705728056753	0	0	0.0	-0.00010538723596178788	-0.00010538723596178788
1688	0.009548316759890972	0.0009851380400738045	-0.0009846127361119073	0.9399942688285418	-1	0	0	0.2	1	1.0	5	1.0	1.0	6	5	0	0	0	0.14285714285714285	7	1	7	0.0	0	0.7496242141412636	0.9503172517866221	0.4164942051783044	0.7960319989334617	0.2926950466943897	0.9586290774298459	0.8529974485156847	0.923101070461365	0	0	0.0	-9.846127361119073e-05	-9.846127361119073e-05
2595	0.0043240599626883655	0.0024773628772761305	-0.002476381690953687	0.9709402084811102	-1	0	0	0.3333333333333333	1	1.0	2	1.0	1.0	3	2	0	0	0	0.25	4	1	4	0.0	0	0.697453750002102	0.7511804634741049	0.46207790755239014	0.7054950619288677	0.8161351356098205	0.9564995488161379	0.8679622984223145	0.8441816796177587	0	0	0.0	-0.00024763816909536873	-0.00024763816909536873
1450	0.009772212979596826	0.0012802174917693112	-0.0012672365488652767	0.9404861643380424	-1	0	0	0.2	1	1.0	5	1.0	1.0	6	5	0	0	0	0.14285714285714285	7	1	7	0.0	0	0.7496242141412636	0.9532036764759143	0.47753202658854743	0.9120742179274784	0.2926950466943897	0.9375276392464549	0.8693588201322442	0.9362705728056753	0	0	0.0	-0.00012672365488652768	-0.00012672365488652768
3717	0.009641229925153816	0.0013145387576872934	-0.001313771954332052	0.9393479933684903	-1	0	0	0.2	1	1.0	5	1.0	1.0	6	5	0	0	0	0.14285714285714285	7	1	7	0.0	0	0.7496242141412636	0.9503172517866221	0.4164942051783044	0.7960319989334617	0.273139816173238	0.9600972130417229	0.8638175155378214	0.9239875123697603	0	0	0.0	-0.0001313771954332052	-0.0001313771954332052
1799	0.002146309043550466	0.0020254288673372993	-0.0020237533044117945	0.9827949186494005	-1	0	0	0	0	0	0	1.0	0	0	0	0	0	0	1.0	1	1	1	0.0	0	0	0	0	0	0	0	0	0	0	0	0	-0.1	-0.1
4302	0.010077138844927782	0.0009828497604454664	-0.0009827962411668308	0.9405973651943369	-1	0	0	0.2	1	1.0	5	1.0	1.0	6	5	0	0	0	0.14285714285714285	7	1	7	0.0	0	0.7496242141412636	0.9503172517866221	0.4164942051783044	0.7960319989334617	0.2926950466943897	0.9586290774298459	0.8529974485156847	0.923101070461365	0	0	0.0	-9.827962411668308e-05	-9.827962411668308e-05
1373	0.009710734726788834	0.0013033395727288194	-0.0012955332937237619	0.9405562786273994	-1	0	0	0.2	1	1.0	5	1.0	1.0	6	5	0	0	0	0.14285714285714285	7	1	7	0.0	0	0.7496242141412636	0.9503172517866221	0.4164942051783044	0.7960319989334617	0.273139816173238	0.9600972130417229	0.8638175155378214	0.9239875123697603	0	0	0.0	-0.00012955332937237619	-0.00012955332937237619
2520	0.00962282083189531	0.0014353389855724854	-0.0013085704451294047	0.9432829469050316	-1	0	0	0.2	1	1.0	5	1.0	1.0	6	5	0	0	0	0.14285714285714285	7	1	7	0.0	0	0.7496242141412636	0.9503172517866221	0.4164942051783044	0.7960319989334617	0.273139816173238	0.9600972130417229	0.8638175155378214	0.9239875123697603	0	0	0.0	-0.00013085704451294046	-0.00013085704451294046
2864	0.009621014552333055	0.0010959053256144233	-0.0010958808146376586	0.9395289031856207	-1	0	0	0.2	1	1.0	5	1.0	1.0	6	5	0	0	0	0.14285714285714285	7	1	7	0.0	0	0.7496242141412636	0.9503172517866221	0.4164942051783044	0.8347655054106142	0.273139816173238	0.9600972130417229	0.8596246371003416	0.9298140998526878	0	0	0.0	-0.00010958808146376586	-0.00010958808146376586
4087	0.011766000768660724	0.004521868461808296	-0.004274652002132258	0.9600568595807244	-1	0	0	0.4	2	0.8	4	0.5833333333333334	0.8	6	4	0	0	0	0.3333333333333333	6	2	7	0.0	0	0.7496242141412636	0.9503172517866221	0.4164942051783044	0.7960319989334617	0.2926950466943897	0.9586290774298459	0.8529974485156847	0.923101070461365	0	0	0.0	-0.0004274652002132258	-0.0004274652002132258
3368	0.00963052991407244	0.0012397795791577763	-0.0012393176736875703	0.9402420878011516	-1	0	0	0.2	1	1.0	5	1.0	1.0	6	5	0	0	0	0.14285714285714285	7	1	7	0.0	0	0.7496242141412636	0.9503172517866221	0.4164942051783044	0.7960319989334617	0.273139816173238	0.9600972130417229	0.8638175155378214	0.9239875123697603	0	0	0.0	-0.00012393176736875703	-0.00012393176736875703
2815	0.009665684914912645	0.0013843048759441072	-0.0013365194033189071	0.9402144363110136	-1	0	0	0.2	1	1.0	5	1.0	1.0	6	5	0	0	0	0.14285714285714285	7	1	7	0.0	0	0.7496242141412636	0.9503172517866221	0.4164942051783044	0.7960319989334617	0.273139816173238	0.9600972130417229	0.8638175155378214	0.9239875123697603	0	0	0.0	-0.0001336519403318907	-0.0001336519403318907
1523	0.009588438149144089	0.0012544851362007556	-0.0012421807167805204	0.9409170217749223	-1	0	0	0.2	1	1.0	5	1.0	1.0	6	5	0	0	0	0.14285714285714285	7	1	7	0.0	0	0.7496242141412636	0.9503172517866221	0.4164942051783044	0.7960319989334617	0.273139816173238	0.9600972130417229	0.8638175155378214	0.9239875123697603	0	0	0.0	-0.00012421807167805205	-0.00012421807167805205
2568	0.009656559997764805	0.0010568138942368337	-0.0010567139024786868	0.9412881553830154	-1	0	0	0.2	1	1.0	5	1.0	1.0	6	5	0	0	0	0.14285714285714285	7	1	7	0.0	0	0.7496242141412636	0.9503172517866221	0.4164942051783044	0.7960319989334617	0.273139816173238	0.9600972130417229	0.8638175155378214	0.9239875123697603	0	0	0.0	-0.00010567139024786867	-0.00010567139024786867
3040	0.009730825908944621	0.0011126473957323061	-0.0011125259311654367	0.9412473313471102	-1	0	0	0.2	1	1.0	5	1.0	1.0	6	5	0	0	0	0.14285714285714285	7	1	7	0.0	0	0.7496242141412636	0.9503172517866221	0.4164942051783044	0.7960319989334617	0.2926950466943897	0.9586290774298459	0.8529974485156847	0.923101070461365	0	0	0.0	-0.00011125259311654367	-0.00011125259311654367
2551	0.009771890873956236	0.0010939618951776463	-0.0010932853606484593	0.9412155090443548	-1	0	0	0.2	1	1.0	5	1.0	1.0	6	5	0	0	0	0.14285714285714285	7	1	7	0.0	0	0.7496242141412636	0.9503172517866221	0.4164942051783044	0.7960319989334617	0.273139816173238	0.9600972130417229	0.8638175155378214	0.9239875123697603	0	0	0.0	-0.00010932853606484592	-0.00010932853606484592
4686	0.009916787925758485	0.0011668542603202614	-0.0011421118173591672	0.939544840678722	-1	0	0	0.2	1	1.0	5	1.0	1.0	6	5	0	0	0	0.14285714285714285	7	1	7	0.0	0	0.7496242141412636	0.9573974798107627	0.31392264661219926	0.8194715212211034	0.2926950466943897	0.9439802685051779	0.8693588201322442	0.9229527526147349	0	0	0.0	-0.00011421118173591673	-0.00011421118173591673
40	0.013808867194740379	0.002250178788373246	-0.0018927650243671886	0.9628575009335079	-1	0.25	1	0.4	4	0.6923076923076923	9	0.3409090909090909	0.5384615384615384	7	7	7	5	0	0.36363636363636365	11	4	15	0.2777777777777778	0.5	0.8683025105292883	0.7789059700953278	0.3450399941762791	0.7862169999440658	0.22521503602451584	0.7877882968024892	0.9289224406756104	0.7843287287036418	0.14285714285714285	0.8571428571428571	0.0	-0.00018927650243671885	-0.00018927650243671885
3695	0.009741498906479767	0.0010505741625335217	-0.001039458319376074	0.940704142834699	-1	0	0	0.2	1	1.0	5	1.0	1.0	6	5	0	0	0	0.14285714285714285	7	1	7	0.0	0	0.7496242141412636	0.9503172517866221	0.4164942051783044	0.7960319989334617	0.2926950466943897	0.9586290774298459	0.8529974485156847	0.923101070461365	0	0	0.0	-0.00010394583193760741	-0.00010394583193760741
4250	0.009862335293931943	0.0010806084309232787	-0.0010453511076894233	0.9390421499095796	-1	0	0	0.2	1	1.0	5	1.0	1.0	6	5	0	0	0	0.14285714285714285	7	1	7	0.0	0	0.7496242141412636	0.9503172517866221	0.4164942051783044	0.7960319989334617	0.273139816173238	0.9600972130417229	0.8638175155378214	0.9239875123697603	0	0	0.0	-0.00010453511076894233	-0.00010453511076894233
2023	0.00955757270770936	0.0011435769233553092	-0.0011411198192493247	0.9397242325498422	-1	0	0	0.2	1	1.0	5	1.0	1.0	6	5	0	0	0	0.14285714285714285	7	1	7	0.0	0	0.7496242141412636	0.9503172517866221	0.4164942051783044	0.7960319989334617	0.273139816173238	0.9600972130417229	0.8638175155378214	0.9239875123697603	0	0	0.0	-0.00011411198192493247	-0.00011411198192493247
4091	0.00967666749988981	0.0009560749627006036	-0.0009556739734355469	0.9398132828357798	-1	0	0	0.2	1	1.0	5	1.0	1.0	6	5	0	0	0	0.14285714285714285	7	1	7	0.0	0	0.7496242141412636	0.9503172517866221	0.4164942051783044	0.7960319989334617	0.273139816173238	0.9600972130417229	0.8638175155378214	0.9239875123697603	0	0	0.0	-9.55673973435547e-05	-9.55673973435547e-05
440	0.001740304245954458	0.001740257033153644	-0.0017381860741108755	0.983506913152878	-1	0	0	1.0	1	0	0	1.0	0	1	0	0	0	0	0.5	2	1	2	0.0	0	0	0	0	0	0	0	0	0	0	0	0	-0.00017381860741108755	-0.00017381860741108755
792	0.0019864502016197507	0.0018538782412970145	-0.001853878231463495	0.9859548727190767	-1	0	0	0.5	1	1.0	1	1.0	1.0	1	1	1	0	0	0.3333333333333333	1	3	3	0.0	0	0.5477779186538374	0.5	0.1	0.5	0.7384616502675025	0.5	0.935596866585429	0.5	0	0	0.0	-0.0001853878231463495	-0.0001853878231463495
4581	0.009812121081119238	0.0012809142598512705	-0.0012367798384672485	0.9405393039112707	-1	0	0	0.2	1	1.0	5	1.0	1.0	6	5	0	0	0	0.14285714285714285	7	1	7	0.0	0	0.7496242141412636	0.9503172517866221	0.4164942051783044	0.7960319989334617	0.2926950466943897	0.9586290774298459	0.8529974485156847	0.923101070461365	0	0	0.0	-0.00012367798384672483	-0.00012367798384672483
4013	0.009674116939492283	0.001064442090770499	-0.0010341421370332299	0.9413495631171344	-1	0	0	0.2	1	1.0	5	1.0	1.0	6	5	0	0	0	0.14285714285714285	7	1	7	0.0	0	0.7496242141412636	0.9503172517866221	0.4164942051783044	0.7960319989334617	0.2926950466943897	0.9586290774298459	0.8529974485156847	0.923101070461365	0	0	0.0	-0.00010341421370332299	-0.00010341421370332299
3559	0.0037129891840956587	0.0027059599615122964	-0.0026469674658504	0.9696283508948165	-1	0	0	0.25	1	1.0	3	1.0	1.0	4	3	0	0	0	0.2	5	1	5	0.0	0	0.5406741479088745	0.9755626653034941	0.31392264661219926	0.7027546229485999	0.5029171864177491	0.9725993627629216	0.7710220169557706	0.9373554594505068	0	0	0.0	-0.00026469674658504	-0.00026469674658504
1638	0.0021468713688251287	0.002046740948637	-0.002044862899108784	0.9829175505425878	-1	0	0	0	0	0	0	1.0	0	0	0	0	0	0	1.0	1	1	1	0.0	0	0	0	0	0	0	0	0	0	0	0	0	-0.1	-0.1
2976	0.009613147918488434	0.003485698461834569	-0.003470498215244257	0.9816289822825478	-1	0	0	0.16666666666666666	1	1.0	6	0.5	0.6666666666666666	5	4	2	1	0	1.0	4	4	8	0.14285714285714285	0.3333333333333333	0.8017946782804252	0.9573033824793086	0.46207790755239014	0.8355286129924807	0.2926950466943897	0.9238198535334914	0.8595636757258446	0.9176054551094585	1.0	0.4	0.0	-0.00034704982152442573	-0.00034704982152442573
1851	0.00959426526342	0.0012914729158668749	-0.0012306184118219105	0.9430607825275102	-1	0	0	0.2	1	1.0	5	1.0	1.0	6	5	0	0	0	0.14285714285714285	7	1	7	0.0	0	0.7496242141412636	0.9503172517866221	0.4164942051783044	0.7960319989334617	0.2926950466943897	0.9586290774298459	0.8529974485156847	0.923101070461365	0	0	0.0	-0.00012306184118219106	-0.00012306184118219106
4454	0.009730644176118554	0.001243600494464672	-0.0012433196336601754	0.9395723971579648	-1	0	0	0.2	1	1.0	5	1.0	1.0	6	5	0	0	0	0.14285714285714285	7	1	7	0.0	0	0.7496242141412636	0.9503172517866221	0.4164942051783044	0.7960319989334617	0.273139816173238	0.9600972130417229	0.8638175155378214	0.9239875123697603	0	0	0.0	-0.00012433196336601753	-0.00012433196336601753
66	0.0033327447892483454	0.0032588947668306086	-0.0032545968079092844	0.9816615587701596	-1	0	0	0.6666666666666666	2	0.5	1	0.6666666666666666	0.5	2	1	1	2	0	0.6666666666666666	3	2	4	0.4	0	0.5735442671267755	0.8546749823950122	0.5896849081361446	0.8826563303798826	0.3473116846719632	0.6737132800326674	0.7519839663882514	0.8182994773983581	0.75	0.5	0.0	-0.00032545968079092846	-0.00032545968079092846
3069	0.009504708877833307	0.0012684038003410647	-0.0012466416047307294	0.9414007466212484	-1	0	0	0.2	1	1.0	5	1.0	1.0	6	5	0	0	0	0.14285714285714285	7	1	7	0.0	0	0.7496242141412636	0.9503172517866221	0.4164942051783044	0.7960319989334617	0.2971653013026293	0.9572884713235504	0.8504383953825572	0.9223096597870026	0	0	0.0	-0.00012466416047307295	-0.00012466416047307295
4909	0.009637935667689897	0.0016010371985978634	-0.0014825304170039042	0.9407373493159881	-1	0	0	0.2	1	1.0	5	1.0	1.0	6	5	0	0	0	0.14285714285714285	7	1	7	0.0	0	0.7630599043014883	0.9578339848082732	0.31392264661219926	0.8194715212211034	0.2926950466943897	0.9439802685051779	0.8745443115121732	0.9232072913154001	0	0	0.0	-0.00014825304170039042	-0.00014825304170039042
3875	0.009773682320376878	0.0009732468351790517	-0.0009509187474742353	0.9405511406750008	-1	0	0	0.2	1	1.0	5	1.0	1.0	6	5	0	0	0	0.14285714285714285	7	1	7	0.0	0	0.7496242141412636	0.9503172517866221	0.4164942051783044	0.7960319989334617	0.273139816173238	0.9600972130417229	0.8638175155378214	0.9239875123697603	0	0	0.0	-9.509187474742353e-05	-9.509187474742353e-05
1938	0.00994664284275823	0.0012093295228562543	-0.001188080952337791	0.940354325119228	-1	0	0	0.2	1	1.0	5	1.0	1.0	6	5	0	0	0	0.14285714285714285	7	1	7	0.0	0	0.7496242141412636	0.9503172517866221	0.4164942051783044	0.7960319989334617	0.273139816173238	0.9600972130417229	0.8638175155378214	0.9239875123697603	0	0	0.0	-0.0001188080952337791	-0.0001188080952337791
3779	0.00967125509484281	0.0010987709891549333	-0.0010962465592345445	0.9423695003410032	-1	0	0	0.2	1	1.0	5	1.0	1.0	6	5	0	0	0	0.14285714285714285	7	1	7	0.0	0	0.7496242141412636	0.9503172517866221	0.4164942051783044	0.7960319989334617	0.2926950466943897	0.9586290774298459	0.8529974485156847	0.923101070461365	0	0	0.0	-0.00010962465592345445	-0.00010962465592345445
1595	0.009367774685987313	0.0011677358243235851	-0.0011422130332440967	0.9400987260469269	-1	0	0	0.2	1	1.0	5	1.0	1.0	6	5	0	0	0	0.14285714285714285	7	1	7	0.0	0	0.7496242141412636	0.9532036764759143	0.47753202658854743	0.9120742179274784	0.2926950466943897	0.9375276392464549	0.8693588201322442	0.9362705728056753	0	0	0.0	-0.00011422130332440967	-0.00011422130332440967
3051	0.00949151756194415	0.0013514983858346863	-0.001337346003317461	0.9406552338483176	-1	0	0	0.2	1	1.0	5	1.0	1.0	6	5	0	0	0	0.14285714285714285	7	1	7	0.0	0	0.7496242141412636	0.9503172517866221	0.4164942051783044	0.7960319989334617	0.273139816173238	0.9600972130417229	0.8638175155378214	0.9239875123697603	0	0	0.0	-0.0001337346003317461	-0.0001337346003317461
1968	0.009524049104014823	0.0011570399159660557	-0.0011328990771791	0.9404659030325495	-1	0	0	0.2	1	1.0	5	1.0	1.0	6	5	0	0	0	0.14285714285714285	7	1	7	0.0	0	0.7496242141412636	0.9503172517866221	0.4164942051783044	0.7960319989334617	0.2926950466943897	0.9586290774298459	0.8529974485156847	0.923101070461365	0	0	0.0	-0.00011328990771791001	-0.00011328990771791001
4805	0.009380871620305306	0.0011935067194944013	-0.001191038941203984	0.9395642137250307	-1	0	0	0.2	1	1.0	5	1.0	1.0	6	5	0	0	0	0.14285714285714285	7	1	7	0.0	0	0.7496242141412636	0.9503172517866221	0.4164942051783044	0.7960319989334617	0.2926950466943897	0.9586290774298459	0.8529974485156847	0.923101070461365	0	0	0.0	-0.00011910389412039841	-0.00011910389412039841
2799	0.009608990864814213	0.0011762156437562965	-0.001147908611648538	0.9409990669099357	-1	0	0	0.2	1	1.0	5	1.0	1.0	6	5	0	0	0	0.14285714285714285	7	1	7	0.0	0	0.7496242141412636	0.9503172517866221	0.4164942051783044	0.7960319989334617	0.2926950466943897	0.9586290774298459	0.8529974485156847	0.923101070461365	0	0	0.0	-0.0001147908611648538	-0.0001147908611648538
3584	0.009640471142355765	0.0010104623819077092	-0.0010092829163362996	0.9400874382897697	-1	0	0	0.2	1	1.0	5	1.0	1.0	6	5	0	0	0	0.14285714285714285	7	1	7	0.0	0	0.7496242141412636	0.9503172517866221	0.4164942051783044	0.7960319989334617	0.2926950466943897	0.9586290774298459	0.8529974485156847	0.923101070461365	0	0	0.0	-0.00010092829163362996	-0.00010092829163362996
423	0.0018248903626175625	0.0017664564661965475	-0.0017664227386885293	0.9861519544109739	-1	0	0	1.0	1	0	0	1.0	0	1	0	0	1	0	0.5	1	2	2	0.3333333333333333	0	0	0	0	0	0	0	0	0	0	0	0	-0.00017664227386885294	-0.00017664227386885294
637	0.0017421407117728385	0.0016853037031360168	-0.0016853037030817573	0.9863594762107899	-1	0	0	1.0	1	0	0	1.0	0	1	0	0	0	0	0.5	1	2	2	0.0	0	0	0	0	0	0	0	0	0	0	0	0	-0.00016853037030817574	-0.00016853037030817574
4631	0.009747017594257208	0.0010256821998194834	-0.0009729166688765027	0.9422852993408346	-1	0	0	0.2	1	1.0	5	1.0	1.0	6	5	0	0	0	0.14285714285714285	7	1	7	0.0	0	0.7496242141412636	0.9503172517866221	0.4164942051783044	0.7960319989334617	0.273139816173238	0.9600972130417229	0.8638175155378214	0.9239875123697603	0	0	0.0	-9.729166688765027e-05	-9.729166688765027e-05
1408	0.010924937913941463	0.004928497406138111	-0.004667827542280115	0.97007521073868	-1	0	0	0.4	2	0.8	4	1.0	0.8	6	4	0	0	0	0.14285714285714285	7	1	7	0.0	0.3333333333333333	0.7496242141412636	0.9503172517866221	0.4164942051783044	0.7960319989334617	0.273139816173238	0.9600972130417229	0.8638175155378214	0.9239875123697603	0	0	0.0	-0.00046678275422801154	-0.00046678275422801154
1553	0.00955627052697904	0.001152798691021613	-0.0010926149070988075	0.9424559845228553	-1	0	0	0.2	1	1.0	5	1.0	1.0	6	5	0	0	0	0.14285714285714285	7	1	7	0.0	0	0.7496242141412636	0.9503172517866221	0.4164942051783044	0.7960319989334617	0.2926950466943897	0.9586290774298459	0.8529974485156847	0.923101070461365	0	0	0.0	-0.00010926149070988075	-0.00010926149070988075
4927	0.009670272906470346	0.0012285995615806003	-0.0012136461634710259	0.939995038823331	-1	0	0	0.2	1	1.0	5	1.0	1.0	6	5	0	0	0	0.14285714285714285	7	1	7	0.0	0	0.7496242141412636	0.9503172517866221	0.4164942051783044	0.7960319989334617	0.2926950466943897	0.9586290774298459	0.8529974485156847	0.923101070461365	0	0	0.0	-0.00012136461634710259	-0.00012136461634710259
675	0.002920154757787138	0.0022630868079853896	-0.0022630621934087974	0.9846942384823567	-1	0	0	1.0	3	0.0	0	0.6666666666666666	0	2	0	1	0	0	0.6666666666666666	3	2	4	0.0	1.0	0	0	0	0	0	0	0	0	0	0	0	-0.00022630621934087973	-0.00022630621934087973
3906	0.00947975358300226	0.0012596564420539994	-0.0012455454165354505	0.9400588832129579	-1	0	0	0.2	1	1.0	5	1.0	1.0	6	5	0	0	0	0.14285714285714285	7	1	7	0.0	0	0.7496242141412636	0.9503172517866221	0.4164942051783044	0.7960319989334617	0.2926950466943897	0.9586290774298459	0.8529974485156847	0.923101070461365	0	0	0.0	-0.00012455454165354504	-0.00012455454165354504
2950	0.009562346401095599	0.001452922415975421	-0.001374904588064345	0.9407411237646531	-1	0	0	0.2	1	1.0	5	1.0	1.0	6	5	0	0	0	0.14285714285714285	7	1	7	0.0	0	0.7496242141412636	0.9503172517866221	0.4164942051783044	0.7960319989334617	0.2926950466943897	0.9586290774298459	0.8529974485156847	0.923101070461365	0	0	0.0	-0.0001374904588064345	-0.0001374904588064345
1183	0.004862246875012042	0.0028928046460245235	-0.002832586408435974	0.9656766645199943	-1	0	0	0.3333333333333333	1	1.0	2	1.0	1.0	3	2	0	0	0	0.25	4	1	4	0.0	0	0.807824016146178	0.7062776335544897	0.5841535503728762	0.9068517452226497	0.3638746198930746	0.9550283919570087	0.9270329086092821	0.8879154721764496	0	0	0.0	-0.0002832586408435974	-0.0002832586408435974
1325	0.009461759767960709	0.0010170505447747373	-0.0010162058389226807	0.9410937383599366	-1	0	0	0.2	1	1.0	5	1.0	1.0	6	5	0	0	0	0.14285714285714285	7	1	7	0.0	0	0.7496242141412636	0.9503172517866221	0.4164942051783044	0.7960319989334617	0.273139816173238	0.9600972130417229	0.8638175155378214	0.9239875123697603	0	0	0.0	-0.00010162058389226808	-0.00010162058389226808
1527	0.009560155167157018	0.0009961724114489429	-0.0009937190227405758	0.9413785047976926	-1	0	0	0.2	1	1.0	5	1.0	1.0	6	5	0	0	0	0.14285714285714285	7	1	7	0.0	0	0.7496242141412636	0.9503172517866221	0.4164942051783044	0.7960319989334617	0.273139816173238	0.9600972130417229	0.8638175155378214	0.9239875123697603	0	0	0.0	-9.937190227405759e-05	-9.937190227405759e-05
1085	0.009490183908721885	0.0017927730543678415	-0.0017580466586413288	0.9402945089529877	-1	0	0	0.2	1	1.0	5	1.0	1.0	6	5	0	0	0	0.14285714285714285	7	1	7	0.0	0	0.5515115978075057	0.9421215910904492	0.382869108075257	0.7940293556636386	0.2926950466943897	0.9377574916761887	0.7296748823166653	0.9075328766967932	0	0	0.0	-0.00017580466586413287	-0.00017580466586413287
3006	0.00966288900141871	0.001264598049232544	-0.0012267726641697631	0.9406423843208556	-1	0	0	0.2	1	1.0	5	1.0	1.0	6	5	0	0	0	0.14285714285714285	7	1	7	0.0	0	0.7496242141412636	0.9503172517866221	0.4164942051783044	0.7960319989334617	0.2926950466943897	0.9586290774298459	0.8529974485156847	0.923101070461365	0	0	0.0	-0.0001226772664169763	-0.0001226772664169763
1584	0.009905050350603956	0.0011859511130104241	-0.0011449115171912128	0.9407519557196495	-1	0	0	0.2	1	1.0	5	1.0	1.0	6	5	0	0	0	0.14285714285714285	7	1	7	0.0	0	0.7496242141412636	0.9503172517866221	0.4164942051783044	0.7960319989334617	0.273139816173238	0.9600972130417229	0.8638175155378214	0.9239875123697603	0	0	0.0	-0.00011449115171912127	-0.00011449115171912127
3853	0.009610167885522127	0.001336986635754653	-0.0013260213067605193	0.9400738631960792	-1	0	0	0.2	1	1.0	5	1.0	1.0	6	5	0	0	0	0.14285714285714285	7	1	7	0.0	0	0.7496242141412636	0.9503172517866221	0.4164942051783044	0.7960319989334617	0.2926950466943897	0.9586290774298459	0.8529974485156847	0.923101070461365	0	0	0.0	-0.00013260213067605193	-0.00013260213067605193
1705	0.009583134201934107	0.0012214688314515993	-0.0010907022747649324	0.9414751120508845	-1	0	0	0.2	1	1.0	5	1.0	1.0	6	5	0	0	0	0.14285714285714285	7	1	7	0.0	0	0.7496242141412636	0.9503172517866221	0.4164942051783044	0.7960319989334617	0.2971653013026293	0.9572884713235504	0.8504383953825572	0.9223096597870026	0	0	0.0	-0.00010907022747649325	-0.00010907022747649325
2155	0.009666426746493999	0.0010335847637344172	-0.0010315979729702662	0.9416335684726675	-1	0	0	0.2	1	1.0	5	1.0	1.0	6	5	0	0	0	0.14285714285714285	7	1	7	0.0	0	0.7496242141412636	0.9503172517866221	0.4164942051783044	0.7960319989334617	0.273139816173238	0.9600972130417229	0.8638175155378214	0.9239875123697603	0	0	0.0	-0.00010315979729702662	-0.00010315979729702662
4950	0.009716482337924274	0.0013591414996439368	-0.0012940195417584085	0.9406178446154118	-1	0	0	0.2	1	1.0	5	1.0	1.0	6	5	0	0	0	0.14285714285714285	7	1	7	0.0	0	0.7496242141412636	0.9503172517866221	0.4164942051783044	0.7960319989334617	0.2926950466943897	0.9586290774298459	0.8529974485156847	0.923101070461365	0	0	0.0	-0.00012940195417584084	-0.00012940195417584084
2647	0.0095740259808879	0.0009271699979723182	-0.0008822414738922418	0.9411269052296112	-1	0	0	0.2	1	1.0	5	1.0	1.0	6	5	0	0	0	0.14285714285714285	7	1	7	0.0	0	0.7496242141412636	0.9573974798107627	0.31392264661219926	0.8194715212211034	0.2926950466943897	0.9439802685051779	0.8693588201322442	0.9229527526147349	0	0	0.0	-8.822414738922419e-05	-8.822414738922419e-05
1650	0.009705448490941203	0.0010788188562495806	-0.0010788172697840492	0.9401298778761186	-1	0	0	0.2	1	1.0	5	1.0	1.0	6	5	0	0	0	0.14285714285714285	7	1	7	0.0	0	0.7496242141412636	0.9503172517866221	0.4164942051783044	0.7960319989334617	0.273139816173238	0.9600972130417229	0.8638175155378214	0.9239875123697603	0	0	0.0	-0.00010788172697840492	-0.00010788172697840492
3278	0.009732538931181419	0.000986768866879023	-0.0009432507304334373	0.9399700501151186	-1	0	0	0.2	1	1.0	5	1.0	1.0	6	5	0	0	0	0.14285714285714285	7	1	7	0.0	0	0.7496242141412636	0.9503172517866221	0.4164942051783044	0.7960319989334617	0.2926950466943897	0.9586290774298459	0.8529974485156847	0.923101070461365	0	0	0.0	-9.432507304334373e-05	-9.432507304334373e-05
3052	0.009705443317629429	0.0008483756435877421	-0.0007955767244431001	0.9400943111519499	-1	0	0	0.2	1	1.0	5	1.0	1.0	6	5	0	0	0	0.14285714285714285	7	1	7	0.0	0	0.7496242141412636	0.9503172517866221	0.4164942051783044	0.7960319989334617	0.273139816173238	0.9600972130417229	0.8638175155378214	0.9239875123697603	0	0	0.0	-7.955767244431002e-05	-7.955767244431002e-05
4943	0.010217912668207658	0.0010460256718494887	-0.0008380162274770729	0.94127152795187	-1	0	0	0.2	1	1.0	5	1.0	1.0	6	5	0	0	0	0.14285714285714285	7	1	7	0.0	0	0.7496242141412636	0.9573974798107627	0.31392264661219926	0.8194715212211034	0.2926950466943897	0.9439802685051779	0.8693588201322442	0.9229527526147349	0	0	0.0	-8.380162274770729e-05	-8.380162274770729e-05
3865	0.009809369896771804	0.0014300990991021883	-0.001298195928745373	0.9402542384525612	-1	0	0	0.2	1	1.0	5	1.0	1.0	6	5	0	0	0	0.14285714285714285	7	1	7	0.0	0	0.7496242141412636	0.9573974798107627	0.31392264661219926	0.8194715212211034	0.2926950466943897	0.9439802685051779	0.8693588201322442	0.9229527526147349	0	0	0.0	-0.0001298195928745373	-0.0001298195928745373
554	0.0019091696095897477	0.001716450807561253	-0.001716363193922265	0.980685799990211	-1	0	0	0.6666666666666666	2	0.5	1	0.6666666666666666	0.5	1	1	2	0	0	0.6666666666666666	2	3	4	0.0	0	0.2824262341444809	0.5	0.9073464963686622	0.5	0.49335560267532186	0.5	0.9305865002680116	0.5	0	0	0.0	-0.0001716363193922265	-0.0001716363193922265
44	0.014074799449641788	0.00619634984774358	-0.006196347776600459	0.9455048285629423	-1	0	0	0.375	3	0.6666666666666666	6	0.34375	0.6666666666666666	8	6	2	5	0	0.5	8	4	11	0.8333333333333334	0.2	0.5269314799119547	0.9157896262625802	0.4894781035454129	0.9500409997786458	0.2223764530334961	0.8496404290009795	0.9036028398028164	0.913292691207673	0.25	0.25	0.0	-0.0006196347776600459	-0.0006196347776600459
4224	0.009713806539924664	0.0010071584939992284	-0.0009191547677767106	0.9433482912057967	-1	0	0	0.2	1	1.0	5	1.0	1.0	6	5	0	0	0	0.14285714285714285	7	1	7	0.0	0	0.7496242141412636	0.9503172517866221	0.4164942051783044	0.7960319989334617	0.2926950466943897	0.9586290774298459	0.8529974485156847	0.923101070461365	0	0	0.0	-9.191547677767106e-05	-9.191547677767106e-05
1414	0.00971509213474462	0.0012021348451091132	-0.0010969858497029495	0.9432854742869001	-1	0	0	0.2	1	1.0	5	1.0	1.0	6	5	0	0	0	0.14285714285714285	7	1	7	0.0	0	0.7496242141412636	0.9503172517866221	0.4164942051783044	0.7960319989334617	0.273139816173238	0.9600972130417229	0.8638175155378214	0.9239875123697603	0	0	0.0	-0.00010969858497029495	-0.00010969858497029495
4780	0.009648059500727021	0.001410181390439177	-0.00138448061834912	0.9412183506113203	-1	0	0	0.2	1	1.0	5	1.0	1.0	6	5	0	0	0	0.14285714285714285	7	1	7	0.0	0	0.7496242141412636	0.9503172517866221	0.4164942051783044	0.7960319989334617	0.273139816173238	0.9600972130417229	0.8638175155378214	0.9239875123697603	0	0	0.0	-0.000138448061834912	-0.000138448061834912
1519	0.009669817619363865	0.0013721574347989032	-0.0012922348415293661	0.9420928019257814	-1	0	0	0.2	1	1.0	5	1.0	1.0	6	5	0	0	0	0.14285714285714285	7	1	7	0.0	0	0.7496242141412636	0.9503172517866221	0.4164942051783044	0.7960319989334617	0.273139816173238	0.9600972130417229	0.8638175155378214	0.9239875123697603	0	0	0.0	-0.0001292234841529366	-0.0001292234841529366
4138	0.009508261962727756	0.0010605738854901172	-0.0010562318124627652	0.9406701679539657	-1	0	0	0.2	1	1.0	5	1.0	1.0	6	5	0	0	0	0.14285714285714285	7	1	7	0.0	0	0.7496242141412636	0.9503172517866221	0.4164942051783044	0.7960319989334617	0.2926950466943897	0.9586290774298459	0.8529974485156847	0.923101070461365	0	0	0.0	-0.00010562318124627652	-0.00010562318124627652
3826	0.009532490900145959	0.0011867107914740101	-0.001182343098429238	0.9395265393476573	-1	0	0	0.2	1	1.0	5	1.0	1.0	6	5	0	0	0	0.14285714285714285	7	1	7	0.0	0	0.7496242141412636	0.9503172517866221	0.4164942051783044	0.7960319989334617	0.2971653013026293	0.9572884713235504	0.8504383953825572	0.9223096597870026	0	0	0.0	-0.0001182343098429238	-0.0001182343098429238
2348	0.009746930672259735	0.0012678642298165931	-0.0012677545160525619	0.9400737417187515	-1	0	0	0.2	1	1.0	5	1.0	1.0	6	5	0	0	0	0.14285714285714285	7	1	7	0.0	0	0.7496242141412636	0.9503172517866221	0.4164942051783044	0.7960319989334617	0.273139816173238	0.9600972130417229	0.8638175155378214	0.9239875123697603	0	0	0.0	-0.00012677545160525618	-0.00012677545160525618
2292	0.018635084297598744	0.005583455588189216	-0.004227995685101002	0.9539495638980655	-1	0	0	0.375	3	0.7	7	0.4	0.7	10	7	1	0	0	0.3	10	3	12	0.0	1.0	0.7327468064607254	0.9427656029398079	0.4548358463337749	0.7981502746262654	0.273139816173238	0.9133170788716705	0.8529974485156847	0.898173001539537	0	0	0.0	-0.0004227995685101002	-0.0004227995685101002
444	0.0020839074168553158	0.0020306658016068443	-0.0020198322424393425	0.9804660783513124	-1	0	0	0.5	1	1.0	1	0.75	0	0	0	2	2	0	1.0	2	2	3	0.25	0	0	0	0	0	0	0	0	0	0	0	0	-0.1	-0.1
255	0.0034246141197191364	0.002763676271977735	-0.002757282334661288	0.9725233415544825	-1	0	0	0.5	1	1.0	1	1.0	1.0	2	1	0	1	0	0.3333333333333333	1	3	3	0.3333333333333333	0	0.6708183515400179	0.7278194766399079	0.6594474600466456	0.8268826535374453	0.4966208373196386	0.9653720412480381	0.8990449251905316	0.8763572636664364	1.0	0	0.0	-0.0002757282334661288	-0.0002757282334661288
284	0.0017734838312208566	0.0017156304028174264	-0.001715630402776258	0.9863610073994739	-1	0	0	1.0	1	0	0	1.0	0	1	0	0	0	0	0.5	1	2	2	0.0	0	0	0	0	0	0	0	0	0	0	0	0	-0.0001715630402776258	-0.0001715630402776258
2133	0.009624946564114464	0.0012356920834231562	-0.0011864717646133947	0.9421011648168315	-1	0	0	0.2	1	1.0	5	1.0	1.0	6	5	0	0	0	0.14285714285714285	7	1	7	0.0	0	0.7496242141412636	0.9503172517866221	0.4164942051783044	0.7960319989334617	0.273139816173238	0.9600972130417229	0.8638175155378214	0.9239875123697603	0	0	0.0	-0.00011864717646133947	-0.00011864717646133947
221	0.0018940283060791348	0.0016735792624293676	-0.0016734862101966373	0.984467937623286	-1	0	0	1.0	1	0	0	1.0	0	1	0	0	1	0	0.5	2	1	2	0.3333333333333333	0	0	0	0	0	0	0	0	0	0	0	0	-0.00016734862101966372	-0.00016734862101966372
4917	0.009495230617708128	0.001310803074239246	-0.0012617583562124627	0.9408565731269873	-1	0	0	0.2	1	1.0	5	1.0	1.0	6	5	0	0	0	0.14285714285714285	7	1	7	0.0	0	0.7496242141412636	0.9503172517866221	0.4164942051783044	0.7960319989334617	0.273139816173238	0.9600972130417229	0.8638175155378214	0.9239875123697603	0	0	0.0	-0.00012617583562124626	-0.00012617583562124626
4788	0.005469053018588525	0.002933058678403627	-0.002746222929628385	0.9672968596234143	-1	0	0	0.25	1	1.0	3	1.0	1.0	4	3	0	0	0	0.2	5	1	5	0.0	0	0.784124208529813	0.6080056214033572	0.5231157289626331	0.710564790721638	0.5544150911521051	0.9552883645962672	0.8693588201322442	0.8124915481031199	0	0	0.0	-0.00027462229296283853	-0.00027462229296283853
3027	0.009783783427297183	0.0010014072245235755	-0.0009984249620885763	0.9401370038983397	-1	0	0	0.2	1	1.0	5	1.0	1.0	6	5	0	0	0	0.14285714285714285	7	1	7	0.0	0	0.7496242141412636	0.9503172517866221	0.4164942051783044	0.7960319989334617	0.273139816173238	0.9600972130417229	0.8638175155378214	0.9239875123697603	0	0	0.0	-9.984249620885762e-05	-9.984249620885762e-05
1327	0.009697813855351504	0.0013467211714679969	-0.0013432827847328366	0.9398628407351834	-1	0	0	0.2	1	1.0	5	1.0	1.0	6	5	0	0	0	0.14285714285714285	7	1	7	0.0	0	0.7496242141412636	0.9503172517866221	0.4164942051783044	0.7960319989334617	0.273139816173238	0.9600972130417229	0.8638175155378214	0.9239875123697603	0	0	0.0	-0.00013432827847328365	-0.00013432827847328365
89	0.002715025888606816	0.002715505634366743	-0.0027134850030325923	0.9818096037073087	-1	0	0	1.0	1	0	0	1.0	0	1	0	0	3	0	0.5	2	1	2	1.0	0	0	0	0	0	0	0	0	0	0	0	0	-0.00027134850030325925	-0.00027134850030325925
3435	0.009762537842313738	0.0010719185218601396	-0.0010130429102508472	0.942242746746069	-1	0	0	0.2	1	1.0	5	1.0	1.0	6	5	0	0	0	0.14285714285714285	7	1	7	0.0	0	0.7496242141412636	0.9503172517866221	0.4164942051783044	0.7960319989334617	0.273139816173238	0.9600972130417229	0.8638175155378214	0.9239875123697603	0	0	0.0	-0.00010130429102508472	-0.00010130429102508472
5024	0.009636044781929214	0.001040346696765487	-0.0010403405546572497	0.9394301840035035	-1	0	0	0.2	1	1.0	5	1.0	1.0	6	5	0	0	0	0.14285714285714285	7	1	7	0.0	0	0.7496242141412636	0.9573974798107627	0.31392264661219926	0.8194715212211034	0.2926950466943897	0.9439802685051779	0.8693588201322442	0.9229527526147349	0	0	0.0	-0.00010403405546572496	-0.00010403405546572496
563	0.0020758390485842004	0.0017173315656559152	-0.0017172959253499188	0.984064704949327	-1	0	0	1.0	1	0	0	1.0	0	1	0	0	0	0	0.5	1	2	2	0.0	0	0	0	0	0	0	0	0	0	0	0	0	-0.00017172959253499188	-0.00017172959253499188
1467	0.012015405803057141	0.004174595853400384	-0.003825146085857737	0.9591913815562855	-1	0	0	0.25	1	1.0	4	1.0	1.0	5	4	0	0	0	0.16666666666666666	6	1	6	0.0	0	0.697453750002102	0.9474457942814245	0.46207790755239014	0.8134776190339431	0.2535845856520863	0.9146413615252447	0.8595636757258446	0.9042576889388512	0	0	0.0	-0.0003825146085857737	-0.0003825146085857737
857	0.0031539585590244635	0.002496556655641333	-0.00248318113343906	0.9725254411702549	-1	0	0	0.3333333333333333	1	1.0	2	0.6666666666666666	0.5	2	1	1	0	0	0.6666666666666666	3	2	4	0.0	0	0.9387085690169499	0.5659721687742086	0.30270893843129854	0.5179162526594506	0.5872850040898223	0.9794224093453817	0.9607637335387331	0.802178192788102	0	0	0.0	-0.00024831811334390596	-0.00024831811334390596
814	0.0017734963873909202	0.0017156759858177454	-0.0017156759830449673	0.9863729765767124	-1	0	0	1.0	1	0	0	1.0	0	1	0	0	0	0	0.5	1	2	2	0.0	0	0	0	0	0	0	0	0	0	0	0	0	-0.00017156759830449673	-0.00017156759830449673
4271	0.009691037581838823	0.0013207046265721184	-0.0011772699455586642	0.9401460851742657	-1	0	0	0.2	1	1.0	5	1.0	1.0	6	5	0	0	0	0.14285714285714285	7	1	7	0.0	0	0.7496242141412636	0.9573974798107627	0.31392264661219926	0.8194715212211034	0.2926950466943897	0.9439802685051779	0.8693588201322442	0.9229527526147349	0	0	0.0	-0.00011772699455586642	-0.00011772699455586642
1665	0.009324040130503041	0.0012275251204756858	-0.0011929472909676811	0.9428441433343435	-1	0	0	0.2	1	1.0	5	1.0	1.0	6	5	0	0	0	0.14285714285714285	7	1	7	0.0	0	0.7496242141412636	0.9532036764759143	0.47753202658854743	0.9120742179274784	0.2926950466943897	0.9375276392464549	0.8693588201322442	0.9362705728056753	0	0	0.0	-0.00011929472909676811	-0.00011929472909676811
4935	0.009664788291915584	0.001042758910869778	-0.0010046941073615914	0.940466039145398	-1	0	0	0.2	1	1.0	5	1.0	1.0	6	5	0	0	0	0.14285714285714285	7	1	7	0.0	0	0.7496242141412636	0.9503172517866221	0.4164942051783044	0.7960319989334617	0.2926950466943897	0.9586290774298459	0.8529974485156847	0.923101070461365	0	0	0.0	-0.00010046941073615914	-0.00010046941073615914
3488	0.009541370094476944	0.0009959684625609525	-0.0009958809675299268	0.9416953874340123	-1	0	0	0.2	1	1.0	5	1.0	1.0	6	5	0	0	0	0.14285714285714285	7	1	7	0.0	0	0.7496242141412636	0.9503172517866221	0.4164942051783044	0.7960319989334617	0.273139816173238	0.9600972130417229	0.8638175155378214	0.9239875123697603	0	0	0.0	-9.958809675299268e-05	-9.958809675299268e-05
344	0.003925265973796526	0.0021854429339201106	-0.0021791753670634085	0.983894740888468	-1	0	0	0.6666666666666666	2	0.5	1	0.6666666666666666	0.5	2	1	1	0	0	0.6666666666666666	2	3	4	0.0	0	0.7495736828999424	0.8826696598011853	0.37194917303372643	0.8317297021672008	0.503478379436784	0.8737677451543259	0.91241315517864	0.8641499829444537	0	0	0.0	-0.00021791753670634086	-0.00021791753670634086
3666	0.009663043219052382	0.0009479783559540987	-0.0009097456716992137	0.9402650278758073	-1	0	0	0.2	1	1.0	5	1.0	1.0	6	5	0	0	0	0.14285714285714285	7	1	7	0.0	0	0.7496242141412636	0.9573974798107627	0.31392264661219926	0.8194715212211034	0.2926950466943897	0.9439802685051779	0.8693588201322442	0.9229527526147349	0	0	0.0	-9.097456716992137e-05	-9.097456716992137e-05
4673	0.00940600815591226	0.002737400788812539	-0.0026016971824325934	0.9436573939542022	-1	0	0	0.2	1	1.0	5	1.0	1.0	6	5	0	0	0	0.14285714285714285	7	1	7	0.0	0	0.7496242141412636	0.9503172517866221	0.4229737673224567	0.7992174219174433	0.2926950466943897	0.9586290774298459	0.8529974485156847	0.923566718724281	0	0	0.0	-0.00026016971824325934	-0.00026016971824325934
4373	0.005236957653666417	0.002354449601684504	-0.0022291895989132457	0.9638012553856462	-1	0	0	0.25	1	1.0	3	1.0	1.0	4	3	0	0	0	0.2	5	1	5	0.0	0	0.784124208529813	0.784716646654818	0.5231157289626331	0.710564790721638	0.5544150911521051	0.9552883645962672	0.8529974485156847	0.8520904718026091	0	0	0.0	-0.00022291895989132458	-0.00022291895989132458
2104	0.008660279373538776	0.001779625135358193	-0.001730016932865261	0.9371623389419246	-1	0	0	0.25	1	1.0	4	1.0	1.0	5	4	0	0	0	0.16666666666666666	6	1	6	0.0	0	0.697453750002102	0.9518736146674562	0.37091050280421867	0.8140846593332818	0.2535845856520863	0.9523242554840652	0.8679622984223145	0.9231038419851858	0	0	0.0	-0.0001730016932865261	-0.0001730016932865261
3599	0.009904023539606005	0.0010033458399163065	-0.0009893163024886124	0.9399439866755915	-1	0	0	0.2	1	1.0	5	1.0	1.0	6	5	0	0	0	0.14285714285714285	7	1	7	0.0	0	0.7496242141412636	0.9503172517866221	0.4164942051783044	0.7960319989334617	0.2926950466943897	0.9586290774298459	0.8529974485156847	0.923101070461365	0	0	0.0	-9.893163024886123e-05	-9.893163024886123e-05
4864	0.003887371091981435	0.002847451733866653	-0.0028470827038849307	0.9708074803494737	-1	0	0	0.25	1	1.0	3	1.0	1.0	4	3	0	0	0	0.2	5	1	5	0.0	0	0.5613592865923632	0.9621980570304249	0.31392264661219926	0.7027546229485999	0.5029171864177491	0.9725993627629216	0.7710220169557706	0.9279469466442801	0	0	0.0	-0.00028470827038849306	-0.00028470827038849306
4477	0.009580604218003438	0.0010162150215619887	-0.0010154433813730364	0.9405387035460306	-1	0	0	0.2	1	1.0	5	1.0	1.0	6	5	0	0	0	0.14285714285714285	7	1	7	0.0	0	0.7496242141412636	0.9503172517866221	0.4164942051783044	0.7960319989334617	0.273139816173238	0.9600972130417229	0.8638175155378214	0.9239875123697603	0	0	0.0	-0.00010154433813730364	-0.00010154433813730364
3539	0.009517853666668592	0.0012289012301384804	-0.0011935947762226774	0.9409111353217016	-1	0	0	0.2	1	1.0	5	1.0	1.0	6	5	0	0	0	0.14285714285714285	7	1	7	0.0	0	0.7496242141412636	0.9503172517866221	0.4164942051783044	0.7960319989334617	0.2926950466943897	0.9586290774298459	0.8529974485156847	0.923101070461365	0	0	0.0	-0.00011935947762226774	-0.00011935947762226774
4667	0.009724919316844965	0.0014102206521849454	-0.0013399981710949813	0.9406587016373769	-1	0	0	0.2	1	1.0	5	1.0	1.0	6	5	0	0	0	0.14285714285714285	7	1	7	0.0	0	0.7496242141412636	0.9503172517866221	0.4164942051783044	0.7960319989334617	0.2971653013026293	0.9572884713235504	0.8504383953825572	0.9223096597870026	0	0	0.0	-0.00013399981710949813	-0.00013399981710949813
3728	0.009578225205467557	0.00111583242261421	-0.0011125135391219692	0.9412540406288331	-1	0	0	0.2	1	1.0	5	1.0	1.0	6	5	0	0	0	0.14285714285714285	7	1	7	0.0	0	0.7496242141412636	0.9503172517866221	0.4164942051783044	0.7960319989334617	0.2926950466943897	0.9586290774298459	0.8529974485156847	0.923101070461365	0	0	0.0	-0.00011125135391219692	-0.00011125135391219692
808	0.001779604471859008	0.0017156329405002668	-0.0017156329403293013	0.9863673764035134	-1	0	0	1.0	1	0	0	1.0	0	1	0	0	0	0	0.5	1	2	2	0.0	0	0	0	0	0	0	0	0	0	0	0	0	-0.00017156329403293012	-0.00017156329403293012
3659	0.009642201436056605	0.0010726445837555985	-0.0010180308783746645	0.9418775028112085	-1	0	0	0.2	1	1.0	5	1.0	1.0	6	5	0	0	0	0.14285714285714285	7	1	7	0.0	0	0.7496242141412636	0.9503172517866221	0.4164942051783044	0.7960319989334617	0.273139816173238	0.9600972130417229	0.8638175155378214	0.9239875123697603	0	0	0.0	-0.00010180308783746645	-0.00010180308783746645
4816	0.009430441034811587	0.0012430263538638665	-0.0012388571395114802	0.939256741402998	-1	0	0	0.2	1	1.0	5	1.0	1.0	6	5	0	0	0	0.14285714285714285	7	1	7	0.0	0	0.7496242141412636	0.9503172517866221	0.4164942051783044	0.7960319989334617	0.273139816173238	0.9600972130417229	0.8638175155378214	0.9239875123697603	0	0	0.0	-0.00012388571395114802	-0.00012388571395114802
2795	0.00981423041547164	0.0010299579197508416	-0.001026319427764367	0.942574233792269	-1	0	0	0.2	1	1.0	5	1.0	1.0	6	5	0	0	0	0.14285714285714285	7	1	7	0.0	0	0.7496242141412636	0.9503172517866221	0.4164942051783044	0.7960319989334617	0.273139816173238	0.9600972130417229	0.8638175155378214	0.9239875123697603	0	0	0.0	-0.0001026319427764367	-0.0001026319427764367
4916	0.009641698713434725	0.0010316989234546	-0.0010313239562535635	0.93971776920275	-1	0	0	0.2	1	1.0	5	1.0	1.0	6	5	0	0	0	0.14285714285714285	7	1	7	0.0	0	0.7496242141412636	0.9503172517866221	0.4164942051783044	0.7960319989334617	0.2926950466943897	0.9586290774298459	0.8529974485156847	0.923101070461365	0	0	0.0	-0.00010313239562535636	-0.00010313239562535636
768	0.0017734753468724336	0.001715613770661405	-0.001715613770429448	0.9863549241956023	-1	0	0	1.0	1	0	0	1.0	0	1	0	0	0	0	0.5	1	2	2	0.0	0	0	0	0	0	0	0	0	0	0	0	0	-0.0001715613770429448	-0.0001715613770429448
2178	0.013506402368050308	0.0031131808341024513	-0.0022553417340245145	0.9486310599869578	-1	0	0	0.16666666666666666	1	1.0	6	1.0	1.0	7	6	0	0	0	0.125	8	1	8	0.0	0	0.8017946782804252	0.9460155446368572	0.46207790755239014	0.8415895779480161	0.2926950466943897	0.9483415514217766	0.8495940791767258	0.9228163315234192	0	0	0.0	-0.00022553417340245144	-0.00022553417340245144
446	0.0018306728678270114	0.0017599174279288301	-0.0017598689436677487	0.9850200517866362	-1	0	0	1.0	1	0	0	1.0	0	1	0	0	1	0	0.5	1	2	2	0.3333333333333333	0	0	0	0	0	0	0	0	0	0	0	0	-0.00017598689436677486	-0.00017598689436677486
4320	0.01082386971550464	0.0053311018157647175	-0.005117550796342033	0.9439139860629941	-1	0	0	0.2	1	1.0	5	1.0	1.0	6	5	0	0	0	0.14285714285714285	7	1	7	0.0	0	0.697453750002102	0.909080867792199	0.4164942051783044	0.7960319989334617	0.2926950466943897	0.9586290774298459	0.8325220415252088	0.9062787461167787	0	0	0.0	-0.0005117550796342033	-0.0005117550796342033
175	0.01961644375682702	0.0062918400629219445	-0.0053254063480388854	0.9786760097825358	-1	0.25	1	0.6	6	0.46153846153846156	6	0.5	0.38461538461538464	10	5	4	3	0	0.3	3	10	15	0.42857142857142855	0.3333333333333333	0.6227845056404056	0.8139520639645985	0.7498482714783637	0.8952857746922847	0.7273887440276304	0.906584606957399	0.8929213994830513	0.8770526822404106	0.3	0.2	0.0	-0.0005325406348038886	-0.0005325406348038886
1014	0.00958629223754074	0.001322964973796204	-0.0012835310982411811	0.9413841122465467	-1	0	0	0.2	1	1.0	5	1.0	1.0	6	5	0	0	0	0.14285714285714285	7	1	7	0.0	0	0.7496242141412636	0.9503172517866221	0.4164942051783044	0.7960319989334617	0.273139816173238	0.9600972130417229	0.8638175155378214	0.9239875123697603	0	0	0.0	-0.0001283531098241181	-0.0001283531098241181
1598	0.009454137948096858	0.0012119612340137753	-0.0011903051540243892	0.939452403698744	-1	0	0	0.2	1	1.0	5	1.0	1.0	6	5	0	0	0	0.14285714285714285	7	1	7	0.0	0	0.7496242141412636	0.9503172517866221	0.4164942051783044	0.7960319989334617	0.273139816173238	0.9600972130417229	0.8638175155378214	0.9239875123697603	0	0	0.0	-0.00011903051540243891	-0.00011903051540243891
1068	0.00945627078518161	0.001339447777561287	-0.0013393738689893664	0.9397723214836986	-1	0	0	0.2	1	1.0	5	1.0	1.0	6	5	0	0	0	0.14285714285714285	7	1	7	0.0	0	0.7496242141412636	0.9503172517866221	0.4164942051783044	0.7960319989334617	0.273139816173238	0.9600972130417229	0.8638175155378214	0.9239875123697603	0	0	0.0	-0.00013393738689893665	-0.00013393738689893665
3687	0.009654118381848174	0.001394286808463814	-0.0013379000814900811	0.9414908464012538	-1	0	0	0.2	1	1.0	5	1.0	1.0	6	5	0	0	0	0.14285714285714285	7	1	7	0.0	0	0.7496242141412636	0.9503172517866221	0.4164942051783044	0.7960319989334617	0.2926950466943897	0.9586290774298459	0.8529974485156847	0.923101070461365	0	0	0.0	-0.0001337900081490081	-0.0001337900081490081
2635	0.012135795137987964	0.006725648226293058	-0.006718898054020276	0.5494725126625766	-1	0	0	0.2	1	1.0	5	1.0	1.0	6	5	0	0	0	0.14285714285714285	7	1	7	0.0	0	0.7343951265194797	0.9094303311032241	0.5231157289626331	0.8803537337061543	0.3266052381156273	0.9527595216796514	0.8638175155378214	0.919496941535362	0	0	0.0	-0.0006718898054020276	-0.0006718898054020276
2349	0.009565735397628821	0.0013945264950750037	-0.0013596633148338921	0.9400963139287122	-1	0	0	0.2	1	1.0	5	1.0	1.0	6	5	0	0	0	0.14285714285714285	7	1	7	0.0	0	0.7496242141412636	0.9503172517866221	0.4164942051783044	0.7960319989334617	0.2926950466943897	0.9586290774298459	0.8529974485156847	0.923101070461365	0	0	0.0	-0.00013596633148338922	-0.00013596633148338922
2159	0.025858547124502817	0.009737663579482365	-0.00928994898707384	0.7416174481294717	-1	0	0	0.14285714285714285	1	1.0	8	1.0	1.0	9	8	0	0	0	0.1	10	1	10	0.0	0	0.697453750002102	0.9436578505767454	0.5841535503728762	0.883079224719963	0.2926950466943897	0.9291339833958276	0.8595636757258446	0.9221004276982911	0	0	0.0	-0.0009289948987073841	-0.0009289948987073841
1370	0.009570646652757208	0.0011889546423898654	-0.0011664477205721065	0.9395777489437946	-1	0	0	0.2	1	1.0	5	1.0	1.0	6	5	0	0	0	0.14285714285714285	7	1	7	0.0	0	0.7496242141412636	0.9503172517866221	0.4164942051783044	0.7960319989334617	0.273139816173238	0.9600972130417229	0.8638175155378214	0.9239875123697603	0	0	0.0	-0.00011664477205721065	-0.00011664477205721065
858	0.0017751844693535295	0.0017156001826560965	-0.00171560018146991	0.9863543536976366	-1	0	0	1.0	1	0	0	1.0	0	1	0	0	0	0	0.5	1	2	2	0.0	0	0	0	0	0	0	0	0	0	0	0	0	-0.00017156001814699098	-0.00017156001814699098
4854	0.014342446926256493	0.0033804385567554967	-0.002598355195446002	0.9443661745114752	-1	0	0	0.16666666666666666	1	1.0	6	1.0	1.0	7	6	0	0	0	0.125	8	1	8	0.0	0	0.8017946782804252	0.9464801974858815	0.46207790755239014	0.780668622466371	0.2926950466943897	0.9591428395860034	0.8595636757258446	0.9192901441308221	0	0	0.0	-0.0002598355195446002	-0.0002598355195446002
4073	0.009536458500170384	0.0013275213751841946	-0.0013109487361881319	0.9407443678194042	-1	0	0	0.2	1	1.0	5	1.0	1.0	6	5	0	0	0	0.14285714285714285	7	1	7	0.0	0	0.7496242141412636	0.9503172517866221	0.4164942051783044	0.7960319989334617	0.2926950466943897	0.9586290774298459	0.8529974485156847	0.923101070461365	0	0	0.0	-0.0001310948736188132	-0.0001310948736188132
1972	0.009707891607713268	0.0010252941048859037	-0.0010024762630038468	0.9399971110782366	-1	0	0	0.2	1	1.0	5	1.0	1.0	6	5	0	0	0	0.14285714285714285	7	1	7	0.0	0	0.7496242141412636	0.9503172517866221	0.4164942051783044	0.7960319989334617	0.273139816173238	0.9600972130417229	0.8638175155378214	0.9239875123697603	0	0	0.0	-0.00010024762630038467	-0.00010024762630038467
3583	0.009778515004961002	0.0010175716189504119	-0.0009954937217987803	0.9418367288151357	-1	0	0	0.2	1	1.0	5	1.0	1.0	6	5	0	0	0	0.14285714285714285	7	1	7	0.0	0	0.7496242141412636	0.9503172517866221	0.4164942051783044	0.7960319989334617	0.273139816173238	0.9600972130417229	0.8638175155378214	0.9239875123697603	0	0	0.0	-9.954937217987803e-05	-9.954937217987803e-05
1323	0.009976200430661365	0.0012909659613610188	-0.0012800893708225375	0.9410847119113993	-1	0	0	0.2	1	1.0	5	1.0	1.0	6	5	0	0	0	0.14285714285714285	7	1	7	0.0	0	0.7496242141412636	0.9503172517866221	0.4164942051783044	0.7960319989334617	0.273139816173238	0.9600972130417229	0.8638175155378214	0.9239875123697603	0	0	0.0	-0.00012800893708225374	-0.00012800893708225374
3962	0.00964942974376745	0.001155845948983288	-0.0011538124647555584	0.9402569366045457	-1	0	0	0.2	1	1.0	5	1.0	1.0	6	5	0	0	0	0.14285714285714285	7	1	7	0.0	0	0.7496242141412636	0.9503172517866221	0.4164942051783044	0.7960319989334617	0.2926950466943897	0.9586290774298459	0.8529974485156847	0.923101070461365	0	0	0.0	-0.00011538124647555584	-0.00011538124647555584
3472	0.00966147765123686	0.00119693187771954	-0.0011757538458432876	0.941108665115687	-1	0	0	0.2	1	1.0	5	1.0	1.0	6	5	0	0	0	0.14285714285714285	7	1	7	0.0	0	0.7496242141412636	0.9503172517866221	0.4164942051783044	0.7960319989334617	0.2926950466943897	0.9586290774298459	0.8529974485156847	0.923101070461365	0	0	0.0	-0.00011757538458432876	-0.00011757538458432876
1387	0.010025465375295134	0.0011931896341883586	-0.0011424398547580726	0.9425267576153668	-1	0	0	0.2	1	1.0	5	1.0	1.0	6	5	0	0	0	0.14285714285714285	7	1	7	0.0	0	0.7496242141412636	0.9503172517866221	0.4164942051783044	0.7960319989334617	0.2926950466943897	0.9586290774298459	0.8529974485156847	0.923101070461365	0	0	0.0	-0.00011424398547580725	-0.00011424398547580725
1997	0.009604226434942088	0.0011535574016876484	-0.0011410460999815668	0.9401451023425059	-1	0	0	0.2	1	1.0	5	1.0	1.0	6	5	0	0	0	0.14285714285714285	7	1	7	0.0	0	0.7496242141412636	0.9503172517866221	0.4164942051783044	0.7960319989334617	0.273139816173238	0.9600972130417229	0.8638175155378214	0.9239875123697603	0	0	0.0	-0.00011410460999815669	-0.00011410460999815669
4800	0.00920261813991306	0.0012604199488949407	-0.0012334095727841556	0.9404223031136701	-1	0	0	0.2	1	1.0	5	1.0	1.0	6	5	0	0	0	0.14285714285714285	7	1	7	0.0	0	0.7496242141412636	0.9503172517866221	0.4164942051783044	0.7960319989334617	0.2926950466943897	0.9586290774298459	0.8529974485156847	0.923101070461365	0	0	0.0	-0.00012334095727841555	-0.00012334095727841555
198	None	None	None	None	None	0	0	0.5	2	0.75	3	1.0	0.25	2	1	3	1	0	0.6666666666666666	2	3	6	0.1111111111111111	0	0.7544111510432121	0.7620288848387214	0.5231157289626331	0.6480270730023503	0.5348598606309534	0.9433610808672679	0.8526615820761989	0.8218583019410036	1.0	0.5	0.0	None	None
2319	0.009807285605363302	0.0011111130941857039	-0.0011110653748692256	0.941844993157137	-1	0	0	0.2	1	1.0	5	1.0	1.0	6	5	0	0	0	0.14285714285714285	7	1	7	0.0	0	0.7496242141412636	0.9503172517866221	0.4164942051783044	0.7960319989334617	0.2926950466943897	0.9586290774298459	0.8529974485156847	0.923101070461365	0	0	0.0	-0.00011110653748692255	-0.00011110653748692255
1331	0.0037892931032405654	0.0027637296710291723	-0.0027007827167054316	0.9696001171972708	-1	0	0	0.25	1	1.0	3	1.0	1.0	4	3	0	0	0	0.2	5	1	5	0.0	0	0.5406741479088745	0.9755626653034941	0.31392264661219926	0.7027546229485999	0.5029171864177491	0.9751231147754084	0.772423221243846	0.9392696442790703	0	0	0.0	-0.00027007827167054314	-0.00027007827167054314
3954	0.009695161135826393	0.0013271920091259323	-0.0013199575408559482	0.9406422481816789	-1	0	0	0.2	1	1.0	5	1.0	1.0	6	5	0	0	0	0.14285714285714285	7	1	7	0.0	0	0.7496242141412636	0.9503172517866221	0.4164942051783044	0.7960319989334617	0.273139816173238	0.9600972130417229	0.8638175155378214	0.9239875123697603	0	0	0.0	-0.00013199575408559482	-0.00013199575408559482
449	0.0025318602164180496	0.0024710560625793225	-0.0024653007819808704	0.9822024441810411	-1	0	0	0.75	3	0.25	1	0.5	0.25	3	1	2	2	0	0.75	3	4	6	0.3333333333333333	0	0.7914681322665365	0.8278828047472098	0.2951703775535004	0.7831809912991875	0.36093692280406886	0.8711840886526022	0.9003387616350992	0.8304502943844279	0.6666666666666666	0.3333333333333333	0.0	-0.000246530078198087	-0.000246530078198087
2492	0.009589500487469135	0.0012264606705502668	-0.0012172272819531854	0.9402041697807307	-1	0	0	0.2	1	1.0	5	1.0	1.0	6	5	0	0	0	0.14285714285714285	7	1	7	0.0	0	0.7496242141412636	0.9503172517866221	0.4164942051783044	0.7960319989334617	0.2926950466943897	0.9586290774298459	0.8529974485156847	0.923101070461365	0	0	0.0	-0.00012172272819531854	-0.00012172272819531854
819	0.0017734588283464903	0.001715547961947618	-0.0017155479607513554	0.9863436886350433	-1	0	0	1.0	1	0	0	1.0	0	1	0	0	0	0	0.5	1	2	2	0.0	0	0	0	0	0	0	0	0	0	0	0	0	-0.00017155479607513553	-0.00017155479607513553
26	0.0029786007817968114	0.0023382204414118288	-0.0023370992613064015	0.9752968886908284	-1	0	0	0.5	1	1.0	1	1.0	1.0	2	1	0	0	0	0.3333333333333333	3	1	3	0.0	0	0.9251807582697508	0.6787847084562325	0.4770887087858732	0.7430309519366817	0.7282684016777068	0.9207751890295724	0.9027255732309314	0.8054899599297025	0	0	0.0	-0.00023370992613064014	-0.00023370992613064014
24	0.015501219693508558	0.008170183218953563	-0.00815683975597073	0.9822922116156478	-1	0	0	0.3333333333333333	2	0.8571428571428571	6	0.375	0.7142857142857143	6	5	2	1	0	0.6666666666666666	6	4	9	0.14285714285714285	0.25	0.47092381338642236	0.8787633296890116	0.6775835971868425	0.9218117801711322	0.6312551739248707	0.817381949219174	0.8854049147520867	0.8789191333313602	1.0	0.5	0.0	-0.000815683975597073	-0.000815683975597073
2539	0.010069513803185546	0.001017181097014621	-0.001005938542459948	0.9398163143624588	-1	0	0	0.2	1	1.0	5	1.0	1.0	6	5	0	0	0	0.14285714285714285	7	1	7	0.0	0	0.7496242141412636	0.9573974798107627	0.31392264661219926	0.8194715212211034	0.2926950466943897	0.9439802685051779	0.8693588201322442	0.9229527526147349	0	0	0.0	-0.00010059385424599479	-0.00010059385424599479
1575	0.009734337020868235	0.0011150547816416445	-0.0011100993567165762	0.9415000629509049	-1	0	0	0.2	1	1.0	5	1.0	1.0	6	5	0	0	0	0.14285714285714285	7	1	7	0.0	0	0.7496242141412636	0.9503172517866221	0.4164942051783044	0.7960319989334617	0.273139816173238	0.9600972130417229	0.8638175155378214	0.9239875123697603	0	0	0.0	-0.00011100993567165762	-0.00011100993567165762
3041	0.009669067686649742	0.0013187527166907795	-0.0012578715913114976	0.9424921215111	-1	0	0	0.2	1	1.0	5	1.0	1.0	6	5	0	0	0	0.14285714285714285	7	1	7	0.0	0	0.7496242141412636	0.9503172517866221	0.4164942051783044	0.7960319989334617	0.273139816173238	0.9600972130417229	0.8638175155378214	0.9239875123697603	0	0	0.0	-0.00012578715913114975	-0.00012578715913114975
3978	0.015360880437608625	0.0019307681367637776	-0.0014557341521828028	0.9392607980113644	-1	0	0	0.16666666666666666	1	1.0	6	1.0	1.0	7	6	0	0	0	0.125	8	1	8	0.0	0	0.8017946782804252	0.9525026500634282	0.37091050280421867	0.8068630978239313	0.2926950466943897	0.9504308175425733	0.8595636757258446	0.9213312222847273	0	0	0.0	-0.00014557341521828027	-0.00014557341521828027
531	0.0017745579113850319	0.0017156496867664467	-0.001715649686765483	0.9863666194086661	-1	0	0	1.0	1	0	0	1.0	0	1	0	0	0	0	0.5	1	2	2	0.0	0	0	0	0	0	0	0	0	0	0	0	0	-0.00017156496867654832	-0.00017156496867654832
3319	0.009661574739154003	0.0010350558386205762	-0.0010350535413618845	0.9424626809539396	-1	0	0	0.2	1	1.0	5	1.0	1.0	6	5	0	0	0	0.14285714285714285	7	1	7	0.0	0	0.7496242141412636	0.9503172517866221	0.4164942051783044	0.7960319989334617	0.2926950466943897	0.9586290774298459	0.8529974485156847	0.923101070461365	0	0	0.0	-0.00010350535413618845	-0.00010350535413618845
2269	0.009700109535542331	0.0012653232624255445	-0.0012549169783581471	0.9406465051474618	-1	0	0	0.2	1	1.0	5	1.0	1.0	6	5	0	0	0	0.14285714285714285	7	1	7	0.0	0	0.7496242141412636	0.9503172517866221	0.4164942051783044	0.7960319989334617	0.2776100707814776	0.9587812944179677	0.8613983353414235	0.9231919980770606	0	0	0.0	-0.00012549169783581472	-0.00012549169783581472
2512	0.009651580691141306	0.0011603758811046226	-0.0011599804075522985	0.9399398000648398	-1	0	0	0.2	1	1.0	5	1.0	1.0	6	5	0	0	0	0.14285714285714285	7	1	7	0.0	0	0.7496242141412636	0.9503172517866221	0.4164942051783044	0.7960319989334617	0.273139816173238	0.9600972130417229	0.8638175155378214	0.9239875123697603	0	0	0.0	-0.00011599804075522985	-0.00011599804075522985
203	0.008725156062598273	0.004747345888730554	-0.0034359871504115805	0.9715978291225987	-1	0	0	0.3333333333333333	3	0.8181818181818182	9	0.5416666666666666	0.8181818181818182	11	9	1	0	0	0.16666666666666666	12	2	13	0.0	0.18181818181818182	0.7680398629193489	0.954569270376704	0.44759378511515957	0.8017333392551611	0.2535845856520863	0.9083901908995891	0.8595636757258446	0.9042579238648737	0	0	0.0	-0.00034359871504115804	-0.00034359871504115804
1746	0.009331231866157174	0.001218897461349831	-0.0011961100289528527	0.9395226591506511	-1	0	0	0.2	1	1.0	5	1.0	1.0	6	5	0	0	0	0.14285714285714285	7	1	7	0.0	0	0.7496242141412636	0.9503172517866221	0.4164942051783044	0.7960319989334617	0.273139816173238	0.9600972130417229	0.8638175155378214	0.9239875123697603	0	0	0.0	-0.00011961100289528527	-0.00011961100289528527
2999	0.00955474123608296	0.001116566134636171	-0.0010951254429120707	0.9392114722692794	-1	0	0	0.2	1	1.0	5	1.0	1.0	6	5	0	0	0	0.14285714285714285	7	1	7	0.0	0	0.7496242141412636	0.9503172517866221	0.4164942051783044	0.7960319989334617	0.273139816173238	0.9600972130417229	0.8638175155378214	0.9239875123697603	0	0	0.0	-0.00010951254429120707	-0.00010951254429120707
3386	0.00964211915987056	0.0014195018186124086	-0.001357247847705701	0.9399971455118803	-1	0	0	0.2	1	1.0	5	1.0	1.0	6	5	0	0	0	0.14285714285714285	7	1	7	0.0	0	0.7496242141412636	0.9503172517866221	0.4164942051783044	0.7960319989334617	0.2926950466943897	0.9586290774298459	0.8529974485156847	0.923101070461365	0	0	0.0	-0.0001357247847705701	-0.0001357247847705701
3815	0.009747517611277876	0.0010425200412632275	-0.001028553499070405	0.9397176384607728	-1	0	0	0.2	1	1.0	5	1.0	1.0	6	5	0	0	0	0.14285714285714285	7	1	7	0.0	0	0.7496242141412636	0.9503172517866221	0.4164942051783044	0.7960319989334617	0.273139816173238	0.9600972130417229	0.8638175155378214	0.9239875123697603	0	0	0.0	-0.0001028553499070405	-0.0001028553499070405
4638	0.002143842844028396	0.0020509879500547343	-0.002049068382053396	0.9829430118934501	-1	0	0	0	0	0	0	1.0	0	0	0	0	0	0	1.0	1	1	1	0.0	0	0	0	0	0	0	0	0	0	0	0	0	-0.1	-0.1
2203	0.004314561313118155	0.002713070282155591	-0.002672966262353902	0.968343250730468	-1	0	0	0.25	1	1.0	3	1.0	1.0	4	3	0	0	0	0.2	5	1	5	0.0	0	0.5406741479088745	0.9755626653034941	0.31392264661219926	0.7027546229485999	0.5029171864177491	0.9751231147754084	0.772423221243846	0.9392696442790703	0	0	0.0	-0.00026729662623539024	-0.00026729662623539024
1321	0.009594353774295798	0.0014228474126684446	-0.0013874685201824475	0.9399439328012154	-1	0	0	0.2	1	1.0	5	1.0	1.0	6	5	0	0	0	0.14285714285714285	7	1	7	0.0	0	0.7496242141412636	0.9503172517866221	0.4164942051783044	0.7960319989334617	0.273139816173238	0.9600972130417229	0.8638175155378214	0.9239875123697603	0	0	0.0	-0.00013874685201824475	-0.00013874685201824475
141	0.007776417731745685	0.0035271920152805335	-0.0035169903795991826	0.9582881818343462	-1	0	0	0.6666666666666666	4	0.2857142857142857	2	0.6	0.2857142857142857	3	2	5	0	0	0.6	5	3	9	0.0	0	0.4831076095094636	0.6831574583558799	0.6219456689406634	0.8817835660357843	0.3399051454263481	0.937115749861203	0.8138710051160745	0.8613347346268851	0	0	0.0	-0.00035169903795991827	-0.00035169903795991827
3608	0.008443501240402284	0.0017191982161247107	-0.0016907868585817041	0.9390727856400152	-1	0	0	0.25	1	1.0	4	1.0	1.0	5	4	0	0	0	0.16666666666666666	6	1	6	0.0	0	0.697453750002102	0.9518736146674562	0.37091050280421867	0.8140846593332818	0.2535845856520863	0.9523242554840652	0.8679622984223145	0.9231038419851858	0	0	0.0	-0.0001690786858581704	-0.0001690786858581704
3448	0.009798101786163306	0.0009710966142090872	-0.0009705424923041077	0.9400377914121882	-1	0	0	0.2	1	1.0	5	1.0	1.0	6	5	0	0	0	0.14285714285714285	7	1	7	0.0	0	0.7496242141412636	0.9503172517866221	0.4164942051783044	0.7960319989334617	0.2926950466943897	0.9586290774298459	0.8529974485156847	0.923101070461365	0	0	0.0	-9.705424923041076e-05	-9.705424923041076e-05
3340	0.011120683955127195	0.005081867495771121	-0.004799164860846688	0.969915030886452	-1	0	0	0.4	2	0.8	4	1.0	0.8	6	4	0	0	0	0.14285714285714285	7	1	7	0.0	0.3333333333333333	0.7496242141412636	0.9503172517866221	0.4164942051783044	0.7960319989334617	0.2926950466943897	0.9586290774298459	0.8529974485156847	0.923101070461365	0	0	0.0	-0.0004799164860846688	-0.0004799164860846688
1205	0.00377607530611133	0.0027173260894104083	-0.0026425007077077014	0.9692451061462102	-1	0	0	0.25	1	1.0	3	1.0	1.0	4	3	0	0	0	0.2	5	1	5	0.0	0	0.5406741479088745	0.9755626653034941	0.31392264661219926	0.7027546229485999	0.5029171864177491	0.9725993627629216	0.7710220169557706	0.9373554594505068	0	0	0.0	-0.00026425007077077016	-0.00026425007077077016
3330	0.009669412425440073	0.0011946400248814618	-0.0011742111838617	0.9405503250785888	-1	0	0	0.2	1	1.0	5	1.0	1.0	6	5	0	0	0	0.14285714285714285	7	1	7	0.0	0	0.7496242141412636	0.9503172517866221	0.4164942051783044	0.7960319989334617	0.2926950466943897	0.9586290774298459	0.8529974485156847	0.923101070461365	0	0	0.0	-0.00011742111838617001	-0.00011742111838617001
1868	0.009765868165979658	0.001035720101372534	-0.0009989254758670243	0.9389740121705383	-1	0	0	0.2	1	1.0	5	1.0	1.0	6	5	0	0	0	0.14285714285714285	7	1	7	0.0	0	0.7496242141412636	0.9503172517866221	0.4164942051783044	0.7960319989334617	0.273139816173238	0.9600972130417229	0.8638175155378214	0.9239875123697603	0	0	0.0	-9.989254758670243e-05	-9.989254758670243e-05
3582	0.009739515230516797	0.001019602403308478	-0.001004098141165398	0.9403034434913436	-1	0	0	0.2	1	1.0	5	1.0	1.0	6	5	0	0	0	0.14285714285714285	7	1	7	0.0	0	0.7496242141412636	0.9503172517866221	0.4164942051783044	0.7960319989334617	0.2926950466943897	0.9586290774298459	0.8529974485156847	0.923101070461365	0	0	0.0	-0.00010040981411653981	-0.00010040981411653981
1028	0.009751001078057325	0.001195593840802467	-0.0011704465231024068	0.9395265750485103	-1	0	0	0.2	1	1.0	5	1.0	1.0	6	5	0	0	0	0.14285714285714285	7	1	7	0.0	0	0.7496242141412636	0.9532036764759143	0.47753202658854743	0.9120742179274784	0.2926950466943897	0.9375276392464549	0.8693588201322442	0.9362705728056753	0	0	0.0	-0.00011704465231024068	-0.00011704465231024068
447	0.0018438252469004397	0.0017850697856010395	-0.0017850697170954302	0.9862868737698985	-1	0	0	1.0	1	0	0	1.0	0	1	0	0	2	0	0.5	1	2	2	0.6666666666666666	0	0	0	0	0	0	0	0	0	0	0	0	-0.000178506971709543	-0.000178506971709543
3658	0.009624812416380453	0.0011987253581903553	-0.001191463684611942	0.9403585482397973	-1	0	0	0.2	1	1.0	5	1.0	1.0	6	5	0	0	0	0.14285714285714285	7	1	7	0.0	0	0.7496242141412636	0.9503172517866221	0.4164942051783044	0.7960319989334617	0.273139816173238	0.9600972130417229	0.8638175155378214	0.9239875123697603	0	0	0.0	-0.0001191463684611942	-0.0001191463684611942
4735	0.009522468076629662	0.0012254098740227682	-0.0012195900405383977	0.9402186896864712	-1	0	0	0.2	1	1.0	5	1.0	1.0	6	5	0	0	0	0.14285714285714285	7	1	7	0.0	0	0.7496242141412636	0.9503172517866221	0.4164942051783044	0.7960319989334617	0.2926950466943897	0.9586290774298459	0.8529974485156847	0.923101070461365	0	0	0.0	-0.00012195900405383977	-0.00012195900405383977
138	0.02291073557881248	0.007927078200730374	-0.007913615524484444	0.928605241242302	-1	0	0	0.2	2	0.9230769230769231	12	0.4166666666666667	0.6923076923076923	11	9	3	0	0	1.0	6	6	15	0.0	0	0.6253198920888281	0.9289484786408216	0.5252347272026229	0.9423789684090598	0.4811623583715212	0.9200863709055296	0.8637678699682095	0.9310477504201431	0	0	0.0	-0.0007913615524484444	-0.0007913615524484444
2243	0.00961541141470737	0.0010102266431350289	-0.00100871782568476	0.939586592067997	-1	0	0	0.2	1	1.0	5	1.0	1.0	6	5	0	0	0	0.14285714285714285	7	1	7	0.0	0	0.7496242141412636	0.9503172517866221	0.4164942051783044	0.7960319989334617	0.2926950466943897	0.9586290774298459	0.8529974485156847	0.923101070461365	0	0	0.0	-0.00010087178256847601	-0.00010087178256847601
4476	0.009879617098638303	0.0010154863708649404	-0.0010059057297121029	0.9408112642336436	-1	0	0	0.2	1	1.0	5	1.0	1.0	6	5	0	0	0	0.14285714285714285	7	1	7	0.0	0	0.7496242141412636	0.9503172517866221	0.4164942051783044	0.7960319989334617	0.2926950466943897	0.9586290774298459	0.8529974485156847	0.923101070461365	0	0	0.0	-0.00010059057297121028	-0.00010059057297121028
626	0.0017754060944721209	0.0017155644802127636	-0.0017155644798149629	0.986348660833243	-1	0	0	1.0	1	0	0	1.0	0	1	0	0	0	0	0.5	1	2	2	0.0	0	0	0	0	0	0	0	0	0	0	0	0	-0.00017155644798149628	-0.00017155644798149628
4802	0.009622344045598582	0.0014013351408934307	-0.0011960173178107451	0.9412837166217487	-1	0	0	0.2	1	1.0	5	1.0	1.0	6	5	0	0	0	0.14285714285714285	7	1	7	0.0	0	0.7496242141412636	0.9573974798107627	0.31392264661219926	0.8194715212211034	0.2926950466943897	0.9439802685051779	0.8693588201322442	0.9229527526147349	0	0	0.0	-0.00011960173178107451	-0.00011960173178107451
3249	0.009731390280786166	0.0012157326872160668	-0.0011810034502938672	0.9425202388129803	-1	0	0	0.2	1	1.0	5	1.0	1.0	6	5	0	0	0	0.14285714285714285	7	1	7	0.0	0	0.7496242141412636	0.9503172517866221	0.4164942051783044	0.7960319989334617	0.2926950466943897	0.9586290774298459	0.8529974485156847	0.923101070461365	0	0	0.0	-0.00011810034502938672	-0.00011810034502938672
3859	0.009864421163452278	0.0013138250369318216	-0.0011788470162487669	0.9415658657696611	-1	0	0	0.2	1	1.0	5	1.0	1.0	6	5	0	0	0	0.14285714285714285	7	1	7	0.0	0	0.7496242141412636	0.9503172517866221	0.4164942051783044	0.7960319989334617	0.2926950466943897	0.9586290774298459	0.8529974485156847	0.923101070461365	0	0	0.0	-0.00011788470162487669	-0.00011788470162487669
414	0.0017421347462361345	0.0017156016128196726	-0.0017156016124997117	0.9863534271063974	-1	0	0	1.0	1	0	0	1.0	0	1	0	0	0	0	0.5	1	2	2	0.0	0	0	0	0	0	0	0	0	0	0	0	0	-0.00017156016124997118	-0.00017156016124997118
277	0.002223250652226413	0.002153238833431966	-0.0021531467695234314	0.985024270796322	-1	0	0	1.0	2	0.0	0	0.75	0	1	0	1	2	0	1.0	2	2	3	0.4	0	0	0	0	0	0	0	0	0	0	0	0	-0.00021531467695234315	-0.00021531467695234315
2797	0.009292419323122296	0.0012912100416355016	-0.0012734266836394923	0.9401409493976512	-1	0	0	0.2	1	1.0	5	1.0	1.0	6	5	0	0	0	0.14285714285714285	7	1	7	0.0	0	0.7496242141412636	0.9503172517866221	0.4164942051783044	0.7960319989334617	0.2971653013026293	0.9572884713235504	0.8504383953825572	0.9223096597870026	0	0	0.0	-0.00012734266836394922	-0.00012734266836394922
2590	0.015195137980269842	0.001875143638348916	-0.001542721956359825	0.9403376352016597	-1	0	0	0.16666666666666666	1	1.0	6	1.0	1.0	7	6	0	0	0	0.125	8	1	8	0.0	0	0.8017946782804252	0.9525026500634282	0.37091050280421867	0.8068630978239313	0.2926950466943897	0.9504308175425733	0.8595636757258446	0.9213312222847273	0	0	0.0	-0.00015427219563598251	-0.00015427219563598251
4505	0.010988251945647669	0.005160808675919821	-0.004877420379099435	0.9705752869738865	-1	0	0	0.4	2	0.8	4	1.0	0.8	6	4	0	0	0	0.14285714285714285	7	1	7	0.0	0.3333333333333333	0.7496242141412636	0.9503172517866221	0.4164942051783044	0.7960319989334617	0.2926950466943897	0.9586290774298459	0.8529974485156847	0.923101070461365	0	0	0.0	-0.0004877420379099435	-0.0004877420379099435
1480	0.00963674702883051	0.0010211084022357774	-0.0010113267367824696	0.9425400936314902	-1	0	0	0.2	1	1.0	5	1.0	1.0	6	5	0	0	0	0.14285714285714285	7	1	7	0.0	0	0.7496242141412636	0.9503172517866221	0.4164942051783044	0.7960319989334617	0.273139816173238	0.9600972130417229	0.8638175155378214	0.9239875123697603	0	0	0.0	-0.00010113267367824696	-0.00010113267367824696
4493	0.00974893276316535	0.0011358861380035357	-0.0011295081235836615	0.9397081679225276	-1	0	0	0.2	1	1.0	5	1.0	1.0	6	5	0	0	0	0.14285714285714285	7	1	7	0.0	0	0.7496242141412636	0.9503172517866221	0.4164942051783044	0.7960319989334617	0.273139816173238	0.9600972130417229	0.8638175155378214	0.9239875123697603	0	0	0.0	-0.00011295081235836616	-0.00011295081235836616
3155	0.009566015665575406	0.0014789960063080006	-0.0013690838486563525	0.9405964012634656	-1	0	0	0.2	1	1.0	5	1.0	1.0	6	5	0	0	0	0.14285714285714285	7	1	7	0.0	0	0.7496242141412636	0.9503172517866221	0.4164942051783044	0.7960319989334617	0.273139816173238	0.9600972130417229	0.8638175155378214	0.9239875123697603	0	0	0.0	-0.00013690838486563525	-0.00013690838486563525
2694	0.009590057127674674	0.0010426169474942728	-0.0010421327180517672	0.9418347982650023	-1	0	0	0.2	1	1.0	5	1.0	1.0	6	5	0	0	0	0.14285714285714285	7	1	7	0.0	0	0.7496242141412636	0.9503172517866221	0.4164942051783044	0.7960319989334617	0.273139816173238	0.9600972130417229	0.8638175155378214	0.9239875123697603	0	0	0.0	-0.00010421327180517673	-0.00010421327180517673
4449	0.009862388476629971	0.0011268066256776327	-0.0010970955322471994	0.941849273475757	-1	0	0	0.2	1	1.0	5	1.0	1.0	6	5	0	0	0	0.14285714285714285	7	1	7	0.0	0	0.7496242141412636	0.9503172517866221	0.4164942051783044	0.7960319989334617	0.273139816173238	0.9600972130417229	0.8638175155378214	0.9239875123697603	0	0	0.0	-0.00010970955322471994	-0.00010970955322471994
2851	0.016614863570554802	0.006337197471905378	-0.005772097750522237	0.9295232506985763	-1	0	0	0.25	2	0.9	9	0.5454545454545454	0.9	11	9	0	0	0	0.18181818181818182	11	2	12	0.0	0	0.697453750002102	0.9391900297261067	0.46207790755239014	0.8728851902683962	0.2535845856520863	0.9410474191695299	0.8595636757258446	0.9225907298531789	0	0	0.0	-0.0005772097750522236	-0.0005772097750522236
1669	0.009484377112350397	0.0010913793200359213	-0.001089918897698009	0.9403518909014956	-1	0	0	0.2	1	1.0	5	1.0	1.0	6	5	0	0	0	0.14285714285714285	7	1	7	0.0	0	0.7496242141412636	0.9503172517866221	0.4164942051783044	0.7960319989334617	0.2926950466943897	0.9586290774298459	0.8529974485156847	0.923101070461365	0	0	0.0	-0.0001089918897698009	-0.0001089918897698009
4699	0.009838575913044245	0.001212615963217058	-0.0011832681542818225	0.9407013368670128	-1	0	0	0.2	1	1.0	5	1.0	1.0	6	5	0	0	0	0.14285714285714285	7	1	7	0.0	0	0.7496242141412636	0.9503172517866221	0.4164942051783044	0.7960319989334617	0.2926950466943897	0.9586290774298459	0.8529974485156847	0.923101070461365	0	0	0.0	-0.00011832681542818224	-0.00011832681542818224
1998	0.009583520642915174	0.0012915345828230817	-0.0012891366815038182	0.9411278028565148	-1	0	0	0.2	1	1.0	5	1.0	1.0	6	5	0	0	0	0.14285714285714285	7	1	7	0.0	0	0.7496242141412636	0.9503172517866221	0.4164942051783044	0.7960319989334617	0.273139816173238	0.9600972130417229	0.8638175155378214	0.9239875123697603	0	0	0.0	-0.00012891366815038181	-0.00012891366815038181
781	0.0017734773123299415	0.0017156016128196724	-0.0017156016124997115	0.9863534271063973	-1	0	0	1.0	1	0	0	1.0	0	1	0	0	0	0	0.5	1	2	2	0.0	0	0	0	0	0	0	0	0	0	0	0	0	-0.00017156016124997116	-0.00017156016124997116
1245	0.00955054354324615	0.0012131955385499351	-0.0011825668577917737	0.9395208034846839	-1	0	0	0.2	1	1.0	5	1.0	1.0	6	5	0	0	0	0.14285714285714285	7	1	7	0.0	0	0.7496242141412636	0.9532036764759143	0.47753202658854743	0.9120742179274784	0.2926950466943897	0.9375276392464549	0.8693588201322442	0.9362705728056753	0	0	0.0	-0.00011825668577917737	-0.00011825668577917737
767	0.0018275627228367978	0.0017664131389768863	-0.0017663816888130244	0.9860771937896002	-1	0	0	1.0	1	0	0	1.0	0	1	0	0	1	0	0.5	1	2	2	0.3333333333333333	0	0	0	0	0	0	0	0	0	0	0	0	-0.00017663816888130245	-0.00017663816888130245
798	0.0017781564995573873	0.0017156552317272678	-0.001715655231570115	0.9863707066355952	-1	0	0	1.0	1	0	0	1.0	0	1	0	0	0	0	0.5	1	2	2	0.0	0	0	0	0	0	0	0	0	0	0	0	0	-0.00017156552315701151	-0.00017156552315701151
448	0.0018248995231022007	0.0017665568880402037	-0.0017665225590053483	0.9862051198602756	-1	0	0	1.0	1	0	0	1.0	0	1	0	0	1	0	0.5	1	2	2	0.3333333333333333	0	0	0	0	0	0	0	0	0	0	0	0	-0.00017665225590053483	-0.00017665225590053483
1353	0.009519879066434764	0.0015032300422134369	-0.0013390557027618205	0.9407626807522523	-1	0	0	0.2	1	1.0	5	1.0	1.0	6	5	0	0	0	0.14285714285714285	7	1	7	0.0	0	0.7496242141412636	0.9503172517866221	0.4164942051783044	0.7960319989334617	0.2926950466943897	0.9586290774298459	0.8529974485156847	0.923101070461365	0	0	0.0	-0.00013390557027618204	-0.00013390557027618204
1492	0.009724022345519811	0.0008989344298210854	-0.0008695412079295343	0.9420391920786384	-1	0	0	0.2	1	1.0	5	1.0	1.0	6	5	0	0	0	0.14285714285714285	7	1	7	0.0	0	0.7496242141412636	0.9503172517866221	0.4164942051783044	0.7960319989334617	0.273139816173238	0.9600972130417229	0.8638175155378214	0.9239875123697603	0	0	0.0	-8.695412079295343e-05	-8.695412079295343e-05
274	0.0020620042989895923	0.0018884299234652282	-0.0018881820901167463	0.9847362873824742	-1	0	0	1.0	2	0.0	0	0.75	0	2	0	0	0	0	1.0	2	2	3	0.0	0	0	0	0	0	0	0	0	0	0	0	0	-0.00018881820901167463	-0.00018881820901167463
3663	0.009964079738258295	0.0012458570955837483	-0.0012421820064054344	0.9413213664358121	-1	0	0	0.2	1	1.0	5	1.0	1.0	6	5	0	0	0	0.14285714285714285	7	1	7	0.0	0	0.7496242141412636	0.9503172517866221	0.4164942051783044	0.7960319989334617	0.2926950466943897	0.9586290774298459	0.8529974485156847	0.923101070461365	0	0	0.0	-0.00012421820064054345	-0.00012421820064054345
1089	0.009768033872575767	0.0011698228602379979	-0.001165800817037084	0.9414756354107425	-1	0	0	0.2	1	1.0	5	1.0	1.0	6	5	0	0	0	0.14285714285714285	7	1	7	0.0	0	0.7496242141412636	0.9503172517866221	0.4164942051783044	0.7960319989334617	0.273139816173238	0.9600972130417229	0.8638175155378214	0.9239875123697603	0	0	0.0	-0.00011658008170370841	-0.00011658008170370841
4143	0.009440400512858457	0.0011043561646617373	-0.0011037491031171093	0.941291098619581	-1	0	0	0.2	1	1.0	5	1.0	1.0	6	5	0	0	0	0.14285714285714285	7	1	7	0.0	0	0.7496242141412636	0.9503172517866221	0.4164942051783044	0.7960319989334617	0.273139816173238	0.9600972130417229	0.8638175155378214	0.9239875123697603	0	0	0.0	-0.00011037491031171092	-0.00011037491031171092
2803	0.009711575373324025	0.0010698042412511436	-0.00106536726064222	0.9417393257860811	-1	0	0	0.2	1	1.0	5	1.0	1.0	6	5	0	0	0	0.14285714285714285	7	1	7	0.0	0	0.7496242141412636	0.9503172517866221	0.4164942051783044	0.7960319989334617	0.273139816173238	0.9600972130417229	0.8638175155378214	0.9239875123697603	0	0	0.0	-0.00010653672606422201	-0.00010653672606422201
3046	0.009633349992431135	0.0014297397201754167	-0.0013858530150937516	0.9411251501077097	-1	0	0	0.2	1	1.0	5	1.0	1.0	6	5	0	0	0	0.14285714285714285	7	1	7	0.0	0	0.7496242141412636	0.9503172517866221	0.4164942051783044	0.7960319989334617	0.273139816173238	0.9600972130417229	0.8638175155378214	0.9239875123697603	0	0	0.0	-0.00013858530150937515	-0.00013858530150937515
2926	0.0021450425538446197	0.0020694158277839666	-0.0020673117927767198	0.9830574751675794	-1	0	0	0	0	0	0	1.0	0	0	0	0	0	0	1.0	1	1	1	0.0	0	0	0	0	0	0	0	0	0	0	0	0	-0.1	-0.1
238	0.002209183589846194	0.0021900212545030236	-0.002189993685497297	0.9853609637870346	-1	0	0	1.0	3	0.0	0	0.6666666666666666	0	2	0	1	1	0	0.6666666666666666	2	3	4	0.25	1.0	0	0	0	0	0	0	0	0	0	0	0	-0.00021899936854972968	-0.00021899936854972968
836	0.009445591161384718	0.0016048682106317358	-0.001599428428391465	0.9398777322901483	-1	0	0	0.2	1	1.0	5	1.0	1.0	6	5	0	0	0	0.14285714285714285	7	1	7	0.0	0	0.5515115978075057	0.9421215910904492	0.382869108075257	0.7940293556636386	0.2926950466943897	0.9377574916761887	0.7296748823166653	0.9075328766967932	0	0	0.0	-0.0001599428428391465	-0.0001599428428391465
4734	0.00997884937366334	0.0014343306187716508	-0.0012767803809452846	0.9407542836048989	-1	0	0	0.2	1	1.0	5	1.0	1.0	6	5	0	0	0	0.14285714285714285	7	1	7	0.0	0	0.7496242141412636	0.9573974798107627	0.31392264661219926	0.8194715212211034	0.2926950466943897	0.9439802685051779	0.8693588201322442	0.9229527526147349	0	0	0.0	-0.00012767803809452845	-0.00012767803809452845
4082	0.009689672353667531	0.0010364299555682681	-0.0010314107414137613	0.9390236799729113	-1	0	0	0.2	1	1.0	5	1.0	1.0	6	5	0	0	0	0.14285714285714285	7	1	7	0.0	0	0.7496242141412636	0.9503172517866221	0.4164942051783044	0.7960319989334617	0.2926950466943897	0.9586290774298459	0.8529974485156847	0.923101070461365	0	0	0.0	-0.00010314107414137612	-0.00010314107414137612
95	0.0251626688716525	0.003968610332696369	-0.0035920502178923663	0.9428668712553938	-1	0	0	0.1	1	1.0	13	1.0	1.0	14	13	0	1	0	0.06666666666666667	15	1	15	0.3333333333333333	0	0.6595754514738967	0.9659119531698473	0.49554022092977146	0.896526911499951	0.5053969238983087	0.9460011810794211	0.8793214349555684	0.9420716680148689	1.0	0.35714285714285715	0.0	-0.0003592050217892366	-0.0003592050217892366
2549	0.009399211159277695	0.0010294771713990653	-0.001019399457583459	0.9428597321436478	-1	0	0	0.2	1	1.0	5	1.0	1.0	6	5	0	0	0	0.14285714285714285	7	1	7	0.0	0	0.7496242141412636	0.9503172517866221	0.4164942051783044	0.7960319989334617	0.2926950466943897	0.9586290774298459	0.8529974485156847	0.923101070461365	0	0	0.0	-0.00010193994575834591	-0.00010193994575834591
2905	0.009535125292981523	0.0012856002111858687	-0.0012198511982977234	0.93987073504866	-1	0	0	0.2	1	1.0	5	1.0	1.0	6	5	0	0	0	0.14285714285714285	7	1	7	0.0	0	0.7496242141412636	0.9503172517866221	0.4164942051783044	0.7960319989334617	0.273139816173238	0.9600972130417229	0.8638175155378214	0.9239875123697603	0	0	0.0	-0.00012198511982977234	-0.00012198511982977234
3375	0.009576484650282028	0.0011196389650044878	-0.001075962648693758	0.9403180349285689	-1	0	0	0.2	1	1.0	5	1.0	1.0	6	5	0	0	0	0.14285714285714285	7	1	7	0.0	0	0.7496242141412636	0.9503172517866221	0.4164942051783044	0.7960319989334617	0.2926950466943897	0.9586290774298459	0.8529974485156847	0.923101070461365	0	0	0.0	-0.0001075962648693758	-0.0001075962648693758
1722	0.00969587520780116	0.0010987337699131013	-0.0010967849332568574	0.9415200562937651	-1	0	0	0.2	1	1.0	5	1.0	1.0	6	5	0	0	0	0.14285714285714285	7	1	7	0.0	0	0.7496242141412636	0.9503172517866221	0.4164942051783044	0.7960319989334617	0.273139816173238	0.9600972130417229	0.8638175155378214	0.9239875123697603	0	0	0.0	-0.00010967849332568574	-0.00010967849332568574
1763	0.009811085640333618	0.0010401019330068182	-0.001038853950597734	0.9418626374826676	-1	0	0	0.2	1	1.0	5	1.0	1.0	6	5	0	0	0	0.14285714285714285	7	1	7	0.0	0	0.7496242141412636	0.9503172517866221	0.4164942051783044	0.7960319989334617	0.273139816173238	0.9600972130417229	0.8638175155378214	0.9239875123697603	0	0	0.0	-0.0001038853950597734	-0.0001038853950597734
4444	0.009759945438698844	0.0011054616412855013	-0.0010910624918498868	0.9416194309465635	-1	0	0	0.2	1	1.0	5	1.0	1.0	6	5	0	0	0	0.14285714285714285	7	1	7	0.0	0	0.7496242141412636	0.9503172517866221	0.4164942051783044	0.7960319989334617	0.273139816173238	0.9600972130417229	0.8638175155378214	0.9239875123697603	0	0	0.0	-0.00010910624918498868	-0.00010910624918498868
3736	0.009349349761469023	0.0009233269026225135	-0.0009232486040365435	0.9408591576831644	-1	0	0	0.2	1	1.0	5	1.0	1.0	6	5	0	0	0	0.14285714285714285	7	1	7	0.0	0	0.7496242141412636	0.9503172517866221	0.4164942051783044	0.7960319989334617	0.2926950466943897	0.9586290774298459	0.8529974485156847	0.923101070461365	0	0	0.0	-9.232486040365435e-05	-9.232486040365435e-05
534	0.0017734753468724336	0.0017156137706614062	-0.0017156137704294491	0.9863549241956024	-1	0	0	1.0	1	0	0	1.0	0	1	0	0	0	0	0.5	1	2	2	0.0	0	0	0	0	0	0	0	0	0	0	0	0	-0.0001715613770429449	-0.0001715613770429449
1922	0.009603353317956864	0.0009080560080137168	-0.0008888862366689047	0.9420324714836812	-1	0	0	0.2	1	1.0	5	1.0	1.0	6	5	0	0	0	0.14285714285714285	7	1	7	0.0	0	0.7496242141412636	0.9503172517866221	0.4164942051783044	0.7960319989334617	0.273139816173238	0.9600972130417229	0.8638175155378214	0.9239875123697603	0	0	0.0	-8.888862366689048e-05	-8.888862366689048e-05
507	0.0017734838312208566	0.0017156304028174258	-0.0017156304027762575	0.9863610073994739	-1	0	0	1.0	1	0	0	1.0	0	1	0	0	0	0	0.5	1	2	2	0.0	0	0	0	0	0	0	0	0	0	0	0	0	-0.00017156304027762575	-0.00017156304027762575
3215	0.009403822564705762	0.0012630336863520494	-0.0012112163004702923	0.9406924369706112	-1	0	0	0.2	1	1.0	5	1.0	1.0	6	5	0	0	0	0.14285714285714285	7	1	7	0.0	0	0.7496242141412636	0.9503172517866221	0.4164942051783044	0.7960319989334617	0.273139816173238	0.9600972130417229	0.8638175155378214	0.9239875123697603	0	0	0.0	-0.00012112163004702923	-0.00012112163004702923
1212	0.024227410955768233	0.004571416066849467	-0.004571381442215667	0.6539069670098125	-1	0	0	0.16666666666666666	1	1.0	7	1.0	1.0	8	7	0	0	0	0.1111111111111111	9	1	9	0.0	0	0.7496242141412636	0.9521797686267053	0.4164942051783044	0.8077133566520276	0.273139816173238	0.9485314432220737	0.8638175155378214	0.9203288113673302	0	0	0.0	-0.0004571381442215667	-0.0004571381442215667
130	0.0025703135126856473	0.0025363508023079325	-0.0025362063731359775	0.9855315378186944	-1	0	0	0.6666666666666666	2	0.5	1	1.0	0	1	0	2	2	0	1.0	2	2	4	0.2857142857142857	0	0	0	0	0	0	0	0	0	0	0	0	-0.00025362063731359776	-0.00025362063731359776
216	0.0019802754915614197	0.0017292530026339077	-0.0017290371531491157	0.9847855594385146	-1	0	0	1.0	1	0	0	1.0	0	1	0	0	1	0	0.5	2	1	2	0.3333333333333333	0	0	0	0	0	0	0	0	0	0	0	0	-0.00017290371531491157	-0.00017290371531491157
785	0.0017673092857164543	0.0017673072062678106	-0.001767306727803729	0.9864360855844144	-1	0	0	1.0	1	0	0	1.0	0	1	0	0	0	0	0.5	1	2	2	0.0	0	0	0	0	0	0	0	0	0	0	0	0	-0.00017673067278037289	-0.00017673067278037289
2623	0.009603042586889135	0.001230851583284755	-0.0012279389992575001	0.9412494757517315	-1	0	0	0.2	1	1.0	5	1.0	1.0	6	5	0	0	0	0.14285714285714285	7	1	7	0.0	0	0.7496242141412636	0.9503172517866221	0.4164942051783044	0.7960319989334617	0.2971653013026293	0.9572884713235504	0.8504383953825572	0.9223096597870026	0	0	0.0	-0.00012279389992575002	-0.00012279389992575002
4165	0.009474000095694346	0.0012412184170689082	-0.0012306142519757787	0.9409934941291896	-1	0	0	0.2	1	1.0	5	1.0	1.0	6	5	0	0	0	0.14285714285714285	7	1	7	0.0	0	0.7496242141412636	0.9503172517866221	0.4164942051783044	0.7960319989334617	0.273139816173238	0.9600972130417229	0.8638175155378214	0.9239875123697603	0	0	0.0	-0.00012306142519757788	-0.00012306142519757788
3641	0.009739168963887435	0.00089638246874594	-0.0008738348379321826	0.9406360904763043	-1	0	0	0.2	1	1.0	5	1.0	1.0	6	5	0	0	0	0.14285714285714285	7	1	7	0.0	0	0.7496242141412636	0.9503172517866221	0.4164942051783044	0.7960319989334617	0.273139816173238	0.9600972130417229	0.8638175155378214	0.9239875123697603	0	0	0.0	-8.738348379321826e-05	-8.738348379321826e-05
2396	0.009591935808327288	0.0010752545217345298	-0.0009957701737727163	0.9431542097509248	-1	0	0	0.2	1	1.0	5	1.0	1.0	6	5	0	0	0	0.14285714285714285	7	1	7	0.0	0	0.7496242141412636	0.9503172517866221	0.4164942051783044	0.7960319989334617	0.2926950466943897	0.9586290774298459	0.8529974485156847	0.923101070461365	0	0	0.0	-9.957701737727163e-05	-9.957701737727163e-05
3545	0.009821957667208439	0.0011282216302639005	-0.0011137303285854321	0.9402517686371437	-1	0	0	0.2	1	1.0	5	1.0	1.0	6	5	0	0	0	0.14285714285714285	7	1	7	0.0	0	0.7496242141412636	0.9503172517866221	0.4164942051783044	0.7960319989334617	0.273139816173238	0.9600972130417229	0.8638175155378214	0.9239875123697603	0	0	0.0	-0.00011137303285854322	-0.00011137303285854322
2843	0.009616591561717052	0.0010570893551077483	-0.0009957999229592274	0.9404880104793589	-1	0	0	0.2	1	1.0	5	1.0	1.0	6	5	0	0	0	0.14285714285714285	7	1	7	0.0	0	0.7496242141412636	0.9503172517866221	0.4164942051783044	0.7960319989334617	0.2926950466943897	0.9586290774298459	0.8529974485156847	0.923101070461365	0	0	0.0	-9.957999229592273e-05	-9.957999229592273e-05
721	0.009461136440837525	0.0014104907368075066	-0.0014071735610576295	0.9416374918469778	-1	0	0	0.2	1	1.0	5	1.0	1.0	6	5	0	0	0	0.14285714285714285	7	1	7	0.0	0	0.5515115978075057	0.9421215910904492	0.382869108075257	0.7940293556636386	0.2926950466943897	0.9377574916761887	0.7296748823166653	0.9075328766967932	0	0	0.0	-0.00014071735610576293	-0.00014071735610576293
4571	0.009862846540990653	0.001319360006718693	-0.0011766712794799925	0.9415822290664697	-1	0	0	0.2	1	1.0	5	1.0	1.0	6	5	0	0	0	0.14285714285714285	7	1	7	0.0	0	0.7496242141412636	0.9503172517866221	0.4164942051783044	0.7960319989334617	0.2926950466943897	0.9586290774298459	0.8529974485156847	0.923101070461365	0	0	0.0	-0.00011766712794799925	-0.00011766712794799925
2325	0.009399182695834684	0.001095259776477829	-0.00108975039641274	0.9400016323361258	-1	0	0	0.2	1	1.0	5	1.0	1.0	6	5	0	0	0	0.14285714285714285	7	1	7	0.0	0	0.7496242141412636	0.9503172517866221	0.4164942051783044	0.7960319989334617	0.273139816173238	0.9600972130417229	0.8638175155378214	0.9239875123697603	0	0	0.0	-0.00010897503964127401	-0.00010897503964127401
3364	0.009924870806910395	0.0010309180571723654	-0.0010193963255737907	0.9403550617119528	-1	0	0	0.2	1	1.0	5	1.0	1.0	6	5	0	0	0	0.14285714285714285	7	1	7	0.0	0	0.7496242141412636	0.9503172517866221	0.4164942051783044	0.7960319989334617	0.2971653013026293	0.9572884713235504	0.8504383953825572	0.9223096597870026	0	0	0.0	-0.00010193963255737906	-0.00010193963255737906
1357	0.00974587129805415	0.001244343504740168	-0.0012290181948129881	0.9402420056274208	-1	0	0	0.2	1	1.0	5	1.0	1.0	6	5	0	0	0	0.14285714285714285	7	1	7	0.0	0	0.7496242141412636	0.9503172517866221	0.4164942051783044	0.7960319989334617	0.273139816173238	0.9600972130417229	0.8638175155378214	0.9239875123697603	0	0	0.0	-0.0001229018194812988	-0.0001229018194812988
2284	0.01086120942526105	0.005023698086105168	-0.004690232952020861	0.9701480527289186	-1	0	0	0.4	2	0.8	4	1.0	0.8	6	4	0	0	0	0.14285714285714285	7	1	7	0.0	0.3333333333333333	0.7496242141412636	0.9503172517866221	0.4164942051783044	0.7960319989334617	0.273139816173238	0.9600972130417229	0.8638175155378214	0.9239875123697603	0	0	0.0	-0.00046902329520208614	-0.00046902329520208614
2634	0.009694801974086264	0.0012773782628582237	-0.0012531076057042873	0.9397769150843416	-1	0	0	0.2	1	1.0	5	1.0	1.0	6	5	0	0	0	0.14285714285714285	7	1	7	0.0	0	0.7496242141412636	0.9503172517866221	0.4164942051783044	0.7960319989334617	0.2926950466943897	0.9586290774298459	0.8529974485156847	0.923101070461365	0	0	0.0	-0.00012531076057042874	-0.00012531076057042874
3468	0.009872955749837032	0.0010611846318244896	-0.0010377801374320296	0.9409117463592068	-1	0	0	0.2	1	1.0	5	1.0	1.0	6	5	0	0	0	0.14285714285714285	7	1	7	0.0	0	0.7496242141412636	0.9503172517866221	0.4164942051783044	0.7960319989334617	0.2926950466943897	0.9586290774298459	0.8529974485156847	0.923101070461365	0	0	0.0	-0.00010377801374320295	-0.00010377801374320295
4000	0.009625107515155877	0.0011862897261213944	-0.001169802582420153	0.9402514468180969	-1	0	0	0.2	1	1.0	5	1.0	1.0	6	5	0	0	0	0.14285714285714285	7	1	7	0.0	0	0.7496242141412636	0.9503172517866221	0.4164942051783044	0.7960319989334617	0.2926950466943897	0.9586290774298459	0.8529974485156847	0.923101070461365	0	0	0.0	-0.0001169802582420153	-0.0001169802582420153
2861	0.009621442398110042	0.0009993063424637732	-0.000993519471689234	0.9406123851865935	-1	0	0	0.2	1	1.0	5	1.0	1.0	6	5	0	0	0	0.14285714285714285	7	1	7	0.0	0	0.7496242141412636	0.9503172517866221	0.4164942051783044	0.7960319989334617	0.2926950466943897	0.9586290774298459	0.8529974485156847	0.923101070461365	0	0	0.0	-9.935194716892339e-05	-9.935194716892339e-05
3430	0.009929839282729204	0.0015197130572647708	-0.0013149341522214297	0.9412368376393547	-1	0	0	0.2	1	1.0	5	1.0	1.0	6	5	0	0	0	0.14285714285714285	7	1	7	0.0	0	0.7496242141412636	0.9573974798107627	0.31392264661219926	0.8194715212211034	0.2926950466943897	0.9439802685051779	0.8693588201322442	0.9229527526147349	0	0	0.0	-0.00013149341522214296	-0.00013149341522214296
3999	0.009634018624090326	0.0012135263743499967	-0.0012001863247264276	0.9408640276297808	-1	0	0	0.2	1	1.0	5	1.0	1.0	6	5	0	0	0	0.14285714285714285	7	1	7	0.0	0	0.7496242141412636	0.9503172517866221	0.4164942051783044	0.7960319989334617	0.273139816173238	0.9600972130417229	0.8638175155378214	0.9239875123697603	0	0	0.0	-0.00012001863247264276	-0.00012001863247264276
4379	0.009672988415784295	0.0013545770496740392	-0.0012693237688204987	0.9409437240304269	-1	0	0	0.2	1	1.0	5	1.0	1.0	6	5	0	0	0	0.14285714285714285	7	1	7	0.0	0	0.7496242141412636	0.9503172517866221	0.4164942051783044	0.7960319989334617	0.273139816173238	0.9600972130417229	0.8638175155378214	0.9239875123697603	0	0	0.0	-0.00012693237688204988	-0.00012693237688204988
961	0.009397550260883202	0.0014344495292421648	-0.001411758247165592	0.9424022867638293	-1	0	0	0.2	1	1.0	5	1.0	1.0	6	5	0	0	0	0.14285714285714285	7	1	7	0.0	0	0.5515115978075057	0.9421215910904492	0.382869108075257	0.7940293556636386	0.2926950466943897	0.9377574916761887	0.7296748823166653	0.9075328766967932	0	0	0.0	-0.0001411758247165592	-0.0001411758247165592
4862	0.00976555653475015	0.0011456081348606006	-0.001115574572865775	0.9388395805348653	-1	0	0	0.2	1	1.0	5	1.0	1.0	6	5	0	0	0	0.14285714285714285	7	1	7	0.0	0	0.7496242141412636	0.9503172517866221	0.4164942051783044	0.7960319989334617	0.2926950466943897	0.9586290774298459	0.8529974485156847	0.923101070461365	0	0	0.0	-0.0001115574572865775	-0.0001115574572865775
842	0.009397425351308511	0.0028856679888072064	-0.002871438554795062	0.9407532829829749	-1	0	0	0.2	1	1.0	5	1.0	1.0	6	5	0	0	0	0.14285714285714285	7	1	7	0.0	0	0.5515115978075057	0.9475994433988133	0.382869108075257	0.7940293556636386	0.2926950466943897	0.9377574916761887	0.7296748823166653	0.9104344830345196	0	0	0.0	-0.0002871438554795062	-0.0002871438554795062
2657	0.009466909485159847	0.0011769577505351609	-0.001176832374742876	0.9419639350121711	-1	0	0	0.2	1	1.0	5	1.0	1.0	6	5	0	0	0	0.14285714285714285	7	1	7	0.0	0	0.7496242141412636	0.9503172517866221	0.4164942051783044	0.7960319989334617	0.273139816173238	0.9600972130417229	0.8638175155378214	0.9239875123697603	0	0	0.0	-0.00011768323747428761	-0.00011768323747428761
2180	0.009490149455265806	0.0012949900684707527	-0.0012528803576757565	0.9413484181284619	-1	0	0	0.2	1	1.0	5	1.0	1.0	6	5	0	0	0	0.14285714285714285	7	1	7	0.0	0	0.7496242141412636	0.9503172517866221	0.4164942051783044	0.7960319989334617	0.273139816173238	0.9600972130417229	0.8638175155378214	0.9239875123697603	0	0	0.0	-0.00012528803576757565	-0.00012528803576757565
1095	0.00957601895650884	0.0012218727487828282	-0.0012180854728915996	0.9395845372856368	-1	0	0	0.2	1	1.0	5	1.0	1.0	6	5	0	0	0	0.14285714285714285	7	1	7	0.0	0	0.7496242141412636	0.9503172517866221	0.4164942051783044	0.7960319989334617	0.273139816173238	0.9600972130417229	0.8638175155378214	0.9239875123697603	0	0	0.0	-0.00012180854728915996	-0.00012180854728915996
1269	0.01113150126156268	0.00506495298384982	-0.004744129333715053	0.9698341957433408	-1	0	0	0.4	2	0.8	4	1.0	0.8	6	4	0	0	0	0.14285714285714285	7	1	7	0.0	0.3333333333333333	0.7496242141412636	0.9503172517866221	0.4164942051783044	0.7960319989334617	0.273139816173238	0.9600972130417229	0.8638175155378214	0.9239875123697603	0	0	0.0	-0.00047441293337150526	-0.00047441293337150526
851	0.009557129985824555	0.0011413791743392306	-0.0011261531081237079	0.9418490384629847	-1	0	0	0.2	1	1.0	5	1.0	1.0	6	5	0	0	0	0.14285714285714285	7	1	7	0.0	0	0.7496242141412636	0.9503172517866221	0.4164942051783044	0.7960319989334617	0.273139816173238	0.9600972130417229	0.8638175155378214	0.9239875123697603	0	0	0.0	-0.00011261531081237079	-0.00011261531081237079
3591	0.009543220608454469	0.0011673517825207976	-0.0011670478691647305	0.9403223647799986	-1	0	0	0.2	1	1.0	5	1.0	1.0	6	5	0	0	0	0.14285714285714285	7	1	7	0.0	0	0.7496242141412636	0.9503172517866221	0.4164942051783044	0.7960319989334617	0.2926950466943897	0.9586290774298459	0.8529974485156847	0.923101070461365	0	0	0.0	-0.00011670478691647305	-0.00011670478691647305
1999	0.009807585075000751	0.001281616561562164	-0.0012309630111005253	0.9412650646952682	-1	0	0	0.2	1	1.0	5	1.0	1.0	6	5	0	0	0	0.14285714285714285	7	1	7	0.0	0	0.7496242141412636	0.9503172517866221	0.4164942051783044	0.7960319989334617	0.2926950466943897	0.9586290774298459	0.8529974485156847	0.923101070461365	0	0	0.0	-0.00012309630111005253	-0.00012309630111005253
3821	0.0021438422864349625	0.0020482773125392534	-0.0020463842874911585	0.9829267217534547	-1	0	0	0	0	0	0	1.0	0	0	0	0	0	0	1.0	1	1	1	0.0	0	0	0	0	0	0	0	0	0	0	0	0	-0.1	-0.1
1047	0.009568348223521457	0.001080433033107739	-0.001077082022361351	0.9411540783144782	-1	0	0	0.2	1	1.0	5	1.0	1.0	6	5	0	0	0	0.14285714285714285	7	1	7	0.0	0	0.7496242141412636	0.9503172517866221	0.4164942051783044	0.7960319989334617	0.273139816173238	0.9600972130417229	0.8638175155378214	0.9239875123697603	0	0	0.0	-0.00010770820223613511	-0.00010770820223613511
2653	0.009602519456650265	0.0011734148356287262	-0.0011336656285611962	0.9394567856326622	-1	0	0	0.2	1	1.0	5	1.0	1.0	6	5	0	0	0	0.14285714285714285	7	1	7	0.0	0	0.7496242141412636	0.9503172517866221	0.4164942051783044	0.7960319989334617	0.273139816173238	0.9600972130417229	0.8638175155378214	0.9239875123697603	0	0	0.0	-0.00011336656285611962	-0.00011336656285611962
4349	0.009718411449576681	0.0010961153744370497	-0.0010108360169697188	0.9421113235887012	-1	0	0	0.2	1	1.0	5	1.0	1.0	6	5	0	0	0	0.14285714285714285	7	1	7	0.0	0	0.7496242141412636	0.9503172517866221	0.4164942051783044	0.7960319989334617	0.2926950466943897	0.9586290774298459	0.8529974485156847	0.923101070461365	0	0	0.0	-0.00010108360169697188	-0.00010108360169697188
2295	0.009754687676053725	0.001033670931637534	-0.0010316284123396194	0.9418412019104864	-1	0	0	0.2	1	1.0	5	1.0	1.0	6	5	0	0	0	0.14285714285714285	7	1	7	0.0	0	0.7496242141412636	0.9503172517866221	0.4164942051783044	0.7960319989334617	0.2926950466943897	0.9586290774298459	0.8529974485156847	0.923101070461365	0	0	0.0	-0.00010316284123396194	-0.00010316284123396194
2230	0.00963626685721028	0.001196514862499993	-0.0011890580715507174	0.9399895859226417	-1	0	0	0.2	1	1.0	5	1.0	1.0	6	5	0	0	0	0.14285714285714285	7	1	7	0.0	0	0.7496242141412636	0.9503172517866221	0.4164942051783044	0.7960319989334617	0.273139816173238	0.9600972130417229	0.8638175155378214	0.9239875123697603	0	0	0.0	-0.00011890580715507174	-0.00011890580715507174
3004	0.009787075566832441	0.000985518152338097	-0.0009693067406312301	0.9399935000360892	-1	0	0	0.2	1	1.0	5	1.0	1.0	6	5	0	0	0	0.14285714285714285	7	1	7	0.0	0	0.7496242141412636	0.9503172517866221	0.4164942051783044	0.7960319989334617	0.273139816173238	0.9600972130417229	0.8638175155378214	0.9239875123697603	0	0	0.0	-9.693067406312301e-05	-9.693067406312301e-05
2542	0.009558516195306642	0.0013385942420381905	-0.0013226825509946442	0.9398005940203162	-1	0	0	0.2	1	1.0	5	1.0	1.0	6	5	0	0	0	0.14285714285714285	7	1	7	0.0	0	0.7496242141412636	0.9503172517866221	0.4164942051783044	0.7960319989334617	0.273139816173238	0.9600972130417229	0.8638175155378214	0.9239875123697603	0	0	0.0	-0.00013226825509946442	-0.00013226825509946442
3365	0.009801040799396202	0.0013673301201345344	-0.0013581888385246807	0.941398909392844	-1	0	0	0.2	1	1.0	5	1.0	1.0	6	5	0	0	0	0.14285714285714285	7	1	7	0.0	0	0.7496242141412636	0.9503172517866221	0.4164942051783044	0.7960319989334617	0.2926950466943897	0.9586290774298459	0.8529974485156847	0.923101070461365	0	0	0.0	-0.00013581888385246805	-0.00013581888385246805
3226	0.009737104560771715	0.0014178742083998392	-0.0013602885946934545	0.9408613351619894	-1	0	0	0.2	1	1.0	5	1.0	1.0	6	5	0	0	0	0.14285714285714285	7	1	7	0.0	0	0.7496242141412636	0.9503172517866221	0.4164942051783044	0.7960319989334617	0.2926950466943897	0.9586290774298459	0.8529974485156847	0.923101070461365	0	0	0.0	-0.00013602885946934544	-0.00013602885946934544
3107	0.009741817376995943	0.0010135118248729544	-0.001011176441958118	0.9412165592922227	-1	0	0	0.2	1	1.0	5	1.0	1.0	6	5	0	0	0	0.14285714285714285	7	1	7	0.0	0	0.7496242141412636	0.9503172517866221	0.4164942051783044	0.7960319989334617	0.2926950466943897	0.9586290774298459	0.8529974485156847	0.923101070461365	0	0	0.0	-0.00010111764419581181	-0.00010111764419581181
2499	0.009640582870206237	0.0014068922879211289	-0.0014029795394914799	0.9399112683106116	-1	0	0	0.2	1	1.0	5	1.0	1.0	6	5	0	0	0	0.14285714285714285	7	1	7	0.0	0	0.7496242141412636	0.9503172517866221	0.4164942051783044	0.7960319989334617	0.2926950466943897	0.9586290774298459	0.8529974485156847	0.923101070461365	0	0	0.0	-0.00014029795394914798	-0.00014029795394914798
2399	0.00950188669594205	0.001368747148589755	-0.0013608860719509293	0.9393928045433546	-1	0	0	0.2	1	1.0	5	1.0	1.0	6	5	0	0	0	0.14285714285714285	7	1	7	0.0	0	0.7496242141412636	0.9503172517866221	0.4164942051783044	0.7960319989334617	0.273139816173238	0.9600972130417229	0.8638175155378214	0.9239875123697603	0	0	0.0	-0.00013608860719509293	-0.00013608860719509293
4037	0.009778441893564326	0.0012187054183221192	-0.0011976223274919706	0.9401072119182333	-1	0	0	0.2	1	1.0	5	1.0	1.0	6	5	0	0	0	0.14285714285714285	7	1	7	0.0	0	0.7496242141412636	0.9503172517866221	0.4164942051783044	0.7960319989334617	0.2926950466943897	0.9586290774298459	0.8529974485156847	0.923101070461365	0	0	0.0	-0.00011976223274919705	-0.00011976223274919705
539	0.002888980741448509	0.00229840820079417	-0.0022903351149894478	0.9723100421279823	-1	0	0	0.3333333333333333	1	1.0	2	0.6666666666666666	0.5	2	1	1	0	0	0.6666666666666666	3	2	4	0.0	0	0.5412536009984145	0.9760866255252066	0.37609286325269	0.7004864857542882	0.6309335637340561	0.9685156721723103	0.8945577200574232	0.9347265045695783	0	0	0.0	-0.00022903351149894478	-0.00022903351149894478
3374	0.00977507791141283	0.0010609265192441516	-0.0010016729979370504	0.9424323426448593	-1	0	0	0.2	1	1.0	5	1.0	1.0	6	5	0	0	0	0.14285714285714285	7	1	7	0.0	0	0.7496242141412636	0.9503172517866221	0.4164942051783044	0.7960319989334617	0.273139816173238	0.9600972130417229	0.8638175155378214	0.9239875123697603	0	0	0.0	-0.00010016729979370504	-0.00010016729979370504
681	0.009493892483810157	0.0018997782649339072	-0.001879075499389226	0.9438118685996973	-1	0	0	0.2	1	1.0	5	1.0	1.0	6	5	0	0	0	0.14285714285714285	7	1	7	0.0	0	0.5515115978075057	0.9421215910904492	0.382869108075257	0.7940293556636386	0.2926950466943897	0.9377574916761887	0.7296748823166653	0.9075328766967932	0	0	0.0	-0.0001879075499389226	-0.0001879075499389226
20	0.0030438656557769954	0.002408286093934195	-0.002404984668048714	0.9837119663236006	-1	0	0	0.75	3	0.3333333333333333	1	0.8333333333333334	0	2	0	2	1	0	0.6666666666666666	2	3	5	0.16666666666666666	0.6666666666666666	0	0	0	0	0	0	0	0	0	0	0	-0.0002404984668048714	-0.0002404984668048714
1180	0.009356541781451235	0.0010703577006014068	-0.0010556367733054852	0.939934359281715	-1	0	0	0.2	1	1.0	5	1.0	1.0	6	5	0	0	0	0.14285714285714285	7	1	7	0.0	0	0.7496242141412636	0.9503172517866221	0.4164942051783044	0.7960319989334617	0.2926950466943897	0.9586290774298459	0.8529974485156847	0.923101070461365	0	0	0.0	-0.00010556367733054852	-0.00010556367733054852
435	0.0018769908381329192	0.0018170975849170613	-0.0018170975843693838	0.9862672073290694	-1	0	0	1.0	1	0	0	1.0	0	1	0	0	2	0	0.5	1	2	2	0.6666666666666666	0	0	0	0	0	0	0	0	0	0	0	0	-0.00018170975843693837	-0.00018170975843693837
1484	0.009650105774863032	0.001227389609187023	-0.0012180018744106455	0.9400819902030065	-1	0	0	0.2	1	1.0	5	1.0	1.0	6	5	0	0	0	0.14285714285714285	7	1	7	0.0	0	0.7496242141412636	0.9503172517866221	0.4164942051783044	0.7960319989334617	0.273139816173238	0.9600972130417229	0.8638175155378214	0.9239875123697603	0	0	0.0	-0.00012180018744106455	-0.00012180018744106455
3224	0.009808650289993746	0.0011100564981700626	-0.001110055835629991	0.9396460562993005	-1	0	0	0.2	1	1.0	5	1.0	1.0	6	5	0	0	0	0.14285714285714285	7	1	7	0.0	0	0.7496242141412636	0.9503172517866221	0.4164942051783044	0.7960319989334617	0.2926950466943897	0.9586290774298459	0.8529974485156847	0.923101070461365	0	0	0.0	-0.0001110055835629991	-0.0001110055835629991
3812	0.009603574053083309	0.0010818054560522618	-0.001072490387027626	0.9412891866117783	-1	0	0	0.2	1	1.0	5	1.0	1.0	6	5	0	0	0	0.14285714285714285	7	1	7	0.0	0	0.7496242141412636	0.9503172517866221	0.4164942051783044	0.7960319989334617	0.2926950466943897	0.9586290774298459	0.8529974485156847	0.923101070461365	0	0	0.0	-0.00010724903870276261	-0.00010724903870276261
2513	0.009599277755579633	0.0011402688466395866	-0.0011301377774804765	0.9405946704457094	-1	0	0	0.2	1	1.0	5	1.0	1.0	6	5	0	0	0	0.14285714285714285	7	1	7	0.0	0	0.7496242141412636	0.9503172517866221	0.4164942051783044	0.7960319989334617	0.2926950466943897	0.9586290774298459	0.8529974485156847	0.923101070461365	0	0	0.0	-0.00011301377774804766	-0.00011301377774804766
1955	0.009654031814694332	0.001340451336204809	-0.0012707153581332914	0.941359318360195	-1	0	0	0.2	1	1.0	5	1.0	1.0	6	5	0	0	0	0.14285714285714285	7	1	7	0.0	0	0.7496242141412636	0.9503172517866221	0.4164942051783044	0.7960319989334617	0.273139816173238	0.9600972130417229	0.8638175155378214	0.9239875123697603	0	0	0.0	-0.00012707153581332915	-0.00012707153581332915
1942	0.009643551774963536	0.0012446482550320546	-0.001232168328469373	0.9403689489325427	-1	0	0	0.2	1	1.0	5	1.0	1.0	6	5	0	0	0	0.14285714285714285	7	1	7	0.0	0	0.7496242141412636	0.9503172517866221	0.4164942051783044	0.7960319989334617	0.273139816173238	0.9600972130417229	0.8638175155378214	0.9239875123697603	0	0	0.0	-0.0001232168328469373	-0.0001232168328469373
293	0.0025791359916197687	0.0021498676476407563	-0.002094100594962357	0.9755342217897064	-1	0	0	0.5	1	1.0	1	1.0	1.0	2	1	0	0	0	0.3333333333333333	3	1	3	0.0	0	0.979027305066275	0.552240393043409	0.6132189015502485	0.7074076161984487	0.6842061859630328	0.9475265957079901	0.9038768785933388	0.7906256331915485	0	0	0.0	-0.0002094100594962357	-0.0002094100594962357
3291	0.009472909663122704	0.0010639337846138433	-0.001058795271479266	0.9420636202824182	-1	0	0	0.2	1	1.0	5	1.0	1.0	6	5	0	0	0	0.14285714285714285	7	1	7	0.0	0	0.7496242141412636	0.9503172517866221	0.4164942051783044	0.7960319989334617	0.2926950466943897	0.9586290774298459	0.8529974485156847	0.923101070461365	0	0	0.0	-0.0001058795271479266	-0.0001058795271479266
4555	0.005584559334452858	0.002568256248770013	-0.0023817756204912778	0.975776361940914	-1	0	0	0.5	2	0.6666666666666666	2	1.0	0.6666666666666666	4	2	0	0	0	0.2	5	1	5	0.0	0.5	0.7319537443906514	0.9427205012226542	0.4164942051783044	0.7687251463769903	0.5544150911521051	0.9656184166406278	0.8325220415252088	0.9202489116995476	0	0	0.0	-0.00023817756204912779	-0.00023817756204912779
2018	0.009555441789062825	0.0011587898780217672	-0.0011587832154727306	0.9402579684537331	-1	0	0	0.2	1	1.0	5	1.0	1.0	6	5	0	0	0	0.14285714285714285	7	1	7	0.0	0	0.7496242141412636	0.9503172517866221	0.4164942051783044	0.7960319989334617	0.273139816173238	0.9600972130417229	0.8638175155378214	0.9239875123697603	0	0	0.0	-0.00011587832154727306	-0.00011587832154727306
1358	0.010879302477447162	0.004934001785840506	-0.004616535583025917	0.9697897806289036	-1	0	0	0.4	2	0.8	4	1.0	0.8	6	4	0	0	0	0.14285714285714285	7	1	7	0.0	0.3333333333333333	0.7496242141412636	0.9503172517866221	0.4164942051783044	0.7960319989334617	0.273139816173238	0.9600972130417229	0.8638175155378214	0.9239875123697603	0	0	0.0	-0.00046165355830259173	-0.00046165355830259173
4447	0.00960671175681905	0.0011302620833912036	-0.001121819696700348	0.9393974395882563	-1	0	0	0.2	1	1.0	5	1.0	1.0	6	5	0	0	0	0.14285714285714285	7	1	7	0.0	0	0.7496242141412636	0.9573974798107627	0.31392264661219926	0.8194715212211034	0.2926950466943897	0.9439802685051779	0.8693588201322442	0.9229527526147349	0	0	0.0	-0.00011218196967003481	-0.00011218196967003481
4040	0.009797643244806703	0.0010883612580560242	-0.0010680558302754014	0.9421986125772887	-1	0	0	0.2	1	1.0	5	1.0	1.0	6	5	0	0	0	0.14285714285714285	7	1	7	0.0	0	0.7496242141412636	0.9503172517866221	0.4164942051783044	0.7960319989334617	0.2926950466943897	0.9586290774298459	0.8529974485156847	0.923101070461365	0	0	0.0	-0.00010680558302754014	-0.00010680558302754014
21	0.038594903156940114	0.011660634973305706	-0.011382884779045543	0.7498658814863223	-1	0	0	0.125	1	1.0	9	1.0	0.8888888888888888	8	8	2	3	0	0.09090909090909091	11	1	11	0.375	0	0.6961159196934552	0.9252768991124913	0.5195428689683161	0.7780773104556974	0.7629636601255827	0.9119387328653649	0.6440464823523078	0.8845369301236687	0.125	0.25	0.0	-0.0011382884779045544	-0.0011382884779045544
4353	0.009829078844053353	0.0012273971809883828	-0.0011816718211418045	0.9405453543281216	-1	0	0	0.2	1	1.0	5	1.0	1.0	6	5	0	0	0	0.14285714285714285	7	1	7	0.0	0	0.7496242141412636	0.9503172517866221	0.4164942051783044	0.7960319989334617	0.2926950466943897	0.9586290774298459	0.8529974485156847	0.923101070461365	0	0	0.0	-0.00011816718211418045	-0.00011816718211418045
4423	0.009722670316470925	0.0009559803393645304	-0.000955875110284367	0.9422278837261632	-1	0	0	0.2	1	1.0	5	1.0	1.0	6	5	0	0	0	0.14285714285714285	7	1	7	0.0	0	0.7496242141412636	0.9503172517866221	0.4164942051783044	0.7960319989334617	0.2926950466943897	0.9586290774298459	0.8529974485156847	0.923101070461365	0	0	0.0	-9.558751102843671e-05	-9.558751102843671e-05
1239	0.009744830293916894	0.0012810746334937166	-0.0012658703049142435	0.9406549567368063	-1	0	0	0.2	1	1.0	5	1.0	1.0	6	5	0	0	0	0.14285714285714285	7	1	7	0.0	0	0.7496242141412636	0.9532036764759143	0.47753202658854743	0.9120742179274784	0.2926950466943897	0.9375276392464549	0.8693588201322442	0.9362705728056753	0	0	0.0	-0.00012658703049142435	-0.00012658703049142435
1986	0.009800474393911665	0.0011319122307397419	-0.0011318950427131969	0.9403370300267362	-1	0	0	0.2	1	1.0	5	1.0	1.0	6	5	0	0	0	0.14285714285714285	7	1	7	0.0	0	0.7496242141412636	0.9503172517866221	0.4164942051783044	0.7960319989334617	0.273139816173238	0.9600972130417229	0.8638175155378214	0.9239875123697603	0	0	0.0	-0.00011318950427131969	-0.00011318950427131969
2881	0.009675443588577436	0.0014110674796809998	-0.001378191854185989	0.9399243710435343	-1	0	0	0.2	1	1.0	5	1.0	1.0	6	5	0	0	0	0.14285714285714285	7	1	7	0.0	0	0.7496242141412636	0.9503172517866221	0.4164942051783044	0.7960319989334617	0.2926950466943897	0.9586290774298459	0.8529974485156847	0.923101070461365	0	0	0.0	-0.0001378191854185989	-0.0001378191854185989
1993	0.009806022330912567	0.0013531911524756856	-0.001287352912706303	0.9420985335518461	-1	0	0	0.2	1	1.0	5	1.0	1.0	6	5	0	0	0	0.14285714285714285	7	1	7	0.0	0	0.7496242141412636	0.9503172517866221	0.4164942051783044	0.7960319989334617	0.2926950466943897	0.9586290774298459	0.8529974485156847	0.923101070461365	0	0	0.0	-0.0001287352912706303	-0.0001287352912706303
1664	0.009594876346482763	0.0012900213799368924	-0.0012561936815457103	0.9410833903613687	-1	0	0	0.2	1	1.0	5	1.0	1.0	6	5	0	0	0	0.14285714285714285	7	1	7	0.0	0	0.7496242141412636	0.9503172517866221	0.4164942051783044	0.7960319989334617	0.2926950466943897	0.9586290774298459	0.8529974485156847	0.923101070461365	0	0	0.0	-0.00012561936815457103	-0.00012561936815457103
1769	0.010017211058400371	0.001565239231783871	-0.0014006519018382078	0.941864430531572	-1	0	0	0.2	1	1.0	5	1.0	1.0	6	5	0	0	0	0.14285714285714285	7	1	7	0.0	0	0.7496242141412636	0.9503172517866221	0.4164942051783044	0.7960319989334617	0.2926950466943897	0.9586290774298459	0.8529974485156847	0.923101070461365	0	0	0.0	-0.00014006519018382077	-0.00014006519018382077
3573	0.009500678978833088	0.0011112792980429006	-0.0009934323781628789	0.9429833442902289	-1	0	0	0.2	1	1.0	5	1.0	1.0	6	5	0	0	0	0.14285714285714285	7	1	7	0.0	0	0.7496242141412636	0.9503172517866221	0.4164942051783044	0.7960319989334617	0.2926950466943897	0.9586290774298459	0.8529974485156847	0.923101070461365	0	0	0.0	-9.934323781628789e-05	-9.934323781628789e-05
4198	0.00984709423418926	0.0012761069151646508	-0.0011758173917758533	0.9399616141593344	-1	0	0	0.2	1	1.0	5	1.0	1.0	6	5	0	0	0	0.14285714285714285	7	1	7	0.0	0	0.7496242141412636	0.9503172517866221	0.4164942051783044	0.7960319989334617	0.2926950466943897	0.9586290774298459	0.8529974485156847	0.923101070461365	0	0	0.0	-0.00011758173917758534	-0.00011758173917758534
350	0.0017734784543298504	0.0017734767480500808	-0.0017734763341591862	0.9864315396391596	-1	0	0	1.0	1	0	0	1.0	0	1	0	0	0	0	0.5	1	2	2	0.0	0	0	0	0	0	0	0	0	0	0	0	0	-0.00017734763341591863	-0.00017734763341591863
2583	0.009695555958460642	0.0011948886542443903	-0.0011948662014684465	0.9408924302693804	-1	0	0	0.2	1	1.0	5	1.0	1.0	6	5	0	0	0	0.14285714285714285	7	1	7	0.0	0	0.7496242141412636	0.9503172517866221	0.4164942051783044	0.7960319989334617	0.273139816173238	0.9600972130417229	0.8638175155378214	0.9239875123697603	0	0	0.0	-0.00011948662014684464	-0.00011948662014684464
2585	0.009698708695629821	0.0013410746440579804	-0.0013287384208834803	0.9408230623374927	-1	0	0	0.2	1	1.0	5	1.0	1.0	6	5	0	0	0	0.14285714285714285	7	1	7	0.0	0	0.7496242141412636	0.9503172517866221	0.4164942051783044	0.7960319989334617	0.2926950466943897	0.9586290774298459	0.8529974485156847	0.923101070461365	0	0	0.0	-0.00013287384208834804	-0.00013287384208834804
3698	0.009621956720319262	0.0013377013084578098	-0.0013332587689471103	0.9410996820703554	-1	0	0	0.2	1	1.0	5	1.0	1.0	6	5	0	0	0	0.14285714285714285	7	1	7	0.0	0	0.7496242141412636	0.9503172517866221	0.4164942051783044	0.7960319989334617	0.2926950466943897	0.9586290774298459	0.8529974485156847	0.923101070461365	0	0	0.0	-0.00013332587689471103	-0.00013332587689471103
3596	0.009299757890426225	0.0010325209712747638	-0.0010070995678288749	0.9397211673494718	-1	0	0	0.2	1	1.0	5	1.0	1.0	6	5	0	0	0	0.14285714285714285	7	1	7	0.0	0	0.7496242141412636	0.9503172517866221	0.4164942051783044	0.7960319989334617	0.2926950466943897	0.9586290774298459	0.8529974485156847	0.923101070461365	0	0	0.0	-0.00010070995678288748	-0.00010070995678288748
4732	0.009512053572708979	0.0009091758746731021	-0.0009075312697246209	0.939904724040453	-1	0	0	0.2	1	1.0	5	1.0	1.0	6	5	0	0	0	0.14285714285714285	7	1	7	0.0	0	0.7496242141412636	0.9503172517866221	0.4164942051783044	0.7960319989334617	0.2926950466943897	0.9586290774298459	0.8529974485156847	0.923101070461365	0	0	0.0	-9.075312697246209e-05	-9.075312697246209e-05
3685	0.009712947798011006	0.0011221465109896912	-0.001017934367335374	0.9428259532634422	-1	0	0	0.2	1	1.0	5	1.0	1.0	6	5	0	0	0	0.14285714285714285	7	1	7	0.0	0	0.7496242141412636	0.9503172517866221	0.4164942051783044	0.7960319989334617	0.2926950466943897	0.9586290774298459	0.8529974485156847	0.923101070461365	0	0	0.0	-0.0001017934367335374	-0.0001017934367335374
2684	0.009477436487721964	0.0013257431405033918	-0.0013222958374927236	0.9425848638168861	-1	0	0	0.2	1	1.0	5	1.0	1.0	6	5	0	0	0	0.14285714285714285	7	1	7	0.0	0	0.7496242141412636	0.9503172517866221	0.4164942051783044	0.7960319989334617	0.2926950466943897	0.9586290774298459	0.8529974485156847	0.923101070461365	0	0	0.0	-0.00013222958374927237	-0.00013222958374927237
4193	0.009751292301578588	0.0010811037060293762	-0.0010472766195650533	0.941225416573741	-1	0	0	0.2	1	1.0	5	1.0	1.0	6	5	0	0	0	0.14285714285714285	7	1	7	0.0	0	0.7496242141412636	0.9503172517866221	0.4164942051783044	0.7960319989334617	0.2926950466943897	0.9586290774298459	0.8529974485156847	0.923101070461365	0	0	0.0	-0.00010472766195650533	-0.00010472766195650533
4020	0.009447677558587532	0.0010870247453077038	-0.0010447752102183301	0.9412809095866457	-1	0	0	0.2	1	1.0	5	1.0	1.0	6	5	0	0	0	0.14285714285714285	7	1	7	0.0	0	0.7496242141412636	0.9503172517866221	0.4164942051783044	0.7960319989334617	0.2926950466943897	0.9586290774298459	0.8529974485156847	0.923101070461365	0	0	0.0	-0.00010447752102183301	-0.00010447752102183301
1395	0.009651542153285545	0.0010247140471336357	-0.001019801477249072	0.9399239656299194	-1	0	0	0.2	1	1.0	5	1.0	1.0	6	5	0	0	0	0.14285714285714285	7	1	7	0.0	0	0.7496242141412636	0.9503172517866221	0.4164942051783044	0.7960319989334617	0.273139816173238	0.9600972130417229	0.8638175155378214	0.9239875123697603	0	0	0.0	-0.0001019801477249072	-0.0001019801477249072
3492	0.009507824595299679	0.001113469273206936	-0.0011120982333801457	0.9412390076162015	-1	0	0	0.2	1	1.0	5	1.0	1.0	6	5	0	0	0	0.14285714285714285	7	1	7	0.0	0	0.7496242141412636	0.9503172517866221	0.4164942051783044	0.7960319989334617	0.273139816173238	0.9600972130417229	0.8638175155378214	0.9239875123697603	0	0	0.0	-0.00011120982333801457	-0.00011120982333801457
2928	0.00977397851772218	0.001283239491859699	-0.0012191849426505309	0.9423054537470708	-1	0	0	0.2	1	1.0	5	1.0	1.0	6	5	0	0	0	0.14285714285714285	7	1	7	0.0	0	0.7496242141412636	0.9503172517866221	0.4164942051783044	0.7960319989334617	0.273139816173238	0.9600972130417229	0.8638175155378214	0.9239875123697603	0	0	0.0	-0.00012191849426505309	-0.00012191849426505309
4592	0.009752476157409649	0.001151724571040564	-0.0011107704121958019	0.9397290794160222	-1	0	0	0.2	1	1.0	5	1.0	1.0	6	5	0	0	0	0.14285714285714285	7	1	7	0.0	0	0.7496242141412636	0.9503172517866221	0.4164942051783044	0.7960319989334617	0.273139816173238	0.9600972130417229	0.8638175155378214	0.9239875123697603	0	0	0.0	-0.00011107704121958019	-0.00011107704121958019
2774	0.009995031650818902	0.001135238886181172	-0.001063815464813696	0.9404660733764229	-1	0	0	0.2	1	1.0	5	1.0	1.0	6	5	0	0	0	0.14285714285714285	7	1	7	0.0	0	0.7496242141412636	0.9503172517866221	0.4164942051783044	0.7960319989334617	0.273139816173238	0.9600972130417229	0.8638175155378214	0.9239875123697603	0	0	0.0	-0.00010638154648136961	-0.00010638154648136961
1135	0.01376600783131072	0.0017748649135447213	-0.001761454343532492	0.9408226582300021	-1	0	0	0.16666666666666666	1	1.0	6	1.0	1.0	7	6	0	0	0	0.125	8	1	8	0.0	0	0.697453750002102	0.9389278412240194	0.46207790755239014	0.8718017372043178	0.2926950466943897	0.9509796522950484	0.8595636757258446	0.9267840929771619	0	0	0.0	-0.0001761454343532492	-0.0001761454343532492
2962	0.009763957166653457	0.001315270266776148	-0.001265425513806726	0.9403304337011655	-1	0	0	0.2	1	1.0	5	1.0	1.0	6	5	0	0	0	0.14285714285714285	7	1	7	0.0	0	0.7496242141412636	0.9503172517866221	0.4164942051783044	0.7960319989334617	0.2926950466943897	0.9586290774298459	0.8529974485156847	0.923101070461365	0	0	0.0	-0.00012654255138067262	-0.00012654255138067262
3206	0.009677404147975228	0.0013129610868854956	-0.001249644207514617	0.9401839800167325	-1	0	0	0.2	1	1.0	5	1.0	1.0	6	5	0	0	0	0.14285714285714285	7	1	7	0.0	0	0.7496242141412636	0.9573974798107627	0.31392264661219926	0.8194715212211034	0.2971653013026293	0.9422952104670459	0.8670401930970407	0.9222046085887214	0	0	0.0	-0.0001249644207514617	-0.0001249644207514617
1954	0.009692438760951494	0.0011793389809544737	-0.001176987798772107	0.9406864715550526	-1	0	0	0.2	1	1.0	5	1.0	1.0	6	5	0	0	0	0.14285714285714285	7	1	7	0.0	0	0.7496242141412636	0.9503172517866221	0.4164942051783044	0.7960319989334617	0.3010330462640996	0.9586825803370415	0.8516046537016707	0.9231330053970432	0	0	0.0	-0.0001176987798772107	-0.0001176987798772107
119	0.008245992959918557	0.003204361011327602	-0.0031794175839731523	0.9822807478550896	-1	0	0	0.5	3	0.7142857142857143	5	0.36	0.7142857142857143	7	5	1	1	0	1.0	5	5	9	0.25	0.5	0.5200506962098691	0.9088976500757083	0.355897000494477	0.864996338615758	0.7397830493612582	0.8317465248773449	0.9174603353934255	0.8719795692129174	1.0	0.5714285714285714	0.0	-0.00031794175839731524	-0.00031794175839731524
3043	0.009645346631555845	0.0013261260995858384	-0.0012707894185488922	0.9408102873482986	-1	0	0	0.2	1	1.0	5	1.0	1.0	6	5	0	0	0	0.14285714285714285	7	1	7	0.0	0	0.7496242141412636	0.9503172517866221	0.4164942051783044	0.7960319989334617	0.2926950466943897	0.9586290774298459	0.8529974485156847	0.923101070461365	0	0	0.0	-0.00012707894185488922	-0.00012707894185488922
4035	0.009762374446042344	0.0012125991395420203	-0.0011709449384101922	0.9422461658362912	-1	0	0	0.2	1	1.0	5	1.0	1.0	6	5	0	0	0	0.14285714285714285	7	1	7	0.0	0	0.7496242141412636	0.9503172517866221	0.4164942051783044	0.7960319989334617	0.2926950466943897	0.9586290774298459	0.8529974485156847	0.923101070461365	0	0	0.0	-0.00011709449384101921	-0.00011709449384101921
4847	0.012329518810466119	0.004422320873019144	-0.004109431650703827	0.959412052259997	-1	0	0	0.25	1	1.0	4	1.0	1.0	5	4	0	0	0	0.16666666666666666	6	1	6	0.0	0	0.697453750002102	0.9474457942814245	0.46207790755239014	0.8134776190339431	0.2926950466943897	0.9125699532213091	0.8461791515282587	0.9034976228537293	0	0	0.0	-0.0004109431650703827	-0.0004109431650703827
918	0.0021292962878797016	0.002129324790722143	-0.0021293066103284415	0.9869534433976197	-1	0	0	1.0	1	0	0	1.0	0	1	0	0	0	0	0.5	1	2	2	0.0	0	0	0	0	0	0	0	0	0	0	0	0	-0.00021293066103284414	-0.00021293066103284414
2456	0.009616551555892007	0.0012608984177542174	-0.0012480386330943755	0.9400922829003318	-1	0	0	0.2	1	1.0	5	1.0	1.0	6	5	0	0	0	0.14285714285714285	7	1	7	0.0	0	0.7496242141412636	0.9503172517866221	0.4164942051783044	0.7960319989334617	0.273139816173238	0.9600972130417229	0.8638175155378214	0.9239875123697603	0	0	0.0	-0.00012480386330943755	-0.00012480386330943755
1832	0.009395122138225406	0.0010738644727272476	-0.0010412030264268749	0.9390640573310052	-1	0	0	0.2	1	1.0	5	1.0	1.0	6	5	0	0	0	0.14285714285714285	7	1	7	0.0	0	0.7496242141412636	0.9503172517866221	0.4164942051783044	0.7960319989334617	0.273139816173238	0.9600972130417229	0.8638175155378214	0.9239875123697603	0	0	0.0	-0.0001041203026426875	-0.0001041203026426875
217	0.0039472743593039076	0.003061035985115349	-0.003031086723895739	0.9765417756024821	-1	0	0	0.75	3	0.5	2	0.75	0.25	3	1	2	0	0	0.5	4	2	6	0.0	0.5	0.5054963544640726	0.8291394302128846	0.44736322681903246	0.7854191115112696	0.7812685807426398	0.9306574766746687	0.8138710051160745	0.8611213280786049	0	0	0.0	-0.0003031086723895739	-0.0003031086723895739
845	0.001798935658545283	0.0017664807724606202	-0.001766447211870426	0.9861794427619981	-1	0	0	1.0	1	0	0	1.0	0	1	0	0	1	0	0.5	1	2	2	0.3333333333333333	0	0	0	0	0	0	0	0	0	0	0	0	-0.0001766447211870426	-0.0001766447211870426
1743	0.002147270900163612	0.002046538850008563	-0.002044662766693636	0.9829163474568933	-1	0	0	0	0	0	0	1.0	0	0	0	0	0	0	1.0	1	1	1	0.0	0	0	0	0	0	0	0	0	0	0	0	0	-0.1	-0.1
4283	0.009981571630513416	0.0010233928700029633	-0.0009773296706610476	0.9411140655960417	-1	0	0	0.2	1	1.0	5	1.0	1.0	6	5	0	0	0	0.14285714285714285	7	1	7	0.0	0	0.7496242141412636	0.9503172517866221	0.4164942051783044	0.7960319989334617	0.2926950466943897	0.9586290774298459	0.8529974485156847	0.923101070461365	0	0	0.0	-9.773296706610476e-05	-9.773296706610476e-05
3653	0.009525592027403674	0.0013619732571805616	-0.0013057601780600194	0.9406719788456321	-1	0	0	0.2	1	1.0	5	1.0	1.0	6	5	0	0	0	0.14285714285714285	7	1	7	0.0	0	0.7496242141412636	0.9503172517866221	0.4164942051783044	0.7960319989334617	0.2926950466943897	0.9586290774298459	0.8529974485156847	0.923101070461365	0	0	0.0	-0.00013057601780600193	-0.00013057601780600193
846	0.0017421371401516502	0.00171557469653128	-0.0017155746963019682	0.9863519417854812	-1	0	0	1.0	1	0	0	1.0	0	1	0	0	0	0	0.5	1	2	2	0.0	0	0	0	0	0	0	0	0	0	0	0	0	-0.00017155746963019682	-0.00017155746963019682
4218	0.009652760007540603	0.0010520035146433903	-0.0010374771742702113	0.9424247461071137	-1	0	0	0.2	1	1.0	5	1.0	1.0	6	5	0	0	0	0.14285714285714285	7	1	7	0.0	0	0.7496242141412636	0.9503172517866221	0.4164942051783044	0.7960319989334617	0.2926950466943897	0.9586290774298459	0.8529974485156847	0.923101070461365	0	0	0.0	-0.00010374771742702113	-0.00010374771742702113
4188	0.009614715144155985	0.0010289460547928367	-0.0010176062024247787	0.9416880997079593	-1	0	0	0.2	1	1.0	5	1.0	1.0	6	5	0	0	0	0.14285714285714285	7	1	7	0.0	0	0.7496242141412636	0.9503172517866221	0.4164942051783044	0.7960319989334617	0.2926950466943897	0.9586290774298459	0.8529974485156847	0.923101070461365	0	0	0.0	-0.00010176062024247786	-0.00010176062024247786
3044	0.009777239044667587	0.0009512186819265034	-0.0009370378629355732	0.9418463864102822	-1	0	0	0.2	1	1.0	5	1.0	1.0	6	5	0	0	0	0.14285714285714285	7	1	7	0.0	0	0.7496242141412636	0.9503172517866221	0.4164942051783044	0.7960319989334617	0.273139816173238	0.9600972130417229	0.8638175155378214	0.9239875123697603	0	0	0.0	-9.370378629355732e-05	-9.370378629355732e-05
2481	0.009655887379138242	0.0012358347678148248	-0.0011633930331502549	0.9430311088122512	-1	0	0	0.2	1	1.0	5	1.0	1.0	6	5	0	0	0	0.14285714285714285	7	1	7	0.0	0	0.7496242141412636	0.9503172517866221	0.4164942051783044	0.7960319989334617	0.2926950466943897	0.9586290774298459	0.8529974485156847	0.923101070461365	0	0	0.0	-0.00011633930331502549	-0.00011633930331502549
4997	0.009690941098915893	0.0012709927761903922	-0.0012515711277658438	0.94083770080192	-1	0	0	0.2	1	1.0	5	1.0	1.0	6	5	0	0	0	0.14285714285714285	7	1	7	0.0	0	0.7496242141412636	0.9503172517866221	0.4164942051783044	0.7960319989334617	0.273139816173238	0.9600972130417229	0.8638175155378214	0.9239875123697603	0	0	0.0	-0.00012515711277658438	-0.00012515711277658438
3481	0.009649400824166009	0.0013655182447524067	-0.0013546879104191177	0.941547545511008	-1	0	0	0.2	1	1.0	5	1.0	1.0	6	5	0	0	0	0.14285714285714285	7	1	7	0.0	0	0.7496242141412636	0.9503172517866221	0.4164942051783044	0.7960319989334617	0.2926950466943897	0.9586290774298459	0.8529974485156847	0.923101070461365	0	0	0.0	-0.00013546879104191177	-0.00013546879104191177
4924	0.009894699304994994	0.00116801933175567	-0.0011358681541933373	0.9396987546119856	-1	0	0	0.2	1	1.0	5	1.0	1.0	6	5	0	0	0	0.14285714285714285	7	1	7	0.0	0	0.7496242141412636	0.9573974798107627	0.31392264661219926	0.8194715212211034	0.2926950466943897	0.9439802685051779	0.8693588201322442	0.9229527526147349	0	0	0.0	-0.00011358681541933373	-0.00011358681541933373
1974	0.009444229143436358	0.001157968680463796	-0.0011578809176524096	0.9402223130780617	-1	0	0	0.2	1	1.0	5	1.0	1.0	6	5	0	0	0	0.14285714285714285	7	1	7	0.0	0	0.7496242141412636	0.9503172517866221	0.4164942051783044	0.7960319989334617	0.273139816173238	0.9600972130417229	0.8638175155378214	0.9239875123697603	0	0	0.0	-0.00011578809176524096	-0.00011578809176524096
4210	0.011889901628943171	0.004079497075198797	-0.0037078266371867305	0.9591042097102159	-1	0	0	0.25	1	1.0	4	1.0	1.0	5	4	0	0	0	0.16666666666666666	6	1	6	0.0	0	0.697453750002102	0.9579006223304857	0.2569347904201799	0.8397769643703555	0.2926950466943897	0.8208243663923525	0.8461791515282587	0.8910075623194162	0	0	0.0	-0.00037078266371867307	-0.00037078266371867307
2204	0.009544204422807252	0.0008341693331180076	-0.0008143933420944386	0.9424401341144238	-1	0	0	0.2	1	1.0	5	1.0	1.0	6	5	0	0	0	0.14285714285714285	7	1	7	0.0	0	0.7496242141412636	0.9503172517866221	0.4164942051783044	0.7960319989334617	0.273139816173238	0.9600972130417229	0.8638175155378214	0.9239875123697603	0	0	0.0	-8.143933420944386e-05	-8.143933420944386e-05
4642	0.009470576188356502	0.001217395189877562	-0.001120304363430043	0.943676031561449	-1	0	0	0.2	1	1.0	5	1.0	1.0	6	5	0	0	0	0.14285714285714285	7	1	7	0.0	0	0.7496242141412636	0.9503172517866221	0.4164942051783044	0.7960319989334617	0.2926950466943897	0.9586290774298459	0.8529974485156847	0.923101070461365	0	0	0.0	-0.00011203043634300429	-0.00011203043634300429
4632	0.009738344012830939	0.0012819678422336396	-0.001272792359526356	0.9417418218258202	-1	0	0	0.2	1	1.0	5	1.0	1.0	6	5	0	0	0	0.14285714285714285	7	1	7	0.0	0	0.7496242141412636	0.9503172517866221	0.4164942051783044	0.7960319989334617	0.2926950466943897	0.9586290774298459	0.8529974485156847	0.923101070461365	0	0	0.0	-0.0001272792359526356	-0.0001272792359526356
1695	0.009666063804571695	0.0013396395451785983	-0.0012994668510629469	0.9410656794676348	-1	0	0	0.2	1	1.0	5	1.0	1.0	6	5	0	0	0	0.14285714285714285	7	1	7	0.0	0	0.7496242141412636	0.9503172517866221	0.4164942051783044	0.7960319989334617	0.273139816173238	0.9600972130417229	0.8638175155378214	0.9239875123697603	0	0	0.0	-0.0001299466851062947	-0.0001299466851062947
3741	0.009851758758129369	0.0010903981693733147	-0.0009574608887862747	0.9394287356002585	-1	0	0	0.2	1	1.0	5	1.0	1.0	6	5	0	0	0	0.14285714285714285	7	1	7	0.0	0	0.7496242141412636	0.9503172517866221	0.4164942051783044	0.7960319989334617	0.2926950466943897	0.9586290774298459	0.8529974485156847	0.923101070461365	0	0	0.0	-9.574608887862747e-05	-9.574608887862747e-05
1883	0.009539870062381418	0.001215534523752469	-0.0012155067292393678	0.9394706353609276	-1	0	0	0.2	1	1.0	5	1.0	1.0	6	5	0	0	0	0.14285714285714285	7	1	7	0.0	0	0.7496242141412636	0.9503172517866221	0.4164942051783044	0.7960319989334617	0.273139816173238	0.9600972130417229	0.8638175155378214	0.9239875123697603	0	0	0.0	-0.00012155067292393677	-0.00012155067292393677
518	0.0017421358680535426	0.0017421340072892547	-0.001742133600713074	0.9864315396391596	-1	0	0	1.0	1	0	0	1.0	0	1	0	0	0	0	0.5	1	2	2	0.0	0	0	0	0	0	0	0	0	0	0	0	0	-0.0001742133600713074	-0.0001742133600713074
2688	0.009656704837794025	0.0008843174253096785	-0.0008683506418154619	0.9423791307165422	-1	0	0	0.2	1	1.0	5	1.0	1.0	6	5	0	0	0	0.14285714285714285	7	1	7	0.0	0	0.7496242141412636	0.9503172517866221	0.4164942051783044	0.7960319989334617	0.2926950466943897	0.9586290774298459	0.8529974485156847	0.923101070461365	0	0	0.0	-8.683506418154619e-05	-8.683506418154619e-05
3793	0.009745495221067029	0.0012410863975327827	-0.0012073248669795139	0.9413619637415269	-1	0	0	0.2	1	1.0	5	1.0	1.0	6	5	0	0	0	0.14285714285714285	7	1	7	0.0	0	0.7496242141412636	0.9503172517866221	0.4164942051783044	0.7960319989334617	0.273139816173238	0.9600972130417229	0.8638175155378214	0.9239875123697603	0	0	0.0	-0.00012073248669795139	-0.00012073248669795139
3950	0.009749230958766163	0.0012666597338858146	-0.0012504374582976761	0.9394667568677212	-1	0	0	0.2	1	1.0	5	1.0	1.0	6	5	0	0	0	0.14285714285714285	7	1	7	0.0	0	0.7496242141412636	0.9503172517866221	0.4164942051783044	0.7960319989334617	0.273139816173238	0.9600972130417229	0.8638175155378214	0.9239875123697603	0	0	0.0	-0.0001250437458297676	-0.0001250437458297676
3819	0.009727549706101513	0.0011748657833052672	-0.0011000883269775355	0.9432630112297284	-1	0	0	0.2	1	1.0	5	1.0	1.0	6	5	0	0	0	0.14285714285714285	7	1	7	0.0	0	0.7496242141412636	0.9503172517866221	0.4164942051783044	0.7960319989334617	0.2926950466943897	0.9586290774298459	0.8529974485156847	0.923101070461365	0	0	0.0	-0.00011000883269775354	-0.00011000883269775354
265	0.0017970174655086275	0.0017353096310865112	-0.001735275321548819	0.9861981417639979	-1	0	0	1.0	1	0	0	1.0	0	1	0	0	1	0	0.5	1	2	2	0.3333333333333333	0	0	0	0	0	0	0	0	0	0	0	0	-0.00017352753215488188	-0.00017352753215488188
5016	0.009715762834325395	0.0010431034453589959	-0.0009283698577334319	0.9397175558842286	-1	0	0	0.2	1	1.0	5	1.0	1.0	6	5	0	0	0	0.14285714285714285	7	1	7	0.0	0	0.7496242141412636	0.9573974798107627	0.31392264661219926	0.8194715212211034	0.2926950466943897	0.9439802685051779	0.8693588201322442	0.9229527526147349	0	0	0.0	-9.283698577334319e-05	-9.283698577334319e-05
1308	0.009637021099742309	0.001342364986290422	-0.001323369842219947	0.9403838381218473	-1	0	0	0.2	1	1.0	5	1.0	1.0	6	5	0	0	0	0.14285714285714285	7	1	7	0.0	0	0.7496242141412636	0.9503172517866221	0.4164942051783044	0.7960319989334617	0.273139816173238	0.9600972130417229	0.8638175155378214	0.9239875123697603	0	0	0.0	-0.0001323369842219947	-0.0001323369842219947
3969	0.009616937848339792	0.0013178938076035679	-0.001317572790702724	0.9402094111427751	-1	0	0	0.2	1	1.0	5	1.0	1.0	6	5	0	0	0	0.14285714285714285	7	1	7	0.0	0	0.7496242141412636	0.9503172517866221	0.4164942051783044	0.7960319989334617	0.273139816173238	0.9600972130417229	0.8638175155378214	0.9239875123697603	0	0	0.0	-0.0001317572790702724	-0.0001317572790702724
874	0.009681370269424408	0.001220400692891758	-0.0012124780700741632	0.9400375183452476	-1	0	0	0.2	1	1.0	5	1.0	1.0	6	5	0	0	0	0.14285714285714285	7	1	7	0.0	0	0.7496242141412636	0.9503172517866221	0.4164942051783044	0.7960319989334617	0.273139816173238	0.9600972130417229	0.8638175155378214	0.9239875123697603	0	0	0.0	-0.00012124780700741632	-0.00012124780700741632
2952	0.00960328339025067	0.0010063849378708284	-0.0009812854458231923	0.9399259159916946	-1	0	0	0.2	1	1.0	5	1.0	1.0	6	5	0	0	0	0.14285714285714285	7	1	7	0.0	0	0.7496242141412636	0.9503172517866221	0.4164942051783044	0.7960319989334617	0.273139816173238	0.9600972130417229	0.8638175155378214	0.9239875123697603	0	0	0.0	-9.812854458231923e-05	-9.812854458231923e-05
3600	0.009663036276874126	0.0009756777190452049	-0.0009709693289558915	0.9418897307918656	-1	0	0	0.2	1	1.0	5	1.0	1.0	6	5	0	0	0	0.14285714285714285	7	1	7	0.0	0	0.7496242141412636	0.9503172517866221	0.4164942051783044	0.7960319989334617	0.273139816173238	0.9600972130417229	0.8638175155378214	0.9239875123697603	0	0	0.0	-9.709693289558915e-05	-9.709693289558915e-05
4237	0.009744825826396688	0.0013602427774298067	-0.0013214740350000337	0.9409246886593046	-1	0	0	0.2	1	1.0	5	1.0	1.0	6	5	0	0	0	0.14285714285714285	7	1	7	0.0	0	0.7496242141412636	0.9503172517866221	0.4164942051783044	0.7960319989334617	0.2926950466943897	0.9586290774298459	0.8529974485156847	0.923101070461365	0	0	0.0	-0.00013214740350000337	-0.00013214740350000337
3216	0.009742598296538547	0.000875674626246546	-0.0008756745407930861	0.9416625370597124	-1	0	0	0.2	1	1.0	5	1.0	1.0	6	5	0	0	0	0.14285714285714285	7	1	7	0.0	0	0.7496242141412636	0.9503172517866221	0.4164942051783044	0.7960319989334617	0.2926950466943897	0.9586290774298459	0.8529974485156847	0.923101070461365	0	0	0.0	-8.756745407930862e-05	-8.756745407930862e-05
4433	0.009847618155019116	0.001210876993325548	-0.0011624224374994355	0.9424371307632412	-1	0	0	0.2	1	1.0	5	1.0	1.0	6	5	0	0	0	0.14285714285714285	7	1	7	0.0	0	0.7496242141412636	0.9503172517866221	0.4164942051783044	0.7960319989334617	0.2926950466943897	0.9586290774298459	0.8529974485156847	0.923101070461365	0	0	0.0	-0.00011624224374994356	-0.00011624224374994356
4059	0.009693457327072783	0.001105786606765875	-0.0010359676652210315	0.9422317185236742	-1	0	0	0.2	1	1.0	5	1.0	1.0	6	5	0	0	0	0.14285714285714285	7	1	7	0.0	0	0.7496242141412636	0.9503172517866221	0.4164942051783044	0.7960319989334617	0.2926950466943897	0.9586290774298459	0.8529974485156847	0.923101070461365	0	0	0.0	-0.00010359676652210316	-0.00010359676652210316
2017	0.009756689072097436	0.0010017785697864026	-0.0009763834311926929	0.9417746288710963	-1	0	0	0.2	1	1.0	5	1.0	1.0	6	5	0	0	0	0.14285714285714285	7	1	7	0.0	0	0.7496242141412636	0.9503172517866221	0.4164942051783044	0.7960319989334617	0.273139816173238	0.9600972130417229	0.8638175155378214	0.9239875123697603	0	0	0.0	-9.763834311926929e-05	-9.763834311926929e-05
4483	0.009918141956403592	0.0011450822605153209	-0.0011418361067648303	0.9416137970716547	-1	0	0	0.2	1	1.0	5	1.0	1.0	6	5	0	0	0	0.14285714285714285	7	1	7	0.0	0	0.7496242141412636	0.9503172517866221	0.4164942051783044	0.7960319989334617	0.2926950466943897	0.9586290774298459	0.8529974485156847	0.923101070461365	0	0	0.0	-0.00011418361067648303	-0.00011418361067648303
2649	0.009556501792086216	0.0013182290660294323	-0.0013176640237897593	0.9396442105066697	-1	0	0	0.2	1	1.0	5	1.0	1.0	6	5	0	0	0	0.14285714285714285	7	1	7	0.0	0	0.7496242141412636	0.9503172517866221	0.4164942051783044	0.7960319989334617	0.273139816173238	0.9600972130417229	0.8638175155378214	0.9239875123697603	0	0	0.0	-0.00013176640237897594	-0.00013176640237897594
167	0.002508576195067218	0.002460030486086567	-0.0024599867366485967	0.984648149811679	-1	0	0	0.6666666666666666	2	0.5	1	0.6666666666666666	0.5	3	1	0	0	0	0.6666666666666666	2	3	4	0.0	0	0.992981099435154	0.9789006318590248	0.35828036974125393	0.6901340293527217	0.30470815146053176	0.9280567275864597	0.9592597917986174	0.916703889335904	0	0	0.0	-0.00024599867366485967	-0.00024599867366485967
1483	0.009907044135448295	0.0011775129543891945	-0.0011773843916655028	0.9396759858611662	-1	0	0	0.2	1	1.0	5	1.0	1.0	6	5	0	0	0	0.14285714285714285	7	1	7	0.0	0	0.7496242141412636	0.9503172517866221	0.4164942051783044	0.7960319989334617	0.273139816173238	0.9600972130417229	0.8638175155378214	0.9239875123697603	0	0	0.0	-0.00011773843916655028	-0.00011773843916655028
1502	0.009588873892575074	0.0009576775510412937	-0.0009374178519126736	0.9414904100531483	-1	0	0	0.2	1	1.0	5	1.0	1.0	6	5	0	0	0	0.14285714285714285	7	1	7	0.0	0	0.7496242141412636	0.9503172517866221	0.4164942051783044	0.7960319989334617	0.273139816173238	0.9600972130417229	0.8638175155378214	0.9239875123697603	0	0	0.0	-9.374178519126736e-05	-9.374178519126736e-05
72	0.0018312212712959977	0.0017665022739976066	-0.0017664679459403162	0.9861746019234999	-1	0	0	1.0	1	0	0	1.0	0	1	0	0	1	0	0.5	1	2	2	0.3333333333333333	0	0	0	0	0	0	0	0	0	0	0	0	-0.0001766467945940316	-0.0001766467945940316
1289	0.009526344356608563	0.0009493819830300404	-0.0009328998358937694	0.942146522489419	-1	0	0	0.2	1	1.0	5	1.0	1.0	6	5	0	0	0	0.14285714285714285	7	1	7	0.0	0	0.7496242141412636	0.9503172517866221	0.4164942051783044	0.7960319989334617	0.273139816173238	0.9600972130417229	0.8638175155378214	0.9239875123697603	0	0	0.0	-9.328998358937695e-05	-9.328998358937695e-05
4151	0.009641838630641431	0.0013933219613550885	-0.0012416532959897736	0.9417162023968539	-1	0	0	0.2	1	1.0	5	1.0	1.0	6	5	0	0	0	0.14285714285714285	7	1	7	0.0	0	0.7496242141412636	0.9573974798107627	0.31392264661219926	0.8194715212211034	0.2926950466943897	0.9439802685051779	0.8693588201322442	0.9229527526147349	0	0	0.0	-0.00012416532959897737	-0.00012416532959897737
1505	0.009700385087756657	0.0012090955258422338	-0.0011921271279697607	0.9407352061798392	-1	0	0	0.2	1	1.0	5	1.0	1.0	6	5	0	0	0	0.14285714285714285	7	1	7	0.0	0	0.7496242141412636	0.9503172517866221	0.4164942051783044	0.7960319989334617	0.273139816173238	0.9600972130417229	0.8638175155378214	0.9239875123697603	0	0	0.0	-0.00011921271279697608	-0.00011921271279697608
3630	0.00966977241171795	0.0012311195773617952	-0.0012286122209022993	0.9418393554794937	-1	0	0	0.2	1	1.0	5	1.0	1.0	6	5	0	0	0	0.14285714285714285	7	1	7	0.0	0	0.7496242141412636	0.9503172517866221	0.4164942051783044	0.7960319989334617	0.2926950466943897	0.9586290774298459	0.8529974485156847	0.923101070461365	0	0	0.0	-0.00012286122209022993	-0.00012286122209022993
2297	0.00970787180835639	0.0009821514451817345	-0.0009766867623398903	0.9421853725239407	-1	0	0	0.2	1	1.0	5	1.0	1.0	6	5	0	0	0	0.14285714285714285	7	1	7	0.0	0	0.7496242141412636	0.9503172517866221	0.4164942051783044	0.7960319989334617	0.273139816173238	0.9600972130417229	0.8638175155378214	0.9239875123697603	0	0	0.0	-9.766867623398903e-05	-9.766867623398903e-05
1871	0.009818470199221241	0.0011289215198503635	-0.0011262367745650337	0.9405920715103465	-1	0	0	0.2	1	1.0	5	1.0	1.0	6	5	0	0	0	0.14285714285714285	7	1	7	0.0	0	0.7496242141412636	0.9503172517866221	0.4164942051783044	0.7960319989334617	0.2926950466943897	0.9586290774298459	0.8529974485156847	0.923101070461365	0	0	0.0	-0.00011262367745650337	-0.00011262367745650337
273	0.0018592809253368968	0.0018293679589884441	-0.0018293145957935795	0.9852892345704539	-1	0	0	1.0	1	0	0	1.0	0	1	0	0	1	0	0.5	1	2	2	0.3333333333333333	0	0	0	0	0	0	0	0	0	0	0	0	-0.00018293145957935794	-0.00018293145957935794
4478	0.009426192867821252	0.000839120894518341	-0.0007566609042735891	0.9427546634427085	-1	0	0	0.2	1	1.0	5	1.0	1.0	6	5	0	0	0	0.14285714285714285	7	1	7	0.0	0	0.7496242141412636	0.9503172517866221	0.4164942051783044	0.7960319989334617	0.2776100707814776	0.9587812944179677	0.8613983353414235	0.9231919980770606	0	0	0.0	-7.566609042735891e-05	-7.566609042735891e-05
4139	0.009542430852208376	0.0013234040270811605	-0.0012930200989349347	0.942562074333243	-1	0	0	0.2	1	1.0	5	1.0	1.0	6	5	0	0	0	0.14285714285714285	7	1	7	0.0	0	0.7496242141412636	0.9503172517866221	0.4164942051783044	0.7960319989334617	0.2926950466943897	0.9586290774298459	0.8529974485156847	0.923101070461365	0	0	0.0	-0.00012930200989349347	-0.00012930200989349347
1995	0.00961824800015128	0.001291187576589305	-0.0012834222996166997	0.9414463716432483	-1	0	0	0.2	1	1.0	5	1.0	1.0	6	5	0	0	0	0.14285714285714285	7	1	7	0.0	0	0.7496242141412636	0.9503172517866221	0.4164942051783044	0.7960319989334617	0.273139816173238	0.9600972130417229	0.8638175155378214	0.9239875123697603	0	0	0.0	-0.00012834222996166997	-0.00012834222996166997
1730	0.009635411246689794	0.001276489407460957	-0.001273527845925468	0.9391415636964304	-1	0	0	0.2	1	1.0	5	1.0	1.0	6	5	0	0	0	0.14285714285714285	7	1	7	0.0	0	0.7496242141412636	0.9503172517866221	0.4164942051783044	0.7960319989334617	0.273139816173238	0.9600972130417229	0.8638175155378214	0.9239875123697603	0	0	0.0	-0.00012735278459254678	-0.00012735278459254678
2260	0.0021438445300565904	0.0020591335650873874	-0.0020571333126670663	0.9829928062779083	-1	0	0	0	0	0	0	1.0	0	0	0	0	0	0	1.0	1	1	1	0.0	0	0	0	0	0	0	0	0	0	0	0	0	-0.1	-0.1
4534	0.009465641876401682	0.0013614499470300983	-0.0012867150643783504	0.9402379018685897	-1	0	0	0.2	1	1.0	5	1.0	1.0	6	5	0	0	0	0.14285714285714285	7	1	7	0.0	0	0.7496242141412636	0.9503172517866221	0.4164942051783044	0.7960319989334617	0.2926950466943897	0.9586290774298459	0.8529974485156847	0.923101070461365	0	0	0.0	-0.00012867150643783504	-0.00012867150643783504
3901	0.00979640699973806	0.0012290926996616593	-0.0011921770636808646	0.94129136002705	-1	0	0	0.2	1	1.0	5	1.0	1.0	6	5	0	0	0	0.14285714285714285	7	1	7	0.0	0	0.7496242141412636	0.9503172517866221	0.4164942051783044	0.7960319989334617	0.2926950466943897	0.9586290774298459	0.8529974485156847	0.923101070461365	0	0	0.0	-0.00011921770636808647	-0.00011921770636808647
509	0.0017734941530768602	0.001685356449669912	-0.0016853564496636902	0.9863742625640199	-1	0	0	1.0	1	0	0	1.0	0	1	0	0	0	0	0.5	1	2	2	0.0	0	0	0	0	0	0	0	0	0	0	0	0	-0.00016853564496636903	-0.00016853564496636903
2599	0.009756498757772694	0.001353586260045099	-0.0013291408977000117	0.9406598749204904	-1	0	0	0.2	1	1.0	5	1.0	1.0	6	5	0	0	0	0.14285714285714285	7	1	7	0.0	0	0.7496242141412636	0.9503172517866221	0.4164942051783044	0.7960319989334617	0.273139816173238	0.9600972130417229	0.8638175155378214	0.9239875123697603	0	0	0.0	-0.00013291408977000117	-0.00013291408977000117
330	0.0021563274234676056	0.0018664669190742507	-0.0018664426853271401	0.9849959042151952	-1	0	0	1.0	2	0.0	0	0.75	0	2	0	0	0	0	1.0	2	2	3	0.0	0	0	0	0	0	0	0	0	0	0	0	0	-0.00018664426853271402	-0.00018664426853271402
4021	0.009577717061357799	0.0012174241892829794	-0.0011963304323404668	0.9410560794307972	-1	0	0	0.2	1	1.0	5	1.0	1.0	6	5	0	0	0	0.14285714285714285	7	1	7	0.0	0	0.7496242141412636	0.9503172517866221	0.4164942051783044	0.7960319989334617	0.273139816173238	0.9600972130417229	0.8638175155378214	0.9239875123697603	0	0	0.0	-0.00011963304323404668	-0.00011963304323404668
3762	0.01191094140265601	0.004175946818134676	-0.0038077386351235607	0.9594228130511385	-1	0	0	0.25	1	1.0	4	1.0	1.0	5	4	0	0	0	0.16666666666666666	6	1	6	0.0	0	0.697453750002102	0.9474457942814245	0.46207790755239014	0.8134776190339431	0.2535845856520863	0.9146413615252447	0.8595636757258446	0.9042576889388512	0	0	0.0	-0.00038077386351235607	-0.00038077386351235607
1222	0.010636450192518226	0.005040170664775688	-0.0049432225698578395	0.9424270820896524	-1	0	0	0.2	1	1.0	5	1.0	1.0	6	5	0	0	0	0.14285714285714285	7	1	7	0.0	0	0.697453750002102	0.909080867792199	0.4164942051783044	0.7960319989334617	0.273139816173238	0.9600972130417229	0.8325220415252088	0.9073396397888907	0	0	0.0	-0.0004943222569857839	-0.0004943222569857839
4812	0.009679339730820847	0.001192196046915395	-0.0011921959944393083	0.941361863319677	-1	0	0	0.2	1	1.0	5	1.0	1.0	6	5	0	0	0	0.14285714285714285	7	1	7	0.0	0	0.7496242141412636	0.9503172517866221	0.4164942051783044	0.7960319989334617	0.2926950466943897	0.9586290774298459	0.8529974485156847	0.923101070461365	0	0	0.0	-0.00011921959944393082	-0.00011921959944393082
4434	0.009679420686482285	0.0010702418290456824	-0.0010690875704421035	0.939744997451649	-1	0	0	0.2	1	1.0	5	1.0	1.0	6	5	0	0	0	0.14285714285714285	7	1	7	0.0	0	0.7496242141412636	0.9503172517866221	0.4164942051783044	0.7960319989334617	0.2926950466943897	0.9586290774298459	0.8529974485156847	0.923101070461365	0	0	0.0	-0.00010690875704421035	-0.00010690875704421035
4591	0.009785208684960583	0.0008743344784960658	-0.0007968944775012356	0.942218906277678	-1	0	0	0.2	1	1.0	5	1.0	1.0	6	5	0	0	0	0.14285714285714285	7	1	7	0.0	0	0.7496242141412636	0.9573974798107627	0.31392264661219926	0.8194715212211034	0.2926950466943897	0.9439802685051779	0.8693588201322442	0.9229527526147349	0	0	0.0	-7.968944775012356e-05	-7.968944775012356e-05
1715	0.009733434804604963	0.0011766392454975133	-0.0011627711132589644	0.9419062337535254	-1	0	0	0.2	1	1.0	5	1.0	1.0	6	5	0	0	0	0.14285714285714285	7	1	7	0.0	0	0.7496242141412636	0.9503172517866221	0.4164942051783044	0.7960319989334617	0.2926950466943897	0.9586290774298459	0.8529974485156847	0.923101070461365	0	0	0.0	-0.00011627711132589644	-0.00011627711132589644
2914	0.009748452269776291	0.0012844679235531106	-0.0011519773657945672	0.9414012780927429	-1	0	0	0.2	1	1.0	5	1.0	1.0	6	5	0	0	0	0.14285714285714285	7	1	7	0.0	0	0.7496242141412636	0.9573974798107627	0.31392264661219926	0.8194715212211034	0.2926950466943897	0.9439802685051779	0.8693588201322442	0.9229527526147349	0	0	0.0	-0.00011519773657945672	-0.00011519773657945672
622	0.009234535840233144	0.003681124539957099	-0.003680188068952214	0.9785591552967579	-1	0	0	0.25	1	1.0	4	1.0	1.0	5	4	0	0	0	0.16666666666666666	6	1	6	0.0	0	0.27532942381560804	0.9737912419276217	0.3055314505566187	0.9724855583582324	0.30470815146053176	0.777504054008691	0.9418634293696517	0.9432393002130235	0	0	0.0	-0.00036801880689522144	-0.00036801880689522144
88	0.016873132977070687	0.005555142496760022	-0.00545722805307975	0.9825921116356705	-1	0	0	0.4	4	0.6153846153846154	8	0.5	0.6153846153846154	11	8	3	1	0	0.3	10	3	15	0.14285714285714285	0	0.6124279467417224	0.9354335794494835	0.7615680012151357	0.9681962126867476	0.4678953138932241	0.9229074295095333	0.9445971674003437	0.9456911596668628	1.0	0.2727272727272727	0.0	-0.000545722805307975	-0.000545722805307975
3314	0.00970045028459898	0.0010028199305807642	-0.0009996393235733854	0.9417590990833027	-1	0	0	0.2	1	1.0	5	1.0	1.0	6	5	0	0	0	0.14285714285714285	7	1	7	0.0	0	0.7496242141412636	0.9503172517866221	0.4164942051783044	0.7960319989334617	0.2926950466943897	0.9586290774298459	0.8529974485156847	0.923101070461365	0	0	0.0	-9.996393235733854e-05	-9.996393235733854e-05
4879	0.009569607928625917	0.001115067719313838	-0.0011132138098447486	0.9412508198557876	-1	0	0	0.2	1	1.0	5	1.0	1.0	6	5	0	0	0	0.14285714285714285	7	1	7	0.0	0	0.7496242141412636	0.9503172517866221	0.4164942051783044	0.7960319989334617	0.2926950466943897	0.9586290774298459	0.8529974485156847	0.923101070461365	0	0	0.0	-0.00011132138098447486	-0.00011132138098447486
3507	0.009538266419232022	0.0014312081608612688	-0.0013662487348116866	0.9396388780041972	-1	0	0	0.2	1	1.0	5	1.0	1.0	6	5	0	0	0	0.14285714285714285	7	1	7	0.0	0	0.7496242141412636	0.9503172517866221	0.4164942051783044	0.7960319989334617	0.2926950466943897	0.9586290774298459	0.8529974485156847	0.923101070461365	0	0	0.0	-0.00013662487348116865	-0.00013662487348116865
4108	0.009752520356140245	0.0011090164284049027	-0.0010927397179719528	0.9411406195324498	-1	0	0	0.2	1	1.0	5	1.0	1.0	6	5	0	0	0	0.14285714285714285	7	1	7	0.0	0	0.7496242141412636	0.9503172517866221	0.4164942051783044	0.7960319989334617	0.2926950466943897	0.9586290774298459	0.8529974485156847	0.923101070461365	0	0	0.0	-0.00010927397179719528	-0.00010927397179719528
3990	0.00905499073144969	0.0036635267643024133	-0.0034807918308631526	0.9788420533892005	-1	0	0	0.5	2	0.75	3	1.0	0.75	5	3	0	0	0	0.16666666666666666	6	1	6	0.0	0.4	0.697453750002102	0.9237945815992522	0.46207790755239014	0.7794026317048357	0.2926950466943897	0.9600721710091538	0.8461791515282587	0.909898279774788	0	0	0.0	-0.00034807918308631526	-0.00034807918308631526
2818	0.009861673795400028	0.0014342465112037815	-0.001414977501103558	0.9412678351677995	-1	0	0	0.2	1	1.0	5	1.0	1.0	6	5	0	0	0	0.14285714285714285	7	1	7	0.0	0	0.7496242141412636	0.9503172517866221	0.4164942051783044	0.7960319989334617	0.273139816173238	0.9600972130417229	0.8638175155378214	0.9239875123697603	0	0	0.0	-0.0001414977501103558	-0.0001414977501103558
2088	0.009498793792823045	0.0010810889794687353	-0.0010691347441788397	0.94084789733846	-1	0	0	0.2	1	1.0	5	1.0	1.0	6	5	0	0	0	0.14285714285714285	7	1	7	0.0	0	0.7496242141412636	0.9503172517866221	0.4164942051783044	0.7960319989334617	0.273139816173238	0.9600972130417229	0.8638175155378214	0.9239875123697603	0	0	0.0	-0.00010691347441788396	-0.00010691347441788396
582	0.0017752999852094374	0.0017156114702194909	-0.0017156114691720885	0.9863641174703269	-1	0	0	1.0	1	0	0	1.0	0	1	0	0	0	0	0.5	1	2	2	0.0	0	0	0	0	0	0	0	0	0	0	0	0	-0.00017156114691720885	-0.00017156114691720885
2820	0.009353266589502708	0.0011296331328434176	-0.0010950928182975267	0.9427267444107037	-1	0	0	0.2	1	1.0	5	1.0	1.0	6	5	0	0	0	0.14285714285714285	7	1	7	0.0	0	0.7496242141412636	0.9503172517866221	0.4164942051783044	0.7960319989334617	0.273139816173238	0.9600972130417229	0.8638175155378214	0.9239875123697603	0	0	0.0	-0.00010950928182975268	-0.00010950928182975268
2372	0.009270273535575494	0.0011093130919439444	-0.0011073508659472514	0.9424052208767342	-1	0	0	0.2	1	1.0	5	1.0	1.0	6	5	0	0	0	0.14285714285714285	7	1	7	0.0	0	0.7496242141412636	0.9503172517866221	0.4164942051783044	0.7960319989334617	0.273139816173238	0.9600972130417229	0.8638175155378214	0.9239875123697603	0	0	0.0	-0.00011073508659472514	-0.00011073508659472514
1429	0.009886025278279436	0.0011193980246033614	-0.0011099832427296122	0.9415691395093791	-1	0	0	0.2	1	1.0	5	1.0	1.0	6	5	0	0	0	0.14285714285714285	7	1	7	0.0	0	0.7496242141412636	0.9503172517866221	0.4164942051783044	0.7960319989334617	0.273139816173238	0.9600972130417229	0.8638175155378214	0.9239875123697603	0	0	0.0	-0.00011099832427296122	-0.00011099832427296122
3171	0.009575398143928689	0.0010885464376686083	-0.0010882856993683614	0.9396421664210113	-1	0	0	0.2	1	1.0	5	1.0	1.0	6	5	0	0	0	0.14285714285714285	7	1	7	0.0	0	0.7496242141412636	0.9503172517866221	0.4164942051783044	0.7960319989334617	0.273139816173238	0.9600972130417229	0.8638175155378214	0.9239875123697603	0	0	0.0	-0.00010882856993683614	-0.00010882856993683614
4786	0.009527122689050066	0.0013400017251066333	-0.0013076302221847703	0.9402626604434329	-1	0	0	0.2	1	1.0	5	1.0	1.0	6	5	0	0	0	0.14285714285714285	7	1	7	0.0	0	0.7496242141412636	0.9503172517866221	0.4164942051783044	0.7960319989334617	0.2926950466943897	0.9586290774298459	0.8529974485156847	0.923101070461365	0	0	0.0	-0.00013076302221847703	-0.00013076302221847703
4078	0.00969686225373207	0.0012682378167261415	-0.001147593947931514	0.9406906084583573	-1	0	0	0.2	1	1.0	5	1.0	1.0	6	5	0	0	0	0.14285714285714285	7	1	7	0.0	0	0.7496242141412636	0.9573974798107627	0.31392264661219926	0.8194715212211034	0.2926950466943897	0.9439802685051779	0.8693588201322442	0.9229527526147349	0	0	0.0	-0.00011475939479315141	-0.00011475939479315141
75	0.0017760642080469407	0.0017291316723604597	-0.001728129309136359	0.9838163831874862	-1	0	0	1.0	1	0	0	1.0	0	0	0	1	1	0	0.5	2	1	2	0.16666666666666666	0	0	0	0	0	0	0	0	0	0	0	0	-0.1	-0.1
2536	0.009616024108211066	0.001184361555738496	-0.0011217556562998399	0.9406233058796617	-1	0	0	0.2	1	1.0	5	1.0	1.0	6	5	0	0	0	0.14285714285714285	7	1	7	0.0	0	0.7496242141412636	0.9503172517866221	0.4164942051783044	0.7960319989334617	0.2905261560485502	0.9592688883361068	0.8542276872688221	0.923484771967422	0	0	0.0	-0.00011217556562998399	-0.00011217556562998399
1813	0.009871986164394326	0.0011336914669143302	-0.0011126852195502317	0.940393715973962	-1	0	0	0.2	1	1.0	5	1.0	1.0	6	5	0	0	0	0.14285714285714285	7	1	7	0.0	0	0.7496242141412636	0.9503172517866221	0.4164942051783044	0.7960319989334617	0.2926950466943897	0.9586290774298459	0.8529974485156847	0.923101070461365	0	0	0.0	-0.00011126852195502317	-0.00011126852195502317
1065	0.00960802984140864	0.0014127784724169352	-0.0013058887259217431	0.94069194706211	-1	0	0	0.2	1	1.0	5	1.0	1.0	6	5	0	0	0	0.14285714285714285	7	1	7	0.0	0	0.5500995026765195	0.9422458826169234	0.31392264661219926	0.8394858222650313	0.2926950466943897	0.9424135036371559	0.8477519014657522	0.9178794914663465	0	0	0.0	-0.0001305888725921743	-0.0001305888725921743
4129	0.00959485639400802	0.0012739577912266784	-0.0011375645902974658	0.9428377502976492	-1	0	0	0.2	1	1.0	5	1.0	1.0	6	5	0	0	0	0.14285714285714285	7	1	7	0.0	0	0.7496242141412636	0.9573974798107627	0.31392264661219926	0.8194715212211034	0.2926950466943897	0.9439802685051779	0.8693588201322442	0.9229527526147349	0	0	0.0	-0.00011375645902974659	-0.00011375645902974659
1834	0.009548287861751556	0.0012796890114614935	-0.001235544946129928	0.9419922801390399	-1	0	0	0.2	1	1.0	5	1.0	1.0	6	5	0	0	0	0.14285714285714285	7	1	7	0.0	0	0.7496242141412636	0.9503172517866221	0.4164942051783044	0.7960319989334617	0.273139816173238	0.9600972130417229	0.8638175155378214	0.9239875123697603	0	0	0.0	-0.0001235544946129928	-0.0001235544946129928
774	0.001746682421717765	0.0016853325613214057	-0.001685332559786402	0.9863687631550767	-1	0	0	1.0	1	0	0	1.0	0	1	0	0	0	0	0.5	1	2	2	0.0	0	0	0	0	0	0	0	0	0	0	0	0	-0.0001685332559786402	-0.0001685332559786402
4443	0.00950231637733701	0.0013924928575756823	-0.001353914518342535	0.9396327827637263	-1	0	0	0.2	1	1.0	5	1.0	1.0	6	5	0	0	0	0.14285714285714285	7	1	7	0.0	0	0.7496242141412636	0.9503172517866221	0.4164942051783044	0.7960319989334617	0.2926950466943897	0.9586290774298459	0.8529974485156847	0.923101070461365	0	0	0.0	-0.0001353914518342535	-0.0001353914518342535
3966	0.009668046121654427	0.0012904257555722666	-0.0012584249473878645	0.9405269007069667	-1	0	0	0.2	1	1.0	5	1.0	1.0	6	5	0	0	0	0.14285714285714285	7	1	7	0.0	0	0.7496242141412636	0.9503172517866221	0.4164942051783044	0.7960319989334617	0.2926950466943897	0.9586290774298459	0.8529974485156847	0.923101070461365	0	0	0.0	-0.00012584249473878646	-0.00012584249473878646
3445	0.009576664962341469	0.0011789806437595832	-0.00112428939617438	0.9406007772773485	-1	0	0	0.2	1	1.0	5	1.0	1.0	6	5	0	0	0	0.14285714285714285	7	1	7	0.0	0	0.7496242141412636	0.9503172517866221	0.4164942051783044	0.7960319989334617	0.2926950466943897	0.9586290774298459	0.8529974485156847	0.923101070461365	0	0	0.0	-0.000112428939617438	-0.000112428939617438
4133	0.009581876834542008	0.0011151811119124895	-0.0010842344114686756	0.940815267170485	-1	0	0	0.2	1	1.0	5	1.0	1.0	6	5	0	0	0	0.14285714285714285	7	1	7	0.0	0	0.7496242141412636	0.9503172517866221	0.4164942051783044	0.7960319989334617	0.273139816173238	0.9600972130417229	0.8638175155378214	0.9239875123697603	0	0	0.0	-0.00010842344114686756	-0.00010842344114686756
3239	0.014867730235070702	0.0017881468248192504	-0.0012832967698975875	0.9405209777460418	-1	0	0	0.16666666666666666	1	1.0	6	1.0	1.0	7	6	0	0	0	0.125	8	1	8	0.0	0	0.8017946782804252	0.9525026500634282	0.37091050280421867	0.8068630978239313	0.3016355559108689	0.948851390854039	0.8595636757258446	0.9205295269057607	0	0	0.0	-0.00012832967698975874	-0.00012832967698975874
2837	0.009653135904338861	0.0011496460530998724	-0.001003976624677078	0.9419477266072036	-1	0	0	0.2	1	1.0	5	1.0	1.0	6	5	0	0	0	0.14285714285714285	7	1	7	0.0	0	0.7496242141412636	0.9573974798107627	0.31392264661219926	0.8194715212211034	0.2926950466943897	0.9439802685051779	0.8693588201322442	0.9229527526147349	0	0	0.0	-0.0001003976624677078	-0.0001003976624677078
2175	0.00964815790327602	0.0016122773446908178	-0.0015580854959461221	0.9429469488644101	-1	0	0	0.2	1	1.0	5	1.0	1.0	6	5	0	0	0	0.14285714285714285	7	1	7	0.0	0	0.7308086271335178	0.9496639495447182	0.4164942051783044	0.7960319989334617	0.273139816173238	0.9600972130417229	0.8566574859739439	0.9236649431180679	0	0	0.0	-0.0001558085495946122	-0.0001558085495946122
1209	0.009372592900638082	0.0012463599744503772	-0.0011419256104219012	0.9425614783525368	-1	0	0	0.2	1	1.0	5	1.0	1.0	6	5	0	0	0	0.14285714285714285	7	1	7	0.0	0	0.7112353510475782	0.942016453751835	0.47753202658854743	0.8938608572135672	0.273139816173238	0.971404990992216	0.8109853906125188	0.9434663493601275	0	0	0.0	-0.00011419256104219012	-0.00011419256104219012
1588	0.0041621451604241765	0.0025350457479619707	-0.0025236312702460258	0.9689516369516665	-1	0	0	0.3333333333333333	1	1.0	2	1.0	1.0	3	2	0	0	0	0.25	4	1	4	0.0	0	0.703657021943237	0.7306373133913354	0.5841535503728762	0.9068517452226497	0.3638746198930746	0.9550283919570087	0.909074790768615	0.8918505900858681	0	0	0.0	-0.00025236312702460256	-0.00025236312702460256
29	0.02216517780901074	0.008686946955663674	-0.008679121726304653	0.871074842617205	-1	0	0	0.1	1	1.0	13	0.5357142857142857	0.7692307692307693	10	10	4	1	0	0.14285714285714285	14	2	15	0.08333333333333333	0	0.4725958184918092	0.9142857769368781	0.3380121175578154	0.9334009750804698	0.42804724989201387	0.9066684026398125	0.8269330069542987	0.9188603550221393	1.0	0	0.0	-0.0008679121726304654	-0.0008679121726304654
2046	0.009413180474744926	0.0011194359967837961	-0.0010942123713224324	0.9409341544679394	-1	0	0	0.2	1	1.0	5	1.0	1.0	6	5	0	0	0	0.14285714285714285	7	1	7	0.0	0	0.7496242141412636	0.9503172517866221	0.4164942051783044	0.7960319989334617	0.273139816173238	0.9600972130417229	0.8638175155378214	0.9239875123697603	0	0	0.0	-0.00010942123713224324	-0.00010942123713224324
510	0.0017757802598346664	0.0017156408356003836	-0.0017156408315624893	0.9863699835759026	-1	0	0	1.0	1	0	0	1.0	0	1	0	0	0	0	0.5	1	2	2	0.0	0	0	0	0	0	0	0	0	0	0	0	0	-0.00017156408315624892	-0.00017156408315624892
3416	0.00964985991654513	0.0011287328729035777	-0.0011010787646512682	0.942455823437537	-1	0	0	0.2	1	1.0	5	1.0	1.0	6	5	0	0	0	0.14285714285714285	7	1	7	0.0	0	0.7496242141412636	0.9503172517866221	0.4164942051783044	0.7960319989334617	0.273139816173238	0.9600972130417229	0.8638175155378214	0.9239875123697603	0	0	0.0	-0.00011010787646512682	-0.00011010787646512682
2067	0.009817338067517193	0.0010760064434980102	-0.001036852302950659	0.9404685065766651	-1	0	0	0.2	1	1.0	5	1.0	1.0	6	5	0	0	0	0.14285714285714285	7	1	7	0.0	0	0.7496242141412636	0.9503172517866221	0.4164942051783044	0.7960319989334617	0.2926950466943897	0.9586290774298459	0.8529974485156847	0.923101070461365	0	0	0.0	-0.00010368523029506589	-0.00010368523029506589
4490	0.00942781853034149	0.0012453733375455106	-0.0012264579072015043	0.9404287300770066	-1	0	0	0.2	1	1.0	5	1.0	1.0	6	5	0	0	0	0.14285714285714285	7	1	7	0.0	0	0.7496242141412636	0.9503172517866221	0.4164942051783044	0.7960319989334617	0.273139816173238	0.9600972130417229	0.8638175155378214	0.9239875123697603	0	0	0.0	-0.00012264579072015044	-0.00012264579072015044
1098	0.009602454896031154	0.001326946477774393	-0.0012843764344901175	0.9420302897237168	-1	0	0	0.2	1	1.0	5	1.0	1.0	6	5	0	0	0	0.14285714285714285	7	1	7	0.0	0	0.7496242141412636	0.9532036764759143	0.47753202658854743	0.9120742179274784	0.2926950466943897	0.9375276392464549	0.8693588201322442	0.9362705728056753	0	0	0.0	-0.00012843764344901175	-0.00012843764344901175
1754	0.009610419583266831	0.0012678750391039951	-0.0012597073370346546	0.9408344225985357	-1	0	0	0.2	1	1.0	5	1.0	1.0	6	5	0	0	0	0.14285714285714285	7	1	7	0.0	0	0.7496242141412636	0.9503172517866221	0.4164942051783044	0.7960319989334617	0.2926950466943897	0.9586290774298459	0.8529974485156847	0.923101070461365	0	0	0.0	-0.00012597073370346546	-0.00012597073370346546
1221	0.009765779296976435	0.0012359553660667493	-0.0011559445819262718	0.9428050199941225	-1	0	0	0.2	1	1.0	5	1.0	1.0	6	5	0	0	0	0.14285714285714285	7	1	7	0.0	0	0.7496242141412636	0.9503172517866221	0.4164942051783044	0.7960319989334617	0.273139816173238	0.9600972130417229	0.8638175155378214	0.9239875123697603	0	0	0.0	-0.00011559445819262718	-0.00011559445819262718
2827	0.009628442743196188	0.0011807725374405255	-0.0011498216172619632	0.9420849092495798	-1	0	0	0.2	1	1.0	5	1.0	1.0	6	5	0	0	0	0.14285714285714285	7	1	7	0.0	0	0.7496242141412636	0.9503172517866221	0.4164942051783044	0.7960319989334617	0.2926950466943897	0.9586290774298459	0.8529974485156847	0.923101070461365	0	0	0.0	-0.00011498216172619632	-0.00011498216172619632
2425	0.009387517130380553	0.0012461158889357515	-0.0012443259528150806	0.9405797219515548	-1	0	0	0.2	1	1.0	5	1.0	1.0	6	5	0	0	0	0.14285714285714285	7	1	7	0.0	0	0.7496242141412636	0.9503172517866221	0.4164942051783044	0.7960319989334617	0.273139816173238	0.9600972130417229	0.8638175155378214	0.9239875123697603	0	0	0.0	-0.00012443259528150806	-0.00012443259528150806
2206	0.009738930321591446	0.0012910257789309027	-0.0012895237504855221	0.9408124004033714	-1	0	0	0.2	1	1.0	5	1.0	1.0	6	5	0	0	0	0.14285714285714285	7	1	7	0.0	0	0.7496242141412636	0.9503172517866221	0.4164942051783044	0.7960319989334617	0.273139816173238	0.9600972130417229	0.8638175155378214	0.9239875123697603	0	0	0.0	-0.00012895237504855221	-0.00012895237504855221
2048	0.009622806592946691	0.0012317567053357044	-0.0011740263111320566	0.9426163691979178	-1	0	0	0.2	1	1.0	5	1.0	1.0	6	5	0	0	0	0.14285714285714285	7	1	7	0.0	0	0.7496242141412636	0.9503172517866221	0.4164942051783044	0.7960319989334617	0.273139816173238	0.9600972130417229	0.8638175155378214	0.9239875123697603	0	0	0.0	-0.00011740263111320567	-0.00011740263111320567
1537	0.009873030185764832	0.0011829067765328628	-0.0011786654212814682	0.9395309500329629	-1	0	0	0.2	1	1.0	5	1.0	1.0	6	5	0	0	0	0.14285714285714285	7	1	7	0.0	0	0.7496242141412636	0.9503172517866221	0.4164942051783044	0.7960319989334617	0.273139816173238	0.9600972130417229	0.8638175155378214	0.9239875123697603	0	0	0.0	-0.00011786654212814682	-0.00011786654212814682
4698	0.02219981250841868	0.009400373444032443	-0.008103998753395326	0.8480253829947817	-1	0	0	0.14285714285714285	1	1.0	8	1.0	1.0	9	8	0	0	0	0.1	10	1	10	0.0	0	0.8017946782804252	0.9267015016020949	0.46207790755239014	0.7823746238079624	0.2926950466943897	0.9393664332177974	0.8890919564002319	0.8989551783746521	0	0	0.0	-0.0008103998753395327	-0.0008103998753395327
4535	0.009564406507621746	0.0015165735171480004	-0.0013902494637328237	0.9404178349935729	-1	0	0	0.2	1	1.0	5	1.0	1.0	6	5	0	0	0	0.14285714285714285	7	1	7	0.0	0	0.7496242141412636	0.9503172517866221	0.4164942051783044	0.7960319989334617	0.2926950466943897	0.9586290774298459	0.8529974485156847	0.923101070461365	0	0	0.0	-0.00013902494637328238	-0.00013902494637328238
4852	0.009785325310031947	0.0012661406109879983	-0.0011904632759831217	0.9402506820038661	-1	0	0	0.2	1	1.0	5	1.0	1.0	6	5	0	0	0	0.14285714285714285	7	1	7	0.0	0	0.7496242141412636	0.9573974798107627	0.31392264661219926	0.8194715212211034	0.2926950466943897	0.9439802685051779	0.8693588201322442	0.9229527526147349	0	0	0.0	-0.00011904632759831216	-0.00011904632759831216
3172	0.008851677942557644	0.0036457747752511424	-0.003483392856041639	0.978866822387551	-1	0	0	0.5	2	0.75	3	1.0	0.75	5	3	0	0	0	0.16666666666666666	6	1	6	0.0	0.4	0.697453750002102	0.9237945815992522	0.46207790755239014	0.7794026317048357	0.2926950466943897	0.9622192914232974	0.8595636757258446	0.9114575701272385	0	0	0.0	-0.00034833928560416394	-0.00034833928560416394
3059	0.009623629539832403	0.001387205196842	-0.0013153149986886885	0.9410158562299876	-1	0	0	0.2	1	1.0	5	1.0	1.0	6	5	0	0	0	0.14285714285714285	7	1	7	0.0	0	0.7496242141412636	0.9503172517866221	0.4164942051783044	0.7960319989334617	0.2926950466943897	0.9586290774298459	0.8529974485156847	0.923101070461365	0	0	0.0	-0.00013153149986886884	-0.00013153149986886884
4324	0.009664624399204264	0.0011511376022846982	-0.0011351360380841033	0.9398961299191656	-1	0	0	0.2	1	1.0	5	1.0	1.0	6	5	0	0	0	0.14285714285714285	7	1	7	0.0	0	0.7496242141412636	0.9573974798107627	0.31392264661219926	0.8194715212211034	0.2926950466943897	0.9439802685051779	0.8693588201322442	0.9229527526147349	0	0	0.0	-0.00011351360380841033	-0.00011351360380841033
1740	0.009764746677443318	0.001200460127173449	-0.0011989715334085756	0.9401361542787914	-1	0	0	0.2	1	1.0	5	1.0	1.0	6	5	0	0	0	0.14285714285714285	7	1	7	0.0	0	0.7496242141412636	0.9503172517866221	0.4164942051783044	0.7960319989334617	0.2926950466943897	0.9586290774298459	0.8529974485156847	0.923101070461365	0	0	0.0	-0.00011989715334085756	-0.00011989715334085756
3563	0.009638244673711806	0.0013330400905047287	-0.0013147818412447946	0.9403715970021196	-1	0	0	0.2	1	1.0	5	1.0	1.0	6	5	0	0	0	0.14285714285714285	7	1	7	0.0	0	0.7496242141412636	0.9503172517866221	0.4164942051783044	0.7960319989334617	0.273139816173238	0.9600972130417229	0.8638175155378214	0.9239875123697603	0	0	0.0	-0.00013147818412447947	-0.00013147818412447947
4261	0.004307911873583137	0.0026319120876236476	-0.0025647066169617295	0.9679837626290373	-1	0	0	0.25	1	1.0	3	1.0	1.0	4	3	0	0	0	0.2	5	1	5	0.0	0	0.5406741479088745	0.9755626653034941	0.31392264661219926	0.7027546229485999	0.5029171864177491	0.9725993627629216	0.7710220169557706	0.9373554594505068	0	0	0.0	-0.00025647066169617297	-0.00025647066169617297
914	0.009733378115967656	0.0010372283474663715	-0.0010273239888657563	0.9402242463854245	-1	0	0	0.2	1	1.0	5	1.0	1.0	6	5	0	0	0	0.14285714285714285	7	1	7	0.0	0	0.7496242141412636	0.9503172517866221	0.4164942051783044	0.7960319989334617	0.273139816173238	0.9600972130417229	0.8638175155378214	0.9239875123697603	0	0	0.0	-0.00010273239888657563	-0.00010273239888657563
1572	0.00976382611946941	0.0009807919110594908	-0.0009549583762155117	0.9396286011392776	-1	0	0	0.2	1	1.0	5	1.0	1.0	6	5	0	0	0	0.14285714285714285	7	1	7	0.0	0	0.7496242141412636	0.9503172517866221	0.4164942051783044	0.7960319989334617	0.273139816173238	0.9600972130417229	0.8638175155378214	0.9239875123697603	0	0	0.0	-9.549583762155116e-05	-9.549583762155116e-05
4121	0.009686274644825146	0.0011011931590935156	-0.001045698926646502	0.9404627891212749	-1	0	0	0.2	1	1.0	5	1.0	1.0	6	5	0	0	0	0.14285714285714285	7	1	7	0.0	0	0.7496242141412636	0.9503172517866221	0.4164942051783044	0.7960319989334617	0.2926950466943897	0.9586290774298459	0.8529974485156847	0.923101070461365	0	0	0.0	-0.0001045698926646502	-0.0001045698926646502
4636	0.009512090272824897	0.00123090119847703	-0.0012284849164653953	0.941798397844579	-1	0	0	0.2	1	1.0	5	1.0	1.0	6	5	0	0	0	0.14285714285714285	7	1	7	0.0	0	0.7496242141412636	0.9503172517866221	0.4164942051783044	0.7960319989334617	0.273139816173238	0.9600972130417229	0.8638175155378214	0.9239875123697603	0	0	0.0	-0.00012284849164653953	-0.00012284849164653953
3684	0.00983416585925078	0.0010699848826697352	-0.0010548728754881584	0.9406904531640377	-1	0	0	0.2	1	1.0	5	1.0	1.0	6	5	0	0	0	0.14285714285714285	7	1	7	0.0	0	0.7496242141412636	0.9503172517866221	0.4164942051783044	0.7960319989334617	0.2926950466943897	0.9586290774298459	0.8529974485156847	0.923101070461365	0	0	0.0	-0.00010548728754881584	-0.00010548728754881584
1436	0.009648076394810216	0.0012420872322142717	-0.0012243665785695548	0.9392274151566283	-1	0	0	0.2	1	1.0	5	1.0	1.0	6	5	0	0	0	0.14285714285714285	7	1	7	0.0	0	0.7496242141412636	0.9503172517866221	0.4164942051783044	0.7960319989334617	0.273139816173238	0.9600972130417229	0.8638175155378214	0.9239875123697603	0	0	0.0	-0.00012243665785695548	-0.00012243665785695548
1016	0.009717044458102184	0.0013230814470825262	-0.0013222498450862143	0.9397802333285825	-1	0	0	0.2	1	1.0	5	1.0	1.0	6	5	0	0	0	0.14285714285714285	7	1	7	0.0	0	0.7496242141412636	0.9532036764759143	0.47753202658854743	0.9120742179274784	0.2926950466943897	0.9375276392464549	0.8693588201322442	0.9362705728056753	0	0	0.0	-0.00013222498450862142	-0.00013222498450862142
2160	0.009583142314041523	0.0012295973584224072	-0.0012229639905482455	0.9405297143417698	-1	0	0	0.2	1	1.0	5	1.0	1.0	6	5	0	0	0	0.14285714285714285	7	1	7	0.0	0	0.7496242141412636	0.9503172517866221	0.4164942051783044	0.7960319989334617	0.2926950466943897	0.9586290774298459	0.8529974485156847	0.923101070461365	0	0	0.0	-0.00012229639905482454	-0.00012229639905482454
4743	0.011989295617511485	0.004196828473312465	-0.003942425249143122	0.9594323378839725	-1	0	0	0.25	1	1.0	4	1.0	1.0	5	4	0	0	0	0.16666666666666666	6	1	6	0.0	0	0.697453750002102	0.9474457942814245	0.46207790755239014	0.8134776190339431	0.2535845856520863	0.9146413615252447	0.8595636757258446	0.9042576889388512	0	0	0.0	-0.0003942425249143122	-0.0003942425249143122
2587	0.009611445019913923	0.00141944489159819	-0.0012732627945244827	0.9414537317757035	-1	0	0	0.2	1	1.0	5	1.0	1.0	6	5	0	0	0	0.14285714285714285	7	1	7	0.0	0	0.7496242141412636	0.9503172517866221	0.4164942051783044	0.7960319989334617	0.273139816173238	0.9600972130417229	0.8638175155378214	0.9239875123697603	0	0	0.0	-0.00012732627945244828	-0.00012732627945244828
540	0.009564129152977765	0.0012656650802530664	-0.001258231386574352	0.9392424708646943	-1	0	0	0.2	1	1.0	5	1.0	1.0	6	5	0	0	0	0.14285714285714285	7	1	7	0.0	0	0.7496242141412636	0.9503172517866221	0.4164942051783044	0.7960319989334617	0.273139816173238	0.9600972130417229	0.8638175155378214	0.9239875123697603	0	0	0.0	-0.0001258231386574352	-0.0001258231386574352
1317	0.009609467238788874	0.0011307803483289916	-0.0010683719865152885	0.9424252926746454	-1	0	0	0.2	1	1.0	5	1.0	1.0	6	5	0	0	0	0.14285714285714285	7	1	7	0.0	0	0.7496242141412636	0.9532036764759143	0.47753202658854743	0.9120742179274784	0.2926950466943897	0.9375276392464549	0.8693588201322442	0.9362705728056753	0	0	0.0	-0.00010683719865152885	-0.00010683719865152885
436	0.0037909377511668087	0.0035415641058607083	-0.0034414843353440115	0.9776996735480695	-1	0	0	0.6666666666666666	2	0.5	1	0.6666666666666666	0.5	2	1	1	0	0	0.6666666666666666	2	3	4	0.0	0	0.2815807170745265	0.502113780082072	0.6725509511229399	0.9127715787746511	0.7066146648625409	0.8940306940091624	0.9344776658687561	0.8170270309849972	0	0	0.0	-0.00034414843353440115	-0.00034414843353440115
1765	0.0088353229761643	0.00372603557734603	-0.0034967712312749494	0.9787249404231779	-1	0	0	0.5	2	0.75	3	1.0	0.75	5	3	0	0	0	0.16666666666666666	6	1	6	0.0	0.4	0.697453750002102	0.9237945815992522	0.46207790755239014	0.7794026317048357	0.2926950466943897	0.9622192914232974	0.8595636757258446	0.9114575701272385	0	0	0.0	-0.0003496771231274949	-0.0003496771231274949
731	0.0017734603018460656	0.0017156480075888386	-0.0017156480075369573	0.9863647987505411	-1	0	0	1.0	1	0	0	1.0	0	1	0	0	0	0	0.5	1	2	2	0.0	0	0	0	0	0	0	0	0	0	0	0	0	-0.00017156480075369575	-0.00017156480075369575
1153	0.009814388374577957	0.0008184666059032549	-0.0008147780777035113	0.9413892033303854	-1	0	0	0.2	1	1.0	5	1.0	1.0	6	5	0	0	0	0.14285714285714285	7	1	7	0.0	0	0.7496242141412636	0.9503172517866221	0.4164942051783044	0.7960319989334617	0.273139816173238	0.9600972130417229	0.8638175155378214	0.9239875123697603	0	0	0.0	-8.147780777035113e-05	-8.147780777035113e-05
597	0.0017747955168809471	0.0017156254635024464	-0.0017156254633477145	0.9863561778369376	-1	0	0	1.0	1	0	0	1.0	0	1	0	0	0	0	0.5	1	2	2	0.0	0	0	0	0	0	0	0	0	0	0	0	0	-0.00017156254633477144	-0.00017156254633477144
930	0.0017734963873909197	0.0017156759858177448	-0.0017156759830449667	0.9863729765767124	-1	0	0	1.0	1	0	0	1.0	0	1	0	0	0	0	0.5	1	2	2	0.0	0	0	0	0	0	0	0	0	0	0	0	0	-0.00017156759830449668	-0.00017156759830449668
4343	0.009577621272089271	0.0012215390562008263	-0.0011882750587370373	0.9414511438820962	-1	0	0	0.2	1	1.0	5	1.0	1.0	6	5	0	0	0	0.14285714285714285	7	1	7	0.0	0	0.7496242141412636	0.9503172517866221	0.4164942051783044	0.7960319989334617	0.2926950466943897	0.9586290774298459	0.8529974485156847	0.923101070461365	0	0	0.0	-0.00011882750587370373	-0.00011882750587370373
1742	0.0049177145255530985	0.002871677940869499	-0.0028664584599828614	0.9676814424652653	-1	0	0	0.25	1	1.0	3	1.0	1.0	4	3	0	0	0	0.2	5	1	5	0.0	0	0.48850368376971287	0.9602929182287064	0.31392264661219926	0.7027546229485999	0.5029171864177491	0.9751231147754084	0.7311051480081595	0.9290109196909458	0	0	0.0	-0.00028664584599828616	-0.00028664584599828616
3935	0.009451201035739144	0.0013942631169003713	-0.0013807616557700568	0.9401831087596711	-1	0	0	0.2	1	1.0	5	1.0	1.0	6	5	0	0	0	0.14285714285714285	7	1	7	0.0	0	0.7496242141412636	0.9503172517866221	0.4164942051783044	0.7960319989334617	0.2926950466943897	0.9586290774298459	0.8529974485156847	0.923101070461365	0	0	0.0	-0.0001380761655770057	-0.0001380761655770057
4039	0.009810188981421322	0.0010385206967174698	-0.0010282131525289552	0.9418059025075135	-1	0	0	0.2	1	1.0	5	1.0	1.0	6	5	0	0	0	0.14285714285714285	7	1	7	0.0	0	0.7496242141412636	0.9503172517866221	0.4164942051783044	0.7960319989334617	0.2926950466943897	0.9586290774298459	0.8529974485156847	0.923101070461365	0	0	0.0	-0.00010282131525289552	-0.00010282131525289552
3413	0.009630685843558964	0.0009936329163965378	-0.000992349697125257	0.9412329493017276	-1	0	0	0.2	1	1.0	5	1.0	1.0	6	5	0	0	0	0.14285714285714285	7	1	7	0.0	0	0.7496242141412636	0.9503172517866221	0.4164942051783044	0.7960319989334617	0.273139816173238	0.9600972130417229	0.8638175155378214	0.9239875123697603	0	0	0.0	-9.923496971252571e-05	-9.923496971252571e-05
384	0.001773498598591482	0.0017156668516848394	-0.001715666849291404	0.98637143986727	-1	0	0	1.0	1	0	0	1.0	0	1	0	0	0	0	0.5	1	2	2	0.0	0	0	0	0	0	0	0	0	0	0	0	0	-0.0001715666849291404	-0.0001715666849291404
2218	0.009641866219124579	0.0009675600431100549	-0.0009575598599407855	0.9421971704149671	-1	0	0	0.2	1	1.0	5	1.0	1.0	6	5	0	0	0	0.14285714285714285	7	1	7	0.0	0	0.7496242141412636	0.9503172517866221	0.4164942051783044	0.7960319989334617	0.2734244252304463	0.960074494313365	0.86366445683112	0.9239736316081488	0	0	0.0	-9.575598599407856e-05	-9.575598599407856e-05
259	0.014102079612175874	0.0023277253601188493	-0.002089868809162868	0.9630816131169307	-1	0.25	1	0.4	4	0.6923076923076923	9	0.3409090909090909	0.5384615384615384	7	7	7	5	0	0.36363636363636365	11	4	15	0.2777777777777778	0.5	0.8683025105292883	0.7789059700953278	0.3450399941762791	0.7862169999440658	0.22521503602451584	0.7877882968024892	0.9289224406756104	0.7843287287036418	0.14285714285714285	0.8571428571428571	0.0	-0.0002089868809162868	-0.0002089868809162868
4247	0.009703250337416069	0.0011363474203496375	-0.0011354591234801043	0.9397635631905362	-1	0	0	0.2	1	1.0	5	1.0	1.0	6	5	0	0	0	0.14285714285714285	7	1	7	0.0	0	0.7496242141412636	0.9503172517866221	0.4164942051783044	0.7960319989334617	0.2926950466943897	0.9586290774298459	0.8529974485156847	0.923101070461365	0	0	0.0	-0.00011354591234801042	-0.00011354591234801042
5049	0.009535048686621535	0.001055353634485549	-0.0010344458967189271	0.9409352298274694	-1	0	0	0.2	1	1.0	5	1.0	1.0	6	5	0	0	0	0.14285714285714285	7	1	7	0.0	0	0.7496242141412636	0.9503172517866221	0.4164942051783044	0.7960319989334617	0.273139816173238	0.9600972130417229	0.8638175155378214	0.9239875123697603	0	0	0.0	-0.00010344458967189272	-0.00010344458967189272
2168	0.009788824043919299	0.0014582871545196561	-0.0014262451459678928	0.9398802740656627	-1	0	0	0.2	1	1.0	5	1.0	1.0	6	5	0	0	0	0.14285714285714285	7	1	7	0.0	0	0.7496242141412636	0.9503172517866221	0.4164942051783044	0.7960319989334617	0.2926950466943897	0.9586290774298459	0.8529974485156847	0.923101070461365	0	0	0.0	-0.00014262451459678928	-0.00014262451459678928
2415	0.009690435312501647	0.0011762021708282787	-0.0011740640582744185	0.9403473318774029	-1	0	0	0.2	1	1.0	5	1.0	1.0	6	5	0	0	0	0.14285714285714285	7	1	7	0.0	0	0.7496242141412636	0.9503172517866221	0.4164942051783044	0.7960319989334617	0.273139816173238	0.9600972130417229	0.8638175155378214	0.9239875123697603	0	0	0.0	-0.00011740640582744185	-0.00011740640582744185
3333	0.011782642799335755	0.004653944359906263	-0.004441971016209481	0.9604291706710212	-1	0	0	0.4	2	0.8	4	0.5833333333333334	0.8	6	4	0	0	0	0.3333333333333333	6	2	7	0.0	0	0.7496242141412636	0.9503172517866221	0.4164942051783044	0.7960319989334617	0.2926950466943897	0.9586290774298459	0.8529974485156847	0.923101070461365	0	0	0.0	-0.0004441971016209481	-0.0004441971016209481
2197	0.009676836443224401	0.0012565497830108853	-0.0012282209175259245	0.9416048242904768	-1	0	0	0.2	1	1.0	5	1.0	1.0	6	5	0	0	0	0.14285714285714285	7	1	7	0.0	0	0.7496242141412636	0.9503172517866221	0.4164942051783044	0.7960319989334617	0.2926950466943897	0.9586290774298459	0.8529974485156847	0.923101070461365	0	0	0.0	-0.00012282209175259245	-0.00012282209175259245
2090	0.01029428378768923	0.0015997302525312515	-0.0015017560294307256	0.9419601579036254	-1	0	0	0.2	1	1.0	5	1.0	1.0	6	5	0	0	0	0.14285714285714285	7	1	7	0.0	0	0.7914953036998771	0.9528036728428602	0.4164942051783044	0.7960319989334617	0.273139816173238	0.9600972130417229	0.8753010648076676	0.9252410811138226	0	0	0.0	-0.00015017560294307256	-0.00015017560294307256
772	0.001742134746236135	0.0016852817021365562	-0.0016852817018222501	0.9863534271063973	-1	0	0	1.0	1	0	0	1.0	0	1	0	0	0	0	0.5	1	2	2	0.0	0	0	0	0	0	0	0	0	0	0	0	0	-0.000168528170182225	-0.000168528170182225
1920	0.009730878864382175	0.0011830519594517078	-0.001136296361629451	0.9408543414402065	-1	0	0	0.2	1	1.0	5	1.0	1.0	6	5	0	0	0	0.14285714285714285	7	1	7	0.0	0	0.7496242141412636	0.9503172517866221	0.4164942051783044	0.7960319989334617	0.273139816173238	0.9600972130417229	0.8638175155378214	0.9239875123697603	0	0	0.0	-0.0001136296361629451	-0.0001136296361629451
3800	0.009649600257012187	0.0010804767672899446	-0.0010772941779717807	0.9411132732714458	-1	0	0	0.2	1	1.0	5	1.0	1.0	6	5	0	0	0	0.14285714285714285	7	1	7	0.0	0	0.7496242141412636	0.9503172517866221	0.4164942051783044	0.7960319989334617	0.2926950466943897	0.9586290774298459	0.8529974485156847	0.923101070461365	0	0	0.0	-0.00010772941779717806	-0.00010772941779717806
73	0.025257668610026728	0.006455097429151937	-0.00598139623776278	0.935395674403863	-1	0	0	0.1	1	1.0	13	0.38461538461538464	0.9230769230769231	13	12	1	2	0	0.23076923076923078	13	3	15	0.4	0	0.4170306311272721	0.8605261889325235	0.5720224320715516	0.9166833363402812	0.6199304628970508	0.8951547188997463	0.8588836948699997	0.8929049947100074	0.5384615384615384	0.15384615384615385	0.0	-0.0005981396237762779	-0.0005981396237762779
634	0.0017924135984719834	0.0017352433611472712	-0.0017352118832396576	0.9861018754493419	-1	0	0	1.0	1	0	0	1.0	0	1	0	0	1	0	0.5	1	2	2	0.3333333333333333	0	0	0	0	0	0	0	0	0	0	0	0	-0.00017352118832396576	-0.00017352118832396576
3227	0.009732137762856986	0.001282999364176222	-0.001202058832763542	0.9423587484611966	-1	0	0	0.2	1	1.0	5	1.0	1.0	6	5	0	0	0	0.14285714285714285	7	1	7	0.0	0	0.7496242141412636	0.9503172517866221	0.4164942051783044	0.7960319989334617	0.2926950466943897	0.9586290774298459	0.8529974485156847	0.923101070461365	0	0	0.0	-0.00012020588327635419	-0.00012020588327635419
2541	0.009910603053061977	0.0012211367195442422	-0.0012071012987928374	0.9409953323440927	-1	0	0	0.2	1	1.0	5	1.0	1.0	6	5	0	0	0	0.14285714285714285	7	1	7	0.0	0	0.7496242141412636	0.9503172517866221	0.4164942051783044	0.7960319989334617	0.273139816173238	0.9600972130417229	0.8638175155378214	0.9239875123697603	0	0	0.0	-0.00012071012987928373	-0.00012071012987928373
1678	0.009671297494127649	0.0013329594920322167	-0.0013293934340127948	0.9390568214661956	-1	0	0	0.2	1	1.0	5	1.0	1.0	6	5	0	0	0	0.14285714285714285	7	1	7	0.0	0	0.7496242141412636	0.9503172517866221	0.4164942051783044	0.7960319989334617	0.273139816173238	0.9600972130417229	0.8638175155378214	0.9239875123697603	0	0	0.0	-0.00013293934340127947	-0.00013293934340127947
2420	0.009820142455737426	0.0010564567858370585	-0.001055256974092359	0.9412300631665931	-1	0	0	0.2	1	1.0	5	1.0	1.0	6	5	0	0	0	0.14285714285714285	7	1	7	0.0	0	0.7496242141412636	0.9503172517866221	0.4164942051783044	0.7960319989334617	0.273139816173238	0.9600972130417229	0.8638175155378214	0.9239875123697603	0	0	0.0	-0.00010552569740923589	-0.00010552569740923589
1481	0.009736168656128356	0.0012679052421595302	-0.0012668949703334082	0.9404897750722668	-1	0	0	0.2	1	1.0	5	1.0	1.0	6	5	0	0	0	0.14285714285714285	7	1	7	0.0	0	0.7496242141412636	0.9503172517866221	0.4164942051783044	0.7960319989334617	0.273139816173238	0.9600972130417229	0.8638175155378214	0.9239875123697603	0	0	0.0	-0.00012668949703334082	-0.00012668949703334082
3106	0.009339302205117628	0.0012451043337444935	-0.0012361626925870535	0.9403768893730995	-1	0	0	0.2	1	1.0	5	1.0	1.0	6	5	0	0	0	0.14285714285714285	7	1	7	0.0	0	0.7496242141412636	0.9503172517866221	0.4164942051783044	0.7960319989334617	0.273139816173238	0.9600972130417229	0.8638175155378214	0.9239875123697603	0	0	0.0	-0.00012361626925870534	-0.00012361626925870534
1562	0.009746651731505108	0.0009634418867682362	-0.0009202162041678918	0.9415642080541586	-1	0	0	0.2	1	1.0	5	1.0	1.0	6	5	0	0	0	0.14285714285714285	7	1	7	0.0	0	0.7496242141412636	0.9503172517866221	0.4164942051783044	0.7960319989334617	0.273139816173238	0.9600972130417229	0.8638175155378214	0.9239875123697603	0	0	0.0	-9.202162041678917e-05	-9.202162041678917e-05
1383	0.009601557490067397	0.0011520536395162667	-0.0010422966787983186	0.9430200781347745	-1	0	0	0.2	1	1.0	5	1.0	1.0	6	5	0	0	0	0.14285714285714285	7	1	7	0.0	0	0.7496242141412636	0.9503172517866221	0.4164942051783044	0.7960319989334617	0.2926950466943897	0.9586290774298459	0.8529974485156847	0.923101070461365	0	0	0.0	-0.00010422966787983186	-0.00010422966787983186
701	0.0028026770747694328	0.0022856898127181107	-0.002285473561471546	0.974846408160986	-1	0	0	0.5	1	1.0	1	1.0	1.0	2	1	0	0	0	0.3333333333333333	3	1	3	0.0	0	0.8873782714937615	0.7551401370478558	0.4770887087858732	0.7430309519366817	0.7282684016777068	0.9207751890295724	0.8867371420272676	0.8244764339198193	0	0	0.0	-0.0002285473561471546	-0.0002285473561471546
4056	0.00995303121175022	0.0012063862520207576	-0.0012053204443217606	0.9405870112629354	-1	0	0	0.2	1	1.0	5	1.0	1.0	6	5	0	0	0	0.14285714285714285	7	1	7	0.0	0	0.7496242141412636	0.9573974798107627	0.31392264661219926	0.8194715212211034	0.2926950466943897	0.9439802685051779	0.8693588201322442	0.9229527526147349	0	0	0.0	-0.00012053204443217606	-0.00012053204443217606
1133	0.009661407368518598	0.00097955589440885	-0.0008768885665100995	0.9402988032358273	-1	0	0	0.2	1	1.0	5	1.0	1.0	6	5	0	0	0	0.14285714285714285	7	1	7	0.0	0	0.7496242141412636	0.9503172517866221	0.4164942051783044	0.7960319989334617	0.273139816173238	0.9600972130417229	0.8638175155378214	0.9239875123697603	0	0	0.0	-8.768885665100995e-05	-8.768885665100995e-05
529	0.0017959795276625051	0.0017352461357415664	-0.0017352132053081103	0.9861629661152708	-1	0	0	1.0	1	0	0	1.0	0	1	0	0	1	0	0.5	1	2	2	0.3333333333333333	0	0	0	0	0	0	0	0	0	0	0	0	-0.00017352132053081103	-0.00017352132053081103
4719	0.009889408222319275	0.0017344471058194958	-0.001722689349107244	0.9415179788616088	-1	0	0	0.2	1	1.0	5	1.0	1.0	6	5	0	0	0	0.14285714285714285	7	1	7	0.0	0	0.7496242141412636	0.9573974798107627	0.31392264661219926	0.8413093597439065	0.2926950466943897	0.9439802685051779	0.8748476480700621	0.9265527218832571	0	0	0.0	-0.0001722689349107244	-0.0001722689349107244
4748	0.009504938070474459	0.0013076976834811495	-0.001298657151658983	0.9409356915788953	-1	0	0	0.2	1	1.0	5	1.0	1.0	6	5	0	0	0	0.14285714285714285	7	1	7	0.0	0	0.7496242141412636	0.9503172517866221	0.4164942051783044	0.7960319989334617	0.2926950466943897	0.9586290774298459	0.8529974485156847	0.923101070461365	0	0	0.0	-0.0001298657151658983	-0.0001298657151658983
4515	0.009737415071288811	0.0013492519520629696	-0.0011902177596878295	0.9431862605682769	-1	0	0	0.2	1	1.0	5	1.0	1.0	6	5	0	0	0	0.14285714285714285	7	1	7	0.0	0	0.7496242141412636	0.9503172517866221	0.4164942051783044	0.7960319989334617	0.2926950466943897	0.9586290774298459	0.8529974485156847	0.923101070461365	0	0	0.0	-0.00011902177596878295	-0.00011902177596878295
3621	0.0096879019938185	0.0013417934447510899	-0.0012391925341306994	0.9409622580635151	-1	0	0	0.2	1	1.0	5	1.0	1.0	6	5	0	0	0	0.14285714285714285	7	1	7	0.0	0	0.7496242141412636	0.9503172517866221	0.4164942051783044	0.7960319989334617	0.2926950466943897	0.9586290774298459	0.8529974485156847	0.923101070461365	0	0	0.0	-0.00012391925341306994	-0.00012391925341306994
1924	0.009719761349972213	0.0011365193393972886	-0.001087378190868733	0.9407387315479592	-1	0	0	0.2	1	1.0	5	1.0	1.0	6	5	0	0	0	0.14285714285714285	7	1	7	0.0	0	0.7496242141412636	0.9503172517866221	0.4164942051783044	0.7960319989334617	0.2926950466943897	0.9586290774298459	0.8529974485156847	0.923101070461365	0	0	0.0	-0.0001087378190868733	-0.0001087378190868733
1185	0.010786105222435153	0.0028251540418804213	-0.0027126905902341287	0.9395188020045098	-1	0	0	0.2	1	1.0	5	1.0	1.0	6	5	0	0	0	0.14285714285714285	7	1	7	0.0	0	0.7496242141412636	0.9532036764759143	0.403595002066909	0.9436542772763922	0.2926950466943897	0.9375276392464549	0.8676779613929135	0.9451599376488716	0	0	0.0	-0.0002712690590234129	-0.0002712690590234129
2074	0.009517080985033738	0.001246681382112792	-0.0012254240843599586	0.9417326805139037	-1	0	0	0.2	1	1.0	5	1.0	1.0	6	5	0	0	0	0.14285714285714285	7	1	7	0.0	0	0.7496242141412636	0.9503172517866221	0.4164942051783044	0.7960319989334617	0.2926950466943897	0.9586290774298459	0.8529974485156847	0.923101070461365	0	0	0.0	-0.00012254240843599586	-0.00012254240843599586
1100	0.00942558438352205	0.0011713992723317776	-0.001157148450988476	0.9389459227944326	-1	0	0	0.2	1	1.0	5	1.0	1.0	6	5	0	0	0	0.14285714285714285	7	1	7	0.0	0	0.7496242141412636	0.9532036764759143	0.47753202658854743	0.9120742179274784	0.2926950466943897	0.9375276392464549	0.8693588201322442	0.9362705728056753	0	0	0.0	-0.00011571484509884759	-0.00011571484509884759
3332	0.009618492084769757	0.0012768708174211761	-0.0012406941712367519	0.9408135441568894	-1	0	0	0.2	1	1.0	5	1.0	1.0	6	5	0	0	0	0.14285714285714285	7	1	7	0.0	0	0.7496242141412636	0.9503172517866221	0.4164942051783044	0.7960319989334617	0.2926950466943897	0.9586290774298459	0.8529974485156847	0.923101070461365	0	0	0.0	-0.00012406941712367518	-0.00012406941712367518
1497	0.00958988724589283	0.0010178452269147256	-0.0009937599649869225	0.9424283977043625	-1	0	0	0.2	1	1.0	5	1.0	1.0	6	5	0	0	0	0.14285714285714285	7	1	7	0.0	0	0.7496242141412636	0.9503172517866221	0.4164942051783044	0.7960319989334617	0.273139816173238	0.9600972130417229	0.8638175155378214	0.9239875123697603	0	0	0.0	-9.937599649869225e-05	-9.937599649869225e-05
1793	0.009610078177586726	0.0010888016611758156	-0.0010614213527102793	0.9429256225197568	-1	0	0	0.2	1	1.0	5	1.0	1.0	6	5	0	0	0	0.14285714285714285	7	1	7	0.0	0	0.7496242141412636	0.9503172517866221	0.4164942051783044	0.7960319989334617	0.2776100707814776	0.9587812944179677	0.8613983353414235	0.9231919980770606	0	0	0.0	-0.00010614213527102793	-0.00010614213527102793
2788	0.003049822284706342	0.0025106944001130125	-0.002504163762521595	0.9726843802555787	-1	0	0	0.3333333333333333	1	1.0	2	1.0	1.0	3	2	0	0	0	0.25	4	1	4	0.0	0	0.21055362876022507	0.9728486708838571	0.2569347904201799	0.6311810004402766	0.1896992372256777	0.975758757886668	0.649424710388366	0.9311025161903899	0	0	0.0	-0.0002504163762521595	-0.0002504163762521595
2273	0.009559462845335428	0.001383436122536269	-0.0013486024706947358	0.9408346926603377	-1	0	0	0.2	1	1.0	5	1.0	1.0	6	5	0	0	0	0.14285714285714285	7	1	7	0.0	0	0.7496242141412636	0.9503172517866221	0.4164942051783044	0.7960319989334617	0.273139816173238	0.9600972130417229	0.8638175155378214	0.9239875123697603	0	0	0.0	-0.00013486024706947357	-0.00013486024706947357
4851	0.00937620358801671	0.0010669547550077856	-0.001066769606770282	0.9412470566500444	-1	0	0	0.2	1	1.0	5	1.0	1.0	6	5	0	0	0	0.14285714285714285	7	1	7	0.0	0	0.7496242141412636	0.9503172517866221	0.4164942051783044	0.7960319989334617	0.2926950466943897	0.9586290774298459	0.8529974485156847	0.923101070461365	0	0	0.0	-0.0001066769606770282	-0.0001066769606770282
2808	0.009670668665162425	0.0009489402882697347	-0.0009463757993620165	0.9415941952248322	-1	0	0	0.2	1	1.0	5	1.0	1.0	6	5	0	0	0	0.14285714285714285	7	1	7	0.0	0	0.7496242141412636	0.9503172517866221	0.4164942051783044	0.7960319989334617	0.273139816173238	0.9600972130417229	0.8638175155378214	0.9239875123697603	0	0	0.0	-9.463757993620165e-05	-9.463757993620165e-05
2300	0.009477734224377322	0.0012425798572367227	-0.0011823687258681165	0.9420696104470331	-1	0	0	0.2	1	1.0	5	1.0	1.0	6	5	0	0	0	0.14285714285714285	7	1	7	0.0	0	0.7496242141412636	0.9503172517866221	0.4164942051783044	0.7960319989334617	0.273139816173238	0.9600972130417229	0.8638175155378214	0.9239875123697603	0	0	0.0	-0.00011823687258681166	-0.00011823687258681166
4765	0.009708089550637566	0.0008594406754015313	-0.0008581834782031226	0.941644447314	-1	0	0	0.2	1	1.0	5	1.0	1.0	6	5	0	0	0	0.14285714285714285	7	1	7	0.0	0	0.7496242141412636	0.9503172517866221	0.4164942051783044	0.7960319989334617	0.2926950466943897	0.9586290774298459	0.8529974485156847	0.923101070461365	0	0	0.0	-8.581834782031226e-05	-8.581834782031226e-05
4938	0.01198870381730337	0.004026534841955608	-0.0036366001697321006	0.9593771097461641	-1	0	0	0.25	1	1.0	4	1.0	1.0	5	4	0	0	0	0.16666666666666666	6	1	6	0.0	0	0.697453750002102	0.9474457942814245	0.46207790755239014	0.8134776190339431	0.2926950466943897	0.9125699532213091	0.8461791515282587	0.9034976228537293	0	0	0.0	-0.0003636600169732101	-0.0003636600169732101
3592	0.00984647951052548	0.0012744181294071899	-0.0011879556434114312	0.9410511267413582	-1	0	0	0.2	1	1.0	5	1.0	1.0	6	5	0	0	0	0.14285714285714285	7	1	7	0.0	0	0.7496242141412636	0.9503172517866221	0.4164942051783044	0.7962205421405147	0.273139816173238	0.9600972130417229	0.8637728770642678	0.9240147034327988	0	0	0.0	-0.00011879556434114312	-0.00011879556434114312
4117	0.0021090937375163343	0.002002518595182503	-0.0020007513697795735	0.9828693850914788	-1	0	0	0	0	0	0	1.0	0	0	0	0	0	0	1.0	1	1	1	0.0	0	0	0	0	0	0	0	0	0	0	0	0	-0.1	-0.1
4205	0.009493375004002068	0.0013630219949059366	-0.0012761796370294148	0.9409563675229983	-1	0	0	0.2	1	1.0	5	1.0	1.0	6	5	0	0	0	0.14285714285714285	7	1	7	0.0	0	0.7496242141412636	0.9503172517866221	0.4164942051783044	0.7960319989334617	0.2926950466943897	0.9586290774298459	0.8529974485156847	0.923101070461365	0	0	0.0	-0.00012761796370294148	-0.00012761796370294148
1264	0.009527442039682013	0.0012072474873824988	-0.0012069627214690432	0.941849936239428	-1	0	0	0.2	1	1.0	5	1.0	1.0	6	5	0	0	0	0.14285714285714285	7	1	7	0.0	0	0.7496242141412636	0.9532036764759143	0.47753202658854743	0.9120742179274784	0.2926950466943897	0.9375276392464549	0.8693588201322442	0.9362705728056753	0	0	0.0	-0.00012069627214690432	-0.00012069627214690432
1819	0.012203806378804314	0.003985161553849602	-0.00359921505104875	0.9594329842404493	-1	0	0	0.25	1	1.0	4	1.0	1.0	5	4	0	0	0	0.16666666666666666	6	1	6	0.0	0	0.697453750002102	0.9474457942814245	0.46207790755239014	0.8134776190339431	0.2535845856520863	0.9146413615252447	0.8595636757258446	0.9042576889388512	0	0	0.0	-0.000359921505104875	-0.000359921505104875
266	None	None	None	None	None	0	0	0.25	1	1.0	3	0.8333333333333334	0.3333333333333333	2	1	2	1	0	0.6666666666666666	3	2	5	0.14285714285714285	0.6666666666666666	0.39667773564545994	0.6978195741174327	0.44918878842527565	0.5108391742103171	0.7773796831022823	0.5643980913690183	0.8475421868041981	0.5938193056699447	1.0	0.5	0.0	None	None
1235	0.009531537784582692	0.0010146377754928014	-0.0010131325526543116	0.9419414304379525	-1	0	0	0.2	1	1.0	5	1.0	1.0	6	5	0	0	0	0.14285714285714285	7	1	7	0.0	0	0.7496242141412636	0.9503172517866221	0.4164942051783044	0.7960319989334617	0.273139816173238	0.9600972130417229	0.8638175155378214	0.9239875123697603	0	0	0.0	-0.00010131325526543116	-0.00010131325526543116
3095	0.0021438384445224713	0.0020293664219318847	-0.0020276541977701564	0.9828169342655835	-1	0	0	0	0	0	0	1.0	0	0	0	0	0	0	1.0	1	1	1	0.0	0	0	0	0	0	0	0	0	0	0	0	0	-0.1	-0.1
3733	0.009460863334499546	0.001010256097775202	-0.0010023182252689362	0.9420645206194908	-1	0	0	0.2	1	1.0	5	1.0	1.0	6	5	0	0	0	0.14285714285714285	7	1	7	0.0	0	0.7496242141412636	0.9503172517866221	0.4164942051783044	0.7960319989334617	0.2926950466943897	0.9586290774298459	0.8529974485156847	0.923101070461365	0	0	0.0	-0.00010023182252689362	-0.00010023182252689362
4986	0.00956670965681797	0.0012260872750110823	-0.0012258632574899827	0.9408602849744361	-1	0	0	0.2	1	1.0	5	1.0	1.0	6	5	0	0	0	0.14285714285714285	7	1	7	0.0	0	0.7496242141412636	0.9503172517866221	0.4164942051783044	0.7960319989334617	0.273139816173238	0.9600972130417229	0.8638175155378214	0.9239875123697603	0	0	0.0	-0.00012258632574899827	-0.00012258632574899827
535	0.0017776136400937434	0.0017156107267390745	-0.0017156107237911594	0.9863662006538322	-1	0	0	1.0	1	0	0	1.0	0	1	0	0	0	0	0.5	1	2	2	0.0	0	0	0	0	0	0	0	0	0	0	0	0	-0.00017156107237911594	-0.00017156107237911594
1146	0.009769569149096487	0.0015146325963066804	-0.0014624806414656121	0.940753604800725	-1	0	0	0.2	1	1.0	5	1.0	1.0	6	5	0	0	0	0.14285714285714285	7	1	7	0.0	0	0.5500995026765195	0.9422458826169234	0.31392264661219926	0.8394858222650313	0.2926950466943897	0.9424135036371559	0.8477519014657522	0.9178794914663465	0	0	0.0	-0.00014624806414656122	-0.00014624806414656122
2022	0.009765729473187287	0.0010577328851788686	-0.0010552019248571928	0.9403882723978894	-1	0	0	0.2	1	1.0	5	1.0	1.0	6	5	0	0	0	0.14285714285714285	7	1	7	0.0	0	0.7496242141412636	0.9503172517866221	0.4164942051783044	0.7960319989334617	0.273139816173238	0.9600972130417229	0.8638175155378214	0.9239875123697603	0	0	0.0	-0.00010552019248571928	-0.00010552019248571928
4720	0.009677299008905354	0.0011967056533276727	-0.0011758134715501428	0.939943081245252	-1	0	0	0.2	1	1.0	5	1.0	1.0	6	5	0	0	0	0.14285714285714285	7	1	7	0.0	0	0.7496242141412636	0.9503172517866221	0.4164942051783044	0.7960319989334617	0.2926950466943897	0.9586290774298459	0.8529974485156847	0.923101070461365	0	0	0.0	-0.00011758134715501429	-0.00011758134715501429
1628	0.0029306127264540735	0.002458097354674782	-0.002442494790560509	0.9729516955161266	-1	0	0	0.3333333333333333	1	1.0	2	1.0	1.0	3	2	0	0	0	0.25	4	1	4	0.0	0	0.21055362876022507	0.9728486708838571	0.2569347904201799	0.6311810004402766	0.1896992372256777	0.975758757886668	0.649424710388366	0.9311025161903899	0	0	0.0	-0.0002442494790560509	-0.0002442494790560509
2753	0.009724091798352182	0.0013979279463095476	-0.0012710981441931475	0.9412566639468376	-1	0	0	0.2	1	1.0	5	1.0	1.0	6	5	0	0	0	0.14285714285714285	7	1	7	0.0	0	0.7496242141412636	0.9573974798107627	0.31392264661219926	0.8194715212211034	0.2926950466943897	0.9439802685051779	0.8693588201322442	0.9229527526147349	0	0	0.0	-0.00012710981441931474	-0.00012710981441931474
176	0.0019891533960846	0.001928966349077383	-0.0019222934837564885	0.9820022275876747	-1	0	0	0.5	1	1.0	1	0.75	0	1	0	1	0	0	1.0	2	2	3	0.0	0	0	0	0	0	0	0	0	0	0	0	0	-0.00019222934837564884	-0.00019222934837564884
2097	0.01398740116979953	0.0022189444992328482	-0.0021988907054651353	0.9399354443966865	-1	0	0	0.16666666666666666	1	1.0	6	1.0	1.0	7	6	0	0	0	0.125	8	1	8	0.0	0	0.7602043232201827	0.9414565183932446	0.46207790755239014	0.8418119208647707	0.2535845856520863	0.9599329328020811	0.8679622984223145	0.927028341079709	0	0	0.0	-0.00021988907054651353	-0.00021988907054651353
4243	0.009653326117484425	0.001228470744701405	-0.001112360531544335	0.9407654249868665	-1	0	0	0.2	1	1.0	5	1.0	1.0	6	5	0	0	0	0.14285714285714285	7	1	7	0.0	0	0.7496242141412636	0.9503172517866221	0.4164942051783044	0.7960319989334617	0.2926950466943897	0.9586290774298459	0.8529974485156847	0.923101070461365	0	0	0.0	-0.0001112360531544335	-0.0001112360531544335
1202	0.009781487334704091	0.0014721341619115236	-0.0014084328164965354	0.9406717344010553	-1	0	0	0.2	1	1.0	5	1.0	1.0	6	5	0	0	0	0.14285714285714285	7	1	7	0.0	0	0.7496242141412636	0.9532036764759143	0.47753202658854743	0.9120742179274784	0.2926950466943897	0.9375276392464549	0.8693588201322442	0.9362705728056753	0	0	0.0	-0.00014084328164965353	-0.00014084328164965353
1349	0.009873263635266055	0.0008860728825620983	-0.0008822900983057661	0.940448862044929	-1	0	0	0.2	1	1.0	5	1.0	1.0	6	5	0	0	0	0.14285714285714285	7	1	7	0.0	0	0.7496242141412636	0.9503172517866221	0.4164942051783044	0.7960319989334617	0.273139816173238	0.9600972130417229	0.8638175155378214	0.9239875123697603	0	0	0.0	-8.82290098305766e-05	-8.82290098305766e-05
1296	0.009691942520895365	0.0010779092023972415	-0.0010665788474393141	0.9411203502908946	-1	0	0	0.2	1	1.0	5	1.0	1.0	6	5	0	0	0	0.14285714285714285	7	1	7	0.0	0	0.7496242141412636	0.9503172517866221	0.4164942051783044	0.7960319989334617	0.273139816173238	0.9600972130417229	0.8638175155378214	0.9239875123697603	0	0	0.0	-0.00010665788474393142	-0.00010665788474393142
1850	0.009725890380053025	0.0011026592692976753	-0.001059231205917124	0.9422353578035779	-1	0	0	0.2	1	1.0	5	1.0	1.0	6	5	0	0	0	0.14285714285714285	7	1	7	0.0	0	0.7496242141412636	0.9503172517866221	0.4164942051783044	0.7960319989334617	0.273139816173238	0.9600972130417229	0.8638175155378214	0.9239875123697603	0	0	0.0	-0.00010592312059171239	-0.00010592312059171239
2427	0.00965639986119236	0.00132551899607832	-0.0013213166317529545	0.9401903900798995	-1	0	0	0.2	1	1.0	5	1.0	1.0	6	5	0	0	0	0.14285714285714285	7	1	7	0.0	0	0.7496242141412636	0.9503172517866221	0.4164942051783044	0.7960319989334617	0.273139816173238	0.9600972130417229	0.8638175155378214	0.9239875123697603	0	0	0.0	-0.00013213166317529545	-0.00013213166317529545
2400	0.009502376646563613	0.0014059814377390973	-0.0013710009926176906	0.9408518177229193	-1	0	0	0.2	1	1.0	5	1.0	1.0	6	5	0	0	0	0.14285714285714285	7	1	7	0.0	0	0.7496242141412636	0.9503172517866221	0.4164942051783044	0.7960319989334617	0.273139816173238	0.9600972130417229	0.8638175155378214	0.9239875123697603	0	0	0.0	-0.00013710009926176905	-0.00013710009926176905
1297	0.009377590649989383	0.0011345817033882146	-0.0011345625193865641	0.9405768617756745	-1	0	0	0.2	1	1.0	5	1.0	1.0	6	5	0	0	0	0.14285714285714285	7	1	7	0.0	0	0.7496242141412636	0.9503172517866221	0.4164942051783044	0.7960319989334617	0.273139816173238	0.9600972130417229	0.8638175155378214	0.9239875123697603	0	0	0.0	-0.00011345625193865641	-0.00011345625193865641
96	0.0023997999610364247	0.002342750601871389	-0.0023427429506444205	0.9858942083408777	-1	0	0	0.6666666666666666	2	0.5	1	0.6666666666666666	0.5	3	1	0	0	0	0.6666666666666666	2	3	4	0.0	0	0.992981099435154	0.9789006318590248	0.35828036974125393	0.6901340293527217	0.30470815146053176	0.9280567275864597	0.9592597917986174	0.916703889335904	0	0	0.0	-0.00023427429506444204	-0.00023427429506444204
3083	0.009781651035010596	0.0011062326058593425	-0.001089813006791575	0.9397197176002462	-1	0	0	0.2	1	1.0	5	1.0	1.0	6	5	0	0	0	0.14285714285714285	7	1	7	0.0	0	0.7496242141412636	0.9503172517866221	0.4164942051783044	0.7960319989334617	0.2926950466943897	0.9586290774298459	0.8529974485156847	0.923101070461365	0	0	0.0	-0.0001089813006791575	-0.0001089813006791575
2674	0.009663705064759312	0.0011008238037768705	-0.0010512561581073263	0.941531038807909	-1	0	0	0.2	1	1.0	5	1.0	1.0	6	5	0	0	0	0.14285714285714285	7	1	7	0.0	0	0.7496242141412636	0.9503172517866221	0.4164942051783044	0.7960319989334617	0.273139816173238	0.9600972130417229	0.8638175155378214	0.9239875123697603	0	0	0.0	-0.00010512561581073263	-0.00010512561581073263
2655	0.010560641717756019	0.0024786493359422825	-0.0021670620821753494	0.9440652940160373	-1	0	0	0.2	1	1.0	5	1.0	1.0	6	5	0	0	0	0.14285714285714285	7	1	7	0.0	0	0.697453750002102	0.9160903851771847	0.31392264661219926	0.8194715212211034	0.2926950466943897	0.9439802685051779	0.8461791515282587	0.9040030001416084	0	0	0.0	-0.00021670620821753495	-0.00021670620821753495
1469	0.009842261595375672	0.0013314366820373822	-0.001253196218036077	0.9421300701534638	-1	0	0	0.2	1	1.0	5	1.0	1.0	6	5	0	0	0	0.14285714285714285	7	1	7	0.0	0	0.7496242141412636	0.9503172517866221	0.4164942051783044	0.7960319989334617	0.273139816173238	0.9600972130417229	0.8638175155378214	0.9239875123697603	0	0	0.0	-0.00012531962180360772	-0.00012531962180360772
4442	0.009648578332211829	0.0013416089118069077	-0.0013085411747774138	0.9405841540909038	-1	0	0	0.2	1	1.0	5	1.0	1.0	6	5	0	0	0	0.14285714285714285	7	1	7	0.0	0	0.7496242141412636	0.9503172517866221	0.4164942051783044	0.7960319989334617	0.2926950466943897	0.9586290774298459	0.8529974485156847	0.923101070461365	0	0	0.0	-0.00013085411747774137	-0.00013085411747774137
4655	0.00975448317189461	0.0014547672423538558	-0.0012778104027138428	0.9408238311281064	-1	0	0	0.2	1	1.0	5	1.0	1.0	6	5	0	0	0	0.14285714285714285	7	1	7	0.0	0	0.7496242141412636	0.9573974798107627	0.31392264661219926	0.8194715212211034	0.2926950466943897	0.9439802685051779	0.8693588201322442	0.9229527526147349	0	0	0.0	-0.00012778104027138428	-0.00012778104027138428
2875	0.009716951995602774	0.0012474124773724365	-0.0012070722713794434	0.9399380580890911	-1	0	0	0.2	1	1.0	5	1.0	1.0	6	5	0	0	0	0.14285714285714285	7	1	7	0.0	0	0.7496242141412636	0.9503172517866221	0.4164942051783044	0.7960319989334617	0.273139816173238	0.9600972130417229	0.8638175155378214	0.9239875123697603	0	0	0.0	-0.00012070722713794434	-0.00012070722713794434
4400	0.009733075059144785	0.0009985051586171353	-0.0009970979285789416	0.9424247581522556	-1	0	0	0.2	1	1.0	5	1.0	1.0	6	5	0	0	0	0.14285714285714285	7	1	7	0.0	0	0.7496242141412636	0.9503172517866221	0.4164942051783044	0.7960319989334617	0.273139816173238	0.9600972130417229	0.8638175155378214	0.9239875123697603	0	0	0.0	-9.970979285789416e-05	-9.970979285789416e-05
2477	0.009607956179365478	0.0011515100364014722	-0.0011007417538040662	0.9427301459593022	-1	0	0	0.2	1	1.0	5	1.0	1.0	6	5	0	0	0	0.14285714285714285	7	1	7	0.0	0	0.7496242141412636	0.9503172517866221	0.4164942051783044	0.7960319989334617	0.273139816173238	0.9600972130417229	0.8638175155378214	0.9239875123697603	0	0	0.0	-0.00011007417538040661	-0.00011007417538040661
3096	0.009535994852105297	0.0009324119000313018	-0.0009316812121762786	0.9403822779898685	-1	0	0	0.2	1	1.0	5	1.0	1.0	6	5	0	0	0	0.14285714285714285	7	1	7	0.0	0	0.7496242141412636	0.9503172517866221	0.4164942051783044	0.7960319989334617	0.273139816173238	0.9600972130417229	0.8638175155378214	0.9239875123697603	0	0	0.0	-9.316812121762785e-05	-9.316812121762785e-05
2922	0.009526727307759579	0.0012753753727453925	-0.0012525027619696926	0.9410984088959236	-1	0	0	0.2	1	1.0	5	1.0	1.0	6	5	0	0	0	0.14285714285714285	7	1	7	0.0	0	0.7496242141412636	0.9503172517866221	0.4164942051783044	0.7960319989334617	0.2926950466943897	0.9586290774298459	0.8529974485156847	0.923101070461365	0	0	0.0	-0.00012525027619696925	-0.00012525027619696925
4710	0.009766194682823703	0.0010442625233820515	-0.001042822938791189	0.9396511231756193	-1	0	0	0.2	1	1.0	5	1.0	1.0	6	5	0	0	0	0.14285714285714285	7	1	7	0.0	0	0.7496242141412636	0.9503172517866221	0.4164942051783044	0.7960319989334617	0.2776100707814776	0.9587812944179677	0.8613983353414235	0.9231919980770606	0	0	0.0	-0.0001042822938791189	-0.0001042822938791189
4995	0.00991932696053822	0.0012610601072050793	-0.0011601171800763596	0.9405124630941445	-1	0	0	0.2	1	1.0	5	1.0	1.0	6	5	0	0	0	0.14285714285714285	7	1	7	0.0	0	0.7496242141412636	0.9573974798107627	0.31392264661219926	0.8194715212211034	0.2926950466943897	0.9439802685051779	0.8693588201322442	0.9229527526147349	0	0	0.0	-0.00011601171800763597	-0.00011601171800763597
1873	0.01621308192298081	0.005514989061965221	-0.004632071292775083	0.9570087399351178	-1	0	0	0.3333333333333333	3	0.7272727272727273	8	0.3939393939393939	0.7272727272727273	11	8	1	0	0	0.2727272727272727	11	3	13	0.0	1.0	0.697453750002102	0.9403006152212674	0.46207790755239014	0.8340691588828714	0.2535845856520863	0.9067772968841654	0.8595636757258446	0.901633656397449	0	0	0.0	-0.0004632071292775083	-0.0004632071292775083
1900	0.009657235496873116	0.0010100205214418681	-0.0010100199171021588	0.9404334509944157	-1	0	0	0.2	1	1.0	5	1.0	1.0	6	5	0	0	0	0.14285714285714285	7	1	7	0.0	0	0.7496242141412636	0.9503172517866221	0.4164942051783044	0.7960319989334617	0.273139816173238	0.9600972130417229	0.8638175155378214	0.9239875123697603	0	0	0.0	-0.00010100199171021588	-0.00010100199171021588
4715	0.011456419931449772	0.005148002906464541	-0.004983508298454399	0.9688207884191541	-1	0	0	0.4	2	0.8	4	1.0	0.8	6	4	0	0	0	0.14285714285714285	7	1	7	0.0	0.3333333333333333	0.7496242141412636	0.9573974798107627	0.31392264661219926	0.8194715212211034	0.2926950466943897	0.9439802685051779	0.8693588201322442	0.9229527526147349	0	0	0.0	-0.0004983508298454399	-0.0004983508298454399
1169	0.009862394731326827	0.001081799294741337	-0.001056746324606111	0.9418541884039356	-1	0	0	0.2	1	1.0	5	1.0	1.0	6	5	0	0	0	0.14285714285714285	7	1	7	0.0	0	0.7496242141412636	0.9503172517866221	0.4164942051783044	0.7960319989334617	0.273139816173238	0.9600972130417229	0.8638175155378214	0.9239875123697603	0	0	0.0	-0.0001056746324606111	-0.0001056746324606111
4281	0.009682128289518045	0.0009604892919225542	-0.0009575422499449612	0.9418745225890977	-1	0	0	0.2	1	1.0	5	1.0	1.0	6	5	0	0	0	0.14285714285714285	7	1	7	0.0	0	0.7496242141412636	0.9503172517866221	0.4164942051783044	0.7960319989334617	0.2926950466943897	0.9586290774298459	0.8529974485156847	0.923101070461365	0	0	0.0	-9.575422499449613e-05	-9.575422499449613e-05
1430	0.009821485070467642	0.0010700722510568461	-0.0010264529829671863	0.9423113071846305	-1	0	0	0.2	1	1.0	5	1.0	1.0	6	5	0	0	0	0.14285714285714285	7	1	7	0.0	0	0.7496242141412636	0.9503172517866221	0.4164942051783044	0.7960319989334617	0.273139816173238	0.9600972130417229	0.8638175155378214	0.9239875123697603	0	0	0.0	-0.00010264529829671863	-0.00010264529829671863
3133	0.00956373516671056	0.0009051773927986335	-0.0008477118245502546	0.9423081536332246	-1	0	0	0.2	1	1.0	5	1.0	1.0	6	5	0	0	0	0.14285714285714285	7	1	7	0.0	0	0.7496242141412636	0.9503172517866221	0.4164942051783044	0.7960319989334617	0.2971653013026293	0.9572884713235504	0.8504383953825572	0.9223096597870026	0	0	0.0	-8.477118245502546e-05	-8.477118245502546e-05
4225	0.009465267732150437	0.0013371854006138438	-0.0012292641075268573	0.9417511913744159	-1	0	0	0.2	1	1.0	5	1.0	1.0	6	5	0	0	0	0.14285714285714285	7	1	7	0.0	0	0.7496242141412636	0.9503172517866221	0.4164942051783044	0.7960319989334617	0.2926950466943897	0.9586290774298459	0.8529974485156847	0.923101070461365	0	0	0.0	-0.00012292641075268573	-0.00012292641075268573
4609	0.009701627553348642	0.0010571564361204675	-0.0010396714778370562	0.9404478368173572	-1	0	0	0.2	1	1.0	5	1.0	1.0	6	5	0	0	0	0.14285714285714285	7	1	7	0.0	0	0.7496242141412636	0.9503172517866221	0.4164942051783044	0.7960319989334617	0.2926950466943897	0.9586290774298459	0.8529974485156847	0.923101070461365	0	0	0.0	-0.00010396714778370562	-0.00010396714778370562
477	0.00966142380288358	0.001870475700882342	-0.001777382947886034	0.9404983206076997	-1	0	0	0.2	1	1.0	5	1.0	1.0	6	5	0	0	0	0.14285714285714285	7	1	7	0.0	0	0.5500995026765195	0.9422458826169234	0.31392264661219926	0.8394858222650313	0.2926950466943897	0.9424135036371559	0.8477519014657522	0.9178794914663465	0	0	0.0	-0.0001777382947886034	-0.0001777382947886034
4509	0.009904665614435506	0.0010489049783095163	-0.00104742841379166	0.9406282767968712	-1	0	0	0.2	1	1.0	5	1.0	1.0	6	5	0	0	0	0.14285714285714285	7	1	7	0.0	0	0.7496242141412636	0.9503172517866221	0.4164942051783044	0.7960319989334617	0.2926950466943897	0.9586290774298459	0.8529974485156847	0.923101070461365	0	0	0.0	-0.000104742841379166	-0.000104742841379166
1531	0.00969257266218835	0.001312993761849542	-0.0012716065720169293	0.9407695010019661	-1	0	0	0.2	1	1.0	5	1.0	1.0	6	5	0	0	0	0.14285714285714285	7	1	7	0.0	0	0.7496242141412636	0.9503172517866221	0.4164942051783044	0.7960319989334617	0.273139816173238	0.9600972130417229	0.8638175155378214	0.9239875123697603	0	0	0.0	-0.00012716065720169294	-0.00012716065720169294
993	0.003238421522407185	0.0025222925920228255	-0.0025051984749049497	0.973086621325273	-1	0	0	0.3333333333333333	1	1.0	2	0.6666666666666666	0.5	2	1	1	0	0	0.6666666666666666	3	2	4	0.0	0	0.9387085690169499	0.5659721687742086	0.30270893843129854	0.5179162526594506	0.5872850040898223	0.9794224093453817	0.9607637335387331	0.802178192788102	0	0	0.0	-0.000250519847490495	-0.000250519847490495
1956	0.009608871538027808	0.0012029264821216985	-0.0011928598135803998	0.940200215431082	-1	0	0	0.2	1	1.0	5	1.0	1.0	6	5	0	0	0	0.14285714285714285	7	1	7	0.0	0	0.7496242141412636	0.9503172517866221	0.4164942051783044	0.7960319989334617	0.273139816173238	0.9600972130417229	0.8638175155378214	0.9239875123697603	0	0	0.0	-0.00011928598135803998	-0.00011928598135803998
2125	0.009745276573344097	0.0009830866360193231	-0.0009425097664443067	0.9396286506014536	-1	0	0	0.2	1	1.0	5	1.0	1.0	6	5	0	0	0	0.14285714285714285	7	1	7	0.0	0	0.7496242141412636	0.9503172517866221	0.4164942051783044	0.7960319989334617	0.273139816173238	0.9600972130417229	0.8638175155378214	0.9239875123697603	0	0	0.0	-9.425097664443067e-05	-9.425097664443067e-05
329	0.01932339390823473	0.0027512823495716007	-0.002624488225925193	0.9739352435756204	-1	0	0	0.3333333333333333	2	0.7142857142857143	5	0.375	0.42857142857142855	4	3	4	2	0	0.6666666666666666	6	4	9	0.18181818181818182	0.4	0.5964612187274005	0.9663613900842337	0.6089982963978773	0.7187570233018259	0.9356282792773083	0.9522262320365307	0.8336226753796403	0.9190491852227652	0.625	0.25	0.0	-0.0002624488225925193	-0.0002624488225925193
4923	0.03447562045594705	0.008336292204975856	-0.007916807895230199	0.6611522296866128	-1	0	0	0.125	1	1.0	10	1.0	1.0	11	10	0	0	0	0.08333333333333333	12	1	12	0.0	0	0.697453750002102	0.9497450902207352	0.46207790755239014	0.804407541607194	0.2926950466943897	0.945575959434094	0.8461791515282587	0.9170341384520043	0	0	0.0	-0.0007916807895230199	-0.0007916807895230199
4100	0.009811511432246693	0.0009579745041693176	-0.0009154863477364394	0.9422804769563364	-1	0	0	0.2	1	1.0	5	1.0	1.0	6	5	0	0	0	0.14285714285714285	7	1	7	0.0	0	0.7496242141412636	0.9573974798107627	0.31392264661219926	0.8194715212211034	0.2926950466943897	0.9439802685051779	0.8693588201322442	0.9229527526147349	0	0	0.0	-9.154863477364394e-05	-9.154863477364394e-05
3651	0.00973348679931453	0.001096475640945805	-0.0010933611431982306	0.9408470653343151	-1	0	0	0.2	1	1.0	5	1.0	1.0	6	5	0	0	0	0.14285714285714285	7	1	7	0.0	0	0.7496242141412636	0.9503172517866221	0.4164942051783044	0.7960319989334617	0.2926950466943897	0.9586290774298459	0.8529974485156847	0.923101070461365	0	0	0.0	-0.00010933611431982306	-0.00010933611431982306
3017	0.009713342765746914	0.0009075129949939532	-0.0009073608123001071	0.9408271292655522	-1	0	0	0.2	1	1.0	5	1.0	1.0	6	5	0	0	0	0.14285714285714285	7	1	7	0.0	0	0.7496242141412636	0.9503172517866221	0.4164942051783044	0.7960319989334617	0.2926950466943897	0.9586290774298459	0.8529974485156847	0.923101070461365	0	0	0.0	-9.073608123001071e-05	-9.073608123001071e-05
3318	0.004558613337669002	0.002701107641804457	-0.002697235580505879	0.9693559051606568	-1	0	0	0.3333333333333333	1	1.0	2	1.0	1.0	3	2	0	0	0	0.25	4	1	4	0.0	0	0.807824016146178	0.6718195348790678	0.46207790755239014	0.7054950619288677	0.8161351356098205	0.9564995488161379	0.8679622984223145	0.8263791376277922	0	0	0.0	-0.0002697235580505879	-0.0002697235580505879
166	0.0018249090824514367	0.0017665426964864341	-0.0017665081588447464	0.9861896029540645	-1	0	0	1.0	1	0	0	1.0	0	1	0	0	1	0	0.5	1	2	2	0.3333333333333333	0	0	0	0	0	0	0	0	0	0	0	0	-0.00017665081588447463	-0.00017665081588447463
668	0.00421311809463271	0.003157101073459028	-0.0031234897428211094	0.9818084112747587	-1	0	0	0.75	3	0.3333333333333333	1	0.625	0.3333333333333333	4	1	0	0	0	0.5	4	2	5	0.0	0.6666666666666666	0.6401495310265384	0.9080606807912136	0.40151405484183667	0.8410283640414736	0.49602311795979437	0.9259762392565708	0.8202503036318458	0.8966781531144702	0	0	0.0	-0.00031234897428211093	-0.00031234897428211093
4556	0.009745589945148805	0.0012467339123706726	-0.0012367719900172897	0.9408171460711836	-1	0	0	0.2	1	1.0	5	1.0	1.0	6	5	0	0	0	0.14285714285714285	7	1	7	0.0	0	0.7496242141412636	0.9503172517866221	0.4164942051783044	0.7960319989334617	0.2926950466943897	0.9586290774298459	0.8529974485156847	0.923101070461365	0	0	0.0	-0.00012367719900172898	-0.00012367719900172898
3250	0.009907388675817525	0.0009826343035133625	-0.0009561768400054817	0.9421400307729457	-1	0	0	0.2	1	1.0	5	1.0	1.0	6	5	0	0	0	0.14285714285714285	7	1	7	0.0	0	0.7496242141412636	0.9573974798107627	0.31392264661219926	0.8194715212211034	0.2926950466943897	0.9439802685051779	0.8693588201322442	0.9229527526147349	0	0	0.0	-9.561768400054817e-05	-9.561768400054817e-05
394	0.0020851047731279184	0.0017988543503114525	-0.0017985373287576075	0.9837422131385805	-1	0	0	1.0	2	0.0	0	0.75	0	2	0	0	0	0	1.0	2	2	3	0.0	0	0	0	0	0	0	0	0	0	0	0	0	-0.00017985373287576076	-0.00017985373287576076
4182	0.009741393477893021	0.001183580652657007	-0.0011371814868068601	0.9401263936124741	-1	0	0	0.2	1	1.0	5	1.0	1.0	6	5	0	0	0	0.14285714285714285	7	1	7	0.0	0	0.7496242141412636	0.9573974798107627	0.31392264661219926	0.8194715212211034	0.2926950466943897	0.9439802685051779	0.8693588201322442	0.9229527526147349	0	0	0.0	-0.00011371814868068602	-0.00011371814868068602
3029	0.009683686543828474	0.001127144013369949	-0.0011238042749646849	0.9408582468466409	-1	0	0	0.2	1	1.0	5	1.0	1.0	6	5	0	0	0	0.14285714285714285	7	1	7	0.0	0	0.7496242141412636	0.9503172517866221	0.4164942051783044	0.7960319989334617	0.273139816173238	0.9600972130417229	0.8638175155378214	0.9239875123697603	0	0	0.0	-0.00011238042749646849	-0.00011238042749646849
532	0.0022339905365961034	0.0021917991729667294	-0.0021912760827670187	0.9843873164663794	-1	0	0	0.5	1	1.0	1	1.0	0	1	0	1	1	0	0.3333333333333333	3	1	3	0.2	0	0	0	0	0	0	0	0	0	0	0	0	-0.00021912760827670188	-0.00021912760827670188
4249	0.009444058822357982	0.00137657478708711	-0.001354350999383963	0.9401386539189355	-1	0	0	0.2	1	1.0	5	1.0	1.0	6	5	0	0	0	0.14285714285714285	7	1	7	0.0	0	0.7496242141412636	0.9503172517866221	0.4164942051783044	0.7960319989334617	0.273139816173238	0.9600972130417229	0.8638175155378214	0.9239875123697603	0	0	0.0	-0.0001354350999383963	-0.0001354350999383963
229	0.0027080862203993986	0.0026576742821118227	-0.002655612937118921	0.9800909214710625	-1	0	0	0.3333333333333333	1	1.0	2	0.6666666666666666	0.5	1	1	2	2	0	0.6666666666666666	3	2	4	0.25	0	0.8182774153111515	0.5	0.21275283149764035	0.5	0.2795438674320257	0.5	0.9376604004792014	0.5	1.0	0	0.0	-0.0002655612937118921	-0.0002655612937118921
3794	0.009549500473062167	0.0013273839015209355	-0.001316564949234219	0.9409217509911416	-1	0	0	0.2	1	1.0	5	1.0	1.0	6	5	0	0	0	0.14285714285714285	7	1	7	0.0	0	0.7496242141412636	0.9503172517866221	0.4164942051783044	0.7960319989334617	0.2926950466943897	0.9586290774298459	0.8529974485156847	0.923101070461365	0	0	0.0	-0.00013165649492342192	-0.00013165649492342192
742	0.0051193035388620856	0.0025090995299461407	-0.002437648207821406	0.9692913710708847	-1	0	0	0.3333333333333333	1	1.0	2	1.0	1.0	3	2	0	0	0	0.25	4	1	4	0.0	0	0.870794667057524	0.9470511760329738	0.4377554058772176	0.5951864415389471	0.8807632660074567	0.6561331431606047	0.9269434150954218	0.786707969802225	0	0	0.0	-0.0002437648207821406	-0.0002437648207821406
386	0.0017734964871453306	0.0017155526477933246	-0.0017155526452094403	0.9863467183204278	-1	0	0	1.0	1	0	0	1.0	0	1	0	0	0	0	0.5	1	2	2	0.0	0	0	0	0	0	0	0	0	0	0	0	0	-0.00017155526452094404	-0.00017155526452094404
3891	0.00968075962001277	0.0010737910862167754	-0.0010699922901637575	0.9411961928053447	-1	0	0	0.2	1	1.0	5	1.0	1.0	6	5	0	0	0	0.14285714285714285	7	1	7	0.0	0	0.7496242141412636	0.9503172517866221	0.4164942051783044	0.7960319989334617	0.2926950466943897	0.9586290774298459	0.8529974485156847	0.923101070461365	0	0	0.0	-0.00010699922901637575	-0.00010699922901637575
4628	0.009693512629579364	0.0011424638741268256	-0.001142115292858742	0.9403249896195227	-1	0	0	0.2	1	1.0	5	1.0	1.0	6	5	0	0	0	0.14285714285714285	7	1	7	0.0	0	0.7496242141412636	0.9503172517866221	0.4164942051783044	0.7960319989334617	0.2971653013026293	0.9572884713235504	0.8504383953825572	0.9223096597870026	0	0	0.0	-0.0001142115292858742	-0.0001142115292858742
2241	0.00964288116324558	0.0011318224712269637	-0.001061256835927425	0.9418724915461627	-1	0	0	0.2	1	1.0	5	1.0	1.0	6	5	0	0	0	0.14285714285714285	7	1	7	0.0	0	0.7496242141412636	0.9503172517866221	0.4164942051783044	0.7960319989334617	0.2971653013026293	0.9572884713235504	0.8504383953825572	0.9223096597870026	0	0	0.0	-0.00010612568359274249	-0.00010612568359274249
1841	0.00985599955220741	0.0011576341360545128	-0.0011553706007906277	0.9401568389463175	-1	0	0	0.2	1	1.0	5	1.0	1.0	6	5	0	0	0	0.14285714285714285	7	1	7	0.0	0	0.7496242141412636	0.9503172517866221	0.4164942051783044	0.7960319989334617	0.273139816173238	0.9600972130417229	0.8638175155378214	0.9239875123697603	0	0	0.0	-0.00011553706007906277	-0.00011553706007906277
4315	0.009880425733751964	0.001302146729611002	-0.0011966961220572423	0.9403807858576321	-1	0	0	0.2	1	1.0	5	1.0	1.0	6	5	0	0	0	0.14285714285714285	7	1	7	0.0	0	0.7496242141412636	0.9573974798107627	0.31392264661219926	0.8194715212211034	0.2926950466943897	0.9439802685051779	0.8693588201322442	0.9229527526147349	0	0	0.0	-0.00011966961220572422	-0.00011966961220572422
1603	0.009424315195281	0.0009990679170820199	-0.0009756872224488416	0.9407300551353208	-1	0	0	0.2	1	1.0	5	1.0	1.0	6	5	0	0	0	0.14285714285714285	7	1	7	0.0	0	0.7496242141412636	0.9503172517866221	0.4164942051783044	0.7960319989334617	0.2926950466943897	0.9586290774298459	0.8529974485156847	0.923101070461365	0	0	0.0	-9.756872224488416e-05	-9.756872224488416e-05
41	0.0017782489076679272	0.00171556598842429	-0.0017155659878804966	0.9863478863117495	-1	0	0	1.0	1	0	0	1.0	0	1	0	0	0	0	0.5	1	2	2	0.0	0	0	0	0	0	0	0	0	0	0	0	0	-0.00017155659878804967	-0.00017155659878804967
3266	0.009736215446657613	0.0010562312965232868	-0.0010560525004759994	0.9402054607348278	-1	0	0	0.2	1	1.0	5	1.0	1.0	6	5	0	0	0	0.14285714285714285	7	1	7	0.0	0	0.7496242141412636	0.9503172517866221	0.4164942051783044	0.7960319989334617	0.273139816173238	0.9600972130417229	0.8638175155378214	0.9239875123697603	0	0	0.0	-0.00010560525004759994	-0.00010560525004759994
4306	0.010068303946970138	0.0013055886546479009	-0.001202220596594046	0.9416475737999814	-1	0	0	0.2	1	1.0	5	1.0	1.0	6	5	0	0	0	0.14285714285714285	7	1	7	0.0	0	0.7496242141412636	0.9573974798107627	0.31392264661219926	0.8194715212211034	0.2926950466943897	0.9439802685051779	0.8693588201322442	0.9229527526147349	0	0	0.0	-0.0001202220596594046	-0.0001202220596594046
2913	0.018134259490182856	0.0062304283477508755	-0.0061845758384373095	0.9520496083341424	-1	0.25	1	0.6	6	0.46153846153846156	6	0.375	0.38461538461538464	9	5	5	2	0	0.625	8	5	15	0.2	0.2857142857142857	0.8017946782804252	0.9058314967752452	0.46207790755239014	0.901175203451427	0.264612895388575	0.9251391961447859	0.8595636757258446	0.9112891048693827	0.5555555555555556	0.2222222222222222	0.0	-0.000618457583843731	-0.000618457583843731
4334	0.00969316354158293	0.001124496500150875	-0.0011207248557005484	0.9400646183753774	-1	0	0	0.2	1	1.0	5	1.0	1.0	6	5	0	0	0	0.14285714285714285	7	1	7	0.0	0	0.7496242141412636	0.9503172517866221	0.4164942051783044	0.7960319989334617	0.273139816173238	0.9600972130417229	0.8638175155378214	0.9239875123697603	0	0	0.0	-0.00011207248557005485	-0.00011207248557005485
2727	0.010694902339433671	0.004877203290441762	-0.004728253297623194	0.9413499783802973	-1	0	0	0.2	1	1.0	5	1.0	1.0	6	5	0	0	0	0.14285714285714285	7	1	7	0.0	0	0.697453750002102	0.909080867792199	0.4164942051783044	0.7960319989334617	0.2926950466943897	0.9586290774298459	0.8325220415252088	0.9062787461167787	0	0	0.0	-0.0004728253297623194	-0.0004728253297623194
4041	0.009502142130726183	0.0010744882495152773	-0.001064224331027865	0.9405752451788525	-1	0	0	0.2	1	1.0	5	1.0	1.0	6	5	0	0	0	0.14285714285714285	7	1	7	0.0	0	0.7496242141412636	0.9503172517866221	0.4164942051783044	0.7960319989334617	0.2926950466943897	0.9586290774298459	0.8529974485156847	0.923101070461365	0	0	0.0	-0.0001064224331027865	-0.0001064224331027865
2643	0.009635337657629537	0.0014292192749699472	-0.001339909647933729	0.9407211341361477	-1	0	0	0.2	1	1.0	5	1.0	1.0	6	5	0	0	0	0.14285714285714285	7	1	7	0.0	0	0.7496242141412636	0.9503172517866221	0.4164942051783044	0.7960319989334617	0.2926950466943897	0.9586290774298459	0.8529974485156847	0.923101070461365	0	0	0.0	-0.00013399096479337292	-0.00013399096479337292
4960	0.009834365733720606	0.0011747519049007352	-0.001086989512035038	0.9406671912583957	-1	0	0	0.2	1	1.0	5	1.0	1.0	6	5	0	0	0	0.14285714285714285	7	1	7	0.0	0	0.7496242141412636	0.9573974798107627	0.31392264661219926	0.8194715212211034	0.2926950466943897	0.9439802685051779	0.8693588201322442	0.9229527526147349	0	0	0.0	-0.0001086989512035038	-0.0001086989512035038
2984	0.00970979163215101	0.001053152948564625	-0.0009977622947094057	0.9407249218707519	-1	0	0	0.2	1	1.0	5	1.0	1.0	6	5	0	0	0	0.14285714285714285	7	1	7	0.0	0	0.7496242141412636	0.9503172517866221	0.4164942051783044	0.7960319989334617	0.2776100707814776	0.9587812944179677	0.8613983353414235	0.9231919980770606	0	0	0.0	-9.977622947094057e-05	-9.977622947094057e-05
1128	0.009549522910987372	0.0013212475714509707	-0.0013195449026493667	0.940256755480813	-1	0	0	0.2	1	1.0	5	1.0	1.0	6	5	0	0	0	0.14285714285714285	7	1	7	0.0	0	0.7496242141412636	0.9532036764759143	0.47753202658854743	0.9120742179274784	0.2926950466943897	0.9375276392464549	0.8693588201322442	0.9362705728056753	0	0	0.0	-0.00013195449026493666	-0.00013195449026493666
2141	0.009781063334236976	0.0009434261350572092	-0.0009285228082478333	0.940106822614896	-1	0	0	0.2	1	1.0	5	1.0	1.0	6	5	0	0	0	0.14285714285714285	7	1	7	0.0	0	0.7496242141412636	0.9503172517866221	0.4164942051783044	0.7960319989334617	0.273139816173238	0.9600972130417229	0.8638175155378214	0.9239875123697603	0	0	0.0	-9.285228082478333e-05	-9.285228082478333e-05
3247	0.009815492875313315	0.0010087358744993447	-0.001004547116176726	0.940213286678384	-1	0	0	0.2	1	1.0	5	1.0	1.0	6	5	0	0	0	0.14285714285714285	7	1	7	0.0	0	0.7496242141412636	0.9503172517866221	0.4164942051783044	0.7960319989334617	0.273139816173238	0.9600972130417229	0.8638175155378214	0.9239875123697603	0	0	0.0	-0.0001004547116176726	-0.0001004547116176726
779	0.0017178380428298826	0.001685236948537117	-0.001685236946709761	0.9863418875269159	-1	0	0	1.0	1	0	0	1.0	0	1	0	0	0	0	0.5	1	2	2	0.0	0	0	0	0	0	0	0	0	0	0	0	0	-0.0001685236946709761	-0.0001685236946709761
3768	0.009439312708057949	0.0013402619190409789	-0.0012912560994678835	0.9409953284189736	-1	0	0	0.2	1	1.0	5	1.0	1.0	6	5	0	0	0	0.14285714285714285	7	1	7	0.0	0	0.7496242141412636	0.9503172517866221	0.4164942051783044	0.7960319989334617	0.2926950466943897	0.9586290774298459	0.8529974485156847	0.923101070461365	0	0	0.0	-0.00012912560994678834	-0.00012912560994678834
996	0.0017768652309763967	0.0017155588291610949	-0.0017155588274410957	0.9863427057294589	-1	0	0	1.0	1	0	0	1.0	0	1	0	0	0	0	0.5	1	2	2	0.0	0	0	0	0	0	0	0	0	0	0	0	0	-0.00017155588274410957	-0.00017155588274410957
2850	0.009711457001660385	0.001250524569837939	-0.0012402901930931994	0.9419840835069491	-1	0	0	0.2	1	1.0	5	1.0	1.0	6	5	0	0	0	0.14285714285714285	7	1	7	0.0	0	0.7496242141412636	0.9503172517866221	0.4164942051783044	0.7960319989334617	0.2926950466943897	0.9586290774298459	0.8529974485156847	0.923101070461365	0	0	0.0	-0.00012402901930931993	-0.00012402901930931993
2182	0.00971453300666473	0.001270943247732029	-0.0012249219391968183	0.9404052076612498	-1	0	0	0.2	1	1.0	5	1.0	1.0	6	5	0	0	0	0.14285714285714285	7	1	7	0.0	0	0.7496242141412636	0.9503172517866221	0.4164942051783044	0.7960319989334617	0.2926950466943897	0.9586290774298459	0.8529974485156847	0.923101070461365	0	0	0.0	-0.00012249219391968183	-0.00012249219391968183
4622	0.00967106139598741	0.0012752379936651183	-0.0011877066689188775	0.9430583376952021	-1	0	0	0.2	1	1.0	5	1.0	1.0	6	5	0	0	0	0.14285714285714285	7	1	7	0.0	0	0.7496242141412636	0.9503172517866221	0.4164942051783044	0.7960319989334617	0.2926950466943897	0.9586290774298459	0.8529974485156847	0.923101070461365	0	0	0.0	-0.00011877066689188774	-0.00011877066689188774
627	0.0020373166583148874	0.0018565928499806675	-0.0018554761228827272	0.9838643744205235	-1	0	0	1.0	1	0	0	1.0	0	1	0	0	0	0	0.5	2	1	2	0.0	0	0	0	0	0	0	0	0	0	0	0	0	-0.00018554761228827273	-0.00018554761228827273
3440	0.009638655610180374	0.001256628236157893	-0.0012459762261737067	0.9400950868320486	-1	0	0	0.2	1	1.0	5	1.0	1.0	6	5	0	0	0	0.14285714285714285	7	1	7	0.0	0	0.7496242141412636	0.9503172517866221	0.4164942051783044	0.7960319989334617	0.2926950466943897	0.9586290774298459	0.8529974485156847	0.923101070461365	0	0	0.0	-0.00012459762261737066	-0.00012459762261737066
4597	0.009885941605070109	0.0008903479022630078	-0.0008821068543704179	0.9414876683082444	-1	0	0	0.2	1	1.0	5	1.0	1.0	6	5	0	0	0	0.14285714285714285	7	1	7	0.0	0	0.7496242141412636	0.9503172517866221	0.4164942051783044	0.7960319989334617	0.2926950466943897	0.9586290774298459	0.8529974485156847	0.923101070461365	0	0	0.0	-8.821068543704179e-05	-8.821068543704179e-05
3783	0.009551731549573441	0.0012715593887226045	-0.001157779577392193	0.940924495330702	-1	0	0	0.2	1	1.0	5	1.0	1.0	6	5	0	0	0	0.14285714285714285	7	1	7	0.0	0	0.7496242141412636	0.9503172517866221	0.4164942051783044	0.7960319989334617	0.2926950466943897	0.9586290774298459	0.8529974485156847	0.923101070461365	0	0	0.0	-0.0001157779577392193	-0.0001157779577392193
360	0.0017965829872252043	0.0017353584582048968	-0.001735323352672879	0.9862146493927991	-1	0	0	1.0	1	0	0	1.0	0	1	0	0	1	0	0.5	1	2	2	0.3333333333333333	0	0	0	0	0	0	0	0	0	0	0	0	-0.0001735323352672879	-0.0001735323352672879
520	0.0017482076083668275	0.0017156411901956682	-0.001715641190122677	0.9863579501742467	-1	0	0	1.0	1	0	0	1.0	0	1	0	0	0	0	0.5	1	2	2	0.0	0	0	0	0	0	0	0	0	0	0	0	0	-0.0001715641190122677	-0.0001715641190122677
3326	0.009693360358090302	0.0012798481524374436	-0.001279827147740557	0.9405316716408662	-1	0	0	0.2	1	1.0	5	1.0	1.0	6	5	0	0	0	0.14285714285714285	7	1	7	0.0	0	0.7496242141412636	0.9503172517866221	0.4164942051783044	0.7960319989334617	0.2926950466943897	0.9586290774298459	0.8529974485156847	0.923101070461365	0	0	0.0	-0.0001279827147740557	-0.0001279827147740557
1404	0.00941244536360032	0.0010156087236905449	-0.001015562258402007	0.941825915920958	-1	0	0	0.2	1	1.0	5	1.0	1.0	6	5	0	0	0	0.14285714285714285	7	1	7	0.0	0	0.7496242141412636	0.9503172517866221	0.4164942051783044	0.7960319989334617	0.273139816173238	0.9600972130417229	0.8638175155378214	0.9239875123697603	0	0	0.0	-0.00010155622584020071	-0.00010155622584020071
928	0.0017174575251543082	0.0016853509564744205	-0.0016853509563237168	0.9863736552366857	-1	0	0	1.0	1	0	0	1.0	0	1	0	0	0	0	0.5	1	2	2	0.0	0	0	0	0	0	0	0	0	0	0	0	0	-0.0001685350956323717	-0.0001685350956323717
3781	0.009685384305293391	0.0013274941376583138	-0.0012562614587765411	0.9403071645394313	-1	0	0	0.2	1	1.0	5	1.0	1.0	6	5	0	0	0	0.14285714285714285	7	1	7	0.0	0	0.7496242141412636	0.9503172517866221	0.4164942051783044	0.7960319989334617	0.273139816173238	0.9600972130417229	0.8638175155378214	0.9239875123697603	0	0	0.0	-0.0001256261458776541	-0.0001256261458776541
3403	0.009687840378524314	0.0012831548385777616	-0.001261778272887529	0.9405774179488796	-1	0	0	0.2	1	1.0	5	1.0	1.0	6	5	0	0	0	0.14285714285714285	7	1	7	0.0	0	0.7496242141412636	0.9503172517866221	0.4164942051783044	0.7960319989334617	0.2926950466943897	0.9586290774298459	0.8529974485156847	0.923101070461365	0	0	0.0	-0.0001261778272887529	-0.0001261778272887529
1557	0.009768693884719709	0.0011188507444121008	-0.0011058664091669697	0.9395838555604331	-1	0	0	0.2	1	1.0	5	1.0	1.0	6	5	0	0	0	0.14285714285714285	7	1	7	0.0	0	0.7496242141412636	0.9503172517866221	0.4164942051783044	0.7960319989334617	0.273139816173238	0.9600972130417229	0.8638175155378214	0.9239875123697603	0	0	0.0	-0.00011058664091669697	-0.00011058664091669697
3509	0.009438996166452126	0.0012927595694348423	-0.0012927542129601978	0.9392444811298198	-1	0	0	0.2	1	1.0	5	1.0	1.0	6	5	0	0	0	0.14285714285714285	7	1	7	0.0	0	0.7496242141412636	0.9503172517866221	0.4164942051783044	0.7960319989334617	0.273139816173238	0.9600972130417229	0.8638175155378214	0.9239875123697603	0	0	0.0	-0.00012927542129601978	-0.00012927542129601978
4754	0.009805451207978454	0.001087687147349007	-0.0010749285313524084	0.9399825486014246	-1	0	0	0.2	1	1.0	5	1.0	1.0	6	5	0	0	0	0.14285714285714285	7	1	7	0.0	0	0.7496242141412636	0.9573974798107627	0.31392264661219926	0.8194715212211034	0.2926950466943897	0.9439802685051779	0.8693588201322442	0.9229527526147349	0	0	0.0	-0.00010749285313524084	-0.00010749285313524084
4605	0.00982903164304757	0.0010392611289252514	-0.0010389481699126875	0.9401780636262456	-1	0	0	0.2	1	1.0	5	1.0	1.0	6	5	0	0	0	0.14285714285714285	7	1	7	0.0	0	0.7496242141412636	0.9503172517866221	0.4164942051783044	0.7960319989334617	0.2926950466943897	0.9586290774298459	0.8529974485156847	0.923101070461365	0	0	0.0	-0.00010389481699126875	-0.00010389481699126875
4430	0.009943093449985086	0.001334357092553506	-0.0012990492967263798	0.9414064359595475	-1	0	0	0.2	1	1.0	5	1.0	1.0	6	5	0	0	0	0.14285714285714285	7	1	7	0.0	0	0.7496242141412636	0.9573974798107627	0.31392264661219926	0.8194715212211034	0.2926950466943897	0.9439802685051779	0.8693588201322442	0.9229527526147349	0	0	0.0	-0.000129904929672638	-0.000129904929672638
2809	0.009664118824353776	0.0013256306456025104	-0.0013079247321449857	0.94062444518776	-1	0	0	0.2	1	1.0	5	1.0	1.0	6	5	0	0	0	0.14285714285714285	7	1	7	0.0	0	0.7496242141412636	0.9503172517866221	0.4164942051783044	0.7960319989334617	0.2926950466943897	0.9586290774298459	0.8529974485156847	0.923101070461365	0	0	0.0	-0.00013079247321449858	-0.00013079247321449858
832	0.001773472312347829	0.0017156986590371526	-0.001715698658658549	0.9863782478919814	-1	0	0	1.0	1	0	0	1.0	0	1	0	0	0	0	0.5	1	2	2	0.0	0	0	0	0	0	0	0	0	0	0	0	0	-0.0001715698658658549	-0.0001715698658658549
1258	0.009852631164437374	0.0012174631410482076	-0.0012155948838009321	0.9406796685374129	-1	0	0	0.2	1	1.0	5	1.0	1.0	6	5	0	0	0	0.14285714285714285	7	1	7	0.0	0	0.7496242141412636	0.9503172517866221	0.4164942051783044	0.7960319989334617	0.273139816173238	0.9600972130417229	0.8638175155378214	0.9239875123697603	0	0	0.0	-0.00012155948838009321	-0.00012155948838009321
2662	0.009818254487199128	0.0010341003780535165	-0.0009961031323334985	0.9430260932325106	-1	0	0	0.2	1	1.0	5	1.0	1.0	6	5	0	0	0	0.14285714285714285	7	1	7	0.0	0	0.7496242141412636	0.9503172517866221	0.4164942051783044	0.7960319989334617	0.273139816173238	0.9600972130417229	0.8638175155378214	0.9239875123697603	0	0	0.0	-9.961031323334985e-05	-9.961031323334985e-05
3947	0.00544058688632902	0.0028614031884579977	-0.002732292375110263	0.9671759487425797	-1	0	0	0.25	1	1.0	3	1.0	1.0	4	3	0	0	0	0.2	5	1	5	0.0	0	0.784124208529813	0.6080056214033572	0.5231157289626331	0.710564790721638	0.5544150911521051	0.9552883645962672	0.8693588201322442	0.8124915481031199	0	0	0.0	-0.0002732292375110263	-0.0002732292375110263
308	0.002027407794929534	0.0017755019926093344	-0.0017751490852829625	0.9849671412969309	-1	0	0	1.0	1	0	0	1.0	0	1	0	0	1	0	0.5	2	1	2	0.3333333333333333	0	0	0	0	0	0	0	0	0	0	0	0	-0.00017751490852829625	-0.00017751490852829625
970	0.0017481849616850064	0.0017156240096392135	-0.001715624009583978	0.98635947621079	-1	0	0	1.0	1	0	0	1.0	0	1	0	0	0	0	0.5	1	2	2	0.0	0	0	0	0	0	0	0	0	0	0	0	0	-0.0001715624009583978	-0.0001715624009583978
2010	0.0096961838957839	0.0013273078519246558	-0.0013270138893219812	0.9396854985207382	-1	0	0	0.2	1	1.0	5	1.0	1.0	6	5	0	0	0	0.14285714285714285	7	1	7	0.0	0	0.7496242141412636	0.9503172517866221	0.4164942051783044	0.7960319989334617	0.2926950466943897	0.9586290774298459	0.8529974485156847	0.923101070461365	0	0	0.0	-0.00013270138893219812	-0.00013270138893219812
579	0.009571688864202189	0.0013600160840738936	-0.001354311187266178	0.9390081083584709	-1	0	0	0.2	1	1.0	5	1.0	1.0	6	5	0	0	0	0.14285714285714285	7	1	7	0.0	0	0.7496242141412636	0.9503172517866221	0.4164942051783044	0.7960319989334617	0.273139816173238	0.9600972130417229	0.8638175155378214	0.9239875123697603	0	0	0.0	-0.0001354311187266178	-0.0001354311187266178
1087	0.009668458114556007	0.0016155085792649532	-0.0016141470582964857	0.939523243259982	-1	0	0	0.2	1	1.0	5	1.0	1.0	6	5	0	0	0	0.14285714285714285	7	1	7	0.0	0	0.5515115978075057	0.9421215910904492	0.382869108075257	0.7940293556636386	0.2926950466943897	0.9377574916761887	0.7296748823166653	0.9075328766967932	0	0	0.0	-0.00016141470582964858	-0.00016141470582964858
3142	0.009693625508397745	0.0010763352295497161	-0.0010417863066361733	0.9390614080722706	-1	0	0	0.2	1	1.0	5	1.0	1.0	6	5	0	0	0	0.14285714285714285	7	1	7	0.0	0	0.7496242141412636	0.9503172517866221	0.4164942051783044	0.7960319989334617	0.2926950466943897	0.9586290774298459	0.8529974485156847	0.923101070461365	0	0	0.0	-0.00010417863066361734	-0.00010417863066361734
2724	0.009437267564080235	0.0013355839412771762	-0.0012541242219507268	0.9417401587144703	-1	0	0	0.2	1	1.0	5	1.0	1.0	6	5	0	0	0	0.14285714285714285	7	1	7	0.0	0	0.7496242141412636	0.9503172517866221	0.4164942051783044	0.7960319989334617	0.2926950466943897	0.9586290774298459	0.8529974485156847	0.923101070461365	0	0	0.0	-0.00012541242219507267	-0.00012541242219507267
3405	0.009612239136255165	0.0009583559043603824	-0.000946550196336392	0.9418201472150891	-1	0	0	0.2	1	1.0	5	1.0	1.0	6	5	0	0	0	0.14285714285714285	7	1	7	0.0	0	0.7496242141412636	0.9503172517866221	0.4164942051783044	0.7960319989334617	0.273139816173238	0.9600972130417229	0.8638175155378214	0.9239875123697603	0	0	0.0	-9.46550196336392e-05	-9.46550196336392e-05
2605	0.009557584523573156	0.001238614066505089	-0.0012375753864380863	0.9392449649331347	-1	0	0	0.2	1	1.0	5	1.0	1.0	6	5	0	0	0	0.14285714285714285	7	1	7	0.0	0	0.7496242141412636	0.9503172517866221	0.4164942051783044	0.7960319989334617	0.273139816173238	0.9600972130417229	0.8638175155378214	0.9239875123697603	0	0	0.0	-0.00012375753864380862	-0.00012375753864380862
3823	0.009770648649215959	0.001155937535931528	-0.0010223517953588791	0.940683434448464	-1	0	0	0.2	1	1.0	5	1.0	1.0	6	5	0	0	0	0.14285714285714285	7	1	7	0.0	0	0.7496242141412636	0.9573974798107627	0.31392264661219926	0.8194715212211034	0.2926950466943897	0.9439802685051779	0.8693588201322442	0.9229527526147349	0	0	0.0	-0.00010223517953588792	-0.00010223517953588792
2915	0.00961866726112353	0.0010712723932634696	-0.0010712640345001373	0.9404050722902486	-1	0	0	0.2	1	1.0	5	1.0	1.0	6	5	0	0	0	0.14285714285714285	7	1	7	0.0	0	0.7496242141412636	0.9503172517866221	0.4164942051783044	0.7960319989334617	0.273139816173238	0.9600972130417229	0.8638175155378214	0.9239875123697603	0	0	0.0	-0.00010712640345001373	-0.00010712640345001373
630	0.001773483212485346	0.0017155638330457953	-0.001715563831693924	0.9863447082413584	-1	0	0	1.0	1	0	0	1.0	0	1	0	0	0	0	0.5	1	2	2	0.0	0	0	0	0	0	0	0	0	0	0	0	0	-0.0001715563831693924	-0.0001715563831693924
3650	0.009482126667142063	0.001380604832096005	-0.0013271542617270646	0.9401441112343082	-1	0	0	0.2	1	1.0	5	1.0	1.0	6	5	0	0	0	0.14285714285714285	7	1	7	0.0	0	0.7496242141412636	0.9503172517866221	0.4164942051783044	0.7960319989334617	0.2926950466943897	0.9586290774298459	0.8529974485156847	0.923101070461365	0	0	0.0	-0.00013271542617270646	-0.00013271542617270646
2957	0.009704288771728251	0.0012947548605132466	-0.0012943637584332105	0.9399235324615071	-1	0	0	0.2	1	1.0	5	1.0	1.0	6	5	0	0	0	0.14285714285714285	7	1	7	0.0	0	0.7496242141412636	0.9503172517866221	0.4164942051783044	0.7960319989334617	0.2926950466943897	0.9586290774298459	0.8529974485156847	0.923101070461365	0	0	0.0	-0.00012943637584332106	-0.00012943637584332106
4774	0.009750059607309534	0.0012344758749828922	-0.0011872706392829085	0.9406937217898981	-1	0	0	0.2	1	1.0	5	1.0	1.0	6	5	0	0	0	0.14285714285714285	7	1	7	0.0	0	0.7496242141412636	0.9503172517866221	0.4164942051783044	0.7960319989334617	0.2971653013026293	0.9572884713235504	0.8504383953825572	0.9223096597870026	0	0	0.0	-0.00011872706392829086	-0.00011872706392829086
2579	0.009710285164700521	0.0012640317538697133	-0.0012638278882238449	0.9396238741511572	-1	0	0	0.2	1	1.0	5	1.0	1.0	6	5	0	0	0	0.14285714285714285	7	1	7	0.0	0	0.7496242141412636	0.9503172517866221	0.4164942051783044	0.7960319989334617	0.273139816173238	0.9600972130417229	0.8638175155378214	0.9239875123697603	0	0	0.0	-0.0001263827888223845	-0.0001263827888223845
4654	0.009574172571716028	0.001291130382124994	-0.001252416454563049	0.9411869819894753	-1	0	0	0.2	1	1.0	5	1.0	1.0	6	5	0	0	0	0.14285714285714285	7	1	7	0.0	0	0.7496242141412636	0.9503172517866221	0.4164942051783044	0.7960319989334617	0.2926950466943897	0.9586290774298459	0.8529974485156847	0.923101070461365	0	0	0.0	-0.0001252416454563049	-0.0001252416454563049
1144	0.009377663731100218	0.0013879599554500065	-0.0013829903241600588	0.9385447291435044	-1	0	0	0.2	1	1.0	5	1.0	1.0	6	5	0	0	0	0.14285714285714285	7	1	7	0.0	0	0.7496242141412636	0.9532036764759143	0.47753202658854743	0.9120742179274784	0.2926950466943897	0.9375276392464549	0.8693588201322442	0.9362705728056753	0	0	0.0	-0.00013829903241600587	-0.00013829903241600587
4503	0.0096822369612167	0.001316373508217615	-0.001153844276330171	0.9424379840391769	-1	0	0	0.2	1	1.0	5	1.0	1.0	6	5	0	0	0	0.14285714285714285	7	1	7	0.0	0	0.7496242141412636	0.9503172517866221	0.4164942051783044	0.7960319989334617	0.2926950466943897	0.9586290774298459	0.8529974485156847	0.923101070461365	0	0	0.0	-0.0001153844276330171	-0.0001153844276330171
1629	0.009746054150797077	0.0014117724627828116	-0.001340901308401963	0.940784265805892	-1	0	0	0.2	1	1.0	5	1.0	1.0	6	5	0	0	0	0.14285714285714285	7	1	7	0.0	0	0.7496242141412636	0.9503172517866221	0.4164942051783044	0.7960319989334617	0.273139816173238	0.9600972130417229	0.8638175155378214	0.9239875123697603	0	0	0.0	-0.0001340901308401963	-0.0001340901308401963
1318	0.009616027696100574	0.0011167600098299787	-0.0011002569898470298	0.938901707743366	-1	0	0	0.2	1	1.0	5	1.0	1.0	6	5	0	0	0	0.14285714285714285	7	1	7	0.0	0	0.7496242141412636	0.9503172517866221	0.4164942051783044	0.7960319989334617	0.273139816173238	0.9600972130417229	0.8638175155378214	0.9239875123697603	0	0	0.0	-0.00011002569898470298	-0.00011002569898470298
4345	0.013691512707986122	0.002165119156802236	-0.0010420338518159552	0.9425580820693957	-1	0	0	0.16666666666666666	1	1.0	6	0.5714285714285714	0.8333333333333334	6	5	1	0	0	0.2857142857142857	7	2	8	0.0	0	0.7496242141412636	0.9503172517866221	0.4164942051783044	0.7960319989334617	0.273139816173238	0.9600972130417229	0.8638175155378214	0.9239875123697603	0	0	0.0	-0.00010420338518159551	-0.00010420338518159551
4084	0.009878428013265115	0.0010971910479317293	-0.0010881507404547992	0.9402103387768623	-1	0	0	0.2	1	1.0	5	1.0	1.0	6	5	0	0	0	0.14285714285714285	7	1	7	0.0	0	0.7496242141412636	0.9503172517866221	0.4164942051783044	0.7960319989334617	0.273139816173238	0.9600972130417229	0.8638175155378214	0.9239875123697603	0	0	0.0	-0.00010881507404547992	-0.00010881507404547992
3708	0.0038282642269437993	0.002829398375058194	-0.0028062192073256545	0.9712983271799664	-1	0	0	0.25	1	1.0	3	1.0	1.0	4	3	0	0	0	0.2	5	1	5	0.0	0	0.5613592865923632	0.9712146741682866	0.2569347904201799	0.6345430942242863	0.39676915286408726	0.9633086351034715	0.8290977030523675	0.9202750749974845	0	0	0.0	-0.00028062192073256544	-0.00028062192073256544
264	0.0018249018482345877	0.0017665925799107654	-0.0017665577296482715	0.9862199514651685	-1	0	0	1.0	1	0	0	1.0	0	1	0	0	1	0	0.5	1	2	2	0.3333333333333333	0	0	0	0	0	0	0	0	0	0	0	0	-0.00017665577296482714	-0.00017665577296482714
2057	0.009536447355367317	0.0011408914261489404	-0.0011097528593584222	0.9400956431923746	-1	0	0	0.2	1	1.0	5	1.0	1.0	6	5	0	0	0	0.14285714285714285	7	1	7	0.0	0	0.7496242141412636	0.9503172517866221	0.4164942051783044	0.7960319989334617	0.2926950466943897	0.9586290774298459	0.8529974485156847	0.923101070461365	0	0	0.0	-0.00011097528593584222	-0.00011097528593584222
3476	0.009578750872714564	0.00115838668375564	-0.001127604592948851	0.9392553599296496	-1	0	0	0.2	1	1.0	5	1.0	1.0	6	5	0	0	0	0.14285714285714285	7	1	7	0.0	0	0.7496242141412636	0.9503172517866221	0.4164942051783044	0.7960319989334617	0.273139816173238	0.9600972130417229	0.8638175155378214	0.9239875123697603	0	0	0.0	-0.0001127604592948851	-0.0001127604592948851
4617	0.009794626798531065	0.0010373229331080893	-0.0010273213214483502	0.9423216141451989	-1	0	0	0.2	1	1.0	5	1.0	1.0	6	5	0	0	0	0.14285714285714285	7	1	7	0.0	0	0.7496242141412636	0.9503172517866221	0.4164942051783044	0.7960319989334617	0.2776100707814776	0.9587812944179677	0.8613983353414235	0.9231919980770606	0	0	0.0	-0.00010273213214483502	-0.00010273213214483502
1282	0.009832375451133976	0.0011582438918961654	-0.0011250966741504717	0.9406725041211939	-1	0	0	0.2	1	1.0	5	1.0	1.0	6	5	0	0	0	0.14285714285714285	7	1	7	0.0	0	0.7496242141412636	0.9503172517866221	0.4164942051783044	0.7960319989334617	0.2926950466943897	0.9586290774298459	0.8529974485156847	0.923101070461365	0	0	0.0	-0.00011250966741504717	-0.00011250966741504717
2226	0.009605726328602206	0.0012735272739189723	-0.0012442299540206783	0.9404294775277146	-1	0	0	0.2	1	1.0	5	1.0	1.0	6	5	0	0	0	0.14285714285714285	7	1	7	0.0	0	0.7496242141412636	0.9503172517866221	0.4164942051783044	0.7960319989334617	0.2926950466943897	0.9586290774298459	0.8529974485156847	0.923101070461365	0	0	0.0	-0.00012442299540206783	-0.00012442299540206783
4002	0.009639468280049973	0.0007833864795486705	-0.0007665536205032583	0.941950617086767	-1	0	0	0.2	1	1.0	5	1.0	1.0	6	5	0	0	0	0.14285714285714285	7	1	7	0.0	0	0.7496242141412636	0.9503172517866221	0.4164942051783044	0.7960319989334617	0.273139816173238	0.9600972130417229	0.8638175155378214	0.9239875123697603	0	0	0.0	-7.665536205032583e-05	-7.665536205032583e-05
4115	0.011591140140979337	0.0026772724601343595	-0.002505508091780305	0.9374322632884166	-1	0	0	0.2	1	1.0	5	1.0	1.0	6	5	0	0	0	0.14285714285714285	7	1	7	0.0	0	0.697453750002102	0.9160903851771847	0.31392264661219926	0.8194715212211034	0.2926950466943897	0.9439802685051779	0.8461791515282587	0.9040030001416084	0	0	0.0	-0.0002505508091780305	-0.0002505508091780305
2709	0.009337334907545014	0.0013358906306340885	-0.0011814320062077121	0.9404542488364294	-1	0	0	0.2	1	1.0	5	1.0	1.0	6	5	0	0	0	0.14285714285714285	7	1	7	0.0	0	0.7496242141412636	0.9503172517866221	0.4164942051783044	0.7960319989334617	0.273139816173238	0.9600972130417229	0.8638175155378214	0.9239875123697603	0	0	0.0	-0.00011814320062077121	-0.00011814320062077121
2933	0.009663577390350933	0.000991825616961583	-0.0009890104614226796	0.9419520355872506	-1	0	0	0.2	1	1.0	5	1.0	1.0	6	5	0	0	0	0.14285714285714285	7	1	7	0.0	0	0.7496242141412636	0.9503172517866221	0.4164942051783044	0.7960319989334617	0.273139816173238	0.9600972130417229	0.8638175155378214	0.9239875123697603	0	0	0.0	-9.890104614226797e-05	-9.890104614226797e-05
1086	0.00916688530081469	0.0016135878465307278	-0.0015742414941568956	0.9404235945857138	-1	0	0	0.2	1	1.0	5	1.0	1.0	6	5	0	0	0	0.14285714285714285	7	1	7	0.0	0	0.5515115978075057	0.9421215910904492	0.382869108075257	0.7940293556636386	0.2926950466943897	0.9377574916761887	0.7296748823166653	0.9075328766967932	0	0	0.0	-0.00015742414941568957	-0.00015742414941568957
1288	0.00995548647429499	0.0011000807251772527	-0.0010915253640497117	0.9400907993335844	-1	0	0	0.2	1	1.0	5	1.0	1.0	6	5	0	0	0	0.14285714285714285	7	1	7	0.0	0	0.7496242141412636	0.9503172517866221	0.4164942051783044	0.7960319989334617	0.273139816173238	0.9600972130417229	0.8638175155378214	0.9239875123697603	0	0	0.0	-0.00010915253640497117	-0.00010915253640497117
289	0.0021483198146877397	0.002048722186188381	-0.002046824815478762	0.9829293857304909	-1	0	0	0	0	0	0	1.0	0	0	0	0	0	0	1.0	1	1	1	0.0	0	0	0	0	0	0	0	0	0	0	0	0	-0.1	-0.1
2470	0.009206627648880427	0.001348266256807496	-0.0011588811457777907	0.9413976933144346	-1	0	0	0.2	1	1.0	5	1.0	1.0	6	5	0	0	0	0.14285714285714285	7	1	7	0.0	0	0.7496242141412636	0.9503172517866221	0.4164942051783044	0.7960319989334617	0.21693801609191024	0.9723559939634365	0.8753010648076676	0.9324139845175368	0	0	0.0	-0.00011588811457777907	-0.00011588811457777907
557	0.002203279114998883	0.0020436141932789753	-0.002043456676448787	0.9833269913829675	-1	1.0	1	1.0	4	0.0	0	0.5555555555555556	0	1	0	3	0	0	1.0	3	3	5	0.0	1.0	0	0	0	0	0	0	0	0	0	0	0	-0.0002043456676448787	-0.0002043456676448787
124	0.03531479396554316	0.008652178667764741	-0.008236363673652958	0.9442872292706166	-1	0	0	0.1	1	1.0	13	1.0	1.0	14	13	0	1	0	0.06666666666666667	15	1	15	0.3333333333333333	0	0.7301041636588467	0.9498444294179827	0.40783175755857376	0.8580227836004537	0.6925499896666467	0.9434150409765699	0.8793214349555684	0.9253916942393403	1.0	0.42857142857142855	0.0	-0.0008236363673652958	-0.0008236363673652958
4933	0.00955035890281979	0.0012924523940345527	-0.0012671310105917745	0.9401101999655218	-1	0	0	0.2	1	1.0	5	1.0	1.0	6	5	0	0	0	0.14285714285714285	7	1	7	0.0	0	0.7496242141412636	0.9503172517866221	0.4164942051783044	0.7960319989334617	0.2926950466943897	0.9586290774298459	0.8529974485156847	0.923101070461365	0	0	0.0	-0.00012671310105917744	-0.00012671310105917744
4570	0.009608402762694557	0.0010870975612582206	-0.0010823384449557179	0.9410730024401001	-1	0	0	0.2	1	1.0	5	1.0	1.0	6	5	0	0	0	0.14285714285714285	7	1	7	0.0	0	0.7496242141412636	0.9503172517866221	0.4164942051783044	0.7960319989334617	0.273139816173238	0.9600972130417229	0.8638175155378214	0.9239875123697603	0	0	0.0	-0.00010823384449557179	-0.00010823384449557179
1843	0.009607395166858147	0.0014174494462000382	-0.0013780702029267777	0.9408623743998228	-1	0	0	0.2	1	1.0	5	1.0	1.0	6	5	0	0	0	0.14285714285714285	7	1	7	0.0	0	0.7496242141412636	0.9503172517866221	0.4164942051783044	0.7960319989334617	0.273139816173238	0.9600972130417229	0.8638175155378214	0.9239875123697603	0	0	0.0	-0.00013780702029267777	-0.00013780702029267777
1462	0.009521260230995855	0.0012566310424746735	-0.0012547256204359664	0.9400522265162181	-1	0	0	0.2	1	1.0	5	1.0	1.0	6	5	0	0	0	0.14285714285714285	7	1	7	0.0	0	0.7496242141412636	0.9503172517866221	0.4164942051783044	0.7960319989334617	0.273139816173238	0.9600972130417229	0.8638175155378214	0.9239875123697603	0	0	0.0	-0.00012547256204359665	-0.00012547256204359665
2028	0.004705278165355766	0.0027366663255353287	-0.0026989820130256166	0.9695608660001761	-1	0	0	0.25	1	1.0	3	1.0	1.0	4	3	0	0	0	0.2	5	1	5	0.0	0	0.75263888307414	0.9304200100478189	0.4164942051783044	0.7687251463769903	0.5544150911521051	0.9656184166406278	0.8529974485156847	0.9150185342294642	0	0	0.0	-0.00026989820130256167	-0.00026989820130256167
610	0.002164260216356553	0.00186812361708361	-0.0018681234309738646	0.9848791391367601	-1	0	0	1.0	2	0.0	0	0.75	0	2	0	0	0	0	1.0	2	2	3	0.0	0	0	0	0	0	0	0	0	0	0	0	0	-0.00018681234309738645	-0.00018681234309738645
4980	0.009788464922567	0.0011170222325032572	-0.0011036429655972505	0.9399226493084515	-1	0	0	0.2	1	1.0	5	1.0	1.0	6	5	0	0	0	0.14285714285714285	7	1	7	0.0	0	0.7496242141412636	0.9573974798107627	0.31392264661219926	0.8194715212211034	0.2926950466943897	0.9439802685051779	0.8693588201322442	0.9229527526147349	0	0	0.0	-0.00011036429655972505	-0.00011036429655972505
4291	0.00945010453947279	0.0011166005422156534	-0.0011150460081852584	0.9399536948291247	-1	0	0	0.2	1	1.0	5	1.0	1.0	6	5	0	0	0	0.14285714285714285	7	1	7	0.0	0	0.7496242141412636	0.9503172517866221	0.4164942051783044	0.7960319989334617	0.273139816173238	0.9600972130417229	0.8638175155378214	0.9239875123697603	0	0	0.0	-0.00011150460081852584	-0.00011150460081852584
1646	0.009592285804634325	0.0009042150933208192	-0.0008921501336729902	0.9420016905874669	-1	0	0	0.2	1	1.0	5	1.0	1.0	6	5	0	0	0	0.14285714285714285	7	1	7	0.0	0	0.7496242141412636	0.9503172517866221	0.4164942051783044	0.7960319989334617	0.273139816173238	0.9600972130417229	0.8638175155378214	0.9239875123697603	0	0	0.0	-8.921501336729901e-05	-8.921501336729901e-05
3974	0.009580791589666824	0.0013915426392755255	-0.001379428116601768	0.9398787699883547	-1	0	0	0.2	1	1.0	5	1.0	1.0	6	5	0	0	0	0.14285714285714285	7	1	7	0.0	0	0.7496242141412636	0.9503172517866221	0.4164942051783044	0.7960319989334617	0.273139816173238	0.9600972130417229	0.8638175155378214	0.9239875123697603	0	0	0.0	-0.0001379428116601768	-0.0001379428116601768
2086	0.009666140640226618	0.0010556118986356406	-0.001043779203118433	0.9418508545749372	-1	0	0	0.2	1	1.0	5	1.0	1.0	6	5	0	0	0	0.14285714285714285	7	1	7	0.0	0	0.7496242141412636	0.9503172517866221	0.4164942051783044	0.7960319989334617	0.273139816173238	0.9600972130417229	0.8638175155378214	0.9239875123697603	0	0	0.0	-0.0001043779203118433	-0.0001043779203118433
4440	0.009765325685181946	0.001075778385634809	-0.0010734046306319965	0.9405787363705003	-1	0	0	0.2	1	1.0	5	1.0	1.0	6	5	0	0	0	0.14285714285714285	7	1	7	0.0	0	0.7496242141412636	0.9503172517866221	0.4164942051783044	0.7960319989334617	0.2926950466943897	0.9586290774298459	0.8529974485156847	0.923101070461365	0	0	0.0	-0.00010734046306319965	-0.00010734046306319965
4561	0.011940828842352	0.004067486700575136	-0.0036933043510304553	0.9593855944336018	-1	0	0	0.25	1	1.0	4	1.0	1.0	5	4	0	0	0	0.16666666666666666	6	1	6	0.0	0	0.697453750002102	0.9474457942814245	0.46207790755239014	0.8134776190339431	0.2535845856520863	0.9146413615252447	0.8595636757258446	0.9042576889388512	0	0	0.0	-0.0003693304351030455	-0.0003693304351030455
677	0.0017734966665484935	0.0017155728685819913	-0.001715572867978535	0.9863540636632435	-1	0	0	1.0	1	0	0	1.0	0	1	0	0	0	0	0.5	1	2	2	0.0	0	0	0	0	0	0	0	0	0	0	0	0	-0.0001715572867978535	-0.0001715572867978535
967	0.009421590359551698	0.0016569065261596097	-0.0016242738827925386	0.9405721603293591	-1	0	0	0.2	1	1.0	5	1.0	1.0	6	5	0	0	0	0.14285714285714285	7	1	7	0.0	0	0.5515115978075057	0.9421215910904492	0.382869108075257	0.7940293556636386	0.2926950466943897	0.9377574916761887	0.7296748823166653	0.9075328766967932	0	0	0.0	-0.00016242738827925386	-0.00016242738827925386
750	0.001773491963934311	0.0017155733180899962	-0.0017155733175304212	0.9863548567402495	-1	0	0	1.0	1	0	0	1.0	0	1	0	0	0	0	0.5	1	2	2	0.0	0	0	0	0	0	0	0	0	0	0	0	0	-0.0001715573317530421	-0.0001715573317530421
1346	0.009617807045390553	0.0013013415032130677	-0.0013007370894303652	0.9399251762206432	-1	0	0	0.2	1	1.0	5	1.0	1.0	6	5	0	0	0	0.14285714285714285	7	1	7	0.0	0	0.7496242141412636	0.9503172517866221	0.4164942051783044	0.7960319989334617	0.273139816173238	0.9600972130417229	0.8638175155378214	0.9239875123697603	0	0	0.0	-0.00013007370894303652	-0.00013007370894303652
251	0.0020801830007308297	0.001997019563195113	-0.0019970032520009832	0.9841308724022093	-1	0	0	1.0	2	0.0	0	0.75	0	2	0	0	0	0	1.0	2	2	3	0.0	0	0	0	0	0	0	0	0	0	0	0	0	-0.00019970032520009832	-0.00019970032520009832
2459	0.009396408087656526	0.0013162011979122724	-0.0013151137283501696	0.9412444640535972	-1	0	0	0.2	1	1.0	5	1.0	1.0	6	5	0	0	0	0.14285714285714285	7	1	7	0.0	0	0.7496242141412636	0.9503172517866221	0.4164942051783044	0.7960319989334617	0.273139816173238	0.9600972130417229	0.8638175155378214	0.9239875123697603	0	0	0.0	-0.00013151137283501696	-0.00013151137283501696
3461	0.00940157375189001	0.0010769966950674081	-0.0010591396669835298	0.941732678839872	-1	0	0	0.2	1	1.0	5	1.0	1.0	6	5	0	0	0	0.14285714285714285	7	1	7	0.0	0	0.7496242141412636	0.9503172517866221	0.4164942051783044	0.7960319989334617	0.273139816173238	0.9600972130417229	0.8638175155378214	0.9239875123697603	0	0	0.0	-0.00010591396669835297	-0.00010591396669835297
2993	0.009719983540234307	0.0009784525621618122	-0.0009469373673329264	0.9397090074336515	-1	0	0	0.2	1	1.0	5	1.0	1.0	6	5	0	0	0	0.14285714285714285	7	1	7	0.0	0	0.7496242141412636	0.9573974798107627	0.31392264661219926	0.8194715212211034	0.2926950466943897	0.9439802685051779	0.8693588201322442	0.9229527526147349	0	0	0.0	-9.469373673329264e-05	-9.469373673329264e-05
1827	0.009705006396250352	0.0012628626203414052	-0.0012407655858765387	0.9414149469116716	-1	0	0	0.2	1	1.0	5	1.0	1.0	6	5	0	0	0	0.14285714285714285	7	1	7	0.0	0	0.7496242141412636	0.9503172517866221	0.4164942051783044	0.7960319989334617	0.2734244252304463	0.960074494313365	0.86366445683112	0.9239736316081488	0	0	0.0	-0.00012407655858765387	-0.00012407655858765387
5001	0.009534655648262317	0.0011239398204271674	-0.0010968389260707016	0.9421438453382934	-1	0	0	0.2	1	1.0	5	1.0	1.0	6	5	0	0	0	0.14285714285714285	7	1	7	0.0	0	0.7496242141412636	0.9503172517866221	0.4164942051783044	0.7960319989334617	0.2926950466943897	0.9586290774298459	0.8529974485156847	0.923101070461365	0	0	0.0	-0.00010968389260707017	-0.00010968389260707017
3636	0.010012320778239001	0.001304277197290748	-0.00122294915008003	0.9413519421398334	-1	0	0	0.2	1	1.0	5	1.0	1.0	6	5	0	0	0	0.14285714285714285	7	1	7	0.0	0	0.7496242141412636	0.9573974798107627	0.31392264661219926	0.8194715212211034	0.2926950466943897	0.9439802685051779	0.8693588201322442	0.9229527526147349	0	0	0.0	-0.00012229491500800302	-0.00012229491500800302
2503	0.009810177176183925	0.0011632104602565683	-0.0010828471604114771	0.9410164363353496	-1	0	0	0.2	1	1.0	5	1.0	1.0	6	5	0	0	0	0.14285714285714285	7	1	7	0.0	0	0.7496242141412636	0.9573974798107627	0.31392264661219926	0.8194715212211034	0.2926950466943897	0.9439802685051779	0.8693588201322442	0.9229527526147349	0	0	0.0	-0.00010828471604114772	-0.00010828471604114772
573	0.0017735019503376448	0.0017156450585362386	-0.0017156450576791937	0.9863668494130808	-1	0	0	1.0	1	0	0	1.0	0	1	0	0	0	0	0.5	1	2	2	0.0	0	0	0	0	0	0	0	0	0	0	0	0	-0.00017156450576791938	-0.00017156450576791938
4467	0.009737789936626747	0.0011558470810090413	-0.0011241385316914832	0.940303843843117	-1	0	0	0.2	1	1.0	5	1.0	1.0	6	5	0	0	0	0.14285714285714285	7	1	7	0.0	0	0.7496242141412636	0.9503172517866221	0.4164942051783044	0.7960319989334617	0.2926950466943897	0.9586290774298459	0.8529974485156847	0.923101070461365	0	0	0.0	-0.00011241385316914832	-0.00011241385316914832
3814	0.01108023430388342	0.0051810179634754995	-0.00490267412196768	0.9701474831411854	-1	0	0	0.4	2	0.8	4	1.0	0.8	6	4	0	0	0	0.14285714285714285	7	1	7	0.0	0.3333333333333333	0.7496242141412636	0.9503172517866221	0.4164942051783044	0.7960319989334617	0.2926950466943897	0.9586290774298459	0.8529974485156847	0.923101070461365	0	0	0.0	-0.000490267412196768	-0.000490267412196768
3248	0.009333462159021194	0.001286919557981489	-0.001216228950697256	0.939998113665777	-1	0	0	0.2	1	1.0	5	1.0	1.0	6	5	0	0	0	0.14285714285714285	7	1	7	0.0	0	0.7496242141412636	0.9503172517866221	0.4164942051783044	0.7960319989334617	0.2926950466943897	0.9586290774298459	0.8529974485156847	0.923101070461365	0	0	0.0	-0.0001216228950697256	-0.0001216228950697256
1247	0.009712785710134461	0.0012568540258562069	-0.0012202538645337826	0.9403874759680639	-1	0	0	0.2	1	1.0	5	1.0	1.0	6	5	0	0	0	0.14285714285714285	7	1	7	0.0	0	0.7496242141412636	0.9503172517866221	0.4164942051783044	0.7960319989334617	0.273139816173238	0.9600972130417229	0.8638175155378214	0.9239875123697603	0	0	0.0	-0.00012202538645337826	-0.00012202538645337826
839	0.016018679918721714	0.003674134979391074	-0.003583611975932974	0.9800718093886792	-1	0	0	0.2	1	1.0	5	1.0	1.0	5	5	1	0	0	0.14285714285714285	7	1	7	0.0	0	0.24853139051861434	0.9690781521880636	0.8283964969995724	0.9087335958969484	0.3638746198930746	0.9499716058886224	0.9316545213434388	0.947631690779842	0	0	0.0	-0.00035836119759329743	-0.00035836119759329743
2464	0.009627282432216897	0.0009639165946707609	-0.0009566473532245846	0.9397536790679937	-1	0	0	0.2	1	1.0	5	1.0	1.0	6	5	0	0	0	0.14285714285714285	7	1	7	0.0	0	0.7496242141412636	0.9503172517866221	0.4164942051783044	0.7960319989334617	0.273139816173238	0.9600972130417229	0.8638175155378214	0.9239875123697603	0	0	0.0	-9.566473532245846e-05	-9.566473532245846e-05
4192	0.009939737638718717	0.0009679945819066759	-0.0009626581366886965	0.94175986574307	-1	0	0	0.2	1	1.0	5	1.0	1.0	6	5	0	0	0	0.14285714285714285	7	1	7	0.0	0	0.7496242141412636	0.9503172517866221	0.4164942051783044	0.7960319989334617	0.2926950466943897	0.9586290774298459	0.8529974485156847	0.923101070461365	0	0	0.0	-9.626581366886965e-05	-9.626581366886965e-05
4827	0.009848243728021473	0.0014250569045368923	-0.0013076188020950744	0.9434581601899538	-1	0	0	0.2	1	1.0	5	1.0	1.0	6	5	0	0	0	0.14285714285714285	7	1	7	0.0	0	0.7496242141412636	0.9573974798107627	0.31392264661219926	0.8194715212211034	0.2926950466943897	0.9439802685051779	0.8693588201322442	0.9229527526147349	0	0	0.0	-0.00013076188020950743	-0.00013076188020950743
680	0.021847572935920562	0.0019303061054811524	-0.0019224342278470717	0.9657911122836854	-1	0	0	0.16666666666666666	1	1.0	7	0.5625	0.7142857142857143	5	5	3	3	0	1.0	4	4	9	0.3	0	0.34023192204279756	0.9744443878339143	0.6336593503344445	0.7047054706939224	0.8010033974060129	0.7936434053336867	0.867146052386982	0.87573152716036	0.2	0.2	0.0	-0.00019224342278470718	-0.00019224342278470718
653	0.0017734516627130603	0.0017156101954077176	-0.0017156101952491784	0.9863552376896655	-1	0	0	1.0	1	0	0	1.0	0	1	0	0	0	0	0.5	1	2	2	0.0	0	0	0	0	0	0	0	0	0	0	0	0	-0.00017156101952491785	-0.00017156101952491785
1835	0.009820987124260475	0.0011219502670105404	-0.0010739987789847151	0.9413483949530467	-1	0	0	0.2	1	1.0	5	1.0	1.0	6	5	0	0	0	0.14285714285714285	7	1	7	0.0	0	0.7496242141412636	0.9503172517866221	0.4164942051783044	0.7960319989334617	0.273139816173238	0.9600972130417229	0.8638175155378214	0.9239875123697603	0	0	0.0	-0.00010739987789847151	-0.00010739987789847151
98	0.017824295501330693	0.006644929758790099	-0.0066214209300800245	0.9833952516576193	-1	0.25	1	0.6	6	0.46153846153846156	6	0.4166666666666667	0.3076923076923077	8	4	6	2	0	0.4444444444444444	9	4	15	0.16666666666666666	0.15384615384615385	0.14448737080956053	0.819197499108701	0.6073040876872341	0.960546060932711	0.681914136257392	0.8603667649597326	0.9493462387981482	0.8978788993680527	0.5625	0.125	0.0	-0.0006621420930080025	-0.0006621420930080025
590	0.009421988098456848	0.0010521190833657082	-0.001052074307987451	0.9415894425092071	-1	0	0	0.2	1	1.0	5	1.0	1.0	6	5	0	0	0	0.14285714285714285	7	1	7	0.0	0	0.7496242141412636	0.9503172517866221	0.4164942051783044	0.7960319989334617	0.273139816173238	0.9600972130417229	0.8638175155378214	0.9239875123697603	0	0	0.0	-0.00010520743079874509	-0.00010520743079874509
1456	0.009570664591145691	0.0013140629914545994	-0.0013140608832182595	0.9399867404374971	-1	0	0	0.2	1	1.0	5	1.0	1.0	6	5	0	0	0	0.14285714285714285	7	1	7	0.0	0	0.7496242141412636	0.9532036764759143	0.47753202658854743	0.9120742179274784	0.2926950466943897	0.9375276392464549	0.8693588201322442	0.9362705728056753	0	0	0.0	-0.00013140608832182596	-0.00013140608832182596
570	0.001779636602125044	0.0017155921029014896	-0.0017155921021717673	0.9863528873890198	-1	0	0	1.0	1	0	0	1.0	0	1	0	0	0	0	0.5	1	2	2	0.0	0	0	0	0	0	0	0	0	0	0	0	0	-0.00017155921021717673	-0.00017155921021717673
2941	0.009640874985532772	0.0012908051062759682	-0.0012828302191809297	0.9406538245616978	-1	0	0	0.2	1	1.0	5	1.0	1.0	6	5	0	0	0	0.14285714285714285	7	1	7	0.0	0	0.7496242141412636	0.9503172517866221	0.4164942051783044	0.7960319989334617	0.2926950466943897	0.9586290774298459	0.8529974485156847	0.923101070461365	0	0	0.0	-0.00012828302191809297	-0.00012828302191809297
4968	0.009710383028469584	0.001447085235381612	-0.0013725455517837057	0.9423630736190958	-1	0	0	0.2	1	1.0	5	1.0	1.0	6	5	0	0	0	0.14285714285714285	7	1	7	0.0	0	0.7496242141412636	0.9503172517866221	0.4164942051783044	0.7960319989334617	0.2926950466943897	0.9586290774298459	0.8529974485156847	0.923101070461365	0	0	0.0	-0.00013725455517837057	-0.00013725455517837057
1559	0.009573576155617877	0.0012779516281782514	-0.0012776587294161782	0.940423803148359	-1	0	0	0.2	1	1.0	5	1.0	1.0	6	5	0	0	0	0.14285714285714285	7	1	7	0.0	0	0.7496242141412636	0.9503172517866221	0.4164942051783044	0.7960319989334617	0.2926950466943897	0.9586290774298459	0.8529974485156847	0.923101070461365	0	0	0.0	-0.00012776587294161782	-0.00012776587294161782
1351	0.01208270484366019	0.004062496708706857	-0.0036996404060834565	0.9589789368536378	-1	0	0	0.25	1	1.0	4	1.0	1.0	5	4	0	0	0	0.16666666666666666	6	1	6	0.0	0	0.697453750002102	0.9474457942814245	0.46207790755239014	0.8134776190339431	0.2535845856520863	0.9146413615252447	0.8595636757258446	0.9042576889388512	0	0	0.0	-0.00036996404060834565	-0.00036996404060834565
2594	0.009652730910516214	0.0011289555393078545	-0.0011180286230713628	0.9406325094898519	-1	0	0	0.2	1	1.0	5	1.0	1.0	6	5	0	0	0	0.14285714285714285	7	1	7	0.0	0	0.7496242141412636	0.9503172517866221	0.4164942051783044	0.7960319989334617	0.2926950466943897	0.9586290774298459	0.8529974485156847	0.923101070461365	0	0	0.0	-0.00011180286230713628	-0.00011180286230713628
4269	0.009620511186687806	0.0011546873026752375	-0.0011427586751302625	0.940433724173705	-1	0	0	0.2	1	1.0	5	1.0	1.0	6	5	0	0	0	0.14285714285714285	7	1	7	0.0	0	0.7496242141412636	0.9503172517866221	0.4164942051783044	0.7960319989334617	0.2926950466943897	0.9586290774298459	0.8529974485156847	0.923101070461365	0	0	0.0	-0.00011427586751302624	-0.00011427586751302624
707	0.0017481833294575226	0.0017155632350312733	-0.001715563234817735	0.9863504704350455	-1	0	0	1.0	1	0	0	1.0	0	1	0	0	0	0	0.5	1	2	2	0.0	0	0	0	0	0	0	0	0	0	0	0	0	-0.0001715563234817735	-0.0001715563234817735
1627	0.0021438445300565904	0.0020591335650873874	-0.0020571333126670663	0.9829928062779083	-1	0	0	0	0	0	0	1.0	0	0	0	0	0	0	1.0	1	1	1	0.0	0	0	0	0	0	0	0	0	0	0	0	0	-0.1	-0.1
4452	0.010252156066083559	0.005294397895770484	-0.005125542373233195	0.9709003445947851	-1	0	0	0.2	1	1.0	5	0.4666666666666667	0.8	5	4	1	0	0	0.6	3	5	7	0.0	0	0.8017946782804252	0.5985605900870713	0.44759378511515957	0.7243094339179031	0.8161351356098205	0.9575281445461628	0.8895016178671918	0.8166241989794002	0	0	0.0	-0.0005125542373233194	-0.0005125542373233194
3208	0.009739357094076145	0.0011284963416069614	-0.001124625086184313	0.9421936681869009	-1	0	0	0.2	1	1.0	5	1.0	1.0	6	5	0	0	0	0.14285714285714285	7	1	7	0.0	0	0.7496242141412636	0.9503172517866221	0.4164942051783044	0.7960319989334617	0.2926950466943897	0.9586290774298459	0.8529974485156847	0.923101070461365	0	0	0.0	-0.00011246250861843129	-0.00011246250861843129
2192	0.009603699803521258	0.00096406897537355	-0.0009410747317367509	0.9402573144159293	-1	0	0	0.2	1	1.0	5	1.0	1.0	6	5	0	0	0	0.14285714285714285	7	1	7	0.0	0	0.7496242141412636	0.9503172517866221	0.4164942051783044	0.7960319989334617	0.273139816173238	0.9600972130417229	0.8638175155378214	0.9239875123697603	0	0	0.0	-9.410747317367509e-05	-9.410747317367509e-05
2142	0.009743235641113521	0.001095331161703864	-0.0010635242853286094	0.9404108419917513	-1	0	0	0.2	1	1.0	5	1.0	1.0	6	5	0	0	0	0.14285714285714285	7	1	7	0.0	0	0.7496242141412636	0.9503172517866221	0.4164942051783044	0.7960319989334617	0.273139816173238	0.9600972130417229	0.8638175155378214	0.9239875123697603	0	0	0.0	-0.00010635242853286094	-0.00010635242853286094
2245	0.009545486599911834	0.0012732358098163717	-0.001269318236236481	0.9401749710567692	-1	0	0	0.2	1	1.0	5	1.0	1.0	6	5	0	0	0	0.14285714285714285	7	1	7	0.0	0	0.7496242141412636	0.9503172517866221	0.4164942051783044	0.7960319989334617	0.273139816173238	0.9600972130417229	0.8638175155378214	0.9239875123697603	0	0	0.0	-0.00012693182362364812	-0.00012693182362364812
931	0.001773477312329942	0.001715601612819673	-0.001715601612499712	0.9863534271063973	-1	0	0	1.0	1	0	0	1.0	0	1	0	0	0	0	0.5	1	2	2	0.0	0	0	0	0	0	0	0	0	0	0	0	0	-0.00017156016124997118	-0.00017156016124997118
1550	0.009508780855482407	0.0012533521908031579	-0.0012386859596968172	0.9409271411864801	-1	0	0	0.2	1	1.0	5	1.0	1.0	6	5	0	0	0	0.14285714285714285	7	1	7	0.0	0	0.7496242141412636	0.9532036764759143	0.47753202658854743	0.9120742179274784	0.2926950466943897	0.9375276392464549	0.8693588201322442	0.9362705728056753	0	0	0.0	-0.00012386859596968171	-0.00012386859596968171
120	0.0019219023171120999	0.0018574515462587162	-0.001855883652378646	0.984950777704331	-1	0	0	1.0	2	0.0	0	0.75	0	2	0	0	0	0	1.0	2	2	3	0.0	0	0	0	0	0	0	0	0	0	0	0	0	-0.0001855883652378646	-0.0001855883652378646
1186	0.009475652758918342	0.0012511959983683252	-0.0012511958759282883	0.9421163030591226	-1	0	0	0.2	1	1.0	5	1.0	1.0	6	5	0	0	0	0.14285714285714285	7	1	7	0.0	0	0.7496242141412636	0.9503172517866221	0.4164942051783044	0.7960319989334617	0.273139816173238	0.9600972130417229	0.8638175155378214	0.9239875123697603	0	0	0.0	-0.00012511958759282884	-0.00012511958759282884
83	0.020913352253833905	0.006145119837789963	-0.006096925231749782	0.9816793843193232	-1	0	0	0.16666666666666666	1	1.0	7	1.0	1.0	8	7	0	0	0	0.1111111111111111	9	1	9	0.0	0	0.5422817851270514	0.7769837310562805	0.91642593169774	0.8053343236409117	0.47735083046313936	0.9365895651066243	0.9133806611663993	0.8565494613476634	0	0	0.0	-0.0006096925231749782	-0.0006096925231749782
4835	0.00949578367410972	0.0012842877559494713	-0.0012739476820450393	0.9410280998746317	-1	0	0	0.2	1	1.0	5	1.0	1.0	6	5	0	0	0	0.14285714285714285	7	1	7	0.0	0	0.7496242141412636	0.9503172517866221	0.4164942051783044	0.7960319989334617	0.2926950466943897	0.9586290774298459	0.8529974485156847	0.923101070461365	0	0	0.0	-0.00012739476820450394	-0.00012739476820450394
4455	0.009655095500726161	0.000983718062529574	-0.000924663709992892	0.9392739993588188	-1	0	0	0.2	1	1.0	5	1.0	1.0	6	5	0	0	0	0.14285714285714285	7	1	7	0.0	0	0.7496242141412636	0.9503172517866221	0.4164942051783044	0.7960319989334617	0.34898511418542666	0.9586178700866753	0.8406605901973352	0.9230943844642109	0	0	0.0	-9.24663709992892e-05	-9.24663709992892e-05
22	0.0020512388359459456	0.0019102033522416183	-0.0019095141520365044	0.9846852212952125	-1	0	0	1.0	1	0	0	1.0	0	1	0	0	0	0	0.5	2	1	2	0.0	0	0	0	0	0	0	0	0	0	0	0	0	-0.00019095141520365045	-0.00019095141520365045
3618	0.009740778388936472	0.0011287697525224185	-0.0011154262496066768	0.9416816213737919	-1	0	0	0.2	1	1.0	5	1.0	1.0	6	5	0	0	0	0.14285714285714285	7	1	7	0.0	0	0.7496242141412636	0.9503172517866221	0.4164942051783044	0.7960319989334617	0.2926950466943897	0.9586290774298459	0.8529974485156847	0.923101070461365	0	0	0.0	-0.00011154262496066767	-0.00011154262496066767
3995	0.009429859705974441	0.0009930788044176092	-0.0009928519041309935	0.9405828813201733	-1	0	0	0.2	1	1.0	5	1.0	1.0	6	5	0	0	0	0.14285714285714285	7	1	7	0.0	0	0.7496242141412636	0.9503172517866221	0.4164942051783044	0.7960319989334617	0.2926950466943897	0.9586290774298459	0.8529974485156847	0.923101070461365	0	0	0.0	-9.928519041309935e-05	-9.928519041309935e-05
4006	0.010059104296635524	0.0010424083902415091	-0.0009704274436220278	0.9403785586025133	-1	0	0	0.2	1	1.0	5	1.0	1.0	6	5	0	0	0	0.14285714285714285	7	1	7	0.0	0	0.7496242141412636	0.9573974798107627	0.31392264661219926	0.8194715212211034	0.2926950466943897	0.9439802685051779	0.8693588201322442	0.9229527526147349	0	0	0.0	-9.704274436220279e-05	-9.704274436220279e-05
4025	0.009650672366586597	0.0010950147981969912	-0.0010171959967664424	0.9404450071323144	-1	0	0	0.2	1	1.0	5	1.0	1.0	6	5	0	0	0	0.14285714285714285	7	1	7	0.0	0	0.7496242141412636	0.9503172517866221	0.4164942051783044	0.7960319989334617	0.2926950466943897	0.9586290774298459	0.8529974485156847	0.923101070461365	0	0	0.0	-0.00010171959967664425	-0.00010171959967664425
1187	0.009693438030574961	0.001263865720152139	-0.0012223133403618646	0.9426251670104745	-1	0	0	0.2	1	1.0	5	1.0	1.0	6	5	0	0	0	0.14285714285714285	7	1	7	0.0	0	0.7496242141412636	0.9503172517866221	0.4164942051783044	0.7960319989334617	0.273139816173238	0.9600972130417229	0.8638175155378214	0.9239875123697603	0	0	0.0	-0.00012223133403618645	-0.00012223133403618645
4236	0.009724637019372892	0.0012539446257862673	-0.0012482481251207228	0.9397276370332467	-1	0	0	0.2	1	1.0	5	1.0	1.0	6	5	0	0	0	0.14285714285714285	7	1	7	0.0	0	0.7496242141412636	0.9503172517866221	0.4164942051783044	0.7960319989334617	0.273139816173238	0.9600972130417229	0.8638175155378214	0.9239875123697603	0	0	0.0	-0.00012482481251207227	-0.00012482481251207227
3645	0.009484315657055431	0.0010510193354869737	-0.0010504275521211167	0.9396820089604253	-1	0	0	0.2	1	1.0	5	1.0	1.0	6	5	0	0	0	0.14285714285714285	7	1	7	0.0	0	0.7496242141412636	0.9503172517866221	0.4164942051783044	0.7960319989334617	0.2926950466943897	0.9586290774298459	0.8529974485156847	0.923101070461365	0	0	0.0	-0.00010504275521211167	-0.00010504275521211167
2985	0.00974433926470637	0.0009653781473810119	-0.0009577814741135697	0.9408357464037357	-1	0	0	0.2	1	1.0	5	1.0	1.0	6	5	0	0	0	0.14285714285714285	7	1	7	0.0	0	0.7496242141412636	0.9503172517866221	0.4164942051783044	0.7960319989334617	0.273139816173238	0.9600972130417229	0.8638175155378214	0.9239875123697603	0	0	0.0	-9.577814741135697e-05	-9.577814741135697e-05
4792	0.009782943943753755	0.0009302941112765117	-0.0008926168171855257	0.9415664502100867	-1	0	0	0.2	1	1.0	5	1.0	1.0	6	5	0	0	0	0.14285714285714285	7	1	7	0.0	0	0.7496242141412636	0.9573974798107627	0.31392264661219926	0.8194715212211034	0.2926950466943897	0.9439802685051779	0.8693588201322442	0.9229527526147349	0	0	0.0	-8.926168171855256e-05	-8.926168171855256e-05
4023	0.0097180792968544	0.0013665856728746855	-0.0013079553298180919	0.9414154337815734	-1	0	0	0.2	1	1.0	5	1.0	1.0	6	5	0	0	0	0.14285714285714285	7	1	7	0.0	0	0.7496242141412636	0.9573974798107627	0.31392264661219926	0.8194715212211034	0.2926950466943897	0.9439802685051779	0.8693588201322442	0.9229527526147349	0	0	0.0	-0.0001307955329818092	-0.0001307955329818092
1493	0.009754777878130724	0.001324662608049962	-0.001274330091052994	0.9409180279585952	-1	0	0	0.2	1	1.0	5	1.0	1.0	6	5	0	0	0	0.14285714285714285	7	1	7	0.0	0	0.7496242141412636	0.9503172517866221	0.4164942051783044	0.7960319989334617	0.273139816173238	0.9600972130417229	0.8638175155378214	0.9239875123697603	0	0	0.0	-0.0001274330091052994	-0.0001274330091052994
28	0.007923173162258051	0.003635940284065414	-0.003627766569261869	0.9581284773916464	-1	0	0	0.6666666666666666	4	0.2857142857142857	2	0.6	0.2857142857142857	3	2	5	0	0	0.6	5	3	9	0.0	0	0.4831076095094636	0.6831574583558799	0.6219456689406634	0.8817835660357843	0.3399051454263481	0.937115749861203	0.8138710051160745	0.8613347346268851	0	0	0.0	-0.00036277665692618693	-0.00036277665692618693
2780	0.009651268898050123	0.0013204909208644668	-0.0013133858156312863	0.939962196385354	-1	0	0	0.2	1	1.0	5	1.0	1.0	6	5	0	0	0	0.14285714285714285	7	1	7	0.0	0	0.7496242141412636	0.9503172517866221	0.4164942051783044	0.7960319989334617	0.273139816173238	0.9600972130417229	0.8638175155378214	0.9239875123697603	0	0	0.0	-0.00013133858156312862	-0.00013133858156312862
3835	0.0037040346124012575	0.00274147600333467	-0.0026680543965723227	0.9694451492381964	-1	0	0	0.25	1	1.0	3	1.0	1.0	4	3	0	0	0	0.2	5	1	5	0.0	0	0.5406741479088745	0.9755626653034941	0.31392264661219926	0.7027546229485999	0.5029171864177491	0.9751231147754084	0.772423221243846	0.9392696442790703	0	0	0.0	-0.0002668054396572323	-0.0002668054396572323
636	0.0018279109994328415	0.0017663994231480924	-0.0017663661882588101	0.986124288675624	-1	0	0	1.0	1	0	0	1.0	0	1	0	0	1	0	0.5	1	2	2	0.3333333333333333	0	0	0	0	0	0	0	0	0	0	0	0	-0.000176636618825881	-0.000176636618825881
2102	0.0097673998157689	0.0011937733117040866	-0.0011936589335139799	0.9405802415283063	-1	0	0	0.2	1	1.0	5	1.0	1.0	6	5	0	0	0	0.14285714285714285	7	1	7	0.0	0	0.7496242141412636	0.9503172517866221	0.4164942051783044	0.7960319989334617	0.273139816173238	0.9600972130417229	0.8638175155378214	0.9239875123697603	0	0	0.0	-0.00011936589335139799	-0.00011936589335139799
2895	0.009759330249037038	0.0009349877213793291	-0.0009341019228308564	0.9411922100804289	-1	0	0	0.2	1	1.0	5	1.0	1.0	6	5	0	0	0	0.14285714285714285	7	1	7	0.0	0	0.7496242141412636	0.9503172517866221	0.4164942051783044	0.7960319989334617	0.273139816173238	0.9600972130417229	0.8638175155378214	0.9239875123697603	0	0	0.0	-9.341019228308564e-05	-9.341019228308564e-05
1139	0.009735444832825069	0.0009225758525486015	-0.0009224134095904167	0.941624508257473	-1	0	0	0.2	1	1.0	5	1.0	1.0	6	5	0	0	0	0.14285714285714285	7	1	7	0.0	0	0.7496242141412636	0.9503172517866221	0.4164942051783044	0.7960319989334617	0.273139816173238	0.9600972130417229	0.8638175155378214	0.9239875123697603	0	0	0.0	-9.224134095904167e-05	-9.224134095904167e-05
302	0.001740314994172337	0.0016958151250112503	-0.0016936180871961583	0.9833297479602681	-1	0	0	1.0	1	0	0	1.0	0	1	0	0	0	0	0.5	2	1	2	0.0	0	0	0	0	0	0	0	0	0	0	0	0	-0.00016936180871961583	-0.00016936180871961583
1076	0.00993321994510804	0.0012095465120219116	-0.0012047690607741768	0.9396403140390321	-1	0	0	0.2	1	1.0	5	1.0	1.0	6	5	0	0	0	0.14285714285714285	7	1	7	0.0	0	0.7496242141412636	0.9503172517866221	0.4164942051783044	0.7960319989334617	0.273139816173238	0.9600972130417229	0.8638175155378214	0.9239875123697603	0	0	0.0	-0.00012047690607741767	-0.00012047690607741767
2005	0.009640889481122747	0.001067320173040575	-0.0010672015215019166	0.9413058183008339	-1	0	0	0.2	1	1.0	5	1.0	1.0	6	5	0	0	0	0.14285714285714285	7	1	7	0.0	0	0.7496242141412636	0.9503172517866221	0.4164942051783044	0.7960319989334617	0.273139816173238	0.9600972130417229	0.8638175155378214	0.9239875123697603	0	0	0.0	-0.00010672015215019165	-0.00010672015215019165
4388	0.00979304885569829	0.000925464217165646	-0.0009212227327626732	0.9419377940762174	-1	0	0	0.2	1	1.0	5	1.0	1.0	6	5	0	0	0	0.14285714285714285	7	1	7	0.0	0	0.7496242141412636	0.9503172517866221	0.4164942051783044	0.7960319989334617	0.2971653013026293	0.9572884713235504	0.8504383953825572	0.9223096597870026	0	0	0.0	-9.212227327626732e-05	-9.212227327626732e-05
2347	0.009630579947164495	0.0012670751274624506	-0.0012668829950331674	0.9392608293272033	-1	0	0	0.2	1	1.0	5	1.0	1.0	6	5	0	0	0	0.14285714285714285	7	1	7	0.0	0	0.7496242141412636	0.9503172517866221	0.4164942051783044	0.7960319989334617	0.273139816173238	0.9600972130417229	0.8638175155378214	0.9239875123697603	0	0	0.0	-0.00012668829950331675	-0.00012668829950331675
3001	0.00973563672445134	0.0012493059146620907	-0.0012475280650892796	0.9403663149997524	-1	0	0	0.2	1	1.0	5	1.0	1.0	6	5	0	0	0	0.14285714285714285	7	1	7	0.0	0	0.7496242141412636	0.9503172517866221	0.4164942051783044	0.7960319989334617	0.2926950466943897	0.9586290774298459	0.8529974485156847	0.923101070461365	0	0	0.0	-0.00012475280650892795	-0.00012475280650892795
1565	0.009686970008774273	0.0013239346388348426	-0.001270941905569091	0.9407077961003741	-1	0	0	0.2	1	1.0	5	1.0	1.0	6	5	0	0	0	0.14285714285714285	7	1	7	0.0	0	0.7496242141412636	0.9503172517866221	0.4164942051783044	0.7960319989334617	0.273139816173238	0.9600972130417229	0.8638175155378214	0.9239875123697603	0	0	0.0	-0.00012709419055690908	-0.00012709419055690908
833	0.0017421406660780387	0.0017156542139294389	-0.0017156542138902688	0.9863687638915072	-1	0	0	1.0	1	0	0	1.0	0	1	0	0	0	0	0.5	1	2	2	0.0	0	0	0	0	0	0	0	0	0	0	0	0	-0.00017156542138902688	-0.00017156542138902688
2718	0.009657707046290202	0.001191698192310248	-0.0011583025338196083	0.9418772758533255	-1	0	0	0.2	1	1.0	5	1.0	1.0	6	5	0	0	0	0.14285714285714285	7	1	7	0.0	0	0.7496242141412636	0.9503172517866221	0.4164942051783044	0.7960319989334617	0.273139816173238	0.9600972130417229	0.8638175155378214	0.9239875123697603	0	0	0.0	-0.00011583025338196082	-0.00011583025338196082
90	0.0021484950515152624	0.002105966232231068	-0.002102269993969125	0.9815534931501523	-1	0	0	0.6666666666666666	2	0.5	1	1.0	0.5	3	1	0	0	0	0.25	4	1	4	0.0	0.6666666666666666	0.1900254190625463	0.824299429022259	0.5810001279743352	0.8976388354993354	0.3797514278525457	0.8433828991664492	0.8943333642885365	0.8581745004950335	0	0	0.0	-0.0002102269993969125	-0.0002102269993969125
4126	0.009870640005671259	0.001195662512430437	-0.0011954478552084864	0.9405141147351267	-1	0	0	0.2	1	1.0	5	1.0	1.0	6	5	0	0	0	0.14285714285714285	7	1	7	0.0	0	0.7496242141412636	0.9503172517866221	0.4164942051783044	0.7960319989334617	0.2926950466943897	0.9586290774298459	0.8529974485156847	0.923101070461365	0	0	0.0	-0.00011954478552084864	-0.00011954478552084864
1906	0.00975062690565736	0.001146772231912732	-0.0011467484150282932	0.9396388335168331	-1	0	0	0.2	1	1.0	5	1.0	1.0	6	5	0	0	0	0.14285714285714285	7	1	7	0.0	0	0.7496242141412636	0.9503172517866221	0.4164942051783044	0.7960319989334617	0.273139816173238	0.9600972130417229	0.8638175155378214	0.9239875123697603	0	0	0.0	-0.00011467484150282931	-0.00011467484150282931
3752	0.00971492671366502	0.0010704661918452534	-0.0010160917512048277	0.9400624307924886	-1	0	0	0.2	1	1.0	5	1.0	1.0	6	5	0	0	0	0.14285714285714285	7	1	7	0.0	0	0.7496242141412636	0.9503172517866221	0.4164942051783044	0.7960319989334617	0.273139816173238	0.9600972130417229	0.8638175155378214	0.9239875123697603	0	0	0.0	-0.00010160917512048277	-0.00010160917512048277
4451	0.009632592794336124	0.0007692956149924047	-0.0007685842975180166	0.9397325349414496	-1	0	0	0.2	1	1.0	5	1.0	1.0	6	5	0	0	0	0.14285714285714285	7	1	7	0.0	0	0.7496242141412636	0.9573974798107627	0.31392264661219926	0.8194715212211034	0.2926950466943897	0.9439802685051779	0.8693588201322442	0.9229527526147349	0	0	0.0	-7.685842975180167e-05	-7.685842975180167e-05
4235	0.011192450591655566	0.0020001841255132074	-0.0019952649381753526	0.9420432920599687	-1	0	0	0.2	1	1.0	5	1.0	1.0	6	5	0	0	0	0.14285714285714285	7	1	7	0.0	0	0.8017946782804252	0.9266322015896457	0.4164942051783044	0.7960319989334617	0.273139816173238	0.9600972130417229	0.8753010648076676	0.9136820766832411	0	0	0.0	-0.00019952649381753526	-0.00019952649381753526
485	0.0018449905935303498	0.0016915519760050686	-0.0016915158540955154	0.9806611001021885	-1	0	0	0.6666666666666666	2	0.5	1	0.6666666666666666	0.5	1	1	2	0	0	0.6666666666666666	2	3	4	0.0	0	0.2824262341444809	0.5	0.9073464963686622	0.5	0.49335560267532186	0.5	0.9305865002680116	0.5	0	0	0.0	-0.00016915158540955154	-0.00016915158540955154
1945	0.009838941828727668	0.0012018321713777025	-0.0012018094858214506	0.9407615501055692	-1	0	0	0.2	1	1.0	5	1.0	1.0	6	5	0	0	0	0.14285714285714285	7	1	7	0.0	0	0.7496242141412636	0.9503172517866221	0.4164942051783044	0.7960319989334617	0.2971653013026293	0.9572884713235504	0.8504383953825572	0.9223096597870026	0	0	0.0	-0.00012018094858214506	-0.00012018094858214506
4441	0.009690860776061095	0.0012528945417995044	-0.0012193088625625005	0.9407257742231901	-1	0	0	0.2	1	1.0	5	1.0	1.0	6	5	0	0	0	0.14285714285714285	7	1	7	0.0	0	0.7496242141412636	0.9503172517866221	0.4164942051783044	0.7960319989334617	0.2926950466943897	0.9586290774298459	0.8529974485156847	0.923101070461365	0	0	0.0	-0.00012193088625625005	-0.00012193088625625005
4419	0.009806371109743932	0.0009895674016953124	-0.0009720051269678292	0.9409942778074958	-1	0	0	0.2	1	1.0	5	1.0	1.0	6	5	0	0	0	0.14285714285714285	7	1	7	0.0	0	0.7496242141412636	0.9503172517866221	0.4164942051783044	0.7960319989334617	0.2926950466943897	0.9586290774298459	0.8529974485156847	0.923101070461365	0	0	0.0	-9.720051269678293e-05	-9.720051269678293e-05
1079	0.009537168561414342	0.000978741816812475	-0.0009555170424260423	0.9417902406906238	-1	0	0	0.2	1	1.0	5	1.0	1.0	6	5	0	0	0	0.14285714285714285	7	1	7	0.0	0	0.7496242141412636	0.9503172517866221	0.4164942051783044	0.7960319989334617	0.2926950466943897	0.9586290774298459	0.8529974485156847	0.923101070461365	0	0	0.0	-9.555170424260424e-05	-9.555170424260424e-05
687	0.0017442857683823124	0.001715570741464512	-0.0017155707402754664	0.9863521883264057	-1	0	0	1.0	1	0	0	1.0	0	1	0	0	0	0	0.5	1	2	2	0.0	0	0	0	0	0	0	0	0	0	0	0	0	-0.00017155707402754665	-0.00017155707402754665
2523	0.009767584145507041	0.001160560467326404	-0.001159620536595696	0.9407449984367003	-1	0	0	0.2	1	1.0	5	1.0	1.0	6	5	0	0	0	0.14285714285714285	7	1	7	0.0	0	0.7496242141412636	0.9503172517866221	0.4164942051783044	0.7960319989334617	0.2926950466943897	0.9586290774298459	0.8529974485156847	0.923101070461365	0	0	0.0	-0.0001159620536595696	-0.0001159620536595696
3959	0.009873847776020205	0.0011146929553056278	-0.0011127205334349511	0.9401258604117957	-1	0	0	0.2	1	1.0	5	1.0	1.0	6	5	0	0	0	0.14285714285714285	7	1	7	0.0	0	0.7496242141412636	0.9503172517866221	0.4164942051783044	0.7960319989334617	0.2926950466943897	0.9586290774298459	0.8529974485156847	0.923101070461365	0	0	0.0	-0.00011127205334349511	-0.00011127205334349511
2063	0.00971224322279182	0.0010486423776096185	-0.001023759596561638	0.9390972792017566	-1	0	0	0.2	1	1.0	5	1.0	1.0	6	5	0	0	0	0.14285714285714285	7	1	7	0.0	0	0.7496242141412636	0.9503172517866221	0.4164942051783044	0.7960319989334617	0.273139816173238	0.9600972130417229	0.8638175155378214	0.9239875123697603	0	0	0.0	-0.00010237595965616379	-0.00010237595965616379
1869	0.009742474417165765	0.001113563490275083	-0.0010284219885662064	0.9435818000474813	-1	0	0	0.2	1	1.0	5	1.0	1.0	6	5	0	0	0	0.14285714285714285	7	1	7	0.0	0	0.7496242141412636	0.9503172517866221	0.4164942051783044	0.7960319989334617	0.2926950466943897	0.9586290774298459	0.8529974485156847	0.923101070461365	0	0	0.0	-0.00010284219885662064	-0.00010284219885662064
2589	0.009820766004169028	0.0011239664707999807	-0.0010678880538595374	0.9404476154225881	-1	0	0	0.2	1	1.0	5	1.0	1.0	6	5	0	0	0	0.14285714285714285	7	1	7	0.0	0	0.7496242141412636	0.9573974798107627	0.31392264661219926	0.8194715212211034	0.2926950466943897	0.9439802685051779	0.8693588201322442	0.9229527526147349	0	0	0.0	-0.00010678880538595374	-0.00010678880538595374
2535	0.009731991907703342	0.0009081707413238771	-0.0009080875983199728	0.9406766468570964	-1	0	0	0.2	1	1.0	5	1.0	1.0	6	5	0	0	0	0.14285714285714285	7	1	7	0.0	0	0.7496242141412636	0.9503172517866221	0.4164942051783044	0.7960319989334617	0.273139816173238	0.9600972130417229	0.8638175155378214	0.9239875123697603	0	0	0.0	-9.080875983199728e-05	-9.080875983199728e-05
2739	0.009852731333774848	0.0010849109555521174	-0.0010503878711725664	0.9412966744087198	-1	0	0	0.2	1	1.0	5	1.0	1.0	6	5	0	0	0	0.14285714285714285	7	1	7	0.0	0	0.7496242141412636	0.9503172517866221	0.4164942051783044	0.7960319989334617	0.273139816173238	0.9600972130417229	0.8638175155378214	0.9239875123697603	0	0	0.0	-0.00010503878711725665	-0.00010503878711725665
358	0.002160680941685608	0.002054373724543836	-0.0020543632320427544	0.9853071367566025	-1	0	0	1.0	2	0.0	0	0.75	0	2	0	0	1	0	1.0	2	2	3	0.5	0	0	0	0	0	0	0	0	0	0	0	0	-0.00020543632320427544	-0.00020543632320427544
4022	0.0036227543408404047	0.0027043287996890747	-0.002673684903875209	0.9707592543869112	-1	0	0	0.25	1	1.0	3	1.0	1.0	4	3	0	0	0	0.2	5	1	5	0.0	0	0.5613592865923631	0.9808597633782288	0.2569347904201799	0.6345430942242863	0.39676915286408726	0.9633086351034715	0.8405295407807021	0.9299165819558809	0	0	0.0	-0.0002673684903875209	-0.0002673684903875209
1795	0.009850046105960011	0.0010369264041720715	-0.0010328737787347166	0.9411822295107536	-1	0	0	0.2	1	1.0	5	1.0	1.0	6	5	0	0	0	0.14285714285714285	7	1	7	0.0	0	0.7496242141412636	0.9503172517866221	0.4164942051783044	0.7960319989334617	0.273139816173238	0.9600972130417229	0.8638175155378214	0.9239875123697603	0	0	0.0	-0.00010328737787347166	-0.00010328737787347166
591	0.0017734755571756407	0.0017157016918268276	-0.0017157016917764307	0.9863766487419404	-1	0	0	1.0	1	0	0	1.0	0	1	0	0	0	0	0.5	1	2	2	0.0	0	0	0	0	0	0	0	0	0	0	0	0	-0.00017157016917764307	-0.00017157016917764307
2025	0.009528529966178359	0.001070014458916083	-0.0010627075967634158	0.9403772376306047	-1	0	0	0.2	1	1.0	5	1.0	1.0	6	5	0	0	0	0.14285714285714285	7	1	7	0.0	0	0.7496242141412636	0.9503172517866221	0.4164942051783044	0.7960319989334617	0.273139816173238	0.9600972130417229	0.8638175155378214	0.9239875123697603	0	0	0.0	-0.00010627075967634158	-0.00010627075967634158
2461	0.009579122469233715	0.001237686970626148	-0.0012360694782113464	0.9390188769376562	-1	0	0	0.2	1	1.0	5	1.0	1.0	6	5	0	0	0	0.14285714285714285	7	1	7	0.0	0	0.7496242141412636	0.9503172517866221	0.4164942051783044	0.7960319989334617	0.273139816173238	0.9600972130417229	0.8638175155378214	0.9239875123697603	0	0	0.0	-0.00012360694782113463	-0.00012360694782113463
2095	0.009573502639648105	0.0012268910346589785	-0.001225832273113382	0.9400376545898738	-1	0	0	0.2	1	1.0	5	1.0	1.0	6	5	0	0	0	0.14285714285714285	7	1	7	0.0	0	0.7496242141412636	0.9503172517866221	0.4164942051783044	0.7960319989334617	0.273139816173238	0.9600972130417229	0.8638175155378214	0.9239875123697603	0	0	0.0	-0.0001225832273113382	-0.0001225832273113382
4005	0.023573412419778852	0.008728939470311307	-0.008728532870145007	0.7731458358435213	-1	0	0	0.14285714285714285	1	1.0	8	1.0	1.0	9	8	0	0	0	0.1	10	1	10	0.0	0	0.7664537387792008	0.9283930382820506	0.46207790755239014	0.8647942099269643	0.2926950466943897	0.9478202533942087	0.8461791515282587	0.9197638140893323	0	0	0.0	-0.0008728532870145007	-0.0008728532870145007
2890	0.009811251289571938	0.0012934768492699252	-0.0012797497430489006	0.9396491027700667	-1	0	0	0.2	1	1.0	5	1.0	1.0	6	5	0	0	0	0.14285714285714285	7	1	7	0.0	0	0.7496242141412636	0.9503172517866221	0.4164942051783044	0.7960319989334617	0.273139816173238	0.9600972130417229	0.8638175155378214	0.9239875123697603	0	0	0.0	-0.00012797497430489007	-0.00012797497430489007
364	0.001765476773179154	0.0017351878127419029	-0.0017351551338985313	0.9861270037061652	-1	0	0	1.0	1	0	0	1.0	0	1	0	0	1	0	0.5	1	2	2	0.3333333333333333	0	0	0	0	0	0	0	0	0	0	0	0	-0.00017351551338985313	-0.00017351551338985313
1003	0.009460203714934622	0.001254100671788052	-0.0012535949998244143	0.9391085881484119	-1	0	0	0.2	1	1.0	5	1.0	1.0	6	5	0	0	0	0.14285714285714285	7	1	7	0.0	0	0.7496242141412636	0.9503172517866221	0.4164942051783044	0.7960319989334617	0.273139816173238	0.9600972130417229	0.8638175155378214	0.9239875123697603	0	0	0.0	-0.00012535949998244143	-0.00012535949998244143
1777	0.0096674819634281	0.0008127014665500845	-0.0008055712404738579	0.9418450573743546	-1	0	0	0.2	1	1.0	5	1.0	1.0	6	5	0	0	0	0.14285714285714285	7	1	7	0.0	0	0.7496242141412636	0.9503172517866221	0.4164942051783044	0.7960319989334617	0.273139816173238	0.9600972130417229	0.8638175155378214	0.9239875123697603	0	0	0.0	-8.055712404738579e-05	-8.055712404738579e-05
5040	0.009636223788672807	0.0012882511059198259	-0.001215006122793163	0.9399410509001436	-1	0	0	0.2	1	1.0	5	1.0	1.0	6	5	0	0	0	0.14285714285714285	7	1	7	0.0	0	0.7496242141412636	0.9503172517866221	0.4164942051783044	0.7960319989334617	0.2926950466943897	0.9586290774298459	0.8529974485156847	0.923101070461365	0	0	0.0	-0.0001215006122793163	-0.0001215006122793163
1431	0.009873287522392237	0.0010957209707897703	-0.001095457369197376	0.9407946521886005	-1	0	0	0.2	1	1.0	5	1.0	1.0	6	5	0	0	0	0.14285714285714285	7	1	7	0.0	0	0.7496242141412636	0.9503172517866221	0.4164942051783044	0.7960319989334617	0.273139816173238	0.9600972130417229	0.8638175155378214	0.9239875123697603	0	0	0.0	-0.0001095457369197376	-0.0001095457369197376
830	0.0017734760946963015	0.0017156276059299232	-0.0017156276057931766	0.9863564323461455	-1	0	0	1.0	1	0	0	1.0	0	1	0	0	0	0	0.5	1	2	2	0.0	0	0	0	0	0	0	0	0	0	0	0	0	-0.00017156276057931767	-0.00017156276057931767
1084	0.012095688332388171	0.004054653725778673	-0.0036830670738596306	0.9590400823727645	-1	0	0	0.25	1	1.0	4	1.0	1.0	5	4	0	0	0	0.16666666666666666	6	1	6	0.0	0	0.697453750002102	0.9474457942814245	0.46207790755239014	0.8134776190339431	0.2535845856520863	0.9146413615252447	0.8595636757258446	0.9042576889388512	0	0	0.0	-0.00036830670738596306	-0.00036830670738596306
4472	0.00977933132821758	0.0010533256888634445	-0.0010106900066991504	0.9426697063608651	-1	0	0	0.2	1	1.0	5	1.0	1.0	6	5	0	0	0	0.14285714285714285	7	1	7	0.0	0	0.7496242141412636	0.9503172517866221	0.4164942051783044	0.7960319989334617	0.2926950466943897	0.9586290774298459	0.8529974485156847	0.923101070461365	0	0	0.0	-0.00010106900066991504	-0.00010106900066991504
744	0.021549683803277847	0.001976920021911157	-0.001976131097250703	0.965859446775033	-1	0	0	0.16666666666666666	1	1.0	7	0.5625	0.7142857142857143	5	5	3	3	0	1.0	4	4	9	0.3	0	0.34023192204279756	0.9744443878339143	0.6336593503344445	0.7047054706939224	0.8593403350687862	0.72504609336066	0.8773130824565102	0.8613820222569305	0.2	0.2	0.0	-0.0001976131097250703	-0.0001976131097250703
3419	0.009835062391099911	0.0012307320624190743	-0.0012299944194367441	0.9395695156609395	-1	0	0	0.2	1	1.0	5	1.0	1.0	6	5	0	0	0	0.14285714285714285	7	1	7	0.0	0	0.7496242141412636	0.9503172517866221	0.4164942051783044	0.7960319989334617	0.273139816173238	0.9600972130417229	0.8638175155378214	0.9239875123697603	0	0	0.0	-0.0001229994419436744	-0.0001229994419436744
3092	0.009621476424236396	0.0014208191923278423	-0.0014062072758127266	0.9410395621586155	-1	0	0	0.2	1	1.0	5	1.0	1.0	6	5	0	0	0	0.14285714285714285	7	1	7	0.0	0	0.7496242141412636	0.9503172517866221	0.4164942051783044	0.7960319989334617	0.2926950466943897	0.9586290774298459	0.8529974485156847	0.923101070461365	0	0	0.0	-0.00014062072758127267	-0.00014062072758127267
3951	0.009651970162078189	0.0011677650334083898	-0.0011662876025261466	0.9400996563347928	-1	0	0	0.2	1	1.0	5	1.0	1.0	6	5	0	0	0	0.14285714285714285	7	1	7	0.0	0	0.7496242141412636	0.9503172517866221	0.4164942051783044	0.7960319989334617	0.273139816173238	0.9600972130417229	0.8638175155378214	0.9239875123697603	0	0	0.0	-0.00011662876025261466	-0.00011662876025261466
2019	0.012175314986170875	0.004268879257181461	-0.003925315466271448	0.9592013084360197	-1	0	0	0.25	1	1.0	4	1.0	1.0	5	4	0	0	0	0.16666666666666666	6	1	6	0.0	0	0.697453750002102	0.9474457942814245	0.46207790755239014	0.8134776190339431	0.2535845856520863	0.9146413615252447	0.8595636757258446	0.9042576889388512	0	0	0.0	-0.0003925315466271448	-0.0003925315466271448
879	0.0017794213333928543	0.0017155505316529093	-0.0017155505307318434	0.9863451342284629	-1	0	0	1.0	1	0	0	1.0	0	1	0	0	0	0	0.5	1	2	2	0.0	0	0	0	0	0	0	0	0	0	0	0	0	-0.00017155505307318435	-0.00017155505307318435
1213	0.009644466496083514	0.0012650239430360762	-0.0012585071335887066	0.9412348427341705	-1	0	0	0.2	1	1.0	5	1.0	1.0	6	5	0	0	0	0.14285714285714285	7	1	7	0.0	0	0.7496242141412636	0.9532036764759143	0.47753202658854743	0.9120742179274784	0.2926950466943897	0.9375276392464549	0.8693588201322442	0.9362705728056753	0	0	0.0	-0.00012585071335887067	-0.00012585071335887067
787	0.009792406620012769	0.00174551606473814	-0.0017147902120104987	0.9425254485602802	-1	0	0	0.2	1	1.0	5	1.0	1.0	6	5	0	0	0	0.14285714285714285	7	1	7	0.0	0	0.5515115978075057	0.9421215910904492	0.382869108075257	0.7940293556636386	0.2926950466943897	0.9377574916761887	0.7296748823166653	0.9075328766967932	0	0	0.0	-0.00017147902120104986	-0.00017147902120104986
1109	0.009735602111108391	0.0011489683099534073	-0.0011245885588574412	0.9418058719887237	-1	0	0	0.2	1	1.0	5	1.0	1.0	6	5	0	0	0	0.14285714285714285	7	1	7	0.0	0	0.7496242141412636	0.9503172517866221	0.4164942051783044	0.7960319989334617	0.273139816173238	0.9600972130417229	0.8638175155378214	0.9239875123697603	0	0	0.0	-0.00011245885588574411	-0.00011245885588574411
2906	0.009808683474307701	0.0011357083417512055	-0.001013013667311808	0.9423165542068542	-1	0	0	0.2	1	1.0	5	1.0	1.0	6	5	0	0	0	0.14285714285714285	7	1	7	0.0	0	0.7496242141412636	0.9503172517866221	0.4164942051783044	0.7960319989334617	0.273139816173238	0.9600972130417229	0.8638175155378214	0.9239875123697603	0	0	0.0	-0.0001013013667311808	-0.0001013013667311808
2658	0.009569008924318029	0.001273305793093796	-0.0012708614558381145	0.9429192929423952	-1	0	0	0.2	1	1.0	5	1.0	1.0	6	5	0	0	0	0.14285714285714285	7	1	7	0.0	0	0.7496242141412636	0.9503172517866221	0.4164942051783044	0.7960319989334617	0.2926950466943897	0.9586290774298459	0.8529974485156847	0.923101070461365	0	0	0.0	-0.00012708614558381144	-0.00012708614558381144
813	0.0019224994120520449	0.0017099578172385741	-0.001709957536339388	0.9843662305051739	-1	0	0	1.0	1	0	0	1.0	0	1	0	0	0	0	0.5	1	2	2	0.0	0	0	0	0	0	0	0	0	0	0	0	0	-0.0001709957536339388	-0.0001709957536339388
806	0.0017734814062353565	0.0017156566569438625	-0.0017156566567477786	0.9863719070843701	-1	0	0	1.0	1	0	0	1.0	0	1	0	0	0	0	0.5	1	2	2	0.0	0	0	0	0	0	0	0	0	0	0	0	0	-0.00017156566567477787	-0.00017156566567477787
764	0.0017780692482490322	0.0017156324503780436	-0.0017156324501214559	0.9863680432367073	-1	0	0	1.0	1	0	0	1.0	0	1	0	0	0	0	0.5	1	2	2	0.0	0	0	0	0	0	0	0	0	0	0	0	0	-0.0001715632450121456	-0.0001715632450121456
3543	0.009351100836544684	0.0012758036090947137	-0.0012438487826672779	0.9416972151680473	-1	0	0	0.2	1	1.0	5	1.0	1.0	6	5	0	0	0	0.14285714285714285	7	1	7	0.0	0	0.7496242141412636	0.9503172517866221	0.4164942051783044	0.7960319989334617	0.273139816173238	0.9600972130417229	0.8638175155378214	0.9239875123697603	0	0	0.0	-0.0001243848782667278	-0.0001243848782667278
1786	0.009737055837761736	0.0014880336254847037	-0.00145986266175514	0.9400211916397219	-1	0	0	0.2	1	1.0	5	1.0	1.0	6	5	0	0	0	0.14285714285714285	7	1	7	0.0	0	0.7496242141412636	0.9503172517866221	0.4164942051783044	0.7960319989334617	0.273139816173238	0.9600972130417229	0.8638175155378214	0.9239875123697603	0	0	0.0	-0.000145986266175514	-0.000145986266175514
2137	0.009748528309136598	0.0010833461127296934	-0.0010230457929017679	0.9427429163730922	-1	0	0	0.2	1	1.0	5	1.0	1.0	6	5	0	0	0	0.14285714285714285	7	1	7	0.0	0	0.7496242141412636	0.9503172517866221	0.4164942051783044	0.7960319989334617	0.2926950466943897	0.9586290774298459	0.8529974485156847	0.923101070461365	0	0	0.0	-0.00010230457929017678	-0.00010230457929017678
1304	0.00967410953189013	0.0012933881754138073	-0.0012643618153576467	0.9399340206746726	-1	0	0	0.2	1	1.0	5	1.0	1.0	6	5	0	0	0	0.14285714285714285	7	1	7	0.0	0	0.7496242141412636	0.9532036764759143	0.47753202658854743	0.9120742179274784	0.2926950466943897	0.9375276392464549	0.8693588201322442	0.9362705728056753	0	0	0.0	-0.00012643618153576467	-0.00012643618153576467
298	0.0017871243585512028	0.0017412938094529464	-0.0017386521850078682	0.9829748311084655	-1	0	0	1.0	1	0	0	1.0	0	0	0	1	1	0	0.5	2	1	2	0.16666666666666666	0	0	0	0	0	0	0	0	0	0	0	0	-0.1	-0.1
4181	0.009604927688312984	0.0012716440444765357	-0.0012060588530478766	0.9416926572218776	-1	0	0	0.2	1	1.0	5	1.0	1.0	6	5	0	0	0	0.14285714285714285	7	1	7	0.0	0	0.7496242141412636	0.9503172517866221	0.4164942051783044	0.7960319989334617	0.2926950466943897	0.9586290774298459	0.8529974485156847	0.923101070461365	0	0	0.0	-0.00012060588530478765	-0.00012060588530478765
762	0.0021438411778378083	0.0020428628677416857	-0.002041022396363393	0.9828945994532914	-1	0	0	0	0	0	0	1.0	0	0	0	0	0	0	1.0	1	1	1	0.0	0	0	0	0	0	0	0	0	0	0	0	0	-0.1	-0.1
2917	0.009349925940504792	0.0012093525274403647	-0.0011359689445844296	0.9417645756519665	-1	0	0	0.2	1	1.0	5	1.0	1.0	6	5	0	0	0	0.14285714285714285	7	1	7	0.0	0	0.7496242141412636	0.9503172517866221	0.4164942051783044	0.7960319989334617	0.2926950466943897	0.9586290774298459	0.8529974485156847	0.923101070461365	0	0	0.0	-0.00011359689445844296	-0.00011359689445844296
517	0.0018286709484399146	0.0017664361733922135	-0.0017664023709649344	0.9861525850837054	-1	0	0	1.0	1	0	0	1.0	0	1	0	0	1	0	0.5	1	2	2	0.3333333333333333	0	0	0	0	0	0	0	0	0	0	0	0	-0.00017664023709649344	-0.00017664023709649344
1641	0.009545472463536448	0.0013615724314550908	-0.0013605204672963468	0.9405639051151333	-1	0	0	0.2	1	1.0	5	1.0	1.0	6	5	0	0	0	0.14285714285714285	7	1	7	0.0	0	0.7496242141412636	0.9503172517866221	0.4164942051783044	0.7960319989334617	0.273139816173238	0.9600972130417229	0.8638175155378214	0.9239875123697603	0	0	0.0	-0.00013605204672963468	-0.00013605204672963468
2236	0.030665784634785424	0.018225520900800297	-0.018218110939031862	0.6516556382138776	-1	0	0	0.14285714285714285	1	1.0	8	1.0	1.0	9	8	0	0	0	0.1	10	1	10	0.0	0	0.697453750002102	0.9202594531260267	0.46207790755239014	0.7858130636838129	0.2926950466943897	0.9520942069112067	0.8595636757258446	0.9042234168600594	0	0	0.0	-0.0018218110939031862	-0.0018218110939031862
4804	0.009799769424237856	0.0015203539076444042	-0.0013718103638556485	0.9410246555209919	-1	0	0	0.2	1	1.0	5	1.0	1.0	6	5	0	0	0	0.14285714285714285	7	1	7	0.0	0	0.7496242141412636	0.9503172517866221	0.4164942051783044	0.7960319989334617	0.2926950466943897	0.9586290774298459	0.8529974485156847	0.923101070461365	0	0	0.0	-0.00013718103638556486	-0.00013718103638556486
4046	0.009717297684661463	0.0013998898272714827	-0.0013997744148730661	0.9398508416044574	-1	0	0	0.2	1	1.0	5	1.0	1.0	6	5	0	0	0	0.14285714285714285	7	1	7	0.0	0	0.5259331850300786	0.94463724671016	0.3702781695769103	0.7952265562119174	0.2334634985660843	0.9428443249923333	0.7847162602238037	0.9115126949509813	0	0	0.0	-0.00013997744148730662	-0.00013997744148730662
4369	0.009528168853731771	0.0010387928665865085	-0.0010348231328859302	0.9414065712229385	-1	0	0	0.2	1	1.0	5	1.0	1.0	6	5	0	0	0	0.14285714285714285	7	1	7	0.0	0	0.7496242141412636	0.9503172517866221	0.4164942051783044	0.7960319989334617	0.2926950466943897	0.9586290774298459	0.8529974485156847	0.923101070461365	0	0	0.0	-0.00010348231328859302	-0.00010348231328859302
3270	0.009854720913692694	0.0012469995613458597	-0.0011874165581692287	0.9420928596263297	-1	0	0	0.2	1	1.0	5	1.0	1.0	6	5	0	0	0	0.14285714285714285	7	1	7	0.0	0	0.7496242141412636	0.9503172517866221	0.4164942051783044	0.7960319989334617	0.2926950466943897	0.9586290774298459	0.8529974485156847	0.923101070461365	0	0	0.0	-0.00011874165581692287	-0.00011874165581692287
2534	0.019658041242443285	0.006536170963503499	-0.006532650416991769	0.7945949754703309	-1	0	0	0.14285714285714285	1	1.0	8	1.0	1.0	9	8	0	0	0	0.1	10	1	10	0.0	0	0.7664537387792008	0.9283930382820506	0.46207790755239014	0.8410959247039476	0.2926950466943897	0.9469821189631734	0.8595636757258446	0.9145452237568903	0	0	0.0	-0.000653265041699177	-0.000653265041699177
3756	0.009510140756857874	0.001136108048132175	-0.0011359080340974741	0.9399293501299741	-1	0	0	0.2	1	1.0	5	1.0	1.0	6	5	0	0	0	0.14285714285714285	7	1	7	0.0	0	0.7496242141412636	0.9503172517866221	0.4164942051783044	0.7960319989334617	0.273139816173238	0.9600972130417229	0.8638175155378214	0.9239875123697603	0	0	0.0	-0.00011359080340974741	-0.00011359080340974741
2282	0.009564590868913635	0.0011812342663006657	-0.001169941634688621	0.9400315939858043	-1	0	0	0.2	1	1.0	5	1.0	1.0	6	5	0	0	0	0.14285714285714285	7	1	7	0.0	0	0.7496242141412636	0.9503172517866221	0.4164942051783044	0.7960319989334617	0.273139816173238	0.9600972130417229	0.8638175155378214	0.9239875123697603	0	0	0.0	-0.0001169941634688621	-0.0001169941634688621
4223	0.011911716321270643	0.0017961183398072112	-0.0017227624805622264	0.9463807064365544	-1	0	0	0.2	1	1.0	5	1.0	1.0	6	5	0	0	0	0.14285714285714285	7	1	7	0.0	0	0.8017946782804252	0.9266322015896457	0.4164942051783044	0.7960319989334617	0.2926950466943897	0.9586290774298459	0.8753010648076676	0.9126868114398319	0	0	0.0	-0.00017227624805622263	-0.00017227624805622263
4928	0.009653911196085392	0.001048342710406518	-0.0009909769689434118	0.941256732581019	-1	0	0	0.2	1	1.0	5	1.0	1.0	6	5	0	0	0	0.14285714285714285	7	1	7	0.0	0	0.7496242141412636	0.9503172517866221	0.4164942051783044	0.7960319989334617	0.2926950466943897	0.9586290774298459	0.8529974485156847	0.923101070461365	0	0	0.0	-9.909769689434117e-05	-9.909769689434117e-05
2992	0.009806514402666073	0.0012285319841358264	-0.001228526846175322	0.9403407485824047	-1	0	0	0.2	1	1.0	5	1.0	1.0	6	5	0	0	0	0.14285714285714285	7	1	7	0.0	0	0.7496242141412636	0.9503172517866221	0.4164942051783044	0.7960319989334617	0.2926950466943897	0.9586290774298459	0.8529974485156847	0.923101070461365	0	0	0.0	-0.00012285268461753222	-0.00012285268461753222
4989	0.009483649270908409	0.0009555908076156352	-0.000952702953519034	0.9404055439814418	-1	0	0	0.2	1	1.0	5	1.0	1.0	6	5	0	0	0	0.14285714285714285	7	1	7	0.0	0	0.7496242141412636	0.9503172517866221	0.4164942051783044	0.7960319989334617	0.273139816173238	0.9600972130417229	0.8638175155378214	0.9239875123697603	0	0	0.0	-9.527029535190339e-05	-9.527029535190339e-05
980	0.009517079348915845	0.00119777123493969	-0.0011950540205319523	0.9403105082512553	-1	0	0	0.2	1	1.0	5	1.0	1.0	6	5	0	0	0	0.14285714285714285	7	1	7	0.0	0	0.7496242141412636	0.9532036764759143	0.47753202658854743	0.9120742179274784	0.2926950466943897	0.9375276392464549	0.8693588201322442	0.9362705728056753	0	0	0.0	-0.00011950540205319524	-0.00011950540205319524
3514	0.00956880989851277	0.0012610406012297166	-0.00122370528182325	0.9414928043611565	-1	0	0	0.2	1	1.0	5	1.0	1.0	6	5	0	0	0	0.14285714285714285	7	1	7	0.0	0	0.7496242141412636	0.9503172517866221	0.4164942051783044	0.7960319989334617	0.2926950466943897	0.9586290774298459	0.8529974485156847	0.923101070461365	0	0	0.0	-0.00012237052818232498	-0.00012237052818232498
4450	0.009635469563719853	0.0012588222197516283	-0.0011304215304294278	0.9403073485871488	-1	0	0	0.2	1	1.0	5	1.0	1.0	6	5	0	0	0	0.14285714285714285	7	1	7	0.0	0	0.7496242141412636	0.9573974798107627	0.31392264661219926	0.8194715212211034	0.2926950466943897	0.9439802685051779	0.8693588201322442	0.9229527526147349	0	0	0.0	-0.00011304215304294277	-0.00011304215304294277
2327	0.009533055173780067	0.001294859442083293	-0.0012945807804635417	0.9416250564866555	-1	0	0	0.2	1	1.0	5	1.0	1.0	6	5	0	0	0	0.14285714285714285	7	1	7	0.0	0	0.7496242141412636	0.9503172517866221	0.4164942051783044	0.7960319989334617	0.273139816173238	0.9600972130417229	0.8638175155378214	0.9239875123697603	0	0	0.0	-0.00012945807804635418	-0.00012945807804635418
3032	0.009652719438642548	0.001393574836962402	-0.0013923577839542978	0.9407859396512763	-1	0	0	0.2	1	1.0	5	1.0	1.0	6	5	0	0	0	0.14285714285714285	7	1	7	0.0	0	0.7496242141412636	0.9503172517866221	0.4164942051783044	0.7960319989334617	0.273139816173238	0.9600972130417229	0.8638175155378214	0.9239875123697603	0	0	0.0	-0.0001392357783954298	-0.0001392357783954298
3164	0.00956855357624395	0.0014833555848644555	-0.0013267999050862913	0.9409596300081384	-1	0	0	0.2	1	1.0	5	1.0	1.0	6	5	0	0	0	0.14285714285714285	7	1	7	0.0	0	0.7496242141412636	0.9503172517866221	0.4164942051783044	0.7960319989334617	0.2971653013026293	0.9572884713235504	0.8504383953825572	0.9223096597870026	0	0	0.0	-0.00013267999050862913	-0.00013267999050862913
1080	0.009623630493994657	0.0012879773598651245	-0.0012860170975043225	0.9397466768608875	-1	0	0	0.2	1	1.0	5	1.0	1.0	6	5	0	0	0	0.14285714285714285	7	1	7	0.0	0	0.7496242141412636	0.9503172517866221	0.4164942051783044	0.7960319989334617	0.273139816173238	0.9600972130417229	0.8638175155378214	0.9239875123697603	0	0	0.0	-0.00012860170975043225	-0.00012860170975043225
1475	0.00965691276045206	0.0010513978630674417	-0.000980928424157317	0.9412471310031784	-1	0	0	0.2	1	1.0	5	1.0	1.0	6	5	0	0	0	0.14285714285714285	7	1	7	0.0	0	0.7496242141412636	0.9503172517866221	0.4164942051783044	0.7960319989334617	0.273139816173238	0.9600972130417229	0.8638175155378214	0.9239875123697603	0	0	0.0	-9.809284241573169e-05	-9.809284241573169e-05
576	0.0018305080813697037	0.0017663739349352303	-0.001766342747282789	0.9860653344859496	-1	0	0	1.0	1	0	0	1.0	0	1	0	0	1	0	0.5	1	2	2	0.3333333333333333	0	0	0	0	0	0	0	0	0	0	0	0	-0.0001766342747282789	-0.0001766342747282789
4492	0.00937372304981419	0.0039002510762898533	-0.0037435116127867585	0.9787392925100961	-1	0	0	0.5	2	0.75	3	1.0	0.75	5	3	0	0	0	0.16666666666666666	6	1	6	0.0	0.4	0.697453750002102	0.9237945815992522	0.46207790755239014	0.7794026317048357	0.2926950466943897	0.9622192914232974	0.8595636757258446	0.9114575701272385	0	0	0.0	-0.00037435116127867583	-0.00037435116127867583
1285	0.009874813560745243	0.0013167334861857974	-0.0013031310507396786	0.9405039490042479	-1	0	0	0.2	1	1.0	5	1.0	1.0	6	5	0	0	0	0.14285714285714285	7	1	7	0.0	0	0.7496242141412636	0.9532036764759143	0.47753202658854743	0.9120742179274784	0.2926950466943897	0.9375276392464549	0.8693588201322442	0.9362705728056753	0	0	0.0	-0.00013031310507396788	-0.00013031310507396788
1261	0.009550130424685279	0.0010817113711269924	-0.0010564380861400298	0.9393705267812341	-1	0	0	0.2	1	1.0	5	1.0	1.0	6	5	0	0	0	0.14285714285714285	7	1	7	0.0	0	0.7496242141412636	0.9503172517866221	0.4164942051783044	0.7960319989334617	0.273139816173238	0.9600972130417229	0.8638175155378214	0.9239875123697603	0	0	0.0	-0.00010564380861400298	-0.00010564380861400298
1379	0.009470765918645116	0.0012112012841646778	-0.001148672473527696	0.9426119438051884	-1	0	0	0.2	1	1.0	5	1.0	1.0	6	5	0	0	0	0.14285714285714285	7	1	7	0.0	0	0.7496242141412636	0.9503172517866221	0.4164942051783044	0.7960319989334617	0.273139816173238	0.9600972130417229	0.8638175155378214	0.9239875123697603	0	0	0.0	-0.00011486724735276958	-0.00011486724735276958
2355	0.009767970387111217	0.0010450786442703418	-0.001017597389830369	0.9399590810695905	-1	0	0	0.2	1	1.0	5	1.0	1.0	6	5	0	0	0	0.14285714285714285	7	1	7	0.0	0	0.7496242141412636	0.9503172517866221	0.4164942051783044	0.7960319989334617	0.2926950466943897	0.9586290774298459	0.8529974485156847	0.923101070461365	0	0	0.0	-0.0001017597389830369	-0.0001017597389830369
3117	0.009755277549967259	0.0013687828287009729	-0.0013361418747080895	0.9393408922981754	-1	0	0	0.2	1	1.0	5	1.0	1.0	6	5	0	0	0	0.14285714285714285	7	1	7	0.0	0	0.7496242141412636	0.9503172517866221	0.4164942051783044	0.7960319989334617	0.2926950466943897	0.9586290774298459	0.8529974485156847	0.923101070461365	0	0	0.0	-0.00013361418747080895	-0.00013361418747080895
943	0.0017734820307084697	0.0017156549291247494	-0.0017156549289905182	0.9863703333310283	-1	0	0	1.0	1	0	0	1.0	0	1	0	0	0	0	0.5	1	2	2	0.0	0	0	0	0	0	0	0	0	0	0	0	0	-0.00017156549289905183	-0.00017156549289905183
4672	0.010062423725751371	0.0012268032739141284	-0.0010963726090558268	0.9404957636707066	-1	0	0	0.2	1	1.0	5	1.0	1.0	6	5	0	0	0	0.14285714285714285	7	1	7	0.0	0	0.7496242141412636	0.9573974798107627	0.31392264661219926	0.8194715212211034	0.2926950466943897	0.9439802685051779	0.8693588201322442	0.9229527526147349	0	0	0.0	-0.00010963726090558268	-0.00010963726090558268
4599	0.009863367349951187	0.0012025313155494424	-0.0012019594878160701	0.9406923110473975	-1	0	0	0.2	1	1.0	5	1.0	1.0	6	5	0	0	0	0.14285714285714285	7	1	7	0.0	0	0.7496242141412636	0.9503172517866221	0.4164942051783044	0.7960319989334617	0.2926950466943897	0.9586290774298459	0.8529974485156847	0.923101070461365	0	0	0.0	-0.00012019594878160701	-0.00012019594878160701
1293	0.009763085980021355	0.001284299695929429	-0.001246470941243061	0.9400604470484873	-1	0	0	0.2	1	1.0	5	1.0	1.0	6	5	0	0	0	0.14285714285714285	7	1	7	0.0	0	0.7496242141412636	0.9503172517866221	0.4164942051783044	0.7960319989334617	0.273139816173238	0.9600972130417229	0.8638175155378214	0.9239875123697603	0	0	0.0	-0.00012464709412430612	-0.00012464709412430612
953	0.00974197246251743	0.0010277568742052027	-0.0010173849662441796	0.9411410225894535	-1	0	0	0.2	1	1.0	5	1.0	1.0	6	5	0	0	0	0.14285714285714285	7	1	7	0.0	0	0.7496242141412636	0.9503172517866221	0.4164942051783044	0.7960319989334617	0.273139816173238	0.9600972130417229	0.8638175155378214	0.9239875123697603	0	0	0.0	-0.00010173849662441796	-0.00010173849662441796
1656	0.009713088046931627	0.0012593010406553562	-0.0011638442479551922	0.9402970463392933	-1	0	0	0.2	1	1.0	5	1.0	1.0	6	5	0	0	0	0.14285714285714285	7	1	7	0.0	0	0.7496242141412636	0.9503172517866221	0.4164942051783044	0.7960319989334617	0.2926950466943897	0.9586290774298459	0.8529974485156847	0.923101070461365	0	0	0.0	-0.00011638442479551922	-0.00011638442479551922
3510	0.009563450675751081	0.0015624452956712284	-0.0014555581530130656	0.9391881978221168	-1	0	0	0.2	1	1.0	5	1.0	1.0	5	5	1	0	0	0.14285714285714285	7	1	7	0.0	0	0.697453750002102	0.9518736146674562	0.37091050280421867	0.8140846593332818	0.2926950466943897	0.9509884754889617	0.8461791515282587	0.9224139923082489	0	0	0.0	-0.00014555581530130657	-0.00014555581530130657
4573	0.00981239935642821	0.0012498802908014227	-0.0012433417713580608	0.9421748548602946	-1	0	0	0.2	1	1.0	5	1.0	1.0	6	5	0	0	0	0.14285714285714285	7	1	7	0.0	0	0.7496242141412636	0.9503172517866221	0.4164942051783044	0.7960319989334617	0.2926950466943897	0.9586290774298459	0.8529974485156847	0.923101070461365	0	0	0.0	-0.00012433417713580608	-0.00012433417713580608
468	0.0017735021891043235	0.0017156006442907757	-0.0017156006442334973	0.986359228600758	-1	0	0	1.0	1	0	0	1.0	0	1	0	0	0	0	0.5	1	2	2	0.0	0	0	0	0	0	0	0	0	0	0	0	0	-0.00017156006442334973	-0.00017156006442334973
667	0.00177955036069906	0.0017156016951235984	-0.0017156016949599307	0.9863615045515953	-1	0	0	1.0	1	0	0	1.0	0	1	0	0	0	0	0.5	1	2	2	0.0	0	0	0	0	0	0	0	0	0	0	0	0	-0.00017156016949599308	-0.00017156016949599308
4849	0.009634604832523517	0.0011197283419185204	-0.001116773536400332	0.9404313477926179	-1	0	0	0.2	1	1.0	5	1.0	1.0	6	5	0	0	0	0.14285714285714285	7	1	7	0.0	0	0.7496242141412636	0.9503172517866221	0.4164942051783044	0.7960319989334617	0.2926950466943897	0.9586290774298459	0.8529974485156847	0.923101070461365	0	0	0.0	-0.00011167735364003321	-0.00011167735364003321
4208	0.014453475625859934	0.0012481057844626504	-0.0012410025404627789	0.9385740993122773	-1	0	0	0.16666666666666666	1	1.0	6	1.0	1.0	7	6	0	0	0	0.125	8	1	8	0.0	0	0.7227849811399698	0.9403120714097979	0.46207790755239014	0.8896796015749767	0.2926950466943897	0.9581376576590297	0.8461791515282587	0.9345260073528473	0	0	0.0	-0.0001241002540462779	-0.0001241002540462779
933	0.006900540540381601	0.00655529803220646	-0.0065309149805775155	0.6665795417447345	-1	0	0	0.6666666666666666	2	0.5	1	0.6666666666666666	0	0	0	3	3	0	0.6666666666666666	3	2	4	0.3	0.6666666666666666	0	0	0	0	0	0	0	0	0	0	0	-0.1	-0.1
1717	0.009760090587205485	0.0013384958319035967	-0.0013365165563888884	0.9412354918634371	-1	0	0	0.2	1	1.0	5	1.0	1.0	6	5	0	0	0	0.14285714285714285	7	1	7	0.0	0	0.7496242141412636	0.9503172517866221	0.4164942051783044	0.7960319989334617	0.273139816173238	0.9600972130417229	0.8638175155378214	0.9239875123697603	0	0	0.0	-0.00013365165563888884	-0.00013365165563888884
519	0.0017481959848171553	0.001715670102650423	-0.0017156700976322596	0.9863734049275644	-1	0	0	1.0	1	0	0	1.0	0	1	0	0	0	0	0.5	1	2	2	0.0	0	0	0	0	0	0	0	0	0	0	0	0	-0.00017156700976322595	-0.00017156700976322595
3073	0.009796671927629112	0.001209584443621391	-0.0012069518175416105	0.9416416476191302	-1	0	0	0.2	1	1.0	5	1.0	1.0	6	5	0	0	0	0.14285714285714285	7	1	7	0.0	0	0.7496242141412636	0.9503172517866221	0.4164942051783044	0.7960319989334617	0.273139816173238	0.9600972130417229	0.8638175155378214	0.9239875123697603	0	0	0.0	-0.00012069518175416105	-0.00012069518175416105
234	0.006595657821662949	0.005106744052820545	-0.005106741292806166	0.9690352092908333	-1	0	0	0.2222222222222222	2	0.9090909090909091	10	0.5416666666666666	0.45454545454545453	5	5	7	0	0	0.16666666666666666	2	12	13	0.0	0	0.9692173022644022	0.9297712734412441	0.47544682315673564	0.9449374758573604	0.5337795784029867	0.9129696660960657	0.8838231019276633	0.9303509082668686	0	0	0.0	-0.0005106741292806166	-0.0005106741292806166
1676	0.0085862835024301	0.0017114656713058001	-0.0016168395301779063	0.9380148846175904	-1	0	0	0.25	1	1.0	4	1.0	1.0	5	4	0	0	0	0.16666666666666666	6	1	6	0.0	0	0.697453750002102	0.9518736146674562	0.37091050280421867	0.8140846593332818	0.2926950466943897	0.9509884754889617	0.8461791515282587	0.9224139923082489	0	0	0.0	-0.00016168395301779064	-0.00016168395301779064
1931	0.009772394999448411	0.0012116122430608387	-0.0012017210944711078	0.9418447364411348	-1	0	0	0.2	1	1.0	5	1.0	1.0	6	5	0	0	0	0.14285714285714285	7	1	7	0.0	0	0.7496242141412636	0.9503172517866221	0.4164942051783044	0.7960319989334617	0.2926950466943897	0.9586290774298459	0.8529974485156847	0.923101070461365	0	0	0.0	-0.00012017210944711079	-0.00012017210944711079
2832	0.007208283891746966	0.00520452991850076	-0.005197565267944257	0.9717026679305056	-1	0	0	0.5	2	0.75	3	1.0	0.75	5	3	0	0	0	0.16666666666666666	6	1	6	0.0	0.4	0.8017946782804252	0.9169013658935856	0.46207790755239014	0.7794026317048357	0.3016355559108689	0.9599045552049817	0.8595636757258446	0.907171441644528	0	0	0.0	-0.0005197565267944257	-0.0005197565267944257
3899	0.009597644598304223	0.0014531794759637057	-0.0014377434918264552	0.940474108952252	-1	0	0	0.2	1	1.0	5	1.0	1.0	6	5	0	0	0	0.14285714285714285	7	1	7	0.0	0	0.7496242141412636	0.9503172517866221	0.4164942051783044	0.7960319989334617	0.2926950466943897	0.9586290774298459	0.8529974485156847	0.923101070461365	0	0	0.0	-0.00014377434918264552	-0.00014377434918264552
2690	0.009725260024226506	0.0012173687290579441	-0.001137040441604957	0.942969047066294	-1	0	0	0.2	1	1.0	5	1.0	1.0	6	5	0	0	0	0.14285714285714285	7	1	7	0.0	0	0.7496242141412636	0.9503172517866221	0.4164942051783044	0.7960319989334617	0.2926950466943897	0.9586290774298459	0.8529974485156847	0.923101070461365	0	0	0.0	-0.0001137040441604957	-0.0001137040441604957
4118	0.009768358308065956	0.0012251097770582839	-0.0011775045772423915	0.9402043993596286	-1	0	0	0.2	1	1.0	5	1.0	1.0	6	5	0	0	0	0.14285714285714285	7	1	7	0.0	0	0.7496242141412636	0.9503172517866221	0.4164942051783044	0.7960319989334617	0.273139816173238	0.9600972130417229	0.8638175155378214	0.9239875123697603	0	0	0.0	-0.00011775045772423914	-0.00011775045772423914
4996	0.009539762693723716	0.0010688180967702318	-0.0010311956381568296	0.9398233494449738	-1	0	0	0.2	1	1.0	5	1.0	1.0	6	5	0	0	0	0.14285714285714285	7	1	7	0.0	0	0.7496242141412636	0.9573974798107627	0.31392264661219926	0.8194715212211034	0.2926950466943897	0.9439802685051779	0.8693588201322442	0.9229527526147349	0	0	0.0	-0.00010311956381568296	-0.00010311956381568296
3056	0.009726673750017598	0.0009004982532076831	-0.0008887793954678636	0.939838433347269	-1	0	0	0.2	1	1.0	5	1.0	1.0	6	5	0	0	0	0.14285714285714285	7	1	7	0.0	0	0.7496242141412636	0.9503172517866221	0.4164942051783044	0.7960319989334617	0.273139816173238	0.9600972130417229	0.8638175155378214	0.9239875123697603	0	0	0.0	-8.887793954678636e-05	-8.887793954678636e-05
2752	0.009490375600987248	0.0011414889699344454	-0.0011389508171971807	0.9401057387744347	-1	0	0	0.2	1	1.0	5	1.0	1.0	6	5	0	0	0	0.14285714285714285	7	1	7	0.0	0	0.7496242141412636	0.9503172517866221	0.4164942051783044	0.7960319989334617	0.2926950466943897	0.9586290774298459	0.8529974485156847	0.923101070461365	0	0	0.0	-0.00011389508171971808	-0.00011389508171971808
1252	0.009406351555505336	0.001178793119612044	-0.0011423837891866842	0.9425532722979234	-1	0	0	0.2	1	1.0	5	1.0	1.0	6	5	0	0	0	0.14285714285714285	7	1	7	0.0	0	0.7496242141412636	0.9503172517866221	0.4164942051783044	0.7960319989334617	0.2926950466943897	0.9586290774298459	0.8529974485156847	0.923101070461365	0	0	0.0	-0.00011423837891866841	-0.00011423837891866841
776	0.009736462980485496	0.0014176209008043424	-0.0014165785635064552	0.9420971357100082	-1	0	0	0.2	1	1.0	5	1.0	1.0	6	5	0	0	0	0.14285714285714285	7	1	7	0.0	0	0.7496242141412636	0.9532036764759143	0.47753202658854743	0.9120742179274784	0.2926950466943897	0.9375276392464549	0.8693588201322442	0.9362705728056753	0	0	0.0	-0.0001416578563506455	-0.0001416578563506455
3286	0.009309436849993231	0.0013437223642536649	-0.0013347139007016538	0.9399085137867169	-1	0	0	0.2	1	1.0	5	1.0	1.0	6	5	0	0	0	0.14285714285714285	7	1	7	0.0	0	0.7496242141412636	0.9503172517866221	0.4164942051783044	0.7960319989334617	0.273139816173238	0.9600972130417229	0.8638175155378214	0.9239875123697603	0	0	0.0	-0.00013347139007016537	-0.00013347139007016537
4340	0.009535403493878441	0.0012218162093554665	-0.0011789879772864734	0.9406601536759447	-1	0	0	0.2	1	1.0	5	1.0	1.0	6	5	0	0	0	0.14285714285714285	7	1	7	0.0	0	0.7496242141412636	0.9503172517866221	0.4164942051783044	0.7960319989334617	0.273139816173238	0.9600972130417229	0.8638175155378214	0.9239875123697603	0	0	0.0	-0.00011789879772864734	-0.00011789879772864734
4317	0.009945318127686578	0.001315975218617948	-0.0010990182307850807	0.9418750195749606	-1	0	0	0.2	1	1.0	5	1.0	1.0	6	5	0	0	0	0.14285714285714285	7	1	7	0.0	0	0.7496242141412636	0.9573974798107627	0.31392264661219926	0.8194715212211034	0.2926950466943897	0.9439802685051779	0.8693588201322442	0.9229527526147349	0	0	0.0	-0.00010990182307850808	-0.00010990182307850808
1973	0.009628291027784733	0.0011137188630293059	-0.0010969652388748378	0.9416431910224827	-1	0	0	0.2	1	1.0	5	1.0	1.0	6	5	0	0	0	0.14285714285714285	7	1	7	0.0	0	0.7496242141412636	0.9503172517866221	0.4164942051783044	0.7960319989334617	0.2926950466943897	0.9586290774298459	0.8529974485156847	0.923101070461365	0	0	0.0	-0.00010969652388748377	-0.00010969652388748377
5029	0.009560938217552557	0.0008908685285373365	-0.0008901876747804134	0.9406067748252722	-1	0	0	0.2	1	1.0	5	1.0	1.0	6	5	0	0	0	0.14285714285714285	7	1	7	0.0	0	0.7496242141412636	0.9503172517866221	0.4164942051783044	0.7960319989334617	0.2926950466943897	0.9586290774298459	0.8529974485156847	0.923101070461365	0	0	0.0	-8.901876747804133e-05	-8.901876747804133e-05
3219	0.004284844716991626	0.002558421094800148	-0.002555986457855408	0.9699136895895888	-1	0	0	0.3333333333333333	1	1.0	2	1.0	1.0	3	2	0	0	0	0.25	4	1	4	0.0	0	0.697453750002102	0.7511804634741049	0.46207790755239014	0.7054950619288677	0.8161351356098205	0.9483593181868706	0.8461791515282587	0.8361214916125386	0	0	0.0	-0.0002555986457855408	-0.0002555986457855408
4576	0.009475593452771323	0.0010802891747434642	-0.0010695982595333817	0.9408104395313102	-1	0	0	0.2	1	1.0	5	1.0	1.0	6	5	0	0	0	0.14285714285714285	7	1	7	0.0	0	0.7496242141412636	0.9503172517866221	0.4164942051783044	0.7960319989334617	0.2926950466943897	0.9586290774298459	0.8529974485156847	0.923101070461365	0	0	0.0	-0.00010695982595333817	-0.00010695982595333817
3175	0.012070555538482634	0.004031611522883093	-0.0037169201015360906	0.9591971572104545	-1	0	0	0.25	1	1.0	4	1.0	1.0	5	4	0	0	0	0.16666666666666666	6	1	6	0.0	0	0.697453750002102	0.9474457942814245	0.46207790755239014	0.8134776190339431	0.2535845856520863	0.9146413615252447	0.8595636757258446	0.9042576889388512	0	0	0.0	-0.00037169201015360904	-0.00037169201015360904
2862	0.009657064303969372	0.001264185978582564	-0.0012216914487202274	0.9414437599660234	-1	0	0	0.2	1	1.0	5	1.0	1.0	6	5	0	0	0	0.14285714285714285	7	1	7	0.0	0	0.7496242141412636	0.9503172517866221	0.4164942051783044	0.7960319989334617	0.273139816173238	0.9600972130417229	0.8638175155378214	0.9239875123697603	0	0	0.0	-0.00012216914487202273	-0.00012216914487202273
4572	0.009718916953856552	0.0013134482499097516	-0.0012796842074661648	0.9401044018162265	-1	0	0	0.2	1	1.0	5	1.0	1.0	6	5	0	0	0	0.14285714285714285	7	1	7	0.0	0	0.7496242141412636	0.9503172517866221	0.4164942051783044	0.7960319989334617	0.2926950466943897	0.9586290774298459	0.8529974485156847	0.923101070461365	0	0	0.0	-0.00012796842074661648	-0.00012796842074661648
533	0.0019531813960118743	0.0016807052850834297	-0.001680501758929161	0.984850458970624	-1	0	0	1.0	1	0	0	1.0	0	1	0	0	1	0	0.5	2	1	2	0.3333333333333333	0	0	0	0	0	0	0	0	0	0	0	0	-0.0001680501758929161	-0.0001680501758929161
4974	0.009551241629147854	0.001182914531050992	-0.0010704274332800166	0.9403267586368022	-1	0	0	0.2	1	1.0	5	1.0	1.0	6	5	0	0	0	0.14285714285714285	7	1	7	0.0	0	0.7496242141412636	0.9573974798107627	0.31392264661219926	0.8194715212211034	0.2926950466943897	0.9439802685051779	0.8693588201322442	0.9229527526147349	0	0	0.0	-0.00010704274332800166	-0.00010704274332800166
4513	0.009640796274288247	0.0011547952648294196	-0.0011537367677689884	0.9413350315249985	-1	0	0	0.2	1	1.0	5	1.0	1.0	6	5	0	0	0	0.14285714285714285	7	1	7	0.0	0	0.7496242141412636	0.9503172517866221	0.4164942051783044	0.7960319989334617	0.2926950466943897	0.9586290774298459	0.8529974485156847	0.923101070461365	0	0	0.0	-0.00011537367677689884	-0.00011537367677689884
1126	0.009699673584490693	0.001179454760932477	-0.0011560211201450165	0.9392347423293792	-1	0	0	0.2	1	1.0	5	1.0	1.0	6	5	0	0	0	0.14285714285714285	7	1	7	0.0	0	0.7496242141412636	0.9532036764759143	0.47753202658854743	0.9120742179274784	0.2926950466943897	0.9375276392464549	0.8693588201322442	0.9362705728056753	0	0	0.0	-0.00011560211201450165	-0.00011560211201450165
2990	0.009656734501392292	0.000844918969371296	-0.0008207371296867796	0.9412549920822596	-1	0	0	0.2	1	1.0	5	1.0	1.0	6	5	0	0	0	0.14285714285714285	7	1	7	0.0	0	0.7496242141412636	0.9503172517866221	0.4164942051783044	0.7960319989334617	0.2926950466943897	0.9586290774298459	0.8529974485156847	0.923101070461365	0	0	0.0	-8.207371296867796e-05	-8.207371296867796e-05
2286	0.00995769639077855	0.0010752329109386294	-0.001072467422094418	0.9402027480576483	-1	0	0	0.2	1	1.0	5	1.0	1.0	6	5	0	0	0	0.14285714285714285	7	1	7	0.0	0	0.7496242141412636	0.9503172517866221	0.4164942051783044	0.7960319989334617	0.2926950466943897	0.9586290774298459	0.8529974485156847	0.923101070461365	0	0	0.0	-0.0001072467422094418	-0.0001072467422094418
1073	0.00968423156579682	0.0013419928137533778	-0.0013414517716640662	0.9403777960815377	-1	0	0	0.2	1	1.0	5	1.0	1.0	6	5	0	0	0	0.14285714285714285	7	1	7	0.0	0	0.7496242141412636	0.9503172517866221	0.4164942051783044	0.7960319989334617	0.273139816173238	0.9600972130417229	0.8638175155378214	0.9239875123697603	0	0	0.0	-0.0001341451771664066	-0.0001341451771664066
1287	0.009502223560506529	0.0035968085739495562	-0.003542815590979628	0.978886174695611	-1	0	0	0.5	2	0.75	3	1.0	0.75	5	3	0	0	0	0.16666666666666666	6	1	6	0.0	0.4	0.697453750002102	0.928504991555322	0.5841535503728762	0.9071157177909069	0.2926950466943897	0.9432509822590648	0.8461791515282587	0.9276531453632414	0	0	0.0	-0.0003542815590979628	-0.0003542815590979628
4290	0.009613691983631274	0.0014282510069620765	-0.001339112247506613	0.9402249798152109	-1	0	0	0.2	1	1.0	5	1.0	1.0	6	5	0	0	0	0.14285714285714285	7	1	7	0.0	0	0.7496242141412636	0.9503172517866221	0.4164942051783044	0.7960319989334617	0.2926950466943897	0.9586290774298459	0.8529974485156847	0.923101070461365	0	0	0.0	-0.0001339112247506613	-0.0001339112247506613
2124	0.009822246054275131	0.001150556911414576	-0.0011488407520337221	0.9394796617659434	-1	0	0	0.2	1	1.0	5	1.0	1.0	6	5	0	0	0	0.14285714285714285	7	1	7	0.0	0	0.7496242141412636	0.9503172517866221	0.4164942051783044	0.7960319989334617	0.273139816173238	0.9600972130417229	0.8638175155378214	0.9239875123697603	0	0	0.0	-0.00011488407520337221	-0.00011488407520337221
1950	0.00974713781842558	0.0012754865361131371	-0.0012754327028973386	0.9401751657029052	-1	0	0	0.2	1	1.0	5	1.0	1.0	6	5	0	0	0	0.14285714285714285	7	1	7	0.0	0	0.7496242141412636	0.9503172517866221	0.4164942051783044	0.7960319989334617	0.273139816173238	0.9600972130417229	0.8638175155378214	0.9239875123697603	0	0	0.0	-0.00012754327028973385	-0.00012754327028973385
3724	0.009800179294286763	0.0011595162740254024	-0.001155072852398183	0.9404764133539164	-1	0	0	0.2	1	1.0	5	1.0	1.0	6	5	0	0	0	0.14285714285714285	7	1	7	0.0	0	0.7496242141412636	0.9503172517866221	0.4164942051783044	0.7960319989334617	0.273139816173238	0.9600972130417229	0.8638175155378214	0.9239875123697603	0	0	0.0	-0.00011550728523981829	-0.00011550728523981829
2841	0.009444563452015836	0.0012267049418285849	-0.001166740791348636	0.9417845801332247	-1	0	0	0.2	1	1.0	5	1.0	1.0	6	5	0	0	0	0.14285714285714285	7	1	7	0.0	0	0.7496242141412636	0.9503172517866221	0.4164942051783044	0.7960319989334617	0.2776100707814776	0.9587812944179677	0.8613983353414235	0.9231919980770606	0	0	0.0	-0.00011667407913486361	-0.00011667407913486361
3105	0.009622739041644202	0.0009603817047525059	-0.00094837408355784	0.9418069431114113	-1	0	0	0.2	1	1.0	5	1.0	1.0	6	5	0	0	0	0.14285714285714285	7	1	7	0.0	0	0.7496242141412636	0.9503172517866221	0.4164942051783044	0.7960319989334617	0.273139816173238	0.9600972130417229	0.8638175155378214	0.9239875123697603	0	0	0.0	-9.4837408355784e-05	-9.4837408355784e-05
2852	0.009480330819350671	0.00105661608069539	-0.0010484436191681773	0.9410677093299102	-1	0	0	0.2	1	1.0	5	1.0	1.0	6	5	0	0	0	0.14285714285714285	7	1	7	0.0	0	0.7496242141412636	0.9503172517866221	0.4164942051783044	0.7960319989334617	0.2926950466943897	0.9586290774298459	0.8529974485156847	0.923101070461365	0	0	0.0	-0.00010484436191681772	-0.00010484436191681772
4254	0.0037285345647103374	0.002597761200850715	-0.0025548622336069933	0.9693729934464161	-1	0	0	0.25	1	1.0	3	1.0	1.0	4	3	0	0	0	0.2	5	1	5	0.0	0	0.5406741479088745	0.9755626653034941	0.31392264661219926	0.7027546229485999	0.5029171864177491	0.9751231147754084	0.772423221243846	0.9392696442790703	0	0	0.0	-0.0002554862233606993	-0.0002554862233606993
54	0.0023324039967289084	0.002236214865892668	-0.0022361589921655566	0.9841683511121808	-1	0	0	1.0	2	0.0	0	1.0	0	1	0	1	0	0	0.3333333333333333	3	1	3	0.0	1.0	0	0	0	0	0	0	0	0	0	0	0	-0.00022361589921655566	-0.00022361589921655566
2682	0.009702045101955716	0.0012772898855218401	-0.001186554969913948	0.9428450527889258	-1	0	0	0.2	1	1.0	5	1.0	1.0	6	5	0	0	0	0.14285714285714285	7	1	7	0.0	0	0.7496242141412636	0.9503172517866221	0.4164942051783044	0.7960319989334617	0.2926950466943897	0.9586290774298459	0.8529974485156847	0.923101070461365	0	0	0.0	-0.0001186554969913948	-0.0001186554969913948
1960	0.009507782664649408	0.0013356237862224953	-0.0013261580778526907	0.9401920678670866	-1	0	0	0.2	1	1.0	5	1.0	1.0	6	5	0	0	0	0.14285714285714285	7	1	7	0.0	0	0.7496242141412636	0.9503172517866221	0.4164942051783044	0.7960319989334617	0.273139816173238	0.9600972130417229	0.8638175155378214	0.9239875123697603	0	0	0.0	-0.00013261580778526906	-0.00013261580778526906
4761	0.009654121014943354	0.000931370481298671	-0.0009253358112750749	0.9399762268225352	-1	0	0	0.2	1	1.0	5	1.0	1.0	6	5	0	0	0	0.14285714285714285	7	1	7	0.0	0	0.7496242141412636	0.9573974798107627	0.31392264661219926	0.8194715212211034	0.2926950466943897	0.9439802685051779	0.8693588201322442	0.9229527526147349	0	0	0.0	-9.253358112750749e-05	-9.253358112750749e-05
4034	0.00986585550992277	0.0010037676356929902	-0.0009700430172693628	0.9406498693222912	-1	0	0	0.2	1	1.0	5	1.0	1.0	6	5	0	0	0	0.14285714285714285	7	1	7	0.0	0	0.7496242141412636	0.9503172517866221	0.4164942051783044	0.7960319989334617	0.2926950466943897	0.9586290774298459	0.8529974485156847	0.923101070461365	0	0	0.0	-9.700430172693628e-05	-9.700430172693628e-05
4123	0.009579375429922269	0.0012883816109843533	-0.001268655653004126	0.9411577234231463	-1	0	0	0.2	1	1.0	5	1.0	1.0	6	5	0	0	0	0.14285714285714285	7	1	7	0.0	0	0.7496242141412636	0.9503172517866221	0.4164942051783044	0.7960319989334617	0.273139816173238	0.9600972130417229	0.8638175155378214	0.9239875123697603	0	0	0.0	-0.0001268655653004126	-0.0001268655653004126
3351	0.009725716942049304	0.001269219046903497	-0.0012410454122391572	0.9399666105224342	-1	0	0	0.2	1	1.0	5	1.0	1.0	6	5	0	0	0	0.14285714285714285	7	1	7	0.0	0	0.7496242141412636	0.9503172517866221	0.4164942051783044	0.7960319989334617	0.273139816173238	0.9600972130417229	0.8638175155378214	0.9239875123697603	0	0	0.0	-0.00012410454122391572	-0.00012410454122391572
2403	0.009744945128016115	0.001348608540779212	-0.0012148506008525758	0.9424552224273183	-1	0	0	0.2	1	1.0	5	1.0	1.0	6	5	0	0	0	0.14285714285714285	7	1	7	0.0	0	0.7496242141412636	0.9503172517866221	0.4164942051783044	0.7960319989334617	0.2926950466943897	0.9586290774298459	0.8529974485156847	0.923101070461365	0	0	0.0	-0.00012148506008525758	-0.00012148506008525758
1755	0.00975534874813449	0.0013043584234146788	-0.0013025598228357804	0.9401923692938743	-1	0	0	0.2	1	1.0	5	1.0	1.0	6	5	0	0	0	0.14285714285714285	7	1	7	0.0	0	0.7496242141412636	0.9503172517866221	0.4164942051783044	0.7960319989334617	0.273139816173238	0.9600972130417229	0.8638175155378214	0.9239875123697603	0	0	0.0	-0.00013025598228357804	-0.00013025598228357804
4158	0.0038174650314789396	0.0026198270516387774	-0.0025776257576617923	0.9691825848940739	-1	0	0	0.25	1	1.0	3	1.0	1.0	4	3	0	0	0	0.2	5	1	5	0.0	0	0.5406741479088745	0.9755626653034941	0.31392264661219926	0.7027546229485999	0.5029171864177491	0.9725993627629216	0.7710220169557706	0.9373554594505068	0	0	0.0	-0.00025776257576617923	-0.00025776257576617923
269	0.001993155599432569	0.00199298108263107	-0.0019849241767647867	0.9808792640305584	-1	0	0	0.5	1	1.0	1	0.75	0	1	0	1	0	0	1.0	2	2	3	0.0	0	0	0	0	0	0	0	0	0	0	0	0	-0.00019849241767647867	-0.00019849241767647867
2986	0.010991183007925601	0.005282374618397521	-0.004972270515983071	0.9700579228599009	-1	0	0	0.4	2	0.8	4	1.0	0.8	6	4	0	0	0	0.14285714285714285	7	1	7	0.0	0.3333333333333333	0.7496242141412636	0.9503172517866221	0.4164942051783044	0.7960319989334617	0.273139816173238	0.9600972130417229	0.8638175155378214	0.9239875123697603	0	0	0.0	-0.0004972270515983072	-0.0004972270515983072
1852	0.009799467927404444	0.0012167400198759652	-0.0011950531054958468	0.9415988790319411	-1	0	0	0.2	1	1.0	5	1.0	1.0	6	5	0	0	0	0.14285714285714285	7	1	7	0.0	0	0.7496242141412636	0.9503172517866221	0.4164942051783044	0.7960319989334617	0.2926950466943897	0.9586290774298459	0.8529974485156847	0.923101070461365	0	0	0.0	-0.00011950531054958468	-0.00011950531054958468
2350	0.009684561055668816	0.0012836687163517407	-0.0012834503126717709	0.9406998653829338	-1	0	0	0.2	1	1.0	5	1.0	1.0	6	5	0	0	0	0.14285714285714285	7	1	7	0.0	0	0.7496242141412636	0.9503172517866221	0.4164942051783044	0.7960319989334617	0.2926950466943897	0.9586290774298459	0.8529974485156847	0.923101070461365	0	0	0.0	-0.00012834503126717709	-0.00012834503126717709
313	0.020753878118097598	0.004198752426872377	-0.004198605585740984	0.9659903086443151	-1	0	0	0.16666666666666666	1	1.0	6	0.6666666666666666	0.6666666666666666	4	4	3	3	0	0.75	4	3	8	0.3	0	0.2535271830242097	0.9656548118893009	0.6330446793387784	0.725593728727617	0.8301718662373995	0.682749460348017	0.9194538284420857	0.8444502742053969	0.25	0.25	0.0	-0.00041986055857409836	-0.00041986055857409836
3996	0.009684047006956797	0.0013986722163790526	-0.0013918180743837502	0.9395077349645578	-1	0	0	0.2	1	1.0	5	1.0	1.0	6	5	0	0	0	0.14285714285714285	7	1	7	0.0	0	0.7496242141412636	0.9503172517866221	0.4164942051783044	0.7960319989334617	0.273139816173238	0.9600972130417229	0.8638175155378214	0.9239875123697603	0	0	0.0	-0.00013918180743837503	-0.00013918180743837503
3554	0.009802927921273229	0.0014407426051883728	-0.0012878036222494433	0.9422567497766894	-1	0	0	0.2	1	1.0	5	1.0	1.0	6	5	0	0	0	0.14285714285714285	7	1	7	0.0	0	0.7496242141412636	0.9503172517866221	0.4164942051783044	0.7960319989334617	0.2926950466943897	0.9586290774298459	0.8529974485156847	0.923101070461365	0	0	0.0	-0.00012878036222494432	-0.00012878036222494432
433	0.0021342564357458315	0.001960396500298716	-0.001959740191327682	0.984688465139434	-1	0	0	1.0	2	0.0	0	0.75	0	2	0	0	0	0	1.0	2	2	3	0.0	0	0	0	0	0	0	0	0	0	0	0	0	-0.00019597401913276822	-0.00019597401913276822
3162	0.009581802766187142	0.0009815864532658107	-0.0009799093844332024	0.9403210016922086	-1	0	0	0.2	1	1.0	5	1.0	1.0	6	5	0	0	0	0.14285714285714285	7	1	7	0.0	0	0.7496242141412636	0.9503172517866221	0.4164942051783044	0.7960319989334617	0.2971653013026293	0.9572884713235504	0.8504383953825572	0.9223096597870026	0	0	0.0	-9.799093844332025e-05	-9.799093844332025e-05
439	0.0018770016884839718	0.001817141929719707	-0.0018171419033745477	0.9862837762245218	-1	0	0	1.0	1	0	0	1.0	0	1	0	0	2	0	0.5	1	2	2	0.6666666666666666	0	0	0	0	0	0	0	0	0	0	0	0	-0.00018171419033745476	-0.00018171419033745476
4932	0.009712022411330793	0.000938710842504935	-0.0009379193753283654	0.9406296735642381	-1	0	0	0.2	1	1.0	5	1.0	1.0	6	5	0	0	0	0.14285714285714285	7	1	7	0.0	0	0.7496242141412636	0.9503172517866221	0.4164942051783044	0.7960319989334617	0.2926950466943897	0.9586290774298459	0.8529974485156847	0.923101070461365	0	0	0.0	-9.379193753283654e-05	-9.379193753283654e-05
2614	0.009723802602314067	0.0012212167285367505	-0.0012194852579094746	0.942039205558546	-1	0	0	0.2	1	1.0	5	1.0	1.0	6	5	0	0	0	0.14285714285714285	7	1	7	0.0	0	0.7496242141412636	0.9503172517866221	0.4164942051783044	0.7960319989334617	0.273139816173238	0.9600972130417229	0.8638175155378214	0.9239875123697603	0	0	0.0	-0.00012194852579094746	-0.00012194852579094746
3575	0.009626015168861775	0.0014496979216596707	-0.0013983850089939417	0.9407073813335345	-1	0	0	0.2	1	1.0	5	1.0	1.0	6	5	0	0	0	0.14285714285714285	7	1	7	0.0	0	0.7496242141412636	0.9503172517866221	0.4164942051783044	0.7960319989334617	0.2776100707814776	0.9587812944179677	0.8613983353414235	0.9231919980770606	0	0	0.0	-0.00013983850089939416	-0.00013983850089939416
4338	0.009724312005388234	0.001326391929050771	-0.0012525617715409144	0.9406627666135791	-1	0	0	0.2	1	1.0	5	1.0	1.0	6	5	0	0	0	0.14285714285714285	7	1	7	0.0	0	0.7496242141412636	0.9573974798107627	0.31392264661219926	0.8194715212211034	0.2926950466943897	0.9439802685051779	0.8693588201322442	0.9229527526147349	0	0	0.0	-0.00012525617715409144	-0.00012525617715409144
3844	0.009597971877208634	0.0010902440249967859	-0.0010629136244918811	0.9413290255970611	-1	0	0	0.2	1	1.0	5	1.0	1.0	6	5	0	0	0	0.14285714285714285	7	1	7	0.0	0	0.7496242141412636	0.9503172517866221	0.4164942051783044	0.7960319989334617	0.2926950466943897	0.9586290774298459	0.8529974485156847	0.923101070461365	0	0	0.0	-0.00010629136244918811	-0.00010629136244918811
1049	0.009448272696423456	0.001217850738837788	-0.0012169293007431201	0.9405026068398676	-1	0	0	0.2	1	1.0	5	1.0	1.0	6	5	0	0	0	0.14285714285714285	7	1	7	0.0	0	0.5515115978075057	0.9421215910904492	0.382869108075257	0.7940293556636386	0.2926950466943897	0.9377574916761887	0.7296748823166653	0.9075328766967932	0	0	0.0	-0.00012169293007431201	-0.00012169293007431201
57	0.007444360900320481	0.0036290849020283052	-0.003628460803011789	0.9698762892649547	-1	0	0	0.3	3	0.6923076923076923	9	0.375	0.5384615384615384	9	7	5	3	0	0.4	4	10	15	0.25	0	0.4107802499066856	0.9660906198983077	0.5439597377363843	0.8206251376260114	0.3612813482043334	0.9231300830809791	0.9157112896838812	0.9207029629899549	0.3333333333333333	0.1111111111111111	0.0	-0.0003628460803011789	-0.0003628460803011789
1879	0.009672654905334544	0.0010494923499159688	-0.001049423904275885	0.9412161751039289	-1	0	0	0.2	1	1.0	5	1.0	1.0	6	5	0	0	0	0.14285714285714285	7	1	7	0.0	0	0.7496242141412636	0.9503172517866221	0.4164942051783044	0.7960319989334617	0.2926950466943897	0.9586290774298459	0.8529974485156847	0.923101070461365	0	0	0.0	-0.00010494239042758849	-0.00010494239042758849
2526	0.01403626809160523	0.002259923850425685	-0.0016115464346129302	0.9419499523683744	-1	0	0	0.16666666666666666	1	1.0	6	0.5714285714285714	0.8333333333333334	6	5	1	0	0	0.2857142857142857	7	2	8	0.0	0	0.7496242141412636	0.9503172517866221	0.4164942051783044	0.7960319989334617	0.273139816173238	0.9600972130417229	0.8638175155378214	0.9239875123697603	0	0	0.0	-0.00016115464346129303	-0.00016115464346129303
3531	0.009554415238302883	0.001291458843885214	-0.001263419462149385	0.94045704576352	-1	0	0	0.2	1	1.0	5	1.0	1.0	6	5	0	0	0	0.14285714285714285	7	1	7	0.0	0	0.7496242141412636	0.9503172517866221	0.4164942051783044	0.7960319989334617	0.2926950466943897	0.9586290774298459	0.8529974485156847	0.923101070461365	0	0	0.0	-0.0001263419462149385	-0.0001263419462149385
770	0.0017673515564427915	0.0017673498716169703	-0.0017673494025416954	0.9864333131682695	-1	0	0	1.0	1	0	0	1.0	0	1	0	0	0	0	0.5	1	2	2	0.0	0	0	0	0	0	0	0	0	0	0	0	0	-0.00017673494025416953	-0.00017673494025416953
339	0.0018248970070248024	0.00176023808965305	-0.0017602026722048818	0.9862250209917884	-1	0	0	1.0	1	0	0	1.0	0	1	0	0	1	0	0.5	1	2	2	0.3333333333333333	0	0	0	0	0	0	0	0	0	0	0	0	-0.00017602026722048818	-0.00017602026722048818
4664	0.009667713559342645	0.0009706429578080139	-0.0008434796356534947	0.9418462863073108	-1	0	0	0.2	1	1.0	5	1.0	1.0	6	5	0	0	0	0.14285714285714285	7	1	7	0.0	0	0.7496242141412636	0.9573974798107627	0.31392264661219926	0.8194715212211034	0.2926950466943897	0.9439802685051779	0.8693588201322442	0.9229527526147349	0	0	0.0	-8.434796356534947e-05	-8.434796356534947e-05
2720	0.009662173853039007	0.0010927591114397368	-0.001078261098925863	0.9399980887524904	-1	0	0	0.2	1	1.0	5	1.0	1.0	6	5	0	0	0	0.14285714285714285	7	1	7	0.0	0	0.7496242141412636	0.9503172517866221	0.4164942051783044	0.7960319989334617	0.2926950466943897	0.9586290774298459	0.8529974485156847	0.923101070461365	0	0	0.0	-0.0001078261098925863	-0.0001078261098925863
2782	0.009553694207985255	0.0010863372860889665	-0.0010761000610464723	0.9421750003486177	-1	0	0	0.2	1	1.0	5	1.0	1.0	6	5	0	0	0	0.14285714285714285	7	1	7	0.0	0	0.7496242141412636	0.9503172517866221	0.4164942051783044	0.7960319989334617	0.2926950466943897	0.9586290774298459	0.8529974485156847	0.923101070461365	0	0	0.0	-0.00010761000610464723	-0.00010761000610464723
700	0.009708148132659992	0.0011743801804565198	-0.0011655866783232738	0.9409010592267202	-1	0	0	0.2	1	1.0	5	1.0	1.0	6	5	0	0	0	0.14285714285714285	7	1	7	0.0	0	0.7496242141412636	0.9532036764759143	0.47753202658854743	0.9120742179274784	0.2926950466943897	0.9375276392464549	0.8693588201322442	0.9362705728056753	0	0	0.0	-0.00011655866783232738	-0.00011655866783232738
4134	0.009543261209529069	0.0014852096961406932	-0.0014735283565705073	0.9403083998322309	-1	0	0	0.2	1	1.0	5	1.0	1.0	6	5	0	0	0	0.14285714285714285	7	1	7	0.0	0	0.7496242141412636	0.9503172517866221	0.4164942051783044	0.7960319989334617	0.2926950466943897	0.9586290774298459	0.8529974485156847	0.923101070461365	0	0	0.0	-0.00014735283565705073	-0.00014735283565705073
213	0.0017587883801354447	0.0016968622695448657	-0.0016946170627545898	0.9832648710167775	-1	0	0	1.0	1	0	0	1.0	0	1	0	0	0	0	0.5	2	1	2	0.0	0	0	0	0	0	0	0	0	0	0	0	0	-0.00016946170627545897	-0.00016946170627545897
3455	0.009699066747766438	0.0012042957461460974	-0.0012041788223610649	0.9395569586800913	-1	0	0	0.2	1	1.0	5	1.0	1.0	6	5	0	0	0	0.14285714285714285	7	1	7	0.0	0	0.7496242141412636	0.9503172517866221	0.4164942051783044	0.7960319989334617	0.273139816173238	0.9600972130417229	0.8638175155378214	0.9239875123697603	0	0	0.0	-0.00012041788223610649	-0.00012041788223610649
1542	0.009550658409863029	0.0011623523196393284	-0.0011526146309458188	0.9402852741225355	-1	0	0	0.2	1	1.0	5	1.0	1.0	6	5	0	0	0	0.14285714285714285	7	1	7	0.0	0	0.7496242141412636	0.9503172517866221	0.4164942051783044	0.7960319989334617	0.273139816173238	0.9600972130417229	0.8638175155378214	0.9239875123697603	0	0	0.0	-0.00011526146309458188	-0.00011526146309458188
3176	0.00960080198331846	0.0011288231178060496	-0.000981003318035347	0.942527230103135	-1	0	0	0.2	1	1.0	5	1.0	1.0	6	5	0	0	0	0.14285714285714285	7	1	7	0.0	0	0.7496242141412636	0.9503172517866221	0.4164942051783044	0.7960319989334617	0.2926950466943897	0.9586290774298459	0.8529974485156847	0.923101070461365	0	0	0.0	-9.81003318035347e-05	-9.81003318035347e-05
1615	0.009607045687370055	0.0012851539344010498	-0.0012824898848359588	0.9413051878790428	-1	0	0	0.2	1	1.0	5	1.0	1.0	6	5	0	0	0	0.14285714285714285	7	1	7	0.0	0	0.7496242141412636	0.9503172517866221	0.4164942051783044	0.7960319989334617	0.273139816173238	0.9600972130417229	0.8638175155378214	0.9239875123697603	0	0	0.0	-0.0001282489884835959	-0.0001282489884835959
732	0.010621794606812366	0.004060773968880577	-0.004060773304152633	0.9777774754782103	-1	0	0	0.25	1	1.0	4	1.0	0.75	4	3	1	0	0	0.16666666666666666	1	6	6	0.0	0	0.4269801399141301	0.9582030268183567	0.7134642150786172	0.9028378107527092	0.8731742035207409	0.8777669449547261	0.9248060948366086	0.9201423628103819	0	0	0.0	-0.0004060773304152633	-0.0004060773304152633
4941	0.009629771803398192	0.00126186762557588	-0.0011909537553330472	0.9400343773799925	-1	0	0	0.2	1	1.0	5	1.0	1.0	6	5	0	0	0	0.14285714285714285	7	1	7	0.0	0	0.7496242141412636	0.9573974798107627	0.31392264661219926	0.8194715212211034	0.2926950466943897	0.9439802685051779	0.8693588201322442	0.9229527526147349	0	0	0.0	-0.00011909537553330473	-0.00011909537553330473
3362	0.009509320925936338	0.0009131766187440661	-0.0008980678390831025	0.9401071115852578	-1	0	0	0.2	1	1.0	5	1.0	1.0	6	5	0	0	0	0.14285714285714285	7	1	7	0.0	0	0.7496242141412636	0.9503172517866221	0.4164942051783044	0.7960319989334617	0.2926950466943897	0.9586290774298459	0.8529974485156847	0.923101070461365	0	0	0.0	-8.980678390831025e-05	-8.980678390831025e-05
2339	0.009920825417966603	0.0012634147884928928	-0.0012290458540915891	0.9413619637415269	-1	0	0	0.2	1	1.0	5	1.0	1.0	6	5	0	0	0	0.14285714285714285	7	1	7	0.0	0	0.7496242141412636	0.9503172517866221	0.4164942051783044	0.7960319989334617	0.273139816173238	0.9600972130417229	0.8638175155378214	0.9239875123697603	0	0	0.0	-0.0001229045854091589	-0.0001229045854091589
1030	0.002081695572057998	0.0018071538654709765	-0.0018064160673883643	0.9840496466978348	-1	0	0	1.0	1	0	0	1.0	0	1	0	0	0	0	0.5	2	1	2	0.0	0	0	0	0	0	0	0	0	0	0	0	0	-0.00018064160673883644	-0.00018064160673883644
3777	0.009406304170505447	0.0012893674078341575	-0.0012133664463608728	0.941831425433721	-1	0	0	0.2	1	1.0	5	1.0	1.0	6	5	0	0	0	0.14285714285714285	7	1	7	0.0	0	0.7496242141412636	0.9503172517866221	0.4164942051783044	0.7960319989334617	0.2926950466943897	0.9586290774298459	0.8529974485156847	0.923101070461365	0	0	0.0	-0.00012133664463608727	-0.00012133664463608727
894	0.0017734797493141432	0.0017155746965312802	-0.0017155746963019684	0.9863519417854811	-1	0	0	1.0	1	0	0	1.0	0	1	0	0	0	0	0.5	1	2	2	0.0	0	0	0	0	0	0	0	0	0	0	0	0	-0.00017155746963019684	-0.00017155746963019684
4945	0.009580374864887957	0.0010416380604351667	-0.0010125758234780767	0.941998718194421	-1	0	0	0.2	1	1.0	5	1.0	1.0	6	5	0	0	0	0.14285714285714285	7	1	7	0.0	0	0.7496242141412636	0.9503172517866221	0.4164942051783044	0.7960319989334617	0.2926950466943897	0.9586290774298459	0.8529974485156847	0.923101070461365	0	0	0.0	-0.00010125758234780767	-0.00010125758234780767
30	0.0018250867973386212	0.001773469795636557	-0.001770748921506334	0.9829324145642222	-1	0	0	1.0	1	0	0	1.0	0	0	0	1	1	0	0.5	2	1	2	0.16666666666666666	0	0	0	0	0	0	0	0	0	0	0	0	-0.1	-0.1
1831	0.009744584304059051	0.0012574336891180576	-0.0012351447170129521	0.9417156127373612	-1	0	0	0.2	1	1.0	5	1.0	1.0	6	5	0	0	0	0.14285714285714285	7	1	7	0.0	0	0.7496242141412636	0.9503172517866221	0.4164942051783044	0.7960319989334617	0.2926950466943897	0.9586290774298459	0.8529974485156847	0.923101070461365	0	0	0.0	-0.0001235144717012952	-0.0001235144717012952
2416	0.009649181689594742	0.001205469642071528	-0.0011803184354802663	0.9407912289485069	-1	0	0	0.2	1	1.0	5	1.0	1.0	6	5	0	0	0	0.14285714285714285	7	1	7	0.0	0	0.7496242141412636	0.9503172517866221	0.4164942051783044	0.7960319989334617	0.2734244252304463	0.960074494313365	0.86366445683112	0.9239736316081488	0	0	0.0	-0.00011803184354802663	-0.00011803184354802663
1842	0.009723430261220592	0.0011540806264614869	-0.0011472846262239648	0.9422525575507676	-1	0	0	0.2	1	1.0	5	1.0	1.0	6	5	0	0	0	0.14285714285714285	7	1	7	0.0	0	0.7496242141412636	0.9503172517866221	0.4164942051783044	0.7960319989334617	0.273139816173238	0.9600972130417229	0.8638175155378214	0.9239875123697603	0	0	0.0	-0.00011472846262239648	-0.00011472846262239648
150	0.002471506888867427	0.0024298950892279974	-0.0024285548504146977	0.9820913854324624	-1	0	0	1.0	2	0.0	0	1.0	0	1	0	1	1	0	0.3333333333333333	3	1	3	0.2	1.0	0	0	0	0	0	0	0	0	0	0	0	-0.00024285548504146976	-0.00024285548504146976
2784	0.009401015096347137	0.001208579884778989	-0.0012072504111696682	0.9402110295209075	-1	0	0	0.2	1	1.0	5	1.0	1.0	6	5	0	0	0	0.14285714285714285	7	1	7	0.0	0	0.7496242141412636	0.9503172517866221	0.4164942051783044	0.7960319989334617	0.273139816173238	0.9600972130417229	0.8638175155378214	0.9239875123697603	0	0	0.0	-0.00012072504111696681	-0.00012072504111696681
5019	0.009338740033697397	0.0011846607318247676	-0.0011321168895334752	0.9421271215162249	-1	0	0	0.2	1	1.0	5	1.0	1.0	6	5	0	0	0	0.14285714285714285	7	1	7	0.0	0	0.7496242141412636	0.9573974798107627	0.31392264661219926	0.8194715212211034	0.2926950466943897	0.9439802685051779	0.8693588201322442	0.9229527526147349	0	0	0.0	-0.00011321168895334752	-0.00011321168895334752
140	0.03086224172055769	0.008611772384417859	-0.00859501727884505	0.92221924481262	-1	0.25	1	0.5	5	0.46153846153846156	6	0.35714285714285715	0.38461538461538464	9	5	5	3	0	0.8571428571428571	6	7	15	0.3	0.5	0.4803015501772615	0.9176132820028798	0.6042045906782845	0.9621421059727664	0.44410527105530584	0.9490233981543552	0.8637123367557233	0.9456578362599654	0.1111111111111111	0.2222222222222222	0.0	-0.000859501727884505	-0.000859501727884505
4289	0.009443009302885002	0.001385983088168705	-0.0013855828775960466	0.9394995689513594	-1	0	0	0.2	1	1.0	5	1.0	1.0	6	5	0	0	0	0.14285714285714285	7	1	7	0.0	0	0.7496242141412636	0.9503172517866221	0.4164942051783044	0.7960319989334617	0.273139816173238	0.9600972130417229	0.8638175155378214	0.9239875123697603	0	0	0.0	-0.00013855828775960466	-0.00013855828775960466
3513	0.009398617169316878	0.0012207762939414116	-0.0012096390247373042	0.9423031450732047	-1	0	0	0.2	1	1.0	5	1.0	1.0	6	5	0	0	0	0.14285714285714285	7	1	7	0.0	0	0.7496242141412636	0.9503172517866221	0.4164942051783044	0.7960319989334617	0.2926950466943897	0.9586290774298459	0.8529974485156847	0.923101070461365	0	0	0.0	-0.00012096390247373042	-0.00012096390247373042
4773	0.009590892131787421	0.0009256284320531877	-0.0008984634425824149	0.941525548196877	-1	0	0	0.2	1	1.0	5	1.0	1.0	6	5	0	0	0	0.14285714285714285	7	1	7	0.0	0	0.7496242141412636	0.9573974798107627	0.31392264661219926	0.8194715212211034	0.2926950466943897	0.9439802685051779	0.8693588201322442	0.9229527526147349	0	0	0.0	-8.98463442582415e-05	-8.98463442582415e-05
3788	0.009903621231790723	0.0011149570791828334	-0.001096945193137413	0.9404536213793523	-1	0	0	0.2	1	1.0	5	1.0	1.0	6	5	0	0	0	0.14285714285714285	7	1	7	0.0	0	0.7496242141412636	0.9573974798107627	0.31392264661219926	0.8194715212211034	0.2926950466943897	0.9439802685051779	0.8693588201322442	0.9229527526147349	0	0	0.0	-0.0001096945193137413	-0.0001096945193137413
1132	0.009474868272148582	0.0016700045325590946	-0.0016342045462492277	0.9407509526335467	-1	0	0	0.2	1	1.0	5	1.0	1.0	6	5	0	0	0	0.14285714285714285	7	1	7	0.0	0	0.5515115978075057	0.9421215910904492	0.382869108075257	0.7940293556636386	0.2926950466943897	0.9377574916761887	0.7296748823166653	0.9075328766967932	0	0	0.0	-0.00016342045462492278	-0.00016342045462492278
856	0.0017602473254011008	0.00170948512742399	-0.0017094851272555032	0.9863725159155692	-1	0	0	1.0	1	0	0	1.0	0	1	0	0	0	0	0.5	1	2	2	0.0	0	0	0	0	0	0	0	0	0	0	0	0	-0.0001709485127255503	-0.0001709485127255503
[truncated: 3,906 more rows]
