# Supplementary material for: Environmental influences on evolvable robots
Source: PLoS One. 2020 May 29;15(5):e0233848. doi: 10.1371/journal.pone.0233848 (PMC7259730; doi:10.1371/journal.pone.0233848)
Supplement: S1 Dataset — (ZIP) [file pone.0233848.s003.zip › data_plosone/snapshots_ids_flat_18.tsv]

generation	robot_id
72	3569
72	3369
72	3049
72	3381
72	3139
72	3483
72	3225
72	3432
72	3105
72	3665
72	3474
72	3629
72	3608
72	3667
72	3611
72	3566
72	3589
72	3691
72	3531
72	3657
72	3214
72	3563
72	3388
72	3510
72	3681
72	3497
72	3460
72	3494
72	3190
72	3220
72	3613
72	3645
72	3205
72	3522
72	3303
72	3194
72	3689
72	3609
72	3367
72	3633
72	3684
72	3505
72	3652
72	3606
72	3687
72	3352
72	3246
72	3623
72	3571
72	3655
72	3640
72	3218
72	3493
72	3337
72	3517
72	3584
72	3675
72	3690
72	3433
72	3547
72	2985
72	3695
72	3682
72	3302
72	3412
72	3688
72	3174
72	3461
72	3638
72	3252
72	3314
72	2525
72	3697
72	3673
72	3298
72	3599
72	3699
72	3476
72	3662
72	3659
72	3671
72	3658
72	3696
72	3632
72	3529
72	3540
72	3291
72	3698
72	3610
72	2862
72	3660
72	3562
72	3586
72	3686
72	3353
72	3422
72	3672
72	3548
72	3585
72	3438
50	2480
50	2507
50	2485
50	2579
50	2584
50	2554
50	2576
50	2556
50	2101
50	2520
50	2436
50	2447
50	1965
50	2404
50	2359
50	2540
50	2577
50	2235
50	2373
50	2571
50	2392
50	2453
50	2600
50	2533
50	2581
50	2431
50	2534
50	2596
50	2463
50	2516
50	2553
50	2209
50	2443
50	1878
50	1219
50	2587
50	2200
50	2474
50	2408
50	2570
50	2503
50	2231
50	2177
50	2595
50	2589
50	2352
50	2510
50	2582
50	2407
50	2546
50	2242
50	2580
50	2376
50	2434
50	2569
50	2563
50	1949
50	1933
50	2575
50	2439
50	2538
50	2555
50	2248
50	2437
50	2500
50	2588
50	2475
50	2525
50	2250
50	2054
50	2460
50	2599
50	2411
50	2028
50	2330
50	2513
50	1655
50	1382
50	2551
50	2427
50	2547
50	2493
50	2471
50	2530
50	1699
50	2466
50	2519
50	2363
50	2157
50	2514
50	2549
50	2591
50	2573
50	2593
50	2543
50	2472
50	1941
50	2181
50	2562
50	2350
74	3569
74	3369
74	3724
74	3381
74	3709
74	3734
74	3762
74	3731
74	3717
74	3729
74	3765
74	3105
74	3781
74	3474
74	3611
74	3566
74	3767
74	3589
74	3743
74	3531
74	3657
74	3214
74	3563
74	3388
74	3510
74	3773
74	3681
74	3772
74	3460
74	3494
74	3220
74	3787
74	3714
74	3522
74	3303
74	3751
74	3689
74	3609
74	3790
74	3684
74	3735
74	3752
74	3505
74	3708
74	3763
74	3768
74	3755
74	3652
74	3732
74	3687
74	3352
74	3792
74	3246
74	3733
74	3571
74	3736
74	3640
74	3337
74	3517
74	3795
74	3584
74	3675
74	3793
74	3547
74	2985
74	3695
74	3682
74	3302
74	3412
74	3784
74	3688
74	3461
74	3252
74	3314
74	2525
74	3786
74	3599
74	3778
74	3662
74	3671
74	3711
74	3529
74	3741
74	3291
74	3791
74	3777
74	3794
74	3610
74	2862
74	3775
74	3660
74	3742
74	3353
74	3422
74	3722
74	3800
74	3548
74	3774
74	3712
74	3782
60	2601
60	3049
60	3070
60	3058
60	3067
60	2982
60	3045
60	2986
60	2672
60	2868
60	2805
60	2969
60	2436
60	2447
60	3031
60	3069
60	3080
60	3018
60	2887
60	2682
60	2719
60	2906
60	3086
60	3007
60	2980
60	3078
60	2942
60	2946
60	2983
60	2997
60	2613
60	2516
60	2959
60	2209
60	2443
60	2952
60	2775
60	3041
60	3089
60	3081
60	2791
60	2993
60	3009
60	3100
60	3076
60	3010
60	2741
60	2950
60	3083
60	3019
60	2973
60	3021
60	3059
60	3071
60	2794
60	3028
60	2783
60	3061
60	2242
60	2580
60	3079
60	3095
60	2945
60	2985
60	2616
60	2538
60	2860
60	3042
60	3055
60	2437
60	2475
60	2902
60	2525
60	2926
60	3093
60	3098
60	1655
60	2965
60	2644
60	3099
60	3000
60	3066
60	2913
60	2840
60	2466
60	3085
60	3052
60	2886
60	2157
60	2862
60	2514
60	2992
60	2787
60	3084
60	2975
60	2981
60	2845
60	3075
60	2849
60	3082
76	3569
76	3369
76	3724
76	3381
76	3734
76	3814
76	3885
76	3731
76	3805
76	3729
76	3878
76	3765
76	3806
76	3823
76	3105
76	3781
76	3474
76	3611
76	3566
76	3854
76	3767
76	3889
76	3743
76	3850
76	3531
76	3214
76	3886
76	3563
76	3773
76	3856
76	3874
76	3494
76	3220
76	3787
76	3714
76	3522
76	3303
76	3815
76	3790
76	3752
76	3890
76	3763
76	3768
76	3755
76	3732
76	3871
76	3892
76	3352
76	3882
76	3896
76	3733
76	3866
76	3849
76	3883
76	3848
76	3571
76	3640
76	3517
76	3584
76	3675
76	3793
76	3881
76	3884
76	2985
76	3832
76	3893
76	3859
76	3833
76	3784
76	3688
76	3461
76	3811
76	3252
76	3314
76	3872
76	3804
76	3599
76	3837
76	3662
76	3671
76	3809
76	3711
76	3529
76	3887
76	3291
76	3791
76	3610
76	3855
76	2862
76	3775
76	3660
76	3353
76	3803
76	3722
76	3817
76	3853
76	3548
76	3900
76	3712
76	3836
30	1492
30	1564
30	1599
30	864
30	1483
30	1521
30	1600
30	1326
30	1543
30	1452
30	1562
30	1093
30	1296
30	1463
30	832
30	1271
30	1537
30	1551
30	1061
30	1575
30	1351
30	1310
30	1417
30	1441
30	1442
30	1525
30	1553
30	1482
30	892
30	1576
30	1556
30	1593
30	1509
30	1358
30	1544
30	1468
30	1542
30	1470
30	1588
30	1306
30	1199
30	1364
30	1501
30	1219
30	1512
30	1529
30	1579
30	1371
30	1485
30	1538
30	1532
30	1447
30	1252
30	1025
30	1504
30	1469
30	1568
30	1425
30	1249
30	1480
30	1410
30	956
30	1580
30	1589
30	1222
30	1507
30	1526
30	1503
30	1585
30	1566
30	1569
30	1554
30	1591
30	1547
30	1488
30	1382
30	1247
30	1466
30	1456
30	1443
30	1302
30	1374
30	1587
30	1520
30	1473
30	1586
30	1530
30	1395
30	1594
30	1188
30	1516
30	1322
30	1565
30	1513
30	1598
30	1573
30	1275
30	1128
30	1592
30	1316
71	3569
71	3369
71	3049
71	3381
71	3139
71	3483
71	3225
71	3432
71	3607
71	3105
71	3474
71	3629
71	3608
71	3611
71	3566
71	3626
71	3380
71	3589
71	3531
71	3214
71	3644
71	3649
71	3563
71	3388
71	3510
71	3497
71	3460
71	3494
71	3190
71	3220
71	3393
71	3613
71	3645
71	3205
71	3522
71	3303
71	3194
71	3635
71	3609
71	3367
71	3490
71	3633
71	3458
71	3642
71	3505
71	3500
71	3549
71	3514
71	3606
71	3504
71	3594
71	3352
71	3648
71	3246
71	3623
71	3571
71	3640
71	3218
71	3493
71	3337
71	3517
71	3584
71	3433
71	3547
71	2985
71	3400
71	3042
71	3302
71	3412
71	3174
71	3461
71	2475
71	3616
71	3638
71	3252
71	3314
71	2525
71	3298
71	3650
71	3599
71	3098
71	3476
71	3632
71	3529
71	3540
71	3291
71	3610
71	3617
71	2862
71	3562
71	3286
71	3586
71	3353
71	3443
71	3325
71	3422
71	3627
71	3548
71	3585
71	3438
54	2601
54	2723
54	2672
54	2602
54	2101
54	2520
54	2436
54	2701
54	2447
54	2359
54	2682
54	2235
54	2719
54	2392
54	2453
54	2658
54	2646
54	2534
54	2697
54	2613
54	2516
54	2755
54	2764
54	2209
54	2714
54	2443
54	2727
54	2660
54	2752
54	2775
54	2765
54	2639
54	2791
54	2655
54	2231
54	2751
54	2786
54	2611
54	2741
54	2595
54	2772
54	2799
54	2794
54	2510
54	2582
54	2783
54	2612
54	2680
54	2242
54	2580
54	2711
54	2434
54	2797
54	2780
54	2756
54	2627
54	2610
54	2739
54	2439
54	2616
54	2538
54	2795
54	2692
54	2774
54	2437
54	2678
54	2721
54	2475
54	2779
54	2525
54	2250
54	2054
54	2460
54	2411
54	2763
54	2330
54	2513
54	2604
54	1655
54	2704
54	2784
54	2644
54	2551
54	2471
54	2466
54	2652
54	2519
54	2753
54	2659
54	2157
54	2514
54	2549
54	2761
54	2591
54	2787
54	2757
54	1941
54	2760
54	2562
54	2796
34	1743
34	1604
34	1639
34	1787
34	1564
34	1733
34	1599
34	1625
34	1483
34	1783
34	1600
34	1756
34	1326
34	1543
34	1784
34	1790
34	1718
34	1767
34	1775
34	1271
34	1537
34	1551
34	1575
34	1351
34	1310
34	1755
34	1714
34	1525
34	1761
34	1616
34	1662
34	1358
34	1687
34	1693
34	1199
34	1651
34	1219
34	1724
34	1722
34	1702
34	1529
34	1579
34	1738
34	1799
34	1485
34	1692
34	1656
34	1757
34	1252
34	1674
34	1504
34	1736
34	1682
34	1659
34	1690
34	1764
34	1685
34	1758
34	1797
34	1410
34	1781
34	1731
34	1580
34	1796
34	1776
34	1706
34	1785
34	1503
34	1744
34	1734
34	1670
34	1704
34	1795
34	1488
34	1668
34	1786
34	1794
34	1655
34	1382
34	1456
34	1443
34	1302
34	1699
34	1587
34	1713
34	1730
34	1732
34	1780
34	1695
34	1530
34	1644
34	1711
34	1768
34	1800
34	1777
34	1745
34	1513
34	1573
34	1725
34	1275
0	67
0	78
0	27
0	40
0	44
0	66
0	95
0	21
0	37
0	58
0	52
0	15
0	92
0	84
0	53
0	12
0	41
0	91
0	77
0	38
0	64
0	19
0	85
0	49
0	45
0	86
0	35
0	88
0	70
0	80
0	17
0	23
0	57
0	39
0	62
0	22
0	29
0	4
0	76
0	25
0	61
0	60
0	81
0	73
0	72
0	89
0	51
0	3
0	11
0	24
0	10
0	33
0	56
0	75
0	59
0	43
0	47
0	32
0	74
0	90
0	99
0	7
0	1
0	5
0	26
0	13
0	71
0	31
0	63
0	54
0	100
0	6
0	96
0	82
0	48
0	83
0	79
0	69
0	87
0	46
0	18
0	20
0	94
0	16
0	36
0	14
0	34
0	9
0	28
0	68
0	98
0	93
0	30
0	97
0	55
0	65
0	50
0	8
0	42
0	2
87	4185
87	4370
87	3731
87	4015
87	4361
87	3729
87	4320
87	3105
87	4441
87	4433
87	4074
87	4355
87	4327
87	4416
87	4367
87	4151
87	4272
87	4312
87	4408
87	4321
87	4267
87	4428
87	4383
87	3856
87	4363
87	3874
87	3969
87	4149
87	3494
87	4415
87	4336
87	4426
87	4275
87	4251
87	4300
87	4395
87	4412
87	4078
87	4224
87	4432
87	4208
87	4436
87	3752
87	3984
87	3892
87	4128
87	4377
87	4378
87	4399
87	4330
87	3982
87	4366
87	3931
87	3571
87	4409
87	4143
87	4413
87	4246
87	4344
87	3584
87	4393
87	4033
87	4265
87	4439
87	4405
87	4315
87	4420
87	4423
87	4157
87	4356
87	3688
87	4071
87	4237
87	4325
87	4424
87	3314
87	4386
87	4298
87	4231
87	4447
87	4434
87	4402
87	4141
87	3610
87	4064
87	4388
87	4137
87	4139
87	4349
87	4410
87	3722
87	4192
87	4417
87	4284
87	4121
87	4419
87	4369
87	4001
87	3712
87	4319
51	2601
51	2507
51	2579
51	2584
51	2629
51	2554
51	2576
51	2602
51	2615
51	2556
51	2101
51	2520
51	2436
51	2447
51	2404
51	2359
51	2621
51	2577
51	2235
51	2645
51	2628
51	2392
51	2453
51	2600
51	2533
51	2581
51	2431
51	2646
51	2534
51	2608
51	2613
51	2516
51	2553
51	2209
51	2443
51	1219
51	2636
51	2474
51	2639
51	2408
51	2623
51	2570
51	2503
51	2619
51	2231
51	2611
51	2595
51	2510
51	2582
51	2612
51	2407
51	2546
51	2242
51	2580
51	2434
51	2563
51	2627
51	2620
51	2610
51	2575
51	2439
51	2616
51	2538
51	2555
51	2248
51	2437
51	2500
51	2475
51	2525
51	2250
51	2054
51	2460
51	2599
51	2411
51	2330
51	2513
51	2604
51	1655
51	1382
51	2644
51	2551
51	2427
51	2493
51	2471
51	1699
51	2466
51	2643
51	2519
51	2363
51	2157
51	2514
51	2549
51	2634
51	2591
51	2472
51	2618
51	1941
51	2562
51	2650
51	2350
79	4019
79	3724
79	3734
79	3731
79	4015
79	3729
79	3765
79	3105
79	4005
79	4027
79	3911
79	3781
79	3915
79	3474
79	4037
79	4039
79	4003
79	4026
79	3967
79	3773
79	3856
79	3874
79	3969
79	3494
79	3220
79	3787
79	3966
79	3522
79	4022
79	3303
79	4030
79	3979
79	3976
79	3815
79	3927
79	4014
79	3968
79	4021
79	3752
79	3890
79	4047
79	3763
79	3990
79	3942
79	3984
79	3768
79	3755
79	4049
79	4018
79	3892
79	3352
79	3907
79	3882
79	3866
79	3883
79	3982
79	3931
79	3571
79	4010
79	3640
79	3584
79	3675
79	4033
79	3881
79	3963
79	4004
79	3909
79	4046
79	3972
79	3784
79	3688
79	3461
79	3252
79	3314
79	3974
79	3872
79	3804
79	4011
79	3837
79	4008
79	3662
79	3936
79	3809
79	3791
79	3610
79	4034
79	4029
79	4006
79	3775
79	3930
79	3940
79	3353
79	3722
79	3853
79	3548
79	3971
79	4001
79	3900
79	3712
79	3836
35	1743
35	1806
35	1604
35	1830
35	1787
35	1564
35	1733
35	1599
35	1625
35	1814
35	1483
35	1803
35	1783
35	1756
35	1326
35	1841
35	1718
35	1836
35	1767
35	1551
35	1575
35	1821
35	1815
35	1351
35	1310
35	1837
35	1834
35	1714
35	1831
35	1846
35	1525
35	1761
35	1616
35	1662
35	1687
35	1693
35	1199
35	1651
35	1219
35	1724
35	1722
35	1808
35	1702
35	1801
35	1811
35	1692
35	1656
35	1757
35	1252
35	1504
35	1736
35	1659
35	1690
35	1764
35	1818
35	1758
35	1797
35	1824
35	1410
35	1809
35	1781
35	1580
35	1796
35	1833
35	1776
35	1706
35	1785
35	1850
35	1813
35	1804
35	1734
35	1704
35	1848
35	1795
35	1488
35	1668
35	1786
35	1794
35	1655
35	1382
35	1844
35	1456
35	1443
35	1302
35	1699
35	1587
35	1802
35	1713
35	1829
35	1730
35	1780
35	1816
35	1530
35	1644
35	1768
35	1817
35	1800
35	1725
35	1275
35	1835
82	4185
82	4019
82	4174
82	3734
82	4179
82	3731
82	4015
82	3729
82	4134
82	3765
82	4132
82	4142
82	3105
82	4074
82	4151
82	4186
82	4177
82	4166
82	3856
82	4105
82	3874
82	3969
82	4147
82	4149
82	3494
82	4079
82	4180
82	3220
82	3979
82	4055
82	3927
82	4078
82	4200
82	3968
82	4162
82	4199
82	3752
82	3984
82	3768
82	4075
82	4018
82	3892
82	3352
82	4164
82	4128
82	3907
82	4109
82	4084
82	4148
82	3883
82	3982
82	3931
82	3571
82	4126
82	4143
82	4051
82	4129
82	3584
82	3675
82	4033
82	4172
82	3881
82	4122
82	3909
82	4167
82	4191
82	4189
82	4157
82	3784
82	3688
82	4071
82	3461
82	3314
82	4176
82	3804
82	3837
82	3662
82	4145
82	3809
82	4165
82	4062
82	3791
82	4141
82	3610
82	4064
82	4181
82	4196
82	3940
82	4137
82	3353
82	4139
82	4116
82	3722
82	4192
82	4121
82	3853
82	4118
82	3971
82	4001
82	3712
38	1604
38	1830
38	1564
38	1599
38	1625
38	1951
38	1483
38	1982
38	1326
38	1975
38	1904
38	1965
38	1959
38	1957
38	1926
38	1871
38	1821
38	1351
38	1837
38	1962
38	1916
38	1852
38	1846
38	1983
38	1761
38	1662
38	1971
38	1966
38	1985
38	1687
38	1693
38	1932
38	1878
38	1954
38	1651
38	1922
38	1219
38	1724
38	1808
38	1930
38	1801
38	1981
38	1656
38	1887
38	1980
38	1736
38	1690
38	1991
38	1764
38	1818
38	1973
38	1949
38	1797
38	1824
38	1781
38	1938
38	1933
38	1928
38	1776
38	1734
38	1978
38	1704
38	1795
38	1944
38	1794
38	1655
38	1382
38	1912
38	1969
38	1456
38	1443
38	1960
38	1896
38	1989
38	1302
38	1968
38	1699
38	1998
38	1802
38	1877
38	1915
38	1713
38	1829
38	1780
38	1961
38	1644
38	1910
38	1768
38	1905
38	1992
38	1967
38	1817
38	1941
38	1970
38	1855
38	1990
38	1725
38	1275
38	1947
38	1963
20	747
20	945
20	858
20	935
20	1059
20	864
20	626
20	683
20	731
20	1062
20	1078
20	1093
20	1013
20	969
20	1056
20	954
20	832
20	708
20	1061
20	891
20	611
20	1086
20	965
20	1051
20	859
20	1081
20	892
20	1085
20	989
20	878
20	1049
20	1083
20	1004
20	973
20	988
20	1026
20	630
20	770
20	1072
20	961
20	1023
20	682
20	958
20	1063
20	1001
20	1025
20	1067
20	729
20	863
20	1069
20	968
20	885
20	972
20	925
20	811
20	414
20	944
20	971
20	716
20	800
20	956
20	939
20	1076
20	1090
20	1087
20	421
20	697
20	995
20	951
20	1092
20	978
20	789
20	756
20	1042
20	1000
20	1096
20	929
20	422
20	1044
20	1024
20	1011
20	868
20	1018
20	994
20	943
20	953
20	1064
20	872
20	1073
20	963
20	1045
20	442
20	1033
20	1022
20	975
20	1029
20	1098
20	843
20	947
20	957
64	2601
64	3131
64	3049
64	3070
64	3139
64	3045
64	3225
64	3107
64	3203
64	2805
64	3105
64	3031
64	3080
64	3018
64	2887
64	2682
64	3148
64	3214
64	3266
64	2719
64	3188
64	3228
64	3275
64	2942
64	3264
64	2946
64	3190
64	3272
64	3220
64	2613
64	3260
64	3205
64	2209
64	3101
64	2443
64	3194
64	2952
64	3226
64	3273
64	2791
64	3213
64	2993
64	3100
64	3259
64	3111
64	3295
64	3021
64	3059
64	2794
64	3246
64	3163
64	3218
64	3215
64	3250
64	3285
64	3294
64	3223
64	2945
64	3167
64	3233
64	2985
64	3248
64	2616
64	2538
64	2860
64	3042
64	3230
64	2437
64	3288
64	3174
64	3210
64	2475
64	2902
64	3252
64	2525
64	3298
64	3202
64	3267
64	3098
64	2965
64	3204
64	3263
64	3099
64	3291
64	2913
64	2840
64	2466
64	3243
64	2886
64	3255
64	2862
64	3256
64	3171
64	3198
64	3286
64	3217
64	2787
64	2981
64	3075
64	2849
84	4185
84	4174
84	3731
84	4015
84	3729
84	4134
84	4207
84	4268
84	4245
84	3105
84	4074
84	4283
84	4295
84	4294
84	4151
84	4272
84	4267
84	4215
84	4219
84	4186
84	4226
84	4203
84	3856
84	4285
84	3874
84	3969
84	4149
84	3494
84	4079
84	4180
84	4250
84	4275
84	4251
84	4300
84	4055
84	4078
84	4224
84	4208
84	3968
84	3752
84	4260
84	4257
84	4271
84	3984
84	4266
84	4018
84	3892
84	3352
84	4128
84	4288
84	4230
84	3982
84	3931
84	4290
84	3571
84	4143
84	4051
84	4246
84	3584
84	4033
84	3881
84	4265
84	4210
84	3909
84	4293
84	4167
84	4157
84	3688
84	4071
84	4237
84	3461
84	3314
84	3804
84	4247
84	3837
84	4298
84	3662
84	4280
84	4236
84	4231
84	3791
84	4141
84	3610
84	4064
84	4281
84	3940
84	4137
84	3353
84	4139
84	3722
84	4192
84	4228
84	4284
84	4121
84	4204
84	3853
84	4286
84	4001
84	4253
84	3712
77	3569
77	3724
77	3381
77	3734
77	3814
77	3731
77	3729
77	3878
77	3765
77	3806
77	3823
77	3105
77	3911
77	3781
77	3915
77	3474
77	3611
77	3566
77	3854
77	3889
77	3743
77	3923
77	3886
77	3563
77	3773
77	3856
77	3874
77	3494
77	3220
77	3787
77	3919
77	3522
77	3303
77	3815
77	3927
77	3752
77	3932
77	3890
77	3763
77	3942
77	3768
77	3755
77	3871
77	3892
77	3352
77	3907
77	3882
77	3896
77	3733
77	3866
77	3883
77	3848
77	3903
77	3931
77	3571
77	3925
77	3640
77	3922
77	3517
77	3584
77	3675
77	3881
77	3909
77	3914
77	3832
77	3859
77	3833
77	3784
77	3688
77	3461
77	3811
77	3252
77	3314
77	3872
77	3804
77	3837
77	3926
77	3662
77	3949
77	3936
77	3809
77	3711
77	3529
77	3291
77	3791
77	3610
77	3855
77	3775
77	3930
77	3660
77	3940
77	3353
77	3929
77	3722
77	3817
77	3853
77	3548
77	3900
77	3712
[truncated: 8,001 more rows]
