# Supplementary material for: Environmental influences on evolvable robots
Source: PLoS One. 2020 May 29;15(5):e0233848. doi: 10.1371/journal.pone.0233848 (PMC7259730; doi:10.1371/journal.pone.0233848)
Supplement: S1 Dataset — (ZIP) [file pone.0233848.s003.zip › data_plosone/all_measures_seasonal_tilted_10.tsv]

robot_id	velocity	displacement_velocity	displacement_velocity_hill	head_balance	contacts	branching	branching_modules_count	limbs	extremities	length_of_limbs	extensiveness	coverage	joints	hinge_count	active_hinges_count	brick_count	touch_sensor_count	brick_sensor_count	proportion	width	height	absolute_size	sensors	symmetry	avg_period	dev_period	avg_phase_offset	dev_phase_offset	avg_amplitude	dev_amplitude	avg_intra_dev_params	avg_inter_dev_params	sensors_reach	recurrence	synaptic_reception	fitness	cons_fitness
3233	0.013167237014832085	0.004311912025712034	-0.004270125882018293	0.9483464806257454	-1	0.25	1	0.5	5	0.5384615384615384	7	0.5357142857142857	0.5384615384615384	11	7	3	2	0	0.5714285714285714	7	4	15	0.3333333333333333	0.36363636363636365	0.7156616606163659	0.9507169812778143	0.6162234819222542	0.8573933044854178	0.8426053238736939	0.7649131609803185	0.7702413274235635	0.8784411229948504	0.5454545454545454	0.09090909090909091	0.0	-0.0004270125882018293	4
766	0.02095675598568924	0.0015283210812974926	-0.001449368944398214	0.9722713454496543	-1	0	0	0.4	4	0.6666666666666666	8	0.2916666666666667	0.6666666666666666	10	8	3	1	0	0.75	6	8	14	0.125	0.25	0.7233269621823126	0.9403408011694651	0.7148521568274665	0.8502149024170897	0.8119981354349359	0.7622849421360218	0.7540844621307496	0.8683418206575563	1.0	0.2	0.0	-0.0001449368944398214	43
2016	0.019893943552398215	0.0032118200066008017	0.0028988209594604814	0.9803369884418254	-1	0	0	0.375	3	0.7777777777777778	7	0.36666666666666664	0.6666666666666666	8	6	2	1	0	0.8333333333333334	5	6	11	0.16666666666666666	0.3333333333333333	0.7233269621823126	0.9433724552267215	0.6613469028538773	0.8613542443144754	0.8095126325497872	0.7719633964771516	0.7702413274235635	0.8757726793055726	1.0	0.25	0.0	0.0028988209594604814	42
3343	0.012636659460909864	0.00391896669522197	-0.0038575927899219204	0.9726846552438205	-1	0	0	0.3333333333333333	2	0.8571428571428571	6	0.42857142857142855	0.5714285714285714	6	4	2	2	0	0.42857142857142855	7	3	9	0.3333333333333333	0	0.7901085202658619	0.9651062146973933	0.7064703237855003	0.8243011396904533	0.8095126325497872	0.7361956245341259	0.7995684598812615	0.8769645411429552	0.6666666666666666	0.5	0.0	-0.00038575927899219204	0
184	0.008776568907988166	0.003985016651834999	-0.0033166037006731965	0.969488693244725	-1	0	0	0.2857142857142857	2	0.875	7	0.5555555555555556	0.875	9	7	0	0	0	0.2222222222222222	9	2	10	0.0	0	0.49454088320765816	0.9476217195704697	0.7407567340279589	0.7805718002726353	0.6153280355166746	0.9267832960592118	0.7676704760262768	0.9032836136325184	0	0	0.0	-0.0003316603700673197	13
3339	0.024215940424594674	0.006326617735324686	0.0036001445523950286	0.9768386185772345	-1	0	0	0.375	3	0.7	7	0.2857142857142857	0.7	9	7	2	2	0	0.8571428571428571	6	7	12	0.3333333333333333	0	0.7309922637482594	0.9395277445449468	0.7064703237855003	0.8492233198282712	0.7764199412258805	0.7667986906181627	0.7702413274235635	0.8684526002248883	0.6111111111111112	0.3333333333333333	0.0	0.0036001445523950286	69
3489	0.014902237059730754	0.003624138714074599	-0.0034087719299562224	0.9729514053726422	-1	0.3333333333333333	1	0.5	4	0.6	6	0.4	0.6	9	6	2	2	0	0.8333333333333334	6	5	12	0.4	0.6666666666666666	0.7156616606163659	0.9392310344182829	0.7064703237855003	0.8242009207334955	0.8426053238736939	0.7593945631465397	0.737179111264354	0.8594592561896071	0.6111111111111112	0.3333333333333333	0.0	-0.00034087719299562226	2
545	0.0022088772531958893	0.002142026732625764	-0.002141993746011124	0.9854758885363685	-1	0	0	1.0	3	0.0	0	0.6666666666666666	0	2	0	1	1	0	0.6666666666666666	2	3	4	0.25	1.0	0	0	0	0	0	0	0	0	0	0	0	-0.0002141993746011124	17
4860	0.023570327440755805	0.008297823414136672	-0.00829339222556919	0.9636288627522831	-1	0.25	1	0.4	4	0.6923076923076923	9	0.35714285714285715	0.6153846153846154	12	8	2	2	0	0.8571428571428571	7	6	15	0.5	0.5	0.7242517404161204	0.920076014041721	0.7148521568274665	0.8489817292711904	0.8521898235191958	0.8257051220542523	0.7702413274235635	0.8708507719318911	0.5833333333333334	0.25	0.0	-0.000829339222556919	0
231	0.004075412118943693	0.0027394480565742724	-0.002714170305775941	0.9818178967241696	-1	0	0	0.5	3	0.5714285714285714	4	0.6428571428571429	0.5714285714285714	7	4	1	0	0	0.2857142857142857	2	7	9	0.0	0	0.3323858048693947	0.8811731896403221	0.5334581661135884	0.7656492099581095	0.9745084238528257	0.9244131483900196	0.8677509594655298	0.8695655557788997	0	0	0.0	-0.0002714170305775941	8
1511	0.020784749086823703	0.000127964570315955	-8.534055432458254e-05	0.9772835170910349	-1	0.25	1	0.4	4	0.6666666666666666	8	0.2916666666666667	0.6666666666666666	11	8	2	2	0	0.75	6	8	14	0.4	0.25	0.7156616606163659	0.9539461566879853	0.7064703237855003	0.8412008539576358	0.8617743231646979	0.7727529770780442	0.7702413274235635	0.8780368236114323	0.5909090909090908	0.18181818181818182	0.0	-8.534055432458254e-06	15
523	0.002087712328696784	0.0020123858208332592	-0.002012382292438157	0.9852930280698098	-1	0	0	1.0	2	0.0	0	0.75	0	2	0	0	2	0	1.0	2	2	3	1.0	0	0	0	0	0	0	0	0	0	0	0	0	-0.0002012382292438157	21
4227	0.022138504766501674	0.0030800384464288325	0.002763998478057693	0.9668720565852447	-1	0	0	0.3	3	0.75	9	0.2916666666666667	0.6666666666666666	11	8	2	2	0	0.75	6	8	14	0.4	0	0.7309922637482594	0.9119593194932331	0.7064703237855003	0.8286318280596402	0.8426053238736939	0.8716526318672039	0.8081185223802186	0.8746962846213845	0.5909090909090909	0.2727272727272727	0.0	0.002763998478057693	11
2368	0.02093267290239894	0.003325753950148927	0.0026244486830164075	0.9782942262811409	-1	0	0	0.2857142857142857	2	0.875	7	0.3333333333333333	0.75	7	6	2	2	0	0.8333333333333334	5	6	10	0.2857142857142857	0	0.7156616606163659	0.9463190675230951	0.6162234819222542	0.874717073352777	0.8617743231646979	0.7986830150390276	0.7702413274235635	0.8873190014210478	0.6428571428571428	0.14285714285714285	0.0	0.0026244486830164075	15
2689	0.020461392285456795	0.002579172370207959	0.002572482125030518	0.9804347921088417	-1	0	0	0.2857142857142857	2	0.875	7	0.3333333333333333	0.75	8	6	1	2	0	0.8333333333333334	5	6	10	0.5	0	0.7230187027710434	0.9433614349490589	0.6613469028538773	0.8613542443144754	0.8521898235191958	0.7980770586576424	0.7702413274235635	0.8812743930570921	0.625	0.375	0.0	0.002572482125030518	22
4170	0.028104162790089062	0.006321354324345602	0.0037099863368865705	0.971789473112718	-1	0	0	0.3	3	0.75	9	0.2916666666666667	0.6666666666666666	11	8	2	2	0	0.75	6	8	14	0.4	0	0.7309922637482594	0.9272876606031821	0.7064703237855003	0.8286318280596402	0.8426053238736939	0.8716526318672039	0.8081185223802186	0.88209858211787	0.5909090909090909	0.2727272727272727	0.0	0.0037099863368865705	21
14	0.0018643700588989417	0.001817024637726176	-0.0018151588381307075	0.9832141454928504	-1	0	0	1.0	1	0	0	1.0	0	0	0	1	2	0	0.5	2	1	2	0.3333333333333333	0	0	0	0	0	0	0	0	0	0	0	0	-0.1	9
3157	0.02416682037067935	0.005221631878816863	0.003443263005084536	0.97719692394681	-1	0	0	0.375	3	0.7	7	0.2857142857142857	0.7	10	7	1	2	0	0.8571428571428571	6	7	12	0.6666666666666666	0	0.7233269621823126	0.9312204728767295	0.7064703237855003	0.8387940710886589	0.8521898235191958	0.7914894789117363	0.7540844621307496	0.8656384717402027	0.6	0.3	0.0	0.003443263005084536	36
1097	0.022524619423484566	0.004438594855102574	-0.002524006812281163	0.9704539513716629	-1	0	0	0.375	3	0.6666666666666666	6	0.3055555555555556	0.6666666666666666	8	6	2	2	0	1.0	6	6	11	0.3333333333333333	0	0.7134817760735347	0.9413412846171674	0.6697287358958435	0.8620997319965398	0.8984562822227588	0.7892930626103827	0.7702413274235635	0.8782925747804414	0.625	0.125	0.0	-0.0002524006812281163	15
4994	0.020120670098413566	0.004704725748093322	-0.004689326874752334	0.9814018959407833	-1	0	0	0.4	4	0.6153846153846154	8	0.42857142857142855	0.6153846153846154	12	8	2	3	0	0.7142857142857143	5	7	15	0.75	0.4	0.7242517404161204	0.9486804067844912	0.6613469028538773	0.848565422325708	0.8521898235191958	0.8205557589469893	0.7702413274235635	0.8863011389212363	0.5	0.25	0.0	-0.00046893268747523335	1
1251	0.009578718818232992	0.003292399183423504	-0.0032917009738304324	0.9804058536489749	-1	0	0	0.4	2	0.8	4	0.4666666666666667	0.6	5	3	1	2	0	0.6	5	3	7	0.5	0	0.7100688538856265	0.9642146678163526	0.6162234819222542	0.8817101355912066	0.9351382412808196	0.6948770616643986	0.8835137957687655	0.8851205397545029	0.7	0.2	0.0	-0.00032917009738304325	9
2998	0.01577430436872229	0.0039948687859415605	-0.00352394342687022	0.9703983451132427	-1	0	0	0.375	3	0.6666666666666666	6	0.5238095238095238	0.5555555555555556	8	5	2	2	0	0.42857142857142855	7	3	11	0.4	0	0.7233269621823126	0.9477765713910192	0.7064703237855003	0.8369211572013509	0.8521898235191958	0.7847553724371606	0.7540844621307496	0.87463313577361	0.6875	0.375	0.0	-0.000352394342687022	8
749	0.0017656011668147498	0.0017214291258288007	-0.0017213965809682312	0.9848012207446611	-1	0	0	1.0	1	0	0	1.0	0	1	0	0	0	0	0.5	1	2	2	0.0	0	0	0	0	0	0	0	0	0	0	0	0	-0.00017213965809682313	15
3135	0.02383744705524593	0.005441911112278377	0.00278814225329507	0.9767577904885894	-1	0	0	0.375	3	0.7	7	0.2857142857142857	0.7	9	7	2	2	0	0.8571428571428571	6	7	12	0.3333333333333333	0	0.7309922637482594	0.9395057564184863	0.7064703237855003	0.8492233198282712	0.7764199412258805	0.842372609406432	0.8081185223802186	0.8858572068111203	0.5555555555555556	0.1111111111111111	0.0	0.00278814225329507	30
3895	0.013054168798689132	0.003614221545665259	-0.0036091099469931338	0.9677650961802983	-1	0.25	1	0.5	5	0.5384615384615384	7	0.4166666666666667	0.5384615384615384	11	7	3	2	0	0.4444444444444444	4	9	15	0.3333333333333333	0.5	0.7309922637482594	0.9001954661065493	0.7064703237855003	0.8183572584957463	0.8426053238736939	0.7799579996513162	0.737179111264354	0.8397934942995099	0.5454545454545454	0.18181818181818182	0.0	-0.00036091099469931335	8
4542	0.014031171832105354	0.004281840537412873	-0.004208468293484461	0.9783831600673195	-1	0	0	0.42857142857142855	3	0.625	5	0.47619047619047616	0.5	7	4	2	2	0	0.42857142857142855	7	3	10	0.4	0	0.7175112170839814	0.9519132955182227	0.7064703237855003	0.8516305173075647	0.8617743231646979	0.8474104982844467	0.8081185223802186	0.8955861800688694	0.6428571428571428	0.14285714285714285	0.0	-0.00042084682934844604	2
3848	0.028572627828200685	0.0066081292193622115	0.004545027924939791	0.9722315849454477	-1	0	0	0.3	3	0.75	9	0.2916666666666667	0.6666666666666666	11	8	2	2	0	0.75	6	8	14	0.4	0	0.7309922637482594	0.9273008255890671	0.7064703237855003	0.8286318280596402	0.8426053238736939	0.8716526318672039	0.8081185223802186	0.8821053513301139	0.5909090909090909	0.2727272727272727	0.0	0.004545027924939791	78
632	0.0018607015189626437	0.0017811943545813535	-0.0017811552648664593	0.9854159158053459	-1	0	0	1.0	1	0	0	1.0	0	1	0	0	1	0	0.5	1	2	2	0.3333333333333333	0	0	0	0	0	0	0	0	0	0	0	0	-0.00017811552648664593	47
2224	0.02119854004490591	0.0031663116836240465	0.002492215053994948	0.9782521949336848	-1	0	0	0.2857142857142857	2	0.875	7	0.3333333333333333	0.75	7	6	2	2	0	0.8333333333333334	5	6	10	0.2857142857142857	0	0.7156616606163659	0.9463190675230951	0.6162234819222542	0.874717073352777	0.8617743231646979	0.7986830150390276	0.7702413274235635	0.8873190014210478	0.6428571428571428	0.14285714285714285	0.0	0.002492215053994948	21
3439	0.023889596962366026	0.005698539986931002	0.004084464098223669	0.9764585053902957	-1	0	0	0.375	3	0.7	7	0.2857142857142857	0.7	9	7	2	2	0	0.8571428571428571	6	7	12	0.3333333333333333	0	0.7309922637482594	0.9395057564184863	0.7064703237855003	0.8492233198282712	0.8426053238736939	0.7949352770640405	0.7702413274235635	0.8745813224974729	0.6111111111111112	0.3333333333333333	0.0	0.004084464098223669	47
1784	0.020184259489360947	0.002549961909158438	0.0025473783974800236	0.9800414183054049	-1	0	0	0.2857142857142857	2	0.875	7	0.3333333333333333	0.75	8	6	1	2	0	0.8333333333333334	5	6	10	0.5	0	0.7233269621823126	0.9433724552267215	0.6613469028538773	0.8613542443144754	0.8521898235191958	0.7980770586576424	0.7702413274235635	0.881281586963841	0.625	0.25	0.0	0.0025473783974800236	44
3755	0.026856355119485	0.0066720646128217535	0.0034467326212478675	0.9772889798924732	-1	0	0	0.3333333333333333	3	0.7272727272727273	8	0.30952380952380953	0.6363636363636364	10	7	2	2	0	0.8571428571428571	6	7	13	0.4	0	0.7230187027710434	0.931213497414475	0.7064703237855003	0.8387940710886589	0.7482982556722716	0.8308341824640584	0.7702413274235635	0.8753126239816162	0.55	0.1	0.0	0.0034467326212478675	22
3699	0.02370702467011569	0.004791388179856398	0.004060885723989951	0.9768265134756421	-1	0	0	0.375	3	0.7	7	0.2857142857142857	0.7	10	7	1	2	0	0.8571428571428571	6	7	12	0.6666666666666666	0	0.7230187027710434	0.931213497414475	0.7064703237855003	0.8387940710886589	0.740333078739042	0.8008572547135479	0.7702413274235635	0.8678569096829184	0.6	0.5	0.0	0.004060885723989951	14
1156	0.014291471055682115	0.004115932032395488	-0.0038718024554817076	0.9751350609234387	-1	0.25	1	0.5	5	0.5833333333333334	7	0.3888888888888889	0.5833333333333334	11	7	2	1	0	1.0	6	6	14	0.25	0.75	0.7100688538856265	0.9226186546401526	0.7232339898694328	0.8817196640033215	0.7764199412258805	0.9114948929411936	0.7702413274235635	0.9066249098934427	1.0	0.18181818181818182	0.0	-0.00038718024554817076	2
4015	0.028538083911269132	0.006986619466926568	0.004495282356867897	0.9724892016777658	-1	0	0	0.3	3	0.75	9	0.2916666666666667	0.6666666666666666	11	8	2	2	0	0.75	6	8	14	0.4	0	0.7309922637482594	0.9273008255890671	0.7064703237855003	0.8286318280596402	0.7813909469961782	0.8686536839212796	0.8081185223802186	0.8811821000973223	0.5909090909090909	0.36363636363636365	0.0	0.004495282356867897	77
3934	0.010915984956746283	0.003451842418229498	-0.0034165026099969645	0.9707385144373728	-1	0	0	0.3333333333333333	2	0.8571428571428571	6	0.36	0.7142857142857143	7	5	1	2	0	1.0	5	5	9	0.5	0	0.7309922637482594	0.9565804053545784	0.7064703237855003	0.851178133952203	0.8426053238736939	0.8761504425053352	0.8081185223802186	0.9058739397137872	0.6428571428571428	0.5714285714285714	0.0	-0.00034165026099969645	3
1605	0.03174601387799482	0.00313726071635057	0.0012962371472924523	0.9484584339544655	-1	0	0	0.25	2	0.8888888888888888	8	0.34375	0.7777777777777778	8	7	2	2	0	0.5	4	8	11	0.2857142857142857	0	0.7100688538856265	0.9253951277332969	0.6697287358958435	0.8470095234749796	0.9351382412808196	0.79272880715185	0.7702413274235635	0.8649392735091915	0.625	0.125	0.0	0.0012962371472924523	36
1667	0.02098166378703577	0.003503328943694211	0.00286988765295283	0.9783185082900991	-1	0	0	0.2857142857142857	2	0.875	7	0.3333333333333333	0.75	7	6	2	2	0	0.8333333333333334	5	6	10	0.2857142857142857	0	0.7156616606163659	0.9463190675230951	0.6162234819222542	0.874717073352777	0.8617743231646979	0.7986830150390276	0.7702413274235635	0.8873190014210478	0.6428571428571428	0.14285714285714285	0.0	0.00286988765295283	34
1025	0.013016680067601098	0.004600222828049109	-0.00458963939517475	0.9803327579141572	-1	0	0	0.5	3	0.5714285714285714	4	0.42857142857142855	0.5714285714285714	7	4	1	2	0	0.42857142857142855	7	3	9	0.6666666666666666	0	0.7168946982614429	0.9491632348445809	0.6162234819222542	0.8677014141983213	0.9351382412808196	0.7663838599094566	0.8834629798096684	0.8806482946788338	0.6428571428571428	0.2857142857142857	0.0	-0.000458963939517475	2
4507	0.028417390941095685	0.006816974407670065	0.0045801289769043865	0.9722995884803008	-1	0	0	0.3	3	0.75	9	0.2916666666666667	0.6666666666666666	11	8	2	2	0	0.75	6	8	14	0.4	0	0.7309922637482594	0.9273008255890671	0.7064703237855003	0.8286318280596402	0.7813909469961782	0.869995970389214	0.8081185223802186	0.8815938633225098	0.5909090909090909	0.2727272727272727	0.0	0.0045801289769043865	63
4793	0.02854761424761953	0.006797018425695343	0.004687359267582076	0.9719573637322486	-1	0	0	0.3	3	0.75	9	0.2916666666666667	0.6666666666666666	11	8	2	3	0	0.75	6	8	14	0.6	0	0.7309922637482594	0.9273008255890671	0.7064703237855003	0.8286318280596402	0.7681035187752183	0.826229923296462	0.8081185223802186	0.8691749208001665	0.45454545454545453	0.2727272727272727	0.0	0.004687359267582076	95
4053	0.017506095241935766	0.003311889103216094	-0.0033074160546104005	0.9687521906020529	-1	0	0	0.3	3	0.75	9	0.25925925925925924	0.75	11	9	2	2	0	0.6666666666666666	9	6	14	0.3333333333333333	0	0.7309922637482594	0.9080332719365233	0.7064703237855003	0.8286318280596402	0.7813909469961782	0.8622632746389806	0.8081185223802186	0.869892747172226	0.5909090909090909	0.2727272727272727	0.0	-0.00033074160546104004	7
400	0.017199452135284687	0.01140633723384235	-0.011170785992575098	0.971331389045113	-1	0	0	0.3333333333333333	2	0.8333333333333334	5	0.5714285714285714	0.8333333333333334	6	5	1	0	0	0.2857142857142857	7	2	8	0.0	0	0.7309922637482594	0.9306315866998283	0.59508039693095	0.811601052597785	0.7201379341121218	0.855745707023286	0.7712706030619717	0.8749833789669605	0	0	0.0	-0.0011170785992575098	5
3167	0.020419377130999526	0.003276189856720378	0.0012461139087815757	0.9729586399503855	-1	0	0	0.375	3	0.7	7	0.2857142857142857	0.7	9	7	2	2	0	0.8571428571428571	6	7	12	0.3333333333333333	0	0.7309922637482594	0.9497134612515713	0.7064703237855003	0.8492233198282712	0.7813909469961782	0.7923960315876928	0.7702413274235635	0.8810199852790968	0.6111111111111112	0.3333333333333333	0.0	0.0012461139087815757	17
5050	0.028857294198659747	0.006982141517255458	0.004395594774884973	0.9726785804011073	-1	0	0	0.3	3	0.75	9	0.2916666666666667	0.6666666666666666	11	8	2	2	0	0.75	6	8	14	0.4	0	0.7309922637482594	0.9273008255890671	0.7064703237855003	0.8286318280596402	0.8426053238736939	0.8716526318672039	0.8081185223802186	0.8821053513301139	0.5909090909090909	0.2727272727272727	0.0	0.004395594774884973	28
4405	0.028235071282173493	0.006808158594288963	0.003977524209819298	0.9726353804350132	-1	0	0	0.3	3	0.75	9	0.2916666666666667	0.6666666666666666	11	8	2	2	0	0.75	6	8	14	0.4	0	0.7309922637482594	0.9273008255890671	0.7064703237855003	0.8286318280596402	0.7764199412258805	0.8541660593400549	0.8081185223802186	0.8768776499549077	0.5454545454545454	0.2727272727272727	0.0	0.003977524209819298	25
2609	0.013517714467985975	0.004323037210777474	-0.00428056383674774	0.9793546439747229	-1	0	0	0.5714285714285714	4	0.5	4	0.47619047619047616	0.5	6	4	3	1	0	0.42857142857142855	7	3	10	0.125	0.6666666666666666	0.7131735166622655	0.9605115039002068	0.7148521568274665	0.8239125832317387	0.8521898235191958	0.8256811441388648	0.8496499255094887	0.8905743236250436	1.0	0.16666666666666666	0.0	-0.000428056383674774	3
2460	None	None	None	None	None	0	0	0.5555555555555556	5	0.45454545454545453	5	0.5416666666666666	0.45454545454545453	8	5	4	1	0	0.6666666666666666	6	4	13	0.1111111111111111	0.2857142857142857	0.7205305588169428	0.9349627475808141	0.6697287358958435	0.8620997319965398	0.821582635080438	0.7748401083240528	0.7702413274235635	0.8711775690693973	1.0	0.125	0.0	None	0
3675	0.028187660950548993	0.006271161669040033	0.003896702022962509	0.9718625746589898	-1	0	0	0.3	3	0.75	9	0.2916666666666667	0.6666666666666666	11	8	2	2	0	0.75	6	8	14	0.4	0	0.7309922637482594	0.9272876606031821	0.7064703237855003	0.8286318280596402	0.8426053238736939	0.8716526318672039	0.8081185223802186	0.88209858211787	0.5909090909090909	0.2727272727272727	0.0	0.003896702022962509	35
3519	0.01850796762536227	0.0035531620249838448	0.001600934914549699	0.9796511396054507	-1	0	0	0.42857142857142855	3	0.625	5	0.3333333333333333	0.625	7	5	2	2	0	0.8333333333333334	6	5	10	0.3333333333333333	0	0.7156616606163659	0.9463190675230951	0.6162234819222542	0.874717073352777	0.8617743231646979	0.7986830150390276	0.7702413274235635	0.8873190014210478	0.6428571428571428	0.14285714285714285	0.0	0.001600934914549699	12
1129	0.01938994761637902	0.002723082305598741	0.0025799904354536713	0.9804116177548499	-1	0	0	0.375	3	0.6666666666666666	6	0.3055555555555556	0.6666666666666666	8	6	2	2	0	1.0	6	6	11	0.3333333333333333	0	0.7239434810048511	0.9435277149431653	0.6613469028538773	0.8613542443144754	0.8521898235191958	0.7980770586576424	0.7702413274235635	0.8813830386000315	0.625	0.25	0.0	0.0025799904354536713	72
4481	0.02827694668675972	0.006864498566456515	0.00461184408447571	0.9720130419751319	-1	0	0	0.3	3	0.75	9	0.2916666666666667	0.6666666666666666	11	8	2	2	0	0.75	6	8	14	0.4	0	0.7309922637482594	0.9273008255890671	0.7064703237855003	0.8286318280596402	0.8426053238736939	0.8716526318672039	0.8081185223802186	0.8821053513301139	0.5909090909090909	0.2727272727272727	0.0	0.00461184408447571	93
3840	0.011575129469918706	0.0031563183935858553	-0.002215873982868309	0.9691046414725947	-1	0.25	1	0.5	5	0.5833333333333334	7	0.3888888888888889	0.5	9	6	4	1	0	0.4444444444444444	4	9	14	0.1111111111111111	0.4	0.7309922637482594	0.914916070096339	0.7064703237855003	0.7935472673546868	0.7042462162522034	0.8282440955078765	0.7702413274235635	0.8538293355013681	1.0	0.3333333333333333	0.0	-0.0002215873982868309	9
3089	0.020519722352084425	0.003560417116316515	0.002867681415503608	0.9789570998697666	-1	0	0	0.375	3	0.7777777777777778	7	0.36666666666666664	0.6666666666666666	7	6	3	1	0	0.8333333333333334	5	6	11	0.1111111111111111	0.3333333333333333	0.7156616606163659	0.9463190675230951	0.6162234819222542	0.874717073352777	0.8617743231646979	0.7986830150390276	0.7702413274235635	0.8873190014210478	1.0	0.14285714285714285	0.0	0.002867681415503608	21
2811	0.021721544410963276	0.0032302008476042037	0.002429572102151077	0.9790323330173015	-1	0	0	0.375	3	0.6666666666666666	6	0.3055555555555556	0.6666666666666666	7	6	3	2	0	1.0	6	6	11	0.2222222222222222	0	0.7156616606163659	0.9463190675230951	0.6162234819222542	0.874717073352777	0.8617743231646979	0.7986830150390276	0.7702413274235635	0.8873190014210478	0.6428571428571428	0.14285714285714285	0.0	0.002429572102151077	19
2174	0.02028546514728195	0.002208863627052523	0.00214332895298884	0.9803044379084307	-1	0	0	0.2857142857142857	2	0.875	7	0.3333333333333333	0.75	8	6	1	2	0	0.8333333333333334	5	6	10	0.5	0	0.7233269621823126	0.9433724552267215	0.6613469028538773	0.8613542443144754	0.8521898235191958	0.7980770586576424	0.7702413274235635	0.881281586963841	0.625	0.25	0.0	0.00214332895298884	15
3153	0.020178451061031662	0.001999233003345859	0.0018914624906873673	0.9804719298985826	-1	0	0	0.375	3	0.6666666666666666	6	0.3055555555555556	0.6666666666666666	8	6	2	2	0	1.0	6	6	11	0.3333333333333333	0	0.7230187027710434	0.9433614349490589	0.6613469028538773	0.8613542443144754	0.8521898235191958	0.7980770586576424	0.7702413274235635	0.8812743930570921	0.625	0.25	0.0	0.0018914624906873673	21
2116	0.0205254227435916	0.0033508418157515724	0.003324317190562594	0.9800321828317641	-1	0	0	0.375	3	0.7777777777777778	7	0.36666666666666664	0.6666666666666666	8	6	2	1	0	0.8333333333333334	5	6	11	0.16666666666666666	0.3333333333333333	0.7233269621823126	0.9433724552267215	0.6613469028538773	0.8613542443144754	0.8095126325497872	0.7719633964771516	0.7702413274235635	0.8757726793055726	1.0	0.125	0.0	0.003324317190562594	96
5026	0.028586822503842448	0.00675234894985264	0.0044708020005561604	0.9724146512995216	-1	0	0	0.3	3	0.75	9	0.2916666666666667	0.6666666666666666	11	8	2	2	0	0.75	6	8	14	0.4	0	0.7309922637482594	0.9273008255890671	0.7064703237855003	0.8286318280596402	0.8426053238736939	0.8716526318672039	0.8081185223802186	0.8821053513301139	0.5909090909090909	0.2727272727272727	0.0	0.0044708020005561604	30
4468	0.028518054640843175	0.006746136847250972	0.004586818601707006	0.9724357252838447	-1	0	0	0.3	3	0.75	9	0.2916666666666667	0.6666666666666666	11	8	2	2	0	0.75	6	8	14	0.4	0	0.7309922637482594	0.9273008255890671	0.7064703237855003	0.8286318280596402	0.8426053238736939	0.8716526318672039	0.8081185223802186	0.8821053513301139	0.5909090909090909	0.18181818181818182	0.0	0.004586818601707006	46
2326	0.014119277514688538	0.0027306065322040434	-0.002730535367218775	0.9804265070585657	-1	0	0	0.42857142857142855	3	0.75	6	0.4166666666666667	0.75	8	6	1	1	0	0.375	8	3	10	0.25	1.0	0.7128652572509961	0.9373333699750451	0.6697287358958435	0.8620997319965398	0.8521898235191958	0.7731658024818835	0.7702413274235635	0.8722990868513404	1.0	0.125	0.0	-0.0002730535367218775	5
4742	0.028243298871916844	0.006465186006181384	0.0041085651667702545	0.9725408940836685	-1	0	0	0.3	3	0.75	9	0.2916666666666667	0.6666666666666666	11	8	2	2	0	0.75	6	8	14	0.4	0	0.7309922637482594	0.9273008255890671	0.7064703237855003	0.8286318280596402	0.8426053238736939	0.8716526318672039	0.8081185223802186	0.8821053513301139	0.5909090909090909	0.2727272727272727	0.0	0.0041085651667702545	23
4463	0.02882062615773921	0.006941319982583033	0.0038967285990469014	0.9723807499843979	-1	0	0	0.3	3	0.75	9	0.2916666666666667	0.6666666666666666	11	8	2	2	0	0.75	6	8	14	0.4	0	0.7309922637482594	0.9273008255890671	0.7064703237855003	0.8286318280596402	0.8426053238736939	0.8716526318672039	0.8081185223802186	0.8821053513301139	0.5909090909090909	0.2727272727272727	0.0	0.0038967285990469014	15
43	0.02269781493962546	0.006191263490272859	-0.006191210072604684	0.974777552032984	-1	0	0	0.3	3	0.7692307692307693	10	0.4166666666666667	0.6153846153846154	8	8	6	2	0	0.25	12	3	15	0.125	0.14285714285714285	0.6543469375720101	0.9420824038728829	0.8006586689902827	0.9408340300045362	0.7640965426937646	0.9361817290481027	0.9178691705308129	0.9397486384891903	0.625	0.25	0.0	-0.0006191210072604684	17
3414	0.023278290541249923	0.00564670272473439	0.0034301533444351623	0.9765045195197273	-1	0	0	0.375	3	0.7	7	0.2857142857142857	0.7	9	7	2	2	0	0.8571428571428571	6	7	12	0.3333333333333333	0	0.7309922637482594	0.9395057564184863	0.7064703237855003	0.8492233198282712	0.8426053238736939	0.7949352770640405	0.7702413274235635	0.8745813224974729	0.6111111111111112	0.3333333333333333	0.0	0.0034301533444351623	36
4172	0.012890650247386285	0.002931599814635103	-0.002921207433377385	0.9674301787784909	-1	0	0	0.42857142857142855	3	0.625	5	0.4166666666666667	0.5	7	4	2	2	0	0.6666666666666666	4	6	10	0.4	0	0.7309922637482594	0.8958236583532387	0.7064703237855003	0.8483049530574703	0.8426053238736939	0.8831310228891522	0.8081185223802186	0.8770890983796032	0.6428571428571428	0.42857142857142855	0.0	-0.0002921207433377385	7
2318	0.0197143942151857	0.004628730378199062	-0.00395203478750605	0.9192496859909307	-1	0	0	0.5	4	0.6	6	0.375	0.6	7	6	4	1	0	0.5	8	4	12	0.09090909090909091	0.5	0.7309922637482594	0.7501303761840558	0.7232339898694328	0.8432401729930289	0.8426053238736939	0.7862530856076834	0.737179111264354	0.7959942182001136	1.0	0.14285714285714285	0.0	-0.00039520347875060503	2
3054	0.023449133250589713	0.005238296048931973	0.003563364428902555	0.9769815360039209	-1	0	0	0.375	3	0.7	7	0.2857142857142857	0.7	10	7	1	2	0	0.8571428571428571	6	7	12	0.6666666666666666	0	0.7233269621823126	0.9312204728767295	0.7064703237855003	0.8387940710886589	0.8521898235191958	0.7914894789117363	0.7540844621307496	0.8656384717402027	0.6	0.3	0.0	0.003563364428902555	14
3269	0.02324201981199083	0.005906250887892648	0.0030094505057558047	0.9785104719210547	-1	0	0	0.375	3	0.7	7	0.2857142857142857	0.7	10	7	1	2	0	0.8571428571428571	6	7	12	0.6666666666666666	0	0.7233269621823126	0.9312204728767295	0.7064703237855003	0.8387940710886589	0.8521898235191958	0.7914894789117363	0.7540844621307496	0.8656384717402027	0.6000000000000001	0.3	0.0	0.0030094505057558047	17
3160	0.024010959288926045	0.005483662047499993	0.003812092946763683	0.9769102696476196	-1	0	0	0.375	3	0.7	7	0.2857142857142857	0.7	10	7	1	2	0	0.8571428571428571	6	7	12	0.6666666666666666	0	0.7242517404161204	0.9312418979125335	0.7064703237855003	0.8387940710886589	0.8521898235191958	0.7914894789117363	0.7540844621307496	0.865651441891167	0.6	0.3	0.0	0.003812092946763683	75
429	0.007079301263268532	0.0023111721668767488	-0.002118005168480916	0.9794177742288901	-1	0	0	0.75	3	0.5	2	0.6	0.5	5	2	0	0	0	0.4	5	2	6	0.0	0.5	0.8455802621025637	0.6879150173892628	0.6326754493020524	0.9277298892124655	0.4141141692794571	0.588785648561686	0.8930048454339222	0.7744985351580216	0	0	0.0	-0.00021180051684809159	32
3498	0.024163096450665417	0.005417284643100358	0.004088726662868252	0.9769240711586628	-1	0	0	0.375	3	0.7	7	0.2857142857142857	0.7	9	7	2	2	0	0.8571428571428571	6	7	12	0.3333333333333333	0	0.7162781794389044	0.934768031510455	0.7064703237855003	0.8499038805463147	0.8617743231646979	0.8398510025459324	0.7702413274235635	0.882650432543937	0.6111111111111112	0.2222222222222222	0.0	0.004088726662868252	60
4079	0.02855838698030917	0.006845492883208802	0.004545374426124505	0.9720291595122207	-1	0	0	0.3	3	0.75	9	0.2916666666666667	0.6666666666666666	11	8	2	2	0	0.75	6	8	14	0.4	0	0.7309922637482594	0.9273008255890671	0.7064703237855003	0.8286318280596402	0.8426053238736939	0.8716526318672039	0.8081185223802186	0.8821053513301139	0.5909090909090909	0.2727272727272727	0.0	0.004545374426124505	21
1013	0.020811961585334604	0.0008330450299727359	0.0006753467502440379	0.9807353405753635	-1	0	0	0.375	3	0.7777777777777778	7	0.36666666666666664	0.6666666666666666	8	6	2	1	0	0.8333333333333334	5	6	11	0.16666666666666666	0.3333333333333333	0.7233269621823126	0.9473778517101025	0.6613469028538773	0.8613542443144754	0.8095126325497872	0.7719633964771516	0.7702413274235635	0.8785594278441556	1.0	0.25	0.0	0.0006753467502440379	35
4301	0.028305436438646695	0.010853453505789857	-0.008593191321959098	0.9638965469474101	-1	0	0	0.3	3	0.75	9	0.2916666666666667	0.6666666666666666	10	8	3	2	0	0.75	8	6	14	0.25	0	0.7242517404161204	0.926718986879677	0.6613469028538773	0.8551385215204532	0.8521898235191958	0.8394053306087346	0.7702413274235635	0.8796247528481587	0.6000000000000001	0.1	0.0	-0.0008593191321959098	0
4626	0.014929462216708914	0.003391424639621909	-0.00338928481099226	0.9671909590776603	-1	0	0	0.25	2	0.8888888888888888	8	0.3142857142857143	0.6666666666666666	8	6	2	2	0	0.7142857142857143	7	5	11	0.3333333333333333	0	0.7901085202658619	0.9513386409736688	0.7064703237855003	0.7925864932499184	0.8521898235191958	0.8893920580486562	0.8081185223802186	0.8940416338345255	0.625	0.375	0.0	-0.000338928481099226	3
154	0.003472196387146593	0.002788053621110657	-0.002785721935388675	0.9773637099773043	-1	0	0	0.5	2	0.75	3	0.75	0.25	2	1	3	4	0	0.5	4	2	6	0.4444444444444444	0	0.5712687744943317	0.8190710081497047	0.48883218245468785	0.9787889756051672	0.2275464209246605	0.7816766953936884	0.8622519987267712	0.9007669208175111	0.5	0	0.09684449426009424	-0.0002785721935388675	10
595	0.0018728230895071866	0.0018182843149318639	-0.0018162386710072421	0.9835677022132117	-1	0	0	1.0	1	0	0	1.0	0	0	0	1	2	0	0.5	2	1	2	0.3333333333333333	0	0	0	0	0	0	0	0	0	0	0	0	-0.1	0
740	0.004038399923406289	0.003642052626074954	-0.00364094110463444	0.9815510164799098	-1	0	0	0.75	3	0.5	2	0.6	0.5	5	2	0	1	0	0.4	2	5	6	1.0	0.5	0.5033470685083092	0.8155222291237343	0.8469697436624145	0.8309124342917217	0.6822352242859276	0.8328296180193953	0.8642873747551577	0.8265552482607421	1.0	0.2	0.0	-0.000364094110463444	8
877	0.020065473084284188	0.00029301553448167424	0.00011483425210247398	0.9800038639799368	-1	0	0	0.2857142857142857	2	0.875	7	0.3333333333333333	0.75	8	6	1	2	0	0.8333333333333334	5	6	10	0.5	0	0.7239434810048511	0.9475313494298513	0.6613469028538773	0.8613542443144754	0.8521898235191958	0.7980770586576424	0.7702413274235635	0.8840665089843265	0.625	0.25	0.0	0.00011483425210247398	26
4784	0.028135201651752925	0.006559835724654365	0.004258624197478946	0.9727512172631336	-1	0	0	0.3	3	0.75	9	0.2916666666666667	0.6666666666666666	11	8	2	2	0	0.75	6	8	14	0.4	0	0.7309922637482594	0.9273008255890671	0.7064703237855003	0.8286318280596402	0.8426053238736939	0.8716526318672039	0.8081185223802186	0.8821053513301139	0.5909090909090909	0.2727272727272727	0.0	0.004258624197478946	21
4196	0.026346522301021764	0.006319826042057164	0.00450142749729267	0.9772215769535078	-1	0	0	0.3333333333333333	3	0.7272727272727273	8	0.30952380952380953	0.6363636363636364	10	7	2	2	0	0.8571428571428571	6	7	13	0.4	0	0.7239434810048511	0.9313812827445581	0.7064703237855003	0.8387940710886589	0.8521898235191958	0.8612207617131165	0.7898053660238412	0.8836663780095753	0.6000000000000001	0.1	0.0	0.00450142749729267	15
4136	0.013527784907839995	0.004776983855967202	-0.0047737615522522574	0.9698365116203217	-1	0	0	0.375	3	0.6666666666666666	6	0.36666666666666664	0.5555555555555556	8	5	2	2	0	0.8333333333333334	6	5	11	0.4	0	0.7242517404161204	0.9294595794344669	0.7064703237855003	0.8213045362364041	0.755565223190433	0.8909263717613864	0.8081185223802186	0.8877494047592497	0.625	0.375	0.0	-0.00047737615522522574	0
4085	0.02849360348204305	0.006489164608706456	0.004505551318172292	0.9716302585989258	-1	0	0	0.3	3	0.75	9	0.2916666666666667	0.6666666666666666	11	8	2	2	0	0.75	6	8	14	0.4	0	0.7309922637482594	0.9272876606031821	0.7064703237855003	0.8286318280596402	0.8426053238736939	0.8716526318672039	0.8081185223802186	0.88209858211787	0.5909090909090909	0.2727272727272727	0.0	0.004505551318172292	37
450	0.006398945010299287	0.0027222470554649223	-0.0027040318461736897	0.9743838801097627	-1	0	0	0.75	3	0.5	2	0.6	0.5	5	2	0	1	0	0.4	2	5	6	1.0	0.5	0.6308714750745301	0.8683087418050103	0.781009164113384	0.8661481049433216	0.8060325998555531	0.715366656045432	0.8290680695981083	0.8261141858227138	1.0	0	0.0	-0.000270403184617369	11
1240	0.01990272108342187	0.0005512591218839111	-0.00029809087930582297	0.9796896723700071	-1	0	0	0.3	3	0.75	9	0.3111111111111111	0.75	11	9	2	2	0	0.5555555555555556	5	9	14	0.3333333333333333	0.4444444444444444	0.7175112170839814	0.9560951616622878	0.7064703237855003	0.8412008539576358	0.8617743231646979	0.7727529770780442	0.7702413274235635	0.8798117115812509	0.5909090909090908	0.18181818181818182	0.0	-2.9809087930582295e-05	31
498	0.001786828301276933	0.001769288176431126	-0.0017681646867234266	0.9836142173576862	-1	0	0	1.0	1	0	0	1.0	0	1	0	0	1	0	0.5	2	1	2	0.3333333333333333	0	0	0	0	0	0	0	0	0	0	0	0	-0.00017681646867234266	18
1107	0.018808125952750245	0.001903323326936587	-0.0008112947768699446	0.9806817548909496	-1	0	0	0.42857142857142855	3	0.625	5	0.3333333333333333	0.625	8	5	1	2	0	0.8333333333333334	6	5	10	0.6666666666666666	0	0.7134817760735347	0.9413412846171674	0.6697287358958435	0.8620997319965398	0.8984562822227588	0.7892930626103827	0.7702413274235635	0.8782925747804414	0.625	0.125	0.0	-8.112947768699447e-05	11
3778	0.012310990857780955	0.004056701928059472	-0.004055107536709981	0.9726329516143604	-1	0	0	0.5	3	0.5714285714285714	4	0.375	0.5714285714285714	7	4	1	2	0	0.6666666666666666	6	4	9	0.6666666666666666	0	0.7309922637482594	0.9565510518413389	0.7064703237855003	0.851178133952203	0.8426053238736939	0.7900203947044115	0.7702413274235635	0.8863064143529557	0.6428571428571428	0.42857142857142855	0.0	-0.0004055107536709981	4
4394	0.02184717399521229	0.003118884965021436	0.0025364972751638123	0.980012707094573	-1	0	0	0.375	3	0.6666666666666666	6	0.3055555555555556	0.6666666666666666	8	6	2	2	0	1.0	6	6	11	0.3333333333333333	0	0.7137900354848039	0.9373812609154172	0.6697287358958435	0.8620997319965398	0.8984562822227588	0.7892930626103827	0.7702413274235635	0.8757928002724916	0.625	0.125	0.0	0.0025364972751638123	8
4069	0.028619032037992556	0.006579687908527111	0.004230444361330215	0.9719316156461505	-1	0	0	0.3	3	0.75	9	0.2916666666666667	0.6666666666666666	11	8	2	2	0	0.75	6	8	14	0.4	0	0.7309922637482594	0.9273008255890671	0.7064703237855003	0.8286318280596402	0.8426053238736939	0.8716526318672039	0.8081185223802186	0.8821053513301139	0.5909090909090909	0.36363636363636365	0.0	0.004230444361330215	47
1478	0.01957336261546164	0.0028676987711582593	0.002866309653408598	0.9807693507810344	-1	0	0	0.375	3	0.7777777777777778	7	0.36666666666666664	0.6666666666666666	8	6	2	1	0	0.8333333333333334	5	6	11	0.16666666666666666	0.3333333333333333	0.7233269621823126	0.9433724552267215	0.6613469028538773	0.8613542443144754	0.8095126325497872	0.7719633964771516	0.7702413274235635	0.8757726793055726	1.0	0.25	0.0	0.002866309653408598	30
2989	0.023507087383243534	0.005860076970444862	0.002799979291361901	0.9766253602613775	-1	0	0	0.375	3	0.7	7	0.2857142857142857	0.7	9	7	2	2	0	0.8571428571428571	6	7	12	0.3333333333333333	0	0.7309922637482594	0.9395057564184863	0.7064703237855003	0.8492233198282712	0.7764199412258805	0.7667986906181627	0.7702413274235635	0.868437864335282	0.5555555555555556	0.3333333333333333	0.0	0.002799979291361901	31
952	0.019446026417166255	0.0012813439361620267	-0.0006707206954000353	0.9772364078021075	-1	0.25	1	0.4	4	0.6666666666666666	8	0.2916666666666667	0.6666666666666666	11	8	2	2	0	0.75	6	8	14	0.4	0.25	0.7175112170839814	0.9560951616622878	0.7064703237855003	0.8412008539576358	0.8617743231646979	0.7746135892659339	0.7702413274235635	0.8801857569340809	0.5909090909090908	0.18181818181818182	0.0	-6.707206954000353e-05	17
594	0.013903636902988169	0.004646871197199429	-0.004644535433341917	0.960437199922763	-1	0	0	0.25	2	0.8888888888888888	8	0.6875	0.5555555555555556	6	5	4	2	0	1.0	4	4	11	0.18181818181818182	0	0.6714811946779149	0.9528581118860999	0.28647448255939323	0.7909760975132	0.6016755394594456	0.9731834342942377	0.9477660456822175	0.9335715381781464	0.5833333333333334	0.3333333333333333	0.0	-0.0004644535433341917	8
1045	0.02637032197476405	0.001810849883881874	0.001384451550188852	0.9616170924990325	-1	0	0	0.4	4	0.6666666666666666	8	0.2916666666666667	0.6666666666666666	9	8	4	1	0	0.75	6	8	14	0.09090909090909091	0.25	0.7100688538856265	0.9331432522438051	0.7232339898694328	0.8505544809872732	0.8617743231646979	0.7797727014471477	0.7702413274235635	0.8675845272750953	1.0	0.1111111111111111	0.0	0.001384451550188852	45
3192	0.014512799646887285	0.0037324945000524277	-0.003700058085682434	0.9725016491355484	-1	0.3333333333333333	1	0.5555555555555556	5	0.5454545454545454	6	0.43333333333333335	0.5454545454545454	10	6	2	1	0	0.8333333333333334	6	5	13	0.25	0.8571428571428571	0.7128652572509961	0.9307551796078146	0.7148521568274665	0.8473747164172707	0.8095126325497872	0.8753045679490709	0.7540844621307496	0.8896398498915822	1.0	0.3	0.0	-0.00037000580856824336	1
2366	0.021271990011597804	0.0013282470750175918	0.0007781313414225071	0.975552863335976	-1	0	0	0.25	2	0.8888888888888888	8	0.3142857142857143	0.7777777777777778	9	7	1	2	0	0.7142857142857143	5	7	11	0.5	0	0.7309922637482594	0.9395057564184863	0.7064703237855003	0.8791385881544992	0.7764199412258805	0.7667986906181627	0.7702413274235635	0.8778767394153324	0.5555555555555556	0.3333333333333333	0.0	0.0007781313414225071	13
2173	0.02048672438510135	0.003430556282868252	0.0030615049859084994	0.9787274348262096	-1	0	0	0.375	3	0.7777777777777778	7	0.36666666666666664	0.6666666666666666	7	6	3	1	0	0.8333333333333334	5	6	11	0.1111111111111111	0.3333333333333333	0.7156616606163659	0.9463190675230951	0.6162234819222542	0.874717073352777	0.7764199412258805	0.8179977999379631	0.8570756028642343	0.8914104268157235	1.0	0.14285714285714285	0.0	0.0030615049859084994	80
1698	0.01884803784011377	0.001990689417134328	0.0019001572302749512	0.9805364809780291	-1	0	0	0.375	3	0.6666666666666666	6	0.3055555555555556	0.6666666666666666	8	6	2	2	0	1.0	6	6	11	0.3333333333333333	0	0.7239434810048511	0.9434495254262885	0.6613469028538773	0.8613542443144754	0.740333078739042	0.8063277017345961	0.8176404420997517	0.8831329252770733	0.625	0.375	0.0	0.0019001572302749512	18
3914	0.028255854599998076	0.006899668200160248	0.004550789757299055	0.9725874422303671	-1	0	0	0.3	3	0.75	9	0.2916666666666667	0.6666666666666666	11	8	2	2	0	0.75	6	8	14	0.4	0	0.7309922637482594	0.9273008255890671	0.7064703237855003	0.8286318280596402	0.8426053238736939	0.8716526318672039	0.8081185223802186	0.8821053513301139	0.5909090909090909	0.2727272727272727	0.0	0.004550789757299055	24
550	0.006956504231495958	0.003684802641671022	-0.003396779652915809	0.9794956945945115	-1	0	0	0.5	3	0.6666666666666666	4	0.5714285714285714	0.6666666666666666	6	4	1	0	0	0.2857142857142857	7	2	8	0.0	0.3333333333333333	0.7202222994056736	0.8218063176487851	0.7069040497384262	0.8202034287034088	0.8525645745667461	0.946161860383781	0.7538907489381961	0.8777110245913293	0	0	0.0	-0.0003396779652915809	11
1447	0.02643433012475123	0.00222709246402141	-0.0019627877113114153	0.9506937965481572	-1	0	0	0.3333333333333333	3	0.7272727272727273	8	0.2708333333333333	0.7272727272727273	10	8	2	2	0	0.75	6	8	13	0.3333333333333333	0	0.7233269621823126	0.9403408011694651	0.7148521568274665	0.8502149024170897	0.8521898235191958	0.7659182993831691	0.7540844621307496	0.8691080890661433	0.6	0.3	0.0	-0.00019627877113114153	9
460	0.001893350776177811	0.0017930539007358873	-0.0017929215370651305	0.984821627362776	-1	0	0	1.0	1	0	0	1.0	0	1	0	0	1	0	0.5	1	2	2	0.3333333333333333	0	0	0	0	0	0	0	0	0	0	0	0	-0.00017929215370651304	30
651	0.003606905706824198	0.0034781728927827144	-0.003478170813046874	0.9810084240783361	-1	0.5	1	0.8333333333333334	5	0.16666666666666666	1	0.6666666666666666	0	1	0	6	2	0	0.75	4	3	8	0.13333333333333333	1.0	0	0	0	0	0	0	0	0	0	0	0	-0.00034781708130468737	8
2438	0.02096642868653654	0.0033154920840823233	0.0028877053433713183	0.9786689987891559	-1	0	0	0.375	3	0.7777777777777778	7	0.36666666666666664	0.6666666666666666	7	6	3	1	0	0.8333333333333334	5	6	11	0.1111111111111111	0.3333333333333333	0.7156616606163659	0.9463190675230951	0.6162234819222542	0.874717073352777	0.8426053238736939	0.7758914641529288	0.7702413274235635	0.8826992438682187	1.0	0.14285714285714285	0.0	0.0028877053433713183	29
125	0.007352561407119975	0.0040434487374443025	-0.004043304141975508	0.9676360882081918	-1	0	0	0.25	1	1.0	3	1.0	0.6666666666666666	3	2	1	1	0	0.2	1	5	5	0.2	0	0.5178449455474523	0.88160674184051	0.6700931226611042	0.8798658125301585	0.6001435008782159	0.6473842556589234	0.7771929596967209	0.8228074410856995	1.0	0.6666666666666666	0.0	-0.00040433041419755077	29
209	0.008110080082001665	0.003722906434225189	-0.0037217930911715037	0.9548099117694356	-1	0	0	0.25	1	1.0	4	1.0	0.75	4	3	1	0	0	0.16666666666666666	1	6	6	0.0	0	0.4380455361842525	0.9074361487992065	0.31077673805979106	0.7697192517550696	0.6838611446702937	0.9735805099793773	0.9350163666887009	0.9141539348756484	0	0	0.0	-0.0003721793091171504	18
657	0.00183123960370285	0.0017143818190371916	-0.0017143200389291855	0.9848099400520556	-1	0	0	1.0	1	0	0	1.0	0	1	0	0	0	0	0.5	1	2	2	0.0	0	0	0	0	0	0	0	0	0	0	0	0	-0.00017143200389291855	40
4486	0.023413854889451833	0.0047435340223067855	-0.004555297693864325	0.972765220922578	-1	0	0	0.25	2	0.9	9	0.34285714285714286	0.7	9	7	2	3	0	0.7142857142857143	5	7	12	0.5	0	0.7309922637482594	0.9433265059867633	0.7064703237855003	0.848512229100212	0.649356123216168	0.8723099232301744	0.8081185223802186	0.8958749309568568	0.3333333333333333	0.5555555555555556	0.0	-0.00045552976938643253	2
841	0.020446950278885132	0.0008039711905962907	-0.0007037384850586506	0.9782406439459956	-1	0.25	1	0.4	4	0.6666666666666666	8	0.2916666666666667	0.6666666666666666	11	8	2	2	0	0.75	6	8	14	0.4	0.25	0.7269370021272646	0.9561139131670531	0.7064703237855003	0.8412008539576358	0.8617743231646979	0.7727529770780442	0.7702413274235635	0.8798274592833113	0.5454545454545454	0.18181818181818182	0.0	-7.037384850586506e-05	46
3349	0.02349351591945614	0.005785191305457201	0.003262250484068854	0.9764678769491294	-1	0	0	0.375	3	0.7	7	0.2857142857142857	0.7	9	7	2	2	0	0.8571428571428571	6	7	12	0.3333333333333333	0	0.7309922637482594	0.9395277445449468	0.7064703237855003	0.8492233198282712	0.7764199412258805	0.7667986906181627	0.7702413274235635	0.8684526002248883	0.6111111111111112	0.3333333333333333	0.0	0.003262250484068854	21
2944	0.023458817258814397	0.004631000853939795	0.0033261712843888364	0.9765255898135778	-1	0	0	0.25	2	0.8888888888888888	8	0.3142857142857143	0.7777777777777778	9	7	1	2	0	0.7142857142857143	5	7	11	0.5	0	0.7309922637482594	0.9395696767250031	0.7064703237855003	0.8492233198282712	0.8426053238736939	0.7949352770640405	0.7702413274235635	0.8746224583276253	0.6111111111111112	0.5555555555555556	0.0	0.0033261712843888364	40
1582	0.020500564078353826	0.0025853660095153923	0.0025791669272976353	0.9802745056130293	-1	0	0	0.375	3	0.6666666666666666	6	0.3055555555555556	0.6666666666666666	8	6	2	2	0	1.0	6	6	11	0.3333333333333333	0	0.7233269621823126	0.9433724552267215	0.6613469028538773	0.8613542443144754	0.8521898235191958	0.7980770586576424	0.7702413274235635	0.881281586963841	0.625	0.25	0.0	0.0025791669272976353	56
2395	0.02042401543586914	0.0030918434130370142	0.002973747921170565	0.980142215886983	-1	0	0	0.2857142857142857	2	0.875	7	0.3333333333333333	0.75	8	6	1	2	0	0.8333333333333334	5	6	10	0.5	0	0.7233269621823126	0.9433724552267215	0.6613469028538773	0.8613542443144754	0.8521898235191958	0.7980770586576424	0.7702413274235635	0.881281586963841	0.625	0.25	0.0	0.002973747921170565	32
923	0.021735434927744594	0.0009549616903977404	0.0007862444416149551	0.9806331248233183	-1	0	0	0.375	3	0.6666666666666666	6	0.3055555555555556	0.6666666666666666	8	6	2	2	0	1.0	6	6	11	0.3333333333333333	0	0.7239434810048511	0.9475313494298513	0.6613469028538773	0.8613542443144754	0.8521898235191958	0.7980770586576424	0.7702413274235635	0.8840665089843265	0.625	0.375	0.0	0.0007862444416149551	28
2320	0.020187802148745826	0.002838035510021163	0.0024994971556945474	0.9790353037339469	-1	0	0	0.375	3	0.7777777777777778	7	0.36666666666666664	0.6666666666666666	7	6	3	1	0	0.8333333333333334	5	6	11	0.1111111111111111	0.3333333333333333	0.7156616606163659	0.9463190675230951	0.6162234819222542	0.874717073352777	0.8426053238736939	0.7758914641529288	0.7702413274235635	0.8826992438682187	1.0	0.14285714285714285	0.0	0.0024994971556945474	25
4350	0.02846599579997176	0.006822837026407004	0.004629184280028173	0.9723525984781758	-1	0	0	0.3	3	0.75	9	0.2916666666666667	0.6666666666666666	11	8	2	2	0	0.75	6	8	14	0.4	0	0.7309922637482594	0.9273008255890671	0.7064703237855003	0.8286318280596402	0.7813909469961782	0.8686536839212796	0.8081185223802186	0.8811821000973223	0.5909090909090909	0.36363636363636365	0.0	0.004629184280028173	36
4695	0.026645696903872154	0.005231639075254422	-0.004692602165877463	0.9700321036197752	-1	0	0	0.2222222222222222	2	0.9090909090909091	10	0.325	0.7272727272727273	10	8	2	2	0	0.625	5	8	13	0.3333333333333333	0	0.7242517404161204	0.9350050567527601	0.7064703237855003	0.8124719948232255	0.8521898235191958	0.8778971621430207	0.8081185223802186	0.8844252526289116	0.6000000000000001	0.3	0.0	-0.0004692602165877463	0
4721	0.028219006279330817	0.007015304726837576	0.004397871965002969	0.9731624574174107	-1	0	0	0.3	3	0.75	9	0.2916666666666667	0.6666666666666666	11	8	2	2	0	0.75	6	8	14	0.4	0	0.7309922637482594	0.9273008255890671	0.7064703237855003	0.8286318280596402	0.8426053238736939	0.8716526318672039	0.8081185223802186	0.8821053513301139	0.5909090909090909	0.2727272727272727	0.0	0.004397871965002969	34
5006	0.028045497673009092	0.007126092828779724	0.004700803892749806	0.9724723398591785	-1	0	0	0.3	3	0.75	9	0.2916666666666667	0.6666666666666666	11	8	2	2	0	0.75	6	8	14	0.4	0	0.7309922637482594	0.9273008255890671	0.7064703237855003	0.8286318280596402	0.7813909469961782	0.862414733766942	0.7702413274235635	0.879298162604654	0.5909090909090909	0.36363636363636365	0.0	0.004700803892749806	61
2414	0.020308581362183543	0.002681942446819488	0.0026789232377431573	0.9802858704593352	-1	0	0	0.375	3	0.7777777777777778	7	0.36666666666666664	0.6666666666666666	8	6	2	1	0	0.8333333333333334	5	6	11	0.16666666666666666	0.3333333333333333	0.7233269621823126	0.9433724552267215	0.6613469028538773	0.8613542443144754	0.8095126325497872	0.7719633964771516	0.7702413274235635	0.8757726793055726	1.0	0.125	0.0	0.0026789232377431573	19
4575	0.027629671440684234	0.006183310966785629	0.0038527643113004874	0.9718476296878044	-1	0	0	0.3	3	0.75	9	0.2916666666666667	0.6666666666666666	11	8	2	2	0	0.75	6	8	14	0.4	0	0.7309922637482594	0.9272876606031821	0.7064703237855003	0.8286318280596402	0.8426053238736939	0.8716526318672039	0.8081185223802186	0.88209858211787	0.5909090909090909	0.2727272727272727	0.0	0.0038527643113004874	20
391	0.0018444399353361378	0.0017903404933994273	-0.0017903375410229525	0.9848617367424032	-1	0	0	1.0	1	0	0	1.0	0	1	0	0	1	0	0.5	1	2	2	0.3333333333333333	0	0	0	0	0	0	0	0	0	0	0	0	-0.00017903375410229525	61
4378	None	None	None	None	None	0.3333333333333333	1	0.6666666666666666	6	0.36363636363636365	4	0.7222222222222222	0.2727272727272727	6	3	6	2	0	0.5	3	6	13	0.15384615384615385	0.8	0.8844229088316787	0.6692650410154445	0.7064703237855003	0.8268241987455064	0.7153735351061731	0.847739613533971	0.7898053660238412	0.7905719377510058	0.5833333333333334	0.3333333333333333	0.0	None	0
1474	None	None	None	None	None	0.25	1	0.6	6	0.4166666666666667	5	0.5833333333333334	0.4166666666666667	9	5	4	1	0	0.6666666666666666	6	4	14	0.125	0.5	0.7156616606163659	0.9346972797547877	0.7064703237855003	0.8499038805463147	0.8426053238736939	0.7726038537590477	0.7702413274235635	0.8667707350659782	1.0	0.2222222222222222	0.0	None	0
3546	0.023881544769650206	0.005051746829714517	0.003908557637610927	0.9766962923114765	-1	0	0	0.375	3	0.7	7	0.2857142857142857	0.7	10	7	1	2	0	0.8571428571428571	6	7	12	0.6666666666666666	0	0.7230187027710434	0.931213497414475	0.7064703237855003	0.8387940710886589	0.740333078739042	0.8008572547135479	0.7702413274235635	0.8678569096829184	0.6	0.5	0.0	0.003908557637610927	44
757	0.021194624707280257	0.001997879681074663	-0.0017406306904400465	0.9720470582680111	-1	0	0	0.4	4	0.6666666666666666	8	0.2916666666666667	0.6666666666666666	10	8	3	1	0	0.75	6	8	14	0.125	0.25	0.7233269621823126	0.9403408011694651	0.7148521568274665	0.8502149024170897	0.8119981354349359	0.7622849421360218	0.7540844621307496	0.8683418206575563	1.0	0.2	0.0	-0.00017406306904400463	16
4081	0.028180171357241546	0.006194892399218158	0.004799385705907582	0.9720977651493268	-1	0	0	0.3	3	0.75	9	0.2916666666666667	0.6666666666666666	11	8	2	2	0	0.75	6	8	14	0.4	0	0.7309922637482594	0.9273008255890671	0.7064703237855003	0.8286318280596402	0.8426053238736939	0.8716526318672039	0.8081185223802186	0.8821053513301139	0.5909090909090909	0.36363636363636365	0.0	0.004799385705907582	75
4457	0.028691959292050317	0.0069858065717270535	0.004679782787720063	0.9723976109996637	-1	0	0	0.3	3	0.75	9	0.2916666666666667	0.6666666666666666	11	8	2	2	0	0.75	6	8	14	0.4	0	0.7309922637482594	0.9273008255890671	0.7064703237855003	0.8286318280596402	0.8426053238736939	0.8716526318672039	0.8081185223802186	0.8821053513301139	0.5909090909090909	0.36363636363636365	0.0	0.004679782787720063	34
3725	0.023356071740656438	0.005247618879650363	0.003651707696608181	0.9764591768447145	-1	0	0	0.375	3	0.7	7	0.2857142857142857	0.7	9	7	2	2	0	0.8571428571428571	6	7	12	0.3333333333333333	0	0.7309922637482594	0.9395057564184863	0.7064703237855003	0.8492233198282712	0.7042462162522034	0.7956985566539748	0.7702413274235635	0.8747526585579477	0.6111111111111112	0.3333333333333333	0.0	0.003651707696608181	29
2032	None	None	None	None	None	0	0	0.5555555555555556	5	0.45454545454545453	5	0.65	0.45454545454545453	8	5	4	1	0	0.8	5	4	13	0.1111111111111111	0.5	0.7128652572509961	0.9669749915504233	0.6697287358958435	0.8516844711870769	0.8521898235191958	0.7303343275261961	0.834505892518293	0.8849706384189745	1.0	0.125	0.0	None	0
2136	0.02005855101101032	0.0029348508100114712	0.0026028187839594766	0.9791675936171755	-1	0	0	0.375	3	0.7777777777777778	7	0.36666666666666664	0.6666666666666666	7	6	3	1	0	0.8333333333333334	5	6	11	0.1111111111111111	0.3333333333333333	0.7156616606163659	0.9463190675230951	0.6162234819222542	0.874717073352777	0.8426053238736939	0.7758914641529288	0.7702413274235635	0.8826992438682187	1.0	0.14285714285714285	0.0	0.0026028187839594766	27
1141	0.01991744552211241	0.0023507691893305043	0.0023375477833634892	0.9802783338678602	-1	0	0	0.375	3	0.6666666666666666	6	0.3055555555555556	0.6666666666666666	8	6	2	2	0	1.0	6	6	11	0.3333333333333333	0	0.7239434810048511	0.9435277149431653	0.6613469028538773	0.8613542443144754	0.8521898235191958	0.7980770586576424	0.7702413274235635	0.8813830386000315	0.625	0.25	0.0	0.0023375477833634892	122
3308	0.01287924593567636	0.0037025711316397035	-0.003666813140569249	0.9729858947504489	-1	0	0	0.3333333333333333	2	0.8571428571428571	6	0.42857142857142855	0.7142857142857143	7	5	1	2	0	0.42857142857142855	7	3	9	0.5	0	0.7309922637482594	0.9565270574442011	0.7064703237855003	0.851178133952203	0.8426053238736939	0.7900203947044115	0.7702413274235635	0.8862870260919978	0.6428571428571428	0.42857142857142855	0.0	-0.0003666813140569249	0
1168	0.020858600587245174	0.0010473632600131759	0.0009989907110330447	0.9804920234445215	-1	0	0	0.375	3	0.6666666666666666	6	0.3055555555555556	0.6666666666666666	8	6	2	2	0	1.0	6	6	11	0.3333333333333333	0	0.7233269621823126	0.9473778517101025	0.6613469028538773	0.8613542443144754	0.8521898235191958	0.7980770586576424	0.7702413274235635	0.8839611302121408	0.625	0.25	0.0	0.0009989907110330447	19
2455	0.02020665435156144	0.0024346227463490624	0.0024345791969908907	0.9802032214329802	-1	0	0	0.375	3	0.6666666666666666	6	0.3055555555555556	0.6666666666666666	8	6	2	2	0	1.0	6	6	11	0.3333333333333333	0	0.7233269621823126	0.9433724552267215	0.6613469028538773	0.8613542443144754	0.8095126325497872	0.7719633964771516	0.7702413274235635	0.8757726793055726	0.5625	0.25	0.0	0.0024345791969908907	15
3664	0.00396715444517611	0.0037118413081777607	-0.003711784888761151	0.9712719593540857	-1	0	0	0.6666666666666666	4	0.3333333333333333	2	0.5	0.16666666666666666	3	1	4	2	0	1.0	4	4	8	0.2	0.5	0.9049069565705381	0.6188784182927871	0.7064703237855003	0.8614006814922368	0.7042462162522034	0.939086369358702	0.8949351159854732	0.8432226632134358	0.6666666666666666	1.0	0.0	-0.0003711784888761151	6
2045	0.02081737544621402	0.0033051183780404914	0.00293237746253266	0.9795672606600101	-1	0	0	0.5	4	0.6	6	0.3333333333333333	0.6	7	6	4	1	0	1.0	6	6	12	0.09090909090909091	0.3333333333333333	0.7156616606163659	0.9463190675230951	0.6162234819222542	0.874717073352777	0.8426053238736939	0.7758914641529288	0.7702413274235635	0.8826992438682187	1.0	0.14285714285714285	0.0	0.00293237746253266	22
899	0.02074690410601072	0.0013586539804028642	-0.0003571832401315676	0.9781450107414681	-1	0.25	1	0.4	4	0.6666666666666666	8	0.2916666666666667	0.6666666666666666	11	8	2	2	0	0.75	6	8	14	0.4	0.25	0.7168946982614429	0.9560534267097377	0.7064703237855003	0.8412008539576358	0.8617743231646979	0.7727529770780442	0.7702413274235635	0.8797766787819987	0.5909090909090908	0.18181818181818182	0.0	-3.571832401315676e-05	47
2892	0.016330030219602873	0.004349586100069519	-0.004345625360766842	0.9763010026902259	-1	0.3333333333333333	1	0.625	5	0.5	5	0.42857142857142855	0.5	7	5	4	1	0	0.5714285714285714	7	4	12	0.1	0.8	0.7100688538856265	0.9443480661374085	0.7232339898694328	0.8855021837452502	0.8426053238736939	0.9016358566710476	0.8835137957687655	0.9140540045260535	1.0	0.14285714285714285	0.0	-0.00043456253607668423	4
1265	0.019836789215377463	0.0011011811953571904	0.0009370489590510786	0.98084220755494	-1	0	0	0.2857142857142857	2	0.875	7	0.3333333333333333	0.75	8	6	1	2	0	0.8333333333333334	5	6	10	0.5	0	0.7239434810048511	0.9475313494298513	0.5608889669537229	0.8562366300305048	0.8521898235191958	0.7980770586576424	0.7702413274235635	0.8826167745150064	0.625	0.25	0.0	0.0009370489590510786	28
3222	0.02370984175032049	0.0055635184683683935	0.0036399187728266636	0.9765964607036596	-1	0	0	0.375	3	0.7	7	0.2857142857142857	0.7	9	7	2	2	0	0.8571428571428571	6	7	12	0.3333333333333333	0	0.7309922637482594	0.9395057564184863	0.7064703237855003	0.8492233198282712	0.8426053238736939	0.7949352770640405	0.7702413274235635	0.8745813224974729	0.6111111111111112	0.3333333333333333	0.0	0.0036399187728266636	32
1263	0.02165208793081565	0.0008381275995745319	0.0005827932811580978	0.9806640789583558	-1	0	0	0.375	3	0.6666666666666666	6	0.3055555555555556	0.6666666666666666	8	6	2	2	0	1.0	6	6	11	0.3333333333333333	0	0.7239434810048511	0.9475313494298513	0.6613469028538773	0.8613542443144754	0.8521898235191958	0.7980770586576424	0.7702413274235635	0.8840665089843265	0.625	0.25	0.0	0.0005827932811580978	25
1143	0.02070606864454539	0.0012459161639791928	-0.0002907265734984769	0.979575572968305	-1	0	0	0.375	3	0.6666666666666666	6	0.3055555555555556	0.6666666666666666	7	6	3	2	0	1.0	6	6	11	0.2222222222222222	0	0.7168946982614429	0.9495285228140083	0.6162234819222542	0.8759509523577936	0.8617743231646979	0.7986830150390276	0.7702413274235635	0.8898383744453827	0.6428571428571428	0.14285714285714285	0.0	-2.907265734984769e-05	17
4977	0.027956426958062535	0.006614225396973994	0.003822222233478396	0.972473998876474	-1	0	0	0.3	3	0.75	9	0.2916666666666667	0.6666666666666666	11	8	2	2	0	0.75	6	8	14	0.4	0	0.7309922637482594	0.9272876606031821	0.7064703237855003	0.8286318280596402	0.8426053238736939	0.8716526318672039	0.8081185223802186	0.88209858211787	0.5909090909090909	0.2727272727272727	0.0	0.003822222233478396	23
4380	0.02829538568821166	0.006936654992356621	0.003681941511445773	0.9724733095947676	-1	0	0	0.3	3	0.75	9	0.2916666666666667	0.6666666666666666	11	8	2	2	0	0.75	6	8	14	0.4	0	0.7309922637482594	0.9273008255890671	0.7064703237855003	0.8286318280596402	0.7813909469961782	0.862414733766942	0.7702413274235635	0.879298162604654	0.5909090909090909	0.45454545454545453	0.0	0.003681941511445773	13
2620	0.020652035709690007	0.0027664563809603753	0.0025496235684476826	0.9800008905711676	-1	0	0	0.2857142857142857	2	0.875	7	0.3333333333333333	0.75	8	6	1	2	0	0.8333333333333334	5	6	10	0.5	0	0.7233269621823126	0.9433724552267215	0.6613469028538773	0.8613542443144754	0.8521898235191958	0.8460913397926292	0.7898053660238412	0.8923146995885962	0.625	0.25	0.0	0.0025496235684476826	28
4517	0.026932494228938623	0.006216446611350953	0.004105143710683909	0.9771359514976075	-1	0	0	0.3333333333333333	3	0.7272727272727273	8	0.30952380952380953	0.6363636363636364	10	7	2	2	0	0.8571428571428571	6	7	13	0.4	0	0.7242517404161204	0.9312418979125335	0.7064703237855003	0.8387940710886589	0.821582635080438	0.8601941450046033	0.7898053660238412	0.8832977821216929	0.6000000000000001	0.3	0.0	0.004105143710683909	16
3048	0.019583056317849158	0.0021929020472559995	0.002168778909158202	0.980861478081678	-1	0	0	0.5	4	0.6	6	0.3333333333333333	0.6	8	6	3	1	0	1.0	6	6	12	0.125	0.3333333333333333	0.7233269621823126	0.9433724552267215	0.6613469028538773	0.8613542443144754	0.8095126325497872	0.7719633964771516	0.7702413274235635	0.8757726793055726	1.0	0.125	0.0	0.002168778909158202	15
466	0.0027686023748321443	0.002430577153376466	-0.002430573642522171	0.9852111803965703	-1	0	0	0.5	1	1.0	1	1.0	1.0	2	1	0	3	0	0.3333333333333333	1	3	3	1.0	0	0.3654357375372651	0.9342790476273787	0.585809557349918	0.875664129605245	0.5962400443952427	0.8154442973953525	0.7466918831866335	0.8839840915466326	0.5	0	0.0	-0.0002430573642522171	20
341	0.0018177688394782857	0.0017699242317349875	-0.0017687721565118508	0.9835833900193821	-1	0	0	1.0	1	0	0	1.0	0	1	0	0	1	0	0.5	2	1	2	0.3333333333333333	0	0	0	0	0	0	0	0	0	0	0	0	-0.0001768772156511851	31
3438	0.016637064638730072	0.005092467190505852	-0.005068910579076024	0.9728523337976283	-1	0	0	0.375	3	0.6666666666666666	6	0.3055555555555556	0.6666666666666666	8	6	2	2	0	1.0	6	6	11	0.3333333333333333	0	0.7891837420320542	0.9544290121828823	0.7148521568274665	0.8022204924714565	0.8521898235191958	0.7531344067437528	0.7081836087556083	0.8644192842714609	0.625	0.375	0.0	-0.0005068910579076024	1
3408	0.023825127831577204	0.005565501009198737	0.002456590631185897	0.9770005080601061	-1	0	0	0.375	3	0.7	7	0.2857142857142857	0.7	9	7	2	2	0	0.8571428571428571	6	7	12	0.3333333333333333	0	0.7309922637482594	0.9395277445449468	0.7064703237855003	0.8492233198282712	0.8426053238736939	0.7949352770640405	0.7702413274235635	0.8745954696411783	0.6111111111111112	0.5555555555555556	0.0	0.002456590631185897	17
3443	0.01778323247386311	0.0013411142360410958	-0.0006861730235804913	0.9803441362051728	-1	0	0	0.4	4	0.6666666666666666	8	0.2857142857142857	0.5833333333333334	10	7	3	1	0	1.0	7	7	14	0.14285714285714285	0.18181818181818182	0.7309922637482594	0.9314776329770698	0.6613469028538773	0.8542965328701111	0.7734257700629487	0.7989155592471505	0.7702413274235635	0.8720583886020143	1.0	0.3	0.0	-6.861730235804913e-05	9
1856	0.019848575012291543	0.0020434072157797527	0.0020428022592754174	0.9800744755174278	-1	0	0	0.2857142857142857	2	0.875	7	0.3333333333333333	0.75	8	6	1	2	0	0.8333333333333334	5	6	10	0.5	0	0.7233269621823126	0.9433724552267215	0.6613469028538773	0.8613542443144754	0.8521898235191958	0.7980770586576424	0.7702413274235635	0.881281586963841	0.625	0.25	0.0	0.0020428022592754174	13
1978	0.020170616988512597	0.0028371607201195807	0.0028304731715786575	0.9802203227322858	-1	0	0	0.2857142857142857	2	0.875	7	0.3333333333333333	0.75	8	6	1	2	0	0.8333333333333334	5	6	10	0.5	0	0.7233269621823126	0.9433724552267215	0.6613469028538773	0.8613542443144754	0.8521898235191958	0.7980770586576424	0.7702413274235635	0.881281586963841	0.625	0.25	0.0	0.0028304731715786575	73
541	0.002722618044837955	0.002201467506098024	-0.0022011870783292	0.9847775831040401	-1	0	0	1.0	3	0.0	0	0.6666666666666666	0	3	0	0	1	0	0.6666666666666666	2	3	4	1.0	1.0	0	0	0	0	0	0	0	0	0	0	0	-0.00022011870783292	10
2504	0.020365718518008093	0.003400100082248387	0.0027057457176741405	0.9787607476333797	-1	0	0	0.375	3	0.7777777777777778	7	0.36666666666666664	0.6666666666666666	7	6	3	1	0	0.8333333333333334	5	6	11	0.1111111111111111	0.3333333333333333	0.7156616606163659	0.9463190675230951	0.6162234819222542	0.874717073352777	0.8426053238736939	0.7758914641529288	0.7702413274235635	0.8826992438682187	1.0	0.14285714285714285	0.0	0.0027057457176741405	29
2233	0.023987414656807423	0.00555327281264774	0.0037685978105229958	0.9768989649191111	-1	0	0	0.375	3	0.7	7	0.2857142857142857	0.7	9	7	2	2	0	0.8571428571428571	6	7	12	0.3333333333333333	0	0.7309922637482594	0.9395057564184863	0.7064703237855003	0.8492233198282712	0.8426053238736939	0.7949352770640405	0.7702413274235635	0.8745813224974729	0.6111111111111112	0.3333333333333333	0.0	0.0037685978105229958	69
3116	0.020574394749830197	0.0033724896827478624	0.002668715048441667	0.9788682903527719	-1	0	0	0.375	3	0.7777777777777778	7	0.36666666666666664	0.6666666666666666	7	6	3	1	0	0.8333333333333334	5	6	11	0.1111111111111111	0.3333333333333333	0.7156616606163659	0.9463190675230951	0.6162234819222542	0.874717073352777	0.8426053238736939	0.7758914641529288	0.7702413274235635	0.8826992438682187	1.0	0.14285714285714285	0.0	0.002668715048441667	19
598	0.013602613025712322	0.003542031107439951	-0.0023955860092621014	0.9756829320034097	-1	0	0	0.4	2	0.8	4	0.5833333333333334	0.8	5	4	1	0	0	0.3333333333333333	6	2	7	0.0	0	0.7309922637482594	0.9237170481027966	0.5739373119396458	0.7444235775954195	0.6588849212280654	0.9014347092545717	0.7722966308591876	0.8727435959202499	0	0	0.0	-0.00023955860092621015	10
1859	0.02085582674955739	0.0033400452498491212	0.0028876484835723645	0.9784064960750383	-1	0	0	0.2857142857142857	2	0.875	7	0.3333333333333333	0.75	7	6	2	2	0	0.8333333333333334	5	6	10	0.2857142857142857	0	0.7156616606163659	0.9463190675230951	0.6162234819222542	0.874717073352777	0.8617743231646979	0.7986830150390276	0.7702413274235635	0.8873190014210478	0.6428571428571428	0.2857142857142857	0.0	0.0028876484835723645	70
3139	0.029926829021234853	0.011040362947561345	-0.010986462632856998	0.9328452994788642	-1	0	0	0.3	3	0.7692307692307693	10	0.234375	0.7692307692307693	12	10	2	2	0	1.0	8	8	15	0.3333333333333333	0	0.7242517404161204	0.920076014041721	0.7148521568274665	0.8489817292711904	0.8521898235191958	0.7887047004577022	0.7540844621307496	0.8616486121569573	0.5833333333333334	0.16666666666666666	0.0	-0.0010986462632856999	0
4959	0.02875492819168744	0.006967510247814693	0.004736076044141606	0.9721251124441812	-1	0	0	0.3	3	0.75	9	0.2916666666666667	0.6666666666666666	11	8	2	2	0	0.75	6	8	14	0.4	0	0.7309922637482594	0.9273008255890671	0.7064703237855003	0.8286318280596402	0.7813909469961782	0.8686536839212796	0.8081185223802186	0.8811821000973223	0.5909090909090908	0.36363636363636365	0.0	0.004736076044141606	63
1441	0.020672033992390815	0.002954875652484807	0.0029300730732979645	0.9802792125374968	-1	0	0	0.2857142857142857	2	0.875	7	0.3333333333333333	0.75	8	6	1	2	0	0.8333333333333334	5	6	10	0.5	0	0.7233269621823126	0.9433724552267215	0.6613469028538773	0.8613542443144754	0.8521898235191958	0.7980770586576424	0.7702413274235635	0.881281586963841	0.625	0.25	0.0	0.0029300730732979645	108
2330	0.019159354718535016	0.002398556476261123	0.0023869760660361157	0.9808429525654823	-1	0	0	0.375	3	0.7777777777777778	7	0.36666666666666664	0.6666666666666666	8	6	2	1	0	0.8333333333333334	5	6	11	0.16666666666666666	0.3333333333333333	0.7233269621823126	0.9433724552267215	0.6613469028538773	0.8613542443144754	0.8095126325497872	0.7719633964771516	0.7702413274235635	0.8757726793055726	1.0	0.125	0.0	0.0023869760660361157	14
2613	0.02074264717846464	0.003491424870490364	0.0029070151014362684	0.9789583353168316	-1	0	0	0.375	3	0.7777777777777778	7	0.36666666666666664	0.6666666666666666	7	6	3	1	0	0.8333333333333334	5	6	11	0.1111111111111111	0.3333333333333333	0.7156616606163659	0.9463190675230951	0.6162234819222542	0.874717073352777	0.8426053238736939	0.7758914641529288	0.7702413274235635	0.8826992438682187	1.0	0.14285714285714285	0.0	0.0029070151014362684	43
939	0.0179369380630553	0.005634852248861896	-0.00563462263868859	0.9803683201672094	-1	0	0	0.5	4	0.5555555555555556	5	0.36666666666666664	0.4444444444444444	6	4	4	2	0	0.8333333333333334	6	5	11	0.2	0.4	0.7128652572509961	0.9628682863774249	0.7148521568274665	0.8239125832317387	0.8521898235191958	0.725253215064649	0.8218227781775704	0.8724800186666907	0.5833333333333334	0.3333333333333333	0.0	-0.000563462263868859	2
1688	0.02074839876038121	0.0034015970981893535	0.002880798247649618	0.9781368142793686	-1	0	0	0.2857142857142857	2	0.875	7	0.3333333333333333	0.75	7	6	2	2	0	0.8333333333333334	5	6	10	0.2857142857142857	0	0.7156616606163659	0.9463190675230951	0.6162234819222542	0.874717073352777	0.8617743231646979	0.7992346774414925	0.7702413274235635	0.8874334158680862	0.6428571428571428	0.14285714285714285	0.0	0.002880798247649618	88
2595	0.01539067881328265	0.003670499947661882	-0.003639406146893087	0.9725767640008294	-1	0.3333333333333333	1	0.5	4	0.6	6	0.4	0.6	10	6	1	2	0	0.8333333333333334	6	5	12	1.0	0.6666666666666666	0.7131735166622655	0.9308240452969532	0.7148521568274665	0.8473747164172707	0.8521898235191958	0.8878063460627657	0.7540844621307496	0.8935348007994632	0.6	0.3	0.0	-0.0003639406146893087	3
1450	0.01928666708787425	0.0021919491949116605	0.002191633100879406	0.9806433713850207	-1	0	0	0.375	3	0.6666666666666666	6	0.3055555555555556	0.6666666666666666	8	6	2	2	0	1.0	6	6	11	0.3333333333333333	0	0.7239434810048511	0.9435277149431653	0.6613469028538773	0.8613542443144754	0.8521898235191958	0.7980770586576424	0.7702413274235635	0.8813830386000315	0.625	0.25	0.0	0.002191633100879406	23
3717	0.028242202541047284	0.006450450991056696	0.0038849559646966366	0.9720243829660656	-1	0	0	0.3	3	0.75	9	0.2916666666666667	0.6666666666666666	11	8	2	2	0	0.75	6	8	14	0.4	0	0.7309922637482594	0.9273545122001929	0.7064703237855003	0.8286318280596402	0.8426053238736939	0.8716526318672039	0.8081185223802186	0.8821329642877974	0.5909090909090909	0.2727272727272727	0.0	0.0038849559646966366	68
1799	0.022310288687604207	0.0015321076319836976	-0.001507100591863344	0.9688586333973159	-1	0	0	0.4	4	0.6666666666666666	8	0.2916666666666667	0.6666666666666666	9	8	4	1	0	0.75	6	8	14	0.09090909090909091	0.25	0.7156616606163659	0.9392103167355744	0.7232339898694328	0.8615980420615758	0.8426053238736939	0.7625482095021144	0.7702413274235635	0.871129472240779	1.0	0.1111111111111111	0.0	-0.0001507100591863344	16
4302	0.028349733546115162	0.006835605979778995	0.004944487186122591	0.9716706453201576	-1	0	0	0.3	3	0.75	9	0.2916666666666667	0.6666666666666666	11	8	2	2	0	0.75	6	8	14	0.4	0	0.7309922637482594	0.9273008255890671	0.7064703237855003	0.8286318280596402	0.8426053238736939	0.8716526318672039	0.8081185223802186	0.8821053513301139	0.5909090909090909	0.2727272727272727	0.0	0.004944487186122591	133
1373	0.02024914176776238	0.002149442893709603	0.002040243635940896	0.9801612473023946	-1	0	0	0.375	3	0.6666666666666666	6	0.3055555555555556	0.6666666666666666	8	6	2	2	0	1.0	6	6	11	0.3333333333333333	0	0.7233269621823126	0.9433724552267215	0.6613469028538773	0.8613542443144754	0.8521898235191958	0.7980770586576424	0.7702413274235635	0.881281586963841	0.625	0.25	0.0	0.002040243635940896	36
2520	0.020772557047911117	0.0032540746788605065	0.002631646943373617	0.9787601023051563	-1	0	0	0.375	3	0.7777777777777778	7	0.36666666666666664	0.6666666666666666	7	6	3	1	0	0.8333333333333334	5	6	11	0.1111111111111111	0.3333333333333333	0.7156616606163659	0.9463190675230951	0.6162234819222542	0.874717073352777	0.8426053238736939	0.7758914641529288	0.7702413274235635	0.8826992438682187	1.0	0.14285714285714285	0.0	0.002631646943373617	28
2864	0.02072588721234403	0.0033155635536423985	0.002645321405717649	0.9790141464581915	-1	0	0	0.375	3	0.7777777777777778	7	0.36666666666666664	0.6666666666666666	7	6	3	1	0	0.8333333333333334	5	6	11	0.1111111111111111	0.3333333333333333	0.7156616606163659	0.9463190675230951	0.6162234819222542	0.874717073352777	0.8426053238736939	0.7758914641529288	0.7702413274235635	0.8826992438682187	1.0	0.14285714285714285	0.0	0.002645321405717649	26
4087	0.02829033070319563	0.006708758076839669	0.004116086288021848	0.9718978409803403	-1	0	0	0.3	3	0.75	9	0.2916666666666667	0.6666666666666666	11	8	2	2	0	0.75	6	8	14	0.4	0	0.7309922637482594	0.9272876606031821	0.7064703237855003	0.8286318280596402	0.649356123216168	0.8586431004656835	0.8081185223802186	0.8781749618527741	0.5909090909090909	0.2727272727272727	0.0	0.004116086288021848	28
3368	0.024121368475953562	0.00560636778790487	0.0037960637776580956	0.9764481671714483	-1	0	0	0.375	3	0.7	7	0.2857142857142857	0.7	9	7	2	3	0	0.8571428571428571	6	7	12	0.5	0	0.7309922637482594	0.9395277445449468	0.7064703237855003	0.8492233198282712	0.8426053238736939	0.7949352770640405	0.7702413274235635	0.8745954696411783	0.5555555555555556	0.3333333333333333	0.0	0.0037960637776580956	51
2815	0.023774021109394496	0.004525517655002368	0.0033379222582674874	0.9767748161214811	-1	0	0	0.375	3	0.7	7	0.2857142857142857	0.7	10	7	1	2	0	0.8571428571428571	6	7	12	0.6666666666666666	0	0.7233269621823126	0.9312204728767295	0.7064703237855003	0.8387940710886589	0.8521898235191958	0.7914894789117363	0.7540844621307496	0.8656384717402027	0.6	0.3	0.0	0.0033379222582674874	17
1523	0.020154980203746786	0.0019740906442504633	0.0017551258942268258	0.9802922229937714	-1	0	0	0.375	3	0.6666666666666666	6	0.3055555555555556	0.6666666666666666	8	6	2	2	0	1.0	6	6	11	0.3333333333333333	0	0.7233269621823126	0.9433724552267215	0.6613469028538773	0.8613542443144754	0.8521898235191958	0.7980770586576424	0.7702413274235635	0.881281586963841	0.625	0.375	0.0	0.0017551258942268258	26
2568	0.023457325062832088	0.005397552546760795	0.003438226762599413	0.9768669448022315	-1	0	0	0.375	3	0.7	7	0.2857142857142857	0.7	10	7	1	2	0	0.8571428571428571	6	7	12	0.6666666666666666	0	0.7233269621823126	0.9312204728767295	0.7064703237855003	0.8387940710886589	0.8521898235191958	0.7914894789117363	0.7540844621307496	0.8656384717402027	0.6	0.3	0.0	0.003438226762599413	17
3040	0.023641472034169282	0.005287777530399307	0.003147488785581028	0.9767876166003429	-1	0	0	0.375	3	0.7	7	0.2857142857142857	0.7	10	7	1	2	0	0.8571428571428571	6	7	12	0.6666666666666666	0	0.7233269621823126	0.9312204728767295	0.7064703237855003	0.8387940710886589	0.740333078739042	0.8008572547135479	0.7702413274235635	0.8678610726830772	0.6	0.3	0.0	0.003147488785581028	58
2551	0.013694824773456817	0.004433752455613083	-0.004012293161358022	0.9612995518670852	-1	0	0	0.3	3	0.7692307692307693	10	0.42857142857142855	0.7692307692307693	12	10	2	2	0	0.7142857142857143	5	7	15	0.3333333333333333	0	0.7233269621823126	0.9200609900057418	0.7148521568274665	0.8489817292711904	0.8521898235191958	0.7887047004577022	0.7540844621307496	0.8616404941082167	0.5833333333333334	0.16666666666666666	0.0	-0.0004012293161358022	1
4686	0.016600119680049565	0.0033651265971557692	-0.0028349879152735104	0.9665046998803878	-1	0	0	0.3333333333333333	3	0.7272727272727273	8	0.37142857142857144	0.6363636363636364	10	7	2	2	0	0.7142857142857143	7	5	13	0.4	0	0.7242517404161204	0.935070909356188	0.7064703237855003	0.8474940972759027	0.745980723544931	0.9146370647041402	0.8081185223802186	0.9047661304402641	0.6000000000000001	0.1	0.0	-0.000283498791527351	1
40	0.002999283505465147	0.0029584395708932986	-0.0029584022452625847	0.9854536700133476	-1	0	0	0.6666666666666666	2	0.5	1	1.0	0	1	0	2	3	0	1.0	2	2	4	0.42857142857142855	0	0	0	0	0	0	0	0	0	0	0	0	-0.0002958402245262585	57
3695	0.023419033341158777	0.0032051107479101927	-0.0023604363846165613	0.9645279044847127	-1	0	0	0.3	3	0.75	9	0.25925925925925924	0.75	11	9	2	2	0	0.6666666666666666	6	9	14	0.3333333333333333	0	0.7309922637482594	0.9309400022486037	0.7064703237855003	0.8397883930022461	0.8426053238736939	0.7822700331344468	0.737179111264354	0.8636103716974682	0.5909090909090908	0.2727272727272727	0.0	-0.00023604363846165612	9
4250	0.028805267572804345	0.006702509348520825	0.004160398013337803	0.9725786602634169	-1	0	0	0.3	3	0.75	9	0.2916666666666667	0.6666666666666666	11	8	2	2	0	0.75	6	8	14	0.4	0	0.7309922637482594	0.9273008255890671	0.7064703237855003	0.8286318280596402	0.8426053238736939	0.8716526318672039	0.8081185223802186	0.8821053513301139	0.5909090909090909	0.2727272727272727	0.0	0.004160398013337803	31
2023	0.017059888378534286	0.0036992350758140863	0.002982862185522936	0.9789571376336769	-1	0	0	0.375	3	0.7777777777777778	7	0.36666666666666664	0.6666666666666666	9	6	1	1	0	0.8333333333333334	5	6	11	0.3333333333333333	0.3333333333333333	0.7309922637482594	0.9114875340780773	0.6162234819222542	0.8662799127327457	0.7042462162522034	0.8817685402152803	0.7702413274235635	0.8879423237127382	1.0	0.2222222222222222	0.0	0.002982862185522936	9
4091	0.02821630170770171	0.006849790878137178	0.003971771612939943	0.9727545594486084	-1	0	0	0.3	3	0.75	9	0.2916666666666667	0.6666666666666666	11	8	2	2	0	0.75	6	8	14	0.4	0	0.7309922637482594	0.9273008255890671	0.7064703237855003	0.8286318280596402	0.8426053238736939	0.8716526318672039	0.8081185223802186	0.8821053513301139	0.5909090909090909	0.2727272727272727	0.0	0.003971771612939943	44
440	0.004785734227469756	0.002372971220795507	-0.0023235499881391645	0.9813114354163057	-1	0	0	0.5	1	1.0	1	1.0	1.0	2	1	0	1	0	0.3333333333333333	1	3	3	0.3333333333333333	0	0.5938282156174962	0.8799189876986383	0.24090058449089943	0.5187811799317511	0.6897867340357811	0.7338291201725506	0.9090846639999159	0.7363313458009656	1.0	0	0.0	-0.00023235499881391644	10
792	0.021817971225189057	0.0010163572138608497	0.0005904091427417788	0.9760601930603665	-1	0.25	1	0.4	4	0.6666666666666666	8	0.2916666666666667	0.6666666666666666	10	8	3	2	0	0.75	6	8	14	0.25	0.25	0.7134817760735347	0.9561322603646724	0.6697287358958435	0.8531845980790063	0.8617743231646979	0.7552067110763344	0.7702413274235635	0.879675917881028	0.6	0.1	0.0	0.0005904091427417788	51
4581	0.02809390053502136	0.006256930387266215	0.003512171402870925	0.9722609069303493	-1	0	0	0.3	3	0.75	9	0.2916666666666667	0.6666666666666666	10	8	3	3	0	0.75	6	8	14	0.375	0	0.7309922637482594	0.9351800913856663	0.7064703237855003	0.8381685055898337	0.745980723544931	0.8729813265240378	0.8081185223802186	0.8889891057347998	0.5	0.3	0.0	0.003512171402870925	18
4013	0.024013332553630886	0.005284146749968802	0.0035643678358190786	0.9770189036543548	-1	0	0	0.375	3	0.7	7	0.2857142857142857	0.7	10	7	1	2	0	0.8571428571428571	6	7	12	0.6666666666666666	0	0.7242517404161204	0.9312418979125335	0.7064703237855003	0.8387940710886589	0.8521898235191958	0.7914894789117363	0.7540844621307496	0.865651441891167	0.6	0.3	0.0	0.0035643678358190786	8
3559	0.028144014254757987	0.006576134038333652	0.004041198309187062	0.9723437093734966	-1	0	0	0.3	3	0.75	9	0.2916666666666667	0.6666666666666666	11	8	2	2	0	0.75	6	8	14	0.4	0	0.7309922637482594	0.9273545122001929	0.7064703237855003	0.8286318280596402	0.8426053238736939	0.8716526318672039	0.8081185223802186	0.8821329642877974	0.5909090909090909	0.2727272727272727	0.0	0.004041198309187062	56
1638	0.021057438332973494	0.0016103697674081467	0.001522781683789739	0.9808625185570328	-1	0	0	0.2857142857142857	2	0.875	7	0.3333333333333333	0.75	8	6	1	2	0	0.8333333333333334	5	6	10	0.5	0	0.7309922637482594	0.9540005147718784	0.6613469028538773	0.8613542443144754	0.8521898235191958	0.7980770586576424	0.7702413274235635	0.8887113850505861	0.625	0.25	0.0	0.001522781683789739	15
2976	0.024203255507124675	0.004614712312682097	0.003915869978662714	0.9761143540582672	-1	0	0	0.375	3	0.7	7	0.2857142857142857	0.7	10	7	1	2	0	0.8571428571428571	6	7	12	0.6666666666666666	0	0.7233269621823126	0.9312204728767295	0.7064703237855003	0.8387940710886589	0.8521898235191958	0.7914894789117363	0.7540844621307496	0.8656384717402027	0.65	0.3	0.0	0.003915869978662714	76
1851	0.02000891558895844	0.005545306645014569	-0.004478173830858632	0.9819761156998736	-1	0	0	0.2857142857142857	2	0.875	7	0.3333333333333333	0.75	7	6	2	2	0	0.8333333333333334	5	6	10	0.2857142857142857	0	0.7156616606163659	0.9463140741659797	0.6162234819222542	0.8724969249700869	0.852466366962978	0.7913885607624863	0.7702413274235635	0.8851353399371803	0.6428571428571428	0.14285714285714285	0.0	-0.0004478173830858632	4
4454	0.02861067273433293	0.0067347307755797805	0.0045361207435885165	0.9715709433333491	-1	0	0	0.3	3	0.75	9	0.2916666666666667	0.6666666666666666	11	8	2	2	0	0.75	6	8	14	0.4	0	0.7309922637482594	0.9273008255890671	0.7064703237855003	0.8286318280596402	0.7813909469961782	0.862414733766942	0.7702413274235635	0.879298162604654	0.5909090909090909	0.18181818181818182	0.0	0.0045361207435885165	22
66	0.0026312771719080898	0.002367689861515697	-0.002367686234535258	0.9799191923609532	-1	0	0	0.5	1	1.0	1	1.0	1.0	2	1	0	1	0	0.3333333333333333	1	3	3	0.3333333333333333	0	0.4050039660895961	0.7277884758005471	0.7058372790969332	0.9385347850439785	0.8006588972285023	0.8736868475772395	0.9250579851112861	0.8677350284994755	1.0	0.5	0.0	-0.00023676862345352578	24
3069	0.02411296334503038	0.00606306969835224	0.003230442529837911	0.9769112791594119	-1	0	0	0.375	3	0.7	7	0.2857142857142857	0.7	9	7	2	2	0	0.8571428571428571	6	7	12	0.3333333333333333	0	0.7309922637482594	0.9395277445449468	0.7064703237855003	0.8492233198282712	0.8426053238736939	0.7949352770640405	0.7702413274235635	0.8745954696411783	0.6111111111111112	0.4444444444444444	0.0	0.003230442529837911	37
4909	0.028354983744828047	0.0069088337692532	0.004617534709890978	0.9722639302706488	-1	0	0	0.3	3	0.75	9	0.2916666666666667	0.6666666666666666	11	8	2	2	0	0.75	6	8	14	0.4	0	0.7309922637482594	0.9273008255890671	0.7064703237855003	0.8286318280596402	0.8426053238736939	0.8716526318672039	0.8081185223802186	0.8821053513301139	0.5909090909090909	0.2727272727272727	0.0	0.004617534709890978	25
3875	0.024270617751090448	0.006111376096859505	0.0032468863214854472	0.9771201498871801	-1	0	0	0.375	3	0.7	7	0.2857142857142857	0.7	9	7	2	2	0	0.8571428571428571	6	7	12	0.3333333333333333	0	0.7309922637482594	0.9395277445449468	0.7064703237855003	0.8492233198282712	0.8426053238736939	0.7949352770640405	0.7702413274235635	0.8745954696411783	0.6111111111111112	0.5555555555555556	0.0	0.0032468863214854472	14
1938	0.020786270115244775	0.003368966063258294	0.002106868156739949	0.9790517604664262	-1	0	0	0.375	3	0.6666666666666666	6	0.3055555555555556	0.6666666666666666	7	6	3	2	0	1.0	6	6	11	0.2222222222222222	0	0.7156616606163659	0.9463190675230951	0.6162234819222542	0.874717073352777	0.8617743231646979	0.7986830150390276	0.7702413274235635	0.8873190014210478	0.6428571428571428	0.14285714285714285	0.0	0.002106868156739949	18
3779	None	None	None	None	None	0.25	1	0.5	5	0.5384615384615384	7	0.5	0.5384615384615384	10	7	4	2	0	0.8333333333333334	6	5	15	0.2222222222222222	0.6666666666666666	0.7137900354848039	0.956058562779448	0.6697287358958435	0.8514623347028566	0.821582635080438	0.75397404575993	0.7702413274235635	0.878894166532597	0.6	0.3	0.0	None	0
1595	0.02035972041189756	0.0022240406957829673	0.002206073720533743	0.9801326970045031	-1	0	0	0.375	3	0.6666666666666666	6	0.3055555555555556	0.6666666666666666	8	6	2	2	0	1.0	6	6	11	0.3333333333333333	0	0.7230187027710434	0.9433614349490589	0.6613469028538773	0.8613542443144754	0.8521898235191958	0.7980770586576424	0.7702413274235635	0.8812743930570921	0.625	0.5	0.0	0.002206073720533743	47
3051	0.012763928588125558	0.003941463131137131	-0.003932331794826209	0.9719184872641303	-1	0	0	0.3333333333333333	2	0.8571428571428571	6	0.42857142857142855	0.7142857142857143	7	5	1	2	0	0.42857142857142855	7	3	9	0.5	0	0.7175112170839814	0.9562571071649745	0.7064703237855003	0.807089524026314	0.8426053238736939	0.7386904287252519	0.737179111264354	0.864325764471293	0.6428571428571428	0.42857142857142855	0.0	-0.0003932331794826209	2
1968	0.016486721460772527	0.00452578851222652	-0.0044412512744069115	0.9789446815675495	-1	0.25	1	0.5	5	0.5833333333333334	7	0.4375	0.5	10	6	3	1	0	0.5	8	4	14	0.16666666666666666	0.25	0.7128652572509961	0.9307551796078146	0.7148521568274665	0.8473747164172707	0.8095126325497872	0.8753045679490709	0.7540844621307496	0.8896398498915822	1.0	0.3	0.0	-0.00044412512744069116	3
4805	0.02815466757212396	0.0065451968546493015	0.0047890641509414	0.9721881622834665	-1	0	0	0.3	3	0.75	9	0.2916666666666667	0.6666666666666666	11	8	2	2	0	0.75	6	8	14	0.4	0	0.7309922637482594	0.9273008255890671	0.7064703237855003	0.8286318280596402	0.8426053238736939	0.8716526318672039	0.8081185223802186	0.8821053513301139	0.5909090909090909	0.2727272727272727	0.0	0.0047890641509414	87
2799	0.020531083016842352	0.0029679135463284876	0.00251492961090017	0.9791410927236313	-1	0	0	0.2857142857142857	2	0.875	7	0.4	0.75	7	6	2	2	0	1.0	5	5	10	0.2857142857142857	0	0.7100688538856265	0.946330878901362	0.7232339898694328	0.8647858682811577	0.8617743231646979	0.7845031742709253	0.7702413274235635	0.8814075244271203	0.5714285714285714	0.14285714285714285	0.0	0.00251492961090017	10
3584	0.02446187262926839	0.006134810916120287	0.003783237074191553	0.9770091654701778	-1	0	0	0.375	3	0.7	7	0.2857142857142857	0.7	9	7	2	2	0	0.8571428571428571	6	7	12	0.3333333333333333	0	0.7309922637482594	0.9395277445449468	0.7064703237855003	0.8492233198282712	0.8426053238736939	0.7949352770640405	0.7702413274235635	0.8745954696411783	0.6111111111111112	0.5555555555555556	0.0	0.003783237074191553	83
423	0.005988162615428317	0.002742000369379759	-0.002741415805565196	0.9780365877955646	-1	0	0	0.5	3	0.5	3	0.5333333333333333	0.5	6	3	1	1	0	0.6	5	3	8	0.3333333333333333	0	0.6802567750320941	0.7184033186720725	0.31358765510435116	0.944737220494051	0.972854561928781	0.973457349070154	0.9368554514935367	0.9212283319403989	1.0	0.6666666666666666	0.0	-0.00027414158055651957	27
637	0.008294481629927583	0.0033290587722582324	-0.0033290557757070334	0.9813477198428671	-1	0	0	0.5	2	0.75	3	0.6	0.75	4	3	1	2	0	0.4	5	2	6	0.4	0	0.44411408127605395	0.9718754871207472	0.7339172782107297	0.8680387462258158	0.8521898235191958	0.6928676081510561	0.9302751548149956	0.8889398935093401	0.625	0.25	0.0	-0.0003329055775707033	7
4631	0.027264813090825096	0.0060629651785023015	0.004523778782778504	0.9713785208060908	-1	0	0	0.3	3	0.75	9	0.2916666666666667	0.6666666666666666	11	8	2	2	0	0.75	6	8	14	0.4	0	0.7309922637482594	0.9273008255890671	0.7064703237855003	0.8286318280596402	0.7764199412258805	0.8541660593400549	0.8081185223802186	0.8768776499549077	0.5454545454545454	0.18181818181818182	0.0	0.004523778782778504	51
1408	0.02019062988495425	0.002526954627025879	0.0025049444516481263	0.9802711734547389	-1	0	0	0.2857142857142857	2	0.875	7	0.3333333333333333	0.75	8	6	1	2	0	0.8333333333333334	5	6	10	0.5	0	0.7233269621823126	0.9433724552267215	0.6613469028538773	0.8613542443144754	0.8521898235191958	0.7980770586576424	0.7702413274235635	0.881281586963841	0.625	0.25	0.0	0.0025049444516481263	124
1553	0.020416682904002642	0.003081728656076066	0.002871392381366718	0.9803679094465043	-1	0	0	0.375	3	0.6666666666666666	6	0.3055555555555556	0.6666666666666666	8	6	2	2	0	1.0	6	6	11	0.3333333333333333	0	0.7233269621823126	0.9433724552267215	0.6613469028538773	0.8613542443144754	0.8521898235191958	0.7980770586576424	0.7702413274235635	0.881281586963841	0.625	0.25	0.0	0.002871392381366718	106
4927	0.028336121835246995	0.006438797646013921	0.0041090826376026105	0.972234915713212	-1	0	0	0.3	3	0.75	9	0.2916666666666667	0.6666666666666666	11	8	2	2	0	0.75	6	8	14	0.4	0	0.7309922637482594	0.9273008255890671	0.7064703237855003	0.8286318280596402	0.7813909469961782	0.8576001396710929	0.8081185223802186	0.8778761174472601	0.5909090909090909	0.2727272727272727	0.0	0.0041090826376026105	20
675	0.007798413580218394	0.0031826218435678784	-0.0031783550081621228	0.9809445735877227	-1	0	0	0.5	2	0.75	3	0.6	0.75	4	3	1	2	0	0.4	5	2	6	0.4	0	0.36735869789777303	0.9466674815440654	0.7339172782107297	0.8692447852835408	0.8904537899748259	0.7180306114799337	0.91904279233534	0.8700956092318962	0.625	0	0.0	-0.00031783550081621227	11
3906	0.028270118255634358	0.0061993790281780915	0.00401227583622683	0.9726300178110685	-1	0	0	0.3	3	0.75	9	0.2916666666666667	0.6666666666666666	11	8	2	2	0	0.75	6	8	14	0.4	0	0.7309922637482594	0.9273008255890671	0.7064703237855003	0.8286318280596402	0.7813909469961782	0.869995970389214	0.8081185223802186	0.8815938633225098	0.5909090909090909	0.2727272727272727	0.0	0.00401227583622683	25
2950	0.014660068687761216	0.0032847843842587644	-0.003284245024586003	0.9779658451601663	-1	0.3333333333333333	1	0.5	4	0.5555555555555556	5	0.36666666666666664	0.5555555555555556	8	5	2	2	0	0.8333333333333334	6	5	11	0.4	0.8	0.7100688538856265	0.9356247764102408	0.7232339898694328	0.8714279542341808	0.8521898235191958	0.8954884483039085	0.8344551818986412	0.9043107473438994	0.5625	0.125	0.0	-0.0003284245024586003	3
1183	0.020743497916875204	0.0028556376831267785	-0.002661219232818975	0.9701502335289299	-1	0.25	1	0.4	4	0.6923076923076923	9	0.35714285714285715	0.5384615384615384	10	7	4	2	0	0.8571428571428571	7	6	15	0.2222222222222222	0.2222222222222222	0.7239434810048511	0.9404856940842438	0.6613469028538773	0.8531501657315477	0.821582635080438	0.7820729371100371	0.7540844621307496	0.8735255918140388	0.6	0.2	0.0	-0.00026612192328189746	11
1325	0.02109199986513528	0.0008930133017253335	0.0008377589960196727	0.9806666210678663	-1	0	0	0.375	3	0.6666666666666666	6	0.3055555555555556	0.6666666666666666	8	6	2	2	0	1.0	6	6	11	0.3333333333333333	0	0.7233269621823126	0.9473778517101025	0.6613469028538773	0.8613542443144754	0.8521898235191958	0.7980770586576424	0.7702413274235635	0.8839611302121408	0.625	0.25	0.0	0.0008377589960196727	19
1527	0.02051260901679639	0.002431258672736983	0.002430724538429734	0.9800566362976553	-1	0	0	0.375	3	0.6666666666666666	6	0.3055555555555556	0.6666666666666666	8	6	2	2	0	1.0	6	6	11	0.3333333333333333	0	0.7239434810048511	0.9435277149431653	0.6613469028538773	0.8613542443144754	0.8521898235191958	0.7980770586576424	0.7702413274235635	0.8813830386000315	0.625	0.25	0.0	0.002430724538429734	46
1085	0.015484298256011766	0.0037837837544307685	-0.003773732631304818	0.9787010006916979	-1	0.3333333333333333	1	0.5	4	0.5555555555555556	5	0.36666666666666664	0.5555555555555556	8	5	2	2	0	0.8333333333333334	6	5	11	0.4	0.8	0.7134817760735347	0.9470734113007616	0.7148521568274665	0.8373009717825204	0.8984562822227588	0.7721214224209217	0.7540844621307496	0.8715082245324867	0.625	0.25	0.0	-0.0003773732631304818	7
3006	0.019596536121689236	0.00241939960562196	0.0024149458414084056	0.9808037814518267	-1	0	0	0.375	3	0.7777777777777778	7	0.36666666666666664	0.6666666666666666	8	6	2	1	0	0.8333333333333334	5	6	11	0.16666666666666666	0.3333333333333333	0.7233269621823126	0.9433724552267215	0.6613469028538773	0.8613542443144754	0.8095126325497872	0.7719633964771516	0.7702413274235635	0.8757726793055726	1.0	0.25	0.0	0.0024149458414084056	17
1584	0.02075077432294405	0.0008838708062207853	0.0007732277689206447	0.9805014555445908	-1	0	0	0.375	3	0.7777777777777778	7	0.36666666666666664	0.6666666666666666	8	6	2	1	0	0.8333333333333334	5	6	11	0.16666666666666666	0.3333333333333333	0.7233269621823126	0.9473778517101025	0.6613469028538773	0.8613542443144754	0.8095126325497872	0.7719633964771516	0.7702413274235635	0.8785594278441556	1.0	0.25	0.0	0.0007732277689206447	17
3853	0.02043575543825514	0.004377785012594799	-0.0031717341027795616	0.9732318989154202	-1	0.3333333333333333	1	0.4444444444444444	4	0.6363636363636364	7	0.325	0.6363636363636364	10	7	2	2	0	0.625	5	8	13	0.4	0.25	0.7242517404161204	0.9493419793348966	0.6613469028538773	0.838374749635207	0.821582635080438	0.778260497023118	0.7702413274235635	0.8748060548524278	0.6	0.3	0.0	-0.00031717341027795616	10
1705	0.019658537072538233	0.0027753158800605453	0.002774551829583189	0.9807472429286805	-1	0	0	0.375	3	0.7777777777777778	7	0.36666666666666664	0.6666666666666666	8	6	2	1	0	0.8333333333333334	5	6	11	0.16666666666666666	0.3333333333333333	0.7233269621823126	0.9433724552267215	0.6613469028538773	0.8613542443144754	0.8095126325497872	0.7719633964771516	0.7702413274235635	0.8757726793055726	1.0	0.25	0.0	0.002774551829583189	58
2155	0.020698930156667142	0.002582091535800161	0.0025804324865593246	0.9802574402376234	-1	0	0	0.2857142857142857	2	0.875	7	0.3333333333333333	0.75	8	6	1	2	0	0.8333333333333334	5	6	10	0.5	0	0.7233269621823126	0.9433724552267215	0.6613469028538773	0.8613542443144754	0.821582635080438	0.8455260801737332	0.7898053660238412	0.8921757952697588	0.625	0.25	0.0	0.0025804324865593246	26
4950	0.005089955230682054	0.004682566646047146	-0.0046825550024981785	0.9632282475755527	-1	0	0	0.6	3	0.6	3	0.7	0.4	3	2	3	3	0	0.4	2	5	7	0.3333333333333333	0.4	0.8627058234477424	0.5510095800514445	0.7064703237855003	0.7205369274868049	0.511231269745245	0.9092142054779169	0.8081185223802186	0.7598733008159351	0.3333333333333333	0.6666666666666666	0.0	-0.00046825550024981786	3
2647	0.015945582900599553	0.003425268764042467	-0.003100158178385483	0.9793192439790327	-1	0	0	0.375	3	0.7777777777777778	7	0.4074074074074074	0.7777777777777778	9	7	1	1	0	0.3333333333333333	9	3	11	0.25	1.0	0.7156616606163659	0.9346972797547877	0.7064703237855003	0.8499038805463145	0.8426053238736939	0.7726038537590478	0.7702413274235635	0.8667707350659782	1.0	0.2222222222222222	0.0	-0.0003100158178385483	2
1650	0.002411371896782608	0.002383358765574051	-0.002383353728965673	0.9827598664447067	-1	0	0	0.75	3	0.3333333333333333	1	0.8333333333333334	0	1	0	3	3	0	0.6666666666666666	2	3	5	0.3333333333333333	0.6666666666666666	0	0	0	0	0	0	0	0	0	0	0	-0.0002383353728965673	10
3278	0.02368421460181679	0.005206022670400345	0.003481287173871682	0.976050960119323	-1	0	0	0.375	3	0.7	7	0.2857142857142857	0.7	9	7	2	2	0	0.8571428571428571	6	7	12	0.3333333333333333	0	0.7309922637482594	0.9395057564184863	0.7064703237855003	0.8492233198282712	0.7764199412258805	0.7667986906181627	0.7702413274235635	0.868437864335282	0.6111111111111112	0.3333333333333333	0.0	0.003481287173871682	60
3052	0.024054166818059323	0.006086103530369989	0.003308792234298297	0.9768395775365426	-1	0	0	0.375	3	0.7	7	0.2857142857142857	0.7	9	7	2	2	0	0.8571428571428571	6	7	12	0.3333333333333333	0	0.7309922637482594	0.9395277445449468	0.7064703237855003	0.8492233198282712	0.7813909469961782	0.7923960315876928	0.7702413274235635	0.8740274806646422	0.6111111111111112	0.3333333333333333	0.0	0.003308792234298297	44
4943	0.027627225323960055	0.006804690492498707	0.004361364315006841	0.9718168744455082	-1	0	0	0.3	3	0.75	9	0.2916666666666667	0.6666666666666666	11	8	2	2	0	0.75	6	8	14	0.4	0	0.7309922637482594	0.9273008255890671	0.7064703237855003	0.8286318280596402	0.7813909469961782	0.8516060510452778	0.7702413274235635	0.8761414877846557	0.5909090909090908	0.45454545454545453	0.0	0.004361364315006841	54
3865	0.02412927740031287	0.0055144369225673395	0.003710998684109168	0.9768600714155303	-1	0	0	0.375	3	0.7	7	0.2857142857142857	0.7	10	7	1	2	0	0.8571428571428571	6	7	12	0.6666666666666666	0	0.7242517404161204	0.9312418979125335	0.7064703237855003	0.8387940710886589	0.8521898235191958	0.7914894789117363	0.7540844621307496	0.865651441891167	0.6	0.5	0.0	0.003710998684109168	25
554	0.003587607299984237	0.0025051527804613016	-0.002505045168386197	0.9758409577911022	-1	0	0	0.5	2	0.75	3	0.6	0.75	4	3	1	2	0	0.4	2	5	6	0.4	0	0.23674663711457095	0.8824204712096041	0.3825854389637082	0.9464870146770543	0.9819199833079859	0.6581460776236631	0.9666441136883835	0.863869767708112	0.625	0.25	0.0	-0.00025050451683861967	21
44	0.022358827423608653	0.0063949598075732006	-0.006291421322126455	0.973818900270555	-1	0.5	2	0.7	7	0.38461538461538464	5	0.42857142857142855	0.3076923076923077	9	4	5	0	0	0.7142857142857143	7	5	15	0.0	0.5	0.29979485227796265	0.9318373921748915	0.4576824359515747	0.929842075870402	0.8811786148762482	0.9180564460928576	0.9296985414675617	0.9268029240417877	0	0	0.0	-0.0006291421322126455	36
4224	0.028802838766792935	0.007036230070753762	0.004798355654803439	0.9722802693098354	-1	0	0	0.3	3	0.75	9	0.2916666666666667	0.6666666666666666	11	8	2	2	0	0.75	6	8	14	0.4	0	0.7309922637482594	0.9273008255890671	0.7064703237855003	0.8286318280596402	0.8426053238736939	0.8716526318672039	0.8081185223802186	0.8821053513301139	0.6363636363636364	0.2727272727272727	0.0	0.004798355654803439	114
1414	0.019943393860798846	0.0022011936588838305	0.0021552522918116216	0.9802376005114299	-1	0	0	0.375	3	0.6666666666666666	6	0.3055555555555556	0.6666666666666666	8	6	2	2	0	1.0	6	6	11	0.3333333333333333	0	0.7239434810048511	0.9435277149431653	0.6613469028538773	0.8613542443144754	0.8521898235191958	0.7980770586576424	0.7702413274235635	0.8813830386000315	0.625	0.25	0.0	0.0021552522918116216	34
4780	0.02786295092269877	0.007009016877785525	0.004235561016288168	0.9722385178139361	-1	0	0	0.3	3	0.75	9	0.2916666666666667	0.6666666666666666	11	8	2	2	0	0.75	6	8	14	0.4	0	0.7309922637482594	0.9273008255890671	0.7064703237855003	0.8286318280596402	0.8426053238736939	0.8716526318672039	0.8081185223802186	0.8821053513301139	0.5909090909090909	0.2727272727272727	0.0	0.004235561016288168	44
1519	0.021283986514362953	0.0038851615408868187	0.003078388891078552	0.9787954060961261	-1	0	0	0.375	3	0.6666666666666666	6	0.3055555555555556	0.6666666666666666	7	6	3	2	0	1.0	6	6	11	0.2222222222222222	0	0.7156616606163659	0.9463190675230951	0.6162234819222542	0.874717073352777	0.8617743231646979	0.7986830150390276	0.7702413274235635	0.8873190014210478	0.6428571428571428	0.14285714285714285	0.0	0.003078388891078552	22
4138	0.02547399723337385	0.006090678172808567	0.004230791242575732	0.9767348481037402	-1	0	0	0.375	3	0.7	7	0.2857142857142857	0.7	9	7	2	2	0	0.8571428571428571	6	7	12	0.3333333333333333	0	0.7175112170839814	0.9347296076739742	0.7064703237855003	0.8499038805463147	0.8617743231646979	0.8398510025459324	0.7702413274235635	0.8826286804378651	0.6111111111111112	0.1111111111111111	0.0	0.004230791242575732	23
3826	0.0281486439136882	0.007148992639121137	0.004355603440205151	0.9722209697058981	-1	0	0	0.3	3	0.75	9	0.2916666666666667	0.6666666666666666	11	8	2	2	0	0.75	6	8	14	0.4	0	0.7309922637482594	0.9273008255890671	0.7064703237855003	0.8286318280596402	0.8426053238736939	0.8716526318672039	0.8081185223802186	0.8821053513301139	0.5909090909090909	0.2727272727272727	0.0	0.004355603440205151	54
2348	0.020661702246518768	0.0031926291715652874	0.002614331218351927	0.9788883577215972	-1	0	0	0.375	3	0.7777777777777778	7	0.36666666666666664	0.6666666666666666	7	6	3	1	0	0.8333333333333334	5	6	11	0.1111111111111111	0.3333333333333333	0.7156616606163659	0.9463190675230951	0.6162234819222542	0.874717073352777	0.8426053238736939	0.7758914641529288	0.7702413274235635	0.8826992438682187	1.0	0.14285714285714285	0.0	0.002614331218351927	24
2292	0.02226188168019809	0.0065906837743203925	-0.006561359322155466	0.9734972287007948	-1	0.5	2	0.6	6	0.46153846153846156	6	0.42857142857142855	0.46153846153846156	10	6	4	2	0	0.7142857142857143	5	7	15	0.25	0.18181818181818182	0.7128652572509961	0.9307058204159284	0.7232339898694328	0.8773313729232696	0.8119981354349359	0.8769729967917083	0.7702413274235635	0.8981056238449842	0.55	0.1	0.0	-0.0006561359322155466	1
444	0.0020261549955542576	0.0018171018033876318	-0.0018169018318682148	0.9846314889645413	-1	0	0	1.0	2	0.0	0	0.75	0	2	0	0	0	0	1.0	2	2	3	0.0	0	0	0	0	0	0	0	0	0	0	0	0	-0.00018169018318682148	13
255	0.0019302716802793276	0.0018828315508287632	-0.0018828103141319465	0.9844266942454076	-1	0	0	1.0	2	0.0	0	1.0	0	1	0	1	0	0	0.3333333333333333	3	1	3	0.0	1.0	0	0	0	0	0	0	0	0	0	0	0	-0.00018828103141319466	17
284	0.006794882949365204	0.003085260342858619	-0.0030623638133528944	0.9755355110345367	-1	0	0	0.5	2	0.75	3	0.6	0.75	4	3	1	0	0	0.4	2	5	6	0.0	0	0.8007642966993892	0.7410852411869254	0.690575353389596	0.8765154181945141	0.7361068630139839	0.8940503760743633	0.8379899608189129	0.8474515019036788	0	0	0.0	-0.00030623638133528945	4
2133	0.020840302791914345	0.0036242245322434465	0.0024970514744520633	0.978094659612353	-1	0	0	0.2857142857142857	2	0.875	7	0.3333333333333333	0.75	7	6	2	2	0	0.8333333333333334	5	6	10	0.2857142857142857	0	0.7156616606163659	0.9463190675230951	0.6162234819222542	0.874717073352777	0.8617743231646979	0.7986830150390276	0.7702413274235635	0.8873190014210478	0.6428571428571428	0.14285714285714285	0.0	0.0024970514744520633	26
221	0.003616613070451623	0.0035209001840139104	-0.003516047085336176	0.9809718465551454	-1	0	0	0.6	3	0.6	3	0.5833333333333334	0.4	3	2	3	2	0	0.75	3	4	7	0.2222222222222222	0.5	0.7175112170839814	0.9313147441992699	0.5055544519851918	0.9177197465607888	0.6734948381472528	0.6343614360442154	0.7702413274235635	0.8649000492450603	0.6666666666666666	0.3333333333333333	0.0	-0.0003516047085336176	18
4917	0.02823254099206876	0.006617419005008108	0.003999682322197421	0.9727907128594184	-1	0	0	0.3	3	0.75	9	0.2916666666666667	0.6666666666666666	11	8	2	2	0	0.75	6	8	14	0.4	0	0.7309922637482594	0.9273008255890671	0.7064703237855003	0.8286318280596402	0.8426053238736939	0.8716526318672039	0.8081185223802186	0.8821053513301139	0.5909090909090909	0.2727272727272727	0.0	0.003999682322197421	22
4788	0.017447378427210943	0.0036438770822647877	-0.0035073383861274838	0.9683328987719169	-1	0	0	0.25	2	0.9	9	0.3333333333333333	0.9	11	9	0	2	0	0.4444444444444444	9	4	12	1.0	0	0.7309922637482594	0.9273008255890671	0.7064703237855003	0.8286318280596402	0.7813909469961782	0.862414733766942	0.7702413274235635	0.879298162604654	0.5909090909090909	0.45454545454545453	0.0	-0.00035073383861274835	6
3027	0.019127086865709315	0.00858156883000952	-0.008244504649567492	0.9677493285458934	-1	0.25	1	0.5	5	0.5833333333333334	7	0.3333333333333333	0.5	10	6	3	1	0	0.8571428571428571	7	6	14	0.16666666666666666	0.2	0.7309922637482594	0.9354353875566301	0.6613469028538773	0.8666801821712364	0.7789054441110294	0.7653621762879248	0.7702413274235635	0.8709281496464737	1.0	0.2	0.0	-0.0008244504649567491	1
1327	0.02205328369995068	0.0012616413430494684	0.0010007517373286983	0.9806080784748465	-1	0	0	0.375	3	0.6666666666666666	6	0.3055555555555556	0.6666666666666666	8	6	2	2	0	1.0	6	6	11	0.3333333333333333	0	0.7239434810048511	0.9475313494298513	0.6613469028538773	0.8613542443144754	0.8521898235191958	0.7980770586576424	0.7702413274235635	0.8840665089843265	0.625	0.375	0.0	0.0010007517373286983	26
89	0.03712100562563822	0.002454974952694884	-0.002108998969312772	0.9433555114871257	-1	0	0	0.1	1	1.0	13	1.0	1.0	14	13	0	0	0	0.06666666666666667	15	1	15	0.0	0	0.2407198256800685	0.9533261376891597	0.6774831588747409	0.7634070191166967	0.659325438550175	0.8477450044212611	0.9201426984840604	0.8774408015506069	0	0	0.0	-0.0002108998969312772	10
3435	0.023970321310254238	0.00523696665113022	0.0032642663152058792	0.976902944295876	-1	0	0	0.375	3	0.7	7	0.2857142857142857	0.7	10	7	1	2	0	0.8571428571428571	6	7	12	0.6666666666666666	0	0.7233269621823126	0.9312204728767295	0.7064703237855003	0.8387940710886589	0.8521898235191958	0.7914894789117363	0.7540844621307496	0.8656384717402027	0.6	0.3	0.0	0.0032642663152058792	10
5024	0.021825557934303626	0.0060715959561250645	-0.005173771545674427	0.975964660096212	-1	0	0	0.4444444444444444	4	0.6363636363636364	7	0.3611111111111111	0.5454545454545454	9	6	3	1	0	1.0	6	6	13	0.14285714285714285	0.2857142857142857	0.7156616606163659	0.9392310344182829	0.7064703237855003	0.8242009207334955	0.8426053238736939	0.8491385549345222	0.8081185223802186	0.8811785644376986	1.0	0.1111111111111111	0.0	-0.0005173771545674427	0
563	0.002303253742382393	0.0021686663714183827	-0.0021686661734136425	0.9778324948385555	-1	0	0	0.5	1	1.0	1	1.0	1.0	2	1	0	0	0	0.3333333333333333	1	3	3	0.0	0	0.6200641269868519	0.7626332049010756	0.7104535278010301	0.7965974029116852	0.45833603996904404	0.8159687863232374	0.8320188536189171	0.7925778239900849	0	0	0.0	-0.00021686661734136425	17
1467	0.020833634478265358	0.0008270511620842576	0.0008060422430877979	0.980454149447563	-1	0	0	0.2857142857142857	2	0.875	7	0.3333333333333333	0.75	8	6	1	2	0	0.8333333333333334	5	6	10	0.5	0	0.7239434810048511	0.9475313494298513	0.6613469028538773	0.8613542443144754	0.821582635080438	0.796732343563242	0.7702413274235635	0.8837818277883698	0.625	0.25	0.0	0.0008060422430877979	17
857	0.021523272251316065	0.0009235545322982654	0.000653580943256231	0.9805005756546517	-1	0	0	0.375	3	0.6666666666666666	6	0.3055555555555556	0.6666666666666666	8	6	2	2	0	1.0	6	6	11	0.3333333333333333	0	0.7239434810048511	0.9475313494298513	0.6613469028538773	0.8613542443144754	0.8521898235191958	0.7980770586576424	0.7702413274235635	0.8840665089843265	0.625	0.25	0.0	0.000653580943256231	88
814	0.01523402083747852	0.004026381623351953	-0.00402413393682448	0.969726477551141	-1	0	0	0.5	3	0.5714285714285714	4	0.45	0.42857142857142855	6	3	2	2	0	0.8	5	4	9	0.4	0	0.7239434810048511	0.9635091351860927	0.6613469028538773	0.867812642651263	0.8906954734980891	0.8163292012386825	0.8344718008793772	0.9016460579050032	0.6666666666666666	0.5	0.0	-0.000402413393682448	3
4271	0.029004073713945432	0.006680399104678858	0.004299449309833675	0.9723511272951834	-1	0	0	0.3	3	0.75	9	0.2916666666666667	0.6666666666666666	11	8	2	2	0	0.75	6	8	14	0.4	0	0.7309922637482594	0.9273008255890671	0.7064703237855003	0.8286318280596402	0.8426053238736939	0.8716526318672039	0.8081185223802186	0.8821053513301139	0.6363636363636364	0.18181818181818182	0.0	0.004299449309833675	30
1665	0.021129166379985888	0.003081696105994035	0.003062505212365402	0.9803983836049297	-1	0	0	0.2857142857142857	2	0.875	7	0.3333333333333333	0.75	8	6	1	2	0	0.8333333333333334	5	6	10	0.5	0	0.7233269621823126	0.9433724552267215	0.6613469028538773	0.8613542443144754	0.821582635080438	0.796732343563242	0.7702413274235635	0.8809909878076334	0.625	0.125	0.0	0.003062505212365402	26
4935	0.028004614971197432	0.006568378467838128	0.004814660770963599	0.9716207358825495	-1	0	0	0.3	3	0.75	9	0.2916666666666667	0.6666666666666666	11	8	2	2	0	0.75	6	8	14	0.4	0	0.7309922637482594	0.9273008255890671	0.7064703237855003	0.8286318280596402	0.7813909469961782	0.8686536839212796	0.8081185223802186	0.8811821000973223	0.5909090909090908	0.18181818181818182	0.0	0.004814660770963599	99
3488	0.040226585136920893	0.005326116830814367	0.0024757577888869305	0.96495159323316	-1	0	0	0.2	2	0.8333333333333334	10	0.25925925925925924	0.8333333333333334	11	10	2	1	0	0.6666666666666666	6	9	14	0.14285714285714285	0	0.7309922637482594	0.9467731275484268	0.7064703237855003	0.8499174482147476	0.7813909469961782	0.7709888416561397	0.7702413274235635	0.8745846074832837	1.0	0.18181818181818182	0.0	0.0024757577888869305	22
344	0.0018319112257291735	0.0017187642996244123	-0.0017187610830592794	0.9751213077959648	-1	0	0	0.5	1	1.0	1	1.0	1.0	1	1	1	1	0	0.3333333333333333	1	3	3	0.16666666666666666	0	0.7326359004229644	0.5	0.6809052050776548	0.5	0.35604204410322887	0.5	0.841146515625616	0.5	1.0	1.0	0.0	-0.00017187610830592793	116
3666	0.019465954789023653	0.002328420402631674	-0.0021627870248976605	0.9723431237374301	-1	0.3333333333333333	1	0.4444444444444444	4	0.6363636363636364	7	0.325	0.6363636363636364	10	7	2	2	0	0.625	5	8	13	0.4	0.25	0.7309922637482594	0.9557503934105962	0.6613469028538773	0.838374749635207	0.821582635080438	0.7850533932062047	0.7702413274235635	0.8812930545051957	0.6	0.3	0.0	-0.00021627870248976604	8
4673	0.02855993132978044	0.006939681423933007	0.0047868747831544866	0.9724694895916494	-1	0	0	0.3	3	0.75	9	0.2916666666666667	0.6666666666666666	11	8	2	2	0	0.75	6	8	14	0.4	0	0.7309922637482594	0.9273008255890671	0.7064703237855003	0.8286318280596402	0.8426053238736939	0.8716526318672039	0.8081185223802186	0.8821053513301139	0.6363636363636364	0.2727272727272727	0.0	0.0047868747831544866	51
4373	0.02842766703224062	0.005859126572128524	0.004206433190422869	0.972947991946471	-1	0	0	0.2222222222222222	2	0.9090909090909091	10	0.325	0.7272727272727273	10	8	2	3	0	0.625	5	8	13	0.5	0	0.7309922637482594	0.9351800913856663	0.7064703237855003	0.8381685055898337	0.7153735351061731	0.8689794093279535	0.8081185223802186	0.8878120955386678	0.5	0.4	0.0	0.004206433190422869	45
2104	0.02176680386843033	0.003060478441276662	0.0020921153271860247	0.9788043876676291	-1	0	0	0.375	3	0.6666666666666666	6	0.3055555555555556	0.6666666666666666	7	6	3	2	0	1.0	6	6	11	0.2222222222222222	0	0.7156616606163659	0.9463190675230951	0.6162234819222542	0.874717073352777	0.8617743231646979	0.7986830150390276	0.7702413274235635	0.8873190014210478	0.6428571428571428	0.14285714285714285	0.0	0.0020921153271860247	16
3599	0.015851174061294538	0.007408652860340246	-0.006364729995024263	0.9618697061444892	-1	0	0	0.3	3	0.7692307692307693	10	0.42857142857142855	0.7692307692307693	11	10	3	2	0	0.7142857142857143	5	7	15	0.2222222222222222	0	0.7309922637482594	0.9309400022486037	0.7064703237855003	0.8397883930022461	0.7813909469961782	0.8330908179661938	0.7702413274235635	0.8760113281075672	0.5454545454545454	0.18181818181818182	0.0	-0.0006364729995024263	2
4864	0.01094854836457052	0.0057098466420193675	-0.005617928177499404	0.9709703280470025	-1	0	0	0.5	5	0.5384615384615384	7	0.375	0.5384615384615384	11	7	3	1	0	0.625	8	5	15	0.16666666666666666	0.36363636363636365	0.7309922637482594	0.9285267436030232	0.7064703237855003	0.8397883930022461	0.7813909469961782	0.8308406596789862	0.7702413274235635	0.8740782338377052	1.0	0.18181818181818182	0.0	-0.0005617928177499404	1
4477	0.027103908396222804	0.005033301671872538	0.004526113965291331	0.9706847431348514	-1	0	0	0.3	3	0.75	9	0.2916666666666667	0.6666666666666666	10	8	3	3	0	0.75	6	8	14	0.375	0	0.7242517404161204	0.9312418979125335	0.7064703237855003	0.8387940710886589	0.821582635080438	0.8587227273479436	0.7898053660238412	0.882878553821285	0.5	0.2	0.0	0.004526113965291331	31
3539	0.024030693029520416	0.005071343782281891	0.0035424421415867695	0.9769813246331981	-1	0	0	0.375	3	0.7	7	0.2857142857142857	0.7	10	7	1	2	0	0.8571428571428571	6	7	12	0.6666666666666666	0	0.7233269621823126	0.9312204728767295	0.7064703237855003	0.8387940710886589	0.8521898235191958	0.7914894789117363	0.7540844621307496	0.8656384717402027	0.6	0.5	0.0	0.0035424421415867695	44
4667	0.028151934513415133	0.00699432806264237	0.0038615349128775737	0.9724072102110519	-1	0	0	0.3	3	0.75	9	0.2916666666666667	0.6666666666666666	11	8	2	2	0	0.75	6	8	14	0.4	0	0.7309922637482594	0.9273008255890671	0.7064703237855003	0.8286318280596402	0.8426053238736939	0.8716526318672039	0.8081185223802186	0.8821053513301139	0.5909090909090909	0.2727272727272727	0.0	0.0038615349128775737	19
3728	0.023608457523593473	0.005496509109146795	0.003384387539936821	0.9771272412948959	-1	0	0	0.375	3	0.7	7	0.2857142857142857	0.7	10	7	1	2	0	0.8571428571428571	6	7	12	0.6666666666666666	0	0.7242517404161204	0.9312418979125335	0.7064703237855003	0.8387940710886589	0.8521898235191958	0.7914894789117363	0.7540844621307496	0.865651441891167	0.6000000000000001	0.4	0.0	0.003384387539936821	18
808	0.0104223207659125	0.0024476089167556566	-0.0024323289745996914	0.9732760588819908	-1	0.25	1	0.5	5	0.6153846153846154	8	0.2777777777777778	0.6153846153846154	11	8	3	1	0	0.6666666666666666	6	9	15	0.14285714285714285	0.6666666666666666	0.7168946982614429	0.9527619240981395	0.6162234819222542	0.8573933044854178	0.8426053238736939	0.7649131609803185	0.7702413274235635	0.8800171738836015	1.0	0.09090909090909091	0.0	-0.00024323289745996915	13
3659	0.024382659823108756	0.006099968106674771	0.0035245450435496353	0.9769372531281727	-1	0	0	0.375	3	0.7	7	0.2857142857142857	0.7	9	7	2	2	0	0.8571428571428571	6	7	12	0.3333333333333333	0	0.7309922637482594	0.9395277445449468	0.7064703237855003	0.8492233198282712	0.8426053238736939	0.7949352770640405	0.7702413274235635	0.8745954696411783	0.6111111111111112	0.3333333333333333	0.0	0.0035245450435496353	46
4816	0.027780776308251307	0.006017026303082377	0.004235018853277435	0.9728657656583725	-1	0	0	0.2222222222222222	2	0.9090909090909091	10	0.325	0.7272727272727273	10	8	2	2	0	0.625	5	8	13	0.3333333333333333	0	0.7309922637482594	0.9351800913856663	0.7064703237855003	0.8381685055898337	0.745980723544931	0.8729813265240378	0.8081185223802186	0.8889891057347998	0.6	0.2	0.0	0.004235018853277435	27
2795	0.017120648277346304	0.0046602967804911175	-0.004366882336178872	0.975238909940161	-1	0	0	0.25	2	0.9	9	0.4	0.9	11	9	0	2	0	0.3	10	3	12	1.0	0	0.7309922637482594	0.9309494605900264	0.7064703237855003	0.8397883930022461	0.8426053238736939	0.7822700331344468	0.737179111264354	0.863616148193328	0.5909090909090908	0.2727272727272727	0.0	-0.0004366882336178872	5
4916	0.028435441186695186	0.006813650851107761	0.004775896748971202	0.9718913680391936	-1	0	0	0.3	3	0.75	9	0.2916666666666667	0.6666666666666666	11	8	2	2	0	0.75	6	8	14	0.4	0	0.7309922637482594	0.9273008255890671	0.7064703237855003	0.8286318280596402	0.8426053238736939	0.8716526318672039	0.8081185223802186	0.8821053513301139	0.6363636363636364	0.09090909090909091	0.0	0.004775896748971202	50
768	0.023908576881753674	0.010571769185014006	-0.010416474796123001	0.9709520143829408	-1	0	0	0.2222222222222222	2	0.9090909090909091	10	0.37142857142857144	0.7272727272727273	10	8	2	1	0	0.7142857142857143	5	7	13	0.16666666666666666	0	0.7309922637482594	0.944038749502678	0.7064703237855003	0.8498346556862301	0.7813909469961782	0.7790519115459145	0.7540844621307496	0.8743141431515598	1.0	0.3	0.0	-0.0010416474796123	2
2178	0.009432270391997477	0.0034783053800466483	-0.003456099804049323	0.9807405793015971	-1	0	0	0.5	3	0.6666666666666666	4	0.5333333333333333	0.5	5	3	2	1	0	0.6	5	3	8	0.16666666666666666	0.6666666666666666	0.7100688538856265	0.9633417548152976	0.7232339898694328	0.843705769806899	0.8617743231646979	0.6840921492900975	0.8835137957687655	0.8709245775259159	1.0	0.2	0.0	-0.0003456099804049323	5
446	0.0016739166626642307	0.001631623174149796	-0.001631623173781946	0.9852480534238544	-1	0	0	0	0	0	0	1.0	0	0	0	0	2	0	1.0	1	1	1	0.5	0	0	0	0	0	0	0	0	0	0	0	0	-0.1	1
4320	0.028546810590844032	0.0070884482484188435	0.004669927903220644	0.9724150139634962	-1	0	0	0.3	3	0.75	9	0.2916666666666667	0.6666666666666666	11	8	2	2	0	0.75	6	8	14	0.4	0	0.7309922637482594	0.9273008255890671	0.7064703237855003	0.8286318280596402	0.8426053238736939	0.8716526318672039	0.8081185223802186	0.8821053513301139	0.5909090909090909	0.2727272727272727	0.0	0.004669927903220644	104
175	0.0025321332706046314	0.0024621649389778228	-0.002451348914775951	0.9824126599049716	-1	0	0	1.0	1	0	0	1.0	0	0	0	1	1	0	0.5	1	2	2	0.16666666666666666	0	0	0	0	0	0	0	0	0	0	0	0	-0.1	1
1014	0.02089388111412159	0.0007025938540144227	0.0006337608422653105	0.9805051120120122	-1	0	0	0.2857142857142857	2	0.875	7	0.3333333333333333	0.75	8	6	1	2	0	0.8333333333333334	5	6	10	0.5	0	0.7233269621823126	0.9473778517101025	0.6613469028538773	0.8613542443144754	0.8521898235191958	0.7980770586576424	0.7702413274235635	0.8839611302121408	0.625	0.25	0.0	0.0006337608422653105	31
1598	0.020237161647543637	0.003257354209486916	0.0031295152986287964	0.9787757306465694	-1	0	0	0.2857142857142857	2	0.875	7	0.3333333333333333	0.75	7	6	2	2	0	0.8333333333333334	5	6	10	0.2857142857142857	0	0.7168946982614429	0.9464844382895383	0.6162234819222542	0.874717073352777	0.8617743231646979	0.7986830150390276	0.7702413274235635	0.8874276088061431	0.6428571428571428	0.14285714285714285	0.0	0.0031295152986287964	24
1068	0.031022461935262	0.002747482220132039	0.0015208753882701986	0.9496222771294338	-1	0	0	0.25	2	0.8888888888888888	8	0.34375	0.7777777777777778	8	7	2	2	0	0.5	4	8	11	0.2857142857142857	0	0.7100688538856265	0.9253951277332969	0.6697287358958435	0.8470095234749796	0.9351382412808196	0.79272880715185	0.7702413274235635	0.8649392735091915	0.625	0.125	0.0	0.0015208753882701986	17
3687	0.02413778000277462	0.005583562269227694	0.0032080827526050713	0.9770113695374801	-1	0	0	0.375	3	0.7	7	0.2857142857142857	0.7	10	7	1	2	0	0.8571428571428571	6	7	12	0.6666666666666666	0	0.7236352215935818	0.9312887199320032	0.7064703237855003	0.8387940710886589	0.8521898235191958	0.7914894789117363	0.7540844621307496	0.8656797960546053	0.6	0.3	0.0	0.0032080827526050713	22
2635	0.015192476374862185	0.003989491771973356	-0.00398443236578288	0.9766031940022049	-1	0.5	1	0.5714285714285714	4	0.5	4	0.4166666666666667	0.5	8	4	1	2	0	0.6666666666666666	6	4	10	1.0	0.5	0.7100688538856265	0.9356247764102408	0.7232339898694328	0.8714279542341808	0.8521898235191958	0.8954884483039085	0.8344551818986412	0.9043107473438994	0.5625	0.125	0.0	-0.000398443236578288	7
2349	0.021069728426544032	0.0035376395142169446	0.0031475313543347905	0.9782178728885729	-1	0	0	0.2857142857142857	2	0.875	7	0.3333333333333333	0.75	7	6	2	2	0	0.8333333333333334	5	6	10	0.2857142857142857	0	0.7150451417938275	0.9463023660078924	0.6162234819222542	0.874717073352777	0.8617743231646979	0.7986830150390276	0.7702413274235635	0.8873080451653862	0.6428571428571428	0.42857142857142855	0.0	0.0031475313543347905	72
2159	0.0208914149089673	0.0034023078144132623	0.0027316092938339	0.9789289659461161	-1	0	0	0.375	3	0.7777777777777778	7	0.36666666666666664	0.6666666666666666	7	6	3	1	0	0.8333333333333334	5	6	11	0.1111111111111111	0.3333333333333333	0.7156616606163659	0.9463190675230951	0.6162234819222542	0.874717073352777	0.8426053238736939	0.7758914641529288	0.7702413274235635	0.8826992438682187	1.0	0.14285714285714285	0.0	0.0027316092938339	44
1370	0.0193898187648111	0.002424315311005912	0.00242039005464146	0.980444340733983	-1	0	0	0.375	3	0.6666666666666666	6	0.3055555555555556	0.6666666666666666	8	6	2	2	0	1.0	6	6	11	0.3333333333333333	0	0.7239434810048511	0.9435277149431653	0.6613469028538773	0.8613542443144754	0.8521898235191958	0.7980770586576424	0.7702413274235635	0.8813830386000315	0.625	0.25	0.0	0.00242039005464146	18
858	0.019670672400876596	0.0013719159465481977	-0.0010927021141560703	0.9774928296561317	-1	0.25	1	0.5	5	0.6153846153846154	8	0.3125	0.6153846153846154	11	8	3	1	0	0.75	6	8	15	0.14285714285714285	0.4444444444444444	0.7156616606163659	0.955959736203011	0.7064703237855003	0.8412008539576358	0.8426053238736939	0.7539217330118205	0.7702413274235635	0.8759705643016776	1.0	0.18181818181818182	0.0	-0.00010927021141560703	26
4854	0.028535748774041365	0.006756357765562455	0.004254901177016426	0.9724978303061508	-1	0	0	0.3	3	0.75	9	0.2916666666666667	0.6666666666666666	11	8	2	2	0	0.75	6	8	14	0.4	0	0.7309922637482594	0.9273008255890671	0.7064703237855003	0.8286318280596402	0.7813909469961782	0.869995970389214	0.8081185223802186	0.8815938633225098	0.5909090909090908	0.2727272727272727	0.0	0.004254901177016426	19
4073	0.027843954847371902	0.00673956527744385	0.004447916512748839	0.9718389465358783	-1	0	0	0.3	3	0.75	9	0.2916666666666667	0.6666666666666666	11	8	2	2	0	0.75	6	8	14	0.4	0	0.7309922637482594	0.9273008255890671	0.7064703237855003	0.8286318280596402	0.7813909469961782	0.862414733766942	0.7702413274235635	0.879298162604654	0.5909090909090909	0.45454545454545453	0.0	0.004447916512748839	35
1972	0.008617213610962125	0.0033125741851353333	-0.003290750988709703	0.9810451193571823	-1	0	0	0.5	2	0.75	3	0.6	0.75	4	3	1	2	0	0.4	5	2	6	0.4	0	0.4906547567364239	0.9722393861440645	0.7339172782107297	0.8680387462258158	0.930887161582349	0.6774662228384968	0.9302017583410432	0.8870164419018712	0.75	0.25	0.0	-0.0003290750988709703	3
3583	0.023577756817772993	0.005963638656824321	0.0038381184486571897	0.9767457582535095	-1	0	0	0.375	3	0.7	7	0.2857142857142857	0.7	9	7	2	2	0	0.8571428571428571	6	7	12	0.3333333333333333	0	0.7309922637482594	0.9395277445449468	0.7064703237855003	0.8492233198282712	0.8426053238736939	0.7949352770640405	0.7702413274235635	0.8745954696411783	0.6111111111111112	0.3333333333333333	0.0	0.0038381184486571897	107
1323	0.020410214862309276	0.0022592586235801056	-0.001587252404792102	0.9796160759959328	-1	0	0	0.375	3	0.6666666666666666	6	0.3142857142857143	0.6666666666666666	8	6	2	2	0	0.7142857142857143	5	7	11	0.3333333333333333	0	0.7137900354848039	0.9552397945811936	0.6162234819222542	0.8424143189507167	0.9675691206404098	0.8274612354317805	0.8344551818986412	0.8910549009874179	0.625	0.25	0.0	-0.0001587252404792102	15
3962	0.028080457217666322	0.007136736613338642	0.004121974626828027	0.9724660179761805	-1	0	0	0.3	3	0.75	9	0.2916666666666667	0.6666666666666666	11	8	2	2	0	0.75	6	8	14	0.4	0	0.7309922637482594	0.9273008255890671	0.7064703237855003	0.8286318280596402	0.8426053238736939	0.8716526318672039	0.8081185223802186	0.8821053513301139	0.5909090909090909	0.45454545454545453	0.0	0.004121974626828027	68
3472	0.02423513560404914	0.0054752026382298485	0.0037431228887032	0.9771599293447283	-1	0	0	0.375	3	0.7	7	0.2857142857142857	0.7	10	7	1	2	0	0.8571428571428571	6	7	12	0.6666666666666666	0	0.7242517404161204	0.9312418979125335	0.7064703237855003	0.8387940710886589	0.8521898235191958	0.7914894789117363	0.7540844621307496	0.865651441891167	0.6	0.3	0.0	0.0037431228887032	35
1387	0.015688873804247605	0.005306481473071151	-0.005304274529847219	0.9775747059123252	-1	0.3333333333333333	1	0.625	5	0.4444444444444444	4	0.4583333333333333	0.4444444444444444	7	4	3	1	0	0.6666666666666666	6	4	11	0.14285714285714285	0.8	0.7100688538856265	0.946289561229713	0.7232339898694328	0.852039553885335	0.8617743231646979	0.7475548598707702	0.7702413274235635	0.8700891970209316	1.0	0.14285714285714285	0.0	-0.000530427452984722	0
1997	0.019266277320885292	0.00298388432581036	0.0029831283511415753	0.9805561110954872	-1	0	0	0.375	3	0.7777777777777778	7	0.36666666666666664	0.6666666666666666	8	6	2	1	0	0.8333333333333334	5	6	11	0.16666666666666666	0.3333333333333333	0.7233269621823126	0.9433724552267215	0.6613469028538773	0.8613542443144754	0.8095126325497872	0.7719633964771516	0.7702413274235635	0.8757726793055726	1.0	0.25	0.0	0.0029831283511415753	14
4800	0.028070598458105462	0.0067470960788966515	0.0044680462113669125	0.9721524014128242	-1	0	0	0.3	3	0.75	9	0.2916666666666667	0.6666666666666666	11	8	2	2	0	0.75	6	8	14	0.4	0	0.7309922637482594	0.9273008255890671	0.7064703237855003	0.8286318280596402	0.7813909469961782	0.869995970389214	0.8081185223802186	0.8815938633225098	0.6363636363636364	0.2727272727272727	0.0	0.0044680462113669125	63
198	0.0035076261793099343	0.0031007943292479393	-0.0031006510729623933	0.9827139281100565	-1	0	0	0.3333333333333333	1	1.0	2	1.0	1.0	3	2	0	0	0	0.25	1	4	4	0.0	0	0.31280961335187174	0.7434048839804592	0.462447264573694	0.6380990158532535	0.8094140361960074	0.9326233163215573	0.8889486001440213	0.8052635012309934	0	0	0.0	-0.0003100651072962393	12
2319	0.02252970066824934	0.004594274983750528	0.003707679968092023	0.9767320345188314	-1	0	0	0.25	2	0.8888888888888888	8	0.3142857142857143	0.7777777777777778	9	7	1	2	0	0.7142857142857143	5	7	11	0.5	0	0.7309922637482594	0.9395057564184863	0.7064703237855003	0.8492233198282712	0.7764199412258805	0.7667986906181627	0.7702413274235635	0.868437864335282	0.5555555555555556	0.3333333333333333	0.0	0.003707679968092023	29
1331	0.02154345043090509	0.0006410037721149555	0.0006388719182049757	0.9807259744591985	-1	0	0	0.375	3	0.6666666666666666	6	0.3055555555555556	0.6666666666666666	8	6	2	2	0	1.0	6	6	11	0.3333333333333333	0	0.7239434810048511	0.9475313494298513	0.6613469028538773	0.8613542443144754	0.8521898235191958	0.7980770586576424	0.7702413274235635	0.8840665089843265	0.625	0.25	0.0	0.0006388719182049757	36
3954	0.028196564376564592	0.006634119029624559	0.004352541858279012	0.9713095795734986	-1	0	0	0.3	3	0.75	9	0.2916666666666667	0.6666666666666666	11	8	2	2	0	0.75	6	8	14	0.4	0	0.7309922637482594	0.9273545122001929	0.7064703237855003	0.8286318280596402	0.7813909469961782	0.862414733766942	0.7702413274235635	0.8793263431081704	0.5909090909090909	0.45454545454545453	0.0	0.004352541858279012	43
449	0.0023323755009604305	0.0022794017500376664	-0.0022785642967027555	0.9830931267636468	-1	0	0	1.0	1	0	0	1.0	0	1	0	0	0	0	0.5	2	1	2	0.0	0	0	0	0	0	0	0	0	0	0	0	0	-0.00022785642967027556	18
2492	0.02331231500354651	0.004743928715008617	0.0029343789078567183	0.9764563217838297	-1	0	0	0.25	2	0.8888888888888888	8	0.3142857142857143	0.7777777777777778	9	7	1	2	0	0.7142857142857143	5	7	11	0.5	0	0.7309922637482594	0.9395057564184863	0.7064703237855003	0.8492233198282712	0.7764199412258805	0.7667986906181627	0.7702413274235635	0.868437864335282	0.5555555555555556	0.3333333333333333	0.0	0.0029343789078567183	27
819	0.021591861277111976	0.0006600491324581285	0.0005470725827259938	0.980615023134834	-1	0	0	0.375	3	0.6666666666666666	6	0.3055555555555556	0.6666666666666666	8	6	2	2	0	1.0	6	6	11	0.3333333333333333	0	0.7239434810048511	0.9475313494298513	0.6613469028538773	0.8613542443144754	0.8521898235191958	0.7980770586576424	0.7702413274235635	0.8840665089843265	0.625	0.375	0.0	0.0005470725827259938	111
26	0.02789608830785906	0.008120772088112422	-0.008011847594507309	0.9188464835398396	-1	0	0	0.3	3	0.7692307692307693	10	0.2777777777777778	0.6923076923076923	12	9	2	0	0	0.6666666666666666	6	9	15	0.0	0	0.6076893962013835	0.9050346074162023	0.6617058517349438	0.9598775030148161	0.7194904347333342	0.8668908911958598	0.8786821213603822	0.9194100079904268	0	0	0.0	-0.0008011847594507309	30
24	0.037773146021122944	0.007730930709415226	-0.007536075521060835	0.9280885505445672	-1	0	0	0.3	3	0.6923076923076923	9	0.30612244897959184	0.6153846153846154	11	8	3	1	0	1.0	7	7	15	0.14285714285714285	0	0.44651432179482714	0.950632142698447	0.5456872048580228	0.9332246593340687	0.7345236833537686	0.8801332622193799	0.7773880470588197	0.9261917530741809	1.0	0.09090909090909091	0.0	-0.0007536075521060835	28
2539	0.020956364109471794	0.0033662939640099615	0.003150590379059428	0.9790694293192966	-1	0	0	0.375	3	0.7777777777777778	7	0.36666666666666664	0.6666666666666666	7	6	3	1	0	0.8333333333333334	5	6	11	0.1111111111111111	0.3333333333333333	0.7156616606163659	0.9463190675230951	0.6162234819222542	0.874717073352777	0.8426053238736939	0.7758914641529288	0.7702413274235635	0.8826992438682187	1.0	0.14285714285714285	0.0	0.003150590379059428	44
1575	None	None	None	None	None	0.3333333333333333	1	0.5555555555555556	5	0.5454545454545454	6	0.5416666666666666	0.45454545454545453	8	5	4	1	0	0.6666666666666666	6	4	13	0.1111111111111111	0.4444444444444444	0.7233269621823126	0.9433724552267215	0.6613469028538773	0.8613542443144754	0.8095126325497872	0.7719633964771516	0.7702413274235635	0.8757726793055726	1.0	0.25	0.0	None	0
3041	0.024200185704073535	0.00540056063846583	0.003302533901282642	0.9770506924309401	-1	0	0	0.375	3	0.7	7	0.2857142857142857	0.7	10	7	1	2	0	0.8571428571428571	6	7	12	0.6666666666666666	0	0.7242517404161204	0.9312418979125335	0.7064703237855003	0.8387940710886589	0.8521898235191958	0.7914894789117363	0.7540844621307496	0.865651441891167	0.6	0.3	0.0	0.003302533901282642	25
3978	0.02852837683167694	0.0070215750720299475	0.004367397120097995	0.972562204539861	-1	0	0	0.3	3	0.75	9	0.2916666666666667	0.6666666666666666	11	8	2	2	0	0.75	6	8	14	0.4	0	0.7309922637482594	0.9273008255890671	0.7064703237855003	0.8286318280596402	0.8426053238736939	0.8716526318672039	0.8081185223802186	0.8821053513301139	0.5909090909090909	0.2727272727272727	0.0	0.004367397120097995	61
531	0.022678562713913275	0.006774948923516895	-0.006455093084729706	0.945675309194795	-1	0	0	0.3	3	0.7692307692307693	10	0.375	0.6923076923076923	11	9	3	0	0	0.4	10	4	15	0.0	0.14285714285714285	0.7348289181238351	0.8776412862380235	0.7335074263457594	0.9545916760969579	0.3470880117188855	0.9373798613505672	0.8898833524604588	0.9291665698106725	0	0	0.0	-0.0006455093084729706	7
3319	0.023773132449812506	0.005702706945132989	0.0032253404155225636	0.9766021594529862	-1	0	0	0.375	3	0.7	7	0.2857142857142857	0.7	9	7	2	2	0	0.8571428571428571	6	7	12	0.3333333333333333	0	0.7309922637482594	0.9395057564184863	0.7064703237855003	0.8492233198282712	0.7042462162522034	0.7956985566539748	0.7702413274235635	0.8747526585579477	0.6111111111111112	0.3333333333333333	0.0	0.0032253404155225636	31
2269	0.014626225229830548	0.0033428813435605344	-0.003341993558824755	0.9720830912333703	-1	0	0	0.5	3	0.5	3	0.4	0.5	5	3	2	2	0	0.8	5	4	8	0.3333333333333333	0	0.7100688538856265	0.9059323575263895	0.7232339898694328	0.8299636686891331	0.9351382412808196	0.8555437466060563	0.8653450871143334	0.8671925006207399	0.7	0.2	0.0	-0.0003341993558824755	7
2512	0.02114778204504706	0.0031899129549092945	0.0027222813536639293	0.9782881232927477	-1	0	0	0.2857142857142857	2	0.875	7	0.3333333333333333	0.75	7	6	2	2	0	0.8333333333333334	5	6	10	0.2857142857142857	0	0.7156616606163659	0.9463190675230951	0.6162234819222542	0.874717073352777	0.8617743231646979	0.7986830150390276	0.7702413274235635	0.8873190014210478	0.5714285714285714	0.14285714285714285	0.0	0.0027222813536639293	46
203	0.0021235224529202726	0.0020680063167457362	-0.002068006294848387	0.9848354039906386	-1	0	0	1.0	2	0.0	0	0.75	0	2	0	0	1	0	1.0	2	2	3	0.5	0	0	0	0	0	0	0	0	0	0	0	0	-0.0002068006294848387	83
1746	0.020561581352367526	0.002563673491799433	0.0025496509065460965	0.9800385379773302	-1	0	0	0.2857142857142857	2	0.875	7	0.3333333333333333	0.75	8	6	1	2	0	0.8333333333333334	5	6	10	0.5	0	0.7233269621823126	0.9433724552267215	0.6613469028538773	0.8613542443144754	0.8521898235191958	0.7980770586576424	0.7702413274235635	0.881281586963841	0.625	0.25	0.0	0.0025496509065460965	28
2999	0.020580955709514882	0.006375028860820471	-0.006346588297950647	0.9745634711879035	-1	0.25	1	0.5	5	0.5384615384615384	7	0.35714285714285715	0.5384615384615384	11	7	3	2	0	0.8571428571428571	6	7	15	0.3333333333333333	0.4444444444444444	0.7309922637482594	0.9542281405388887	0.6162234819222542	0.8567582472494969	0.8426053238736939	0.7845031855629264	0.7702413274235635	0.8848640016005714	0.5909090909090909	0.18181818181818182	0.0	-0.0006346588297950647	1
3386	0.025156208355076	0.003197606132033929	0.0029175911107802897	0.9769365546731366	-1	0	0	0.375	3	0.7	7	0.2857142857142857	0.7	10	7	1	2	0	0.8571428571428571	6	7	12	0.6666666666666666	0	0.7242517404161204	0.9312418979125335	0.7064703237855003	0.8430914522607807	0.8521898235191958	0.7914894789117363	0.7540844621307496	0.8668921214694109	0.6	0.3	0.0	0.0029175911107802897	28
3815	0.02396746180624929	0.0058689918393279375	0.003515387489312279	0.9766093178532917	-1	0	0	0.375	3	0.7	7	0.2857142857142857	0.7	9	7	2	2	0	0.8571428571428571	6	7	12	0.3333333333333333	0	0.7309922637482594	0.9395277445449468	0.7064703237855003	0.8492233198282712	0.8426053238736939	0.7949352770640405	0.7702413274235635	0.8745954696411783	0.6111111111111112	0.3333333333333333	0.0	0.003515387489312279	18
4638	0.014929683806602015	0.003412845432340119	-0.0034122459519534717	0.9674440823377852	-1	0	0	0.25	2	0.8888888888888888	8	0.3142857142857143	0.6666666666666666	8	6	2	2	0	0.7142857142857143	7	5	11	0.3333333333333333	0	0.7901085202658619	0.9513386409736688	0.7064703237855003	0.7925864932499184	0.8521898235191958	0.8893920580486562	0.8081185223802186	0.8940416338345255	0.625	0.375	0.0	-0.00034122459519534716	1
2203	0.016832089400263154	0.0038501694510212274	-0.003699261224936658	0.9794065302737818	-1	0	0	0.375	3	0.7777777777777778	7	0.4074074074074074	0.7777777777777778	8	7	2	1	0	0.3333333333333333	9	3	11	0.14285714285714285	1.0	0.7128652572509961	0.9373333699750451	0.6697287358958435	0.8620997319965398	0.8521898235191958	0.7731658024818835	0.7702413274235635	0.8722990868513404	1.0	0.125	0.0	-0.0003699261224936658	9
1321	0.0197589343126973	0.0024106666703700742	0.002410575383091583	0.9803274299035636	-1	0	0	0.375	3	0.6666666666666666	6	0.3055555555555556	0.6666666666666666	8	6	2	2	0	1.0	6	6	11	0.3333333333333333	0	0.7239434810048511	0.9435277149431653	0.6613469028538773	0.8613542443144754	0.8521898235191958	0.7980770586576424	0.7702413274235635	0.8813830386000315	0.625	0.25	0.0	0.002410575383091583	123
141	0.002045879871126294	0.001994253671780499	-0.001992115827203154	0.9833287735691669	-1	0	0	1.0	1	0	0	1.0	0	1	0	0	1	0	0.5	2	1	2	0.3333333333333333	0	0	0	0	0	0	0	0	0	0	0	0	-0.00019921158272031542	53
3608	0.012294410882671199	0.003804853382381744	-0.003786096001255372	0.972612673148575	-1	0	0	0.3333333333333333	2	0.8571428571428571	6	0.42857142857142855	0.5714285714285714	6	4	2	2	0	0.42857142857142855	7	3	9	0.3333333333333333	0	0.7901085202658619	0.9652384416800825	0.7064703237855003	0.8243011396904533	0.740333078739042	0.7955048911691851	0.8708286098094002	0.8885505216221694	0.6666666666666666	0.5	0.0	-0.00037860960012553723	4
3448	0.02227509310443175	0.004899686564556342	0.003183500562349491	0.9763295146716838	-1	0	0	0.375	3	0.7	7	0.2857142857142857	0.7	9	7	2	2	0	0.8571428571428571	6	7	12	0.3333333333333333	0	0.7309922637482594	0.9396563639750745	0.7064703237855003	0.8492233198282712	0.8426053238736939	0.7949352770640405	0.7702413274235635	0.8746782923897665	0.6111111111111112	0.3333333333333333	0.0	0.003183500562349491	8
3340	0.02150855732297659	0.002531968095478292	0.0025015737002308533	0.9811793488939546	-1	0	0	0.375	3	0.6666666666666666	6	0.3055555555555556	0.6666666666666666	9	6	1	2	0	1.0	6	6	11	0.6666666666666666	0	0.7156616606163659	0.9346972797547877	0.7064703237855003	0.8499038805463145	0.8617743231646979	0.8384176194118798	0.7702413274235635	0.8822431581642428	0.6111111111111112	0.2222222222222222	0.0	0.0025015737002308533	8
1205	0.020614028916495896	0.0007770007201537459	0.0007008001050793579	0.9805540387906789	-1	0	0	0.2857142857142857	2	0.875	7	0.3333333333333333	0.75	8	6	1	2	0	0.8333333333333334	5	6	10	0.5	0	0.7233269621823126	0.9473778517101025	0.6613469028538773	0.8613542443144754	0.740333078739042	0.8063277017345961	0.8012011106474124	0.8857274025892757	0.625	0.375	0.0	0.0007008001050793579	16
3330	0.021766308117781206	0.004885696067056551	0.0032663385414744704	0.9764016891583667	-1	0	0	0.375	3	0.7	7	0.2857142857142857	0.7	9	7	2	2	0	0.8571428571428571	6	7	12	0.3333333333333333	0	0.7309922637482594	0.9396563639750745	0.7064703237855003	0.8492233198282712	0.8426053238736939	0.7949352770640405	0.7702413274235635	0.8746782923897665	0.6666666666666666	0.3333333333333333	0.0	0.0032663385414744704	34
1868	0.0197836686380537	0.0032073353681209534	0.0024406101909998736	0.9789094472930915	-1	0	0	0.375	3	0.7777777777777778	7	0.36666666666666664	0.6666666666666666	7	6	3	1	0	0.8333333333333334	5	6	11	0.1111111111111111	0.3333333333333333	0.7156616606163659	0.9463190675230951	0.6162234819222542	0.874717073352777	0.8426053238736939	0.7758914641529288	0.7702413274235635	0.8826992438682187	1.0	0.14285714285714285	0.0	0.0024406101909998736	41
3582	0.023058947193381956	0.004658131691778899	0.0033766681464304387	0.9760253539686097	-1	0	0	0.375	3	0.7	7	0.2857142857142857	0.7	9	7	2	2	0	0.8571428571428571	6	7	12	0.3333333333333333	0	0.7309922637482594	0.9394985802932543	0.7064703237855003	0.8492233198282712	0.649356123216168	0.8310129134210185	0.8081185223802186	0.8830196655362149	0.6111111111111112	0.3333333333333333	0.0	0.0033766681464304387	41
1028	0.021816864459498465	0.0009518827455563723	0.0007090831920330201	0.9807578262586067	-1	0	0	0.375	3	0.6666666666666666	6	0.3055555555555556	0.6666666666666666	8	6	2	2	0	1.0	6	6	11	0.3333333333333333	0	0.7239434810048511	0.9475313494298513	0.6613469028538773	0.8613542443144754	0.8521898235191958	0.7980770586576424	0.7702413274235635	0.8840665089843265	0.625	0.375	0.0	0.0007090831920330201	89
447	0.01973044888478202	0.0009300750144329133	-0.0009295501027151782	0.9777454361562231	-1	0.25	1	0.4	4	0.6666666666666666	8	0.2916666666666667	0.6666666666666666	11	8	2	2	0	0.75	6	8	14	0.4	0.25	0.7175112170839814	0.9560951616622878	0.7064703237855003	0.8412008539576358	0.8617743231646979	0.7727529770780442	0.7702413274235635	0.8798117115812509	0.5909090909090908	0.18181818181818182	0.0	-9.295501027151781e-05	82
3658	0.023859137101926796	0.005435430431633922	0.0031072270652363156	0.9768127621580039	-1	0	0	0.375	3	0.7	7	0.2857142857142857	0.7	9	7	2	2	0	0.8571428571428571	6	7	12	0.3333333333333333	0	0.7309922637482594	0.9395057564184863	0.7064703237855003	0.8492233198282712	0.8426053238736939	0.7949352770640405	0.7702413274235635	0.8745813224974729	0.6111111111111112	0.3333333333333333	0.0	0.0031072270652363156	18
4735	0.02881077156596451	0.007341802153234331	0.005096986442379354	0.972411468795392	-1	0	0	0.3	3	0.75	9	0.2916666666666667	0.6666666666666666	11	8	2	3	0	0.75	6	8	14	0.6	0	0.7309922637482594	0.9273008255890671	0.7064703237855003	0.8286318280596402	0.7681035187752183	0.826229923296462	0.8081185223802186	0.8691749208001665	0.45454545454545453	0.2727272727272727	0.0	0.005096986442379354	66
138	0.002109427497191573	0.0019621985899720223	-0.0019619746671164827	0.9853218854469556	-1	0	0	1.0	2	0.0	0	0.75	0	1	0	1	0	0	1.0	2	2	3	0.0	0	0	0	0	0	0	0	0	0	0	0	0	-0.00019619746671164828	10
2243	0.02104009027365638	0.0032360842848683405	0.002716659151457583	0.9783911634907907	-1	0	0	0.2857142857142857	2	0.875	7	0.3333333333333333	0.75	7	6	2	2	0	0.8333333333333334	5	6	10	0.2857142857142857	0	0.7156616606163659	0.9463190675230951	0.6162234819222542	0.874717073352777	0.8617743231646979	0.7986830150390276	0.7702413274235635	0.8873190014210478	0.6428571428571428	0.14285714285714285	0.0	0.002716659151457583	42
4476	0.028522476329081333	0.006879390364965832	0.004025913685980611	0.9725347617284736	-1	0	0	0.3	3	0.75	9	0.2916666666666667	0.6666666666666666	11	8	2	2	0	0.75	6	8	14	0.4	0	0.7309922637482594	0.9275121224296654	0.7064703237855003	0.8286318280596402	0.8426053238736939	0.8716526318672039	0.8081185223802186	0.8822141052587098	0.5909090909090909	0.45454545454545453	0.0	0.004025913685980611	20
626	0.002221293732609024	0.0020480251706307814	-0.0020480163500610966	0.9752489466100207	-1	0	0	0.3333333333333333	1	1.0	2	0.6666666666666666	0.5	1	1	2	0	0	0.6666666666666666	2	3	4	0.0	0	0.7191667863057841	0.5	0.5739373119396458	0.5	0.1823631091800829	0.5	0.9061160679052541	0.5	0	0	0.0	-0.00020480163500610966	16
4802	0.012360843745776156	0.005637638913195532	-0.0056365763368196025	0.9697099714034983	-1	0.25	1	0.5	5	0.5384615384615384	7	0.30612244897959184	0.5384615384615384	11	7	3	2	0	1.0	7	7	15	0.3333333333333333	0.5	0.7100688538856265	0.9506361964735314	0.7232339898694328	0.8503776633941295	0.8617743231646979	0.7725213255546	0.7702413274235635	0.8779002283694204	0.5454545454545454	0.09090909090909091	0.0	-0.0005636576336819603	1
3249	0.027722851712335805	0.005691398179932533	0.0036960525021019156	0.972639124431902	-1	0	0	0.2222222222222222	2	0.9090909090909091	10	0.325	0.7272727272727273	10	8	2	2	0	0.625	5	8	13	0.3333333333333333	0	0.7309922637482594	0.935166702180786	0.7064703237855003	0.8381685055898337	0.745980723544931	0.8729813265240378	0.8081185223802186	0.8889818402834189	0.6	0.3	0.0	0.0036960525021019156	122
3859	0.027850830970968743	0.006464657412932914	0.005083633217325628	0.971530674071217	-1	0	0	0.3	3	0.75	9	0.2916666666666667	0.6666666666666666	11	8	2	2	0	0.75	6	8	14	0.4	0	0.7309922637482594	0.9273008255890671	0.7064703237855003	0.8286318280596402	0.7813909469961782	0.862414733766942	0.7702413274235635	0.879298162604654	0.5909090909090909	0.45454545454545453	0.0	0.005083633217325628	52
414	0.0017929693276703231	0.0017374295058333645	-0.0017374295058296455	0.9863340368930311	-1	0	0	0	0	0	0	1.0	0	0	0	0	4	0	1.0	1	1	1	1.0	0	0	0	0	0	0	0	0	0	0	0	0	-0.1	1
277	0.001979586745440234	0.0019334353691426874	-0.0019299037877713117	0.9824775279762794	-1	0	0	1.0	1	0	0	1.0	0	0	0	1	4	0	0.5	2	1	2	0.6666666666666666	0	0	0	0	0	0	0	0	0	0	0	0	-0.1	1
2797	0.021036884298814347	0.0035053495683600128	0.002977754379381088	0.978315424156369	-1	0	0	0.2857142857142857	2	0.875	7	0.3333333333333333	0.75	7	6	2	2	0	0.8333333333333334	5	6	10	0.2857142857142857	0	0.7156616606163659	0.9463190675230951	0.6162234819222542	0.874717073352777	0.8617743231646979	0.7776449028687953	0.7702413274235635	0.8830478033316299	0.6428571428571428	0.14285714285714285	0.0	0.002977754379381088	33
2590	0.020563672964405682	0.003399494481739031	0.0030031836219914913	0.978853091428558	-1	0	0	0.375	3	0.7777777777777778	7	0.36666666666666664	0.6666666666666666	7	6	3	1	0	0.8333333333333334	5	6	11	0.1111111111111111	0.3333333333333333	0.7156616606163659	0.9463190675230951	0.6162234819222542	0.874717073352777	0.8426053238736939	0.7758914641529288	0.7702413274235635	0.8826992438682187	1.0	0.14285714285714285	0.0	0.0030031836219914913	41
4505	0.028424378844888624	0.006488217839308488	0.0047279040363356695	0.971202434221713	-1	0	0	0.3	3	0.75	9	0.2916666666666667	0.6666666666666666	11	8	2	3	0	0.75	6	8	14	0.6	0	0.7309922637482594	0.9273008255890671	0.7064703237855003	0.8286318280596402	0.8426053238736939	0.8716526318672039	0.8081185223802186	0.8821053513301139	0.45454545454545453	0.2727272727272727	0.0	0.0047279040363356695	38
1480	0.01997708372089168	0.0027533228090877663	0.0026884525201396393	0.9803155249271801	-1	0	0	0.375	3	0.6666666666666666	6	0.3055555555555556	0.6666666666666666	8	6	2	2	0	1.0	6	6	11	0.3333333333333333	0	0.7239434810048511	0.9435277149431653	0.6613469028538773	0.8613542443144754	0.8521898235191958	0.7980770586576424	0.7702413274235635	0.8813830386000315	0.625	0.25	0.0	0.0026884525201396393	83
4493	0.02802496577316736	0.006871786799413989	0.00470958646739897	0.971777824968141	-1	0	0	0.3	3	0.75	9	0.2916666666666667	0.6666666666666666	11	8	2	2	0	0.75	6	8	14	0.4	0	0.7309922637482594	0.9273008255890671	0.7064703237855003	0.8286318280596402	0.7813909469961782	0.862414733766942	0.7702413274235635	0.879298162604654	0.5909090909090909	0.45454545454545453	0.0	0.00470958646739897	73
3155	0.009077213113928154	0.00349070257296666	-0.003482128880098396	0.9725105292036839	-1	0	0	0.4	2	0.8	4	0.4375	0.6	5	3	1	3	0	1.0	4	4	7	0.75	0	0.7309922637482594	0.9220629006503355	0.7064703237855003	0.8843298017723465	0.8426053238736939	0.8109004167474699	0.7702413274235635	0.8794137220806597	0.2	0.4	0.0	-0.00034821288800983963	8
2694	0.02116113194286231	0.0031544782591854618	0.002823522194061791	0.9784219262526888	-1	0	0	0.2857142857142857	2	0.875	7	0.3333333333333333	0.75	7	6	2	2	0	0.8333333333333334	5	6	10	0.2857142857142857	0	0.7156616606163659	0.9463190675230951	0.6162234819222542	0.874717073352777	0.8426053238736939	0.7758914641529288	0.7702413274235635	0.8826992438682187	0.5714285714285714	0.14285714285714285	0.0	0.002823522194061791	38
4449	0.02997251536521045	0.006723747400165715	-0.0010474487096814153	0.9756283840538843	-1	0	0	0.4	4	0.5833333333333334	7	0.2916666666666667	0.5833333333333334	11	7	2	2	0	0.75	6	8	14	0.5	0	0.7309922637482594	0.9206352861219005	0.7064703237855003	0.829186467824272	0.8617743231646979	0.8446614654686376	0.7702413274235635	0.8708022323611958	0.5909090909090909	0.18181818181818182	0.0	-0.00010474487096814153	5
2851	0.02007307275516076	0.002075482337352313	0.0019970978071983648	0.9804802406852555	-1	0	0	0.375	3	0.6666666666666666	6	0.3055555555555556	0.6666666666666666	8	6	2	2	0	1.0	6	6	11	0.3333333333333333	0	0.7233269621823126	0.9433724552267215	0.6613469028538773	0.8613542443144754	0.8095126325497872	0.7719633964771516	0.7702413274235635	0.8757726793055726	0.5625	0.25	0.0	0.0019970978071983648	16
1669	0.021409440171260584	0.003170254445330774	0.0022656079571743686	0.9797058033217859	-1	0	0	0.375	3	0.6666666666666666	6	0.3055555555555556	0.6666666666666666	7	6	3	2	0	1.0	6	6	11	0.2222222222222222	0	0.7168946982614429	0.9464844382895383	0.6162234819222542	0.874717073352777	0.8617743231646979	0.7986830150390276	0.7702413274235635	0.8874276088061431	0.6428571428571428	0.2857142857142857	0.0	0.0022656079571743686	18
4699	0.023335150380707995	0.0023363111027074833	0.0023351931067612207	0.9814054820666255	-1	0	0	0.4444444444444444	4	0.6363636363636364	7	0.3611111111111111	0.5454545454545454	9	6	3	1	0	1.0	6	6	13	0.14285714285714285	0.2857142857142857	0.7175112170839814	0.9347296076739742	0.7064703237855003	0.8499038805463145	0.7813909469961782	0.8236287054949492	0.7702413274235635	0.8785636597954385	1.0	0.1111111111111111	0.0	0.0023351931067612207	10
1998	0.020718675926637096	0.0032923930721602637	0.0027857454776282604	0.9788441717708071	-1	0	0	0.375	3	0.7777777777777778	7	0.36666666666666664	0.6666666666666666	7	6	3	1	0	0.8333333333333334	5	6	11	0.1111111111111111	0.3333333333333333	0.7156616606163659	0.9463190675230951	0.6162234819222542	0.874717073352777	0.8426053238736939	0.7758914641529288	0.7702413274235635	0.8826992438682187	1.0	0.14285714285714285	0.0	0.0027857454776282604	33
781	0.021435317527699768	0.0006751955022314726	0.000554254396748298	0.9806051719337812	-1	0	0	0.375	3	0.6666666666666666	6	0.3055555555555556	0.6666666666666666	8	6	2	2	0	1.0	6	6	11	0.3333333333333333	0	0.7239434810048511	0.9475313494298513	0.6613469028538773	0.8613542443144754	0.8521898235191958	0.7980770586576424	0.7702413274235635	0.8840665089843265	0.625	0.375	0.0	0.000554254396748298	94
1245	0.02475427120830048	0.00025951465537370455	-0.00012219677545371609	0.9552619487361084	-1	0	0	0.2857142857142857	2	0.875	7	0.35714285714285715	0.75	8	6	1	0	0	0.5714285714285714	4	7	10	0.0	0	0.7100688538856265	0.934553426521667	0.7148521568274665	0.8228606164346286	0.9271357490328868	0.7810604565663127	0.7812963021349562	0.860827564333974	0	0	0.0	-1.2219677545371609e-05	13
767	0.0021461877807803058	0.002126368948728958	-0.0021263648302474254	0.9851909068714936	-1	0	0	1.0	2	0.0	0	0.75	0	0	0	2	3	0	1.0	2	2	3	0.375	0	0	0	0	0	0	0	0	0	0	0	0	-0.1	1
798	0.020055661046105216	0.0009664467786822616	-0.0009523239673901575	0.9788856925216503	-1	0.25	1	0.4	4	0.6666666666666666	8	0.2916666666666667	0.6666666666666666	11	8	2	2	0	0.75	6	8	14	0.4	0.25	0.7269073350097303	0.9561221809760472	0.7064703237855003	0.8412008539576358	0.8617743231646979	0.7727529770780442	0.7702413274235635	0.8798344041455991	0.5454545454545454	0.18181818181818182	0.0	-9.523239673901574e-05	26
448	0.0044566338258499386	0.0026255738586179627	-0.0026231755620649794	0.9837016705742659	-1	0	0	0.3333333333333333	1	1.0	2	1.0	0.5	2	1	1	1	0	0.25	4	1	4	0.2	0	0.7205525755711382	0.8441026998781118	0.41584104257533827	0.7031740299478806	0.574776949941213	0.6122201200369554	0.8180925514184926	0.7315949349122145	1.0	0.5	0.0	-0.00026231755620649794	28
1353	0.02102429804750816	0.0015126582868553956	0.0010528359366782315	0.9803247921065832	-1	0	0	0.375	3	0.6666666666666666	6	0.3055555555555556	0.6666666666666666	8	6	2	2	0	1.0	6	6	11	0.3333333333333333	0	0.7233269621823126	0.9473778517101025	0.6613469028538773	0.8613542443144754	0.8521898235191958	0.7980770586576424	0.7702413274235635	0.8839611302121408	0.625	0.25	0.0	0.0010528359366782315	21
1492	None	None	None	None	None	0	0	0.4444444444444444	4	0.5454545454545454	6	0.5416666666666666	0.5454545454545454	10	6	2	2	0	0.6666666666666666	6	4	13	0.5	0.2857142857142857	0.7131735166622655	0.9259331160785317	0.7148521568274665	0.8713363538379845	0.8521898235191958	0.8907170658889721	0.7702413274235635	0.8983400737427624	0.6000000000000001	0.2	0.0	None	0
274	0.0032926393401615677	0.0024505162914127626	-0.0023814403266366794	0.9796428778330123	-1	0	0	0.6666666666666666	2	0.5	1	0.6666666666666666	0.5	3	1	0	0	0	0.6666666666666666	2	3	4	0.0	0	0.7929945382461915	0.5477430935265966	0.23338457633123327	0.6487727008512246	0.5883729653045366	0.8743992056938039	0.9098599187714013	0.7140653275748048	0	0	0.0	-0.00023814403266366794	3
3663	0.023683562904627364	0.005280043625468521	0.0032614614632421723	0.9768691110567941	-1	0	0	0.375	3	0.7	7	0.2857142857142857	0.7	10	7	1	2	0	0.8571428571428571	6	7	12	0.6666666666666666	0	0.7233269621823126	0.9312204728767295	0.7064703237855003	0.8387940710886589	0.8521898235191958	0.7914894789117363	0.7540844621307496	0.8656384717402027	0.6	0.5	0.0	0.0032614614632421723	23
1089	0.021119958921230274	0.0008574665399276466	0.000849082696991178	0.9806060585754456	-1	0	0	0.375	3	0.6666666666666666	6	0.3055555555555556	0.6666666666666666	8	6	2	2	0	1.0	6	6	11	0.3333333333333333	0	0.7233269621823126	0.9473778517101025	0.6613469028538773	0.8613542443144754	0.8095126325497872	0.7719633964771516	0.7702413274235635	0.8785594278441556	0.5625	0.25	0.0	0.000849082696991178	24
4143	0.02828723016394179	0.007105015574877232	0.004102415324910033	0.9725609608129049	-1	0	0	0.3	3	0.75	9	0.2916666666666667	0.6666666666666666	11	8	2	2	0	0.75	6	8	14	0.4	0	0.7309922637482594	0.9273008255890671	0.7064703237855003	0.8286318280596402	0.8426053238736939	0.8716526318672039	0.8081185223802186	0.8821053513301139	0.5909090909090909	0.2727272727272727	0.0	0.004102415324910033	36
2803	0.017610948035327766	0.003747637577180209	-0.003491797490684286	0.9785947945966045	-1	0.25	1	0.4	4	0.6666666666666666	8	0.2857142857142857	0.6666666666666666	11	8	2	2	0	1.0	7	7	14	0.4	0.5714285714285714	0.7309922637482594	0.9189666127962227	0.6162234819222542	0.8567202416576885	0.7764199412258805	0.7827274469077331	0.7702413274235635	0.8620922882680011	0.5454545454545454	0.18181818181818182	0.0	-0.0003491797490684286	3
3046	0.020118177598620713	0.0032893616926390028	0.0025002053914752248	0.9788557548147226	-1	0	0	0.375	3	0.7777777777777778	7	0.36666666666666664	0.6666666666666666	7	6	3	1	0	0.8333333333333334	5	6	11	0.1111111111111111	0.3333333333333333	0.7156616606163659	0.9463190675230951	0.6162234819222542	0.874717073352777	0.8426053238736939	0.7758914641529288	0.7702413274235635	0.8826992438682187	1.0	0.14285714285714285	0.0	0.0025002053914752248	17
2926	0.02362121991666559	0.005194853549851222	0.003431766974094797	0.9759102171095332	-1	0	0	0.25	2	0.8888888888888888	8	0.3142857142857143	0.7777777777777778	9	7	1	3	0	0.7142857142857143	5	7	11	0.75	0	0.7309922637482594	0.9395057564184863	0.7064703237855003	0.8492233198282712	0.7813909469961782	0.7923960315876928	0.7702413274235635	0.8740132786751692	0.5555555555555556	0.3333333333333333	0.0	0.003431766974094797	20
238	0.004055283350748656	0.002391743179668895	-0.0023881574162455802	0.9828753280567917	-1	0	0	0.3333333333333333	1	1.0	2	0.6666666666666666	0.5	2	1	1	0	0	0.6666666666666666	3	2	4	0.0	0	0.7363502516632943	0.6824935323649943	0.6649287951125975	0.9567047430271945	0.41847526874310254	0.7082550978630106	0.8798347548826244	0.8295644677729972	0	0	0.0	-0.000238815741624558	26
836	0.02147581761595593	0.0008712755446655569	0.0007372274924152132	0.9807746351785409	-1	0	0	0.375	3	0.6666666666666666	6	0.3055555555555556	0.6666666666666666	8	6	2	2	0	1.0	6	6	11	0.3333333333333333	0	0.7239434810048511	0.9475313494298513	0.6613469028538773	0.8613542443144754	0.8521898235191958	0.7980770586576424	0.7702413274235635	0.8840665089843265	0.625	0.25	0.0	0.0007372274924152132	29
4734	0.0286064996233535	0.006685421785217069	0.00405675485212136	0.9730679646602622	-1	0	0	0.3	3	0.75	9	0.2916666666666667	0.6666666666666666	11	8	2	2	0	0.75	6	8	14	0.4	0	0.7309922637482594	0.9273008255890671	0.7064703237855003	0.8286318280596402	0.7813909469961782	0.869995970389214	0.8081185223802186	0.8815938633225098	0.5909090909090909	0.2727272727272727	0.0	0.00405675485212136	22
4082	0.028217591949407372	0.006467083154605186	0.003656112533468496	0.9722658587650638	-1	0	0	0.3	3	0.75	9	0.2916666666666667	0.6666666666666666	11	8	2	2	0	0.75	6	8	14	0.4	0	0.7309922637482594	0.9273545122001929	0.7064703237855003	0.8286318280596402	0.7813909469961782	0.869995970389214	0.8081185223802186	0.8816215800024457	0.5909090909090909	0.2727272727272727	0.0	0.003656112533468496	19
95	0.0025087980638081	0.002457909011318024	-0.0024566776843112205	0.981097765753605	-1	0	0	0	0	0	0	1.0	0	0	0	0	1	0	1.0	1	1	1	0.25	0	0	0	0	0	0	0	0	0	0	0	0	-0.1	9
2549	0.025572828775120623	0.0015259300713426158	-4.717032220782405e-06	0.9479657178770513	-1	0	0	0.3333333333333333	3	0.7272727272727273	8	0.2708333333333333	0.7272727272727273	10	8	2	2	0	0.75	6	8	13	0.3333333333333333	0	0.7230187027710434	0.9352280158856013	0.7148521568274665	0.8502149024170897	0.8521898235191958	0.7826688210863356	0.7540844621307496	0.8694189129464994	0.6	0.4	0.0	-4.7170322207824044e-07	17
2905	0.020205420982519488	0.003787926908742077	0.002619878101153484	0.9789320649850146	-1	0	0	0.375	3	0.7777777777777778	7	0.36666666666666664	0.6666666666666666	7	6	3	1	0	0.8333333333333334	5	6	11	0.1111111111111111	0.3333333333333333	0.7175112170839814	0.9463696249661451	0.6162234819222542	0.874717073352777	0.8426053238736939	0.7758914641529288	0.7702413274235635	0.8827336042197182	1.0	0.14285714285714285	0.0	0.002619878101153484	33
3375	0.023931752216961914	0.00543474592150482	0.004016260736925609	0.9764862004032889	-1	0	0	0.375	3	0.7	7	0.2857142857142857	0.7	9	7	2	2	0	0.8571428571428571	6	7	12	0.3333333333333333	0	0.7309922637482594	0.9395057564184863	0.7064703237855003	0.8492233198282712	0.7764199412258805	0.7667986906181627	0.7702413274235635	0.868437864335282	0.6111111111111112	0.3333333333333333	0.0	0.004016260736925609	28
1722	0.021273092082892107	0.003469605610297291	0.0025775156973150263	0.978565104846379	-1	0	0	0.375	3	0.6666666666666666	6	0.3055555555555556	0.6666666666666666	7	6	3	2	0	1.0	6	6	11	0.2222222222222222	0	0.7156616606163659	0.9463190675230951	0.6162234819222542	0.874717073352777	0.8617743231646979	0.7986830150390276	0.7702413274235635	0.8873190014210478	0.6428571428571428	0.14285714285714285	0.0	0.0025775156973150263	16
1763	0.020162408321744964	0.00375038512265459	0.0028472541729105184	0.9787219227678688	-1	0	0	0.375	3	0.7777777777777778	7	0.36666666666666664	0.6666666666666666	7	6	3	1	0	0.8333333333333334	5	6	11	0.1111111111111111	0.3333333333333333	0.7156616606163659	0.9463190675230951	0.6162234819222542	0.874717073352777	0.8426053238736939	0.7758914641529288	0.7702413274235635	0.8826992438682187	1.0	0.14285714285714285	0.0	0.0028472541729105184	66
4444	0.028159536989175636	0.006872839496690438	0.004725142856489826	0.9723194554968679	-1	0	0	0.3	3	0.75	9	0.2916666666666667	0.6666666666666666	11	8	2	2	0	0.75	6	8	14	0.4	0	0.7309922637482594	0.9273008255890671	0.7064703237855003	0.8286318280596402	0.7813909469961782	0.869995970389214	0.8081185223802186	0.8815938633225098	0.5909090909090909	0.2727272727272727	0.0	0.004725142856489826	27
3736	0.023699194245972995	0.004917730499175587	0.0036561781205911993	0.9767404151473709	-1	0	0	0.375	3	0.7	7	0.2857142857142857	0.7	10	7	1	2	0	0.8571428571428571	6	7	12	0.6666666666666666	0	0.7230187027710434	0.931213497414475	0.7064703237855003	0.8387940710886589	0.740333078739042	0.8008572547135479	0.7702413274235635	0.8678569096829184	0.6	0.5	0.0	0.0036561781205911993	40
534	0.0018793399505523988	0.0017801862399285284	-0.001780141080110835	0.9853899567445569	-1	0	0	1.0	1	0	0	1.0	0	1	0	0	1	0	0.5	1	2	2	0.3333333333333333	0	0	0	0	0	0	0	0	0	0	0	0	-0.0001780141080110835	73
1922	0.023501048919320477	0.0029509184614660375	0.0011810453997566554	0.9781554333265408	-1	0	0	0.2857142857142857	2	0.875	7	0.3333333333333333	0.75	7	6	2	2	0	0.8333333333333334	5	6	10	0.2857142857142857	0	0.7156616606163659	0.9463190675230951	0.6162234819222542	0.8810119781281437	0.8617743231646979	0.7986830150390276	0.7702413274235635	0.8892613169479187	0.6428571428571428	0.14285714285714285	0.0	0.0011810453997566554	6
507	0.020614937030559735	0.00048552668610357804	0.00045344568762073744	0.9806430143368859	-1	0	0	0.375	3	0.6666666666666666	6	0.3055555555555556	0.6666666666666666	8	6	2	2	0	1.0	6	6	11	0.3333333333333333	0	0.7239434810048511	0.9475313494298513	0.6613469028538773	0.8613542443144754	0.8521898235191958	0.7980770586576424	0.7702413274235635	0.8840665089843265	0.625	0.375	0.0	0.00045344568762073744	134
3215	0.023333570764271328	0.005718384873313688	0.003853180679265998	0.9768530807353009	-1	0	0	0.375	3	0.7	7	0.2857142857142857	0.7	9	7	2	2	0	0.8571428571428571	6	7	12	0.3333333333333333	0	0.7309922637482594	0.9395277445449468	0.7064703237855003	0.8492233198282712	0.8426053238736939	0.7949352770640405	0.7702413274235635	0.8745954696411783	0.6111111111111112	0.3333333333333333	0.0	0.003853180679265998	54
1212	0.012320152350918084	0.004455959153021094	-0.004450414902013246	0.9793638505303737	-1	0	0	0.5	3	0.5	3	0.4	0.5	4	3	3	2	0	0.8	5	4	8	0.2222222222222222	0	0.44380582186478473	0.9499051205700023	0.5557888532499368	0.8917340069475996	0.9947938216347556	0.8181560900981167	0.9462200687455548	0.898892110121177	0.75	0.75	0.0	-0.0004450414902013246	0
130	None	None	None	None	None	0	0	0.16666666666666666	1	1.0	7	0.9	0.5714285714285714	4	4	4	4	0	0.4	5	2	9	0.3333333333333333	0	0.6979914996865446	0.9746347990220293	0.2594544589406426	0.9324377717594009	0.4092135788621791	0.734807692973884	0.9323240092865662	0.9191507512099062	0.25	0	0.0	None	0
216	0.0018954500752366096	0.0016728491750348422	-0.0016728359585468121	0.9854087585248169	-1	0	0	1.0	1	0	0	1.0	0	1	0	0	0	0	0.5	2	1	2	0.0	0	0	0	0	0	0	0	0	0	0	0	0	-0.00016728359585468122	14
785	0.002637996455819924	0.002554309102064618	-0.0025542636837540093	0.9841370696568406	-1	0	0	0.6666666666666666	2	0.5	1	0.6666666666666666	0.5	2	1	1	2	0	0.6666666666666666	3	2	4	0.4	0	0.4444223406873232	0.9388249012119676	0.7444300166490858	0.9159658367733252	0.8882099706129403	0.7535990348472225	0.9390770049214775	0.8888632098957179	0.75	0.5	0.11380698341752339	-0.00025542636837540093	14
2623	0.023578793836269568	0.005487393270822131	0.004114295724445893	0.9765544532518489	-1	0	0	0.375	3	0.7	7	0.2857142857142857	0.7	9	7	2	2	0	0.8571428571428571	6	7	12	0.3333333333333333	0	0.7309922637482594	0.9395277445449468	0.7064703237855003	0.8492233198282712	0.7764199412258805	0.7667986906181627	0.7702413274235635	0.8684526002248883	0.6111111111111112	0.3333333333333333	0.0	0.004114295724445893	47
4165	0.028061186782513216	0.006787015147479281	0.004600833784626586	0.9724258852727058	-1	0	0	0.3	3	0.75	9	0.2916666666666667	0.6666666666666666	11	8	2	2	0	0.75	6	8	14	0.4	0	0.7309922637482594	0.9273008255890671	0.7064703237855003	0.8286318280596402	0.8426053238736939	0.8716526318672039	0.8081185223802186	0.8821053513301139	0.5909090909090909	0.2727272727272727	0.0	0.004600833784626586	60
3641	0.013080923980925382	0.0036297442700054653	-0.003375430924389226	0.9712562067142431	-1	0	0	0.3333333333333333	2	0.8571428571428571	6	0.6	0.7142857142857143	7	5	1	3	0	0.6	5	3	9	0.75	0	0.7168946982614429	0.9519988763720059	0.7064703237855003	0.8516305173075647	0.8617743231646979	0.7814870516755255	0.7702413274235635	0.8811165820428131	0.5714285714285714	0.2857142857142857	0.0	-0.0003375430924389226	4
2396	0.021030506629422248	0.003223094726594284	0.0025365940567081855	0.9807248461459203	-1	0	0	0.5	4	0.6	6	0.3333333333333333	0.6	8	6	3	1	0	1.0	6	6	12	0.125	0.3333333333333333	0.7128652572509961	0.9373333699750451	0.6697287358958435	0.8620997319965398	0.8521898235191958	0.7731658024818835	0.7702413274235635	0.8722990868513404	1.0	0.125	0.0	0.0025365940567081855	13
3545	0.023999733547557574	0.005909522785071254	0.0029936974292691034	0.9769779102996814	-1	0	0	0.375	3	0.7	7	0.2857142857142857	0.7	9	7	2	2	0	0.8571428571428571	6	7	12	0.3333333333333333	0	0.7309922637482594	0.9395696767250031	0.7064703237855003	0.8492233198282712	0.8426053238736939	0.7949352770640405	0.7702413274235635	0.8746224583276253	0.6111111111111112	0.3333333333333333	0.0	0.0029936974292691034	24
2843	0.02074142890129396	0.0035145078337553573	0.0029957842306845652	0.9788232988918422	-1	0	0	0.375	3	0.7777777777777778	7	0.36666666666666664	0.6666666666666666	7	6	3	1	0	0.8333333333333334	5	6	11	0.1111111111111111	0.3333333333333333	0.7156616606163659	0.9463190675230951	0.6162234819222542	0.874717073352777	0.8426053238736939	0.7758914641529288	0.7702413274235635	0.8826992438682187	1.0	0.14285714285714285	0.0	0.0029957842306845652	42
721	0.018874859319295223	0.006592412451892334	-0.006591449278376101	0.9793331257347639	-1	0.25	1	0.6	6	0.46153846153846156	6	0.35714285714285715	0.46153846153846156	12	6	2	1	0	0.8571428571428571	6	7	15	0.5	0.6666666666666666	0.7128652572509961	0.9471558756209173	0.6697287358958435	0.8578796029857253	0.8119981354349359	0.7798085290877931	0.7702413274235635	0.8789813582131565	1.0	0.16666666666666666	0.0	-0.0006591449278376101	3
4571	0.027820037757344956	0.00672663680080074	0.0039067294761031355	0.9721968703862841	-1	0	0	0.3	3	0.75	9	0.2916666666666667	0.6666666666666666	11	8	2	2	0	0.75	6	8	14	0.4	0	0.7309922637482594	0.9273008255890671	0.7064703237855003	0.8286318280596402	0.7764199412258805	0.8541660593400549	0.8081185223802186	0.8768776499549077	0.5454545454545454	0.09090909090909091	0.0	0.0039067294761031355	23
2325	0.020761648030525277	0.003617201453085919	0.0032141662230511276	0.9788113765549231	-1	0	0	0.375	3	0.7777777777777778	7	0.36666666666666664	0.6666666666666666	7	6	3	1	0	0.8333333333333334	5	6	11	0.1111111111111111	0.3333333333333333	0.7156616606163659	0.9463190675230951	0.6162234819222542	0.874717073352777	0.8426053238736939	0.7758914641529288	0.7702413274235635	0.8826992438682187	1.0	0.14285714285714285	0.0	0.0032141662230511276	63
3364	0.024031333355808152	0.005638502655514886	0.0035174721311503543	0.9763331200675248	-1	0	0	0.375	3	0.7	7	0.2857142857142857	0.7	9	7	2	3	0	0.8571428571428571	6	7	12	0.5	0	0.7309922637482594	0.9395057564184863	0.7064703237855003	0.8492233198282712	0.7813909469961782	0.7923960315876928	0.7702413274235635	0.8740132786751692	0.2222222222222222	0.3333333333333333	0.0	0.0035174721311503543	30
1357	0.022672326388901463	0.0013862445245111975	0.0011295275566321633	0.9800564286949985	-1	0	0	0.5	4	0.6	6	0.3333333333333333	0.6	7	6	4	1	0	1.0	6	6	12	0.09090909090909091	0.3333333333333333	0.7162781794389044	0.9494499731670177	0.6162234819222542	0.874717073352777	0.8426053238736939	0.7758914641529288	0.7702413274235635	0.8848696938984445	1.0	0.14285714285714285	0.0	0.0011295275566321633	45
2284	0.021408404024878182	0.0032748737844712134	0.002825169864340285	0.9787244244280952	-1	0	0	0.375	3	0.6666666666666666	6	0.3055555555555556	0.6666666666666666	7	6	3	2	0	1.0	6	6	11	0.2222222222222222	0	0.7156616606163659	0.9463190675230951	0.6162234819222542	0.874717073352777	0.8426053238736939	0.7758914641529288	0.7702413274235635	0.8826992438682187	0.5714285714285714	0.14285714285714285	0.0	0.002825169864340285	13
2634	0.015593881905038924	0.0036394504198196467	-0.0035862421564126236	0.9765751252536777	-1	0	0	0.5	4	0.5555555555555556	5	0.39285714285714285	0.4444444444444444	6	4	4	1	0	0.5714285714285714	7	4	11	0.1	0.5	0.7128652572509961	0.9548625539787996	0.6697287358958435	0.8683054337183007	0.821582635080438	0.7715850107340642	0.834505892518293	0.8861225159082052	1.0	0	0.0	-0.0003586242156412624	10
3468	0.02410250355872833	0.005650987993040837	0.00242117850033712	0.9767870853122584	-1	0	0	0.375	3	0.7	7	0.2857142857142857	0.7	9	7	2	3	0	0.8571428571428571	6	7	12	0.5	0	0.7309922637482594	0.9395057564184863	0.7064703237855003	0.8492233198282712	0.7813909469961782	0.7923960315876928	0.7702413274235635	0.8740132786751692	0.3333333333333333	0.3333333333333333	0.0	0.00242117850033712	15
4000	0.02804843673141879	0.00662481959085965	0.003985625791998196	0.9721746283345286	-1	0	0	0.3	3	0.75	9	0.2916666666666667	0.6666666666666666	11	8	2	2	0	0.75	6	8	14	0.4	0	0.7309922637482594	0.9273545122001929	0.7064703237855003	0.8286318280596402	0.8426053238736939	0.8716526318672039	0.8081185223802186	0.8821329642877974	0.5909090909090909	0.2727272727272727	0.0	0.003985625791998196	48
2861	0.0209724198463137	0.0032020490130160533	0.0025796899290336027	0.9783310090980257	-1	0	0	0.2857142857142857	2	0.875	7	0.3333333333333333	0.75	7	6	2	2	0	0.8333333333333334	5	6	10	0.2857142857142857	0	0.7156616606163659	0.9463190675230951	0.6162234819222542	0.874717073352777	0.8617743231646979	0.7986830150390276	0.7702413274235635	0.8873190014210478	0.6428571428571428	0.14285714285714285	0.0	0.0025796899290336027	21
3430	0.02215231145800528	0.000965405629096187	0.00043071701643488037	0.9765425651044218	-1	0	0	0.4444444444444444	4	0.6363636363636364	7	0.30952380952380953	0.6363636363636364	10	7	2	1	0	0.8571428571428571	6	7	13	0.2	0.2857142857142857	0.7233269621823126	0.9364884383708817	0.7064703237855003	0.8387940710886589	0.8521898235191958	0.7914894789117363	0.7540844621307496	0.8689122247139197	1.0	0.3	0.0	0.00043071701643488037	12
3999	0.024696185602695014	0.003948615123484475	0.00376531983033619	0.9723158380554145	-1	0	0	0.3333333333333333	3	0.7272727272727273	8	0.2708333333333333	0.7272727272727273	11	8	1	2	0	0.75	6	8	13	0.6666666666666666	0	0.7309922637482594	0.9273008255890671	0.7064703237855003	0.8286318280596402	0.8426053238736939	0.8716526318672039	0.8081185223802186	0.8821053513301139	0.5909090909090909	0.2727272727272727	0.0	0.00376531983033619	22
4379	0.028011813351299236	0.006883786565852023	0.004584498334894029	0.972349934025104	-1	0	0	0.3	3	0.75	9	0.2916666666666667	0.6666666666666666	11	8	2	2	0	0.75	6	8	14	0.4	0	0.7309922637482594	0.9273008255890671	0.7064703237855003	0.8286318280596402	0.8426053238736939	0.8716526318672039	0.8081185223802186	0.8821053513301139	0.5909090909090909	0.45454545454545453	0.0	0.004584498334894029	72
961	0.021912056641640337	0.0009527492730964502	0.000783106330508298	0.9807036494322935	-1	0	0	0.375	3	0.6666666666666666	6	0.3055555555555556	0.6666666666666666	8	6	2	2	0	1.0	6	6	11	0.3333333333333333	0	0.7239434810048511	0.9475313494298513	0.6613469028538773	0.8613542443144754	0.8521898235191958	0.7980770586576424	0.7702413274235635	0.8840665089843265	0.625	0.25	0.0	0.000783106330508298	26
4862	0.028342240974923733	0.006947059267282102	0.0044601245141413755	0.9721300516363882	-1	0	0	0.3	3	0.75	9	0.2916666666666667	0.6666666666666666	11	8	2	2	0	0.75	6	8	14	0.4	0	0.7309922637482594	0.9273008255890671	0.7064703237855003	0.8286318280596402	0.7681035187752183	0.826229923296462	0.8081185223802186	0.8691749208001665	0.5909090909090909	0.2727272727272727	0.0	0.0044601245141413755	71
842	0.021159552449169967	0.0008477645347310857	0.000358211501309897	0.9782008096640398	-1	0	0	0.3	3	0.75	9	0.3111111111111111	0.75	10	9	3	2	0	0.5555555555555556	5	9	14	0.2222222222222222	0.4444444444444444	0.7137900354848039	0.9577560613093603	0.6697287358958435	0.852745685541751	0.8617743231646979	0.7552067110763344	0.7702413274235635	0.8809373422772263	0.6	0.1	0.0	0.000358211501309897	19
2657	0.020857687500246285	0.0023184838659149848	-0.0023182660296317036	0.9779692825030362	-1	0.3333333333333333	1	0.5	4	0.6	6	0.34285714285714286	0.6	8	6	3	2	0	0.7142857142857143	5	7	12	0.25	0.2857142857142857	0.7134817760735347	0.9477765310933288	0.6162234819222542	0.8607761700913613	0.8984562822227588	0.8039900596645833	0.8344718008793772	0.8853318210536709	0.625	0.125	0.0	-0.00023182660296317036	11
2180	0.020787213778439555	0.0034260862541691008	0.0029359754658325574	0.9788000417142012	-1	0	0	0.375	3	0.7777777777777778	7	0.36666666666666664	0.6666666666666666	7	6	3	1	0	0.8333333333333334	5	6	11	0.1111111111111111	0.3333333333333333	0.7156616606163659	0.9463190675230951	0.6162234819222542	0.874717073352777	0.8426053238736939	0.7758914641529288	0.7702413274235635	0.8826992438682187	1.0	0.14285714285714285	0.0	0.0029359754658325574	29
1095	0.02122202740848794	0.0012752411651496445	0.0010932431861496263	0.980597039118183	-1	0	0	0.375	3	0.6666666666666666	6	0.3055555555555556	0.6666666666666666	8	6	2	2	0	1.0	6	6	11	0.3333333333333333	0	0.7233269621823126	0.9473778517101025	0.6613469028538773	0.8613542443144754	0.8521898235191958	0.8460913397926292	0.7898053660238412	0.8947749525445747	0.625	0.25	0.0	0.0010932431861496263	24
1269	0.01947533000590972	0.0021835495056503024	0.002169153170396346	0.9802492657305105	-1	0	0	0.375	3	0.6666666666666666	6	0.3055555555555556	0.6666666666666666	8	6	2	2	0	1.0	6	6	11	0.3333333333333333	0	0.7236352215935818	0.9434598022404828	0.6613469028538773	0.8613542443144754	0.8521898235191958	0.7545254911734707	0.8306758816177247	0.872290072439152	0.625	0.25	0.0	0.002169153170396346	26
851	0.02185689583295618	0.0005364215214885221	-0.0004918816097598031	0.9775226124890685	-1	0.25	1	0.4	4	0.6666666666666666	8	0.2916666666666667	0.6666666666666666	10	8	3	2	0	0.75	6	8	14	0.25	0.25	0.7184880944476784	0.9578210605571043	0.6697287358958435	0.8514623347028566	0.8617743231646979	0.7692821687951138	0.7702413274235635	0.8833324309043533	0.55	0.1	0.0	-4.918816097598031e-05	27
3591	0.023828439524203562	0.005772879090315863	0.0022263514101298738	0.9764792491352027	-1	0	0	0.375	3	0.7	7	0.2857142857142857	0.7	9	7	2	2	0	0.8571428571428571	6	7	12	0.3333333333333333	0	0.7309922637482594	0.9395277445449468	0.7064703237855003	0.8492233198282712	0.8426053238736939	0.7949352770640405	0.7702413274235635	0.8745954696411783	0.6111111111111112	0.4444444444444444	0.0	0.0022263514101298738	16
1999	0.019347699987780173	0.0026561127181499084	0.0017760211547407743	0.9779190011876946	-1	0	0	0.2857142857142857	2	0.875	7	0.3333333333333333	0.75	7	6	2	2	0	0.8333333333333334	5	6	10	0.2857142857142857	0	0.7156616606163659	0.9463190675230951	0.6162234819222542	0.9092449284684274	0.8617743231646979	0.7992346774414925	0.7702413274235635	0.8989092394742256	0.6428571428571428	0.14285714285714285	0.0	0.0017760211547407743	13
3821	0.013080569003224506	0.007184446703832745	-0.00701504258056919	0.9718639805944839	-1	0	0	0.3	3	0.7692307692307693	10	0.375	0.7692307692307693	12	10	2	2	0	0.625	5	8	15	0.3333333333333333	0	0.7242517404161204	0.951463387653136	0.7064703237855003	0.8317488119259864	0.755565223190433	0.8727486325645701	0.8340380659854052	0.8971925623460247	0.5833333333333334	0.25	0.0	-0.000701504258056919	0
1047	0.02165949736884397	0.0012677645805889458	0.0002587822958594898	0.9803752480935053	-1	0	0	0.375	3	0.6666666666666666	6	0.3055555555555556	0.6666666666666666	8	6	2	2	0	1.0	6	6	11	0.3333333333333333	0	0.7239434810048511	0.9475313494298513	0.6613469028538773	0.8613542443144754	0.8521898235191958	0.7980770586576424	0.7702413274235635	0.8840665089843265	0.625	0.25	0.0	0.0002587822958594898	34
2653	0.02093606433414536	0.003668254081897509	0.0031717299348963416	0.97834220874874	-1	0	0	0.2857142857142857	2	0.875	7	0.3333333333333333	0.75	7	6	2	2	0	0.8333333333333334	5	6	10	0.2857142857142857	0	0.7156616606163659	0.9463190675230951	0.6162234819222542	0.874717073352777	0.8426053238736939	0.7758914641529288	0.7702413274235635	0.8826992438682187	0.5714285714285714	0.14285714285714285	0.0	0.0031717299348963416	63
4349	0.02828355816631692	0.006569089405171132	0.005029765983421473	0.9717234862384809	-1	0	0	0.3	3	0.75	9	0.2916666666666667	0.6666666666666666	11	8	2	2	0	0.75	6	8	14	0.4	0	0.7309922637482594	0.9274451921159185	0.7064703237855003	0.8286318280596402	0.8426053238736939	0.8716526318672039	0.8081185223802186	0.8821796342323888	0.5909090909090909	0.2727272727272727	0.0	0.005029765983421473	43
2295	0.018802316519266064	0.002182142199398316	0.0013129526921221988	0.9814817877005562	-1	0	0	0.2857142857142857	2	0.875	7	0.4	0.75	8	6	1	2	0	1.0	5	5	10	0.5	0	0.7309922637482594	0.9438349480675877	0.6613469028538773	0.8700959441830083	0.7734257700629487	0.789408859677228	0.7702413274235635	0.8823571186619584	0.5625	0.25	0.0	0.0013129526921221988	9
2230	0.01997622349430223	0.0024702167364985517	0.0024701642342601833	0.9804252147081531	-1	0	0	0.2857142857142857	2	0.875	7	0.3333333333333333	0.75	8	6	1	2	0	0.8333333333333334	5	6	10	0.5	0	0.7233269621823126	0.9433724552267215	0.6613469028538773	0.8613542443144754	0.8521898235191958	0.7823843817056052	0.7702413274235635	0.8779388794688491	0.625	0.125	0.0	0.0024701642342601833	15
3004	0.021084212805033836	0.0023830812099118414	0.0023531705663678007	0.9815131783853731	-1	0	0	0.5	4	0.6	6	0.3333333333333333	0.6	9	6	2	1	0	1.0	6	6	12	0.2	0.3333333333333333	0.7156616606163659	0.9346972797547877	0.7064703237855003	0.8499038805463145	0.8426053238736939	0.8223440638452468	0.7702413274235635	0.8782308212550719	1.0	0.1111111111111111	0.0	0.0023531705663678007	17
2542	0.014394737598660744	0.00299201443907494	-0.002991716254041064	0.9807261094461348	-1	0	0	0.42857142857142855	3	0.75	6	0.4166666666666667	0.75	8	6	1	1	0	0.375	8	3	10	0.25	1.0	0.7128652572509961	0.9373333699750451	0.6697287358958435	0.8620997319965398	0.8521898235191958	0.7731658024818835	0.7702413274235635	0.8722990868513404	1.0	0.125	0.0	-0.0002991716254041064	4
3365	0.023483505162278897	0.004914813841994627	0.0036372331945331952	0.9770119989369402	-1	0	0	0.375	3	0.7	7	0.2857142857142857	0.7	10	7	1	2	0	0.8571428571428571	6	7	12	0.6666666666666666	0	0.7236352215935818	0.9312887199320032	0.7064703237855003	0.8387940710886589	0.821582635080438	0.7902456060877712	0.7540844621307496	0.8653880350378389	0.6	0.3	0.0	0.0036372331945331952	12
3226	0.018810914625012894	0.00414137317548623	-0.003972715802329397	0.9149431664090827	-1	0	0	0.25	2	0.8888888888888888	8	0.4074074074074074	0.8888888888888888	8	8	2	2	0	0.3333333333333333	9	3	11	0.25	0	0.7309922637482594	0.7686374154695599	0.7148521568274665	0.829960522237437	0.8582645941384989	0.7979901886223398	0.7408600063742133	0.8000468066943792	0.5625	0.25	0.0	-0.00039727158023293975	4
3107	0.022172717223360967	0.002848417779173679	-0.0027433949223196487	0.9715337878627159	-1	0	0	0.4	4	0.6153846153846154	8	0.26785714285714285	0.6153846153846154	12	8	2	3	0	0.875	8	7	15	0.75	0.2	0.7233269621823126	0.9486590937426662	0.6613469028538773	0.848565422325708	0.8521898235191958	0.7829357539147813	0.7702413274235635	0.8780691009576937	0.5	0.3333333333333333	0.0	-0.0002743394922319649	2
2499	0.02040877218702332	0.003089971560014947	0.002482216358360504	0.9790509250629442	-1	0	0	0.375	3	0.7777777777777778	7	0.36666666666666664	0.6666666666666666	7	6	3	1	0	0.8333333333333334	5	6	11	0.1111111111111111	0.3333333333333333	0.7168946982614429	0.9464844382895383	0.6162234819222542	0.874717073352777	0.8426053238736939	0.7758914641529288	0.7702413274235635	0.882811715924229	1.0	0.14285714285714285	0.0	0.002482216358360504	18
2399	0.02104290119244553	0.003293194147988944	0.0028735928219952274	0.9795743745145594	-1	0	0	0.5	4	0.6	6	0.3333333333333333	0.6	7	6	4	1	0	1.0	6	6	12	0.09090909090909091	0.3333333333333333	0.7156616606163659	0.9463190675230951	0.6162234819222542	0.874717073352777	0.8426053238736939	0.7758914641529288	0.7702413274235635	0.8826992438682187	1.0	0.14285714285714285	0.0	0.0028735928219952274	29
4037	0.023834551382087364	0.005468916346386139	0.003291223315689731	0.9769918375468619	-1	0	0	0.375	3	0.7	7	0.2857142857142857	0.7	10	7	1	2	0	0.8571428571428571	6	7	12	0.6666666666666666	0	0.7242517404161204	0.9312418979125335	0.7064703237855003	0.8387940710886589	0.8521898235191958	0.7914894789117363	0.7540844621307496	0.865651441891167	0.6	0.3	0.0	0.003291223315689731	10
539	0.008639795814074439	0.002084134191215191	-0.0017323618468842814	0.9792193687446495	-1	0	0	0.4	2	0.8	4	1.0	0.8	5	4	1	0	0	0.14285714285714285	7	1	7	0.0	1.0	0.31995960515166344	0.9384822772219086	0.6272011747657718	0.9537502732038028	0.43263101529947995	0.9456668591745547	0.8901431834638318	0.9463101797992152	0	0	0.0	-0.00017323618468842813	14
3374	0.023889669363601946	0.00862356302919162	-0.007572139984920307	0.9593044208750909	-1	0	0	0.3333333333333333	3	0.7272727272727273	8	0.37142857142857144	0.7272727272727273	10	8	2	2	0	0.7142857142857143	5	7	13	0.3333333333333333	0	0.7309922637482594	0.928785064439914	0.7064703237855003	0.8387940710886589	0.740333078739042	0.8164628924610725	0.7702413274235635	0.8702691562485609	0.55	0.3	0.0	-0.0007572139984920307	0
681	0.007322116896715099	0.004129478821871301	-0.0041096640120714244	0.9727216396895372	-1	0	0	0.375	3	0.8	8	0.3333333333333333	0.7	9	7	2	1	0	1.0	6	6	12	0.16666666666666666	0.3333333333333333	0.23674663711457095	0.9555420931486511	0.4848528257726101	0.9291475081574515	0.9819199833079859	0.7504972224188481	0.9681613633946983	0.9044395484591748	1.0	0.2222222222222222	0.0	-0.00041096640120714245	3
20	0.0028724318501848725	0.0028447118896888215	-0.002844685865094556	0.9824400978433423	-1	0	0	0.6666666666666666	2	0.5	1	1.0	0.5	2	1	1	0	0	0.25	4	1	4	0.0	0.6666666666666666	0.7825095268798451	0.5266034052648136	0.5609856782066365	0.9860004221611663	0.7020293873530119	0.63762479077481	0.8672381782424597	0.8378165717278261	0	0	0.0	-0.0002844685865094556	34
1180	0.02079501125684621	0.00099848978226708	0.0009708923214720815	0.9806353568995173	-1	0	0	0.2857142857142857	2	0.875	7	0.3333333333333333	0.75	8	6	1	2	0	0.8333333333333334	5	6	10	0.5	0	0.7233269621823126	0.9473778517101025	0.6613469028538773	0.8613542443144754	0.8521898235191958	0.7980770586576424	0.7702413274235635	0.8839611302121408	0.625	0.375	0.0	0.0009708923214720815	38
435	0.018998162285147033	0.0048841205284048715	-0.004882909343344557	0.97094964226503	-1	0	0	0.25	2	0.9	9	0.4	0.9	11	9	0	2	0	0.3	10	3	12	1.0	0	0.7329189853590579	0.943070281247462	0.6450010072957026	0.9388033416636169	0.7764199412258805	0.9316349868761336	0.8855949741756267	0.9380013561014119	0.5909090909090909	0.2727272727272727	0.0	-0.0004882909343344557	7
1484	0.02026614628341067	0.002558080630907634	0.0025569241713967227	0.9802084483122411	-1	0	0	0.2857142857142857	2	0.875	7	0.3333333333333333	0.75	8	6	1	2	0	0.8333333333333334	5	6	10	0.5	0	0.7233269621823126	0.9433724552267215	0.6613469028538773	0.8613542443144754	0.8521898235191958	0.7980770586576424	0.7702413274235635	0.881281586963841	0.625	0.25	0.0	0.0025569241713967227	26
3224	0.02430873017948451	0.00500930835830974	0.003661931769769074	0.9769526870630524	-1	0	0	0.375	3	0.7	7	0.2857142857142857	0.7	10	7	1	2	0	0.8571428571428571	6	7	12	0.6666666666666666	0	0.7233269621823126	0.9312204728767295	0.7064703237855003	0.8387940710886589	0.821582635080438	0.7902456060877712	0.7540844621307496	0.8653466349237556	0.6	0.3	0.0	0.003661931769769074	15
3812	0.02863396085202997	0.007547839596250666	0.0040721333642100375	0.9726977705232892	-1	0	0	0.3	3	0.75	9	0.2916666666666667	0.6666666666666666	11	8	2	2	0	0.75	6	8	14	0.4	0	0.7309922637482594	0.9273008255890671	0.7064703237855003	0.8286318280596402	0.8426053238736939	0.8716526318672039	0.8081185223802186	0.8821053513301139	0.5909090909090909	0.45454545454545453	0.0	0.0040721333642100375	34
2513	0.0258401933027583	0.0012043518903166316	0.0009076163261883117	0.9686010394052343	-1	0	0	0.3333333333333333	3	0.7272727272727273	8	0.28888888888888886	0.7272727272727273	9	8	3	2	0	0.5555555555555556	5	9	13	0.2222222222222222	0	0.7156616606163659	0.9392103167355744	0.7232339898694328	0.8615980420615758	0.8617743231646979	0.7814096366543658	0.7702413274235635	0.8750880415127272	0.6111111111111112	0.1111111111111111	0.0	0.0009076163261883117	13
1955	0.020083512125918426	0.003911748118117392	0.002868043679430537	0.9786270037397958	-1	0	0	0.2857142857142857	2	0.875	7	0.3333333333333333	0.75	7	6	2	2	0	0.8333333333333334	5	6	10	0.2857142857142857	0	0.7168946982614429	0.9464844382895383	0.6162234819222542	0.874717073352777	0.8617743231646979	0.7992346774414925	0.7702413274235635	0.8875419269515782	0.6428571428571428	0.14285714285714285	0.0	0.002868043679430537	24
1942	0.020392105732107584	0.0027637790009860694	0.002760752245731449	0.9801849245839319	-1	0	0	0.2857142857142857	2	0.875	7	0.3333333333333333	0.75	8	6	1	2	0	0.8333333333333334	5	6	10	0.5	0	0.7233269621823126	0.9433724552267215	0.6613469028538773	0.8613542443144754	0.8521898235191958	0.7980770586576424	0.7702413274235635	0.881281586963841	0.625	0.25	0.0	0.002760752245731449	51
293	0.005486385207404894	0.002878421858662452	-0.002869548434879789	0.9687335988981528	-1	0	0	0.25	1	1.0	3	1.0	1.0	4	3	0	3	0	0.2	5	1	5	1.0	0	0.7222753882002882	0.8099637057941298	0.8720116827738513	0.8234809083239283	0.355092841849321	0.9267364314934292	0.8976754098851883	0.86324377237121	0.5	0	0.0	-0.00028695484348797886	13
3291	0.024143309191069315	0.005783585350747813	0.003621457469380001	0.977203246579958	-1	0	0	0.375	3	0.7	7	0.2857142857142857	0.7	10	7	1	2	0	0.8571428571428571	6	7	12	0.6666666666666666	0	0.7242517404161204	0.9312418979125335	0.7064703237855003	0.8387940710886589	0.8521898235191958	0.7914894789117363	0.7540844621307496	0.865651441891167	0.6	0.3	0.0	0.003621457469380001	28
4555	0.02873754351220258	0.006701785795342922	0.004470591241730532	0.9723996974219514	-1	0	0	0.3	3	0.75	9	0.2916666666666667	0.6666666666666666	11	8	2	2	0	0.75	6	8	14	0.4	0	0.7309922637482594	0.9273008255890671	0.7064703237855003	0.8286318280596402	0.8426053238736939	0.8716526318672039	0.8081185223802186	0.8821053513301139	0.5909090909090909	0.36363636363636365	0.0	0.004470591241730532	38
2018	0.020275412048985517	0.0024344572373746617	0.0024297385288605216	0.9802943608636112	-1	0	0	0.2857142857142857	2	0.875	7	0.3333333333333333	0.75	8	6	1	2	0	0.8333333333333334	5	6	10	0.5	0	0.7233269621823126	0.9433724552267215	0.6613469028538773	0.8613542443144754	0.8095126325497872	0.7719633964771516	0.7702413274235635	0.8757726793055726	0.5625	0.25	0.0	0.0024297385288605216	10
1358	0.020885221047974495	0.0008778600024159298	0.0008177907943424706	0.9805922836818298	-1	0	0	0.2857142857142857	2	0.875	7	0.3333333333333333	0.75	8	6	1	2	0	0.8333333333333334	5	6	10	0.5	0	0.7233269621823126	0.9473778517101025	0.6613469028538773	0.8613542443144754	0.8521898235191958	0.7980770586576424	0.7702413274235635	0.8839611302121408	0.625	0.25	0.0	0.0008177907943424706	25
4447	0.016094100415682593	0.004295000167769789	-0.0041447346727954025	0.9596106411997452	-1	0	0	0.375	3	0.7	7	0.3	0.7	10	7	1	2	0	0.625	8	5	12	0.6666666666666666	0	0.7309922637482594	0.8633958763092908	0.7064703237855003	0.8377923331655953	0.7153735351061731	0.8769851497235441	0.7898053660238412	0.8601602196690683	0.6000000000000001	0.3	0.0	-0.00041447346727954026	2
4040	0.028772888280872613	0.007327305753606965	0.004917484391793649	0.9723859468299252	-1	0	0	0.3	3	0.75	9	0.2916666666666667	0.6666666666666666	11	8	2	2	0	0.75	6	8	14	0.4	0	0.7309922637482594	0.9273008255890671	0.7064703237855003	0.8286318280596402	0.8426053238736939	0.8716526318672039	0.8081185223802186	0.8821053513301139	0.5909090909090909	0.2727272727272727	0.0	0.004917484391793649	45
21	0.004952746675845986	0.002539989622798765	-0.002505150135078963	0.9741451122241092	-1	0	0	0.3333333333333333	1	1.0	2	1.0	1.0	3	2	0	1	0	0.25	4	1	4	0.3333333333333333	0	0.9487900282856667	0.6192899466169828	0.8516069085791887	0.9427213889912855	0.40458537126755967	0.5792131096211127	0.9144944603038119	0.7689350493085996	1.0	0.6666666666666666	0.0	-0.0002505150135078963	24
4353	0.028740627190054244	0.00703954497395276	0.004544666856755194	0.972108260229849	-1	0	0	0.3	3	0.75	9	0.2916666666666667	0.6666666666666666	11	8	2	2	0	0.75	6	8	14	0.4	0	0.7309922637482594	0.9273008255890671	0.7064703237855003	0.8286318280596402	0.8426053238736939	0.8716526318672039	0.8081185223802186	0.8821053513301139	0.5909090909090909	0.09090909090909091	0.0	0.004544666856755194	50
4423	0.017406996526377096	0.003748187752633246	-0.0035784995235499436	0.9690399366593201	-1	0	0	0.25	2	0.9	9	0.3333333333333333	0.9	11	9	0	2	0	0.4444444444444444	9	4	12	1.0	0	0.7309922637482594	0.9273008255890671	0.7064703237855003	0.8286318280596402	0.8426053238736939	0.8716526318672039	0.8081185223802186	0.8821053513301139	0.5909090909090909	0.45454545454545453	0.0	-0.0003578499523549944	5
1239	0.019220091891769753	0.0023709979114040626	0.0023641923982427146	0.9802386235643521	-1	0	0	0.375	3	0.6666666666666666	6	0.3055555555555556	0.6666666666666666	8	6	2	2	0	1.0	6	6	11	0.3333333333333333	0	0.7239434810048511	0.9435277149431653	0.6613469028538773	0.8613542443144754	0.8521898235191958	0.7980770586576424	0.7702413274235635	0.8813830386000315	0.625	0.25	0.0	0.0023641923982427146	39
1986	0.021751847921511597	0.003833743191932606	0.003677195413874045	0.978271797045734	-1	0	0	0.2857142857142857	2	0.875	7	0.3333333333333333	0.75	7	6	2	2	0	0.8333333333333334	5	6	10	0.2857142857142857	0	0.7156616606163659	0.9463190675230951	0.6162234819222542	0.874717073352777	0.8617743231646979	0.7776449028687953	0.7702413274235635	0.8830478033316299	0.6428571428571428	0.14285714285714285	0.0	0.003677195413874045	31
2881	0.026247944669572365	0.0003211234406977646	1.112885114597949e-05	0.9490789237948314	-1	0	0	0.3	3	0.75	9	0.25	0.6666666666666666	9	8	4	2	0	0.875	7	8	14	0.18181818181818182	0	0.7150451417938275	0.9392018591019042	0.7232339898694328	0.8615980420615758	0.8617743231646979	0.780555380240826	0.7702413274235635	0.8749005525081623	0.6111111111111112	0.1111111111111111	0.0	1.112885114597949e-05	15
1993	0.02049895807538824	0.002468141267302851	0.0022664287652370708	0.9792425533679764	-1	0	0	0.2857142857142857	2	0.875	7	0.3333333333333333	0.75	8	6	1	2	0	0.8333333333333334	5	6	10	0.5	0	0.7230187027710434	0.9433614349490589	0.6613469028538773	0.8613542443144754	0.8984562822227588	0.8154717991662701	0.7702413274235635	0.885113296832492	0.625	0.5	0.0	0.0022664287652370708	15
1664	0.020071307007127212	0.0019020357147074291	0.0018230588833827	0.9802476787883946	-1	0	0	0.375	3	0.6666666666666666	6	0.3055555555555556	0.6666666666666666	8	6	2	2	0	1.0	6	6	11	0.3333333333333333	0	0.7236352215935818	0.9434618612284491	0.6613469028538773	0.8613542443144754	0.8095126325497872	0.7719633964771516	0.7702413274235635	0.8758334052639524	0.5625	0.25	0.0	0.0018230588833827	24
1769	0.015158583086090643	0.004437614926276909	-0.004273307422811784	0.9800903699258797	-1	0	0	0.42857142857142855	3	0.625	5	0.35714285714285715	0.5	6	4	3	2	0	0.5714285714285714	7	4	10	0.25	0	0.7233269621823126	0.9609470976162279	0.6613469028538773	0.867812642651263	0.8521898235191958	0.7911172501976911	0.834505892518293	0.8946184998526174	0.6666666666666666	0.3333333333333333	0.0	-0.00042733074228117843	4
3573	0.02698645684824871	0.000705810559406478	4.9697248373432514e-05	0.9477244654307618	-1	0	0	0.3333333333333333	3	0.7272727272727273	8	0.2708333333333333	0.7272727272727273	10	8	2	0	0	0.75	6	8	13	0.0	0	0.7239434810048511	0.9352774354083389	0.7148521568274665	0.8502149024170897	0.8521898235191958	0.7246195679808684	0.7538907489381961	0.8571116589730419	0	0	0.0	4.9697248373432514e-05	13
4198	0.014975803857791728	0.004088021781394	-0.004080118335863564	0.9667082901297631	-1	0	0	0.25	2	0.8888888888888888	8	0.3142857142857143	0.6666666666666666	8	6	2	2	0	0.7142857142857143	7	5	11	0.3333333333333333	0	0.7901085202658619	0.9513386409736688	0.7064703237855003	0.7925864932499184	0.8521898235191958	0.8893920580486562	0.8081185223802186	0.8940416338345255	0.625	0.125	0.0	-0.0004080118335863564	1
350	0.004766713582215703	0.002438835637104523	-0.0024199386291491104	0.9750449079197179	-1	0	0	0.3333333333333333	1	1.0	2	1.0	1.0	3	2	0	1	0	0.25	4	1	4	0.3333333333333333	0	0.9487900282856667	0.6192899466169828	0.8516069085791887	0.9427213889912855	0.40458537126755967	0.5792131096211127	0.9144944603038119	0.7689350493085996	1.0	0.6666666666666666	0.0	-0.00024199386291491105	21
2583	0.02089729408332994	0.003493887603409777	0.002702071029492707	0.9781819076822661	-1	0	0	0.2857142857142857	2	0.875	7	0.3333333333333333	0.75	7	6	2	2	0	0.8333333333333334	5	6	10	0.2857142857142857	0	0.7156616606163659	0.9463190675230951	0.6162234819222542	0.874717073352777	0.8426053238736939	0.7758914641529288	0.7702413274235635	0.8826992438682187	0.5714285714285714	0.14285714285714285	0.0	0.002702071029492707	36
2585	0.02038507176636924	0.003443658132033412	0.002590775738499764	0.9788723011368854	-1	0	0	0.375	3	0.7777777777777778	7	0.36666666666666664	0.6666666666666666	7	6	3	1	0	0.8333333333333334	5	6	11	0.1111111111111111	0.3333333333333333	0.7156616606163659	0.9463190675230951	0.6162234819222542	0.874717073352777	0.8426053238736939	0.7758914641529288	0.7702413274235635	0.8826992438682187	1.0	0.14285714285714285	0.0	0.002590775738499764	23
3698	0.01932306724646123	0.0013935199826694488	0.0012502189636366815	0.9672145344065022	-1	0	0	0.2857142857142857	2	0.875	7	0.4	0.75	8	6	1	2	0	1.0	5	5	10	0.5	0	0.7205305588169428	0.9434397907705016	0.7148521568274665	0.8503609984479041	0.8984562822227588	0.8050315206508194	0.7540844621307496	0.8797327545870304	0.625	0.25	0.0	0.0012502189636366815	11
3596	0.010862274860705408	0.0034311867164862047	-0.0034075163023029958	0.9708331758809846	-1	0	0	0.3333333333333333	2	0.8571428571428571	6	0.36	0.7142857142857143	7	5	1	2	0	1.0	5	5	9	0.5	0	0.7309922637482594	0.9565804053545784	0.7064703237855003	0.851178133952203	0.8426053238736939	0.8761504425053352	0.8081185223802186	0.9058739397137872	0.6428571428571428	0.42857142857142855	0.0	-0.00034075163023029957	5
4732	0.027818825865968604	0.0060880891021326275	0.004396432964206658	0.9726997298817235	-1	0	0	0.2222222222222222	2	0.9090909090909091	10	0.325	0.7272727272727273	10	8	2	2	0	0.625	5	8	13	0.3333333333333333	0	0.7309922637482594	0.9351800913856663	0.7064703237855003	0.8381685055898337	0.7153735351061731	0.8612473859752653	0.7898053660238412	0.8855927777814679	0.6000000000000001	0.3	0.0	0.004396432964206658	64
3685	0.022895283602777403	0.00465001585891495	-0.004414754879786496	0.9194536508038555	-1	0.25	1	0.5	5	0.5384615384615384	7	0.30612244897959184	0.5384615384615384	12	7	2	2	0	1.0	7	7	15	0.6666666666666666	0.2222222222222222	0.7242517404161204	0.9515796151844704	0.7064703237855003	0.8317488119259864	0.740333078739042	0.8181230871336875	0.8176404420997517	0.8835671435948699	0.625	0.25	0.0	-0.0004414754879786496	4
2684	0.02358694248961596	0.005002197766069708	0.0032529824871104646	0.9767511560077806	-1	0	0	0.375	3	0.7	7	0.2857142857142857	0.7	10	7	1	2	0	0.8571428571428571	6	7	12	0.6666666666666666	0	0.7233269621823126	0.9312204728767295	0.7064703237855003	0.8387940710886589	0.8521898235191958	0.7914894789117363	0.7540844621307496	0.8656384717402027	0.6	0.3	0.0	0.0032529824871104646	95
4193	0.01935385410045577	0.003131072007977044	-0.003051268965735451	0.9699595835372007	-1	0	0	0.4	4	0.6153846153846154	8	0.42857142857142855	0.6153846153846154	11	8	3	3	0	0.7142857142857143	5	7	15	0.42857142857142855	0.4	0.7175112170839814	0.9539684915689393	0.7064703237855003	0.8412008539576358	0.8617743231646979	0.8188673337235951	0.7702413274235635	0.8878596420927239	0.5454545454545454	0.18181818181818182	0.0	-0.0003051268965735451	8
4020	0.027951582646187172	0.006742087104887908	0.004313400495128633	0.9724261206048916	-1	0	0	0.3	3	0.75	9	0.2916666666666667	0.6666666666666666	11	8	2	2	0	0.75	6	8	14	0.4	0	0.7309922637482594	0.9273008255890671	0.7064703237855003	0.8286318280596402	0.8426053238736939	0.8716526318672039	0.8081185223802186	0.8821053513301139	0.5909090909090909	0.45454545454545453	0.0	0.004313400495128633	18
1395	0.012445096304856006	0.004881461063306612	-0.004844496347375133	0.9796434426543611	-1	0	0	0.5	3	0.5714285714285714	4	0.5	0.42857142857142855	5	3	3	2	0	0.5	6	3	9	0.25	0	0.7168946982614429	0.9696693000282319	0.7064703237855003	0.8442147076489356	0.8617743231646979	0.7517928556443887	0.8834629798096684	0.8896960346969811	0.7	0.4	0.0	-0.00048444963473751333	0
3492	0.02612905765666989	0.0061100721201798065	0.00271621452781591	0.976980174151815	-1	0	0	0.3333333333333333	3	0.7272727272727273	8	0.30952380952380953	0.6363636363636364	9	7	3	2	0	0.8571428571428571	6	7	13	0.25	0	0.7309922637482594	0.9395057564184863	0.7064703237855003	0.8492233198282712	0.7764199412258805	0.842372609406432	0.8081185223802186	0.8858572068111203	0.5555555555555556	0.1111111111111111	0.0	0.00271621452781591	19
2928	0.023847194612962367	0.005292680888454902	0.0034595392793788067	0.9765544715284116	-1	0	0	0.375	3	0.7	7	0.2857142857142857	0.7	10	7	1	2	0	0.8571428571428571	6	7	12	0.6666666666666666	0	0.7233269621823126	0.9312204728767295	0.7064703237855003	0.8387940710886589	0.8521898235191958	0.7914894789117363	0.7540844621307496	0.8656384717402027	0.6	0.3	0.0	0.0034595392793788067	65
4592	0.029445128380808608	0.0028392869696903513	0.002835252859349365	0.9713055466989993	-1	0	0	0.3	3	0.75	9	0.2916666666666667	0.6666666666666666	11	8	2	2	0	0.75	6	8	14	0.4	0	0.7309922637482594	0.9128807417599264	0.7064703237855003	0.8286318280596402	0.7813909469961782	0.869995970389214	0.8081185223802186	0.8745794539882066	0.5909090909090909	0.2727272727272727	0.0	0.002835252859349365	10
2774	0.021214627924807668	0.003251209969259525	0.002803224413807686	0.9783406987415627	-1	0	0	0.2857142857142857	2	0.875	7	0.3333333333333333	0.75	7	6	2	2	0	0.8333333333333334	5	6	10	0.2857142857142857	0	0.7156616606163659	0.9463190675230951	0.6162234819222542	0.874717073352777	0.8426053238736939	0.7413250587429264	0.7702413274235635	0.8760166994066183	0.5714285714285714	0.14285714285714285	0.0	0.002803224413807686	38
1135	0.01906508981457897	0.00560221523790363	-0.0055587208744140686	0.9800006271904476	-1	0	0	0.375	3	0.6666666666666666	6	0.3055555555555556	0.6666666666666666	8	6	2	2	0	1.0	6	6	11	0.3333333333333333	0	0.675085252049773	0.9372620409847879	0.787422532184319	0.8827567007794216	0.8984562822227588	0.9475574064721095	0.9234744976091749	0.92683020405015	0.625	0.25	0.0	-0.0005558720874414069	2
2962	0.021497517489848	0.0031054751131063714	0.0026426309834960996	0.9799364858924687	-1	0	0	0.375	3	0.6666666666666666	6	0.3055555555555556	0.6666666666666666	8	6	2	2	0	1.0	6	6	11	0.3333333333333333	0	0.7128652572509961	0.9373333699750451	0.6697287358958435	0.8620997319965398	0.8984562822227588	0.7892930626103827	0.7702413274235635	0.8757632236140178	0.625	0.125	0.0	0.0026426309834960996	13
3206	0.01259267934041939	0.0038701459024063165	-0.0038633907986308958	0.9721811970393565	-1	0	0	0.3333333333333333	2	0.8571428571428571	6	0.42857142857142855	0.7142857142857143	7	5	1	2	0	0.42857142857142855	7	3	9	0.5	0	0.7162781794389044	0.9562856476289883	0.7064703237855003	0.807089524026314	0.8617743231646979	0.7606212874916934	0.737179111264354	0.8688572505937328	0.6428571428571428	0.42857142857142855	0.0	-0.0003863390798630896	2
1954	0.02112424498198334	0.003651771530954134	0.0024514660301166178	0.9787859572192805	-1	0	0	0.375	3	0.6666666666666666	6	0.3055555555555556	0.6666666666666666	7	6	3	2	0	1.0	6	6	11	0.2222222222222222	0	0.7156616606163659	0.9463190675230951	0.6162234819222542	0.874717073352777	0.8426053238736939	0.7758914641529288	0.7702413274235635	0.8826992438682187	0.5714285714285714	0.14285714285714285	0.0	0.0024514660301166178	18
119	0.0034355246465856983	0.0033828855369156053	-0.0033700266965754873	0.9820457682779463	-1	0	0	0.5	2	0.5	2	0.6666666666666666	0.25	2	1	3	1	0	1.0	3	3	6	0.1111111111111111	0.6666666666666666	0.21645583130974128	0.5510415664406735	0.9513073855058984	0.5265404954465331	0.6421715290740428	0.9728349894312857	0.9694591436189673	0.7852412181075629	1.0	0	0.0	-0.00033700266965754874	9
3043	0.020641333350530942	0.003685659277430981	0.002192726753023217	0.9776948289295605	-1	0	0	0.2857142857142857	2	0.875	7	0.3333333333333333	0.75	7	6	2	3	0	0.8333333333333334	5	6	10	0.42857142857142855	0	0.7156616606163659	0.9463190675230951	0.6162234819222542	0.874717073352777	0.8426053238736939	0.7758914641529288	0.7702413274235635	0.8826992438682187	0.2857142857142857	0.14285714285714285	0.0	0.002192726753023217	20
4035	0.02876983034517543	0.0070147947195001335	0.004277383518854503	0.9725497316183778	-1	0	0	0.3	3	0.75	9	0.2916666666666667	0.6666666666666666	11	8	2	2	0	0.75	6	8	14	0.4	0	0.7309922637482594	0.9273008255890671	0.7064703237855003	0.8286318280596402	0.7813909469961782	0.869995970389214	0.8081185223802186	0.8815938633225098	0.5909090909090909	0.2727272727272727	0.0	0.004277383518854503	44
4847	0.02703695199319033	0.005401327015984629	0.003608288977865376	0.9729683417449723	-1	0	0	0.2222222222222222	2	0.9090909090909091	10	0.325	0.7272727272727273	10	8	2	2	0	0.625	5	8	13	0.3333333333333333	0	0.7309922637482594	0.9351800913856663	0.7064703237855003	0.8381685055898337	0.7153735351061731	0.8612473859752653	0.7898053660238412	0.8855927777814679	0.6000000000000001	0.3	0.0	0.003608288977865376	16
918	0.020228328963307795	0.0010542429899886995	-0.0009311924932898217	0.9776284819989924	-1	0.25	1	0.4	4	0.6666666666666666	8	0.2916666666666667	0.6666666666666666	11	8	2	2	0	0.75	6	8	14	0.4	0.25	0.7175112170839814	0.9560951616622878	0.7064703237855003	0.8412008539576358	0.8617743231646979	0.7727529770780442	0.7702413274235635	0.8798117115812509	0.5909090909090908	0.18181818181818182	0.0	-9.311924932898217e-05	25
2456	0.02052246047126654	0.003080600042168945	0.0025980163607895192	0.9798620891029682	-1	0	0	0.5	4	0.6	6	0.3333333333333333	0.6	7	6	4	1	0	1.0	6	6	12	0.09090909090909091	0.3333333333333333	0.7156616606163659	0.9463190675230951	0.6162234819222542	0.874717073352777	0.8426053238736939	0.7758914641529288	0.7702413274235635	0.8826992438682187	1.0	0.14285714285714285	0.0	0.0025980163607895192	23
1832	0.018419165916825398	0.00482970578262386	-0.004695201647361314	0.9804176796240136	-1	0.25	1	0.5	5	0.5384615384615384	7	0.35714285714285715	0.5384615384615384	12	7	2	2	0	0.8571428571428571	6	7	15	0.6666666666666666	0.4444444444444444	0.7131735166622655	0.9484417365949369	0.7148521568274665	0.8321547218978592	0.8617743231646979	0.8143735351028734	0.7702413274235635	0.8805086185713282	0.5833333333333334	0.25	0.0	-0.00046952016473613144	3
217	0.003389496680009154	0.0022795877802848476	-0.002262558284511725	0.9833990757403896	-1	0	0	0.5	1	1.0	1	1.0	1.0	2	1	0	1	0	0.3333333333333333	1	3	3	0.3333333333333333	0	0.7560438388915824	0.6622230966566476	0.544044812021505	0.9586209016896163	0.29987172457079164	0.5389342558119268	0.9251081133112313	0.7898458586294552	1.0	0.5	0.0	-0.00022625582845117249	9
845	0.01876146714933408	0.006141496835407452	-0.006137774410121781	0.9797045288866021	-1	0.25	1	0.6	6	0.46153846153846156	6	0.35714285714285715	0.46153846153846156	12	6	2	1	0	0.8571428571428571	6	7	15	0.5	0.6666666666666666	0.7134817760735347	0.9472647553722552	0.6697287358958435	0.8578796029857253	0.8119981354349359	0.7798085290877931	0.7702413274235635	0.8790585450066002	1.0	0.16666666666666666	0.0	-0.0006137774410121781	3
1743	0.011371155571339029	0.0035207866970501634	-0.003387017811309794	0.9619273440742335	-1	0.25	1	0.4	4	0.6923076923076923	9	0.30612244897959184	0.6923076923076923	12	9	2	2	0	1.0	7	7	15	0.4	0.5	0.7128652572509961	0.9199420976845565	0.7232339898694328	0.8576997982324898	0.8119981354349359	0.8655878374395836	0.7540844621307496	0.8842654317681262	0.5416666666666667	0.16666666666666666	0.0	-0.0003387017811309794	1
4283	0.02811536173736584	0.006258954884417045	0.004265595706105595	0.9726438481503437	-1	0	0	0.2222222222222222	2	0.9090909090909091	10	0.325	0.7272727272727273	10	8	2	2	0	0.625	5	8	13	0.3333333333333333	0	0.7309922637482594	0.9351800913856663	0.7064703237855003	0.8381685055898337	0.7153735351061731	0.8705584833765178	0.8081185223802186	0.888274105980074	0.6	0.3	0.0	0.004265595706105595	37
3653	0.023868082723738138	0.005594140945088078	0.003555439793468505	0.9766663752368371	-1	0	0	0.375	3	0.7	7	0.2857142857142857	0.7	10	7	1	2	0	0.8571428571428571	6	7	12	0.6666666666666666	0	0.7236352215935818	0.9312887199320032	0.7064703237855003	0.8387940710886589	0.8521898235191958	0.7914894789117363	0.7540844621307496	0.8656797960546053	0.6	0.3	0.0	0.003555439793468505	26
846	0.022624512605504923	0.0013944761243806676	-0.00014448125973339453	0.9733702807442998	-1	0	0	0.5	4	0.6	6	0.3333333333333333	0.5	8	5	3	1	0	1.0	6	6	12	0.14285714285714285	0.3333333333333333	0.7309922637482594	0.9027124024816493	0.6060123878853461	0.869636417979766	0.6853799822959917	0.7897338423666874	0.7702413274235635	0.8601176421365888	1.0	0.125	0.0	-1.4448125973339453e-05	37
4218	0.028775583996170195	0.00690503006275337	0.004042083346244538	0.9729023702142494	-1	0	0	0.3	3	0.75	9	0.2916666666666667	0.6666666666666666	11	8	2	2	0	0.75	6	8	14	0.4	0	0.7309922637482594	0.9273008255890671	0.7064703237855003	0.8286318280596402	0.7813909469961782	0.8609905082160899	0.7702413274235635	0.8788747189089354	0.5909090909090909	0.2727272727272727	0.0	0.004042083346244538	31
4188	0.028280572141209794	0.0076773451032224466	0.004106859136356786	0.972912391850556	-1	0	0	0.3	3	0.75	9	0.2916666666666667	0.6666666666666666	11	8	2	2	0	0.75	6	8	14	0.4	0	0.7309922637482594	0.9273008255890671	0.7064703237855003	0.8286318280596402	0.7813909469961782	0.862414733766942	0.7702413274235635	0.879298162604654	0.5909090909090909	0.45454545454545453	0.0	0.004106859136356786	25
3044	0.023492893155155157	0.0050849403448908785	0.003361387306135262	0.9765551969321238	-1	0	0	0.375	3	0.7	7	0.2857142857142857	0.7	10	7	1	2	0	0.8571428571428571	6	7	12	0.6666666666666666	0	0.7233269621823126	0.9312204728767295	0.7064703237855003	0.8387940710886589	0.8521898235191958	0.7914894789117363	0.7540844621307496	0.8656384717402027	0.6	0.3	0.0	0.003361387306135262	62
2481	0.023582538702614182	0.005625139457295577	0.003259015844584485	0.9766822164156473	-1	0	0	0.375	3	0.7	7	0.2857142857142857	0.7	9	7	2	2	0	0.8571428571428571	6	7	12	0.3333333333333333	0	0.7309922637482594	0.9395057564184863	0.7064703237855003	0.8492233198282712	0.8426053238736939	0.7949352770640405	0.7702413274235635	0.8745813224974729	0.6111111111111112	0.4444444444444444	0.0	0.003259015844584485	41
4997	0.03320626439599699	0.009207454739460707	0.0017361767441364448	0.9684343621437207	-1	0	0	0.3	3	0.7692307692307693	10	0.25	0.7692307692307693	13	10	1	2	0	0.6	6	10	15	0.6666666666666666	0	0.7309922637482594	0.9125674013601484	0.7064703237855003	0.8297463626273656	0.7813909469961782	0.862972608488796	0.7702413274235635	0.872488420840075	0.576923076923077	0.23076923076923078	0.0	0.0017361767441364448	8
3481	0.023449657952079383	0.004899926838036871	-0.004814261174625075	0.969600255184169	-1	0	0	0.4	4	0.6153846153846154	8	0.35714285714285715	0.6153846153846154	10	8	4	3	0	0.8571428571428571	6	7	15	0.3	0	0.7230187027710434	0.9352280158856013	0.7148521568274665	0.8502149024170897	0.8521898235191958	0.7826688210863356	0.7540844621307496	0.8694189129464994	0.5	0.2	0.0	-0.0004814261174625075	3
4924	0.02845619687109178	0.006721071759412084	0.004733873842807839	0.9727160381089938	-1	0	0	0.3	3	0.75	9	0.2916666666666667	0.6666666666666666	11	8	2	2	0	0.75	6	8	14	0.4	0	0.7309922637482594	0.9273008255890671	0.7064703237855003	0.8286318280596402	0.7813909469961782	0.8609905082160899	0.7702413274235635	0.8788747189089354	0.5909090909090909	0.18181818181818182	0.0	0.004733873842807839	39
1974	0.02017421613566114	0.0032681626595436183	0.0023718568061248104	0.9789937392877968	-1	0	0	0.375	3	0.7777777777777778	7	0.36666666666666664	0.6666666666666666	7	6	3	1	0	0.8333333333333334	5	6	11	0.1111111111111111	0.3333333333333333	0.7156616606163659	0.9463190675230951	0.6162234819222542	0.874717073352777	0.8426053238736939	0.7758914641529288	0.7702413274235635	0.8826992438682187	1.0	0.14285714285714285	0.0	0.0023718568061248104	16
4210	0.02793237005700401	0.006169613832853587	0.004222369514834935	0.9721170344404091	-1	0	0	0.3	3	0.75	9	0.2916666666666667	0.6666666666666666	11	8	2	2	0	0.75	6	8	14	0.4	0	0.7309922637482594	0.9273008255890671	0.7064703237855003	0.8286318280596402	0.8426053238736939	0.8716526318672039	0.8081185223802186	0.8821053513301139	0.5909090909090909	0.2727272727272727	0.0	0.004222369514834935	30
2204	0.02032361950955153	0.0022752786128785413	0.00227434183874018	0.9804165154291937	-1	0	0	0.2857142857142857	2	0.875	7	0.3333333333333333	0.75	8	6	1	2	0	0.8333333333333334	5	6	10	0.5	0	0.7230187027710434	0.9433614349490589	0.6613469028538773	0.8613542443144754	0.8521898235191958	0.7980770586576424	0.7702413274235635	0.8812743930570921	0.625	0.375	0.0	0.00227434183874018	15
4642	0.02816205212103924	0.007247369585544128	0.004217821414590725	0.9725473766202365	-1	0	0	0.3	3	0.75	9	0.2916666666666667	0.6666666666666666	11	8	2	2	0	0.75	6	8	14	0.4	0	0.7309922637482594	0.9273008255890671	0.7064703237855003	0.8286318280596402	0.8426053238736939	0.8716526318672039	0.8081185223802186	0.8821053513301139	0.5909090909090909	0.2727272727272727	0.0	0.004217821414590725	28
4632	0.028201611932717054	0.006646765408205206	0.004668637397251497	0.9725804310953201	-1	0	0	0.3	3	0.75	9	0.2916666666666667	0.6666666666666666	11	8	2	2	0	0.75	6	8	14	0.4	0	0.7309922637482594	0.9273008255890671	0.7064703237855003	0.8286318280596402	0.7813909469961782	0.869995970389214	0.8081185223802186	0.8815938633225098	0.5909090909090909	0.2727272727272727	0.0	0.004668637397251497	100
1695	0.02147137182784765	0.0036463390505791574	0.00280172244509447	0.9787423854872462	-1	0	0	0.375	3	0.6666666666666666	6	0.3055555555555556	0.6666666666666666	7	6	3	2	0	1.0	6	6	11	0.2222222222222222	0	0.7156616606163659	0.9463190675230951	0.6162234819222542	0.874717073352777	0.8617743231646979	0.7986830150390276	0.7702413274235635	0.8873190014210478	0.6428571428571428	0.14285714285714285	0.0	0.00280172244509447	50
3741	0.019431353909977894	0.006597000781801504	-0.006232594516625733	0.9777646729132216	-1	0.25	1	0.5	5	0.5384615384615384	7	0.35714285714285715	0.5384615384615384	12	7	2	2	0	0.8571428571428571	6	7	15	0.6666666666666666	0.4444444444444444	0.7137900354848039	0.9451562487101103	0.6697287358958435	0.8491383254707087	0.8617743231646979	0.779724561531806	0.7702413274235635	0.8750383590988045	0.5833333333333334	0.08333333333333333	0.0	-0.0006232594516625733	2
1883	0.008357508821973163	0.003370150796244882	-0.0033649019481254783	0.9816739178775005	-1	0	0	0.6	3	0.6	3	0.4666666666666667	0.6	4	3	2	1	0	0.6	5	3	7	0.14285714285714285	1.0	0.4906547567364239	0.9722393861440645	0.7339172782107297	0.8680387462258158	0.8521898235191958	0.6928676081510561	0.9256093288802062	0.8893800260656721	1.0	0.25	0.0	-0.0003364901948125478	2
518	0.002109944333630619	0.0018757915102845827	-0.00187487271014892	0.9831714435876874	-1	0	0	1.0	2	0.0	0	0.75	0	2	0	0	1	0	1.0	2	2	3	0.5	0	0	0	0	0	0	0	0	0	0	0	0	-0.000187487271014892	11
2688	0.0218287870524383	0.002000559598875	0.0004119935450763984	0.9782353859940733	-1	0.25	1	0.5	5	0.6153846153846154	8	0.3125	0.6153846153846154	10	8	4	1	0	0.75	6	8	15	0.1	0.4444444444444444	0.7128652572509961	0.9560294258179337	0.6697287358958435	0.8514623347028566	0.8521898235191958	0.7525226579715953	0.7702413274235635	0.8785921874632593	1.0	0.1	0.0	0.0004119935450763984	14
3793	0.023407468969190538	0.005424055716912896	0.003451047229014173	0.976379519136301	-1	0	0	0.375	3	0.7	7	0.2857142857142857	0.7	9	7	2	2	0	0.8571428571428571	6	7	12	0.3333333333333333	0	0.7309922637482594	0.9395057564184863	0.7064703237855003	0.8492233198282712	0.7764199412258805	0.7667986906181627	0.7702413274235635	0.868437864335282	0.5555555555555556	0.3333333333333333	0.0	0.003451047229014173	17
3950	0.013162326713662157	0.007248881842874902	-0.007083836761742358	0.9719881365746436	-1	0	0	0.3	3	0.7692307692307693	10	0.375	0.7692307692307693	12	10	2	2	0	0.625	5	8	15	0.3333333333333333	0	0.7242517404161204	0.951463387653136	0.7064703237855003	0.8317488119259864	0.8521898235191958	0.8427343138125543	0.7898053660238412	0.8893537386485352	0.5833333333333334	0.4166666666666667	0.0	-0.0007083836761742358	1
3819	0.023817538939183983	0.006075914988386496	0.003354107349957885	0.9766753296289964	-1	0	0	0.375	3	0.7	7	0.2857142857142857	0.7	9	7	2	2	0	0.8571428571428571	6	7	12	0.3333333333333333	0	0.7309922637482594	0.9395277445449468	0.7064703237855003	0.8492233198282712	0.7764199412258805	0.7667986906181627	0.7702413274235635	0.8684526002248883	0.6111111111111112	0.3333333333333333	0.0	0.003354107349957885	13
265	0.001831237862616042	0.0017665091815089679	-0.0017664751648598623	0.9861820492069201	-1	0	0	1.0	1	0	0	1.0	0	1	0	0	1	0	0.5	1	2	2	0.3333333333333333	0	0	0	0	0	0	0	0	0	0	0	0	-0.00017664751648598624	33
5016	0.02785783333389419	0.006412177737618049	0.004064946483422218	0.9718031078038221	-1	0	0	0.3	3	0.75	9	0.2916666666666667	0.6666666666666666	11	8	2	2	0	0.75	6	8	14	0.4	0	0.7309922637482594	0.9272876606031821	0.7064703237855003	0.8286318280596402	0.7813909469961782	0.869995970389214	0.8081185223802186	0.8815870686842966	0.5909090909090909	0.2727272727272727	0.0	0.004064946483422218	22
1308	0.022272356911313972	0.0023250124082753996	0.0005339616093368173	0.9769356120121566	-1	0.25	1	0.4	4	0.6666666666666666	8	0.2916666666666667	0.6666666666666666	10	8	3	2	0	0.75	6	8	14	0.25	0.25	0.7128652572509961	0.9560294258179337	0.6697287358958435	0.8514623347028566	0.8617743231646979	0.7692821687951138	0.7702413274235635	0.8818307657538745	0.6	0.1	0.0	0.0005339616093368173	24
3969	0.028647001415809115	0.007039290267843055	0.0038751488675972836	0.9725242548292649	-1	0	0	0.3	3	0.75	9	0.2916666666666667	0.6666666666666666	11	8	2	2	0	0.75	6	8	14	0.4	0	0.7309922637482594	0.9273008255890671	0.7064703237855003	0.8286318280596402	0.8426053238736939	0.8716526318672039	0.8081185223802186	0.8821053513301139	0.5909090909090909	0.2727272727272727	0.0	0.0038751488675972836	53
874	0.01723652918032051	0.005158442215292267	-0.0051397087930201485	0.9802369884086356	-1	0.25	1	0.6	6	0.46153846153846156	6	0.35714285714285715	0.46153846153846156	11	6	3	1	0	0.8571428571428571	6	7	15	0.2	0.6666666666666666	0.7168946982614429	0.9560534267097377	0.7064703237855003	0.8412008539576358	0.8617743231646979	0.7544968042663395	0.7702413274235635	0.8761634565953375	1.0	0.18181818181818182	0.0	-0.0005139708793020149	6
2952	0.02394929769919965	0.004928372709948339	0.0035821285534621467	0.9766816119856857	-1	0	0	0.375	3	0.7	7	0.2857142857142857	0.7	10	7	1	2	0	0.8571428571428571	6	7	12	0.6666666666666666	0	0.7233269621823126	0.9312204728767295	0.7064703237855003	0.8387940710886589	0.8521898235191958	0.7914894789117363	0.7540844621307496	0.8656384717402027	0.6	0.5	0.0	0.0035821285534621467	69
3600	0.02423081826091961	0.0056937571425971405	0.00412214488811041	0.9766207947906014	-1	0	0	0.375	3	0.7	7	0.2857142857142857	0.7	9	7	2	2	0	0.8571428571428571	6	7	12	0.3333333333333333	0	0.7309922637482594	0.9395277445449468	0.7064703237855003	0.8492233198282712	0.8426053238736939	0.7949352770640405	0.7702413274235635	0.8745954696411783	0.6111111111111112	0.5555555555555556	0.0	0.00412214488811041	40
4237	0.019411316113329618	0.00428202532873775	-0.0038963756752038166	0.9698111445918288	-1	0.25	1	0.4	4	0.6923076923076923	9	0.3125	0.6923076923076923	12	9	2	2	0	0.75	6	8	15	0.4	0.6666666666666666	0.7137900354848039	0.9484247446350033	0.7148521568274665	0.8321547218978592	0.8617743231646979	0.8143735351028734	0.7702413274235635	0.8804964333071572	0.5833333333333333	0.08333333333333333	0.0	-0.0003896375675203817	1
3216	0.023604351477201573	0.00525419755686463	0.0030438245496023637	0.9769841459543851	-1	0	0	0.375	3	0.7	7	0.2857142857142857	0.7	10	7	1	2	0	0.8571428571428571	6	7	12	0.6666666666666666	0	0.7242517404161204	0.9312418979125335	0.7064703237855003	0.8387940710886589	0.8521898235191958	0.7914894789117363	0.7540844621307496	0.865651441891167	0.6	0.3	0.0	0.0030438245496023637	25
4433	0.01899742853352606	0.0034466077250576693	0.0008913629269458758	0.9791448473309434	-1	0	0	0.4444444444444444	4	0.6363636363636364	7	0.30952380952380953	0.5454545454545454	10	6	2	0	0	0.8571428571428571	7	6	13	0.0	0.18181818181818182	0.7137900354848039	0.9528228555835728	0.6613469028538773	0.8391228163642211	0.8904537899748259	0.8172893001456799	0.8268145560409211	0.8861268297589954	0	0	0.0	0.0008913629269458758	14
4059	0.027358997134486737	0.006069592583004056	0.004129763089946216	0.9719671989314156	-1	0	0	0.3	3	0.75	9	0.2916666666666667	0.6666666666666666	11	8	2	2	0	0.75	6	8	14	0.4	0	0.7309922637482594	0.9272876606031821	0.7064703237855003	0.8286318280596402	0.649356123216168	0.8586431004656835	0.8081185223802186	0.8781749618527741	0.5909090909090909	0.2727272727272727	0.0	0.004129763089946216	12
2017	0.02009025688467279	0.0030759687802298236	0.002370215298802194	0.9790830571856405	-1	0	0	0.375	3	0.7777777777777778	7	0.36666666666666664	0.6666666666666666	7	6	3	1	0	0.8333333333333334	5	6	11	0.1111111111111111	0.3333333333333333	0.7156616606163659	0.9463190675230951	0.6162234819222542	0.874717073352777	0.7813909469961782	0.7827394637166679	0.7702413274235635	0.8840666318185998	1.0	0.14285714285714285	0.0	0.002370215298802194	16
4483	0.02720836130084997	0.005788073770973667	0.004395822284620542	0.9727212613229346	-1	0	0	0.2222222222222222	2	0.9090909090909091	10	0.325	0.7272727272727273	10	8	2	2	0	0.625	5	8	13	0.3333333333333333	0	0.7309922637482594	0.9351800913856663	0.7064703237855003	0.8381685055898337	0.745980723544931	0.8729813265240378	0.8081185223802186	0.8889891057347998	0.6	0.3	0.0	0.004395822284620542	29
2649	0.020871276648983805	0.0036122706742645334	0.0028469018710253874	0.978338430151688	-1	0	0	0.2857142857142857	2	0.875	7	0.3333333333333333	0.75	7	6	2	2	0	0.8333333333333334	5	6	10	0.2857142857142857	0	0.7156616606163659	0.9463190675230951	0.6162234819222542	0.874717073352777	0.8617743231646979	0.7986830150390276	0.7702413274235635	0.8873190014210478	0.6428571428571428	0.14285714285714285	0.0	0.0028469018710253874	45
167	0.0025280760856216853	0.0025279999816707373	-0.0025278970004819377	0.9838297775005559	-1	0	0	0.5	1	1.0	1	1.0	1.0	1	1	1	1	0	0.3333333333333333	3	1	3	0.16666666666666666	0	0.8128757378629643	0.5	1.0	0.5	0.3297828148535364	0.5	0.9439421291644455	0.5	1.0	0	0.0	-0.0002527897000481938	15
1483	0.020435689608481227	0.002144341286402709	0.001986582064460563	0.9802117190045033	-1	0	0	0.375	3	0.6666666666666666	6	0.3055555555555556	0.6666666666666666	8	6	2	2	0	1.0	6	6	11	0.3333333333333333	0	0.7233269621823126	0.9433724552267215	0.6613469028538773	0.8613542443144754	0.8521898235191958	0.7980770586576424	0.7702413274235635	0.881281586963841	0.625	0.25	0.0	0.001986582064460563	29
1502	0.020547736365524642	0.0019631056347228773	0.0019482106975648801	0.9802576141703072	-1	0	0	0.2857142857142857	2	0.875	7	0.3333333333333333	0.75	8	6	1	2	0	0.8333333333333334	5	6	10	0.5	0	0.7233269621823126	0.9473778517101025	0.5608889669537229	0.8562366300305048	0.821582635080438	0.796732343563242	0.7702413274235635	0.8822222595561637	0.625	0.25	0.0	0.0019482106975648801	19
72	0.0017845803648364664	0.0017273837177462456	-0.0017273837177052304	0.9865136936535271	-1	0	0	1.0	1	0	0	1.0	0	0	0	1	1	0	0.5	1	2	2	0.16666666666666666	0	0	0	0	0	0	0	0	0	0	0	0	-0.1	9
1289	0.012713462806439996	0.0046489105436053465	-0.0046418169666043755	0.9801788011908067	-1	0	0	0.5714285714285714	4	0.5	4	0.47619047619047616	0.375	5	3	4	1	0	0.42857142857142855	7	3	10	0.1	0.6666666666666666	0.7156616606163659	0.9710271885125853	0.7064703237855003	0.8442147076489356	0.8426053238736939	0.7280920569496295	0.8835137957687655	0.887184199575606	1.0	0.4	0.0	-0.00046418169666043754	3
4151	0.01385710217062761	0.0040261866431874245	-0.003572554771576779	0.9597325034312371	-1	0	0	0.2857142857142857	2	0.875	7	0.35714285714285715	0.875	9	7	0	2	0	0.5714285714285714	7	4	10	1.0	0	0.7309922637482594	0.8743423748885224	0.7064703237855003	0.8486201733745382	0.649356123216168	0.8695577752225048	0.7702413274235635	0.8645486478058653	0.6111111111111112	0.5555555555555556	0.0	-0.0003572554771576779	1
1505	0.02132306883869203	0.003195828309087901	0.0026953744951144893	0.9797795656875605	-1	0	0	0.375	3	0.6666666666666666	6	0.3055555555555556	0.6666666666666666	7	6	3	2	0	1.0	6	6	11	0.2222222222222222	0	0.7168946982614429	0.9464844382895383	0.6162234819222542	0.874717073352777	0.8617743231646979	0.7986830150390276	0.7702413274235635	0.8874276088061431	0.6428571428571428	0.14285714285714285	0.0	0.0026953744951144893	16
3630	0.020803923129300343	0.0012341815465336582	-0.0006082266382894414	0.9788925824935132	-1	0.25	1	0.5	5	0.6153846153846154	8	0.3125	0.6153846153846154	11	8	3	1	0	0.75	6	8	15	0.14285714285714285	0.4444444444444444	0.7309922637482594	0.9309494605900264	0.7064703237855003	0.8397883930022461	0.7813909469961782	0.7603492690149491	0.737179111264354	0.8586600800742819	1.0	0.2727272727272727	0.0	-6.082266382894414e-05	14
2297	0.024277479501298858	0.0038931554806698734	0.0033101973332379853	0.9727589682024237	-1	0	0	0.25	2	0.8888888888888888	8	0.3142857142857143	0.7777777777777778	7	7	3	2	0	0.7142857142857143	5	7	11	0.2	0	0.7156616606163659	0.9463190675230951	0.6162234819222542	0.874717073352777	0.8617743231646979	0.7986830150390276	0.7702413274235635	0.8873190014210478	0.6428571428571428	0.14285714285714285	0.0	0.0033101973332379853	29
1871	0.02120066491981406	0.00369590514705257	0.0032228097645497483	0.9781935460910315	-1	0	0	0.2857142857142857	2	0.875	7	0.3333333333333333	0.75	7	6	2	2	0	0.8333333333333334	5	6	10	0.2857142857142857	0	0.7156616606163659	0.9463190675230951	0.6162234819222542	0.874717073352777	0.8426053238736939	0.7758914641529288	0.7702413274235635	0.8826992438682187	0.5714285714285714	0.14285714285714285	0.0	0.0032228097645497483	105
273	0.004811065273921758	0.002424261875703052	-0.002376928605542462	0.9822864283335085	-1	0	0	0.5	1	1.0	1	1.0	1.0	2	1	0	1	0	0.3333333333333333	1	3	3	0.3333333333333333	0	0.5938282156174962	0.8799189876986383	0.24090058449089943	0.5187811799317511	0.6897867340357811	0.7338291201725506	0.9090846639999159	0.7363313458009656	1.0	0	0.0	-0.0002376928605542462	42
4478	0.03077212836785533	0.0027495733015038583	0.00012469019583724906	0.9348061743124603	-1	0	0	0.3	3	0.75	9	0.2916666666666667	0.6666666666666666	10	8	3	2	0	0.75	6	8	14	0.25	0	0.7242517404161204	0.9312418979125335	0.7064703237855003	0.8387940710886589	0.821582635080438	0.8601941450046033	0.7898053660238412	0.8832977821216929	0.6000000000000001	0.3	0.0	0.00012469019583724906	8
4139	0.02766758493484645	0.0067140712747902195	0.00465384116717961	0.9720106169848592	-1	0	0	0.3	3	0.75	9	0.2916666666666667	0.6666666666666666	11	8	2	2	0	0.75	6	8	14	0.4	0	0.7309922637482594	0.9273008255890671	0.7064703237855003	0.8286318280596402	0.8426053238736939	0.8716526318672039	0.8081185223802186	0.8821053513301139	0.5909090909090909	0.2727272727272727	0.0	0.00465384116717961	33
1995	0.02349907298940513	0.004796712804603486	0.0034946637503189353	0.9765266204152381	-1	0	0	0.25	2	0.8888888888888888	8	0.3142857142857143	0.7777777777777778	9	7	1	2	0	0.7142857142857143	5	7	11	0.5	0	0.7309922637482594	0.9395057564184863	0.7064703237855003	0.8492233198282712	0.8426053238736939	0.7949352770640405	0.7702413274235635	0.8745813224974729	0.6111111111111112	0.4444444444444444	0.0	0.0034946637503189353	23
1730	0.019394479232893422	0.0018989727261118472	0.0018739180104900986	0.9802518426321228	-1	0	0	0.375	3	0.6666666666666666	6	0.3055555555555556	0.6666666666666666	8	6	2	2	0	1.0	6	6	11	0.3333333333333333	0	0.7233269621823126	0.9433724552267215	0.6613469028538773	0.9300240054395287	0.8521898235191958	0.7980770586576424	0.7702413274235635	0.9053481609265479	0.625	0.25	0.0	0.0018739180104900986	26
2260	0.01314544138644019	0.004525025353479508	-0.004520654254087455	0.9796340175469007	-1	0	0	0.5	3	0.5714285714285714	4	0.42857142857142855	0.5714285714285714	7	4	1	2	0	0.42857142857142855	7	3	9	0.6666666666666666	0	0.7156616606163659	0.951877086301131	0.7064703237855003	0.8516305173075647	0.8617743231646979	0.7814870516755255	0.7702413274235635	0.8810236037202241	0.6428571428571428	0.2857142857142857	0.0	-0.0004520654254087455	1
4534	0.028779405091831325	0.006956285461290103	0.0039937692597878825	0.9722841730226284	-1	0	0	0.3	3	0.75	9	0.2916666666666667	0.6666666666666666	11	8	2	2	0	0.75	6	8	14	0.4	0	0.7309922637482594	0.9273008255890671	0.7064703237855003	0.8286318280596402	0.8426053238736939	0.8716526318672039	0.8081185223802186	0.8821053513301139	0.5909090909090909	0.18181818181818182	0.0	0.0039937692597878825	25
3901	0.02824702963800923	0.006875161529255814	0.004515969213526695	0.9725071221430638	-1	0	0	0.3	3	0.75	9	0.2916666666666667	0.6666666666666666	11	8	2	2	0	0.75	6	8	14	0.4	0	0.7309922637482594	0.9273008255890671	0.7064703237855003	0.8286318280596402	0.8426053238736939	0.8716526318672039	0.8081185223802186	0.8821053513301139	0.5909090909090909	0.45454545454545453	0.0	0.004515969213526695	98
509	0.002016992396988008	0.0019334071498896981	-0.0019334029512733913	0.984161315998727	-1	0	0	1.0	2	0.0	0	0.75	0	2	0	0	0	0	1.0	2	2	3	0.0	0	0	0	0	0	0	0	0	0	0	0	0	-0.00019334029512733914	35
2599	0.020932138345377098	0.003311153724510804	0.002947901074050707	0.9787288751287628	-1	0	0	0.375	3	0.7777777777777778	7	0.36666666666666664	0.6666666666666666	7	6	3	1	0	0.8333333333333334	5	6	11	0.1111111111111111	0.3333333333333333	0.7156616606163659	0.9463190675230951	0.6162234819222542	0.874717073352777	0.8426053238736939	0.7758914641529288	0.7702413274235635	0.8826992438682187	1.0	0.14285714285714285	0.0	0.002947901074050707	24
330	0.0019036496337930767	0.0018184364012757525	-0.0018183201769473025	0.9850347923298105	-1	0	0	1.0	1	0	0	1.0	0	1	0	0	1	0	0.5	1	2	2	0.3333333333333333	0	0	0	0	0	0	0	0	0	0	0	0	-0.00018183201769473025	35
4021	0.023370719369648345	0.005101326093549655	0.0035381870779852445	0.9771694357415309	-1	0	0	0.375	3	0.7	7	0.2857142857142857	0.7	10	7	1	2	0	0.8571428571428571	6	7	12	0.6666666666666666	0	0.7236352215935818	0.9312887199320032	0.7064703237855003	0.8387940710886589	0.821582635080438	0.7924796917639123	0.7540844621307496	0.8659125923834571	0.6	0.5	0.0	0.0035381870779852445	16
3762	0.025989494712278616	0.01013836800260698	-0.00922701437185795	0.9696017187184005	-1	0.25	1	0.4	4	0.6923076923076923	9	0.26785714285714285	0.6153846153846154	12	8	2	2	0	0.875	8	7	15	0.5	0.5714285714285714	0.7137900354848039	0.9451562487101103	0.6697287358958435	0.8491383254707087	0.8521898235191958	0.7647665094672174	0.7702413274235635	0.8719045468739312	0.5416666666666666	0.25	0.0	-0.0009227014371857949	1
1222	0.019477782492030134	0.0022134959267556624	0.0022134913627709593	0.9807645843111213	-1	0	0	0.375	3	0.6666666666666666	6	0.3055555555555556	0.6666666666666666	8	6	2	2	0	1.0	6	6	11	0.3333333333333333	0	0.7239434810048511	0.9435277149431653	0.6613469028538773	0.8613542443144754	0.8521898235191958	0.7980770586576424	0.7702413274235635	0.8813830386000315	0.625	0.25	0.0	0.0022134913627709593	17
4812	0.013691974283904623	0.003263843261912298	-0.003262034601226822	0.9707306987638098	-1	0	0	0.375	3	0.6666666666666666	6	0.36666666666666664	0.5555555555555556	8	5	2	2	0	0.8333333333333334	6	5	11	0.4	0	0.7714089346990288	0.9414394567469906	0.7064703237855003	0.8213045362364041	0.755565223190433	0.8909263717613864	0.8081185223802186	0.8941893293167998	0.625	0.375	0.0	-0.0003262034601226822	4
4434	0.016868932165622907	0.003689833063439442	-0.0035377256638721567	0.9691398433110572	-1	0	0	0.25	2	0.9	9	0.3333333333333333	0.9	11	9	0	2	0	0.4444444444444444	9	4	12	1.0	0	0.7309922637482594	0.9273008255890671	0.7064703237855003	0.8286318280596402	0.8426053238736939	0.8716526318672039	0.8081185223802186	0.8821053513301139	0.5909090909090909	0.2727272727272727	0.0	-0.0003537725663872157	7
4591	0.013246162247834859	0.00642449886971625	-0.0058597813304401055	0.9737519214913593	-1	0	0	0.3	3	0.7692307692307693	10	0.375	0.7692307692307693	12	10	2	2	0	0.625	5	8	15	0.3333333333333333	0	0.7309922637482594	0.9236303541295102	0.7064703237855003	0.8484863588269191	0.7813909469961782	0.8248030763965837	0.7702413274235635	0.8723144842327673	0.5833333333333334	0.4166666666666667	0.0	-0.0005859781330440105	1
1715	0.02132872580441745	0.002812471130145401	0.0028053687107173295	0.9800372136215776	-1	0	0	0.375	3	0.6666666666666666	6	0.3055555555555556	0.6666666666666666	8	6	2	2	0	1.0	6	6	11	0.3333333333333333	0	0.7233269621823126	0.9433724552267215	0.6613469028538773	0.8613542443144754	0.8521898235191958	0.7980770586576424	0.7702413274235635	0.881281586963841	0.625	0.25	0.0	0.0028053687107173295	89
2914	0.02111720876712246	0.0032806227705853234	0.0027054946037451287	0.9797735232993142	-1	0	0	0.5	4	0.6	6	0.3333333333333333	0.6	7	6	4	1	0	1.0	6	6	12	0.09090909090909091	0.3333333333333333	0.7156616606163659	0.9463190675230951	0.6162234819222542	0.874717073352777	0.8426053238736939	0.7758914641529288	0.7702413274235635	0.8826992438682187	1.0	0.14285714285714285	0.0	0.0027054946037451287	23
622	0.001863564056689499	0.0018103004011574219	-0.0018102496857877058	0.9851665206701264	-1	0	0	1.0	1	0	0	1.0	0	1	0	0	1	0	0.5	1	2	2	0.3333333333333333	0	0	0	0	0	0	0	0	0	0	0	0	-0.00018102496857877058	37
88	None	None	None	None	None	0	0	0.375	3	0.6666666666666666	6	0.7333333333333333	0.3333333333333333	5	3	5	5	0	0.6	3	5	11	0.4166666666666667	0.25	0.476483206554385	0.5817726188948734	0.31454448689653247	0.9387411544184784	0.6548664666043945	0.8265405843491472	0.8265247801311227	0.8235030663819861	0.4	0.4	0.0	None	0
3314	0.019074550173380826	0.001120614110237416	0.00024086609730704538	0.9721153082468189	-1	0	0	0.4444444444444444	4	0.6363636363636364	7	0.30952380952380953	0.6363636363636364	9	7	3	2	0	0.8571428571428571	6	7	13	0.25	0.2857142857142857	0.7309922637482594	0.9395057564184863	0.7064703237855003	0.8755676605755028	0.7764199412258805	0.7667986906181627	0.7702413274235635	0.8766857644558872	0.5555555555555556	0.3333333333333333	0.0	0.00024086609730704538	7
4879	0.020294945730452176	0.0031408752892456366	-0.0030008135627300273	0.9729059435744616	-1	0.25	1	0.4	4	0.6666666666666666	8	0.3888888888888889	0.5	9	6	4	2	0	1.0	6	6	14	0.2222222222222222	0.25	0.7309922637482594	0.9395277445449468	0.7064703237855003	0.8492233198282712	0.8426053238736939	0.864713154724181	0.8081185223802186	0.8917657088484048	0.611111111111111	0.3333333333333333	0.0	-0.00030008135627300275	4
3507	0.018630588850380263	0.003144986938278849	0.0016237081664751995	0.9799010814600554	-1	0	0	0.42857142857142855	3	0.625	5	0.3333333333333333	0.625	7	5	2	2	0	0.8333333333333334	6	5	10	0.3333333333333333	0	0.7156616606163659	0.9463190675230951	0.6162234819222542	0.874717073352777	0.8617743231646979	0.7986830150390276	0.7702413274235635	0.8873190014210478	0.6428571428571428	0.14285714285714285	0.0	0.0016237081664751995	13
4108	0.028254483479034434	0.006463163120645974	0.004486257450712212	0.9723684319357722	-1	0	0	0.3	3	0.75	9	0.2916666666666667	0.6666666666666666	11	8	2	2	0	0.75	6	8	14	0.4	0	0.7309922637482594	0.9273008255890671	0.7064703237855003	0.8286318280596402	0.8426053238736939	0.8716526318672039	0.8081185223802186	0.8821053513301139	0.5909090909090909	0.2727272727272727	0.0	0.004486257450712212	16
3990	0.028429087229187147	0.006758029916666334	0.004560560650907525	0.9722612888475581	-1	0	0	0.3	3	0.75	9	0.2916666666666667	0.6666666666666666	11	8	2	2	0	0.75	6	8	14	0.4	0	0.7309922637482594	0.9273008255890671	0.7064703237855003	0.8286318280596402	0.8426053238736939	0.8716526318672039	0.8081185223802186	0.8821053513301139	0.5909090909090909	0.2727272727272727	0.0	0.004560560650907525	82
2818	0.024126554397665288	0.005596833475293007	0.0037051319769164067	0.977189514062557	-1	0	0	0.375	3	0.7	7	0.2857142857142857	0.7	10	7	1	2	0	0.8571428571428571	6	7	12	0.6666666666666666	0	0.7242517404161204	0.9312418979125335	0.7064703237855003	0.8387940710886589	0.8095126325497872	0.7700699352726534	0.7540844621307496	0.860722573175815	0.55	0.3	0.0	0.0037051319769164067	127
2088	0.019989276376503298	0.002427405268515579	0.0006357088742581005	0.9771161057162436	-1	0	0	0.2857142857142857	2	0.875	7	0.3333333333333333	0.75	7	6	2	2	0	0.8333333333333334	5	6	10	0.2857142857142857	0	0.6846459487922768	0.9416516849401988	0.6162234819222542	0.874717073352777	0.8426053238736939	0.7758914641529288	0.7433440677913186	0.8796165855775329	0.5714285714285714	0.14285714285714285	0.0	0.0006357088742581005	15
582	0.00208364279825101	0.0018360360472217021	-0.0018345214303488171	0.9835055962505357	-1	0	0	1.0	2	0.0	0	0.75	0	2	0	0	0	0	1.0	2	2	3	0.0	0	0	0	0	0	0	0	0	0	0	0	0	-0.0001834521430348817	34
2820	0.02165391365020088	0.003048696625643377	0.0028727543123916333	0.980135810885284	-1	0	0	0.375	3	0.6666666666666666	6	0.3055555555555556	0.6666666666666666	8	6	2	2	0	1.0	6	6	11	0.3333333333333333	0	0.7128652572509961	0.9373333699750451	0.6697287358958435	0.8620997319965398	0.8984562822227588	0.7892930626103827	0.7702413274235635	0.8757632236140178	0.625	0.375	0.0	0.0028727543123916333	15
2372	0.019465449311770078	0.0028172979040459686	0.002483861805086766	0.9806515102092146	-1	0	0	0.375	3	0.7777777777777778	7	0.36666666666666664	0.6666666666666666	8	6	2	1	0	0.8333333333333334	5	6	11	0.16666666666666666	0.3333333333333333	0.7233269621823126	0.9433724552267215	0.6613469028538773	0.8613542443144754	0.8095126325497872	0.7719633964771516	0.7702413274235635	0.8757726793055726	1.0	0.25	0.0	0.002483861805086766	13
1429	0.015118548997993066	0.003340055823500267	-0.0032949941593695504	0.9791891044434824	-1	0	0	0.375	3	0.6666666666666666	6	0.4074074074074074	0.6666666666666666	9	6	1	2	0	0.3333333333333333	9	3	11	0.6666666666666666	0	0.7156616606163659	0.9393314759536879	0.7064703237855003	0.8499038805463145	0.8617743231646979	0.7919873009925106	0.7702413274235635	0.8740051980996825	0.6111111111111112	0.2222222222222222	0.0	-0.00032949941593695504	1
3171	0.02370066788494905	0.005172181764433908	0.0031741979486083426	0.9767902996078817	-1	0	0	0.375	3	0.7	7	0.2857142857142857	0.7	10	7	1	2	0	0.8571428571428571	6	7	12	0.6666666666666666	0	0.7233269621823126	0.9312204728767295	0.7064703237855003	0.8387940710886589	0.7830102697084508	0.8237571406055371	0.7702413274235635	0.8735032381765865	0.6	0.3	0.0	0.0031741979486083426	42
4786	0.02862856183692936	0.006771859274692591	0.0038742124755114737	0.9724652805582314	-1	0	0	0.3	3	0.75	9	0.2916666666666667	0.6666666666666666	11	8	2	2	0	0.75	6	8	14	0.4	0	0.7309922637482594	0.9273008255890671	0.7064703237855003	0.8286318280596402	0.7813909469961782	0.869995970389214	0.8081185223802186	0.8815938633225098	0.5909090909090909	0.2727272727272727	0.0	0.0038742124755114737	22
4078	0.010875974248145674	0.004715972245493098	-0.004715397642133508	0.972305860254288	-1	0.25	1	0.5	5	0.6153846153846154	8	0.35714285714285715	0.6153846153846154	11	8	3	1	0	0.8571428571428571	7	6	15	0.14285714285714285	0.5	0.7309922637482594	0.9569421231724227	0.7064703237855003	0.8407477451760572	0.7813909469961782	0.8251184461514104	0.8081185223802186	0.8914339556268813	1.0	0.2727272727272727	0.0	-0.00047153976421335084	0
75	0.0019214769446424793	0.0018748239344011709	-0.001874823934387378	0.9848247535359633	-1	0	0	1.0	2	0.0	0	1.0	0	0	0	2	0	0	0.3333333333333333	3	1	3	0.0	1.0	0	0	0	0	0	0	0	0	0	0	0	-0.1	9
2536	0.020424163094477296	0.003447122645763985	0.003079439367781532	0.9788929469005653	-1	0	0	0.375	3	0.7777777777777778	7	0.36666666666666664	0.6666666666666666	7	6	3	1	0	0.8333333333333334	5	6	11	0.1111111111111111	0.3333333333333333	0.7156616606163659	0.9463190675230951	0.6162234819222542	0.874717073352777	0.8426053238736939	0.7758914641529288	0.7702413274235635	0.8826992438682187	1.0	0.14285714285714285	0.0	0.003079439367781532	58
1813	0.020158744915158008	0.003564050370869132	0.0029034288337124615	0.9787155494082267	-1	0	0	0.375	3	0.7777777777777778	7	0.36666666666666664	0.6666666666666666	7	6	3	1	0	0.8333333333333334	5	6	11	0.1111111111111111	0.3333333333333333	0.7156616606163659	0.9463190675230951	0.6162234819222542	0.874717073352777	0.8426053238736939	0.7758914641529288	0.7702413274235635	0.8826992438682187	1.0	0.14285714285714285	0.0	0.0029034288337124615	92
1065	0.02159371386786861	0.0011288148543681764	0.0009706504998238319	0.9805524478065516	-1	0	0	0.375	3	0.6666666666666666	6	0.3055555555555556	0.6666666666666666	8	6	2	2	0	1.0	6	6	11	0.3333333333333333	0	0.7239434810048511	0.9475313494298513	0.6613469028538773	0.8613542443144754	0.8521898235191958	0.7980770586576424	0.7702413274235635	0.8840665089843265	0.625	0.25	0.0	0.0009706504998238319	81
4129	0.005208839105187444	0.002372796604638327	-0.002367155933861449	0.9729660734956987	-1	0	0	0.5	3	0.5714285714285714	4	0.45	0.42857142857142855	4	3	4	2	0	0.8	4	5	9	0.18181818181818182	0	0.8363409363149625	0.9254248136554949	0.7064703237855003	0.8455001656647496	0.6438256054855628	0.8853334419074779	0.8503263357548594	0.889669742364139	0.75	0.75	0.0	-0.00023671559338614488	7
1834	0.02132431269750305	0.0035729305199261956	0.002678459533123838	0.9785744610953651	-1	0	0	0.375	3	0.6666666666666666	6	0.3055555555555556	0.6666666666666666	7	6	3	2	0	1.0	6	6	11	0.2222222222222222	0	0.7156616606163659	0.9463190675230951	0.6162234819222542	0.874717073352777	0.8617743231646979	0.7986830150390276	0.7702413274235635	0.8873190014210478	0.6428571428571428	0.14285714285714285	0.0	0.002678459533123838	14
774	0.021946746036746158	0.0011466767394163171	0.0009504205099112033	0.9806905206865225	-1	0	0	0.5	4	0.6	6	0.3333333333333333	0.6	8	6	3	1	0	1.0	6	6	12	0.125	0.3333333333333333	0.7233269621823126	0.9473778517101025	0.6613469028538773	0.8613542443144754	0.8095126325497872	0.7719633964771516	0.7702413274235635	0.8785594278441556	1.0	0.25	0.0	0.0009504205099112033	42
4443	0.028459388144947098	0.006733221955840093	0.00389098785087231	0.972473998876474	-1	0	0	0.3	3	0.75	9	0.2916666666666667	0.6666666666666666	11	8	2	2	0	0.75	6	8	14	0.4	0	0.7309922637482594	0.9272876606031821	0.7064703237855003	0.8286318280596402	0.8426053238736939	0.8716526318672039	0.8081185223802186	0.88209858211787	0.5909090909090909	0.2727272727272727	0.0	0.00389098785087231	21
3966	0.0132396384542436	0.003743984572919234	-0.003728781838210294	0.969818925007152	-1	0	0	0.42857142857142855	3	0.625	5	0.3333333333333333	0.625	7	5	2	2	0	0.8333333333333334	6	5	10	0.3333333333333333	0	0.7175112170839814	0.9562571071649745	0.7064703237855003	0.807089524026314	0.8426053238736939	0.8584834764506579	0.8081185223802186	0.8915061644114876	0.6428571428571428	0.42857142857142855	0.0	-0.0003728781838210294	1
3445	0.02353894401023073	0.00523551391331876	0.0034016823625793702	0.9761318117243893	-1	0	0	0.375	3	0.7	7	0.2857142857142857	0.7	9	7	2	2	0	0.8571428571428571	6	7	12	0.3333333333333333	0	0.7309922637482594	0.9395057564184863	0.7064703237855003	0.8492233198282712	0.7764199412258805	0.7667986906181627	0.7702413274235635	0.868437864335282	0.6111111111111112	0.3333333333333333	0.0	0.0034016823625793702	32
4133	0.028820522410858664	0.006928209978177574	0.004857415548695915	0.9715210204503506	-1	0	0	0.3	3	0.75	9	0.2916666666666667	0.6666666666666666	11	8	2	2	0	0.75	6	8	14	0.4	0	0.7309922637482594	0.9273008255890671	0.7064703237855003	0.8286318280596402	0.7813909469961782	0.8609905082160899	0.7702413274235635	0.8788747189089354	0.5909090909090909	0.2727272727272727	0.0	0.004857415548695915	25
3239	0.014318362016982479	0.0035607622350121073	-0.003558320860748815	0.9724152439074204	-1	0	0	0.375	3	0.6666666666666666	6	0.39285714285714285	0.5555555555555556	8	5	2	2	0	0.5714285714285714	7	4	11	0.4	0	0.7233269621823126	0.9477765713910192	0.7064703237855003	0.8369211572013509	0.8095126325497872	0.8504691892383411	0.8081185223802186	0.8900047672935019	0.5625	0.125	0.0	-0.0003558320860748815	6
2837	0.020041177543167015	0.002423366293039747	0.0021128510922999986	0.9794827100791053	-1	0	0	0.2857142857142857	2	0.875	7	0.3333333333333333	0.75	8	6	1	2	0	0.8333333333333334	5	6	10	0.5	0	0.7233269621823126	0.9433724552267215	0.6613469028538773	0.8613542443144754	0.8521898235191958	0.7980770586576424	0.7702413274235635	0.881281586963841	0.625	0.25	0.0	0.0021128510922999986	16
2175	0.020576477878758395	0.0034344152302632825	0.002612348276783876	0.9788619218152437	-1	0	0	0.375	3	0.7777777777777778	7	0.36666666666666664	0.6666666666666666	7	6	3	1	0	0.8333333333333334	5	6	11	0.1111111111111111	0.3333333333333333	0.7156616606163659	0.9463190675230951	0.6162234819222542	0.874717073352777	0.8426053238736939	0.7758914641529288	0.7702413274235635	0.8826992438682187	1.0	0.14285714285714285	0.0	0.002612348276783876	30
1209	0.020459773162148216	0.0015595533393690404	0.0015388116524882212	0.979940505043637	-1	0	0	0.2857142857142857	2	0.875	7	0.3333333333333333	0.75	8	6	1	2	0	0.8333333333333334	5	6	10	0.5	0	0.7233269621823126	0.9473778517101025	0.5608889669537229	0.8562366300305048	0.821582635080438	0.796732343563242	0.7702413274235635	0.8822222595561637	0.625	0.25	0.0	0.0015388116524882212	31
1588	0.02013583079893726	0.002302999087240707	0.0022895473980883117	0.9804260691232285	-1	0	0	0.375	3	0.6666666666666666	6	0.3055555555555556	0.6666666666666666	8	6	2	2	0	1.0	6	6	11	0.3333333333333333	0	0.7233269621823126	0.9433724552267215	0.6613469028538773	0.8613542443144754	0.8521898235191958	0.7980770586576424	0.7702413274235635	0.881281586963841	0.625	0.25	0.0	0.0022895473980883117	21
29	0.0031516050827680516	0.003073869424857388	-0.003073353963547458	0.9832083173256901	-1	0	0	0.25	1	1.0	3	0.8333333333333334	0.3333333333333333	1	1	3	6	0	0.6666666666666666	3	2	5	0.6	0.6666666666666666	0.9692027859897362	0.5	0.1	0.5	0.45603712070332936	0.5	0.9725559993153109	0.5	1.0	0	0.39265771025623675	-0.0003073353963547458	4
2046	0.02079593115390129	0.0032088606536646307	0.0029913558757562737	0.9790560302301217	-1	0	0	0.375	3	0.7777777777777778	7	0.36666666666666664	0.6666666666666666	7	6	3	1	0	0.8333333333333334	5	6	11	0.1111111111111111	0.3333333333333333	0.7156616606163659	0.9463190675230951	0.6162234819222542	0.874717073352777	0.8426053238736939	0.7758914641529288	0.7702413274235635	0.8826992438682187	1.0	0.14285714285714285	0.0	0.0029913558757562737	50
510	0.0017969961132044277	0.001735323753572226	-0.0017352926159728975	0.9861427327595477	-1	0	0	1.0	1	0	0	1.0	0	1	0	0	1	0	0.5	1	2	2	0.3333333333333333	0	0	0	0	0	0	0	0	0	0	0	0	-0.00017352926159728974	16
3416	0.024115733223172363	0.0059463133438324885	0.004002785417489364	0.9767811481081371	-1	0	0	0.375	3	0.7	7	0.2857142857142857	0.7	9	7	2	2	0	0.8571428571428571	6	7	12	0.3333333333333333	0	0.7309922637482594	0.9395277445449468	0.7064703237855003	0.8492233198282712	0.8426053238736939	0.7949352770640405	0.7702413274235635	0.8745954696411783	0.6111111111111112	0.3333333333333333	0.0	0.004002785417489364	101
2067	0.015033719187952013	0.004248923446220991	-0.004184668343595528	0.9804651015205824	-1	0	0	0.5	3	0.5714285714285714	4	0.375	0.5714285714285714	6	4	2	2	0	0.6666666666666666	6	4	9	0.3333333333333333	0	0.7128652572509961	0.9548625539787996	0.6697287358958435	0.8683054337183007	0.8927562626510059	0.672899991152741	0.8807654840593488	0.8683461984093643	0.6666666666666667	0.16666666666666666	0.0	-0.0004184668343595528	3
4490	0.015133897471784657	0.004031393035671483	-0.0040232811622431365	0.9664062727395037	-1	0	0	0.25	2	0.8888888888888888	8	0.3142857142857143	0.6666666666666666	8	6	2	2	0	0.7142857142857143	7	5	11	0.3333333333333333	0	0.7901085202658619	0.9513386409736688	0.7064703237855003	0.7925864932499184	0.8521898235191958	0.8893920580486562	0.8081185223802186	0.8940416338345255	0.625	0.375	0.0	-0.0004023281162243137	1
1098	0.021222941669629947	0.0012494287144245262	0.0010557297395984181	0.9806720431514374	-1	0	0	0.375	3	0.6666666666666666	6	0.3055555555555556	0.6666666666666666	8	6	2	2	0	1.0	6	6	11	0.3333333333333333	0	0.7236352215935818	0.9474590491838167	0.6613469028538773	0.8613542443144754	0.8095126325497872	0.7719633964771516	0.7702413274235635	0.8786173829561382	0.5625	0.25	0.0	0.0010557297395984181	118
1754	0.020993948721496687	0.003597082623002592	0.0034410615234993164	0.9790418659125992	-1	0	0	0.375	3	0.7777777777777778	7	0.36666666666666664	0.6666666666666666	7	6	3	1	0	0.8333333333333334	5	6	11	0.1111111111111111	0.3333333333333333	0.7156616606163659	0.9463190675230951	0.6162234819222542	0.874717073352777	0.7813909469961782	0.7827394637166679	0.7702413274235635	0.8840666318185998	1.0	0.14285714285714285	0.0	0.0034410615234993164	140
1221	0.016195856495067093	0.003709980087160309	-0.0035013528655967086	0.9728503722688406	-1	0	0	0.5	3	0.5714285714285714	4	0.5	0.5714285714285714	7	4	1	2	0	0.5	6	3	9	0.6666666666666666	0	0.7100688538856265	0.9404401035918445	0.7064703237855003	0.8792387675364459	0.8617743231646979	0.9139666486611233	0.8834881771540518	0.9144500093381571	0.6428571428571428	0.2857142857142857	0.0	-0.00035013528655967086	1
2827	0.013134072454875231	0.004580413248719584	-0.004541543241613695	0.9796493899472211	-1	0	0	0.5714285714285714	4	0.5	4	0.47619047619047616	0.5	6	4	3	1	0	0.42857142857142855	7	3	10	0.125	0.6666666666666666	0.7128652572509961	0.9604985429155672	0.7148521568274665	0.8239125832317387	0.8521898235191958	0.8256811441388648	0.8496658227276656	0.8905632246219848	1.0	0.16666666666666666	0.0	-0.0004541543241613695	1
2425	0.021077394773377254	0.002895582566641146	0.002366180611969987	0.9807356418629527	-1	0	0	0.5	4	0.6	6	0.3333333333333333	0.6	8	6	3	1	0	1.0	6	6	12	0.125	0.3333333333333333	0.7128652572509961	0.9373333699750451	0.6697287358958435	0.8620997319965398	0.8521898235191958	0.7731658024818835	0.7702413274235635	0.8722990868513404	1.0	0.125	0.0	0.002366180611969987	21
2206	0.02072848227573463	0.00358256664501844	0.003175008342219525	0.9787396981008759	-1	0	0	0.375	3	0.7777777777777778	7	0.36666666666666664	0.6666666666666666	7	6	3	1	0	0.8333333333333334	5	6	11	0.1111111111111111	0.3333333333333333	0.7156616606163659	0.9463190675230951	0.6162234819222542	0.874717073352777	0.8426053238736939	0.7758914641529288	0.7702413274235635	0.8826992438682187	1.0	0.14285714285714285	0.0	0.003175008342219525	81
2048	0.013564446401040106	0.003563109347410085	-0.003563099612573191	0.9659406520585354	-1	0	0	0.5714285714285714	4	0.5	4	0.5	0.5	6	4	3	1	0	0.8	5	4	10	0.125	0.4	0.675085252049773	0.932354160817571	0.6697287358958435	0.8951301366877525	0.8190971321952892	0.9143553601185724	0.9213764853669768	0.9151779368159834	1.0	0.16666666666666666	0.0	-0.0003563099612573191	5
1537	0.02177417726991864	0.0026869333655748155	-0.002407748115246259	0.9698686678562195	-1	0	0	0.4	4	0.6666666666666666	8	0.2916666666666667	0.6666666666666666	10	8	3	1	0	0.75	6	8	14	0.125	0.25	0.7233269621823126	0.9352334065745994	0.7148521568274665	0.8502149024170897	0.8119981354349359	0.7622849421360218	0.7540844621307496	0.8649679721613568	1.0	0.2	0.0	-0.0002407748115246259	10
4698	0.02880408571853518	0.007201285660810253	0.0038759292623539612	0.9725543562208723	-1	0	0	0.3	3	0.75	9	0.2916666666666667	0.6666666666666666	11	8	2	2	0	0.75	6	8	14	0.4	0	0.7309922637482594	0.9273008255890671	0.7064703237855003	0.8286318280596402	0.7813909469961782	0.8609905082160899	0.7702413274235635	0.8788747189089354	0.5909090909090909	0.2727272727272727	0.0	0.0038759292623539612	19
4535	0.0271329848270393	0.006423609735521818	0.004624613183230183	0.9773461641219752	-1	0	0	0.3333333333333333	3	0.7272727272727273	8	0.30952380952380953	0.6363636363636364	10	7	2	2	0	0.8571428571428571	6	7	13	0.4	0	0.7242517404161204	0.9312418979125335	0.7064703237855003	0.8387940710886589	0.8521898235191958	0.8612207617131165	0.7898053660238412	0.8835916935008016	0.6	0.4	0.0	0.004624613183230183	24
4852	0.02608649457228436	0.004748811599998562	-0.001240400647798562	0.9604451004519261	-1	0	0	0.4	4	0.6923076923076923	9	0.3125	0.6153846153846154	10	8	4	1	0	0.75	6	8	15	0.1	0.2222222222222222	0.7242517404161204	0.9312418979125335	0.7064703237855003	0.8387940710886589	0.8095126325497872	0.8436474639463583	0.7898053660238412	0.8787105992368055	1.0	0.2	0.0	-0.0001240400647798562	15
3172	0.024274526150081247	0.0055498347826987105	0.003594816481635203	0.9768139937877415	-1	0	0	0.375	3	0.7	7	0.2857142857142857	0.7	9	7	2	3	0	0.8571428571428571	6	7	12	0.5	0	0.7309922637482594	0.9395277445449468	0.7064703237855003	0.8492233198282712	0.8426053238736939	0.7949352770640405	0.7702413274235635	0.8745954696411783	0.5555555555555556	0.3333333333333333	0.0	0.003594816481635203	43
3059	0.02395002530317865	0.005357331926307837	0.003736702415288656	0.976380453505384	-1	0	0	0.375	3	0.7	7	0.2857142857142857	0.7	9	7	2	2	0	0.8571428571428571	6	7	12	0.3333333333333333	0	0.7309922637482594	0.9395057564184863	0.7064703237855003	0.8492233198282712	0.8426053238736939	0.7949352770640405	0.7702413274235635	0.8745813224974729	0.6111111111111112	0.3333333333333333	0.0	0.003736702415288656	45
4324	0.019732629409921598	0.003430617567461666	-0.003382787026047099	0.9659841462114641	-1	0	0	0.2222222222222222	2	0.9090909090909091	10	0.28888888888888886	0.8181818181818182	11	9	1	2	0	0.5555555555555556	9	5	13	0.5	0	0.7309922637482594	0.9273008255890671	0.7064703237855003	0.8286318280596402	0.8426053238736939	0.8716526318672039	0.8081185223802186	0.8821053513301139	0.5909090909090909	0.45454545454545453	0.0	-0.0003382787026047099	8
1740	0.02127960895248495	0.0039857918553916506	0.002840313351889701	0.9785119165198425	-1	0	0	0.375	3	0.6666666666666666	6	0.3055555555555556	0.6666666666666666	7	6	3	2	0	1.0	6	6	11	0.2222222222222222	0	0.7156616606163659	0.9463190675230951	0.6162234819222542	0.874717073352777	0.8617743231646979	0.7986830150390276	0.7702413274235635	0.8873190014210478	0.6428571428571428	0.14285714285714285	0.0	0.002840313351889701	76
3563	0.023251850429388266	0.005939285490443448	0.0028656858549649866	0.9765939365680911	-1	0	0	0.375	3	0.7	7	0.2857142857142857	0.7	9	7	2	3	0	0.8571428571428571	6	7	12	0.5	0	0.7309922637482594	0.9395696767250031	0.7064703237855003	0.8492233198282712	0.8426053238736939	0.7949352770640405	0.7702413274235635	0.8746224583276253	0.5555555555555556	0.3333333333333333	0.0	0.0028656858549649866	16
4261	0.028508004307887413	0.006811730216651268	0.004510541913899423	0.9724248829852071	-1	0	0	0.3	3	0.75	9	0.2916666666666667	0.6666666666666666	11	8	2	2	0	0.75	6	8	14	0.4	0	0.7309922637482594	0.9273008255890671	0.7064703237855003	0.8286318280596402	0.8426053238736939	0.8716526318672039	0.8081185223802186	0.8821053513301139	0.5909090909090909	0.36363636363636365	0.0	0.004510541913899423	83
914	0.0220348140876904	0.0010964543599515846	0.0008876366625839762	0.9804646809539106	-1	0	0	0.375	3	0.6666666666666666	6	0.3055555555555556	0.6666666666666666	8	6	2	2	0	1.0	6	6	11	0.3333333333333333	0	0.7239434810048511	0.9475313494298513	0.6613469028538773	0.8613542443144754	0.8521898235191958	0.7980770586576424	0.7702413274235635	0.8840665089843265	0.625	0.25	0.0	0.0008876366625839762	42
1572	0.014638306267081628	0.004145410924181576	-0.004043487482124893	0.9779897114743512	-1	0.3333333333333333	1	0.5	4	0.5555555555555556	5	0.36666666666666664	0.5555555555555556	9	5	1	2	0	0.8333333333333334	6	5	11	1.0	0.8	0.7100688538856265	0.9338079018364298	0.7232339898694328	0.8588401483780916	0.8617743231646979	0.8964734367207523	0.7702413274235635	0.9005794882314683	0.6111111111111112	0.2222222222222222	0.0	-0.0004043487482124893	5
4121	0.02841763475784275	0.006879892424420779	0.004494577515452288	0.97233026476287	-1	0	0	0.3	3	0.75	9	0.2916666666666667	0.6666666666666666	11	8	2	2	0	0.75	6	8	14	0.4	0	0.7309922637482594	0.9273008255890671	0.7064703237855003	0.8286318280596402	0.8426053238736939	0.8716526318672039	0.8081185223802186	0.8821053513301139	0.5909090909090909	0.2727272727272727	0.0	0.004494577515452288	20
4636	0.024332982220865003	0.00488507987574137	-0.0046928255411264885	0.9691117897467486	-1	0	0	0.3	3	0.75	9	0.2916666666666667	0.6666666666666666	11	8	2	2	0	0.75	6	8	14	0.4	0	0.7309922637482594	0.9274910995152131	0.7064703237855003	0.8818633656412231	0.649356123216168	0.9193183501444584	0.8081185223802186	0.9113876278088493	0.5909090909090909	0.2727272727272727	0.0	-0.00046928255411264884	2
3684	0.014316153779331731	0.0044849175084136815	-0.0029355842388676893	0.9671855204794555	-1	0	0	0.375	3	0.7	7	0.2857142857142857	0.7	9	7	2	2	0	0.8571428571428571	6	7	12	0.3333333333333333	0	0.7309922637482594	0.9394985802932543	0.7064703237855003	0.8492233198282712	0.7042462162522034	0.7956985566539748	0.7702413274235635	0.8747480475932657	0.6111111111111112	0.5555555555555556	0.0	-0.0002935584238867689	9
1436	0.019913615556932773	0.0022255960624056118	0.001913818871288447	0.9819406656801883	-1	0	0	0.5	4	0.6	6	0.3333333333333333	0.6	8	6	3	1	0	1.0	6	6	12	0.125	0.3333333333333333	0.7236352215935818	0.9434618612284491	0.7148521568274665	0.8707599954237645	0.8095126325497872	0.7719633964771516	0.769205800169906	0.8787439251010454	1.0	0.25	0.0	0.001913818871288447	43
1016	0.020333107386837943	0.0004890339978069375	-0.0003096460343392109	0.977551668575919	-1	0.25	1	0.4	4	0.6666666666666666	8	0.2916666666666667	0.6666666666666666	11	8	2	2	0	0.75	6	8	14	0.4	0.25	0.7156616606163659	0.955959736203011	0.7064703237855003	0.8412008539576358	0.8617743231646979	0.7727529770780442	0.7702413274235635	0.8796981173241293	0.5909090909090908	0.18181818181818182	0.0	-3.096460343392109e-05	29
2160	0.019407532586034965	0.0033707663895389288	-0.00294102793172046	0.9240916015082469	-1	0	0	0.2857142857142857	2	0.875	7	0.4166666666666667	0.75	6	6	3	2	0	0.375	8	3	10	0.2	0	0.7309922637482594	0.7655352605375879	0.6143942209273122	0.8295299279681042	0.8582645941384989	0.803020802199713	0.7540844621307496	0.8006375778955019	0.5833333333333334	0.16666666666666666	0.0	-0.000294102793172046	1
4743	0.028057935121149343	0.006982449742213722	0.004154340495405526	0.9724950913679181	-1	0	0	0.3	3	0.75	9	0.2916666666666667	0.6666666666666666	11	8	2	2	0	0.75	6	8	14	0.4	0	0.7309922637482594	0.9273008255890671	0.7064703237855003	0.8286318280596402	0.7813909469961782	0.869995970389214	0.8081185223802186	0.8815938633225098	0.5909090909090909	0.2727272727272727	0.0	0.004154340495405526	32
2587	None	None	None	None	None	0	0	0.4	4	0.5833333333333334	7	0.3333333333333333	0.5	7	6	6	2	0	0.8571428571428571	6	7	14	0.13333333333333333	0	0.7100688538856265	0.9279158304337637	0.6162234819222542	0.8584086799689192	0.8617743231646979	0.7597073796543526	0.7702413274235635	0.8624875154950127	0.5714285714285714	0.14285714285714285	0.0	None	0
540	0.002733832866647209	0.0022282056878036535	-0.002226593805036623	0.979659085319491	-1	0	0	0.6666666666666666	2	0.5	1	1.0	0.5	2	1	1	0	0	0.25	4	1	4	0.0	0.6666666666666666	0.720979933905393	0.9421439834609858	0.5547698852294023	0.9796449948295828	0.5562839717104211	0.9883088173944929	0.9638375977283204	0.9758825858936113	0	0	0.0	-0.00022265938050366232	15
1317	0.021804698780162998	0.0008160058847311838	0.0006571886804171661	0.9805305615350225	-1	0	0	0.375	3	0.6666666666666666	6	0.3055555555555556	0.6666666666666666	8	6	2	2	0	1.0	6	6	11	0.3333333333333333	0	0.7239434810048511	0.9475313494298513	0.6613469028538773	0.8613542443144754	0.8521898235191958	0.7980770586576424	0.7702413274235635	0.8840665089843265	0.625	0.25	0.0	0.0006571886804171661	12
436	0.011778991780316024	0.004080591010685318	-0.004028754646636032	0.9799480942869069	-1	0	0	0.5	3	0.7142857142857143	5	0.42857142857142855	0.5714285714285714	7	4	1	1	0	0.42857142857142855	7	3	9	0.3333333333333333	1.0	0.5033470685083092	0.956257286393607	0.8469697436624145	0.8177036148541231	0.8426053238736939	0.8632828968859882	0.8309739513714242	0.894993939426116	1.0	0.14285714285714285	0.0	-0.0004028754646636032	12
1765	None	None	None	None	None	0	0	0.4	4	0.6153846153846154	8	0.5	0.6153846153846154	10	8	4	3	0	0.8333333333333334	6	5	15	0.3	0.4	0.7128652572509961	0.9560294258179337	0.6697287358958435	0.8514623347028566	0.8617743231646979	0.7692821687951138	0.7702413274235635	0.8818307657538745	0.4	0.1	0.0	None	0
731	0.0021136738443619687	0.0018312023102643063	-0.001828442024738984	0.9835575397977666	-1	0	0	1.0	2	0.0	0	0.75	0	2	0	0	0	0	1.0	2	2	3	0.0	0	0	0	0	0	0	0	0	0	0	0	0	-0.00018284420247389842	17
1153	0.020495427832464188	0.0010308428350824	0.0008664914753422242	0.9811642418172946	-1	0	0	0.5	4	0.6	6	0.3333333333333333	0.6	8	6	3	1	0	1.0	6	6	12	0.125	0.3333333333333333	0.7233269621823126	0.9473778517101025	0.6613469028538773	0.8613542443144754	0.7482982556722716	0.7754085213686285	0.7702413274235635	0.8792574522400978	1.0	0.25	0.0	0.0008664914753422242	49
597	0.004610133020809825	0.003675330441698333	-0.003663476290848864	0.9828845718723358	-1	0.5	1	0.6666666666666666	4	0.5	3	0.5333333333333333	0.3333333333333333	6	2	1	0	0	0.6	5	3	8	0.0	0.8	0.7205305588169428	0.9143513227833433	0.6752175823176023	0.88750682748825	0.4930668215499603	0.9230507021009837	0.806093631286962	0.9093733489101644	0	0	0.0	-0.0003663476290848864	13
930	0.021238604378598615	0.000950241155250707	-0.000940728417263601	0.9726392109977512	-1	0	0	0.4	4	0.6666666666666666	8	0.2916666666666667	0.6666666666666666	10	8	3	1	0	0.75	6	8	14	0.125	0.25	0.7233269621823126	0.9403408011694651	0.7148521568274665	0.8502149024170897	0.8119981354349359	0.7622849421360218	0.7540844621307496	0.8683418206575563	1.0	0.2	0.0	-9.40728417263601e-05	17
4343	0.018019833873132312	0.005736202307590841	-0.003975100635025978	0.9648538611733467	-1	0.25	1	0.4	4	0.6666666666666666	8	0.4666666666666667	0.5833333333333334	11	7	2	2	0	0.8333333333333334	6	5	14	0.5	0.25	0.7309922637482594	0.9274494897264198	0.7064703237855003	0.8608773573974345	0.649356123216168	0.9062022951205203	0.8081185223802186	0.9014071141772334	0.5909090909090909	0.2727272727272727	0.0	-0.0003975100635025978	2
1742	0.02342484014603121	0.008611457132578354	-0.007541101437700485	0.9710255635106323	-1	0	0	0.25	2	0.8888888888888888	8	0.36666666666666664	0.7777777777777778	9	7	1	2	0	0.8333333333333334	5	6	11	0.5	0	0.7156616606163659	0.9346972797547877	0.7064703237855003	0.8499038805463145	0.8617743231646979	0.7919873009925106	0.7702413274235635	0.871093375395145	0.6111111111111112	0.2222222222222222	0.0	-0.0007541101437700485	0
3935	0.028329605957260934	0.00575779630003884	0.005017480915971292	0.9717082354912969	-1	0	0	0.3	3	0.75	9	0.2916666666666667	0.6666666666666666	11	8	2	2	0	0.75	6	8	14	0.4	0	0.7309922637482594	0.9273008255890671	0.7064703237855003	0.8286318280596402	0.8426053238736939	0.8716526318672039	0.8081185223802186	0.8821053513301139	0.5909090909090909	0.18181818181818182	0.0	0.005017480915971292	112
4039	0.01183520764124616	0.0071181234083146135	-0.006075314563897083	0.960444229169637	-1	0	0	0.3	3	0.7692307692307693	10	0.375	0.7692307692307693	11	10	3	2	0	0.625	5	8	15	0.2222222222222222	0	0.7309922637482594	0.9209464753567608	0.5055544519851918	0.8863014904379075	0.649356123216168	0.8456053901996863	0.8356853309924145	0.8879305648666854	0.5909090909090909	0.2727272727272727	0.0	-0.0006075314563897083	0
3413	0.014793174364677092	0.003732298560900449	-0.0036598988717777108	0.9725882218578393	-1	0.3333333333333333	1	0.5	4	0.6	6	0.4	0.6	10	6	1	2	0	0.8333333333333334	6	5	12	1.0	0.6666666666666666	0.7128652572509961	0.9307551796078146	0.7148521568274665	0.8473747164172707	0.8095126325497872	0.8753045679490709	0.7540844621307496	0.8896398498915822	0.6	0.3	0.0	-0.0003659898871777711	1
384	0.014254609118946805	0.004710419089723851	-0.004671460187216719	0.980706583204725	-1	0	0	0.3333333333333333	2	0.8333333333333334	5	0.4444444444444444	0.6666666666666666	6	4	1	2	0	0.5	6	3	8	0.5	0	0.6175102603440863	0.9112991065788124	0.7608829490706714	0.8806755856672717	0.7606190821019589	0.8086983811595877	0.7130290876195248	0.8725103968435004	0.5833333333333334	0.16666666666666666	0.0	-0.00046714601872167193	9
2218	0.022481235169517003	0.004037278250185248	0.0029094191333154263	0.9763591861357104	-1	0	0	0.25	2	0.8888888888888888	8	0.3142857142857143	0.7777777777777778	9	7	1	2	0	0.7142857142857143	5	7	11	0.5	0	0.7309922637482594	0.9395057564184863	0.7064703237855003	0.8492233198282712	0.8426053238736939	0.7949352770640405	0.7702413274235635	0.8745813224974729	0.6111111111111112	0.4444444444444444	0.0	0.0029094191333154263	17
259	0.015523936277641877	0.005163248667989306	-0.005141986464283511	0.9831109211563688	-1	0	0	0.3333333333333333	2	0.8571428571428571	6	0.42857142857142855	0.7142857142857143	6	5	2	0	0	0.42857142857142855	7	3	9	0.0	0	0.6186311207955362	0.7774759902049649	0.3479660656973664	0.8037688107367137	0.8771399656526132	0.9333824451890913	0.8725992546463501	0.8540793275664883	0	0	0.0	-0.0005141986464283512	5
4247	0.027902548866124425	0.00661637373849299	0.004626915051428043	0.9723496400951428	-1	0	0	0.3	3	0.75	9	0.2916666666666667	0.6666666666666666	11	8	2	2	0	0.75	6	8	14	0.4	0	0.7309922637482594	0.9273008255890671	0.7064703237855003	0.8286318280596402	0.7813909469961782	0.869995970389214	0.8081185223802186	0.8815938633225098	0.5909090909090909	0.2727272727272727	0.0	0.004626915051428043	65
5049	0.015553348916837378	0.0037568301763973837	-0.0032284913449878564	0.9688469027200015	-1	0	0	0.375	3	0.6666666666666666	6	0.44	0.6666666666666666	8	6	2	3	0	1.0	5	5	11	0.5	0.3333333333333333	0.7242517404161204	0.9478002137463766	0.7064703237855003	0.8369211572013509	0.8521898235191958	0.8712142538579027	0.8081185223802186	0.8955534457768981	0.5	0.375	0.0	-0.00032284913449878564	3
2168	0.021077894430898584	0.003509707066937281	0.0033076365105456835	0.9781149107472502	-1	0	0	0.2857142857142857	2	0.875	7	0.3333333333333333	0.75	7	6	2	2	0	0.8333333333333334	5	6	10	0.2857142857142857	0	0.7156616606163659	0.9463190675230951	0.6162234819222542	0.874717073352777	0.8617743231646979	0.7986830150390276	0.7702413274235635	0.8873190014210478	0.6428571428571428	0.14285714285714285	0.0	0.0033076365105456835	47
2415	0.021018311848544132	0.0030328947428797603	0.0024291288091500243	0.979807160589416	-1	0	0	0.5	4	0.6	6	0.3333333333333333	0.6	7	6	4	1	0	1.0	6	6	12	0.09090909090909091	0.3333333333333333	0.7156616606163659	0.9463190675230951	0.6162234819222542	0.874717073352777	0.8426053238736939	0.7758914641529288	0.7702413274235635	0.8826992438682187	1.0	0.14285714285714285	0.0	0.0024291288091500243	20
3333	0.02403687154195264	0.00622472731645319	0.0027512177759486463	0.9770897473916512	-1	0	0	0.375	3	0.7	7	0.2857142857142857	0.7	9	7	2	2	0	0.8571428571428571	6	7	12	0.3333333333333333	0	0.7309922637482594	0.9395277445449468	0.7064703237855003	0.8492233198282712	0.8426053238736939	0.7949352770640405	0.7702413274235635	0.8745954696411783	0.6111111111111112	0.3333333333333333	0.0	0.0027512177759486463	15
2197	0.020537430216618042	0.004965914061281284	-0.0034810383151830672	0.9693998935138834	-1	0	0	0.42857142857142855	3	0.75	6	0.4166666666666667	0.625	6	5	3	1	0	0.6666666666666666	4	6	10	0.1111111111111111	0.3333333333333333	0.7233269621823126	0.8968248936194554	0.6143942209273122	0.8902166160672962	0.8095126325497872	0.7902388433776558	0.7702413274235635	0.8653650950062292	1.0	0.16666666666666666	0.0	-0.00034810383151830674	11
2090	0.020763429165763597	0.0035033452943672963	0.003018840138502395	0.9788140552240934	-1	0	0	0.375	3	0.7777777777777778	7	0.36666666666666664	0.6666666666666666	7	6	3	1	0	0.8333333333333334	5	6	11	0.1111111111111111	0.3333333333333333	0.7156616606163659	0.9463190675230951	0.6162234819222542	0.874717073352777	0.8426053238736939	0.7758914641529288	0.7702413274235635	0.8826992438682187	1.0	0.14285714285714285	0.0	0.003018840138502395	34
772	0.022206128740902265	0.001181777822049284	0.0009603025575040835	0.980576226553207	-1	0	0	0.375	3	0.6666666666666666	6	0.3055555555555556	0.6666666666666666	8	6	2	2	0	1.0	6	6	11	0.3333333333333333	0	0.7239434810048511	0.9475313494298513	0.6613469028538773	0.8613542443144754	0.8521898235191958	0.7980770586576424	0.7702413274235635	0.8840665089843265	0.625	0.25	0.0	0.0009603025575040835	116
1920	0.011284930540986053	0.0033461398844371105	-0.003324876554744193	0.9714312150813237	-1	0.25	1	0.5	5	0.6153846153846154	8	0.3125	0.5384615384615384	11	7	3	1	0	0.75	8	6	15	0.16666666666666666	0.5	0.7156616606163659	0.9507169812778143	0.6162234819222542	0.8573933044854178	0.8426053238736939	0.7649131609803185	0.7702413274235635	0.8784411229948504	1.0	0.09090909090909091	0.0	-0.0003324876554744193	7
3800	0.0240196041461831	0.005903739272879869	0.003858604634443936	0.9768392256892992	-1	0	0	0.375	3	0.7	7	0.2857142857142857	0.7	9	7	2	2	0	0.8571428571428571	6	7	12	0.3333333333333333	0	0.7309922637482594	0.9395057564184863	0.7064703237855003	0.8492233198282712	0.7764199412258805	0.7667986906181627	0.7702413274235635	0.868437864335282	0.6111111111111112	0.3333333333333333	0.0	0.003858604634443936	14
73	0.005045980603570748	0.003371248657952668	-0.003362852434034059	0.9829972144058985	-1	0	0	0.75	3	0.5	2	0.5	0.5	5	2	0	1	0	0.75	3	4	6	1.0	1.0	0.25319233950023984	0.8210584184064728	0.4619368520215777	0.8959625328992382	0.3367775198837527	0.9736625924893011	0.9434755045796217	0.9190061045203306	1.0	0.2	0.0	-0.0003362852434034059	27
634	0.018919310881125164	0.0017821556081905404	-0.0015786711373893898	0.9774640323347128	-1	0.25	1	0.5	5	0.6153846153846154	8	0.3125	0.6153846153846154	11	8	3	1	0	0.75	6	8	15	0.14285714285714285	0.4444444444444444	0.7156616606163659	0.955959736203011	0.7064703237855003	0.8412008539576358	0.8426053238736939	0.7539217330118205	0.7702413274235635	0.8759705643016776	1.0	0.18181818181818182	0.0	-0.000157867113738939	115
3227	0.0241089988544595	0.006075407064494683	0.004022489669238176	0.9766614528964014	-1	0	0	0.375	3	0.7	7	0.2857142857142857	0.7	9	7	2	2	0	0.8571428571428571	6	7	12	0.3333333333333333	0	0.7309922637482594	0.9395277445449468	0.7064703237855003	0.8492233198282712	0.8426053238736939	0.7949352770640405	0.7702413274235635	0.8745954696411783	0.6666666666666666	0.4444444444444444	0.0	0.004022489669238176	41
2541	0.019946845380706887	0.002028723749041353	0.0018826524193100225	0.9803810687598171	-1	0	0	0.375	3	0.6666666666666666	6	0.3055555555555556	0.6666666666666666	8	6	2	2	0	1.0	6	6	11	0.3333333333333333	0	0.7233269621823126	0.9433724552267215	0.6613469028538773	0.8613542443144754	0.8521898235191958	0.7980770586576424	0.7702413274235635	0.881281586963841	0.625	0.25	0.0	0.0018826524193100225	13
1678	0.020115399485048147	0.0011564426661643983	0.00111126579837092	0.9800071409624124	-1	0	0	0.2857142857142857	2	0.875	7	0.3333333333333333	0.75	8	6	1	2	0	0.8333333333333334	5	6	10	0.5	0	0.7233269621823126	0.9473778517101025	0.5608889669537229	0.8562366300305048	0.821582635080438	0.796732343563242	0.7702413274235635	0.8822222595561637	0.625	0.25	0.0	0.00111126579837092	11
2420	0.020404635990842385	0.0032050890882148837	0.0027206119986285145	0.9788608785941064	-1	0	0	0.375	3	0.7777777777777778	7	0.36666666666666664	0.6666666666666666	7	6	3	1	0	0.8333333333333334	5	6	11	0.1111111111111111	0.3333333333333333	0.7156616606163659	0.9463190675230951	0.6162234819222542	0.874717073352777	0.8426053238736939	0.7758914641529288	0.7702413274235635	0.8826992438682187	1.0	0.14285714285714285	0.0	0.0027206119986285145	36
1481	0.02084826319558537	0.0007553316312590069	0.0007494174068902439	0.980731050742746	-1	0	0	0.375	3	0.6666666666666666	6	0.3055555555555556	0.6666666666666666	8	6	2	2	0	1.0	6	6	11	0.3333333333333333	0	0.7233269621823126	0.9473778517101025	0.6613469028538773	0.8613542443144754	0.8521898235191958	0.7980770586576424	0.7702413274235635	0.8839611302121408	0.625	0.25	0.0	0.0007494174068902439	30
3106	0.015493991681631155	0.004418802137766021	-0.004417999357030434	0.9661745691705725	-1	0	0	0.375	3	0.6666666666666666	6	0.34375	0.6666666666666666	9	6	1	2	0	0.5	8	4	11	0.6666666666666666	0	0.7309922637482594	0.8698276961341428	0.7064703237855003	0.8491664882974493	0.7042462162522034	0.8335805240589025	0.7702413274235635	0.8514784975722764	0.6111111111111112	0.4444444444444444	0.0	-0.00044179993570304336	2
1562	0.01992412562109711	0.002119114029265435	0.0020077674721856982	0.9802071394233266	-1	0	0	0.375	3	0.6666666666666666	6	0.3055555555555556	0.6666666666666666	8	6	2	2	0	1.0	6	6	11	0.3333333333333333	0	0.7239434810048511	0.9435277149431653	0.6613469028538773	0.8613542443144754	0.8521898235191958	0.7980770586576424	0.7702413274235635	0.8813830386000315	0.625	0.375	0.0	0.0020077674721856982	30
1383	0.02124723570481956	0.0012605508415298083	0.0011204171076796326	0.9805389435830408	-1	0	0	0.375	3	0.6666666666666666	6	0.3055555555555556	0.6666666666666666	8	6	2	2	0	1.0	6	6	11	0.3333333333333333	0	0.7233269621823126	0.9473778517101025	0.6613469028538773	0.8613542443144754	0.8521898235191958	0.7980770586576424	0.7702413274235635	0.8839611302121408	0.625	0.25	0.0	0.0011204171076796326	26
701	0.002087582514325217	0.002019826679915316	-0.002019783427207379	0.9842277947766727	-1	0	0	1.0	2	0.0	0	0.75	0	2	0	0	2	0	1.0	2	2	3	1.0	0	0	0	0	0	0	0	0	0	0	0	0	-0.00020197834272073792	19
4056	0.013747291720264771	0.004961076240821974	-0.0049597198055017005	0.9698086879823817	-1	0	0	0.375	3	0.6666666666666666	6	0.36666666666666664	0.5555555555555556	8	5	2	2	0	0.8333333333333334	6	5	11	0.4	0	0.7242517404161204	0.9294595794344669	0.7064703237855003	0.8213045362364041	0.755565223190433	0.8909263717613864	0.8081185223802186	0.8877494047592497	0.625	0.5	0.0	-0.00049597198055017	0
1133	0.01988510636178838	0.0009470158059735338	0.00047400730988800195	0.9804962799456806	-1	0	0	0.375	3	0.7777777777777778	7	0.36666666666666664	0.6666666666666666	8	6	2	1	0	0.8333333333333334	5	6	11	0.16666666666666666	0.3333333333333333	0.7233269621823126	0.9473778517101025	0.6613469028538773	0.8613542443144754	0.8521898235191958	0.7545254911734707	0.8308227196158012	0.875084198528087	1.0	0.25	0.0	0.00047400730988800195	40
529	0.0018014474894892053	0.001716673020773835	-0.0017166210930352939	0.985115742744766	-1	0	0	1.0	1	0	0	1.0	0	1	0	0	1	0	0.5	1	2	2	0.3333333333333333	0	0	0	0	0	0	0	0	0	0	0	0	-0.0001716621093035294	24
4719	0.02864192793804634	0.007292875976202985	0.004264668665350757	0.9728044525334394	-1	0	0	0.3	3	0.75	9	0.2916666666666667	0.6666666666666666	11	8	2	2	0	0.75	6	8	14	0.4	0	0.7309922637482594	0.9273008255890671	0.7064703237855003	0.8286318280596402	0.8426053238736939	0.8716526318672039	0.8081185223802186	0.8821053513301139	0.6363636363636364	0.2727272727272727	0.0	0.004264668665350757	24
4748	0.027827169430277597	0.006830317770852363	0.004256999406386432	0.9723282668214949	-1	0	0	0.3	3	0.75	9	0.2916666666666667	0.6666666666666666	11	8	2	2	0	0.75	6	8	14	0.4	0	0.7309922637482594	0.9273008255890671	0.7064703237855003	0.8286318280596402	0.7764199412258805	0.8541660593400549	0.8081185223802186	0.8768776499549077	0.5454545454545454	0.18181818181818182	0.0	0.004256999406386432	41
4515	0.028495818034514696	0.006552631515710437	0.0040906667650500855	0.9724196971348175	-1	0	0	0.3	3	0.75	9	0.2916666666666667	0.6666666666666666	11	8	2	2	0	0.75	6	8	14	0.4	0	0.7309922637482594	0.9273008255890671	0.7064703237855003	0.8286318280596402	0.8426053238736939	0.8716526318672039	0.8081185223802186	0.8821053513301139	0.5909090909090909	0.2727272727272727	0.0	0.0040906667650500855	23
3621	0.02371566377422833	0.005528432906654685	0.003994234308333927	0.9768088951998338	-1	0	0	0.375	3	0.7	7	0.2857142857142857	0.7	9	7	2	2	0	0.8571428571428571	6	7	12	0.3333333333333333	0	0.7309922637482594	0.9395057564184863	0.7064703237855003	0.8492233198282712	0.7042462162522034	0.8127277490644106	0.7702413274235635	0.8786513412198002	0.6666666666666666	0.3333333333333333	0.0	0.003994234308333927	25
1924	0.020778296323051514	0.003055426383877123	0.0023074508333391203	0.9781668675579906	-1	0	0	0.2857142857142857	2	0.875	7	0.3333333333333333	0.75	7	6	2	2	0	0.8333333333333334	5	6	10	0.2857142857142857	0	0.7156616606163659	0.9463190675230951	0.6162234819222542	0.874717073352777	0.8426053238736939	0.7758914641529288	0.7702413274235635	0.8826992438682187	0.5714285714285714	0.14285714285714285	0.0	0.0023074508333391203	30
1185	0.021563345385081405	0.0017970269559827734	0.00048256637768182573	0.9768200521277783	-1	0.25	1	0.4	4	0.6666666666666666	8	0.2916666666666667	0.6666666666666666	10	8	3	2	0	0.75	6	8	14	0.25	0.25	0.7128652572509961	0.9560294258179337	0.6697287358958435	0.852745685541751	0.8617743231646979	0.7552067110763344	0.7702413274235635	0.8794658782093361	0.6	0.1	0.0	0.00048256637768182573	33
2074	0.02020527937570575	0.00251043229187573	0.002509540294122851	0.9804645102419272	-1	0	0	0.2857142857142857	2	0.875	7	0.3333333333333333	0.75	8	6	1	2	0	0.8333333333333334	5	6	10	0.5	0	0.7233269621823126	0.9433724552267215	0.6613469028538773	0.8613542443144754	0.8095126325497872	0.7719633964771516	0.7702413274235635	0.8757726793055726	0.5625	0.25	0.0	0.002509540294122851	18
1100	0.026204962156903273	0.0018672222112087716	-0.0016481554706045125	0.9525605843326699	-1	0	0	0.3333333333333333	3	0.7272727272727273	8	0.2708333333333333	0.7272727272727273	9	8	3	2	0	0.75	6	8	13	0.2222222222222222	0	0.7168946982614429	0.9438528248641108	0.7232339898694328	0.8624802075395347	0.8617743231646979	0.7659876749169525	0.7702413274235635	0.8752222289809148	0.6111111111111112	0.1111111111111111	0.0	-0.00016481554706045126	8
3332	0.023426784579270426	0.005317626661740743	0.003036049342555322	0.9769505981627874	-1	0	0	0.375	3	0.7	7	0.2857142857142857	0.7	9	7	2	2	0	0.8571428571428571	6	7	12	0.3333333333333333	0	0.7309922637482594	0.9395057564184863	0.7064703237855003	0.8492233198282712	0.8426053238736939	0.7949352770640405	0.7702413274235635	0.8745813224974729	0.5555555555555556	0.3333333333333333	0.0	0.003036049342555322	22
1497	0.020294752657433628	0.0020105867908866135	0.0019948718189872956	0.9803563228792681	-1	0	0	0.375	3	0.6666666666666666	6	0.3055555555555556	0.6666666666666666	8	6	2	2	0	1.0	6	6	11	0.3333333333333333	0	0.7233269621823126	0.9433724552267215	0.6613469028538773	0.8613542443144754	0.8521898235191958	0.7980770586576424	0.7702413274235635	0.881281586963841	0.625	0.25	0.0	0.0019948718189872956	15
1793	0.021536563392355542	0.0035444547200810285	0.002919812098336965	0.9787538340946593	-1	0	0	0.375	3	0.6666666666666666	6	0.3055555555555556	0.6666666666666666	7	6	3	2	0	1.0	6	6	11	0.2222222222222222	0	0.7156616606163659	0.9463190675230951	0.6162234819222542	0.874717073352777	0.8617743231646979	0.7986830150390276	0.7702413274235635	0.8873190014210478	0.6428571428571428	0.14285714285714285	0.0	0.002919812098336965	41
2788	0.019327925741024765	0.0024523882616340584	0.0024521284538955197	0.9806091995670603	-1	0	0	0.375	3	0.7777777777777778	7	0.36666666666666664	0.6666666666666666	8	6	2	1	0	0.8333333333333334	5	6	11	0.16666666666666666	0.3333333333333333	0.7233269621823126	0.9433724552267215	0.6613469028538773	0.8613542443144754	0.7128880322210243	0.8400038942084956	0.8340380659854052	0.8908320895467425	1.0	0.125	0.0	0.0024521284538955197	30
2273	0.019501526806293582	0.002227500138993369	0.0022268995935469742	0.9803644183247001	-1	0	0	0.375	3	0.7777777777777778	7	0.36666666666666664	0.6666666666666666	8	6	2	1	0	0.8333333333333334	5	6	11	0.16666666666666666	0.3333333333333333	0.7233269621823126	0.9433724552267215	0.6613469028538773	0.8613542443144754	0.8095126325497872	0.7719633964771516	0.7702413274235635	0.8757726793055726	1.0	0.25	0.0	0.0022268995935469742	13
4851	0.018002953402426154	0.004123369614754431	-0.0038845366412083287	0.9695765183400139	-1	0	0	0.25	2	0.9	9	0.3333333333333333	0.9	11	9	0	2	0	0.4444444444444444	9	4	12	1.0	0	0.7309922637482594	0.9273008255890671	0.7064703237855003	0.8286318280596402	0.8426053238736939	0.8716526318672039	0.8081185223802186	0.8821053513301139	0.5909090909090909	0.2727272727272727	0.0	-0.00038845366412083285	4
2808	0.014207395550007685	0.0027929147368175775	-0.002783527253271589	0.9734524553429535	-1	0	0	0.2857142857142857	2	0.875	7	0.4166666666666667	0.875	9	7	0	2	0	0.375	8	3	10	1.0	0	0.7309922637482594	0.9395770067342181	0.7064703237855003	0.8492233198282712	0.8426053238736939	0.7949352770640405	0.7702413274235635	0.8746271774080204	0.6111111111111112	0.3333333333333333	0.0	-0.0002783527253271589	8
2300	0.02136752407730821	0.0033938937988252844	0.003025282505275392	0.9784010352856644	-1	0	0	0.2857142857142857	2	0.875	7	0.3333333333333333	0.75	7	6	2	2	0	0.8333333333333334	5	6	10	0.2857142857142857	0	0.7156616606163659	0.9463190675230951	0.6162234819222542	0.874717073352777	0.8617743231646979	0.7992346774414925	0.7702413274235635	0.8874334158680862	0.6428571428571428	0.14285714285714285	0.0	0.003025282505275392	93
4765	0.02884232746149535	0.007278104593885904	0.004433504251378749	0.9722596918190775	-1	0	0	0.3	3	0.75	9	0.2916666666666667	0.6666666666666666	11	8	2	2	0	0.75	6	8	14	0.4	0	0.7309922637482594	0.9273008255890671	0.7064703237855003	0.8286318280596402	0.8426053238736939	0.8716526318672039	0.8081185223802186	0.8821053513301139	0.5909090909090909	0.2727272727272727	0.0	0.004433504251378749	54
4938	0.022217301359423958	0.002895225061264083	-0.002890713736887786	0.9704718137426991	-1	0	0	0.4	4	0.6153846153846154	8	0.42857142857142855	0.6153846153846154	11	8	3	3	0	0.7142857142857143	5	7	15	0.42857142857142855	0.2	0.7175112170839814	0.9539684915689393	0.7064703237855003	0.8412008539576358	0.8617743231646979	0.8188673337235951	0.7702413274235635	0.8878596420927239	0.5454545454545454	0.09090909090909091	0.0	-0.0002890713736887786	7
3592	0.022986008576963788	0.005658533575725286	0.003631922474393574	0.9765647428116578	-1	0	0	0.375	3	0.7	7	0.2857142857142857	0.7	9	7	2	2	0	0.8571428571428571	6	7	12	0.3333333333333333	0	0.7309922637482594	0.9394985802932543	0.7064703237855003	0.8492233198282712	0.7042462162522034	0.7956985566539748	0.7702413274235635	0.8747480475932657	0.6111111111111112	0.3333333333333333	0.0	0.003631922474393574	51
4117	0.022069419678461606	0.0033523061389561823	0.002688992499375471	0.9797594746643464	-1	0	0	0.375	3	0.6666666666666666	6	0.3055555555555556	0.6666666666666666	8	6	2	3	0	1.0	6	6	11	0.5	0	0.7137900354848039	0.9373812609154172	0.6697287358958435	0.8620997319965398	0.8984562822227588	0.7910977656714016	0.7702413274235635	0.8761869788709261	0.5	0.125	0.0	0.002688992499375471	12
4205	0.02098890035006161	0.008053285931258296	-0.007553623937943156	0.9790962638676663	-1	0	0	0.4	4	0.6153846153846154	8	0.42857142857142855	0.6153846153846154	12	8	2	3	0	0.7142857142857143	5	7	15	0.75	0.4	0.7242517404161204	0.9454679323655261	0.6162234819222542	0.8598342676955343	0.8521898235191958	0.7913390506493009	0.7702413274235635	0.8807908135169028	0.5	0.08333333333333333	0.0	-0.0007553623937943156	0
1264	0.01966961230058497	0.0005493678611068424	-0.0002611910981580605	0.9780137104188199	-1	0.25	1	0.5	5	0.5384615384615384	7	0.35714285714285715	0.5384615384615384	11	7	3	2	0	0.8571428571428571	6	7	15	0.3333333333333333	0.2222222222222222	0.7156616606163659	0.9526590312572907	0.6162234819222542	0.8488532007067856	0.8617743231646979	0.7704022756015214	0.7702413274235635	0.8786136239054358	0.5909090909090908	0.09090909090909091	0.0	-2.6119109815806048e-05	25
1819	0.020850642205446083	0.003578474204364951	0.0022595901814726743	0.9777773161419462	-1	0	0	0.2857142857142857	2	0.875	7	0.3333333333333333	0.75	7	6	2	2	0	0.8333333333333334	5	6	10	0.2857142857142857	0	0.7162781794389044	0.9463892686631572	0.6162234819222542	0.874717073352777	0.8617743231646979	0.7454706526504761	0.877961286759445	0.8768511442000482	0.6428571428571428	0.14285714285714285	0.0	0.0022595901814726743	31
266	0.013525738684617197	0.0047018988078001605	-0.004692496480607061	0.9821082763715482	-1	0	0	0.4	4	0.6923076923076923	9	0.375	0.6153846153846154	11	8	3	3	0	0.625	5	8	15	0.42857142857142855	0.2857142857142857	0.33420410965133984	0.8951472458964406	0.6664487378069499	0.8922481252357819	0.7159202023788054	0.8985264746405167	0.8890119221277974	0.8953350951430366	0.09090909090909091	0.36363636363636365	0.0	-0.0004692496480607061	7
1235	0.021521141859580928	0.0007076692498274086	0.0005307944077460613	0.9806882464556267	-1	0	0	0.375	3	0.6666666666666666	6	0.3055555555555556	0.6666666666666666	8	6	2	2	0	1.0	6	6	11	0.3333333333333333	0	0.7239434810048511	0.9475313494298513	0.6613469028538773	0.8613542443144754	0.8521898235191958	0.7980770586576424	0.7702413274235635	0.8840665089843265	0.625	0.25	0.0	0.0005307944077460613	21
3095	0.012907351437242502	0.004708422387829202	-0.004707717864817589	0.9611414761789528	-1	0	0	0.5	3	0.5714285714285714	4	0.375	0.5714285714285714	7	4	1	2	0	0.6666666666666666	6	4	9	0.6666666666666666	0	0.7309922637482594	0.8958236583532387	0.7064703237855003	0.8483049530574703	0.8426053238736939	0.798884230558127	0.737179111264354	0.8520520722365298	0.6428571428571428	0.42857142857142855	0.0	-0.00047077178648175893	2
3733	0.023811102312422935	0.009631335748627744	-0.009375804117219604	0.9698812352782361	-1	0	0	0.4	4	0.6153846153846154	8	0.30612244897959184	0.6153846153846154	12	8	2	3	0	1.0	7	7	15	0.75	0.5	0.7239434810048511	0.9487364479296007	0.6613469028538773	0.848565422325708	0.7128880322210243	0.8418413628325033	0.8340380659854052	0.8913409983012981	0.3333333333333333	0.25	0.0	-0.0009375804117219604	0
4986	0.02933311111431143	0.004675347040341365	0.0034947929636587843	0.9687302398841151	-1	0	0	0.3	3	0.75	9	0.2916666666666667	0.6666666666666666	11	8	2	2	0	0.75	6	8	14	0.4	0	0.7309922637482594	0.9247580952195772	0.7064703237855003	0.8286318280596402	0.649356123216168	0.8952257591189727	0.8081185223802186	0.8886162961705237	0.6363636363636364	0.2727272727272727	0.0	0.0034947929636587843	18
535	0.0029650979611499134	0.0029029214872225264	-0.0029016702006840855	0.9829132701919817	-1	0	0	1.0	3	0.0	0	0.6666666666666666	0	2	0	1	1	0	0.6666666666666666	3	2	4	0.25	1.0	0	0	0	0	0	0	0	0	0	0	0	-0.00029016702006840855	10
1146	0.022190894755068954	0.001175898089181934	0.0009908984538386314	0.9805856042381716	-1	0	0	0.375	3	0.6666666666666666	6	0.3055555555555556	0.6666666666666666	8	6	2	2	0	1.0	6	6	11	0.3333333333333333	0	0.7239434810048511	0.9475313494298513	0.6613469028538773	0.8613542443144754	0.8521898235191958	0.7980770586576424	0.7702413274235635	0.8840665089843265	0.625	0.375	0.0	0.0009908984538386314	49
2022	0.02107849253337375	0.003305450000577916	0.003041807665210902	0.9797375934284354	-1	0	0	0.5	4	0.6	6	0.3333333333333333	0.6	7	6	4	1	0	1.0	6	6	12	0.09090909090909091	0.3333333333333333	0.7156616606163659	0.9463190675230951	0.6162234819222542	0.874717073352777	0.8426053238736939	0.7758914641529288	0.7702413274235635	0.8826992438682187	1.0	0.14285714285714285	0.0	0.003041807665210902	13
4720	0.027977048939320962	0.006746608564351384	0.00438996822959681	0.9725589081161983	-1	0	0	0.3	3	0.75	9	0.2916666666666667	0.6666666666666666	11	8	2	2	0	0.75	6	8	14	0.4	0	0.7309922637482594	0.9273008255890671	0.7064703237855003	0.8286318280596402	0.7813909469961782	0.862414733766942	0.7702413274235635	0.879298162604654	0.5909090909090909	0.45454545454545453	0.0	0.00438996822959681	27
1628	0.019756417626905838	0.0020175849061013543	0.0018661605830458854	0.9804427712165751	-1	0	0	0.375	3	0.6666666666666666	6	0.3055555555555556	0.6666666666666666	8	6	2	2	0	1.0	6	6	11	0.3333333333333333	0	0.7233269621823126	0.9433724552267215	0.6613469028538773	0.8613542443144754	0.8521898235191958	0.7980770586576424	0.7702413274235635	0.881281586963841	0.625	0.25	0.0	0.0018661605830458854	21
2753	0.020944857256110904	0.0031945311539710425	0.002191744751326724	0.9781420747665356	-1	0	0	0.2857142857142857	2	0.875	7	0.3333333333333333	0.75	7	6	2	2	0	0.8333333333333334	5	6	10	0.2857142857142857	0	0.7156616606163659	0.9463190675230951	0.6162234819222542	0.874717073352777	0.8617743231646979	0.7986830150390276	0.7702413274235635	0.8873190014210478	0.6428571428571428	0.14285714285714285	0.0	0.002191744751326724	17
176	0.003309833666939285	0.003280248371577936	-0.003278239089288087	0.9838285116645057	-1	0	0	0.25	1	1.0	3	1.0	1.0	4	3	0	1	0	0.2	1	5	5	0.3333333333333333	0	0.4286315508689137	0.920537080412496	0.4917539659404306	0.9508377889887988	0.396126559242804	0.9085983791562348	0.9032739261924292	0.928873218730598	1.0	0	0.0	-0.0003278239089288087	36
2097	0.021148419258427344	0.003437876073229516	0.002849549116364166	0.978456208108141	-1	0	0	0.2857142857142857	2	0.875	7	0.3333333333333333	0.75	7	6	2	2	0	0.8333333333333334	5	6	10	0.2857142857142857	0	0.7156616606163659	0.9463190675230951	0.6162234819222542	0.874717073352777	0.8617743231646979	0.7986830150390276	0.7702413274235635	0.8873190014210478	0.6428571428571428	0.14285714285714285	0.0	0.002849549116364166	66
4243	0.02859611191224365	0.006775265511613736	0.0046336267502926675	0.9725530418790395	-1	0	0	0.3	3	0.75	9	0.2916666666666667	0.6666666666666666	11	8	2	2	0	0.75	6	8	14	0.4	0	0.7309922637482594	0.9273008255890671	0.7064703237855003	0.8286318280596402	0.8426053238736939	0.8716526318672039	0.8081185223802186	0.8821053513301139	0.5909090909090909	0.2727272727272727	0.0	0.0046336267502926675	85
1202	0.021101758616538284	0.000856405417239797	0.0007707673384147089	0.9807367245392694	-1	0	0	0.375	3	0.6666666666666666	6	0.3055555555555556	0.6666666666666666	8	6	2	2	0	1.0	6	6	11	0.3333333333333333	0	0.7239434810048511	0.9475313494298513	0.6613469028538773	0.8613542443144754	0.8521898235191958	0.7980770586576424	0.7702413274235635	0.8840665089843265	0.625	0.25	0.0	0.0007707673384147089	26
1349	0.014806130974283984	0.002812853775186688	-0.0027538324330656	0.9803950023122461	-1	0.25	1	0.6	6	0.38461538461538464	5	0.46875	0.38461538461538464	8	5	6	4	0	0.5	8	4	15	0.3076923076923077	0.6	0.7137900354848039	0.9712250898208646	0.6613469028538773	0.8466106157357898	0.8617743231646979	0.7236889504713401	0.8546826394796976	0.8872929628146305	0.25	0.25	0.0	-0.00027538324330656004	10
1296	0.021116086459622478	0.0008146730902524539	0.0007932084231223556	0.9805193945238619	-1	0	0	0.375	3	0.6666666666666666	6	0.3055555555555556	0.6666666666666666	8	6	2	2	0	1.0	6	6	11	0.3333333333333333	0	0.7233269621823126	0.9473778517101025	0.6613469028538773	0.8613542443144754	0.8521898235191958	0.7980770586576424	0.7702413274235635	0.8839611302121408	0.625	0.375	0.0	0.0007932084231223556	18
1850	0.019513275869906126	0.0022430863108177657	0.002133519201901887	0.9807287838750751	-1	0	0	0.5	4	0.6	6	0.3333333333333333	0.6	8	6	3	1	0	1.0	6	6	12	0.125	0.3333333333333333	0.7233269621823126	0.9433724552267215	0.6613469028538773	0.8613542443144754	0.8095126325497872	0.7719633964771516	0.7702413274235635	0.8757726793055726	1.0	0.125	0.0	0.002133519201901887	29
2427	0.020159141335569262	0.0034238162448353648	0.003061864189479351	0.9776630229201176	-1	0	0	0.2857142857142857	2	0.875	7	0.3333333333333333	0.75	7	6	2	2	0	0.8333333333333334	5	6	10	0.2857142857142857	0	0.7100688538856265	0.945362005749409	0.6162234819222542	0.874717073352777	0.8617743231646979	0.7986830150390276	0.7702413274235635	0.8866948139509628	0.6428571428571428	0.14285714285714285	0.0	0.003061864189479351	12
2400	0.009719126315866192	0.0037998134368685257	-0.003798381626731201	0.9809267058810743	-1	0	0	0.25	1	1.0	4	0.6	0.75	4	3	1	3	0	0.4	5	2	6	0.6	0	0.4977035394798321	0.972872492245008	0.7339172782107297	0.8893974255005136	0.8521898235191958	0.7771546935329493	0.8985815870672317	0.9092481389148845	0.25	0.25	0.0	-0.0003798381626731201	5
1297	0.012810269273666191	0.004936340626012513	-0.004910369091368174	0.979339297013439	-1	0	0	0.5	3	0.5	3	0.4444444444444444	0.5	6	3	1	2	0	0.5	6	3	8	0.6666666666666666	0	0.7128652572509961	0.9604985429155672	0.7148521568274665	0.8239125832317387	0.8984562822227588	0.7371173196875406	0.8218227781775704	0.872333008827882	0.6666666666666666	0.3333333333333333	0.0	-0.0004910369091368174	3
96	0.002076470966938437	0.0020173926521847674	-0.0020150881472848323	0.9834382059826439	-1	0	0	1.0	1	0	0	1.0	0	1	0	0	1	0	0.5	2	1	2	0.3333333333333333	0	0	0	0	0	0	0	0	0	0	0	0	-0.00020150881472848323	30
3083	0.020998334564591197	0.0034772167082378924	0.0026289931007597318	0.9780943607527828	-1	0	0	0.2857142857142857	2	0.875	7	0.3333333333333333	0.75	7	6	2	2	0	0.8333333333333334	5	6	10	0.2857142857142857	0	0.7156616606163659	0.9463190675230951	0.6162234819222542	0.874717073352777	0.8617743231646979	0.7986830150390276	0.7702413274235635	0.8873190014210478	0.6428571428571428	0.14285714285714285	0.0	0.0026289931007597318	16
2674	0.015642920340376273	0.004479373101201036	-0.004469550351849417	0.9800416079957003	-1	0	0	0.42857142857142855	3	0.625	5	0.4166666666666667	0.5	5	4	4	2	0	0.6666666666666666	6	4	10	0.18181818181818182	0	0.7156616606163659	0.9640525992859622	0.6162234819222542	0.8868070460817867	0.8617743231646979	0.7842705434644266	0.8835137957687655	0.9013916442933836	0.7	0.2	0.0	-0.0004469550351849417	2
2655	0.012989610571479128	0.0045312478428341805	-0.004519333244666639	0.9792574226668261	-1	0	0	0.5714285714285714	4	0.5	4	0.47619047619047616	0.5	6	4	3	1	0	0.42857142857142855	7	3	10	0.125	0.6666666666666666	0.7128652572509961	0.9548625539787996	0.6697287358958435	0.8683054337183007	0.8521898235191958	0.7541942996129308	0.834505892518293	0.88284729722686	1.0	0.16666666666666666	0.0	-0.0004519333244666639	1
1469	0.02017440178031012	0.0018579658955917113	0.0018523077476222639	0.9797849474286979	-1	0	0	0.375	3	0.6666666666666666	6	0.3055555555555556	0.6666666666666666	8	6	2	2	0	1.0	6	6	11	0.3333333333333333	0	0.7236352215935818	0.9434618612284491	0.6613469028538773	0.8613542443144754	0.8095126325497872	0.7719633964771516	0.7702413274235635	0.8758334052639524	0.625	0.25	0.0	0.0018523077476222639	60
4442	0.012869231838992955	0.006270985379465479	-0.005731668868391002	0.9730946335568814	-1	0	0	0.3	3	0.7692307692307693	10	0.375	0.7692307692307693	12	10	2	2	0	0.625	5	8	15	0.3333333333333333	0	0.7309922637482594	0.9236303541295102	0.7064703237855003	0.8484863588269191	0.8119981354349359	0.8469107774372244	0.7702413274235635	0.8781856450212421	0.625	0.4166666666666667	0.0	-0.0005731668868391002	1
4655	0.021742726511337306	0.0029824186464524334	0.0024682629075982987	0.9801242249136424	-1	0	0	0.375	3	0.6666666666666666	6	0.3055555555555556	0.6666666666666666	8	6	2	2	0	1.0	6	6	11	0.3333333333333333	0	0.7137900354848039	0.9373812609154172	0.6697287358958435	0.8620997319965398	0.8984562822227588	0.7892930626103827	0.7702413274235635	0.8757928002724916	0.625	0.125	0.0	0.0024682629075982987	12
2875	0.013408479587610996	0.0035167127154385604	-0.0032392777101076437	0.9753033809129197	-1	0	0	0.5	3	0.5714285714285714	4	0.36	0.5714285714285714	6	4	2	2	0	1.0	5	5	9	0.3333333333333333	0	0.7704841564652212	0.9545416331835999	0.6613469028538773	0.8505856591022474	0.740333078739042	0.7650215013475752	0.8352200952423214	0.8795330167017185	0.6666666666666666	0.5	0.0	-0.00032392777101076435	5
4400	0.02827631667595138	0.006589041539326894	0.0046331047564191746	0.9716401163528066	-1	0	0	0.3	3	0.75	9	0.2916666666666667	0.6666666666666666	11	8	2	2	0	0.75	6	8	14	0.4	0	0.7309922637482594	0.9273008255890671	0.7064703237855003	0.8286318280596402	0.7813909469961782	0.8609905082160899	0.7702413274235635	0.8788747189089354	0.5909090909090909	0.2727272727272727	0.0	0.0046331047564191746	76
2477	0.020315411324804394	0.0029086559691622518	0.0028741057808768246	0.979406897718748	-1	0	0	0.375	3	0.7777777777777778	7	0.36666666666666664	0.6666666666666666	8	6	2	1	0	0.8333333333333334	5	6	11	0.16666666666666666	0.3333333333333333	0.7233269621823126	0.9433724552267215	0.6613469028538773	0.8613542443144754	0.8095126325497872	0.7719633964771516	0.7702413274235635	0.8757726793055726	1.0	0.25	0.0	0.0028741057808768246	27
3096	0.02034857029119624	0.002934900374559492	0.0024612852712394173	0.9792547488609527	-1	0	0	0.375	3	0.7777777777777778	7	0.36666666666666664	0.6666666666666666	7	6	3	1	0	0.8333333333333334	5	6	11	0.1111111111111111	0.3333333333333333	0.7156616606163659	0.9463190675230951	0.6162234819222542	0.874717073352777	0.8426053238736939	0.7758914641529288	0.7702413274235635	0.8826992438682187	1.0	0.14285714285714285	0.0	0.0024612852712394173	20
2922	0.02390326246323244	0.005200402298666785	0.0037361636150630446	0.9766525761506872	-1	0	0	0.375	3	0.7	7	0.2857142857142857	0.7	10	7	1	2	0	0.8571428571428571	6	7	12	0.6666666666666666	0	0.7233269621823126	0.9312204728767295	0.7064703237855003	0.8387940710886589	0.8521898235191958	0.7914894789117363	0.7540844621307496	0.8656384717402027	0.6	0.3	0.0	0.0037361636150630446	14
4710	0.02979638868849962	0.0024781795567710794	0.0023123596257948464	0.9675282644406298	-1	0	0	0.3	3	0.75	9	0.2916666666666667	0.6666666666666666	11	8	2	2	0	0.75	6	8	14	0.4	0	0.7309922637482594	0.9080332719365233	0.7064703237855003	0.8286318280596402	0.649356123216168	0.8952257591189727	0.8081185223802186	0.8811844415122722	0.5909090909090909	0.2727272727272727	0.0	0.0023123596257948464	9
4995	0.028197705308012265	0.006801893657115601	0.004242409304357542	0.9717137497374017	-1	0	0	0.3	3	0.75	9	0.2916666666666667	0.6666666666666666	11	8	2	2	0	0.75	6	8	14	0.4	0	0.7309922637482594	0.9273008255890671	0.7064703237855003	0.8286318280596402	0.8426053238736939	0.8716526318672039	0.8081185223802186	0.8821053513301139	0.5909090909090909	0.2727272727272727	0.0	0.004242409304357542	28
1873	0.020369920107161012	0.002788518354459751	0.0027729192453817804	0.9803764397465348	-1	0	0	0.2857142857142857	2	0.875	7	0.3333333333333333	0.75	8	6	1	2	0	0.8333333333333334	5	6	10	0.5	0	0.7233269621823126	0.9433724552267215	0.6613469028538773	0.8613542443144754	0.8521898235191958	0.7980770586576424	0.7702413274235635	0.881281586963841	0.625	0.25	0.0	0.0027729192453817804	21
1900	0.02020497220813164	0.0024876539000894876	0.002389655677634137	0.979909777441048	-1	0	0	0.2857142857142857	2	0.875	7	0.3333333333333333	0.75	8	6	1	2	0	0.8333333333333334	5	6	10	0.5	0	0.7233269621823126	0.9433724552267215	0.6613469028538773	0.8613542443144754	0.8521898235191958	0.7980770586576424	0.7702413274235635	0.881281586963841	0.625	0.25	0.0	0.002389655677634137	15
4715	0.019619116499245155	0.003877694988093063	-0.003793981736624427	0.9667022559618406	-1	0	0	0.2222222222222222	2	0.9090909090909091	10	0.28888888888888886	0.8181818181818182	11	9	1	2	0	0.5555555555555556	9	5	13	0.5	0	0.7309922637482594	0.9273008255890671	0.7064703237855003	0.8286318280596402	0.8426053238736939	0.8716526318672039	0.8081185223802186	0.8821053513301139	0.5909090909090909	0.36363636363636365	0.0	-0.0003793981736624427	1
1169	0.019341308378617326	0.002507896840174444	0.0025075924016465592	0.9805602500664082	-1	0	0	0.375	3	0.6666666666666666	6	0.3055555555555556	0.6666666666666666	8	6	2	2	0	1.0	6	6	11	0.3333333333333333	0	0.7239434810048511	0.9435277149431653	0.6613469028538773	0.8613542443144754	0.8521898235191958	0.7980770586576424	0.7702413274235635	0.8813830386000315	0.625	0.25	0.0	0.0025075924016465592	64
4281	0.025747262151953124	0.005502880061388143	0.00388243345098098	0.973152703718456	-1	0	0	0.4	4	0.6923076923076923	9	0.3125	0.6153846153846154	11	8	3	1	0	0.75	6	8	15	0.14285714285714285	0.2222222222222222	0.7309922637482594	0.9273008255890671	0.7064703237855003	0.8286318280596402	0.7764199412258805	0.8541660593400549	0.8081185223802186	0.8768776499549077	1.0	0.36363636363636365	0.0	0.00388243345098098	20
1430	0.02103780281375837	0.0008653247879024516	0.0008464918417908074	0.9805029036139813	-1	0	0	0.2857142857142857	2	0.875	7	0.3333333333333333	0.75	8	6	1	2	0	0.8333333333333334	5	6	10	0.5	0	0.7233269621823126	0.9473778517101025	0.6613469028538773	0.8613542443144754	0.821582635080438	0.796732343563242	0.7702413274235635	0.8836762243002966	0.625	0.25	0.0	0.0008464918417908074	28
3133	0.022890930162278462	0.00457300517538691	0.0035188807233910734	0.9764857221280149	-1	0	0	0.4444444444444444	4	0.6363636363636364	7	0.30952380952380953	0.6363636363636364	10	7	2	1	0	0.8571428571428571	6	7	13	0.2	0.2857142857142857	0.7233269621823126	0.9312204728767295	0.7064703237855003	0.8387940710886589	0.8095126325497872	0.7700699352726534	0.7540844621307496	0.8607092037531578	1.0	0.1	0.0	0.0035188807233910734	16
4225	0.028545114109787533	0.006507967117368074	0.004338265687043811	0.9724181577421138	-1	0	0	0.3	3	0.75	9	0.2916666666666667	0.6666666666666666	11	8	2	2	0	0.75	6	8	14	0.4	0	0.7309922637482594	0.9273008255890671	0.7064703237855003	0.8286318280596402	0.8426053238736939	0.8716526318672039	0.8081185223802186	0.8821053513301139	0.5909090909090909	0.2727272727272727	0.0	0.004338265687043811	17
4609	0.011103861147023365	0.0032055628715110906	-0.003177192819550237	0.9711156937023346	-1	0	0	0.3333333333333333	2	0.8571428571428571	6	0.36	0.7142857142857143	7	5	1	2	0	1.0	5	5	9	0.5	0	0.7309922637482594	0.9565510518413389	0.7064703237855003	0.851178133952203	0.8426053238736939	0.8761504425053352	0.8081185223802186	0.9058538575432797	0.6428571428571428	0.42857142857142855	0.0	-0.00031771928195502367	6
477	0.005223772065110616	0.0034081661578560145	-0.0028141182972740214	0.9772402664863902	-1	0	0	0.3333333333333333	1	1.0	2	1.0	1.0	2	2	1	1	0	0.25	4	1	4	0.16666666666666666	0	0.9684669653541874	0.5766814726578448	0.6768489788773806	0.8516524837012532	0.6552512468609603	0.7792665000389744	0.8116735166593821	0.7513940382063806	1.0	0	0.0	-0.00028141182972740215	10
4509	0.028562713710130118	0.007381872061592008	0.004530323319416929	0.9724586609021193	-1	0	0	0.3	3	0.75	9	0.2916666666666667	0.6666666666666666	11	8	2	2	0	0.75	6	8	14	0.4	0	0.7309922637482594	0.9273008255890671	0.7064703237855003	0.8286318280596402	0.7813909469961782	0.8609905082160899	0.7702413274235635	0.8788747189089354	0.5909090909090909	0.2727272727272727	0.0	0.004530323319416929	27
1531	0.02027197837982623	0.0008562904162234249	0.0008296634553771761	0.9808675147978593	-1	0	0	0.2857142857142857	2	0.875	7	0.3333333333333333	0.75	8	6	1	2	0	0.8333333333333334	5	6	10	0.5	0	0.7239434810048511	0.9475313494298513	0.5608889669537229	0.8562366300305048	0.821582635080438	0.796732343563242	0.7702413274235635	0.8823290072449502	0.625	0.25	0.0	0.0008296634553771761	22
993	0.02484955818417307	0.006283611347347031	-0.006282179919346201	0.9699325712216357	-1	0	0	0.3	3	0.75	9	0.25	0.75	11	9	2	2	0	0.875	7	8	14	0.3333333333333333	0	0.7100688538856265	0.9209681088461291	0.7232339898694328	0.8366274480794259	0.8726583321147094	0.9461257994092845	0.8834382041295404	0.9103743622788626	0.5454545454545454	0.18181818181818182	0.0	-0.0006282179919346201	1
1956	0.021466690696649006	0.002297739427934694	0.0020127382482555086	0.9793487821721136	-1	0	0	0.375	3	0.7777777777777778	7	0.36666666666666664	0.6666666666666666	7	6	3	1	0	0.8333333333333334	5	6	11	0.1111111111111111	0.3333333333333333	0.7309922637482594	0.9576571279250355	0.6162234819222542	0.874717073352777	0.7813909469961782	0.7827394637166679	0.7702413274235635	0.8923115252403175	1.0	0.14285714285714285	0.0	0.0020127382482555086	9
2125	0.012936911503434474	0.00422991734021517	-0.004211613204147968	0.9737174802969726	-1	0	0	0.5	3	0.5	3	0.5333333333333333	0.3333333333333333	5	2	2	3	0	0.6	5	3	8	0.6	0	0.7100688538856265	0.9132857974200282	0.7232339898694328	0.8299636686891331	0.9351382412808196	0.6405895816173914	0.737179111264354	0.8184540297641986	0.6	0.2	0.0	-0.0004211613204147968	5
329	0.011199188323522544	0.004790616602581994	-0.0041677482438457255	0.9766625055056425	-1	0	0	0.5	3	0.6666666666666666	4	0.4444444444444444	0.6666666666666666	7	4	0	1	0	0.5	6	3	8	1.0	1.0	0.47797288799518717	0.9276386464195003	0.4914184074086606	0.8712485303382571	0.7764199412258805	0.8715986669746292	0.80051786390667	0.893410438440315	1.0	0	0.0	-0.00041677482438457256	8
4923	0.023214105066262068	0.0029054381636988372	0.0022755627772511845	0.9715674650701692	-1	0	0	0.3333333333333333	3	0.7272727272727273	8	0.30952380952380953	0.6363636363636364	10	7	2	2	0	0.8571428571428571	6	7	13	0.4	0	0.7242517404161204	0.9350050567527601	0.7064703237855003	0.8124719948232255	0.8095126325497872	0.8614271309696853	0.8081185223802186	0.8793755396995697	0.6	0.3	0.0	0.0022755627772511845	15
4100	0.028417321094828	0.007025733792800458	0.0046587268899565635	0.9724824151496707	-1	0	0	0.3	3	0.75	9	0.2916666666666667	0.6666666666666666	11	8	2	2	0	0.75	6	8	14	0.4	0	0.7309922637482594	0.9273008255890671	0.7064703237855003	0.8286318280596402	0.7813909469961782	0.8609905082160899	0.7702413274235635	0.8788747189089354	0.5909090909090909	0.2727272727272727	0.0	0.0046587268899565635	36
3651	0.012851535976254401	0.007064177014372734	-0.006921058947852144	0.9722837654814117	-1	0	0	0.3	3	0.7692307692307693	10	0.375	0.7692307692307693	12	10	2	2	0	0.625	5	8	15	0.3333333333333333	0	0.7242517404161204	0.951463387653136	0.7064703237855003	0.8317488119259864	0.7813909469961782	0.8144799818104145	0.7702413274235635	0.8826444358103014	0.5416666666666666	0.16666666666666666	0.0	-0.0006921058947852144	0
3017	0.02341791960544889	0.005765301938447811	0.003772166160231889	0.9767057233736072	-1	0	0	0.375	3	0.7	7	0.2857142857142857	0.7	9	7	2	2	0	0.8571428571428571	6	7	12	0.3333333333333333	0	0.7309922637482594	0.9395057564184863	0.7064703237855003	0.8492233198282712	0.8617743231646979	0.7879634567986608	0.7702413274235635	0.8730286682165386	0.6111111111111112	0.3333333333333333	0.0	0.003772166160231889	33
3318	0.012729060168650079	0.003749913299976245	-0.0037469506927740558	0.9733511882385701	-1	0	0	0.3333333333333333	2	0.8571428571428571	6	0.42857142857142855	0.5714285714285714	6	4	2	3	0	0.42857142857142855	7	3	9	0.5	0	0.7901085202658619	0.9651062146973933	0.7064703237855003	0.8243011396904533	0.8521898235191958	0.770064807940504	0.7995684598812615	0.883375432637831	0.3333333333333333	0.5	0.0	-0.00037469506927740557	1
166	0.010502194133910668	0.0032582826038868445	-0.003254079890857045	0.9568562152973681	-1	0	0	0.4	2	0.8	4	0.4666666666666667	0.4	2	2	4	6	0	0.6	5	3	7	0.5	0	0.40786878629215984	0.8934815241819093	0.37533555651780914	0.940102580034683	0.7815876052461374	0.6602339471701851	0.9383447358833492	0.8639116934198007	0.5	0.5	0.227650951525062	-0.0003254079890857045	50
668	0.017326480953675578	0.006155489350662833	-0.006081660138486192	0.9809288982715708	-1	0.25	1	0.6	6	0.46153846153846156	6	0.35714285714285715	0.46153846153846156	11	6	3	1	0	0.8571428571428571	6	7	15	0.2	0.6666666666666666	0.7309922637482594	0.9619265921002621	0.6162234819222542	0.8603192250711342	0.7813909469961782	0.7683306683749519	0.7702413274235635	0.889150362218884	1.0	0.09090909090909091	0.0	-0.0006081660138486192	6
4556	0.027309056609671	0.0016747474931307269	0.001542053641713926	0.9721457608048839	-1	0	0	0.3	3	0.7692307692307693	10	0.2777777777777778	0.6923076923076923	11	9	3	2	0	0.6666666666666666	6	9	15	0.25	0	0.7309922637482594	0.9309494605900264	0.7064703237855003	0.8397883930022461	0.8426053238736939	0.8507725618486943	0.7702413274235635	0.8807513639333756	0.5909090909090908	0.2727272727272727	0.0	0.001542053641713926	10
3250	0.011545201791644099	0.0032481117385230306	-0.001924793029377947	0.9685932878638368	-1	0.25	1	0.5	5	0.5833333333333334	7	0.3888888888888889	0.5	9	6	4	1	0	0.4444444444444444	4	9	14	0.1111111111111111	0.4	0.7309922637482594	0.9145980476974279	0.7064703237855003	0.7935472673546868	0.8426053238736939	0.7807241168070512	0.737179111264354	0.8405710123833066	1.0	0.4444444444444444	0.0	-0.0001924793029377947	13
394	0.0037372147276877096	0.003305029611599737	-0.0033026150514318003	0.9838383482260962	-1	0	0	0.8	4	0.2	1	0.7777777777777778	0	3	0	3	1	0	1.0	3	3	7	0.14285714285714285	0.8	0	0	0	0	0	0	0	0	0	0	0	-0.00033026150514318004	12
4182	0.02867268501794245	0.0069736322906666075	0.004185131994757532	0.9723159318198143	-1	0	0	0.3	3	0.75	9	0.2916666666666667	0.6666666666666666	11	8	2	2	0	0.75	6	8	14	0.4	0	0.7309922637482594	0.9273008255890671	0.7064703237855003	0.8286318280596402	0.7813909469961782	0.8609905082160899	0.7702413274235635	0.8788747189089354	0.5909090909090909	0.2727272727272727	0.0	0.004185131994757532	38
3029	0.020982339293479268	0.0034150593986580855	0.0030847430800379624	0.9789189125941284	-1	0	0	0.375	3	0.7777777777777778	7	0.36666666666666664	0.6666666666666666	7	6	3	1	0	0.8333333333333334	5	6	11	0.1111111111111111	0.3333333333333333	0.7156616606163659	0.9463190675230951	0.6162234819222542	0.874717073352777	0.8426053238736939	0.7758914641529288	0.7702413274235635	0.8826992438682187	1.0	0.14285714285714285	0.0	0.0030847430800379624	23
532	0.02148493090715057	0.0012943284179956344	0.001239315383035823	0.9807350906453548	-1	0	0	0.375	3	0.6666666666666666	6	0.3055555555555556	0.6666666666666666	8	6	2	2	0	1.0	6	6	11	0.3333333333333333	0	0.7236352215935818	0.9474590491838167	0.6613469028538773	0.8613542443144754	0.8095126325497872	0.7719633964771516	0.7702413274235635	0.8786173829561382	0.625	0.25	0.0	0.001239315383035823	133
4249	0.02893993847654258	0.006970364422924531	0.004195204672923813	0.9725967027150405	-1	0	0	0.3	3	0.75	9	0.2916666666666667	0.6666666666666666	11	8	2	2	0	0.75	6	8	14	0.4	0	0.7309922637482594	0.9273008255890671	0.7064703237855003	0.8286318280596402	0.8426053238736939	0.8716526318672039	0.8081185223802186	0.8821053513301139	0.5909090909090909	0.36363636363636365	0.0	0.004195204672923813	37
229	0.031755636178056185	0.005543096504541237	-0.004926085880751157	0.9737763227098283	-1	0	0	0.1	1	1.0	13	0.3125	0.6923076923076923	10	9	4	4	0	0.75	6	8	15	0.36363636363636365	0	0.4017841602429125	0.8999852533986659	0.6664487378069499	0.9319882823509179	0.5448362747184973	0.9103955377830865	0.8758304395558509	0.9151128764362609	0.1	0.3	0.0	-0.0004926085880751157	6
3794	0.023929456593505573	0.005843678328847061	0.0034923028130913075	0.9768936081999281	-1	0	0	0.375	3	0.7	7	0.2857142857142857	0.7	9	7	2	2	0	0.8571428571428571	6	7	12	0.3333333333333333	0	0.7309922637482594	0.9395057564184863	0.7064703237855003	0.8492233198282712	0.7764199412258805	0.7667986906181627	0.7702413274235635	0.868437864335282	0.5555555555555556	0.3333333333333333	0.0	0.0034923028130913075	23
742	0.018600822161717618	0.002400319972373802	-0.0008605858301626474	0.980035539396497	-1	0	0	0.42857142857142855	3	0.625	5	0.3333333333333333	0.625	7	5	2	2	0	0.8333333333333334	6	5	10	0.3333333333333333	0	0.7168946982614429	0.9495285228140083	0.6162234819222542	0.874717073352777	0.8617743231646979	0.7986830150390276	0.7702413274235635	0.8894683655308327	0.6428571428571428	0.2857142857142857	0.0	-8.605858301626474e-05	117
386	0.019829760000895324	0.0015853472603776413	-0.0013056247691642163	0.9774525013048073	-1	0.25	1	0.5	5	0.6153846153846154	8	0.3125	0.6153846153846154	11	8	3	1	0	0.75	6	8	15	0.14285714285714285	0.4444444444444444	0.7156616606163659	0.955959736203011	0.7064703237855003	0.8412008539576358	0.8426053238736939	0.7539217330118205	0.7702413274235635	0.8759705643016776	1.0	0.18181818181818182	0.0	-0.00013056247691642164	131
3891	0.024134959942697213	0.005192800019685693	0.00359923949966114	0.9769974025201756	-1	0	0	0.375	3	0.7	7	0.2857142857142857	0.7	10	7	1	2	0	0.8571428571428571	6	7	12	0.6666666666666666	0	0.7242517404161204	0.9312418979125335	0.7064703237855003	0.8387940710886589	0.8521898235191958	0.7914894789117363	0.7540844621307496	0.865651441891167	0.6	0.3	0.0	0.00359923949966114	15
4628	0.028613146858119637	0.007123071433808097	0.003788233799560804	0.9728869292357782	-1	0	0	0.3	3	0.75	9	0.2916666666666667	0.6666666666666666	11	8	2	2	0	0.75	6	8	14	0.4	0	0.7309922637482594	0.9273008255890671	0.7064703237855003	0.8286318280596402	0.8426053238736939	0.8716526318672039	0.8081185223802186	0.8821053513301139	0.5909090909090909	0.2727272727272727	0.0	0.003788233799560804	18
2241	0.015911819838837354	0.004088305815421199	-0.0038564216949185286	0.9790812197621594	-1	0	0	0.375	3	0.7777777777777778	7	0.4074074074074074	0.7777777777777778	9	7	1	1	0	0.3333333333333333	9	3	11	0.25	1.0	0.7156616606163659	0.9346972797547877	0.7064703237855003	0.8499038805463145	0.8426053238736939	0.8223440638452468	0.7702413274235635	0.8782308212550719	1.0	0.2222222222222222	0.0	-0.00038564216949185285	1
1841	0.02144888285187293	0.0034537749730138814	0.00290180536565264	0.9784228906747607	-1	0	0	0.2857142857142857	2	0.875	7	0.3333333333333333	0.75	7	6	2	2	0	0.8333333333333334	5	6	10	0.2857142857142857	0	0.7156616606163659	0.9463190675230951	0.6162234819222542	0.874717073352777	0.8617743231646979	0.7992346774414925	0.7702413274235635	0.8874334158680862	0.6428571428571428	0.14285714285714285	0.0	0.00290180536565264	66
4315	0.030332449808664848	0.010844988409100396	-0.010571982563863174	0.9322729641109999	-1	0	0	0.3	3	0.7692307692307693	10	0.234375	0.7692307692307693	11	10	3	2	0	1.0	8	8	15	0.2222222222222222	0	0.7175112170839814	0.9233954030897578	0.7232339898694328	0.8580662707985366	0.8617743231646979	0.7889758592859591	0.7702413274235635	0.8663612344424408	0.5909090909090909	0.2727272727272727	0.0	-0.0010571982563863174	0
1603	0.020840073869046183	0.00022038214655374858	-0.0002010078126257259	0.9774593847790564	-1	0.25	1	0.4	4	0.6666666666666666	8	0.2916666666666667	0.6666666666666666	11	8	2	2	0	0.75	6	8	14	0.4	0.25	0.7156616606163659	0.9539461566879853	0.7064703237855003	0.8412008539576358	0.8426053238736939	0.7539217330118205	0.7702413274235635	0.8742651527375188	0.5454545454545454	0.18181818181818182	0.0	-2.0100781262572587e-05	16
41	0.008819908418749533	0.004125726174819132	-0.004112328127775486	0.9742149900529966	-1	0	0	0.5	5	0.5384615384615384	7	0.4166666666666667	0.38461538461538464	10	5	4	5	0	1.0	6	6	15	0.7142857142857143	0.4444444444444444	0.49680116244122485	0.9420979960163798	0.504441877327003	0.835202737057522	0.3601732834791701	0.9638303451807803	0.9139326199495708	0.9285750212351467	0.1	0.2	0.0	-0.0004112328127775486	17
3266	0.02334282881400241	0.005280865492752443	0.0033886476253552154	0.9769784005916015	-1	0	0	0.375	3	0.7	7	0.2857142857142857	0.7	10	7	1	2	0	0.8571428571428571	6	7	12	0.6666666666666666	0	0.7236352215935818	0.9312887199320032	0.7064703237855003	0.8387940710886589	0.8521898235191958	0.7914894789117363	0.7540844621307496	0.8656797960546053	0.6	0.3	0.0	0.0033886476253552154	23
4306	0.017155118609584116	0.003393835611981453	-0.0032388600804811453	0.969059640088819	-1	0	0	0.25	2	0.9	9	0.3333333333333333	0.9	11	9	0	2	0	0.4444444444444444	9	4	12	1.0	0	0.7309922637482594	0.9273008255890671	0.7064703237855003	0.8286318280596402	0.7813909469961782	0.862414733766942	0.7702413274235635	0.879298162604654	0.5909090909090909	0.45454545454545453	0.0	-0.00032388600804811454	8
2913	0.023878086789759768	0.005735089146541627	0.0036503174075834858	0.9765927149637919	-1	0	0	0.375	3	0.7	7	0.2857142857142857	0.7	9	7	2	2	0	0.8571428571428571	6	7	12	0.3333333333333333	0	0.7309922637482594	0.9395057564184863	0.7064703237855003	0.8492233198282712	0.7764199412258805	0.7667986906181627	0.7702413274235635	0.868437864335282	0.6111111111111112	0.3333333333333333	0.0	0.0036503174075834858	47
4334	0.02534549720391964	0.005070584232705218	0.004182335369373013	0.9771884500416043	-1	0	0	0.4	4	0.6666666666666666	8	0.3333333333333333	0.5833333333333334	10	7	3	1	0	0.8571428571428571	6	7	14	0.14285714285714285	0.25	0.7242517404161204	0.9312418979125335	0.7064703237855003	0.8387940710886589	0.8095126325497872	0.8436474639463583	0.7898053660238412	0.8787105992368055	1.0	0.2	0.0	0.004182335369373013	14
2727	0.018483306104457323	0.0050842557507768645	-0.004832122273695222	0.977504881426954	-1	0	0	0.375	3	0.6666666666666666	6	0.3055555555555556	0.6666666666666666	8	6	2	0	0	1.0	6	6	11	0.0	0	0.7205305588169428	0.9513606510131155	0.7232339898694328	0.823022478685905	0.8927562626510059	0.7028892838103599	0.737179111264354	0.8569892082376213	0	0	0.0	-0.0004832122273695222	1
4041	0.028476469611491185	0.006947315570103032	0.004227228213279599	0.9724833030423425	-1	0	0	0.3	3	0.75	9	0.2916666666666667	0.6666666666666666	11	8	2	2	0	0.75	6	8	14	0.4	0	0.7309922637482594	0.9273008255890671	0.7064703237855003	0.8286318280596402	0.7813909469961782	0.869995970389214	0.8081185223802186	0.8815938633225098	0.5909090909090909	0.2727272727272727	0.0	0.004227228213279599	78
2643	0.023781005113534575	0.005268054883030726	0.003022117504466809	0.976662521585185	-1	0	0	0.375	3	0.7	7	0.2857142857142857	0.7	10	7	1	2	0	0.8571428571428571	6	7	12	0.6666666666666666	0	0.7233269621823126	0.9312204728767295	0.7064703237855003	0.8387940710886589	0.8521898235191958	0.7914894789117363	0.7540844621307496	0.8656384717402027	0.6	0.3	0.0	0.003022117504466809	20
4960	0.01565063579561929	0.004449331337428263	-0.004431151004636719	0.980002530549273	-1	0	0	0.3333333333333333	2	0.7142857142857143	5	0.6428571428571429	0.5714285714285714	6	4	2	4	0	0.2857142857142857	7	2	9	0.6666666666666666	0	0.7205305588169428	0.9608376464050836	0.7148521568274665	0.8459604530853476	0.8181971572343046	0.8281853049399593	0.7898053660238412	0.8964812282889091	0.25	0.16666666666666666	0.0	-0.00044311510046367194	0
2984	0.02392567054147862	0.005299973913625939	0.0038365455085625517	0.9770965391155357	-1	0	0	0.375	3	0.7	7	0.2857142857142857	0.7	10	7	1	2	0	0.8571428571428571	6	7	12	0.6666666666666666	0	0.7233269621823126	0.9312204728767295	0.7064703237855003	0.8387940710886589	0.7830102697084508	0.8237571406055371	0.7702413274235635	0.8735032381765865	0.6	0.3	0.0	0.0038365455085625517	31
1128	0.015895294179598392	0.003176026870986338	-0.003174317975991925	0.9793403560135789	-1	0	0	0.42857142857142855	3	0.75	6	0.4166666666666667	0.75	8	6	1	1	0	0.375	8	3	10	0.25	1.0	0.7100688538856265	0.9466669789626858	0.6162234819222542	0.8437998474672185	0.8617743231646979	0.7738414659220496	0.834505892518293	0.8733711086204091	1.0	0.125	0.0	-0.0003174317975991925	6
2141	None	None	None	None	None	0	0	0.3	3	0.75	9	0.5	0.6666666666666666	9	8	4	3	0	0.5714285714285714	7	4	14	0.2727272727272727	0.36363636363636365	0.7156616606163659	0.9392103167355744	0.7232339898694328	0.8615980420615758	0.8617743231646979	0.780555380240826	0.7702413274235635	0.8749059564749292	0.5555555555555556	0.1111111111111111	0.0	None	0
3247	0.02385807428859924	0.005405298619520408	0.003849805360597011	0.9765880652780057	-1	0	0	0.375	3	0.7	7	0.2857142857142857	0.7	9	7	2	2	0	0.8571428571428571	6	7	12	0.3333333333333333	0	0.7309922637482594	0.9394985802932543	0.7064703237855003	0.8492233198282712	0.7042462162522034	0.7956985566539748	0.7702413274235635	0.8747480475932657	0.6111111111111112	0.3333333333333333	0.0	0.003849805360597011	64
779	0.003958269231064692	0.0034740246807199865	-0.0034627643145702797	0.9690643645453809	-1	0	0	0.3333333333333333	1	1.0	2	1.0	1.0	3	2	0	0	0	0.25	1	4	4	0.0	0	0.7100688538856265	0.7364056978974581	0.7232339898694328	0.8988578576607409	0.649356123216168	0.8110084903488368	0.7702413274235635	0.8258047383930048	0	0	0.0	-0.00034627643145702794	7
3768	0.0241446122101093	0.005372060253717199	0.0036994469412512197	0.9768829133336716	-1	0	0	0.375	3	0.7	7	0.2857142857142857	0.7	10	7	1	2	0	0.8571428571428571	6	7	12	0.6666666666666666	0	0.7242517404161204	0.9312418979125335	0.7064703237855003	0.8387940710886589	0.8521898235191958	0.7914894789117363	0.7540844621307496	0.865651441891167	0.6	0.3	0.0	0.0036994469412512197	60
996	0.018929282553747016	0.007257749529300916	-0.007212352369244404	0.9820535770433384	-1	0	0	0.3	3	0.75	9	0.4666666666666667	0.6666666666666666	11	8	2	0	0	0.8333333333333334	6	5	14	0.0	0	0.7175112170839814	0.956052395936817	0.7064703237855003	0.8412008539576358	0.8617743231646979	0.7163031687345645	0.7698714892010843	0.86887718784413	0	0	0.0	-0.0007212352369244404	1
2850	0.021016789196861722	0.003204792649740314	0.0024122175580977515	0.9782153442151015	-1	0	0	0.2857142857142857	2	0.875	7	0.3333333333333333	0.75	7	6	2	2	0	0.8333333333333334	5	6	10	0.2857142857142857	0	0.7156616606163659	0.9463190675230951	0.6162234819222542	0.874717073352777	0.8426053238736939	0.7758914641529288	0.7702413274235635	0.8826992438682187	0.5714285714285714	0.14285714285714285	0.0	0.0024122175580977515	18
2182	0.023688195180925242	0.0055287283843849025	0.003245728131498584	0.9765577882773617	-1	0	0	0.375	3	0.7	7	0.2857142857142857	0.7	9	7	2	2	0	0.8571428571428571	6	7	12	0.3333333333333333	0	0.7309922637482594	0.9395057564184863	0.7064703237855003	0.8492233198282712	0.7764199412258805	0.7667986906181627	0.7702413274235635	0.868437864335282	0.6111111111111112	0.3333333333333333	0.0	0.003245728131498584	91
4622	0.02869958586384642	0.00693300040909252	0.004307242154439987	0.9725344734381889	-1	0	0	0.3	3	0.75	9	0.2916666666666667	0.6666666666666666	11	8	2	2	0	0.75	6	8	14	0.4	0	0.7309922637482594	0.9273008255890671	0.7064703237855003	0.8286318280596402	0.7813909469961782	0.869995970389214	0.8081185223802186	0.8815938633225098	0.5909090909090908	0.36363636363636365	0.0	0.004307242154439987	37
627	0.002457255013635449	0.0019224591787387316	-0.001920358691276542	0.9740579383683544	-1	0	0	0.5	2	0.6666666666666666	2	0.8333333333333334	0.3333333333333333	1	1	3	0	0	0.6666666666666666	2	3	5	0.0	0	0.8411938741725029	0.5	0.5739373119396458	0.5	0.1823631091800829	0.5	0.9373550714913819	0.5	0	0	0.0	-0.0001920358691276542	13
3440	0.024196433503261047	0.005342029599572578	0.003324097046607643	0.9768359976535622	-1	0	0	0.375	3	0.7	7	0.2857142857142857	0.7	10	7	1	2	0	0.8571428571428571	6	7	12	0.6666666666666666	0	0.7242517404161204	0.9312418979125335	0.7064703237855003	0.8387940710886589	0.8521898235191958	0.7914894789117363	0.7540844621307496	0.865651441891167	0.6	0.3	0.0	0.003324097046607643	30
4597	0.02834837012673567	0.0067530480249040365	0.00441863651383811	0.971884465312898	-1	0	0	0.3	3	0.75	9	0.2916666666666667	0.6666666666666666	11	8	2	2	0	0.75	6	8	14	0.4	0	0.7309922637482594	0.9273008255890671	0.7064703237855003	0.8286318280596402	0.649356123216168	0.8586431004656835	0.8081185223802186	0.8781819252263776	0.5909090909090909	0.2727272727272727	0.0	0.00441863651383811	42
3783	0.024594217268454233	0.005564058797848666	0.00445605426286759	0.9769882560904363	-1	0	0	0.375	3	0.7	7	0.2857142857142857	0.7	9	7	2	2	0	0.8571428571428571	6	7	12	0.3333333333333333	0	0.7309922637482594	0.9395057564184863	0.7232339898694328	0.847977870933401	0.8426053238736939	0.7877891478960976	0.765090863426384	0.8726314106473072	0.6111111111111112	0.3333333333333333	0.0	0.00445605426286759	36
360	0.016996000290174444	0.007683458826619697	-0.007683146512105433	0.9820774930687639	-1	0	0	0.42857142857142855	3	0.75	6	0.4166666666666667	0.75	9	6	0	1	0	0.375	8	3	10	1.0	1.0	0.7309922637482594	0.9004968475878989	0.24841659265056562	0.9415550987667415	0.9191332567849541	0.7790013987460012	0.9690868869081533	0.8890118778210911	1.0	0	0.0	-0.0007683146512105433	5
520	0.0020528203994986606	0.0019901066204915134	-0.00198989513552724	0.983244449794868	-1	0	0	0.5	1	1.0	1	0.75	0	1	0	1	3	0	1.0	2	2	3	0.6	0	0	0	0	0	0	0	0	0	0	0	0	-0.00019898951355272398	11
3326	0.024238524043489702	0.005316873165730967	0.0037007233253412604	0.9772510316567363	-1	0	0	0.375	3	0.7	7	0.2857142857142857	0.7	10	7	1	2	0	0.8571428571428571	6	7	12	0.6666666666666666	0	0.7242517404161204	0.9312418979125335	0.7064703237855003	0.8387940710886589	0.8521898235191958	0.7914894789117363	0.7540844621307496	0.865651441891167	0.6	0.3	0.0	0.0037007233253412604	78
1404	0.023011556389614822	0.0016186617215798792	-0.000987918027666484	0.9726157440784784	-1	0.25	1	0.4	4	0.6923076923076923	9	0.26785714285714285	0.6923076923076923	12	9	2	2	0	0.875	7	8	15	0.4	0.25	0.7134817760735347	0.948027574179078	0.7148521568274665	0.8600585360659401	0.8521898235191958	0.87289517113519	0.7702413274235635	0.9016254098500512	0.625	0.16666666666666666	0.0	-9.879180276664841e-05	10
928	0.020617372930811055	0.0007947375718175995	0.0007903100258896741	0.9805620673364439	-1	0	0	0.2857142857142857	2	0.875	7	0.3333333333333333	0.75	8	6	1	2	0	0.8333333333333334	5	6	10	0.5	0	0.7233269621823126	0.9473778517101025	0.6613469028538773	0.8613542443144754	0.8521898235191958	0.7980770586576424	0.7702413274235635	0.8839611302121408	0.625	0.25	0.0	0.0007903100258896741	25
3781	0.02834364654136812	0.006770529731271646	0.003659195551010573	0.97248094264959	-1	0	0	0.3	3	0.75	9	0.2916666666666667	0.6666666666666666	11	8	2	2	0	0.75	6	8	14	0.4	0	0.7309922637482594	0.9272876606031821	0.7064703237855003	0.8286318280596402	0.8426053238736939	0.8716526318672039	0.8081185223802186	0.88209858211787	0.5909090909090909	0.2727272727272727	0.0	0.003659195551010573	22
3403	0.02336337088156132	0.004991901071520702	0.003252359290310121	0.9765468866922367	-1	0	0	0.375	3	0.7	7	0.2857142857142857	0.7	10	7	1	2	0	0.8571428571428571	6	7	12	0.6666666666666666	0	0.7233269621823126	0.9312204728767295	0.7064703237855003	0.8387940710886589	0.8095126325497872	0.7700699352726534	0.7540844621307496	0.8607092037531578	0.55	0.3	0.0	0.003252359290310121	23
1557	0.019753424020559684	0.0020288081009988577	0.0019148643101371112	0.9803159222286876	-1	0	0	0.375	3	0.6666666666666666	6	0.3055555555555556	0.6666666666666666	8	6	2	2	0	1.0	6	6	11	0.3333333333333333	0	0.7233269621823126	0.9433724552267215	0.6613469028538773	0.8613542443144754	0.8521898235191958	0.7980770586576424	0.7702413274235635	0.881281586963841	0.625	0.25	0.0	0.0019148643101371112	11
3509	0.02243514790295889	0.004274145201058645	0.0028869436821236435	0.9764884283062415	-1	0	0	0.25	2	0.8888888888888888	8	0.3142857142857143	0.7777777777777778	9	7	1	2	0	0.7142857142857143	5	7	11	0.5	0	0.7309922637482594	0.9395696767250031	0.7064703237855003	0.8492233198282712	0.7813909469961782	0.7923960315876928	0.7702413274235635	0.8740545739868315	0.6111111111111112	0.5555555555555556	0.0	0.0028869436821236435	24
4754	0.030411450453390217	0.0063925952196096855	0.005110869252899439	0.9714221512398385	-1	0	0	0.3	3	0.7692307692307693	10	0.2777777777777778	0.6923076923076923	12	9	2	2	0	0.6666666666666666	6	9	15	0.4	0	0.7309922637482594	0.9198695433603716	0.7064703237855003	0.8371833476250482	0.745980723544931	0.8654595831575886	0.7898053660238412	0.8786594933018361	0.5833333333333334	0.4166666666666667	0.0	0.005110869252899439	17
4605	0.02013194538385619	0.0037744877296545707	-0.003708223718134022	0.9664416228704927	-1	0	0	0.2222222222222222	2	0.9090909090909091	10	0.28888888888888886	0.8181818181818182	11	9	1	2	0	0.5555555555555556	9	5	13	0.5	0	0.7309922637482594	0.9273008255890671	0.7064703237855003	0.8286318280596402	0.7813909469961782	0.8309096576314728	0.7702413274235635	0.8704186980079714	0.5909090909090909	0.2727272727272727	0.0	-0.0003708223718134022	3
4430	0.02837051799085677	0.006595035559641989	0.004333176346398963	0.9722142164042551	-1	0	0	0.3	3	0.75	9	0.2916666666666667	0.6666666666666666	11	8	2	2	0	0.75	6	8	14	0.4	0	0.7309922637482594	0.9273008255890671	0.7064703237855003	0.8286318280596402	0.8426053238736939	0.8716526318672039	0.8081185223802186	0.8821053513301139	0.6363636363636364	0.2727272727272727	0.0	0.004333176346398963	42
2809	0.011207852057244838	0.004766506939763044	-0.004738209303807211	0.9765300354217793	-1	0.25	1	0.5	5	0.6153846153846154	8	0.30612244897959184	0.6153846153846154	10	8	4	1	0	1.0	7	7	15	0.1	0.5	0.7100688538856265	0.9549063627354576	0.7232339898694328	0.857024273545134	0.8521898235191958	0.8738046136067407	0.834505892518293	0.9054722311856188	1.0	0.1	0.0	-0.00047382093038072115	0
832	0.021777442874835105	0.0008431043285237079	0.0004883524856627283	0.9803321612379886	-1	0	0	0.375	3	0.6666666666666666	6	0.3055555555555556	0.6666666666666666	8	6	2	2	0	1.0	6	6	11	0.3333333333333333	0	0.7239434810048511	0.9475313494298513	0.6613469028538773	0.8613542443144754	0.8521898235191958	0.7980770586576424	0.7702413274235635	0.8840665089843265	0.625	0.25	0.0	0.0004883524856627283	27
1258	0.020888585251966157	0.0011131709150954889	0.000845743912727963	0.9804992511751852	-1	0	0	0.5	4	0.6	6	0.3333333333333333	0.6	8	6	3	1	0	1.0	6	6	12	0.125	0.3333333333333333	0.7233269621823126	0.9473778517101025	0.6613469028538773	0.8613542443144754	0.8095126325497872	0.7719633964771516	0.7702413274235635	0.8785594278441556	1.0	0.25	0.0	0.000845743912727963	53
2662	0.020227125982201898	0.0034246331147534123	0.0025241013182470237	0.9781566307997329	-1	0	0	0.2857142857142857	2	0.875	7	0.3333333333333333	0.75	7	6	2	2	0	0.8333333333333334	5	6	10	0.2857142857142857	0	0.7156616606163659	0.9463190675230951	0.6162234819222542	0.874717073352777	0.8617743231646979	0.7986830150390276	0.7702413274235635	0.8873190014210478	0.6428571428571428	0.14285714285714285	0.0	0.0025241013182470237	26
3947	0.021884558012606574	0.002836405722861019	-0.0026964673422772167	0.9712437892978655	-1	0	0	0.4	4	0.6153846153846154	8	0.26785714285714285	0.6153846153846154	12	8	2	3	0	0.875	8	7	15	0.75	0.2	0.7233269621823126	0.9486590937426662	0.6613469028538773	0.848565422325708	0.7709402671777997	0.8310886230449369	0.8227430722577296	0.8887239355601746	0.5	0.3333333333333333	0.0	-0.00026964673422772166	2
308	0.0018697122376470443	0.0017886910608699862	-0.001788687284867975	0.984730639404608	-1	0	0	1.0	1	0	0	1.0	0	1	0	0	0	0	0.5	1	2	2	0.0	0	0	0	0	0	0	0	0	0	0	0	0	-0.00017886872848679752	61
970	None	None	None	None	None	0.5	2	0.7	7	0.3333333333333333	4	0.7	0.08333333333333333	3	1	10	1	0	0.8	4	5	14	0.045454545454545456	0.6	0.7156616606163659	0.961545593339696	0.8516110744992054	0.8823414041525648	0.7813909469961782	0.7393219361595486	0.8835137957687655	0.8901332223721946	1.0	0.3333333333333333	0.0	None	0
2010	0.020146673512174692	0.002568967063645073	0.0025669950503062343	0.9799508238939029	-1	0	0	0.375	3	0.7777777777777778	7	0.36666666666666664	0.6666666666666666	8	6	2	1	0	0.8333333333333334	5	6	11	0.16666666666666666	0.3333333333333333	0.7233269621823126	0.9433724552267215	0.6613469028538773	0.8613542443144754	0.8095126325497872	0.7719633964771516	0.7702413274235635	0.8757726793055726	1.0	0.25	0.0	0.0025669950503062343	15
579	0.0020816475313303073	0.001993407938309383	-0.001993345776878949	0.9858317307354301	-1	0	0	1.0	2	0.0	0	1.0	0	2	0	0	0	0	0.3333333333333333	3	1	3	0.0	1.0	0	0	0	0	0	0	0	0	0	0	0	-0.00019933457768789487	17
1087	0.020276666983449616	0.0011069645636190234	0.0010941487648695332	0.9806417038159786	-1	0	0	0.2857142857142857	2	0.875	7	0.3333333333333333	0.75	8	6	1	2	0	0.8333333333333334	5	6	10	0.5	0	0.7233269621823126	0.9473778517101025	0.6613469028538773	0.8613542443144754	0.8521898235191958	0.7980770586576424	0.7702413274235635	0.8839611302121408	0.625	0.25	0.0	0.0010941487648695332	31
3142	0.023891445431085456	0.0034756398324780453	0.0030873549515996962	0.9773733628850104	-1	0	0	0.4444444444444444	4	0.6363636363636364	7	0.30952380952380953	0.6363636363636364	11	7	1	1	0	0.8571428571428571	6	7	13	0.5	0.2857142857142857	0.7309922637482594	0.9236234361163758	0.7064703237855003	0.8387540915375046	0.8426053238736939	0.7976746319518053	0.7702413274235635	0.862689857067926	1.0	0.2727272727272727	0.0	0.0030873549515996962	36
2724	0.01770579828258657	0.004714332689430547	-0.0014630408965698573	0.9796025648031486	-1	0	0	0.5	4	0.5555555555555556	5	0.36666666666666664	0.5555555555555556	8	5	2	1	0	0.8333333333333334	6	5	11	0.2	0.4	0.7128652572509961	0.9429645543043802	0.7148521568274665	0.8373009717825204	0.8521898235191958	0.7566719684240703	0.7540844621307496	0.8652253141677017	1.0	0.25	0.0	-0.00014630408965698573	12
3405	0.023539537003551034	0.005358120264344527	0.0036829412523053367	0.9769706369554113	-1	0	0	0.375	3	0.7	7	0.2857142857142857	0.7	10	7	1	2	0	0.8571428571428571	6	7	12	0.6666666666666666	0	0.7233269621823126	0.9312204728767295	0.7064703237855003	0.8387940710886589	0.8521898235191958	0.7914894789117363	0.7540844621307496	0.8656384717402027	0.6	0.3	0.0	0.0036829412523053367	18
2605	0.020811362541368297	0.0033650471745829795	0.0028226867145518747	0.9784065948521912	-1	0	0	0.2857142857142857	2	0.875	7	0.3333333333333333	0.75	7	6	2	2	0	0.8333333333333334	5	6	10	0.2857142857142857	0	0.7156616606163659	0.9463190675230951	0.6162234819222542	0.874717073352777	0.8617743231646979	0.7986830150390276	0.7702413274235635	0.8873190014210478	0.6428571428571428	0.14285714285714285	0.0	0.0028226867145518747	22
3823	0.015941574603687586	0.0033272173752043337	-0.003195572769598869	0.9755961296636672	-1	0	0	0.25	2	0.8888888888888888	8	0.4074074074074074	0.8888888888888888	10	8	0	2	0	0.3333333333333333	9	3	11	1.0	0	0.7233269621823126	0.9312204728767295	0.7064703237855003	0.8387940710886589	0.740333078739042	0.8008572547135479	0.7702413274235635	0.8678610726830772	0.6	0.3	0.0	-0.00031955727695988687	5
2915	0.023957493353887006	0.0055753652650266635	0.0033585406926274035	0.9771672511618185	-1	0	0	0.375	3	0.7	7	0.2857142857142857	0.7	10	7	1	2	0	0.8571428571428571	6	7	12	0.6666666666666666	0	0.7236352215935818	0.9312887199320032	0.7064703237855003	0.8387940710886589	0.8521898235191958	0.7914894789117363	0.7540844621307496	0.8656797960546053	0.65	0.3	0.0	0.0033585406926274035	64
630	0.0020645294015542467	0.0017500296124648652	-0.0017479508860693117	0.9834270276370624	-1	0	0	1.0	2	0.0	0	0.75	0	2	0	0	0	0	1.0	2	2	3	0.0	0	0	0	0	0	0	0	0	0	0	0	0	-0.00017479508860693117	82
3650	0.023036879740002025	0.004344490417792188	-0.0019830867684820478	0.9670015759242405	-1	0	0	0.4	4	0.6666666666666666	8	0.2916666666666667	0.6666666666666666	10	8	3	1	0	0.75	6	8	14	0.125	0.25	0.7233269621823126	0.9312204728767295	0.7064703237855003	0.8387940710886589	0.7482982556722716	0.7737476784279116	0.7540844621307496	0.861541888847417	1.0	0.5	0.0	-0.00019830867684820478	12
2957	0.015109768773908211	0.0037695618678736916	-0.0036083849252582833	0.972556802607402	-1	0.3333333333333333	1	0.5	4	0.6	6	0.4	0.6	9	6	2	2	0	0.8333333333333334	6	5	12	0.4	0.6666666666666666	0.7156616606163659	0.9392310344182829	0.7064703237855003	0.8242009207334955	0.8426053238736939	0.7593945631465397	0.737179111264354	0.8594592561896071	0.6111111111111112	0.3333333333333333	0.0	-0.0003608384925258283	3
4774	0.028304292399226282	0.006744885102789443	0.004136236771599714	0.9726875634269428	-1	0	0	0.3	3	0.75	9	0.2916666666666667	0.6666666666666666	11	8	2	2	0	0.75	6	8	14	0.4	0	0.7309922637482594	0.9273008255890671	0.7064703237855003	0.8286318280596402	0.8426053238736939	0.8716526318672039	0.8081185223802186	0.8821053513301139	0.5909090909090909	0.36363636363636365	0.0	0.004136236771599714	25
2579	0.02031339486982584	0.0033685166976628366	0.003073546957677545	0.9789709712414523	-1	0	0	0.375	3	0.7777777777777778	7	0.36666666666666664	0.6666666666666666	7	6	3	1	0	0.8333333333333334	5	6	11	0.1111111111111111	0.3333333333333333	0.7156616606163659	0.9463190675230951	0.6162234819222542	0.874717073352777	0.8426053238736939	0.7758914641529288	0.7702413274235635	0.8826992438682187	1.0	0.14285714285714285	0.0	0.003073546957677545	68
4654	0.028706667613646118	0.0069276853233520615	0.004640071963806813	0.9724444561854921	-1	0	0	0.3	3	0.75	9	0.2916666666666667	0.6666666666666666	11	8	2	2	0	0.75	6	8	14	0.4	0	0.7309922637482594	0.9273008255890671	0.7064703237855003	0.8286318280596402	0.8426053238736939	0.8716526318672039	0.8081185223802186	0.8821053513301139	0.6363636363636364	0.2727272727272727	0.0	0.004640071963806813	52
1144	0.02082910346542604	0.0011639646683967806	0.00105676141690925	0.9807377673044066	-1	0	0	0.375	3	0.6666666666666666	6	0.3055555555555556	0.6666666666666666	8	6	2	2	0	1.0	6	6	11	0.3333333333333333	0	0.7233269621823126	0.9473778517101025	0.6613469028538773	0.8613542443144754	0.8521898235191958	0.7980770586576424	0.7702413274235635	0.8839611302121408	0.625	0.375	0.0	0.00105676141690925	32
4503	None	None	None	None	None	0	0	0.4	4	0.6153846153846154	8	0.35714285714285715	0.6153846153846154	11	8	3	3	0	0.8571428571428571	6	7	15	0.42857142857142855	0.2	0.7175112170839814	0.9539684915689393	0.7064703237855003	0.8412008539576358	0.8426053238736939	0.8022082529152675	0.7702413274235635	0.8842065596698845	0.18181818181818182	0.18181818181818182	0.0	None	0
1629	0.021478736944761333	0.003723403106293209	0.002375223634699133	0.978632213448272	-1	0	0	0.375	3	0.6666666666666666	6	0.3055555555555556	0.6666666666666666	7	6	3	2	0	1.0	6	6	11	0.2222222222222222	0	0.7156616606163659	0.9463190675230951	0.6162234819222542	0.874717073352777	0.8617743231646979	0.7986830150390276	0.7702413274235635	0.8873190014210478	0.6428571428571428	0.14285714285714285	0.0	0.002375223634699133	23
1318	0.014220250763391088	0.006680964280492492	-0.006568961584533833	0.9591699888223233	-1	0	0	0.25	2	0.8888888888888888	8	0.3142857142857143	0.8888888888888888	9	8	1	2	0	0.7142857142857143	5	7	11	0.4	0	0.7156616606163659	0.9393314759536879	0.7064703237855003	0.8499038805463145	0.8617743231646979	0.7919291158546715	0.7702413274235635	0.8739922345561768	0.6111111111111112	0.2222222222222222	0.0	-0.0006568961584533832	1
4345	0.026829478469613366	0.006428787487665218	0.003735387276634012	0.9770265608159961	-1	0	0	0.3333333333333333	3	0.7272727272727273	8	0.30952380952380953	0.6363636363636364	10	7	2	2	0	0.8571428571428571	6	7	13	0.4	0	0.7242517404161204	0.9312418979125335	0.7064703237855003	0.8387940710886589	0.8521898235191958	0.8612207617131165	0.7898053660238412	0.8835916935008016	0.6	0.1	0.0	0.003735387276634012	14
4084	0.028627664753098025	0.00655336090575392	0.004270832861889376	0.971905512826194	-1	0	0	0.3	3	0.75	9	0.2916666666666667	0.6666666666666666	11	8	2	2	0	0.75	6	8	14	0.4	0	0.7309922637482594	0.9273008255890671	0.7064703237855003	0.8286318280596402	0.8426053238736939	0.8716526318672039	0.8081185223802186	0.8821053513301139	0.5909090909090909	0.2727272727272727	0.0	0.004270832861889376	48
3708	0.013611210251736743	0.006114035366324862	-0.0058885432926939875	0.9802433995997129	-1	0.25	1	0.6	6	0.46153846153846156	6	0.3333333333333333	0.46153846153846156	10	6	4	0	0	0.5555555555555556	9	5	15	0.0	0.46153846153846156	0.7205305588169428	0.9635106941822217	0.7232339898694328	0.8609516777712691	0.8617743231646979	0.8710829850775283	0.8508149967920708	0.9117975459839294	0	0	0.0	-0.0005888543292693987	3
264	0.02620906126549134	0.004641868120679022	-0.002944159330009277	0.9494727594529683	-1	0	0	0.3333333333333333	3	0.8181818181818182	9	0.3939393939393939	0.8181818181818182	11	9	1	1	0	0.2727272727272727	11	3	13	0.25	1.0	0.6041490456136425	0.9460346924731413	0.649760800499777	0.8701826816671496	0.5495066425542541	0.9179995864416653	0.7341850471496743	0.9163682561602439	1.0	0.09090909090909091	0.0	-0.0002944159330009277	19
2057	0.02563107900329949	0.009309980412841114	-0.009009139654684313	0.9677548246074864	-1	0	0	0.4	4	0.6153846153846154	8	0.35714285714285715	0.6153846153846154	12	8	2	3	0	0.8571428571428571	7	6	15	0.75	0.25	0.7128652572509961	0.945162698758361	0.6697287358958435	0.8491383254707087	0.8521898235191958	0.7647665094672174	0.7702413274235635	0.8719091795396182	0.5833333333333334	0.25	0.0	-0.0009009139654684313	1
3476	0.024425241621405226	0.005977939162259808	0.0030207845980704854	0.9771146620346793	-1	0	0	0.375	3	0.7	7	0.2857142857142857	0.7	9	7	2	2	0	0.8571428571428571	6	7	12	0.3333333333333333	0	0.7309922637482594	0.9395277445449468	0.7064703237855003	0.8492233198282712	0.7042462162522034	0.8256812942915942	0.7702413274235635	0.8817401301025775	0.6111111111111112	0.3333333333333333	0.0	0.0030207845980704854	25
4617	0.028503955044276604	0.0071430479124184095	0.0038652865871656463	0.9726687299774124	-1	0	0	0.3	3	0.75	9	0.2916666666666667	0.6666666666666666	11	8	2	2	0	0.75	6	8	14	0.4	0	0.7309922637482594	0.9273008255890671	0.7064703237855003	0.8286318280596402	0.8426053238736939	0.8716526318672039	0.8081185223802186	0.8821053513301139	0.5909090909090909	0.2727272727272727	0.0	0.0038652865871656463	22
1282	0.021174606436449653	0.0009917806992139485	6.328216976930697e-05	0.978078922845729	-1	0	0	0.3	3	0.75	9	0.3111111111111111	0.75	10	9	3	2	0	0.5555555555555556	5	9	14	0.2222222222222222	0.4444444444444444	0.7137900354848039	0.9577560613093603	0.6697287358958435	0.852745685541751	0.8617743231646979	0.7683625576287462	0.7702413274235635	0.8834492372777447	0.6	0.1	0.0	6.328216976930697e-05	20
2226	0.019833492829703557	0.006390882976333854	-0.006316369426348307	0.9776183685142719	-1	0	0	0.5	4	0.6	6	0.3333333333333333	0.6	8	6	3	1	0	1.0	6	6	12	0.125	0.3333333333333333	0.7125588566198324	0.9473459931884012	0.6697287358958435	0.8588351163245099	0.8119981354349359	0.8772785286093622	0.802229216149008	0.9021041544342683	1.0	0.125	0.0	-0.0006316369426348307	1
4002	0.028176403121657673	0.006604842487260098	0.00419852817530796	0.9722929186930004	-1	0	0	0.3	3	0.75	9	0.2916666666666667	0.6666666666666666	11	8	2	2	0	0.75	6	8	14	0.4	0	0.7309922637482594	0.9273545122001929	0.7064703237855003	0.8286318280596402	0.8426053238736939	0.8716526318672039	0.8081185223802186	0.8821329642877974	0.5909090909090909	0.2727272727272727	0.0	0.00419852817530796	60
4115	0.028894100356378048	0.007039122197358728	0.0038426467215619555	0.9726216434109611	-1	0	0	0.3	3	0.75	9	0.2916666666666667	0.6666666666666666	11	8	2	2	0	0.75	6	8	14	0.4	0	0.7309922637482594	0.9273008255890671	0.7064703237855003	0.8286318280596402	0.7813909469961782	0.869995970389214	0.8081185223802186	0.8815938633225098	0.5909090909090909	0.2727272727272727	0.0	0.0038426467215619555	32
2709	0.020366053498993224	0.0029687546249783	0.002718734053382118	0.978994760538446	-1	0	0	0.375	3	0.7777777777777778	7	0.36666666666666664	0.6666666666666666	7	6	3	1	0	0.8333333333333334	5	6	11	0.1111111111111111	0.3333333333333333	0.7156616606163659	0.9463190675230951	0.6162234819222542	0.874717073352777	0.8426053238736939	0.7758914641529288	0.7702413274235635	0.8826992438682187	1.0	0.14285714285714285	0.0	0.002718734053382118	27
2933	0.022136069291669596	0.0035540882869408083	0.003443131395237263	0.9737709863989473	-1	0	0	0.375	3	0.7	7	0.2857142857142857	0.7	10	7	1	2	0	0.8571428571428571	6	7	12	0.6666666666666666	0	0.7309922637482594	0.9334669046974068	0.7064703237855003	0.8387940710886589	0.821582635080438	0.7902456060877712	0.7540844621307496	0.8667239949034732	0.6	0.3	0.0	0.003443131395237263	60
1086	0.022070193880619555	0.0008838789081733213	0.0008768012750435243	0.980522828715561	-1	0	0	0.375	3	0.6666666666666666	6	0.3055555555555556	0.6666666666666666	8	6	2	2	0	1.0	6	6	11	0.3333333333333333	0	0.7233269621823126	0.9473778517101025	0.6613469028538773	0.8613542443144754	0.8095126325497872	0.7719633964771516	0.7702413274235635	0.8785594278441556	0.5625	0.25	0.0	0.0008768012750435243	53
1288	0.018964871312916652	0.0021245395506646323	0.0020840278661111546	0.9807964525443408	-1	0	0	0.5	4	0.6	6	0.3333333333333333	0.6	8	6	3	1	0	1.0	6	6	12	0.125	0.3333333333333333	0.7236352215935818	0.9434618612284491	0.6613469028538773	0.8613542443144754	0.8095126325497872	0.7719633964771516	0.7702413274235635	0.8758334052639524	1.0	0.25	0.0	0.0020840278661111546	46
289	None	None	None	None	None	0	0	0.5555555555555556	5	0.36363636363636365	4	0.43333333333333335	0.36363636363636365	5	4	7	3	0	0.8333333333333334	5	6	13	0.17647058823529413	0.4444444444444444	1.0	0.8161175467064731	0.826510661223416	0.9213244954311278	0.11477002007499379	0.8557494425105727	0.9654848954390576	0.8710628806395053	0.4	0.6	0.0	None	0
2470	0.020878718314968243	0.002672810140371938	0.002656930828563136	0.9812722282058912	-1	0	0	0.5	4	0.6	6	0.3333333333333333	0.6	9	6	2	1	0	1.0	6	6	12	0.2	0.3333333333333333	0.7156616606163659	0.9346972797547877	0.7064703237855003	0.8499038805463145	0.8426053238736939	0.7726038537590478	0.7702413274235635	0.8667707350659782	1.0	0.2222222222222222	0.0	0.002656930828563136	17
557	0.019895062482892627	0.0008603997683525068	-0.0008603550603265544	0.9776774031356302	-1	0.25	1	0.4	4	0.6666666666666666	8	0.2916666666666667	0.6666666666666666	11	8	2	2	0	0.75	6	8	14	0.4	0.25	0.7175112170839814	0.9560951616622878	0.7064703237855003	0.8412008539576358	0.8617743231646979	0.7727529770780442	0.7702413274235635	0.8798117115812509	0.5454545454545454	0.18181818181818182	0.0	-8.603550603265545e-05	25
124	0.0018143418144548613	0.0017604893663974283	-0.0017594585454899403	0.983803352118852	-1	0	0	1.0	1	0	0	1.0	0	0	0	1	1	0	0.5	2	1	2	0.16666666666666666	0	0	0	0	0	0	0	0	0	0	0	0	-0.1	1
4933	0.025128642181274263	0.0047057716649288595	0.004294586241290018	0.9769034243250871	-1	0	0	0.4	4	0.6666666666666666	8	0.3333333333333333	0.5833333333333334	10	7	3	1	0	0.8571428571428571	6	7	14	0.14285714285714285	0.25	0.7242517404161204	0.9312418979125335	0.7064703237855003	0.8387940710886589	0.8095126325497872	0.8436474639463583	0.7898053660238412	0.8787105992368055	1.0	0.2	0.0	0.004294586241290018	16
4570	0.027782676592282292	0.0060671585165550925	0.003961502467882928	0.9727052920400917	-1	0	0	0.2222222222222222	2	0.9090909090909091	10	0.325	0.7272727272727273	10	8	2	2	0	0.625	5	8	13	0.3333333333333333	0	0.7309922637482594	0.9351800913856663	0.7064703237855003	0.8381685055898337	0.7128880322210243	0.8509568862235829	0.8081185223802186	0.8827401608048385	0.6	0.4	0.0	0.003961502467882928	24
1843	0.020867034704650546	0.0034756817213517036	0.002439400186707646	0.9782012855207189	-1	0	0	0.2857142857142857	2	0.875	7	0.3333333333333333	0.75	7	6	2	2	0	0.8333333333333334	5	6	10	0.2857142857142857	0	0.7156616606163659	0.9463190675230951	0.6162234819222542	0.874717073352777	0.8617743231646979	0.7986830150390276	0.7702413274235635	0.8873190014210478	0.6428571428571428	0.14285714285714285	0.0	0.002439400186707646	35
1462	0.021588705599065866	0.001083764869973467	0.0008380789421673378	0.980475832447283	-1	0	0	0.375	3	0.6666666666666666	6	0.3055555555555556	0.6666666666666666	8	6	2	2	0	1.0	6	6	11	0.3333333333333333	0	0.7239434810048511	0.9475313494298513	0.6613469028538773	0.8613542443144754	0.8521898235191958	0.7980770586576424	0.7702413274235635	0.8840665089843265	0.625	0.25	0.0	0.0008380789421673378	24
2028	0.019639234806239268	0.002487999596886616	0.002386185943931583	0.9797218445225101	-1	0	0	0.2857142857142857	2	0.875	7	0.3333333333333333	0.75	8	6	1	2	0	0.8333333333333334	5	6	10	0.5	0	0.7233269621823126	0.9433724552267215	0.6613469028538773	0.8613542443144754	0.8521898235191958	0.7980770586576424	0.7702413274235635	0.881281586963841	0.625	0.25	0.0	0.002386185943931583	19
610	0.02181999341317936	0.0009079557190115315	0.0007809981435398674	0.9806242244680136	-1	0	0	0.375	3	0.6666666666666666	6	0.3055555555555556	0.6666666666666666	8	6	2	2	0	1.0	6	6	11	0.3333333333333333	0	0.7239434810048511	0.9475313494298513	0.6613469028538773	0.8613542443144754	0.8521898235191958	0.7980770586576424	0.7702413274235635	0.8840665089843265	0.625	0.375	0.0	0.0007809981435398674	108
4980	0.028510643039699253	0.006524950892931034	0.004182481586787758	0.9722841961925321	-1	0	0	0.3	3	0.75	9	0.2916666666666667	0.6666666666666666	11	8	2	2	0	0.75	6	8	14	0.4	0	0.7309922637482594	0.9273008255890671	0.7064703237855003	0.8286318280596402	0.8426053238736939	0.8716526318672039	0.8081185223802186	0.8821053513301139	0.5909090909090909	0.2727272727272727	0.0	0.004182481586787758	25
4291	0.02614861432803077	0.0033374998962275642	0.0012981571230072948	0.9714815480114362	-1	0	0	0.3	3	0.75	9	0.2916666666666667	0.6666666666666666	11	8	2	2	0	0.75	6	8	14	0.4	0	0.7309922637482594	0.9289102127841132	0.7064703237855003	0.8286318280596402	0.8426053238736939	0.8716526318672039	0.8081185223802186	0.8829389235885633	0.5909090909090909	0.2727272727272727	0.0	0.0012981571230072948	5
1646	0.019743904124760042	0.0020506280300692727	0.001914829937204441	0.9802797418038646	-1	0	0	0.375	3	0.6666666666666666	6	0.3055555555555556	0.6666666666666666	8	6	2	2	0	1.0	6	6	11	0.3333333333333333	0	0.7233269621823126	0.9433724552267215	0.6613469028538773	0.8613542443144754	0.8521898235191958	0.7980770586576424	0.7702413274235635	0.881281586963841	0.625	0.25	0.0	0.001914829937204441	25
3974	0.028340327840579133	0.007378420690878536	0.00384312524462476	0.9729741479810525	-1	0	0	0.3	3	0.75	9	0.2916666666666667	0.6666666666666666	11	8	2	2	0	0.75	6	8	14	0.4	0	0.7309922637482594	0.9273008255890671	0.7064703237855003	0.8286318280596402	0.8426053238736939	0.8716526318672039	0.8081185223802186	0.8821053513301139	0.5909090909090909	0.2727272727272727	0.0	0.00384312524462476	57
2086	0.020196148106363675	0.0032397831762905945	0.0026873471358158196	0.9789584975930777	-1	0	0	0.375	3	0.7777777777777778	7	0.36666666666666664	0.6666666666666666	7	6	3	1	0	0.8333333333333334	5	6	11	0.1111111111111111	0.3333333333333333	0.7156616606163659	0.9463190675230951	0.6162234819222542	0.874717073352777	0.8426053238736939	0.7758914641529288	0.7702413274235635	0.8826992438682187	1.0	0.14285714285714285	0.0	0.0026873471358158196	47
4440	0.02082287470010139	0.0022953813836600143	0.0021786707109994327	0.9814169344339359	-1	0	0	0.375	3	0.6666666666666666	6	0.3055555555555556	0.6666666666666666	9	6	1	2	0	1.0	6	6	11	0.6666666666666666	0	0.7175112170839814	0.9347296076739742	0.7064703237855003	0.8499038805463145	0.8617743231646979	0.8398510025459324	0.7702413274235635	0.882628680437865	0.6111111111111112	0.3333333333333333	0.0	0.0021786707109994327	15
4561	0.023164410746000688	0.0029106701136943536	0.002283188674271059	0.9716537317217093	-1	0	0	0.3333333333333333	3	0.7272727272727273	8	0.30952380952380953	0.6363636363636364	10	7	2	2	0	0.8571428571428571	6	7	13	0.4	0	0.7242517404161204	0.9350050567527601	0.7064703237855003	0.8124719948232255	0.8095126325497872	0.8614271309696853	0.8081185223802186	0.8793755396995697	0.6000000000000001	0.3	0.0	0.002283188674271059	9
677	0.012652646158560793	0.00409225325169396	-0.0040430233473813275	0.974740531245231	-1	0	0	0.2	2	0.8333333333333334	10	0.3888888888888889	0.8333333333333334	12	10	1	0	0	0.25	12	3	14	0.0	0	0.6749273940512286	0.8764697032627311	0.36132220029418105	0.9292639112738065	0.5883729653045366	0.9280020008354573	0.9011671029794222	0.9140209146544392	0	0	0.0	-0.00040430233473813277	5
967	0.019499514882695485	0.0014608817792580665	-0.0014067107330119543	0.9783013984323584	-1	0.25	1	0.5	5	0.6153846153846154	8	0.3125	0.6153846153846154	11	8	3	1	0	0.75	6	8	15	0.14285714285714285	0.4444444444444444	0.7168946982614429	0.9560534267097377	0.7064703237855003	0.8412008539576358	0.8426053238736939	0.7539217330118205	0.7702413274235635	0.8760512170051976	1.0	0.18181818181818182	0.0	-0.00014067107330119544	13
750	0.0070763408410889975	0.0024843601234869005	-0.0022105815604191274	0.9798470832455642	-1	0	0	0.75	3	0.5	2	0.6	0.5	5	2	0	0	0	0.4	5	2	6	0.0	0.5	0.8455802621025637	0.6879150173892628	0.6326754493020524	0.9277298892124655	0.4141141692794571	0.588785648561686	0.8930048454339222	0.7744985351580216	0	0	0.0	-0.00022105815604191273	21
1346	0.017235138015534966	0.00424955357411618	-0.004139463321238073	0.9763195727875825	-1	0.25	1	0.5	5	0.5833333333333334	7	0.3333333333333333	0.5833333333333334	10	7	3	1	0	0.8571428571428571	6	7	14	0.14285714285714285	0.75	0.7233269621823126	0.939741458171818	0.7790406991423529	0.8947580642669047	0.740333078739042	0.9026743013680448	0.834505892518293	0.9146293784469658	1.0	0.2	0.0	-0.0004139463321238073	5
251	0.0019639676379387626	0.001703381503088611	-0.0017032839495855832	0.9849611323657835	-1	0	0	1.0	1	0	0	1.0	0	1	0	0	1	0	0.5	2	1	2	0.3333333333333333	0	0	0	0	0	0	0	0	0	0	0	0	-0.00017032839495855832	24
2459	0.014748266773247023	0.003828619238230429	-0.0037722594604704847	0.9762760349598985	-1	0	0	0.5714285714285714	4	0.5	4	0.5	0.5	6	4	3	2	0	0.8	5	4	10	0.25	0.8	0.7128652572509961	0.9548625539787996	0.6697287358958435	0.8683054337183007	0.8521898235191958	0.7541942996129308	0.834505892518293	0.88284729722686	0.5833333333333334	0.16666666666666666	0.0	-0.00037722594604704845	4
3461	0.01551418730184241	0.004179545141367694	-0.0040505541525712105	0.9726204198644451	-1	0.3333333333333333	1	0.5	4	0.6	6	0.4	0.6	9	6	2	2	0	0.8333333333333334	6	5	12	0.4	0.6666666666666666	0.7156616606163659	0.9392310344182829	0.7064703237855003	0.8242009207334955	0.8617743231646979	0.7786602259048319	0.737179111264354	0.8637717647427429	0.6111111111111112	0.3333333333333333	0.0	-0.00040505541525712104	2
2993	0.021214826593092526	0.0033402415560925083	0.002478796856938934	0.9787224757649957	-1	0	0	0.375	3	0.6666666666666666	6	0.3055555555555556	0.6666666666666666	7	6	3	3	0	1.0	6	6	11	0.3333333333333333	0	0.7175112170839814	0.9463696249661451	0.6162234819222542	0.874717073352777	0.8617743231646979	0.7992346774414925	0.7702413274235635	0.8874665662560024	0.5714285714285714	0.14285714285714285	0.0	0.002478796856938934	21
1827	0.020719970724906788	0.002100642915965875	0.0020483151428677296	0.9804561001756903	-1	0	0	0.375	3	0.6666666666666666	6	0.3055555555555556	0.6666666666666666	8	6	2	2	0	1.0	6	6	11	0.3333333333333333	0	0.7233269621823126	0.9433724552267215	0.6613469028538773	0.8613542443144754	0.8521898235191958	0.7980770586576424	0.7702413274235635	0.881281586963841	0.625	0.25	0.0	0.0020483151428677296	13
5001	0.028834320526819914	0.00669303163968761	0.004589791008255417	0.9722162787775509	-1	0	0	0.3	3	0.75	9	0.2916666666666667	0.6666666666666666	11	8	2	2	0	0.75	6	8	14	0.4	0	0.7309922637482594	0.9273008255890671	0.7064703237855003	0.8286318280596402	0.7813909469961782	0.8274496328637817	0.8081185223802186	0.8694974804456991	0.5909090909090909	0.36363636363636365	0.0	0.004589791008255417	44
3636	0.014456186291963992	0.005281470861676198	-0.005277810536877517	0.9750250109000742	-1	0	0	0.5	3	0.5714285714285714	4	0.36	0.5714285714285714	6	4	2	2	0	1.0	5	5	9	0.3333333333333333	0	0.7242517404161204	0.9379699519492652	0.6613469028538773	0.8505856591022474	0.740333078739042	0.7803319851188428	0.8344551818986412	0.8707531416733544	0.6666666666666667	0.5	0.0	-0.0005277810536877517	1
2503	0.02141103399840153	0.0029339978149801656	0.0024827768558797324	0.9799759653020782	-1	0	0	0.375	3	0.6666666666666666	6	0.3055555555555556	0.6666666666666666	8	6	2	2	0	1.0	6	6	11	0.3333333333333333	0	0.7128652572509961	0.9373333699750451	0.6697287358958435	0.8620997319965398	0.8920592651468316	0.775502298933899	0.7702413274235635	0.8727947552161455	0.625	0.125	0.0	0.0024827768558797324	19
573	0.019286916408338985	0.0006513016817310388	-0.0006270512285347764	0.9779260270740573	-1	0.25	1	0.4	4	0.6666666666666666	8	0.2916666666666667	0.6666666666666666	11	8	2	2	0	0.75	6	8	14	0.4	0.25	0.7175112170839814	0.9560951616622878	0.7064703237855003	0.8412008539576358	0.8617743231646979	0.7727529770780442	0.7702413274235635	0.8798117115812509	0.5909090909090908	0.18181818181818182	0.0	-6.270512285347764e-05	138
4467	0.028566428896143116	0.006592609685021909	0.004558187336081292	0.972258441920135	-1	0	0	0.3	3	0.75	9	0.2916666666666667	0.6666666666666666	11	8	2	2	0	0.75	6	8	14	0.4	0	0.7309922637482594	0.9273008255890671	0.7064703237855003	0.8286318280596402	0.8426053238736939	0.8716526318672039	0.8081185223802186	0.8821053513301139	0.5909090909090909	0.09090909090909091	0.0	0.004558187336081292	72
3814	0.019221362801070355	0.0018952671383674778	-0.0018294281354788954	0.9827054477246813	-1	0.25	1	0.5	5	0.5833333333333334	7	0.2916666666666667	0.5833333333333334	12	7	1	0	0	0.75	8	6	14	0.0	0.36363636363636365	0.7137900354848039	0.9418250909542735	0.6613469028538773	0.8372963992894162	0.8904537899748259	0.7613150227688523	0.7702413274235635	0.8653946735741767	0	0	0.0	-0.00018294281354788955	10
3248	0.0236844542696558	0.005390624641805814	0.0032012110383297498	0.9769339587438077	-1	0	0	0.375	3	0.7	7	0.2857142857142857	0.7	10	7	1	2	0	0.8571428571428571	6	7	12	0.6666666666666666	0	0.7233269621823126	0.9312816604095389	0.7064703237855003	0.8387940710886589	0.8521898235191958	0.7914894789117363	0.7540844621307496	0.865675520174799	0.6	0.3	0.0	0.0032012110383297498	19
1247	0.0199312786377023	0.0007272446263755221	-0.0005299324435322192	0.9774928366870539	-1	0.25	1	0.4	4	0.6666666666666666	8	0.2916666666666667	0.6666666666666666	11	8	2	2	0	0.75	6	8	14	0.4	0.25	0.7175112170839814	0.9560951616622878	0.7064703237855003	0.8412008539576358	0.8617743231646979	0.7727529770780442	0.7702413274235635	0.8798117115812509	0.5909090909090908	0.18181818181818182	0.0	-5.299324435322192e-05	24
839	0.008086869413802848	0.0033288251197983966	-0.0033264803077746193	0.980984122010606	-1	0	0	0.5	2	0.75	3	0.6	0.75	4	3	1	2	0	0.4	5	2	6	0.4	0	0.44380582186478473	0.9719124858005662	0.7339172782107297	0.8680387462258158	0.930887161582349	0.6774662228384968	0.9302751548149956	0.8866135006600149	0.75	0.5	0.0	-0.0003326480307774619	8
2464	0.022328147453345663	0.004019474330933153	0.002775437212080067	0.976312243820435	-1	0	0	0.375	3	0.8	8	0.34285714285714286	0.7	9	7	2	1	0	0.7142857142857143	5	7	12	0.16666666666666666	0.2857142857142857	0.7309922637482594	0.9395057564184863	0.7064703237855003	0.8492233198282712	0.7764199412258805	0.7667986906181627	0.7702413274235635	0.868437864335282	1.0	0.3333333333333333	0.0	0.002775437212080067	26
4192	0.023744363198603492	0.004589012243494532	-0.004404485296335961	0.972973388545041	-1	0	0	0.25	2	0.9	9	0.34285714285714286	0.7	9	7	2	3	0	0.7142857142857143	5	7	12	0.5	0	0.7309922637482594	0.9433265059867633	0.7064703237855003	0.848512229100212	0.649356123216168	0.8723099232301744	0.8081185223802186	0.8958749309568568	0.4444444444444444	0.4444444444444444	0.0	-0.00044044852963359606	2
4827	0.028684738994824488	0.00715967205500691	0.004106542920269188	0.9725544160378087	-1	0	0	0.3	3	0.75	9	0.2916666666666667	0.6666666666666666	11	8	2	2	0	0.75	6	8	14	0.4	0	0.7309922637482594	0.9273008255890671	0.7064703237855003	0.8286318280596402	0.8426053238736939	0.8716526318672039	0.8081185223802186	0.8821053513301139	0.5909090909090909	0.2727272727272727	0.0	0.004106542920269188	25
680	0.00168164260534857	0.0016316560446347776	-0.0016316560442656179	0.9852574789823586	-1	0	0	0	0	0	0	1.0	0	0	0	0	2	0	1.0	1	1	1	0.5	0	0	0	0	0	0	0	0	0	0	0	0	-0.1	2
653	0.0017627391894895989	0.0016868613739952545	-0.0016868353044503298	0.984920337690765	-1	0	0	1.0	1	0	0	1.0	0	1	0	0	0	0	0.5	1	2	2	0.0	0	0	0	0	0	0	0	0	0	0	0	0	-0.000168683530445033	33
1835	0.014986949645712093	0.0029226058398556178	-0.002819424348714126	0.9796488013731004	-1	0	0	0.3333333333333333	2	0.8571428571428571	6	0.5625	0.8571428571428571	8	6	0	2	0	0.25	8	2	9	1.0	0	0.7128652572509961	0.9373333699750451	0.6697287358958435	0.8620997319965398	0.8984562822227588	0.7892930626103827	0.7702413274235635	0.8757632236140178	0.625	0.125	0.0	-0.0002819424348714126	2
98	0.016966615305828617	0.003934646750398198	-0.003926163893449762	0.969917838223549	-1	0	0	0.5	5	0.5384615384615384	7	0.7142857142857143	0.3076923076923077	5	4	9	2	0	0.42857142857142855	3	7	15	0.09523809523809523	0.6666666666666666	0.4505980360072982	0.8408115727754714	0.8031723008519428	0.9493954017370676	0.6248185296839226	0.9355893674617348	0.8614669667269834	0.9186382106910534	0.6	0.2	0.0	-0.0003926163893449762	8
590	0.0024302964437071107	0.0019173773091348916	-0.0019144363184381936	0.9745298896026899	-1	0	0	0.5	2	0.6666666666666666	2	0.8333333333333334	0.3333333333333333	1	1	3	0	0	0.6666666666666666	2	3	5	0.0	0	0.8411938741725029	0.5	0.5739373119396458	0.5	0.1823631091800829	0.5	0.9373550714913819	0.5	0	0	0.0	-0.00019144363184381936	20
1456	0.02326381297296112	0.005676760280968479	0.0025989299219324577	0.9767770152203434	-1	0	0	0.375	3	0.7	7	0.2857142857142857	0.7	9	7	2	2	0	0.8571428571428571	6	7	12	0.3333333333333333	0	0.7309922637482594	0.9395057564184863	0.7064703237855003	0.8492233198282712	0.8426053238736939	0.7949352770640405	0.7702413274235635	0.8745813224974729	0.6111111111111112	0.3333333333333333	0.0	0.0025989299219324577	126
570	0.0022673987889590837	0.0022673048049850386	-0.0022648346407722086	0.9808623868025834	-1	0	0	0.6666666666666666	2	0.5	1	0.6666666666666666	0	0	0	3	3	0	0.6666666666666666	3	2	4	0.3	0.6666666666666666	0	0	0	0	0	0	0	0	0	0	0	-0.1	0
2941	0.019553782173209463	0.002336629337011413	0.002331630967216192	0.9809150914740408	-1	0	0	0.375	3	0.7777777777777778	7	0.36666666666666664	0.6666666666666666	8	6	2	1	0	0.8333333333333334	5	6	11	0.16666666666666666	0.3333333333333333	0.7233269621823126	0.9433724552267215	0.6613469028538773	0.8613542443144754	0.8095126325497872	0.8232914421296942	0.7898053660238412	0.8868992721964173	1.0	0.25	0.0	0.002331630967216192	26
4968	0.01839330561854208	0.0031503297783550006	-0.0030995693259449884	0.9717085585061841	-1	0	0	0.375	3	0.7	7	0.2857142857142857	0.7	9	7	2	2	0	0.8571428571428571	7	6	12	0.3333333333333333	0	0.7309922637482594	0.9431611692629391	0.7064703237855003	0.8591022487509524	0.649356123216168	0.9146913815372407	0.8081185223802186	0.9113093055970527	0.6111111111111112	0.3333333333333333	0.0	-0.0003099569325944988	3
1559	0.020179426547594918	0.0022052525756795175	0.0021992947611889618	0.9803227757839247	-1	0	0	0.375	3	0.6666666666666666	6	0.3055555555555556	0.6666666666666666	8	6	2	2	0	1.0	6	6	11	0.3333333333333333	0	0.7233269621823126	0.9433724552267215	0.6613469028538773	0.8613542443144754	0.8521898235191958	0.7980770586576424	0.7702413274235635	0.881281586963841	0.625	0.25	0.0	0.0021992947611889618	22
1351	0.021021639128452438	0.0010814554439190086	0.0009409052805909642	0.9806763384174731	-1	0	0	0.375	3	0.6666666666666666	6	0.3055555555555556	0.6666666666666666	8	6	2	2	0	1.0	6	6	11	0.3333333333333333	0	0.7233269621823126	0.9473778517101025	0.6613469028538773	0.8613542443144754	0.8521898235191958	0.7980770586576424	0.7702413274235635	0.8839611302121408	0.625	0.25	0.0	0.0009409052805909642	58
2594	0.020263595860767016	0.00357705940774185	0.0030363060135604365	0.9790027824659465	-1	0	0	0.375	3	0.7777777777777778	7	0.36666666666666664	0.6666666666666666	7	6	3	1	0	0.8333333333333334	5	6	11	0.1111111111111111	0.3333333333333333	0.7156616606163659	0.9463190675230951	0.6162234819222542	0.874717073352777	0.8426053238736939	0.7758914641529288	0.7702413274235635	0.8826992438682187	1.0	0.14285714285714285	0.0	0.0030363060135604365	35
4269	0.02697086281158423	0.0039040854915694066	0.002086755493466239	0.9701611063035656	-1	0	0	0.3333333333333333	3	0.7272727272727273	8	0.325	0.6363636363636364	10	7	2	2	0	0.625	5	8	13	0.4	0	0.7309922637482594	0.9240595905317348	0.7064703237855003	0.8240221714045217	0.755565223190433	0.8799847531954496	0.8081185223802186	0.8820149352473267	0.6000000000000001	0.3	0.0	0.002086755493466239	5
707	0.002111229825767066	0.002061853348638777	-0.002059825852146245	0.9830097146240886	-1	0	0	0	0	0	0	1.0	0	0	0	0	0	0	1.0	1	1	1	0.0	0	0	0	0	0	0	0	0	0	0	0	0	-0.1	0
1627	0.02005199647460958	0.0025265285409723096	0.0023696142467410294	0.9796482689786226	-1	0	0	0.375	3	0.7777777777777778	7	0.36666666666666664	0.6666666666666666	8	6	2	1	0	0.8333333333333334	5	6	11	0.16666666666666666	0.3333333333333333	0.7233269621823126	0.9433724552267215	0.6613469028538773	0.8613542443144754	0.8095126325497872	0.7719633964771516	0.7702413274235635	0.8757726793055726	1.0	0.25	0.0	0.0023696142467410294	30
4452	0.014447391942432436	0.005371538953962157	-0.005356278368245189	0.9571102077914821	-1	0	0	0.375	3	0.6666666666666666	6	0.36666666666666664	0.5555555555555556	8	5	2	2	0	0.8333333333333334	6	5	11	0.4	0	0.7968490435980009	0.8865604973743677	0.7064703237855003	0.8334441665147013	0.7153735351061731	0.8793892436230168	0.7898053660238412	0.868107114208665	0.625	0.625	0.0	-0.0005356278368245189	0
3208	0.015208140811279297	0.002858111344623421	-0.002504434625729326	0.9706290623141609	-1	0	0	0.375	3	0.6666666666666666	6	0.5238095238095238	0.6666666666666666	9	6	1	2	0	0.42857142857142855	7	3	11	0.6666666666666666	0	0.7175112170839814	0.9389900899974435	0.7064703237855003	0.8589829186790903	0.8426053238736939	0.8929660324699342	0.7702413274235635	0.9020912399930653	0.6111111111111112	0.3333333333333333	0.0	-0.0002504434625729326	10
2192	0.016956557605011493	0.004044441882840935	-0.0038088233807037322	0.9793377963022292	-1	0	0	0.375	3	0.7777777777777778	7	0.4074074074074074	0.7777777777777778	8	7	2	1	0	0.3333333333333333	9	3	11	0.14285714285714285	1.0	0.7128652572509961	0.9373333699750451	0.6697287358958435	0.8620997319965398	0.8521898235191958	0.7731658024818835	0.7702413274235635	0.8722990868513404	1.0	0.125	0.0	-0.0003808823380703732	10
2142	0.02105576260074517	0.0035987780410912783	0.003259015927013771	0.9781217641007294	-1	0	0	0.2857142857142857	2	0.875	7	0.3333333333333333	0.75	7	6	2	2	0	0.8333333333333334	5	6	10	0.2857142857142857	0	0.7156616606163659	0.9463190675230951	0.6162234819222542	0.874717073352777	0.8426053238736939	0.7758914641529288	0.7702413274235635	0.8826992438682187	0.5714285714285714	0.14285714285714285	0.0	0.003259015927013771	43
2245	0.011137126734327806	0.004980177991990597	-0.004965646127910221	0.97469213690732	-1	0.25	1	0.4	4	0.6666666666666666	8	0.3333333333333333	0.6666666666666666	10	8	3	2	0	0.8571428571428571	7	6	14	0.25	0.5	0.7100688538856265	0.9549455269774189	0.7232339898694328	0.857024273545134	0.8617743231646979	0.8839077705075035	0.8344887044771991	0.9081717662497089	0.6	0.1	0.0	-0.0004965646127910221	1
931	0.015040748410804397	0.005025399355501124	-0.004979816498403528	0.9800818208944768	-1	0	0	0.5	4	0.4444444444444444	4	0.39285714285714285	0.4444444444444444	8	4	2	2	0	0.5714285714285714	7	4	11	0.5	0	0.7239434810048511	0.9475313494298513	0.6613469028538773	0.8613542443144754	0.8521898235191958	0.7980770586576424	0.7702413274235635	0.8840665089843265	0.5625	0.25	0.0	-0.0004979816498403528	6
1550	0.020242038629380264	0.0011152187897112212	0.0010265877554097391	0.9806110487416715	-1	0	0	0.2857142857142857	2	0.875	7	0.3333333333333333	0.75	8	6	1	2	0	0.8333333333333334	5	6	10	0.5	0	0.7233269621823126	0.9473778517101025	0.6613469028538773	0.8613542443144754	0.8521898235191958	0.7980770586576424	0.7702413274235635	0.8839611302121408	0.625	0.25	0.0	0.0010265877554097391	12
120	0.0027239958890312556	0.0023680150271013227	-0.002337844676116617	0.9841271121847357	-1	0	0	0.6666666666666666	2	0.5	1	0.6666666666666666	0.5	2	1	1	0	0	0.6666666666666666	2	3	4	0.0	0	0.5890061083350773	0.9229011076990212	0.5411480704066082	0.953257776224279	0.4820876869694072	0.9595420658031906	0.6123241114383704	0.9472477709838595	0	0	0.0	-0.0002337844676116617	23
1186	0.01209060406539898	0.00430024476295565	-0.004299411008121256	0.9799888977503157	-1	0	0	0.3333333333333333	2	0.8333333333333334	5	0.5714285714285714	0.5	4	3	3	2	0	0.2857142857142857	7	2	8	0.2222222222222222	0	0.5100563825197624	0.9780316904683203	0.7339172782107297	0.8704476654675994	0.9256809832171046	0.7134577418990439	0.9325396529818213	0.900640984926784	0.75	0.25	0.0	-0.00042994110081212556	2
83	0.014563269519895956	0.003496489994979324	-0.003139852638097753	0.9683319690079168	-1	0.25	1	0.5	5	0.5833333333333334	7	0.35	0.5833333333333334	11	7	2	1	0	0.625	8	5	14	0.25	0.6666666666666666	0.6715184606981627	0.9121072629770971	0.6676038242024067	0.8937915612342507	0.4869914880018669	0.9375749259905559	0.8309926819919663	0.9162929584607155	1.0	0.09090909090909091	0.0	-0.00031398526380977526	48
4835	0.028817415319724232	0.007076888793974821	0.004430117716426192	0.972837338954768	-1	0	0	0.3	3	0.75	9	0.2916666666666667	0.6666666666666666	11	8	2	2	0	0.75	6	8	14	0.4	0	0.7309922637482594	0.9273008255890671	0.7064703237855003	0.8286318280596402	0.8426053238736939	0.8716526318672039	0.8081185223802186	0.8821053513301139	0.5909090909090909	0.2727272727272727	0.0	0.004430117716426192	16
4455	0.015034060346222029	0.003387698754445619	-0.0033863247705062135	0.9670049728458172	-1	0	0	0.25	2	0.8888888888888888	8	0.3142857142857143	0.6666666666666666	8	6	2	2	0	0.7142857142857143	7	5	11	0.3333333333333333	0	0.7901085202658619	0.9513386409736688	0.7064703237855003	0.7925864932499184	0.8521898235191958	0.8893920580486562	0.8081185223802186	0.8940416338345255	0.625	0.375	0.0	-0.00033863247705062134	1
22	0.0020826874892292007	0.0020256566465515235	-0.0020255841511011845	0.9859262376257398	-1	0	0	1.0	2	0.0	0	1.0	0	2	0	0	0	0	0.3333333333333333	3	1	3	0.0	1.0	0	0	0	0	0	0	0	0	0	0	0	-0.00020255841511011846	21
3618	0.023652000185298085	0.005397838302278044	0.0036936240388141125	0.9771715281064722	-1	0	0	0.375	3	0.7	7	0.2857142857142857	0.7	10	7	1	2	0	0.8571428571428571	6	7	12	0.6666666666666666	0	0.7230187027710434	0.931213497414475	0.7064703237855003	0.8387940710886589	0.740333078739042	0.8008572547135479	0.7702413274235635	0.8678569096829184	0.6	0.5	0.0	0.0036936240388141125	34
3995	0.02817623508943137	0.006879309606970766	0.004723911698897674	0.9718952473449376	-1	0	0	0.3	3	0.75	9	0.2916666666666667	0.6666666666666666	11	8	2	2	0	0.75	6	8	14	0.4	0	0.7309922637482594	0.9273008255890671	0.7064703237855003	0.8286318280596402	0.8426053238736939	0.8716526318672039	0.8081185223802186	0.8821053513301139	0.5909090909090909	0.2727272727272727	0.0	0.004723911698897674	18
4006	0.02786666354360598	0.0037317606692374695	0.0021392690296080977	0.9639223290970881	-1	0	0	0.4	4	0.6923076923076923	9	0.3125	0.6153846153846154	11	8	3	1	0	0.75	6	8	15	0.14285714285714285	0.2222222222222222	0.7309922637482594	0.9381337926347106	0.7064703237855003	0.8286318280596402	0.7764199412258805	0.8541660593400549	0.8081185223802186	0.8829684299212381	1.0	0.18181818181818182	0.0	0.0021392690296080977	6
4025	0.023800156964341606	0.005263542355649441	0.0033128953029763256	0.9767236227988632	-1	0	0	0.375	3	0.7	7	0.2857142857142857	0.7	10	7	1	2	0	0.8571428571428571	6	7	12	0.6666666666666666	0	0.7242517404161204	0.9312418979125335	0.7064703237855003	0.8387940710886589	0.8521898235191958	0.7914894789117363	0.7540844621307496	0.865651441891167	0.6	0.3	0.0	0.0033128953029763256	13
1187	0.02210913855518592	0.0025903721074079173	-0.0004859376928329873	0.9769781856326667	-1	0.25	1	0.4	4	0.6666666666666666	8	0.2916666666666667	0.6666666666666666	11	8	2	0	0	0.75	6	8	14	0.0	0.25	0.7175112170839814	0.956052395936817	0.7064703237855003	0.8412008539576358	0.8617743231646979	0.7163031687345645	0.7698714892010843	0.86887718784413	0	0	0.0	-4.859376928329873e-05	21
4236	0.028519583122325054	0.006632235955740138	0.004357218379250578	0.9724797288740988	-1	0	0	0.3	3	0.75	9	0.2916666666666667	0.6666666666666666	11	8	2	2	0	0.75	6	8	14	0.4	0	0.7309922637482594	0.9273008255890671	0.7064703237855003	0.8286318280596402	0.8426053238736939	0.8716526318672039	0.8081185223802186	0.8821053513301139	0.6363636363636364	0.18181818181818182	0.0	0.004357218379250578	15
3645	0.023672793839345264	0.005751883594874654	0.003109538354482888	0.9765125289898494	-1	0	0	0.375	3	0.7	7	0.2857142857142857	0.7	9	7	2	2	0	0.8571428571428571	6	7	12	0.3333333333333333	0	0.7309922637482594	0.9395277445449468	0.7064703237855003	0.8492233198282712	0.8426053238736939	0.7949352770640405	0.7702413274235635	0.8745954696411783	0.6111111111111112	0.3333333333333333	0.0	0.003109538354482888	17
2985	0.023567266920144606	0.005237988362450976	0.00348826762342843	0.9764382328417813	-1	0	0	0.375	3	0.7	7	0.2857142857142857	0.7	9	7	2	2	0	0.8571428571428571	6	7	12	0.3333333333333333	0	0.7309922637482594	0.9395057564184863	0.7064703237855003	0.8492233198282712	0.8426053238736939	0.7949352770640405	0.7702413274235635	0.8745813224974729	0.6111111111111112	0.3333333333333333	0.0	0.00348826762342843	69
4792	0.02325743434480495	0.0046399599931542254	-0.004416625896573986	0.972914540084035	-1	0	0	0.25	2	0.9	9	0.34285714285714286	0.7	9	7	2	3	0	0.7142857142857143	5	7	12	0.5	0	0.7309922637482594	0.9433265059867633	0.7064703237855003	0.848512229100212	0.649356123216168	0.8609742578134432	0.8081185223802186	0.8927837892074241	0.4444444444444444	0.5555555555555556	0.0	-0.00044166258965739854	8
4023	0.028077523622117	0.006831234843576531	0.004063165039945878	0.9722696643204716	-1	0	0	0.3	3	0.75	9	0.2916666666666667	0.6666666666666666	11	8	2	2	0	0.75	6	8	14	0.4	0	0.7309922637482594	0.9273008255890671	0.7064703237855003	0.8286318280596402	0.8426053238736939	0.8716526318672039	0.8081185223802186	0.8821053513301139	0.5909090909090909	0.2727272727272727	0.0	0.004063165039945878	24
1493	0.013082693017991259	0.004660195495529349	-0.004642626998909182	0.9788792913025884	-1	0	0	0.5	3	0.5714285714285714	4	0.42857142857142855	0.5714285714285714	6	4	2	2	0	0.42857142857142855	7	3	9	0.3333333333333333	0	0.7131735166622655	0.9605115039002068	0.7148521568274665	0.8239125832317387	0.8984562822227588	0.7371173196875406	0.8218045541605458	0.8723456917041988	0.6666666666666666	0.3333333333333333	0.0	-0.00046426269989091823	4
28	0.00909664316015177	0.0037818983574438654	-0.003778455746073057	0.9820561865643442	-1	0	0	0.42857142857142855	3	0.75	6	0.5555555555555556	0.5	7	4	2	1	0	0.2222222222222222	2	9	10	0.2	0.25	0.4497196810389795	0.7407852760740249	0.4417563174102564	0.8351137845243928	0.5174111333062543	0.9505817690184405	0.8263289862967179	0.8671940494034014	1.0	0.14285714285714285	0.0	-0.0003778455746073057	9
2780	0.020825162406701486	0.0033274593790509344	0.0026569983512985344	0.9781919092422727	-1	0	0	0.2857142857142857	2	0.875	7	0.3333333333333333	0.75	7	6	2	2	0	0.8333333333333334	5	6	10	0.2857142857142857	0	0.7156616606163659	0.9463190675230951	0.6162234819222542	0.874717073352777	0.8426053238736939	0.7758914641529288	0.7702413274235635	0.8826992438682187	0.5714285714285714	0.14285714285714285	0.0	0.0026569983512985344	26
3835	0.02900538502077163	0.007397662321754532	0.0037171996127009646	0.9729689167734726	-1	0	0	0.3	3	0.75	9	0.2916666666666667	0.6666666666666666	11	8	2	2	0	0.75	6	8	14	0.4	0	0.7309922637482594	0.9273008255890671	0.7064703237855003	0.8286318280596402	0.8426053238736939	0.8640174706884898	0.7702413274235635	0.8797775596895215	0.5909090909090909	0.2727272727272727	0.0	0.0037171996127009646	35
636	0.002157387327902385	0.001901243886491424	-0.0018984661856428213	0.9834146851246772	-1	0	0	1.0	2	0.0	0	0.75	0	2	0	0	0	0	1.0	2	2	3	0.0	0	0	0	0	0	0	0	0	0	0	0	0	-0.00018984661856428212	36
2102	0.02194029561718808	0.0010746049922021315	-0.0010218900570401388	0.9691608427819569	-1	0	0	0.4	4	0.6666666666666666	8	0.2916666666666667	0.6666666666666666	9	8	4	1	0	0.75	6	8	14	0.09090909090909091	0.25	0.7156616606163659	0.9392103167355744	0.7232339898694328	0.8615980420615758	0.8426053238736939	0.7625482095021144	0.7702413274235635	0.871129472240779	1.0	0.1111111111111111	0.0	-0.00010218900570401387	13
2895	0.020425295752262623	0.003243329963062295	0.002826912764182108	0.9797933239097529	-1	0	0	0.5	4	0.6	6	0.3333333333333333	0.6	7	6	4	1	0	1.0	6	6	12	0.09090909090909091	0.3333333333333333	0.7156616606163659	0.9463190675230951	0.6162234819222542	0.874717073352777	0.8426053238736939	0.7758914641529288	0.7702413274235635	0.8826992438682187	1.0	0.14285714285714285	0.0	0.002826912764182108	22
1139	0.021480364955121123	0.006972271781582917	-0.006857628650713412	0.9799142949325848	-1	0.25	1	0.4	4	0.6666666666666666	8	0.2916666666666667	0.6666666666666666	11	8	2	2	0	0.75	6	8	14	0.4	0.25	0.6445402887714627	0.9577273405677591	0.7064703237855003	0.8412008539576358	0.8617743231646979	0.7727529770780442	0.7733293192455073	0.8812001766110573	0.5909090909090908	0.18181818181818182	0.0	-0.0006857628650713412	1
302	0.007079132487718295	0.0032698411314733846	-0.0032686724799616367	0.9823937768816574	-1	0	0	0.8	4	0.2	1	0.5833333333333334	0.2	4	1	2	2	0	0.75	4	3	7	0.4	0.6666666666666666	0.5940208709404068	0.9026913943793596	0.6241602594340325	0.8763659946521698	0.8863941792754044	0.7041495871564926	0.8421743735406898	0.8434813709893145	0.625	0	0.0	-0.00032686724799616364	2
1076	0.02324362532239574	0.008809906544521556	-0.008803709874508705	0.9596806374380051	-1	0	0	0.5	5	0.5384615384615384	7	0.4166666666666667	0.5384615384615384	11	7	3	1	0	1.0	6	6	15	0.16666666666666666	0.4444444444444444	0.7156616606163659	0.9288962553610877	0.7232339898694328	0.8580662707985366	0.8426053238736939	0.7730099455483296	0.7702413274235635	0.8658617903454522	1.0	0.09090909090909091	0.0	-0.0008803709874508705	2
2005	0.021129228374041086	0.003658163293663234	0.0032069913038726755	0.9781233331560181	-1	0	0	0.2857142857142857	2	0.875	7	0.3333333333333333	0.75	7	6	2	2	0	0.8333333333333334	5	6	10	0.2857142857142857	0	0.7156616606163659	0.9463190675230951	0.6162234819222542	0.874717073352777	0.8426053238736939	0.7758914641529288	0.7702413274235635	0.8826992438682187	0.5714285714285714	0.14285714285714285	0.0	0.0032069913038726755	43
4388	0.02864541555948902	0.006901588571756488	0.004131054887100632	0.9726555497622782	-1	0	0	0.3	3	0.75	9	0.2916666666666667	0.6666666666666666	11	8	2	2	0	0.75	6	8	14	0.4	0	0.7309922637482594	0.9273008255890671	0.7064703237855003	0.8286318280596402	0.7813909469961782	0.862414733766942	0.7702413274235635	0.879298162604654	0.5909090909090909	0.45454545454545453	0.0	0.004131054887100632	25
2347	None	None	None	None	None	0.25	1	0.6	6	0.38461538461538464	5	0.5	0.38461538461538464	9	5	5	3	0	0.8333333333333334	6	5	15	0.3	0.6	0.7156616606163659	0.9392103167355744	0.7232339898694328	0.8615980420615758	0.8426053238736939	0.7625482095021144	0.7702413274235635	0.871129472240779	0.1111111111111111	0.1111111111111111	0.0	None	0
3001	0.026440828597147262	0.001101667921295729	-0.0007950641230871293	0.9492416419476686	-1	0	0	0.3333333333333333	3	0.7272727272727273	8	0.2708333333333333	0.7272727272727273	10	8	2	2	0	0.75	6	8	13	0.3333333333333333	0	0.7233269621823126	0.9352334065745994	0.7148521568274665	0.8502149024170897	0.8521898235191958	0.7826688210863356	0.7540844621307496	0.8694222806956748	0.55	0.2	0.0	-7.950641230871294e-05	10
1565	0.019744771410644037	0.0029370811052358103	0.0028810773455655936	0.9795235113917696	-1	0	0	0.2857142857142857	2	0.875	7	0.3333333333333333	0.75	8	6	1	2	0	0.8333333333333334	5	6	10	0.5	0	0.7239434810048511	0.9435277149431653	0.6613469028538773	0.8613542443144754	0.8521898235191958	0.7980770586576424	0.7702413274235635	0.8813830386000315	0.625	0.25	0.0	0.0028810773455655936	19
833	0.01936860894881189	0.0010513140588231465	-0.0010052761473829887	0.9775604643597258	-1	0.25	1	0.5	5	0.6153846153846154	8	0.3125	0.6153846153846154	11	8	3	1	0	0.75	6	8	15	0.14285714285714285	0.4444444444444444	0.7156616606163659	0.955959736203011	0.7064703237855003	0.8412008539576358	0.8426053238736939	0.7539217330118205	0.7702413274235635	0.8759705643016776	1.0	0.18181818181818182	0.0	-0.00010052761473829886	45
2718	0.02390780381757589	0.005843795802746269	0.004184303964469869	0.9763680523659249	-1	0	0	0.375	3	0.7	7	0.2857142857142857	0.7	9	7	2	2	0	0.8571428571428571	6	7	12	0.3333333333333333	0	0.7309922637482594	0.9395277445449468	0.7064703237855003	0.8492233198282712	0.7764199412258805	0.7667986906181627	0.7702413274235635	0.8684526002248883	0.5555555555555556	0.3333333333333333	0.0	0.004184303964469869	58
90	0.01304784194270856	0.005709941267271006	-0.005668885091287933	0.9804217413409	-1	0	0	0.3333333333333333	2	0.8571428571428571	6	0.5625	0.8571428571428571	8	6	0	2	0	0.25	8	2	9	1.0	0	0.2659415778411764	0.8963668139413004	0.12820090539941692	0.706356659353072	0.41759699146033685	0.8932841035308099	0.8296718560002501	0.84812802258833	0.5625	0.25	0.0	-0.0005668885091287934	47
4126	0.024244310899144035	0.004225343105377942	0.003662977031966572	0.9726886160175845	-1	0	0	0.4	4	0.6666666666666666	8	0.3333333333333333	0.5833333333333334	9	7	4	1	0	0.8571428571428571	6	7	14	0.1	0.25	0.7175112170839814	0.9347296076739742	0.7064703237855003	0.8499038805463145	0.8426053238736939	0.8223440638452468	0.7702413274235635	0.8782497042684109	1.0	0.3333333333333333	0.0	0.003662977031966572	12
1906	0.02038939234390546	0.003310173691207552	0.002533705648000126	0.9784973157009214	-1	0	0	0.2857142857142857	2	0.875	7	0.3333333333333333	0.75	7	6	2	2	0	0.8333333333333334	5	6	10	0.2857142857142857	0	0.7156616606163659	0.9463190675230951	0.6162234819222542	0.874717073352777	0.8617743231646979	0.7986830150390276	0.7702413274235635	0.8873190014210478	0.6428571428571428	0.14285714285714285	0.0	0.002533705648000126	17
3752	0.023887866073046576	0.005672853210273414	0.003683858592361819	0.9772209718794127	-1	0	0	0.375	3	0.7	7	0.2857142857142857	0.7	9	7	2	2	0	0.8571428571428571	6	7	12	0.3333333333333333	0	0.7309922637482594	0.9395277445449468	0.7064703237855003	0.8492233198282712	0.7764199412258805	0.7667986906181627	0.7702413274235635	0.8684526002248883	0.5555555555555556	0.3333333333333333	0.0	0.003683858592361819	59
4451	0.012250575051013622	0.0032433311062852435	-0.001952504513115473	0.9663211695137882	-1	0.25	1	0.5	5	0.6153846153846154	8	0.375	0.5384615384615384	9	7	5	1	0	0.4	4	10	15	0.08333333333333333	0.36363636363636365	0.7309922637482594	0.9146563093663244	0.7064703237855003	0.7935472673546868	0.8426053238736939	0.8552650430912464	0.7702413274235635	0.8619526463557501	1.0	0.2222222222222222	0.0	-0.0001952504513115473	7
4235	0.014144892859048202	0.0035335341861577186	-0.0035119782793507285	0.9708649102431773	-1	0	0	0.375	3	0.6666666666666666	6	0.36666666666666664	0.5555555555555556	8	5	2	2	0	0.8333333333333334	6	5	11	0.4	0	0.7714089346990288	0.9414394567469906	0.7064703237855003	0.8213045362364041	0.755565223190433	0.8909263717613864	0.8081185223802186	0.8941893293167998	0.625	0.375	0.0	-0.00035119782793507285	2
485	0.0020703999568939067	0.0019869844437224744	-0.001986949892402705	0.9843245449608249	-1	0	0	1.0	2	0.0	0	0.75	0	2	0	0	1	0	1.0	2	2	3	0.5	0	0	0	0	0	0	0	0	0	0	0	0	-0.0001986949892402705	26
1945	0.021320185099413014	0.003543165750780828	0.0029571881479914922	0.9781747732465993	-1	0	0	0.2857142857142857	2	0.875	7	0.3333333333333333	0.75	7	6	2	2	0	0.8333333333333334	5	6	10	0.2857142857142857	0	0.7156616606163659	0.9463190675230951	0.6162234819222542	0.874717073352777	0.8426053238736939	0.7758914641529288	0.7702413274235635	0.8826992438682187	0.5714285714285714	0.14285714285714285	0.0	0.0029571881479914922	22
4441	0.028402532870816052	0.007071473170853233	0.005108439010849885	0.9717623415754714	-1	0	0	0.3	3	0.75	9	0.2916666666666667	0.6666666666666666	11	8	2	3	0	0.75	6	8	14	0.6	0	0.7309922637482594	0.9273008255890671	0.7064703237855003	0.8286318280596402	0.8426053238736939	0.8716526318672039	0.8081185223802186	0.8821053513301139	0.45454545454545453	0.2727272727272727	0.0	0.005108439010849885	42
4419	0.028379020676445557	0.006085044542528326	0.004381673294771024	0.9728287850757767	-1	0	0	0.2222222222222222	2	0.9090909090909091	10	0.325	0.7272727272727273	10	8	2	3	0	0.625	5	8	13	0.5	0	0.7309922637482594	0.9351800913856663	0.7064703237855003	0.8381685055898337	0.7153735351061731	0.8689794093279535	0.8081185223802186	0.8878120955386678	0.5	0.4	0.0	0.004381673294771024	60
1079	0.016943222652301866	0.0037742257066465633	-0.003451332608386799	0.9743341472794158	-1	0	0	0.5714285714285714	4	0.5	4	0.4166666666666667	0.5	7	4	2	1	0	0.6666666666666666	6	4	10	0.2	0.5	0.7100688538856265	0.9403425717636258	0.7064703237855003	0.8792387675364459	0.7764199412258805	0.9001162400709016	0.8835137957687655	0.9100130697081252	1.0	0.2857142857142857	0.0	-0.0003451332608386799	4
687	0.020523003858174356	0.00017680632777336447	2.7332516843023598e-05	0.9804613848735	-1	0	0	0.5	4	0.6	6	0.3333333333333333	0.6	8	6	3	1	0	1.0	6	6	12	0.125	0.3333333333333333	0.7309922637482594	0.9641163246684096	0.6013372320078009	0.8618640579652885	0.8521898235191958	0.7835046361818202	0.8264304127082661	0.8943531571654711	1.0	0.125	0.0	2.7332516843023598e-05	108
2523	0.020495439759200262	0.0024300790371381545	0.0023689197741127584	0.9797645041262842	-1	0	0	0.375	3	0.7777777777777778	7	0.36666666666666664	0.6666666666666666	8	6	2	1	0	0.8333333333333334	5	6	11	0.16666666666666666	0.3333333333333333	0.7233269621823126	0.9433724552267215	0.6613469028538773	0.8613542443144754	0.8095126325497872	0.7719633964771516	0.7702413274235635	0.8757726793055726	1.0	0.25	0.0	0.0023689197741127584	19
3959	0.015119593107588652	0.0038776569678997193	-0.003877451968649321	0.9666894327763933	-1	0	0	0.25	2	0.8888888888888888	8	0.3142857142857143	0.6666666666666666	8	6	2	2	0	0.7142857142857143	7	5	11	0.3333333333333333	0	0.7891837420320542	0.9513229992523367	0.7064703237855003	0.7925864932499184	0.821582635080438	0.8789899448123061	0.8081185223802186	0.8907778650614511	0.625	0.625	0.0	-0.0003877451968649321	0
2063	0.020878928373116227	0.0034539967774358115	0.0024846994348285364	0.9782142170708263	-1	0	0	0.2857142857142857	2	0.875	7	0.3333333333333333	0.75	7	6	2	2	0	0.8333333333333334	5	6	10	0.2857142857142857	0	0.7156616606163659	0.9463190675230951	0.6162234819222542	0.874717073352777	0.8617743231646979	0.7986830150390276	0.7702413274235635	0.8873190014210478	0.6428571428571428	0.14285714285714285	0.0	0.0024846994348285364	25
1869	0.02011391456080623	0.0025640979034731956	0.002384931361936627	0.9796077209118623	-1	0	0	0.2857142857142857	2	0.875	7	0.3333333333333333	0.75	8	6	1	2	0	0.8333333333333334	5	6	10	0.5	0	0.7233269621823126	0.9433724552267215	0.6613469028538773	0.8613542443144754	0.8521898235191958	0.7980770586576424	0.7702413274235635	0.881281586963841	0.625	0.25	0.0	0.002384931361936627	21
2589	0.014258198575672856	0.003973663658739351	-0.003956199510360112	0.9782394584676203	-1	0.3333333333333333	1	0.625	5	0.5	5	0.4	0.5	8	5	3	1	0	0.8333333333333334	6	5	12	0.14285714285714285	1.0	0.7100688538856265	0.9355691742530039	0.7232339898694328	0.8714279542341808	0.8521898235191958	0.8954884483039085	0.834505892518293	0.9042841272119635	1.0	0.125	0.0	-0.0003956199510360112	6
2535	0.024027266579425825	0.005410445731494492	0.003554747996766983	0.9766836653823316	-1	0	0	0.375	3	0.7	7	0.2857142857142857	0.7	10	7	1	2	0	0.8571428571428571	6	7	12	0.6666666666666666	0	0.7233269621823126	0.9312204728767295	0.7064703237855003	0.8387940710886589	0.8521898235191958	0.7914894789117363	0.7540844621307496	0.8656384717402027	0.6	0.3	0.0	0.003554747996766983	124
2739	0.01306111262725154	0.004334645478674284	-0.004325365011166888	0.9789940164284509	-1	0	0	0.5	3	0.5714285714285714	4	0.42857142857142855	0.5714285714285714	6	4	2	2	0	0.42857142857142855	7	3	9	0.3333333333333333	0	0.7128652572509961	0.9548625539787996	0.6697287358958435	0.8683054337183007	0.8521898235191958	0.7541942996129308	0.834505892518293	0.88284729722686	0.5833333333333334	0.16666666666666666	0.0	-0.0004325365011166888	1
358	0.0016348965605473456	0.0015713143506943137	-0.0015713143506048712	0.9825094411730133	-1	0	0	0	0	0	0	1.0	0	0	0	0	1	0	1.0	1	1	1	0.25	0	0	0	0	0	0	0	0	0	0	0	0	-0.1	1
4022	0.027681728242861983	0.0062061007638166184	0.00458782326093126	0.9718443327293886	-1	0	0	0.3	3	0.75	9	0.2916666666666667	0.6666666666666666	11	8	2	2	0	0.75	6	8	14	0.4	0	0.7309922637482594	0.9274451921159185	0.7064703237855003	0.8286318280596402	0.8426053238736939	0.8716526318672039	0.8081185223802186	0.8821796342323888	0.5909090909090909	0.2727272727272727	0.0	0.00458782326093126	34
1795	0.020891477136185246	0.00338478601077158	0.0026100624314458723	0.9789884547863845	-1	0	0	0.375	3	0.6666666666666666	6	0.3055555555555556	0.6666666666666666	7	6	3	2	0	1.0	6	6	11	0.2222222222222222	0	0.7156616606163659	0.9463190675230951	0.6162234819222542	0.874717073352777	0.8617743231646979	0.7986830150390276	0.7702413274235635	0.8873190014210478	0.6428571428571428	0.14285714285714285	0.0	0.0026100624314458723	78
591	0.002057082801801962	0.0019620924950588627	-0.001961931367105884	0.9856683754638618	-1	0	0	1.0	1	0	0	1.0	0	0	0	1	3	0	0.5	2	1	2	0.5	0	0	0	0	0	0	0	0	0	0	0	0	-0.1	2
2025	0.01997102754341285	0.0026454147093563913	0.002338588150405034	0.9792644690662271	-1	0	0	0.2857142857142857	2	0.875	7	0.3333333333333333	0.75	8	6	1	2	0	0.8333333333333334	5	6	10	0.5	0	0.7230187027710434	0.9433614349490589	0.6613469028538773	0.8613542443144754	0.8984562822227588	0.8154717991662701	0.7702413274235635	0.885113296832492	0.625	0.5	0.0	0.002338588150405034	24
2461	0.019907246677878916	0.003074917780300082	0.002702356120999888	0.9803410744422368	-1	0	0	0.375	3	0.7777777777777778	7	0.36666666666666664	0.6666666666666666	8	6	2	1	0	0.8333333333333334	5	6	11	0.16666666666666666	0.3333333333333333	0.7233269621823126	0.9433724552267215	0.6613469028538773	0.8613542443144754	0.8095126325497872	0.7719633964771516	0.7702413274235635	0.8757726793055726	1.0	0.25	0.0	0.002702356120999888	20
2095	0.01582512591205863	0.004556223094009112	-0.00438979467593172	0.9717115777717855	-1	0.3333333333333333	1	0.5	4	0.5555555555555556	5	0.44	0.5555555555555556	9	5	1	2	0	1.0	5	5	11	1.0	0.6666666666666666	0.7100688538856265	0.9257613884230226	0.7064703237855003	0.8521267654795796	0.8617743231646979	0.8978059855003903	0.7702413274235635	0.8956000096371722	0.6111111111111112	0.3333333333333333	0.0	-0.000438979467593172	2
4005	0.027938715442883656	0.006430815177901573	0.0042501014761203385	0.9720760995983652	-1	0	0	0.3	3	0.75	9	0.2916666666666667	0.6666666666666666	11	8	2	2	0	0.75	6	8	14	0.4	0	0.7309922637482594	0.9273008255890671	0.7064703237855003	0.8286318280596402	0.8426053238736939	0.8716526318672039	0.8081185223802186	0.8821053513301139	0.5909090909090909	0.2727272727272727	0.0	0.0042501014761203385	37
2890	0.02398206114079227	0.005310754729353968	0.0035837720383996435	0.9767693743250628	-1	0	0	0.375	3	0.7	7	0.2857142857142857	0.7	10	7	1	2	0	0.8571428571428571	6	7	12	0.6666666666666666	0	0.7233269621823126	0.9312204728767295	0.7064703237855003	0.8387940710886589	0.8521898235191958	0.7914894789117363	0.7540844621307496	0.8656384717402027	0.6	0.3	0.0	0.0035837720383996435	17
364	0.0020421519457165423	0.0018622349302759229	-0.0018621129193724549	0.9846890805259321	-1	0	0	1.0	2	0.0	0	0.75	0	2	0	0	0	0	1.0	2	2	3	0.0	0	0	0	0	0	0	0	0	0	0	0	0	-0.0001862112919372455	61
1003	0.022037738483682418	0.000992586705975869	0.000930729315135837	0.980634649260907	-1	0	0	0.375	3	0.6666666666666666	6	0.3055555555555556	0.6666666666666666	8	6	2	2	0	1.0	6	6	11	0.3333333333333333	0	0.7239434810048511	0.9475313494298513	0.6613469028538773	0.8613542443144754	0.8521898235191958	0.7980770586576424	0.7702413274235635	0.8840665089843265	0.625	0.25	0.0	0.000930729315135837	23
1777	0.015690258845281073	0.003038070569867973	-0.0028334269517726806	0.9803457489830254	-1	0	0	0.2857142857142857	2	0.875	7	0.5555555555555556	0.875	9	7	0	2	0	0.2222222222222222	9	2	10	1.0	0	0.7156616606163659	0.9392103167355744	0.7232339898694328	0.8615980420615758	0.8617743231646979	0.780555380240826	0.7702413274235635	0.8749059564749292	0.6111111111111112	0.1111111111111111	0.0	-0.0002833426951772681	10
5040	0.027397799682089954	0.005551473447565917	0.004546089608070927	0.9725189489022635	-1	0	0	0.2222222222222222	2	0.9090909090909091	10	0.325	0.7272727272727273	10	8	2	2	0	0.625	5	8	13	0.3333333333333333	0	0.7309922637482594	0.9351800913856663	0.7064703237855003	0.8381685055898337	0.7153735351061731	0.8689794093279535	0.8081185223802186	0.8878120955386678	0.6	0.4	0.0	0.004546089608070927	82
1431	0.021124421857269336	0.0010158295998622564	-6.179887424704822e-05	0.9726787979994342	-1	0	0	0.5	4	0.5555555555555556	5	0.36666666666666664	0.5555555555555556	7	5	3	1	0	0.8333333333333334	5	6	11	0.125	0.3333333333333333	0.7309922637482594	0.9073479497262852	0.7064703237855003	0.8748974635450676	0.7764199412258805	0.7826764784523589	0.7702413274235635	0.8624741655265851	1.0	0.2857142857142857	0.0	-6.179887424704821e-06	11
830	0.02701192764553929	0.0019132455494868658	0.0010915740206704255	0.9612178455173401	-1	0	0	0.4	4	0.6666666666666666	8	0.2916666666666667	0.6666666666666666	9	8	4	1	0	0.75	6	8	14	0.09090909090909091	0.25	0.7100688538856265	0.9331432522438051	0.7232339898694328	0.8505544809872732	0.8617743231646979	0.7687702482365216	0.7702413274235635	0.8651548159052582	1.0	0.1111111111111111	0.0	0.0010915740206704255	13
1084	0.02149328235722776	0.0016990658610877712	8.608556052483708e-05	0.9791983345829336	-1	0	0	0.375	3	0.6666666666666666	6	0.3055555555555556	0.6666666666666666	7	6	3	2	0	1.0	6	6	11	0.2222222222222222	0	0.7168946982614429	0.9495285228140083	0.6162234819222542	0.8759509523577936	0.8617743231646979	0.7986830150390276	0.7702413274235635	0.8898383744453827	0.6428571428571428	0	0.0	8.608556052483708e-05	21
4472	0.028794155709193487	0.00719414816547979	0.00417000888660748	0.9727291688981453	-1	0	0	0.3	3	0.75	9	0.2916666666666667	0.6666666666666666	11	8	2	2	0	0.75	6	8	14	0.4	0	0.7309922637482594	0.9273008255890671	0.7064703237855003	0.8286318280596402	0.8426053238736939	0.8716526318672039	0.8081185223802186	0.8821053513301139	0.5909090909090909	0.2727272727272727	0.0	0.00417000888660748	36
744	0.0020584230374958187	0.0018269897788056686	-0.0018240804902596162	0.9835533025473647	-1	0	0	1.0	2	0.0	0	0.75	0	2	0	0	0	0	1.0	2	2	3	0.0	0	0	0	0	0	0	0	0	0	0	0	0	-0.00018240804902596163	18
3419	0.02294006193763525	0.0047563389199861425	0.003174463606410056	0.976643666163365	-1	0	0	0.25	2	0.8888888888888888	8	0.3142857142857143	0.7777777777777778	9	7	1	2	0	0.7142857142857143	5	7	11	0.5	0	0.7309922637482594	0.9395277445449468	0.7064703237855003	0.8492233198282712	0.8426053238736939	0.7949352770640405	0.7702413274235635	0.8745954696411783	0.6666666666666666	0.3333333333333333	0.0	0.003174463606410056	10
3092	0.011559184464709119	0.005027669372912163	-0.005026534605656058	0.9698518071451883	-1	0.25	1	0.6	6	0.46153846153846156	6	0.30612244897959184	0.46153846153846156	11	6	3	1	0	1.0	7	7	15	0.2	0.5	0.7156616606163659	0.9507169812778143	0.6162234819222542	0.8573933044854178	0.8426053238736939	0.7649131609803185	0.7702413274235635	0.8784411229948504	1.0	0.09090909090909091	0.0	-0.0005026534605656059	1
3951	0.027273171008417817	0.005027620815913831	0.0037021514259412067	0.9717564235224774	-1	0	0	0.3	3	0.75	9	0.25925925925925924	0.75	12	9	1	2	0	0.6666666666666666	6	9	14	0.6666666666666666	0	0.7242517404161204	0.9368378149645326	0.7064703237855003	0.8339320339226524	0.745980723544931	0.8886503176787509	0.7898053660238412	0.8937086397967625	0.5833333333333334	0.25	0.0	0.0037021514259412067	6
2019	0.021085956704578624	0.0034201496587672477	0.0027046272522548293	0.9783138108986552	-1	0	0	0.2857142857142857	2	0.875	7	0.3333333333333333	0.75	7	6	2	2	0	0.8333333333333334	5	6	10	0.2857142857142857	0	0.7156616606163659	0.9463190675230951	0.6162234819222542	0.874717073352777	0.8617743231646979	0.7986830150390276	0.7702413274235635	0.8873190014210478	0.6428571428571428	0.14285714285714285	0.0	0.0027046272522548293	25
879	0.02046318587551253	0.0005238178548372701	0.0005169854261391228	0.980608845123564	-1	0	0	0.375	3	0.6666666666666666	6	0.3055555555555556	0.6666666666666666	8	6	2	2	0	1.0	6	6	11	0.3333333333333333	0	0.7183907168652783	0.9416161654927013	0.5608889669537229	0.8696463979387006	0.8984562822227588	0.7995116427922038	0.8344718008793772	0.8829375070275857	0.625	0.25	0.0	0.0005169854261391228	26
1213	0.02148296617237694	0.0009935949188968854	0.0009758906272473043	0.9804869167293134	-1	0	0	0.375	3	0.6666666666666666	6	0.3055555555555556	0.6666666666666666	8	6	2	2	0	1.0	6	6	11	0.3333333333333333	0	0.7239434810048511	0.9475313494298513	0.6613469028538773	0.8613542443144754	0.8521898235191958	0.7980770586576424	0.7702413274235635	0.8840665089843265	0.625	0.25	0.0	0.0009758906272473043	14
787	0.011717181844010723	0.0032016300095206304	-0.003187239350404224	0.9750152269576444	-1	0	0	0.5	2	0.75	3	0.6	0.75	5	3	0	0	0	0.4	5	2	6	0.0	0	0.7309922637482594	0.5230458077116922	0.44349484891203816	0.7521533511132267	0.649356123216168	0.8504247472812743	0.7702413274235635	0.7271290445647935	0	0	0.0	-0.0003187239350404224	6
1109	0.021652428593004723	0.0006715630599580685	0.0006704903950640054	0.9803783068416544	-1	0	0	0.375	3	0.6666666666666666	6	0.3055555555555556	0.6666666666666666	8	6	2	2	0	1.0	6	6	11	0.3333333333333333	0	0.7239434810048511	0.9475313494298513	0.6613469028538773	0.8613542443144754	0.8521898235191958	0.7980770586576424	0.7702413274235635	0.8840665089843265	0.625	0.25	0.0	0.0006704903950640054	37
2906	0.021701126346173067	0.002887118796342613	0.0025422329172583476	0.9801408766688624	-1	0	0	0.375	3	0.6666666666666666	6	0.3055555555555556	0.6666666666666666	8	6	2	2	0	1.0	6	6	11	0.3333333333333333	0	0.7125569978397269	0.9373175761230311	0.6697287358958435	0.8620997319965398	0.8984562822227588	0.7892930626103827	0.7702413274235635	0.875753472890779	0.625	0.375	0.0	0.0025422329172583476	16
2658	0.024136278132609428	0.00578575737380793	0.0027275252853463413	0.9765416342333191	-1	0	0	0.375	3	0.7	7	0.2857142857142857	0.7	9	7	2	2	0	0.8571428571428571	6	7	12	0.3333333333333333	0	0.7309922637482594	0.9395277445449468	0.7064703237855003	0.8492233198282712	0.7764199412258805	0.7667986906181627	0.7702413274235635	0.8684526002248883	0.6111111111111112	0.3333333333333333	0.0	0.0027275252853463413	45
813	0.006306243031638277	0.0034924809605702176	-0.0034811426293306995	0.9733215460289636	-1	0	0	0.2857142857142857	2	0.875	7	0.4166666666666667	0.75	8	6	1	2	0	0.6666666666666666	4	6	10	0.5	0	0.23674663711457095	0.9462747887562137	0.3791351679282779	0.9457797249376942	0.8942155611655256	0.8510406244492098	0.9638787709215813	0.9234470319835384	0.5625	0.125	0.0	-0.00034811426293306996	11
806	0.01987627038954919	0.0011856656512775632	-0.001143332225385562	0.9779782672174843	-1	0.25	1	0.5	5	0.6153846153846154	8	0.3125	0.6153846153846154	11	8	3	1	0	0.75	6	8	15	0.14285714285714285	0.4444444444444444	0.7100688538856265	0.9517792567079806	0.6162234819222542	0.8701955947566813	0.8426053238736939	0.803420323501272	0.7702413274235635	0.8906775897452004	1.0	0.09090909090909091	0.0	-0.00011433322253855619	15
764	0.019311170135003268	0.001847250183384579	-0.0016340291194040456	0.9774944863104185	-1	0.25	1	0.5	5	0.6153846153846154	8	0.3125	0.6153846153846154	11	8	3	1	0	0.75	6	8	15	0.14285714285714285	0.4444444444444444	0.7156616606163659	0.955959736203011	0.7064703237855003	0.8412008539576358	0.8426053238736939	0.7539217330118205	0.7702413274235635	0.8759705643016776	1.0	0.18181818181818182	0.0	-0.00016340291194040456	25
3543	0.02352484132966972	0.005609800345827361	0.003187298596608186	0.9765066784443529	-1	0	0	0.375	3	0.7	7	0.2857142857142857	0.7	9	7	2	2	0	0.8571428571428571	6	7	12	0.3333333333333333	0	0.7309922637482594	0.9395277445449468	0.7064703237855003	0.8492233198282712	0.8426053238736939	0.7949352770640405	0.7702413274235635	0.8745954696411783	0.6111111111111112	0.4444444444444444	0.0	0.003187298596608186	23
1786	0.020009281787079256	0.002614446275609962	0.002609592388570874	0.9800002177204292	-1	0	0	0.2857142857142857	2	0.875	7	0.3333333333333333	0.75	8	6	1	2	0	0.8333333333333334	5	6	10	0.5	0	0.7233269621823126	0.9433724552267215	0.6613469028538773	0.8613542443144754	0.8521898235191958	0.7980770586576424	0.7702413274235635	0.881281586963841	0.625	0.25	0.0	0.002609592388570874	29
2137	0.021248509072530834	0.0057479094217967415	-0.005713813630772661	0.9545332115741384	-1	0	0	0.3	3	0.8333333333333334	10	0.28	0.8333333333333334	10	10	3	1	0	0.5	5	10	14	0.1	0.2222222222222222	0.7128652572509961	0.9207498763825498	0.6697287358958435	0.8559538434579116	0.8521898235191958	0.7822676059571153	0.7702413274235635	0.8626959005540202	1.0	0.1	0.0	-0.0005713813630772661	3
1304	0.019834810548897356	0.005975662643329625	-0.005968183466281492	0.979884646012512	-1	0.25	1	0.5	5	0.5384615384615384	7	0.35714285714285715	0.5384615384615384	12	7	2	2	0	0.8571428571428571	6	7	15	0.6666666666666666	0.4444444444444444	0.7137900354848039	0.9475335476891039	0.6697287358958435	0.8501385670211219	0.8617743231646979	0.7681182346228154	0.7702413274235635	0.8746116499603929	0.5833333333333334	0.08333333333333333	0.0	-0.0005968183466281492	2
298	0.011225637103573197	0.004805166356752355	-0.004586831621899869	0.9464330179605409	-1	0	0	0.375	3	0.7	7	0.6	0.5	7	5	4	2	0	0.8	5	4	12	0.2	0	0.8375794328514583	0.9068383443258027	0.3562392479080586	0.7685164308982494	0.8047796454389797	0.8873698468795138	0.9169864389050224	0.8637247975105609	0.5714285714285714	0	0.0	-0.0004586831621899869	1
4181	0.028509859375751984	0.006690310963763085	0.003849868123798597	0.972730521976501	-1	0	0	0.3	3	0.75	9	0.2916666666666667	0.6666666666666666	11	8	2	2	0	0.75	6	8	14	0.4	0	0.7309922637482594	0.9273008255890671	0.7064703237855003	0.8286318280596402	0.8426053238736939	0.8716526318672039	0.8081185223802186	0.8821053513301139	0.5909090909090909	0.36363636363636365	0.0	0.003849868123798597	28
762	0.02013616709434162	0.0003369266085933569	-0.00032303391713220126	0.9778195656182547	-1	0.25	1	0.4	4	0.6666666666666666	8	0.2916666666666667	0.6666666666666666	11	8	2	2	0	0.75	6	8	14	0.4	0.25	0.7175112170839814	0.9560951616622878	0.7064703237855003	0.8412008539576358	0.8617743231646979	0.7746135892659339	0.7702413274235635	0.8801857569340809	0.5909090909090908	0.18181818181818182	0.0	-3.230339171322013e-05	29
2917	0.019269511218860613	0.003213038986331226	-0.0030714478745910998	0.9699921333501188	-1	0.25	1	0.4	4	0.6666666666666666	8	0.3333333333333333	0.6666666666666666	11	8	2	2	0	0.8571428571428571	7	6	14	0.4	0.5714285714285714	0.7156616606163659	0.9272890075365648	0.7064703237855003	0.8368896547021323	0.8426053238736939	0.9130504989714128	0.8081185223802186	0.8982107803850272	0.5909090909090909	0.2727272727272727	0.0	-0.00030714478745911	3
517	0.01751181136988579	0.006985588738604745	-0.006877218646470515	0.9809054038977828	-1	0.25	1	0.6	6	0.46153846153846156	6	0.35714285714285715	0.46153846153846156	11	6	3	1	0	0.8571428571428571	6	7	15	0.2	0.6666666666666666	0.7168946982614429	0.9589569257503454	0.6162234819222542	0.8614309833465739	0.8426053238736939	0.7344498220642266	0.7702413274235635	0.8806488992131976	1.0	0.09090909090909091	0.0	-0.0006877218646470515	3
1641	0.015572391689065587	0.003861542499572678	-0.0037914068958646375	0.9725202112328803	-1	0	0	0.5	3	0.5714285714285714	4	0.5	0.5714285714285714	6	4	2	2	0	0.5	6	3	9	0.3333333333333333	0	0.675085252049773	0.9324885992419769	0.6697287358958435	0.8951301366877525	0.8984562822227588	0.9273992702788474	0.9213904959042273	0.9197586890970966	0.6666666666666667	0.16666666666666666	0.0	-0.00037914068958646376	5
2236	0.02091015248552238	0.0033843490255249	0.002915166150152094	0.9781662294708836	-1	0	0	0.2857142857142857	2	0.875	7	0.3333333333333333	0.75	7	6	2	2	0	0.8333333333333334	5	6	10	0.2857142857142857	0	0.7156616606163659	0.9463190675230951	0.6162234819222542	0.874717073352777	0.8617743231646979	0.7986830150390276	0.7702413274235635	0.8873190014210478	0.6428571428571428	0.14285714285714285	0.0	0.002915166150152094	32
4804	0.027979130311020225	0.006709298856871926	0.004554583065422652	0.9723952727751148	-1	0	0	0.3	3	0.75	9	0.2916666666666667	0.6666666666666666	11	8	2	2	0	0.75	6	8	14	0.4	0	0.7309922637482594	0.9273008255890671	0.7064703237855003	0.8286318280596402	0.7813909469961782	0.869995970389214	0.8081185223802186	0.8815938633225098	0.5909090909090909	0.36363636363636365	0.0	0.004554583065422652	22
4046	0.027569036931233807	0.00645045984058927	0.003631243383243298	0.972568094653986	-1	0	0	0.3	3	0.75	9	0.2916666666666667	0.6666666666666666	11	8	2	2	0	0.75	6	8	14	0.4	0	0.7309922637482594	0.9272876606031821	0.7064703237855003	0.8286318280596402	0.8426053238736939	0.8716526318672039	0.8081185223802186	0.88209858211787	0.5909090909090909	0.2727272727272727	0.0	0.003631243383243298	11
4369	0.027851304488330005	0.006427999463468047	0.004461341031347706	0.9721687677012036	-1	0	0	0.3	3	0.75	9	0.2916666666666667	0.6666666666666666	11	8	2	2	0	0.75	6	8	14	0.4	0	0.7309922637482594	0.9273008255890671	0.7064703237855003	0.8286318280596402	0.8426053238736939	0.8716526318672039	0.8081185223802186	0.8821053513301139	0.6363636363636364	0.09090909090909091	0.0	0.004461341031347706	43
3270	0.02323170863114637	0.0035003528297553803	-0.0034390130397555048	0.9616605046437203	-1	0	0	0.3	3	0.75	9	0.25925925925925924	0.75	11	9	2	2	0	0.6666666666666666	6	9	14	0.3333333333333333	0	0.7309922637482594	0.9276739461142448	0.7064703237855003	0.8575366166823325	0.8426053238736939	0.7915317862722329	0.7702413274235635	0.8691600816698146	0.5909090909090909	0.18181818181818182	0.0	-0.0003439013039755505	8
2534	0.02018858366133479	0.0032128955882292543	0.002301554259616506	0.9790081382223873	-1	0	0	0.375	3	0.7777777777777778	7	0.36666666666666664	0.6666666666666666	7	6	3	1	0	0.8333333333333334	5	6	11	0.1111111111111111	0.3333333333333333	0.7156616606163659	0.9463190675230951	0.6162234819222542	0.874717073352777	0.8426053238736939	0.7758914641529288	0.7702413274235635	0.8826992438682187	1.0	0.14285714285714285	0.0	0.002301554259616506	21
3756	0.02327742354647443	0.0050440296336889965	0.0035924774600209187	0.9772198537459069	-1	0	0	0.375	3	0.7	7	0.2857142857142857	0.7	10	7	1	2	0	0.8571428571428571	6	7	12	0.6666666666666666	0	0.7236352215935818	0.9312887199320032	0.7064703237855003	0.8387940710886589	0.8521898235191958	0.7914894789117363	0.7540844621307496	0.8656797960546053	0.6	0.3	0.0	0.0035924774600209187	19
2282	0.01407616691802122	0.0029636960368674024	-0.0029481536522841098	0.9805216419658935	-1	0	0	0.42857142857142855	3	0.75	6	0.4166666666666667	0.75	8	6	1	1	0	0.375	8	3	10	0.25	1.0	0.7128652572509961	0.9373333699750451	0.6697287358958435	0.8620997319965398	0.821582635080438	0.782586633568474	0.7702413274235635	0.8743101825837806	1.0	0.125	0.0	-0.00029481536522841097	1
4223	0.029043667618498595	0.006996481209641837	0.0037186985656937057	0.9728645815870776	-1	0	0	0.3	3	0.75	9	0.2916666666666667	0.6666666666666666	11	8	2	2	0	0.75	6	8	14	0.4	0	0.7309922637482594	0.9273008255890671	0.7064703237855003	0.8286318280596402	0.8426053238736939	0.8716526318672039	0.8081185223802186	0.8821053513301139	0.5909090909090909	0.36363636363636365	0.0	0.0037186985656937057	14
4928	0.01932933545978993	0.0010007507667611475	-0.000997921793249043	0.9791041261367027	-1	0.25	1	0.5	5	0.5384615384615384	7	0.3125	0.5384615384615384	11	7	3	3	0	0.75	6	8	15	0.5	0.4	0.7175112170839814	0.9539684915689393	0.7064703237855003	0.8412008539576358	0.8617743231646979	0.819191049275381	0.7702413274235635	0.8879321053947166	0.5454545454545454	0.2727272727272727	0.0	-9.97921793249043e-05	12
2992	0.012154288448038543	0.005041275014924674	-0.005011138336811412	0.9737301643994163	-1	0	0	0.3	3	0.7692307692307693	10	0.3333333333333333	0.7692307692307693	12	10	2	2	0	0.5555555555555556	5	9	15	0.3333333333333333	0	0.7239434810048511	0.9515181194344675	0.7064703237855003	0.8317488119259864	0.8521898235191958	0.759886264534443	0.7540844621307496	0.8709066532907929	0.5833333333333334	0.3333333333333333	0.0	-0.0005011138336811412	1
4989	0.028538348815590996	0.007068982680816533	0.004215212319241623	0.9726012887889477	-1	0	0	0.3	3	0.75	9	0.2916666666666667	0.6666666666666666	11	8	2	2	0	0.75	6	8	14	0.4	0	0.7309922637482594	0.9273008255890671	0.7064703237855003	0.8286318280596402	0.8426053238736939	0.8716526318672039	0.8081185223802186	0.8821053513301139	0.5909090909090909	0.2727272727272727	0.0	0.004215212319241623	33
980	0.021300533126611853	0.000846442826675474	0.0007931467533750259	0.9807679279948982	-1	0	0	0.375	3	0.6666666666666666	6	0.3055555555555556	0.6666666666666666	8	6	2	2	0	1.0	6	6	11	0.3333333333333333	0	0.7239434810048511	0.9475313494298513	0.6613469028538773	0.8613542443144754	0.8521898235191958	0.7980770586576424	0.7702413274235635	0.8840665089843265	0.625	0.25	0.0	0.0007931467533750259	21
3514	0.022232340664832265	0.002703228091948588	0.0026974456336934264	0.972160286023801	-1	0	0	0.375	3	0.7	7	0.2857142857142857	0.7	9	7	2	2	0	0.8571428571428571	6	7	12	0.3333333333333333	0	0.7156616606163659	0.9346972797547877	0.7064703237855003	0.8499038805463145	0.8617743231646979	0.8398510025459324	0.7702413274235635	0.8826103858082479	0.6111111111111112	0.4444444444444444	0.0	0.0026974456336934264	14
4450	0.028662052515471003	0.006676142858437719	0.00431226120460887	0.972560973386877	-1	0	0	0.3	3	0.75	9	0.2916666666666667	0.6666666666666666	11	8	2	2	0	0.75	6	8	14	0.4	0	0.7309922637482594	0.9273008255890671	0.7064703237855003	0.8286318280596402	0.7813909469961782	0.869995970389214	0.8081185223802186	0.8815938633225098	0.5909090909090908	0.36363636363636365	0.0	0.00431226120460887	44
2327	0.0209092007748362	0.0038998457683659575	0.003588194464824456	0.9788967776447048	-1	0	0	0.375	3	0.7777777777777778	7	0.36666666666666664	0.6666666666666666	7	6	3	1	0	0.8333333333333334	5	6	11	0.1111111111111111	0.3333333333333333	0.7156616606163659	0.9463190675230951	0.6162234819222542	0.874717073352777	0.8426053238736939	0.7758914641529288	0.7702413274235635	0.8826992438682187	1.0	0.14285714285714285	0.0	0.003588194464824456	47
3032	0.021744095066195547	0.0012323866264923604	0.00013279576280399115	0.9788712546705689	-1	0.25	1	0.5	5	0.6153846153846154	8	0.3125	0.6153846153846154	10	8	4	1	0	0.75	6	8	15	0.1	0.4444444444444444	0.7128652572509961	0.9560294258179337	0.6697287358958435	0.8514623347028566	0.8521898235191958	0.7525226579715953	0.7702413274235635	0.8785921874632593	1.0	0.1	0.0	0.00013279576280399115	14
3164	0.024111047133080002	0.0062378795582618335	0.0027127973179300606	0.9769603795298581	-1	0	0	0.375	3	0.7	7	0.2857142857142857	0.7	9	7	2	2	0	0.8571428571428571	6	7	12	0.3333333333333333	0	0.7309922637482594	0.9395277445449468	0.7064703237855003	0.8492233198282712	0.7764199412258805	0.7667986906181627	0.7702413274235635	0.8684526002248883	0.6111111111111112	0.3333333333333333	0.0	0.0027127973179300606	28
1080	0.021848661375008946	0.0019586753288384534	0.001687761462996902	0.9792204105548032	-1	0	0	0.375	3	0.6666666666666666	6	0.3055555555555556	0.6666666666666666	7	6	3	2	0	1.0	6	6	11	0.2222222222222222	0	0.7309922637482594	0.9547770804925753	0.6162234819222542	0.875533708948493	0.8617743231646979	0.7986830150390276	0.7702413274235635	0.8934286733869682	0.6428571428571428	0.14285714285714285	0.0	0.001687761462996902	27
1475	0.020281113494443094	0.004580058800839131	-0.004177895704156748	0.9716330703581368	-1	0	0	0.5	4	0.6	6	0.3333333333333333	0.6	7	6	4	1	0	1.0	6	6	12	0.09090909090909091	0.3333333333333333	0.7309922637482594	0.9595855419893103	0.6162234819222542	0.8868194978700484	0.7813909469961782	0.7585171909787092	0.7702413274235635	0.8931675879914941	1.0	0.14285714285714285	0.0	-0.00041778957041567477	4
576	0.0017887786563798632	0.001711323102860164	-0.0017112757037491336	0.9848572086310283	-1	0	0	1.0	1	0	0	1.0	0	1	0	0	0	0	0.5	1	2	2	0.0	0	0	0	0	0	0	0	0	0	0	0	0	-0.00017112757037491335	17
4492	0.024688160810597277	0.004510213757753418	0.003764634834819668	0.97251902288813	-1	0	0	0.375	3	0.7	7	0.2857142857142857	0.7	8	7	3	2	0	0.8571428571428571	6	7	12	0.2222222222222222	0	0.7137900354848039	0.9373812609154172	0.6697287358958435	0.8620997319965398	0.8984562822227588	0.7892930626103827	0.7702413274235635	0.8757928002724916	0.625	0.125	0.0	0.003764634834819668	15
1285	0.019707784235472346	0.0016319149603081637	-0.0016318018765531634	0.979310853616865	-1	0.25	1	0.5	5	0.5384615384615384	7	0.3125	0.5384615384615384	11	7	3	3	0	0.75	6	8	15	0.5	0.4	0.7156616606163659	0.9526590312572907	0.6162234819222542	0.8573933044854178	0.8617743231646979	0.7836557361056987	0.7702413274235635	0.8836641062046294	0.5454545454545454	0.09090909090909091	0.0	-0.00016318018765531633	14
1261	0.020445809812434105	0.0010304831858035995	0.0009698732748537971	0.9805153422505366	-1	0	0	0.375	3	0.6666666666666666	6	0.3055555555555556	0.6666666666666666	8	6	2	2	0	1.0	6	6	11	0.3333333333333333	0	0.7233269621823126	0.9473778517101025	0.6613469028538773	0.8613542443144754	0.8095126325497872	0.7719633964771516	0.7702413274235635	0.8785594278441556	0.625	0.25	0.0	0.0009698732748537971	26
[truncated: 4,027 more rows]
