# Supplementary material for: Environmental influences on evolvable robots
Source: PLoS One. 2020 May 29;15(5):e0233848. doi: 10.1371/journal.pone.0233848 (PMC7259730; doi:10.1371/journal.pone.0233848)
Supplement: S1 Dataset — (ZIP) [file pone.0233848.s003.zip › data_plosone/all_measures_tilted_6.tsv]

robot_id	velocity	displacement_velocity	displacement_velocity_hill	head_balance	contacts	branching	branching_modules_count	limbs	extremities	length_of_limbs	extensiveness	coverage	joints	hinge_count	active_hinges_count	brick_count	touch_sensor_count	brick_sensor_count	proportion	width	height	absolute_size	sensors	symmetry	avg_period	dev_period	avg_phase_offset	dev_phase_offset	avg_amplitude	dev_amplitude	avg_intra_dev_params	avg_inter_dev_params	sensors_reach	recurrence	synaptic_reception	fitness	cons_fitness
3233	0.015595066186932934	0.007889537695550909	0.007577074059902379	0.9828563787586769	-1	0	0	0.2857142857142857	2	0.875	7	1.0	0.875	8	7	1	0	0	0.1	10	1	10	0.0	0.2222222222222222	0.5995708512776102	0.9544602917516894	0.3561373589584679	0.7974502968438096	0.2112691573612267	0.952703603693485	0.7647438934488211	0.922152233174852	0	0	0.0	0.007577074059902379	0.007577074059902379
766	0.0020074390402067244	0.001945338521769321	-0.0019453328696345468	0.9853640824349078	-1	0	0	1.0	1	0	0	1.0	0	1	0	0	1	0	0.5	2	1	2	0.3333333333333333	0	0	0	0	0	0	0	0	0	0	0	0	-0.00019453328696345467	-0.00019453328696345467
2016	0.01339577358597812	0.0070529224489243	0.004741055920421045	0.9818192225553872	-1	0	0	0.2857142857142857	2	0.875	7	1.0	0.875	8	7	1	0	0	0.1	10	1	10	0.0	0.2222222222222222	0.5760027253595735	0.9556085677391626	0.3810554525662023	0.7600578192976506	0.2112691573612267	0.952703603693485	0.7326734485929144	0.9174648032034081	0	0	0.0	0.004741055920421045	0.004741055920421045
3343	0.015312424400668474	0.007807037552346604	0.007589815212048327	0.9829217363984492	-1	0	0	0.2857142857142857	2	0.875	7	1.0	0.875	8	7	1	0	0	0.1	10	1	10	0.0	0.2222222222222222	0.5995708512776102	0.9544602917516894	0.3561373589584679	0.7974502968438096	0.2112691573612267	0.952703603693485	0.7647438934488211	0.922152233174852	0	0	0.0	0.007589815212048327	0.007589815212048327
184	0.0215715199400982	0.00527103138234813	-0.005034911119742181	0.9829164680541674	-1	0	0	0.5	5	0.5384615384615384	7	0.3125	0.5384615384615384	10	7	4	1	0	0.75	8	6	15	0.1111111111111111	0.15384615384615385	0.41349007712265945	0.9377213512113399	0.59632290530265	0.8711592503920638	0.35166178918080504	0.961494014770456	0.8907660266880343	0.9317308177141057	1.0	0.5	0.0	-0.0005034911119742181	-0.0005034911119742181
3339	0.017366277691688796	0.008832333380072098	0.0073077080078779826	0.9824533786220048	-1	0	0	0.2857142857142857	2	0.875	7	1.0	0.875	8	7	1	0	0	0.1	10	1	10	0.0	0.2222222222222222	0.5995708512776102	0.9544602917516894	0.3584046265695611	0.7760523572339459	0.2112691573612267	0.952703603693485	0.7516643055549903	0.919042864594198	0	0	0.0	0.0073077080078779826	0.0073077080078779826
3489	0.016783002395599468	0.008791174800985221	0.007272364837513052	0.9819398557827468	-1	0	0	0.2857142857142857	2	0.875	7	1.0	0.875	8	7	1	0	0	0.1	10	1	10	0.0	0.2222222222222222	0.6331557110140011	0.9533802498592423	0.3584046265695611	0.7760523572339459	0.2112691573612267	0.952703603693485	0.7782875232997266	0.9184313625111007	0	0	0.0	0.007272364837513052	0.007272364837513052
545	0.00198947932115592	0.0019551313219269744	-0.001954860005989327	0.9849564531934188	-1	0	0	1.0	1	0	0	1.0	0	1	0	0	0	0	0.5	2	1	2	0.0	0	0	0	0	0	0	0	0	0	0	0	0	-0.00019548600059893272	-0.00019548600059893272
4860	0.01646655815896146	0.008310472392239462	0.007491134491597022	0.9825793096495311	-1	0	0	0.2857142857142857	2	0.875	7	1.0	0.875	8	7	1	0	0	0.1	10	1	10	0.0	0.2222222222222222	0.5995708512776102	0.9544602917516894	0.3561373589584679	0.7974502968438096	0.2112691573612267	0.952703603693485	0.7647438934488211	0.922152233174852	0	0	0.0	0.007491134491597022	0.007491134491597022
231	0.006180114205137922	0.0034949083351215266	-0.003487781344542956	0.9717708842065609	-1	0	0	0.6	3	0.6	3	0.4666666666666667	0.6	6	3	0	1	0	0.6	3	5	7	1.0	0.5	0.6788926146619689	0.9113330327378302	0.6900636957320624	0.8525470888783296	0.4629479439290794	0.94887014134445	0.789667470422103	0.9117518092973791	1.0	0.16666666666666666	0.0	-0.00034877813445429557	-0.00034877813445429557
1511	0.02011896627316539	0.005165706176692457	-0.005161833808193706	0.9804431418003993	-1	0	0	0.2857142857142857	2	0.875	7	0.5555555555555556	0.75	7	6	2	0	0	0.2222222222222222	9	2	10	0.0	0.2222222222222222	0.4313333264887695	0.9410712791829698	0.14530165199328243	0.8459771863426828	0.2112691573612267	0.7809515399206984	0.7642722645520533	0.8715911001341948	0	0	0.0	-0.0005161833808193705	-0.0005161833808193705
523	0.001824662024454718	0.0017663821242113948	-0.001766350336216377	0.9860610565492351	-1	0	0	1.0	1	0	0	1.0	0	1	0	0	1	0	0.5	1	2	2	0.3333333333333333	0	0	0	0	0	0	0	0	0	0	0	0	-0.00017663503362163772	-0.00017663503362163772
4227	0.015803605398709737	0.0075155590933463695	0.007498877682266826	0.9828054438434323	-1	0	0	0.2857142857142857	2	0.875	7	1.0	0.875	8	7	1	0	0	0.1	10	1	10	0.0	0.2222222222222222	0.5995708512776102	0.9544602917516894	0.3561373589584679	0.7974502968438096	0.2112691573612267	0.952703603693485	0.7647438934488211	0.922152233174852	0	0	0.0	0.007498877682266826	0.007498877682266826
2368	0.013251667048112295	0.007183648337311	0.004926189271713949	0.9817679556427513	-1	0	0	0.2857142857142857	2	0.875	7	1.0	0.875	8	7	1	0	0	0.1	10	1	10	0.0	0.2222222222222222	0.5760027253595735	0.9556085677391626	0.3810554525662023	0.7600578192976506	0.2112691573612267	0.952703603693485	0.7326734485929144	0.9174648032034081	0	0	0.0	0.004926189271713949	0.004926189271713949
2689	0.0166567848756219	0.008234274615793501	0.0062404681388252056	0.9822605179793726	-1	0	0	0.2857142857142857	2	0.875	7	1.0	0.875	8	7	1	0	0	0.1	10	1	10	0.0	0.2222222222222222	0.6331557110140011	0.9533802498592423	0.3584046265695611	0.7760523572339459	0.2112691573612267	0.952703603693485	0.7782875232997266	0.9184313625111007	0	0	0.0	0.0062404681388252056	0.0062404681388252056
4170	0.01589466870267669	0.007643278429561406	0.007258853318853416	0.9829803982833223	-1	0	0	0.2857142857142857	2	0.875	7	1.0	0.875	8	7	1	0	0	0.1	10	1	10	0.0	0.2222222222222222	0.5995708512776102	0.9544602917516894	0.3561373589584679	0.7974502968438096	0.2112691573612267	0.952703603693485	0.7647438934488211	0.922152233174852	0	0	0.0	0.007258853318853416	0.007258853318853416
14	0.005344274836385659	0.004418656873987199	-0.00433969585858735	0.9821928502630081	-1	0	0	0.6	3	0.6	3	0.4666666666666667	0.4	5	2	1	2	0	0.6	3	5	7	0.6666666666666666	0.4	0.7701471323855476	0.8522194388225096	0.5822548702835272	0.942300132878311	0.6285401481798305	0.6186748808382251	0.7854808544305851	0.8424233535558682	0.7	0.2	0.0	-0.000433969585858735	-0.000433969585858735
3157	0.015681433112042283	0.007845161222770257	0.0076296191260108405	0.9829199756903183	-1	0	0	0.2857142857142857	2	0.875	7	1.0	0.875	8	7	1	0	0	0.1	10	1	10	0.0	0.2222222222222222	0.5995708512776102	0.9544602917516894	0.3561373589584679	0.7974502968438096	0.2112691573612267	0.952703603693485	0.7647438934488211	0.922152233174852	0	0	0.0	0.0076296191260108405	0.0076296191260108405
1097	0.01829526414013824	0.0033996654018073175	0.0008827398115792361	0.9808352801804407	-1	0	0	0.2222222222222222	2	0.9090909090909091	10	1.0	0.9090909090909091	11	10	1	0	0	0.07692307692307693	13	1	13	0.0	0.16666666666666666	0.7658426109738943	0.9647373159098167	0.35340754607008507	0.773729490781038	0.2112691573612267	0.9171197219386721	0.7734757404340689	0.9100397885741522	0	0	0.0	0.0008827398115792361	0.0008827398115792361
4994	0.014100587618688579	0.006916150169330246	0.006677639767356628	0.9811630968458114	-1	0	0	0.3333333333333333	2	0.8571428571428571	6	1.0	0.8571428571428571	7	6	1	0	0	0.1111111111111111	9	1	9	0.0	0.25	0.747614854917473	0.9492729984886826	0.4087033590623196	0.7771604831323135	0.2112691573612267	0.9584893924906073	0.7734757404340689	0.9197740390780462	0	0	0.0	0.006677639767356628	0.006677639767356628
1251	0.02009484370409371	0.0022449719911997925	0.000975565740987311	0.9801709627149597	-1	0	0	0.2	2	0.9230769230769231	12	1.0	0.9230769230769231	13	12	1	0	0	0.06666666666666667	15	1	15	0.0	0.14285714285714285	0.747614854917473	0.961400374484967	0.35340754607008507	0.818726201764468	0.2112691573612267	0.9300939752392241	0.7734757404340689	0.9196061474865671	0	0	0.0	0.000975565740987311	0.000975565740987311
2998	0.017555396263947087	0.008467374332448856	0.006444882538714272	0.9823815917727262	-1	0	0	0.2857142857142857	2	0.875	7	1.0	0.875	8	7	1	0	0	0.1	10	1	10	0.0	0.2222222222222222	0.5995708512776102	0.9544602917516894	0.3584046265695611	0.7760523572339459	0.2112691573612267	0.952703603693485	0.7516643055549903	0.919042864594198	0	0	0.0	0.006444882538714272	0.006444882538714272
749	0.001946665135127841	0.0017439160620800907	-0.0017427450306407568	0.9845716368162788	-1	0	0	1.0	1	0	0	1.0	0	1	0	0	1	0	0.5	2	1	2	0.3333333333333333	0	0	0	0	0	0	0	0	0	0	0	0	-0.00017427450306407567	-0.00017427450306407567
3135	0.01557374458064926	0.007742963122846729	0.0075849837853512285	0.9816494907055658	-1	0	0	0.2857142857142857	2	0.875	7	1.0	0.875	8	7	1	0	0	0.1	10	1	10	0.0	0.2222222222222222	0.5995708512776102	0.9544602917516894	0.3561373589584679	0.7974502968438096	0.2112691573612267	0.952703603693485	0.7647438934488211	0.922152233174852	0	0	0.0	0.0075849837853512285	0.0075849837853512285
3895	0.015103808307315168	0.007762414291473223	0.0071638647703863865	0.9822282661464898	-1	0	0	0.2857142857142857	2	0.875	7	1.0	0.875	8	7	1	0	0	0.1	10	1	10	0.0	0.2222222222222222	0.6331557110140011	0.9533802498592423	0.3561373589584679	0.7974502968438096	0.2112691573612267	0.952703603693485	0.792026730314369	0.9215622129207638	0	0	0.0	0.0071638647703863865	0.0071638647703863865
4542	0.01596896127360779	0.008116289595070108	0.007215607467816541	0.9826198645620816	-1	0	0	0.2857142857142857	2	0.875	7	1.0	0.875	8	7	1	0	0	0.1	10	1	10	0.0	0.2222222222222222	0.5995708512776102	0.9544602917516894	0.3561373589584679	0.7974502968438096	0.2112691573612267	0.952703603693485	0.7647438934488211	0.922152233174852	0	0	0.0	0.007215607467816541	0.007215607467816541
3848	0.016065504469444294	0.007526943623297879	0.007502532200336114	0.9825608089699019	-1	0	0	0.2857142857142857	2	0.875	7	1.0	0.875	8	7	1	0	0	0.1	10	1	10	0.0	0.2222222222222222	0.5995708512776102	0.9544602917516894	0.3561373589584679	0.7974502968438096	0.2112691573612267	0.952703603693485	0.7647438934488211	0.922152233174852	0	0	0.0	0.007502532200336114	0.007502532200336114
632	0.002211592155529703	0.0018979966730470926	-0.0018979959807697766	0.9837189180045265	-1	0	0	1.0	1	0	0	1.0	0	1	0	0	0	0	0.5	2	1	2	0.0	0	0	0	0	0	0	0	0	0	0	0	0	-0.00018979959807697766	-0.00018979959807697766
2224	0.01358537303597949	0.007930075257395046	0.004671571467652842	0.9818387206495984	-1	0	0	0.2857142857142857	2	0.875	7	1.0	0.875	8	7	1	0	0	0.1	10	1	10	0.0	0.2222222222222222	0.5760027253595735	0.9556085677391626	0.3810554525662023	0.7600578192976506	0.2112691573612267	0.952703603693485	0.7326734485929144	0.9174648032034081	0	0	0.0	0.004671571467652842	0.004671571467652842
3439	0.016124250380340804	0.007506914399380087	0.007057952446268718	0.982463156282042	-1	0	0	0.2857142857142857	2	0.875	7	1.0	0.875	8	7	1	0	0	0.1	10	1	10	0.0	0.2222222222222222	0.5995708512776102	0.9544602917516894	0.3584046265695611	0.7760523572339459	0.2112691573612267	0.952703603693485	0.7516643055549903	0.919042864594198	0	0	0.0	0.007057952446268718	0.007057952446268718
1784	0.010636127129823139	0.003219958986281811	0.003144928428745425	0.9811695213918112	-1	0	0	0.2857142857142857	2	0.875	7	1.0	0.875	8	7	1	0	0	0.1	10	1	10	0.0	0.2222222222222222	0.6197873894338732	0.9638429410196723	0.3810554525662023	0.7600578192976506	0.2112691573612267	0.952703603693485	0.7678274070945095	0.9227021831255277	0	0	0.0	0.003144928428745425	0.003144928428745425
3755	0.015443038344306749	0.007656325049234015	0.007207859855618623	0.9827782348964906	-1	0	0	0.2857142857142857	2	0.875	7	1.0	0.875	8	7	1	0	0	0.1	10	1	10	0.0	0.2222222222222222	0.5995708512776102	0.9544602917516894	0.3561373589584679	0.7974502968438096	0.2112691573612267	0.952703603693485	0.7647438934488211	0.922152233174852	0	0	0.0	0.007207859855618623	0.007207859855618623
3699	0.015009413966958615	0.007405474035958422	0.007227267550629719	0.9827857849114726	-1	0	0	0.2857142857142857	2	0.875	7	1.0	0.875	8	7	1	0	0	0.1	10	1	10	0.0	0.2222222222222222	0.5995708512776102	0.9544602917516894	0.3561373589584679	0.7974502968438096	0.2112691573612267	0.952703603693485	0.7647438934488211	0.922152233174852	0	0	0.0	0.007227267550629719	0.007227267550629719
1156	0.01616145645350121	0.001860185615203262	0.0008292571033077399	0.9795587663087831	-1	0	0	0.3333333333333333	2	0.8571428571428571	6	1.0	0.8571428571428571	7	6	1	0	0	0.1111111111111111	9	1	9	0.0	0.25	0.27802153000706686	0.9715364081405325	0.6152780736295232	0.7241444999922894	0.6795640183300943	0.9155184262858199	0.9144975516903653	0.9082768633171583	0	0	0.0	0.0008292571033077399	0.0008292571033077399
4015	0.015595370613804626	0.007490089059309767	0.007247813585558303	0.9828282273626764	-1	0	0	0.2857142857142857	2	0.875	7	1.0	0.875	8	7	1	0	0	0.1	10	1	10	0.0	0.2222222222222222	0.5995708512776102	0.9544602917516894	0.3561373589584679	0.7974502968438096	0.2112691573612267	0.952703603693485	0.7647438934488211	0.922152233174852	0	0	0.0	0.007247813585558303	0.007247813585558303
3934	0.015449492331652355	0.007674300350746214	0.007123646451909715	0.9829119936058566	-1	0	0	0.2857142857142857	2	0.875	7	1.0	0.875	8	7	1	0	0	0.1	10	1	10	0.0	0.2222222222222222	0.5995708512776102	0.9544602917516894	0.3561373589584679	0.7974502968438096	0.2112691573612267	0.952703603693485	0.7647438934488211	0.922152233174852	0	0	0.0	0.007123646451909715	0.007123646451909715
1605	0.01458991999947309	0.004653368878739518	0.002098683563703056	0.9806171116715949	-1	0	0	0.25	2	0.9	9	1.0	0.8	9	8	2	0	0	0.08333333333333333	12	1	12	0.0	0.18181818181818182	0.747614854917473	0.9644157378555838	0.3081058940768026	0.8040087281716537	0.2112691573612267	0.9362912471961231	0.7734757404340689	0.9217420176878905	0	0	0.0	0.002098683563703056	0.002098683563703056
1667	0.011036994843521941	0.0029479485525897887	0.0029468462378598624	0.981112164934845	-1	0	0	0.2857142857142857	2	0.875	7	1.0	0.875	8	7	1	0	0	0.1	10	1	10	0.0	0.2222222222222222	0.6197873894338732	0.9638429410196723	0.3810554525662023	0.7600578192976506	0.2112691573612267	0.952703603693485	0.7678274070945095	0.9227021831255277	0	0	0.0	0.0029468462378598624	0.0029468462378598624
1025	0.018618373032755597	0.0007743032897180337	0.0005679083219964049	0.9789711731391881	-1	0	0	0.2222222222222222	2	0.9090909090909091	10	1.0	0.9090909090909091	11	10	1	0	0	0.07692307692307693	13	1	13	0.0	0.16666666666666666	0.5189026546373691	0.9481846430033094	0.35340754607008507	0.82513559614133	0.2112691573612267	0.9436805036747056	0.7734757404340689	0.9187673361084407	0	0	0.0	0.0005679083219964049	0.0005679083219964049
4507	0.015668728224167667	0.008005152991325523	0.007639245620225208	0.9827883447650774	-1	0	0	0.2857142857142857	2	0.875	7	1.0	0.875	8	7	1	0	0	0.1	10	1	10	0.0	0.2222222222222222	0.5995708512776102	0.9544602917516894	0.3561373589584679	0.7974502968438096	0.2112691573612267	0.952703603693485	0.7647438934488211	0.922152233174852	0	0	0.0	0.007639245620225208	0.007639245620225208
4793	0.017722520862734674	0.008449868778001848	0.007170418423482128	0.9825997469932223	-1	0	0	0.2857142857142857	2	0.875	7	1.0	0.875	8	7	1	0	0	0.1	10	1	10	0.0	0.2222222222222222	0.5995708512776102	0.9544602917516894	0.3584046265695611	0.7760523572339459	0.2112691573612267	0.952703603693485	0.7516643055549903	0.919042864594198	0	0	0.0	0.007170418423482128	0.007170418423482128
4053	0.0157382010098654	0.007589760880372467	0.007235684141470576	0.9828911603956917	-1	0	0	0.2857142857142857	2	0.875	7	1.0	0.875	8	7	1	0	0	0.1	10	1	10	0.0	0.2222222222222222	0.5995708512776102	0.9544602917516894	0.3561373589584679	0.7974502968438096	0.2112691573612267	0.952703603693485	0.7647438934488211	0.922152233174852	0	0	0.0	0.007235684141470576	0.007235684141470576
400	0.0016846812645211048	0.0016229689788282318	-0.0016228825998687824	0.9821253757038381	-1	0	0	0	0	0	0	1.0	0	0	0	0	2	0	1.0	1	1	1	0.5	0	0	0	0	0	0	0	0	0	0	0	0	-0.1	-0.1
3167	0.016744752673408744	0.008705618588066311	0.006320893983177334	0.982103571049855	-1	0	0	0.2857142857142857	2	0.875	7	1.0	0.875	8	7	1	0	0	0.1	10	1	10	0.0	0.2222222222222222	0.6331557110140011	0.9533802498592423	0.3584046265695611	0.7760523572339459	0.2112691573612267	0.952703603693485	0.7782875232997266	0.9184313625111007	0	0	0.0	0.006320893983177334	0.006320893983177334
5050	0.015641683512160897	0.007696721756911073	0.007431649623601168	0.9830178300746714	-1	0	0	0.2857142857142857	2	0.875	7	1.0	0.875	8	7	1	0	0	0.1	10	1	10	0.0	0.2222222222222222	0.5995708512776102	0.9544602917516894	0.3561373589584679	0.7974502968438096	0.2112691573612267	0.952703603693485	0.7647438934488211	0.922152233174852	0	0	0.0	0.007431649623601168	0.007431649623601168
4405	0.015929666586637668	0.008287077174673205	0.00793122152978975	0.9827103572543776	-1	0	0	0.2857142857142857	2	0.875	7	1.0	0.875	8	7	1	0	0	0.1	10	1	10	0.0	0.2222222222222222	0.5995708512776102	0.9544602917516894	0.3561373589584679	0.7974502968438096	0.2112691573612267	0.952703603693485	0.7647438934488211	0.922152233174852	0	0	0.0	0.00793122152978975	0.00793122152978975
2609	0.01644645657972009	0.009226903475001071	0.00638124079825564	0.9819572714042223	-1	0	0	0.2857142857142857	2	0.875	7	1.0	0.875	8	7	1	0	0	0.1	10	1	10	0.0	0.2222222222222222	0.6331557110140011	0.9533802498592423	0.3584046265695611	0.7760523572339459	0.2112691573612267	0.952703603693485	0.7782875232997266	0.9184313625111007	0	0	0.0	0.00638124079825564	0.00638124079825564
2460	0.016739536228949487	0.007565838790443659	0.006875075988946027	0.9827540718691652	-1	0	0	0.2857142857142857	2	0.875	7	1.0	0.875	8	7	1	0	0	0.1	10	1	10	0.0	0.2222222222222222	0.5995708512776102	0.9544602917516894	0.3584046265695611	0.7760523572339459	0.2112691573612267	0.952703603693485	0.7516643055549903	0.919042864594198	0	0	0.0	0.006875075988946027	0.006875075988946027
3675	0.016269387988019086	0.00847958219961031	0.007768893181762821	0.9827285264903395	-1	0	0	0.2857142857142857	2	0.875	7	1.0	0.875	8	7	1	0	0	0.1	10	1	10	0.0	0.2222222222222222	0.5995708512776102	0.9544602917516894	0.3561373589584679	0.7974502968438096	0.2112691573612267	0.952703603693485	0.7647438934488211	0.922152233174852	0	0	0.0	0.007768893181762821	0.007768893181762821
3519	0.014728210256022906	0.006943495361780519	0.0069382186728669795	0.9819179255821842	-1	0	0	0.2857142857142857	2	0.875	7	1.0	0.875	8	7	1	0	0	0.1	10	1	10	0.0	0.2222222222222222	0.5995708512776102	0.9544602917516894	0.3561373589584679	0.7974502968438096	0.2112691573612267	0.952703603693485	0.7647438934488211	0.922152233174852	0	0	0.0	0.0069382186728669795	0.0069382186728669795
1129	0.024599908367603437	0.0019065875203275705	-0.0012047228834740754	0.979756444612144	-1	0	0	0.25	2	0.8888888888888888	8	1.0	0.8888888888888888	9	8	1	0	0	0.09090909090909091	11	1	11	0.0	0.2	0.3408811246303021	0.9535224778290333	0.3081058940768026	0.7538364959158229	0.2112691573612267	0.7379652277060635	0.7237154295225368	0.8488056831362002	0	0	0.0	-0.00012047228834740755	-0.00012047228834740755
4481	0.017213266086349027	0.008344888750616779	0.006567767311374854	0.9825941683271994	-1	0	0	0.2857142857142857	2	0.875	7	1.0	0.875	8	7	1	0	0	0.1	10	1	10	0.0	0.2222222222222222	0.5995708512776102	0.9544602917516894	0.3584046265695611	0.7760523572339459	0.2112691573612267	0.952703603693485	0.7516643055549903	0.919042864594198	0	0	0.0	0.006567767311374854	0.006567767311374854
3840	0.01591804765197116	0.007434953691509879	0.007128818839831326	0.9828408983475091	-1	0	0	0.2857142857142857	2	0.875	7	1.0	0.875	8	7	1	0	0	0.1	10	1	10	0.0	0.2222222222222222	0.5995708512776102	0.9544602917516894	0.3561373589584679	0.7974502968438096	0.2112691573612267	0.952703603693485	0.7647438934488211	0.922152233174852	0	0	0.0	0.007128818839831326	0.007128818839831326
3089	0.016314426543657518	0.007686365645079514	0.006991755913029633	0.9823598146727397	-1	0	0	0.2857142857142857	2	0.875	7	1.0	0.875	8	7	1	0	0	0.1	10	1	10	0.0	0.2222222222222222	0.5995708512776102	0.9544602917516894	0.3584046265695611	0.7760523572339459	0.2112691573612267	0.952703603693485	0.7516643055549903	0.919042864594198	0	0	0.0	0.006991755913029633	0.006991755913029633
2811	0.017290961112374194	0.008805328773410078	0.007719967987815389	0.9825254718281823	-1	0	0	0.2857142857142857	2	0.875	7	1.0	0.875	8	7	1	0	0	0.1	10	1	10	0.0	0.2222222222222222	0.5995708512776102	0.9544602917516894	0.3584046265695611	0.7760523572339459	0.2112691573612267	0.952703603693485	0.7516643055549903	0.919042864594198	0	0	0.0	0.007719967987815389	0.007719967987815389
2174	0.012969165090037755	0.00701088943985539	0.005358729643075928	0.9822522779801643	-1	0	0	0.2857142857142857	2	0.875	7	1.0	0.875	8	7	1	0	0	0.1	10	1	10	0.0	0.2222222222222222	0.5983926318505007	0.9545103731331334	0.3810554525662023	0.7600578192976506	0.2112691573612267	0.952703603693485	0.7507140708087676	0.9168166387823121	0	0	0.0	0.005358729643075928	0.005358729643075928
3153	0.017256232594263506	0.008512812149741828	0.007577585872333901	0.982650314809123	-1	0	0	0.2857142857142857	2	0.875	7	1.0	0.875	8	7	1	0	0	0.1	10	1	10	0.0	0.2222222222222222	0.5995708512776102	0.9544602917516894	0.3584046265695611	0.7760523572339459	0.2112691573612267	0.952703603693485	0.7516643055549903	0.919042864594198	0	0	0.0	0.007577585872333901	0.007577585872333901
2116	0.013539829230326978	0.007970030159526022	0.004761360559464682	0.9819157950721112	-1	0	0	0.2857142857142857	2	0.875	7	1.0	0.875	8	7	1	0	0	0.1	10	1	10	0.0	0.2222222222222222	0.5760027253595735	0.9556085677391626	0.3810554525662023	0.7600578192976506	0.2112691573612267	0.952703603693485	0.7326734485929144	0.9174648032034081	0	0	0.0	0.004761360559464682	0.004761360559464682
5026	0.017452275968309325	0.006894258686991672	-0.006892084723843877	0.9792309318319851	-1	0	0	0.42857142857142855	3	0.625	5	0.5555555555555556	0.625	7	5	2	0	0	0.2222222222222222	9	2	10	0.0	0.2222222222222222	0.4515268476377473	0.949927024792007	0.3081058940768026	0.8091723744560301	0.2112691573612267	0.9589613266640976	0.7557817338006485	0.925045408335873	0	0	0.0	-0.0006892084723843876	-0.0006892084723843876
4468	0.015737776457766837	0.007775728369126203	0.007699211974128498	0.9823257358736999	-1	0	0	0.2857142857142857	2	0.875	7	1.0	0.875	8	7	1	0	0	0.1	10	1	10	0.0	0.2222222222222222	0.5995708512776102	0.9544602917516894	0.3561373589584679	0.7974502968438096	0.2112691573612267	0.952703603693485	0.7647438934488211	0.922152233174852	0	0	0.0	0.007699211974128498	0.007699211974128498
2326	0.014207615760771019	0.008694518324656257	0.004520166659338215	0.98185172292848	-1	0	0	0.2857142857142857	2	0.875	7	1.0	0.875	8	7	1	0	0	0.1	10	1	10	0.0	0.2222222222222222	0.5760027253595735	0.9556085677391626	0.3810554525662023	0.7600578192976506	0.2112691573612267	0.952703603693485	0.7326734485929144	0.9174648032034081	0	0	0.0	0.004520166659338215	0.004520166659338215
4742	0.01559881423562414	0.007885542651857988	0.007016693766840785	0.9827193916497627	-1	0	0	0.2857142857142857	2	0.875	7	1.0	0.875	8	7	1	0	0	0.1	10	1	10	0.0	0.2222222222222222	0.5995708512776102	0.9544602917516894	0.3561373589584679	0.7974502968438096	0.2112691573612267	0.952703603693485	0.7647438934488211	0.922152233174852	0	0	0.0	0.007016693766840785	0.007016693766840785
4463	0.016048443959829812	0.007554505379618248	0.0071003454193267375	0.9828933528044262	-1	0	0	0.2857142857142857	2	0.875	7	1.0	0.875	8	7	1	0	0	0.1	10	1	10	0.0	0.2222222222222222	0.5995708512776102	0.9544602917516894	0.3561373589584679	0.7974502968438096	0.2112691573612267	0.952703603693485	0.7647438934488211	0.922152233174852	0	0	0.0	0.0071003454193267375	0.0071003454193267375
43	None	None	None	None	None	0.5	2	0.6	6	0.38461538461538464	5	0.4166666666666667	0.38461538461538464	11	5	3	0	0	1.0	6	6	15	0.0	0.36363636363636365	0.620992688407477	0.9395779611321639	0.5945982442703645	0.9165698042001031	0.7536075341906533	0.8773302580111842	0.8135209395299892	0.9144611396182709	0	0	0.0	None	None
3414	0.01731110257254668	0.008279435644579483	0.006430916724473424	0.9822556283892621	-1	0	0	0.2857142857142857	2	0.875	7	1.0	0.875	8	7	1	0	0	0.1	10	1	10	0.0	0.2222222222222222	0.5995708512776102	0.9544602917516894	0.3584046265695611	0.7760523572339459	0.2112691573612267	0.952703603693485	0.7516643055549903	0.919042864594198	0	0	0.0	0.006430916724473424	0.006430916724473424
4172	0.01575158573692376	0.00801820994223219	0.00776429128702093	0.9829088984582504	-1	0	0	0.2857142857142857	2	0.875	7	1.0	0.875	8	7	1	0	0	0.1	10	1	10	0.0	0.2222222222222222	0.5995708512776102	0.9544602917516894	0.3561373589584679	0.7974502968438096	0.2112691573612267	0.952703603693485	0.7647438934488211	0.922152233174852	0	0	0.0	0.00776429128702093	0.00776429128702093
2318	0.013363431439440857	0.007561523192642209	0.005584738671899522	0.9819215020739746	-1	0	0	0.2857142857142857	2	0.875	7	1.0	0.875	8	7	1	0	0	0.1	10	1	10	0.0	0.2222222222222222	0.5760027253595735	0.9556085677391626	0.3810554525662023	0.7600578192976506	0.2112691573612267	0.952703603693485	0.7326734485929144	0.9174648032034081	0	0	0.0	0.005584738671899522	0.005584738671899522
3054	0.01675902449848739	0.008082595052766218	0.006976505448564882	0.9825888512607495	-1	0	0	0.2857142857142857	2	0.875	7	1.0	0.875	8	7	1	0	0	0.1	10	1	10	0.0	0.2222222222222222	0.5995708512776102	0.9544602917516894	0.3584046265695611	0.7760523572339459	0.2112691573612267	0.952703603693485	0.7516643055549903	0.919042864594198	0	0	0.0	0.006976505448564882	0.006976505448564882
3269	0.014070752097878773	0.0020068646013469246	-0.0016975635451495356	0.9816415144627352	-1	0	0	0.2857142857142857	2	0.875	7	1.0	0.875	8	7	1	0	0	0.1	10	1	10	0.0	0.2222222222222222	0.3962039861340247	0.9357566261457761	0.3081058940768026	0.780328143004148	0.2112691573612267	0.6057246368832232	0.7344857175718786	0.811309904081478	0	0	0.0	-0.00016975635451495355	-0.00016975635451495355
3160	0.011573053766149229	0.0015996016667728756	-0.000583982217497884	0.9813255287499877	-1	0	0	0.2857142857142857	2	0.875	7	1.0	0.875	8	7	1	0	0	0.1	10	1	10	0.0	0.2222222222222222	0.5995708512776102	0.9544602917516894	0.3081058940768026	0.8067525228718146	0.2112691573612267	0.952703603693485	0.7783056449514302	0.9235432316468117	0	0	0.0	-5.83982217497884e-05	-5.83982217497884e-05
429	0.00194117527308333	0.0018753147156355657	-0.0018752880494635781	0.9850826275500795	-1	0	0	1.0	1	0	0	1.0	0	1	0	0	0	0	0.5	2	1	2	0.0	0	0	0	0	0	0	0	0	0	0	0	0	-0.00018752880494635782	-0.00018752880494635782
3498	0.016675483421296475	0.007547342473417953	0.0066325493247119975	0.9825723242820019	-1	0	0	0.2857142857142857	2	0.875	7	1.0	0.875	8	7	1	0	0	0.1	10	1	10	0.0	0.2222222222222222	0.5995708512776102	0.9544602917516894	0.3584046265695611	0.7760523572339459	0.2112691573612267	0.952703603693485	0.7516643055549903	0.919042864594198	0	0	0.0	0.0066325493247119975	0.0066325493247119975
4079	0.0177961149657187	0.008853429832710724	0.006678178730573264	0.9822821926327622	-1	0	0	0.2857142857142857	2	0.875	7	1.0	0.875	8	7	1	0	0	0.1	10	1	10	0.0	0.2222222222222222	0.5995708512776102	0.9544602917516894	0.3584046265695611	0.7760523572339459	0.2112691573612267	0.952703603693485	0.7516643055549903	0.919042864594198	0	0	0.0	0.006678178730573264	0.006678178730573264
1013	0.01674375358140734	0.002830656336764133	-0.0022510809186644075	0.9794063603549269	-1	0	0	0.2	2	0.9230769230769231	12	1.0	0.9230769230769231	13	12	1	0	0	0.06666666666666667	15	1	15	0.0	0.14285714285714285	0.5992039051870817	0.9682037319788961	0.37313359717049605	0.9343444750108889	0.22574813983568126	0.7653443214822195	0.9318744514051431	0.9181827147638019	0	0	0.0	-0.00022510809186644074	-0.00022510809186644074
4301	0.015661650426070844	0.007657398022590544	0.007607103264981764	0.9827382083359117	-1	0	0	0.2857142857142857	2	0.875	7	1.0	0.875	8	7	1	0	0	0.1	10	1	10	0.0	0.2222222222222222	0.5995708512776102	0.9544602917516894	0.3561373589584679	0.7974502968438096	0.2112691573612267	0.952703603693485	0.7647438934488211	0.922152233174852	0	0	0.0	0.007607103264981764	0.007607103264981764
4626	0.017290039223958945	0.008094848505378146	0.006756097986856106	0.9826160924128545	-1	0	0	0.2857142857142857	2	0.875	7	1.0	0.875	8	7	1	0	0	0.1	10	1	10	0.0	0.2222222222222222	0.5995708512776102	0.9544602917516894	0.3584046265695611	0.7760523572339459	0.3157494592402942	0.951325469869866	0.7541432393617638	0.918291472643426	0	0	0.0	0.006756097986856106	0.006756097986856106
154	0.002006225909105029	0.0018012533877735132	-0.0018001716950218313	0.9845399705911684	-1	0	0	1.0	1	0	0	1.0	0	1	0	0	1	0	0.5	2	1	2	0.3333333333333333	0	0	0	0	0	0	0	0	0	0	0	0	-0.00018001716950218313	-0.00018001716950218313
595	0.002306646536216411	0.002286195930428359	-0.002286192492208421	0.985666470364743	-1	0	0	0.3333333333333333	1	1.0	2	0.6666666666666666	0.5	1	1	2	1	0	0.6666666666666666	2	3	4	0.125	0	0.1	0.5	0.4389714443497965	0.5	0.1	0.5	0.8317284151582542	0.5	1.0	1.0	0.0	-0.0002286192492208421	-0.0002286192492208421
740	0.0018888423305245877	0.0018357843335826316	-0.0018357287020805417	0.9849359456056505	-1	0	0	1.0	1	0	0	1.0	0	1	0	0	0	0	0.5	2	1	2	0.0	0	0	0	0	0	0	0	0	0	0	0	0	-0.00018357287020805417	-0.00018357287020805417
877	0.001937092121232288	0.0018913753187799944	-0.0018913740307200603	0.9845223954500263	-1	0	0	1.0	2	0.0	0	1.0	0	2	0	0	0	0	0.3333333333333333	3	1	3	0.0	1.0	0	0	0	0	0	0	0	0	0	0	0	-0.00018913740307200603	-0.00018913740307200603
4784	0.015406739683231656	0.008025409667595457	0.0077629001450630775	0.9814294829672303	-1	0	0	0.2857142857142857	2	0.875	7	1.0	0.875	8	7	1	0	0	0.1	10	1	10	0.0	0.2222222222222222	0.5995708512776102	0.9544602917516894	0.3561373589584679	0.7974502968438096	0.2112691573612267	0.952703603693485	0.7647438934488211	0.922152233174852	0	0	0.0	0.0077629001450630775	0.0077629001450630775
4196	0.015436500227648997	0.007891051292962173	0.00782584427508699	0.9825439207601571	-1	0	0	0.2857142857142857	2	0.875	7	1.0	0.875	8	7	1	0	0	0.1	10	1	10	0.0	0.2222222222222222	0.5995708512776102	0.9544602917516894	0.3561373589584679	0.7974502968438096	0.2112691573612267	0.952703603693485	0.7647438934488211	0.922152233174852	0	0	0.0	0.00782584427508699	0.00782584427508699
4136	0.015870877488615272	0.007937514439077874	0.007607444005709059	0.9827358967799217	-1	0	0	0.2857142857142857	2	0.875	7	1.0	0.875	8	7	1	0	0	0.1	10	1	10	0.0	0.2222222222222222	0.5995708512776102	0.9544602917516894	0.3561373589584679	0.7974502968438096	0.2112691573612267	0.952703603693485	0.7647438934488211	0.922152233174852	0	0	0.0	0.007607444005709059	0.007607444005709059
4085	0.015591012092505708	0.007584586218966062	0.007477798429252075	0.9829292433118271	-1	0	0	0.2857142857142857	2	0.875	7	1.0	0.875	8	7	1	0	0	0.1	10	1	10	0.0	0.2222222222222222	0.5995708512776102	0.9544602917516894	0.3561373589584679	0.7974502968438096	0.2112691573612267	0.952703603693485	0.7647438934488211	0.922152233174852	0	0	0.0	0.007477798429252075	0.007477798429252075
450	0.002347018204027978	0.002287494585574772	-0.002287154356083951	0.9855975467789156	-1	0	0	1.0	2	0.0	0	1.0	0	1	0	1	0	0	0.3333333333333333	3	1	3	0.0	1.0	0	0	0	0	0	0	0	0	0	0	0	-0.0002287154356083951	-0.0002287154356083951
1240	0.017878713879607887	0.001169850609859483	0.0008853406274666795	0.9799816057089428	-1	0	0	0.3333333333333333	3	0.7272727272727273	8	0.5416666666666666	0.7272727272727273	9	8	3	0	0	0.16666666666666666	12	2	13	0.0	0.16666666666666666	0.3408811246303021	0.9535224778290333	0.35340754607008507	0.7818486521346849	0.2054553711090687	0.6719820982331057	0.7403962959285763	0.8417903497780616	0	0	0.0	0.0008853406274666795	0.0008853406274666795
498	0.003285459502390145	0.002622852306147654	-0.002590681210614412	0.9759992015646692	-1	0	0	0.75	3	0.3333333333333333	1	0.5555555555555556	0.3333333333333333	2	1	2	2	0	1.0	3	3	5	0.2857142857142857	1.0	0.3722019969980141	0.9268813709920667	0.48868928655681587	0.6252036101982005	0.39758264256673065	0.7641803871998589	0.7782459733544111	0.8036173006005272	1.0	0.5	0.0	-0.0002590681210614412	-0.0002590681210614412
1107	0.02205567855497936	0.0007750623244746741	9.10267136383049e-05	0.9789205573581127	-1	0	0	0.25	2	0.8888888888888888	8	1.0	0.7777777777777778	7	7	3	1	0	0.09090909090909091	11	1	11	0.1	0.2	0.21966589027105984	0.9668315395417707	0.3081058940768026	0.6932993203991863	0.2112691573612267	0.7242401064405122	0.6371171423282794	0.8478541383003491	1.0	0.14285714285714285	0.0	9.10267136383049e-05	9.10267136383049e-05
3778	0.015236192796083342	0.007353029362781215	0.00719076345829728	0.9830804050989419	-1	0	0	0.2857142857142857	2	0.875	7	1.0	0.875	8	7	1	0	0	0.1	10	1	10	0.0	0.2222222222222222	0.5995708512776102	0.9544602917516894	0.3561373589584679	0.7974502968438096	0.2112691573612267	0.952703603693485	0.7647438934488211	0.922152233174852	0	0	0.0	0.00719076345829728	0.00719076345829728
4394	0.015657341657154846	0.00736221363280522	0.006938802080367176	0.9830990793078561	-1	0	0	0.2857142857142857	2	0.875	7	1.0	0.875	8	7	1	0	0	0.1	10	1	10	0.0	0.2222222222222222	0.5995708512776102	0.9544602917516894	0.3561373589584679	0.7974502968438096	0.2112691573612267	0.9440479554078702	0.7498362444148297	0.917805154634096	0	0	0.0	0.006938802080367176	0.006938802080367176
4069	0.017619989784731064	0.00882000701548407	0.007166623560917398	0.9824846439310171	-1	0	0	0.2857142857142857	2	0.875	7	1.0	0.875	8	7	1	0	0	0.1	10	1	10	0.0	0.2222222222222222	0.5995708512776102	0.9544602917516894	0.3584046265695611	0.7760523572339459	0.2112691573612267	0.952703603693485	0.7516643055549903	0.919042864594198	0	0	0.0	0.007166623560917398	0.007166623560917398
1478	0.01297797525900759	0.006270508983764591	-0.006252224067496503	0.9821839584053306	-1	0	0	0.2	2	0.9230769230769231	12	1.0	0.9230769230769231	13	12	1	0	0	0.06666666666666667	15	1	15	0.0	0.14285714285714285	0.747614854917473	0.9708881030657462	0.3081058940768026	0.7911869095214732	0.2112691573612267	0.9298412463793777	0.7734757404340689	0.92233263362747	0	0	0.0	-0.0006252224067496503	-0.0006252224067496503
2989	0.01820617094859308	0.008481316936587944	0.006814823151327279	0.9822679526088764	-1	0	0	0.2857142857142857	2	0.875	7	1.0	0.875	8	7	1	0	0	0.1	10	1	10	0.0	0.2222222222222222	0.5995708512776102	0.9544602917516894	0.3584046265695611	0.7760523572339459	0.2112691573612267	0.952703603693485	0.7516643055549903	0.919042864594198	0	0	0.0	0.006814823151327279	0.006814823151327279
952	0.0017645956954297	0.0017252059496041872	-0.0017230501701537327	0.9833865354184638	-1	0	0	1.0	1	0	0	1.0	0	1	0	0	0	0	0.5	2	1	2	0.0	0	0	0	0	0	0	0	0	0	0	0	0	-0.00017230501701537328	-0.00017230501701537328
594	0.010503127560868655	0.003692526114467069	-0.0035387805537656115	0.9759166981784935	-1	0	0	0.25	1	1.0	4	1.0	1.0	4	4	1	1	0	0.16666666666666666	6	1	6	0.16666666666666666	0	0.52270589928844	0.9042847936005496	0.41509093808247927	0.9043416326889859	0.40527252040236056	0.911312770974675	0.8488575559200644	0.9066996300888619	1.0	0	0.0	-0.00035387805537656115	-0.00035387805537656115
1045	0.025088164346103687	0.0015725720747191193	-0.0015397198717836476	0.9342944577053339	-1	0	0	0.2	2	0.9230769230769231	12	0.4166666666666667	0.7692307692307693	11	10	3	0	0	1.0	6	6	15	0.0	0.46153846153846156	0.9974889827800169	0.9335826898996877	0.3626547581148348	0.9466095831127626	0.23366106807632794	0.7321688946256695	0.9623129724390787	0.8979508381026412	0	0	0.0	-0.00015397198717836475	-0.00015397198717836475
3192	0.01720937309936059	0.008858066876248627	0.007204742829808619	0.9825854248251408	-1	0	0	0.2857142857142857	2	0.875	7	1.0	0.875	8	7	1	0	0	0.1	10	1	10	0.0	0.2222222222222222	0.5995708512776102	0.9544602917516894	0.3584046265695611	0.7760523572339459	0.2112691573612267	0.952703603693485	0.7516643055549903	0.919042864594198	0	0	0.0	0.007204742829808619	0.007204742829808619
2366	0.013891710202791188	0.008158181643734906	0.004705786850627929	0.9821327532688577	-1	0	0	0.2857142857142857	2	0.875	7	1.0	0.875	8	7	1	0	0	0.1	10	1	10	0.0	0.2222222222222222	0.5760027253595735	0.9556085677391626	0.3810554525662023	0.7600578192976506	0.2112691573612267	0.952703603693485	0.7326734485929144	0.9174648032034081	0	0	0.0	0.004705786850627929	0.004705786850627929
2173	0.012963397879166077	0.006841060591134718	0.005214579951116344	0.9817716151034767	-1	0	0	0.2857142857142857	2	0.875	7	1.0	0.875	8	7	1	0	0	0.1	10	1	10	0.0	0.2222222222222222	0.5760027253595735	0.9556085677391626	0.3810554525662023	0.7600578192976506	0.2112691573612267	0.952703603693485	0.7326734485929144	0.9174648032034081	0	0	0.0	0.005214579951116344	0.005214579951116344
1698	0.011063931845723348	0.003850779448221703	0.003849478503956667	0.9812408183501257	-1	0	0	0.2857142857142857	2	0.875	7	1.0	0.875	8	7	1	0	0	0.1	10	1	10	0.0	0.2222222222222222	0.6197873894338732	0.9638429410196723	0.3810554525662023	0.7600578192976506	0.2112691573612267	0.952703603693485	0.7678274070945095	0.9227021831255277	0	0	0.0	0.003849478503956667	0.003849478503956667
3914	0.01754599670343807	0.008561297461565268	0.0070497672866504804	0.9825541770118953	-1	0	0	0.2857142857142857	2	0.875	7	1.0	0.875	8	7	1	0	0	0.1	10	1	10	0.0	0.2222222222222222	0.5995708512776102	0.9544602917516894	0.3584046265695611	0.7760523572339459	0.2112691573612267	0.952703603693485	0.7516643055549903	0.919042864594198	0	0	0.0	0.0070497672866504804	0.0070497672866504804
550	0.024320411678620733	0.0017219429245465777	-0.0008347715286662549	0.9809301582017358	-1	0	0	0.2	2	0.9230769230769231	12	1.0	0.9230769230769231	13	12	1	0	0	0.06666666666666667	15	1	15	0.0	0.14285714285714285	0.2661061204144918	0.9707166071055645	0.3081058940768026	0.8841987668170587	0.22574813983568126	0.7380454272364455	0.8432348322856789	0.8993374946954347	0	0	0.0	-8.347715286662549e-05	-8.347715286662549e-05
1447	0.00823238811793781	0.0039774052633002365	-0.003937244592899235	0.9819089156763097	-1	0	0	0.2857142857142857	2	0.875	7	1.0	0.875	8	7	1	0	0	0.1	10	1	10	0.0	0.2222222222222222	0.3692842724542144	0.9460274054027709	0.21031306347734455	0.7814199912248797	0.1799323163929111	0.6122657448356773	0.7667243210866015	0.8222306453848917	0	0	0.0	-0.0003937244592899235	-0.0003937244592899235
460	0.0027348195403306907	0.0026696349413674945	-0.0026518144958950544	0.9820224699689153	-1	0	0	1.0	2	0.0	0	0.75	0	2	0	0	0	0	1.0	2	2	3	0.0	0	0	0	0	0	0	0	0	0	0	0	0	-0.00026518144958950546	-0.00026518144958950546
651	0.018311785735449164	0.000608983943131373	-0.00013512181087869788	0.9786980742714683	-1	0	0	0.2222222222222222	2	0.9090909090909091	10	1.0	0.9090909090909091	11	10	1	0	0	0.07692307692307693	13	1	13	0.0	0.16666666666666666	0.5189026546373691	0.9481846430033094	0.35340754607008507	0.82513559614133	0.2112691573612267	0.9460645567395474	0.7734757404340689	0.9198988997517085	0	0	0.0	-1.3512181087869789e-05	-1.3512181087869789e-05
2438	0.01406310644120221	0.0076740705555472626	0.004489782063925124	0.9821313619049018	-1	0	0	0.2857142857142857	2	0.875	7	1.0	0.875	8	7	1	0	0	0.1	10	1	10	0.0	0.2222222222222222	0.6231389771956468	0.9536303766406743	0.3810554525662023	0.7600578192976506	0.2112691573612267	0.952703603693485	0.770470294489319	0.9163046860511324	0	0	0.0	0.004489782063925124	0.004489782063925124
125	0.0016549082961020793	0.0015944194487692907	-0.0015943339234605924	0.9821554160501301	-1	0	0	0	0	0	0	1.0	0	0	0	0	2	0	1.0	1	1	1	0.5	0	0	0	0	0	0	0	0	0	0	0	0	-0.1	-0.1
209	0.008311802647693585	0.004124248549085993	-0.004124201882493766	0.9827817306058566	-1	0	0	0.5	3	0.7142857142857143	5	0.5625	0.7142857142857143	7	5	1	1	0	0.25	8	2	9	0.25	0.5714285714285714	0.35868576269606633	0.9217598558821445	0.2670369732480215	0.9344753083348719	0.7195764543460426	0.9492662936849324	0.9379325472470194	0.9360990037795841	1.0	0	0.0	-0.0004124201882493766	-0.0004124201882493766
657	0.0019996766005006376	0.001910886074732535	-0.0019108530212393923	0.9844859832659543	-1	0	0	1.0	1	0	0	1.0	0	1	0	0	1	0	0.5	2	1	2	0.3333333333333333	0	0	0	0	0	0	0	0	0	0	0	0	-0.00019108530212393922	-0.00019108530212393922
4486	0.015156710178873815	0.007304158772489387	0.007014327033726864	0.9829052582134172	-1	0	0	0.2857142857142857	2	0.875	7	1.0	0.875	8	7	1	0	0	0.1	10	1	10	0.0	0.2222222222222222	0.5995708512776102	0.9544602917516894	0.3561373589584679	0.7974502968438096	0.2112691573612267	0.952703603693485	0.7647438934488211	0.922152233174852	0	0	0.0	0.007014327033726864	0.007014327033726864
841	0.002033294032222952	0.0018534356388716366	-0.0018523889651789025	0.984531480067576	-1	0	0	1.0	1	0	0	1.0	0	1	0	0	1	0	0.5	2	1	2	0.3333333333333333	0	0	0	0	0	0	0	0	0	0	0	0	-0.00018523889651789026	-0.00018523889651789026
3349	0.01734123501993813	0.00798425557689429	0.006543127248019759	0.9825420529224534	-1	0	0	0.2857142857142857	2	0.875	7	1.0	0.875	8	7	1	0	0	0.1	10	1	10	0.0	0.2222222222222222	0.5995708512776102	0.9544602917516894	0.3584046265695611	0.7760523572339459	0.2112691573612267	0.952703603693485	0.7516643055549903	0.919042864594198	0	0	0.0	0.006543127248019759	0.006543127248019759
2944	0.015020241028972998	0.0019097461977025058	-0.0016714379743219942	0.9813532952431767	-1	0	0	0.2857142857142857	2	0.875	7	1.0	0.875	8	7	1	0	0	0.1	10	1	10	0.0	0.2222222222222222	0.3962039861340247	0.9357566261457761	0.3081058940768026	0.780328143004148	0.2112691573612267	0.6057246368832232	0.7344857175718786	0.811309904081478	0	0	0.0	-0.00016714379743219942	-0.00016714379743219942
1582	0.011428623168485905	0.0034936221145591283	0.0033103243801811495	0.9813281588193019	-1	0	0	0.2857142857142857	2	0.875	7	1.0	0.875	8	7	1	0	0	0.1	10	1	10	0.0	0.2222222222222222	0.6197873894338732	0.9638429410196723	0.3810554525662023	0.7600578192976506	0.2112691573612267	0.952703603693485	0.7678274070945095	0.9227021831255277	0	0	0.0	0.0033103243801811495	0.0033103243801811495
2395	0.013341168881178218	0.0076755719157282805	0.004580632775381061	0.981891771635785	-1	0	0	0.2857142857142857	2	0.875	7	1.0	0.875	8	7	1	0	0	0.1	10	1	10	0.0	0.2222222222222222	0.5760027253595735	0.9556085677391626	0.3810554525662023	0.7600578192976506	0.2112691573612267	0.952703603693485	0.7326734485929144	0.9174648032034081	0	0	0.0	0.004580632775381061	0.004580632775381061
923	0.012384054876014142	0.0039475618172013305	-0.003310657858769755	0.9798854665486044	-1	0	0	0.2	2	0.9230769230769231	12	0.5555555555555556	0.7692307692307693	11	10	3	0	0	0.3333333333333333	9	3	15	0.0	0.6153846153846154	0.5992039051870817	0.9078134415935577	0.4087033590623196	0.9513265447156657	0.22574813983568126	0.9410663186968954	0.7734757404340689	0.9356466953939186	0	0	0.0	-0.0003310657858769755	-0.0003310657858769755
2320	0.013859936722321888	0.0075932262767827875	0.006117422062033886	0.9821997236877654	-1	0	0	0.2857142857142857	2	0.875	7	1.0	0.875	8	7	1	0	0	0.1	10	1	10	0.0	0.2222222222222222	0.5983926318505007	0.9545103731331334	0.3810554525662023	0.7600578192976506	0.2112691573612267	0.952703603693485	0.7507140708087676	0.9168166387823121	0	0	0.0	0.006117422062033886	0.006117422062033886
4350	0.015508555185507342	0.007653642843040401	0.007478378488006102	0.9827512300838269	-1	0	0	0.2857142857142857	2	0.875	7	1.0	0.875	8	7	1	0	0	0.1	10	1	10	0.0	0.2222222222222222	0.5995708512776102	0.9544602917516894	0.3561373589584679	0.7974502968438096	0.2112691573612267	0.952703603693485	0.7647438934488211	0.922152233174852	0	0	0.0	0.007478378488006102	0.007478378488006102
4695	0.014888693006231348	0.007295718361062526	0.007087832650911221	0.9826396144431504	-1	0	0	0.2857142857142857	2	0.875	7	1.0	0.875	8	7	1	0	0	0.1	10	1	10	0.0	0.2222222222222222	0.5995708512776102	0.9544602917516894	0.3561373589584679	0.7974502968438096	0.2112691573612267	0.952703603693485	0.7647438934488211	0.922152233174852	0	0	0.0	0.007087832650911221	0.007087832650911221
4721	0.01612550987808474	0.007279097495441335	0.007243008458622406	0.9826653809612395	-1	0	0	0.2857142857142857	2	0.875	7	1.0	0.875	8	7	1	0	0	0.1	10	1	10	0.0	0.2222222222222222	0.5995708512776102	0.9544602917516894	0.3561373589584679	0.7974502968438096	0.2112691573612267	0.952703603693485	0.7647438934488211	0.922152233174852	0	0	0.0	0.007243008458622406	0.007243008458622406
5006	0.015732472850506263	0.0079299090851164	0.0075919865540395514	0.9830175686642207	-1	0	0	0.2857142857142857	2	0.875	7	1.0	0.875	8	7	1	0	0	0.1	10	1	10	0.0	0.2222222222222222	0.5995708512776102	0.9544602917516894	0.3561373589584679	0.7974502968438096	0.2112691573612267	0.952703603693485	0.7647438934488211	0.922152233174852	0	0	0.0	0.0075919865540395514	0.0075919865540395514
2414	0.01508391679263432	0.007533265916338381	0.006911048941049991	0.982108263228448	-1	0	0	0.375	3	0.7777777777777778	7	0.55	0.7777777777777778	8	7	2	0	0	0.2	10	2	11	0.0	0.2222222222222222	0.5760027253595735	0.9556085677391626	0.3584046265695611	0.7760523572339459	0.2112691573612267	0.952703603693485	0.7326734485929144	0.9197035844297955	0	0	0.0	0.006911048941049991	0.006911048941049991
4575	0.015658160868971586	0.006961066337687216	0.006857321761761597	0.9826750794614834	-1	0	0	0.2857142857142857	2	0.875	7	1.0	0.875	8	7	1	0	0	0.1	10	1	10	0.0	0.2222222222222222	0.5995708512776102	0.9544602917516894	0.3561373589584679	0.7974502968438096	0.2112691573612267	0.952703603693485	0.7647438934488211	0.922152233174852	0	0	0.0	0.006857321761761597	0.006857321761761597
391	0.0023137982891305916	0.00189032188835418	-0.0018902984598107109	0.9837506994583993	-1	0	0	1.0	2	0.0	0	1.0	0	2	0	0	0	0	0.3333333333333333	3	1	3	0.0	1.0	0	0	0	0	0	0	0	0	0	0	0	-0.0001890298459810711	-0.0001890298459810711
4378	0.015222519828596135	0.007578029860295495	0.007435046146684442	0.9825396001943462	-1	0	0	0.2857142857142857	2	0.875	7	1.0	0.875	8	7	1	0	0	0.1	10	1	10	0.0	0.2222222222222222	0.5995708512776102	0.9544602917516894	0.3561373589584679	0.7974502968438096	0.2112691573612267	0.952703603693485	0.7647438934488211	0.922152233174852	0	0	0.0	0.007435046146684442	0.007435046146684442
1474	0.01595573002855798	0.0037477160917139185	0.0022282892629113277	0.9804598214296683	-1	0	0	0.2	2	0.9166666666666666	11	1.0	0.8333333333333334	11	10	2	0	0	0.07142857142857142	14	1	14	0.0	0.15384615384615385	0.5189026546373691	0.9481846430033094	0.3081058940768026	0.842977362567819	0.2112691573612267	0.9427461910711475	0.7734757404340689	0.9215000788710369	0	0	0.0	0.0022282892629113277	0.0022282892629113277
3546	0.01580319604074213	0.007288100695407073	0.006878869817308128	0.9828232573438137	-1	0	0	0.2857142857142857	2	0.875	7	1.0	0.875	8	7	1	0	0	0.1	10	1	10	0.0	0.2222222222222222	0.5995708512776102	0.9544602917516894	0.3561373589584679	0.7974502968438096	0.2112691573612267	0.952703603693485	0.7647438934488211	0.922152233174852	0	0	0.0	0.006878869817308128	0.006878869817308128
757	0.0024502685999899547	0.0024012321845788133	-0.0023995566460609254	0.9813900103805302	-1	0	0	0	0	0	0	1.0	0	0	0	0	1	0	1.0	1	1	1	0.25	0	0	0	0	0	0	0	0	0	0	0	0	-0.1	-0.1
4081	0.01627542760516424	0.008264357354972772	0.007919017177798486	0.9829741533578837	-1	0	0	0.2857142857142857	2	0.875	7	1.0	0.875	8	7	1	0	0	0.1	10	1	10	0.0	0.2222222222222222	0.5995708512776102	0.9544602917516894	0.3561373589584679	0.7974502968438096	0.2112691573612267	0.952703603693485	0.7647438934488211	0.922152233174852	0	0	0.0	0.007919017177798486	0.007919017177798486
4457	0.01564088807674332	0.0077137122019454475	0.007536830740155223	0.9829371881034296	-1	0	0	0.2857142857142857	2	0.875	7	1.0	0.875	8	7	1	0	0	0.1	10	1	10	0.0	0.2222222222222222	0.5995708512776102	0.9544602917516894	0.3561373589584679	0.7974502968438096	0.2112691573612267	0.952703603693485	0.7647438934488211	0.922152233174852	0	0	0.0	0.007536830740155223	0.007536830740155223
3725	0.0167881351507001	0.008121673625177774	0.007252634928608851	0.9828241715589198	-1	0	0	0.2857142857142857	2	0.875	7	1.0	0.875	8	7	1	0	0	0.1	10	1	10	0.0	0.2222222222222222	0.5995708512776102	0.9544602917516894	0.3561373589584679	0.7974502968438096	0.2112691573612267	0.952703603693485	0.7647438934488211	0.922152233174852	0	0	0.0	0.007252634928608851	0.007252634928608851
2032	0.013967330993195394	0.00815092844214732	0.005175562164305532	0.981856537983272	-1	0	0	0.2857142857142857	2	0.875	7	1.0	0.875	8	7	1	0	0	0.1	10	1	10	0.0	0.2222222222222222	0.5760027253595735	0.9556085677391626	0.3810554525662023	0.7600578192976506	0.2112691573612267	0.952703603693485	0.7326734485929144	0.9174648032034081	0	0	0.0	0.005175562164305532	0.005175562164305532
2136	0.013547759841667872	0.006387713230483765	0.005990904529452678	0.9825016954026281	-1	0	0	0.2857142857142857	2	0.875	7	1.0	0.875	8	7	1	0	0	0.1	10	1	10	0.0	0.2222222222222222	0.5983926318505007	0.9545103731331334	0.3810554525662023	0.7600578192976506	0.2112691573612267	0.952703603693485	0.7507140708087676	0.9168166387823121	0	0	0.0	0.005990904529452678	0.005990904529452678
1141	0.022289381542982104	0.000963827217156094	-0.0007359507728150821	0.9805206294639742	-1	0	0	0.2	2	0.9230769230769231	12	1.0	0.9230769230769231	13	12	1	0	0	0.06666666666666667	15	1	15	0.0	0.14285714285714285	0.5992039051870817	0.9599465150907086	0.37313359717049605	0.9156393455827592	0.22236355190889617	0.717467507734574	0.8980965132146127	0.8970042133000542	0	0	0.0	-7.359507728150821e-05	-7.359507728150821e-05
3308	0.008737789965375175	0.0030530247969126575	-0.003052223024930454	0.9808154421383698	-1	0	0	0.5	2	0.75	3	1.0	0.75	4	3	1	0	0	0.16666666666666666	6	1	6	0.0	0.4	0.9124306718514005	0.6712123431225644	0.5621018857814132	0.6818567432717482	0.5609621658168237	0.9717906092517618	0.8985004013557069	0.841819063088709	0	0	0.0	-0.00030522230249304544	-0.00030522230249304544
1168	0.017058654656387687	0.0018143174804841431	7.529287765853608e-06	0.9796943480317235	-1	0	0	0.25	2	0.8888888888888888	8	1.0	0.8888888888888888	9	8	1	0	0	0.09090909090909091	11	1	11	0.0	0.2	0.2739917564480157	0.9566027309877293	0.35340754607008507	0.7818486521346849	0.2112691573612267	0.6729237016337577	0.7011480569252034	0.8451382472857506	0	0	0.0	7.529287765853608e-06	7.529287765853608e-06
2455	0.013201421846034338	0.007118333939740437	0.005810706561174811	0.9825233838649244	-1	0	0	0.2857142857142857	2	0.875	7	1.0	0.875	8	7	1	0	0	0.1	10	1	10	0.0	0.2222222222222222	0.5995708512776102	0.9544602917516894	0.3810554525662023	0.7600578192976506	0.2112691573612267	0.952703603693485	0.7516643055549903	0.9167873282999597	0	0	0.0	0.005810706561174811	0.005810706561174811
3664	0.015819002774476048	0.008420862509655243	0.007799845978628573	0.9823164185435316	-1	0	0	0.2857142857142857	2	0.875	7	1.0	0.875	8	7	1	0	0	0.1	10	1	10	0.0	0.2222222222222222	0.6331557110140011	0.9533802498592423	0.3561373589584679	0.7974502968438096	0.2112691573612267	0.952703603693485	0.792026730314369	0.9215622129207638	0	0	0.0	0.007799845978628573	0.007799845978628573
2045	0.014316118549811107	0.008429068098378345	0.0058426130938105236	0.9822989823946912	-1	0	0	0.2857142857142857	2	0.875	7	1.0	0.875	8	7	1	0	0	0.1	10	1	10	0.0	0.2222222222222222	0.6120329847821506	0.9539800628594266	0.3810554525662023	0.7600578192976506	0.2112691573612267	0.952703603693485	0.7616673299389061	0.9165073466859458	0	0	0.0	0.0058426130938105236	0.0058426130938105236
899	0.024486109210489035	0.0016065289500190726	-0.0011511705053808639	0.9807777852160949	-1	0	0	0.2	2	0.9230769230769231	12	1.0	0.9230769230769231	13	12	1	0	0	0.06666666666666667	15	1	15	0.0	0.14285714285714285	0.2661061204144918	0.9707166071055645	0.3081058940768026	0.8841987668170587	0.22574813983568126	0.7380454272364455	0.8432348322856789	0.8993374946954347	0	0	0.0	-0.00011511705053808639	-0.00011511705053808639
2892	0.01768921616957737	0.008864621558757172	0.007356408783180943	0.9824538483582256	-1	0	0	0.2857142857142857	2	0.875	7	1.0	0.875	8	7	1	0	0	0.1	10	1	10	0.0	0.2222222222222222	0.5995708512776102	0.9544602917516894	0.3584046265695611	0.7760523572339459	0.2112691573612267	0.952703603693485	0.7516643055549903	0.919042864594198	0	0	0.0	0.007356408783180943	0.007356408783180943
1265	0.020729954564169897	0.0031211513602983055	0.0013296567054698854	0.9802592216711202	-1	0	0	0.2	2	0.9230769230769231	12	1.0	0.9230769230769231	13	12	1	0	0	0.06666666666666667	15	1	15	0.0	0.14285714285714285	0.747614854917473	0.961400374484967	0.240772655388673	0.8666657069296595	0.2112691573612267	0.927402966199221	0.7734757404340689	0.9272235391393074	0	0	0.0	0.0013296567054698854	0.0013296567054698854
3222	0.020276444680160616	0.003802464817283495	-0.0035854798976423874	0.9811869962377058	-1	0	0	0.3333333333333333	2	0.8571428571428571	6	1.0	0.8571428571428571	7	6	1	0	0	0.1111111111111111	9	1	9	0.0	0.25	0.4515268476377473	0.953090865485688	0.3081058940768026	0.7779680081631403	0.2112691573612267	0.9561190231122869	0.728489917101918	0.9204825160663157	0	0	0.0	-0.00035854798976423874	-0.00035854798976423874
1263	0.016724878893531775	0.001410105411781235	0.0013196641493790934	0.9793649212182759	-1	0	0	0.25	2	0.8888888888888888	8	1.0	0.8888888888888888	9	8	1	0	0	0.09090909090909091	11	1	11	0.0	0.2	0.3408811246303021	0.9535224778290333	0.35340754607008507	0.7818486521346849	0.2112691573612267	0.6729237016337577	0.7403962959285763	0.8419800364109874	0	0	0.0	0.0013196641493790934	0.0013196641493790934
1143	0.021267850455293398	0.004158452593212001	0.00012394011026146184	0.9814007419928436	-1	0	0	0.25	2	0.8888888888888888	8	1.0	0.8888888888888888	9	8	1	0	0	0.09090909090909091	11	1	11	0.0	0.2	0.8041977679466739	0.9730781147426365	0.3081058940768026	0.7117761757273326	0.2112691573612267	0.7276263345361865	0.8382169016226702	0.8611316749700384	0	0	0.0	0.00012394011026146184	0.00012394011026146184
4977	0.015907887608121535	0.008370079785053138	0.00804359009634122	0.9826988833932776	-1	0	0	0.2857142857142857	2	0.875	7	1.0	0.875	8	7	1	0	0	0.1	10	1	10	0.0	0.2222222222222222	0.5995708512776102	0.9544602917516894	0.3561373589584679	0.7974502968438096	0.2112691573612267	0.952703603693485	0.7647438934488211	0.922152233174852	0	0	0.0	0.00804359009634122	0.00804359009634122
4380	0.01693035108930634	0.003015906605922569	-0.002716945420923031	0.9789301865324943	-1	0	0	0.3333333333333333	2	0.8571428571428571	6	1.0	0.7142857142857143	7	5	1	0	0	0.1111111111111111	9	1	9	0.0	0.25	0.4515268476377473	0.953090865485688	0.3081058940768026	0.8012126070284897	0.2112691573612267	0.9561190231122869	0.7557817338006485	0.9238325480278701	0	0	0.0	-0.00027169454209230307	-0.00027169454209230307
2620	0.016376286353311904	0.007595924574289594	0.006813352989785765	0.9826765939077533	-1	0	0	0.2857142857142857	2	0.875	7	1.0	0.875	8	7	1	0	0	0.1	10	1	10	0.0	0.2222222222222222	0.5995708512776102	0.9544602917516894	0.3584046265695611	0.7760523572339459	0.2112691573612267	0.952703603693485	0.7516643055549903	0.919042864594198	0	0	0.0	0.006813352989785765	0.006813352989785765
4517	0.015801882393702244	0.007785559154829507	0.006954930638540092	0.9825449623919063	-1	0	0	0.2857142857142857	2	0.875	7	1.0	0.875	8	7	1	0	0	0.1	10	1	10	0.0	0.2222222222222222	0.5995708512776102	0.9544602917516894	0.3561373589584679	0.7974502968438096	0.2112691573612267	0.952703603693485	0.7647438934488211	0.922152233174852	0	0	0.0	0.006954930638540092	0.006954930638540092
3048	0.017629024544539507	0.008523997396526255	0.0059712798816548085	0.9824631097049294	-1	0	0	0.2857142857142857	2	0.875	7	1.0	0.875	8	7	1	0	0	0.1	10	1	10	0.0	0.2222222222222222	0.5995708512776102	0.9544602917516894	0.3584046265695611	0.7760523572339459	0.2112691573612267	0.952703603693485	0.7516643055549903	0.919042864594198	0	0	0.0	0.0059712798816548085	0.0059712798816548085
466	0.00174230405238801	0.0016937723624282513	-0.0016917034453648905	0.9834400216601887	-1	0	0	1.0	1	0	0	1.0	0	1	0	0	0	0	0.5	2	1	2	0.0	0	0	0	0	0	0	0	0	0	0	0	0	-0.00016917034453648906	-0.00016917034453648906
341	0.00294300882147609	0.0028391965904370603	-0.0028378112861148653	0.9830558095411912	-1	0	0	0.3333333333333333	1	1.0	2	1.0	1.0	2	2	1	1	0	0.25	1	4	4	0.16666666666666666	0	0.6003547728354997	0.9782656824252812	0.5559820197696759	0.9226394277210007	0.38000239788091045	0.8438730229864947	0.7514264721509674	0.934481594578505	1.0	0	0.0	-0.0002837811286114865	-0.0002837811286114865
3438	0.01495972434989124	0.007060991287664859	0.006857574926488856	0.9828408742938816	-1	0	0	0.2857142857142857	2	0.875	7	1.0	0.875	8	7	1	0	0	0.1	10	1	10	0.0	0.2222222222222222	0.5995708512776102	0.9544602917516894	0.3561373589584679	0.7974502968438096	0.2112691573612267	0.952703603693485	0.7647438934488211	0.922152233174852	0	0	0.0	0.006857574926488856	0.006857574926488856
3408	0.015936325506122825	0.008095569489269991	0.007688741446682516	0.9826100495671681	-1	0	0	0.2857142857142857	2	0.875	7	1.0	0.875	8	7	1	0	0	0.1	10	1	10	0.0	0.2222222222222222	0.5995708512776102	0.9544602917516894	0.3561373589584679	0.7974502968438096	0.2112691573612267	0.952703603693485	0.7647438934488211	0.922152233174852	0	0	0.0	0.007688741446682516	0.007688741446682516
3443	0.015716725981454155	0.007376443972236333	0.007104629063146282	0.98276252231498	-1	0	0	0.2857142857142857	2	0.875	7	1.0	0.875	8	7	1	0	0	0.1	10	1	10	0.0	0.2222222222222222	0.5995708512776102	0.9544602917516894	0.3561373589584679	0.7974502968438096	0.2112691573612267	0.952703603693485	0.7647438934488211	0.922152233174852	0	0	0.0	0.007104629063146282	0.007104629063146282
1856	0.01324396558956384	0.006932118433931529	0.00474846080480226	0.9814923716257212	-1	0	0	0.2857142857142857	2	0.875	7	1.0	0.875	8	7	1	0	0	0.1	10	1	10	0.0	0.2222222222222222	0.5760027253595735	0.9556085677391626	0.3810554525662023	0.7600578192976506	0.2112691573612267	0.952703603693485	0.7326734485929144	0.9174648032034081	0	0	0.0	0.00474846080480226	0.00474846080480226
1978	0.013095137428527243	0.007262517105323872	0.004532154921079189	0.9820136570373765	-1	0	0	0.2857142857142857	2	0.875	7	1.0	0.875	8	7	1	0	0	0.1	10	1	10	0.0	0.2222222222222222	0.5760027253595735	0.9556085677391626	0.3810554525662023	0.7600578192976506	0.2112691573612267	0.952703603693485	0.7326734485929144	0.9174648032034081	0	0	0.0	0.004532154921079189	0.004532154921079189
541	0.01328458021315726	0.00582791481627017	-0.005425259148142983	0.7374895642659207	-1	0	0	0.5	2	0.75	3	1.0	0.75	5	3	0	1	0	0.16666666666666666	6	1	6	0.5	0.4	0.9163859346272568	0.9500192029318871	0.240772655388673	0.9058087404753054	0.47973925902682096	0.76005276489609	0.9559247802616206	0.8928737972958878	1.0	0.2	0.0	-0.0005425259148142983	-0.0005425259148142983
2504	0.010830285671281059	0.0023831041445935334	-0.0023581330760805985	0.9815429084485614	-1	0	0	0.3333333333333333	2	0.8333333333333334	5	1.0	0.8333333333333334	6	5	1	0	0	0.125	8	1	8	0.0	0.2857142857142857	0.4043905958016739	0.9449711209285584	0.3081058940768026	0.6969824942236131	0.2112691573612267	0.5569730207619281	0.6874911235048242	0.786123870835905	0	0	0.0	-0.00023581330760805985	-0.00023581330760805985
2233	0.012456616931563656	0.007260076985481173	0.004868407869158801	0.9818535140916608	-1	0	0	0.2857142857142857	2	0.875	7	1.0	0.875	8	7	1	0	0	0.1	10	1	10	0.0	0.2222222222222222	0.5760027253595735	0.9556085677391626	0.3810554525662023	0.7600578192976506	0.1393599135756437	0.9645573746094803	0.7676269400173176	0.9247483753071204	0	0	0.0	0.004868407869158801	0.004868407869158801
3116	0.01730634996803238	0.00804471976017934	0.007345820515117334	0.9824608488174893	-1	0	0	0.2857142857142857	2	0.875	7	1.0	0.875	8	7	1	0	0	0.1	10	1	10	0.0	0.2222222222222222	0.5995708512776102	0.9544602917516894	0.3584046265695611	0.7760523572339459	0.2112691573612267	0.952703603693485	0.7516643055549903	0.919042864594198	0	0	0.0	0.007345820515117334	0.007345820515117334
598	0.0019858939964380808	0.0019405266349974881	-0.0019403598033384854	0.985064103201646	-1	0	0	1.0	1	0	0	1.0	0	1	0	0	0	0	0.5	2	1	2	0.0	0	0	0	0	0	0	0	0	0	0	0	0	-0.00019403598033384853	-0.00019403598033384853
1859	0.011357208152195203	0.003249627648683682	0.0032145256174134582	0.9810516068567428	-1	0	0	0.2857142857142857	2	0.875	7	1.0	0.875	8	7	1	0	0	0.1	10	1	10	0.0	0.2222222222222222	0.6197873894338732	0.9638429410196723	0.3810554525662023	0.7600578192976506	0.21850864859845398	0.9598188182197688	0.7323132101460561	0.9266590206140698	0	0	0.0	0.0032145256174134582	0.0032145256174134582
3139	0.017235984904748886	0.008694046149085614	0.007927998376265186	0.9826312634977477	-1	0	0	0.2857142857142857	2	0.875	7	1.0	0.875	8	7	1	0	0	0.1	10	1	10	0.0	0.2222222222222222	0.5995708512776102	0.9544602917516894	0.3584046265695611	0.7760523572339459	0.2112691573612267	0.952703603693485	0.7516643055549903	0.919042864594198	0	0	0.0	0.007927998376265186	0.007927998376265186
4959	0.015874643053836335	0.007767600487703269	0.00731711699797909	0.9828697572334267	-1	0	0	0.2857142857142857	2	0.875	7	1.0	0.875	8	7	1	0	0	0.1	10	1	10	0.0	0.2222222222222222	0.5995708512776102	0.9544602917516894	0.3561373589584679	0.7974502968438096	0.2112691573612267	0.952703603693485	0.7647438934488211	0.922152233174852	0	0	0.0	0.00731711699797909	0.00731711699797909
1441	0.007670836022858488	0.0029410478847872222	-0.002914236713304436	0.9824265394716135	-1	0	0	0.3333333333333333	2	0.8333333333333334	5	1.0	0.8333333333333334	6	5	1	0	0	0.125	8	1	8	0.0	0.2857142857142857	0.4919599239502735	0.9515950250502669	0.19983738593785005	0.787190835025218	0.2112691573612267	0.5569730207619281	0.8387889372222348	0.8183437013129462	0	0	0.0	-0.0002914236713304436	-0.0002914236713304436
2330	0.013888976870807826	0.003708709087515412	-0.0028679398077014816	0.9818187906953548	-1	0	0	0.2857142857142857	2	0.875	7	1.0	0.875	8	7	1	0	0	0.1	10	1	10	0.0	0.2222222222222222	0.42978884587041566	0.9380029803165326	0.33075672007344387	0.7838937614042867	0.2112691573612267	0.6057246368832232	0.7623683700314171	0.8142978312678905	0	0	0.0	-0.0002867939807701482	-0.0002867939807701482
2613	0.01641148806218004	0.008107153879726901	0.006446223788119626	0.9818830185539889	-1	0	0	0.2857142857142857	2	0.875	7	1.0	0.875	8	7	1	0	0	0.1	10	1	10	0.0	0.2222222222222222	0.5760027253595735	0.9556085677391626	0.3584046265695611	0.7760523572339459	0.2112691573612267	0.952703603693485	0.7326734485929144	0.9197035844297955	0	0	0.0	0.006446223788119626	0.006446223788119626
939	0.020266799785094672	0.010734583937476706	-0.010318193503031413	0.9760740655963402	-1	0	0	0.25	2	0.8888888888888888	8	1.0	0.8888888888888888	9	8	1	0	0	0.09090909090909091	11	1	11	0.0	0.2	0.747614854917473	0.9489486061782753	0.4087033590623196	0.8688804761070893	0.3508508707476752	0.9679191068298542	0.7734757404340689	0.9393557049314556	0	0	0.0	-0.0010318193503031413	-0.0010318193503031413
1688	0.014986783083119378	0.004664485522850936	0.002660548212821813	0.9810541643882504	-1	0	0	0.25	2	0.8888888888888888	8	1.0	0.8888888888888888	9	8	1	0	0	0.09090909090909091	11	1	11	0.0	0.2	0.747614854917473	0.9644157378555838	0.3081058940768026	0.8040087281716537	0.2112691573612267	0.9362912471961231	0.7734757404340689	0.9217420176878905	0	0	0.0	0.002660548212821813	0.002660548212821813
2595	0.017731280235639205	0.010045692186726948	0.00610409367839241	0.9818240510963898	-1	0	0	0.2857142857142857	2	0.875	7	1.0	0.875	8	7	1	0	0	0.1	10	1	10	0.0	0.2222222222222222	0.5760027253595735	0.9556085677391626	0.3584046265695611	0.7760523572339459	0.2112691573612267	0.952703603693485	0.7326734485929144	0.9197035844297955	0	0	0.0	0.00610409367839241	0.00610409367839241
1450	0.011159320681906419	0.0027626694326155017	0.0022955628172189654	0.9816010048020086	-1	0	0	0.2857142857142857	2	0.875	7	1.0	0.875	8	7	1	0	0	0.1	10	1	10	0.0	0.2222222222222222	0.5726511375978	0.9618214386351625	0.3810554525662023	0.7600578192976506	0.2112691573612267	0.952703603693485	0.7300038023393063	0.9213481612551253	0	0	0.0	0.0022955628172189654	0.0022955628172189654
3717	0.016779508995950196	0.008074819969293883	0.007158974068332874	0.9825124298246513	-1	0	0	0.2857142857142857	2	0.875	7	1.0	0.875	8	7	1	0	0	0.1	10	1	10	0.0	0.2222222222222222	0.5995708512776102	0.9544602917516894	0.3584046265695611	0.7760523572339459	0.2112691573612267	0.952703603693485	0.7516643055549903	0.919042864594198	0	0	0.0	0.007158974068332874	0.007158974068332874
1799	0.020021997343701064	0.002869653859333398	0.0009047561756441001	0.9806178171480338	-1	0	0	0.2222222222222222	2	0.9090909090909091	10	1.0	0.9090909090909091	11	10	1	0	0	0.07692307692307693	13	1	13	0.0	0.16666666666666666	0.7658426109738943	0.9647373159098167	0.35340754607008507	0.773729490781038	0.22574813983568126	0.9307547120125141	0.7741071650845467	0.915208306090663	0	0	0.0	0.0009047561756441001	0.0009047561756441001
4302	0.014548258608428411	0.006717527310170161	0.005151089049731847	0.981112068052037	-1	0	0	0.2857142857142857	2	0.875	7	1.0	0.875	8	7	1	0	0	0.1	10	1	10	0.0	0.2222222222222222	0.5995708512776102	0.9544602917516894	0.3561373589584679	0.7974502968438096	0.2112691573612267	0.952703603693485	0.7647438934488211	0.922152233174852	0	0	0.0	0.005151089049731847	0.005151089049731847
1373	0.018601748010525925	0.002808671424873257	0.0021547664445633226	0.9795659701545681	-1	0	0	0.2222222222222222	2	0.9090909090909091	10	1.0	0.9090909090909091	11	10	1	0	0	0.07692307692307693	13	1	13	0.0	0.16666666666666666	0.35910888068672336	0.9684501558912326	0.14530165199328243	0.8123236783133495	0.2112691573612267	0.7536458260683333	0.7565657285264853	0.8810579414803562	0	0	0.0	0.0021547664445633226	0.0021547664445633226
2520	0.017807309196328742	0.008242306196597033	0.006565394504752033	0.9823178004249471	-1	0	0	0.2857142857142857	2	0.875	7	1.0	0.875	8	7	1	0	0	0.1	10	1	10	0.0	0.2222222222222222	0.5995708512776102	0.9544602917516894	0.3584046265695611	0.7760523572339459	0.2112691573612267	0.952703603693485	0.7516643055549903	0.919042864594198	0	0	0.0	0.006565394504752033	0.006565394504752033
2864	0.017438741422789537	0.008208264692954438	0.006586645929615709	0.9822269453870093	-1	0	0	0.2857142857142857	2	0.875	7	1.0	0.875	8	7	1	0	0	0.1	10	1	10	0.0	0.2222222222222222	0.5995708512776102	0.9544602917516894	0.3584046265695611	0.7760523572339459	0.2112691573612267	0.952703603693485	0.7516643055549903	0.919042864594198	0	0	0.0	0.006586645929615709	0.006586645929615709
4087	0.01585645481840947	0.008032574205758914	0.007839749332705514	0.9829959908880691	-1	0	0	0.2857142857142857	2	0.875	7	1.0	0.875	8	7	1	0	0	0.1	10	1	10	0.0	0.2222222222222222	0.5995708512776102	0.9544602917516894	0.3561373589584679	0.7974502968438096	0.2112691573612267	0.952703603693485	0.7647438934488211	0.922152233174852	0	0	0.0	0.007839749332705514	0.007839749332705514
3368	0.017050126798664786	0.008327488384642751	0.007395902543604779	0.9828096536909624	-1	0	0	0.2857142857142857	2	0.875	7	1.0	0.875	8	7	1	0	0	0.1	10	1	10	0.0	0.2222222222222222	0.5995708512776102	0.9544602917516894	0.3584046265695611	0.7760523572339459	0.2112691573612267	0.952703603693485	0.7516643055549903	0.919042864594198	0	0	0.0	0.007395902543604779	0.007395902543604779
2815	0.024412900941644344	0.006381779331190522	-0.00628562331952172	0.9629421224586155	-1	0	0	0.2857142857142857	2	0.875	7	1.0	0.875	8	7	1	0	0	0.1	10	1	10	0.0	0.2222222222222222	0.5995708512776102	0.9563670309385853	0.3584046265695611	0.7688463583925723	0.21850864859845398	0.9647861834103036	0.7516643055549903	0.9264368562017135	0	0	0.0	-0.000628562331952172	-0.000628562331952172
1523	0.013564841206749991	0.007249277932776587	-0.0029749239892645856	0.9803448456523028	-1	0	0	0.3333333333333333	2	0.8333333333333334	5	1.0	0.8333333333333334	6	5	1	0	0	0.125	8	1	8	0.0	0.2857142857142857	0.8738074274587365	0.9705982060682476	0.46876556880057646	0.7402494105317494	0.21850864859845398	0.9639533617385678	0.8133549789940361	0.9315098712796845	0	0	0.0	-0.00029749239892645855	-0.00029749239892645855
2568	0.01723956898949434	0.007981137559828681	0.006844444440084733	0.9822579828440131	-1	0	0	0.2857142857142857	2	0.875	7	1.0	0.875	8	7	1	0	0	0.1	10	1	10	0.0	0.2222222222222222	0.5995708512776102	0.9544602917516894	0.3584046265695611	0.7760523572339459	0.2112691573612267	0.952703603693485	0.7516643055549903	0.919042864594198	0	0	0.0	0.006844444440084733	0.006844444440084733
3040	0.017336435803396576	0.008471608683980707	0.007374610855093648	0.9825795292710405	-1	0	0	0.2857142857142857	2	0.875	7	1.0	0.875	8	7	1	0	0	0.1	10	1	10	0.0	0.2222222222222222	0.5995708512776102	0.9544602917516894	0.3584046265695611	0.7760523572339459	0.2112691573612267	0.952703603693485	0.7516643055549903	0.919042864594198	0	0	0.0	0.007374610855093648	0.007374610855093648
2551	0.0021714290969489674	0.0021250980021705885	-0.0021230120288162867	0.9823621281311642	-1	0	0	0.6666666666666666	2	0.5	1	0.6666666666666666	0	1	0	2	1	0	0.6666666666666666	3	2	4	0.14285714285714285	0.6666666666666666	0	0	0	0	0	0	0	0	0	0	0	-0.00021230120288162868	-0.00021230120288162868
4686	0.0159971778341315	0.007701702721090612	0.007158927985854653	0.9827274661628574	-1	0	0	0.2857142857142857	2	0.875	7	1.0	0.875	8	7	1	0	0	0.1	10	1	10	0.0	0.2222222222222222	0.5995708512776102	0.9544602917516894	0.3561373589584679	0.7974502968438096	0.2112691573612267	0.952703603693485	0.7647438934488211	0.922152233174852	0	0	0.0	0.007158927985854653	0.007158927985854653
40	0.025459355697148866	0.005432403227822027	-0.005430089119636756	0.9721474440054825	-1	0	0	0.3	3	0.7692307692307693	10	0.26785714285714285	0.7692307692307693	12	10	2	0	0	0.875	7	8	15	0.0	0.2857142857142857	0.6472292320442545	0.94538251406908	0.46792644131039146	0.9266842970618461	0.5616490792516045	0.8974051229172877	0.8367426995794413	0.9254583447190771	0	0	0.0	-0.0005430089119636756	-0.0005430089119636756
3695	0.01599025119561336	0.007828859483558078	0.007160566014886306	0.982577145846552	-1	0	0	0.2857142857142857	2	0.875	7	1.0	0.875	8	7	1	0	0	0.1	10	1	10	0.0	0.2222222222222222	0.5995708512776102	0.9544602917516894	0.3561373589584679	0.7974502968438096	0.2112691573612267	0.952703603693485	0.7647438934488211	0.922152233174852	0	0	0.0	0.007160566014886306	0.007160566014886306
4250	0.015925300372847853	0.007984236746680041	0.007978762092849489	0.9825748368349779	-1	0	0	0.2857142857142857	2	0.875	7	1.0	0.875	8	7	1	0	0	0.1	10	1	10	0.0	0.2222222222222222	0.5995708512776102	0.9544602917516894	0.3561373589584679	0.7974502968438096	0.2112691573612267	0.952703603693485	0.7647438934488211	0.922152233174852	0	0	0.0	0.007978762092849489	0.007978762092849489
2023	0.013279082969206298	0.0051688190803702745	0.004994104964416599	0.9817546999181732	-1	0	0	0.2857142857142857	2	0.875	7	1.0	0.875	8	7	1	0	0	0.1	10	1	10	0.0	0.2222222222222222	0.585539474370963	0.9563019617702617	0.3810554525662023	0.7600578192976506	0.2112691573612267	0.952703603693485	0.7403352747218982	0.9178795368141278	0	0	0.0	0.004994104964416599	0.004994104964416599
4091	0.015401166800341792	0.007265843860914432	0.007245862949652374	0.982006248900833	-1	0	0	0.2857142857142857	2	0.875	7	1.0	0.875	8	7	1	0	0	0.1	10	1	10	0.0	0.2222222222222222	0.5995708512776102	0.9544602917516894	0.3561373589584679	0.7974502968438096	0.2112691573612267	0.952703603693485	0.7647438934488211	0.922152233174852	0	0	0.0	0.007245862949652374	0.007245862949652374
440	0.0019394357190750317	0.0019009721390735798	-0.001900865334432971	0.9848225455843662	-1	0	0	1.0	1	0	0	1.0	0	1	0	0	0	0	0.5	2	1	2	0.0	0	0	0	0	0	0	0	0	0	0	0	0	-0.00019008653344329709	-0.00019008653344329709
792	0.0018246625691797406	0.001766476813941043	-0.00176644415941811	0.986102559082511	-1	0	0	1.0	1	0	0	1.0	0	1	0	0	1	0	0.5	1	2	2	0.3333333333333333	0	0	0	0	0	0	0	0	0	0	0	0	-0.000176644415941811	-0.000176644415941811
4581	0.01798805688536778	0.0027247890262274877	0.002649000925750526	0.9809723355270683	-1	0	0	0.2857142857142857	2	0.875	7	1.0	0.875	8	7	1	0	0	0.1	10	1	10	0.0	0.2222222222222222	0.5288664735235	0.9546481591680724	0.3561373589584679	0.7974502968438096	0.2112691573612267	0.952703603693485	0.6999335372646481	0.9222558000349665	0	0	0.0	0.002649000925750526	0.002649000925750526
4013	0.01597342174142076	0.007270815182342036	0.007193235842274423	0.9825931518240125	-1	0	0	0.2857142857142857	2	0.875	7	1.0	0.875	8	7	1	0	0	0.1	10	1	10	0.0	0.2222222222222222	0.5995708512776102	0.9544602917516894	0.3561373589584679	0.7974502968438096	0.2112691573612267	0.952703603693485	0.7647438934488211	0.922152233174852	0	0	0.0	0.007193235842274423	0.007193235842274423
3559	0.021244227309442892	0.00628839234810688	-0.005960225244127901	0.9792960987227195	-1	0	0	0.3333333333333333	2	0.8333333333333334	5	1.0	0.8333333333333334	6	5	1	1	0	0.125	8	1	8	0.2	0.2857142857142857	0.4836403725942665	0.9510034057626785	0.418466836307818	0.7931258567480037	0.2112691573612267	0.9644911350810482	0.6969980844807642	0.9267056284236904	1.0	0.3333333333333333	0.0	-0.0005960225244127901	-0.0005960225244127901
1638	0.015342119611753453	0.0035199396273792585	0.002698752665538589	0.9805918593226016	-1	0	0	0.2	2	0.9230769230769231	12	1.0	0.9230769230769231	13	12	1	0	0	0.06666666666666667	15	1	15	0.0	0.14285714285714285	0.747614854917473	0.961400374484967	0.29967477187570013	0.8368181514164277	0.2112691573612267	0.9293553347925043	0.7734757404340689	0.9224115442184342	0	0	0.0	0.002698752665538589	0.002698752665538589
2976	0.016290426720029148	0.00803312106064849	0.007836092284424952	0.9826737690177898	-1	0	0	0.2857142857142857	2	0.875	7	1.0	0.875	8	7	1	0	0	0.1	10	1	10	0.0	0.2222222222222222	0.5995708512776102	0.9544602917516894	0.3561373589584679	0.7974502968438096	0.2112691573612267	0.952703603693485	0.7647438934488211	0.922152233174852	0	0	0.0	0.007836092284424952	0.007836092284424952
1851	0.013914056001457337	0.008460484081968013	0.004884354447082256	0.9817051253985988	-1	0	0	0.2857142857142857	2	0.875	7	1.0	0.875	8	7	1	0	0	0.1	10	1	10	0.0	0.2222222222222222	0.5760027253595735	0.9556085677391626	0.3810554525662023	0.7600578192976506	0.2112691573612267	0.952703603693485	0.7326734485929144	0.9174648032034081	0	0	0.0	0.004884354447082256	0.004884354447082256
4454	0.01732037736017491	0.008144055892812536	0.006799666399923826	0.9823652922209811	-1	0	0	0.2857142857142857	2	0.875	7	1.0	0.875	8	7	1	0	0	0.1	10	1	10	0.0	0.2222222222222222	0.5995708512776102	0.9544602917516894	0.3584046265695611	0.7760523572339459	0.2112691573612267	0.952703603693485	0.7516643055549903	0.919042864594198	0	0	0.0	0.006799666399923826	0.006799666399923826
66	0.010115234736532688	0.00413465537446106	-0.00410470053371747	0.9355270137594401	-1	0	0	0.2857142857142857	2	0.75	6	0.5555555555555556	0.625	6	5	3	5	0	0.5	6	3	10	0.5555555555555556	0	0.6784152326645597	0.9551721193329179	0.6529954820359201	0.9174782145637967	0.4635036031790628	0.9466909126836567	0.9043538802818066	0.9416677765737964	0.16666666666666666	0.6666666666666666	0.0	-0.000410470053371747	-0.000410470053371747
3069	0.017699798118700996	0.00852386432450917	0.00634271936793303	0.9825443273568745	-1	0	0	0.2857142857142857	2	0.875	7	1.0	0.875	8	7	1	0	0	0.1	10	1	10	0.0	0.2222222222222222	0.5995708512776102	0.9544602917516894	0.3584046265695611	0.7760523572339459	0.2112691573612267	0.952703603693485	0.7516643055549903	0.919042864594198	0	0	0.0	0.00634271936793303	0.00634271936793303
4909	0.015354032814276133	0.00788597331488196	0.007314961446101912	0.9826030093182555	-1	0	0	0.2857142857142857	2	0.875	7	1.0	0.875	8	7	1	0	0	0.1	10	1	10	0.0	0.2222222222222222	0.5995708512776102	0.9544602917516894	0.3561373589584679	0.7974502968438096	0.2112691573612267	0.952703603693485	0.7647438934488211	0.922152233174852	0	0	0.0	0.007314961446101912	0.007314961446101912
3875	0.01685848598977335	0.003413505343359118	-0.0005888107991257733	0.9815274950526875	-1	0	0	0.2857142857142857	2	0.875	7	1.0	0.875	8	7	1	0	0	0.1	10	1	10	0.0	0.2222222222222222	0.5288664735235	0.9546481591680724	0.3584046265695611	0.7760523572339459	0.2112691573612267	0.952703603693485	0.6994490114290303	0.9191502054064001	0	0	0.0	-5.888107991257733e-05	-5.888107991257733e-05
1938	0.014275462724770044	0.008418575754795531	0.005979205695110242	0.9817605256578504	-1	0	0	0.2857142857142857	2	0.875	7	1.0	0.875	8	7	1	0	0	0.1	10	1	10	0.0	0.2222222222222222	0.5760027253595735	0.9556085677391626	0.3810554525662023	0.7600578192976506	0.2112691573612267	0.952703603693485	0.7326734485929144	0.9174648032034081	0	0	0.0	0.005979205695110242	0.005979205695110242
3779	0.01569516434166574	0.008114213764033453	0.007434552678773322	0.9828849209275071	-1	0	0	0.2857142857142857	2	0.875	7	1.0	0.875	8	7	1	0	0	0.1	10	1	10	0.0	0.2222222222222222	0.5995708512776102	0.9544602917516894	0.3561373589584679	0.7974502968438096	0.2112691573612267	0.952703603693485	0.7647438934488211	0.922152233174852	0	0	0.0	0.007434552678773322	0.007434552678773322
1595	0.014725343866609657	0.0030125599486400174	0.00257338194769615	0.9798876880794275	-1	0	0	0.25	2	0.9	9	1.0	0.8	9	8	2	0	0	0.08333333333333333	12	1	12	0.0	0.18181818181818182	0.3408811246303021	0.9535224778290333	0.29967477187570013	0.75663671913007	0.2054553711090687	0.7545610181813386	0.7403962959285763	0.8531516176135167	0	0	0.0	0.00257338194769615	0.00257338194769615
3051	0.015646861144710672	0.007528601054380265	0.007525177812464605	0.9825924295860656	-1	0	0	0.2857142857142857	2	0.875	7	1.0	0.875	8	7	1	0	0	0.1	10	1	10	0.0	0.2222222222222222	0.5995708512776102	0.9544602917516894	0.3561373589584679	0.7974502968438096	0.2112691573612267	0.952703603693485	0.7647438934488211	0.922152233174852	0	0	0.0	0.007525177812464605	0.007525177812464605
1968	0.013054118968469237	0.007448856043911515	0.004596876355958747	0.9817862931920198	-1	0	0	0.2857142857142857	2	0.875	7	1.0	0.875	8	7	1	0	0	0.1	10	1	10	0.0	0.2222222222222222	0.5760027253595735	0.9556085677391626	0.3810554525662023	0.7600578192976506	0.2112691573612267	0.952703603693485	0.7326734485929144	0.9174648032034081	0	0	0.0	0.004596876355958747	0.004596876355958747
4805	0.01572323963730465	0.008280140392092244	0.00786224662936816	0.982706451960083	-1	0	0	0.2857142857142857	2	0.875	7	1.0	0.875	8	7	1	0	0	0.1	10	1	10	0.0	0.2222222222222222	0.5995708512776102	0.9544602917516894	0.3561373589584679	0.7974502968438096	0.2112691573612267	0.952703603693485	0.7647438934488211	0.922152233174852	0	0	0.0	0.00786224662936816	0.00786224662936816
2799	0.017526477561012842	0.008675136346586542	0.007159088737023096	0.9826317292993123	-1	0	0	0.2857142857142857	2	0.875	7	1.0	0.875	8	7	1	0	0	0.1	10	1	10	0.0	0.2222222222222222	0.5995708512776102	0.9544602917516894	0.3584046265695611	0.7760523572339459	0.2112691573612267	0.952703603693485	0.7516643055549903	0.919042864594198	0	0	0.0	0.007159088737023096	0.007159088737023096
3584	0.017307526000146563	0.008509860411488128	0.006945602675195796	0.982613161000982	-1	0	0	0.2857142857142857	2	0.875	7	1.0	0.875	8	7	1	0	0	0.1	10	1	10	0.0	0.2222222222222222	0.5995708512776102	0.9544602917516894	0.3584046265695611	0.7760523572339459	0.2112691573612267	0.952703603693485	0.7516643055549903	0.919042864594198	0	0	0.0	0.006945602675195796	0.006945602675195796
423	0.001625244466110129	0.0015232878876474615	-0.0015232838219380038	0.9845641268028048	-1	0	0	0.5	1	1.0	1	1.0	1.0	1	1	1	3	0	0.3333333333333333	1	3	3	0.5	0	0.1364555121128425	0.5	0.5398587320582668	0.5	0.1857457520155707	0.5	0.8577572821422478	0.5	1.0	1.0	0.37121430891543206	-0.0001523283821938004	-0.0001523283821938004
637	0.0034985113794043982	0.003066176115688102	-0.0030629924209065558	0.9801964084471804	-1	0	0	0.6666666666666666	2	0.5	1	0.6666666666666666	0.5	3	1	0	2	0	0.6666666666666666	3	2	4	1.0	0	0.9792612267235956	0.9164770263755501	0.240772655388673	0.802500682017364	0.34093632495990994	0.8304769276506523	0.9634148697361633	0.8575971741730654	0.6666666666666666	0	0.0	-0.0003062992420906556	-0.0003062992420906556
4631	0.0161324422247623	0.007569663985012319	0.006768468408190241	0.9825944032846653	-1	0	0	0.2857142857142857	2	0.875	7	1.0	0.875	8	7	1	0	0	0.1	10	1	10	0.0	0.2222222222222222	0.5995708512776102	0.9544602917516894	0.3561373589584679	0.7974502968438096	0.2112691573612267	0.952703603693485	0.7647438934488211	0.922152233174852	0	0	0.0	0.006768468408190241	0.006768468408190241
1408	0.010921036538148344	0.002858890953977756	0.002851043514861384	0.9810643935018694	-1	0	0	0.2857142857142857	2	0.875	7	1.0	0.875	8	7	1	0	0	0.1	10	1	10	0.0	0.2222222222222222	0.6197873894338732	0.9638429410196723	0.3810554525662023	0.7600578192976506	0.2112691573612267	0.952703603693485	0.7678274070945095	0.9227021831255277	0	0	0.0	0.002851043514861384	0.002851043514861384
1553	0.01998119689782034	0.0026605255830146946	0.0008924239910344765	0.9806882623725015	-1	0	0	0.2222222222222222	2	0.9090909090909091	10	1.0	0.9090909090909091	11	10	1	0	0	0.07692307692307693	13	1	13	0.0	0.16666666666666666	0.7658426109738943	0.9647373159098167	0.35340754607008507	0.773729490781038	0.22574813983568126	0.9307547120125141	0.7741071650845467	0.915208306090663	0	0	0.0	0.0008924239910344765	0.0008924239910344765
4927	0.014295030138752733	0.0030088019668443387	-0.002341777230843664	0.9819139206632768	-1	0	0	0.2857142857142857	2	0.875	7	1.0	0.875	8	7	1	0	0	0.1	10	1	10	0.0	0.2222222222222222	0.3962039861340247	0.9357566261457761	0.3081058940768026	0.780328143004148	0.2112691573612267	0.6057246368832232	0.7344857175718786	0.811309904081478	0	0	0.0	-0.00023417772308436638	-0.00023417772308436638
675	0.002216173310719106	0.0018868249556890776	-0.001885570136853792	0.9839451962846635	-1	0	0	1.0	1	0	0	1.0	0	1	0	0	0	0	0.5	2	1	2	0.0	0	0	0	0	0	0	0	0	0	0	0	0	-0.0001885570136853792	-0.0001885570136853792
3906	0.01607377894244453	0.008256563716043176	0.007643065737436662	0.9828032322920971	-1	0	0	0.2857142857142857	2	0.875	7	1.0	0.875	8	7	1	0	0	0.1	10	1	10	0.0	0.2222222222222222	0.5995708512776102	0.9544602917516894	0.3561373589584679	0.7974502968438096	0.2112691573612267	0.952703603693485	0.7647438934488211	0.922152233174852	0	0	0.0	0.007643065737436662	0.007643065737436662
2950	0.0165656821493709	0.008091302970156733	0.006851662157189005	0.9826236274644492	-1	0	0	0.2857142857142857	2	0.875	7	1.0	0.875	8	7	1	0	0	0.1	10	1	10	0.0	0.2222222222222222	0.5995708512776102	0.9544602917516894	0.3584046265695611	0.7760523572339459	0.2112691573612267	0.952703603693485	0.7516643055549903	0.919042864594198	0	0	0.0	0.006851662157189005	0.006851662157189005
1183	0.02019847499332957	0.00042333697109326154	0.00015848811628488572	0.9784610296018835	-1	0	0	0.2222222222222222	2	0.9090909090909091	10	1.0	0.9090909090909091	11	10	1	0	0	0.07692307692307693	13	1	13	0.0	0.16666666666666666	0.5189026546373691	0.9481846430033094	0.35340754607008507	0.82513559614133	0.2112691573612267	0.9433185623573215	0.7734757404340689	0.9185982638162489	0	0	0.0	0.00015848811628488572	0.00015848811628488572
1325	0.02106308833386834	0.002535157407022833	0.0008668185643041467	0.9797555560164073	-1	0	0	0.2	2	0.9166666666666666	11	1.0	0.9166666666666666	12	11	1	0	0	0.07142857142857142	14	1	14	0.0	0.15384615384615385	0.5533618678020982	0.9576640488281646	0.35340754607008507	0.8222194438154335	0.2112691573612267	0.9359588688476581	0.7651261841514839	0.9201304848396873	0	0	0.0	0.0008668185643041467	0.0008668185643041467
1527	0.01174409548199381	0.00348775936946931	0.0034795895960550573	0.9811681853032356	-1	0	0	0.2857142857142857	2	0.875	7	1.0	0.875	8	7	1	0	0	0.1	10	1	10	0.0	0.2222222222222222	0.6197873894338732	0.9638429410196723	0.3810554525662023	0.7600578192976506	0.2112691573612267	0.952703603693485	0.7678274070945095	0.9227021831255277	0	0	0.0	0.0034795895960550573	0.0034795895960550573
1085	0.018702631880551237	0.0032756958342347376	-0.0029813514910291637	0.9783082417917784	-1	0	0	0.2	2	0.9230769230769231	12	1.0	0.9230769230769231	13	12	1	0	0	0.06666666666666667	15	1	15	0.0	0.14285714285714285	0.6591261138950041	0.9551616505308415	0.35340754607008507	0.818726201764468	0.2112691573612267	0.9361502167973641	0.7640809478440977	0.918134549915876	0	0	0.0	-0.00029813514910291637	-0.00029813514910291637
3006	0.010517615184299589	0.002158932039936983	-0.002143349338647173	0.9812529869167272	-1	0	0	0.3333333333333333	2	0.8333333333333334	5	1.0	0.8333333333333334	6	5	1	0	0	0.125	8	1	8	0.0	0.2857142857142857	0.4515268476377473	0.9424367655226238	0.3081058940768026	0.6969824942236131	0.2112691573612267	0.5569730207619281	0.728489917101918	0.783437743343693	0	0	0.0	-0.0002143349338647173	-0.0002143349338647173
1584	0.010559952467543968	0.0028259505435164127	0.0028196277743482608	0.9810541619473193	-1	0	0	0.2857142857142857	2	0.875	7	1.0	0.875	8	7	1	0	0	0.1	10	1	10	0.0	0.2222222222222222	0.6197873894338732	0.9638429410196723	0.3810554525662023	0.7600578192976506	0.2112691573612267	0.952703603693485	0.7678274070945095	0.9227021831255277	0	0	0.0	0.0028196277743482608	0.0028196277743482608
3853	0.015775896491304415	0.00765902568515843	0.00737612311726977	0.9826979612403416	-1	0	0	0.2857142857142857	2	0.875	7	1.0	0.875	8	7	1	0	0	0.1	10	1	10	0.0	0.2222222222222222	0.5995708512776102	0.9544602917516894	0.3561373589584679	0.7974502968438096	0.2112691573612267	0.952703603693485	0.7647438934488211	0.922152233174852	0	0	0.0	0.00737612311726977	0.00737612311726977
1705	0.011670194260721805	0.0036569094731345687	0.0036502201013627724	0.9810067384667194	-1	0	0	0.2857142857142857	2	0.875	7	1.0	0.875	8	7	1	0	0	0.1	10	1	10	0.0	0.2222222222222222	0.6197873894338732	0.9638429410196723	0.27700250552780104	0.8931120240203478	0.2112691573612267	0.952703603693485	0.8082444951945384	0.9428351467775141	0	0	0.0	0.0036502201013627724	0.0036502201013627724
2155	0.014316180445586473	0.008257110805665865	0.0045065739249488	0.9817444648958906	-1	0	0	0.2857142857142857	2	0.875	7	1.0	0.875	8	7	1	0	0	0.1	10	1	10	0.0	0.2222222222222222	0.5760027253595735	0.9556085677391626	0.3810554525662023	0.7600578192976506	0.2112691573612267	0.952703603693485	0.7326734485929144	0.9174648032034081	0	0	0.0	0.0045065739249488	0.0045065739249488
4950	0.015370483383139132	0.007564467380151049	0.007132244762351575	0.9829156120911334	-1	0	0	0.2857142857142857	2	0.875	7	1.0	0.875	8	7	1	0	0	0.1	10	1	10	0.0	0.2222222222222222	0.5995708512776102	0.9544602917516894	0.3561373589584679	0.7974502968438096	0.2112691573612267	0.952703603693485	0.7647438934488211	0.922152233174852	0	0	0.0	0.007132244762351575	0.007132244762351575
2647	0.017587498704221265	0.007659713950142034	0.006837078542794733	0.982310342347926	-1	0	0	0.2857142857142857	2	0.875	7	1.0	0.875	8	7	1	0	0	0.1	10	1	10	0.0	0.2222222222222222	0.5995708512776102	0.9544602917516894	0.3584046265695611	0.7760523572339459	0.2112691573612267	0.952703603693485	0.7516643055549903	0.919042864594198	0	0	0.0	0.006837078542794733	0.006837078542794733
1650	0.019705883180997825	0.003114891747273811	0.000995053245801344	0.9810086239154236	-1	0	0	0.2222222222222222	2	0.9090909090909091	10	1.0	0.9090909090909091	11	10	1	0	0	0.07692307692307693	13	1	13	0.0	0.16666666666666666	0.7658426109738943	0.9647373159098167	0.35340754607008507	0.773729490781038	0.22574813983568126	0.9272905520568585	0.7734757404340689	0.913839182598166	0	0	0.0	0.000995053245801344	0.000995053245801344
3278	0.01714071050484199	0.007940245425886967	0.007281779476471014	0.9829285026871937	-1	0	0	0.2857142857142857	2	0.875	7	1.0	0.875	8	7	1	0	0	0.1	10	1	10	0.0	0.2222222222222222	0.5995708512776102	0.9544602917516894	0.3584046265695611	0.7760523572339459	0.2112691573612267	0.952703603693485	0.7516643055549903	0.919042864594198	0	0	0.0	0.007281779476471014	0.007281779476471014
3052	0.017033273071123022	0.008173537217935359	0.007256644230243901	0.9827571934507825	-1	0	0	0.2857142857142857	2	0.875	7	1.0	0.875	8	7	1	0	0	0.1	10	1	10	0.0	0.2222222222222222	0.5995708512776102	0.9544602917516894	0.3584046265695611	0.7760523572339459	0.2112691573612267	0.952703603693485	0.7516643055549903	0.919042864594198	0	0	0.0	0.007256644230243901	0.007256644230243901
4943	0.01747693818377351	0.00863193236148801	0.007038274158216643	0.9823233321052859	-1	0	0	0.2857142857142857	2	0.875	7	1.0	0.875	8	7	1	0	0	0.1	10	1	10	0.0	0.2222222222222222	0.5995708512776102	0.9544602917516894	0.3584046265695611	0.7760523572339459	0.2112691573612267	0.952703603693485	0.7516643055549903	0.919042864594198	0	0	0.0	0.007038274158216643	0.007038274158216643
3865	0.01568954849458659	0.007957326836007615	0.007557619080749511	0.9829252720781579	-1	0	0	0.2857142857142857	2	0.875	7	1.0	0.875	8	7	1	0	0	0.1	10	1	10	0.0	0.2222222222222222	0.5995708512776102	0.9544602917516894	0.3561373589584679	0.7974502968438096	0.2112691573612267	0.952703603693485	0.7647438934488211	0.922152233174852	0	0	0.0	0.007557619080749511	0.007557619080749511
554	0.0019127411071627415	0.001853105571580352	-0.0018530708438596589	0.9849259591196069	-1	0	0	1.0	1	0	0	1.0	0	1	0	0	0	0	0.5	2	1	2	0.0	0	0	0	0	0	0	0	0	0	0	0	0	-0.00018530708438596589	-0.00018530708438596589
44	0.011812673893841172	0.0020974693454386935	-0.002095999016971031	0.9482282960930483	-1	0.3333333333333333	1	0.375	3	0.6666666666666666	6	0.36666666666666664	0.5555555555555556	6	5	4	0	0	0.8333333333333334	5	6	11	0.0	0.3333333333333333	0.4398315634966634	0.9248442721202019	0.6333023729718215	0.869405068972329	0.5327320056976547	0.8409377250123368	0.8198050389460934	0.8832593983009109	0	0	0.0	-0.00020959990169710312	-0.00020959990169710312
4224	0.01530810905379737	0.006883877434077746	0.0068625631219316	0.9824343200031448	-1	0	0	0.2857142857142857	2	0.875	7	1.0	0.875	8	7	1	0	0	0.1	10	1	10	0.0	0.2222222222222222	0.5995708512776102	0.9544602917516894	0.3561373589584679	0.7974502968438096	0.2112691573612267	0.952703603693485	0.7647438934488211	0.922152233174852	0	0	0.0	0.0068625631219316	0.0068625631219316
1414	0.01892675953639019	0.0017246318934117024	0.0012301141196730072	0.9799464526625178	-1	0	0	0.25	2	0.9	9	1.0	0.8	9	8	2	0	0	0.08333333333333333	12	1	12	0.0	0.18181818181818182	0.3408811246303021	0.9535224778290333	0.35340754607008507	0.7818486521346849	0.2054553711090687	0.7146126755324447	0.7403962959285763	0.850498967411032	0	0	0.0	0.0012301141196730072	0.0012301141196730072
4780	0.008037166827485079	0.004654539949428974	-0.004521491704088432	0.9821478503612944	-1	0	0	0.5	2	0.75	3	1.0	0.75	4	3	1	0	0	0.16666666666666666	6	1	6	0.0	0.4	0.6819787597445739	0.9525020676197221	0.31060283427359614	0.8464488121508814	0.21850864859845398	0.9500470064201678	0.8074098312485399	0.9275925664504335	0	0	0.0	-0.00045214917040884323	-0.00045214917040884323
1519	0.018204900115455853	0.0020867467728153525	0.0017591814434511001	0.9789870421848913	-1	0	0	0.2222222222222222	2	0.9090909090909091	10	1.0	0.9090909090909091	11	10	1	0	0	0.07692307692307693	13	1	13	0.0	0.16666666666666666	0.35910888068672336	0.9684501558912326	0.3081058940768026	0.7687378250790962	0.2112691573612267	0.7380527685212823	0.7640809478440977	0.8684206575321344	0	0	0.0	0.0017591814434511001	0.0017591814434511001
4138	0.01570351460006606	0.00721221306601981	0.00720532277265025	0.9826709115979086	-1	0	0	0.2857142857142857	2	0.875	7	1.0	0.875	8	7	1	0	0	0.1	10	1	10	0.0	0.2222222222222222	0.5995708512776102	0.9544602917516894	0.3561373589584679	0.7974502968438096	0.2112691573612267	0.952703603693485	0.7647438934488211	0.922152233174852	0	0	0.0	0.00720532277265025	0.00720532277265025
3826	0.01562295410368471	0.007754258006328315	0.007313345907095462	0.9828644293408101	-1	0	0	0.2857142857142857	2	0.875	7	1.0	0.875	8	7	1	0	0	0.1	10	1	10	0.0	0.2222222222222222	0.5995708512776102	0.9544602917516894	0.3561373589584679	0.7974502968438096	0.2112691573612267	0.952703603693485	0.7647438934488211	0.922152233174852	0	0	0.0	0.007313345907095462	0.007313345907095462
2348	0.013880298059456628	0.006930731167070204	0.006181187222134172	0.9822606602884086	-1	0	0	0.2857142857142857	2	0.875	7	1.0	0.875	8	7	1	0	0	0.1	10	1	10	0.0	0.2222222222222222	0.5983926318505007	0.9545103731331334	0.3810554525662023	0.7600578192976506	0.2112691573612267	0.952703603693485	0.7507140708087676	0.9168166387823121	0	0	0.0	0.006181187222134172	0.006181187222134172
2292	0.013508798299719068	0.007669549115332903	0.00443493539267026	0.9818387606264879	-1	0	0	0.2857142857142857	2	0.875	7	1.0	0.875	8	7	1	0	0	0.1	10	1	10	0.0	0.2222222222222222	0.5760027253595735	0.9556085677391626	0.3810554525662023	0.7600578192976506	0.2112691573612267	0.952703603693485	0.7326734485929144	0.9174648032034081	0	0	0.0	0.00443493539267026	0.00443493539267026
444	0.0020489263649434725	0.001990060522054602	-0.0019900605219493922	0.9862026146792571	-1	0	0	1.0	2	0.0	0	1.0	0	1	0	1	2	0	0.3333333333333333	1	3	3	0.4	1.0	0	0	0	0	0	0	0	0	0	0	0	-0.00019900605219493923	-0.00019900605219493923
255	0.002062559458639612	0.0020379065262270094	-0.0020379030466770253	0.9854338939417941	-1	0	0	1.0	2	0.0	0	0.75	0	2	0	0	2	0	1.0	2	2	3	1.0	0	0	0	0	0	0	0	0	0	0	0	0	-0.00020379030466770252	-0.00020379030466770252
284	0.003248306025342726	0.002656550518164249	-0.002656542881714682	0.9693097487116425	-1	0	0	0.3333333333333333	1	1.0	2	1.0	1.0	3	2	0	0	0	0.25	4	1	4	0.0	0	0.9666620489959143	0.5796212498361369	0.9573181936835816	0.9741198272129753	0.6763558587022456	0.6186054872768221	0.8070343284732051	0.8142153166144455	0	0	0.0	-0.00026565428817146823	-0.00026565428817146823
2133	0.013909035249852866	0.006962155544877853	0.004880789874132958	0.9821177399555613	-1	0	0	0.2857142857142857	2	0.875	7	1.0	0.875	8	7	1	0	0	0.1	10	1	10	0.0	0.2222222222222222	0.5983926318505007	0.9545103731331334	0.3810554525662023	0.7600578192976506	0.2112691573612267	0.952703603693485	0.7507140708087676	0.9168166387823121	0	0	0.0	0.004880789874132958	0.004880789874132958
221	0.00648039387024963	0.0031680816116919906	-0.0031506181195177082	0.9604964165029637	-1	0.5	1	0.6666666666666666	4	0.2857142857142857	2	0.6	0.2857142857142857	4	2	4	1	0	0.6	5	3	9	0.1	0.5	0.27882939699537107	0.9580124495209679	0.6111324636071662	0.9105738439699494	0.49421980497080903	0.7808664952480854	0.8912618995232111	0.9037517698839658	1.0	0.25	0.0	-0.00031506181195177084	-0.00031506181195177084
4917	0.015085279803916685	0.007256058544906708	0.007062560507367425	0.9826677606175591	-1	0	0	0.2857142857142857	2	0.875	7	1.0	0.875	8	7	1	0	0	0.1	10	1	10	0.0	0.2222222222222222	0.5995708512776102	0.9544602917516894	0.3561373589584679	0.7974502968438096	0.2112691573612267	0.952703603693485	0.7647438934488211	0.922152233174852	0	0	0.0	0.007062560507367425	0.007062560507367425
4788	0.01528328122478998	0.007786943409760311	0.0073061573524486785	0.9830068119006058	-1	0	0	0.2857142857142857	2	0.875	7	1.0	0.875	8	7	1	0	0	0.1	10	1	10	0.0	0.2222222222222222	0.5995708512776102	0.9544602917516894	0.3561373589584679	0.7974502968438096	0.2112691573612267	0.952703603693485	0.7647438934488211	0.922152233174852	0	0	0.0	0.0073061573524486785	0.0073061573524486785
3027	0.01774139858618828	0.008109726565325168	0.00735931800005557	0.9825598556814494	-1	0	0	0.2857142857142857	2	0.875	7	1.0	0.875	8	7	1	0	0	0.1	10	1	10	0.0	0.2222222222222222	0.5995708512776102	0.9544602917516894	0.3584046265695611	0.7760523572339459	0.2112691573612267	0.952703603693485	0.7516643055549903	0.919042864594198	0	0	0.0	0.00735931800005557	0.00735931800005557
1327	0.010998464223493192	0.0036099573689390182	0.0035857617345488877	0.9813060613433772	-1	0	0	0.2857142857142857	2	0.875	7	1.0	0.875	8	7	1	0	0	0.1	10	1	10	0.0	0.2222222222222222	0.6197873894338732	0.9638429410196723	0.3810554525662023	0.7600578192976506	0.2112691573612267	0.952703603693485	0.7678274070945095	0.9227021831255277	0	0	0.0	0.0035857617345488877	0.0035857617345488877
89	0.0020369501953635114	0.001926319050094607	-0.001925076331380682	0.984396992697333	-1	0	0	1.0	2	0.0	0	0.75	0	2	0	0	0	0	1.0	2	2	3	0.0	0	0	0	0	0	0	0	0	0	0	0	0	-0.0001925076331380682	-0.0001925076331380682
3435	0.015247937225621523	0.00794679556188907	0.0071753618046541895	0.9821680950130656	-1	0	0	0.2857142857142857	2	0.875	7	1.0	0.875	8	7	1	0	0	0.1	10	1	10	0.0	0.2222222222222222	0.6331557110140011	0.9533802498592423	0.3561373589584679	0.7974502968438096	0.2112691573612267	0.952703603693485	0.792026730314369	0.9215622129207638	0	0	0.0	0.0071753618046541895	0.0071753618046541895
5024	0.015504957173306109	0.00819242795715181	0.008138835274055782	0.9827434530895922	-1	0	0	0.2857142857142857	2	0.875	7	1.0	0.875	8	7	1	0	0	0.1	10	1	10	0.0	0.2222222222222222	0.5995708512776102	0.9544602917516894	0.3561373589584679	0.7974502968438096	0.2112691573612267	0.952703603693485	0.7647438934488211	0.922152233174852	0	0	0.0	0.008138835274055782	0.008138835274055782
563	0.001885999430717817	0.0018212280157805835	-0.0018212278990192828	0.9860651262581164	-1	0	0	1.0	1	0	0	1.0	0	1	0	0	2	0	0.5	1	2	2	0.6666666666666666	0	0	0	0	0	0	0	0	0	0	0	0	-0.00018212278990192827	-0.00018212278990192827
1467	0.020893582340362284	0.002597905308931284	0.0013471912220002443	0.9802327047059444	-1	0	0	0.2	2	0.9230769230769231	12	1.0	0.9230769230769231	13	12	1	0	0	0.06666666666666667	15	1	15	0.0	0.14285714285714285	0.747614854917473	0.961400374484967	0.35340754607008507	0.818726201764468	0.2112691573612267	0.927402966199221	0.7734757404340689	0.9185981833198621	0	0	0.0	0.0013471912220002443	0.0013471912220002443
857	0.01587400468045279	0.0015166574709655377	0.0005380383387003466	0.9803140373335937	-1	0	0	0.25	2	0.9	9	1.0	0.9	10	9	1	0	0	0.08333333333333333	12	1	12	0.0	0.18181818181818182	0.633258754777421	0.9458742886229968	0.3810554525662023	0.8336654957507905	0.2112691573612267	0.9488799236076928	0.7734757404340689	0.921621061782251	0	0	0.0	0.0005380383387003466	0.0005380383387003466
814	0.0017731262937487054	0.0017263922871835085	-0.0017241849121945466	0.9833211083317783	-1	0	0	1.0	1	0	0	1.0	0	1	0	0	0	0	0.5	2	1	2	0.0	0	0	0	0	0	0	0	0	0	0	0	0	-0.00017241849121945465	-0.00017241849121945465
4271	0.015805800978151888	0.007210686607415601	0.007201744694024929	0.9824868265264944	-1	0	0	0.2857142857142857	2	0.875	7	1.0	0.875	8	7	1	0	0	0.1	10	1	10	0.0	0.2222222222222222	0.5995708512776102	0.9544602917516894	0.3561373589584679	0.7974502968438096	0.2112691573612267	0.952703603693485	0.7647438934488211	0.922152233174852	0	0	0.0	0.007201744694024929	0.007201744694024929
1665	0.016553561994990838	0.002423326274532987	0.0023840913415897787	0.978213664686878	-1	0	0	0.375	3	0.7	7	0.4	0.7	9	7	2	1	0	0.3	10	3	12	0.16666666666666666	1.0	0.747614854917473	0.9644157378555838	0.4375198410553649	0.7563629029712136	0.2112691573612267	0.9362912471961231	0.7734757404340689	0.9147727953121327	1.0	0	0.0	0.0023840913415897787	0.0023840913415897787
4935	0.015754834776572933	0.0077203775999767415	0.007277495930811164	0.9829433949359105	-1	0	0	0.2857142857142857	2	0.875	7	1.0	0.875	8	7	1	0	0	0.1	10	1	10	0.0	0.2222222222222222	0.5995708512776102	0.9544602917516894	0.3561373589584679	0.7974502968438096	0.2112691573612267	0.952703603693485	0.7647438934488211	0.922152233174852	0	0	0.0	0.007277495930811164	0.007277495930811164
3488	0.016088144974046304	0.008830925246528957	0.008061695784121914	0.9821348688802143	-1	0	0	0.2857142857142857	2	0.875	7	1.0	0.875	8	7	1	0	0	0.1	10	1	10	0.0	0.2222222222222222	0.6331557110140011	0.9533802498592423	0.3561373589584679	0.7974502968438096	0.2112691573612267	0.952703603693485	0.792026730314369	0.9215622129207638	0	0	0.0	0.008061695784121914	0.008061695784121914
344	0.00531665505173698	0.0037261071772489406	-0.003586601400311796	0.9832942306112162	-1	0	0	0.5	2	0.6666666666666666	2	0.625	0.6666666666666666	4	2	0	0	0	0.5	4	2	5	0.0	0	0.7520134533204993	0.9438719782691122	0.5087901118318138	0.9202834268896527	0.4835833009911298	0.8734664798921309	0.8435489614796494	0.9168405720433501	0	0	0.0	-0.0003586601400311796	-0.0003586601400311796
3666	0.015244660514248961	0.007640789422608912	0.007096008411557722	0.9822626651875193	-1	0	0	0.2857142857142857	2	0.875	7	1.0	0.875	8	7	1	0	0	0.1	10	1	10	0.0	0.2222222222222222	0.6331557110140011	0.9533802498592423	0.3561373589584679	0.7974502968438096	0.2112691573612267	0.952703603693485	0.792026730314369	0.9215622129207638	0	0	0.0	0.007096008411557722	0.007096008411557722
4673	0.016142836762699245	0.007560345064023222	0.007528543226015613	0.9828059878040087	-1	0	0	0.2857142857142857	2	0.875	7	1.0	0.875	8	7	1	0	0	0.1	10	1	10	0.0	0.2222222222222222	0.5995708512776102	0.9544602917516894	0.3561373589584679	0.7974502968438096	0.2112691573612267	0.952703603693485	0.7647438934488211	0.922152233174852	0	0	0.0	0.007528543226015613	0.007528543226015613
4373	0.017552270967043336	0.006522484101132792	-0.006515859165643792	0.9825132875827908	-1	0	0	0.2857142857142857	2	0.875	7	1.0	0.75	6	6	3	0	0	0.1	10	1	10	0.0	0.2222222222222222	0.4515268476377473	0.9424367655226238	0.3081058940768026	0.6969824942236131	0.2112691573612267	0.5569730207619281	0.728489917101918	0.783437743343693	0	0	0.0	-0.0006515859165643792	-0.0006515859165643792
2104	0.01459112981141602	0.0089888091015586	0.004359454358698365	0.9818414515516011	-1	0	0	0.2857142857142857	2	0.875	7	1.0	0.875	8	7	1	0	0	0.1	10	1	10	0.0	0.2222222222222222	0.5760027253595735	0.9556085677391626	0.3810554525662023	0.7600578192976506	0.2112691573612267	0.952703603693485	0.7326734485929144	0.9174648032034081	0	0	0.0	0.004359454358698365	0.004359454358698365
3599	0.016108700949593747	0.0077695696994508345	0.007530685971448004	0.9830593835296559	-1	0	0	0.2857142857142857	2	0.875	7	1.0	0.875	8	7	1	0	0	0.1	10	1	10	0.0	0.2222222222222222	0.5995708512776102	0.9544602917516894	0.3561373589584679	0.7974502968438096	0.2112691573612267	0.952703603693485	0.7647438934488211	0.922152233174852	0	0	0.0	0.007530685971448004	0.007530685971448004
4864	0.015834686059870873	0.008214089100310875	0.0073718817792320646	0.9826713805418114	-1	0	0	0.2857142857142857	2	0.875	7	1.0	0.875	8	7	1	0	0	0.1	10	1	10	0.0	0.2222222222222222	0.5995708512776102	0.9544602917516894	0.3561373589584679	0.7974502968438096	0.2112691573612267	0.952703603693485	0.7647438934488211	0.922152233174852	0	0	0.0	0.0073718817792320646	0.0073718817792320646
4477	0.015589313649378825	0.007930200966187443	0.007522585602461216	0.9827979521762673	-1	0	0	0.2857142857142857	2	0.875	7	1.0	0.875	8	7	1	0	0	0.1	10	1	10	0.0	0.2222222222222222	0.5995708512776102	0.9544602917516894	0.3561373589584679	0.7974502968438096	0.2112691573612267	0.952703603693485	0.7647438934488211	0.922152233174852	0	0	0.0	0.007522585602461216	0.007522585602461216
3539	0.01733365050996655	0.008367867693093847	0.00724986025866278	0.9826804886815643	-1	0	0	0.2857142857142857	2	0.875	7	1.0	0.875	8	7	1	0	0	0.1	10	1	10	0.0	0.2222222222222222	0.5995708512776102	0.9544602917516894	0.3584046265695611	0.7760523572339459	0.2112691573612267	0.952703603693485	0.7516643055549903	0.919042864594198	0	0	0.0	0.00724986025866278	0.00724986025866278
4667	0.015995057338486125	0.007901756011905391	0.0072610977418365846	0.9827764264241583	-1	0	0	0.2857142857142857	2	0.875	7	1.0	0.875	8	7	1	0	0	0.1	10	1	10	0.0	0.2222222222222222	0.5995708512776102	0.9544602917516894	0.3561373589584679	0.7974502968438096	0.2112691573612267	0.952703603693485	0.7647438934488211	0.922152233174852	0	0	0.0	0.0072610977418365846	0.0072610977418365846
3728	0.015529456363550855	0.00727056445783092	0.00689911847378204	0.9828897235445814	-1	0	0	0.2857142857142857	2	0.875	7	1.0	0.875	8	7	1	0	0	0.1	10	1	10	0.0	0.2222222222222222	0.5995708512776102	0.9544602917516894	0.3561373589584679	0.7974502968438096	0.2112691573612267	0.952703603693485	0.7647438934488211	0.922152233174852	0	0	0.0	0.00689911847378204	0.00689911847378204
808	0.019350901383357492	0.0010490436636084713	-0.0008628860736999021	0.9543484572937818	-1	0	0	0.2	2	0.9230769230769231	12	0.42857142857142855	0.7692307692307693	11	10	3	0	0	0.7142857142857143	7	5	15	0.0	0.6153846153846154	0.9974889827800169	0.9313997653101048	0.241075039037018	0.9285380216266402	0.34093632495990994	0.7139484084755789	0.9623129724390787	0.8838247508443787	0	0	0.0	-8.628860736999021e-05	-8.628860736999021e-05
3659	0.015521355423169054	0.008162793903639763	0.007823990665014737	0.9829887926395504	-1	0	0	0.2857142857142857	2	0.875	7	1.0	0.875	8	7	1	0	0	0.1	10	1	10	0.0	0.2222222222222222	0.5995708512776102	0.9544602917516894	0.3561373589584679	0.7974502968438096	0.2112691573612267	0.952703603693485	0.7647438934488211	0.922152233174852	0	0	0.0	0.007823990665014737	0.007823990665014737
4816	0.01767137357719162	0.007885169112508765	0.007664218378041775	0.982361549981546	-1	0	0	0.2857142857142857	2	0.875	7	1.0	0.875	8	7	1	0	0	0.1	10	1	10	0.0	0.2222222222222222	0.5995708512776102	0.9544602917516894	0.3584046265695611	0.7760523572339459	0.2112691573612267	0.952703603693485	0.7516643055549903	0.919042864594198	0	0	0.0	0.007664218378041775	0.007664218378041775
2795	0.017567410295924377	0.007763748402145491	0.007257376497656974	0.9825171624518589	-1	0	0	0.2857142857142857	2	0.875	7	1.0	0.875	8	7	1	0	0	0.1	10	1	10	0.0	0.2222222222222222	0.5995708512776102	0.9544602917516894	0.3584046265695611	0.7760523572339459	0.2112691573612267	0.952703603693485	0.7516643055549903	0.919042864594198	0	0	0.0	0.007257376497656974	0.007257376497656974
4916	0.013065100721907388	0.004358961603501585	-0.004153834442632492	0.9826512339950001	-1	0	0	0.3333333333333333	2	0.8333333333333334	5	1.0	0.8333333333333334	6	5	1	0	0	0.125	8	1	8	0.0	0.2857142857142857	0.4515268476377473	0.9424367655226238	0.2603041017808376	0.781472388448044	0.2112691573612267	0.5569730207619281	0.7806070657105124	0.8073547542566767	0	0	0.0	-0.0004153834442632492	-0.0004153834442632492
768	0.025927414485566392	0.004890937725663632	-0.002140442620328018	0.9796963357360605	-1	0	0	0.2	2	0.9230769230769231	12	1.0	0.9230769230769231	13	12	1	0	0	0.06666666666666667	15	1	15	0.0	0.14285714285714285	0.21966589027105984	0.9389156102355113	0.3081058940768026	0.8741621003609488	0.2112691573612267	0.768917802164113	0.7426210792773258	0.87627844349073	0	0	0.0	-0.0002140442620328018	-0.0002140442620328018
2178	0.013061521641489151	0.006595145818145558	0.005766553419281786	0.9826145318245283	-1	0	0	0.2857142857142857	2	0.875	7	1.0	0.875	8	7	1	0	0	0.1	10	1	10	0.0	0.2222222222222222	0.5983926318505007	0.9545103731331334	0.3810554525662023	0.7600578192976506	0.2112691573612267	0.952703603693485	0.7507140708087676	0.9168166387823121	0	0	0.0	0.005766553419281786	0.005766553419281786
446	0.003315019254075417	0.0029619712947121938	-0.0029332627586685896	0.9823306760047515	-1	0	0	0.6666666666666666	2	0.5	1	0.6666666666666666	0	2	0	1	2	0	0.6666666666666666	2	3	4	0.5	0.6666666666666666	0	0	0	0	0	0	0	0	0	0	0	-0.000293326275866859	-0.000293326275866859
4320	0.01665471648502521	0.007607927251042008	0.007367156777509344	0.9828526328388931	-1	0	0	0.2857142857142857	2	0.875	7	1.0	0.875	8	7	1	0	0	0.1	10	1	10	0.0	0.2222222222222222	0.5995708512776102	0.9544602917516894	0.3561373589584679	0.7974502968438096	0.2112691573612267	0.952703603693485	0.7647438934488211	0.922152233174852	0	0	0.0	0.007367156777509344	0.007367156777509344
175	0.003991649166408279	0.002479878211627291	-0.002385648701833636	0.9718519638502999	-1	0	0	0.25	1	1.0	3	1.0	1.0	4	3	0	0	0	0.2	5	1	5	0.0	0	0.5464807078119309	0.8911478784547859	0.7331406755598022	0.7512269471728157	0.5260419190224648	0.9119318239868262	0.8060211535782235	0.8639368174663192	0	0	0.0	-0.0002385648701833636	-0.0002385648701833636
1014	0.019487080334577613	0.0012649989234420813	-0.00026870820159420665	0.9802647785777916	-1	0	0	0.2857142857142857	2	0.875	7	1.0	0.75	7	6	2	0	0	0.1	10	1	10	0.0	0.2222222222222222	0.3976874202781267	0.9611518541000577	0.3081058940768026	0.6932993203991863	0.2112691573612267	0.7058096042618437	0.7231937088537704	0.8365883950601474	0	0	0.0	-2.6870820159420666e-05	-2.6870820159420666e-05
1598	0.0101397387341737	0.00408447533086626	-0.004046139370340743	0.9819227822608588	-1	0	0	0.3333333333333333	2	0.8333333333333334	5	1.0	0.8333333333333334	6	5	1	0	0	0.125	8	1	8	0.0	0.2857142857142857	0.4218036342568694	0.9647712047579579	0.6152780736295232	0.7086893658269108	0.7575350050892616	0.9360118409702796	0.9330213835937379	0.9083784680160177	0	0	0.0	-0.0004046139370340743	-0.0004046139370340743
1068	0.020918466229382638	0.001531461738824506	0.00029427732629865494	0.9796227226267615	-1	0	0	0.3	3	0.7692307692307693	10	0.5357142857142857	0.7692307692307693	11	10	3	0	0	0.14285714285714285	14	2	15	0.0	0.14285714285714285	0.5189026546373691	0.9481846430033094	0.35340754607008507	0.82513559614133	0.2112691573612267	0.9433185623573215	0.7734757404340689	0.9185982638162489	0	0	0.0	0.00029427732629865494	0.00029427732629865494
3687	0.01208845426048531	0.0050361382295295645	0.004196872361460899	0.9813799778697077	-1	0.3333333333333333	1	0.5	4	0.7	7	0.4	0.7	8	7	3	0	0	0.3	10	3	12	0.0	1.0	0.5995708512776102	0.9544602917516894	0.3584046265695611	0.7760523572339459	0.2112691573612267	0.952703603693485	0.7516643055549903	0.919042864594198	0	0	0.0	0.004196872361460899	0.004196872361460899
2635	0.017244834761807208	0.008877683190417034	0.005518104013630004	0.9819709670713597	-1	0	0	0.2857142857142857	2	0.875	7	1.0	0.875	8	7	1	0	0	0.1	10	1	10	0.0	0.2222222222222222	0.5760027253595735	0.9556085677391626	0.3584046265695611	0.7760523572339459	0.2112691573612267	0.952703603693485	0.7326734485929144	0.9197035844297955	0	0	0.0	0.005518104013630004	0.005518104013630004
2349	0.014482026596021083	0.005550994910254536	-0.004755323002614685	0.9815379519931433	-1	0	0	0.2857142857142857	2	0.875	7	1.0	0.875	8	7	1	0	0	0.1	10	1	10	0.0	0.2222222222222222	0.37263586021598805	0.9352738166911982	0.33075672007344387	0.7838937614042867	0.2112691573612267	0.6057246368832232	0.7146798270928624	0.8119683320808018	0	0	0.0	-0.0004755323002614685	-0.0004755323002614685
2159	0.012528148103484661	0.0074656710032084	0.005038029719516573	0.9817542288586839	-1	0	0	0.2857142857142857	2	0.875	7	1.0	0.875	8	7	1	0	0	0.1	10	1	10	0.0	0.2222222222222222	0.5760027253595735	0.9556085677391626	0.3810554525662023	0.7600578192976506	0.2112691573612267	0.952703603693485	0.7326734485929144	0.9174648032034081	0	0	0.0	0.005038029719516573	0.005038029719516573
1370	0.02391913881946946	0.002005593835702364	0.0017908541686986765	0.9781860057982459	-1	0	0	0.2	2	0.9166666666666666	11	1.0	0.9166666666666666	12	11	1	0	0	0.07142857142857142	14	1	14	0.0	0.15384615384615385	0.4954857272011868	0.9733375559355034	0.5720529260841782	0.8587012367743405	0.4184309635816653	0.9140348881816839	0.9303861603619937	0.9301274593100239	0	0	0.0	0.0017908541686986765	0.0017908541686986765
858	0.0021048117321528967	0.0017818514070825145	-0.0017800066337409384	0.9834847862898034	-1	0	0	1.0	1	0	0	1.0	0	1	0	0	1	0	0.5	2	1	2	0.3333333333333333	0	0	0	0	0	0	0	0	0	0	0	0	-0.00017800066337409385	-0.00017800066337409385
4854	0.017282111333887393	0.0079394570724913	0.006721665364481042	0.9825285906881489	-1	0	0	0.2857142857142857	2	0.875	7	1.0	0.875	8	7	1	0	0	0.1	10	1	10	0.0	0.2222222222222222	0.5995708512776102	0.9544602917516894	0.3584046265695611	0.7760523572339459	0.2112691573612267	0.952703603693485	0.7516643055549903	0.919042864594198	0	0	0.0	0.006721665364481042	0.006721665364481042
4073	0.015157732398762716	0.007608058370530033	0.007151293521312451	0.9828116433995285	-1	0	0	0.2857142857142857	2	0.875	7	1.0	0.875	8	7	1	0	0	0.1	10	1	10	0.0	0.2222222222222222	0.5995708512776102	0.9544602917516894	0.3561373589584679	0.7974502968438096	0.2112691573612267	0.952703603693485	0.7647438934488211	0.922152233174852	0	0	0.0	0.007151293521312451	0.007151293521312451
1972	0.01300115511701347	0.0074383323748884456	0.005376048726193727	0.9815879070191904	-1	0	0	0.2857142857142857	2	0.875	7	1.0	0.875	8	7	1	0	0	0.1	10	1	10	0.0	0.2222222222222222	0.5760027253595735	0.9556085677391626	0.3810554525662023	0.7600578192976506	0.2112691573612267	0.952703603693485	0.7326734485929144	0.9174648032034081	0	0	0.0	0.005376048726193727	0.005376048726193727
3583	0.015938418456514277	0.00851080671872081	0.00774405417762526	0.9826573739097613	-1	0	0	0.2857142857142857	2	0.875	7	1.0	0.875	8	7	1	0	0	0.1	10	1	10	0.0	0.2222222222222222	0.5995708512776102	0.9544602917516894	0.3561373589584679	0.7974502968438096	0.2112691573612267	0.952703603693485	0.7647438934488211	0.922152233174852	0	0	0.0	0.00774405417762526	0.00774405417762526
1323	0.02061726329860552	0.0023157882957611344	0.0008502208593801683	0.9800495424717917	-1	0	0	0.2	2	0.9230769230769231	12	1.0	0.9230769230769231	13	12	1	0	0	0.06666666666666667	15	1	15	0.0	0.14285714285714285	0.747614854917473	0.961400374484967	0.35340754607008507	0.818726201764468	0.2112691573612267	0.9300939752392241	0.7734757404340689	0.9196061474865671	0	0	0.0	0.0008502208593801683	0.0008502208593801683
3962	0.01748178228329461	0.008124043221161798	0.0071991988040045205	0.9825174323134623	-1	0	0	0.2857142857142857	2	0.875	7	1.0	0.875	8	7	1	0	0	0.1	10	1	10	0.0	0.2222222222222222	0.5995708512776102	0.9544602917516894	0.3584046265695611	0.7760523572339459	0.2112691573612267	0.952703603693485	0.7516643055549903	0.919042864594198	0	0	0.0	0.0071991988040045205	0.0071991988040045205
3472	0.017314457125157272	0.00796962744490491	0.007129900893768935	0.9824114160978231	-1	0	0	0.2857142857142857	2	0.875	7	1.0	0.875	8	7	1	0	0	0.1	10	1	10	0.0	0.2222222222222222	0.5995708512776102	0.9544602917516894	0.3584046265695611	0.7760523572339459	0.2112691573612267	0.952703603693485	0.7516643055549903	0.919042864594198	0	0	0.0	0.007129900893768935	0.007129900893768935
1387	0.01595164936940898	0.00454050256666977	0.0008575992850179576	0.9810159217532033	-1	0	0	0.2	2	0.9166666666666666	11	1.0	0.9166666666666666	12	11	1	0	0	0.07142857142857142	14	1	14	0.0	0.15384615384615385	0.747614854917473	0.9588806842818831	0.35340754607008507	0.8267870268924108	0.21850864859845398	0.9342012520060212	0.7734757404340689	0.920936153146739	0	0	0.0	0.0008575992850179576	0.0008575992850179576
1997	0.013867248400109358	0.007585454076389501	0.004676215648949423	0.9819058386892767	-1	0	0	0.2857142857142857	2	0.875	7	1.0	0.875	8	7	1	0	0	0.1	10	1	10	0.0	0.2222222222222222	0.5760027253595735	0.9556085677391626	0.3810554525662023	0.7600578192976506	0.2112691573612267	0.952703603693485	0.7326734485929144	0.9174648032034081	0	0	0.0	0.004676215648949423	0.004676215648949423
4800	0.018245055953928554	0.00870513627392046	0.006470705803295087	0.9823664299983348	-1	0	0	0.2857142857142857	2	0.875	7	1.0	0.875	8	7	1	0	0	0.1	10	1	10	0.0	0.2222222222222222	0.5995708512776102	0.9544602917516894	0.3584046265695611	0.7760523572339459	0.2112691573612267	0.952703603693485	0.7516643055549903	0.919042864594198	0	0	0.0	0.006470705803295087	0.006470705803295087
198	0.01769495119754311	0.005388235617673131	-0.005375017487993649	0.9660776852987871	-1	0.25	1	0.7	7	0.23076923076923078	3	0.5357142857142857	0.23076923076923078	7	3	7	0	0	0.5714285714285714	7	4	15	0.0	0.14285714285714285	0.5338229996567105	0.9224067991234296	0.38396777010783284	0.8939208253142958	0.3446483455501751	0.9196991793310291	0.8545947025507298	0.912807094162959	0	0	0.0	-0.0005375017487993649	-0.0005375017487993649
2319	0.013711195618426056	0.008692220481144222	0.005496517104653058	0.9818538646681102	-1	0	0	0.2857142857142857	2	0.875	7	1.0	0.875	8	7	1	0	0	0.1	10	1	10	0.0	0.2222222222222222	0.5760027253595735	0.9556085677391626	0.3810554525662023	0.7600578192976506	0.2112691573612267	0.952703603693485	0.7326734485929144	0.9174648032034081	0	0	0.0	0.005496517104653058	0.005496517104653058
1331	0.01936518297752396	0.0027271604143534077	0.0009978947192868612	0.9804900357233067	-1	0	0	0.2222222222222222	2	0.9090909090909091	10	1.0	0.9090909090909091	11	10	1	0	0	0.07692307692307693	13	1	13	0.0	0.16666666666666666	0.7658426109738943	0.9646844555153484	0.35340754607008507	0.773729490781038	0.22574813983568126	0.9272905520568585	0.7734757404340689	0.9137984216859942	0	0	0.0	0.0009978947192868612	0.0009978947192868612
3954	0.015474359662839152	0.007326062876707694	0.007027251149860506	0.9827233972625857	-1	0	0	0.2857142857142857	2	0.875	7	1.0	0.875	8	7	1	0	0	0.1	10	1	10	0.0	0.2222222222222222	0.5995708512776102	0.9544602917516894	0.3561373589584679	0.7974502968438096	0.2112691573612267	0.952703603693485	0.7647438934488211	0.922152233174852	0	0	0.0	0.007027251149860506	0.007027251149860506
449	0.012351853970297274	0.005399150664872934	-0.005334204933236355	0.9780755210210297	-1	0	0	0.4	4	0.6153846153846154	8	0.3409090909090909	0.6153846153846154	11	8	3	2	0	0.36363636363636365	11	4	15	0.2857142857142857	0.2222222222222222	0.747614854917473	0.930668123918534	0.4087033590623196	0.8729201006651744	0.15440926167675348	0.9760230175012324	0.7734757404340689	0.9395436472946456	0.5454545454545454	0.36363636363636365	0.0	-0.0005334204933236355	-0.0005334204933236355
2492	0.011969741032990425	0.0065974871104273435	0.004519366136429908	0.9820909577076133	-1	0	0	0.375	3	0.7777777777777778	7	0.55	0.7777777777777778	8	7	2	0	0	0.2	10	2	11	0.0	0.2222222222222222	0.5760027253595735	0.9556085677391626	0.3810554525662023	0.7600578192976506	0.2112691573612267	0.952703603693485	0.7326734485929144	0.9174648032034081	0	0	0.0	0.004519366136429908	0.004519366136429908
819	0.01816103238938819	0.0023891649183016973	-0.0019264114366072081	0.9794039432314922	-1	0	0	0.25	2	0.8888888888888888	8	1.0	0.8888888888888888	9	8	1	0	0	0.09090909090909091	11	1	11	0.0	0.2	0.747614854917473	0.9644157378555838	0.4087033590623196	0.7478587945825128	0.2112691573612267	0.9362912471961231	0.7734757404340689	0.9135798182105929	0	0	0.0	-0.0001926411436607208	-0.0001926411436607208
26	0.023724592336389332	0.004488211728430335	-0.0036214222732947866	0.9757160885176503	-1	0	0	0.25	2	0.9	9	0.3	0.7	9	7	2	1	0	0.625	8	5	12	0.16666666666666666	0.18181818181818182	0.9168098665774833	0.8874057405103662	0.30184985147848076	0.9117347469931711	0.7456456343751284	0.8492647166294112	0.9405693305923195	0.8852167159428537	1.0	0.1111111111111111	0.0	-0.0003621422273294787	-0.0003621422273294787
24	0.002052451410349483	0.001986088746571687	-0.00198608810851602	0.9864211802548238	-1	0	0	1.0	1	0	0	1.0	0	0	0	1	5	0	0.5	1	2	2	0.8333333333333334	0	0	0	0	0	0	0	0	0	0	0	0	-0.1	-0.1
2539	0.017801844071554163	0.009069178193317508	0.006743266492928101	0.9820161667512187	-1	0	0	0.2857142857142857	2	0.875	7	1.0	0.875	8	7	1	0	0	0.1	10	1	10	0.0	0.2222222222222222	0.6331557110140011	0.9533802498592423	0.3584046265695611	0.7760523572339459	0.2112691573612267	0.952703603693485	0.7782875232997266	0.9184313625111007	0	0	0.0	0.006743266492928101	0.006743266492928101
1575	0.014895567879716989	0.003515899514263967	0.0029930236499580852	0.9800957698072879	-1	0	0	0.25	2	0.9	9	1.0	0.8	9	8	2	0	0	0.08333333333333333	12	1	12	0.0	0.18181818181818182	0.3408811246303021	0.9535224778290333	0.29967477187570013	0.75663671913007	0.2054553711090687	0.7146126755324447	0.7403962959285763	0.8443738260206332	0	0	0.0	0.0029930236499580852	0.0029930236499580852
3041	0.01729143828045032	0.00752026649077241	0.006907969910277628	0.982171985558104	-1	0	0	0.2857142857142857	2	0.875	7	1.0	0.875	8	7	1	0	0	0.1	10	1	10	0.0	0.2222222222222222	0.5995708512776102	0.9544602917516894	0.3584046265695611	0.7760523572339459	0.2112691573612267	0.952703603693485	0.7516643055549903	0.919042864594198	0	0	0.0	0.006907969910277628	0.006907969910277628
3978	0.01586335888797584	0.007715031140371399	0.007009303255430896	0.9828324506473374	-1	0	0	0.2857142857142857	2	0.875	7	1.0	0.875	8	7	1	0	0	0.1	10	1	10	0.0	0.2222222222222222	0.5995708512776102	0.9544602917516894	0.3561373589584679	0.7974502968438096	0.2112691573612267	0.952703603693485	0.7647438934488211	0.922152233174852	0	0	0.0	0.007009303255430896	0.007009303255430896
531	0.0018329923255682534	0.0017692384730476128	-0.0017691641813541298	0.9861398913786689	-1	0	0	1.0	1	0	0	1.0	0	1	0	0	1	0	0.5	1	2	2	0.3333333333333333	0	0	0	0	0	0	0	0	0	0	0	0	-0.00017691641813541298	-0.00017691641813541298
3319	0.015341193227433651	0.007314311923616517	0.006920705294622222	0.9827827086391432	-1	0	0	0.2857142857142857	2	0.875	7	1.0	0.875	8	7	1	0	0	0.1	10	1	10	0.0	0.2222222222222222	0.5995708512776102	0.9544602917516894	0.3561373589584679	0.7974502968438096	0.2112691573612267	0.952703603693485	0.7647438934488211	0.922152233174852	0	0	0.0	0.006920705294622222	0.006920705294622222
2269	0.016876440609453546	0.00808867500692455	0.006212116585083849	0.9820801679552432	-1	0	0	0.2857142857142857	2	0.875	7	1.0	0.875	8	7	1	0	0	0.1	10	1	10	0.0	0.2222222222222222	0.5760027253595735	0.9556085677391626	0.3584046265695611	0.7760523572339459	0.2112691573612267	0.952703603693485	0.7326734485929144	0.9197035844297955	0	0	0.0	0.006212116585083849	0.006212116585083849
2512	0.018007180296252544	0.008581993059873996	0.007145572060853795	0.9822654213766363	-1	0	0	0.2857142857142857	2	0.875	7	1.0	0.875	8	7	1	0	0	0.1	10	1	10	0.0	0.2222222222222222	0.5995708512776102	0.9544602917516894	0.3584046265695611	0.7760523572339459	0.2112691573612267	0.952703603693485	0.7516643055549903	0.919042864594198	0	0	0.0	0.007145572060853795	0.007145572060853795
203	0.002565577604900879	0.0022616427072785677	-0.002259184393257076	0.980586888478118	-1	0	0	0.5	1	1.0	1	1.0	1.0	2	1	0	0	0	0.3333333333333333	3	1	3	0.0	0	0.6759518625337262	0.944221112580313	0.8525890219903047	0.5488686048143284	0.26961174096780033	0.8450269657373561	0.9513191998549853	0.8283143570653032	0	0	0.0	-0.00022591843932570757	-0.00022591843932570757
1746	0.010875167538342582	0.0035546906880236677	0.0035354634966384096	0.9813117744766461	-1	0	0	0.2857142857142857	2	0.875	7	1.0	0.875	8	7	1	0	0	0.1	10	1	10	0.0	0.2222222222222222	0.6197873894338732	0.9638429410196723	0.3810554525662023	0.7600578192976506	0.2112691573612267	0.952703603693485	0.7678274070945095	0.9227021831255277	0	0	0.0	0.0035354634966384096	0.0035354634966384096
2999	0.01745454267209283	0.008249677879383495	0.007613471220548792	0.9826903620144873	-1	0	0	0.2857142857142857	2	0.875	7	1.0	0.875	8	7	1	0	0	0.1	10	1	10	0.0	0.2222222222222222	0.5995708512776102	0.9544602917516894	0.3584046265695611	0.7760523572339459	0.2112691573612267	0.952703603693485	0.7516643055549903	0.919042864594198	0	0	0.0	0.007613471220548792	0.007613471220548792
3386	0.01603760925331546	0.00849808877811373	0.007509348231460499	0.9816505703629961	-1	0	0	0.2857142857142857	2	0.875	7	1.0	0.875	8	7	1	0	0	0.1	10	1	10	0.0	0.2222222222222222	0.6331557110140011	0.9533802498592423	0.3584046265695611	0.7760523572339459	0.2112691573612267	0.952703603693485	0.7782875232997266	0.9184313625111007	0	0	0.0	0.007509348231460499	0.007509348231460499
3815	0.01630314588553594	0.008055801674544593	0.0075984099064056974	0.9827497305873414	-1	0	0	0.2857142857142857	2	0.875	7	1.0	0.875	8	7	1	0	0	0.1	10	1	10	0.0	0.2222222222222222	0.5995708512776102	0.9544602917516894	0.3561373589584679	0.7974502968438096	0.2112691573612267	0.952703603693485	0.7647438934488211	0.922152233174852	0	0	0.0	0.0075984099064056974	0.0075984099064056974
4638	0.015284333765586394	0.007451264041869719	0.0074309471535528825	0.9824708393275982	-1	0	0	0.2857142857142857	2	0.875	7	1.0	0.875	8	7	1	0	0	0.1	10	1	10	0.0	0.2222222222222222	0.5995708512776102	0.9544602917516894	0.3561373589584679	0.7974502968438096	0.2112691573612267	0.952703603693485	0.7647438934488211	0.922152233174852	0	0	0.0	0.0074309471535528825	0.0074309471535528825
2203	0.012893923367288973	0.007520535472121973	0.005110008399072877	0.9818570711149469	-1	0	0	0.2857142857142857	2	0.875	7	1.0	0.875	8	7	1	0	0	0.1	10	1	10	0.0	0.2222222222222222	0.5760027253595735	0.9556085677391626	0.3810554525662023	0.7600578192976506	0.2112691573612267	0.952703603693485	0.7326734485929144	0.9174648032034081	0	0	0.0	0.005110008399072877	0.005110008399072877
1321	0.011739163118231375	0.006622679311655004	-0.006375965495179033	0.9825581410788052	-1	0	0	0.25	2	0.9	9	1.0	0.9	10	9	1	0	0	0.08333333333333333	12	1	12	0.0	0.18181818181818182	0.5525675411298947	0.9406832492777413	0.35340754607008507	0.8339966669782477	0.2112691573612267	0.9469268280078862	0.7678274070945095	0.9183269082419254	0	0	0.0	-0.0006375965495179033	-0.0006375965495179033
141	0.010546512435737215	0.005760357756324383	-0.005760289875038603	0.9735104196932757	-1	0.3333333333333333	1	0.4444444444444444	4	0.6363636363636364	7	0.3939393939393939	0.6363636363636364	10	7	2	2	0	0.2727272727272727	3	11	13	0.4	1.0	0.2684463308230958	0.9389174395487447	0.3955835663940618	0.8723537821904976	0.5199471067548919	0.8367798640545572	0.8561903592212046	0.890542872431047	0.65	0.3	0.0	-0.0005760289875038603	-0.0005760289875038603
3608	0.016388459014181372	0.008331906014162577	0.007670352053056563	0.9825801568963607	-1	0	0	0.2857142857142857	2	0.875	7	1.0	0.875	8	7	1	0	0	0.1	10	1	10	0.0	0.2222222222222222	0.5995708512776102	0.9544602917516894	0.3561373589584679	0.7974502968438096	0.2112691573612267	0.952703603693485	0.7647438934488211	0.922152233174852	0	0	0.0	0.007670352053056563	0.007670352053056563
3448	0.01706055567206123	0.008093833302846439	0.00631180197856691	0.9824207135861869	-1	0	0	0.2857142857142857	2	0.875	7	1.0	0.875	8	7	1	0	0	0.1	10	1	10	0.0	0.2222222222222222	0.5995708512776102	0.9544602917516894	0.3584046265695611	0.7760523572339459	0.2112691573612267	0.952703603693485	0.7516643055549903	0.919042864594198	0	0	0.0	0.00631180197856691	0.00631180197856691
3340	0.016751334517357844	0.00826768884447024	0.0073059123356026545	0.9826047982515268	-1	0	0	0.2857142857142857	2	0.875	7	1.0	0.875	8	7	1	0	0	0.1	10	1	10	0.0	0.2222222222222222	0.5995708512776102	0.9544602917516894	0.3584046265695611	0.7760523572339459	0.2112691573612267	0.952703603693485	0.7516643055549903	0.919042864594198	0	0	0.0	0.0073059123356026545	0.0073059123356026545
1205	0.018921023039911472	0.0013101307313578704	0.0008208592527436823	0.9790739800878135	-1	0	0	0.2222222222222222	2	0.9090909090909091	10	1.0	0.9090909090909091	11	10	1	0	0	0.07692307692307693	13	1	13	0.0	0.16666666666666666	0.5189026546373691	0.9481846430033094	0.35340754607008507	0.82513559614133	0.2112691573612267	0.9436805036747056	0.7734757404340689	0.9187673361084407	0	0	0.0	0.0008208592527436823	0.0008208592527436823
3330	0.014404025646495925	0.0069165237245873215	0.006737461277079494	0.9824797880948716	-1	0	0	0.2857142857142857	2	0.875	7	1.0	0.875	8	7	1	0	0	0.1	10	1	10	0.0	0.2222222222222222	0.5995708512776102	0.9544602917516894	0.3561373589584679	0.7974502968438096	0.2112691573612267	0.952703603693485	0.7647438934488211	0.922152233174852	0	0	0.0	0.006737461277079494	0.006737461277079494
1868	0.014873799540102603	0.004112924177478795	0.0031651046288986412	0.9803424717830597	-1	0	0	0.25	2	0.9	9	1.0	0.8	9	8	2	0	0	0.08333333333333333	12	1	12	0.0	0.18181818181818182	0.3408811246303021	0.9535224778290333	0.29967477187570013	0.75663671913007	0.2054553711090687	0.7146126755324447	0.7403962959285763	0.8443738260206332	0	0	0.0	0.0031651046288986412	0.0031651046288986412
3582	0.015366456225968054	0.008466716466069965	0.007719843481497898	0.9820235026715813	-1	0	0	0.2857142857142857	2	0.875	7	1.0	0.875	8	7	1	0	0	0.1	10	1	10	0.0	0.2222222222222222	0.6331557110140011	0.9533802498592423	0.3561373589584679	0.7974502968438096	0.2112691573612267	0.952703603693485	0.792026730314369	0.9215622129207638	0	0	0.0	0.007719843481497898	0.007719843481497898
1028	0.020637896484805428	0.001854042987964436	0.0005440393215137696	0.9795398316422106	-1	0	0	0.2	2	0.9166666666666666	11	1.0	0.8333333333333334	11	10	2	0	0	0.07142857142857142	14	1	14	0.0	0.15384615384615385	0.5189026546373691	0.9481846430033094	0.35340754607008507	0.82513559614133	0.2112691573612267	0.9433185623573215	0.7734757404340689	0.9185982638162489	0	0	0.0	0.0005440393215137696	0.0005440393215137696
447	0.0027005691944598804	0.002646982318047078	-0.002636724209968429	0.9825220649692712	-1	0	0	0.5	1	1.0	1	0.75	0	0	0	2	1	0	1.0	2	2	3	0.125	0	0	0	0	0	0	0	0	0	0	0	0	-0.1	-0.1
3658	0.01737690562165337	0.008475036957276985	0.006867848006056595	0.9825489958605723	-1	0	0	0.2857142857142857	2	0.875	7	1.0	0.875	8	7	1	0	0	0.1	10	1	10	0.0	0.2222222222222222	0.5995708512776102	0.9544602917516894	0.3584046265695611	0.7760523572339459	0.2112691573612267	0.952703603693485	0.7516643055549903	0.919042864594198	0	0	0.0	0.006867848006056595	0.006867848006056595
4735	0.01754133694845375	0.008848331472500873	0.0060640050231804705	0.9821885602520282	-1	0	0	0.2857142857142857	2	0.875	7	1.0	0.875	8	7	1	0	0	0.1	10	1	10	0.0	0.2222222222222222	0.5995708512776102	0.9544602917516894	0.3584046265695611	0.7760523572339459	0.2112691573612267	0.952703603693485	0.7516643055549903	0.919042864594198	0	0	0.0	0.0060640050231804705	0.0060640050231804705
138	0.006883512458533899	0.0042974740770564115	-0.004296544104867466	0.9643411650189532	-1	0	0	0.6	3	0.6	3	0.5833333333333334	0.6	5	3	1	1	0	0.3333333333333333	2	6	7	0.25	0.4	0.8071976410565614	0.9532688903602148	0.8818438323318242	0.9468940251969031	0.5086802468944691	0.8780140459210494	0.8924300498227051	0.932351231139206	1.0	0.2	0.0	-0.00042965441048674655	-0.00042965441048674655
2243	0.014604859966080375	0.007897549777810198	0.005940315571796812	0.9823155883982603	-1	0	0	0.2857142857142857	2	0.875	7	1.0	0.875	8	7	1	0	0	0.1	10	1	10	0.0	0.2222222222222222	0.5995708512776102	0.9544602917516894	0.3810554525662023	0.7600578192976506	0.2112691573612267	0.952703603693485	0.7516643055549903	0.9167873282999597	0	0	0.0	0.005940315571796812	0.005940315571796812
4476	0.01509838942183052	0.007289905052926604	0.007214645916033823	0.982767342077128	-1	0	0	0.2857142857142857	2	0.875	7	1.0	0.875	8	7	1	0	0	0.1	10	1	10	0.0	0.2222222222222222	0.5995708512776102	0.9544602917516894	0.3561373589584679	0.7974502968438096	0.2112691573612267	0.952703603693485	0.7647438934488211	0.922152233174852	0	0	0.0	0.007214645916033823	0.007214645916033823
626	0.021348658422913207	0.0012599378064536942	-0.0007402390594576771	0.9790346986446643	-1	0	0	0.2	2	0.9230769230769231	12	1.0	0.9230769230769231	13	12	1	0	0	0.06666666666666667	15	1	15	0.0	0.14285714285714285	0.7912004978772498	0.9564387838983076	0.37313359717049605	0.9483738982994342	0.3001452806652397	0.7568452651251912	0.9484773556697583	0.9151661200238769	0	0	0.0	-7.402390594576771e-05	-7.402390594576771e-05
4802	0.015206769442582832	0.007890520507383644	0.007646795881611125	0.9830382495226992	-1	0	0	0.2857142857142857	2	0.875	7	1.0	0.875	8	7	1	0	0	0.1	10	1	10	0.0	0.2222222222222222	0.5995708512776102	0.9544602917516894	0.3561373589584679	0.7974502968438096	0.2112691573612267	0.952703603693485	0.7647438934488211	0.922152233174852	0	0	0.0	0.007646795881611125	0.007646795881611125
3249	0.01741113551310152	0.008644301186635575	0.0073543623474745965	0.9824470468104679	-1	0	0	0.2857142857142857	2	0.875	7	1.0	0.875	8	7	1	0	0	0.1	10	1	10	0.0	0.2222222222222222	0.5995708512776102	0.9544602917516894	0.3584046265695611	0.7760523572339459	0.2112691573612267	0.952703603693485	0.7516643055549903	0.919042864594198	0	0	0.0	0.0073543623474745965	0.0073543623474745965
3859	0.01661936267415805	0.008239637020438747	0.007299023284155207	0.9821803203371344	-1	0	0	0.2857142857142857	2	0.875	7	1.0	0.875	8	7	1	0	0	0.1	10	1	10	0.0	0.2222222222222222	0.5995708512776102	0.9544602917516894	0.3584046265695611	0.7760523572339459	0.2112691573612267	0.952703603693485	0.7516643055549903	0.919042864594198	0	0	0.0	0.007299023284155207	0.007299023284155207
414	0.0019438242578032304	0.001894972960178037	-0.0018949197632733737	0.9857595248318048	-1	0	0	1.0	1	0	0	1.0	0	1	0	0	1	0	0.5	2	1	2	0.3333333333333333	0	0	0	0	0	0	0	0	0	0	0	0	-0.00018949197632733736	-0.00018949197632733736
277	0.003218498407108573	0.002928544342624752	-0.0029276615738336744	0.9855236063668803	-1	0	0	0.75	3	0.25	1	0.5	0.25	4	1	1	0	0	0.75	4	3	6	0.0	1.0	0.73766924753007	0.9051282424693575	0.24102708727753752	0.7673811964714103	0.8664071464342765	0.6632454262603475	0.9605756558933045	0.798290060288547	0	0	0.0	-0.00029276615738336743	-0.00029276615738336743
2797	0.015161641911631005	0.0066007420735406126	0.005924985182965261	0.9822383463975408	-1	0	0	0.375	3	0.7777777777777778	7	0.55	0.7777777777777778	8	7	2	0	0	0.2	10	2	11	0.0	0.2222222222222222	0.5760027253595735	0.9556085677391626	0.3584046265695611	0.7760523572339459	0.2112691573612267	0.952703603693485	0.7326734485929144	0.9197035844297955	0	0	0.0	0.005924985182965261	0.005924985182965261
2590	0.017277339795895828	0.00828718131780845	0.006937796436976879	0.9824860526036899	-1	0	0	0.2857142857142857	2	0.875	7	1.0	0.875	8	7	1	0	0	0.1	10	1	10	0.0	0.2222222222222222	0.5995708512776102	0.9544602917516894	0.3584046265695611	0.7760523572339459	0.2112691573612267	0.952703603693485	0.7516643055549903	0.919042864594198	0	0	0.0	0.006937796436976879	0.006937796436976879
4505	0.01079406946624321	0.002248066390224215	0.002246960662268757	0.981986370771152	-1	0	0	0.25	2	0.8888888888888888	8	1.0	0.8888888888888888	9	8	1	0	0	0.09090909090909091	11	1	11	0.0	0.2	0.6600455267688735	0.9604791745123119	0.3081058940768026	0.8213113079103437	0.22574813983568126	0.964587426194628	0.7846212738572113	0.9354446136235618	0	0	0.0	0.002246960662268757	0.002246960662268757
1480	0.026505669669949748	0.004735792414432851	0.0032478199542252	0.9805498846311925	-1	0	0	0.2222222222222222	2	0.9090909090909091	10	1.0	0.9090909090909091	11	10	1	0	0	0.07692307692307693	13	1	13	0.0	0.16666666666666666	0.35910888068672336	0.9684501558912326	0.3081058940768026	0.7436758308712189	0.2112691573612267	0.7380527685212823	0.7500899074031485	0.8631521166099568	0	0	0.0	0.0032478199542252	0.0032478199542252
4493	0.015231552213723902	0.007383024209231984	0.00724530065078606	0.9830521096420661	-1	0	0	0.2857142857142857	2	0.875	7	1.0	0.875	8	7	1	0	0	0.1	10	1	10	0.0	0.2222222222222222	0.5995708512776102	0.9544602917516894	0.3561373589584679	0.7974502968438096	0.2112691573612267	0.952703603693485	0.7647438934488211	0.922152233174852	0	0	0.0	0.00724530065078606	0.00724530065078606
3155	0.017275004864757075	0.007657861315363509	0.006378793888454668	0.9823742298671769	-1	0	0	0.2857142857142857	2	0.875	7	1.0	0.875	8	7	1	0	0	0.1	10	1	10	0.0	0.2222222222222222	0.5995708512776102	0.9544602917516894	0.3584046265695611	0.7760523572339459	0.2112691573612267	0.952703603693485	0.7516643055549903	0.919042864594198	0	0	0.0	0.006378793888454668	0.006378793888454668
2694	0.017089833388609147	0.008374652396874458	0.006415941216032643	0.9820055751780832	-1	0	0	0.2857142857142857	2	0.875	7	1.0	0.875	8	7	1	0	0	0.1	10	1	10	0.0	0.2222222222222222	0.5760027253595735	0.9556085677391626	0.3584046265695611	0.7760523572339459	0.2112691573612267	0.952703603693485	0.7326734485929144	0.9197035844297955	0	0	0.0	0.006415941216032643	0.006415941216032643
4449	0.017795163964776213	0.00862511727940862	0.006799867620319247	0.9826928216034014	-1	0	0	0.2857142857142857	2	0.875	7	1.0	0.875	8	7	1	0	0	0.1	10	1	10	0.0	0.2222222222222222	0.5995708512776102	0.9544602917516894	0.3584046265695611	0.7760523572339459	0.2112691573612267	0.952703603693485	0.7516643055549903	0.919042864594198	0	0	0.0	0.006799867620319247	0.006799867620319247
2851	0.018221596671990564	0.00897621685266798	0.006592016699993962	0.9822266864683388	-1	0	0	0.2857142857142857	2	0.875	7	1.0	0.875	8	7	1	0	0	0.1	10	1	10	0.0	0.2222222222222222	0.5995708512776102	0.9544602917516894	0.3584046265695611	0.7760523572339459	0.2112691573612267	0.952703603693485	0.7516643055549903	0.919042864594198	0	0	0.0	0.006592016699993962	0.006592016699993962
1669	0.013143250555791337	0.006961168173610912	0.005103183434750975	0.9817417786716176	-1	0	0	0.2857142857142857	2	0.875	7	1.0	0.875	8	7	1	0	0	0.1	10	1	10	0.0	0.2222222222222222	0.5760027253595735	0.9556085677391626	0.3810554525662023	0.7600578192976506	0.2112691573612267	0.952703603693485	0.7326734485929144	0.9174648032034081	0	0	0.0	0.005103183434750975	0.005103183434750975
4699	0.015640809979573653	0.007738611164011661	0.007727621921577812	0.9825268985094954	-1	0	0	0.2857142857142857	2	0.875	7	1.0	0.875	8	7	1	0	0	0.1	10	1	10	0.0	0.2222222222222222	0.5995708512776102	0.9544602917516894	0.3561373589584679	0.7974502968438096	0.2112691573612267	0.952703603693485	0.7647438934488211	0.922152233174852	0	0	0.0	0.007727621921577812	0.007727621921577812
1998	0.013178296984692748	0.007220495369216572	0.005160096121489558	0.981745335573994	-1	0	0	0.2857142857142857	2	0.875	7	1.0	0.875	8	7	1	0	0	0.1	10	1	10	0.0	0.2222222222222222	0.5760027253595735	0.9556085677391626	0.3810554525662023	0.7600578192976506	0.2112691573612267	0.952703603693485	0.7326734485929144	0.9174648032034081	0	0	0.0	0.005160096121489558	0.005160096121489558
781	0.0017830603224899115	0.001736881697762925	-0.001732849749968633	0.9833742688287371	-1	0	0	1.0	1	0	0	1.0	0	1	0	0	0	0	0.5	2	1	2	0.0	0	0	0	0	0	0	0	0	0	0	0	0	-0.0001732849749968633	-0.0001732849749968633
1245	0.020650724653654622	0.0023584587598735364	0.0009278366615407119	0.9800529642208374	-1	0	0	0.2	2	0.9230769230769231	12	1.0	0.9230769230769231	13	12	1	0	0	0.06666666666666667	15	1	15	0.0	0.14285714285714285	0.747614854917473	0.961400374484967	0.35340754607008507	0.818726201764468	0.2112691573612267	0.9300939752392241	0.7734757404340689	0.9196061474865671	0	0	0.0	0.0009278366615407119	0.0009278366615407119
767	0.023803719927731455	0.0020605677292375494	-0.0008830316340978925	0.9806973412497877	-1	0	0	0.2	2	0.9230769230769231	12	1.0	0.9230769230769231	13	12	1	0	0	0.06666666666666667	15	1	15	0.0	0.14285714285714285	0.2661061204144918	0.9707166071055645	0.3081058940768026	0.8842084385779906	0.22574813983568126	0.7380454272364455	0.8433156524619903	0.8993403452013398	0	0	0.0	-8.830316340978925e-05	-8.830316340978925e-05
798	0.0019018576187100913	0.0018437336910626019	-0.0018436833590435148	0.9851751837989706	-1	0	0	1.0	1	0	0	1.0	0	1	0	0	0	0	0.5	2	1	2	0.0	0	0	0	0	0	0	0	0	0	0	0	0	-0.00018436833590435147	-0.00018436833590435147
448	0.002001350495826142	0.0017972627436640797	-0.001795803887484687	0.9844576414981312	-1	0	0	1.0	1	0	0	1.0	0	1	0	0	1	0	0.5	2	1	2	0.3333333333333333	0	0	0	0	0	0	0	0	0	0	0	0	-0.0001795803887484687	-0.0001795803887484687
1353	0.02325919908760304	0.005673873629753405	-0.005606204313585434	0.9815256639948232	-1	0	0	0.3	3	0.75	9	0.3888888888888889	0.75	12	9	1	1	0	0.25	3	12	14	0.3333333333333333	0.18181818181818182	0.4835286812849545	0.9592252910420542	0.3081058940768026	0.8162486800261953	0.21850864859845398	0.9322703809759478	0.7403962959285763	0.9186217440696135	1.0	0.25	0.0	-0.0005606204313585433	-0.0005606204313585433
1492	0.015183919906497442	0.004804707789787127	0.0030284075786576143	0.980562766276501	-1	0	0	0.2222222222222222	2	0.9090909090909091	10	1.0	0.9090909090909091	11	10	1	0	0	0.07692307692307693	13	1	13	0.0	0.16666666666666666	0.7658426109738943	0.9647373159098167	0.3081058940768026	0.8304539827456681	0.22574813983568126	0.9307547120125141	0.7741071650845467	0.9240534273911898	0	0	0.0	0.0030284075786576143	0.0030284075786576143
274	0.0019093076734814085	0.0018432149307365713	-0.0018431560995234321	0.985092154107413	-1	0	0	1.0	1	0	0	1.0	0	1	0	0	0	0	0.5	2	1	2	0.0	0	0	0	0	0	0	0	0	0	0	0	0	-0.00018431560995234322	-0.00018431560995234322
3663	0.022481328223743536	0.003971236097171842	-0.003660464296068398	0.9739039305068814	-1	0	0	0.25	2	0.8888888888888888	8	0.3055555555555556	0.7777777777777778	8	7	2	1	0	1.0	6	6	11	0.14285714285714285	0.2	0.34635610259778526	0.9435172861180822	0.3081058940768026	0.8017795303962609	0.21850864859845398	0.9599282449452524	0.7516643055549903	0.9215146634474783	1.0	0.25	0.0	-0.0003660464296068398	-0.0003660464296068398
1089	0.018665708141470203	0.001979647808292642	0.0011251331181129924	0.9800852689014854	-1	0	0	0.2	2	0.9230769230769231	12	1.0	0.9230769230769231	13	12	1	0	0	0.06666666666666667	15	1	15	0.0	0.14285714285714285	0.747614854917473	0.961400374484967	0.35340754607008507	0.818726201764468	0.2112691573612267	0.932527874489038	0.7734757404340689	0.9205388754596376	0	0	0.0	0.0011251331181129924	0.0011251331181129924
4143	0.015681753732315246	0.007292357863637634	0.006990707353791433	0.9828550724915861	-1	0	0	0.2857142857142857	2	0.875	7	1.0	0.875	8	7	1	0	0	0.1	10	1	10	0.0	0.2222222222222222	0.5995708512776102	0.9544602917516894	0.3561373589584679	0.7974502968438096	0.2112691573612267	0.952703603693485	0.7647438934488211	0.922152233174852	0	0	0.0	0.006990707353791433	0.006990707353791433
2803	0.017234267379182648	0.008133179611620082	0.006075112512747928	0.9823520633110444	-1	0	0	0.2857142857142857	2	0.875	7	1.0	0.875	8	7	1	0	0	0.1	10	1	10	0.0	0.2222222222222222	0.5995708512776102	0.9544602917516894	0.3584046265695611	0.7760523572339459	0.2112691573612267	0.952703603693485	0.7516643055549903	0.919042864594198	0	0	0.0	0.006075112512747928	0.006075112512747928
3046	0.017564465821981363	0.008516010787378004	0.007412925431954241	0.9828491626240339	-1	0	0	0.2857142857142857	2	0.875	7	1.0	0.875	8	7	1	0	0	0.1	10	1	10	0.0	0.2222222222222222	0.5995708512776102	0.9544602917516894	0.3584046265695611	0.7760523572339459	0.2112691573612267	0.952703603693485	0.7516643055549903	0.919042864594198	0	0	0.0	0.007412925431954241	0.007412925431954241
2926	0.016823028499863862	0.007570328698317611	0.006917789952751274	0.9825336091988365	-1	0	0	0.2857142857142857	2	0.875	7	1.0	0.875	8	7	1	0	0	0.1	10	1	10	0.0	0.2222222222222222	0.5995708512776102	0.9544602917516894	0.3584046265695611	0.7760523572339459	0.2112691573612267	0.952703603693485	0.7516643055549903	0.919042864594198	0	0	0.0	0.006917789952751274	0.006917789952751274
238	0.0018885084118099532	0.0018748931777587481	-0.0018748931777441847	0.9848452222523407	-1	0	0	1.0	2	0.0	0	1.0	0	0	0	2	0	0	0.3333333333333333	3	1	3	0.0	1.0	0	0	0	0	0	0	0	0	0	0	0	-0.1	-0.1
836	0.012609620021722119	0.00453267344112363	-0.004479335111842743	0.9791999687838783	-1	0	0	0.2	2	0.9230769230769231	12	0.5555555555555556	0.7692307692307693	11	10	3	0	0	0.3333333333333333	9	3	15	0.0	0.6153846153846154	0.6764810966681933	0.9492838381580202	0.5235883590110028	0.9444965033477474	0.2730085868444975	0.7459996175263947	0.913510216471739	0.9072367446970216	0	0	0.0	-0.00044793351118427424	-0.00044793351118427424
4734	0.018007459592298367	0.007018884130495836	-0.007018527167460395	0.9825702750104321	-1	0	0	0.2857142857142857	2	0.875	7	1.0	0.75	6	6	3	0	0	0.1	10	1	10	0.0	0.2222222222222222	0.4515268476377473	0.9424367655226238	0.2603041017808376	0.781472388448044	0.2112691573612267	0.5569730207619281	0.7806070657105124	0.8073547542566767	0	0	0.0	-0.0007018527167460395	-0.0007018527167460395
4082	0.015842451115589445	0.007893445498625641	0.007248484594640206	0.982675791741136	-1	0	0	0.2857142857142857	2	0.875	7	1.0	0.875	8	7	1	0	0	0.1	10	1	10	0.0	0.2222222222222222	0.5995708512776102	0.9544602917516894	0.3561373589584679	0.7974502968438096	0.2112691573612267	0.952703603693485	0.7647438934488211	0.922152233174852	0	0	0.0	0.007248484594640206	0.007248484594640206
95	0.019811109937511326	0.007827166017163602	-0.0077126821440669105	0.8073902497276877	-1	0	0	0.3	3	0.7692307692307693	10	0.5357142857142857	0.7692307692307693	13	10	1	3	0	0.14285714285714285	2	14	15	1.0	0.14285714285714285	0.5154377818319826	0.9083613779197147	0.695702212930529	0.9144150496401744	0.6006854244968582	0.8987928573230676	0.8455200303145822	0.9073878204004591	0.38461538461538464	0	0.0	-0.000771268214406691	-0.000771268214406691
2549	0.016654194442018183	0.005592016778901065	-0.005390084362134218	0.9820239856344257	-1	0	0	0.2857142857142857	2	0.875	7	1.0	0.875	8	7	1	0	0	0.1	10	1	10	0.0	0.2222222222222222	0.39502576670691536	0.9357103859401215	0.3081058940768026	0.7524830630034088	0.2112691573612267	0.6057246368832232	0.725096895672635	0.803196629536561	0	0	0.0	-0.0005390084362134218	-0.0005390084362134218
2905	0.014086718418666017	0.005698545824738514	0.004315779571772479	0.9812397671768166	-1	0	0	0.375	3	0.7777777777777778	7	0.55	0.7777777777777778	8	7	2	0	0	0.2	10	2	11	0.0	0.2222222222222222	0.5983926318505007	0.9545103731331334	0.3584046265695611	0.7760523572339459	0.2112691573612267	0.952703603693485	0.7507140708087676	0.9190714507279494	0	0	0.0	0.004315779571772479	0.004315779571772479
3375	0.015591527529748404	0.007503442930498787	0.006934839051636119	0.9827534789819073	-1	0	0	0.2857142857142857	2	0.875	7	1.0	0.875	8	7	1	0	0	0.1	10	1	10	0.0	0.2222222222222222	0.5995708512776102	0.9544602917516894	0.3561373589584679	0.7974502968438096	0.2112691573612267	0.952703603693485	0.7647438934488211	0.922152233174852	0	0	0.0	0.006934839051636119	0.006934839051636119
1722	0.013448346728862533	0.007653052383885967	0.004788122394478235	0.9819464003717201	-1	0	0	0.2857142857142857	2	0.875	7	1.0	0.875	8	7	1	0	0	0.1	10	1	10	0.0	0.2222222222222222	0.5760027253595735	0.9556085677391626	0.3810554525662023	0.7600578192976506	0.2112691573612267	0.952703603693485	0.7326734485929144	0.9174648032034081	0	0	0.0	0.004788122394478235	0.004788122394478235
1763	0.01152169521767198	0.0033483213252992836	0.0033204289200320287	0.9812128407459674	-1	0	0	0.2857142857142857	2	0.875	7	1.0	0.875	8	7	1	0	0	0.1	10	1	10	0.0	0.2222222222222222	0.6197873894338732	0.9638429410196723	0.3810554525662023	0.7600578192976506	0.2112691573612267	0.952703603693485	0.7678274070945095	0.9227021831255277	0	0	0.0	0.0033204289200320287	0.0033204289200320287
4444	0.015243899837044921	0.0012303213054935325	-0.0008645063937328766	0.9825737536155381	-1	0	0	0.2857142857142857	2	0.875	7	1.0	0.875	8	7	1	0	0	0.1	10	1	10	0.0	0.2222222222222222	0.3962039861340247	0.9357566261457761	0.2603041017808376	0.7762369344277673	0.2112691573612267	0.6057246368832232	0.7481669526132041	0.8100970558968337	0	0	0.0	-8.645063937328766e-05	-8.645063937328766e-05
3736	0.016698005608506816	0.0035458617810813263	-0.0031065649032110993	0.9788714433314346	-1	0	0	0.3333333333333333	2	0.8571428571428571	6	1.0	0.7142857142857143	7	5	1	0	0	0.1111111111111111	9	1	9	0.0	0.25	0.4515268476377473	0.949927024792007	0.3081058940768026	0.8091723744560301	0.2112691573612267	0.9589613266640976	0.7557817338006485	0.925045408335873	0	0	0.0	-0.0003106564903211099	-0.0003106564903211099
534	0.0025695714202024302	0.0024995750402925106	-0.0024984055456180863	0.9818795107903295	-1	0	0	0.6666666666666666	2	0.5	1	0.6666666666666666	0	2	0	1	0	0	0.6666666666666666	3	2	4	0.0	0	0	0	0	0	0	0	0	0	0	0	0	-0.0002498405545618086	-0.0002498405545618086
1922	0.014613306141809874	0.00967090783292684	0.004116523659691783	0.9817939329911683	-1	0	0	0.2857142857142857	2	0.875	7	1.0	0.875	8	7	1	0	0	0.1	10	1	10	0.0	0.2222222222222222	0.5760027253595735	0.9556085677391626	0.3810554525662023	0.7600578192976506	0.2112691573612267	0.952703603693485	0.7326734485929144	0.9174648032034081	0	0	0.0	0.004116523659691783	0.004116523659691783
507	0.0019681394363176264	0.0019000259213689044	-0.0019000094912640414	0.9847613658405574	-1	0	0	1.0	1	0	0	1.0	0	1	0	0	1	0	0.5	2	1	2	0.3333333333333333	0	0	0	0	0	0	0	0	0	0	0	0	-0.00019000094912640414	-0.00019000094912640414
3215	0.01703537524008732	0.008184382621089578	0.007490508524086018	0.9824074511261699	-1	0	0	0.2857142857142857	2	0.875	7	1.0	0.875	8	7	1	0	0	0.1	10	1	10	0.0	0.2222222222222222	0.5995708512776102	0.9544602917516894	0.3584046265695611	0.7760523572339459	0.2112691573612267	0.952703603693485	0.7516643055549903	0.919042864594198	0	0	0.0	0.007490508524086018	0.007490508524086018
1212	0.012044275867197194	0.005329728298928269	-0.004962212389147583	0.9819313632212726	-1	0	0	0.25	2	0.9	9	1.0	0.9	10	9	1	0	0	0.08333333333333333	12	1	12	0.0	0.18181818181818182	0.45829503745774786	0.9419051286003398	0.35340754607008507	0.8339966669782477	0.2112691573612267	0.9469268280078862	0.7573188256831993	0.9188780364647801	0	0	0.0	-0.0004962212389147582	-0.0004962212389147582
130	0.007967018604309522	0.0035745274440920037	-0.0035340804580193644	0.9747338802891566	-1	0	0	0.5	2	0.6666666666666666	2	1.0	0.6666666666666666	3	2	1	2	0	0.2	1	5	5	0.4	0.5	0.42999512169721044	0.9415140147850938	0.4922244225556443	0.7766690898308862	0.44634720981832593	0.7447605556228171	0.7854429029617935	0.8453571384730346	0.6666666666666666	0.3333333333333333	0.0	-0.00035340804580193645	-0.00035340804580193645
216	0.0026126503851821355	0.0025678500348985827	-0.0025677740929088287	0.9857192034193323	-1	0	0	0.6666666666666666	2	0.5	1	0.6666666666666666	0.5	2	1	1	0	0	0.6666666666666666	2	3	4	0.0	0	0.5011007628531546	0.9172527780839368	0.849425848887471	0.8184292413170937	0.5478532299738311	0.9280136276805973	0.9332840464956741	0.8962251407657861	0	0	0.0	-0.0002567774092908829	-0.0002567774092908829
785	0.02332156663014863	0.0013823744907650961	-0.0005543896717753405	0.980602829116053	-1	0	0	0.2	2	0.9230769230769231	12	1.0	0.9230769230769231	13	12	1	0	0	0.06666666666666667	15	1	15	0.0	0.14285714285714285	0.5992039051870817	0.9599465150907086	0.37313359717049605	0.9156393455827592	0.22236355190889617	0.717467507734574	0.8980965132146127	0.8970042133000542	0	0	0.0	-5.543896717753405e-05	-5.543896717753405e-05
2623	0.017386003153872644	0.008139977474784198	0.006864709251079407	0.9822870596188551	-1	0	0	0.2857142857142857	2	0.875	7	1.0	0.875	8	7	1	0	0	0.1	10	1	10	0.0	0.2222222222222222	0.5995708512776102	0.9544602917516894	0.3584046265695611	0.7760523572339459	0.2112691573612267	0.952703603693485	0.7516643055549903	0.919042864594198	0	0	0.0	0.006864709251079407	0.006864709251079407
4165	0.015591668958907052	0.007284509371367509	0.006987133976022124	0.9825730790935415	-1	0	0	0.2857142857142857	2	0.875	7	1.0	0.875	8	7	1	0	0	0.1	10	1	10	0.0	0.2222222222222222	0.5995708512776102	0.9544602917516894	0.3561373589584679	0.7974502968438096	0.2112691573612267	0.952703603693485	0.7647438934488211	0.922152233174852	0	0	0.0	0.006987133976022124	0.006987133976022124
3641	0.01736842209168438	0.008349247725696611	0.006330884433823283	0.9823359932548124	-1	0	0	0.2857142857142857	2	0.875	7	1.0	0.875	8	7	1	0	0	0.1	10	1	10	0.0	0.2222222222222222	0.5995708512776102	0.9544602917516894	0.3584046265695611	0.7760523572339459	0.2112691573612267	0.952703603693485	0.7516643055549903	0.919042864594198	0	0	0.0	0.006330884433823283	0.006330884433823283
2396	0.012917566896012317	0.007250768644234199	0.004898653900731156	0.9817777365356505	-1	0	0	0.2857142857142857	2	0.875	7	1.0	0.875	8	7	1	0	0	0.1	10	1	10	0.0	0.2222222222222222	0.575693770674725	0.9555916511889759	0.3810554525662023	0.7600578192976506	0.2112691573612267	0.952703603693485	0.7324267024432967	0.9174547388666362	0	0	0.0	0.004898653900731156	0.004898653900731156
3545	0.018301156066393	0.009137478028937107	0.006793784784963471	0.982168994281002	-1	0	0	0.2857142857142857	2	0.875	7	1.0	0.875	8	7	1	0	0	0.1	10	1	10	0.0	0.2222222222222222	0.5995708512776102	0.9544602917516894	0.3584046265695611	0.7760523572339459	0.2112691573612267	0.952703603693485	0.7516643055549903	0.919042864594198	0	0	0.0	0.006793784784963471	0.006793784784963471
2843	0.0175893647238289	0.009018914647357589	0.0071597663452409935	0.9824506477165861	-1	0	0	0.2857142857142857	2	0.875	7	1.0	0.875	8	7	1	0	0	0.1	10	1	10	0.0	0.2222222222222222	0.5995708512776102	0.9544602917516894	0.3584046265695611	0.7760523572339459	0.2112691573612267	0.952703603693485	0.7516643055549903	0.919042864594198	0	0	0.0	0.0071597663452409935	0.0071597663452409935
721	0.00679273452414635	0.004219740865478909	-0.00420927954957858	0.9785681555229278	-1	0	0	0.25	1	1.0	3	1.0	1.0	4	3	0	0	0	0.2	1	5	5	0.0	0	0.4844522355245311	0.9397358234899617	0.7441921149851186	0.9335236787626395	0.7082966325045458	0.8409158729728794	0.851019543845363	0.9130412065105137	0	0	0.0	-0.00042092795495785805	-0.00042092795495785805
4571	0.015745342701716965	0.007974942155189216	0.007045557256635675	0.9827843692344903	-1	0	0	0.2857142857142857	2	0.875	7	1.0	0.875	8	7	1	0	0	0.1	10	1	10	0.0	0.2222222222222222	0.5995708512776102	0.9544602917516894	0.3561373589584679	0.7974502968438096	0.2112691573612267	0.952703603693485	0.7647438934488211	0.922152233174852	0	0	0.0	0.007045557256635675	0.007045557256635675
2325	0.014363872027993716	0.00904291071357964	0.00475589185250171	0.9815886648254265	-1	0	0	0.2857142857142857	2	0.875	7	1.0	0.875	8	7	1	0	0	0.1	10	1	10	0.0	0.2222222222222222	0.5760027253595735	0.9556085677391626	0.3810554525662023	0.7600578192976506	0.2112691573612267	0.952703603693485	0.7326734485929144	0.9174648032034081	0	0	0.0	0.00475589185250171	0.00475589185250171
3364	0.01603114603576396	0.007677697306619102	0.00691483247177927	0.9827506982792125	-1	0	0	0.2857142857142857	2	0.875	7	1.0	0.875	8	7	1	0	0	0.1	10	1	10	0.0	0.2222222222222222	0.5995708512776102	0.9544602917516894	0.3561373589584679	0.7974502968438096	0.2112691573612267	0.952703603693485	0.7647438934488211	0.922152233174852	0	0	0.0	0.00691483247177927	0.00691483247177927
1357	0.018647897396040662	0.0013328435479631718	0.001209397329292394	0.9793581878893849	-1	0	0	0.25	2	0.8888888888888888	8	1.0	0.8888888888888888	9	8	1	0	0	0.09090909090909091	11	1	11	0.0	0.2	0.3408811246303021	0.9535224778290333	0.35340754607008507	0.7818486521346849	0.2054553711090687	0.7379587656096509	0.7403962959285763	0.8554106667110327	0	0	0.0	0.001209397329292394	0.001209397329292394
2284	0.012842311899891814	0.006765175426339165	0.004479284570574247	0.9820204611555108	-1	0	0	0.2857142857142857	2	0.875	7	1.0	0.875	8	7	1	0	0	0.1	10	1	10	0.0	0.2222222222222222	0.5760027253595735	0.9556085677391626	0.3810554525662023	0.7600578192976506	0.2112691573612267	0.952703603693485	0.7326734485929144	0.9174648032034081	0	0	0.0	0.004479284570574247	0.004479284570574247
2634	0.01726007856447406	0.007841101508097062	0.006682329941711118	0.9824138080614032	-1	0	0	0.2857142857142857	2	0.875	7	1.0	0.875	8	7	1	0	0	0.1	10	1	10	0.0	0.2222222222222222	0.5983926318505007	0.9545103731331334	0.3584046265695611	0.7760523572339459	0.2112691573612267	0.952703603693485	0.7507140708087676	0.9190714507279494	0	0	0.0	0.006682329941711118	0.006682329941711118
3468	0.015244183851351994	0.007752110612522355	0.007395104400124554	0.9828740606147457	-1	0	0	0.2857142857142857	2	0.875	7	1.0	0.875	8	7	1	0	0	0.1	10	1	10	0.0	0.2222222222222222	0.5995708512776102	0.9544602917516894	0.3561373589584679	0.7974502968438096	0.2112691573612267	0.952703603693485	0.7647438934488211	0.922152233174852	0	0	0.0	0.007395104400124554	0.007395104400124554
4000	0.0176251613790728	0.008516558037551306	0.007010462457200502	0.9823886193301123	-1	0	0	0.2857142857142857	2	0.875	7	1.0	0.875	8	7	1	0	0	0.1	10	1	10	0.0	0.2222222222222222	0.5995708512776102	0.9544602917516894	0.3584046265695611	0.7760523572339459	0.2112691573612267	0.952703603693485	0.7516643055549903	0.919042864594198	0	0	0.0	0.007010462457200502	0.007010462457200502
2861	0.016470271577157847	0.008132017024955744	0.007268156462920369	0.9825033801278387	-1	0	0	0.2857142857142857	2	0.875	7	1.0	0.875	8	7	1	0	0	0.1	10	1	10	0.0	0.2222222222222222	0.5995708512776102	0.9544602917516894	0.3584046265695611	0.7760523572339459	0.2112691573612267	0.952703603693485	0.7516643055549903	0.919042864594198	0	0	0.0	0.007268156462920369	0.007268156462920369
3430	0.016924678632892272	0.008513310006918033	0.00704884490368522	0.9821109582051027	-1	0	0	0.2857142857142857	2	0.875	7	1.0	0.875	8	7	1	0	0	0.1	10	1	10	0.0	0.2222222222222222	0.6331557110140011	0.9533802498592423	0.3584046265695611	0.7760523572339459	0.2112691573612267	0.952703603693485	0.7782875232997266	0.9184313625111007	0	0	0.0	0.00704884490368522	0.00704884490368522
3999	0.015961118209587264	0.007844539411288634	0.007415519182019092	0.9828229115425535	-1	0	0	0.2857142857142857	2	0.875	7	1.0	0.875	8	7	1	0	0	0.1	10	1	10	0.0	0.2222222222222222	0.5995708512776102	0.9544602917516894	0.3561373589584679	0.7974502968438096	0.2112691573612267	0.952703603693485	0.7647438934488211	0.922152233174852	0	0	0.0	0.007415519182019092	0.007415519182019092
4379	0.015166241739498295	0.007567810810509054	0.007383170154535429	0.9827843745167154	-1	0	0	0.2857142857142857	2	0.875	7	1.0	0.875	8	7	1	0	0	0.1	10	1	10	0.0	0.2222222222222222	0.5995708512776102	0.9544602917516894	0.3561373589584679	0.7974502968438096	0.2112691573612267	0.952703603693485	0.7647438934488211	0.922152233174852	0	0	0.0	0.007383170154535429	0.007383170154535429
961	0.02125903119628831	0.0035976540318654513	0.0005494245868581621	0.9812613362318638	-1	0	0	0.25	2	0.8888888888888888	8	1.0	0.8888888888888888	9	8	1	0	0	0.09090909090909091	11	1	11	0.0	0.2	0.8041977679466739	0.9730781147426365	0.3081058940768026	0.7117761757273326	0.2112691573612267	0.7276263345361865	0.8382169016226702	0.8611316749700384	0	0	0.0	0.0005494245868581621	0.0005494245868581621
4862	0.015587803253869945	0.00738571459538519	0.006991079768013921	0.9829790449747826	-1	0	0	0.2857142857142857	2	0.875	7	1.0	0.875	8	7	1	0	0	0.1	10	1	10	0.0	0.2222222222222222	0.5995708512776102	0.9544602917516894	0.3561373589584679	0.7974502968438096	0.2112691573612267	0.952703603693485	0.7647438934488211	0.922152233174852	0	0	0.0	0.006991079768013921	0.006991079768013921
842	0.0017712856019019352	0.0017274936158248144	-0.0017252385492525146	0.9832598662883774	-1	0	0	1.0	1	0	0	1.0	0	1	0	0	0	0	0.5	2	1	2	0.0	0	0	0	0	0	0	0	0	0	0	0	0	-0.00017252385492525147	-0.00017252385492525147
2657	0.017671409225031166	0.008529097870639503	0.006731523215557046	0.9825653773047762	-1	0	0	0.2857142857142857	2	0.875	7	1.0	0.875	8	7	1	0	0	0.1	10	1	10	0.0	0.2222222222222222	0.5995708512776102	0.9544602917516894	0.3584046265695611	0.7760523572339459	0.2112691573612267	0.952703603693485	0.7516643055549903	0.919042864594198	0	0	0.0	0.006731523215557046	0.006731523215557046
2180	0.013782930572126432	0.007466026454801776	0.004800963184803808	0.9819238757707875	-1	0	0	0.2857142857142857	2	0.875	7	1.0	0.875	8	7	1	0	0	0.1	10	1	10	0.0	0.2222222222222222	0.5760027253595735	0.9556085677391626	0.3810554525662023	0.7600578192976506	0.2112691573612267	0.952703603693485	0.7326734485929144	0.9174648032034081	0	0	0.0	0.004800963184803808	0.004800963184803808
1095	0.018670452038831633	0.001301606253234478	0.0007269482079833334	0.9797783083787448	-1	0	0	0.25	2	0.8888888888888888	8	1.0	0.7777777777777778	7	7	3	1	0	0.09090909090909091	11	1	11	0.1	0.2	0.21966589027105984	0.9668315395417707	0.3081058940768026	0.6932993203991863	0.2112691573612267	0.6928706896676617	0.7011480569252034	0.8412016567723353	1.0	0.14285714285714285	0.0	0.0007269482079833334	0.0007269482079833334
1269	0.011288970297602029	0.003385902078817474	0.003372129447324447	0.9809594963529058	-1	0	0	0.2857142857142857	2	0.875	7	1.0	0.875	8	7	1	0	0	0.1	10	1	10	0.0	0.2222222222222222	0.6197873894338732	0.9638429410196723	0.3810554525662023	0.7600578192976506	0.2112691573612267	0.952703603693485	0.7678274070945095	0.9227021831255277	0	0	0.0	0.003372129447324447	0.003372129447324447
851	0.022376360313253504	0.0017469245469604747	-0.0001095727395615209	0.9795072855337831	-1	0	0	0.25	2	0.8888888888888888	8	1.0	0.7777777777777778	7	7	3	1	0	0.09090909090909091	11	1	11	0.1	0.2	0.21966589027105984	0.9668315395417707	0.3081058940768026	0.6932993203991863	0.2112691573612267	0.6896133350445623	0.6077930495429843	0.840520890296156	1.0	0.14285714285714285	0.0	-1.0957273956152089e-05	-1.0957273956152089e-05
3591	0.015539291589208436	0.007463012493566133	0.007193809528693225	0.9828170981742036	-1	0	0	0.2857142857142857	2	0.875	7	1.0	0.875	8	7	1	0	0	0.1	10	1	10	0.0	0.2222222222222222	0.5995708512776102	0.9544602917516894	0.3561373589584679	0.7974502968438096	0.2112691573612267	0.952703603693485	0.7647438934488211	0.922152233174852	0	0	0.0	0.007193809528693225	0.007193809528693225
1999	0.013810297387186575	0.008034372596851677	0.004545097663682553	0.982039755544285	-1	0	0	0.2857142857142857	2	0.875	7	1.0	0.875	8	7	1	0	0	0.1	10	1	10	0.0	0.2222222222222222	0.5760027253595735	0.9556085677391626	0.3810554525662023	0.7600578192976506	0.2112691573612267	0.952703603693485	0.7326734485929144	0.9174648032034081	0	0	0.0	0.004545097663682553	0.004545097663682553
3821	0.015075354870286486	0.0021845034604422186	-0.0018756016884931067	0.9814525445215917	-1	0	0	0.2857142857142857	2	0.875	7	1.0	0.875	8	7	1	0	0	0.1	10	1	10	0.0	0.2222222222222222	0.3962039861340247	0.9357566261457761	0.3081058940768026	0.780328143004148	0.2112691573612267	0.6057246368832232	0.7344857175718786	0.811309904081478	0	0	0.0	-0.00018756016884931067	-0.00018756016884931067
1047	0.01991221007959532	0.0015197602119563331	0.0005461477049494565	0.9786816006729819	-1	0	0	0.2222222222222222	2	0.9090909090909091	10	1.0	0.9090909090909091	11	10	1	0	0	0.07692307692307693	13	1	13	0.0	0.16666666666666666	0.5189026546373691	0.9481846430033094	0.35340754607008507	0.82513559614133	0.2112691573612267	0.9433185623573215	0.7734757404340689	0.9185982638162489	0	0	0.0	0.0005461477049494565	0.0005461477049494565
2653	0.017833068803212476	0.008738895058418641	0.006769871753496507	0.9823069484739859	-1	0	0	0.2857142857142857	2	0.875	7	1.0	0.875	8	7	1	0	0	0.1	10	1	10	0.0	0.2222222222222222	0.5995708512776102	0.9544602917516894	0.3584046265695611	0.7760523572339459	0.2112691573612267	0.952703603693485	0.7516643055549903	0.919042864594198	0	0	0.0	0.006769871753496507	0.006769871753496507
4349	0.015563758602183755	0.0076029393103520335	0.007063722791709018	0.9828191835241007	-1	0	0	0.2857142857142857	2	0.875	7	1.0	0.875	8	7	1	0	0	0.1	10	1	10	0.0	0.2222222222222222	0.5995708512776102	0.9544602917516894	0.3561373589584679	0.7974502968438096	0.2112691573612267	0.952703603693485	0.7647438934488211	0.922152233174852	0	0	0.0	0.007063722791709018	0.007063722791709018
2295	0.012336753538698836	0.007999972682351617	0.005108929109356687	0.9818902429969715	-1	0	0	0.2857142857142857	2	0.875	7	1.0	0.875	8	7	1	0	0	0.1	10	1	10	0.0	0.2222222222222222	0.575693770674725	0.9555916511889759	0.3810554525662023	0.7600578192976506	0.2112691573612267	0.952703603693485	0.7324267024432967	0.9174547388666362	0	0	0.0	0.005108929109356687	0.005108929109356687
2230	0.013648454487951179	0.007660279943501447	0.004899656252359872	0.9816607912856645	-1	0	0	0.2857142857142857	2	0.875	7	1.0	0.875	8	7	1	0	0	0.1	10	1	10	0.0	0.2222222222222222	0.5760027253595735	0.9556085677391626	0.3810554525662023	0.7600578192976506	0.2112691573612267	0.952703603693485	0.7326734485929144	0.9174648032034081	0	0	0.0	0.004899656252359872	0.004899656252359872
3004	0.01716032336973606	0.007921346939150465	0.006396019572092019	0.9824614788235814	-1	0	0	0.2857142857142857	2	0.875	7	1.0	0.875	8	7	1	0	0	0.1	10	1	10	0.0	0.2222222222222222	0.5995708512776102	0.9544602917516894	0.3584046265695611	0.7760523572339459	0.2112691573612267	0.952703603693485	0.7516643055549903	0.919042864594198	0	0	0.0	0.006396019572092019	0.006396019572092019
2542	0.017253611500066563	0.008230050324540812	0.005919456652028314	0.9820012624143761	-1	0	0	0.2857142857142857	2	0.875	7	1.0	0.875	8	7	1	0	0	0.1	10	1	10	0.0	0.2222222222222222	0.5760027253595735	0.9556085677391626	0.3584046265695611	0.7760523572339459	0.2112691573612267	0.952703603693485	0.7326734485929144	0.9197035844297955	0	0	0.0	0.005919456652028314	0.005919456652028314
3365	0.016757668907378852	0.008479083367664043	0.006792947387536091	0.9823762533744209	-1	0	0	0.2857142857142857	2	0.875	7	1.0	0.875	8	7	1	0	0	0.1	10	1	10	0.0	0.2222222222222222	0.5995708512776102	0.9544602917516894	0.3584046265695611	0.7760523572339459	0.2112691573612267	0.952703603693485	0.7516643055549903	0.919042864594198	0	0	0.0	0.006792947387536091	0.006792947387536091
3226	0.02020591327760732	0.005994396606719963	-0.004611435295288898	0.9822205619241294	-1	0	0	0.25	2	0.9	9	1.0	0.9	10	9	1	0	0	0.08333333333333333	12	1	12	0.0	0.18181818181818182	0.5995708512776102	0.9519484437788898	0.3584046265695611	0.7841608037309974	0.2112691573612267	0.9597441069335574	0.7516643055549903	0.9229112481026899	0	0	0.0	-0.0004611435295288898	-0.0004611435295288898
3107	0.01717724418877936	0.008111814231569713	0.0074897339718504	0.982322938089896	-1	0	0	0.2857142857142857	2	0.875	7	1.0	0.875	8	7	1	0	0	0.1	10	1	10	0.0	0.2222222222222222	0.5995708512776102	0.9544602917516894	0.3584046265695611	0.7760523572339459	0.2112691573612267	0.952703603693485	0.7516643055549903	0.919042864594198	0	0	0.0	0.0074897339718504	0.0074897339718504
2499	0.0169748671098632	0.007749588084097329	0.006276419756198185	0.9825051289433779	-1	0	0	0.2857142857142857	2	0.875	7	1.0	0.875	8	7	1	0	0	0.1	10	1	10	0.0	0.2222222222222222	0.5983926318505007	0.9545103731331334	0.3584046265695611	0.7760523572339459	0.2112691573612267	0.952703603693485	0.7507140708087676	0.9190714507279494	0	0	0.0	0.006276419756198185	0.006276419756198185
2399	0.013085574909253684	0.007350987511491915	0.006211738253569733	0.9826759809385632	-1	0	0	0.2857142857142857	2	0.875	7	1.0	0.875	8	7	1	0	0	0.1	10	1	10	0.0	0.2222222222222222	0.5995708512776102	0.9544602917516894	0.3810554525662023	0.7600578192976506	0.2112691573612267	0.952703603693485	0.7516643055549903	0.9167873282999597	0	0	0.0	0.006211738253569733	0.006211738253569733
4037	0.01607952935212904	0.0025006167260859047	-0.0003734451707896612	0.9803822182171132	-1	0	0	0.2857142857142857	2	0.875	7	1.0	0.875	8	7	1	0	0	0.1	10	1	10	0.0	0.2222222222222222	0.747614854917473	0.9080821648665884	0.4664983011894833	0.7866900571349754	0.5609621658168237	0.9701969263797725	0.8368729476051014	0.9136841585357349	0	0	0.0	-3.734451707896612e-05	-3.734451707896612e-05
539	0.0018327336084853602	0.0017676770285107069	-0.0017676108731006306	0.985911432643916	-1	0	0	1.0	1	0	0	1.0	0	1	0	0	1	0	0.5	1	2	2	0.3333333333333333	0	0	0	0	0	0	0	0	0	0	0	0	-0.00017676108731006307	-0.00017676108731006307
3374	0.01698524778884861	0.00814445380679622	0.006591429162433462	0.9821746976553005	-1	0	0	0.2857142857142857	2	0.875	7	1.0	0.875	8	7	1	0	0	0.1	10	1	10	0.0	0.2222222222222222	0.5995708512776102	0.9544602917516894	0.3584046265695611	0.7760523572339459	0.2112691573612267	0.952703603693485	0.7516643055549903	0.919042864594198	0	0	0.0	0.006591429162433462	0.006591429162433462
681	0.011793050528290074	0.0015295052201638466	-0.0011738439879256303	0.9807867639551987	-1	0	0	0.3333333333333333	2	0.8571428571428571	6	1.0	0.8571428571428571	7	6	1	0	0	0.1111111111111111	9	1	9	0.0	0.25	0.3976874202781267	0.9533460516264618	0.3081058940768026	0.8037015712369736	0.2112691573612267	0.8916597624951511	0.6816232102190757	0.8982753299182017	0	0	0.0	-0.00011738439879256303	-0.00011738439879256303
20	0.0024657608454639363	0.0024011300539463123	-0.002395549225553756	0.9795793447783386	-1	0	0	0.75	3	0.3333333333333333	1	0.5555555555555556	0	2	0	2	2	0	1.0	3	3	5	0.3333333333333333	0.6666666666666666	0	0	0	0	0	0	0	0	0	0	0	-0.0002395549225553756	-0.0002395549225553756
1180	0.01156292763072606	0.0033805349192082383	0.003369121379599681	0.9812548290904818	-1	0	0	0.2857142857142857	2	0.875	7	1.0	0.875	8	7	1	0	0	0.1	10	1	10	0.0	0.2222222222222222	0.6197873894338732	0.9638429410196723	0.3810554525662023	0.7600578192976506	0.2112691573612267	0.952703603693485	0.7678274070945095	0.9227021831255277	0	0	0.0	0.003369121379599681	0.003369121379599681
435	0.009737659123084925	0.003501333904388973	-0.0034454822025427813	0.9770371921589353	-1	0	0	0.4	2	0.8	4	0.4375	0.6	5	3	1	2	0	1.0	4	4	7	0.5	0	0.5433629571346026	0.9596796855947856	0.31034211926776767	0.848585015969464	0.34093632495990994	0.8852520670155133	0.7219209284685051	0.9098776188699791	0.7	0	0.0	-0.0003445482202542781	-0.0003445482202542781
1484	0.01077918766022281	0.0034896772826428974	0.0034566898072439485	0.9810879195482487	-1	0	0	0.2857142857142857	2	0.875	7	1.0	0.875	8	7	1	0	0	0.1	10	1	10	0.0	0.2222222222222222	0.6197873894338732	0.9638429410196723	0.3810554525662023	0.7600578192976506	0.2112691573612267	0.952703603693485	0.7678274070945095	0.9227021831255277	0	0	0.0	0.0034566898072439485	0.0034566898072439485
3224	0.017682444028477424	0.008996449657839271	0.006215253710290182	0.9822700658645316	-1	0	0	0.2857142857142857	2	0.875	7	1.0	0.875	8	7	1	0	0	0.1	10	1	10	0.0	0.2222222222222222	0.5995708512776102	0.9544602917516894	0.3584046265695611	0.7760523572339459	0.2112691573612267	0.952703603693485	0.7516643055549903	0.919042864594198	0	0	0.0	0.006215253710290182	0.006215253710290182
3812	0.011847461157249382	0.00287001816313184	0.001396787933464799	0.9823661860545114	-1	0	0	0.2857142857142857	2	0.875	7	1.0	0.875	8	7	1	0	0	0.1	10	1	10	0.0	0.2222222222222222	0.5561761996201013	0.9511277540424717	0.3584046265695611	0.7760523572339459	0.2570754636992205	0.9560515302126736	0.7168948735118215	0.9191123200947133	0	0	0.0	0.001396787933464799	0.001396787933464799
2513	0.017251231656201654	0.008121384455179076	0.006715045743737528	0.9824952891840686	-1	0	0	0.2857142857142857	2	0.875	7	1.0	0.875	8	7	1	0	0	0.1	10	1	10	0.0	0.2222222222222222	0.5995708512776102	0.9544602917516894	0.3584046265695611	0.7760523572339459	0.2112691573612267	0.952703603693485	0.7516643055549903	0.919042864594198	0	0	0.0	0.006715045743737528	0.006715045743737528
1955	0.012917130144833642	0.008038220778622285	0.005001818663647154	0.9817377221742225	-1	0	0	0.2857142857142857	2	0.875	7	1.0	0.875	8	7	1	0	0	0.1	10	1	10	0.0	0.2222222222222222	0.5760027253595735	0.9556085677391626	0.3810554525662023	0.7600578192976506	0.2112691573612267	0.952703603693485	0.7326734485929144	0.9174648032034081	0	0	0.0	0.005001818663647154	0.005001818663647154
1942	0.012377897820217906	0.006861286684908637	0.005484279016403593	0.98183897960966	-1	0	0	0.2857142857142857	2	0.875	7	1.0	0.875	8	7	1	0	0	0.1	10	1	10	0.0	0.2222222222222222	0.5760027253595735	0.9556085677391626	0.3810554525662023	0.7600578192976506	0.2112691573612267	0.952703603693485	0.7326734485929144	0.9174648032034081	0	0	0.0	0.005484279016403593	0.005484279016403593
293	0.0026066404954830295	0.002578654845677583	-0.002578580112306643	0.9857163497270626	-1	0	0	0.6666666666666666	2	0.5	1	0.6666666666666666	0.5	2	1	1	0	0	0.6666666666666666	2	3	4	0.0	0	0.5011007628531546	0.9172527780839368	0.849425848887471	0.8184292413170937	0.5478532299738311	0.9280136276805973	0.9332840464956741	0.8962251407657861	0	0	0.0	-0.0002578580112306643	-0.0002578580112306643
3291	0.014922307027323172	0.008158381601401454	0.008071468028811205	0.9821090937062129	-1	0	0	0.3333333333333333	2	0.8571428571428571	6	1.0	0.8571428571428571	7	6	1	0	0	0.1111111111111111	9	1	9	0.0	0.25	0.747614854917473	0.9492729984886826	0.4087033590623196	0.7771604831323135	0.2112691573612267	0.9584893924906073	0.7734757404340689	0.9197740390780462	0	0	0.0	0.008071468028811205	0.008071468028811205
4555	0.015895474392833984	0.008067243143554581	0.0075911131271609094	0.9828828364800785	-1	0	0	0.2857142857142857	2	0.875	7	1.0	0.875	8	7	1	0	0	0.1	10	1	10	0.0	0.2222222222222222	0.5995708512776102	0.9544602917516894	0.3561373589584679	0.7974502968438096	0.2112691573612267	0.952703603693485	0.7647438934488211	0.922152233174852	0	0	0.0	0.0075911131271609094	0.0075911131271609094
2018	0.01297015715970471	0.006620935959587165	0.0048472980854502535	0.9819053082830321	-1	0	0	0.2857142857142857	2	0.875	7	1.0	0.875	8	7	1	0	0	0.1	10	1	10	0.0	0.2222222222222222	0.5760027253595735	0.9556085677391626	0.3810554525662023	0.7600578192976506	0.2112691573612267	0.952703603693485	0.7326734485929144	0.9174648032034081	0	0	0.0	0.0048472980854502535	0.0048472980854502535
1358	0.010529495761289592	0.003251110817998129	0.003247488274700724	0.981401000797369	-1	0	0	0.2857142857142857	2	0.875	7	1.0	0.875	8	7	1	0	0	0.1	10	1	10	0.0	0.2222222222222222	0.6197873894338732	0.9638429410196723	0.3810554525662023	0.7600578192976506	0.2112691573612267	0.952703603693485	0.7678274070945095	0.9227021831255277	0	0	0.0	0.003247488274700724	0.003247488274700724
4447	0.017947058064841412	0.008504307495361355	0.007278716422035039	0.9826071626421367	-1	0	0	0.2857142857142857	2	0.875	7	1.0	0.875	8	7	1	0	0	0.1	10	1	10	0.0	0.2222222222222222	0.5995708512776102	0.9544602917516894	0.3584046265695611	0.7760523572339459	0.2112691573612267	0.952703603693485	0.7516643055549903	0.919042864594198	0	0	0.0	0.007278716422035039	0.007278716422035039
4040	0.016317085648276865	0.00772088562430918	0.007560937252860112	0.9829082821827958	-1	0	0	0.2857142857142857	2	0.875	7	1.0	0.875	8	7	1	0	0	0.1	10	1	10	0.0	0.2222222222222222	0.5995708512776102	0.9544602917516894	0.3561373589584679	0.7974502968438096	0.2112691573612267	0.952703603693485	0.7647438934488211	0.922152233174852	0	0	0.0	0.007560937252860112	0.007560937252860112
21	0.008979668048864384	0.0063252066805472296	-0.006325205045056887	0.9836522966669026	-1	0.25	1	0.6	6	0.46153846153846156	6	0.4166666666666667	0.38461538461538464	9	5	5	4	0	1.0	6	6	15	0.4	0.2222222222222222	0.6926508263942829	0.8611801189678197	0.37674437383670895	0.9011539257191812	0.3421504378894181	0.9479495051945342	0.8843976073542101	0.9099022400658179	0.16666666666666666	0.2222222222222222	0.0	-0.0006325205045056887	-0.0006325205045056887
4353	0.016413626085290317	0.008228231264022098	0.008036978788907034	0.9828256309883239	-1	0	0	0.2857142857142857	2	0.875	7	1.0	0.875	8	7	1	0	0	0.1	10	1	10	0.0	0.2222222222222222	0.5995708512776102	0.9544602917516894	0.3561373589584679	0.7974502968438096	0.2112691573612267	0.952703603693485	0.7647438934488211	0.922152233174852	0	0	0.0	0.008036978788907034	0.008036978788907034
4423	0.02501385208890239	0.006161809466125887	-0.005785702494833216	0.9818757027935415	-1	0	0	0.2	2	0.9230769230769231	12	1.0	0.9230769230769231	13	12	1	0	0	0.06666666666666667	15	1	15	0.0	0.14285714285714285	0.6288184246136834	0.9474860037466207	0.3081058940768026	0.6951119875974519	0.2112691573612267	0.7623014601329631	0.8318569461429088	0.8358131410029711	0	0	0.0	-0.0005785702494833216	-0.0005785702494833216
1239	0.011121939039205555	0.0029242084260312816	-0.0028513277251265407	0.9813983982867536	-1	0	0	0.3333333333333333	2	0.8333333333333334	5	1.0	0.8333333333333334	6	5	1	0	0	0.125	8	1	8	0.0	0.2857142857142857	0.4218036342568694	0.9647712047579579	0.6152780736295232	0.7086893658269108	0.7575350050892616	0.9360118409702796	0.9330213835937379	0.9083784680160177	0	0	0.0	-0.00028513277251265406	-0.00028513277251265406
1986	0.013479708019220242	0.007283919047429959	0.005539354159629174	0.9820284803858079	-1	0	0	0.2857142857142857	2	0.875	7	1.0	0.875	8	7	1	0	0	0.1	10	1	10	0.0	0.2222222222222222	0.5760027253595735	0.9556085677391626	0.3810554525662023	0.7600578192976506	0.2112691573612267	0.952703603693485	0.7326734485929144	0.9174648032034081	0	0	0.0	0.005539354159629174	0.005539354159629174
2881	0.01753903749609356	0.008569553431357981	0.006856191171897216	0.9823851830748217	-1	0	0	0.2857142857142857	2	0.875	7	1.0	0.875	8	7	1	0	0	0.1	10	1	10	0.0	0.2222222222222222	0.5995708512776102	0.9544602917516894	0.3584046265695611	0.7760523572339459	0.2112691573612267	0.952703603693485	0.7516643055549903	0.919042864594198	0	0	0.0	0.006856191171897216	0.006856191171897216
1993	0.011696995928274778	0.005572984539269729	-0.005495217652544164	0.9800088464929346	-1	0	0	0.42857142857142855	3	0.625	5	0.5555555555555556	0.625	8	5	1	0	0	0.2222222222222222	9	2	10	0.0	0.2222222222222222	0.5760027253595735	0.9556085677391626	0.3810554525662023	0.7600578192976506	0.2112691573612267	0.952703603693485	0.7326734485929144	0.9174648032034081	0	0	0.0	-0.0005495217652544163	-0.0005495217652544163
1664	0.010745916792354492	0.007655636896642099	-0.0075834809245935025	0.9818940258550837	-1	0	0	0.2857142857142857	2	0.875	7	1.0	0.875	8	7	1	0	0	0.1	10	1	10	0.0	0.2222222222222222	0.6197873894338732	0.9638429410196723	0.32654115897289254	0.8353363211366255	0.2112691573612267	0.952703603693485	0.8082444951945384	0.9331814179576146	0	0	0.0	-0.0007583480924593502	-0.0007583480924593502
1769	0.011082381693323172	0.002852111568619767	0.0028493736678611766	0.9811525542960532	-1	0	0	0.2857142857142857	2	0.875	7	1.0	0.875	8	7	1	0	0	0.1	10	1	10	0.0	0.2222222222222222	0.6197873894338732	0.9638429410196723	0.3810554525662023	0.7600578192976506	0.2112691573612267	0.952703603693485	0.7678274070945095	0.9227021831255277	0	0	0.0	0.0028493736678611766	0.0028493736678611766
3573	0.01759145679745412	0.008641080041244984	0.007600742578201372	0.9825058030632117	-1	0	0	0.2857142857142857	2	0.875	7	1.0	0.875	8	7	1	0	0	0.1	10	1	10	0.0	0.2222222222222222	0.5995708512776102	0.9544602917516894	0.3584046265695611	0.7760523572339459	0.2112691573612267	0.952703603693485	0.7516643055549903	0.919042864594198	0	0	0.0	0.007600742578201372	0.007600742578201372
4198	0.01593184907341358	0.007253098860198473	0.007038373759003504	0.982905884577453	-1	0	0	0.2857142857142857	2	0.875	7	1.0	0.875	8	7	1	0	0	0.1	10	1	10	0.0	0.2222222222222222	0.5995708512776102	0.9544602917516894	0.3561373589584679	0.7974502968438096	0.2112691573612267	0.952703603693485	0.7647438934488211	0.922152233174852	0	0	0.0	0.007038373759003504	0.007038373759003504
350	0.004146763455675034	0.002520860073211481	-0.00248608743793652	0.9714397850971178	-1	0	0	0.25	1	1.0	3	1.0	1.0	4	3	0	0	0	0.2	5	1	5	0.0	0	0.5464807078119309	0.8911478784547859	0.7331406755598022	0.7512269471728157	0.5260419190224648	0.9119318239868262	0.8060211535782235	0.8639368174663192	0	0	0.0	-0.000248608743793652	-0.000248608743793652
2583	0.017446912980180102	0.008237304670513078	0.006294182888577943	0.9822318963505492	-1	0	0	0.2857142857142857	2	0.875	7	1.0	0.875	8	7	1	0	0	0.1	10	1	10	0.0	0.2222222222222222	0.5760027253595735	0.9556085677391626	0.3584046265695611	0.7760523572339459	0.2112691573612267	0.952703603693485	0.7326734485929144	0.9197035844297955	0	0	0.0	0.006294182888577943	0.006294182888577943
2585	0.01666677305542719	0.00822102304462029	0.006770005583407914	0.9825268435252625	-1	0	0	0.2857142857142857	2	0.875	7	1.0	0.875	8	7	1	0	0	0.1	10	1	10	0.0	0.2222222222222222	0.5995708512776102	0.9544602917516894	0.3584046265695611	0.7760523572339459	0.2112691573612267	0.952703603693485	0.7516643055549903	0.919042864594198	0	0	0.0	0.006770005583407914	0.006770005583407914
3698	0.016541354786800726	0.008327077358774422	0.00819681573368501	0.9826540213395139	-1	0	0	0.2857142857142857	2	0.875	7	1.0	0.875	8	7	1	0	0	0.1	10	1	10	0.0	0.2222222222222222	0.5995708512776102	0.9544602917516894	0.3561373589584679	0.7974502968438096	0.2112691573612267	0.952703603693485	0.7647438934488211	0.922152233174852	0	0	0.0	0.00819681573368501	0.00819681573368501
3596	0.01520527272951269	0.0071223633424885874	0.006896532076639616	0.9827508193035093	-1	0	0	0.2857142857142857	2	0.875	7	1.0	0.875	8	7	1	0	0	0.1	10	1	10	0.0	0.2222222222222222	0.5995708512776102	0.9544602917516894	0.3561373589584679	0.7974502968438096	0.2112691573612267	0.952703603693485	0.7647438934488211	0.922152233174852	0	0	0.0	0.006896532076639616	0.006896532076639616
4732	0.013543689243897846	0.006965494926723286	0.006965138449386668	0.9812571485786049	-1	0	0	0.3333333333333333	2	0.8571428571428571	6	1.0	0.8571428571428571	7	6	1	0	0	0.1111111111111111	9	1	9	0.0	0.25	0.747614854917473	0.9492729984886826	0.4087033590623196	0.7771604831323135	0.2112691573612267	0.9584893924906073	0.7734757404340689	0.9197740390780462	0	0	0.0	0.006965138449386668	0.006965138449386668
3685	0.016520674435409822	0.007781636954618763	-0.00768290336507199	0.9822656333098553	-1	0	0	0.2857142857142857	2	0.875	7	1.0	0.875	8	7	1	0	0	0.1	10	1	10	0.0	0.2222222222222222	0.6338598157457509	0.956918167927582	0.3584046265695611	0.7390246703414868	0.2570754636992205	0.6758432270034845	0.786187861687693	0.8355410656503278	0	0	0.0	-0.000768290336507199	-0.000768290336507199
2684	0.01714380538451357	0.00898710525411257	0.006661294871872805	0.9819318078963554	-1	0	0	0.2857142857142857	2	0.875	7	1.0	0.875	8	7	1	0	0	0.1	10	1	10	0.0	0.2222222222222222	0.5760027253595735	0.9556085677391626	0.3584046265695611	0.7760523572339459	0.2112691573612267	0.952703603693485	0.7326734485929144	0.9197035844297955	0	0	0.0	0.006661294871872805	0.006661294871872805
4193	0.015400631348505873	0.0070189691677373595	0.006895477394362746	0.9827879145099493	-1	0	0	0.2857142857142857	2	0.875	7	1.0	0.875	8	7	1	0	0	0.1	10	1	10	0.0	0.2222222222222222	0.5995708512776102	0.9544602917516894	0.3561373589584679	0.7974502968438096	0.2112691573612267	0.952703603693485	0.7647438934488211	0.922152233174852	0	0	0.0	0.006895477394362746	0.006895477394362746
4020	0.015786741686097987	0.007487027134450705	0.007056453242155173	0.9827783280850955	-1	0	0	0.2857142857142857	2	0.875	7	1.0	0.875	8	7	1	0	0	0.1	10	1	10	0.0	0.2222222222222222	0.5995708512776102	0.9544602917516894	0.3561373589584679	0.7974502968438096	0.2112691573612267	0.909386979382543	0.7129162502033765	0.9037603507245858	0	0	0.0	0.007056453242155173	0.007056453242155173
1395	0.0201888932099859	0.0034965753508535433	0.0009050473416492618	0.9806317166821386	-1	0	0	0.2222222222222222	2	0.9090909090909091	10	1.0	0.9090909090909091	11	10	1	0	0	0.07692307692307693	13	1	13	0.0	0.16666666666666666	0.7658426109738943	0.9647373159098167	0.240772655388673	0.867202466180398	0.22574813983568126	0.9307547120125141	0.7741071650845467	0.9305136240285161	0	0	0.0	0.0009050473416492618	0.0009050473416492618
3492	0.01723553733202954	0.009363279909905299	0.0063242335611145995	0.9819945892680692	-1	0	0	0.2857142857142857	2	0.875	7	1.0	0.875	8	7	1	0	0	0.1	10	1	10	0.0	0.2222222222222222	0.6331557110140011	0.9533802498592423	0.3584046265695611	0.7760523572339459	0.2112691573612267	0.952703603693485	0.7782875232997266	0.9184313625111007	0	0	0.0	0.0063242335611145995	0.0063242335611145995
2928	0.017517789468451943	0.008714413527243297	0.007024166012001838	0.9825693544848708	-1	0	0	0.2857142857142857	2	0.875	7	1.0	0.875	8	7	1	0	0	0.1	10	1	10	0.0	0.2222222222222222	0.5995708512776102	0.9544602917516894	0.3584046265695611	0.7760523572339459	0.2112691573612267	0.952703603693485	0.7516643055549903	0.919042864594198	0	0	0.0	0.007024166012001838	0.007024166012001838
4592	0.01590693744085091	0.008164214321671847	0.00681201405841038	0.9821160576293718	-1	0	0	0.2857142857142857	2	0.875	7	1.0	0.875	8	7	1	0	0	0.1	10	1	10	0.0	0.2222222222222222	0.5760027253595735	0.9556085677391626	0.3561373589584679	0.7974502968438096	0.2112691573612267	0.952703603693485	0.7441719195015674	0.9227897082873816	0	0	0.0	0.00681201405841038	0.00681201405841038
2774	0.016964611444950317	0.008204120245198622	0.007264908786670894	0.9825579232963698	-1	0	0	0.2857142857142857	2	0.875	7	1.0	0.875	8	7	1	0	0	0.1	10	1	10	0.0	0.2222222222222222	0.5995708512776102	0.9544602917516894	0.3584046265695611	0.7760523572339459	0.21504053711809307	0.9529976326496736	0.7490049437205565	0.919205031882715	0	0	0.0	0.007264908786670894	0.007264908786670894
1135	0.02010798777905792	0.001101332820496748	0.0007852516497784016	0.9787059857173647	-1	0	0	0.2222222222222222	2	0.9090909090909091	10	1.0	0.9090909090909091	11	10	1	0	0	0.07692307692307693	13	1	13	0.0	0.16666666666666666	0.5189026546373691	0.9481846430033094	0.35340754607008507	0.82513559614133	0.2112691573612267	0.9433185623573215	0.7734757404340689	0.9185982638162489	0	0	0.0	0.0007852516497784016	0.0007852516497784016
2962	0.010240785797710893	0.004693622269569202	-0.004358413409561315	0.9814651549737714	-1	0	0	0.5	3	0.5714285714285714	4	0.375	0.2857142857142857	4	2	4	2	0	0.6666666666666666	6	4	9	0.2	0.5	0.8106900063575345	0.7105472462740307	0.4664983011894832	0.8871301076216712	0.5609621658168237	0.9717906092517618	0.894746908087861	0.897193984287718	0.625	0.5	0.0	-0.00043584134095613146	-0.00043584134095613146
3206	0.01739856030733597	0.007779564143607833	0.007215523897264753	0.9825570739379453	-1	0	0	0.2857142857142857	2	0.875	7	1.0	0.875	8	7	1	0	0	0.1	10	1	10	0.0	0.2222222222222222	0.5995708512776102	0.9544602917516894	0.3584046265695611	0.7760523572339459	0.2112691573612267	0.952703603693485	0.7516643055549903	0.919042864594198	0	0	0.0	0.007215523897264753	0.007215523897264753
1954	0.013707924171931632	0.007729532716786291	0.005230095224328226	0.9817184756937146	-1	0	0	0.2857142857142857	2	0.875	7	1.0	0.875	8	7	1	0	0	0.1	10	1	10	0.0	0.2222222222222222	0.5760027253595735	0.9556085677391626	0.3810554525662023	0.7600578192976506	0.2112691573612267	0.952703603693485	0.7326734485929144	0.9174648032034081	0	0	0.0	0.005230095224328226	0.005230095224328226
119	0.014243376210261265	0.0030577396367311898	-0.0030228761408580026	0.9517527926833319	-1	0.25	1	0.4	4	0.7692307692307693	10	0.5	0.46153846153846156	9	6	5	3	0	0.8333333333333334	6	5	15	0.2727272727272727	0.2222222222222222	0.49757199772064975	0.9077696595657074	0.7025619248804614	0.852746248518837	0.7858438327077925	0.9264604337438404	0.849225082901105	0.8995454928501374	0.2222222222222222	0.2222222222222222	0.0	-0.00030228761408580026	-0.00030228761408580026
3043	0.01708403906809772	0.008165662732381312	0.006929519437112261	0.9823529603391657	-1	0	0	0.2857142857142857	2	0.875	7	1.0	0.875	8	7	1	0	0	0.1	10	1	10	0.0	0.2222222222222222	0.5995708512776102	0.9544602917516894	0.3584046265695611	0.7760523572339459	0.2112691573612267	0.952703603693485	0.7516643055549903	0.919042864594198	0	0	0.0	0.006929519437112261	0.006929519437112261
4035	0.015164070442634948	0.0068640112892197945	0.006734679383695877	0.9827137405927369	-1	0	0	0.2857142857142857	2	0.875	7	1.0	0.875	8	7	1	0	0	0.1	10	1	10	0.0	0.2222222222222222	0.5995708512776102	0.9544602917516894	0.3561373589584679	0.7974502968438096	0.2112691573612267	0.952703603693485	0.7647438934488211	0.922152233174852	0	0	0.0	0.006734679383695877	0.006734679383695877
4847	0.015132150100420773	0.007185413871886143	0.006980899731586818	0.9828878012068092	-1	0	0	0.2857142857142857	2	0.875	7	1.0	0.875	8	7	1	0	0	0.1	10	1	10	0.0	0.2222222222222222	0.5995708512776102	0.9544602917516894	0.3561373589584679	0.7974502968438096	0.2112691573612267	0.952703603693485	0.7647438934488211	0.922152233174852	0	0	0.0	0.006980899731586818	0.006980899731586818
918	0.016594150443838558	0.0019197090858136018	0.0018282807546746243	0.9793374411882099	-1	0	0	0.3333333333333333	2	0.8571428571428571	6	1.0	0.8571428571428571	7	6	1	0	0	0.1111111111111111	9	1	9	0.0	0.25	0.27802153000706686	0.9715364081405325	0.6152780736295232	0.7241444999922894	0.6795640183300943	0.9155184262858199	0.9144975516903653	0.9082768633171583	0	0	0.0	0.0018282807546746243	0.0018282807546746243
2456	0.017691941020289682	0.008348545427370449	0.0064540643121020905	0.9825332191337144	-1	0	0	0.2857142857142857	2	0.875	7	1.0	0.875	8	7	1	0	0	0.1	10	1	10	0.0	0.2222222222222222	0.5995708512776102	0.9544602917516894	0.3584046265695611	0.7760523572339459	0.2112691573612267	0.952703603693485	0.7516643055549903	0.919042864594198	0	0	0.0	0.0064540643121020905	0.0064540643121020905
1832	0.011583282264632939	0.0036513081345985014	0.0036283660740781066	0.9814392974796224	-1	0	0	0.2857142857142857	2	0.875	7	1.0	0.875	8	7	1	0	0	0.1	10	1	10	0.0	0.2222222222222222	0.6197873894338732	0.9638429410196723	0.3810554525662023	0.7600578192976506	0.2112691573612267	0.952703603693485	0.7678274070945095	0.9227021831255277	0	0	0.0	0.0036283660740781066	0.0036283660740781066
217	0.003599212618436353	0.003551378163640509	-0.0035509579537577702	0.9813622212444274	-1	0	0	0.5	2	0.75	3	0.6	0.75	5	3	0	2	0	0.4	5	2	6	1.0	0	0.42999512169721044	0.7885062416129816	0.6298458213254841	0.8221231397226144	0.42235269082881305	0.804603268589167	0.7854429029617935	0.8054460843176795	0.6	0.6	0.0	-0.000355095795375777	-0.000355095795375777
845	0.0017400003550345083	0.001694296616156099	-0.0016921959403255352	0.9834094373527433	-1	0	0	1.0	1	0	0	1.0	0	1	0	0	0	0	0.5	2	1	2	0.0	0	0	0	0	0	0	0	0	0	0	0	0	-0.00016921959403255353	-0.00016921959403255353
1743	0.011506097516104374	0.003239267733358784	0.0032391051574616405	0.9811645210472228	-1	0	0	0.2857142857142857	2	0.875	7	1.0	0.875	8	7	1	0	0	0.1	10	1	10	0.0	0.2222222222222222	0.6197873894338732	0.9638429410196723	0.3810554525662023	0.7600578192976506	0.2112691573612267	0.952703603693485	0.7678274070945095	0.9227021831255277	0	0	0.0	0.0032391051574616405	0.0032391051574616405
4283	0.015032294278353448	0.0020492000348330958	-0.0013034212961622416	0.9828336984557087	-1	0	0	0.2857142857142857	2	0.875	7	1.0	0.875	8	7	1	0	0	0.1	10	1	10	0.0	0.2222222222222222	0.3962039861340247	0.9357566261457761	0.2603041017808376	0.7762369344277673	0.2112691573612267	0.6057246368832232	0.7481669526132041	0.8100970558968337	0	0	0.0	-0.00013034212961622415	-0.00013034212961622415
3653	0.015831098977565586	0.007793730435925576	0.0071768941723218535	0.9828349070246817	-1	0	0	0.2857142857142857	2	0.875	7	1.0	0.875	8	7	1	0	0	0.1	10	1	10	0.0	0.2222222222222222	0.5995708512776102	0.9544602917516894	0.3561373589584679	0.7974502968438096	0.2112691573612267	0.952703603693485	0.7647438934488211	0.922152233174852	0	0	0.0	0.0071768941723218535	0.0071768941723218535
846	0.02103168481651996	0.0041384009451411515	-0.0039696104918650185	0.9806892611508912	-1	0	0	0.25	2	0.9	9	1.0	0.9	9	9	2	2	0	0.08333333333333333	12	1	12	0.25	0.18181818181818182	0.2661061204144918	0.9522434182419209	0.37313359717049605	0.9165146892056033	0.2112691573612267	0.6551080240419258	0.7426210792773258	0.881849276738313	0.6111111111111112	0.1111111111111111	0.0	-0.00039696104918650186	-0.00039696104918650186
4218	0.015835595528151745	0.007512008923344095	0.007263828478833204	0.9827138694910345	-1	0	0	0.2857142857142857	2	0.875	7	1.0	0.875	8	7	1	0	0	0.1	10	1	10	0.0	0.2222222222222222	0.5995708512776102	0.9544602917516894	0.3561373589584679	0.7974502968438096	0.2112691573612267	0.952703603693485	0.7647438934488211	0.922152233174852	0	0	0.0	0.007263828478833204	0.007263828478833204
4188	0.012331964937886223	0.006481957909252707	0.005625778298161829	0.9815844188927807	-1	0	0	0.3333333333333333	2	0.8571428571428571	6	1.0	0.8571428571428571	7	6	1	0	0	0.1111111111111111	9	1	9	0.0	0.25	0.747614854917473	0.9492729984886826	0.40416882384013314	0.8109181927943884	0.2112691573612267	0.9584893924906073	0.7734757404340689	0.9247154869723976	0	0	0.0	0.005625778298161829	0.005625778298161829
3044	0.017681638333015164	0.008162119318134552	0.0068950876449279325	0.9824937542802699	-1	0	0	0.2857142857142857	2	0.875	7	1.0	0.875	8	7	1	0	0	0.1	10	1	10	0.0	0.2222222222222222	0.5995708512776102	0.9544602917516894	0.3584046265695611	0.7760523572339459	0.2112691573612267	0.952703603693485	0.7516643055549903	0.919042864594198	0	0	0.0	0.0068950876449279325	0.0068950876449279325
2481	0.017075472056162045	0.002589040861849152	9.301678187897264e-05	0.9809613281311252	-1	0	0	0.2857142857142857	2	0.875	7	1.0	0.875	8	7	1	0	0	0.1	10	1	10	0.0	0.2222222222222222	0.5288664735235	0.9546481591680724	0.3584046265695611	0.7760523572339459	0.2112691573612267	0.952703603693485	0.6994490114290303	0.9191502054064001	0	0	0.0	9.301678187897264e-05	9.301678187897264e-05
4997	0.01564492665132853	0.007291230225455863	0.0069048760960545965	0.9827003412183676	-1	0	0	0.2857142857142857	2	0.875	7	1.0	0.875	8	7	1	0	0	0.1	10	1	10	0.0	0.2222222222222222	0.5995708512776102	0.9544602917516894	0.3561373589584679	0.7974502968438096	0.2112691573612267	0.952703603693485	0.7647438934488211	0.922152233174852	0	0	0.0	0.0069048760960545965	0.0069048760960545965
3481	0.01763016119942225	0.008904225158953765	0.006830475147990704	0.9824203210870596	-1	0	0	0.2857142857142857	2	0.875	7	1.0	0.875	8	7	1	0	0	0.1	10	1	10	0.0	0.2222222222222222	0.5995708512776102	0.9544602917516894	0.3584046265695611	0.7760523572339459	0.2112691573612267	0.952703603693485	0.7516643055549903	0.919042864594198	0	0	0.0	0.006830475147990704	0.006830475147990704
4924	0.01190400840894092	0.0015652201368137068	-0.00155268497030961	0.9822477909947751	-1	0	0	0.3333333333333333	2	0.8333333333333334	5	1.0	0.8333333333333334	6	5	1	0	0	0.125	8	1	8	0.0	0.2857142857142857	0.4515268476377473	0.9424367655226238	0.2603041017808376	0.781472388448044	0.2112691573612267	0.5569730207619281	0.7806070657105124	0.8073547542566767	0	0	0.0	-0.000155268497030961	-0.000155268497030961
1974	0.014095147903388068	0.008587870929121638	0.004904801141589131	0.98160856150192	-1	0	0	0.2857142857142857	2	0.875	7	1.0	0.875	8	7	1	0	0	0.1	10	1	10	0.0	0.2222222222222222	0.5760027253595735	0.9556085677391626	0.3810554525662023	0.7600578192976506	0.2112691573612267	0.952703603693485	0.7326734485929144	0.9174648032034081	0	0	0.0	0.004904801141589131	0.004904801141589131
4210	0.017483132201669485	0.008422603902815799	0.007219780713869849	0.9824077757768009	-1	0	0	0.2857142857142857	2	0.875	7	1.0	0.875	8	7	1	0	0	0.1	10	1	10	0.0	0.2222222222222222	0.5995708512776102	0.9544602917516894	0.3584046265695611	0.7760523572339459	0.2570754636992205	0.9560515302126736	0.7541432393617638	0.9209302819758225	0	0	0.0	0.007219780713869849	0.007219780713869849
2204	0.014295040775586314	0.009114216931398245	0.0043872365462678115	0.9819727086851828	-1	0	0	0.2857142857142857	2	0.875	7	1.0	0.875	8	7	1	0	0	0.1	10	1	10	0.0	0.2222222222222222	0.5760027253595735	0.9556085677391626	0.3810554525662023	0.7600578192976506	0.2112691573612267	0.952703603693485	0.7326734485929144	0.9174648032034081	0	0	0.0	0.0043872365462678115	0.0043872365462678115
4642	0.013598983087018224	0.007142504175182346	0.006935306244593368	0.9810532153843446	-1	0	0	0.3333333333333333	2	0.8571428571428571	6	1.0	0.8571428571428571	7	6	1	0	0	0.1111111111111111	9	1	9	0.0	0.25	0.747614854917473	0.9492729984886826	0.4087033590623196	0.7771604831323135	0.2112691573612267	0.9455959902483327	0.7900675525288949	0.9125043319038676	0	0	0.0	0.006935306244593368	0.006935306244593368
4632	0.012188646690359219	0.0033874615561343187	-0.0030639027300881122	0.9826799638057832	-1	0	0	0.3333333333333333	2	0.8333333333333334	5	1.0	0.8333333333333334	6	5	1	0	0	0.125	8	1	8	0.0	0.2857142857142857	0.4515268476377473	0.9424367655226238	0.2603041017808376	0.781472388448044	0.2112691573612267	0.5569730207619281	0.7806070657105124	0.8073547542566767	0	0	0.0	-0.0003063902730088112	-0.0003063902730088112
1695	0.010931257457634165	0.0030459857474851473	0.00303369735875005	0.9811250546043341	-1	0	0	0.2857142857142857	2	0.875	7	1.0	0.875	8	7	1	0	0	0.1	10	1	10	0.0	0.2222222222222222	0.6197873894338732	0.9638429410196723	0.3810554525662023	0.7600578192976506	0.2112691573612267	0.952703603693485	0.7678274070945095	0.9227021831255277	0	0	0.0	0.00303369735875005	0.00303369735875005
3741	0.014901549831791473	0.007252076107087336	0.007124375389210049	0.9830874078781996	-1	0	0	0.2857142857142857	2	0.875	7	1.0	0.875	8	7	1	0	0	0.1	10	1	10	0.0	0.2222222222222222	0.5995708512776102	0.9544602917516894	0.3561373589584679	0.7974502968438096	0.2112691573612267	0.952703603693485	0.7647438934488211	0.922152233174852	0	0	0.0	0.007124375389210049	0.007124375389210049
1883	0.014281083175416518	0.005430081648744725	-0.004916065827925069	0.9814748278158559	-1	0	0	0.2857142857142857	2	0.875	7	1.0	0.875	8	7	1	0	0	0.1	10	1	10	0.0	0.2222222222222222	0.37263586021598805	0.9352738166911982	0.33075672007344387	0.7838937614042867	0.2112691573612267	0.6057246368832232	0.7146798270928624	0.8119683320808018	0	0	0.0	-0.0004916065827925069	-0.0004916065827925069
518	0.002105956484683251	0.002022742397515887	-0.0020207774956538045	0.9829928062779083	-1	0	0	0	0	0	0	1.0	0	0	0	0	0	0	1.0	1	1	1	0.0	0	0	0	0	0	0	0	0	0	0	0	0	-0.1	-0.1
2688	0.01681425986085945	0.007932683444388008	0.007057724163678812	0.9826034122826248	-1	0	0	0.2857142857142857	2	0.875	7	1.0	0.875	8	7	1	0	0	0.1	10	1	10	0.0	0.2222222222222222	0.5995708512776102	0.9544602917516894	0.3584046265695611	0.7760523572339459	0.2112691573612267	0.952703603693485	0.7516643055549903	0.919042864594198	0	0	0.0	0.007057724163678812	0.007057724163678812
3793	0.016926276651280086	0.008181780685868865	0.00711879830610065	0.9826878961779231	-1	0	0	0.2857142857142857	2	0.875	7	1.0	0.875	8	7	1	0	0	0.1	10	1	10	0.0	0.2222222222222222	0.5995708512776102	0.9544602917516894	0.3584046265695611	0.7760523572339459	0.2112691573612267	0.952703603693485	0.7516643055549903	0.919042864594198	0	0	0.0	0.00711879830610065	0.00711879830610065
3950	0.014275728126062514	0.008426275949748152	0.008417877046635264	0.9812537708016577	-1	0	0	0.3333333333333333	2	0.8571428571428571	6	1.0	0.8571428571428571	7	6	1	0	0	0.1111111111111111	9	1	9	0.0	0.25	0.747614854917473	0.9492729984886826	0.4087033590623196	0.7771604831323135	0.2112691573612267	0.9584893924906073	0.7734757404340689	0.9197740390780462	0	0	0.0	0.008417877046635264	0.008417877046635264
3819	0.015887931572669173	0.007468419081617406	0.0072094189890051	0.9827800104951864	-1	0	0	0.2857142857142857	2	0.875	7	1.0	0.875	8	7	1	0	0	0.1	10	1	10	0.0	0.2222222222222222	0.5995708512776102	0.9544602917516894	0.3561373589584679	0.7974502968438096	0.2112691573612267	0.952703603693485	0.7647438934488211	0.922152233174852	0	0	0.0	0.0072094189890051	0.0072094189890051
265	0.002544849831414766	0.0024811361685858173	-0.0024809384328727375	0.9854187201036134	-1	0	0	0.6666666666666666	2	0.5	1	0.6666666666666666	0.5	1	1	2	1	0	0.6666666666666666	2	3	4	0.125	0	0.7416600278789713	0.5	1.0	0.5	0.158947558049187	0.5	0.9711864791663056	0.5	1.0	0	0.0	-0.00024809384328727374	-0.00024809384328727374
5016	0.012762877706999375	0.00654431948231886	0.006037244838635989	0.9812701332392703	-1	0	0	0.3333333333333333	2	0.8571428571428571	6	1.0	0.8571428571428571	7	6	1	0	0	0.1111111111111111	9	1	9	0.0	0.25	0.747614854917473	0.9492729984886826	0.40416882384013314	0.8109181927943884	0.2112691573612267	0.9584893924906073	0.7734757404340689	0.9247154869723976	0	0	0.0	0.006037244838635989	0.006037244838635989
1308	0.012653306024894768	0.00727373539634772	-0.007273014199916637	0.9826007767028079	-1	0	0	0.25	2	0.8888888888888888	8	1.0	0.8888888888888888	9	8	1	0	0	0.09090909090909091	11	1	11	0.0	0.2	0.3976874202781267	0.9595830355784243	0.3081058940768026	0.7748192340671963	0.2112691573612267	0.6615256522892794	0.7403962959285763	0.8443589523024357	0	0	0.0	-0.0007273014199916637	-0.0007273014199916637
3969	0.017671966803111002	0.008348525568220622	0.006691951246166628	0.9826801258537047	-1	0	0	0.2857142857142857	2	0.875	7	1.0	0.875	8	7	1	0	0	0.1	10	1	10	0.0	0.2222222222222222	0.5995708512776102	0.9544602917516894	0.3584046265695611	0.7760523572339459	0.2112691573612267	0.952703603693485	0.7516643055549903	0.919042864594198	0	0	0.0	0.006691951246166628	0.006691951246166628
874	0.003985168934270321	0.0027219597068048633	-0.0024571164917235383	0.9789071954819875	-1	0	0	0.5	2	0.6666666666666666	2	1.0	0.6666666666666666	4	2	0	0	0	0.2	5	1	5	0.0	0.5	0.747614854917473	0.9040066937153591	0.6180268190206342	0.9193855609991141	0.5910029101908911	0.9714471841610127	0.7573188256831993	0.9390342171452384	0	0	0.0	-0.0002457116491723538	-0.0002457116491723538
2952	0.017494337155894372	0.008495023277342958	0.006819102427846378	0.9821863090051619	-1	0	0	0.2857142857142857	2	0.875	7	1.0	0.875	8	7	1	0	0	0.1	10	1	10	0.0	0.2222222222222222	0.5995708512776102	0.9544602917516894	0.3584046265695611	0.7760523572339459	0.2112691573612267	0.952703603693485	0.7516643055549903	0.919042864594198	0	0	0.0	0.006819102427846378	0.006819102427846378
3600	0.015408309613827236	0.007848134545289598	0.007449833009401633	0.9827504979072087	-1	0	0	0.2857142857142857	2	0.875	7	1.0	0.875	8	7	1	0	0	0.1	10	1	10	0.0	0.2222222222222222	0.5995708512776102	0.9544602917516894	0.3561373589584679	0.7974502968438096	0.2112691573612267	0.952703603693485	0.7647438934488211	0.922152233174852	0	0	0.0	0.007449833009401633	0.007449833009401633
4237	0.015580002228768564	0.008086435825692512	0.007529089214055751	0.9828798783527846	-1	0	0	0.2857142857142857	2	0.875	7	1.0	0.875	8	7	1	0	0	0.1	10	1	10	0.0	0.2222222222222222	0.5995708512776102	0.9544602917516894	0.3561373589584679	0.7974502968438096	0.2112691573612267	0.952703603693485	0.7647438934488211	0.922152233174852	0	0	0.0	0.007529089214055751	0.007529089214055751
3216	0.017184159797088715	0.00850754223741801	0.006999831813864045	0.9825919847564889	-1	0	0	0.2857142857142857	2	0.875	7	1.0	0.875	8	7	1	0	0	0.1	10	1	10	0.0	0.2222222222222222	0.5995708512776102	0.9544602917516894	0.3584046265695611	0.7760523572339459	0.2112691573612267	0.952703603693485	0.7516643055549903	0.919042864594198	0	0	0.0	0.006999831813864045	0.006999831813864045
4433	0.011821759800526695	0.000392986374181304	-8.687221687336228e-05	0.9821533137668594	-1	0	0	0.25	2	0.9	9	1.0	0.9	10	9	1	0	0	0.08333333333333333	12	1	12	0.0	0.18181818181818182	0.5995708512776102	0.9566785281305247	0.3561373589584679	0.8776267297194146	0.21850864859845398	0.956850781791564	0.7647438934488211	0.9382727882711169	0	0	0.0	-8.687221687336228e-06	-8.687221687336228e-06
4059	0.016290050680923117	0.008084829767445978	0.007941747356219523	0.9829217856569279	-1	0	0	0.2857142857142857	2	0.875	7	1.0	0.875	8	7	1	0	0	0.1	10	1	10	0.0	0.2222222222222222	0.5995708512776102	0.9544602917516894	0.3561373589584679	0.7974502968438096	0.2112691573612267	0.952703603693485	0.7647438934488211	0.922152233174852	0	0	0.0	0.007941747356219523	0.007941747356219523
2017	0.014154801746697932	0.0090046747179838	0.004605874517890057	0.9815501523133809	-1	0	0	0.2857142857142857	2	0.875	7	1.0	0.875	8	7	1	0	0	0.1	10	1	10	0.0	0.2222222222222222	0.5760027253595735	0.9556085677391626	0.3810554525662023	0.7600578192976506	0.2112691573612267	0.952703603693485	0.7326734485929144	0.9174648032034081	0	0	0.0	0.004605874517890057	0.004605874517890057
4483	0.016670223944011575	0.008090717209137403	0.007116306772376108	0.9827354791042506	-1	0	0	0.2857142857142857	2	0.875	7	1.0	0.875	8	7	1	0	0	0.1	10	1	10	0.0	0.2222222222222222	0.5995708512776102	0.9544602917516894	0.3584046265695611	0.7760523572339459	0.2112691573612267	0.952703603693485	0.7516643055549903	0.919042864594198	0	0	0.0	0.007116306772376108	0.007116306772376108
2649	0.016750365969037364	0.007942272858720702	0.007031454495568898	0.9825704823398655	-1	0	0	0.2857142857142857	2	0.875	7	1.0	0.875	8	7	1	0	0	0.1	10	1	10	0.0	0.2222222222222222	0.5995708512776102	0.9544602917516894	0.3584046265695611	0.7760523572339459	0.2112691573612267	0.952703603693485	0.7516643055549903	0.919042864594198	0	0	0.0	0.007031454495568898	0.007031454495568898
167	0.015813123955961517	0.007096313487743941	-0.007094755942822682	0.9573502965711398	-1	0	0	0.3	3	0.8461538461538461	11	0.38461538461538464	0.8461538461538461	13	11	1	0	0	0.23076923076923078	13	3	15	0.0	0.16666666666666666	0.5154377818319826	0.8934719114641368	0.6287378030682234	0.9109118914314264	0.5738186785249104	0.9464129788936169	0.8801763823402211	0.9198983127553662	0	0	0.0	-0.0007094755942822682	-0.0007094755942822682
1483	0.012370230610411467	0.008901658969636307	-0.008872165221306837	0.9820349701647576	-1	0	0	0.2857142857142857	2	0.875	7	1.0	0.875	8	7	1	0	0	0.1	10	1	10	0.0	0.2222222222222222	0.6197873894338732	0.9638429410196723	0.32654115897289254	0.8353363211366255	0.2112691573612267	0.952703603693485	0.8082444951945384	0.9331814179576146	0	0	0.0	-0.0008872165221306837	-0.0008872165221306837
1502	0.016882223364768835	0.005921110849577299	-0.005900597108719433	0.98261775006954	-1	0	0	0.2857142857142857	2	0.875	7	1.0	0.75	6	6	3	0	0	0.1	10	1	10	0.0	0.2222222222222222	0.5390961757863468	0.9505645569090535	0.3081058940768026	0.6969824942236131	0.2112691573612267	0.5569730207619281	0.7982181235934204	0.7923936829354054	0	0	0.0	-0.0005900597108719433	-0.0005900597108719433
72	0.0026123360719483815	0.002601167629694924	-0.0026011632417361472	0.9840980871925791	-1	0	0	0.6666666666666666	2	0.5	1	0.6666666666666666	0.5	2	1	1	0	0	0.6666666666666666	2	3	4	0.0	0	0.5011007628531546	0.9172527780839368	0.849425848887471	0.8184292413170937	0.5478532299738311	0.9280136276805973	0.9332840464956741	0.8962251407657861	0	0	0.0	-0.0002601163241736147	-0.0002601163241736147
1289	0.015407408614485254	0.001971358597727747	-0.0006625748864831901	0.9806189067607565	-1	0	0	0.3333333333333333	2	0.8571428571428571	6	1.0	0.8571428571428571	7	6	1	0	0	0.1111111111111111	9	1	9	0.0	0.25	0.3976874202781267	0.9611518541000577	0.35340754607008507	0.6759251192537732	0.2112691573612267	0.6827997138074469	0.7877576701339045	0.8277953898344997	0	0	0.0	-6.6257488648319e-05	-6.6257488648319e-05
4151	0.012139018372022234	0.004279135481444726	-0.00404351063748218	0.9821321251753813	-1	0	0	0.3333333333333333	2	0.8333333333333334	5	1.0	0.8333333333333334	6	5	1	0	0	0.125	8	1	8	0.0	0.2857142857142857	0.4515268476377473	0.9424367655226238	0.2603041017808376	0.781472388448044	0.2112691573612267	0.5569730207619281	0.7806070657105124	0.8073547542566767	0	0	0.0	-0.000404351063748218	-0.000404351063748218
1505	0.014341290517549302	0.0031179830798103918	-0.0007617202182283114	0.9808702435053601	-1	0	0	0.2857142857142857	2	0.875	7	1.0	0.875	8	7	1	0	0	0.1	10	1	10	0.0	0.2222222222222222	0.7759063114320734	0.9634167934611183	0.4231116000588422	0.7417895221556428	0.21850864859845398	0.9442523313266067	0.797111194161381	0.9156954800440433	0	0	0.0	-7.617202182283114e-05	-7.617202182283114e-05
3630	0.016560767804707586	0.00800461273032342	0.007742569643534981	0.9826928812005958	-1	0	0	0.2857142857142857	2	0.875	7	1.0	0.875	8	7	1	0	0	0.1	10	1	10	0.0	0.2222222222222222	0.5995708512776102	0.9544602917516894	0.3561373589584679	0.7974502968438096	0.2112691573612267	0.952703603693485	0.7647438934488211	0.922152233174852	0	0	0.0	0.007742569643534981	0.007742569643534981
2297	0.014537910810632075	0.008589516388093393	0.004328655655925895	0.9818928183597293	-1	0	0	0.2857142857142857	2	0.875	7	1.0	0.875	8	7	1	0	0	0.1	10	1	10	0.0	0.2222222222222222	0.5760027253595735	0.9556085677391626	0.3810554525662023	0.7600578192976506	0.2112691573612267	0.952703603693485	0.7326734485929144	0.9174648032034081	0	0	0.0	0.004328655655925895	0.004328655655925895
1871	0.013393513305207133	0.007716573743945329	0.004488241714163618	0.9817494712125104	-1	0	0	0.2857142857142857	2	0.875	7	1.0	0.875	8	7	1	0	0	0.1	10	1	10	0.0	0.2222222222222222	0.5760027253595735	0.9556085677391626	0.3810554525662023	0.7600578192976506	0.2112691573612267	0.952703603693485	0.7326734485929144	0.9174648032034081	0	0	0.0	0.004488241714163618	0.004488241714163618
273	0.004247363815728082	0.004057385813025791	-0.004040878313833664	0.9825036918628485	-1	0	0	0.7142857142857143	5	0.25	2	0.8333333333333334	0	4	0	5	3	0	0.3333333333333333	2	6	10	0.3	0.25	0	0	0	0	0	0	0	0	0	0	0	-0.0004040878313833664	-0.0004040878313833664
4478	0.01608006787761724	0.006632324871143704	0.006632008749901785	0.9821360672966473	-1	0	0	0.2857142857142857	2	0.875	7	1.0	0.875	8	7	1	0	0	0.1	10	1	10	0.0	0.2222222222222222	0.6626460027176717	0.9614521692501767	0.3561373589584679	0.7974502968438096	0.2112691573612267	0.952703603693485	0.7863395881640469	0.9262149121022769	0	0	0.0	0.006632008749901785	0.006632008749901785
4139	0.016065756253516042	0.00799319720141456	0.00792342640674923	0.9828406468879571	-1	0	0	0.2857142857142857	2	0.875	7	1.0	0.875	8	7	1	0	0	0.1	10	1	10	0.0	0.2222222222222222	0.5995708512776102	0.9544602917516894	0.3561373589584679	0.7974502968438096	0.2112691573612267	0.952703603693485	0.7647438934488211	0.922152233174852	0	0	0.0	0.00792342640674923	0.00792342640674923
1995	0.013486590761379886	0.008126712198714574	0.0052940851811824055	0.981842465316265	-1	0	0	0.2857142857142857	2	0.875	7	1.0	0.875	8	7	1	0	0	0.1	10	1	10	0.0	0.2222222222222222	0.5760027253595735	0.9556085677391626	0.3810554525662023	0.7600578192976506	0.2112691573612267	0.952703603693485	0.7326734485929144	0.9174648032034081	0	0	0.0	0.0052940851811824055	0.0052940851811824055
1730	0.014187555564752279	0.008337475985439696	0.005039207278542383	0.9816964262162975	-1	0	0	0.2857142857142857	2	0.875	7	1.0	0.875	8	7	1	0	0	0.1	10	1	10	0.0	0.2222222222222222	0.5760027253595735	0.9556085677391626	0.3810554525662023	0.7600578192976506	0.2112691573612267	0.952703603693485	0.7326734485929144	0.9174648032034081	0	0	0.0	0.005039207278542383	0.005039207278542383
2260	0.012894867897040061	0.007485474262218189	0.005099093616978588	0.9817148524193751	-1	0	0	0.2857142857142857	2	0.875	7	1.0	0.875	8	7	1	0	0	0.1	10	1	10	0.0	0.2222222222222222	0.5760027253595735	0.9556085677391626	0.3810554525662023	0.7600578192976506	0.2112691573612267	0.952703603693485	0.7326734485929144	0.9174648032034081	0	0	0.0	0.005099093616978588	0.005099093616978588
4534	0.017762566620635706	0.008551264969888188	0.006736197189687676	0.9824561119465806	-1	0	0	0.2857142857142857	2	0.875	7	1.0	0.875	8	7	1	0	0	0.1	10	1	10	0.0	0.2222222222222222	0.5995708512776102	0.9544602917516894	0.3584046265695611	0.7760523572339459	0.2112691573612267	0.952703603693485	0.7516643055549903	0.919042864594198	0	0	0.0	0.006736197189687676	0.006736197189687676
3901	0.015225962622121465	0.007248346201251483	0.006903713238440321	0.9826801946361626	-1	0	0	0.2857142857142857	2	0.875	7	1.0	0.875	8	7	1	0	0	0.1	10	1	10	0.0	0.2222222222222222	0.5995708512776102	0.9544602917516894	0.3561373589584679	0.7974502968438096	0.2112691573612267	0.952703603693485	0.7647438934488211	0.922152233174852	0	0	0.0	0.006903713238440321	0.006903713238440321
509	0.036125358443561226	0.01094879666076682	-0.010625259916948624	0.7122505189849038	-1	0	0	0.2	2	0.9166666666666666	11	0.5384615384615384	0.9166666666666666	13	11	0	0	0	0.15384615384615385	13	2	14	0.0	0	0.8029191364843923	0.956041668649758	0.6617367660852939	0.938965297013568	0.42235269082881305	0.736162607319254	0.8715447180812492	0.9071793554929745	0	0	0.0	-0.0010625259916948624	-0.0010625259916948624
2599	0.017530241035098995	0.00858784736297289	0.0062271163591289405	0.9819269554929638	-1	0	0	0.2857142857142857	2	0.875	7	1.0	0.875	8	7	1	0	0	0.1	10	1	10	0.0	0.2222222222222222	0.5760027253595735	0.9556085677391626	0.3584046265695611	0.7760523572339459	0.2112691573612267	0.952703603693485	0.7326734485929144	0.9197035844297955	0	0	0.0	0.0062271163591289405	0.0062271163591289405
330	0.0020040676761730334	0.001957658127642777	-0.0019537629039610214	0.9821146444760411	-1	0	0	0.5	1	1.0	1	0.75	0	0	0	2	1	0	1.0	2	2	3	0.125	0	0	0	0	0	0	0	0	0	0	0	0	-0.1	-0.1
4021	0.007067630484351007	0.004602772262166138	-0.004417703134136679	0.9818393019988827	-1	0	0	0.5	2	0.75	3	1.0	0.75	4	3	1	0	0	0.16666666666666666	6	1	6	0.0	0.4	0.6819787597445739	0.9525020676197221	0.31060283427359614	0.8464488121508814	0.21850864859845398	0.9500470064201678	0.8074098312485399	0.9275925664504335	0	0	0.0	-0.00044177031341366787	-0.00044177031341366787
3762	0.016092798199545445	0.007435608034476802	0.007405828200016786	0.9826722653155836	-1	0	0	0.2857142857142857	2	0.875	7	1.0	0.875	8	7	1	0	0	0.1	10	1	10	0.0	0.2222222222222222	0.5995708512776102	0.9544602917516894	0.3561373589584679	0.7974502968438096	0.2112691573612267	0.952703603693485	0.7647438934488211	0.922152233174852	0	0	0.0	0.007405828200016786	0.007405828200016786
1222	0.010881308752668017	0.003195543631690737	0.0030550567993554703	0.9811394433761406	-1	0	0	0.2857142857142857	2	0.875	7	1.0	0.875	8	7	1	0	0	0.1	10	1	10	0.0	0.2222222222222222	0.6197873894338732	0.9638429410196723	0.3810554525662023	0.7600578192976506	0.2112691573612267	0.952703603693485	0.7678274070945095	0.9227021831255277	0	0	0.0	0.0030550567993554703	0.0030550567993554703
4812	0.014940031025504135	0.006718480551943966	0.006607777024041546	0.9826532280313715	-1	0	0	0.2857142857142857	2	0.875	7	1.0	0.875	8	7	1	0	0	0.1	10	1	10	0.0	0.2222222222222222	0.5995708512776102	0.9544602917516894	0.3561373589584679	0.7974502968438096	0.2112691573612267	0.952703603693485	0.7647438934488211	0.922152233174852	0	0	0.0	0.006607777024041546	0.006607777024041546
4434	0.01570438493688987	0.00757753239572156	0.007573876280632667	0.9822509235565633	-1	0	0	0.2857142857142857	2	0.875	7	1.0	0.875	8	7	1	0	0	0.1	10	1	10	0.0	0.2222222222222222	0.5995708512776102	0.9544602917516894	0.3561373589584679	0.7974502968438096	0.2112691573612267	0.952703603693485	0.7647438934488211	0.922152233174852	0	0	0.0	0.007573876280632667	0.007573876280632667
4591	0.015120180118017646	0.007534443155686094	0.007529010798162969	0.9823589638444452	-1	0	0	0.2857142857142857	2	0.875	7	1.0	0.875	8	7	1	0	0	0.1	10	1	10	0.0	0.2222222222222222	0.5995708512776102	0.9544602917516894	0.3561373589584679	0.7974502968438096	0.2112691573612267	0.952703603693485	0.7647438934488211	0.922152233174852	0	0	0.0	0.007529010798162969	0.007529010798162969
1715	0.012962033694315525	0.007063380584478513	0.004826574016658951	0.9818873225174277	-1	0	0	0.2857142857142857	2	0.875	7	1.0	0.875	8	7	1	0	0	0.1	10	1	10	0.0	0.2222222222222222	0.5760027253595735	0.9556085677391626	0.3810554525662023	0.7600578192976506	0.2112691573612267	0.952703603693485	0.7326734485929144	0.9174648032034081	0	0	0.0	0.004826574016658951	0.004826574016658951
2914	0.01702960989771114	0.008101383326413324	0.00662980801201775	0.9825600576239666	-1	0	0	0.2857142857142857	2	0.875	7	1.0	0.875	8	7	1	0	0	0.1	10	1	10	0.0	0.2222222222222222	0.5995708512776102	0.9544602917516894	0.3584046265695611	0.7760523572339459	0.2112691573612267	0.952703603693485	0.7516643055549903	0.919042864594198	0	0	0.0	0.00662980801201775	0.00662980801201775
622	0.0019888594143703865	0.0017826445187394254	-0.001781892438242839	0.9845455676519603	-1	0	0	1.0	1	0	0	1.0	0	1	0	0	1	0	0.5	2	1	2	0.3333333333333333	0	0	0	0	0	0	0	0	0	0	0	0	-0.00017818924382428388	-0.00017818924382428388
88	0.003846457819826625	0.002737362076875512	-0.002734481806082056	0.9675141373129788	-1	0	0	0.3333333333333333	1	1.0	2	1.0	1.0	2	2	1	4	0	0.25	4	1	4	0.6666666666666666	0	0.7605171449901661	0.9164321035859471	0.14928048291437418	0.6207669554629404	0.9067720138878306	0.6044822326827126	0.968425275172284	0.7509969881399214	0.5	1.0	0.11527549232362733	-0.0002734481806082056	-0.0002734481806082056
3314	0.016333077320944765	0.007709347742133836	0.007620691576111193	0.982791061656781	-1	0	0	0.2857142857142857	2	0.875	7	1.0	0.875	8	7	1	0	0	0.1	10	1	10	0.0	0.2222222222222222	0.5995708512776102	0.9544602917516894	0.3561373589584679	0.7974502968438096	0.2112691573612267	0.952703603693485	0.7647438934488211	0.922152233174852	0	0	0.0	0.007620691576111193	0.007620691576111193
4879	0.01625310726492464	0.008606882541573727	0.007293283930882575	0.9820633435937299	-1	0	0	0.2857142857142857	2	0.875	7	1.0	0.875	8	7	1	0	0	0.1	10	1	10	0.0	0.2222222222222222	0.5760027253595735	0.9556085677391626	0.3561373589584679	0.7974502968438096	0.2112691573612267	0.952703603693485	0.7441719195015674	0.9227897082873816	0	0	0.0	0.007293283930882575	0.007293283930882575
3507	0.01510512000584139	0.006917478678524757	0.0067654288846583765	0.9828361483650804	-1	0	0	0.2857142857142857	2	0.875	7	1.0	0.875	8	7	1	0	0	0.1	10	1	10	0.0	0.2222222222222222	0.5995708512776102	0.9544602917516894	0.3561373589584679	0.7974502968438096	0.2112691573612267	0.952703603693485	0.7647438934488211	0.922152233174852	0	0	0.0	0.0067654288846583765	0.0067654288846583765
4108	0.015356415252122935	0.007846051837758472	0.007664580769485303	0.9827934057089054	-1	0	0	0.2857142857142857	2	0.875	7	1.0	0.875	8	7	1	0	0	0.1	10	1	10	0.0	0.2222222222222222	0.5995708512776102	0.9544602917516894	0.3561373589584679	0.7974502968438096	0.2112691573612267	0.952703603693485	0.7647438934488211	0.922152233174852	0	0	0.0	0.007664580769485303	0.007664580769485303
3990	0.016070791320558386	0.007963045156368996	0.007570427718782706	0.9827283225986098	-1	0	0	0.2857142857142857	2	0.875	7	1.0	0.875	8	7	1	0	0	0.1	10	1	10	0.0	0.2222222222222222	0.5995708512776102	0.9544602917516894	0.3561373589584679	0.7974502968438096	0.2112691573612267	0.952703603693485	0.7647438934488211	0.922152233174852	0	0	0.0	0.007570427718782706	0.007570427718782706
2818	0.017431815315064363	0.008592611243336441	0.007115553019470518	0.9824664093364636	-1	0	0	0.2857142857142857	2	0.875	7	1.0	0.875	8	7	1	0	0	0.1	10	1	10	0.0	0.2222222222222222	0.5995708512776102	0.9544602917516894	0.3584046265695611	0.7760523572339459	0.2112691573612267	0.952703603693485	0.7516643055549903	0.919042864594198	0	0	0.0	0.007115553019470518	0.007115553019470518
2088	0.014179905380826044	0.008230153716405564	0.004881264076877223	0.9817630712587698	-1	0	0	0.2857142857142857	2	0.875	7	1.0	0.875	8	7	1	0	0	0.1	10	1	10	0.0	0.2222222222222222	0.5760027253595735	0.9556085677391626	0.3810554525662023	0.7600578192976506	0.2112691573612267	0.952703603693485	0.7326734485929144	0.9174648032034081	0	0	0.0	0.004881264076877223	0.004881264076877223
582	0.001982451700739792	0.0019225422136517464	-0.0019222643967313365	0.9849948757600262	-1	0	0	1.0	1	0	0	1.0	0	1	0	0	0	0	0.5	2	1	2	0.0	0	0	0	0	0	0	0	0	0	0	0	0	-0.00019222643967313366	-0.00019222643967313366
2820	0.01823872339821995	0.008593058012510747	0.006889394358957661	0.9822557493437865	-1	0	0	0.2857142857142857	2	0.875	7	1.0	0.875	8	7	1	0	0	0.1	10	1	10	0.0	0.2222222222222222	0.5995708512776102	0.9544602917516894	0.3584046265695611	0.7760523572339459	0.2112691573612267	0.952703603693485	0.7516643055549903	0.919042864594198	0	0	0.0	0.006889394358957661	0.006889394358957661
2372	0.01456824432163164	0.00774546329312613	0.006029601523367598	0.9823376173469148	-1	0	0	0.2857142857142857	2	0.875	7	1.0	0.875	8	7	1	0	0	0.1	10	1	10	0.0	0.2222222222222222	0.5995708512776102	0.9544602917516894	0.3810554525662023	0.7600578192976506	0.2112691573612267	0.952703603693485	0.7516643055549903	0.9167873282999597	0	0	0.0	0.006029601523367598	0.006029601523367598
1429	0.026284712083699948	0.004195925451662445	0.0032754771440304687	0.9804063811151277	-1	0	0	0.2222222222222222	2	0.9090909090909091	10	1.0	0.9090909090909091	11	10	1	0	0	0.07692307692307693	13	1	13	0.0	0.16666666666666666	0.35910888068672336	0.9684501558912326	0.3081058940768026	0.7436758308712189	0.2112691573612267	0.7380527685212823	0.7500899074031485	0.8631521166099568	0	0	0.0	0.0032754771440304687	0.0032754771440304687
3171	0.017063577254419097	0.009422190141770348	0.006444814387135037	0.9819168505871392	-1	0	0	0.2857142857142857	2	0.875	7	1.0	0.875	8	7	1	0	0	0.1	10	1	10	0.0	0.2222222222222222	0.6331557110140011	0.9533802498592423	0.3584046265695611	0.7760523572339459	0.2112691573612267	0.952703603693485	0.7782875232997266	0.9184313625111007	0	0	0.0	0.006444814387135037	0.006444814387135037
4786	0.015439478457821154	0.007580268145823742	0.007105024466607055	0.9824905659674954	-1	0	0	0.2857142857142857	2	0.875	7	1.0	0.875	8	7	1	0	0	0.1	10	1	10	0.0	0.2222222222222222	0.5995708512776102	0.9544602917516894	0.3561373589584679	0.7974502968438096	0.2112691573612267	0.952703603693485	0.7647438934488211	0.922152233174852	0	0	0.0	0.007105024466607055	0.007105024466607055
4078	0.015700599003328236	0.007496828778284698	0.0069992695785095664	0.982768640054589	-1	0	0	0.2857142857142857	2	0.875	7	1.0	0.875	8	7	1	0	0	0.1	10	1	10	0.0	0.2222222222222222	0.5995708512776102	0.9544602917516894	0.3561373589584679	0.7974502968438096	0.2112691573612267	0.952703603693485	0.7647438934488211	0.922152233174852	0	0	0.0	0.0069992695785095664	0.0069992695785095664
75	0.011597926922082691	0.005825634326653673	-0.004899922061934685	0.9841746745763323	-1	0	0	0.5	4	0.5	5	0.3333333333333333	0.3	5	3	6	1	0	1.0	6	6	12	0.07142857142857142	0.4444444444444444	0.6090617327269473	0.827209926391503	0.30501936278657976	0.9679812618543056	0.5928861986189561	0.9139479065054937	0.9364225753112287	0.9202609431280676	1.0	0.2	0.0	-0.0004899922061934685	-0.0004899922061934685
2536	0.017309547369840823	0.008733880232691253	0.006072320296014332	0.9818589355052394	-1	0	0	0.2857142857142857	2	0.875	7	1.0	0.875	8	7	1	0	0	0.1	10	1	10	0.0	0.2222222222222222	0.5760027253595735	0.9556085677391626	0.3584046265695611	0.7760523572339459	0.2112691573612267	0.952703603693485	0.7326734485929144	0.9197035844297955	0	0	0.0	0.006072320296014332	0.006072320296014332
1813	0.015728924575775145	0.013916658104048664	-0.013915917193100666	0.9815004562255706	-1	0	0	0.2857142857142857	2	0.875	7	1.0	0.875	8	7	1	0	0	0.1	10	1	10	0.0	0.2222222222222222	0.5760027253595735	0.9556085677391626	0.32654115897289254	0.8353363211366255	0.2112691573612267	0.952703603693485	0.7760509104926908	0.9285991238201503	0	0	0.0	-0.0013915917193100666	-0.0013915917193100666
1065	0.01753887524969567	0.0014874924721470725	0.0012242644089205997	0.9798855085370319	-1	0	0	0.3333333333333333	3	0.7272727272727273	8	0.5416666666666666	0.7272727272727273	9	8	3	0	0	0.16666666666666666	12	2	13	0.0	0.16666666666666666	0.3408811246303021	0.9535224778290333	0.35340754607008507	0.7818486521346849	0.2112691573612267	0.6729237016337577	0.7403962959285763	0.8419800364109874	0	0	0.0	0.0012242644089205997	0.0012242644089205997
4129	0.015515620775076724	0.006957124105610916	0.006954967742907799	0.982317992598931	-1	0	0	0.2857142857142857	2	0.875	7	1.0	0.875	8	7	1	0	0	0.1	10	1	10	0.0	0.2222222222222222	0.5995708512776102	0.9544602917516894	0.3561373589584679	0.7974502968438096	0.2112691573612267	0.952703603693485	0.7647438934488211	0.922152233174852	0	0	0.0	0.006954967742907799	0.006954967742907799
1834	0.01670770356881808	0.01490120902067289	-0.014896583108940912	0.9813571776207276	-1	0	0	0.2857142857142857	2	0.875	7	1.0	0.875	8	7	1	0	0	0.1	10	1	10	0.0	0.2222222222222222	0.5595277873818749	0.9558147917735614	0.32654115897289254	0.8353363211366255	0.2112691573612267	0.952703603693485	0.7633413323598806	0.928706728755809	0	0	0.0	-0.0014896583108940911	-0.0014896583108940911
774	0.0017460426133243162	0.0016936219715625446	-0.001691554580221001	0.9834482525669657	-1	0	0	1.0	1	0	0	1.0	0	1	0	0	0	0	0.5	2	1	2	0.0	0	0	0	0	0	0	0	0	0	0	0	0	-0.0001691554580221001	-0.0001691554580221001
4443	0.01560080896006572	0.007471354154039562	0.007068186150314758	0.9830623071628052	-1	0	0	0.2857142857142857	2	0.875	7	1.0	0.875	8	7	1	0	0	0.1	10	1	10	0.0	0.2222222222222222	0.5995708512776102	0.9544602917516894	0.3561373589584679	0.7974502968438096	0.2112691573612267	0.952703603693485	0.7647438934488211	0.922152233174852	0	0	0.0	0.007068186150314758	0.007068186150314758
3966	0.015254149263150154	0.007350077915145164	0.0072349058944099695	0.9827997957153225	-1	0	0	0.2857142857142857	2	0.875	7	1.0	0.875	8	7	1	0	0	0.1	10	1	10	0.0	0.2222222222222222	0.5995708512776102	0.9544602917516894	0.3561373589584679	0.7974502968438096	0.2112691573612267	0.952703603693485	0.7647438934488211	0.922152233174852	0	0	0.0	0.0072349058944099695	0.0072349058944099695
3445	0.015189292313687644	0.007505859848609596	0.007341695477222523	0.9828735513304739	-1	0	0	0.2857142857142857	2	0.875	7	1.0	0.875	8	7	1	0	0	0.1	10	1	10	0.0	0.2222222222222222	0.5995708512776102	0.9544602917516894	0.3561373589584679	0.7974502968438096	0.2112691573612267	0.952703603693485	0.7647438934488211	0.922152233174852	0	0	0.0	0.007341695477222523	0.007341695477222523
4133	0.015507930332174371	0.007453386715861072	0.00722369260194666	0.9827695224536206	-1	0	0	0.2857142857142857	2	0.875	7	1.0	0.875	8	7	1	0	0	0.1	10	1	10	0.0	0.2222222222222222	0.5995708512776102	0.9544602917516894	0.3561373589584679	0.7974502968438096	0.2112691573612267	0.952703603693485	0.7647438934488211	0.922152233174852	0	0	0.0	0.00722369260194666	0.00722369260194666
3239	0.018082760022130433	0.00858194088918786	0.006662288168617639	0.9823732826308869	-1	0	0	0.2857142857142857	2	0.875	7	1.0	0.875	8	7	1	0	0	0.1	10	1	10	0.0	0.2222222222222222	0.5995708512776102	0.9544602917516894	0.3584046265695611	0.7760523572339459	0.2112691573612267	0.952703603693485	0.7516643055549903	0.919042864594198	0	0	0.0	0.006662288168617639	0.006662288168617639
2837	0.016007089959940993	0.007822812464543895	0.006699372378628299	0.9820107011412018	-1	0	0	0.2857142857142857	2	0.875	7	1.0	0.875	8	7	1	0	0	0.1	10	1	10	0.0	0.2222222222222222	0.6679187901775014	0.9530087327482764	0.3584046265695611	0.7760523572339459	0.2112691573612267	0.952703603693485	0.7929706485358038	0.9182231745600306	0	0	0.0	0.006699372378628299	0.006699372378628299
2175	0.012843543534667885	0.0065971815036604655	0.00493059191441236	0.9820320727545836	-1	0	0	0.2857142857142857	2	0.875	7	1.0	0.875	8	7	1	0	0	0.1	10	1	10	0.0	0.2222222222222222	0.5760027253595735	0.9556085677391626	0.3810554525662023	0.7600578192976506	0.2112691573612267	0.952703603693485	0.7326734485929144	0.9174648032034081	0	0	0.0	0.00493059191441236	0.00493059191441236
1209	0.016506516655313636	0.001543020465795764	0.001006578385729114	0.979304995586383	-1	0	0	0.3333333333333333	2	0.8571428571428571	6	1.0	0.8571428571428571	7	6	1	0	0	0.1111111111111111	9	1	9	0.0	0.25	0.27802153000706686	0.9715364081405325	0.6152780736295232	0.7241444999922894	0.4005325458798582	0.9056961657969951	0.9144975516903653	0.9048673615138516	0	0	0.0	0.001006578385729114	0.001006578385729114
1588	0.010476923445337814	0.00823297685755283	-0.008104817071362631	0.9821403035360705	-1	0	0	0.2857142857142857	2	0.875	7	1.0	0.875	8	7	1	0	0	0.1	10	1	10	0.0	0.2222222222222222	0.6197873894338732	0.9638429410196723	0.32654115897289254	0.8353363211366255	0.2112691573612267	0.952703603693485	0.8082444951945384	0.9331814179576146	0	0	0.0	-0.0008104817071362631	-0.0008104817071362631
29	0.01960519046291984	0.003331182591378631	-0.003038330429263362	0.9690732794196221	-1	0	0	0.375	3	0.6	6	0.6666666666666666	0.6	8	6	3	0	0	0.2222222222222222	2	9	12	0.0	0	0.6027993426211852	0.8945643807943479	0.5033799051203773	0.8805077511621598	0.512497549202302	0.9171155396327392	0.7939232721491876	0.898416849792569	0	0	0.0	-0.0003038330429263362	-0.0003038330429263362
2046	0.013376507087837258	0.007636397600219759	0.004622633892120459	0.9818739137130031	-1	0	0	0.2857142857142857	2	0.875	7	1.0	0.875	8	7	1	0	0	0.1	10	1	10	0.0	0.2222222222222222	0.5760027253595735	0.9556085677391626	0.3810554525662023	0.7600578192976506	0.2112691573612267	0.952703603693485	0.7326734485929144	0.9174648032034081	0	0	0.0	0.004622633892120459	0.004622633892120459
510	0.0019822888315301685	0.0019147211921509196	-0.0019145529843974166	0.9849456233099476	-1	0	0	1.0	1	0	0	1.0	0	1	0	0	0	0	0.5	2	1	2	0.0	0	0	0	0	0	0	0	0	0	0	0	0	-0.00019145529843974166	-0.00019145529843974166
3416	0.016048928053636842	0.007984985625164451	0.0074616021506928535	0.982783484127626	-1	0	0	0.2857142857142857	2	0.875	7	1.0	0.875	8	7	1	0	0	0.1	10	1	10	0.0	0.2222222222222222	0.5995708512776102	0.9544602917516894	0.3561373589584679	0.7974502968438096	0.2112691573612267	0.952703603693485	0.7647438934488211	0.922152233174852	0	0	0.0	0.0074616021506928535	0.0074616021506928535
2067	0.013688545960118865	0.008182395043693043	0.004947143849593427	0.9817499896563346	-1	0	0	0.2857142857142857	2	0.875	7	1.0	0.875	8	7	1	0	0	0.1	10	1	10	0.0	0.2222222222222222	0.5760027253595735	0.9556085677391626	0.3810554525662023	0.7600578192976506	0.2112691573612267	0.952703603693485	0.7326734485929144	0.9174648032034081	0	0	0.0	0.004947143849593427	0.004947143849593427
4490	0.012081135693563394	0.0073995956978965575	-0.0005755452557696294	0.9801851575495091	-1	0	0	0.3333333333333333	2	0.8333333333333334	5	1.0	0.8333333333333334	6	5	1	0	0	0.125	8	1	8	0.0	0.2857142857142857	0.8300227633844368	0.9579635899617481	0.3708947165975533	0.8062668620124315	0.21850864859845398	0.9639533617385678	0.8573334136760433	0.9316816019060448	0	0	0.0	-5.7554525576962944e-05	-5.7554525576962944e-05
1098	0.01964883860804861	0.0011689688369574994	0.0005713582194588548	0.9785811270758423	-1	0	0	0.2222222222222222	2	0.9090909090909091	10	1.0	0.9090909090909091	11	10	1	0	0	0.07692307692307693	13	1	13	0.0	0.16666666666666666	0.5189026546373691	0.9481846430033094	0.35340754607008507	0.82513559614133	0.2112691573612267	0.9433185623573215	0.7734757404340689	0.9185982638162489	0	0	0.0	0.0005713582194588548	0.0005713582194588548
1754	0.013271320483282202	0.006673285263160914	0.00473947654594493	0.9820530723110483	-1	0	0	0.2857142857142857	2	0.875	7	1.0	0.875	8	7	1	0	0	0.1	10	1	10	0.0	0.2222222222222222	0.5760027253595735	0.9556085677391626	0.3810554525662023	0.7600578192976506	0.2112691573612267	0.952703603693485	0.7326734485929144	0.9174648032034081	0	0	0.0	0.00473947654594493	0.00473947654594493
1221	0.011781725489926884	0.0032116994307929835	-0.0029348698045382473	0.9823439795556227	-1	0	0	0.3333333333333333	2	0.8333333333333334	5	1.0	0.8333333333333334	6	5	1	0	0	0.125	8	1	8	0.0	0.2857142857142857	0.4218036342568694	0.9647712047579579	0.6152780736295232	0.7086893658269108	0.7575350050892616	0.9360118409702796	0.9330213835937379	0.9083784680160177	0	0	0.0	-0.0002934869804538247	-0.0002934869804538247
2827	0.01568544334669146	0.007912256540461918	0.0067983939733195255	0.9822264911965887	-1	0	0	0.2857142857142857	2	0.875	7	1.0	0.875	8	7	1	0	0	0.1	10	1	10	0.0	0.2222222222222222	0.5995708512776102	0.9544602917516894	0.37308769393876584	0.7652458018287666	0.2112691573612267	0.952703603693485	0.7516643055549903	0.9175132796053047	0	0	0.0	0.0067983939733195255	0.0067983939733195255
2425	0.013261760964857204	0.007766168382177505	0.005065381554913232	0.9818410958535685	-1	0	0	0.2857142857142857	2	0.875	7	1.0	0.875	8	7	1	0	0	0.1	10	1	10	0.0	0.2222222222222222	0.5760027253595735	0.9556085677391626	0.3810554525662023	0.7600578192976506	0.2112691573612267	0.952703603693485	0.7326734485929144	0.9174648032034081	0	0	0.0	0.005065381554913232	0.005065381554913232
2206	0.01337625186608729	0.00883392623476711	0.00511718508213958	0.9818995282461577	-1	0	0	0.2857142857142857	2	0.875	7	1.0	0.875	8	7	1	0	0	0.1	10	1	10	0.0	0.2222222222222222	0.5760027253595735	0.9556085677391626	0.3810554525662023	0.7600578192976506	0.2112691573612267	0.952703603693485	0.7326734485929144	0.9174648032034081	0	0	0.0	0.00511718508213958	0.00511718508213958
2048	0.013173163995390712	0.007556451623255501	0.005547145955737932	0.981890486758956	-1	0	0	0.2857142857142857	2	0.875	7	1.0	0.875	8	7	1	0	0	0.1	10	1	10	0.0	0.2222222222222222	0.5760027253595735	0.9556085677391626	0.3810554525662023	0.7600578192976506	0.2112691573612267	0.952703603693485	0.7326734485929144	0.9174648032034081	0	0	0.0	0.005547145955737932	0.005547145955737932
1537	0.018690540549373722	0.002680727209649605	-0.0022205745420231797	0.9788694528103709	-1	0	0	0.25	2	0.9	9	1.0	0.8	9	8	2	0	0	0.08333333333333333	12	1	12	0.0	0.18181818181818182	0.747614854917473	0.9644157378555838	0.4087033590623196	0.7478587945825128	0.2112691573612267	0.9460449145060276	0.7734757404340689	0.9181140355644899	0	0	0.0	-0.00022205745420231796	-0.00022205745420231796
4698	0.00605578702061929	0.0037528879761777587	-0.0036981794116026957	0.9821326679932256	-1	0	0	0.5	2	0.6666666666666666	2	1.0	0.6666666666666666	3	2	1	0	0	0.2	5	1	5	0.0	0.5	0.9124306718514005	0.5	0.5288277785388333	0.6840570171104275	0.22574813983568126	0.9658185366394134	0.9480209386491703	0.7975832179368025	0	0	0.0	-0.00036981794116026955	-0.00036981794116026955
4535	0.01547285585242135	0.007622948626064458	0.006838315469349874	0.982850900422238	-1	0	0	0.2857142857142857	2	0.875	7	1.0	0.875	8	7	1	0	0	0.1	10	1	10	0.0	0.2222222222222222	0.5995708512776102	0.9544602917516894	0.3561373589584679	0.7974502968438096	0.2112691573612267	0.952703603693485	0.7647438934488211	0.922152233174852	0	0	0.0	0.006838315469349874	0.006838315469349874
4852	0.016127466836000953	0.0051135625597127764	-0.005075982140226467	0.9807678377388057	-1	0	0	0.3333333333333333	2	0.8333333333333334	5	1.0	0.8333333333333334	6	5	1	0	0	0.125	8	1	8	0.0	0.2857142857142857	0.5995708512776101	0.9482290174383001	0.31060283427359614	0.8182022935542143	0.21850864859845398	0.9612843754160385	0.7889126477012843	0.9269893058817227	0	0	0.0	-0.0005075982140226468	-0.0005075982140226468
3172	0.016162858958444794	0.007538058842928814	0.006449203521363518	0.9823554155593557	-1	0	0	0.2857142857142857	2	0.875	7	1.0	0.875	8	7	1	0	0	0.1	10	1	10	0.0	0.2222222222222222	0.5995708512776102	0.9544602917516894	0.31060283427359614	0.874782519598117	0.2112691573612267	0.952703603693485	0.7647438934488211	0.9348149300985732	0	0	0.0	0.006449203521363518	0.006449203521363518
3059	0.017428510471970863	0.008335518279325521	0.006937198367386078	0.9826384045892718	-1	0	0	0.2857142857142857	2	0.875	7	1.0	0.875	8	7	1	0	0	0.1	10	1	10	0.0	0.2222222222222222	0.5995708512776102	0.9544602917516894	0.3584046265695611	0.7760523572339459	0.2112691573612267	0.952703603693485	0.7516643055549903	0.919042864594198	0	0	0.0	0.006937198367386078	0.006937198367386078
4324	0.021562061489235777	0.00604678433655862	-0.005753380237108865	0.9798590900313516	-1	0	0	0.3333333333333333	2	0.8333333333333334	5	1.0	0.8333333333333334	6	5	1	1	0	0.125	8	1	8	0.2	0.2857142857142857	0.4836403725942665	0.9510034057626785	0.418466836307818	0.7931258567480037	0.2112691573612267	0.9644911350810482	0.6969980844807642	0.9267056284236904	1.0	0.3333333333333333	0.0	-0.0005753380237108866	-0.0005753380237108866
1740	0.02256521817333501	0.003908716140653676	-0.0038621047618741865	0.9790549910210872	-1	0	0	0.25	2	0.9	9	1.0	0.8	9	8	2	0	0	0.08333333333333333	12	1	12	0.0	0.18181818181818182	0.3408811246303021	0.9407230179903725	0.35340754607008507	0.7818486521346849	0.2054553711090687	0.7379587656096509	0.7403962959285763	0.8444995116817938	0	0	0.0	-0.00038621047618741866	-0.00038621047618741866
3563	0.012915712291018127	0.0063569045246313904	0.005338808180801151	0.9810911143547841	-1	0	0	0.3333333333333333	2	0.8571428571428571	6	1.0	0.8571428571428571	7	6	1	0	0	0.1111111111111111	9	1	9	0.0	0.25	0.747614854917473	0.9492729984886826	0.40416882384013314	0.8109181927943884	0.2112691573612267	0.9584893924906073	0.7734757404340689	0.9247154869723976	0	0	0.0	0.005338808180801151	0.005338808180801151
4261	0.015513348332642347	0.007563472460487218	0.007243734226853615	0.9828343687779436	-1	0	0	0.2857142857142857	2	0.875	7	1.0	0.875	8	7	1	0	0	0.1	10	1	10	0.0	0.2222222222222222	0.5995708512776102	0.9544602917516894	0.3561373589584679	0.7974502968438096	0.2112691573612267	0.952703603693485	0.7647438934488211	0.922152233174852	0	0	0.0	0.007243734226853615	0.007243734226853615
914	0.01744869945345283	0.0009063117071437688	-0.0008630636005543925	0.9784749112421839	-1	0	0	0.2	2	0.9230769230769231	12	1.0	0.9230769230769231	13	12	1	0	0	0.06666666666666667	15	1	15	0.0	0.14285714285714285	0.5992039051870817	0.9700242037991366	0.3081058940768026	0.9100697051919296	0.29052096376080117	0.6961748456754024	0.9604264989006633	0.9008634216535778	0	0	0.0	-8.630636005543925e-05	-8.630636005543925e-05
1572	0.015113409812366984	0.0033198805775358736	0.002702724628812028	0.9802028145349148	-1	0	0	0.25	2	0.9	9	1.0	0.8	9	8	2	0	0	0.08333333333333333	12	1	12	0.0	0.18181818181818182	0.3408811246303021	0.9535224778290333	0.29967477187570013	0.75663671913007	0.2054553711090687	0.7146126755324447	0.7403962959285763	0.8443738260206332	0	0	0.0	0.002702724628812028	0.002702724628812028
4121	0.015521977055971263	0.007953923124568878	0.00782263629704635	0.9827570207285066	-1	0	0	0.2857142857142857	2	0.875	7	1.0	0.875	8	7	1	0	0	0.1	10	1	10	0.0	0.2222222222222222	0.5995708512776102	0.9544602917516894	0.3561373589584679	0.7974502968438096	0.2112691573612267	0.952703603693485	0.7647438934488211	0.922152233174852	0	0	0.0	0.00782263629704635	0.00782263629704635
4636	0.01568301663516255	0.00743457607354739	0.007256354914855966	0.9827929776343479	-1	0	0	0.2857142857142857	2	0.875	7	1.0	0.875	8	7	1	0	0	0.1	10	1	10	0.0	0.2222222222222222	0.5995708512776102	0.9544602917516894	0.3561373589584679	0.7974502968438096	0.2112691573612267	0.952703603693485	0.7647438934488211	0.922152233174852	0	0	0.0	0.007256354914855966	0.007256354914855966
3684	0.015363508078007218	0.0072870917666208075	0.007015189006219705	0.9828597950298866	-1	0	0	0.2857142857142857	2	0.875	7	1.0	0.875	8	7	1	0	0	0.1	10	1	10	0.0	0.2222222222222222	0.5995708512776102	0.9544602917516894	0.3561373589584679	0.7974502968438096	0.2112691573612267	0.952703603693485	0.7647438934488211	0.922152233174852	0	0	0.0	0.007015189006219705	0.007015189006219705
1436	0.020330213848881163	0.002671874372425107	0.0013331951119286817	0.9801507879441862	-1	0	0	0.2	2	0.9230769230769231	12	1.0	0.9230769230769231	13	12	1	0	0	0.06666666666666667	15	1	15	0.0	0.14285714285714285	0.747614854917473	0.961400374484967	0.240772655388673	0.8666657069296595	0.2112691573612267	0.927402966199221	0.7734757404340689	0.9272235391393074	0	0	0.0	0.0013331951119286817	0.0013331951119286817
1016	0.020409651630247213	0.0026464847138886905	0.0013789138195575627	0.9803073322217909	-1	0	0	0.2	2	0.9230769230769231	12	1.0	0.9230769230769231	13	12	1	0	0	0.06666666666666667	15	1	15	0.0	0.14285714285714285	0.747614854917473	0.961400374484967	0.35340754607008507	0.818726201764468	0.2112691573612267	0.9300939752392241	0.7734757404340689	0.9196061474865671	0	0	0.0	0.0013789138195575627	0.0013789138195575627
2160	0.014445465159424027	0.008522275955379056	0.005064629418136674	0.9818588726612526	-1	0	0	0.2857142857142857	2	0.875	7	1.0	0.875	8	7	1	0	0	0.1	10	1	10	0.0	0.2222222222222222	0.5760027253595735	0.9556085677391626	0.3810554525662023	0.7600578192976506	0.2112691573612267	0.952703603693485	0.7326734485929144	0.9174648032034081	0	0	0.0	0.005064629418136674	0.005064629418136674
4743	0.015719290631209103	0.007763412356260294	0.007575000062700326	0.9828997571390184	-1	0	0	0.2857142857142857	2	0.875	7	1.0	0.875	8	7	1	0	0	0.1	10	1	10	0.0	0.2222222222222222	0.5995708512776102	0.9544602917516894	0.3561373589584679	0.7974502968438096	0.2112691573612267	0.952703603693485	0.7647438934488211	0.922152233174852	0	0	0.0	0.007575000062700326	0.007575000062700326
2587	0.01697414205663225	0.007973508083654499	0.007152258190973591	0.9826828633514327	-1	0	0	0.2857142857142857	2	0.875	7	1.0	0.875	8	7	1	0	0	0.1	10	1	10	0.0	0.2222222222222222	0.5995708512776102	0.9544602917516894	0.3584046265695611	0.7760523572339459	0.2112691573612267	0.952703603693485	0.7516643055549903	0.919042864594198	0	0	0.0	0.007152258190973591	0.007152258190973591
540	0.0019426114299234832	0.001882816393945464	-0.0018827226357447694	0.9848757217782103	-1	0	0	1.0	1	0	0	1.0	0	1	0	0	0	0	0.5	2	1	2	0.0	0	0	0	0	0	0	0	0	0	0	0	0	-0.00018827226357447693	-0.00018827226357447693
1317	0.022473822148188136	0.0032217190987203085	0.0008019405927666069	0.9807777117545896	-1	0	0	0.25	2	0.8888888888888888	8	1.0	0.8888888888888888	9	8	1	0	0	0.09090909090909091	11	1	11	0.0	0.2	0.8041977679466739	0.9809742422289791	0.5288277785388333	0.8144565276775507	0.5151563135647355	0.9351900755731218	0.9579561232477535	0.9368548188185299	0	0	0.0	0.0008019405927666069	0.0008019405927666069
436	0.001764440877222815	0.0017161615075029673	-0.0017140655968588044	0.9835729684560851	-1	0	0	1.0	1	0	0	1.0	0	0	0	1	0	0	0.5	2	1	2	0.0	0	0	0	0	0	0	0	0	0	0	0	0	-0.1	-0.1
1765	0.011296299266301279	0.0034879017859466162	0.003401857967976076	0.9811424918389743	-1	0	0	0.2857142857142857	2	0.875	7	1.0	0.875	8	7	1	0	0	0.1	10	1	10	0.0	0.2222222222222222	0.6197873894338732	0.9638429410196723	0.3810554525662023	0.7600578192976506	0.2112691573612267	0.952703603693485	0.7678274070945095	0.9227021831255277	0	0	0.0	0.003401857967976076	0.003401857967976076
731	0.0019032564400881505	0.001883455125678866	-0.0018834293830389628	0.9844941100313739	-1	0	0	1.0	2	0.0	0	1.0	0	1	0	1	0	0	0.3333333333333333	3	1	3	0.0	1.0	0	0	0	0	0	0	0	0	0	0	0	-0.00018834293830389628	-0.00018834293830389628
1153	0.014760982296772931	0.003403745105642855	-0.003315973499740403	0.9803989143360847	-1	0	0	0.4	4	0.6153846153846154	8	0.5769230769230769	0.6153846153846154	11	8	3	0	0	0.15384615384615385	13	2	15	0.0	0.14285714285714285	0.29905599636988894	0.9391351224087302	0.35340754607008507	0.7313901226833235	0.2112691573612267	0.6225788698525864	0.6821494281477714	0.8042123832448255	0	0	0.0	-0.0003315973499740403	-0.0003315973499740403
597	0.0019145785071021022	0.001853693411777462	-0.0018536180520823415	0.9849055658143142	-1	0	0	1.0	1	0	0	1.0	0	1	0	0	0	0	0.5	2	1	2	0.0	0	0	0	0	0	0	0	0	0	0	0	0	-0.00018536180520823414	-0.00018536180520823414
930	0.01241455927019815	0.0038226740277217575	-0.003695444724913029	0.981807298154819	-1	0	0	0.3333333333333333	2	0.8571428571428571	6	1.0	0.8571428571428571	7	6	1	0	0	0.1111111111111111	9	1	9	0.0	0.25	0.3976874202781267	0.9533460516264618	0.3081058940768026	0.8037015712369736	0.2112691573612267	0.8916597624951511	0.6816232102190757	0.8982753299182017	0	0	0.0	-0.0003695444724913029	-0.0003695444724913029
4343	0.015811483358589104	0.00792159466959863	0.007777806392864406	0.9829685866425482	-1	0	0	0.2857142857142857	2	0.875	7	1.0	0.875	8	7	1	0	0	0.1	10	1	10	0.0	0.2222222222222222	0.5995708512776102	0.9544602917516894	0.3561373589584679	0.7974502968438096	0.2112691573612267	0.952703603693485	0.7647438934488211	0.922152233174852	0	0	0.0	0.007777806392864406	0.007777806392864406
1742	0.014911836625250797	0.009381743092377279	0.0044627841207835455	0.9818897744368484	-1	0	0	0.2857142857142857	2	0.875	7	1.0	0.875	8	7	1	0	0	0.1	10	1	10	0.0	0.2222222222222222	0.5760027253595735	0.9556085677391626	0.3810554525662023	0.7600578192976506	0.2112691573612267	0.952703603693485	0.7326734485929144	0.9174648032034081	0	0	0.0	0.0044627841207835455	0.0044627841207835455
3935	0.01728179588128149	0.008128349093601037	0.006931137473175006	0.9824287412874455	-1	0	0	0.2857142857142857	2	0.875	7	1.0	0.875	8	7	1	0	0	0.1	10	1	10	0.0	0.2222222222222222	0.5995708512776102	0.9544602917516894	0.3584046265695611	0.7760523572339459	0.2570754636992205	0.9560515302126736	0.7541432393617638	0.9209302819758225	0	0	0.0	0.006931137473175006	0.006931137473175006
4039	0.011311117996385834	0.003718245064171164	-0.0036673777936384786	0.9823890549744388	-1	0	0	0.3333333333333333	2	0.8333333333333334	5	1.0	0.8333333333333334	6	5	1	0	0	0.125	8	1	8	0.0	0.2857142857142857	0.4515268476377473	0.9424367655226238	0.2603041017808376	0.781472388448044	0.2112691573612267	0.5569730207619281	0.7806070657105124	0.8073547542566767	0	0	0.0	-0.0003667377793638479	-0.0003667377793638479
3413	0.01666430434973392	0.007729040198141622	0.006892858130986547	0.9822335780894433	-1	0	0	0.2857142857142857	2	0.875	7	1.0	0.875	8	7	1	0	0	0.1	10	1	10	0.0	0.2222222222222222	0.5995708512776102	0.9544602917516894	0.3584046265695611	0.7760523572339459	0.2112691573612267	0.952703603693485	0.7516643055549903	0.919042864594198	0	0	0.0	0.006892858130986547	0.006892858130986547
384	0.002178670905299515	0.0021142229450182436	-0.002114126023224836	0.9850658492086357	-1	0	0	1.0	2	0.0	0	0.75	0	2	0	0	0	0	1.0	2	2	3	0.0	0	0	0	0	0	0	0	0	0	0	0	0	-0.00021141260232248363	-0.00021141260232248363
2218	0.010205595175598627	0.004181956708605323	-0.0024840909336302417	0.9827602280248782	-1	0	0	0.25	2	0.9	9	1.0	0.9	10	9	1	0	0	0.08333333333333333	12	1	12	0.0	0.18181818181818182	0.34853774127728887	0.9436237137032251	0.35340754607008507	0.772621699683651	0.2112691573612267	0.942509819187017	0.6679268661344964	0.9071448853409173	0	0	0.0	-0.0002484090933630242	-0.0002484090933630242
259	0.00210694308393433	0.002044284300958811	-0.0020359207047624573	0.9805656411522286	-1	0	0	1.0	2	0.0	0	0.75	0	1	0	1	2	0	1.0	2	2	3	0.4	0	0	0	0	0	0	0	0	0	0	0	0	-0.00020359207047624571	-0.00020359207047624571
4247	0.0171867960833123	0.008417559572070682	0.007044821976808046	0.9825542425850099	-1	0	0	0.2857142857142857	2	0.875	7	1.0	0.875	8	7	1	0	0	0.1	10	1	10	0.0	0.2222222222222222	0.5995708512776102	0.9544602917516894	0.3584046265695611	0.7760523572339459	0.2112691573612267	0.952703603693485	0.7516643055549903	0.919042864594198	0	0	0.0	0.007044821976808046	0.007044821976808046
5049	0.01542981835237367	0.007311131712078971	0.006864775688032324	0.9829075577397389	-1	0	0	0.2857142857142857	2	0.875	7	1.0	0.875	8	7	1	0	0	0.1	10	1	10	0.0	0.2222222222222222	0.5995708512776102	0.9544602917516894	0.3561373589584679	0.7974502968438096	0.2112691573612267	0.952703603693485	0.7647438934488211	0.922152233174852	0	0	0.0	0.006864775688032324	0.006864775688032324
2168	0.013377736353801755	0.007500876172661786	0.006093986670296356	0.9822347479971781	-1	0	0	0.2857142857142857	2	0.875	7	1.0	0.875	8	7	1	0	0	0.1	10	1	10	0.0	0.2222222222222222	0.5995708512776102	0.9544602917516894	0.3810554525662023	0.7600578192976506	0.2112691573612267	0.952703603693485	0.7516643055549903	0.9167873282999597	0	0	0.0	0.006093986670296356	0.006093986670296356
2415	0.01713493377174231	0.008002883670048401	0.006357236871090262	0.9820360594657133	-1	0	0	0.2857142857142857	2	0.875	7	1.0	0.875	8	7	1	0	0	0.1	10	1	10	0.0	0.2222222222222222	0.5760027253595735	0.9556085677391626	0.3584046265695611	0.7760523572339459	0.2112691573612267	0.952703603693485	0.7326734485929144	0.9197035844297955	0	0	0.0	0.006357236871090262	0.006357236871090262
3333	0.021476968060194255	0.005557488255858346	-0.005323717926815315	0.9798116478018692	-1	0	0	0.3333333333333333	2	0.8333333333333334	5	1.0	0.8333333333333334	6	5	1	1	0	0.125	8	1	8	0.2	0.2857142857142857	0.4836403725942665	0.9510034057626785	0.418466836307818	0.7931258567480037	0.2112691573612267	0.9644911350810482	0.6969980844807642	0.9267056284236904	1.0	0.3333333333333333	0.0	-0.0005323717926815315	-0.0005323717926815315
2197	0.014787396601640971	0.00927432158029792	0.004730462706755588	0.9815668454259117	-1	0	0	0.2857142857142857	2	0.875	7	1.0	0.875	8	7	1	0	0	0.1	10	1	10	0.0	0.2222222222222222	0.5760027253595735	0.9556085677391626	0.3810554525662023	0.7600578192976506	0.2112691573612267	0.952703603693485	0.7326734485929144	0.9174648032034081	0	0	0.0	0.004730462706755588	0.004730462706755588
2090	0.011961644434468018	0.00767005814624213	0.005233795051635717	0.981912936542968	-1	0	0	0.2857142857142857	2	0.875	7	1.0	0.875	8	7	1	0	0	0.1	10	1	10	0.0	0.2222222222222222	0.5760027253595735	0.9556085677391626	0.3810554525662023	0.7600578192976506	0.2112691573612267	0.952703603693485	0.7326734485929144	0.9174648032034081	0	0	0.0	0.005233795051635717	0.005233795051635717
772	0.0018178795294195404	0.0017701033780987744	-0.0017689613737741257	0.9834979489371638	-1	0	0	1.0	1	0	0	1.0	0	1	0	0	1	0	0.5	2	1	2	0.3333333333333333	0	0	0	0	0	0	0	0	0	0	0	0	-0.00017689613737741257	-0.00017689613737741257
1920	0.013945456543340487	0.008074983867784302	0.005361251124375531	0.9817587774158338	-1	0	0	0.2857142857142857	2	0.875	7	1.0	0.875	8	7	1	0	0	0.1	10	1	10	0.0	0.2222222222222222	0.5760027253595735	0.9556085677391626	0.3810554525662023	0.7600578192976506	0.2112691573612267	0.952703603693485	0.7326734485929144	0.9174648032034081	0	0	0.0	0.005361251124375531	0.005361251124375531
3800	0.015349610658168486	0.00762153388810689	0.0074085043984955	0.9829495941181233	-1	0	0	0.2857142857142857	2	0.875	7	1.0	0.875	8	7	1	0	0	0.1	10	1	10	0.0	0.2222222222222222	0.5995708512776102	0.9544602917516894	0.3561373589584679	0.7974502968438096	0.2112691573612267	0.952703603693485	0.7647438934488211	0.922152233174852	0	0	0.0	0.0074085043984955	0.0074085043984955
73	0.0020685476091297705	0.002067408849063051	-0.0020674088484239185	0.9857512193309528	-1	0	0	1.0	1	0	0	1.0	0	1	0	0	2	0	0.5	2	1	2	0.6666666666666666	0	0	0	0	0	0	0	0	0	0	0	0	-0.00020674088484239186	-0.00020674088484239186
634	0.0030318628405488373	0.0029699307265602316	-0.00296967060249747	0.9857470831820863	-1	0	0	0.3333333333333333	1	1.0	2	1.0	1.0	2	2	1	2	0	0.25	1	4	4	0.3333333333333333	0	0.6514356496159754	0.9487446951638988	0.7264640236696064	0.5797869769850955	0.7792899480519357	0.6825169880003982	0.8244945843117666	0.7916985237546765	0.75	0.5	0.0	-0.000296967060249747	-0.000296967060249747
3227	0.017173087499127767	0.008286193160644011	0.0069530281700745	0.982367418341598	-1	0	0	0.2857142857142857	2	0.875	7	1.0	0.875	8	7	1	0	0	0.1	10	1	10	0.0	0.2222222222222222	0.5995708512776102	0.9544602917516894	0.3584046265695611	0.7760523572339459	0.2112691573612267	0.952703603693485	0.7516643055549903	0.919042864594198	0	0	0.0	0.0069530281700745	0.0069530281700745
2541	0.010523428808722163	0.004573968892316978	-0.004516324510075733	0.9819036174847419	-1	0	0	0.5	3	0.7142857142857143	5	0.5625	0.7142857142857143	6	5	2	0	0	0.25	8	2	9	0.0	0.2857142857142857	0.4043905958016739	0.9449711209285584	0.3081058940768026	0.6969824942236131	0.2112691573612267	0.5569730207619281	0.6874911235048242	0.786123870835905	0	0	0.0	-0.0004516324510075733	-0.0004516324510075733
1678	0.0171111081243592	0.008481520902270284	-0.008409257085144511	0.9807940048178819	-1	0	0	0.3333333333333333	3	0.7272727272727273	8	0.5416666666666666	0.7272727272727273	9	8	3	0	0	0.16666666666666666	12	2	13	0.0	0.16666666666666666	0.5075860225453754	0.961102817573486	0.4087033590623196	0.7943032711231504	0.2112691573612267	0.918836760976905	0.7734757404340689	0.9111930085849173	0	0	0.0	-0.0008409257085144511	-0.0008409257085144511
2420	0.0057171047890044405	0.003995539611720076	-0.0036142410836937774	0.9845398051702171	-1	0	0	0.5	2	0.75	3	1.0	0.75	4	3	1	0	0	0.16666666666666666	6	1	6	0.0	0.4	0.9124306718514005	0.6712123431225644	0.5847527117780544	0.7061234045768702	0.5609621658168237	0.9717906092517618	0.8883527892008148	0.8468271585778545	0	0	0.0	-0.00036142410836937776	-0.00036142410836937776
1481	0.021307415291102416	0.0030839388580129333	0.002516314657353402	0.9801018306896467	-1	0	0	0.25	2	0.8888888888888888	8	1.0	0.8888888888888888	9	8	1	0	0	0.09090909090909091	11	1	11	0.0	0.2	0.3408811246303021	0.9535224778290333	0.29967477187570013	0.7325010058010363	0.2112691573612267	0.7146203630337707	0.7237154295225368	0.8387321461633778	0	0	0.0	0.002516314657353402	0.002516314657353402
3106	0.020960765243632884	0.005481182988967139	-0.004890723289174577	0.9819960963907114	-1	0	0	0.25	2	0.9	9	1.0	0.9	10	9	1	0	0	0.08333333333333333	12	1	12	0.0	0.18181818181818182	0.747614854917473	0.9433726546949864	0.46876556880057646	0.788224476610183	0.21850864859845398	0.9675347943699518	0.7734757404340689	0.9246498564731531	0	0	0.0	-0.0004890723289174577	-0.0004890723289174577
1562	0.030404160272652914	0.001534388072689474	-0.0011552753461531978	0.9801024340297789	-1	0	0	0.2857142857142857	2	0.875	7	1.0	0.875	8	7	1	0	0	0.1	10	1	10	0.0	0.2222222222222222	0.28027350745068097	0.9460617984189177	0.17290167973572884	0.7133624247000813	0.2112691573612267	0.72152855209209	0.6947281389216081	0.8286512994130367	0	0	0.0	-0.00011552753461531978	-0.00011552753461531978
1383	0.010819072031959429	0.004124435391197264	0.003656733792734303	0.9810520548932977	-1	0	0	0.2857142857142857	2	0.875	7	1.0	0.875	8	7	1	0	0	0.1	10	1	10	0.0	0.2222222222222222	0.5962192635158365	0.9631825735189725	0.3810554525662023	0.7600578192976506	0.2112691573612267	0.952703603693485	0.7489600362323904	0.9222544124081141	0	0	0.0	0.003656733792734303	0.003656733792734303
701	0.0017929692307964563	0.0017373810352829496	-0.0017373810352792952	0.986321725275432	-1	0	0	0	0	0	0	1.0	0	0	0	0	4	0	1.0	1	1	1	1.0	0	0	0	0	0	0	0	0	0	0	0	0	-0.1	-0.1
4056	0.01631510968730569	0.0081349309348772	0.006753951863177408	0.9826315329915613	-1	0	0	0.2857142857142857	2	0.875	7	1.0	0.875	8	7	1	0	0	0.1	10	1	10	0.0	0.2222222222222222	0.5995708512776102	0.9544602917516894	0.3561373589584679	0.7974502968438096	0.2112691573612267	0.952703603693485	0.7647438934488211	0.922152233174852	0	0	0.0	0.006753951863177408	0.006753951863177408
1133	0.02300417335610967	0.006059060259680615	-0.006059058908630094	0.9790995837631834	-1	0	0	0.2222222222222222	2	0.9090909090909091	10	1.0	0.9090909090909091	11	10	1	0	0	0.07692307692307693	13	1	13	0.0	0.16666666666666666	0.747614854917473	0.9607110861180743	0.3081058940768026	0.8162686821454409	0.22574813983568126	0.9384749093782313	0.7734757404340689	0.922079126047996	0	0	0.0	-0.0006059058908630093	-0.0006059058908630093
529	0.0019712013499522153	0.001903549761893017	-0.0019035423089456894	0.984860339591215	-1	0	0	1.0	1	0	0	1.0	0	1	0	0	0	0	0.5	2	1	2	0.0	0	0	0	0	0	0	0	0	0	0	0	0	-0.00019035423089456893	-0.00019035423089456893
4719	0.014839012554458493	0.002209331728645665	-0.0016836756995563572	0.9823341049575344	-1	0	0	0.2857142857142857	2	0.875	7	1.0	0.875	8	7	1	0	0	0.1	10	1	10	0.0	0.2222222222222222	0.3962039861340247	0.9357566261457761	0.2603041017808376	0.7762369344277673	0.2112691573612267	0.6057246368832232	0.7481669526132041	0.8100970558968337	0	0	0.0	-0.00016836756995563572	-0.00016836756995563572
4748	0.015754466190955375	0.008539388585384652	0.007668107564386391	0.9825169503130957	-1	0	0	0.2857142857142857	2	0.875	7	1.0	0.875	8	7	1	0	0	0.1	10	1	10	0.0	0.2222222222222222	0.5995708512776102	0.9544602917516894	0.3561373589584679	0.7974502968438096	0.2112691573612267	0.952703603693485	0.7647438934488211	0.922152233174852	0	0	0.0	0.007668107564386391	0.007668107564386391
4515	0.015637821345166718	0.0077017146537303825	0.007422207759603137	0.9829355359726982	-1	0	0	0.2857142857142857	2	0.875	7	1.0	0.875	8	7	1	0	0	0.1	10	1	10	0.0	0.2222222222222222	0.5995708512776102	0.9544602917516894	0.3561373589584679	0.7974502968438096	0.2112691573612267	0.952703603693485	0.7647438934488211	0.922152233174852	0	0	0.0	0.007422207759603137	0.007422207759603137
3621	0.017787920981816786	0.008809468246725011	0.007160100278148484	0.9824862150776608	-1	0	0	0.2857142857142857	2	0.875	7	1.0	0.875	8	7	1	0	0	0.1	10	1	10	0.0	0.2222222222222222	0.5995708512776102	0.9544602917516894	0.3584046265695611	0.7760523572339459	0.2112691573612267	0.952703603693485	0.7516643055549903	0.919042864594198	0	0	0.0	0.007160100278148484	0.007160100278148484
1924	0.015602583716266162	0.01001918565001445	0.0039019840294845453	0.9818743811323204	-1	0	0	0.2857142857142857	2	0.875	7	1.0	0.875	8	7	1	0	0	0.1	10	1	10	0.0	0.2222222222222222	0.5760027253595735	0.9556085677391626	0.3810554525662023	0.7600578192976506	0.2112691573612267	0.952703603693485	0.7326734485929144	0.9174648032034081	0	0	0.0	0.0039019840294845453	0.0039019840294845453
1185	0.01622080441665216	0.0015221181516166654	0.0004197327350027585	0.9801912467717728	-1	0	0	0.25	2	0.9	9	1.0	0.9	10	9	1	0	0	0.08333333333333333	12	1	12	0.0	0.18181818181818182	0.633258754777421	0.9458742886229968	0.3810554525662023	0.8336654957507905	0.2112691573612267	0.9488799236076928	0.7734757404340689	0.921621061782251	0	0	0.0	0.0004197327350027585	0.0004197327350027585
2074	0.013166387273278747	0.007329638000587395	0.004895810339879384	0.9819656938793475	-1	0	0	0.2857142857142857	2	0.875	7	1.0	0.875	8	7	1	0	0	0.1	10	1	10	0.0	0.2222222222222222	0.5760027253595735	0.9556085677391626	0.3810554525662023	0.7600578192976506	0.2112691573612267	0.952703603693485	0.7326734485929144	0.9174648032034081	0	0	0.0	0.004895810339879384	0.004895810339879384
1100	0.02167979333876116	0.002492805579984288	0.0012899184256072202	0.980187323693043	-1	0	0	0.2	2	0.9230769230769231	12	1.0	0.9230769230769231	13	12	1	0	0	0.06666666666666667	15	1	15	0.0	0.14285714285714285	0.747614854917473	0.961400374484967	0.35340754607008507	0.818726201764468	0.2112691573612267	0.9293553347925043	0.7734757404340689	0.9193271054211446	0	0	0.0	0.0012899184256072202	0.0012899184256072202
3332	0.015736336839751234	0.0036430422698514623	-0.003010258822135207	0.9829777913616217	-1	0	0	0.25	2	0.9	9	1.0	0.9	10	9	1	0	0	0.08333333333333333	12	1	12	0.0	0.18181818181818182	0.5121344648173685	0.932781818091314	0.3081058940768026	0.8366092717495788	0.2112691573612267	0.9469268280078862	0.7573188256831993	0.9154183244077476	0	0	0.0	-0.00030102588221352073	-0.00030102588221352073
1497	0.009788978475288783	0.0031456931287171313	-0.002812610090354172	0.9824943425107248	-1	0	0	0.2857142857142857	2	0.875	7	1.0	0.875	8	7	1	0	0	0.1	10	1	10	0.0	0.2222222222222222	0.4164205242902878	0.9468538671823328	0.21031306347734455	0.7814199912248797	0.2054553711090687	0.6035264878698262	0.7939067033704446	0.8212364258326148	0	0	0.0	-0.0002812610090354172	-0.0002812610090354172
1793	0.011172752098921636	0.004265307979934022	0.0033366534682409106	0.9815057703857256	-1	0	0	0.2857142857142857	2	0.875	7	1.0	0.875	8	7	1	0	0	0.1	10	1	10	0.0	0.2222222222222222	0.5962192635158365	0.9631825735189725	0.3810554525662023	0.7600578192976506	0.2112691573612267	0.952703603693485	0.7489600362323904	0.9222544124081141	0	0	0.0	0.0033366534682409106	0.0033366534682409106
2788	0.017829792449582778	0.008198991905544042	0.006616178920884442	0.9824558104500428	-1	0	0	0.2857142857142857	2	0.875	7	1.0	0.875	8	7	1	0	0	0.1	10	1	10	0.0	0.2222222222222222	0.5995708512776102	0.9544602917516894	0.3584046265695611	0.7760523572339459	0.2112691573612267	0.952703603693485	0.7516643055549903	0.919042864594198	0	0	0.0	0.006616178920884442	0.006616178920884442
2273	0.014125074768062571	0.007407193232180963	0.007173242270371786	0.9826253753344073	-1	0	0	0.2857142857142857	2	0.875	7	1.0	0.875	8	7	1	0	0	0.1	10	1	10	0.0	0.2222222222222222	0.6037039165842162	0.9548881797752556	0.3584046265695611	0.7760523572339459	0.2112691573612267	0.952703603693485	0.7549927089812066	0.9192877724258885	0	0	0.0	0.007173242270371786	0.007173242270371786
4851	0.014752608482265249	0.00700279210108416	0.006906382057041775	0.9824266336215663	-1	0	0	0.2857142857142857	2	0.875	7	1.0	0.875	8	7	1	0	0	0.1	10	1	10	0.0	0.2222222222222222	0.5995708512776102	0.9544602917516894	0.3561373589584679	0.7974502968438096	0.2112691573612267	0.952703603693485	0.7647438934488211	0.922152233174852	0	0	0.0	0.006906382057041775	0.006906382057041775
2808	0.011965018250614363	0.003000518395169143	-0.0029589325222801706	0.981408709883228	-1	0	0	0.3333333333333333	2	0.8333333333333334	5	1.0	0.8333333333333334	6	5	1	0	0	0.125	8	1	8	0.0	0.2857142857142857	0.4515268476377473	0.9424367655226238	0.3081058940768026	0.6969824942236131	0.2112691573612267	0.5569730207619281	0.728489917101918	0.783437743343693	0	0	0.0	-0.00029589325222801704	-0.00029589325222801704
2300	0.014765237383070987	0.001963675894157136	-0.000892777290077649	0.9823136531172144	-1	0	0	0.2857142857142857	2	0.875	7	1.0	0.875	8	7	1	0	0	0.1	10	1	10	0.0	0.2222222222222222	0.37263586021598805	0.9352738166911982	0.3081058940768026	0.7524830630034088	0.2112691573612267	0.6057246368832232	0.7059285907756229	0.8028151666718419	0	0	0.0	-8.92777290077649e-05	-8.92777290077649e-05
4765	0.015611527937435572	0.007538465567935659	0.007124920258954964	0.9828526404169384	-1	0	0	0.2857142857142857	2	0.875	7	1.0	0.875	8	7	1	0	0	0.1	10	1	10	0.0	0.2222222222222222	0.5995708512776102	0.9544602917516894	0.3561373589584679	0.7974502968438096	0.2112691573612267	0.952703603693485	0.7647438934488211	0.922152233174852	0	0	0.0	0.007124920258954964	0.007124920258954964
4938	0.015457200417320549	0.007729540243933686	0.007191538272308453	0.9824346076457285	-1	0	0	0.2857142857142857	2	0.875	7	1.0	0.875	8	7	1	0	0	0.1	10	1	10	0.0	0.2222222222222222	0.5995708512776102	0.9544602917516894	0.3561373589584679	0.7974502968438096	0.2112691573612267	0.952703603693485	0.7647438934488211	0.922152233174852	0	0	0.0	0.007191538272308453	0.007191538272308453
3592	0.018269970326713687	0.008659634450884393	0.0065117872719794925	0.9823109067404476	-1	0	0	0.2857142857142857	2	0.875	7	1.0	0.875	8	7	1	0	0	0.1	10	1	10	0.0	0.2222222222222222	0.5995708512776102	0.9544602917516894	0.3584046265695611	0.7760523572339459	0.2112691573612267	0.952703603693485	0.7516643055549903	0.919042864594198	0	0	0.0	0.0065117872719794925	0.0065117872719794925
4117	0.01589904689720168	0.007236630145013587	0.0069986349828196565	0.9829663014251411	-1	0	0	0.2857142857142857	2	0.875	7	1.0	0.875	8	7	1	0	0	0.1	10	1	10	0.0	0.2222222222222222	0.5995708512776102	0.9544602917516894	0.3561373589584679	0.7974502968438096	0.2112691573612267	0.952703603693485	0.7647438934488211	0.922152233174852	0	0	0.0	0.0069986349828196565	0.0069986349828196565
4205	0.005410476492383878	0.0030661951128382794	-0.0030630655419572727	0.9819669080398148	-1	0	0	0.5	2	0.75	3	1.0	0.75	4	3	1	0	0	0.16666666666666666	6	1	6	0.0	0.4	0.5995708512776102	0.9351658730103493	0.3706650440118531	0.8519605461556357	0.2112691573612267	0.9550679735330746	0.7889126477012843	0.9235693170183538	0	0	0.0	-0.0003063065541957273	-0.0003063065541957273
1264	0.014125371335477189	0.008376879846664007	0.004123346891081392	0.9818047409201843	-1	0	0	0.2857142857142857	2	0.875	7	1.0	0.875	8	7	1	0	0	0.1	10	1	10	0.0	0.2222222222222222	0.5760027253595735	0.9556085677391626	0.3810554525662023	0.7600578192976506	0.2112691573612267	0.952703603693485	0.7326734485929144	0.9174648032034081	0	0	0.0	0.004123346891081392	0.004123346891081392
1819	0.013264846476443723	0.007289158243913807	0.004787094124461331	0.9820233972963959	-1	0	0	0.2857142857142857	2	0.875	7	1.0	0.875	8	7	1	0	0	0.1	10	1	10	0.0	0.2222222222222222	0.5760027253595735	0.9556085677391626	0.3810554525662023	0.7600578192976506	0.2112691573612267	0.952703603693485	0.7326734485929144	0.9174648032034081	0	0	0.0	0.004787094124461331	0.004787094124461331
266	0.0023765346137697655	0.0022807412958272284	-0.002280617916867606	0.9851124301148017	-1	0	0	0.5	1	1.0	1	1.0	1.0	2	1	0	1	0	0.3333333333333333	1	3	3	0.3333333333333333	0	0.22044056231515102	0.7693075920217375	0.3757066955619103	0.927408978159046	0.1509951033788793	0.5860127780440505	0.8437666130023929	0.7968122262146402	1.0	0.5	0.0	-0.0002280617916867606	-0.0002280617916867606
1235	0.016843420743567174	0.012065452892541616	-0.012064830257131785	0.9810288462730437	-1	0	0	0.2857142857142857	2	0.875	7	1.0	0.875	8	7	1	0	0	0.1	10	1	10	0.0	0.2222222222222222	0.6254029444799872	0.981025878926595	0.5720529260841782	0.8264898319490592	0.5102501716450021	0.9395976351794443	0.9568075567258375	0.9399302477035505	0	0	0.0	-0.0012064830257131785	-0.0012064830257131785
3095	0.01645260749000422	0.005019544497785551	-0.004081606054683863	0.9823453523433249	-1	0	0	0.25	2	0.9	9	1.0	0.9	10	9	1	0	0	0.08333333333333333	12	1	12	0.0	0.18181818181818182	0.5121344648173685	0.932781818091314	0.3081058940768026	0.8366092717495788	0.2112691573612267	0.9469268280078862	0.7573188256831993	0.9154183244077476	0	0	0.0	-0.00040816060546838633	-0.00040816060546838633
3733	0.015983872513084415	0.008010579860349165	0.007478648586621134	0.9829268176157128	-1	0	0	0.2857142857142857	2	0.875	7	1.0	0.875	8	7	1	0	0	0.1	10	1	10	0.0	0.2222222222222222	0.5995708512776102	0.9544602917516894	0.3561373589584679	0.7974502968438096	0.2112691573612267	0.952703603693485	0.7647438934488211	0.922152233174852	0	0	0.0	0.007478648586621134	0.007478648586621134
4986	0.015266944837603099	0.0075603862712553755	0.007058631381564365	0.9826645922135883	-1	0	0	0.2857142857142857	2	0.875	7	1.0	0.875	8	7	1	0	0	0.1	10	1	10	0.0	0.2222222222222222	0.5995708512776102	0.9544602917516894	0.3561373589584679	0.7974502968438096	0.2112691573612267	0.952703603693485	0.7647438934488211	0.922152233174852	0	0	0.0	0.007058631381564365	0.007058631381564365
535	0.003694322201391353	0.0023719261365875454	-0.0023717975234952924	0.9749507431829101	-1	0	0	0.3333333333333333	1	1.0	2	1.0	1.0	3	2	0	0	0	0.25	4	1	4	0.0	0	0.9792612267235956	0.9720765514236386	0.240772655388673	0.9157614928017276	0.47973925902682096	0.6965194316004562	0.9596761195324335	0.9051339082986267	0	0	0.0	-0.00023717975234952923	-0.00023717975234952923
1146	0.017064092619829493	0.0020018811779463144	-0.0013072996406103122	0.9787799668292694	-1	0	0	0.25	2	0.8888888888888888	8	1.0	0.8888888888888888	9	8	1	0	0	0.09090909090909091	11	1	11	0.0	0.2	0.747614854917473	0.9644157378555838	0.4087033590623196	0.7478587945825128	0.2112691573612267	0.9208322371889778	0.7734757404340689	0.9072225520883018	0	0	0.0	-0.00013072996406103123	-0.00013072996406103123
2022	0.010614633715390192	0.004214081283096976	-0.00420134530041662	0.98003096482237	-1	0	0	0.3333333333333333	2	0.8571428571428571	6	1.0	0.7142857142857143	7	5	1	0	0	0.1111111111111111	9	1	9	0.0	0.25	0.4043905958016739	0.9508866913716978	0.35340754607008507	0.7736758310284733	0.2112691573612267	0.9589613266640976	0.6874911235048242	0.9204098302714723	0	0	0.0	-0.000420134530041662	-0.000420134530041662
4720	0.012435466514460553	0.0022478279039614764	-0.0021271525994041845	0.982013786025692	-1	0	0	0.3333333333333333	2	0.8333333333333334	5	1.0	0.8333333333333334	6	5	1	0	0	0.125	8	1	8	0.0	0.2857142857142857	0.4515268476377473	0.9424367655226238	0.2603041017808376	0.781472388448044	0.2112691573612267	0.5569730207619281	0.7806070657105124	0.8073547542566767	0	0	0.0	-0.00021271525994041846	-0.00021271525994041846
1628	0.030743199878632305	0.0014771657671994013	0.00040640339570084715	0.7530117555333765	-1	0	0	0.2222222222222222	2	0.9090909090909091	10	1.0	0.9090909090909091	11	10	1	0	0	0.07692307692307693	13	1	13	0.0	0.16666666666666666	0.35910888068672336	0.9684501558912326	0.240772655388673	0.7188648142232534	0.2112691573612267	0.7079129998259023	0.7402173408888643	0.8518786036350807	0	0	0.0	0.00040640339570084715	0.00040640339570084715
2753	0.01671566875418258	0.00812220348751488	0.006946591514156657	0.9818222450406979	-1	0	0	0.2857142857142857	2	0.875	7	1.0	0.875	8	7	1	0	0	0.1	10	1	10	0.0	0.2222222222222222	0.632100398672371	0.9569222264920398	0.3584046265695611	0.7760523572339459	0.2112691573612267	0.952703603693485	0.7546811473524652	0.9204734671568423	0	0	0.0	0.006946591514156657	0.006946591514156657
176	0.004826586144841967	0.004326776397846391	-0.0043111685938712644	0.9688845969041565	-1	1.0	1	0.8	4	0.2	1	0.5833333333333334	0.2	3	1	3	1	0	0.75	3	4	7	0.125	0.6666666666666666	0.870250570122886	0.9800170721946968	0.47438597980726244	0.8530487112833924	0.17211035102113814	0.9237218146761811	0.9675280138885536	0.9379143480686655	1.0	0	0.0	-0.00043111685938712645	-0.00043111685938712645
2097	0.013054586675624277	0.007900270111428504	0.005130698685707545	0.9819436704637812	-1	0	0	0.2857142857142857	2	0.875	7	1.0	0.875	8	7	1	0	0	0.1	10	1	10	0.0	0.2222222222222222	0.5760027253595735	0.9556085677391626	0.3810554525662023	0.7600578192976506	0.2112691573612267	0.952703603693485	0.7326734485929144	0.9174648032034081	0	0	0.0	0.005130698685707545	0.005130698685707545
4243	0.014412697796190574	0.007500090534540395	0.007491338401820667	0.9813523259648878	-1	0	0	0.3333333333333333	2	0.8571428571428571	6	1.0	0.8571428571428571	7	6	1	0	0	0.1111111111111111	9	1	9	0.0	0.25	0.747614854917473	0.9492729984886826	0.4087033590623196	0.7771604831323135	0.2112691573612267	0.9584893924906073	0.7734757404340689	0.9197740390780462	0	0	0.0	0.007491338401820667	0.007491338401820667
1202	0.011595897378922965	0.004052860178935944	0.0040272939392490765	0.981354786371144	-1	0	0	0.2857142857142857	2	0.875	7	1.0	0.875	8	7	1	0	0	0.1	10	1	10	0.0	0.2222222222222222	0.6197873894338732	0.9638429410196723	0.38569749665053493	0.7549500623829827	0.2112691573612267	0.952703603693485	0.7675014179513158	0.9220384973385547	0	0	0.0	0.0040272939392490765	0.0040272939392490765
1349	0.019021624714862306	8.434330648449244e-05	8.385646799199306e-05	0.9808748647460298	-1	0	0	0.2	2	0.9230769230769231	12	1.0	0.9230769230769231	13	12	1	0	0	0.06666666666666667	15	1	15	0.0	0.14285714285714285	0.747614854917473	0.9576200454486257	0.35340754607008507	0.7955449858927268	0.2112691573612267	0.9321991486063046	0.7734757404340689	0.9141826288068239	0	0	0.0	8.385646799199306e-05	8.385646799199306e-05
1296	0.020265043560851514	0.0032321616419772256	0.001451845982350858	0.9802730407840016	-1	0	0	0.2	2	0.9230769230769231	12	1.0	0.9230769230769231	13	12	1	0	0	0.06666666666666667	15	1	15	0.0	0.14285714285714285	0.747614854917473	0.961400374484967	0.240772655388673	0.8666657069296595	0.2112691573612267	0.927402966199221	0.7734757404340689	0.9272235391393074	0	0	0.0	0.001451845982350858	0.001451845982350858
1850	0.01058598163305032	0.003151190000339695	0.0031496487717931187	0.9809089527407537	-1	0	0	0.2857142857142857	2	0.875	7	1.0	0.875	8	7	1	0	0	0.1	10	1	10	0.0	0.2222222222222222	0.6197873894338732	0.9638429410196723	0.3810554525662023	0.7600578192976506	0.21850864859845398	0.9598868096392716	0.7392851272667356	0.9266989811115443	0	0	0.0	0.0031496487717931187	0.0031496487717931187
2427	0.010880044016545418	0.003590928339228378	-0.003530035116433057	0.979708773828837	-1	0	0	0.3333333333333333	2	0.8571428571428571	6	1.0	0.7142857142857143	7	5	1	0	0	0.1111111111111111	9	1	9	0.0	0.25	0.44855249941383163	0.9498989660202634	0.35340754607008507	0.7736758310284733	0.2112691573612267	0.9589613266640976	0.7259445992721382	0.9198967363884609	0	0	0.0	-0.0003530035116433057	-0.0003530035116433057
2400	0.01739151736469284	0.009021806059064183	0.006548955499369539	0.9819326692991176	-1	0	0	0.2857142857142857	2	0.875	7	1.0	0.875	8	7	1	0	0	0.1	10	1	10	0.0	0.2222222222222222	0.5760027253595735	0.9556085677391626	0.3584046265695611	0.7760523572339459	0.2112691573612267	0.952703603693485	0.7326734485929144	0.9197035844297955	0	0	0.0	0.006548955499369539	0.006548955499369539
1297	0.018429445651063883	0.0011697511728556065	0.0010012653772975293	0.9791484688559335	-1	0	0	0.25	2	0.8888888888888888	8	1.0	0.8888888888888888	9	8	1	0	0	0.09090909090909091	11	1	11	0.0	0.2	0.3408811246303021	0.9535224778290333	0.35340754607008507	0.7818486521346849	0.2054553711090687	0.7379587656096509	0.7403962959285763	0.8554106667110327	0	0	0.0	0.0010012653772975293	0.0010012653772975293
96	0.009296979570525866	0.004713117743547453	-0.004712843651224043	0.9841659599655697	-1	0	0	0.3	3	0.7692307692307693	10	0.625	0.3076923076923077	4	4	10	2	0	0.375	8	3	15	0.08333333333333333	0	0.7396328504180965	0.7157031511863127	0.5407521211074703	0.5927348300230938	0.6802382549558333	0.8995933085559709	0.7333284586209841	0.7620130254370795	0.625	0.5	0.0	-0.0004712843651224043	-0.0004712843651224043
3083	0.01736912851147701	0.007833984185787757	0.0068542202087738735	0.9823565768915744	-1	0	0	0.2857142857142857	2	0.875	7	1.0	0.875	8	7	1	0	0	0.1	10	1	10	0.0	0.2222222222222222	0.5995708512776102	0.9544602917516894	0.3584046265695611	0.7760523572339459	0.2112691573612267	0.952703603693485	0.7516643055549903	0.919042864594198	0	0	0.0	0.0068542202087738735	0.0068542202087738735
2674	0.017457696829669495	0.008586427810328076	0.005917898977979098	0.9820174974361585	-1	0	0	0.2857142857142857	2	0.875	7	1.0	0.875	8	7	1	0	0	0.1	10	1	10	0.0	0.2222222222222222	0.5760027253595735	0.9556085677391626	0.3584046265695611	0.7760523572339459	0.2112691573612267	0.952703603693485	0.7326734485929144	0.9197035844297955	0	0	0.0	0.005917898977979098	0.005917898977979098
2655	0.016280917578008616	0.007805927950596001	0.00668124975001441	0.9822802254550184	-1	0	0	0.2857142857142857	2	0.875	7	1.0	0.875	8	7	1	0	0	0.1	10	1	10	0.0	0.2222222222222222	0.5760027253595735	0.9556085677391626	0.3584046265695611	0.7760523572339459	0.2112691573612267	0.952703603693485	0.7326734485929144	0.9197035844297955	0	0	0.0	0.00668124975001441	0.00668124975001441
1469	0.02416936692769601	0.0061540033390378324	0.0016081580912725903	0.9759969622117382	-1	0	0	0.25	2	0.9	9	0.3333333333333333	0.8	8	8	3	1	0	0.4444444444444444	9	4	12	0.1	0.18181818181818182	0.5210457071370774	0.9716346244068645	0.3081058940768026	0.7065176375239974	0.2112691573612267	0.7065106277902595	0.7471907140771227	0.853661545753999	1.0	0.125	0.0	0.0016081580912725903	0.0016081580912725903
4442	0.01734023589023323	0.008386687011964405	0.006947450262338217	0.9825530641607064	-1	0	0	0.2857142857142857	2	0.875	7	1.0	0.875	8	7	1	0	0	0.1	10	1	10	0.0	0.2222222222222222	0.5995708512776102	0.9544602917516894	0.3584046265695611	0.7760523572339459	0.2112691573612267	0.952703603693485	0.7516643055549903	0.919042864594198	0	0	0.0	0.006947450262338217	0.006947450262338217
4655	0.012041759766354793	0.005473115884358304	0.004060268137863217	0.9816024449275523	-1	0	0	0.3333333333333333	2	0.8571428571428571	6	1.0	0.8571428571428571	7	6	1	0	0	0.1111111111111111	9	1	9	0.0	0.25	0.747614854917473	0.9492729984886826	0.40416882384013314	0.8109181927943884	0.2112691573612267	0.9584893924906073	0.7734757404340689	0.9247154869723976	0	0	0.0	0.004060268137863217	0.004060268137863217
2875	0.016581584766318574	0.007611928974887859	0.006961095940402492	0.98259886154023	-1	0	0	0.2857142857142857	2	0.875	7	1.0	0.875	8	7	1	0	0	0.1	10	1	10	0.0	0.2222222222222222	0.5995708512776102	0.9544602917516894	0.3584046265695611	0.7760523572339459	0.2112691573612267	0.952703603693485	0.7516643055549903	0.919042864594198	0	0	0.0	0.006961095940402492	0.006961095940402492
4400	0.0147887586536242	0.007154852009116772	0.006782197760493208	0.983103356290857	-1	0	0	0.2857142857142857	2	0.875	7	1.0	0.875	8	7	1	0	0	0.1	10	1	10	0.0	0.2222222222222222	0.5995708512776102	0.9544602917516894	0.3561373589584679	0.7864329536227752	0.2112691573612267	0.952703603693485	0.7647438934488211	0.9205367733750469	0	0	0.0	0.006782197760493208	0.006782197760493208
2477	0.01272471900834455	0.0068041847277973185	0.006156003373585072	0.9827839652577103	-1	0	0	0.2857142857142857	2	0.875	7	1.0	0.875	8	7	1	0	0	0.1	10	1	10	0.0	0.2222222222222222	0.5995708512776102	0.9544602917516894	0.3810554525662023	0.7600578192976506	0.2112691573612267	0.952703603693485	0.7516643055549903	0.9167873282999597	0	0	0.0	0.006156003373585072	0.006156003373585072
3096	0.01699952267212182	0.007708825923207339	0.007252638061548688	0.9824308086434894	-1	0	0	0.2857142857142857	2	0.875	7	1.0	0.875	8	7	1	0	0	0.1	10	1	10	0.0	0.2222222222222222	0.5995708512776102	0.9544602917516894	0.3584046265695611	0.7760523572339459	0.2112691573612267	0.952703603693485	0.7516643055549903	0.919042864594198	0	0	0.0	0.007252638061548688	0.007252638061548688
2922	0.01812322242813267	0.008571976653493704	0.006042441363803316	0.982400356245464	-1	0	0	0.2857142857142857	2	0.875	7	1.0	0.875	8	7	1	0	0	0.1	10	1	10	0.0	0.2222222222222222	0.5995708512776102	0.9544602917516894	0.3584046265695611	0.7760523572339459	0.2112691573612267	0.952703603693485	0.7516643055549903	0.919042864594198	0	0	0.0	0.006042441363803316	0.006042441363803316
4710	0.014970425764712447	0.007162051971711301	0.007083919545905697	0.9826667185717345	-1	0	0	0.2857142857142857	2	0.875	7	1.0	0.875	8	7	1	0	0	0.1	10	1	10	0.0	0.2222222222222222	0.5995708512776102	0.9544602917516894	0.3561373589584679	0.7974502968438096	0.2112691573612267	0.952703603693485	0.7647438934488211	0.922152233174852	0	0	0.0	0.007083919545905697	0.007083919545905697
4995	0.015519828758881159	0.007152101387659535	0.006715928295792192	0.9827266547814927	-1	0	0	0.2857142857142857	2	0.875	7	1.0	0.875	8	7	1	0	0	0.1	10	1	10	0.0	0.2222222222222222	0.5995708512776102	0.9544602917516894	0.3561373589584679	0.7974502968438096	0.2112691573612267	0.952703603693485	0.7647438934488211	0.922152233174852	0	0	0.0	0.006715928295792192	0.006715928295792192
1873	0.012709132489076293	0.0073030738120949965	0.0049818348805069955	0.9818612958656333	-1	0	0	0.2857142857142857	2	0.875	7	1.0	0.875	8	7	1	0	0	0.1	10	1	10	0.0	0.2222222222222222	0.5760027253595735	0.9556085677391626	0.3810554525662023	0.7600578192976506	0.2112691573612267	0.952703603693485	0.7326734485929144	0.9174648032034081	0	0	0.0	0.0049818348805069955	0.0049818348805069955
1900	0.013976498488995709	0.008616461117201433	0.004531897308989421	0.9816789416330429	-1	0	0	0.2857142857142857	2	0.875	7	1.0	0.875	8	7	1	0	0	0.1	10	1	10	0.0	0.2222222222222222	0.5760027253595735	0.9556085677391626	0.3810554525662023	0.7600578192976506	0.2112691573612267	0.952703603693485	0.7326734485929144	0.9174648032034081	0	0	0.0	0.004531897308989421	0.004531897308989421
4715	0.015703982866172715	0.007683194990693044	0.00722779494852249	0.9827166805165116	-1	0	0	0.2857142857142857	2	0.875	7	1.0	0.875	8	7	1	0	0	0.1	10	1	10	0.0	0.2222222222222222	0.5995708512776102	0.9544602917516894	0.3561373589584679	0.7974502968438096	0.2112691573612267	0.952703603693485	0.7647438934488211	0.922152233174852	0	0	0.0	0.00722779494852249	0.00722779494852249
1169	0.015959147020863602	0.0008994160638748222	0.0008674858705059576	0.9792466770487319	-1	0	0	0.3333333333333333	2	0.8571428571428571	6	1.0	0.8571428571428571	7	6	1	0	0	0.1111111111111111	9	1	9	0.0	0.25	0.27802153000706686	0.9715364081405325	0.6152780736295232	0.7241444999922894	0.6795640183300943	0.9155184262858199	0.9144975516903653	0.9082768633171583	0	0	0.0	0.0008674858705059576	0.0008674858705059576
4281	0.018158424486203868	0.008886259648461714	0.007067516856958104	0.9824448169534898	-1	0	0	0.2857142857142857	2	0.875	7	1.0	0.875	8	7	1	0	0	0.1	10	1	10	0.0	0.2222222222222222	0.5995708512776102	0.9544602917516894	0.3584046265695611	0.7760523572339459	0.2112691573612267	0.952703603693485	0.7516643055549903	0.919042864594198	0	0	0.0	0.007067516856958104	0.007067516856958104
1430	0.013872549251252324	0.0052018619709245355	-0.00500455015924907	0.9811131259187985	-1	0	0	0.2857142857142857	2	0.875	7	1.0	0.75	8	6	1	0	0	0.1	10	1	10	0.0	0.2222222222222222	0.6197873894338732	0.9638238568902943	0.3810554525662023	0.7600578192976506	0.2112691573612267	0.952703603693485	0.7678274070945095	0.9226891663409387	0	0	0.0	-0.0005004550159249069	-0.0005004550159249069
3133	0.01721181549642037	0.007769951684242023	0.007055169868699274	0.9826034307104871	-1	0	0	0.2857142857142857	2	0.875	7	1.0	0.875	8	7	1	0	0	0.1	10	1	10	0.0	0.2222222222222222	0.5995708512776102	0.9544602917516894	0.3584046265695611	0.7760523572339459	0.2112691573612267	0.952703603693485	0.7516643055549903	0.919042864594198	0	0	0.0	0.007055169868699274	0.007055169868699274
4225	0.01605500120246712	0.00793588544033268	0.007056710879103191	0.9826530508017276	-1	0	0	0.2857142857142857	2	0.875	7	1.0	0.875	8	7	1	0	0	0.1	10	1	10	0.0	0.2222222222222222	0.5995708512776102	0.9544602917516894	0.3561373589584679	0.7974502968438096	0.2112691573612267	0.952703603693485	0.7647438934488211	0.922152233174852	0	0	0.0	0.007056710879103191	0.007056710879103191
4609	0.015633745464552377	0.008113292127480288	0.007269923334528839	0.9827507573459601	-1	0	0	0.2857142857142857	2	0.875	7	1.0	0.875	8	7	1	0	0	0.1	10	1	10	0.0	0.2222222222222222	0.5995708512776102	0.9544602917516894	0.3561373589584679	0.7974502968438096	0.2112691573612267	0.952703603693485	0.7647438934488211	0.922152233174852	0	0	0.0	0.007269923334528839	0.007269923334528839
477	0.022280551370036074	0.008199164985809384	-0.004983384161538233	0.9650682785040489	-1	0	0	0.25	2	0.9	9	0.3333333333333333	0.7	8	7	3	3	0	0.4444444444444444	9	4	12	0.3333333333333333	0.18181818181818182	0.818746758598412	0.9156129158055588	0.240772655388673	0.8292959671673695	0.39230071650246395	0.9498436407712246	0.9435815417528929	0.9090419159998404	0.375	0.25	0.0	-0.0004983384161538233	-0.0004983384161538233
4509	0.01644075329380555	0.007744257824186836	0.007667939525075797	0.982909617696147	-1	0	0	0.2857142857142857	2	0.875	7	1.0	0.875	8	7	1	0	0	0.1	10	1	10	0.0	0.2222222222222222	0.5995708512776102	0.9544602917516894	0.3561373589584679	0.7974502968438096	0.2112691573612267	0.952703603693485	0.7647438934488211	0.922152233174852	0	0	0.0	0.007667939525075797	0.007667939525075797
1531	0.010977272842636967	0.0032734456227510103	0.003268182051418997	0.9810894982450354	-1	0	0	0.2857142857142857	2	0.875	7	1.0	0.875	8	7	1	0	0	0.1	10	1	10	0.0	0.2222222222222222	0.6197873894338732	0.9638429410196723	0.3810554525662023	0.7600578192976506	0.2112691573612267	0.952703603693485	0.7678274070945095	0.9227021831255277	0	0	0.0	0.003268182051418997	0.003268182051418997
993	0.02293067704844102	0.0017528271710658078	-0.0011354033523869242	0.9811813482601113	-1	0	0	0.2	2	0.9230769230769231	12	1.0	0.9230769230769231	13	12	1	0	0	0.06666666666666667	15	1	15	0.0	0.14285714285714285	0.2661061204144918	0.9707166071055645	0.3081058940768026	0.8841987668170587	0.22574813983568126	0.7380454272364455	0.8432348322856789	0.8993374946954347	0	0	0.0	-0.00011354033523869242	-0.00011354033523869242
1956	0.013413617655679147	0.008062665684539762	0.0050376240383050806	0.9816457802539581	-1	0	0	0.2857142857142857	2	0.875	7	1.0	0.875	8	7	1	0	0	0.1	10	1	10	0.0	0.2222222222222222	0.5760027253595735	0.9556085677391626	0.3810554525662023	0.7600578192976506	0.2112691573612267	0.952703603693485	0.7326734485929144	0.9174648032034081	0	0	0.0	0.0050376240383050806	0.0050376240383050806
2125	0.014031584737945716	0.007490163030440475	0.004791335172405625	0.9819886917554075	-1	0	0	0.2857142857142857	2	0.875	7	1.0	0.875	8	7	1	0	0	0.1	10	1	10	0.0	0.2222222222222222	0.5760027253595735	0.9556085677391626	0.3810554525662023	0.7600578192976506	0.2112691573612267	0.952703603693485	0.7326734485929144	0.9174648032034081	0	0	0.0	0.004791335172405625	0.004791335172405625
329	0.002465730311647503	0.0024012021099948373	-0.0023956361320363055	0.9795759035329796	-1	0	0	0.75	3	0.3333333333333333	1	0.5555555555555556	0	2	0	2	2	0	1.0	3	3	5	0.3333333333333333	0.6666666666666666	0	0	0	0	0	0	0	0	0	0	0	-0.00023956361320363054	-0.00023956361320363054
4923	0.014414884346346277	0.007516953028873689	0.007453663276026895	0.9817681886981426	-1	0	0	0.3333333333333333	2	0.8571428571428571	6	1.0	0.8571428571428571	7	6	1	0	0	0.1111111111111111	9	1	9	0.0	0.25	0.747614854917473	0.9492729984886826	0.4087033590623196	0.7771604831323135	0.2112691573612267	0.9584893924906073	0.7734757404340689	0.9197740390780462	0	0	0.0	0.007453663276026895	0.007453663276026895
4100	0.019125063105322512	0.01319184961009474	-0.01257301713080195	0.9822139968855721	-1	0	0	0.2857142857142857	2	0.875	7	1.0	0.875	8	7	1	0	0	0.1	10	1	10	0.0	0.2222222222222222	0.5995708512776102	0.9544602917516894	0.3584046265695611	0.8235183547932394	0.2112691573612267	0.952703603693485	0.7438378234964547	0.9261226251282672	0	0	0.0	-0.0012573017130801949	-0.0012573017130801949
3651	0.01580658728323427	0.007105700883503281	0.00687181056988771	0.9828322265215641	-1	0	0	0.2857142857142857	2	0.875	7	1.0	0.875	8	7	1	0	0	0.1	10	1	10	0.0	0.2222222222222222	0.5995708512776102	0.9544602917516894	0.3561373589584679	0.7974502968438096	0.2112691573612267	0.952703603693485	0.7647438934488211	0.922152233174852	0	0	0.0	0.00687181056988771	0.00687181056988771
3017	0.017395637607882576	0.008238001561006576	0.0069761474818311724	0.9823947576222054	-1	0	0	0.2857142857142857	2	0.875	7	1.0	0.875	8	7	1	0	0	0.1	10	1	10	0.0	0.2222222222222222	0.5995708512776102	0.9544602917516894	0.3584046265695611	0.7760523572339459	0.2112691573612267	0.952703603693485	0.7516643055549903	0.919042864594198	0	0	0.0	0.0069761474818311724	0.0069761474818311724
3318	0.014430531231651972	0.007435878994526992	0.007409034555821387	0.9812241649394733	-1	0	0	0.3333333333333333	2	0.8571428571428571	6	1.0	0.8571428571428571	7	6	1	0	0	0.1111111111111111	9	1	9	0.0	0.25	0.747614854917473	0.9492729984886826	0.4087033590623196	0.7771604831323135	0.2112691573612267	0.9584893924906073	0.7734757404340689	0.9197740390780462	0	0	0.0	0.007409034555821387	0.007409034555821387
166	0.0019006496591341324	0.001883277740017583	-0.0018832621145191196	0.9846393130064882	-1	0	0	1.0	2	0.0	0	1.0	0	1	0	1	0	0	0.3333333333333333	3	1	3	0.0	1.0	0	0	0	0	0	0	0	0	0	0	0	-0.00018832621145191197	-0.00018832621145191197
668	0.0022496580435929702	0.00216138868501163	-0.0021611906078848487	0.9855898459912744	-1	0	0	1.0	2	0.0	0	1.0	0	1	0	1	0	0	0.3333333333333333	3	1	3	0.0	1.0	0	0	0	0	0	0	0	0	0	0	0	-0.00021611906078848486	-0.00021611906078848486
4556	0.01596089384750056	0.007904040826456446	0.007527301409381927	0.9826857038210877	-1	0	0	0.2857142857142857	2	0.875	7	1.0	0.875	8	7	1	0	0	0.1	10	1	10	0.0	0.2222222222222222	0.5995708512776102	0.9544602917516894	0.3561373589584679	0.7974502968438096	0.2112691573612267	0.952703603693485	0.7647438934488211	0.922152233174852	0	0	0.0	0.007527301409381927	0.007527301409381927
3250	0.016979811251526006	0.008011251650510757	0.007287442845042051	0.9826463276586468	-1	0	0	0.2857142857142857	2	0.875	7	1.0	0.875	8	7	1	0	0	0.1	10	1	10	0.0	0.2222222222222222	0.5995708512776102	0.9544602917516894	0.3584046265695611	0.7760523572339459	0.2112691573612267	0.952703603693485	0.7516643055549903	0.919042864594198	0	0	0.0	0.007287442845042051	0.007287442845042051
394	0.003436602700010937	0.0026440186241666035	-0.0026406281372719827	0.9703626232132752	-1	0	0	0.5	2	0.6666666666666666	2	0.625	0.6666666666666666	4	2	0	0	0	0.5	4	2	5	0.0	0	0.9100711527951976	0.7593975120244377	0.8671519483387783	0.8605668193519419	0.4799970371871213	0.8048257639514133	0.8375778322393739	0.8118443940227404	0	0	0.0	-0.0002640628137271983	-0.0002640628137271983
4182	0.015450490911518153	0.0076289064445138706	0.007239600529561145	0.9828760085476538	-1	0	0	0.2857142857142857	2	0.875	7	1.0	0.875	8	7	1	0	0	0.1	10	1	10	0.0	0.2222222222222222	0.5995708512776102	0.9544602917516894	0.3561373589584679	0.7974502968438096	0.2112691573612267	0.952703603693485	0.7647438934488211	0.922152233174852	0	0	0.0	0.007239600529561145	0.007239600529561145
3029	0.016828625690373474	0.008231331890551467	0.007155206242718782	0.9824951428475248	-1	0	0	0.2857142857142857	2	0.875	7	1.0	0.875	8	7	1	0	0	0.1	10	1	10	0.0	0.2222222222222222	0.5995708512776102	0.9544602917516894	0.3584046265695611	0.7760523572339459	0.2112691573612267	0.9520424065672779	0.7584579073710963	0.9186805954593074	0	0	0.0	0.007155206242718782	0.007155206242718782
532	0.0019368130191287868	0.0018775158179661954	-0.0018774659138687366	0.9850039820323346	-1	0	0	1.0	1	0	0	1.0	0	1	0	0	0	0	0.5	2	1	2	0.0	0	0	0	0	0	0	0	0	0	0	0	0	-0.00018774659138687366	-0.00018774659138687366
4249	0.01565862988299792	0.007553884074835533	0.00713214150593313	0.9828839278105271	-1	0	0	0.2857142857142857	2	0.875	7	1.0	0.875	8	7	1	0	0	0.1	10	1	10	0.0	0.2222222222222222	0.5995708512776102	0.9544602917516894	0.3561373589584679	0.7974502968438096	0.2112691573612267	0.952703603693485	0.7647438934488211	0.922152233174852	0	0	0.0	0.00713214150593313	0.00713214150593313
229	0.021203805144853295	0.00629085658258788	-0.00598606976900263	0.9815660785718774	-1	0	0	0.2	2	0.9230769230769231	12	1.0	0.9230769230769231	13	12	1	0	0	0.06666666666666667	15	1	15	0.0	0.14285714285714285	0.44203401565845696	0.915813141138756	0.3150322970442095	0.9285268467173586	0.4184309635816653	0.9429957189728464	0.928139055499441	0.9299330963598536	0	0	0.0	-0.000598606976900263	-0.000598606976900263
3794	0.015869734729746454	0.007866621347665043	0.007315012173109865	0.9827803038003775	-1	0	0	0.2857142857142857	2	0.875	7	1.0	0.875	8	7	1	0	0	0.1	10	1	10	0.0	0.2222222222222222	0.5995708512776102	0.9544602917516894	0.3561373589584679	0.7974502968438096	0.2112691573612267	0.952703603693485	0.7647438934488211	0.922152233174852	0	0	0.0	0.007315012173109865	0.007315012173109865
742	0.0023817003415730047	0.002266978397109017	-0.0022668498351414886	0.9822087601124161	-1	0	0	0.6666666666666666	2	0.5	1	1.0	0.5	3	1	0	0	0	0.25	4	1	4	0.0	0.6666666666666666	0.5992039051870817	0.9245095417107722	0.6170997155459517	0.9061190547606796	0.14914741043929597	0.7843637135146044	0.7597387905985753	0.8830077919983584	0	0	0.0	-0.00022668498351414887	-0.00022668498351414887
386	0.023919624609065483	0.0021426121040454475	-0.0013247157372040562	0.980637009185406	-1	0	0	0.2	2	0.9230769230769231	12	1.0	0.9230769230769231	13	12	1	0	0	0.06666666666666667	15	1	15	0.0	0.14285714285714285	0.2661061204144918	0.9707166071055645	0.3081058940768026	0.8841987668170587	0.22574813983568126	0.7380454272364455	0.8432348322856789	0.8993374946954347	0	0	0.0	-0.00013247157372040563	-0.00013247157372040563
3891	0.015428472709989252	0.006677916106710734	0.0066778842364254845	0.9824417605650473	-1	0	0	0.2857142857142857	2	0.875	7	1.0	0.875	8	7	1	0	0	0.1	10	1	10	0.0	0.2222222222222222	0.5995708512776102	0.9544602917516894	0.3561373589584679	0.7974502968438096	0.2112691573612267	0.952703603693485	0.7647438934488211	0.922152233174852	0	0	0.0	0.0066778842364254845	0.0066778842364254845
4628	0.008101785583869795	0.004481358248522492	-0.004418793223315779	0.98209872038539	-1	0	0	0.5	2	0.75	3	1.0	0.75	4	3	1	0	0	0.16666666666666666	6	1	6	0.0	0.4	0.6819787597445739	0.9525020676197221	0.31060283427359614	0.8464488121508814	0.21850864859845398	0.9500470064201678	0.8074098312485399	0.9275925664504335	0	0	0.0	-0.0004418793223315779	-0.0004418793223315779
2241	0.013965783536737202	0.007734760374017896	0.005381748186337465	0.9816863936360568	-1	0	0	0.2857142857142857	2	0.875	7	1.0	0.875	8	7	1	0	0	0.1	10	1	10	0.0	0.2222222222222222	0.575693770674725	0.9555916511889759	0.3810554525662023	0.7600578192976506	0.2112691573612267	0.952703603693485	0.7324267024432967	0.9174547388666362	0	0	0.0	0.005381748186337465	0.005381748186337465
1841	0.013899156856043484	0.00724913179252359	0.0050692408684544265	0.9824076556843033	-1	0	0	0.2857142857142857	2	0.875	7	1.0	0.875	8	7	1	0	0	0.1	10	1	10	0.0	0.2222222222222222	0.6197873894338732	0.9641018888173163	0.3810554525662023	0.7600578192976506	0.2112691573612267	0.952703603693485	0.7556828067958008	0.9228792615070168	0	0	0.0	0.0050692408684544265	0.0050692408684544265
4315	0.01555377673815131	0.007490006928938208	0.007341269031163907	0.9828557720750737	-1	0	0	0.2857142857142857	2	0.875	7	1.0	0.875	8	7	1	0	0	0.1	10	1	10	0.0	0.2222222222222222	0.5995708512776102	0.9544602917516894	0.3561373589584679	0.7974502968438096	0.2112691573612267	0.952703603693485	0.7647438934488211	0.922152233174852	0	0	0.0	0.007341269031163907	0.007341269031163907
1603	0.01088442448610724	0.005975186729374677	-0.005754991138998626	0.9828877073669648	-1	0	0	0.2222222222222222	2	0.9090909090909091	10	1.0	0.9090909090909091	11	10	1	0	0	0.07692307692307693	13	1	13	0.0	0.16666666666666666	0.3408811246303021	0.9473462851837403	0.2915642996223401	0.7673248970954938	0.2112691573612267	0.7837921681467104	0.7403962959285763	0.85697217996929	0	0	0.0	-0.0005754991138998626	-0.0005754991138998626
41	0.01259744581199805	0.00538619317650191	-0.005385730742702429	0.9842945767162672	-1	0	0	0.3333333333333333	2	0.7142857142857143	5	0.45	0.42857142857142855	4	3	4	4	0	0.8	4	5	9	0.36363636363636365	0	0.7023170426578482	0.8711653347377593	0.8399738972942776	0.7076849463923893	0.6312309769490324	0.9275318305662319	0.6258619433928228	0.8558963103062012	0.375	0.75	0.0	-0.0005385730742702429	-0.0005385730742702429
3266	0.015993338315019374	0.007338610190006459	0.007133220384781171	0.9827255109460981	-1	0	0	0.2857142857142857	2	0.875	7	1.0	0.875	8	7	1	0	0	0.1	10	1	10	0.0	0.2222222222222222	0.5995708512776102	0.9544602917516894	0.3561373589584679	0.7974502968438096	0.2112691573612267	0.952703603693485	0.7647438934488211	0.922152233174852	0	0	0.0	0.007133220384781171	0.007133220384781171
4306	0.01737349537290355	0.008347617725871889	0.006897193157615603	0.9826043538127007	-1	0	0	0.2857142857142857	2	0.875	7	1.0	0.875	8	7	1	0	0	0.1	10	1	10	0.0	0.2222222222222222	0.5995708512776102	0.9544602917516894	0.3584046265695611	0.7760523572339459	0.2112691573612267	0.952703603693485	0.7516643055549903	0.919042864594198	0	0	0.0	0.006897193157615603	0.006897193157615603
2913	0.01697233188180618	0.008152227082414839	0.007051748458351588	0.9822424824060193	-1	0	0	0.2857142857142857	2	0.875	7	1.0	0.875	8	7	1	0	0	0.1	10	1	10	0.0	0.2222222222222222	0.5995708512776102	0.9544602917516894	0.3584046265695611	0.7760523572339459	0.2112691573612267	0.952703603693485	0.7516643055549903	0.919042864594198	0	0	0.0	0.007051748458351588	0.007051748458351588
4334	0.017884522637875173	0.00816493493895316	0.006713191338031429	0.9827094399008892	-1	0	0	0.2857142857142857	2	0.875	7	1.0	0.875	8	7	1	0	0	0.1	10	1	10	0.0	0.2222222222222222	0.5995708512776102	0.9544602917516894	0.3584046265695611	0.7760523572339459	0.2112691573612267	0.952703603693485	0.7516643055549903	0.919042864594198	0	0	0.0	0.006713191338031429	0.006713191338031429
2727	0.01664370184904823	0.007973493133934771	0.007007307050577134	0.9826651746555028	-1	0	0	0.2857142857142857	2	0.875	7	1.0	0.875	8	7	1	0	0	0.1	10	1	10	0.0	0.2222222222222222	0.5995708512776102	0.9544602917516894	0.3584046265695611	0.7760523572339459	0.2112691573612267	0.952703603693485	0.7516643055549903	0.919042864594198	0	0	0.0	0.007007307050577134	0.007007307050577134
4041	0.011336301356329547	0.005292681279072382	0.002745743907567894	0.9818177084180874	-1	0	0	0.3333333333333333	2	0.8571428571428571	6	1.0	0.8571428571428571	7	6	1	0	0	0.1111111111111111	9	1	9	0.0	0.25	0.747614854917473	0.9492729984886826	0.40416882384013314	0.8109181927943884	0.2112691573612267	0.9584893924906073	0.7734757404340689	0.9247154869723976	0	0	0.0	0.002745743907567894	0.002745743907567894
2643	0.01412454622951086	0.007445320830654582	0.006067456542799326	0.9825367489609556	-1	0	0	0.2857142857142857	2	0.875	7	1.0	0.875	8	7	1	0	0	0.1	10	1	10	0.0	0.2222222222222222	0.5995708512776102	0.9544602917516894	0.3810554525662023	0.7600578192976506	0.2112691573612267	0.952703603693485	0.7516643055549903	0.9167873282999597	0	0	0.0	0.006067456542799326	0.006067456542799326
4960	0.011881717075192803	0.004070179131363917	-0.004029746223314336	0.9784242429208079	-1	0	0	0.5	3	0.6666666666666666	4	0.4	0.5	6	3	1	0	0	0.8	4	5	8	0.0	0.6666666666666666	0.5995708512776102	0.9506758551857165	0.31060283427359614	0.8182022935542143	0.21850864859845398	0.9612843754160385	0.7647438934488211	0.9281313981324075	0	0	0.0	-0.0004029746223314336	-0.0004029746223314336
2984	0.017697206509818885	0.007761717530621969	0.006481478371905872	0.9824151013879673	-1	0	0	0.2857142857142857	2	0.875	7	1.0	0.875	8	7	1	0	0	0.1	10	1	10	0.0	0.2222222222222222	0.5995708512776102	0.9544602917516894	0.3584046265695611	0.7760523572339459	0.2112691573612267	0.952703603693485	0.7516643055549903	0.919042864594198	0	0	0.0	0.006481478371905872	0.006481478371905872
1128	0.01125408373873136	0.003905047182562635	0.0039029984721705552	0.981261973353618	-1	0	0	0.2857142857142857	2	0.875	7	1.0	0.875	8	7	1	0	0	0.1	10	1	10	0.0	0.2222222222222222	0.6197873894338732	0.9638429410196723	0.3810554525662023	0.7600578192976506	0.2112691573612267	0.952703603693485	0.7678274070945095	0.9227021831255277	0	0	0.0	0.0039029984721705552	0.0039029984721705552
2141	0.014070636846113647	0.008015348578931786	0.005406772288171301	0.9817886762107708	-1	0	0	0.2857142857142857	2	0.875	7	1.0	0.875	8	7	1	0	0	0.1	10	1	10	0.0	0.2222222222222222	0.5760027253595735	0.9556085677391626	0.3810554525662023	0.7600578192976506	0.2112691573612267	0.952703603693485	0.7326734485929144	0.9174648032034081	0	0	0.0	0.005406772288171301	0.005406772288171301
3247	0.0171513473950443	0.008116383959205794	0.006642647691975469	0.982569540055569	-1	0	0	0.2857142857142857	2	0.875	7	1.0	0.875	8	7	1	0	0	0.1	10	1	10	0.0	0.2222222222222222	0.5995708512776102	0.9544602917516894	0.3584046265695611	0.7760523572339459	0.2112691573612267	0.952703603693485	0.7516643055549903	0.919042864594198	0	0	0.0	0.006642647691975469	0.006642647691975469
779	0.003668441830715792	0.0025968106829528863	-0.002585441063466721	0.9750722847050465	-1	0	0	0.3333333333333333	1	1.0	2	1.0	1.0	3	2	0	1	0	0.25	4	1	4	0.3333333333333333	0	0.9792612267235956	0.9653844466445356	0.240772655388673	0.9157614928017276	0.47973925902682096	0.6965194316004562	0.9559247802616206	0.8985942445084953	1.0	0.3333333333333333	0.0	-0.0002585441063466721	-0.0002585441063466721
3768	0.016346036704766805	0.007703754974946604	0.007182029387192445	0.9828471191181034	-1	0	0	0.2857142857142857	2	0.875	7	1.0	0.875	8	7	1	0	0	0.1	10	1	10	0.0	0.2222222222222222	0.5995708512776102	0.9544602917516894	0.3561373589584679	0.7974502968438096	0.2112691573612267	0.952703603693485	0.7647438934488211	0.922152233174852	0	0	0.0	0.007182029387192445	0.007182029387192445
996	0.01675998272389608	0.0012293861392298185	0.0012124564740574027	0.9791392588687213	-1	0	0	0.3333333333333333	2	0.8571428571428571	6	1.0	0.8571428571428571	7	6	1	0	0	0.1111111111111111	9	1	9	0.0	0.25	0.27802153000706686	0.9715364081405325	0.6152780736295232	0.7241444999922894	0.6795640183300943	0.9155184262858199	0.9144975516903653	0.9082768633171583	0	0	0.0	0.0012124564740574027	0.0012124564740574027
2850	0.016706263205450038	0.004845442225518691	-0.004510204484257881	0.9847824183415999	-1	0	0	0.375	3	0.6666666666666666	6	0.4074074074074074	0.5555555555555556	8	5	2	0	0	0.3333333333333333	3	9	11	0.0	0.25	0.5995708512776102	0.9544602917516894	0.3584046265695611	0.7760523572339459	0.2112691573612267	0.952703603693485	0.7516643055549903	0.919042864594198	0	0	0.0	-0.00045102044842578804	-0.00045102044842578804
2182	0.014058460065411383	0.005956094973032741	-0.005910823557920104	0.9792503100901954	-1	0	0	0.42857142857142855	3	0.625	5	0.5555555555555556	0.625	7	5	2	0	0	0.2222222222222222	9	2	10	0.0	0.2222222222222222	0.4043905958016739	0.9519262411995799	0.35340754607008507	0.7736758310284733	0.2112691573612267	0.9589613266640976	0.6874911235048242	0.9209571832886142	0	0	0.0	-0.0005910823557920104	-0.0005910823557920104
4622	0.017029494306254285	0.007516354376690531	0.006929514827832433	0.9826390635538371	-1	0	0	0.2857142857142857	2	0.875	7	1.0	0.875	8	7	1	0	0	0.1	10	1	10	0.0	0.2222222222222222	0.5995708512776102	0.9544602917516894	0.3584046265695611	0.7760523572339459	0.2112691573612267	0.952703603693485	0.7516643055549903	0.919042864594198	0	0	0.0	0.006929514827832433	0.006929514827832433
627	0.0017399933534073188	0.001693801038796286	-0.001691725173372014	0.9834386106588189	-1	0	0	1.0	1	0	0	1.0	0	1	0	0	0	0	0.5	2	1	2	0.0	0	0	0	0	0	0	0	0	0	0	0	0	-0.0001691725173372014	-0.0001691725173372014
3440	0.015710062769717446	0.00739416819455638	0.007111189223856738	0.982794415279572	-1	0	0	0.2857142857142857	2	0.875	7	1.0	0.875	8	7	1	0	0	0.1	10	1	10	0.0	0.2222222222222222	0.5995708512776102	0.9544602917516894	0.3561373589584679	0.7974502968438096	0.2112691573612267	0.952703603693485	0.7647438934488211	0.922152233174852	0	0	0.0	0.007111189223856738	0.007111189223856738
4597	0.015722293067275985	0.007566630482386273	0.007247111766361191	0.9827206793035622	-1	0	0	0.2857142857142857	2	0.875	7	1.0	0.875	8	7	1	0	0	0.1	10	1	10	0.0	0.2222222222222222	0.5995708512776102	0.9544602917516894	0.3561373589584679	0.7974502968438096	0.2112691573612267	0.952703603693485	0.7647438934488211	0.922152233174852	0	0	0.0	0.007247111766361191	0.007247111766361191
3783	0.014250239047938838	0.0014457594896400208	-0.0011458381412637595	0.9817278953469541	-1	0	0	0.2857142857142857	2	0.875	7	1.0	0.875	8	7	1	0	0	0.1	10	1	10	0.0	0.2222222222222222	0.3962039861340247	0.9357566261457761	0.2603041017808376	0.7762369344277673	0.2112691573612267	0.6057246368832232	0.7481669526132041	0.8100970558968337	0	0	0.0	-0.00011458381412637596	-0.00011458381412637596
360	0.0022898895078131854	0.0021845771876536843	-0.0021844562865869868	0.98453333577754	-1	0	0	0.6666666666666666	2	0.5	1	1.0	0.5	2	1	1	0	0	0.25	4	1	4	0.0	0.6666666666666666	0.2683699969610466	0.7968788582945244	0.4772901705884728	0.9200053865386975	0.43131285755121596	0.5231135547158361	0.8363564929083711	0.7859382157663329	0	0	0.0	-0.00021844562865869867	-0.00021844562865869867
520	0.0024424168523388343	0.002401282394475585	-0.0023996101645773135	0.9813882574779065	-1	0	0	0	0	0	0	1.0	0	0	0	0	1	0	1.0	1	1	1	0.25	0	0	0	0	0	0	0	0	0	0	0	0	-0.1	-0.1
3326	0.016920117741488227	0.009388848210045393	0.0065131198560726845	0.9817914178457992	-1	0	0	0.2857142857142857	2	0.875	7	1.0	0.875	8	7	1	0	0	0.1	10	1	10	0.0	0.2222222222222222	0.6331557110140011	0.9533802498592423	0.3584046265695611	0.7760523572339459	0.2112691573612267	0.952703603693485	0.7782875232997266	0.9184313625111007	0	0	0.0	0.0065131198560726845	0.0065131198560726845
1404	0.015882837175564997	0.005298256054965784	0.0033203910512298153	0.9810537797253494	-1	0	0	0.2222222222222222	2	0.9090909090909091	10	1.0	0.9090909090909091	11	10	1	0	0	0.07692307692307693	13	1	13	0.0	0.16666666666666666	0.35910888068672336	0.9684501558912326	0.240772655388673	0.7485217547626272	0.2112691573612267	0.7536458260683333	0.7565657285264853	0.8673438227327054	0	0	0.0	0.0033203910512298153	0.0033203910512298153
928	0.0018149992552906797	0.001769805853203511	-0.001768645021501755	0.9835983308404503	-1	0	0	1.0	1	0	0	1.0	0	1	0	0	1	0	0.5	2	1	2	0.3333333333333333	0	0	0	0	0	0	0	0	0	0	0	0	-0.0001768645021501755	-0.0001768645021501755
3781	0.01598080657693521	0.007573791385725611	0.007168141039764748	0.9827287312592695	-1	0	0	0.2857142857142857	2	0.875	7	1.0	0.875	8	7	1	0	0	0.1	10	1	10	0.0	0.2222222222222222	0.5995708512776102	0.9544602917516894	0.3561373589584679	0.7974502968438096	0.2112691573612267	0.952703603693485	0.7647438934488211	0.922152233174852	0	0	0.0	0.007168141039764748	0.007168141039764748
3403	0.017219214921822927	0.00846128375740127	0.007050342265996567	0.9825216330211197	-1	0	0	0.2857142857142857	2	0.875	7	1.0	0.875	8	7	1	0	0	0.1	10	1	10	0.0	0.2222222222222222	0.5995708512776102	0.9544602917516894	0.3584046265695611	0.7760523572339459	0.2112691573612267	0.952703603693485	0.7516643055549903	0.919042864594198	0	0	0.0	0.007050342265996567	0.007050342265996567
1557	0.0111384046436407	0.0031199829065890914	0.003107357582503815	0.9810146290496552	-1	0	0	0.2857142857142857	2	0.875	7	1.0	0.875	8	7	1	0	0	0.1	10	1	10	0.0	0.2222222222222222	0.6197873894338732	0.9638429410196723	0.3810554525662023	0.7600578192976506	0.2112691573612267	0.952703603693485	0.7678274070945095	0.9227021831255277	0	0	0.0	0.003107357582503815	0.003107357582503815
3509	0.01700586257135707	0.007564392712641379	0.006656428092274821	0.9824977754372086	-1	0	0	0.2857142857142857	2	0.875	7	1.0	0.875	8	7	1	0	0	0.1	10	1	10	0.0	0.2222222222222222	0.5995708512776102	0.9544602917516894	0.3584046265695611	0.7760523572339459	0.2112691573612267	0.952703603693485	0.7516643055549903	0.919042864594198	0	0	0.0	0.006656428092274821	0.006656428092274821
4754	0.015183036363141713	0.007260076860878619	0.007113360623112693	0.98288989861854	-1	0	0	0.2857142857142857	2	0.875	7	1.0	0.875	8	7	1	0	0	0.1	10	1	10	0.0	0.2222222222222222	0.5995708512776102	0.9544602917516894	0.3561373589584679	0.7974502968438096	0.2112691573612267	0.952703603693485	0.7647438934488211	0.922152233174852	0	0	0.0	0.007113360623112693	0.007113360623112693
4605	0.01610629806529191	0.008235092793780863	0.007520061857290075	0.9828301162333873	-1	0	0	0.2857142857142857	2	0.875	7	1.0	0.875	8	7	1	0	0	0.1	10	1	10	0.0	0.2222222222222222	0.5995708512776102	0.9544602917516894	0.3561373589584679	0.7974502968438096	0.2112691573612267	0.952703603693485	0.7647438934488211	0.922152233174852	0	0	0.0	0.007520061857290075	0.007520061857290075
4430	0.01590971796607674	0.0076497933661404975	0.007146547439318329	0.9827747667348886	-1	0	0	0.2857142857142857	2	0.875	7	1.0	0.875	8	7	1	0	0	0.1	10	1	10	0.0	0.2222222222222222	0.5995708512776102	0.9544602917516894	0.3561373589584679	0.7974502968438096	0.2112691573612267	0.952703603693485	0.7647438934488211	0.922152233174852	0	0	0.0	0.007146547439318329	0.007146547439318329
2809	0.01817708431678031	0.009102675304576697	0.006646092252611993	0.9823621763659272	-1	0	0	0.2857142857142857	2	0.875	7	1.0	0.875	8	7	1	0	0	0.1	10	1	10	0.0	0.2222222222222222	0.5995708512776102	0.9544602917516894	0.3584046265695611	0.7760523572339459	0.2112691573612267	0.952703603693485	0.7516643055549903	0.919042864594198	0	0	0.0	0.006646092252611993	0.006646092252611993
832	0.0017893826808578104	0.001704045592816485	-0.0017002135098325441	0.9834821054632158	-1	0	0	1.0	1	0	0	1.0	0	1	0	0	0	0	0.5	2	1	2	0.0	0	0	0	0	0	0	0	0	0	0	0	0	-0.00017002135098325441	-0.00017002135098325441
1258	0.02021033025764412	0.0018639109252169255	-0.0018067443380165812	0.9795915078955557	-1	0	0	0.3	3	0.7692307692307693	10	0.5357142857142857	0.7692307692307693	11	10	3	0	0	0.14285714285714285	14	2	15	0.0	0.14285714285714285	0.6591261138950041	0.9443426623944714	0.4087033590623196	0.8777361948424355	0.2112691573612267	0.9407509636828697	0.7734757404340689	0.925701177894702	0	0	0.0	-0.0001806744338016581	-0.0001806744338016581
2662	0.017420054698750888	0.0082588063673451	0.006608824158923712	0.9824855088001015	-1	0	0	0.2857142857142857	2	0.875	7	1.0	0.875	8	7	1	0	0	0.1	10	1	10	0.0	0.2222222222222222	0.5995708512776102	0.9544602917516894	0.3584046265695611	0.7760523572339459	0.2112691573612267	0.952703603693485	0.7516643055549903	0.919042864594198	0	0	0.0	0.006608824158923712	0.006608824158923712
3947	0.016812322485338153	0.00817233764918377	0.007849940061455623	0.9826805088904683	-1	0	0	0.2857142857142857	2	0.875	7	1.0	0.875	8	7	1	0	0	0.1	10	1	10	0.0	0.2222222222222222	0.5995708512776102	0.9544602917516894	0.3561373589584679	0.7974502968438096	0.2112691573612267	0.9440479554078702	0.7498362444148297	0.917805154634096	0	0	0.0	0.007849940061455623	0.007849940061455623
308	0.0019663725877457922	0.0019112343158678015	-0.001911227098109867	0.984751007802763	-1	0	0	1.0	1	0	0	1.0	0	1	0	0	0	0	0.5	2	1	2	0.0	0	0	0	0	0	0	0	0	0	0	0	0	-0.00019112270981098668	-0.00019112270981098668
970	0.0022929870200535814	0.0022163274093873284	-0.0022163034662219753	0.9841604056076529	-1	0	0	0.75	3	0.5	2	0.6	0.25	1	1	4	3	0	0.4	2	5	6	0.25	0.5	0.1	0.5	0.5398587320582668	0.5	0.1	0.5	0.8883020965984942	0.5	1.0	1.0	0.0	-0.00022163034662219753	-0.00022163034662219753
2010	0.012025498500769252	0.006995473454532675	0.005275680713280616	0.9817970096613184	-1	0	0	0.2857142857142857	2	0.875	7	1.0	0.875	8	7	1	0	0	0.1	10	1	10	0.0	0.2222222222222222	0.5760027253595735	0.9556085677391626	0.3810554525662023	0.7600578192976506	0.2112691573612267	0.9527949930881574	0.7326734485929144	0.9175160295867292	0	0	0.0	0.005275680713280616	0.005275680713280616
579	0.001900239472599532	0.0017262763353531278	-0.001726276253020546	0.985541136437586	-1	0	0	1.0	1	0	0	1.0	0	0	0	1	1	0	0.5	2	1	2	0.16666666666666666	0	0	0	0	0	0	0	0	0	0	0	0	-0.1	-0.1
1087	0.016789985621074546	0.0012068780235456697	0.0008727568493294859	0.9793664647368333	-1	0	0	0.3333333333333333	2	0.8571428571428571	6	1.0	0.8571428571428571	7	6	1	0	0	0.1111111111111111	9	1	9	0.0	0.25	0.27802153000706686	0.9715364081405325	0.6152780736295232	0.7241444999922894	0.4005325458798582	0.9056961657969951	0.9144975516903653	0.9048673615138516	0	0	0.0	0.0008727568493294859	0.0008727568493294859
3142	0.01755465434803703	0.00818204609025811	0.006834449066857241	0.982674785684271	-1	0	0	0.2857142857142857	2	0.875	7	1.0	0.875	8	7	1	0	0	0.1	10	1	10	0.0	0.2222222222222222	0.5995708512776102	0.9544602917516894	0.3584046265695611	0.7760523572339459	0.2112691573612267	0.952703603693485	0.7516643055549903	0.919042864594198	0	0	0.0	0.006834449066857241	0.006834449066857241
2724	0.0173416987259448	0.00887871701225553	0.006747827334497763	0.9824130540286936	-1	0	0	0.2857142857142857	2	0.875	7	1.0	0.875	8	7	1	0	0	0.1	10	1	10	0.0	0.2222222222222222	0.5995708512776102	0.9544602917516894	0.3584046265695611	0.7760523572339459	0.2112691573612267	0.952703603693485	0.7516643055549903	0.919042864594198	0	0	0.0	0.006747827334497763	0.006747827334497763
3405	0.017058831041170293	0.008055686289772459	0.0067584845702881105	0.9824943815406197	-1	0	0	0.2857142857142857	2	0.875	7	1.0	0.875	8	7	1	0	0	0.1	10	1	10	0.0	0.2222222222222222	0.5995708512776102	0.9544602917516894	0.3584046265695611	0.7760523572339459	0.2112691573612267	0.952703603693485	0.7516643055549903	0.919042864594198	0	0	0.0	0.0067584845702881105	0.0067584845702881105
2605	0.017274376924290468	0.008713791531627718	0.00743240052172867	0.9824403180870633	-1	0	0	0.2857142857142857	2	0.875	7	1.0	0.875	8	7	1	0	0	0.1	10	1	10	0.0	0.2222222222222222	0.5995708512776102	0.9544602917516894	0.3584046265695611	0.7760523572339459	0.2112691573612267	0.952703603693485	0.7516643055549903	0.919042864594198	0	0	0.0	0.00743240052172867	0.00743240052172867
3823	0.01584664882498583	0.007733319111657817	0.007052163016075013	0.9828289905255074	-1	0	0	0.2857142857142857	2	0.875	7	1.0	0.875	8	7	1	0	0	0.1	10	1	10	0.0	0.2222222222222222	0.5995708512776102	0.9544602917516894	0.3561373589584679	0.7974502968438096	0.2112691573612267	0.952703603693485	0.7647438934488211	0.922152233174852	0	0	0.0	0.007052163016075013	0.007052163016075013
2915	0.017168578419303308	0.009101198138880879	0.006370829302773413	0.9815595885484018	-1	0	0	0.2857142857142857	2	0.875	7	1.0	0.875	8	7	1	0	0	0.1	10	1	10	0.0	0.2222222222222222	0.6815692247528201	0.9569685518567949	0.3584046265695611	0.7760523572339459	0.2112691573612267	0.952703603693485	0.7855428431765176	0.9205008984128663	0	0	0.0	0.006370829302773413	0.006370829302773413
630	0.005141415294416742	0.004789518918222913	-0.004785724044391726	0.9794720640588753	-1	0	0	0.25	1	1.0	3	1.0	1.0	4	3	0	1	0	0.2	1	5	5	0.3333333333333333	0	0.3408811246303021	0.9019585183214248	0.38081450004813217	0.913355587498874	0.22627579523479208	0.961624151514386	0.7573188256831993	0.9307689743762392	1.0	0	0.0	-0.0004785724044391726	-0.0004785724044391726
3650	0.01758882978977599	0.007777459618651508	0.007132383599825223	0.9825273985458265	-1	0	0	0.2857142857142857	2	0.875	7	1.0	0.875	8	7	1	0	0	0.1	10	1	10	0.0	0.2222222222222222	0.5995708512776102	0.9544602917516894	0.3584046265695611	0.7760523572339459	0.2112691573612267	0.952703603693485	0.7516643055549903	0.919042864594198	0	0	0.0	0.007132383599825223	0.007132383599825223
2957	0.023984506431213765	0.006473361952564754	-0.005886102798286726	0.9793297367476592	-1	0	0	0.25	2	0.9	9	1.0	0.9	10	9	1	0	0	0.08333333333333333	12	1	12	0.0	0.18181818181818182	0.6294267031529224	0.9515801823709565	0.3081058940768026	0.768910375198532	0.21850864859845398	0.9461963822432023	0.7825050859637263	0.9128677811847422	0	0	0.0	-0.0005886102798286725	-0.0005886102798286725
4774	0.015880906449034747	0.007777977691242901	0.007068446373396561	0.9825355670081773	-1	0	0	0.2857142857142857	2	0.875	7	1.0	0.875	8	7	1	0	0	0.1	10	1	10	0.0	0.2222222222222222	0.5995708512776101	0.9544602917516894	0.3561373589584679	0.7974502968438096	0.2112691573612267	0.952703603693485	0.7647438934488211	0.922152233174852	0	0	0.0	0.007068446373396561	0.007068446373396561
2579	0.016909399541529466	0.007786266777068421	0.00638452775505767	0.9823380013638039	-1	0	0	0.2857142857142857	2	0.875	7	1.0	0.875	8	7	1	0	0	0.1	10	1	10	0.0	0.2222222222222222	0.5995708512776102	0.9544602917516894	0.3584046265695611	0.7760523572339459	0.2112691573612267	0.952703603693485	0.7516643055549903	0.919042864594198	0	0	0.0	0.00638452775505767	0.00638452775505767
4654	0.014304875610711155	0.007408539146230662	0.007403551623757819	0.9820117781345569	-1	0	0	0.3333333333333333	2	0.8571428571428571	6	1.0	0.8571428571428571	7	6	1	0	0	0.1111111111111111	9	1	9	0.0	0.25	0.747614854917473	0.9492729984886826	0.4087033590623196	0.7771604831323135	0.2112691573612267	0.9584893924906073	0.7734757404340689	0.9197740390780462	0	0	0.0	0.007403551623757819	0.007403551623757819
1144	0.01836294163630025	0.0021362683447744267	-0.0018436514730877265	0.9792612493143749	-1	0	0	0.25	2	0.8888888888888888	8	1.0	0.8888888888888888	9	8	1	0	0	0.09090909090909091	11	1	11	0.0	0.2	0.747614854917473	0.9644157378555838	0.4087033590623196	0.7478587945825128	0.2112691573612267	0.9387718863893656	0.7734757404340689	0.9146881632551839	0	0	0.0	-0.00018436514730877266	-0.00018436514730877266
4503	0.015234019056875346	0.00699766590254634	0.0067246357200925885	0.9827900115846167	-1	0	0	0.2857142857142857	2	0.875	7	1.0	0.875	8	7	1	0	0	0.1	10	1	10	0.0	0.2222222222222222	0.5995708512776102	0.9544602917516894	0.3561373589584679	0.7974502968438096	0.2112691573612267	0.952703603693485	0.7647438934488211	0.922152233174852	0	0	0.0	0.0067246357200925885	0.0067246357200925885
1629	0.009043559134207882	0.002457972300991679	-0.0019378740332323414	0.9822818181315978	-1	0	0	0.2857142857142857	2	0.875	7	1.0	0.875	8	7	1	0	0	0.1	10	1	10	0.0	0.2222222222222222	0.4164205242902878	0.9468538671823328	0.21031306347734455	0.7814199912248797	0.2054553711090687	0.6035264878698262	0.7939067033704446	0.8212364258326148	0	0	0.0	-0.00019378740332323414	-0.00019378740332323414
1318	0.009479510673894699	0.00326546927650235	-0.002837901869081176	0.9812593040588364	-1	0	0	0.2857142857142857	2	0.875	7	1.0	0.875	8	7	1	0	0	0.1	10	1	10	0.0	0.2222222222222222	0.3692842724542144	0.9460274054027709	0.33075672007344387	0.7838937614042867	0.18283920951899008	0.6151426930312316	0.7451601443994961	0.823526747566528	0	0	0.0	-0.0002837901869081176	-0.0002837901869081176
4345	0.0193010136710105	0.007480079838109804	-0.007378593685338391	0.9818737116564838	-1	0	0	0.25	2	0.9	9	1.0	0.7	8	7	3	0	0	0.08333333333333333	12	1	12	0.0	0.18181818181818182	0.5691224248691705	0.965638247290895	0.4176701841301641	0.7210612016445148	0.13978204589334037	0.9630521129470258	0.7939610931965411	0.9252138333926495	0	0	0.0	-0.0007378593685338391	-0.0007378593685338391
4084	0.01556046834820907	0.007983754620758714	0.007322756437682127	0.9826504532906463	-1	0	0	0.2857142857142857	2	0.875	7	1.0	0.875	8	7	1	0	0	0.1	10	1	10	0.0	0.2222222222222222	0.5995708512776102	0.9544602917516894	0.3561373589584679	0.7974502968438096	0.2112691573612267	0.952703603693485	0.7647438934488211	0.922152233174852	0	0	0.0	0.007322756437682127	0.007322756437682127
3708	0.015550899160525836	0.007658918532649273	0.007007087469576397	0.9826130070553815	-1	0	0	0.2857142857142857	2	0.875	7	1.0	0.875	8	7	1	0	0	0.1	10	1	10	0.0	0.2222222222222222	0.5995708512776102	0.9544602917516894	0.3561373589584679	0.7974502968438096	0.2112691573612267	0.952703603693485	0.7647438934488211	0.922152233174852	0	0	0.0	0.007007087469576397	0.007007087469576397
264	0.003313114391924295	0.002847145631998553	-0.002839980614225162	0.976324705880367	-1	0	0	0.75	3	0.3333333333333333	1	0.625	0.3333333333333333	3	1	1	1	0	0.5	4	2	5	0.25	0.6666666666666666	0.8729917910771923	0.6215519340974138	0.5184738331296084	0.9590703505022071	0.6763558587022456	0.8979119384118567	0.8779420920301514	0.8745163489527629	1.0	0.3333333333333333	0.0	-0.0002839980614225162	-0.0002839980614225162
2057	0.013726992210381135	0.008777060783807956	0.004805637023890368	0.9816740818387293	-1	0	0	0.2857142857142857	2	0.875	7	1.0	0.875	8	7	1	0	0	0.1	10	1	10	0.0	0.2222222222222222	0.5760027253595735	0.9556085677391626	0.3810554525662023	0.7600578192976506	0.2112691573612267	0.952703603693485	0.7326734485929144	0.9174648032034081	0	0	0.0	0.004805637023890368	0.004805637023890368
3476	0.017927594553829366	0.008298337561336713	0.007170592848110346	0.9826692404016456	-1	0	0	0.2857142857142857	2	0.875	7	1.0	0.875	8	7	1	0	0	0.1	10	1	10	0.0	0.2222222222222222	0.5995708512776102	0.9544602917516894	0.3584046265695611	0.7760523572339459	0.2112691573612267	0.952703603693485	0.7516643055549903	0.919042864594198	0	0	0.0	0.007170592848110346	0.007170592848110346
4617	0.0148874853704496	0.006735485361318254	0.006588941085966728	0.9826119052061835	-1	0	0	0.2857142857142857	2	0.875	7	1.0	0.875	8	7	1	0	0	0.1	10	1	10	0.0	0.2222222222222222	0.5995708512776102	0.9544602917516894	0.3561373589584679	0.7974502968438096	0.2112691573612267	0.952703603693485	0.7647438934488211	0.922152233174852	0	0	0.0	0.006588941085966728	0.006588941085966728
1282	0.020349683861248198	0.0028832585535486475	0.0011821137084286897	0.980227236677053	-1	0	0	0.2	2	0.9230769230769231	12	1.0	0.9230769230769231	13	12	1	0	0	0.06666666666666667	15	1	15	0.0	0.14285714285714285	0.747614854917473	0.961400374484967	0.35340754607008507	0.818726201764468	0.2112691573612267	0.9300939752392241	0.7734757404340689	0.9196061474865671	0	0	0.0	0.0011821137084286897	0.0011821137084286897
2226	0.013421768180367936	0.007309509180198522	0.0059696840617510525	0.9825070900300001	-1	0	0	0.2857142857142857	2	0.875	7	1.0	0.875	8	7	1	0	0	0.1	10	1	10	0.0	0.2222222222222222	0.5995708512776102	0.9544602917516894	0.3810554525662023	0.7600578192976506	0.2112691573612267	0.952703603693485	0.7516643055549903	0.9167873282999597	0	0	0.0	0.0059696840617510525	0.0059696840617510525
4002	0.015729213372727747	0.0076961522233157135	0.007694803636875512	0.982649476638624	-1	0	0	0.2857142857142857	2	0.875	7	1.0	0.875	8	7	1	0	0	0.1	10	1	10	0.0	0.2222222222222222	0.5995708512776102	0.9544602917516894	0.3561373589584679	0.7974502968438096	0.2112691573612267	0.952703603693485	0.7647438934488211	0.922152233174852	0	0	0.0	0.007694803636875512	0.007694803636875512
4115	0.01557451034835404	0.007362420151454756	0.0069862032996037705	0.9827431766892456	-1	0	0	0.2857142857142857	2	0.875	7	1.0	0.875	8	7	1	0	0	0.1	10	1	10	0.0	0.2222222222222222	0.5995708512776102	0.9544602917516894	0.3561373589584679	0.7974502968438096	0.2112691573612267	0.952703603693485	0.7647438934488211	0.922152233174852	0	0	0.0	0.0069862032996037705	0.0069862032996037705
2709	0.01697834460049612	0.007850079070219729	0.0071667570806648135	0.9815466560106282	-1	0	0	0.2857142857142857	2	0.875	7	1.0	0.875	8	7	1	0	0	0.1	10	1	10	0.0	0.2222222222222222	0.6668634778358713	0.9557687691972411	0.3584046265695611	0.7760523572339459	0.2112691573612267	0.952703603693485	0.7819432581285313	0.9197966584809685	0	0	0.0	0.0071667570806648135	0.0071667570806648135
2933	0.017210392580212293	0.008409920068939357	0.006545141751354072	0.9826272654753592	-1	0	0	0.2857142857142857	2	0.875	7	1.0	0.875	8	7	1	0	0	0.1	10	1	10	0.0	0.2222222222222222	0.5995708512776102	0.9544602917516894	0.3584046265695611	0.7760523572339459	0.2112691573612267	0.952703603693485	0.7516643055549903	0.919042864594198	0	0	0.0	0.006545141751354072	0.006545141751354072
1086	0.02613783368338323	0.007405249484391646	0.0010744181432071698	0.9766908030918066	-1	0	0	0.25	2	0.9	9	0.3333333333333333	0.8	8	8	3	1	0	0.4444444444444444	9	4	12	0.1	0.18181818181818182	0.5210457071370774	0.9716346244068645	0.3081058940768026	0.7065176375239974	0.23967077253850463	0.7197391834658552	0.7509989069144907	0.8563340610989294	1.0	0.125	0.0	0.0010744181432071698	0.0010744181432071698
1288	0.015518344891534953	0.003832772771322867	0.0026515090920091597	0.9807070704822666	-1	0	0	0.2222222222222222	2	0.9090909090909091	10	1.0	0.9090909090909091	11	10	1	0	0	0.07692307692307693	13	1	13	0.0	0.16666666666666666	0.35910888068672336	0.9684501558912326	0.240772655388673	0.7485217547626272	0.2054553711090687	0.7384534665635967	0.7640809478440977	0.8642373547018611	0	0	0.0	0.0026515090920091597	0.0026515090920091597
289	0.0023951770334800604	0.002324553778214243	-0.002322745887804476	0.9834100665903655	-1	0	0	0.5	2	0.6666666666666666	2	0.625	0	2	0	2	2	0	0.5	2	4	5	0.3333333333333333	0	0	0	0	0	0	0	0	0	0	0	0	-0.0002322745887804476	-0.0002322745887804476
2470	0.010625872512543972	0.001014274686507924	0.0009604345557826378	0.9813947902719811	-1	0	0	0.2857142857142857	2	0.875	7	1.0	0.875	8	7	1	0	0	0.1	10	1	10	0.0	0.2222222222222222	0.5258568048246659	0.9486081817845873	0.3584046265695611	0.7760523572339459	0.2112691573612267	0.952703603693485	0.6979794622777581	0.9158355939638986	0	0	0.0	0.0009604345557826378	0.0009604345557826378
557	0.001954998149963264	0.0018906197445412523	-0.0018891167786696788	0.9849052671230293	-1	0	0	1.0	2	0.0	0	0.75	0	2	0	0	0	0	1.0	2	2	3	0.0	0	0	0	0	0	0	0	0	0	0	0	0	-0.00018891167786696787	-0.00018891167786696787
124	0.002504269743188796	0.0024408793053925064	-0.0024405971376700026	0.9848195718699515	-1	1.0	1	1.0	4	0.0	0	0.5555555555555556	0	1	0	3	1	0	1.0	3	3	5	0.1111111111111111	1.0	0	0	0	0	0	0	0	0	0	0	0	-0.00024405971376700026	-0.00024405971376700026
4933	0.016930048896048485	0.007630547019333944	0.007627417749970806	0.9820375031979165	-1	0	0	0.2857142857142857	2	0.875	7	1.0	0.875	8	7	1	0	0	0.1	10	1	10	0.0	0.2222222222222222	0.5995708512776102	0.9544602917516894	0.3561373589584679	0.7974502968438096	0.26540746222586753	0.9550884832644537	0.8020522117271349	0.9234402847026986	0	0	0.0	0.007627417749970806	0.007627417749970806
4570	0.016077089877574648	0.007978074939562188	0.007694350407078365	0.9826960503781156	-1	0	0	0.2857142857142857	2	0.875	7	1.0	0.875	8	7	1	0	0	0.1	10	1	10	0.0	0.2222222222222222	0.5995708512776102	0.9544602917516894	0.3561373589584679	0.7974502968438096	0.2112691573612267	0.952703603693485	0.7647438934488211	0.922152233174852	0	0	0.0	0.007694350407078365	0.007694350407078365
1843	0.011011031448905527	0.0032857945458212297	0.0032844283251873894	0.980967740169555	-1	0	0	0.2857142857142857	2	0.875	7	1.0	0.875	8	7	1	0	0	0.1	10	1	10	0.0	0.2222222222222222	0.6197873894338732	0.9638429410196723	0.3810554525662023	0.7600578192976506	0.2112691573612267	0.952703603693485	0.7678274070945095	0.9227021831255277	0	0	0.0	0.0032844283251873894	0.0032844283251873894
1462	0.012577159289824762	0.006639778310020894	-0.006632752881551031	0.9827315060924957	-1	0	0	0.25	2	0.8888888888888888	8	1.0	0.8888888888888888	9	8	1	0	0	0.09090909090909091	11	1	11	0.0	0.2	0.3976874202781267	0.9595830355784243	0.3081058940768026	0.7748192340671963	0.2112691573612267	0.6615256522892794	0.7403962959285763	0.8443589523024357	0	0	0.0	-0.0006632752881551031	-0.0006632752881551031
2028	0.013213356509820624	0.00587991623201364	0.005592896368478336	0.9819785380084093	-1	0	0	0.2857142857142857	2	0.875	7	1.0	0.875	8	7	1	0	0	0.1	10	1	10	0.0	0.2222222222222222	0.5983926318505007	0.9545103731331334	0.3810554525662023	0.7600578192976506	0.2112691573612267	0.952703603693485	0.7507140708087676	0.9168166387823121	0	0	0.0	0.005592896368478336	0.005592896368478336
610	0.0019985051752017527	0.0019134247589435288	-0.001913370635246612	0.9846050265464329	-1	0	0	1.0	1	0	0	1.0	0	1	0	0	1	0	0.5	2	1	2	0.3333333333333333	0	0	0	0	0	0	0	0	0	0	0	0	-0.0001913370635246612	-0.0001913370635246612
4980	0.015657120781858016	0.007835656823667495	0.006890227950434613	0.9827047300151717	-1	0	0	0.2857142857142857	2	0.875	7	1.0	0.875	8	7	1	0	0	0.1	10	1	10	0.0	0.2222222222222222	0.5995708512776102	0.9544602917516894	0.3561373589584679	0.7974502968438096	0.2112691573612267	0.952703603693485	0.7647438934488211	0.922152233174852	0	0	0.0	0.006890227950434613	0.006890227950434613
4291	0.015962780681620718	0.007797367630870462	0.0071270244391101	0.9828306200183244	-1	0	0	0.2857142857142857	2	0.875	7	1.0	0.875	8	7	1	0	0	0.1	10	1	10	0.0	0.2222222222222222	0.5995708512776102	0.9544602917516894	0.3561373589584679	0.7974502968438096	0.2112691573612267	0.952703603693485	0.7647438934488211	0.922152233174852	0	0	0.0	0.0071270244391101	0.0071270244391101
1646	0.018321679433819793	0.002075544813706579	-0.0015340000311064102	0.9784167255177108	-1	0	0	0.25	2	0.8888888888888888	8	1.0	0.8888888888888888	9	8	1	0	0	0.09090909090909091	11	1	11	0.0	0.2	0.747614854917473	0.9644157378555838	0.4087033590623196	0.7478587945825128	0.2112691573612267	0.9362912471961231	0.7734757404340689	0.9135798182105929	0	0	0.0	-0.00015340000311064102	-0.00015340000311064102
3974	0.01571159305400665	0.0075924369452804044	0.007122249689617622	0.9828942277200317	-1	0	0	0.2857142857142857	2	0.875	7	1.0	0.875	8	7	1	0	0	0.1	10	1	10	0.0	0.2222222222222222	0.5995708512776102	0.9544602917516894	0.3561373589584679	0.7974502968438096	0.2112691573612267	0.952703603693485	0.7647438934488211	0.922152233174852	0	0	0.0	0.007122249689617622	0.007122249689617622
2086	0.014036993161706628	0.00794423218056288	0.004921574235473076	0.9819609581178904	-1	0	0	0.2857142857142857	2	0.875	7	1.0	0.875	8	7	1	0	0	0.1	10	1	10	0.0	0.2222222222222222	0.5760027253595735	0.9556085677391626	0.3810554525662023	0.7600578192976506	0.2112691573612267	0.952703603693485	0.7326734485929144	0.9174648032034081	0	0	0.0	0.004921574235473076	0.004921574235473076
4440	0.01685680439339341	0.008286566419830409	0.008284224238301942	0.9826210149348672	-1	0	0	0.2857142857142857	2	0.875	7	1.0	0.875	8	7	1	0	0	0.1	10	1	10	0.0	0.2222222222222222	0.5995708512776102	0.9544602917516894	0.3561373589584679	0.7974502968438096	0.2112691573612267	0.952703603693485	0.7647438934488211	0.922152233174852	0	0	0.0	0.008284224238301942	0.008284224238301942
4561	0.015532603792725067	0.007660456213791864	0.007408377219009552	0.982660258541549	-1	0	0	0.2857142857142857	2	0.875	7	1.0	0.875	8	7	1	0	0	0.1	10	1	10	0.0	0.2222222222222222	0.5995708512776102	0.9544602917516894	0.3561373589584679	0.7974502968438096	0.2112691573612267	0.952703603693485	0.7647438934488211	0.922152233174852	0	0	0.0	0.007408377219009552	0.007408377219009552
677	0.0024451639355394347	0.0023964133028172947	-0.002394428758723362	0.9815568823230323	-1	0	0	0	0	0	0	1.0	0	0	0	0	1	0	1.0	1	1	1	0.25	0	0	0	0	0	0	0	0	0	0	0	0	-0.1	-0.1
967	0.018682522406201052	0.004439191866016731	-0.003994996308870231	0.9807034075580121	-1	0	0	0.2	2	0.9230769230769231	12	1.0	0.9230769230769231	13	12	1	0	0	0.06666666666666667	15	1	15	0.0	0.14285714285714285	0.5992039051870817	0.9618629262514757	0.37313359717049605	0.9303137911263565	0.2112691573612267	0.8755250411293495	0.7734757404340689	0.9302135677305631	0	0	0.0	-0.0003994996308870231	-0.0003994996308870231
750	0.0017515452968274456	0.0017364412241091154	-0.0017324355887691923	0.9833960121687173	-1	0	0	1.0	1	0	0	1.0	0	1	0	0	0	0	0.5	2	1	2	0.0	0	0	0	0	0	0	0	0	0	0	0	0	-0.00017324355887691923	-0.00017324355887691923
1346	0.019254893199081923	0.0009402593587164684	0.0009370814272073114	0.9791585162580785	-1	0	0	0.3333333333333333	3	0.7272727272727273	8	0.5416666666666666	0.7272727272727273	10	8	2	0	0	0.16666666666666666	12	2	13	0.0	0.16666666666666666	0.4298918896338356	0.9511059422537435	0.35340754607008507	0.8107282886525965	0.2112691573612267	0.9082872114844234	0.7573188256831993	0.9036573594051076	0	0	0.0	0.0009370814272073114	0.0009370814272073114
251	None	None	None	None	None	0	0	0.3333333333333333	3	0.7272727272727273	8	0.65	0.5454545454545454	8	6	4	4	0	0.8	4	5	13	0.4	0.36363636363636365	0.830753774784538	0.9043271272893251	0.8937102837777455	0.8802016866682136	0.41125843597364853	0.843471961737378	0.8213723567677138	0.8781432020498682	0.1875	0.125	0.0	None	None
2459	0.01652341659851673	0.009750519872794725	0.006696512639217357	0.982020341031674	-1	0	0	0.2857142857142857	2	0.875	7	1.0	0.875	8	7	1	0	0	0.1	10	1	10	0.0	0.2222222222222222	0.6331557110140011	0.9533802498592423	0.3584046265695611	0.7760523572339459	0.2112691573612267	0.952703603693485	0.7782875232997266	0.9184313625111007	0	0	0.0	0.006696512639217357	0.006696512639217357
3461	0.01539600111223087	0.006991171113180558	0.0065980386131017	0.9827449176544373	-1	0	0	0.2857142857142857	2	0.875	7	1.0	0.875	8	7	1	0	0	0.1	10	1	10	0.0	0.2222222222222222	0.5995708512776102	0.9544602917516894	0.3561373589584679	0.7974502968438096	0.2112691573612267	0.952703603693485	0.7647438934488211	0.922152233174852	0	0	0.0	0.0065980386131017	0.0065980386131017
2993	0.017624984218886443	0.007800459347068227	0.007173314704886356	0.9825705161514252	-1	0	0	0.2857142857142857	2	0.875	7	1.0	0.875	8	7	1	0	0	0.1	10	1	10	0.0	0.2222222222222222	0.5995708512776102	0.9544602917516894	0.3584046265695611	0.7760523572339459	0.2112691573612267	0.952703603693485	0.7516643055549903	0.919042864594198	0	0	0.0	0.007173314704886356	0.007173314704886356
1827	0.007860792945303821	0.003786628576369828	-0.0037806715089601156	0.9814564066471417	-1	0	0	0.5	3	0.5	3	0.4	0.5	6	3	1	1	0	0.8	4	5	8	0.3333333333333333	0.5	0.4836403725942665	0.9627638409769638	0.3584046265695611	0.7928503402355788	0.2112691573612267	0.9304751655419495	0.6969980844807642	0.9165404450884975	1.0	0.3333333333333333	0.0	-0.00037806715089601156	-0.00037806715089601156
5001	0.015015956310463662	0.007326425063829551	0.006981106411443746	0.982755455122753	-1	0	0	0.2857142857142857	2	0.875	7	1.0	0.875	8	7	1	0	0	0.1	10	1	10	0.0	0.2222222222222222	0.5995708512776102	0.9544602917516894	0.3561373589584679	0.7974502968438096	0.2112691573612267	0.952703603693485	0.7647438934488211	0.922152233174852	0	0	0.0	0.006981106411443746	0.006981106411443746
3636	0.016096982339560702	0.007983920972437598	0.00776494631680608	0.9828112922405544	-1	0	0	0.2857142857142857	2	0.875	7	1.0	0.875	8	7	1	0	0	0.1	10	1	10	0.0	0.2222222222222222	0.5995708512776102	0.9544602917516894	0.3561373589584679	0.7974502968438096	0.2112691573612267	0.952703603693485	0.7647438934488211	0.922152233174852	0	0	0.0	0.00776494631680608	0.00776494631680608
2503	0.01667543912968269	0.008186288684736613	0.006937531271543099	0.9824514160936306	-1	0	0	0.2857142857142857	2	0.875	7	1.0	0.875	8	7	1	0	0	0.1	10	1	10	0.0	0.2222222222222222	0.5983926318505007	0.9545103731331334	0.3584046265695611	0.7760523572339459	0.2112691573612267	0.952703603693485	0.7507140708087676	0.9190714507279494	0	0	0.0	0.006937531271543099	0.006937531271543099
573	0.0021451239982859215	0.002077567326565078	-0.0020753795229341175	0.9831101904134798	-1	0	0	0	0	0	0	1.0	0	0	0	0	0	0	1.0	1	1	1	0.0	0	0	0	0	0	0	0	0	0	0	0	0	-0.1	-0.1
4467	0.01635179058354392	0.007871736920868412	0.007668096468223455	0.9828113523293689	-1	0	0	0.2857142857142857	2	0.875	7	1.0	0.875	8	7	1	0	0	0.1	10	1	10	0.0	0.2222222222222222	0.5995708512776102	0.9544602917516894	0.3561373589584679	0.7974502968438096	0.2112691573612267	0.952703603693485	0.7647438934488211	0.922152233174852	0	0	0.0	0.007668096468223455	0.007668096468223455
3814	0.014966558378748003	0.0028787534407399068	-0.0018701955970908623	0.9830917918903772	-1	0	0	0.2857142857142857	2	0.875	7	1.0	0.875	8	7	1	0	0	0.1	10	1	10	0.0	0.2222222222222222	0.3962039861340247	0.9357566261457761	0.2603041017808376	0.7762369344277673	0.2112691573612267	0.6057246368832232	0.7481669526132041	0.8100970558968337	0	0	0.0	-0.00018701955970908623	-0.00018701955970908623
3248	0.017200152316402963	0.008457599115553818	0.0067568783968903175	0.9825589187130166	-1	0	0	0.2857142857142857	2	0.875	7	1.0	0.875	8	7	1	0	0	0.1	10	1	10	0.0	0.2222222222222222	0.5995708512776102	0.9544602917516894	0.3584046265695611	0.7760523572339459	0.2112691573612267	0.952703603693485	0.7516643055549903	0.919042864594198	0	0	0.0	0.0067568783968903175	0.0067568783968903175
1247	0.01838618513532582	0.0013937774415872842	0.0001561237081262487	0.9803908781580326	-1	0	0	0.375	3	0.6666666666666666	6	0.55	0.6666666666666666	7	6	3	0	0	0.2	10	2	11	0.0	0.2	0.3976874202781267	0.9611518541000577	0.3081058940768026	0.6932993203991863	0.2112691573612267	0.6869317025254831	0.7767800400327803	0.8324779431517031	0	0	0.0	0.0001561237081262487	0.0001561237081262487
839	0.017116649387153172	0.004899757184649461	-0.00480052406237614	0.9824962672784784	-1	0	0	0.25	2	0.9	9	1.0	0.8	9	8	2	1	0	0.08333333333333333	12	1	12	0.14285714285714285	0.18181818181818182	0.26054149782733776	0.9434677193601835	0.4087033590623196	0.849275536513901	0.2112691573612267	0.949332813022108	0.822646808025108	0.9235358188627808	1.0	0	0.0	-0.00048005240623761404	-0.00048005240623761404
2464	0.017090838303520886	0.009347271077707676	0.005776047054044282	0.982128888092256	-1	0	0	0.2857142857142857	2	0.875	7	1.0	0.875	8	7	1	0	0	0.1	10	1	10	0.0	0.2222222222222222	0.575693770674725	0.9555916511889759	0.3584046265695611	0.7760523572339459	0.2112691573612267	0.952703603693485	0.7324267024432967	0.9196937691942938	0	0	0.0	0.005776047054044282	0.005776047054044282
4192	0.017258395906212476	0.008081878049005597	0.006912580185132581	0.9822345190901773	-1	0	0	0.2857142857142857	2	0.875	7	1.0	0.875	8	7	1	0	0	0.1	10	1	10	0.0	0.2222222222222222	0.5995708512776102	0.9544602917516894	0.3584046265695611	0.7760523572339459	0.2112691573612267	0.952703603693485	0.7516643055549903	0.919042864594198	0	0	0.0	0.006912580185132581	0.006912580185132581
4827	0.015476344879551308	0.0076140663217466745	0.007067604199608977	0.9827810525569308	-1	0	0	0.2857142857142857	2	0.875	7	1.0	0.875	8	7	1	0	0	0.1	10	1	10	0.0	0.2222222222222222	0.5995708512776102	0.9544602917516894	0.3561373589584679	0.7974502968438096	0.2112691573612267	0.952703603693485	0.7647438934488211	0.922152233174852	0	0	0.0	0.007067604199608977	0.007067604199608977
680	0.0017208571715435193	0.0015313566404218716	-0.0015313566378678026	0.9853243238069082	-1	0	0	0	0	0	0	1.0	0	0	0	0	0	0	1.0	1	1	1	0.0	0	0	0	0	0	0	0	0	0	0	0	0	-0.1	-0.1
653	0.0023518649731162212	0.0021949329504941293	-0.00219490100429501	0.9821514661040112	-1	0	0	0.6666666666666666	2	0.5	1	1.0	0.5	3	1	0	0	0	0.25	4	1	4	0.0	0.6666666666666666	0.5992039051870817	0.9245095417107722	0.6170997155459517	0.9061190547606796	0.14914741043929597	0.7843637135146044	0.7597387905985753	0.8830077919983584	0	0	0.0	-0.000219490100429501	-0.000219490100429501
1835	0.015419679047346176	0.004639895194287363	0.0030528091189513007	0.9806408845158797	-1	0	0	0.2222222222222222	2	0.9090909090909091	10	1.0	0.9090909090909091	11	10	1	0	0	0.07692307692307693	13	1	13	0.0	0.16666666666666666	0.7658426109738943	0.9647373159098167	0.3081058940768026	0.8304539827456681	0.22574813983568126	0.9299485472051144	0.7741071650845467	0.9237618740138135	0	0	0.0	0.0030528091189513007	0.0030528091189513007
98	0.0036518356473400435	0.003166505111384226	-0.003166041769880213	0.9812843299134811	-1	1.0	1	0.8	4	0.4	2	0.5833333333333334	0.2	5	1	1	0	0	0.75	4	3	7	0.0	0.6666666666666666	0.7168069160574774	0.9114700384092531	0.9033220399663305	0.8898410321731772	0.41125843597364853	0.8493161695059444	0.818498256758888	0.8859504392152471	0	0	0.0	-0.0003166041769880213	-0.0003166041769880213
590	0.001908356146461957	0.0018716362538216127	-0.001871615324596518	0.9849006400217409	-1	0	0	1.0	1	0	0	1.0	0	1	0	0	0	0	0.5	2	1	2	0.0	0	0	0	0	0	0	0	0	0	0	0	0	-0.0001871615324596518	-0.0001871615324596518
1456	0.011386576749604813	0.004882733416371857	-0.0048247476212422424	0.9819818100215215	-1	0	0	0.3333333333333333	2	0.8333333333333334	5	1.0	0.8333333333333334	6	5	1	0	0	0.125	8	1	8	0.0	0.2857142857142857	0.32753113058472266	0.9681708217733385	0.6152780736295232	0.7086893658269108	0.6795640183300943	0.9255264226688134	0.9330213835937379	0.9067562674065529	0	0	0.0	-0.00048247476212422423	-0.00048247476212422423
570	0.002133285417084785	0.0019589962546097276	-0.0019555520043575744	0.983822777985378	-1	0	0	1.0	1	0	0	1.0	0	1	0	0	0	0	0.5	2	1	2	0.0	0	0	0	0	0	0	0	0	0	0	0	0	-0.00019555520043575744	-0.00019555520043575744
2941	0.018066296764371742	0.008741371545346611	0.00713371950278617	0.9824860861455877	-1	0	0	0.2857142857142857	2	0.875	7	1.0	0.875	8	7	1	0	0	0.1	10	1	10	0.0	0.2222222222222222	0.5995708512776102	0.9544602917516894	0.3584046265695611	0.7760523572339459	0.2112691573612267	0.952703603693485	0.7516643055549903	0.919042864594198	0	0	0.0	0.00713371950278617	0.00713371950278617
4968	0.015482347787168069	0.007780560859178529	0.00771298428430514	0.9825688311935878	-1	0	0	0.2857142857142857	2	0.875	7	1.0	0.875	8	7	1	0	0	0.1	10	1	10	0.0	0.2222222222222222	0.5995708512776102	0.9544602917516894	0.3561373589584679	0.7974502968438096	0.2112691573612267	0.952703603693485	0.7647438934488211	0.922152233174852	0	0	0.0	0.00771298428430514	0.00771298428430514
1559	0.011638069628261171	0.0035367776001645527	0.0034388804970455966	0.9813024710595505	-1	0	0	0.2857142857142857	2	0.875	7	1.0	0.875	8	7	1	0	0	0.1	10	1	10	0.0	0.2222222222222222	0.6197873894338732	0.9638429410196723	0.3810554525662023	0.7600578192976506	0.2112691573612267	0.952703603693485	0.7678274070945095	0.9227021831255277	0	0	0.0	0.0034388804970455966	0.0034388804970455966
1351	0.01506675743155928	0.0030430974846667323	0.0023416628138854677	0.9802532897454923	-1	0	0	0.2	2	0.9230769230769231	12	1.0	0.9230769230769231	13	12	1	0	0	0.06666666666666667	15	1	15	0.0	0.14285714285714285	0.747614854917473	0.961400374484967	0.29967477187570013	0.8368181514164277	0.2112691573612267	0.9293553347925043	0.7734757404340689	0.9224115442184342	0	0	0.0	0.0023416628138854677	0.0023416628138854677
2594	0.016696709991148615	0.008404911198604413	0.007602970043803522	0.9825642956658949	-1	0	0	0.2857142857142857	2	0.875	7	1.0	0.875	8	7	1	0	0	0.1	10	1	10	0.0	0.2222222222222222	0.5995708512776102	0.9544602917516894	0.3584046265695611	0.7760523572339459	0.2112691573612267	0.952703603693485	0.7516643055549903	0.919042864594198	0	0	0.0	0.007602970043803522	0.007602970043803522
4269	0.016276903350505523	0.008150983609112575	0.0071630952917667665	0.9827007148171738	-1	0	0	0.2857142857142857	2	0.875	7	1.0	0.875	8	7	1	0	0	0.1	10	1	10	0.0	0.2222222222222222	0.5995708512776102	0.9544602917516894	0.3561373589584679	0.7974502968438096	0.2112691573612267	0.952703603693485	0.7647438934488211	0.922152233174852	0	0	0.0	0.0071630952917667665	0.0071630952917667665
707	0.001981591348127859	0.0019186526318565032	-0.0019184593855010607	0.9847123535434923	-1	0	0	1.0	1	0	0	1.0	0	1	0	0	0	0	0.5	2	1	2	0.0	0	0	0	0	0	0	0	0	0	0	0	0	-0.00019184593855010607	-0.00019184593855010607
1627	0.011295707067633458	0.003658673471003243	-0.0029587740081573905	0.9819005165329846	-1	0	0	0.2857142857142857	2	0.875	7	1.0	0.875	8	7	1	0	0	0.1	10	1	10	0.0	0.2222222222222222	0.4164205242902878	0.9468538671823328	0.33075672007344387	0.7838937614042867	0.2054553711090687	0.6035264878698262	0.7513971093816677	0.8219469766655335	0	0	0.0	-0.00029587740081573905	-0.00029587740081573905
4452	0.017018048706989475	0.008166960266164255	0.007005191552693456	0.9825153886762543	-1	0	0	0.2857142857142857	2	0.875	7	1.0	0.875	8	7	1	0	0	0.1	10	1	10	0.0	0.2222222222222222	0.5995708512776102	0.9544602917516894	0.3584046265695611	0.7760523572339459	0.2112691573612267	0.952703603693485	0.7516643055549903	0.919042864594198	0	0	0.0	0.007005191552693456	0.007005191552693456
3208	0.016440114762156687	0.007755680614932529	0.006840873210977961	0.9820345478734586	-1	0	0	0.2857142857142857	2	0.875	7	1.0	0.875	8	7	1	0	0	0.1	10	1	10	0.0	0.2222222222222222	0.5760027253595735	0.9556085677391626	0.3584046265695611	0.7760523572339459	0.2112691573612267	0.952703603693485	0.7326734485929144	0.9197035844297955	0	0	0.0	0.006840873210977961	0.006840873210977961
2192	0.014728318658914628	0.008852692690486523	0.00444834692685765	0.9819852415818522	-1	0	0	0.2857142857142857	2	0.875	7	1.0	0.875	8	7	1	0	0	0.1	10	1	10	0.0	0.2222222222222222	0.5760027253595735	0.9556085677391626	0.3810554525662023	0.7600578192976506	0.2112691573612267	0.952703603693485	0.7326734485929144	0.9174648032034081	0	0	0.0	0.00444834692685765	0.00444834692685765
2142	0.008890482451156135	0.00023120101130274197	-0.00015115714991628565	0.9815292948482283	-1	0	0	0.2857142857142857	2	0.875	7	1.0	0.875	8	7	1	0	0	0.1	10	1	10	0.0	0.2222222222222222	0.5034668983337387	0.9481963304116376	0.3810554525662023	0.7600578192976506	0.2112691573612267	0.952703603693485	0.7190189220393339	0.9132771731984333	0	0	0.0	-1.5115714991628564e-05	-1.5115714991628564e-05
2245	0.01345340521689459	0.006716958527855053	0.005514979821823139	0.9824624008473608	-1	0	0	0.2857142857142857	2	0.875	7	1.0	0.875	8	7	1	0	0	0.1	10	1	10	0.0	0.2222222222222222	0.5983926318505007	0.9545103731331334	0.3810554525662023	0.7600578192976506	0.2112691573612267	0.952703603693485	0.7507140708087676	0.9168166387823121	0	0	0.0	0.005514979821823139	0.005514979821823139
931	0.0017461533894062686	0.0017240131246908283	-0.0017219122949352498	0.9834524177740526	-1	0	0	1.0	1	0	0	1.0	0	1	0	0	0	0	0.5	2	1	2	0.0	0	0	0	0	0	0	0	0	0	0	0	0	-0.00017219122949352496	-0.00017219122949352496
1550	0.015209457628126383	0.0037727010474185394	0.002219080127118145	0.9805274342391249	-1	0	0	0.2	2	0.9166666666666666	11	1.0	0.8333333333333334	11	10	2	0	0	0.07142857142857142	14	1	14	0.0	0.15384615384615385	0.5189026546373691	0.9481846430033094	0.3081058940768026	0.842977362567819	0.2112691573612267	0.9427461910711475	0.7734757404340689	0.9215000788710369	0	0	0.0	0.002219080127118145	0.002219080127118145
120	0.004318775160090364	0.0038596885743791467	-0.0038591748816939066	0.9816806652368034	-1	0	0	0.6666666666666666	4	0.3333333333333333	2	0.8	0.3333333333333333	4	2	3	1	0	0.4	2	5	8	0.125	0.6666666666666666	0.4538759703479368	0.9371683764998592	0.752755154058051	0.9371933873308419	0.6354588312452691	0.9156098582853737	0.8924422440736869	0.9306332637954698	1.0	0.25	0.0	-0.00038591748816939065	-0.00038591748816939065
1186	0.020402671102704814	0.002514229252789311	0.0013504987461740176	0.9802702951140947	-1	0	0	0.2	2	0.9230769230769231	12	1.0	0.9230769230769231	13	12	1	0	0	0.06666666666666667	15	1	15	0.0	0.14285714285714285	0.747614854917473	0.961400374484967	0.35340754607008507	0.818726201764468	0.2112691573612267	0.9300939752392241	0.7734757404340689	0.9196061474865671	0	0	0.0	0.0013504987461740176	0.0013504987461740176
83	0.010803218892361263	0.0050304668143692916	-0.0032448280294091318	0.9754081546550595	-1	0.25	1	0.6	6	0.46153846153846156	6	0.4166666666666667	0.46153846153846156	10	6	4	1	0	0.4444444444444444	4	9	15	0.125	0.6666666666666666	0.5741152473950505	0.9085512324575284	0.808228541585793	0.8492283828803435	0.5537778714624283	0.9272138118537884	0.8539805848380655	0.8993265500046099	1.0	0.4	0.0	-0.00032448280294091315	-0.00032448280294091315
4835	0.01617698967581463	0.008185332249629274	0.007540223589590435	0.9826874321309629	-1	0	0	0.2857142857142857	2	0.875	7	1.0	0.875	8	7	1	0	0	0.1	10	1	10	0.0	0.2222222222222222	0.5995708512776102	0.9544602917516894	0.3561373589584679	0.7974502968438096	0.2112691573612267	0.952703603693485	0.7647438934488211	0.922152233174852	0	0	0.0	0.007540223589590435	0.007540223589590435
4455	0.010143484771634593	0.005284388728203927	-0.00525185961697013	0.9778373929645443	-1	0	0	0.5	3	0.5	3	0.5714285714285714	0.5	5	3	2	0	0	0.2857142857142857	7	2	8	0.0	0.2857142857142857	0.747614854917473	0.9343629028168596	0.40416882384013314	0.8360253001448651	0.2112691573612267	0.9693633460514137	0.8125938776964706	0.9295439072118983	0	0	0.0	-0.000525185961697013	-0.000525185961697013
22	0.010475433389699229	0.006955325288728905	-0.0068667470503637786	0.9795552866660391	-1	0	0	0.42857142857142855	3	0.625	5	0.6666666666666666	0.25	2	2	7	4	0	0.6	5	3	10	0.2222222222222222	0.4	0.7676688529897765	0.5004295151857543	0.1663280275396674	0.5203174795318869	0.7596024156652798	0.5205345295520345	0.9435405516476687	0.5137646128362546	0.5	1.0	0.328398469876509	-0.0006866747050363779	-0.0006866747050363779
3618	0.01810444996851843	0.008853578748460026	0.00668873224407633	0.9824457096549992	-1	0	0	0.2857142857142857	2	0.875	7	1.0	0.875	8	7	1	0	0	0.1	10	1	10	0.0	0.2222222222222222	0.5995708512776102	0.9544602917516894	0.3584046265695611	0.7760523572339459	0.2112691573612267	0.952703603693485	0.7516643055549903	0.919042864594198	0	0	0.0	0.00668873224407633	0.00668873224407633
3995	0.015993178266843003	0.007583369073211348	0.0075038924337465975	0.9828777091687179	-1	0	0	0.2857142857142857	2	0.875	7	1.0	0.875	8	7	1	0	0	0.1	10	1	10	0.0	0.2222222222222222	0.5995708512776102	0.9544602917516894	0.3561373589584679	0.7974502968438096	0.2112691573612267	0.952703603693485	0.7647438934488211	0.922152233174852	0	0	0.0	0.0075038924337465975	0.0075038924337465975
4006	0.015639150148337867	0.007351073556279328	0.007058994158582034	0.9829284097962799	-1	0	0	0.2857142857142857	2	0.875	7	1.0	0.875	8	7	1	0	0	0.1	10	1	10	0.0	0.2222222222222222	0.5995708512776102	0.9544602917516894	0.3561373589584679	0.7974502968438096	0.2112691573612267	0.952703603693485	0.7647438934488211	0.922152233174852	0	0	0.0	0.007058994158582034	0.007058994158582034
4025	0.01616761783076722	0.008084718129373662	0.007484232317982855	0.9827521843418353	-1	0	0	0.2857142857142857	2	0.875	7	1.0	0.875	8	7	1	0	0	0.1	10	1	10	0.0	0.2222222222222222	0.5995708512776102	0.9544602917516894	0.3561373589584679	0.7974502968438096	0.2112691573612267	0.952703603693485	0.7647438934488211	0.922152233174852	0	0	0.0	0.007484232317982855	0.007484232317982855
1187	0.017000405232909098	0.012109585671573077	-0.01210903200871606	0.9806015390034647	-1	0	0	0.2857142857142857	2	0.875	7	1.0	0.875	8	7	1	0	0	0.1	10	1	10	0.0	0.2222222222222222	0.6254029444799872	0.981025878926595	0.5720529260841782	0.8264898319490592	0.3707344354198841	0.9345577096655157	0.9557394321999034	0.9383004158379182	0	0	0.0	-0.001210903200871606	-0.001210903200871606
4236	0.01616202924493697	0.007944803038729773	0.007163334367111727	0.9826003026930484	-1	0	0	0.2857142857142857	2	0.875	7	1.0	0.875	8	7	1	0	0	0.1	10	1	10	0.0	0.2222222222222222	0.5995708512776102	0.9544602917516894	0.3561373589584679	0.7974502968438096	0.2112691573612267	0.952703603693485	0.7647438934488211	0.922152233174852	0	0	0.0	0.007163334367111727	0.007163334367111727
3645	0.015616256596984656	0.007915511947670094	0.007164109578814122	0.9827322938390053	-1	0	0	0.2857142857142857	2	0.875	7	1.0	0.875	8	7	1	0	0	0.1	10	1	10	0.0	0.2222222222222222	0.5995708512776102	0.9544602917516894	0.3561373589584679	0.7974502968438096	0.2112691573612267	0.952703603693485	0.7647438934488211	0.922152233174852	0	0	0.0	0.007164109578814122	0.007164109578814122
2985	0.01799637957592553	0.00877015127634179	0.006381354245036684	0.9823756955246312	-1	0	0	0.2857142857142857	2	0.875	7	1.0	0.875	8	7	1	0	0	0.1	10	1	10	0.0	0.2222222222222222	0.5995708512776102	0.9544602917516894	0.3584046265695611	0.7760523572339459	0.2112691573612267	0.952703603693485	0.7516643055549903	0.919042864594198	0	0	0.0	0.006381354245036684	0.006381354245036684
4792	0.01799188998946841	0.008610953293924894	0.006385072172973935	0.9823685063590553	-1	0	0	0.2857142857142857	2	0.875	7	1.0	0.875	8	7	1	0	0	0.1	10	1	10	0.0	0.2222222222222222	0.5995708512776102	0.9544602917516894	0.3584046265695611	0.7760523572339459	0.2112691573612267	0.952703603693485	0.7516643055549903	0.919042864594198	0	0	0.0	0.006385072172973935	0.006385072172973935
4023	0.0160580315371208	0.007218925216767883	0.007218612334964192	0.982483318466942	-1	0	0	0.2857142857142857	2	0.875	7	1.0	0.875	8	7	1	0	0	0.1	10	1	10	0.0	0.2222222222222222	0.5995708512776102	0.9544602917516894	0.3561373589584679	0.7974502968438096	0.2112691573612267	0.952703603693485	0.7647438934488211	0.922152233174852	0	0	0.0	0.007218612334964192	0.007218612334964192
1493	0.018877415309091487	0.004325222480379225	0.003559053063794301	0.9803648631544404	-1	0	0	0.2222222222222222	2	0.9090909090909091	10	1.0	0.9090909090909091	11	10	1	0	0	0.07692307692307693	13	1	13	0.0	0.16666666666666666	0.35910888068672336	0.9616295294852791	0.240772655388673	0.7485217547626272	0.2054553711090687	0.7384534665635967	0.7640809478440977	0.8561092403332444	0	0	0.0	0.003559053063794301	0.003559053063794301
28	0.0019862592494168086	0.0017720467114856792	-0.0017708055466131608	0.9845952261357872	-1	0	0	1.0	1	0	0	1.0	0	1	0	0	1	0	0.5	2	1	2	0.3333333333333333	0	0	0	0	0	0	0	0	0	0	0	0	-0.0001770805546613161	-0.0001770805546613161
2780	0.017915343762575812	0.008681832706830567	0.00697860706488216	0.9825453133292767	-1	0	0	0.2857142857142857	2	0.875	7	1.0	0.875	8	7	1	0	0	0.1	10	1	10	0.0	0.2222222222222222	0.5995708512776102	0.9544602917516894	0.3584046265695611	0.7760523572339459	0.2112691573612267	0.952703603693485	0.7516643055549903	0.919042864594198	0	0	0.0	0.00697860706488216	0.00697860706488216
3835	0.017447979414697723	0.00839816103567342	0.005588713154983894	0.9818935913794339	-1	0	0	0.2857142857142857	2	0.875	7	1.0	0.875	8	7	1	0	0	0.1	10	1	10	0.0	0.2222222222222222	0.584488224039144	0.9551603308099524	0.3584046265695611	0.7760523572339459	0.2112691573612267	0.952703603693485	0.7394875584192293	0.9194443405959535	0	0	0.0	0.005588713154983894	0.005588713154983894
636	0.02278577027836372	0.0014926105738036826	-0.0008992272370942302	0.98044087215815	-1	0	0	0.2	2	0.9230769230769231	12	1.0	0.9230769230769231	13	12	1	0	0	0.06666666666666667	15	1	15	0.0	0.14285714285714285	0.21966589027105984	0.9536162085768077	0.37313359717049605	0.8958370457834248	0.2112691573612267	0.7180754909379606	0.753729310384369	0.8845950638220546	0	0	0.0	-8.992272370942302e-05	-8.992272370942302e-05
2102	0.011272727197125394	0.004171316552677794	-0.004171212465343564	0.9796669761856521	-1	0	0	0.3333333333333333	2	0.8571428571428571	6	1.0	0.7142857142857143	7	5	1	0	0	0.1111111111111111	9	1	9	0.0	0.25	0.4043905958016739	0.9508866913716978	0.35340754607008507	0.7736758310284733	0.2112691573612267	0.9589613266640976	0.6874911235048242	0.9204098302714723	0	0	0.0	-0.00041712124653435636	-0.00041712124653435636
2895	0.01635757324896803	0.007929394256877118	0.005914671133480535	0.9817543068117215	-1	0	0	0.2857142857142857	2	0.875	7	1.0	0.875	8	7	1	0	0	0.1	10	1	10	0.0	0.2222222222222222	0.5830959132999116	0.9552312601146593	0.3584046265695611	0.7760523572339459	0.2112691573612267	0.952703603693485	0.7383656784976137	0.9194852491592264	0	0	0.0	0.005914671133480535	0.005914671133480535
1139	0.01597883782448027	0.0008445935427448026	0.0006204199727714585	0.9793605967331794	-1	0	0	0.3333333333333333	2	0.8571428571428571	6	1.0	0.8571428571428571	7	6	1	0	0	0.1111111111111111	9	1	9	0.0	0.25	0.27802153000706686	0.9715364081405325	0.6152780736295232	0.7241444999922894	0.6795640183300943	0.9155184262858199	0.9144975516903653	0.9082768633171583	0	0	0.0	0.0006204199727714585	0.0006204199727714585
302	0.0026546571065179272	0.0022787648218118134	-0.0022785275997088024	0.9741561122781935	-1	0	0	0.75	3	0.3333333333333333	1	0.625	0.3333333333333333	2	1	2	1	0	0.5	2	4	5	0.14285714285714285	0.6666666666666666	0.55	0.9890130573694068	0.5945633288753774	0.9314958825222974	0.4588421675577745	0.9516544442808331	0.9702773618765627	0.9665357916357198	1.0	0	0.0	-0.00022785275997088024	-0.00022785275997088024
1076	0.011812415322443853	0.006069499883416488	-0.005240959696323192	0.9814051325297862	-1	0	0	0.2857142857142857	2	0.875	7	1.0	0.875	8	7	1	0	0	0.1	10	1	10	0.0	0.2222222222222222	0.5131198048900806	0.9603799167391855	0.3810554525662023	0.7600578192976506	0.2112691573612267	0.952703603693485	0.7190189220393339	0.9204116305584655	0	0	0.0	-0.0005240959696323191	-0.0005240959696323191
2005	0.01314958801129768	0.008331419812029159	0.005068139197653009	0.9819392653644705	-1	0	0	0.2857142857142857	2	0.875	7	1.0	0.875	8	7	1	0	0	0.1	10	1	10	0.0	0.2222222222222222	0.5760027253595735	0.9556085677391626	0.3810554525662023	0.7600578192976506	0.2112691573612267	0.952703603693485	0.7326734485929144	0.9174648032034081	0	0	0.0	0.005068139197653009	0.005068139197653009
4388	0.013453241760009076	0.00601522749167775	-0.006012548801110297	0.9833907695553092	-1	0	0	0.3333333333333333	2	0.8333333333333334	5	1.0	0.8333333333333334	6	5	1	0	0	0.125	8	1	8	0.0	0.2857142857142857	0.4515268476377473	0.9424367655226238	0.2603041017808376	0.781472388448044	0.2112691573612267	0.5569730207619281	0.7806070657105124	0.8073547542566767	0	0	0.0	-0.0006012548801110297	-0.0006012548801110297
2347	0.01713848476393444	0.008223010117024754	0.007163619889895832	0.9825081094150705	-1	0	0	0.2857142857142857	2	0.875	7	1.0	0.875	8	7	1	0	0	0.1	10	1	10	0.0	0.2222222222222222	0.5995708512776102	0.9544602917516894	0.3584046265695611	0.7760523572339459	0.2112691573612267	0.952703603693485	0.7516643055549903	0.919042864594198	0	0	0.0	0.007163619889895832	0.007163619889895832
3001	0.017038304018535212	0.007921005087898976	0.00677409742618375	0.9824736766596717	-1	0	0	0.2857142857142857	2	0.875	7	1.0	0.875	8	7	1	0	0	0.1	10	1	10	0.0	0.2222222222222222	0.5995708512776102	0.9544602917516894	0.3584046265695611	0.7760523572339459	0.2112691573612267	0.952703603693485	0.7516643055549903	0.919042864594198	0	0	0.0	0.00677409742618375	0.00677409742618375
1565	0.010727761623989203	0.0025957913565722297	0.002560669699017648	0.981110197099048	-1	0	0	0.2857142857142857	2	0.875	7	1.0	0.875	8	7	1	0	0	0.1	10	1	10	0.0	0.2222222222222222	0.6197873894338732	0.9638429410196723	0.3810554525662023	0.7600578192976506	0.2112691573612267	0.952703603693485	0.7678274070945095	0.9227021831255277	0	0	0.0	0.002560669699017648	0.002560669699017648
833	0.007393689953801579	0.002934947704443248	-0.0028429029186813385	0.9786259053878241	-1	0	0	0.5	2	0.75	3	1.0	0.75	4	3	1	0	0	0.16666666666666666	6	1	6	0.0	0.4	0.863221880072915	0.6487510299310072	0.7644138892694168	0.9364287145320106	0.20902270344776844	0.7354391758901333	0.957745373643838	0.8087570523637634	0	0	0.0	-0.00028429029186813386	-0.00028429029186813386
2718	0.014854177400722209	0.002363615212598487	-0.0017720603204855242	0.9818663714497696	-1	0	0	0.2857142857142857	2	0.875	7	1.0	0.875	8	7	1	0	0	0.1	10	1	10	0.0	0.2222222222222222	0.3962039861340247	0.9357566261457761	0.3081058940768026	0.780328143004148	0.2112691573612267	0.6057246368832232	0.7344857175718786	0.811309904081478	0	0	0.0	-0.0001772060320485524	-0.0001772060320485524
90	0.009527408125941824	0.004524683032287459	-0.00450750108566448	0.9812177965589192	-1	0.25	1	0.4	4	0.6923076923076923	9	0.3409090909090909	0.6923076923076923	12	9	2	2	0	0.36363636363636365	4	11	15	0.4	0.5	0.46785638004511315	0.952657252341166	0.5768711927088751	0.9205581606164622	0.4436934281295871	0.9431331573679789	0.8343295216059076	0.9401068011611485	0.5416666666666666	0.5	0.0	-0.000450750108566448	-0.000450750108566448
4126	0.01585184908766451	0.007854089199624218	0.006982647937568628	0.9828016055955053	-1	0	0	0.2857142857142857	2	0.875	7	1.0	0.875	8	7	1	0	0	0.1	10	1	10	0.0	0.2222222222222222	0.5995708512776102	0.9544602917516894	0.3561373589584679	0.7974502968438096	0.2112691573612267	0.952703603693485	0.7647438934488211	0.922152233174852	0	0	0.0	0.006982647937568628	0.006982647937568628
1906	0.01306413719428446	0.007705923240847556	0.005949605329253664	0.9818614303705328	-1	0	0	0.2857142857142857	2	0.875	7	1.0	0.875	8	7	1	0	0	0.1	10	1	10	0.0	0.2222222222222222	0.5760027253595735	0.9556085677391626	0.3810554525662023	0.7600578192976506	0.2112691573612267	0.952703603693485	0.7326734485929144	0.9174648032034081	0	0	0.0	0.005949605329253664	0.005949605329253664
3752	0.01581266204259742	0.007146911082868804	0.006898841278014833	0.982778361811659	-1	0	0	0.2857142857142857	2	0.875	7	1.0	0.875	8	7	1	0	0	0.1	10	1	10	0.0	0.2222222222222222	0.5995708512776102	0.9544602917516894	0.3561373589584679	0.7974502968438096	0.2112691573612267	0.952703603693485	0.7647438934488211	0.922152233174852	0	0	0.0	0.006898841278014833	0.006898841278014833
4451	0.015522450060100609	0.007368772582462671	0.007007053177271744	0.9827982281202654	-1	0	0	0.2857142857142857	2	0.875	7	1.0	0.875	8	7	1	0	0	0.1	10	1	10	0.0	0.2222222222222222	0.5995708512776102	0.9544602917516894	0.3561373589584679	0.7974502968438096	0.2112691573612267	0.952703603693485	0.7647438934488211	0.922152233174852	0	0	0.0	0.007007053177271744	0.007007053177271744
4235	0.017466465023968706	0.003190523865445586	0.003181328394261052	0.9811223491954174	-1	0	0	0.2857142857142857	2	0.875	7	1.0	0.875	8	7	1	0	0	0.1	10	1	10	0.0	0.2222222222222222	0.5288664735235	0.9546481591680724	0.3561373589584679	0.7974502968438096	0.2112691573612267	0.952703603693485	0.6999335372646481	0.9222558000349665	0	0	0.0	0.003181328394261052	0.003181328394261052
485	0.0017830476451313137	0.0017347030847412205	-0.0017308020587350791	0.9834821054632158	-1	0	0	1.0	1	0	0	1.0	0	1	0	0	0	0	0.5	2	1	2	0.0	0	0	0	0	0	0	0	0	0	0	0	0	-0.0001730802058735079	-0.0001730802058735079
1945	0.012939920632896998	0.006955946614324886	0.006537923035122891	0.9825843980503608	-1	0	0	0.2857142857142857	2	0.875	7	1.0	0.875	8	7	1	0	0	0.1	10	1	10	0.0	0.2222222222222222	0.5995708512776102	0.9544602917516894	0.3810554525662023	0.7600578192976506	0.2112691573612267	0.952703603693485	0.7516643055549903	0.9167873282999597	0	0	0.0	0.006537923035122891	0.006537923035122891
4441	0.015857673962467435	0.007904743343726602	0.00754034374080258	0.9829901341032965	-1	0	0	0.2857142857142857	2	0.875	7	1.0	0.875	8	7	1	0	0	0.1	10	1	10	0.0	0.2222222222222222	0.5995708512776102	0.9544602917516894	0.3561373589584679	0.7974502968438096	0.2112691573612267	0.952703603693485	0.7647438934488211	0.922152233174852	0	0	0.0	0.00754034374080258	0.00754034374080258
4419	0.01692951222582433	0.0023082380316212787	0.0022876024320896736	0.9811214982689317	-1	0	0	0.2857142857142857	2	0.875	7	1.0	0.875	8	7	1	0	0	0.1	10	1	10	0.0	0.2222222222222222	0.5288664735235	0.9546481591680724	0.3561373589584679	0.7974502968438096	0.2112691573612267	0.952703603693485	0.6999335372646481	0.9222558000349665	0	0	0.0	0.0022876024320896736	0.0022876024320896736
1079	0.01989958379638259	0.0007590524089741163	0.0004274045026316962	0.9797980097226306	-1	0	0	0.375	3	0.6666666666666666	6	0.55	0.6666666666666666	7	6	3	0	0	0.2	10	2	11	0.0	0.2	0.3976874202781267	0.9611518541000577	0.3081058940768026	0.6932993203991863	0.2112691573612267	0.7369157529107109	0.7231937088537704	0.8435241641565075	0	0	0.0	0.0004274045026316962	0.0004274045026316962
687	0.0020015540989317487	0.0018554430511671155	-0.001852444178168918	0.9838673465115534	-1	0	0	1.0	1	0	0	1.0	0	1	0	0	0	0	0.5	2	1	2	0.0	0	0	0	0	0	0	0	0	0	0	0	0	-0.0001852444178168918	-0.0001852444178168918
2523	0.0151484647517952	0.005951348158969097	0.005684534350251044	0.9822165296360823	-1	0	0	0.2857142857142857	2	0.875	7	1.0	0.875	8	7	1	0	0	0.1	10	1	10	0.0	0.2222222222222222	0.5995708512776102	0.958403497141359	0.3584046265695611	0.7760523572339459	0.2112691573612267	0.952703603693485	0.7516643055549903	0.921360461936096	0	0	0.0	0.005684534350251044	0.005684534350251044
3959	0.01752258205887572	0.007775564453034126	0.006818898807384384	0.9825457440686809	-1	0	0	0.2857142857142857	2	0.875	7	1.0	0.875	8	7	1	0	0	0.1	10	1	10	0.0	0.2222222222222222	0.5995708512776102	0.9544602917516894	0.3584046265695611	0.7760523572339459	0.2112691573612267	0.952703603693485	0.7516643055549903	0.919042864594198	0	0	0.0	0.006818898807384384	0.006818898807384384
2063	0.013205397266833377	0.007388091419840867	0.0045973740575202034	0.9819628367384269	-1	0	0	0.2857142857142857	2	0.875	7	1.0	0.875	8	7	1	0	0	0.1	10	1	10	0.0	0.2222222222222222	0.5760027253595735	0.9556085677391626	0.3810554525662023	0.7600578192976506	0.2112691573612267	0.952703603693485	0.7326734485929144	0.9174648032034081	0	0	0.0	0.0045973740575202034	0.0045973740575202034
1869	0.012964869078632469	0.006777941164884639	0.004539425998702511	0.981867966158599	-1	0	0	0.2857142857142857	2	0.875	7	1.0	0.875	8	7	1	0	0	0.1	10	1	10	0.0	0.2222222222222222	0.5760027253595735	0.9556085677391626	0.3810554525662023	0.7600578192976506	0.2112691573612267	0.952703603693485	0.7326734485929144	0.9174648032034081	0	0	0.0	0.004539425998702511	0.004539425998702511
2589	0.013421132067670736	0.008442415123543573	0.004954142776062356	0.9818134801558069	-1	0	0	0.2857142857142857	2	0.875	7	1.0	0.875	8	7	1	0	0	0.1	10	1	10	0.0	0.2222222222222222	0.5760027253595735	0.9556085677391626	0.3810554525662023	0.7600578192976506	0.2112691573612267	0.952703603693485	0.7326734485929144	0.9174648032034081	0	0	0.0	0.004954142776062356	0.004954142776062356
2535	0.01689040931137215	0.008699788243472402	0.0060990066346676515	0.9816842244475211	-1	0	0	0.2857142857142857	2	0.875	7	1.0	0.875	8	7	1	0	0	0.1	10	1	10	0.0	0.2222222222222222	0.5760027253595735	0.9556085677391626	0.3584046265695611	0.7760523572339459	0.2112691573612267	0.952703603693485	0.7326734485929144	0.9197035844297955	0	0	0.0	0.0060990066346676515	0.0060990066346676515
2739	0.018083153765615083	0.008498441984086962	0.0071187077409165635	0.9825290445609618	-1	0	0	0.2857142857142857	2	0.875	7	1.0	0.875	8	7	1	0	0	0.1	10	1	10	0.0	0.2222222222222222	0.5995708512776102	0.9544602917516894	0.3584046265695611	0.7760523572339459	0.2112691573612267	0.952703603693485	0.7516643055549903	0.919042864594198	0	0	0.0	0.0071187077409165635	0.0071187077409165635
358	0.002249940820447959	0.0021497245909865965	-0.0021497027528580657	0.9850466179264258	-1	0	0	0.3333333333333333	1	1.0	2	0.6666666666666666	0.5	1	1	2	1	0	0.6666666666666666	2	3	4	0.125	0	0.1	0.5	0.4494502834054578	0.5	0.3189944649483095	0.5	0.8087343963991129	0.5	1.0	1.0	0.0	-0.00021497027528580656	-0.00021497027528580656
4022	0.015769165828994947	0.008121328109016073	0.0075606713959655725	0.9826520010640484	-1	0	0	0.2857142857142857	2	0.875	7	1.0	0.875	8	7	1	0	0	0.1	10	1	10	0.0	0.2222222222222222	0.5995708512776102	0.9544602917516894	0.3561373589584679	0.7974502968438096	0.2112691573612267	0.952703603693485	0.7647438934488211	0.922152233174852	0	0	0.0	0.0075606713959655725	0.0075606713959655725
1795	0.011015024744022685	0.0029338821935692315	0.0028416580045477957	0.9811915161973271	-1	0	0	0.2857142857142857	2	0.875	7	1.0	0.875	8	7	1	0	0	0.1	10	1	10	0.0	0.2222222222222222	0.6197873894338732	0.9638429410196723	0.3810554525662023	0.7600578192976506	0.2112691573612267	0.952703603693485	0.7678274070945095	0.9227021831255277	0	0	0.0	0.0028416580045477957	0.0028416580045477957
591	0.001950689089698116	0.0018905555347784714	-0.001889069745647917	0.9848806942668691	-1	0	0	1.0	2	0.0	0	0.75	0	2	0	0	0	0	1.0	2	2	3	0.0	0	0	0	0	0	0	0	0	0	0	0	0	-0.0001889069745647917	-0.0001889069745647917
2025	0.013816898947135241	0.0076402166055605705	0.004680714240014101	0.9819560833483867	-1	0	0	0.2857142857142857	2	0.875	7	1.0	0.875	8	7	1	0	0	0.1	10	1	10	0.0	0.2222222222222222	0.5760027253595735	0.9556085677391626	0.3810554525662023	0.7600578192976506	0.2112691573612267	0.952703603693485	0.7326734485929144	0.9174648032034081	0	0	0.0	0.004680714240014101	0.004680714240014101
2461	0.013452346676978463	0.008421272997316412	0.0054839180707839715	0.9819896855330581	-1	0	0	0.2857142857142857	2	0.875	7	1.0	0.875	8	7	1	0	0	0.1	10	1	10	0.0	0.2222222222222222	0.5760027253595735	0.9556085677391626	0.3810554525662023	0.7600578192976506	0.2112691573612267	0.952703603693485	0.7326734485929144	0.9174648032034081	0	0	0.0	0.0054839180707839715	0.0054839180707839715
2095	0.01442168434639034	0.008436213973482735	0.004452359792172829	0.9820349879874511	-1	0	0	0.2857142857142857	2	0.875	7	1.0	0.875	8	7	1	0	0	0.1	10	1	10	0.0	0.2222222222222222	0.5760027253595735	0.9556085677391626	0.3810554525662023	0.7600578192976506	0.2112691573612267	0.952703603693485	0.7326734485929144	0.9174648032034081	0	0	0.0	0.004452359792172829	0.004452359792172829
4005	0.015535166433728077	0.007719411829665233	0.007706414457986591	0.9827524882267128	-1	0	0	0.2857142857142857	2	0.875	7	1.0	0.875	8	7	1	0	0	0.1	10	1	10	0.0	0.2222222222222222	0.5995708512776102	0.9544602917516894	0.3561373589584679	0.7974502968438096	0.2112691573612267	0.952703603693485	0.7647438934488211	0.922152233174852	0	0	0.0	0.007706414457986591	0.007706414457986591
2890	0.017066048211962333	0.007829492073535579	0.0075431837736768806	0.9823228753567042	-1	0	0	0.2857142857142857	2	0.875	7	1.0	0.875	8	7	1	0	0	0.1	10	1	10	0.0	0.2222222222222222	0.5995708512776102	0.9544602917516894	0.3584046265695611	0.7760523572339459	0.2112691573612267	0.952703603693485	0.7516643055549903	0.919042864594198	0	0	0.0	0.0075431837736768806	0.0075431837736768806
364	0.0017644488841709865	0.001717627765022282	-0.0017154599308538796	0.9834884684425824	-1	0	0	1.0	1	0	0	1.0	0	0	0	1	0	0	0.5	2	1	2	0.0	0	0	0	0	0	0	0	0	0	0	0	0	-0.1	-0.1
1003	0.0188815261966379	0.005336637866568779	-0.004465580706760989	0.9796624078724167	-1	0	0	0.3333333333333333	2	0.8571428571428571	6	1.0	0.8571428571428571	7	6	1	0	0	0.1111111111111111	9	1	9	0.0	0.25	0.1990192011553116	0.9656784262361161	0.6152780736295232	0.6996958456065525	0.6795640183300943	0.9155184262858199	0.9197827759812442	0.8992230307937613	0	0	0.0	-0.00044655807067609893	-0.00044655807067609893
1777	0.023203857053656372	0.0034326278068806558	-0.0029995746478943103	0.9704849665783557	-1	0	0	0.25	2	0.8	8	0.5454545454545454	0.8	9	8	2	1	0	0.18181818181818182	11	2	12	0.14285714285714285	0	0.747614854917473	0.9574133361496882	0.45400501105560204	0.8099942309166509	0.2112691573612267	0.9632908521874156	0.7734757404340689	0.9315023145515031	1.0	0.2222222222222222	0.0	-0.000299957464789431	-0.000299957464789431
5040	0.014546645975155906	0.0077556629533543815	0.00766454320131922	0.9813848362121362	-1	0	0	0.3333333333333333	2	0.8571428571428571	6	1.0	0.8571428571428571	7	6	1	0	0	0.1111111111111111	9	1	9	0.0	0.25	0.747614854917473	0.9492729984886826	0.4087033590623196	0.7771604831323135	0.2112691573612267	0.9584893924906073	0.7734757404340689	0.9197740390780462	0	0	0.0	0.00766454320131922	0.00766454320131922
1431	0.01861965337200168	0.002672415100191991	0.0017043474358865841	0.9794544809787069	-1	0	0	0.2222222222222222	2	0.9090909090909091	10	1.0	0.9090909090909091	11	10	1	0	0	0.07692307692307693	13	1	13	0.0	0.16666666666666666	0.35910888068672336	0.9684501558912326	0.3081058940768026	0.7687378250790962	0.2112691573612267	0.7536458260683333	0.7565657285264853	0.871523058152135	0	0	0.0	0.0017043474358865841	0.0017043474358865841
830	0.007429377934156542	0.003446059897481467	-0.0034027486433577977	0.9613570280854498	-1	0	0	0.25	1	1.0	4	1.0	1.0	5	4	0	1	0	0.16666666666666666	6	1	6	0.3333333333333333	0	0.7763203408058768	0.9711350518211467	0.240772655388673	0.9149565565445127	0.4184309635816653	0.7684466429661962	0.9246328098375785	0.9140173668613001	1.0	0.2	0.0	-0.00034027486433577976	-0.00034027486433577976
1084	0.017245035772192826	0.0014439067663841354	0.0012725095864815977	0.9790875879135068	-1	0	0	0.25	2	0.8888888888888888	8	1.0	0.8888888888888888	9	8	1	0	0	0.09090909090909091	11	1	11	0.0	0.2	0.3408811246303021	0.9535224778290333	0.35340754607008507	0.7818486521346849	0.2112691573612267	0.6729237016337577	0.7403962959285763	0.8419800364109874	0	0	0.0	0.0012725095864815977	0.0012725095864815977
4472	0.015541218957445068	0.00778116951540174	0.00713555414831771	0.9827899781787247	-1	0	0	0.2857142857142857	2	0.875	7	1.0	0.875	8	7	1	0	0	0.1	10	1	10	0.0	0.2222222222222222	0.5995708512776102	0.9544602917516894	0.3561373589584679	0.7974502968438096	0.2112691573612267	0.952703603693485	0.7647438934488211	0.922152233174852	0	0	0.0	0.00713555414831771	0.00713555414831771
744	0.0015083765302663916	0.0013913409587638804	-0.001391327246895256	0.9845644501541722	-1	0	0	0.5	1	1.0	1	1.0	1.0	1	1	1	3	0	0.3333333333333333	1	3	3	0.5	0	0.1364555121128425	0.5	0.5401611157066118	0.5	0.39824627134788393	0.5	0.8418643549470847	0.5	1.0	1.0	0.37121430891543206	-0.0001391327246895256	-0.0001391327246895256
3419	0.015489423715406452	0.007261332792590654	0.007162020576141137	0.9824936270650485	-1	0	0	0.375	3	0.7777777777777778	7	0.55	0.7777777777777778	8	7	2	0	0	0.2	10	2	11	0.0	0.2222222222222222	0.5983926318505007	0.9545103731331334	0.3584046265695611	0.7760523572339459	0.2112691573612267	0.952703603693485	0.7507140708087676	0.9190714507279494	0	0	0.0	0.007162020576141137	0.007162020576141137
3092	0.017351252263660077	0.008339461588704267	0.006331144102177798	0.9823995861944917	-1	0	0	0.2857142857142857	2	0.875	7	1.0	0.875	8	7	1	0	0	0.1	10	1	10	0.0	0.2222222222222222	0.5995708512776102	0.9544602917516894	0.3584046265695611	0.7760523572339459	0.2112691573612267	0.952703603693485	0.7516643055549903	0.919042864594198	0	0	0.0	0.006331144102177798	0.006331144102177798
3951	0.017695744282899023	0.008656803061020688	0.0067962577501209254	0.9825056282297033	-1	0	0	0.2857142857142857	2	0.875	7	1.0	0.875	8	7	1	0	0	0.1	10	1	10	0.0	0.2222222222222222	0.5995708512776102	0.9544602917516894	0.3584046265695611	0.7760523572339459	0.2112691573612267	0.952703603693485	0.7516643055549903	0.919042864594198	0	0	0.0	0.0067962577501209254	0.0067962577501209254
2019	0.013221653169232005	0.007299735537108873	0.004570795961693757	0.9821157191393582	-1	0	0	0.2857142857142857	2	0.875	7	1.0	0.875	8	7	1	0	0	0.1	10	1	10	0.0	0.2222222222222222	0.5760027253595735	0.9556085677391626	0.3810554525662023	0.7600578192976506	0.2112691573612267	0.952703603693485	0.7326734485929144	0.9174648032034081	0	0	0.0	0.004570795961693757	0.004570795961693757
879	0.0017830541434622415	0.0017366584139111819	-0.0017326404177941232	0.9833851510855115	-1	0	0	1.0	1	0	0	1.0	0	1	0	0	0	0	0.5	2	1	2	0.0	0	0	0	0	0	0	0	0	0	0	0	0	-0.00017326404177941233	-0.00017326404177941233
1213	0.020424562288587394	0.00253090965582482	0.0010881392237034966	0.9802528653736526	-1	0	0	0.2	2	0.9230769230769231	12	1.0	0.9230769230769231	13	12	1	0	0	0.06666666666666667	15	1	15	0.0	0.14285714285714285	0.747614854917473	0.961400374484967	0.35340754607008507	0.818726201764468	0.2112691573612267	0.9300939752392241	0.7734757404340689	0.9196061474865671	0	0	0.0	0.0010881392237034966	0.0010881392237034966
787	0.022447234764683167	0.0013036084576143637	-3.1130069934389465e-05	0.9793679210794018	-1	0	0	0.25	2	0.8888888888888888	8	1.0	0.7777777777777778	7	7	3	1	0	0.09090909090909091	11	1	11	0.1	0.2	0.21966589027105984	0.9668315395417707	0.3081058940768026	0.6932993203991863	0.2112691573612267	0.7242401064405122	0.6371171423282794	0.8478541383003491	1.0	0.14285714285714285	0.0	-3.1130069934389464e-06	-3.1130069934389464e-06
1109	0.019840338662080848	0.0011757766481909936	0.0007366672865637503	0.9782315227003806	-1	0	0	0.2222222222222222	2	0.9090909090909091	10	1.0	0.9090909090909091	11	10	1	0	0	0.07692307692307693	13	1	13	0.0	0.16666666666666666	0.5189026546373691	0.9481846430033094	0.14530165199328243	0.8830483584922205	0.2112691573612267	0.9433185623573215	0.7734757404340689	0.9295728580991345	0	0	0.0	0.0007366672865637503	0.0007366672865637503
2906	0.017586658506870214	0.008011659211712069	0.007501807931740101	0.9823854599320122	-1	0	0	0.2857142857142857	2	0.875	7	1.0	0.875	8	7	1	0	0	0.1	10	1	10	0.0	0.2222222222222222	0.5995708512776102	0.9544602917516894	0.3584046265695611	0.7760523572339459	0.2112691573612267	0.952703603693485	0.7516643055549903	0.919042864594198	0	0	0.0	0.007501807931740101	0.007501807931740101
2658	0.016527644773510583	0.0075413249938679865	0.007085652213483303	0.9825507653398524	-1	0	0	0.2857142857142857	2	0.875	7	1.0	0.875	8	7	1	0	0	0.1	10	1	10	0.0	0.2222222222222222	0.5995708512776102	0.9544602917516894	0.3584046265695611	0.7760523572339459	0.2112691573612267	0.952703603693485	0.7516643055549903	0.919042864594198	0	0	0.0	0.007085652213483303	0.007085652213483303
813	0.0030101621517098073	0.002258102853166767	-0.0022573479330510325	0.984057307592186	-1	0	0	0.75	3	0.3333333333333333	1	0.5555555555555556	0.3333333333333333	4	1	0	0	0	1.0	3	3	5	0.0	1.0	0.5170456316045222	0.9338839916070459	0.6053270333267581	0.8739974375056587	0.5491423453848817	0.9582683127326832	0.7988704019775522	0.9290944177878787	0	0	0.0	-0.00022573479330510325	-0.00022573479330510325
806	0.002666875527110675	0.0025010308539794974	-0.002499368560125774	0.9789684364652049	-1	0	0	0	0	0	0	1.0	0	0	0	0	2	0	1.0	1	1	1	0.5	0	0	0	0	0	0	0	0	0	0	0	0	-0.1	-0.1
764	0.001995670591900445	0.0017764083997371765	-0.0017749377712008606	0.9845837084513884	-1	0	0	1.0	1	0	0	1.0	0	1	0	0	1	0	0.5	2	1	2	0.3333333333333333	0	0	0	0	0	0	0	0	0	0	0	0	-0.00017749377712008606	-0.00017749377712008606
3543	0.015704148050730896	0.007575891640176933	0.007165380321483792	0.9827741372139839	-1	0	0	0.2857142857142857	2	0.875	7	1.0	0.875	8	7	1	0	0	0.1	10	1	10	0.0	0.2222222222222222	0.5995708512776102	0.9544602917516894	0.3561373589584679	0.7974502968438096	0.2112691573612267	0.952703603693485	0.7647438934488211	0.922152233174852	0	0	0.0	0.007165380321483792	0.007165380321483792
1786	0.010832517162828738	0.0029150078827796314	0.0028743041239838525	0.9810721117382174	-1	0	0	0.2857142857142857	2	0.875	7	1.0	0.875	8	7	1	0	0	0.1	10	1	10	0.0	0.2222222222222222	0.6197873894338732	0.9638429410196723	0.3810554525662023	0.7600578192976506	0.2112691573612267	0.952703603693485	0.7678274070945095	0.9227021831255277	0	0	0.0	0.0028743041239838525	0.0028743041239838525
2137	0.014702898403082466	0.008718184281174334	0.005353257683215752	0.9815850150695978	-1	0	0	0.2857142857142857	2	0.875	7	1.0	0.875	8	7	1	0	0	0.1	10	1	10	0.0	0.2222222222222222	0.5760027253595735	0.9556085677391626	0.3810554525662023	0.7600578192976506	0.2112691573612267	0.952703603693485	0.7326734485929144	0.9174648032034081	0	0	0.0	0.005353257683215752	0.005353257683215752
1304	0.020845894724853042	0.0019800479344671764	0.0009854123384920963	0.9800987170286983	-1	0	0	0.2	2	0.9230769230769231	12	1.0	0.9230769230769231	13	12	1	0	0	0.06666666666666667	15	1	15	0.0	0.14285714285714285	0.747614854917473	0.961400374484967	0.35340754607008507	0.818726201764468	0.2112691573612267	0.927402966199221	0.7734757404340689	0.9185981833198621	0	0	0.0	0.0009854123384920963	0.0009854123384920963
298	0.03538793212649017	0.007285662199591646	-0.00651211103832389	0.8914985393486725	-1	0	0	0.2	2	0.8461538461538461	11	0.38461538461538464	0.8461538461538461	13	11	1	1	0	0.23076923076923078	13	3	15	0.25	0	0.42316237620534825	0.9273911291451166	0.8289878898742729	0.8847079432364375	0.4392234819356006	0.9382989991218381	0.9168290020391012	0.9195031404378516	1.0	0.15384615384615385	0.0	-0.000651211103832389	-0.000651211103832389
4181	0.017353275878480207	0.008150616830872629	0.006864416608449384	0.9819478975075744	-1	0	0	0.2857142857142857	2	0.875	7	1.0	0.875	8	7	1	0	0	0.1	10	1	10	0.0	0.2222222222222222	0.5760027253595735	0.9556085677391626	0.3584046265695611	0.7760523572339459	0.2112691573612267	0.952703603693485	0.7326734485929144	0.9197035844297955	0	0	0.0	0.006864416608449384	0.006864416608449384
762	0.012525791865793298	0.0026430069047588757	-0.0020136740578376544	0.9741389125296234	-1	0	0	0.2	2	0.9230769230769231	12	0.5555555555555556	0.7692307692307693	11	10	3	0	0	0.3333333333333333	9	3	15	0.0	0.6153846153846154	0.873765157797596	0.9403228242106321	0.4087033590623196	0.9388342992332019	0.3076510232384449	0.6919456056787313	0.9370936843387648	0.8908240047460799	0	0	0.0	-0.00020136740578376543	-0.00020136740578376543
2917	0.01790584171041854	0.0031381465841319994	-0.002910112895369754	0.9787640089438103	-1	0	0	0.3333333333333333	2	0.8571428571428571	6	1.0	0.7142857142857143	7	5	1	0	0	0.1111111111111111	9	1	9	0.0	0.25	0.4515268476377473	0.949927024792007	0.3081058940768026	0.7904799221428178	0.2112691573612267	0.9589613266640976	0.728489917101918	0.9223003439851354	0	0	0.0	-0.0002910112895369754	-0.0002910112895369754
517	0.00194985313175858	0.0019338863612973073	-0.0019338400412435238	0.9842247305864296	-1	0	0	1.0	2	0.0	0	1.0	0	1	0	1	1	0	0.3333333333333333	3	1	3	0.2	1.0	0	0	0	0	0	0	0	0	0	0	0	-0.0001933840041243524	-0.0001933840041243524
1641	0.011240345079275021	0.003736025041552586	0.003655756000767631	0.9812184354921955	-1	0	0	0.2857142857142857	2	0.875	7	1.0	0.875	8	7	1	0	0	0.1	10	1	10	0.0	0.2222222222222222	0.6197873894338732	0.9638429410196723	0.3810554525662023	0.7600578192976506	0.2112691573612267	0.952703603693485	0.7678274070945095	0.9227021831255277	0	0	0.0	0.003655756000767631	0.003655756000767631
2236	0.01724812986040893	0.00853717202795141	0.0057584399926399145	0.9818997763843249	-1	0	0	0.2857142857142857	2	0.875	7	1.0	0.875	8	7	1	0	0	0.1	10	1	10	0.0	0.2222222222222222	0.5760027253595735	0.9556085677391626	0.3584046265695611	0.7760523572339459	0.2112691573612267	0.952703603693485	0.7326734485929144	0.9197035844297955	0	0	0.0	0.0057584399926399145	0.0057584399926399145
4804	0.01533340660611725	0.007238367966445658	0.007228763805572094	0.9825460925785202	-1	0	0	0.2857142857142857	2	0.875	7	1.0	0.875	8	7	1	0	0	0.1	10	1	10	0.0	0.2222222222222222	0.5995708512776102	0.9544602917516894	0.3561373589584679	0.7974502968438096	0.2112691573612267	0.952703603693485	0.7647438934488211	0.922152233174852	0	0	0.0	0.007228763805572094	0.007228763805572094
4046	0.01577513171838199	0.007262867829941173	0.006729169641710104	0.9828779453924991	-1	0	0	0.2857142857142857	2	0.875	7	1.0	0.875	8	7	1	0	0	0.1	10	1	10	0.0	0.2222222222222222	0.5995708512776102	0.9544602917516894	0.3561373589584679	0.7974502968438096	0.2112691573612267	0.952703603693485	0.7647438934488211	0.922152233174852	0	0	0.0	0.006729169641710104	0.006729169641710104
4369	0.016477915872916568	0.007708077109782381	0.006779752358985759	0.9825063869286347	-1	0	0	0.2857142857142857	2	0.875	7	1.0	0.875	8	7	1	0	0	0.1	10	1	10	0.0	0.2222222222222222	0.5995708512776102	0.9544602917516894	0.3584046265695611	0.7760523572339459	0.2112691573612267	0.952703603693485	0.7516643055549903	0.919042864594198	0	0	0.0	0.006779752358985759	0.006779752358985759
3270	0.016809959767873153	0.0033194764052406184	-0.003061383483044917	0.9787267468530683	-1	0	0	0.3333333333333333	2	0.8571428571428571	6	1.0	0.7142857142857143	7	5	1	0	0	0.1111111111111111	9	1	9	0.0	0.25	0.4515268476377473	0.949927024792007	0.3081058940768026	0.8091723744560301	0.2112691573612267	0.9589613266640976	0.7557817338006485	0.925045408335873	0	0	0.0	-0.0003061383483044917	-0.0003061383483044917
2534	0.017647928591409887	0.0081866667871819	0.0066314237636447785	0.9819817750985025	-1	0	0	0.2857142857142857	2	0.875	7	1.0	0.875	8	7	1	0	0	0.1	10	1	10	0.0	0.2222222222222222	0.5995708512776102	0.9544602917516894	0.3584046265695611	0.7760523572339459	0.2112691573612267	0.952703603693485	0.7516643055549903	0.919042864594198	0	0	0.0	0.0066314237636447785	0.0066314237636447785
3756	0.016717335070687865	0.007588153865121896	0.0070312369441104085	0.9823843660980202	-1	0	0	0.2857142857142857	2	0.875	7	1.0	0.875	8	7	1	0	0	0.1	10	1	10	0.0	0.2222222222222222	0.5995708512776102	0.9544602917516894	0.3584046265695611	0.7760523572339459	0.2112691573612267	0.952703603693485	0.7516643055549903	0.919042864594198	0	0	0.0	0.0070312369441104085	0.0070312369441104085
2282	0.014455041604778717	0.009173740889703163	0.004533471130789936	0.9818615192771191	-1	0	0	0.2857142857142857	2	0.875	7	1.0	0.875	8	7	1	0	0	0.1	10	1	10	0.0	0.2222222222222222	0.5760027253595735	0.9556085677391626	0.3810554525662023	0.7600578192976506	0.2112691573612267	0.952703603693485	0.7326734485929144	0.9174648032034081	0	0	0.0	0.004533471130789936	0.004533471130789936
4223	0.013029796585687016	0.006395359341927292	0.006131916996137343	0.9816483449332146	-1	0	0	0.3333333333333333	2	0.8571428571428571	6	1.0	0.8571428571428571	7	6	1	0	0	0.1111111111111111	9	1	9	0.0	0.25	0.747614854917473	0.9492729984886826	0.40416882384013314	0.8109181927943884	0.2112691573612267	0.9584893924906073	0.7734757404340689	0.9247154869723976	0	0	0.0	0.006131916996137343	0.006131916996137343
4928	0.0104741387810875	0.004158289699485637	-0.004064564361146431	0.9818943802416107	-1	0	0	0.3333333333333333	2	0.8333333333333334	5	1.0	0.8333333333333334	6	5	1	0	0	0.125	8	1	8	0.0	0.2857142857142857	0.4515268476377473	0.9424367655226238	0.2603041017808376	0.781472388448044	0.2112691573612267	0.5569730207619281	0.7806070657105124	0.8073547542566767	0	0	0.0	-0.0004064564361146431	-0.0004064564361146431
2992	0.01696482689852917	0.008199470564362108	0.0071224721940291455	0.982298726926589	-1	0	0	0.2857142857142857	2	0.875	7	1.0	0.875	8	7	1	0	0	0.1	10	1	10	0.0	0.2222222222222222	0.5995708512776102	0.9544602917516894	0.3584046265695611	0.7760523572339459	0.2112691573612267	0.952703603693485	0.7516643055549903	0.919042864594198	0	0	0.0	0.0071224721940291455	0.0071224721940291455
4989	0.015324754103267064	0.0078038183473347605	0.0066599973727120764	0.9825736982723197	-1	0	0	0.2857142857142857	2	0.875	7	1.0	0.875	8	7	1	0	0	0.1	10	1	10	0.0	0.2222222222222222	0.5995708512776102	0.9544602917516894	0.3561373589584679	0.7974502968438096	0.2112691573612267	0.952703603693485	0.7647438934488211	0.922152233174852	0	0	0.0	0.0066599973727120764	0.0066599973727120764
980	0.0017712928567164543	0.001725760480484255	-0.0017235803456785547	0.9833552429429038	-1	0	0	1.0	1	0	0	1.0	0	1	0	0	0	0	0.5	2	1	2	0.0	0	0	0	0	0	0	0	0	0	0	0	0	-0.00017235803456785547	-0.00017235803456785547
3514	0.012657039218664406	0.0056226624696879704	0.005617686416491002	0.9817675944034063	-1	0	0	0.3333333333333333	2	0.8571428571428571	6	1.0	0.8571428571428571	7	6	1	0	0	0.1111111111111111	9	1	9	0.0	0.25	0.747614854917473	0.9492729984886826	0.40416882384013314	0.8109181927943884	0.2112691573612267	0.9584893924906073	0.7734757404340689	0.9247154869723976	0	0	0.0	0.005617686416491002	0.005617686416491002
4450	0.014792217408471765	0.002782117636616905	-0.0019240746134287859	0.9814419690666787	-1	0	0	0.2857142857142857	2	0.875	7	1.0	0.875	8	7	1	0	0	0.1	10	1	10	0.0	0.2222222222222222	0.3962039861340247	0.9357566261457761	0.3081058940768026	0.780328143004148	0.2112691573612267	0.6057246368832232	0.7344857175718786	0.811309904081478	0	0	0.0	-0.00019240746134287858	-0.00019240746134287858
2327	0.012005255308817782	0.005954033046226956	0.004815087984298621	0.9820481515360562	-1	0	0	0.2857142857142857	2	0.875	7	1.0	0.875	8	7	1	0	0	0.1	10	1	10	0.0	0.2222222222222222	0.5760027253595735	0.9556085677391626	0.3810554525662023	0.7600578192976506	0.2112691573612267	0.952703603693485	0.7326734485929144	0.9174648032034081	0	0	0.0	0.004815087984298621	0.004815087984298621
3032	0.012781866594148922	0.004870843767534151	0.004113962377351553	0.98179711097564	-1	0	0	0.2857142857142857	2	0.875	7	1.0	0.875	8	7	1	0	0	0.1	10	1	10	0.0	0.2222222222222222	0.5995708512776102	0.9543725729519388	0.3584046265695611	0.7760523572339459	0.2112691573612267	0.952703603693485	0.7516643055549903	0.918992845186369	0	0	0.0	0.004113962377351553	0.004113962377351553
3164	0.016011040334995022	0.0074839712417267635	0.007443947288694022	0.9827900997495849	-1	0	0	0.2857142857142857	2	0.875	7	1.0	0.875	8	7	1	0	0	0.1	10	1	10	0.0	0.2222222222222222	0.5995708512776102	0.9544602917516894	0.3561373589584679	0.7974502968438096	0.2112691573612267	0.952703603693485	0.7647438934488211	0.922152233174852	0	0	0.0	0.007443947288694022	0.007443947288694022
1080	0.020594694733997807	0.003237627493794087	0.0011780867168157015	0.9803693381159534	-1	0	0	0.2	2	0.9230769230769231	12	1.0	0.9230769230769231	13	12	1	0	0	0.06666666666666667	15	1	15	0.0	0.14285714285714285	0.747614854917473	0.961400374484967	0.35340754607008507	0.818726201764468	0.2112691573612267	0.9300939752392241	0.7734757404340689	0.9196061474865671	0	0	0.0	0.0011780867168157015	0.0011780867168157015
1475	0.01046765646196874	0.002990243484911781	0.002967181184189677	0.9811410833511541	-1	0	0	0.2857142857142857	2	0.875	7	1.0	0.875	8	7	1	0	0	0.1	10	1	10	0.0	0.2222222222222222	0.6197873894338732	0.9638429410196723	0.3810554525662023	0.7600578192976506	0.2112691573612267	0.952703603693485	0.7678274070945095	0.9227021831255277	0	0	0.0	0.002967181184189677	0.002967181184189677
576	0.02362882598846767	0.001176483086682062	-0.0008939060386620641	0.9809960655153134	-1	0	0	0.2	2	0.9230769230769231	12	1.0	0.9230769230769231	13	12	1	0	0	0.06666666666666667	15	1	15	0.0	0.14285714285714285	0.2661061204144918	0.9707166071055645	0.3081058940768026	0.8841987668170587	0.22574813983568126	0.7380454272364455	0.8432348322856789	0.8993374946954347	0	0	0.0	-8.939060386620641e-05	-8.939060386620641e-05
4492	0.006995509054326896	0.0041494497872061765	-0.004049724270739472	0.9806352077254262	-1	0	0	0.5	2	0.75	3	1.0	0.75	4	3	1	0	0	0.16666666666666666	6	1	6	0.0	0.4	0.9124306718514005	0.6712123431225644	0.4542378837471913	0.7862247893548195	0.5609621658168237	0.9717906092517618	0.9172710707544501	0.8643412971415161	0	0	0.0	-0.0004049724270739472	-0.0004049724270739472
1285	0.020413140113638466	0.0001258720485435055	-8.291621483834548e-05	0.9787383406434038	-1	0	0	0.2222222222222222	2	0.9090909090909091	10	1.0	0.9090909090909091	11	10	1	0	0	0.07692307692307693	13	1	13	0.0	0.16666666666666666	0.5553581667502114	0.9481737272962252	0.35340754607008507	0.82513559614133	0.2112691573612267	0.9414956697682223	0.7734757404340689	0.9177515473704415	0	0	0.0	-8.291621483834548e-06	-8.291621483834548e-06
1261	0.020306799977624752	0.0025463792086200146	0.001351739144854268	0.9801628670719651	-1	0	0	0.2	2	0.9230769230769231	12	1.0	0.9230769230769231	13	12	1	0	0	0.06666666666666667	15	1	15	0.0	0.14285714285714285	0.747614854917473	0.961400374484967	0.240772655388673	0.8666657069296595	0.2112691573612267	0.927402966199221	0.7734757404340689	0.9272235391393074	0	0	0.0	0.001351739144854268	0.001351739144854268
1379	0.014471376616791374	0.0038981292841966577	0.0032960916643737658	0.9802040734498492	-1	0	0	0.25	2	0.8888888888888888	8	1.0	0.8888888888888888	9	8	1	0	0	0.09090909090909091	11	1	11	0.0	0.2	0.3408811246303021	0.9535224778290333	0.29967477187570013	0.75663671913007	0.2054553711090687	0.7146126755324447	0.7403962959285763	0.8443738260206332	0	0	0.0	0.0032960916643737658	0.0032960916643737658
2355	0.013252820422573223	0.0058885645088009655	0.005722649892453291	0.9819184472237348	-1	0	0	0.2857142857142857	2	0.875	7	1.0	0.875	8	7	1	0	0	0.1	10	1	10	0.0	0.2222222222222222	0.5983926318505007	0.9545103731331334	0.3810554525662023	0.7600578192976506	0.2112691573612267	0.952703603693485	0.7507140708087676	0.9168166387823121	0	0	0.0	0.005722649892453291	0.005722649892453291
3117	0.015662157745585555	0.0034675308312669064	-0.0034364927224576646	0.9815219627248247	-1	0	0	0.2	1	1.0	5	1.0	0.8	5	4	1	0	0	0.14285714285714285	7	1	7	0.0	0	0.4515268476377473	0.9423694341065283	0.3081058940768026	0.8033445237577594	0.2112691573612267	0.9662794459899298	0.728489917101918	0.9254635658037677	0	0	0.0	-0.0003436492722457665	-0.0003436492722457665
943	0.0017835241941287243	0.0017360153573154457	-0.0017320357237764093	0.9834168620880233	-1	0	0	1.0	1	0	0	1.0	0	1	0	0	0	0	0.5	2	1	2	0.0	0	0	0	0	0	0	0	0	0	0	0	0	-0.00017320357237764092	-0.00017320357237764092
4672	0.015623273824419758	0.007559149723051949	0.007049285948690347	0.9825871286314526	-1	0	0	0.2857142857142857	2	0.875	7	1.0	0.875	8	7	1	0	0	0.1	10	1	10	0.0	0.2222222222222222	0.5995708512776102	0.9544602917516894	0.3561373589584679	0.7974502968438096	0.2112691573612267	0.952703603693485	0.7647438934488211	0.922152233174852	0	0	0.0	0.007049285948690347	0.007049285948690347
4599	0.01575093282893191	0.007749455758655176	0.007208475056394223	0.9827835321684757	-1	0	0	0.2857142857142857	2	0.875	7	1.0	0.875	8	7	1	0	0	0.1	10	1	10	0.0	0.2222222222222222	0.5995708512776102	0.9544602917516894	0.3561373589584679	0.7974502968438096	0.2112691573612267	0.952703603693485	0.7647438934488211	0.922152233174852	0	0	0.0	0.007208475056394223	0.007208475056394223
1293	0.020332324290627677	0.0024820228092230392	0.0009890366815868985	0.9799969459702029	-1	0	0	0.2	2	0.9230769230769231	12	1.0	0.9230769230769231	13	12	1	0	0	0.06666666666666667	15	1	15	0.0	0.14285714285714285	0.747614854917473	0.961400374484967	0.35340754607008507	0.818726201764468	0.2112691573612267	0.9300939752392241	0.7734757404340689	0.9196061474865671	0	0	0.0	0.0009890366815868985	0.0009890366815868985
953	0.006814286269435167	0.0033927659490805818	-0.0033925469920550724	0.9800993157532962	-1	0	0	0.5	2	0.6666666666666666	2	0.625	0.6666666666666666	4	2	0	0	0	0.5	2	4	5	0.0	0	0.5170456316045222	0.9046739324228781	0.47439176954703904	0.8856607958329272	0.2760094215208643	0.9535989015602446	0.7573188256831993	0.9198358338954935	0	0	0.0	-0.00033925469920550723	-0.00033925469920550723
1656	0.010750703993947858	0.003228838594269788	0.0032285667304961818	0.9809840504657318	-1	0	0	0.2857142857142857	2	0.875	7	1.0	0.875	8	7	1	0	0	0.1	10	1	10	0.0	0.2222222222222222	0.6197873894338732	0.9638429410196723	0.3810554525662023	0.7600578192976506	0.2112691573612267	0.952703603693485	0.7678274070945095	0.9227021831255277	0	0	0.0	0.0032285667304961818	0.0032285667304961818
3510	0.014355818826131902	0.007444285218908091	0.007439414323885279	0.9813714554945261	-1	0	0	0.3333333333333333	2	0.8571428571428571	6	1.0	0.8571428571428571	7	6	1	0	0	0.1111111111111111	9	1	9	0.0	0.25	0.747614854917473	0.9492729984886826	0.4087033590623196	0.7771604831323135	0.2112691573612267	0.9584893924906073	0.7734757404340689	0.9197740390780462	0	0	0.0	0.007439414323885279	0.007439414323885279
4573	0.01737595369045333	0.008892457135242974	0.007505015955523334	0.9824204248786901	-1	0	0	0.2857142857142857	2	0.875	7	1.0	0.875	8	7	1	0	0	0.1	10	1	10	0.0	0.2222222222222222	0.5995708512776102	0.9544602917516894	0.3584046265695611	0.7760523572339459	0.2112691573612267	0.952703603693485	0.7516643055549903	0.919042864594198	0	0	0.0	0.007505015955523334	0.007505015955523334
468	0.0024432051519450407	0.0023978508970224515	-0.0023959568422670953	0.9815073142777971	-1	0	0	0	0	0	0	1.0	0	0	0	0	1	0	1.0	1	1	1	0.25	0	0	0	0	0	0	0	0	0	0	0	0	-0.1	-0.1
667	0.001954286934635618	0.0018915635252366547	-0.0018899178245781955	0.9850821584279315	-1	0	0	1.0	2	0.0	0	0.75	0	2	0	0	0	0	1.0	2	2	3	0.0	0	0	0	0	0	0	0	0	0	0	0	0	-0.00018899178245781955	-0.00018899178245781955
4849	0.01587370808065028	0.008818242264861836	0.0076797868139531975	0.9826137205564673	-1	0	0	0.2857142857142857	2	0.875	7	1.0	0.875	8	7	1	0	0	0.1	10	1	10	0.0	0.2222222222222222	0.5995708512776102	0.9544602917516894	0.3561373589584679	0.7974502968438096	0.2112691573612267	0.952703603693485	0.7647438934488211	0.922152233174852	0	0	0.0	0.0076797868139531975	0.0076797868139531975
4208	0.00568531420308494	0.003240393148010488	-0.0031652738440343126	0.982608531507122	-1	0	0	0.5	2	0.75	3	1.0	0.75	4	3	1	0	0	0.16666666666666666	6	1	6	0.0	0.4	0.5995708512776102	0.9351658730103493	0.418466836307818	0.7844163668710212	0.2112691573612267	0.9550679735330746	0.7516643055549903	0.912058970337406	0	0	0.0	-0.0003165273844034313	-0.0003165273844034313
933	0.022179762686894703	0.001564226021740964	-0.00011192513921605319	0.9795783600273246	-1	0	0	0.25	2	0.8888888888888888	8	1.0	0.7777777777777778	7	7	3	1	0	0.09090909090909091	11	1	11	0.1	0.2	0.21966589027105984	0.9668315395417707	0.3081058940768026	0.6932993203991863	0.2112691573612267	0.6896133350445623	0.6077930495429843	0.840520890296156	1.0	0.14285714285714285	0.0	-1.1192513921605319e-05	-1.1192513921605319e-05
1717	0.011215617624256512	0.004544293136994389	0.0029419638061044286	0.9819614151944578	-1	0	0	0.25	2	0.9	9	1.0	0.7	8	7	3	0	0	0.08333333333333333	12	1	12	0.0	0.18181818181818182	0.5760027253595735	0.9556085677391626	0.3810554525662023	0.7600578192976506	0.2112691573612267	0.952703603693485	0.7326734485929144	0.9174648032034081	0	0	0.0	0.0029419638061044286	0.0029419638061044286
519	0.002473792632998385	0.0022015026888552365	-0.002201435533393264	0.9849768355582282	-1	0	0	1.0	2	0.0	0	1.0	0	2	0	0	0	0	0.3333333333333333	3	1	3	0.0	1.0	0	0	0	0	0	0	0	0	0	0	0	-0.00022014355333932638	-0.00022014355333932638
3073	0.0173862935561664	0.007988129908317447	0.007299739690078974	0.9824861049024987	-1	0	0	0.2857142857142857	2	0.875	7	1.0	0.875	8	7	1	0	0	0.1	10	1	10	0.0	0.2222222222222222	0.5995708512776102	0.9544602917516894	0.3584046265695611	0.7760523572339459	0.2112691573612267	0.952703603693485	0.7516643055549903	0.919042864594198	0	0	0.0	0.007299739690078974	0.007299739690078974
234	0.0019134606508494753	0.0019101487121367686	-0.00191008063580814	0.9856178242403383	-1	0	0	1.0	1	0	0	1.0	0	1	0	0	1	0	0.5	2	1	2	0.3333333333333333	0	0	0	0	0	0	0	0	0	0	0	0	-0.000191008063580814	-0.000191008063580814
1676	0.0128882771833308	0.007639987276459388	0.005398728793589429	0.982123333313962	-1	0	0	0.2857142857142857	2	0.875	7	1.0	0.875	8	7	1	0	0	0.1	10	1	10	0.0	0.2222222222222222	0.5760027253595735	0.9556085677391626	0.3810554525662023	0.7600578192976506	0.2112691573612267	0.952703603693485	0.7326734485929144	0.9174648032034081	0	0	0.0	0.005398728793589429	0.005398728793589429
1931	0.011054178426765092	0.0030902655816805588	-0.0025766932694309456	0.9816711886415972	-1	0	0	0.25	2	0.8888888888888888	8	1.0	0.8888888888888888	9	8	1	0	0	0.09090909090909091	11	1	11	0.0	0.2	0.747614854917473	0.9581625333938926	0.4087033590623196	0.79128880932701	0.2112691573612267	0.9632908521874156	0.7615845235807789	0.9293724131566617	0	0	0.0	-0.00025766932694309453	-0.00025766932694309453
2832	0.016843843474819365	0.00790224113330519	0.006646471410502204	0.9824158103915944	-1	0	0	0.2857142857142857	2	0.875	7	1.0	0.875	8	7	1	0	0	0.1	10	1	10	0.0	0.2222222222222222	0.5995708512776102	0.9544602917516894	0.3584046265695611	0.7760523572339459	0.2112691573612267	0.952703603693485	0.7516643055549903	0.919042864594198	0	0	0.0	0.006646471410502204	0.006646471410502204
3899	0.015713013252255346	0.007761852218939794	0.0076623845274341506	0.9828767139007936	-1	0	0	0.2857142857142857	2	0.875	7	1.0	0.875	8	7	1	0	0	0.1	10	1	10	0.0	0.2222222222222222	0.5995708512776102	0.9544602917516894	0.3561373589584679	0.7974502968438096	0.2112691573612267	0.952703603693485	0.7647438934488211	0.922152233174852	0	0	0.0	0.0076623845274341506	0.0076623845274341506
2690	0.024037941140198693	0.007881264454892381	-0.007865604238305898	0.9835819263453636	-1	0	0	0.2857142857142857	2	0.875	7	0.35714285714285715	0.75	7	6	2	1	0	0.5714285714285714	4	7	10	0.14285714285714285	0.2222222222222222	0.2668021421071332	0.9499441957021907	0.3081058940768026	0.7779680081631403	0.2112691573612267	0.9561190231122869	0.6077930495429843	0.9188017540821999	1.0	0.2857142857142857	0.0	-0.0007865604238305897	-0.0007865604238305897
4118	0.01588631788090334	0.0075513599320232	0.007161717584806109	0.9829644815710241	-1	0	0	0.2857142857142857	2	0.875	7	1.0	0.875	8	7	1	0	0	0.1	10	1	10	0.0	0.2222222222222222	0.5995708512776102	0.9544602917516894	0.3561373589584679	0.7974502968438096	0.2112691573612267	0.952703603693485	0.7647438934488211	0.922152233174852	0	0	0.0	0.007161717584806109	0.007161717584806109
4996	0.015779270236755644	0.00749206009079522	0.007349639438373548	0.9827562208033045	-1	0	0	0.2857142857142857	2	0.875	7	1.0	0.875	8	7	1	0	0	0.1	10	1	10	0.0	0.2222222222222222	0.5995708512776102	0.9544602917516894	0.3561373589584679	0.7974502968438096	0.2112691573612267	0.952703603693485	0.7647438934488211	0.922152233174852	0	0	0.0	0.007349639438373548	0.007349639438373548
3056	0.016792997188738883	0.00910921516883407	0.0067367741468196875	0.9822260769850162	-1	0	0	0.2857142857142857	2	0.875	7	1.0	0.875	8	7	1	0	0	0.1	10	1	10	0.0	0.2222222222222222	0.6331557110140011	0.9533802498592423	0.3584046265695611	0.7760523572339459	0.2112691573612267	0.952703603693485	0.7782875232997266	0.9184313625111007	0	0	0.0	0.0067367741468196875	0.0067367741468196875
2752	0.017744128341920445	0.008285770810854971	0.007407549450984633	0.9823564888764925	-1	0	0	0.2857142857142857	2	0.875	7	1.0	0.875	8	7	1	0	0	0.1	10	1	10	0.0	0.2222222222222222	0.5995708512776102	0.9544602917516894	0.3584046265695611	0.7760523572339459	0.2112691573612267	0.952703603693485	0.7516643055549903	0.919042864594198	0	0	0.0	0.007407549450984633	0.007407549450984633
1252	0.016110350398927553	0.005830297800082851	0.0015581845511233382	0.9754168677736066	-1	0	0	0.25	2	0.9	9	0.3333333333333333	0.8	8	8	3	1	0	0.4444444444444444	9	4	12	0.1	0.18181818181818182	0.864570278878044	0.9552686705914141	0.3584046265695611	0.7268077561043726	0.1847115058582794	0.7199567444198902	0.9529981368469829	0.8404192227077381	1.0	0.125	0.0	0.0015581845511233382	0.0015581845511233382
776	0.0019249153074876245	0.001709577321572324	-0.0017094521368412302	0.9804455695924315	-1	0	0	1.0	1	0	0	1.0	0	1	0	0	0	0	0.5	2	1	2	0.0	0	0	0	0	0	0	0	0	0	0	0	0	-0.000170945213684123	-0.000170945213684123
3286	0.01700778786140653	0.008383251983311956	0.007231086251678365	0.9821851649303768	-1	0	0	0.2857142857142857	2	0.875	7	1.0	0.875	8	7	1	0	0	0.1	10	1	10	0.0	0.2222222222222222	0.5995708512776102	0.9544602917516894	0.3584046265695611	0.7760523572339459	0.2112691573612267	0.952703603693485	0.7516643055549903	0.919042864594198	0	0	0.0	0.007231086251678365	0.007231086251678365
4340	0.016050115122958224	0.008157745262219783	0.00731484508556739	0.9826340594596664	-1	0	0	0.2857142857142857	2	0.875	7	1.0	0.875	8	7	1	0	0	0.1	10	1	10	0.0	0.2222222222222222	0.5995708512776102	0.9544602917516894	0.3561373589584679	0.7974502968438096	0.2112691573612267	0.952703603693485	0.7647438934488211	0.922152233174852	0	0	0.0	0.00731484508556739	0.00731484508556739
4317	0.015594140880118087	0.007347967816461807	0.007305972457308868	0.9824661047282718	-1	0	0	0.2857142857142857	2	0.875	7	1.0	0.875	8	7	1	0	0	0.1	10	1	10	0.0	0.2222222222222222	0.5995708512776102	0.9544602917516894	0.3561373589584679	0.7974502968438096	0.2112691573612267	0.952703603693485	0.7647438934488211	0.922152233174852	0	0	0.0	0.007305972457308868	0.007305972457308868
1973	0.013450631479786755	0.007201038416456193	0.0049141900336604595	0.9816648656051055	-1	0	0	0.2857142857142857	2	0.875	7	1.0	0.875	8	7	1	0	0	0.1	10	1	10	0.0	0.2222222222222222	0.5760027253595735	0.9556085677391626	0.3810554525662023	0.7600578192976506	0.2112691573612267	0.952703603693485	0.7326734485929144	0.9174648032034081	0	0	0.0	0.0049141900336604595	0.0049141900336604595
5029	0.0070424393412553635	0.0037730917118421275	-0.0035593526696724026	0.9801040834968375	-1	0	0	0.5	2	0.75	3	1.0	0.75	4	3	1	0	0	0.16666666666666666	6	1	6	0.0	0.4	0.9124306718514005	0.6712123431225644	0.4542378837471913	0.7862247893548195	0.5609621658168237	0.9717906092517618	0.9172710707544501	0.8643412971415161	0	0	0.0	-0.00035593526696724024	-0.00035593526696724024
3219	0.017296838974541075	0.00788878672429487	0.007091262673660693	0.98247032634584	-1	0	0	0.2857142857142857	2	0.875	7	1.0	0.875	8	7	1	0	0	0.1	10	1	10	0.0	0.2222222222222222	0.5995708512776102	0.9544602917516894	0.3584046265695611	0.7760523572339459	0.2112691573612267	0.952703603693485	0.7516643055549903	0.919042864594198	0	0	0.0	0.007091262673660693	0.007091262673660693
4576	0.015333019525103509	0.007199315645918555	0.007172500078731196	0.9819418914373523	-1	0	0	0.2857142857142857	2	0.875	7	1.0	0.875	8	7	1	0	0	0.1	10	1	10	0.0	0.2222222222222222	0.5995708512776102	0.9544602917516894	0.3561373589584679	0.7974502968438096	0.2112691573612267	0.952703603693485	0.7647438934488211	0.922152233174852	0	0	0.0	0.007172500078731196	0.007172500078731196
3175	0.016946346705678926	0.007984889132306296	0.006884396712322054	0.982493428015547	-1	0	0	0.2857142857142857	2	0.875	7	1.0	0.875	8	7	1	0	0	0.1	10	1	10	0.0	0.2222222222222222	0.5995708512776102	0.9544602917516894	0.3584046265695611	0.7760523572339459	0.2112691573612267	0.952703603693485	0.7516643055549903	0.919042864594198	0	0	0.0	0.006884396712322054	0.006884396712322054
2862	0.01763271019952554	0.007863411991002024	0.0073389227233232905	0.9824763085928438	-1	0	0	0.2857142857142857	2	0.875	7	1.0	0.875	8	7	1	0	0	0.1	10	1	10	0.0	0.2222222222222222	0.5995708512776102	0.9544602917516894	0.3584046265695611	0.7760523572339459	0.2112691573612267	0.952703603693485	0.7516643055549903	0.919042864594198	0	0	0.0	0.0073389227233232905	0.0073389227233232905
4572	0.016068026975793116	0.007974443054875423	0.007334147763814745	0.9827351436227874	-1	0	0	0.2857142857142857	2	0.875	7	1.0	0.875	8	7	1	0	0	0.1	10	1	10	0.0	0.2222222222222222	0.5995708512776102	0.9544602917516894	0.3561373589584679	0.7974502968438096	0.2112691573612267	0.952703603693485	0.7647438934488211	0.922152233174852	0	0	0.0	0.007334147763814745	0.007334147763814745
533	0.004990809637346629	0.0032150608960315225	-0.003213577628544625	0.9703496889594717	-1	0	0	0.25	1	1.0	3	1.0	1.0	4	3	0	1	0	0.2	5	1	5	0.3333333333333333	0	0.7330534303607044	0.9406264231357526	0.4446766153509243	0.8983502371303647	0.451045974927817	0.6752100805313154	0.9032318997686548	0.868891111261033	1.0	0	0.0	-0.0003213577628544625	-0.0003213577628544625
4974	0.0151980036452863	0.007137612038189005	0.006901279772925081	0.9827552854041077	-1	0	0	0.2857142857142857	2	0.875	7	1.0	0.875	8	7	1	0	0	0.1	10	1	10	0.0	0.2222222222222222	0.5995708512776102	0.9544602917516894	0.3561373589584679	0.7974502968438096	0.2112691573612267	0.952703603693485	0.7647438934488211	0.922152233174852	0	0	0.0	0.006901279772925081	0.006901279772925081
4513	0.016990929371063602	0.00850359849211274	0.007069438807587455	0.9823682471200562	-1	0	0	0.2857142857142857	2	0.875	7	1.0	0.875	8	7	1	0	0	0.1	10	1	10	0.0	0.2222222222222222	0.5995708512776102	0.9544602917516894	0.3584046265695611	0.7760523572339459	0.2112691573612267	0.952703603693485	0.7516643055549903	0.919042864594198	0	0	0.0	0.007069438807587455	0.007069438807587455
1126	0.019267970387441744	0.002880957361545428	0.001492243451444544	0.980229931454927	-1	0	0	0.2	2	0.9230769230769231	12	1.0	0.9230769230769231	13	12	1	0	0	0.06666666666666667	15	1	15	0.0	0.14285714285714285	0.747614854917473	0.961400374484967	0.35340754607008507	0.8029775809543108	0.2112691573612267	0.932527874489038	0.7734757404340689	0.9179976838827851	0	0	0.0	0.001492243451444544	0.001492243451444544
2990	0.01594757630016895	0.007114022072665002	0.007074575110784954	0.9828097547223075	-1	0	0	0.2857142857142857	2	0.875	7	1.0	0.875	8	7	1	0	0	0.1	10	1	10	0.0	0.2222222222222222	0.5995708512776102	0.9544602917516894	0.3561373589584679	0.7974502968438096	0.2112691573612267	0.952703603693485	0.7647438934488211	0.922152233174852	0	0	0.0	0.007074575110784954	0.007074575110784954
2286	0.019356039778549737	0.006251503564125767	-0.005295006425937584	0.9800652858458226	-1	0	0	0.2857142857142857	2	0.875	7	1.0	0.875	8	7	1	0	0	0.1	10	1	10	0.0	0.2222222222222222	0.7607054737626474	0.826853309343929	0.726271264566606	0.8614523079854469	0.2918023712973542	0.9427055917158311	0.9240918586866734	0.8873360963464445	0	0	0.0	-0.0005295006425937584	-0.0005295006425937584
[truncated: 3,980 more rows]
