# Supplementary material for: Environmental influences on evolvable robots
Source: PLoS One. 2020 May 29;15(5):e0233848. doi: 10.1371/journal.pone.0233848 (PMC7259730; doi:10.1371/journal.pone.0233848)
Supplement: S1 Dataset — (ZIP) [file pone.0233848.s003.zip › data_plosone/all_measures_tilted_7.tsv]

robot_id	velocity	displacement_velocity	displacement_velocity_hill	head_balance	contacts	branching	branching_modules_count	limbs	extremities	length_of_limbs	extensiveness	coverage	joints	hinge_count	active_hinges_count	brick_count	touch_sensor_count	brick_sensor_count	proportion	width	height	absolute_size	sensors	symmetry	avg_period	dev_period	avg_phase_offset	dev_phase_offset	avg_amplitude	dev_amplitude	avg_intra_dev_params	avg_inter_dev_params	sensors_reach	recurrence	synaptic_reception	fitness	cons_fitness
3233	0.010026517272220445	0.0030830779463442023	0.00306958611339675	0.9473063577410087	-1	0	0	0.3	3	0.75	9	0.5833333333333334	0.5	7	6	6	0	0	0.16666666666666666	2	12	14	0.0	0	0.6607937905253622	0.5924776469972773	0.45958050246859494	0.7692130176159706	0.6847302753877137	0.8461292293155777	0.7329589520133377	0.7491748634826806	0	0	0.0	0.00306958611339675	0.00306958611339675
766	0.0017734934656396142	0.0017155862539706486	-0.0017155862529801402	0.9863625463103949	-1	0	0	1.0	1	0	0	1.0	0	1	0	0	0	0	0.5	1	2	2	0.0	0	0	0	0	0	0	0	0	0	0	0	0	-0.000171558625298014	-0.000171558625298014
2016	0.0034052029368298806	0.0007214863501374681	-0.0006713731692478429	0.9638990397431261	-1	0	0	0.5	2	0.5	2	0.6	0.5	3	2	2	0	0	0.4	2	5	6	0.0	0	0.6607937905253622	0.5228190542287185	0.45958050246859494	0.7981484661511781	0.5773304821802894	0.9021602357910528	0.707300905697012	0.7736763604680892	0	0	0.0	-6.713731692478429e-05	-6.713731692478429e-05
3343	0.009944205741917976	0.0030317528693892732	0.003025785207481534	0.9462552889939113	-1	0	0	0.3	3	0.75	9	0.5833333333333334	0.5	7	6	6	0	0	0.16666666666666666	2	12	14	0.0	0	0.6607937905253622	0.5924776469972773	0.45958050246859494	0.7692130176159706	0.6847302753877137	0.8461292293155777	0.7329589520133377	0.7491748634826806	0	0	0.0	0.003025785207481534	0.003025785207481534
184	0.008538291529378617	0.00342395100533609	-0.003409681217137463	0.9724365856978633	-1	0.25	1	0.4	4	0.6923076923076923	9	0.5	0.5384615384615384	11	7	3	3	0	0.3	3	10	15	0.5	0	0.5448974894011334	0.8897953113744251	0.836469026271079	0.9425194903832265	0.6798845868060024	0.8657336911271882	0.9102826816415369	0.9046365838634162	0.2727272727272727	0.2727272727272727	0.0	-0.00034096812171374627	-0.00034096812171374627
3339	0.009680221903604272	0.0030640182381880474	0.003055484003864773	0.9464661785621897	-1	0	0	0.3	3	0.75	9	0.5833333333333334	0.5	7	6	6	0	0	0.16666666666666666	2	12	14	0.0	0	0.6607937905253622	0.5924776469972773	0.45958050246859494	0.7692130176159706	0.6847302753877137	0.8336679040361306	0.7329589520133377	0.7433231499377834	0	0	0.0	0.003055484003864773	0.003055484003864773
3489	0.00989475873242956	0.00305139234011404	0.0030437295285234848	0.946027398049093	-1	0	0	0.3	3	0.75	9	0.5833333333333334	0.5	7	6	6	0	0	0.16666666666666666	2	12	14	0.0	0	0.6607937905253622	0.5924776469972773	0.45958050246859494	0.7692130176159706	0.6847302753877137	0.8461292293155777	0.7329589520133377	0.7491748634826806	0	0	0.0	0.0030437295285234848	0.0030437295285234848
545	0.0022285291457436363	0.0019206832633751351	-0.0019200172530380495	0.9844243535081488	-1	0	0	1.0	2	0.0	0	0.75	0	2	0	0	2	0	1.0	2	2	3	1.0	0	0	0	0	0	0	0	0	0	0	0	0	-0.00019200172530380494	-0.00019200172530380494
4860	0.012564271437642658	0.0052204082590308395	0.00521577115760509	0.9361367163288954	-1	0	0	0.3	3	0.75	9	0.3888888888888889	0.5	7	6	6	0	0	0.25	3	12	14	0.0	0	0.6607937905253622	0.5924776469972773	0.45958050246859494	0.7692130176159706	0.6847302753877137	0.8172514163225512	0.7329589520133377	0.7360053465727155	0	0	0.0	0.00521577115760509	0.00521577115760509
231	0.01855586020849982	0.006626161433269712	-0.00641466409503694	0.9585334371560458	-1	0	0	0.16666666666666666	1	1.0	7	1.0	1.0	8	7	0	1	0	0.1111111111111111	1	9	9	0.3333333333333333	0	0.3630276195587169	0.8621860754069827	0.1834851790594823	0.947014732049926	0.7880827694048012	0.9497115234923176	0.9053249075358291	0.9276909881333407	1.0	0	0.0	-0.000641466409503694	-0.000641466409503694
1511	0.00537985278166158	0.000437367509171497	-0.0004339818416902957	0.9494751522567757	-1	0	0	0.25	1	1.0	4	1.0	0.5	3	2	2	1	0	0.16666666666666666	1	6	6	0.14285714285714285	0	0.6607937905253622	0.5228190542287185	0.45958050246859494	0.7981484661511781	0.5773304821802894	0.908630836999041	0.7173723054990103	0.7780567192200287	1.0	0	0.0	-4.339818416902957e-05	-4.339818416902957e-05
523	0.001909257612060766	0.001883517438962259	-0.0018779830677797301	0.9803733930752289	-1	0	0	0.5	1	1.0	1	0.75	0	0	0	2	0	0	1.0	2	2	3	0.0	0	0	0	0	0	0	0	0	0	0	0	0	-0.1	-0.1
4227	0.009917503158726712	0.002630946874249566	0.002623903557978443	0.9461268721437655	-1	0	0	0.3	3	0.75	9	0.5833333333333334	0.5	7	6	6	0	0	0.16666666666666666	2	12	14	0.0	0	0.6607937905253622	0.5924776469972773	0.45958050246859494	0.7692130176159706	0.6847302753877137	0.8336679040361306	0.7329589520133377	0.7433231499377834	0	0	0.0	0.002623903557978443	0.002623903557978443
2368	0.009125359507608566	0.0006017612259824574	0.0005769814575954047	0.92654502651416	-1	0	0	0.16666666666666666	1	1.0	7	1.0	0.5714285714285714	4	4	4	1	0	0.1111111111111111	1	9	9	0.08333333333333333	0	0.6607937905253622	0.520962914804905	0.45958050246859494	0.7795076837850303	0.5773304821802894	0.8617870634028281	0.695384691937208	0.7424938682380477	1.0	0	0.0	0.0005769814575954047	0.0005769814575954047
2689	0.00923099590267778	0.0013527380338457654	0.0012355309575276324	0.933789980532276	-1	0	0	0.375	3	0.6666666666666666	6	0.6111111111111112	0.4444444444444444	5	4	5	0	0	0.2222222222222222	2	9	11	0.0	0	0.6607937905253622	0.6068002969051319	0.45958050246859494	0.8045881427043525	0.6847302753877137	0.8793888678239397	0.7329589520133377	0.7822090326286464	0	0	0.0	0.0012355309575276324	0.0012355309575276324
4170	0.009929529050470074	0.003142978951000443	0.0031360250026269965	0.9457542666707239	-1	0	0	0.3	3	0.75	9	0.5833333333333334	0.5	7	6	6	0	0	0.16666666666666666	2	12	14	0.0	0	0.6607937905253622	0.5924776469972773	0.45958050246859494	0.7692130176159706	0.6847302753877137	0.8336679040361306	0.7329589520133377	0.7433231499377834	0	0	0.0	0.0031360250026269965	0.0031360250026269965
14	0.0018097893515473895	0.001755890685276617	-0.0017557850552105494	0.98506702515113	-1	0	0	1.0	1	0	0	1.0	0	0	0	1	1	0	0.5	2	1	2	0.16666666666666666	0	0	0	0	0	0	0	0	0	0	0	0	-0.1	-0.1
3157	0.010280912934891515	0.002788645974254064	0.002780804360763265	0.9469961188748052	-1	0	0	0.3	3	0.75	9	0.5833333333333334	0.5	7	6	6	0	0	0.16666666666666666	2	12	14	0.0	0	0.6607937905253622	0.5924776469972773	0.45958050246859494	0.7692130176159706	0.6847302753877137	0.8336679040361306	0.7329589520133377	0.7433231499377834	0	0	0.0	0.002780804360763265	0.002780804360763265
1097	0.0027026261763296628	0.0022705094815117176	-0.002270456267499281	0.9707675827756272	-1	0	0	0.3333333333333333	1	1.0	2	1.0	0.5	2	1	1	2	0	0.25	1	4	4	0.4	0	0.72070854376665	0.6454612508686808	0.6053960516515765	0.8112503999490056	0.73351545510605	0.8266186168796144	0.6705292945423783	0.7696585587737665	0.75	0	0.33546309994386087	-0.0002270456267499281	-0.0002270456267499281
4994	0.009370303376034884	0.001390840237868423	0.0008155469705783396	0.935336987415547	-1	0	0	0.375	3	0.6666666666666666	6	0.4074074074074074	0.5555555555555556	7	5	3	0	0	0.3333333333333333	3	9	11	0.0	0	0.6607937905253622	0.5924776469972773	0.45958050246859494	0.7692130176159706	0.6847302753877137	0.8336679040361306	0.7329589520133377	0.7433231499377834	0	0	0.0	0.0008155469705783396	0.0008155469705783396
1251	0.0036463001870440143	0.002920761180230354	-0.002920591142000917	0.9723536225646033	-1	0	0	0.3333333333333333	1	1.0	2	1.0	1.0	3	2	0	1	0	0.25	1	4	4	0.3333333333333333	0	0.21413063279340078	0.8822852042476553	0.46121452879937286	0.7969046249842534	0.2904010546476455	0.9613673721020122	0.7375042390657487	0.900116808565826	1.0	0	0.0	-0.00029205911420009166	-0.00029205911420009166
2998	0.00960574686445232	0.0025304454405527753	0.0025214136241785185	0.9355251480315907	-1	0	0	0.3333333333333333	3	0.7272727272727273	8	0.5909090909090909	0.45454545454545453	6	5	6	0	0	0.18181818181818182	2	11	13	0.0	0	0.6607937905253622	0.5988886308987803	0.45958050246859494	0.7853011262462598	0.6847302753877137	0.8487115945290831	0.7329589520133377	0.7578141790234607	0	0	0.0	0.0025214136241785185	0.0025214136241785185
749	0.0017796328454309086	0.0017156005616497925	-0.0017156005615880938	0.9863565069376703	-1	0	0	1.0	1	0	0	1.0	0	1	0	0	0	0	0.5	1	2	2	0.0	0	0	0	0	0	0	0	0	0	0	0	0	-0.0001715600561588094	-0.0001715600561588094
3135	0.009855087468430066	0.0026580432258705468	0.0026539777434529876	0.9457346369937167	-1	0	0	0.3	3	0.75	9	0.5833333333333334	0.5	7	6	6	0	0	0.16666666666666666	2	12	14	0.0	0	0.6607937905253622	0.5924776469972773	0.45958050246859494	0.7692130176159706	0.6847302753877137	0.8461292293155777	0.7329589520133377	0.7491748634826806	0	0	0.0	0.0026539777434529876	0.0026539777434529876
3895	0.00848526109576195	0.001139457018970647	-0.001107787910567043	0.9312625319985299	-1	0	0	0.2222222222222222	2	0.8181818181818182	9	0.5416666666666666	0.5454545454545454	6	6	6	1	0	0.16666666666666666	2	12	13	0.0625	0	0.6607937905253622	0.5180447465903264	0.45958050246859494	0.7477871366157329	0.6310303787840015	0.8172544612209269	0.7145429266810663	0.7079889894394795	1.0	0	0.0	-0.0001107787910567043	-0.0001107787910567043
4542	0.008616700400206147	0.0007001884314737005	0.0005795165197491074	0.9446195256379927	-1	0	0	0.3	3	0.7692307692307693	10	0.38461538461538464	0.5384615384615384	9	7	5	0	0	0.23076923076923078	3	13	15	0.0	0	0.6607937905253622	0.5826487233266175	0.45958050246859494	0.7437430412727168	0.6847302753877137	0.8193457730146655	0.7329589520133377	0.7251920751222991	0	0	0.0	0.0005795165197491074	0.0005795165197491074
3848	0.009805419335353803	0.002803665260871565	0.0027986025039485984	0.9472132866012117	-1	0	0	0.3	3	0.75	9	0.5833333333333334	0.5	7	6	6	0	0	0.16666666666666666	2	12	14	0.0	0	0.6607937905253622	0.5924776469972773	0.45958050246859494	0.7692130176159706	0.6847302753877137	0.8336679040361306	0.7329589520133377	0.7433231499377834	0	0	0.0	0.0027986025039485984	0.0027986025039485984
632	0.0019594911795126286	0.001890388628090926	-0.0018887959284626323	0.9847916109548885	-1	0	0	1.0	2	0.0	0	0.75	0	2	0	0	0	0	1.0	2	2	3	0.0	0	0	0	0	0	0	0	0	0	0	0	0	-0.00018887959284626322	-0.00018887959284626322
2224	0.008402634202778904	0.0006497367383158164	0.0006263712137335363	0.9267748275313282	-1	0	0	0.2857142857142857	2	0.75	6	0.5555555555555556	0.5	4	4	5	1	0	0.2222222222222222	2	9	10	0.07142857142857142	0	0.6607937905253622	0.520962914804905	0.45958050246859494	0.7795076837850303	0.6310303787840015	0.8496200308681671	0.7145429266810663	0.7361606905492112	1.0	0	0.0	0.0006263712137335363	0.0006263712137335363
3439	0.00830810220673743	0.0011702700642092618	-0.001153942090537103	0.9316779229738514	-1	0	0	0.2222222222222222	2	0.8181818181818182	9	0.5416666666666666	0.5454545454545454	6	6	6	1	0	0.16666666666666666	2	12	13	0.0625	0	0.6607937905253622	0.5180447465903264	0.45958050246859494	0.7477871366157329	0.6847302753877137	0.825727140593228	0.7329589520133377	0.7119552369142391	1.0	0	0.0	-0.0001153942090537103	-0.0001153942090537103
1784	0.004950452773327083	0.0041198649459765055	-0.003478029155960227	0.9654006531794296	-1	0	0	0.5	2	0.75	3	0.6	0.5	3	2	2	0	0	0.4	5	2	6	0.0	0	0.6607937905253622	0.5228190542287185	0.45958050246859494	0.7981484661511781	0.5773304821802894	0.908630836999041	0.7173723054990103	0.7780567192200287	0	0	0.0	-0.0003478029155960227	-0.0003478029155960227
3755	0.010648563657704118	0.003191402999400976	-0.003027456895064411	0.9330520646381941	-1	0	0	0.5	4	0.5	5	0.42857142857142855	0.4	5	4	6	0	0	0.5714285714285714	4	7	12	0.0	0	0.6607937905253622	0.6068002969051319	0.45958050246859494	0.8045881427043525	0.6847302753877137	0.8447760694784271	0.7329589520133377	0.7651458887119806	0	0	0.0	-0.0003027456895064411	-0.0003027456895064411
3699	0.010127179242765625	0.0026662083433904985	0.0026603458353931207	0.9472711176497084	-1	0	0	0.3	3	0.75	9	0.5833333333333334	0.5	7	6	6	0	0	0.16666666666666666	2	12	14	0.0	0	0.6607937905253622	0.5924776469972773	0.45958050246859494	0.7692130176159706	0.6847302753877137	0.8473061458876436	0.7329589520133377	0.7497424375051047	0	0	0.0	0.0026603458353931207	0.0026603458353931207
1156	0.0021891772105045513	0.0014230614227874125	-0.0014085763020791806	0.9626535036204283	-1	0	0	0.25	1	1.0	3	1.0	0.6666666666666666	2	2	2	3	0	0.2	1	5	5	0.375	0	0.6511057557952775	0.5242011608442358	0.6053960516515765	0.8112503999490056	0.73351545510605	0.9349201075220233	0.7713219586413873	0.8032334030112955	0.5	0	0.0	-0.00014085763020791806	-0.00014085763020791806
4015	0.009983286364757428	0.0031435141495637134	0.003137190210317051	0.9457008854709353	-1	0	0	0.3	3	0.75	9	0.5833333333333334	0.5	7	6	6	0	0	0.16666666666666666	2	12	14	0.0	0	0.6607937905253622	0.5924776469972773	0.45958050246859494	0.7692130176159706	0.6847302753877137	0.8336679040361306	0.7329589520133377	0.7433231499377834	0	0	0.0	0.003137190210317051	0.003137190210317051
3934	0.010028467807258173	0.0029397631141192993	0.0029332245372606387	0.9455313470513654	-1	0	0	0.3	3	0.75	9	0.5833333333333334	0.5	7	6	6	0	0	0.16666666666666666	2	12	14	0.0	0	0.6607937905253622	0.5924776469972773	0.45958050246859494	0.7692130176159706	0.6847302753877137	0.8336679040361306	0.7329589520133377	0.7433231499377834	0	0	0.0	0.0029332245372606387	0.0029332245372606387
1605	0.005405304236656653	0.0003207194680397175	-0.0003189947933336582	0.9508002126843503	-1	0	0	0.25	1	1.0	4	1.0	0.5	3	2	2	0	0	0.16666666666666666	1	6	6	0.0	0	0.6607937905253622	0.5228190542287185	0.45958050246859494	0.7981484661511781	0.5773304821802894	0.908630836999041	0.7173723054990103	0.7780567192200287	0	0	0.0	-3.189947933336582e-05	-3.189947933336582e-05
1667	0.0036123843410381332	0.0009594820858126558	-0.0009058792959941253	0.9635886070062408	-1	0	0	0.5	2	0.5	2	0.6	0.5	3	2	2	1	0	0.4	2	5	6	0.14285714285714285	0	0.6607937905253622	0.5228190542287185	0.45958050246859494	0.7981484661511781	0.5773304821802894	0.9075120074023444	0.7173723054990103	0.7772842709756315	1.0	0	0.0	-9.058792959941253e-05	-9.058792959941253e-05
1025	0.005402678749178336	0.0034444768466345738	-0.003330763588933595	0.968595776373992	-1	0	0	0.25	1	1.0	4	0.5	0.75	3	3	2	2	0	0.75	4	3	6	0.25	0	0.6414177210651929	0.8870983451974077	0.46121452879937286	0.7975298790376876	0.4670309102120999	0.9359852004486673	0.741075046509567	0.8847583865566517	0.6666666666666666	0	0.0	-0.0003330763588933595	-0.0003330763588933595
4507	0.01236052577339502	0.005512415785622977	0.005508472580233956	0.9363426333750733	-1	0	0	0.3	3	0.75	9	0.3888888888888889	0.5	7	6	6	0	0	0.25	3	12	14	0.0	0	0.6607937905253622	0.5924776469972773	0.45958050246859494	0.7692130176159706	0.6847302753877137	0.8172514163225512	0.7329589520133377	0.7360053465727155	0	0	0.0	0.005508472580233956	0.005508472580233956
4793	0.012452471446404854	0.005187735221176501	0.005185376286035597	0.9379242115598374	-1	0	0	0.3	3	0.75	9	0.3888888888888889	0.5	7	6	6	0	0	0.25	3	12	14	0.0	0	0.6607937905253622	0.5924776469972773	0.45958050246859494	0.7692130176159706	0.6847302753877137	0.8172514163225512	0.7329589520133377	0.7360053465727155	0	0	0.0	0.005185376286035597	0.005185376286035597
4053	0.009729866450296634	0.002856457825274904	0.0028481458789779398	0.9458518181512481	-1	0	0	0.3	3	0.75	9	0.5833333333333334	0.5	7	6	6	0	0	0.16666666666666666	2	12	14	0.0	0	0.6607937905253622	0.5924776469972773	0.45958050246859494	0.7692130176159706	0.6847302753877137	0.8582835155532802	0.7329589520133377	0.7551736844408604	0	0	0.0	0.0028481458789779398	0.0028481458789779398
400	0.002227968984235647	0.0020074244728408284	-0.0020058831997293593	0.9838330279636861	-1	0	0	1.0	2	0.0	0	0.75	0	1	0	1	0	0	1.0	2	2	3	0.0	0	0	0	0	0	0	0	0	0	0	0	0	-0.00020058831997293592	-0.00020058831997293592
3167	0.00977736018910774	0.0032104401828083524	0.003202037133135261	0.9465266854473982	-1	0	0	0.3	3	0.75	9	0.5833333333333334	0.5	7	6	6	0	0	0.16666666666666666	2	12	14	0.0	0	0.6607937905253622	0.5924776469972773	0.45958050246859494	0.7692130176159706	0.6847302753877137	0.8473061458876436	0.7329589520133377	0.7497424375051047	0	0	0.0	0.003202037133135261	0.003202037133135261
5050	0.002609849613149707	0.002209339286083719	-0.002206803318401616	0.9737042177385858	-1	0	0	0.5	2	0.6666666666666666	2	0.5555555555555556	0.3333333333333333	2	1	2	2	0	1.0	3	3	5	0.2857142857142857	0	0.7021016453899228	0.6472194540295062	0.20965495153441321	0.7496130305814197	0.9831742318274772	0.5419654613333628	0.9608492126466689	0.651100966539457	0.75	0	0.3375959329510917	-0.0002206803318401616	-0.0002206803318401616
4405	0.01076764390874816	0.0035009487706239495	0.003443952957752002	0.9489470262475338	-1	0	0	0.3333333333333333	3	0.7272727272727273	8	0.3939393939393939	0.5454545454545454	7	6	5	0	0	0.2727272727272727	3	11	13	0.0	0	0.6607937905253622	0.5924776469972773	0.45958050246859494	0.7692130176159706	0.6100165169912832	0.8427455425123054	0.7173723054990103	0.7475579286272989	0	0	0.0	0.003443952957752002	0.003443952957752002
2609	0.00926130506821453	0.0013070349247598667	0.001207841808648371	0.9352193067076312	-1	0	0	0.375	3	0.6666666666666666	6	0.6111111111111112	0.4444444444444444	5	4	5	0	0	0.2222222222222222	2	9	11	0.0	0	0.6607937905253622	0.6068002969051319	0.45958050246859494	0.8045881427043525	0.6847302753877137	0.8793888678239397	0.7329589520133377	0.7822090326286464	0	0	0.0	0.001207841808648371	0.001207841808648371
2460	0.009601495054003947	0.0026382147288637426	0.002630608258251349	0.935029627170889	-1	0	0	0.3333333333333333	3	0.7272727272727273	8	0.5909090909090909	0.45454545454545453	6	5	6	0	0	0.18181818181818182	2	11	13	0.0	0	0.6607937905253622	0.5988886308987803	0.45958050246859494	0.7853011262462598	0.6847302753877137	0.8487115945290831	0.7329589520133377	0.7578141790234607	0	0	0.0	0.002630608258251349	0.002630608258251349
3675	0.008224121146284966	0.0012106424539163616	0.0011936707000236944	0.9358371117563402	-1	0	0	0.375	3	0.7	7	0.6	0.4	5	4	6	0	0	0.2	2	10	12	0.0	0	0.6607937905253622	0.6068002969051319	0.45958050246859494	0.8045881427043525	0.792130068595138	0.8755320921193741	0.796989189801652	0.7801651478346492	0	0	0.0	0.0011936707000236944	0.0011936707000236944
3519	0.008815439490678846	0.0011763734218181551	-0.00114005018443725	0.9411473991449598	-1	0	0	0.375	3	0.6666666666666666	6	0.6111111111111112	0.5555555555555556	7	5	3	0	0	0.2222222222222222	2	9	11	0.0	0	0.6607937905253622	0.5924776469972773	0.45958050246859494	0.7692130176159706	0.5773304821802894	0.8730418948533486	0.7173723054990103	0.7629169818746706	0	0	0.0	-0.00011400501844372501	-0.00011400501844372501
1129	0.0022808023861838117	0.0015988892683091681	-0.0015884704098482892	0.9645466121085965	-1	0	0	0.25	1	1.0	3	1.0	0.6666666666666666	2	2	2	3	0	0.2	1	5	5	0.375	0	0.6511057557952775	0.5242011608442358	0.6053960516515765	0.8112503999490056	0.73351545510605	0.9349201075220233	0.7713219586413873	0.8032334030112955	0.5	0	0.10624603549216836	-0.0001588470409848289	-0.0001588470409848289
4481	0.011246843677439245	0.004350056372562241	0.004347249427229793	0.9340771232552754	-1	0	0	0.3	3	0.7692307692307693	10	0.5769230769230769	0.46153846153846156	7	6	7	0	0	0.15384615384615385	2	13	15	0.0	0	0.6607937905253622	0.5924776469972773	0.45958050246859494	0.7692130176159706	0.6847302753877137	0.8336679040361306	0.7329589520133377	0.7433231499377834	0	0	0.0	0.004347249427229793	0.004347249427229793
3840	0.010061874890783905	0.0030543881592648425	0.003040834734274653	0.9462778979853889	-1	0	0	0.3	3	0.75	9	0.5833333333333334	0.5	7	6	6	0	0	0.16666666666666666	2	12	14	0.0	0	0.6607937905253622	0.5924776469972773	0.45958050246859494	0.7692130176159706	0.6847302753877137	0.8336679040361306	0.7329589520133377	0.7433231499377834	0	0	0.0	0.003040834734274653	0.003040834734274653
3089	0.00959152960549509	0.0024929884760581398	0.0024846758845376354	0.9456006326479902	-1	0	0	0.3	3	0.75	9	0.5833333333333334	0.5	7	6	6	0	0	0.16666666666666666	2	12	14	0.0	0	0.6607937905253622	0.5924776469972773	0.45958050246859494	0.7692130176159706	0.6847302753877137	0.8336679040361306	0.7329589520133377	0.7433231499377834	0	0	0.0	0.0024846758845376354	0.0024846758845376354
2811	0.00788515351821191	0.0030460509037276515	-0.003023527280553533	0.955562409380608	-1	0	0	0.3333333333333333	2	0.8571428571428571	6	0.5	0.42857142857142855	4	3	4	1	0	0.5	6	3	9	0.09090909090909091	0	0.6607937905253622	0.6168548658258235	0.45958050246859494	0.8282378557212858	0.73351545510605	0.8674412335656362	0.7151724333360988	0.787397746535529	1.0	0	0.0	-0.0003023527280553533	-0.0003023527280553533
2174	0.009444906868288689	0.001426881027140249	0.0012584455468930159	0.9331225154900615	-1	0	0	0.375	3	0.6666666666666666	6	0.6111111111111112	0.4444444444444444	5	4	5	0	0	0.2222222222222222	2	9	11	0.0	0	0.6607937905253622	0.6068002969051319	0.45958050246859494	0.8045881427043525	0.6847302753877137	0.8793888678239397	0.7329589520133377	0.7822090326286464	0	0	0.0	0.0012584455468930159	0.0012584455468930159
3153	0.010066699143464648	0.002799206147659388	0.00278998897449143	0.9453451295144618	-1	0	0	0.3	3	0.75	9	0.5833333333333334	0.5	7	6	6	0	0	0.16666666666666666	2	12	14	0.0	0	0.6607937905253622	0.5924776469972773	0.45958050246859494	0.7692130176159706	0.6847302753877137	0.8336679040361306	0.7329589520133377	0.7433231499377834	0	0	0.0	0.00278998897449143	0.00278998897449143
2116	0.006328087188219006	0.00017373111797852224	0.00017337311516811077	0.9444840210442258	-1	0	0	0.2	1	1.0	5	1.0	0.6	4	3	2	1	0	0.14285714285714285	1	7	7	0.14285714285714285	0	0.6607937905253622	0.520962914804905	0.45958050246859494	0.7795076837850303	0.5773304821802894	0.8617870634028281	0.695384691937208	0.7424938682380477	1.0	0	0.0	0.00017337311516811077	0.00017337311516811077
5026	0.006612627631255297	0.0023693618453497064	-0.0023516131182737404	0.9297760098251467	-1	0	0	0.6	6	0.25	3	0.5185185185185185	0.16666666666666666	3	2	10	0	0	0.3333333333333333	3	9	14	0.0	0	0.6607937905253622	0.6300364519424815	0.45958050246859494	0.8580224691674533	1.0	0.5395757569734876	0.9029200664366618	0.6963527826010989	0	0	0.0	-0.00023516131182737404	-0.00023516131182737404
4468	0.011252098465651004	0.004414548888796688	0.004412688030799586	0.934666831358885	-1	0	0	0.3	3	0.7692307692307693	10	0.5769230769230769	0.46153846153846156	7	6	7	0	0	0.15384615384615385	2	13	15	0.0	0	0.6607937905253622	0.5924776469972773	0.45958050246859494	0.7692130176159706	0.6847302753877137	0.8172514163225512	0.7329589520133377	0.7360053465727155	0	0	0.0	0.004412688030799586	0.004412688030799586
2326	0.008981699863091153	0.0008576633893040072	0.0008476473542555811	0.927960818425581	-1	0	0	0.16666666666666666	1	1.0	7	1.0	0.5714285714285714	4	4	4	1	0	0.1111111111111111	1	9	9	0.08333333333333333	0	0.6607937905253622	0.520962914804905	0.45958050246859494	0.7795076837850303	0.5773304821802894	0.8617870634028281	0.695384691937208	0.7424938682380477	1.0	0	0.0	0.0008476473542555811	0.0008476473542555811
4742	0.012819497690888483	0.002342286206519337	0.0017680577088351088	0.9102647132444877	-1	0	0	0.3333333333333333	3	0.7272727272727273	8	0.3939393939393939	0.45454545454545453	6	5	6	0	0	0.2727272727272727	3	11	13	0.0	0	0.6607937905253622	0.5988886308987803	0.45958050246859494	0.7853011262462598	0.6847302753877137	0.8304112348525854	0.7329589520133377	0.7493979564899117	0	0	0.0	0.0017680577088351088	0.0017680577088351088
4463	0.011164346657400901	0.005204843770260379	0.005202372273391128	0.935392280936744	-1	0	0	0.3	3	0.7692307692307693	10	0.5769230769230769	0.46153846153846156	7	6	7	0	0	0.15384615384615385	2	13	15	0.0	0	0.6607937905253622	0.5924776469972773	0.45958050246859494	0.7692130176159706	0.6847302753877137	0.8172514163225512	0.7329589520133377	0.7360053465727155	0	0	0.0	0.005202372273391128	0.005202372273391128
43	0.013865597380658031	0.005058144907735173	-0.0050558434047287635	0.9849987918355587	-1	0	0	0.4	4	0.6153846153846154	8	0.3	0.6153846153846154	12	8	2	3	0	0.5	5	10	15	0.75	0	0.5420962747264177	0.914876616985795	0.9392061049259451	0.7886686525526293	0.3242029857817774	0.9721141397260545	0.9098726155769773	0.9179127751937602	0.16666666666666666	0.16666666666666666	0.0	-0.0005055843404728763	-0.0005055843404728763
3414	0.010046278570063863	0.0026429012174150218	0.0026387554685518557	0.9461511566007722	-1	0	0	0.3	3	0.75	9	0.5833333333333334	0.5	7	6	6	0	0	0.16666666666666666	2	12	14	0.0	0	0.6607937905253622	0.5924776469972773	0.45958050246859494	0.7692130176159706	0.6847302753877137	0.8582835155532802	0.7329589520133377	0.7551736844408604	0	0	0.0	0.0026387554685518557	0.0026387554685518557
4172	0.009861132125660003	0.0028346687736269653	0.002826471118320542	0.9470914135901825	-1	0	0	0.3	3	0.75	9	0.5833333333333334	0.5	7	6	6	0	0	0.16666666666666666	2	12	14	0.0	0	0.6607937905253622	0.5924776469972773	0.45958050246859494	0.7692130176159706	0.6847302753877137	0.8336679040361306	0.7329589520133377	0.7433231499377834	0	0	0.0	0.002826471118320542	0.002826471118320542
2318	0.004822873286858924	0.00017545188731610476	0.0001679961844239622	0.9448024619602492	-1	0	0	0.2	1	1.0	5	1.0	0.6	3	3	3	0	0	0.14285714285714285	1	7	7	0.0	0	0.6607937905253622	0.5228190542287185	0.45958050246859494	0.7981484661511781	0.5773304821802894	0.908630836999041	0.7173723054990103	0.7780567192200287	0	0	0.0	0.0001679961844239622	0.0001679961844239622
3054	0.00879138227712068	0.0008831182255463211	-0.0008333846353060514	0.9419454270961634	-1	0	0	0.375	3	0.6666666666666666	6	0.6111111111111112	0.5555555555555556	7	5	3	0	0	0.2222222222222222	2	9	11	0.0	0	0.6607937905253622	0.5924776469972773	0.45958050246859494	0.7692130176159706	0.6847302753877137	0.8336679040361306	0.7329589520133377	0.7433231499377834	0	0	0.0	-8.333846353060514e-05	-8.333846353060514e-05
3269	0.009733521044511488	0.002607015652665338	0.0026013491710122315	0.9466420271655557	-1	0	0	0.3	3	0.75	9	0.5833333333333334	0.5	7	6	6	0	0	0.16666666666666666	2	12	14	0.0	0	0.6607937905253622	0.5924776469972773	0.45958050246859494	0.7692130176159706	0.6847302753877137	0.8582835155532802	0.7329589520133377	0.7551736844408604	0	0	0.0	0.0026013491710122315	0.0026013491710122315
3160	0.00850329467892068	0.0009104565513021321	-0.0008712598635151131	0.9415056494272727	-1	0	0	0.375	3	0.6666666666666666	6	0.6111111111111112	0.5555555555555556	7	5	3	0	0	0.2222222222222222	2	9	11	0.0	0	0.6607937905253622	0.5924776469972773	0.45958050246859494	0.7692130176159706	0.5773304821802894	0.8730418948533486	0.7173723054990103	0.7629169818746706	0	0	0.0	-8.712598635151131e-05	-8.712598635151131e-05
429	0.0017472202599855499	0.0017255210244034372	-0.0017233577333408277	0.9833312837681233	-1	0	0	1.0	1	0	0	1.0	0	1	0	0	0	0	0.5	2	1	2	0.0	0	0	0	0	0	0	0	0	0	0	0	0	-0.00017233577333408277	-0.00017233577333408277
3498	0.01077162603984803	0.0043296484325460165	-0.004036022773776426	0.9273214806359664	-1	0	0	0.2222222222222222	2	0.9090909090909091	10	0.5416666666666666	0.5454545454545454	6	6	6	0	0	0.16666666666666666	12	2	13	0.0	0	0.6607937905253622	0.5938974431446004	0.45958050246859494	0.6277923728316775	0.6847302753877137	0.8058204854927631	0.7329589520133377	0.6846689008600503	0	0	0.0	-0.0004036022773776426	-0.0004036022773776426
4079	0.009847491760173733	0.0027753596130370164	0.0027715449791928257	0.9457610680104127	-1	0	0	0.3	3	0.75	9	0.5833333333333334	0.5	7	6	6	0	0	0.16666666666666666	2	12	14	0.0	0	0.6607937905253622	0.5924776469972773	0.45958050246859494	0.7692130176159706	0.5773304821802894	0.8776927203386499	0.695384691937208	0.7654778164622615	0	0	0.0	0.0027715449791928257	0.0027715449791928257
1013	0.0017731325004401294	0.0017260000250626144	-0.0017238146201588628	0.9833071120600937	-1	0	0	1.0	1	0	0	1.0	0	1	0	0	0	0	0.5	2	1	2	0.0	0	0	0	0	0	0	0	0	0	0	0	0	-0.00017238146201588628	-0.00017238146201588628
4301	0.010061706076063158	0.002963061787343233	0.0029499100717848897	0.9455968330592543	-1	0	0	0.3	3	0.75	9	0.5833333333333334	0.5	7	6	6	0	0	0.16666666666666666	2	12	14	0.0	0	0.6607937905253622	0.5924776469972773	0.45958050246859494	0.7692130176159706	0.6847302753877137	0.8582835155532802	0.7329589520133377	0.7551736844408604	0	0	0.0	0.0029499100717848897	0.0029499100717848897
4626	0.01258833209351067	0.005082855523021939	0.005080664740071027	0.9361837537931144	-1	0	0	0.3	3	0.75	9	0.3888888888888889	0.5	7	6	6	0	0	0.25	3	12	14	0.0	0	0.6607937905253622	0.5924776469972773	0.45958050246859494	0.7692130176159706	0.6847302753877137	0.7918250168786983	0.7329589520133377	0.725388606195552	0	0	0.0	0.005080664740071027	0.005080664740071027
154	0.004656179916360342	0.0023310356089598218	-0.0020890978261644297	0.9821394827053064	-1	0	0	0.5	3	0.6666666666666666	4	0.5333333333333333	0.3333333333333333	5	2	2	3	0	0.6	5	3	8	0.6	0.3333333333333333	0.7934159334378135	0.7166531487760359	0.7744898329386432	0.906085313898908	0.30340712069549747	0.8557706678315763	0.9156910104873169	0.8400260035047011	0.2	0	0.0	-0.00020890978261644297	-0.00020890978261644297
595	0.0022699221175438685	0.0016478550560732178	-0.0016404549958376387	0.9645704996185319	-1	0	0	0.25	1	1.0	3	1.0	0.6666666666666666	2	2	2	3	0	0.2	1	5	5	0.375	0	0.6511057557952775	0.5242011608442358	0.6053960516515765	0.8112503999490056	0.73351545510605	0.9349201075220233	0.7713219586413873	0.8032334030112955	0.5	0	0.008370188435226413	-0.00016404549958376388	-0.00016404549958376388
740	0.0017734928863412864	0.0017155154504113759	-0.001715515449734766	0.9863410378841116	-1	0	0	1.0	1	0	0	1.0	0	1	0	0	0	0	0.5	1	2	2	0.0	0	0	0	0	0	0	0	0	0	0	0	0	-0.0001715515449734766	-0.0001715515449734766
877	0.0019351650089240655	0.0017029487175936424	-0.0017029466986929176	0.985309867498829	-1	0	0	1.0	1	0	0	1.0	0	1	0	0	1	0	0.5	2	1	2	0.3333333333333333	0	0	0	0	0	0	0	0	0	0	0	0	-0.00017029466986929177	-0.00017029466986929177
4784	0.011547464811752945	0.004593412877723575	0.004590914856994964	0.934124086670808	-1	0	0	0.3	3	0.7692307692307693	10	0.5769230769230769	0.46153846153846156	7	6	7	0	0	0.15384615384615385	2	13	15	0.0	0	0.6607937905253622	0.5924776469972773	0.45958050246859494	0.7692130176159706	0.6847302753877137	0.7918250168786983	0.7329589520133377	0.725388606195552	0	0	0.0	0.004590914856994964	0.004590914856994964
4196	0.011369110843606985	0.004385820071319301	0.004382216098969669	0.9341499489874683	-1	0	0	0.3	3	0.7692307692307693	10	0.5769230769230769	0.46153846153846156	7	6	7	0	0	0.15384615384615385	2	13	15	0.0	0	0.6607937905253622	0.5924776469972773	0.45958050246859494	0.7692130176159706	0.6847302753877137	0.8336679040361306	0.7329589520133377	0.7433231499377834	0	0	0.0	0.004382216098969669	0.004382216098969669
4136	0.009878217132273104	0.0026822101839319174	0.0026732094842748695	0.9458621221934589	-1	0	0	0.3	3	0.75	9	0.5833333333333334	0.5	7	6	6	0	0	0.16666666666666666	2	12	14	0.0	0	0.6607937905253622	0.5924776469972773	0.45958050246859494	0.7692130176159706	0.6847302753877137	0.8461292293155777	0.7329589520133377	0.7491748634826806	0	0	0.0	0.0026732094842748695	0.0026732094842748695
4085	0.009663286786223734	0.0026692737312952	0.0026601659380095007	0.9471440781948587	-1	0	0	0.3	3	0.75	9	0.5833333333333334	0.5	7	6	6	0	0	0.16666666666666666	2	12	14	0.0	0	0.6607937905253622	0.5924776469972773	0.45958050246859494	0.7692130176159706	0.6847302753877137	0.8473061458876436	0.7329589520133377	0.7497424375051047	0	0	0.0	0.0026601659380095007	0.0026601659380095007
450	0.0018142691678757453	0.001739606665198285	-0.0017395421042768718	0.984917579625104	-1	0	0	1.0	1	0	0	1.0	0	1	0	0	1	0	0.5	1	2	2	0.3333333333333333	0	0	0	0	0	0	0	0	0	0	0	0	-0.0001739542104276872	-0.0001739542104276872
1240	0.002178176467477716	0.001019726629952305	-0.001019726221094214	0.9715356200484435	-1	0	0	0.3333333333333333	1	1.0	2	1.0	0.5	2	1	1	2	0	0.25	1	4	4	0.4	0	0.6511057557952775	0.5242011608442358	0.6053960516515765	0.8112503999490056	0.73351545510605	0.9349201075220233	0.7713219586413873	0.8032334030112955	0.75	0	0.016740376870452826	-0.0001019726221094214	-0.0001019726221094214
498	0.002593095136255764	0.0025222509715250273	-0.0025222428200410963	0.979264419356505	-1	0	0	0.6666666666666666	2	0.5	1	0.6666666666666666	0.5	2	1	1	0	0	0.6666666666666666	2	3	4	0.0	0	0.4374622116593815	0.9032016410535205	0.4603975156339839	0.5020425215517799	0.3625876621675094	0.8954282072404364	0.7478022434060957	0.8119867179795518	0	0	0.0	-0.00025222428200410963	-0.00025222428200410963
1107	0.010708597984669416	0.004594813398537906	-0.00459480548671374	0.9580943300834872	-1	0	0	0.25	1	1.0	4	1.0	1.0	5	4	0	1	0	0.16666666666666666	1	6	6	0.3333333333333333	0	0.21413063279340078	0.8467257890880051	0.46121452879937286	0.7613305867305256	0.14784484215472932	0.9688663958023673	0.8175919384540884	0.891128970877182	1.0	0	0.0	-0.000459480548671374	-0.000459480548671374
3778	0.009863533314524591	0.0027517236906635986	0.002742133603986865	0.9465330973094512	-1	0	0	0.3	3	0.75	9	0.5833333333333334	0.5	7	6	6	0	0	0.16666666666666666	2	12	14	0.0	0	0.6607937905253622	0.5924776469972773	0.45958050246859494	0.7692130176159706	0.6847302753877137	0.8336679040361306	0.7329589520133377	0.7433231499377834	0	0	0.0	0.002742133603986865	0.002742133603986865
4394	0.01143640117082712	0.0043114908634205385	0.004307844417821915	0.9339919295532667	-1	0	0	0.3	3	0.7692307692307693	10	0.5769230769230769	0.46153846153846156	7	6	7	0	0	0.15384615384615385	2	13	15	0.0	0	0.6607937905253622	0.5924776469972773	0.45958050246859494	0.7692130176159706	0.6847302753877137	0.8172514163225512	0.7329589520133377	0.7360053465727155	0	0	0.0	0.004307844417821915	0.004307844417821915
4069	0.009738040122471417	0.0026540922496576308	0.002646365656937965	0.9458818533946703	-1	0	0	0.3	3	0.75	9	0.5833333333333334	0.5	7	6	6	0	0	0.16666666666666666	2	12	14	0.0	0	0.6607937905253622	0.5924776469972773	0.45958050246859494	0.7692130176159706	0.6847302753877137	0.8473061458876436	0.7329589520133377	0.7497424375051047	0	0	0.0	0.002646365656937965	0.002646365656937965
1478	0.002001295497542391	0.0019239382887496226	-0.0019239312527583314	0.9847368527717145	-1	0	0	0.5	1	1.0	1	1.0	0	1	0	1	0	0	0.3333333333333333	1	3	3	0.0	0	0	0	0	0	0	0	0	0	0	0	0	-0.00019239312527583315	-0.00019239312527583315
2989	0.009934921262113441	0.002894267600285423	0.0028871734566333737	0.9472083888497598	-1	0	0	0.3	3	0.75	9	0.5833333333333334	0.5	7	6	6	0	0	0.16666666666666666	2	12	14	0.0	0	0.6607937905253622	0.5924776469972773	0.45958050246859494	0.7692130176159706	0.6847302753877137	0.8336679040361306	0.7329589520133377	0.7433231499377834	0	0	0.0	0.0028871734566333737	0.0028871734566333737
952	0.0017481997356590558	0.001715594092558242	-0.0017155940923965756	0.9863607759379122	-1	0	0	1.0	1	0	0	1.0	0	1	0	0	0	0	0.5	1	2	2	0.0	0	0	0	0	0	0	0	0	0	0	0	0	-0.00017155940923965757	-0.00017155940923965757
594	0.0017542458439683117	0.0017155954429136356	-0.0017155954427293678	0.986359437724078	-1	0	0	1.0	1	0	0	1.0	0	1	0	0	0	0	0.5	1	2	2	0.0	0	0	0	0	0	0	0	0	0	0	0	0	-0.00017155954427293678	-0.00017155954427293678
1045	0.0022631926794182333	0.001434804093200706	-0.0014112711083249798	0.9623828967505045	-1	0	0	0.25	1	1.0	3	1.0	0.6666666666666666	2	2	2	3	0	0.2	1	5	5	0.375	0	0.6511057557952775	0.5242011608442358	0.6053960516515765	0.8112503999490056	0.73351545510605	0.9349201075220233	0.7713219586413873	0.8032334030112955	0.5	0	0.008370188435226413	-0.00014112711083249797	-0.00014112711083249797
3192	0.010147552645578109	0.0031789553305212395	0.003171321329376957	0.9462382734930507	-1	0	0	0.3	3	0.75	9	0.5833333333333334	0.5	7	6	6	0	0	0.16666666666666666	2	12	14	0.0	0	0.6607937905253622	0.5924776469972773	0.45958050246859494	0.7692130176159706	0.6847302753877137	0.8575105172479609	0.7329589520133377	0.7547827004901179	0	0	0.0	0.003171321329376957	0.003171321329376957
2366	0.006185251324326704	0.000391561270656277	-0.0003598231841138671	0.9481045586709235	-1	0	0	0.5	3	0.5714285714285714	4	0.6428571428571429	0.42857142857142855	5	3	3	0	0	0.2857142857142857	2	7	9	0.0	0	0.6607937905253622	0.6068002969051319	0.45958050246859494	0.8045881427043525	0.5773304821802894	0.900964930494121	0.7173723054990103	0.79451603584774	0	0	0.0	-3.598231841138671e-05	-3.598231841138671e-05
2173	0.007505170589189925	0.00042134801884977666	-0.00041699529971135185	0.9434836545938006	-1	0	0	0.16666666666666666	1	1.0	6	1.0	0.5	4	3	3	1	0	0.125	1	8	8	0.1111111111111111	0	0.6607937905253622	0.520962914804905	0.45958050246859494	0.7795076837850303	0.5773304821802894	0.8617870634028281	0.695384691937208	0.7424938682380477	1.0	0	0.0	-4.169952997113518e-05	-4.169952997113518e-05
1698	0.0062142408625729196	5.151230415219443e-05	-1.7647998194136583e-05	0.9444947234525239	-1	0	0	0.2	1	1.0	5	1.0	0.6	4	3	2	1	0	0.14285714285714285	1	7	7	0.14285714285714285	0	0.6607937905253622	0.520962914804905	0.45958050246859494	0.7795076837850303	0.5773304821802894	0.8617870634028281	0.695384691937208	0.7424938682380477	1.0	0	0.0	-1.7647998194136582e-06	-1.7647998194136582e-06
3914	0.0024930084754721626	0.0023221404773154644	-0.0023205689332632456	0.974298994791824	-1	0	0	0.6666666666666666	2	0.5	1	0.6666666666666666	0.5	2	1	1	2	0	0.6666666666666666	2	3	4	0.4	0	0.7021016453899228	0.6472194540295062	0.5352607519516923	0.8965539722483933	0.9280244458433824	0.6725531833827407	0.8722314059144445	0.7617021838269636	1.0	0.5	0.2806391958026849	-0.00023205689332632455	-0.00023205689332632455
550	0.0022100224086042015	0.002161054364270374	-0.0021610037728569814	0.9848810427392111	-1	0	0	1.0	3	0.0	0	0.6666666666666666	0	2	0	1	1	0	0.6666666666666666	2	3	4	0.25	1.0	0	0	0	0	0	0	0	0	0	0	0	-0.00021610037728569815	-0.00021610037728569815
1447	0.005912253672068014	0.00016340929287197973	-0.00010078835444767661	0.9504044084077721	-1	0	0	0.5	3	0.5	3	0.4444444444444444	0.5	5	3	2	0	0	0.5	3	6	8	0.0	0	0.6607937905253622	0.6068002969051319	0.45958050246859494	0.8045881427043525	0.6021772182137255	0.892993968930099	0.707300905697012	0.7897799093765744	0	0	0.0	-1.0078835444767661e-05	-1.0078835444767661e-05
460	0.002164542395636524	0.0020293124663182094	-0.0020291608425384846	0.9851120200262075	-1	0	0	1.0	2	0.0	0	0.75	0	2	0	0	1	0	1.0	2	2	3	0.5	0	0	0	0	0	0	0	0	0	0	0	0	-0.00020291608425384845	-0.00020291608425384845
651	0.001747912732614688	0.0017263624154100095	-0.0017241614299780858	0.9832835893426807	-1	0	0	1.0	1	0	0	1.0	0	1	0	0	0	0	0.5	2	1	2	0.0	0	0	0	0	0	0	0	0	0	0	0	0	-0.00017241614299780858	-0.00017241614299780858
2438	0.008327569424056444	0.0009831400558596454	0.00098305113293185	0.9288487555411952	-1	0	0	0.14285714285714285	1	1.0	8	1.0	0.5	4	4	5	0	0	0.1	1	10	10	0.0	0	0.6607937905253622	0.520962914804905	0.45958050246859494	0.7795076837850303	0.6847302753877137	0.8698974965114751	0.7329589520133377	0.7469197464933727	0	0	0.0	0.00098305113293185	0.00098305113293185
125	0.001776040384549385	0.0017298477392907908	-0.0017288155270931236	0.9837769621317409	-1	0	0	1.0	1	0	0	1.0	0	0	0	1	1	0	0.5	2	1	2	0.16666666666666666	0	0	0	0	0	0	0	0	0	0	0	0	-0.1	-0.1
209	0.0022532655351597012	0.0016756701710145443	-0.0016689574617967321	0.9645718417880612	-1	0	0	0.25	1	1.0	3	1.0	0.6666666666666666	2	2	2	3	0	0.2	1	5	5	0.375	0	0.6511057557952775	0.5242011608442358	0.6053960516515765	0.8112503999490056	0.73351545510605	0.9349201075220233	0.7713219586413873	0.8032334030112955	0.5	0	0.008370188435226413	-0.00016689574617967322	-0.00016689574617967322
657	0.0022189433371529585	0.0021613027015227786	-0.002161287684801003	0.9862665777235513	-1	0	0	1.0	2	0.0	0	1.0	0	2	0	0	2	0	0.3333333333333333	1	3	3	1.0	1.0	0	0	0	0	0	0	0	0	0	0	0	-0.00021612876848010028	-0.00021612876848010028
4486	0.007595176378913137	0.000684772418596997	-0.0006837163146304747	0.933108816317077	-1	0	0	0.1111111111111111	1	1.0	11	1.0	0.5454545454545454	6	6	6	1	0	0.07692307692307693	1	13	13	0.0625	0	0.6607937905253622	0.5180447465903264	0.45958050246859494	0.7477871366157329	0.6847302753877137	0.825727140593228	0.7329589520133377	0.7119552369142391	1.0	0	0.0	-6.837163146304747e-05	-6.837163146304747e-05
841	0.0017482090269950378	0.0017156642632159761	-0.001715664262649876	0.9863747843067192	-1	0	0	1.0	1	0	0	1.0	0	1	0	0	0	0	0.5	1	2	2	0.0	0	0	0	0	0	0	0	0	0	0	0	0	-0.0001715664262649876	-0.0001715664262649876
3349	0.010060012669276417	0.002862597299697426	0.0028549525387523583	0.9455987335473256	-1	0	0	0.3	3	0.75	9	0.5833333333333334	0.5	7	6	6	0	0	0.16666666666666666	2	12	14	0.0	0	0.6607937905253622	0.5924776469972773	0.45958050246859494	0.7692130176159706	0.6847302753877137	0.8582835155532802	0.7329589520133377	0.7551736844408604	0	0	0.0	0.0028549525387523583	0.0028549525387523583
2944	0.008376601543412692	0.00017910653013791946	-0.00017856692833816457	0.9438502560335292	-1	0	0	0.2857142857142857	2	0.875	7	0.5555555555555556	0.625	7	5	2	0	0	0.2222222222222222	2	9	10	0.0	0	0.6607937905253622	0.5924776469972773	0.45958050246859494	0.7692130176159706	0.6847302753877137	0.8336679040361306	0.7329589520133377	0.7433231499377834	0	0	0.0	-1.7856692833816458e-05	-1.7856692833816458e-05
1582	0.005305675156228032	0.00026598397852679677	-0.0002652978576212372	0.9504433203278858	-1	0	0	0.25	1	1.0	4	1.0	0.5	3	2	2	0	0	0.16666666666666666	1	6	6	0.0	0	0.6607937905253622	0.5228190542287185	0.45958050246859494	0.7981484661511781	0.5773304821802894	0.908630836999041	0.7173723054990103	0.7780567192200287	0	0	0.0	-2.6529785762123722e-05	-2.6529785762123722e-05
2395	0.008986406759846447	0.0013326059296199454	0.0011863218014978793	0.9334880218502112	-1	0	0	0.375	3	0.6666666666666666	6	0.6111111111111112	0.4444444444444444	5	4	5	0	0	0.2222222222222222	2	9	11	0.0	0	0.6607937905253622	0.6068002969051319	0.45958050246859494	0.8045881427043525	0.6847302753877137	0.8793888678239397	0.7329589520133377	0.7822090326286464	0	0	0.0	0.0011863218014978793	0.0011863218014978793
923	0.0022158064444005978	0.002166286407750169	-0.002166182388149865	0.9861870199538673	-1	0	0	1.0	2	0.0	0	1.0	0	2	0	0	2	0	0.3333333333333333	1	3	3	1.0	1.0	0	0	0	0	0	0	0	0	0	0	0	-0.00021661823881498652	-0.00021661823881498652
2320	0.00252139831575617	0.0023356859969625465	-0.0023337940591308475	0.9740241948106674	-1	0	0	0.6666666666666666	2	0.5	1	0.6666666666666666	0.5	2	1	1	2	0	0.6666666666666666	2	3	4	0.4	0	0.7021016453899228	0.6472194540295062	0.5352607519516923	0.8965539722483933	0.9448502140159054	0.6344830360700379	0.8719697040758169	0.7513730210079049	0.75	0	0.0	-0.00023337940591308475	-0.00023337940591308475
4350	0.00984506314514923	0.0026561381487328942	0.0026437200175557255	0.9467348645901998	-1	0	0	0.3	3	0.75	9	0.5833333333333334	0.5	7	6	6	0	0	0.16666666666666666	2	12	14	0.0	0	0.6607937905253622	0.5924776469972773	0.45958050246859494	0.7692130176159706	0.6847302753877137	0.8336679040361306	0.7329589520133377	0.7433231499377834	0	0	0.0	0.0026437200175557255	0.0026437200175557255
4695	0.012840702798260422	0.0022884779240061825	-0.0021474131366387445	0.9384202121968898	-1	0	0	0.5	5	0.46153846153846156	6	0.35714285714285715	0.3076923076923077	6	4	8	1	0	0.8571428571428571	6	7	15	0.05555555555555555	0	0.6607937905253622	0.5988886308987803	0.45958050246859494	0.7853011262462598	0.8458299651988501	0.780418684453866	0.8075004016795054	0.7288096770568552	1.0	0	0.0	-0.00021474131366387445	-0.00021474131366387445
4721	0.01248798832766677	0.0057630033434191265	0.005758989332037914	0.9371216493723868	-1	0	0	0.3	3	0.75	9	0.3888888888888889	0.5	7	6	6	0	0	0.25	3	12	14	0.0	0	0.6607937905253622	0.5924776469972773	0.45958050246859494	0.7692130176159706	0.6847302753877137	0.8172514163225512	0.7329589520133377	0.7360053465727155	0	0	0.0	0.005758989332037914	0.005758989332037914
5006	0.011803623773422266	0.0062445345189284	0.006244474293818933	0.9383214708014413	-1	0	0	0.3	3	0.75	9	0.3888888888888889	0.5	7	6	6	0	0	0.25	3	12	14	0.0	0	0.6607937905253622	0.5924776469972773	0.24186904082617255	0.7556909444632072	0.6847302753877137	0.8336679040361306	0.8801675374683736	0.7385453226980028	0	0	0.0	0.006244474293818933	0.006244474293818933
2414	0.009114793133707482	0.0012323038540122985	0.0010819414156749015	0.9336378732834242	-1	0	0	0.375	3	0.6666666666666666	6	0.6111111111111112	0.4444444444444444	5	4	5	0	0	0.2222222222222222	2	9	11	0.0	0	0.6607937905253622	0.6068002969051319	0.45958050246859494	0.8045881427043525	0.6847302753877137	0.8793888678239397	0.7329589520133377	0.7822090326286464	0	0	0.0	0.0010819414156749015	0.0010819414156749015
4575	0.012364967105563797	0.0049253455841508295	0.004921249424202105	0.9368362732255413	-1	0	0	0.3	3	0.75	9	0.3888888888888889	0.5	7	6	6	0	0	0.25	3	12	14	0.0	0	0.6607937905253622	0.5924776469972773	0.45958050246859494	0.7692130176159706	0.5773304821802894	0.8776927203386499	0.695384691937208	0.7654778164622615	0	0	0.0	0.004921249424202105	0.004921249424202105
391	0.0017476088248586205	0.0016964196182682903	-0.0016942330105584364	0.983252320488174	-1	0	0	1.0	1	0	0	1.0	0	1	0	0	0	0	0.5	2	1	2	0.0	0	0	0	0	0	0	0	0	0	0	0	0	-0.00016942330105584365	-0.00016942330105584365
4378	0.011260417977118435	0.004432249217411042	0.004430284310238736	0.9359502074069209	-1	0	0	0.3	3	0.7692307692307693	10	0.5769230769230769	0.46153846153846156	7	6	7	0	0	0.15384615384615385	2	13	15	0.0	0	0.6607937905253622	0.5924776469972773	0.45958050246859494	0.7692130176159706	0.6847302753877137	0.8172514163225512	0.7329589520133377	0.7360053465727155	0	0	0.0	0.004430284310238736	0.004430284310238736
1474	0.005535555993420887	0.0005058657621896855	-0.0005017550564766598	0.949393661849685	-1	0	0	0.25	1	1.0	4	1.0	0.5	3	2	2	1	0	0.16666666666666666	1	6	6	0.14285714285714285	0	0.6607937905253622	0.5228190542287185	0.45958050246859494	0.7981484661511781	0.5773304821802894	0.908630836999041	0.7173723054990103	0.7780567192200287	1.0	0	0.0	-5.0175505647665984e-05	-5.0175505647665984e-05
3546	0.002462832614310777	0.0023129475377941353	-0.0023121323571436447	0.974238573382457	-1	0	0	0.6666666666666666	2	0.5	1	0.6666666666666666	0.5	2	1	1	2	0	0.6666666666666666	2	3	4	0.4	0	0.7021016453899228	0.6472194540295062	0.5352607519516923	0.8965539722483933	0.9831742318274772	0.5419654613333628	0.8909755689303394	0.7267512693931875	0.75	0	0.2216995501975864	-0.00023121323571436447	-0.00023121323571436447
757	0.0031443318545223264	0.0025406438520681023	-0.0025364294649910983	0.9742490846260718	-1	0	0	0.25	1	1.0	3	0.5555555555555556	0.3333333333333333	1	1	3	3	0	1.0	3	3	5	0.3	0	0.6414177210651929	0.5	0.8169109112464439	0.5	0.9971002212392349	0.5	0.8103229394019562	0.5	1.0	0	0.05545354646271318	-0.0002536429464991098	-0.0002536429464991098
4081	0.009982425759460874	0.0027013049914828852	0.002695228230026205	0.946544069388529	-1	0	0	0.3	3	0.75	9	0.5833333333333334	0.5	7	6	6	0	0	0.16666666666666666	2	12	14	0.0	0	0.6607937905253622	0.5924776469972773	0.45958050246859494	0.7692130176159706	0.6847302753877137	0.8473061458876436	0.7329589520133377	0.7497424375051047	0	0	0.0	0.002695228230026205	0.002695228230026205
4457	0.012269937926112971	0.005093159297745126	0.005087971700754776	0.9360802811881819	-1	0	0	0.3	3	0.75	9	0.3888888888888889	0.5	7	6	6	0	0	0.25	3	12	14	0.0	0	0.6607937905253622	0.5924776469972773	0.45958050246859494	0.7692130176159706	0.6847302753877137	0.8172514163225512	0.7329589520133377	0.7360053465727155	0	0	0.0	0.005087971700754776	0.005087971700754776
3725	0.009797744765798406	0.003196195329702359	0.0031859368119871324	0.9470699844799021	-1	0	0	0.3	3	0.75	9	0.5833333333333334	0.5	7	6	6	0	0	0.16666666666666666	2	12	14	0.0	0	0.6607937905253622	0.5924776469972773	0.45958050246859494	0.7692130176159706	0.6847302753877137	0.8473061458876436	0.7329589520133377	0.7497424375051047	0	0	0.0	0.0031859368119871324	0.0031859368119871324
2032	0.005542463483751779	9.013957487755841e-05	-9.004380896673329e-05	0.9508645958558327	-1	0	0	0.25	1	1.0	4	1.0	0.5	3	2	2	0	0	0.16666666666666666	1	6	6	0.0	0	0.6607937905253622	0.5228190542287185	0.45958050246859494	0.7981484661511781	0.5773304821802894	0.908630836999041	0.7173723054990103	0.7780567192200287	0	0	0.0	-9.004380896673328e-06	-9.004380896673328e-06
2136	0.005466326657584556	0.0004530720407702393	-0.00045237315880746994	0.9501478705021364	-1	0	0	0.25	1	1.0	4	1.0	0.5	3	2	2	0	0	0.16666666666666666	1	6	6	0.0	0	0.6607937905253622	0.5228190542287185	0.45958050246859494	0.7981484661511781	0.6847302753877137	0.8991628294401801	0.7329589520133377	0.7717148566697777	0	0	0.0	-4.5237315880746996e-05	-4.5237315880746996e-05
1141	0.0022015364898976698	0.0016348343104949526	-0.0016298124636483133	0.9651266302525067	-1	0	0	0.25	1	1.0	3	1.0	0.6666666666666666	2	2	2	3	0	0.2	1	5	5	0.375	0	0.6511057557952775	0.5242011608442358	0.6053960516515765	0.8112503999490056	0.8409152483134743	0.8266186168796145	0.7770197214976315	0.7386496458606354	0.5	0	0.0	-0.00016298124636483134	-0.00016298124636483134
3308	0.010093128959405728	0.003128584445704307	0.0031192355119261717	0.9466294965265093	-1	0	0	0.3	3	0.75	9	0.5833333333333334	0.5	7	6	6	0	0	0.16666666666666666	2	12	14	0.0	0	0.6607937905253622	0.5924776469972773	0.45958050246859494	0.7692130176159706	0.6847302753877137	0.8473061458876436	0.7329589520133377	0.7497424375051047	0	0	0.0	0.0031192355119261717	0.0031192355119261717
1168	0.005528585490749968	0.0005896209902359701	-0.0005861973749257364	0.9491162544769915	-1	0	0	0.25	1	1.0	4	1.0	0.5	3	2	2	1	0	0.16666666666666666	1	6	6	0.14285714285714285	0	0.6607937905253622	0.5228190542287185	0.45958050246859494	0.7981484661511781	0.5773304821802894	0.908630836999041	0.7173723054990103	0.7780567192200287	1.0	0	0.0	-5.861973749257364e-05	-5.861973749257364e-05
2455	0.007108873427012048	0.0012573874725141832	-0.001257083592936396	0.9408451341120395	-1	0	0	0.16666666666666666	1	1.0	6	1.0	0.5	4	3	3	1	0	0.125	1	8	8	0.1111111111111111	0	0.6607937905253622	0.520962914804905	0.45958050246859494	0.847306973856037	0.6310303787840015	0.8496200308681671	0.7145429266810663	0.7642973966651114	1.0	0	0.0	-0.00012570835929363958	-0.00012570835929363958
3664	0.010014955692821025	0.0027213625892957764	0.002715258193337612	0.9466886134970346	-1	0	0	0.3	3	0.75	9	0.5833333333333334	0.5	7	6	6	0	0	0.16666666666666666	2	12	14	0.0	0	0.6607937905253622	0.5924776469972773	0.45958050246859494	0.7692130176159706	0.6847302753877137	0.8473061458876436	0.7329589520133377	0.7497424375051047	0	0	0.0	0.002715258193337612	0.002715258193337612
2045	0.0036368546565317523	0.0006791787274990909	-0.0006595437538695119	0.964329657944236	-1	0	0	0.5	2	0.5	2	0.6	0.5	3	2	2	0	0	0.4	2	5	6	0.0	0	0.6607937905253622	0.5228190542287185	0.45958050246859494	0.7981484661511781	0.5773304821802894	0.8785546265469415	0.695384691937208	0.7592012050174628	0	0	0.0	-6.595437538695119e-05	-6.595437538695119e-05
899	0.003562889193249286	0.0030357119819435134	-0.003035647715762805	0.9718708680372742	-1	0	0	0.3333333333333333	1	1.0	2	1.0	1.0	3	2	0	1	0	0.25	1	4	4	0.3333333333333333	0	0.21413063279340078	0.8822852042476553	0.46121452879937286	0.7969046249842534	0.40070062661583494	0.9305599378810532	0.741075046509567	0.8799768360584035	1.0	0	0.0	-0.0003035647715762805	-0.0003035647715762805
2892	0.009774942749089464	0.0025057971970438146	0.0025020562740473225	0.9356733862603065	-1	0	0	0.3333333333333333	3	0.7272727272727273	8	0.5909090909090909	0.45454545454545453	6	5	6	0	0	0.18181818181818182	2	11	13	0.0	0	0.6607937905253622	0.5988886308987803	0.45958050246859494	0.7853011262462598	0.6847302753877137	0.8487115945290831	0.7329589520133377	0.7578141790234607	0	0	0.0	0.0025020562740473225	0.0025020562740473225
1265	0.0018646219092641448	0.0017735972805559825	-0.0017735195993775679	0.9849399629660761	-1	0	0	1.0	1	0	0	1.0	0	1	0	0	1	0	0.5	1	2	2	0.3333333333333333	0	0	0	0	0	0	0	0	0	0	0	0	-0.0001773519599377568	-0.0001773519599377568
3222	0.01002830322822765	0.00284959153418485	0.002839779877307791	0.9455685629775664	-1	0	0	0.3	3	0.75	9	0.5833333333333334	0.5	7	6	6	0	0	0.16666666666666666	2	12	14	0.0	0	0.6607937905253622	0.5924776469972773	0.45958050246859494	0.7692130176159706	0.6847302753877137	0.8336679040361306	0.7329589520133377	0.7433231499377834	0	0	0.0	0.002839779877307791	0.002839779877307791
1263	0.0021411803503756993	0.0010604904203005549	-0.00106028647355877	0.9714701676449378	-1	0	0	0.3333333333333333	1	1.0	2	1.0	0.5	2	1	1	1	0	0.25	1	4	4	0.2	0	0.6511057557952775	0.5242011608442358	0.6053960516515765	0.8112503999490056	0.73351545510605	0.9349201075220233	0.7713219586413873	0.8032334030112955	1.0	0	0.0	-0.000106028647355877	-0.000106028647355877
1143	0.0023551337227297265	0.001170568144841832	-0.001170494452821649	0.9715996005963999	-1	0	0	0.3333333333333333	1	1.0	2	1.0	0.5	2	1	1	2	0	0.25	1	4	4	0.4	0	0.6511057557952775	0.5242011608442358	0.6053960516515765	0.8112503999490056	0.6973586795545323	0.7685749412620798	0.6847230459100192	0.7147239896985644	0.75	0	0.33546309994386087	-0.00011704944528216491	-0.00011704944528216491
4977	0.011714420421363217	0.005566050857777293	0.005564511647533859	0.9346130080130967	-1	0	0	0.2	2	0.9166666666666666	11	0.5384615384615384	0.5	7	6	6	0	0	0.15384615384615385	2	13	14	0.0	0	0.6607937905253622	0.5924776469972773	0.45958050246859494	0.7692130176159706	0.6847302753877137	0.8172514163225512	0.7329589520133377	0.7360053465727155	0	0	0.0	0.005564511647533859	0.005564511647533859
4380	0.01000460268798917	0.0031501388421243653	0.003138427151139997	0.9464123956311762	-1	0	0	0.3	3	0.75	9	0.5833333333333334	0.5	7	6	6	0	0	0.16666666666666666	2	12	14	0.0	0	0.6607937905253622	0.5924776469972773	0.45958050246859494	0.7692130176159706	0.6847302753877137	0.8336679040361306	0.7329589520133377	0.7433231499377834	0	0	0.0	0.003138427151139997	0.003138427151139997
2620	0.009404058945837904	0.00137576268656011	0.0012600138974871798	0.9345559615306979	-1	0	0	0.375	3	0.6666666666666666	6	0.6111111111111112	0.4444444444444444	5	4	5	0	0	0.2222222222222222	2	9	11	0.0	0	0.6607937905253622	0.6068002969051319	0.45958050246859494	0.8045881427043525	0.6847302753877137	0.8793888678239397	0.7329589520133377	0.7822090326286464	0	0	0.0	0.0012600138974871798	0.0012600138974871798
4517	0.011270201233040235	0.004364855497395184	0.004362937207157213	0.935666440461045	-1	0	0	0.3	3	0.7692307692307693	10	0.5769230769230769	0.46153846153846156	7	6	7	0	0	0.15384615384615385	2	13	15	0.0	0	0.6607937905253622	0.5924776469972773	0.45958050246859494	0.7692130176159706	0.6847302753877137	0.8336679040361306	0.7329589520133377	0.7433231499377834	0	0	0.0	0.004362937207157213	0.004362937207157213
3048	0.02307052898322936	0.005967993544568183	-0.005921837822172635	0.8921964661409381	-1	0	0	0.125	1	1.0	9	0.4074074074074074	0.5555555555555556	5	5	5	0	0	0.3333333333333333	3	9	11	0.0	0	0.6607937905253622	0.6006003315591087	0.45958050246859494	0.6367029491915016	0.6847302753877137	0.8117038391369534	0.7329589520133377	0.6921215092317149	0	0	0.0	-0.0005921837822172634	-0.0005921837822172634
466	0.0016847884916711055	0.0016851623208225422	-0.0016851623195605465	0.9852816857314854	-1	0	0	0	0	0	0	1.0	0	0	0	0	2	0	1.0	1	1	1	0.5	0	0	0	0	0	0	0	0	0	0	0	0	-0.1	-0.1
341	0.002018290115983001	0.0019912165391288068	-0.0019912165382222334	0.9861979922711266	-1	0	0	1.0	2	0.0	0	1.0	0	1	0	1	2	0	0.3333333333333333	1	3	3	0.4	1.0	0	0	0	0	0	0	0	0	0	0	0	-0.00019912165382222332	-0.00019912165382222332
3438	0.009976544820662379	0.0028317818241460737	0.0028247813291901553	0.9453619739771968	-1	0	0	0.3	3	0.75	9	0.5833333333333334	0.5	7	6	6	0	0	0.16666666666666666	2	12	14	0.0	0	0.6607937905253622	0.5924776469972773	0.45958050246859494	0.7692130176159706	0.6847302753877137	0.8336679040361306	0.7329589520133377	0.7433231499377834	0	0	0.0	0.0028247813291901553	0.0028247813291901553
3408	0.008495676401351382	0.00032637487581660586	-0.00014654229491136954	0.9421494823408231	-1	0	0	0.2857142857142857	2	0.875	7	0.5555555555555556	0.625	7	5	2	0	0	0.2222222222222222	2	9	10	0.0	0	0.6607937905253622	0.5924776469972773	0.45958050246859494	0.7692130176159706	0.6847302753877137	0.8336679040361306	0.7329589520133377	0.7433231499377834	0	0	0.0	-1.4654229491136954e-05	-1.4654229491136954e-05
3443	0.007969535608472304	0.0007431451839089673	0.0007395452042470229	0.9462862483422503	-1	0.25	1	0.5	5	0.6153846153846154	8	0.45454545454545453	0.38461538461538464	8	5	6	0	0	0.2727272727272727	3	11	15	0.0	1.0	0.6607937905253622	0.8240123397269008	0.45958050246859494	0.7553882992123454	0.6847302753877137	0.930587499385385	0.7329589520133377	0.852669485599015	0	0	0.0	0.0007395452042470229	0.0007395452042470229
1856	0.005522385775740906	0.0003795813021150106	-0.00037886004406240863	0.9496797848200215	-1	0	0	0.25	1	1.0	4	1.0	0.5	3	2	2	0	0	0.16666666666666666	1	6	6	0.0	0	0.6607937905253622	0.5228190542287185	0.45958050246859494	0.7981484661511781	0.5773304821802894	0.908630836999041	0.7173723054990103	0.7780567192200287	0	0	0.0	-3.7886004406240864e-05	-3.7886004406240864e-05
1978	0.005042528479868962	7.246937320081003e-05	6.926112567824495e-05	0.9435855794360787	-1	0	0	0.2	1	1.0	5	1.0	0.6	3	3	3	0	0	0.14285714285714285	1	7	7	0.0	0	0.6607937905253622	0.5228190542287185	0.45958050246859494	0.7981484661511781	0.6847302753877137	0.8991628294401801	0.7329589520133377	0.7717148566697777	0	0	0.0	6.926112567824495e-05	6.926112567824495e-05
541	0.0017730353231826769	0.0017250965143700118	-0.0017229605714647856	0.9833525963302937	-1	0	0	1.0	1	0	0	1.0	0	1	0	0	0	0	0.5	2	1	2	0.0	0	0	0	0	0	0	0	0	0	0	0	0	-0.00017229605714647855	-0.00017229605714647855
2504	0.00911977005023623	0.0011157216445056434	0.0009558732363075692	0.9334228742951336	-1	0	0	0.375	3	0.6666666666666666	6	0.6111111111111112	0.4444444444444444	5	4	5	0	0	0.2222222222222222	2	9	11	0.0	0	0.6607937905253622	0.6068002969051319	0.45958050246859494	0.8045881427043525	0.6847302753877137	0.8793888678239397	0.7329589520133377	0.7822090326286464	0	0	0.0	0.0009558732363075692	0.0009558732363075692
2233	0.009167077907105348	0.0012042603837138298	0.001123927440318479	0.9352403042991351	-1	0	0	0.375	3	0.6666666666666666	6	0.6111111111111112	0.4444444444444444	5	4	5	0	0	0.2222222222222222	2	9	11	0.0	0	0.6607937905253622	0.6068002969051319	0.45958050246859494	0.8045881427043525	0.6847302753877137	0.8793888678239397	0.7329589520133377	0.7822090326286464	0	0	0.0	0.001123927440318479	0.001123927440318479
3116	0.009839465808368307	0.0028116359224020977	0.0028021275867031524	0.9471111624193315	-1	0	0	0.3	3	0.75	9	0.5833333333333334	0.5	7	6	6	0	0	0.16666666666666666	2	12	14	0.0	0	0.6607937905253622	0.5924776469972773	0.45958050246859494	0.7692130176159706	0.6847302753877137	0.8336679040361306	0.7329589520133377	0.7433231499377834	0	0	0.0	0.0028021275867031524	0.0028021275867031524
598	0.001874171373081834	0.0018740808734171337	-0.0018700720049087483	0.9829290589929235	-1	0	0	1.0	1	0	0	1.0	0	0	0	1	2	0	0.5	2	1	2	0.3333333333333333	0	0	0	0	0	0	0	0	0	0	0	0	-0.1	-0.1
1859	0.005864244625953247	0.00010802160845478398	-0.00010795517324348751	0.9517660558232905	-1	0	0	0.5	3	0.5	3	0.4444444444444444	0.5	5	3	2	0	0	0.5	3	6	8	0.0	0	0.6607937905253622	0.6068002969051319	0.45958050246859494	0.8045881427043525	0.5773304821802894	0.900964930494121	0.7173723054990103	0.79451603584774	0	0	0.0	-1.0795517324348751e-05	-1.0795517324348751e-05
3139	0.005335737684571226	0.0024387197173185	-0.002426001190685134	0.9467458637449945	-1	0	0	0.5	3	0.5714285714285714	4	0.6428571428571429	0.14285714285714285	2	1	6	0	0	0.2857142857142857	2	7	9	0.0	0	0.7021016453899228	0.6472194540295062	0.5352607519516923	0.8965539722483933	0.9831742318274772	0.5419654613333628	0.8909755689303394	0.7267512693931875	0	0	0.0	-0.0002426001190685134	-0.0002426001190685134
4959	0.010193242092975955	0.002671526343371465	0.002667745759247385	0.929978837832975	-1	0	0	0.3	3	0.7692307692307693	10	0.5769230769230769	0.46153846153846156	7	6	7	0	0	0.15384615384615385	2	13	15	0.0	0	0.6607937905253622	0.5924776469972773	0.24186904082617255	0.7556909444632072	0.6847302753877137	0.8336679040361306	0.8801675374683736	0.7385453226980028	0	0	0.0	0.002667745759247385	0.002667745759247385
1441	0.0049858987144789126	0.00019152312044878422	0.00018942592914044474	0.9445805060026958	-1	0	0	0.2	1	1.0	5	1.0	0.6	3	3	3	0	0	0.14285714285714285	1	7	7	0.0	0	0.6607937905253622	0.5228190542287185	0.45958050246859494	0.7981484661511781	0.6847302753877137	0.8991628294401801	0.7329589520133377	0.7717148566697777	0	0	0.0	0.00018942592914044474	0.00018942592914044474
2330	0.012627923464499119	0.0014992758505295626	-0.0014984078292727564	0.9221249616722837	-1	0	0	0.25	2	0.9	9	0.5454545454545454	0.5	5	5	6	0	0	0.18181818181818182	2	11	12	0.0	0	0.6607937905253622	0.5193663760857576	0.45958050246859494	0.7625162090412736	0.6847302753877137	0.8008039300385497	0.7329589520133377	0.7065012788785426	0	0	0.0	-0.00014984078292727563	-0.00014984078292727563
2613	0.008194803391399061	0.0007439551378354983	-0.0007057140707793296	0.9314494898381185	-1	0	0	0.2857142857142857	2	0.75	6	0.5555555555555556	0.5	5	4	4	1	0	0.2222222222222222	2	9	10	0.09090909090909091	0	0.6607937905253622	0.6858972892635697	0.45958050246859494	0.9177022946108347	0.823377490831793	0.8069600561931761	0.8175919384540884	0.8236059185170631	1.0	0	0.0	-7.057140707793297e-05	-7.057140707793297e-05
939	0.0022656149991158096	0.001464807387396478	-0.0014481152464496999	0.9624866366845058	-1	0	0	0.25	1	1.0	3	1.0	0.6666666666666666	2	2	2	3	0	0.2	1	5	5	0.375	0	0.6511057557952775	0.5242011608442358	0.6053960516515765	0.8112503999490056	0.73351545510605	0.9349201075220233	0.7713219586413873	0.8032334030112955	0.5	0	0.008370188435226413	-0.00014481152464497	-0.00014481152464497
1688	0.006251117508572336	0.0001318761059624908	0.00012731974750974261	0.9453869514154736	-1	0	0	0.2	1	1.0	5	1.0	0.6	4	3	2	1	0	0.14285714285714285	1	7	7	0.14285714285714285	0	0.6607937905253622	0.520962914804905	0.45958050246859494	0.7795076837850303	0.5773304821802894	0.8617870634028281	0.695384691937208	0.7424938682380477	1.0	0	0.0	0.00012731974750974261	0.00012731974750974261
2595	0.009702027694708305	0.002312439297882534	0.0023031079138516914	0.9351442562393468	-1	0	0	0.3333333333333333	3	0.7272727272727273	8	0.5909090909090909	0.45454545454545453	6	5	6	0	0	0.18181818181818182	2	11	13	0.0	0	0.6607937905253622	0.5988886308987803	0.45958050246859494	0.7853011262462598	0.6847302753877137	0.8487115945290831	0.7329589520133377	0.7578141790234607	0	0	0.0	0.0023031079138516914	0.0023031079138516914
1450	0.0050890338545002255	0.0028024076499368537	-0.002802273935433445	0.9451855422119438	-1	0	0	0.25	1	1.0	4	1.0	0.5	3	2	2	0	0	0.16666666666666666	1	6	6	0.0	0	0.6607937905253622	0.6744114692882944	0.45958050246859494	0.7981484661511781	0.5773304821802894	0.908630836999041	0.7173723054990103	0.81255015835869	0	0	0.0	-0.00028022739354334453	-0.00028022739354334453
3717	0.008722461072498867	0.0007308068399893323	-0.0002962735990548785	0.9433538428969834	-1	0	0	0.375	3	0.6666666666666666	6	0.6111111111111112	0.5555555555555556	7	5	3	0	0	0.2222222222222222	2	9	11	0.0	0	0.6607937905253622	0.5924776469972773	0.45958050246859494	0.7692130176159706	0.6847302753877137	0.8336679040361306	0.7329589520133377	0.7433231499377834	0	0	0.0	-2.962735990548785e-05	-2.962735990548785e-05
1799	0.0055758499212124925	0.00014365292121860173	-0.0001432099055627127	0.9508791379572259	-1	0	0	0.25	1	1.0	4	1.0	0.5	3	2	2	0	0	0.16666666666666666	1	6	6	0.0	0	0.6607937905253622	0.5228190542287185	0.45958050246859494	0.7981484661511781	0.5773304821802894	0.908630836999041	0.7173723054990103	0.7780567192200287	0	0	0.0	-1.432099055627127e-05	-1.432099055627127e-05
4302	0.011351333690623888	0.004340094197732159	0.00433877965185134	0.9357733318914548	-1	0	0	0.3	3	0.7692307692307693	10	0.5769230769230769	0.46153846153846156	7	6	7	0	0	0.15384615384615385	2	13	15	0.0	0	0.6607937905253622	0.5924776469972773	0.45958050246859494	0.7692130176159706	0.6847302753877137	0.8325879200854328	0.7329589520133377	0.7428287939804804	0	0	0.0	0.00433877965185134	0.00433877965185134
1373	0.00347143245560663	0.002899354152562699	-0.002899323694240909	0.9700628236752058	-1	0	0	0.3333333333333333	1	1.0	2	1.0	0.5	2	1	1	2	0	0.25	1	4	4	0.4	0	0.4070627130210912	0.9124201863041018	0.7468125230559355	0.5109959212386918	0.6036998966037121	0.9813484992595933	0.8863418357373879	0.8925298954196504	0.75	0	0.0	-0.00028993236942409094	-0.00028993236942409094
2520	0.009132896501518002	0.0014296249969419602	0.001302630972597322	0.9336915395638222	-1	0	0	0.375	3	0.6666666666666666	6	0.6111111111111112	0.4444444444444444	5	4	5	0	0	0.2222222222222222	2	9	11	0.0	0	0.6607937905253622	0.6068002969051319	0.45958050246859494	0.8045881427043525	0.6847302753877137	0.8447760694784271	0.7329589520133377	0.7651458887119806	0	0	0.0	0.001302630972597322	0.001302630972597322
2864	0.00947243099478201	0.002405230834660774	0.0024009065857339704	0.9368411320619925	-1	0	0	0.3333333333333333	3	0.7272727272727273	8	0.5909090909090909	0.45454545454545453	6	5	6	0	0	0.18181818181818182	2	11	13	0.0	0	0.6607937905253622	0.5988886308987803	0.45958050246859494	0.7853011262462598	0.6847302753877137	0.8487115945290831	0.7329589520133377	0.7578141790234607	0	0	0.0	0.0024009065857339704	0.0024009065857339704
4087	0.009481503333167817	0.0029683892723391127	0.0029603415759179544	0.9459632489291376	-1	0	0	0.3	3	0.75	9	0.5833333333333334	0.5	7	6	6	0	0	0.16666666666666666	2	12	14	0.0	0	0.6607937905253622	0.5924776469972773	0.45958050246859494	0.7692130176159706	0.6847302753877137	0.8336679040361306	0.7329589520133377	0.7433231499377834	0	0	0.0	0.0029603415759179544	0.0029603415759179544
3368	0.016937973999141695	9.410795156579362e-05	5.06755915216364e-05	0.9036153931811355	-1	0	0	0.125	1	1.0	9	1.0	0.6666666666666666	6	6	4	0	0	0.09090909090909091	1	11	11	0.0	0	0.6607937905253622	0.5180447465903264	0.45958050246859494	0.7477871366157329	0.6847302753877137	0.8058204854927631	0.7329589520133377	0.702809196009627	0	0	0.0	5.06755915216364e-05	5.06755915216364e-05
2815	0.009683630808985436	0.002511824929320363	0.002506466573087635	0.9352573922857872	-1	0	0	0.3	3	0.75	9	0.5833333333333334	0.4166666666666667	6	5	7	0	0	0.16666666666666666	2	12	14	0.0	0	0.6607937905253622	0.5988886308987803	0.45958050246859494	0.7853011262462598	0.6847302753877137	0.8624098174683985	0.7329589520133377	0.7645351057676898	0	0	0.0	0.002506466573087635	0.002506466573087635
1523	0.005492877374522139	0.0004997170470679043	-0.0004976368599075189	0.9502054084474004	-1	0	0	0.25	1	1.0	4	1.0	0.5	3	2	2	1	0	0.16666666666666666	1	6	6	0.14285714285714285	0	0.6607937905253622	0.5228190542287185	0.45958050246859494	0.7981484661511781	0.5773304821802894	0.908630836999041	0.7173723054990103	0.7780567192200287	1.0	0	0.0	-4.9763685990751885e-05	-4.9763685990751885e-05
2568	0.008981522729978883	0.001372032040728113	0.001194556720800062	0.9337321144095613	-1	0	0	0.375	3	0.6666666666666666	6	0.6111111111111112	0.4444444444444444	5	4	5	0	0	0.2222222222222222	2	9	11	0.0	0	0.6607937905253622	0.6068002969051319	0.45958050246859494	0.8045881427043525	0.6847302753877137	0.8447760694784271	0.7329589520133377	0.7651458887119806	0	0	0.0	0.001194556720800062	0.001194556720800062
3040	0.009675492325778351	0.0026180795938016365	0.0026052296111963467	0.9352049994669545	-1	0	0	0.3333333333333333	3	0.7272727272727273	8	0.5909090909090909	0.45454545454545453	6	5	6	0	0	0.18181818181818182	2	11	13	0.0	0	0.6607937905253622	0.5988886308987803	0.45958050246859494	0.7853011262462598	0.6847302753877137	0.8487115945290831	0.7329589520133377	0.7578141790234607	0	0	0.0	0.0026052296111963467	0.0026052296111963467
2551	0.00875043856184176	0.0017711506797991534	0.0017428918531481785	0.9342377045971387	-1	0	0	0.2857142857142857	2	0.875	7	0.5555555555555556	0.5	5	4	4	0	0	0.2222222222222222	2	9	10	0.0	0	0.6607937905253622	0.6068002969051319	0.45958050246859494	0.8045881427043525	0.6847302753877137	0.8447760694784271	0.7329589520133377	0.7651458887119806	0	0	0.0	0.0017428918531481785	0.0017428918531481785
4686	0.012381579204062331	0.004905887159630248	0.004901966651258706	0.9371920191894731	-1	0	0	0.3	3	0.75	9	0.3888888888888889	0.5	7	6	6	0	0	0.25	3	12	14	0.0	0	0.6607937905253622	0.5924776469972773	0.45958050246859494	0.7692130176159706	0.5773304821802894	0.8776927203386499	0.695384691937208	0.7654778164622615	0	0	0.0	0.004901966651258706	0.004901966651258706
40	0.017477925465506403	0.00502791068336882	-0.0048019713981466644	0.9387396911246653	-1	0	0	0.5	4	0.5555555555555556	5	0.4583333333333333	0.4444444444444444	8	4	2	1	0	0.375	8	3	11	0.25	0.25	0.5510570252482132	0.7816433193039801	0.5605086017752884	0.9337070025946772	0.31197066572644117	0.94732606545726	0.8581911723432668	0.9063581008946199	1.0	0.125	0.0	-0.00048019713981466643	-0.00048019713981466643
3695	0.010037205722605018	0.0027873234899140984	0.0027803714626699035	0.9470765150704022	-1	0	0	0.3	3	0.75	9	0.5833333333333334	0.5	7	6	6	0	0	0.16666666666666666	2	12	14	0.0	0	0.6607937905253622	0.5924776469972773	0.45958050246859494	0.7692130176159706	0.5773304821802894	0.8776927203386499	0.695384691937208	0.7654778164622615	0	0	0.0	0.0027803714626699035	0.0027803714626699035
4250	0.009892631934774328	0.003260454194300411	0.0032493417239526515	0.9472726771642822	-1	0	0	0.3	3	0.75	9	0.5833333333333334	0.5	7	6	6	0	0	0.16666666666666666	2	12	14	0.0	0	0.6607937905253622	0.5924776469972773	0.45958050246859494	0.7692130176159706	0.6847302753877137	0.8473061458876436	0.7329589520133377	0.7497424375051047	0	0	0.0	0.0032493417239526515	0.0032493417239526515
2023	0.005401224900975325	0.00033348061510565335	-0.0003309311114069307	0.9507107911013832	-1	0	0	0.25	1	1.0	4	1.0	0.5	3	2	2	0	0	0.16666666666666666	1	6	6	0.0	0	0.6607937905253622	0.5228190542287185	0.45958050246859494	0.7981484661511781	0.5773304821802894	0.8785546265469415	0.695384691937208	0.7592012050174628	0	0	0.0	-3.309311114069307e-05	-3.309311114069307e-05
4091	0.009293873458678792	0.0022049917598112633	0.00220278145828864	0.9428938068094167	-1	0	0	0.3	3	0.7692307692307693	10	0.5769230769230769	0.46153846153846156	7	6	7	0	0	0.15384615384615385	2	13	15	0.0	0	0.6607937905253622	0.5924776469972773	0.45958050246859494	0.7692130176159706	0.6847302753877137	0.8473061458876436	0.7329589520133377	0.7497424375051047	0	0	0.0	0.00220278145828864	0.00220278145828864
440	0.0019512349842133396	0.0017132301281398477	-0.0017131945672599828	0.9851701878301967	-1	0	0	1.0	1	0	0	1.0	0	1	0	0	1	0	0.5	2	1	2	0.3333333333333333	0	0	0	0	0	0	0	0	0	0	0	0	-0.0001713194567259983	-0.0001713194567259983
792	0.001926628810710635	0.001654831320258034	-0.0016548055433773991	0.9852060724518098	-1	0	0	1.0	1	0	0	1.0	0	1	0	0	1	0	0.5	2	1	2	0.3333333333333333	0	0	0	0	0	0	0	0	0	0	0	0	-0.0001654805543377399	-0.0001654805543377399
4581	0.011254134406352792	0.004617508273656965	0.004613706088423686	0.9341787287604965	-1	0	0	0.3	3	0.7692307692307693	10	0.5769230769230769	0.46153846153846156	7	6	7	0	0	0.15384615384615385	2	13	15	0.0	0	0.6607937905253622	0.5924776469972773	0.45958050246859494	0.7692130176159706	0.6847302753877137	0.8172514163225512	0.7329589520133377	0.7360053465727155	0	0	0.0	0.004613706088423686	0.004613706088423686
4013	0.009882711932180153	0.0027207348462779724	0.002711782298314927	0.9471674654736871	-1	0	0	0.3	3	0.75	9	0.5833333333333334	0.5	7	6	6	0	0	0.16666666666666666	2	12	14	0.0	0	0.6607937905253622	0.5924776469972773	0.45958050246859494	0.7692130176159706	0.6847302753877137	0.8336679040361306	0.7329589520133377	0.7433231499377834	0	0	0.0	0.002711782298314927	0.002711782298314927
3559	0.009781160309401382	0.002767796915069216	0.0027633956208311713	0.9458295587963403	-1	0	0	0.3	3	0.75	9	0.5833333333333334	0.5	7	6	6	0	0	0.16666666666666666	2	12	14	0.0	0	0.6607937905253622	0.5924776469972773	0.45958050246859494	0.7692130176159706	0.6847302753877137	0.8336679040361306	0.7329589520133377	0.7433231499377834	0	0	0.0	0.0027633956208311713	0.0027633956208311713
1638	0.005422655679476752	0.0004907445889912071	-0.0004892498266452092	0.9499471504125605	-1	0	0	0.25	1	1.0	4	1.0	0.5	3	2	2	1	0	0.16666666666666666	1	6	6	0.14285714285714285	0	0.6607937905253622	0.5228190542287185	0.45958050246859494	0.7981484661511781	0.5773304821802894	0.908630836999041	0.7173723054990103	0.7780567192200287	1.0	0	0.0	-4.8924982664520916e-05	-4.8924982664520916e-05
2976	0.009688943923144526	0.0024430023773077737	0.0024349690411565148	0.9350284410249201	-1	0	0	0.3333333333333333	3	0.7272727272727273	8	0.5909090909090909	0.45454545454545453	6	5	6	0	0	0.18181818181818182	2	11	13	0.0	0	0.6607937905253622	0.5988886308987803	0.45958050246859494	0.7853011262462598	0.6847302753877137	0.8487115945290831	0.7329589520133377	0.7578141790234607	0	0	0.0	0.0024349690411565148	0.0024349690411565148
1851	0.005510558419072849	0.0004121818192155402	-0.00040898451822091674	0.9495742960193148	-1	0	0	0.25	1	1.0	4	1.0	0.5	3	2	2	0	0	0.16666666666666666	1	6	6	0.0	0	0.6607937905253622	0.5228190542287185	0.45958050246859494	0.7981484661511781	0.5773304821802894	0.908630836999041	0.7173723054990103	0.7780567192200287	0	0	0.0	-4.089845182209168e-05	-4.089845182209168e-05
4454	0.011281142882448919	0.00465170424305377	0.004646682600460759	0.9340386354425328	-1	0	0	0.3	3	0.7692307692307693	10	0.5769230769230769	0.46153846153846156	7	6	7	0	0	0.15384615384615385	2	13	15	0.0	0	0.6607937905253622	0.5924776469972773	0.45958050246859494	0.7692130176159706	0.6847302753877137	0.8336679040361306	0.7329589520133377	0.7433231499377834	0	0	0.0	0.004646682600460759	0.004646682600460759
66	None	None	None	None	None	0	0	0.4	4	0.6153846153846154	8	0.4166666666666667	0.23076923076923078	6	3	8	1	0	0.4444444444444444	9	4	15	0.058823529411764705	0	0.41794087814460895	0.9575334525896672	0.707298559735289	0.937380832146044	0.4133193194918438	0.842773308310801	0.8963223636201816	0.9241575117473204	1.0	0.3333333333333333	0.0	None	None
3069	0.013908107563151823	0.00294071055887711	-0.0022347891116078137	0.9226802296817903	-1	0	0	0.3333333333333333	3	0.7272727272727273	8	0.37142857142857144	0.45454545454545453	6	5	6	0	0	0.7142857142857143	5	7	13	0.0	0	0.6607937905253622	0.5988886308987803	0.45958050246859494	0.7853011262462598	0.6847302753877137	0.8487115945290831	0.7329589520133377	0.7578141790234607	0	0	0.0	-0.00022347891116078136	-0.00022347891116078136
4909	0.004173449853183121	0.002933433189337403	-0.0029326623382036005	0.9716786911533095	-1	0	0	0.16666666666666666	1	1.0	6	0.4444444444444444	0.16666666666666666	1	1	6	2	0	0.5	6	3	8	0.125	0	0.6414177210651929	0.5	0.751211600834558	0.5	1.0	0.5	0.8175919384540884	0.5	1.0	0	0.6751918659021834	-0.00029326623382036	-0.00029326623382036
3875	0.01087888297100206	0.004672251884515056	-0.004584038637275966	0.9283792549937243	-1	0	0	0.3	3	0.75	9	0.3888888888888889	0.5	7	6	6	0	0	0.25	12	3	14	0.0	0	0.6607937905253622	0.5924776469972773	0.45958050246859494	0.7692130176159706	0.5773304821802894	0.8776927203386499	0.695384691937208	0.7654778164622615	0	0	0.0	-0.0004584038637275966	-0.0004584038637275966
1938	0.005485065452902352	0.00027559355317663934	-0.00027555761246046977	0.9501688983959085	-1	0	0	0.25	1	1.0	4	1.0	0.5	3	2	2	0	0	0.16666666666666666	1	6	6	0.0	0	0.6607937905253622	0.5228190542287185	0.45958050246859494	0.7981484661511781	0.5773304821802894	0.908630836999041	0.7173723054990103	0.7780567192200287	0	0	0.0	-2.7555761246046976e-05	-2.7555761246046976e-05
3779	0.006192274443497438	0.000597673501882686	-0.0005895085828182376	0.9491738480785604	-1	0	0	0.5	3	0.5714285714285714	4	0.6428571428571429	0.42857142857142855	5	3	3	0	0	0.2857142857142857	2	7	9	0.0	0	0.6607937905253622	0.6068002969051319	0.45958050246859494	0.8045881427043525	0.6847302753877137	0.8447760694784271	0.7329589520133377	0.7651458887119806	0	0	0.0	-5.8950858281823755e-05	-5.8950858281823755e-05
1595	0.00538153196226683	0.0004345656534149235	-0.00043451143016028624	0.9513091637400255	-1	0	0	0.25	1	1.0	4	1.0	0.5	3	2	2	0	0	0.16666666666666666	1	6	6	0.0	0	0.6607937905253622	0.5228190542287185	0.45958050246859494	0.7981484661511781	0.5773304821802894	0.908630836999041	0.7173723054990103	0.7780567192200287	0	0	0.0	-4.345114301602863e-05	-4.345114301602863e-05
3051	0.00998157560926909	0.002789208763838567	0.0027829854437300167	0.9456992804565418	-1	0	0	0.3	3	0.75	9	0.5833333333333334	0.5	7	6	6	0	0	0.16666666666666666	2	12	14	0.0	0	0.6607937905253622	0.5924776469972773	0.45958050246859494	0.7692130176159706	0.6847302753877137	0.8336679040361306	0.7329589520133377	0.7433231499377834	0	0	0.0	0.0027829854437300167	0.0027829854437300167
1968	0.005454774024194668	0.0004154229802059439	-0.0004154226834266123	0.9506093037166822	-1	0	0	0.25	1	1.0	4	1.0	0.5	3	2	2	0	0	0.16666666666666666	1	6	6	0.0	0	0.6607937905253622	0.5228190542287185	0.45958050246859494	0.7981484661511781	0.5773304821802894	0.8785546265469415	0.695384691937208	0.7592012050174628	0	0	0.0	-4.154226834266123e-05	-4.154226834266123e-05
4805	0.012529893425679017	0.0051265757508480655	0.005121918354944191	0.9376612078201633	-1	0	0	0.3	3	0.75	9	0.3888888888888889	0.5	7	6	6	0	0	0.25	3	12	14	0.0	0	0.6607937905253622	0.5924776469972773	0.45958050246859494	0.7692130176159706	0.6847302753877137	0.8172514163225512	0.7329589520133377	0.7360053465727155	0	0	0.0	0.005121918354944191	0.005121918354944191
2799	0.008942082434500523	0.0010408420901554234	0.000957922330290685	0.9347510175899365	-1	0	0	0.375	3	0.6666666666666666	6	0.6111111111111112	0.4444444444444444	5	4	5	0	0	0.2222222222222222	2	9	11	0.0	0	0.6607937905253622	0.6068002969051319	0.45958050246859494	0.8045881427043525	0.6847302753877137	0.8793888678239397	0.7329589520133377	0.7822090326286464	0	0	0.0	0.000957922330290685	0.000957922330290685
3584	0.009932284778386698	0.002645085790089375	0.0026386347023278725	0.9460977707478659	-1	0	0	0.3	3	0.75	9	0.5833333333333334	0.5	7	6	6	0	0	0.16666666666666666	2	12	14	0.0	0	0.6607937905253622	0.5924776469972773	0.45958050246859494	0.7692130176159706	0.6847302753877137	0.8336679040361306	0.7329589520133377	0.7433231499377834	0	0	0.0	0.0026386347023278725	0.0026386347023278725
423	0.0028355412355192864	0.002824060565585469	-0.0028238076655037613	0.9838521712238737	-1	0	0	0.8	4	0.2	1	0.4375	0	3	0	3	0	0	1.0	4	4	7	0.0	0.4	0	0	0	0	0	0	0	0	0	0	0	-0.0002823807665503761	-0.0002823807665503761
637	0.0017453728482141667	0.0016852856027572006	-0.0016852856026643634	0.9863586993599284	-1	0	0	1.0	1	0	0	1.0	0	1	0	0	0	0	0.5	1	2	2	0.0	0	0	0	0	0	0	0	0	0	0	0	0	-0.00016852856026643634	-0.00016852856026643634
4631	0.012327702524800815	0.005291480362246942	0.005286767501944327	0.9361490054957069	-1	0	0	0.3	3	0.75	9	0.3888888888888889	0.5	7	6	6	0	0	0.25	3	12	14	0.0	0	0.6607937905253622	0.5924776469972773	0.45958050246859494	0.7692130176159706	0.6847302753877137	0.8172514163225512	0.7329589520133377	0.7360053465727155	0	0	0.0	0.005286767501944327	0.005286767501944327
1408	0.005506609872360704	0.00026823141845645006	-0.0002679400253506111	0.9506752239020337	-1	0	0	0.25	1	1.0	4	1.0	0.5	3	2	2	1	0	0.16666666666666666	1	6	6	0.14285714285714285	0	0.6607937905253622	0.5228190542287185	0.45958050246859494	0.7981484661511781	0.5773304821802894	0.908630836999041	0.7173723054990103	0.7780567192200287	1.0	0	0.0	-2.6794002535061108e-05	-2.6794002535061108e-05
1553	0.0016115647252495807	0.001543356030403777	-0.00154335603031482	0.9824543822971122	-1	0	0	0	0	0	0	1.0	0	0	0	0	1	0	1.0	1	1	1	0.25	0	0	0	0	0	0	0	0	0	0	0	0	-0.1	-0.1
4927	0.006556831843854236	0.000493986541706163	-0.000491088079613003	0.9360747572240068	-1	0	0	0.25	2	0.8888888888888888	8	0.55	0.3333333333333333	4	3	6	1	0	0.2	2	10	11	0.06666666666666667	0	0.6607937905253622	0.6168548658258235	0.45958050246859494	0.8282378557212858	0.9817243424470947	0.7910890517545899	0.8651323308631762	0.7552794205765229	1.0	0	0.0	-4.91088079613003e-05	-4.91088079613003e-05
675	0.003527264026141392	0.0031060952234667114	-0.0031060911964173486	0.9778663216610816	-1	0	0	0.3333333333333333	1	1.0	2	1.0	1.0	3	2	0	1	0	0.25	1	4	4	0.3333333333333333	0	0.22802699073581456	0.6497118757132776	0.14162897787682144	0.9465258561102288	0.7794008560636211	0.7519178972724274	0.9331127594532335	0.8225051962414536	1.0	0.3333333333333333	0.0	-0.0003106091196417349	-0.0003106091196417349
3906	0.0084990974274012	0.00032920331852590484	0.0003235036600281225	0.9263989515075649	-1	0	0	0.14285714285714285	1	1.0	8	1.0	0.625	5	5	4	0	0	0.1	1	10	10	0.0	0	0.6607937905253622	0.5193663760857576	0.45958050246859494	0.7625162090412736	0.6847302753877137	0.8259033028278727	0.7329589520133377	0.717811524186257	0	0	0.0	0.0003235036600281225	0.0003235036600281225
2950	0.009933184940954855	0.002959817222875641	0.0029518579333588303	0.9455130089835009	-1	0	0	0.3	3	0.75	9	0.5833333333333334	0.5	7	6	6	0	0	0.16666666666666666	2	12	14	0.0	0	0.6607937905253622	0.5924776469972773	0.45958050246859494	0.7692130176159706	0.6847302753877137	0.8461292293155777	0.7329589520133377	0.7491748634826806	0	0	0.0	0.0029518579333588303	0.0029518579333588303
1183	0.0021657841034628425	0.0019583253332605454	-0.0019582890291312102	0.978198225112584	-1	0	0	0.3333333333333333	1	1.0	2	1.0	0.5	1	1	2	2	0	0.25	1	4	4	0.25	0	0.6607937905253622	0.5	0.45958050246859494	0.5	0.5744307034195242	0.5	0.6951249144137606	0.5	1.0	0	0.36601975460654557	-0.00019582890291312103	-0.00019582890291312103
1325	0.0036712661629846374	0.000939941151907915	-0.0009216124629601206	0.9641739352249806	-1	0	0	0.5	2	0.5	2	0.6	0.5	3	2	2	1	0	0.4	2	5	6	0.14285714285714285	0	0.6607937905253622	0.5228190542287185	0.45958050246859494	0.7981484661511781	0.5773304821802894	0.92664827562634	0.756579879470014	0.7915240596430998	1.0	0	0.0	-9.216124629601206e-05	-9.216124629601206e-05
1527	0.005379472593003195	0.0003438868227491234	-0.0003438852360100107	0.9502556468705481	-1	0	0	0.25	1	1.0	4	1.0	0.5	3	2	2	0	0	0.16666666666666666	1	6	6	0.0	0	0.6607937905253622	0.5228190542287185	0.45958050246859494	0.7981484661511781	0.5773304821802894	0.908630836999041	0.7173723054990103	0.7780567192200287	0	0	0.0	-3.438852360100107e-05	-3.438852360100107e-05
1085	0.0022390676613215925	0.0015476895507866304	-0.0015328579448593302	0.962965977302729	-1	0	0	0.25	1	1.0	3	1.0	0.6666666666666666	2	2	2	3	0	0.2	1	5	5	0.375	0	0.6511057557952775	0.5242011608442358	0.6053960516515765	0.8112503999490056	0.73351545510605	0.9349201075220233	0.7713219586413873	0.8032334030112955	0.5	0	0.008370188435226413	-0.000153285794485933	-0.000153285794485933
3006	0.009806385066559039	0.002999162733363571	0.002988125174868559	0.9459958785421115	-1	0	0	0.3	3	0.75	9	0.5833333333333334	0.5	7	6	6	0	0	0.16666666666666666	2	12	14	0.0	0	0.6607937905253622	0.5924776469972773	0.45958050246859494	0.7692130176159706	0.6847302753877137	0.8336679040361306	0.7329589520133377	0.7433231499377834	0	0	0.0	0.002988125174868559	0.002988125174868559
1584	0.00534058098716983	0.0003095059980212501	-0.00030730609806550556	0.9505008049220008	-1	0	0	0.25	1	1.0	4	1.0	0.5	3	2	2	0	0	0.16666666666666666	1	6	6	0.0	0	0.6607937905253622	0.5228190542287185	0.45958050246859494	0.7981484661511781	0.5773304821802894	0.908630836999041	0.7173723054990103	0.7780567192200287	0	0	0.0	-3.073060980655056e-05	-3.073060980655056e-05
3853	0.010122128500405081	0.002829008268917652	0.002822435645970415	0.9454470035788283	-1	0	0	0.3	3	0.75	9	0.5833333333333334	0.5	7	6	6	0	0	0.16666666666666666	2	12	14	0.0	0	0.6607937905253622	0.5924776469972773	0.45958050246859494	0.7692130176159706	0.6847302753877137	0.8336679040361306	0.7329589520133377	0.7433231499377834	0	0	0.0	0.002822435645970415	0.002822435645970415
1705	0.006254137610295967	2.0395310476750155e-05	1.4712902822305213e-05	0.9446598053934849	-1	0	0	0.2	1	1.0	5	1.0	0.6	4	3	2	1	0	0.14285714285714285	1	7	7	0.14285714285714285	0	0.6607937905253622	0.520962914804905	0.45958050246859494	0.7795076837850303	0.5773304821802894	0.8617870634028281	0.695384691937208	0.7424938682380477	1.0	0	0.0	1.4712902822305213e-05	1.4712902822305213e-05
2155	0.0060775934115010885	0.0005797227289160636	-0.0005735901321386608	0.9492100512998577	-1	0	0	0.5	3	0.5714285714285714	4	0.6428571428571429	0.42857142857142855	5	3	3	0	0	0.2857142857142857	2	7	9	0.0	0	0.6607937905253622	0.6068002969051319	0.45958050246859494	0.8045881427043525	0.6847302753877137	0.8793888678239397	0.7329589520133377	0.7822090326286464	0	0	0.0	-5.735901321386608e-05	-5.735901321386608e-05
4950	0.011699123088378496	0.006187315991782337	0.006180427548820802	0.9378594478053562	-1	0	0	0.3	3	0.75	9	0.5833333333333334	0.5	7	6	6	0	0	0.16666666666666666	2	12	14	0.0	0	0.6607937905253622	0.5924776469972773	0.24186904082617255	0.7556909444632072	0.6847302753877137	0.8172514163225512	0.8842797952095834	0.7311405732881417	0	0	0.0	0.006180427548820802	0.006180427548820802
2647	0.009230274932588791	0.0013104547194629564	0.0011463949177809173	0.9333038257913111	-1	0	0	0.375	3	0.6666666666666666	6	0.6111111111111112	0.4444444444444444	5	4	5	0	0	0.2222222222222222	2	9	11	0.0	0	0.6607937905253622	0.6068002969051319	0.45958050246859494	0.8045881427043525	0.6847302753877137	0.8793888678239397	0.7329589520133377	0.7822090326286464	0	0	0.0	0.0011463949177809173	0.0011463949177809173
1650	0.005514096991859916	0.0003939137948592311	-0.0003939118318126796	0.9499230150173491	-1	0	0	0.25	1	1.0	4	1.0	0.5	3	2	2	0	0	0.16666666666666666	1	6	6	0.0	0	0.6607937905253622	0.5228190542287185	0.45958050246859494	0.7981484661511781	0.8301862666413949	0.8488530287659389	0.8156392140565979	0.7434373743683111	0	0	0.0	-3.939118318126796e-05	-3.939118318126796e-05
3278	0.009709577836068784	0.0030520167682721237	0.0030435136071455355	0.9462565373967359	-1	0	0	0.3	3	0.75	9	0.5833333333333334	0.5	7	6	6	0	0	0.16666666666666666	2	12	14	0.0	0	0.6607937905253622	0.5924776469972773	0.45958050246859494	0.7692130176159706	0.6847302753877137	0.8336679040361306	0.7329589520133377	0.7433231499377834	0	0	0.0	0.0030435136071455355	0.0030435136071455355
3052	0.009782217167756783	0.0032224300488326546	0.0032087140532949996	0.9466103464941129	-1	0	0	0.3	3	0.75	9	0.5833333333333334	0.5	7	6	6	0	0	0.16666666666666666	2	12	14	0.0	0	0.6607937905253622	0.5924776469972773	0.45958050246859494	0.7692130176159706	0.6847302753877137	0.8336679040361306	0.7329589520133377	0.7433231499377834	0	0	0.0	0.0032087140532949996	0.0032087140532949996
4943	0.011049714460369555	0.0055685765299401035	0.00556811163613172	0.9363052345253255	-1	0	0	0.3	3	0.7692307692307693	10	0.5769230769230769	0.46153846153846156	7	6	7	0	0	0.15384615384615385	2	13	15	0.0	0	0.6607937905253622	0.5924776469972773	0.24186904082617255	0.7556909444632072	0.6847302753877137	0.8172514163225512	0.8842797952095834	0.7311405732881417	0	0	0.0	0.00556811163613172	0.00556811163613172
3865	0.010017037295727874	0.0031464762757761984	0.003138818973143708	0.946531155328554	-1	0	0	0.3	3	0.75	9	0.5833333333333334	0.5	7	6	6	0	0	0.16666666666666666	2	12	14	0.0	0	0.6607937905253622	0.5924776469972773	0.45958050246859494	0.7692130176159706	0.6847302753877137	0.8473061458876436	0.7329589520133377	0.7497424375051047	0	0	0.0	0.003138818973143708	0.003138818973143708
554	0.002727636149162066	0.0024546741513986935	-0.002420434924461011	0.9730834395399085	-1	0	0	0.6666666666666666	2	0.5	1	0.6666666666666666	0.5	3	1	0	0	0	0.6666666666666666	3	2	4	0.0	0	0.6883040747430439	0.6375090334667382	0.7462271413665411	0.8936686785943063	0.7327027833311376	0.8352738623774009	0.6514642507768009	0.8082904211444704	0	0	0.0	-0.00024204349244610112	-0.00024204349244610112
44	0.0021536096328234736	0.0021495982799989207	-0.0021491264509755086	0.9836390746673125	-1	0	0	0.6666666666666666	2	0.5	1	1.0	0	1	0	2	0	0	1.0	2	2	4	0.0	0	0	0	0	0	0	0	0	0	0	0	0	-0.00021491264509755086	-0.00021491264509755086
4224	0.009976591790617453	0.0027578607757329184	0.002748205928105555	0.9455485785913246	-1	0	0	0.3	3	0.75	9	0.5833333333333334	0.5	7	6	6	0	0	0.16666666666666666	2	12	14	0.0	0	0.6607937905253622	0.5924776469972773	0.45958050246859494	0.7692130176159706	0.6847302753877137	0.8336679040361306	0.7329589520133377	0.7433231499377834	0	0	0.0	0.002748205928105555	0.002748205928105555
1414	0.005403800646731546	0.0002708221324339931	-0.0002702937934635327	0.9502930603615968	-1	0	0	0.25	1	1.0	4	1.0	0.5	3	2	2	0	0	0.16666666666666666	1	6	6	0.0	0	0.6607937905253622	0.5228190542287185	0.45958050246859494	0.7981484661511781	0.5773304821802894	0.908630836999041	0.7173723054990103	0.7780567192200287	0	0	0.0	-2.7029379346353268e-05	-2.7029379346353268e-05
4780	0.00928452407373758	0.0012254312232033104	0.0006827165143432746	0.9350717583391998	-1	0	0	0.375	3	0.6666666666666666	6	0.4074074074074074	0.5555555555555556	7	5	3	0	0	0.3333333333333333	3	9	11	0.0	0	0.6607937905253622	0.5924776469972773	0.45958050246859494	0.7692130176159706	0.6847302753877137	0.8172514163225512	0.7329589520133377	0.7360053465727155	0	0	0.0	0.0006827165143432746	0.0006827165143432746
1519	0.005580101912805944	0.00039536559381825087	-0.00039535895769118607	0.949803051253438	-1	0	0	0.25	1	1.0	4	1.0	0.5	3	2	2	1	0	0.16666666666666666	1	6	6	0.14285714285714285	0	0.6607937905253622	0.5228190542287185	0.45958050246859494	0.7981484661511781	0.5773304821802894	0.908630836999041	0.7173723054990103	0.7780567192200287	1.0	0	0.0	-3.953589576911861e-05	-3.953589576911861e-05
4138	0.009810005451152529	0.0026246606107473945	0.0026169881475830246	0.9456448234149626	-1	0	0	0.3	3	0.75	9	0.5833333333333334	0.5	7	6	6	0	0	0.16666666666666666	2	12	14	0.0	0	0.6607937905253622	0.5924776469972773	0.45958050246859494	0.7692130176159706	0.6847302753877137	0.8336679040361306	0.7329589520133377	0.7433231499377834	0	0	0.0	0.0026169881475830246	0.0026169881475830246
3826	0.010004379357164648	0.0026869939632783884	0.0026798064488981962	0.9456517456860426	-1	0	0	0.3	3	0.75	9	0.5833333333333334	0.5	7	6	6	0	0	0.16666666666666666	2	12	14	0.0	0	0.6607937905253622	0.5924776469972773	0.45958050246859494	0.7692130176159706	0.6847302753877137	0.8336679040361306	0.7329589520133377	0.7433231499377834	0	0	0.0	0.0026798064488981962	0.0026798064488981962
2348	0.03903324706930327	0.005691167035768969	-0.005638081185537252	0.9326883614924296	-1	0	0	0.375	3	0.6666666666666666	6	0.6111111111111112	0.4444444444444444	5	4	5	0	0	0.2222222222222222	2	9	11	0.0	0	0.2601291294315785	0.900156680096881	0.49020616805986206	0.7995546408089423	0.9274666602945512	0.7347559169487984	0.9371076092891641	0.8225600506776708	0	0	0.0	-0.0005638081185537252	-0.0005638081185537252
2292	0.009235469108655928	0.0011863461676339616	0.0010051763646147806	0.9331924312239837	-1	0	0	0.375	3	0.6666666666666666	6	0.6111111111111112	0.4444444444444444	5	4	5	0	0	0.2222222222222222	2	9	11	0.0	0	0.6607937905253622	0.6068002969051319	0.45958050246859494	0.8045881427043525	0.6847302753877137	0.8793888678239397	0.7329589520133377	0.7822090326286464	0	0	0.0	0.0010051763646147806	0.0010051763646147806
444	0.0019104370047413992	0.0017792724168490522	-0.0017777646595408603	0.9844627935961249	-1	0	0	1.0	1	0	0	1.0	0	1	0	0	0	0	0.5	2	1	2	0.0	0	0	0	0	0	0	0	0	0	0	0	0	-0.00017777646595408604	-0.00017777646595408604
255	0.004311452194084182	0.0024060374647569215	-0.002405659775182211	0.9837479696593917	-1	0	0	0.5	1	1.0	1	1.0	1.0	2	1	0	0	0	0.3333333333333333	3	1	3	0.0	0	0.7909328110310387	0.8513012555562117	0.7191135095583508	0.6117343238797036	0.5769580458429925	0.6882794468715825	0.7819980996169836	0.730503752292616	0	0	0.0	-0.0002405659775182211	-0.0002405659775182211
284	0.0021836583215113846	0.002132502332805281	-0.0021323591070752596	0.9840942073893958	-1	0	0	0.3333333333333333	1	1.0	2	0.6666666666666666	0.5	1	1	2	0	0	0.6666666666666666	2	3	4	0.0	0	0.8269443156900994	0.5	0.5127762833987229	0.5	0.22517879699424684	0.5	0.9211078628591008	0.5	0	0	0.0	-0.00021323591070752595	-0.00021323591070752595
2133	0.002426861624112331	0.0022904771561424943	-0.0022886669372269206	0.9739674631954343	-1	0	0	0.6666666666666666	2	0.5	1	0.6666666666666666	0.5	2	1	1	2	0	0.6666666666666666	2	3	4	0.4	0	0.7021016453899228	0.6472194540295062	0.5352607519516923	0.8965539722483933	0.9448502140159054	0.6344830360700379	0.8719697040758169	0.7513730210079049	0.75	0	0.4537613652114453	-0.00022886669372269207	-0.00022886669372269207
221	0.009312288638290242	0.00673046629251845	-0.006489616182671458	0.9821361245411839	-1	0	0	0.5	3	0.5	3	0.5	0.3333333333333333	4	2	3	2	0	1.0	4	4	8	0.25	0	0.649244451368866	0.8552103339480746	0.6913271435375938	0.9333687882724481	0.8983872932621377	0.9520187864765386	0.9029707807908602	0.9218550534643357	0.75	0	0.3732950728681579	-0.0006489616182671458	-0.0006489616182671458
4917	0.012308434293612433	0.00490574198376229	0.004897970075592977	0.9368976109991496	-1	0	0	0.3	3	0.75	9	0.5833333333333334	0.5	7	6	6	0	0	0.16666666666666666	2	12	14	0.0	0	0.6607937905253622	0.5924776469972773	0.45958050246859494	0.7692130176159706	0.665269787442127	0.823329443299839	0.7229721431560724	0.7386672949256011	0	0	0.0	0.004897970075592977	0.004897970075592977
4788	0.012478771289767368	0.005249473801990704	0.0052453495076633825	0.9361776487523562	-1	0	0	0.3	3	0.75	9	0.3888888888888889	0.5	7	6	6	0	0	0.25	3	12	14	0.0	0	0.6607937905253622	0.5924776469972773	0.45958050246859494	0.7692130176159706	0.6847302753877137	0.8172514163225512	0.7329589520133377	0.7360053465727155	0	0	0.0	0.0052453495076633825	0.0052453495076633825
3027	0.009795232966396986	0.0026414083856681598	0.0026352654807337314	0.9466486543389112	-1	0	0	0.3	3	0.75	9	0.5833333333333334	0.5	7	6	6	0	0	0.16666666666666666	2	12	14	0.0	0	0.6607937905253622	0.5924776469972773	0.45958050246859494	0.7692130176159706	0.6847302753877137	0.816511438812217	0.7329589520133377	0.7356848293410032	0	0	0.0	0.0026352654807337314	0.0026352654807337314
1327	0.005384806835526315	0.0004060318426941485	-0.0004059796691433388	0.9498669873262091	-1	0	0	0.25	1	1.0	4	1.0	0.5	3	2	2	0	0	0.16666666666666666	1	6	6	0.0	0	0.6607937905253622	0.5228190542287185	0.45958050246859494	0.7981484661511781	0.5773304821802894	0.908630836999041	0.7173723054990103	0.7780567192200287	0	0	0.0	-4.059796691433388e-05	-4.059796691433388e-05
89	0.010236767989421393	0.0037177678352178123	-0.0037088168257144016	0.9844611832975658	-1	0	0	0.6666666666666666	4	0.42857142857142855	3	0.75	0.42857142857142855	6	3	2	1	0	0.3333333333333333	2	6	9	0.2	0.5714285714285714	0.6452053592232033	0.9260395744853053	0.49781739132182035	0.7559371026105591	0.570932991273931	0.9045408141515086	0.7671825166103241	0.8774910378267331	1.0	0.16666666666666666	0.0	-0.00037088168257144017	-0.00037088168257144017
3435	0.00988803873056681	0.0027800488680703255	0.002776307283218603	0.9467843946690463	-1	0	0	0.3	3	0.75	9	0.5833333333333334	0.5	7	6	6	0	0	0.16666666666666666	2	12	14	0.0	0	0.6607937905253622	0.5924776469972773	0.45958050246859494	0.7692130176159706	0.6847302753877137	0.8336679040361306	0.7329589520133377	0.7433231499377834	0	0	0.0	0.002776307283218603	0.002776307283218603
5024	0.012071226743995687	0.005323784314676047	0.005319320260936978	0.9362453908828124	-1	0	0	0.3	3	0.75	9	0.3888888888888889	0.5	7	6	6	0	0	0.25	3	12	14	0.0	0	0.6607937905253622	0.5924776469972773	0.45958050246859494	0.7692130176159706	0.6847302753877137	0.7874566451025358	0.7329589520133377	0.7236388993431687	0	0	0.0	0.005319320260936978	0.005319320260936978
563	0.0018309922690871222	0.0017664167785362832	-0.0017663841351925158	0.9860838309971358	-1	0	0	1.0	1	0	0	1.0	0	1	0	0	1	0	0.5	1	2	2	0.3333333333333333	0	0	0	0	0	0	0	0	0	0	0	0	-0.00017663841351925157	-0.00017663841351925157
1467	0.00538383330414288	8.82467802733359e-05	-8.793681570967143e-05	0.9511650305214558	-1	0	0	0.25	1	1.0	4	1.0	0.5	3	2	2	0	0	0.16666666666666666	1	6	6	0.0	0	0.6607937905253622	0.5228190542287185	0.45958050246859494	0.7981484661511781	0.8301862666413949	0.8488530287659389	0.8156392140565979	0.7434373743683111	0	0	0.0	-8.793681570967144e-06	-8.793681570967144e-06
857	0.0019184312447278699	0.001814106595729956	-0.0018139802014720252	0.98582359305556	-1	0	0	1.0	1	0	0	1.0	0	1	0	0	1	0	0.5	1	2	2	0.3333333333333333	0	0	0	0	0	0	0	0	0	0	0	0	-0.00018139802014720252	-0.00018139802014720252
814	0.0018291851119339704	0.0017665138264452006	-0.001766481538304556	0.9861258831963107	-1	0	0	1.0	1	0	0	1.0	0	1	0	0	1	0	0.5	1	2	2	0.3333333333333333	0	0	0	0	0	0	0	0	0	0	0	0	-0.0001766481538304556	-0.0001766481538304556
4271	0.009810377501420296	0.003056192885065347	0.0030462384537393236	0.9472100052447556	-1	0	0	0.3	3	0.75	9	0.5833333333333334	0.5	7	6	6	0	0	0.16666666666666666	2	12	14	0.0	0	0.6607937905253622	0.5924776469972773	0.45958050246859494	0.7692130176159706	0.6847302753877137	0.8336679040361306	0.7329589520133377	0.7433231499377834	0	0	0.0	0.0030462384537393236	0.0030462384537393236
1665	0.0055120512996845155	0.00021447491899462325	-0.00021311281566675539	0.9503793131678329	-1	0	0	0.25	1	1.0	4	1.0	0.5	3	2	2	0	0	0.16666666666666666	1	6	6	0.0	0	0.6607937905253622	0.5228190542287185	0.45958050246859494	0.7981484661511781	0.5773304821802894	0.908630836999041	0.7173723054990103	0.7780567192200287	0	0	0.0	-2.131128156667554e-05	-2.131128156667554e-05
4935	0.012252848655537923	0.005022635286064565	0.0050200998444341755	0.9377492331129422	-1	0	0	0.3	3	0.75	9	0.3888888888888889	0.5	7	6	6	0	0	0.25	3	12	14	0.0	0	0.6607937905253622	0.5924776469972773	0.45958050246859494	0.7692130176159706	0.6847302753877137	0.8172514163225512	0.7329589520133377	0.7360053465727155	0	0	0.0	0.0050200998444341755	0.0050200998444341755
3488	0.006234173424041236	0.0005590655450011292	-0.0005466569747002882	0.9475867025817982	-1	0	0	0.5	3	0.5714285714285714	4	0.6428571428571429	0.42857142857142855	5	3	3	0	0	0.2857142857142857	2	7	9	0.0	0	0.6607937905253622	0.6068002969051319	0.45958050246859494	0.8045881427043525	0.6847302753877137	0.8131636629293945	0.7329589520133377	0.751494863225569	0	0	0.0	-5.466569747002882e-05	-5.466569747002882e-05
344	0.0018246499514308011	0.0017664394421422211	-0.0017664076449524224	0.9860885352822356	-1	0	0	1.0	1	0	0	1.0	0	1	0	0	1	0	0.5	1	2	2	0.3333333333333333	0	0	0	0	0	0	0	0	0	0	0	0	-0.00017664076449524225	-0.00017664076449524225
3666	0.010523031040615118	0.0020782721421793303	-0.001913609429049908	0.9329785144452326	-1	0	0	0.4444444444444444	4	0.5454545454545454	6	0.40625	0.45454545454545453	6	5	6	0	0	0.5	4	8	13	0.0	0	0.6607937905253622	0.5988886308987803	0.45958050246859494	0.7853011262462598	0.6847302753877137	0.8487115945290831	0.7329589520133377	0.7578141790234607	0	0	0.0	-0.0001913609429049908	-0.0001913609429049908
4673	0.011355490343332988	0.00442399739839399	0.004421480820426353	0.9349441500017437	-1	0	0	0.3	3	0.7692307692307693	10	0.5769230769230769	0.46153846153846156	7	6	7	0	0	0.15384615384615385	2	13	15	0.0	0	0.6607937905253622	0.5924776469972773	0.45958050246859494	0.7692130176159706	0.6847302753877137	0.8336679040361306	0.7329589520133377	0.7433231499377834	0	0	0.0	0.004421480820426353	0.004421480820426353
4373	0.01098769293005252	0.003556184098255457	0.0034943038314461366	0.9492556663227183	-1	0	0	0.3333333333333333	3	0.7272727272727273	8	0.3939393939393939	0.5454545454545454	7	6	5	0	0	0.2727272727272727	3	11	13	0.0	0	0.6607937905253622	0.5924776469972773	0.45958050246859494	0.7692130176159706	0.6847302753877137	0.8473061458876436	0.7329589520133377	0.7497424375051047	0	0	0.0	0.0034943038314461366	0.0034943038314461366
2104	0.007443860115551594	0.0007321985402031441	-0.0007296333532374366	0.942515682390829	-1	0	0	0.16666666666666666	1	1.0	6	1.0	0.5	4	3	3	1	0	0.125	1	8	8	0.1111111111111111	0	0.6607937905253622	0.520962914804905	0.45958050246859494	0.7795076837850303	0.5773304821802894	0.8617870634028281	0.695384691937208	0.7424938682380477	1.0	0	0.0	-7.296333532374367e-05	-7.296333532374367e-05
3599	0.009932873934471101	0.0030237153903067996	0.0030168460986923227	0.9456918764095436	-1	0	0	0.3	3	0.75	9	0.5833333333333334	0.5	7	6	6	0	0	0.16666666666666666	2	12	14	0.0	0	0.6607937905253622	0.5924776469972773	0.45958050246859494	0.7692130176159706	0.6847302753877137	0.8336679040361306	0.7329589520133377	0.7433231499377834	0	0	0.0	0.0030168460986923227	0.0030168460986923227
4864	0.012254853974460576	0.00526075575514942	0.005256793487962808	0.9361433447311256	-1	0	0	0.3	3	0.75	9	0.3888888888888889	0.5	7	6	6	0	0	0.25	3	12	14	0.0	0	0.6607937905253622	0.5924776469972773	0.45958050246859494	0.7692130176159706	0.6847302753877137	0.8172514163225512	0.7329589520133377	0.7360053465727155	0	0	0.0	0.005256793487962808	0.005256793487962808
4477	0.011470752433548037	0.004715344858380347	0.0047111309203151115	0.9341739466032967	-1	0	0	0.3	3	0.7692307692307693	10	0.5769230769230769	0.46153846153846156	7	6	7	0	0	0.15384615384615385	2	13	15	0.0	0	0.6607937905253622	0.5924776469972773	0.45958050246859494	0.7692130176159706	0.6847302753877137	0.8172514163225512	0.7329589520133377	0.7360053465727155	0	0	0.0	0.0047111309203151115	0.0047111309203151115
3539	0.009977552565397048	0.003225647076378769	0.003215461887620198	0.9475512869936664	-1	0	0	0.3	3	0.75	9	0.5833333333333334	0.5	7	6	6	0	0	0.16666666666666666	2	12	14	0.0	0	0.6607937905253622	0.5924776469972773	0.45958050246859494	0.7692130176159706	0.6847302753877137	0.8473061458876436	0.7329589520133377	0.7497424375051047	0	0	0.0	0.003215461887620198	0.003215461887620198
4667	0.00844002756433625	0.0003139739329639107	0.00029305209237421415	0.9347517370989835	-1	0	0	0.3333333333333333	3	0.7272727272727273	8	0.48148148148148145	0.36363636363636365	5	4	7	4	0	0.3333333333333333	3	9	13	0.23529411764705882	0	0.6607937905253622	0.6068002969051319	0.45958050246859494	0.8045881427043525	0.5773304821802894	0.900964930494121	0.7173723054990103	0.79451603584774	0.2	0	0.0	0.00029305209237421415	0.00029305209237421415
3728	0.009961032135629645	0.003051174815575224	0.0030421297168405385	0.9465343232056664	-1	0	0	0.3	3	0.75	9	0.5833333333333334	0.5	7	6	6	0	0	0.16666666666666666	2	12	14	0.0	0	0.6607937905253622	0.5924776469972773	0.45958050246859494	0.7692130176159706	0.6847302753877137	0.8336679040361306	0.7329589520133377	0.7433231499377834	0	0	0.0	0.0030421297168405385	0.0030421297168405385
808	0.002706635467709181	0.0019486438722640161	-0.0019477617003464452	0.9853434054056252	-1	0	0	1.0	3	0.0	0	0.6666666666666666	0	3	0	0	1	0	0.6666666666666666	2	3	4	1.0	1.0	0	0	0	0	0	0	0	0	0	0	0	-0.00019477617003464453	-0.00019477617003464453
3659	0.008806536012658316	0.0011806284084040412	-0.0011379665363699517	0.9410155073015982	-1	0	0	0.375	3	0.6666666666666666	6	0.6111111111111112	0.5555555555555556	7	5	3	0	0	0.2222222222222222	2	9	11	0.0	0	0.6607937905253622	0.5924776469972773	0.45958050246859494	0.7692130176159706	0.5773304821802894	0.8552283442361348	0.695384691937208	0.7536361750766436	0	0	0.0	-0.00011379665363699518	-0.00011379665363699518
4816	0.011570797472252203	0.004764731662354329	0.004761960745424852	0.9342588766419112	-1	0	0	0.3	3	0.7692307692307693	10	0.5769230769230769	0.46153846153846156	7	6	7	0	0	0.15384615384615385	2	13	15	0.0	0	0.6607937905253622	0.5924776469972773	0.45958050246859494	0.7692130176159706	0.6847302753877137	0.8172514163225512	0.7329589520133377	0.7360053465727155	0	0	0.0	0.004761960745424852	0.004761960745424852
2795	0.009066144250159721	0.0012929227561034105	0.0011801093770104209	0.9352062442793476	-1	0	0	0.375	3	0.6666666666666666	6	0.6111111111111112	0.4444444444444444	5	4	5	0	0	0.2222222222222222	2	9	11	0.0	0	0.6607937905253622	0.6068002969051319	0.45958050246859494	0.8045881427043525	0.6847302753877137	0.8793888678239397	0.7329589520133377	0.7822090326286464	0	0	0.0	0.0011801093770104209	0.0011801093770104209
4916	0.010521868985268712	0.0031582188127980623	-0.0031525729552877493	0.9367871737555593	-1	0	0	0.5555555555555556	5	0.36363636363636365	4	0.3611111111111111	0.36363636363636365	6	4	6	0	0	1.0	6	6	13	0.0	0	0.6607937905253622	0.5988886308987803	0.45958050246859494	0.7853011262462598	0.6847302753877137	0.8304112348525854	0.7329589520133377	0.7493979564899117	0	0	0.0	-0.00031525729552877495	-0.00031525729552877495
768	0.0017796356752774998	0.0017156003381894327	-0.0017156003381233994	0.9863563621289939	-1	0	0	1.0	1	0	0	1.0	0	1	0	0	0	0	0.5	1	2	2	0.0	0	0	0	0	0	0	0	0	0	0	0	0	-0.00017156003381233994	-0.00017156003381233994
2178	0.005912774820300611	0.0017887659688190713	-0.0017876002705922453	0.9512139188376565	-1	0	0	0.3333333333333333	2	0.8333333333333334	5	0.5714285714285714	0.5	5	3	2	0	0	0.2857142857142857	2	7	8	0.0	0	0.5472143477032446	0.7006366388881087	0.7951425673587471	0.8661302455699506	0.8073035509647604	0.8111620477244307	0.7682466783864885	0.8008623228717217	0	0	0.0	-0.00017876002705922452	-0.00017876002705922452
446	0.0020431615132511377	0.001879326415892502	-0.0018793246205671794	0.9835437247540528	-1	0	0	1.0	2	0.0	0	0.75	0	2	0	0	0	0	1.0	2	2	3	0.0	0	0	0	0	0	0	0	0	0	0	0	0	-0.00018793246205671795	-0.00018793246205671795
4320	0.01109708107240781	0.003618215704827905	0.0035521168715035045	0.9483665027362784	-1	0	0	0.3333333333333333	3	0.7272727272727273	8	0.3939393939393939	0.5454545454545454	7	6	5	0	0	0.2727272727272727	3	11	13	0.0	0	0.6607937905253622	0.5924776469972773	0.45958050246859494	0.7692130176159706	0.5773304821802894	0.8776927203386499	0.695384691937208	0.7654778164622615	0	0	0.0	0.0035521168715035045	0.0035521168715035045
175	0.0021354839431101075	0.0020744682271007014	-0.0020742727571313843	0.9830679676309678	-1	0	0	0.6666666666666666	2	0.5	1	1.0	0	2	0	1	0	0	1.0	2	2	4	0.0	0	0	0	0	0	0	0	0	0	0	0	0	-0.00020742727571313843	-0.00020742727571313843
1014	0.003391463254461759	0.0028761381625305254	-0.0028759579091841487	0.9665001150292554	-1	0	0	0.25	1	1.0	3	1.0	0.6666666666666666	2	2	2	3	0	0.2	1	5	5	0.375	0	0.5588478830959176	0.6954446073347532	0.4997306099665574	0.925173549947778	0.9168062757902146	0.6967643935957362	0.8759477892589375	0.8007223495994918	0.5	0	0.0	-0.0002875957909184149	-0.0002875957909184149
1598	0.0054470484651899746	0.0004861611948226027	-0.00048061136440334114	0.9494078257092399	-1	0	0	0.25	1	1.0	4	1.0	0.5	3	2	2	1	0	0.16666666666666666	1	6	6	0.14285714285714285	0	0.6607937905253622	0.5228190542287185	0.45958050246859494	0.7981484661511781	0.5773304821802894	0.908630836999041	0.7173723054990103	0.7780567192200287	1.0	0	0.0	-4.8061136440334114e-05	-4.8061136440334114e-05
1068	0.0022630045717400684	0.0017899248912197027	-0.0017882974218801336	0.9598031185396332	-1	0	0	0.25	1	1.0	3	1.0	0.6666666666666666	2	2	2	3	0	0.2	1	5	5	0.375	0	0.685573799515199	0.5045031611792282	0.6053960516515765	0.8112503999490056	0.7872153517097621	0.8935803942570775	0.7562110164873792	0.768762786303657	0.5	0	0.0	-0.00017882974218801336	-0.00017882974218801336
3687	0.00880902663912045	0.0002517718867362006	-0.00023704641654628925	0.9272454613498479	-1	0	0	0.125	1	1.0	10	1.0	0.6	6	6	5	0	0	0.08333333333333333	1	12	12	0.0	0	0.6607937905253622	0.5180447465903264	0.45958050246859494	0.7477871366157329	0.6847302753877137	0.8058204854927631	0.7329589520133377	0.702809196009627	0	0	0.0	-2.3704641654628924e-05	-2.3704641654628924e-05
2635	0.0090396295177269	0.0010330680541322653	0.0009133276216775467	0.9337235699855028	-1	0	0	0.375	3	0.6666666666666666	6	0.6111111111111112	0.4444444444444444	5	4	5	0	0	0.2222222222222222	2	9	11	0.0	0	0.6607937905253622	0.6068002969051319	0.45958050246859494	0.8045881427043525	0.6847302753877137	0.8447760694784271	0.7329589520133377	0.7651458887119806	0	0	0.0	0.0009133276216775467	0.0009133276216775467
2349	0.00897169521152516	0.0010313850644760138	0.0009683204497365774	0.9355234587204923	-1	0	0	0.375	3	0.6666666666666666	6	0.6111111111111112	0.4444444444444444	5	4	5	0	0	0.2222222222222222	2	9	11	0.0	0	0.6607937905253622	0.6068002969051319	0.45958050246859494	0.8045881427043525	0.6847302753877137	0.8793888678239397	0.7329589520133377	0.7822090326286464	0	0	0.0	0.0009683204497365774	0.0009683204497365774
2159	0.00881525606877418	0.00038014998303854226	0.00037237615723432777	0.9270349032190612	-1	0	0	0.16666666666666666	1	1.0	7	1.0	0.5714285714285714	4	4	4	1	0	0.1111111111111111	1	9	9	0.08333333333333333	0	0.6607937905253622	0.520962914804905	0.45958050246859494	0.7795076837850303	0.5773304821802894	0.8617870634028281	0.695384691937208	0.7424938682380477	1.0	0	0.0	0.00037237615723432777	0.00037237615723432777
1370	0.002172561708748424	0.001355294281806389	-0.0013448722724669034	0.9651084835954841	-1	0	0	0.25	1	1.0	3	1.0	0.6666666666666666	2	2	2	1	0	0.2	1	5	5	0.125	0	0.6511057557952775	0.5242011608442358	0.6053960516515765	0.8112503999490056	0.7872153517097621	0.8935803942570775	0.7617237523757883	0.7734030511477	1.0	0.5	0.0	-0.00013448722724669035	-0.00013448722724669035
858	0.0037737053993097697	0.003754611466642977	-0.003754511851691764	0.974046078100081	-1	0	0	0.3333333333333333	1	1.0	2	1.0	1.0	3	2	0	1	0	0.25	1	4	4	0.3333333333333333	0	0.21413063279340078	0.8822852042476553	0.957333157971879	0.920232020439635	0.2904010546476455	0.9613673721020122	0.7954652647653402	0.9281094322717722	1.0	0	0.0	-0.0003754511851691764	-0.0003754511851691764
4854	0.012441651674627303	0.005178211411212903	0.0051743103383392825	0.937058031890549	-1	0	0	0.3	3	0.75	9	0.3888888888888889	0.5	7	6	6	0	0	0.25	3	12	14	0.0	0	0.6607937905253622	0.5924776469972773	0.45958050246859494	0.7692130176159706	0.6847302753877137	0.8172514163225512	0.7329589520133377	0.7360053465727155	0	0	0.0	0.0051743103383392825	0.0051743103383392825
4073	0.010027788201568237	0.0025724153311563005	0.0025670619525660536	0.9457141547852586	-1	0	0	0.3	3	0.75	9	0.5833333333333334	0.5	7	6	6	0	0	0.16666666666666666	2	12	14	0.0	0	0.6607937905253622	0.5924776469972773	0.45958050246859494	0.7692130176159706	0.6847302753877137	0.8473061458876436	0.7329589520133377	0.7497424375051047	0	0	0.0	0.0025670619525660536	0.0025670619525660536
1972	0.005574759266230852	0.0002816747695539219	-0.00028013175841420343	0.9504767063713953	-1	0	0	0.25	1	1.0	4	1.0	0.5	3	2	2	1	0	0.16666666666666666	1	6	6	0.14285714285714285	0	0.6607937905253622	0.5228190542287185	0.45958050246859494	0.7981484661511781	0.5773304821802894	0.908630836999041	0.7173723054990103	0.7780567192200287	1.0	0	0.0	-2.8013175841420344e-05	-2.8013175841420344e-05
3583	0.009962912542591223	0.0027703028058462956	0.0027613565834754892	0.9458722157426739	-1	0	0	0.3	3	0.75	9	0.5833333333333334	0.5	7	6	6	0	0	0.16666666666666666	2	12	14	0.0	0	0.6607937905253622	0.5924776469972773	0.45958050246859494	0.7692130176159706	0.6847302753877137	0.8336679040361306	0.7329589520133377	0.7433231499377834	0	0	0.0	0.0027613565834754892	0.0027613565834754892
1323	0.0036597461248093067	0.000994472473624125	-0.0009714883111055229	0.963253657709159	-1	0	0	0.5	2	0.5	2	0.6	0.5	3	2	2	0	0	0.4	2	5	6	0.0	0	0.6607937905253622	0.5228190542287185	0.45958050246859494	0.7981484661511781	0.5773304821802894	0.9021602357910528	0.707300905697012	0.7736763604680892	0	0	0.0	-9.714883111055229e-05	-9.714883111055229e-05
3962	0.009632430084424496	0.0027244809202567294	0.002713491523906151	0.9363063565767871	-1	0	0	0.3333333333333333	3	0.7272727272727273	8	0.5909090909090909	0.45454545454545453	6	5	6	0	0	0.18181818181818182	2	11	13	0.0	0	0.6607937905253622	0.5988886308987803	0.45958050246859494	0.7853011262462598	0.6847302753877137	0.8487115945290831	0.7329589520133377	0.7578141790234607	0	0	0.0	0.002713491523906151	0.002713491523906151
3472	0.010008897399135047	0.0027521350410760793	0.002743099554599722	0.9458210401210192	-1	0	0	0.3	3	0.75	9	0.5833333333333334	0.5	7	6	6	0	0	0.16666666666666666	2	12	14	0.0	0	0.6607937905253622	0.5924776469972773	0.45958050246859494	0.7692130176159706	0.6847302753877137	0.8336679040361306	0.7329589520133377	0.7433231499377834	0	0	0.0	0.002743099554599722	0.002743099554599722
1387	0.005401099770489277	0.0004457046443864274	-0.0004457043206433497	0.9497860025013344	-1	0	0	0.25	1	1.0	4	1.0	0.5	3	2	2	0	0	0.16666666666666666	1	6	6	0.0	0	0.6607937905253622	0.5228190542287185	0.45958050246859494	0.7981484661511781	0.5773304821802894	0.908630836999041	0.7173723054990103	0.7780567192200287	0	0	0.0	-4.457043206433497e-05	-4.457043206433497e-05
1997	0.005030468815399813	0.0001581471206407487	0.00014200234522635544	0.9438379524208917	-1	0	0	0.2	1	1.0	5	1.0	0.6	3	3	3	0	0	0.14285714285714285	1	7	7	0.0	0	0.6607937905253622	0.5228190542287185	0.45958050246859494	0.7981484661511781	0.6847302753877137	0.8991628294401801	0.7329589520133377	0.7717148566697777	0	0	0.0	0.00014200234522635544	0.00014200234522635544
4800	0.012443214980111403	0.005471978388185762	0.005466495987272577	0.9363594564847412	-1	0	0	0.3	3	0.75	9	0.3888888888888889	0.5	7	6	6	0	0	0.25	3	12	14	0.0	0	0.6607937905253622	0.5924776469972773	0.45958050246859494	0.7692130176159706	0.6847302753877137	0.8327378286278606	0.7329589520133377	0.7428972981321744	0	0	0.0	0.005466495987272577	0.005466495987272577
198	0.0031746940366038806	0.0031152524402444878	-0.003115214923643541	0.9840964138746063	-1	0	0	0.75	3	0.5	2	0.5	0.25	2	1	3	2	0	0.75	4	3	6	0.2222222222222222	1.0	0.5973394260916545	0.9789496377965003	0.39132415903020185	0.9484971476366281	0.4666278538908893	0.769084347970898	0.9462744752849835	0.9341331715170543	0.75	1.0	0.0	-0.0003115214923643541	-0.0003115214923643541
2319	0.007723150017849896	0.0009236668709676622	-0.0009231860023573796	0.943052163978704	-1	0	0	0.16666666666666666	1	1.0	6	1.0	0.5	4	3	3	1	0	0.125	1	8	8	0.1111111111111111	0	0.6607937905253622	0.520962914804905	0.45958050246859494	0.7795076837850303	0.6847302753877137	0.7965967214415743	0.7329589520133377	0.7117611327963647	1.0	0	0.0	-9.231860023573796e-05	-9.231860023573796e-05
1331	0.002297025817633327	0.0011865209959522685	-0.001186514679794073	0.9726926133494581	-1	0	0	0.3333333333333333	1	1.0	2	1.0	0.5	2	1	1	2	0	0.25	1	4	4	0.4	0	0.6511057557952775	0.5242011608442358	0.6053960516515765	0.8112503999490056	0.73351545510605	0.8266186168796144	0.7151724333360988	0.7386496458606353	0.75	0	0.33546309994386087	-0.00011865146797940731	-0.00011865146797940731
3954	0.00960720287747322	0.002908161325931987	0.0028982133431773695	0.9463432882264633	-1	0	0	0.3	3	0.75	9	0.5833333333333334	0.5	7	6	6	0	0	0.16666666666666666	2	12	14	0.0	0	0.6607937905253622	0.5924776469972773	0.45958050246859494	0.7692130176159706	0.6847302753877137	0.8473061458876436	0.7329589520133377	0.7497424375051047	0	0	0.0	0.0028982133431773695	0.0028982133431773695
449	0.0018826089720723601	0.0017106199125804494	-0.0017105199645682282	0.9748681632561413	-1	0	0	0.6666666666666666	2	0.5	1	0.6666666666666666	0.5	1	1	2	0	0	0.6666666666666666	2	3	4	0.0	0	0.6607937905253622	0.5	0.45958050246859494	0.5	0.5773304821802894	0.5	0.695384691937208	0.5	0	0	0.0	-0.00017105199645682282	-0.00017105199645682282
2492	0.009153764679933046	0.0013617785092477405	0.0012798180017719303	0.9347295170944799	-1	0	0	0.375	3	0.6666666666666666	6	0.6111111111111112	0.4444444444444444	5	4	5	0	0	0.2222222222222222	2	9	11	0.0	0	0.6607937905253622	0.6068002969051319	0.45958050246859494	0.8045881427043525	0.6847302753877137	0.8793888678239397	0.7329589520133377	0.7822090326286464	0	0	0.0	0.0012798180017719303	0.0012798180017719303
819	0.0036294815233476074	0.0033951689753214617	-0.003395029113900615	0.973184551072083	-1	0	0	0.3333333333333333	1	1.0	2	1.0	1.0	3	2	0	1	0	0.25	1	4	4	0.3333333333333333	0	0.22802699073581456	0.8753094694561381	0.5538720921514636	0.9654491974028302	0.8814324591087719	0.6664844971125876	0.9331127594532335	0.879786606327468	1.0	0.6666666666666666	0.0	-0.0003395029113900615	-0.0003395029113900615
26	0.002100353103920428	0.002044192299033748	-0.002044142849432751	0.9849444086908701	-1	0	0	0.3333333333333333	1	1.0	2	1.0	0	0	0	3	0	0	1.0	2	2	4	0.0	0	0	0	0	0	0	0	0	0	0	0	0	-0.1	-0.1
24	0.021789174567107203	0.0052682271852497325	-0.005156358740153994	0.9851716228314453	-1	0	0	0.5	5	0.46153846153846156	6	0.42857142857142855	0.46153846153846156	9	6	5	3	0	0.7142857142857143	5	7	15	0.2727272727272727	0.3333333333333333	0.4120465966836253	0.9559999808276926	0.6571560385914201	0.9462461327047565	0.6830103039113228	0.9507154566592823	0.8877591166740966	0.9511423643687401	0.3333333333333333	0.7777777777777778	0.0	-0.0005156358740153994	-0.0005156358740153994
2539	0.008862800935458852	0.0017609717139694752	0.0017257978515652034	0.941352397961664	-1	0	0	0.375	3	0.7	7	0.6	0.5	6	5	5	0	0	0.2	2	10	12	0.0	0	0.6607937905253622	0.5988886308987803	0.45958050246859494	0.7853011262462598	0.6847302753877137	0.8624098174683985	0.7329589520133377	0.7645351057676898	0	0	0.0	0.0017257978515652034	0.0017257978515652034
1575	0.005564582973519581	0.0003086279681533166	-0.00030818936814549017	0.9506884204952576	-1	0	0	0.25	1	1.0	4	1.0	0.5	3	2	2	1	0	0.16666666666666666	1	6	6	0.14285714285714285	0	0.6607937905253622	0.5228190542287185	0.45958050246859494	0.7981484661511781	0.5773304821802894	0.9075120074023444	0.7173723054990103	0.7772842709756315	1.0	0	0.0	-3.081893681454902e-05	-3.081893681454902e-05
3041	0.007475730115694198	0.0006637664295745632	-0.0005712517112636848	0.9462281238816617	-1	0	0	0.42857142857142855	3	0.625	5	0.625	0.5	6	4	3	0	0	0.25	2	8	10	0.0	0	0.6607937905253622	0.5988886308987803	0.45958050246859494	0.7853011262462598	0.5773304821802894	0.8891713937156013	0.706498847171993	0.7790245248652226	0	0	0.0	-5.712517112636848e-05	-5.712517112636848e-05
3978	0.008859060690368336	0.0009438129722905279	-0.0009366854016145551	0.9421058456713594	-1	0	0	0.375	3	0.6666666666666666	6	0.6111111111111112	0.5555555555555556	7	5	3	0	0	0.2222222222222222	2	9	11	0.0	0	0.6607937905253622	0.5924776469972773	0.45958050246859494	0.7692130176159706	0.6847302753877137	0.8473061458876436	0.7329589520133377	0.7497424375051047	0	0	0.0	-9.366854016145551e-05	-9.366854016145551e-05
531	0.003966171335382038	0.002937101803270825	-0.0029049482936537455	0.9624409451493915	-1	0	0	0.5	2	0.75	3	0.6	0.75	5	3	0	0	0	0.4	5	2	6	0.0	0	0.8021563066368363	0.8931784110079691	0.5399163737601684	0.765667435206049	0.4508740817292109	0.9341854056284525	0.8456388109058603	0.8794065218791841	0	0	0.0	-0.00029049482936537453	-0.00029049482936537453
3319	0.010052209670661774	0.002707766497924979	0.002696895527827529	0.9454347288913643	-1	0	0	0.3	3	0.75	9	0.5833333333333334	0.5	7	6	6	0	0	0.16666666666666666	2	12	14	0.0	0	0.6607937905253622	0.5924776469972773	0.45958050246859494	0.7692130176159706	0.6847302753877137	0.8336679040361306	0.7329589520133377	0.7433231499377834	0	0	0.0	0.002696895527827529	0.002696895527827529
2269	0.00899989919952604	0.0007115822185495168	0.0006843651927682827	0.9269948370824997	-1	0	0	0.16666666666666666	1	1.0	7	1.0	0.5714285714285714	4	4	4	1	0	0.1111111111111111	1	9	9	0.08333333333333333	0	0.6607937905253622	0.520962914804905	0.45958050246859494	0.7795076837850303	0.5773304821802894	0.8617870634028281	0.695384691937208	0.7424938682380477	1.0	0	0.0	0.0006843651927682827	0.0006843651927682827
2512	0.00972233897628609	0.002874947633714736	0.002871293789856973	0.9363840475837913	-1	0	0	0.3333333333333333	3	0.7272727272727273	8	0.5909090909090909	0.45454545454545453	6	5	6	0	0	0.18181818181818182	2	11	13	0.0	0	0.6607937905253622	0.5988886308987803	0.45958050246859494	0.7853011262462598	0.5773304821802894	0.8891713937156013	0.706498847171993	0.7790245248652226	0	0	0.0	0.002871293789856973	0.002871293789856973
203	0.002506054458960604	0.0024648395250246686	-0.002464751769095001	0.9843763846150176	-1	0	0	0.5	1	1.0	1	1.0	1.0	1	1	1	0	0	0.3333333333333333	3	1	3	0.0	0	0.1	0.5	0.48124076875005617	0.5	0.8241096270211937	0.5	0.950619036885867	0.5	0	0	0.0	-0.0002464751769095001	-0.0002464751769095001
1746	0.003512273021779582	0.0006549057865770026	-0.0006019504949584794	0.9639942560766577	-1	0	0	0.5	2	0.5	2	0.6	0.5	3	2	2	0	0	0.4	2	5	6	0.0	0	0.6607937905253622	0.5228190542287185	0.45958050246859494	0.7981484661511781	0.5773304821802894	0.908630836999041	0.7173723054990103	0.7780567192200287	0	0	0.0	-6.019504949584795e-05	-6.019504949584795e-05
2999	0.008278095006742736	0.0008904029366070955	0.000890239582345803	0.928169342989191	-1	0	0	0.125	1	1.0	10	1.0	0.5	5	5	6	0	0	0.08333333333333333	1	12	12	0.0	0	0.6607937905253622	0.5193663760857576	0.45958050246859494	0.7625162090412736	0.6847302753877137	0.8259033028278727	0.7329589520133377	0.717811524186257	0	0	0.0	0.000890239582345803	0.000890239582345803
3386	0.00991767993729274	0.002756992503467368	0.0027513656235672018	0.9469156679710123	-1	0	0	0.3	3	0.75	9	0.5833333333333334	0.5	7	6	6	0	0	0.16666666666666666	2	12	14	0.0	0	0.6607937905253622	0.5924776469972773	0.45958050246859494	0.7692130176159706	0.6847302753877137	0.8473061458876436	0.7329589520133377	0.7497424375051047	0	0	0.0	0.0027513656235672018	0.0027513656235672018
3815	0.009935291489127888	0.0031960933401704514	0.0031863770253053496	0.9477376768697277	-1	0	0	0.3	3	0.75	9	0.5833333333333334	0.5	7	6	6	0	0	0.16666666666666666	2	12	14	0.0	0	0.6607937905253622	0.5924776469972773	0.45958050246859494	0.7692130176159706	0.6847302753877137	0.8336679040361306	0.7329589520133377	0.7433231499377834	0	0	0.0	0.0031863770253053496	0.0031863770253053496
4638	0.011387836229150223	0.0044684229811343705	0.004465753017736952	0.9354433255328415	-1	0	0	0.3	3	0.7692307692307693	10	0.5769230769230769	0.46153846153846156	7	6	7	0	0	0.15384615384615385	2	13	15	0.0	0	0.6607937905253622	0.5924776469972773	0.45958050246859494	0.7692130176159706	0.6847302753877137	0.8172514163225512	0.7329589520133377	0.7360053465727155	0	0	0.0	0.004465753017736952	0.004465753017736952
2203	0.009089710710206825	0.0007405100508580383	0.0007360999882348301	0.9286933541340059	-1	0	0	0.16666666666666666	1	1.0	7	1.0	0.5714285714285714	4	4	4	1	0	0.1111111111111111	1	9	9	0.08333333333333333	0	0.6607937905253622	0.520962914804905	0.45958050246859494	0.7795076837850303	0.5773304821802894	0.8617870634028281	0.695384691937208	0.7424938682380477	1.0	0	0.0	0.0007360999882348301	0.0007360999882348301
1321	0.0036569282392185662	0.002977872374209413	-0.0029778418689698533	0.9725054946440358	-1	0	0	0.3333333333333333	1	1.0	2	1.0	1.0	3	2	0	1	0	0.25	1	4	4	0.3333333333333333	0	0.21413063279340078	0.8822852042476553	0.46121452879937286	0.7969046249842534	0.2904010546476455	0.9613673721020122	0.7375042390657487	0.900116808565826	1.0	0	0.0	-0.00029778418689698535	-0.00029778418689698535
141	0.021360791453420958	0.003174608476049361	-0.0028952744721881113	0.9588887001047801	-1	0	0	0.1	1	1.0	13	0.35714285714285715	0.6923076923076923	10	9	4	2	0	0.8571428571428571	7	6	15	0.18181818181818182	0.3333333333333333	0.6860080576021106	0.8853114338074208	0.8742295423680485	0.897887498902626	0.3888766289780354	0.9364290986959447	0.9089093755689553	0.9090868171806017	0.55	0.3	0.0	-0.0002895274472188111	-0.0002895274472188111
3608	0.009564387857494748	0.002460351843376113	0.0024593357593126076	0.9440822767992698	-1	0	0	0.3	3	0.7692307692307693	10	0.5769230769230769	0.46153846153846156	7	6	7	0	0	0.15384615384615385	2	13	15	0.0	0	0.6607937905253622	0.5924776469972773	0.45958050246859494	0.7692130176159706	0.6847302753877137	0.8473061458876436	0.7329589520133377	0.7497424375051047	0	0	0.0	0.0024593357593126076	0.0024593357593126076
3448	0.006829199241681176	0.0024621562898471364	-0.0024493255006899513	0.936870785243931	-1	0	0	0.375	3	0.7	7	0.6	0.1	2	1	9	0	0	0.2	2	10	12	0.0	0	0.7021016453899228	0.6472194540295062	0.5352607519516923	0.8965539722483933	0.9831742318274772	0.5419654613333628	0.8909755689303394	0.7267512693931875	0	0	0.0	-0.00024493255006899513	-0.00024493255006899513
3340	0.005196424806313093	0.002527013147145014	-0.002505977354551516	0.9464025369503776	-1	0	0	0.5	3	0.5714285714285714	4	0.6428571428571429	0.14285714285714285	2	1	6	0	0	0.2857142857142857	2	7	9	0.0	0	0.7021016453899228	0.6472194540295062	0.5352607519516923	0.8965539722483933	0.9831742318274772	0.5419654613333628	0.8909755689303394	0.7267512693931875	0	0	0.0	-0.0002505977354551516	-0.0002505977354551516
1205	0.00552645352702856	0.00040920027205247205	-0.0004087446323048015	0.9501170290659499	-1	0	0	0.25	1	1.0	4	1.0	0.5	3	2	2	1	0	0.16666666666666666	1	6	6	0.14285714285714285	0	0.6607937905253622	0.5228190542287185	0.45958050246859494	0.7981484661511781	0.5773304821802894	0.908630836999041	0.7173723054990103	0.7780567192200287	1.0	0	0.0	-4.0874463230480154e-05	-4.0874463230480154e-05
3330	0.009795592055034462	0.0027528622987255044	0.002746659849295922	0.9471917793286647	-1	0	0	0.3	3	0.75	9	0.5833333333333334	0.5	7	6	6	0	0	0.16666666666666666	2	12	14	0.0	0	0.6607937905253622	0.5924776469972773	0.45958050246859494	0.7692130176159706	0.6847302753877137	0.8336679040361306	0.7329589520133377	0.7433231499377834	0	0	0.0	0.002746659849295922	0.002746659849295922
1868	0.006414617737800197	9.638619232565355e-05	2.4535152383293238e-05	0.9443116420236018	-1	0	0	0.2	1	1.0	5	1.0	0.6	4	3	2	1	0	0.14285714285714285	1	7	7	0.14285714285714285	0	0.6607937905253622	0.520962914804905	0.45958050246859494	0.7795076837850303	0.5773304821802894	0.8617870634028281	0.695384691937208	0.7424938682380477	1.0	0	0.0	2.4535152383293238e-05	2.4535152383293238e-05
3582	0.009764224712282457	0.0029219772699817445	0.0029157936376498633	0.9458169167153966	-1	0	0	0.3	3	0.75	9	0.5833333333333334	0.5	7	6	6	0	0	0.16666666666666666	2	12	14	0.0	0	0.6607937905253622	0.5924776469972773	0.45958050246859494	0.7692130176159706	0.6847302753877137	0.8575105172479609	0.7329589520133377	0.7547827004901179	0	0	0.0	0.0029157936376498633	0.0029157936376498633
1028	0.0022502965894282486	0.0015716386025341731	-0.001564066398442406	0.9629594482235557	-1	0	0	0.25	1	1.0	3	1.0	0.6666666666666666	2	2	2	3	0	0.2	1	5	5	0.375	0	0.6511057557952775	0.5242011608442358	0.6053960516515765	0.8112503999490056	0.73351545510605	0.9349201075220233	0.7713219586413873	0.8032334030112955	0.5	0	0.008370188435226413	-0.0001564066398442406	-0.0001564066398442406
447	0.0016905172009292777	0.0016221289100206604	-0.001622046560233937	0.9819368550617453	-1	0	0	0	0	0	0	1.0	0	0	0	0	2	0	1.0	1	1	1	0.5	0	0	0	0	0	0	0	0	0	0	0	0	-0.1	-0.1
3658	0.009853580923389692	0.0026315890684825223	0.0026258083388889437	0.9466305036577493	-1	0	0	0.3	3	0.75	9	0.5833333333333334	0.5	7	6	6	0	0	0.16666666666666666	2	12	14	0.0	0	0.6607937905253622	0.5924776469972773	0.45958050246859494	0.7692130176159706	0.6847302753877137	0.8336679040361306	0.7329589520133377	0.7433231499377834	0	0	0.0	0.0026258083388889437	0.0026258083388889437
4735	0.011578484449009873	0.004887377363030203	0.00488481826241052	0.9341640393526462	-1	0	0	0.3	3	0.7692307692307693	10	0.5769230769230769	0.46153846153846156	7	6	7	0	0	0.15384615384615385	2	13	15	0.0	0	0.6607937905253622	0.5924776469972773	0.45958050246859494	0.7692130176159706	0.6847302753877137	0.8172514163225512	0.7329589520133377	0.7360053465727155	0	0	0.0	0.00488481826241052	0.00488481826241052
138	0.018960399756165223	0.004941235980907623	-0.004815257132624205	0.9732059156363577	-1	0	0	0.1	1	1.0	13	1.0	1.0	14	13	0	1	0	0.06666666666666667	15	1	15	0.3333333333333333	0	0.7946607568080688	0.9463539759712577	0.6702087465644986	0.9017993592764169	0.6406492034374349	0.8395318229037867	0.8238041065136618	0.9044299864473146	1.0	0.2857142857142857	0.0	-0.0004815257132624205	-0.0004815257132624205
2243	0.00968804631574315	0.0027920826918509433	0.0027815106574954483	0.9354536003687014	-1	0	0	0.3333333333333333	3	0.7272727272727273	8	0.5909090909090909	0.45454545454545453	6	5	6	0	0	0.18181818181818182	2	11	13	0.0	0	0.6607937905253622	0.5988886308987803	0.45958050246859494	0.7853011262462598	0.6847302753877137	0.8487115945290831	0.7329589520133377	0.7578141790234607	0	0	0.0	0.0027815106574954483	0.0027815106574954483
4476	0.011297200586478491	0.004428385164166452	0.004426341827012595	0.9359460540734177	-1	0	0	0.3	3	0.7692307692307693	10	0.5769230769230769	0.46153846153846156	7	6	7	0	0	0.15384615384615385	2	13	15	0.0	0	0.6607937905253622	0.5924776469972773	0.45958050246859494	0.7692130176159706	0.6847302753877137	0.8172514163225512	0.7329589520133377	0.7360053465727155	0	0	0.0	0.004426341827012595	0.004426341827012595
626	0.0024675812112124307	0.0023982482506967064	-0.00239114448798488	0.982729023689472	-1	0	0	1.0	1	0	0	1.0	0	0	0	1	0	0	0.5	1	2	2	0.0	0	0	0	0	0	0	0	0	0	0	0	0	-0.1	-0.1
4802	0.0124938383101066	0.0059283673666618904	0.005923369759017613	0.9374894508683095	-1	0	0	0.3	3	0.75	9	0.3888888888888889	0.5	7	6	6	0	0	0.25	3	12	14	0.0	0	0.6607937905253622	0.5924776469972773	0.45958050246859494	0.7692130176159706	0.6847302753877137	0.7918250168786983	0.7329589520133377	0.725388606195552	0	0	0.0	0.005923369759017613	0.005923369759017613
3249	0.010051962137096426	0.0026432820132920093	0.002635784215479434	0.9455524482892833	-1	0	0	0.3	3	0.75	9	0.5833333333333334	0.5	7	6	6	0	0	0.16666666666666666	2	12	14	0.0	0	0.6607937905253622	0.5924776469972773	0.45958050246859494	0.7692130176159706	0.6847302753877137	0.8182018866459443	0.7329589520133377	0.7364181515449614	0	0	0.0	0.002635784215479434	0.002635784215479434
3859	0.009725954243802286	0.0028307524193066412	0.0028231311115216734	0.9459764649573138	-1	0	0	0.3	3	0.75	9	0.5833333333333334	0.5	7	6	6	0	0	0.16666666666666666	2	12	14	0.0	0	0.6607937905253622	0.5924776469972773	0.45958050246859494	0.7692130176159706	0.6847302753877137	0.8182018866459443	0.7329589520133377	0.7364181515449614	0	0	0.0	0.0028231311115216734	0.0028231311115216734
414	0.004248487204130941	0.00307888722949791	-0.0030779893234715652	0.9652236020033255	-1	0	0	0.5	2	0.5	2	0.6	0.5	4	2	1	1	0	0.4	2	5	6	0.25	0	0.681092468929349	0.5647819192642362	0.49318513174293743	0.7638376928539635	0.5915021110555397	0.8998230975178392	0.7385704470643898	0.7702806048612676	1.0	0.5	0.0	-0.00030779893234715653	-0.00030779893234715653
277	0.002726924661257165	0.0026572590114232147	-0.002657162933236624	0.9825630519314172	-1	0	0	0.6666666666666666	2	0.5	1	0.6666666666666666	0.5	2	1	1	0	0	0.6666666666666666	3	2	4	0.0	0	0.6110083317321198	0.6046011657325441	0.2844074257458692	0.5255734151377892	0.43122227827569704	0.6980708713858255	0.7984866314633594	0.6118420432950962	0	0	0.0	-0.0002657162933236624	-0.0002657162933236624
2797	0.00970308931062067	0.0024008635191897923	0.00239764195507718	0.9354577458680885	-1	0	0	0.3333333333333333	3	0.7272727272727273	8	0.5909090909090909	0.45454545454545453	6	5	6	0	0	0.18181818181818182	2	11	13	0.0	0	0.6607937905253622	0.5988886308987803	0.45958050246859494	0.7853011262462598	0.6847302753877137	0.8487115945290831	0.7329589520133377	0.7578141790234607	0	0	0.0	0.00239764195507718	0.00239764195507718
2590	0.009090327583892211	0.001038105017650741	0.0009255250240786789	0.9343089451969551	-1	0	0	0.375	3	0.6666666666666666	6	0.6111111111111112	0.4444444444444444	5	4	5	0	0	0.2222222222222222	2	9	11	0.0	0	0.6607937905253622	0.6068002969051319	0.45958050246859494	0.8045881427043525	0.6847302753877137	0.8793888678239397	0.7329589520133377	0.7822090326286464	0	0	0.0	0.0009255250240786789	0.0009255250240786789
4505	0.011366170758398686	0.004809793956091559	0.004804848115885747	0.9343508660367055	-1	0	0	0.3	3	0.7692307692307693	10	0.5769230769230769	0.46153846153846156	7	6	7	0	0	0.15384615384615385	2	13	15	0.0	0	0.6607937905253622	0.5924776469972773	0.45958050246859494	0.7692130176159706	0.6847302753877137	0.8336679040361306	0.7329589520133377	0.7433231499377834	0	0	0.0	0.004804848115885747	0.004804848115885747
1480	0.005428882933896956	0.0003793657092889927	-0.00037790443261649095	0.9510056116937645	-1	0	0	0.25	1	1.0	4	1.0	0.5	3	2	2	1	0	0.16666666666666666	1	6	6	0.14285714285714285	0	0.6607937905253622	0.5228190542287185	0.45958050246859494	0.7981484661511781	0.5773304821802894	0.908630836999041	0.7173723054990103	0.7780567192200287	1.0	0	0.0	-3.7790443261649095e-05	-3.7790443261649095e-05
4493	0.01122625883308393	0.004337823265910044	0.004335738855071126	0.9358314001546778	-1	0	0	0.3	3	0.7692307692307693	10	0.5769230769230769	0.46153846153846156	7	6	7	0	0	0.15384615384615385	2	13	15	0.0	0	0.6607937905253622	0.5924776469972773	0.45958050246859494	0.7692130176159706	0.6847302753877137	0.8172514163225512	0.7329589520133377	0.7360053465727155	0	0	0.0	0.004335738855071126	0.004335738855071126
3155	0.009970083705463137	0.002858565852195155	0.0028501591220240654	0.9455416908206622	-1	0	0	0.3	3	0.75	9	0.5833333333333334	0.5	7	6	6	0	0	0.16666666666666666	2	12	14	0.0	0	0.6607937905253622	0.5924776469972773	0.45958050246859494	0.7692130176159706	0.6847302753877137	0.816511438812217	0.7329589520133377	0.7356848293410032	0	0	0.0	0.0028501591220240654	0.0028501591220240654
2694	0.008871839307461493	0.0014917818424902097	0.0014554690387671861	0.9402144912045456	-1	0	0	0.375	3	0.7	7	0.6	0.5	6	5	5	0	0	0.2	2	10	12	0.0	0	0.6607937905253622	0.5988886308987803	0.45958050246859494	0.7853011262462598	0.6847302753877137	0.8624098174683985	0.7329589520133377	0.7645351057676898	0	0	0.0	0.0014554690387671861	0.0014554690387671861
4449	0.009845186284831841	0.0026614934495826676	0.0026532996765598416	0.9464941431135875	-1	0	0	0.3	3	0.75	9	0.5833333333333334	0.5	7	6	6	0	0	0.16666666666666666	2	12	14	0.0	0	0.6607937905253622	0.5924776469972773	0.45958050246859494	0.7692130176159706	0.6847302753877137	0.8473061458876436	0.7329589520133377	0.7497424375051047	0	0	0.0	0.0026532996765598416	0.0026532996765598416
2851	0.008501102905654824	0.0005773637978893631	0.0005759384509384399	0.9584472910559488	-1	0	0	0.3	3	0.75	9	0.5833333333333334	0.5	7	6	6	0	0	0.16666666666666666	2	12	14	0.0	0	0.6607937905253622	0.6540698625236274	0.45958050246859494	0.7692130176159706	0.6847302753877137	0.8336679040361306	0.7329589520133377	0.7596751999253814	0	0	0.0	0.0005759384509384399	0.0005759384509384399
1669	0.005389099905031657	0.0004660404221432282	-0.00046259778381133645	0.9500732294781439	-1	0	0	0.25	1	1.0	4	1.0	0.5	3	2	2	1	0	0.16666666666666666	1	6	6	0.14285714285714285	0	0.6607937905253622	0.5228190542287185	0.45958050246859494	0.7981484661511781	0.5773304821802894	0.908630836999041	0.7173723054990103	0.7780567192200287	1.0	0	0.0	-4.625977838113364e-05	-4.625977838113364e-05
4699	0.012276854707880473	0.005522776539193067	0.005518741791370579	0.9366281498561307	-1	0	0	0.3	3	0.75	9	0.3888888888888889	0.5	7	6	6	0	0	0.25	3	12	14	0.0	0	0.6607937905253622	0.5924776469972773	0.45958050246859494	0.7692130176159706	0.6847302753877137	0.8172514163225512	0.7329589520133377	0.7360053465727155	0	0	0.0	0.005518741791370579	0.005518741791370579
1998	0.0017425197765944768	0.0016716305695348693	-0.0016716304697322155	0.9701727326881457	-1	0	0	0.3333333333333333	1	1.0	2	1.0	0.5	1	1	2	1	0	0.25	1	4	4	0.125	0	0.6414177210651929	0.5	0.751211600834558	0.5	1.0	0.5	0.8175919384540884	0.5	1.0	0	0.0	-0.00016716304697322155	-0.00016716304697322155
781	0.002695321309900723	0.0026633908970742676	-0.0026453656474088277	0.9816535264587483	-1	0	0	1.0	2	0.0	0	0.75	0	2	0	0	0	0	1.0	2	2	3	0.0	0	0	0	0	0	0	0	0	0	0	0	0	-0.00026453656474088275	-0.00026453656474088275
1245	0.002250235911535473	0.0014298452655605017	-0.0014113922361687337	0.9626415640956433	-1	0	0	0.25	1	1.0	3	1.0	0.6666666666666666	2	2	2	3	0	0.2	1	5	5	0.375	0	0.6511057557952775	0.5242011608442358	0.6053960516515765	0.8112503999490056	0.73351545510605	0.9349201075220233	0.7713219586413873	0.8032334030112955	0.5	0	0.008370188435226413	-0.00014113922361687337	-0.00014113922361687337
767	0.0022325038683822405	0.0015835926257652987	-0.0015743051211388021	0.9641397857552126	-1	0	0	0.25	1	1.0	3	1.0	0.6666666666666666	2	2	2	3	0	0.2	1	5	5	0.375	0	0.6511057557952775	0.5242011608442358	0.6053960516515765	0.8112503999490056	0.73351545510605	0.9349201075220233	0.7713219586413873	0.8032334030112955	0.5	0	0.10624603549216836	-0.0001574305121138802	-0.0001574305121138802
798	0.001946744604398941	0.0016839017102786861	-0.0016839002304468204	0.9842755335482949	-1	0	0	1.0	1	0	0	1.0	0	1	0	0	1	0	0.5	2	1	2	0.3333333333333333	0	0	0	0	0	0	0	0	0	0	0	0	-0.00016839002304468203	-0.00016839002304468203
448	0.0018246428002702964	0.0017664855305043296	-0.001766453190322714	0.9861074753688318	-1	0	0	1.0	1	0	0	1.0	0	1	0	0	1	0	0.5	1	2	2	0.3333333333333333	0	0	0	0	0	0	0	0	0	0	0	0	-0.0001766453190322714	-0.0001766453190322714
1353	0.005566024877105252	0.0003845190525658739	-0.0003825667466961522	0.9494997443778589	-1	0	0	0.25	1	1.0	4	1.0	0.5	3	2	2	1	0	0.16666666666666666	1	6	6	0.14285714285714285	0	0.6607937905253622	0.5228190542287185	0.45958050246859494	0.7981484661511781	0.5773304821802894	0.908630836999041	0.7173723054990103	0.7780567192200287	1.0	0	0.0	-3.825667466961522e-05	-3.825667466961522e-05
1492	0.005575071347624455	0.0004947921390222342	-0.0004928005846021566	0.9496379460957017	-1	0	0	0.25	1	1.0	4	1.0	0.5	3	2	2	1	0	0.16666666666666666	1	6	6	0.14285714285714285	0	0.6607937905253622	0.5228190542287185	0.45958050246859494	0.7981484661511781	0.5773304821802894	0.908630836999041	0.7173723054990103	0.7780567192200287	1.0	0	0.0	-4.9280058460215654e-05	-4.9280058460215654e-05
274	0.002417847959804535	0.0023489944167377577	-0.0023409806081627488	0.9825066446125581	-1	0	0	0.75	3	0.25	1	0.6666666666666666	0	0	0	5	1	0	1.0	3	3	6	0.07142857142857142	0.5	0	0	0	0	0	0	0	0	0	0	0	-0.1	-0.1
3663	0.009906297711046914	0.002692188808667552	0.0026826559758370227	0.9455227220613713	-1	0	0	0.3	3	0.75	9	0.5833333333333334	0.5	7	6	6	0	0	0.16666666666666666	2	12	14	0.0	0	0.6607937905253622	0.5924776469972773	0.45958050246859494	0.7692130176159706	0.6847302753877137	0.8336679040361306	0.7329589520133377	0.7433231499377834	0	0	0.0	0.0026826559758370227	0.0026826559758370227
1089	0.0022000118599039514	0.001117029444029804	-0.0011170281293403695	0.972399672822585	-1	0	0	0.3333333333333333	1	1.0	2	1.0	0.5	2	1	1	2	0	0.25	1	4	4	0.4	0	0.6511057557952775	0.5242011608442358	0.6053960516515765	0.8112503999490056	0.745938823122768	0.8437083954293311	0.7258743355389917	0.7465645793107201	0.75	0	0.33546309994386087	-0.00011170281293403695	-0.00011170281293403695
4143	0.009957668608622041	0.002880436451658773	0.0028745545995377646	0.9457721372487634	-1	0	0	0.3	3	0.75	9	0.5833333333333334	0.5	7	6	6	0	0	0.16666666666666666	2	12	14	0.0	0	0.6607937905253622	0.5924776469972773	0.45958050246859494	0.7692130176159706	0.6847302753877137	0.8336679040361306	0.7329589520133377	0.7433231499377834	0	0	0.0	0.0028745545995377646	0.0028745545995377646
2803	0.009624913099226853	0.002327739318460259	0.002320336349074581	0.9362789447281205	-1	0	0	0.3333333333333333	3	0.7272727272727273	8	0.5909090909090909	0.45454545454545453	6	5	6	0	0	0.18181818181818182	2	11	13	0.0	0	0.6607937905253622	0.5988886308987803	0.45958050246859494	0.7853011262462598	0.6847302753877137	0.8487115945290831	0.7329589520133377	0.7578141790234607	0	0	0.0	0.002320336349074581	0.002320336349074581
3046	0.010069952752271598	0.0028608020183366507	0.0028530588215109932	0.9469159882733035	-1	0	0	0.3	3	0.75	9	0.5833333333333334	0.5	7	6	6	0	0	0.16666666666666666	2	12	14	0.0	0	0.6607937905253622	0.5924776469972773	0.45958050246859494	0.7692130176159706	0.6847302753877137	0.8336679040361306	0.7329589520133377	0.7433231499377834	0	0	0.0	0.0028530588215109932	0.0028530588215109932
2926	0.010144202854686205	0.003189913302402715	0.0031827247990091614	0.9471265625275108	-1	0	0	0.3	3	0.75	9	0.5833333333333334	0.5	7	6	6	0	0	0.16666666666666666	2	12	14	0.0	0	0.6607937905253622	0.5924776469972773	0.45958050246859494	0.7692130176159706	0.6847302753877137	0.8582835155532802	0.7329589520133377	0.7551736844408604	0	0	0.0	0.0031827247990091614	0.0031827247990091614
238	0.021306923078262697	0.006694678161823306	-0.005051223625450486	0.9755344114914026	-1	0	0	0.2	2	0.9230769230769231	12	0.4166666666666667	0.8461538461538461	12	11	2	2	0	0.25	12	3	15	0.2857142857142857	0	0.6358040771183159	0.9561969254402451	0.47734800244665176	0.8769163108217369	0.5881483653494923	0.8843087657127906	0.8742173951508503	0.9137438908412918	0.5833333333333333	0.4166666666666667	0.0	-0.0005051223625450487	-0.0005051223625450487
836	0.0022858645246855644	0.0015308971805007498	-0.0015124453644457339	0.9627933325419096	-1	0	0	0.25	1	1.0	3	1.0	0.6666666666666666	2	2	2	3	0	0.2	1	5	5	0.375	0	0.6511057557952775	0.5242011608442358	0.6053960516515765	0.8112503999490056	0.73351545510605	0.9349201075220233	0.7713219586413873	0.8032334030112955	0.5	0	0.10624603549216836	-0.0001512445364445734	-0.0001512445364445734
4734	0.012393245293642002	0.005838694646370405	0.005832879173551413	0.9368415541696318	-1	0	0	0.3	3	0.75	9	0.3888888888888889	0.5	7	6	6	0	0	0.25	3	12	14	0.0	0	0.6607937905253622	0.5924776469972773	0.45958050246859494	0.7692130176159706	0.6847302753877137	0.8172514163225512	0.7329589520133377	0.7360053465727155	0	0	0.0	0.005832879173551413	0.005832879173551413
4082	0.01085282815554759	0.004775133396183923	-0.004614706882994396	0.92862392612121	-1	0	0	0.3	3	0.75	9	0.3888888888888889	0.5	7	6	6	0	0	0.25	12	3	14	0.0	0	0.6607937905253622	0.5924776469972773	0.45958050246859494	0.7692130176159706	0.6847302753877137	0.8336679040361306	0.7329589520133377	0.7433231499377834	0	0	0.0	-0.0004614706882994396	-0.0004614706882994396
95	0.03514113514841732	0.007115580168002508	-0.006831103063188933	0.9842377809478863	-1	0.25	1	0.4	4	0.6153846153846154	8	0.4166666666666667	0.3076923076923077	4	4	10	4	0	0.4444444444444444	9	4	15	0.16666666666666666	0	0.714101472004454	0.6596274587986102	0.5133042469453353	0.8497211613946292	0.42869774550219075	0.9222853820780906	0.7679743470077298	0.8351562153720834	0.25	0.5	0.0	-0.0006831103063188933	-0.0006831103063188933
2549	0.008998548457939116	0.0015050536856765304	0.0014465462169876992	0.9403538905525829	-1	0	0	0.375	3	0.7	7	0.6	0.5	6	5	5	0	0	0.2	2	10	12	0.0	0	0.6607937905253622	0.5988886308987803	0.45958050246859494	0.7853011262462598	0.6847302753877137	0.8624098174683985	0.7329589520133377	0.7645351057676898	0	0	0.0	0.0014465462169876992	0.0014465462169876992
2905	0.00998699765428373	0.0030844723496311834	0.003075550845748035	0.9461553608211549	-1	0	0	0.3	3	0.75	9	0.5833333333333334	0.5	7	6	6	0	0	0.16666666666666666	2	12	14	0.0	0	0.6607937905253622	0.5924776469972773	0.45958050246859494	0.7692130176159706	0.6847302753877137	0.8473061458876436	0.7329589520133377	0.7497424375051047	0	0	0.0	0.003075550845748035	0.003075550845748035
3375	0.010096253821056379	0.0030639273604889804	0.0030507404167285958	0.9461359305732938	-1	0	0	0.3	3	0.75	9	0.5833333333333334	0.5	7	6	6	0	0	0.16666666666666666	2	12	14	0.0	0	0.6607937905253622	0.5924776469972773	0.45958050246859494	0.7692130176159706	0.6847302753877137	0.8461292293155777	0.7329589520133377	0.7491748634826806	0	0	0.0	0.0030507404167285958	0.0030507404167285958
1722	0.005302000593909728	0.0004910861297809303	-0.0004907725737087383	0.9502989302601821	-1	0	0	0.25	1	1.0	4	1.0	0.5	3	2	2	0	0	0.16666666666666666	1	6	6	0.0	0	0.6607937905253622	0.5228190542287185	0.45958050246859494	0.7981484661511781	0.5773304821802894	0.908630836999041	0.7173723054990103	0.7780567192200287	0	0	0.0	-4.907725737087383e-05	-4.907725737087383e-05
1763	0.003384949239110781	0.0008825628847428016	-0.0008686826196978805	0.9653919347991105	-1	0	0	0.25	1	1.0	3	1.0	0.6666666666666666	3	2	1	0	0	0.2	1	5	5	0.0	0	0.6607937905253622	0.5228190542287185	0.45958050246859494	0.7981484661511781	0.5773304821802894	0.8785546265469415	0.695384691937208	0.7592012050174628	0	0	0.0	-8.686826196978805e-05	-8.686826196978805e-05
4444	0.01127100140031262	0.004605779029328218	0.0046034379371450345	0.9360619285650349	-1	0	0	0.3	3	0.7692307692307693	10	0.5769230769230769	0.46153846153846156	7	6	7	0	0	0.15384615384615385	2	13	15	0.0	0	0.6607937905253622	0.5924776469972773	0.45958050246859494	0.7692130176159706	0.6847302753877137	0.8172514163225512	0.7329589520133377	0.7360053465727155	0	0	0.0	0.0046034379371450345	0.0046034379371450345
3736	0.010076643427017416	0.0031070477929112566	0.0030972871234775656	0.9455879317926308	-1	0	0	0.3	3	0.75	9	0.5833333333333334	0.5	7	6	6	0	0	0.16666666666666666	2	12	14	0.0	0	0.6607937905253622	0.5924776469972773	0.45958050246859494	0.7692130176159706	0.6847302753877137	0.8336679040361306	0.7329589520133377	0.7433231499377834	0	0	0.0	0.0030972871234775656	0.0030972871234775656
534	0.0019104802861922975	0.0018507293452603962	-0.001849596422446388	0.9851726393111556	-1	0	0	1.0	2	0.0	0	0.75	0	1	0	1	0	0	1.0	2	2	3	0.0	0	0	0	0	0	0	0	0	0	0	0	0	-0.0001849596422446388	-0.0001849596422446388
1922	0.005527840816931855	0.00047734444175971907	-0.0004765702213190422	0.9508360396164902	-1	0	0	0.25	1	1.0	4	1.0	0.5	3	2	2	1	0	0.16666666666666666	1	6	6	0.14285714285714285	0	0.6607937905253622	0.5228190542287185	0.45958050246859494	0.7981484661511781	0.5773304821802894	0.9075120074023444	0.7173723054990103	0.7772842709756315	1.0	0	0.0	-4.765702213190422e-05	-4.765702213190422e-05
507	0.0022895682993556987	0.0020184275135289244	-0.002017801668548346	0.9846591878576489	-1	0	0	1.0	3	0.0	0	0.6666666666666666	0	2	0	1	1	0	0.6666666666666666	2	3	4	0.25	1.0	0	0	0	0	0	0	0	0	0	0	0	-0.00020178016685483462	-0.00020178016685483462
3215	0.009915149616630125	0.002710131198382429	0.002701579827700687	0.9458242551531018	-1	0	0	0.3	3	0.75	9	0.5833333333333334	0.5	7	6	6	0	0	0.16666666666666666	2	12	14	0.0	0	0.6607937905253622	0.5924776469972773	0.45958050246859494	0.7692130176159706	0.6847302753877137	0.8336679040361306	0.7329589520133377	0.7433231499377834	0	0	0.0	0.002701579827700687	0.002701579827700687
1212	0.0022511445468492907	0.00159765368864997	-0.0015878495070173603	0.9645034351554844	-1	0	0	0.25	1	1.0	3	1.0	0.6666666666666666	2	2	2	2	0	0.2	1	5	5	0.25	0	0.6511057557952775	0.5242011608442358	0.6053960516515765	0.8112503999490056	0.73351545510605	0.9349201075220233	0.7713219586413873	0.8032334030112955	0.75	0	0.4669392281537829	-0.00015878495070173603	-0.00015878495070173603
130	0.003122499384522502	0.003068596021992247	-0.003068286264467357	0.9815413115526906	-1	0	0	0.6666666666666666	2	0.5	1	1.0	0	1	0	2	4	0	0.25	4	1	4	0.5714285714285714	0.6666666666666666	0	0	0	0	0	0	0	0	0	0	0	-0.00030682862644673567	-0.00030682862644673567
216	0.002164642102431117	0.0020513940801842323	-0.002050496115011995	0.9843806015035441	-1	0	0	1.0	2	0.0	0	0.75	0	2	0	0	0	0	1.0	2	2	3	0.0	0	0	0	0	0	0	0	0	0	0	0	0	-0.00020504961150119948	-0.00020504961150119948
785	0.002303034208460512	0.001548533498399018	-0.0015286785918640284	0.9632728127007877	-1	0	0	0.25	1	1.0	3	1.0	0.6666666666666666	2	2	2	3	0	0.2	1	5	5	0.375	0	0.6511057557952775	0.5242011608442358	0.6053960516515765	0.8112503999490056	0.73351545510605	0.9349201075220233	0.7713219586413873	0.8032334030112955	0.5	0	0.008370188435226413	-0.00015286785918640285	-0.00015286785918640285
2623	0.007528790453528374	0.0023954380528389265	-0.002236818916538244	0.9345554964064802	-1	0	0	0.375	3	0.6666666666666666	6	0.6111111111111112	0.4444444444444444	5	4	5	0	0	0.2222222222222222	2	9	11	0.0	0	0.6116197794132898	0.6425237928379461	0.45958050246859494	0.8045881427043525	0.6847302753877137	0.8793888678239397	0.718656623820774	0.79074201879662	0	0	0.0	-0.00022368189165382439	-0.00022368189165382439
4165	0.010031936938473124	0.0028374652734509185	0.0028260770072604567	0.9453984982347357	-1	0	0	0.3	3	0.75	9	0.5833333333333334	0.5	7	6	6	0	0	0.16666666666666666	2	12	14	0.0	0	0.6607937905253622	0.5924776469972773	0.45958050246859494	0.7692130176159706	0.6847302753877137	0.8336679040361306	0.7329589520133377	0.7433231499377834	0	0	0.0	0.0028260770072604567	0.0028260770072604567
3641	0.009930916425381079	0.0031022608272883046	0.0030920024403029355	0.9465307312502381	-1	0	0	0.3	3	0.75	9	0.5833333333333334	0.5	7	6	6	0	0	0.16666666666666666	2	12	14	0.0	0	0.6607937905253622	0.5924776469972773	0.45958050246859494	0.7692130176159706	0.6847302753877137	0.8473061458876436	0.7329589520133377	0.7497424375051047	0	0	0.0	0.0030920024403029355	0.0030920024403029355
2396	0.008812627048471397	0.0006339235628783446	0.0006157190396142162	0.9271063721733738	-1	0	0	0.16666666666666666	1	1.0	7	1.0	0.5714285714285714	4	4	4	1	0	0.1111111111111111	1	9	9	0.08333333333333333	0	0.6607937905253622	0.520962914804905	0.45958050246859494	0.7795076837850303	0.6310303787840015	0.8496200308681671	0.7145429266810663	0.7361606905492112	1.0	0	0.0	0.0006157190396142162	0.0006157190396142162
3545	0.010185915224881112	0.0017981372988472545	-0.0017069536074206147	0.9336589112364424	-1	0	0	0.4444444444444444	4	0.5454545454545454	6	0.40625	0.45454545454545453	6	5	6	0	0	0.5	4	8	13	0.0	0	0.6607937905253622	0.5988886308987803	0.45958050246859494	0.7853011262462598	0.6847302753877137	0.8304112348525854	0.7329589520133377	0.7493979564899117	0	0	0.0	-0.00017069536074206147	-0.00017069536074206147
2843	0.009845547525977463	0.0030333847707720704	0.003024146169915859	0.9457555893346753	-1	0	0	0.3	3	0.75	9	0.5833333333333334	0.5	7	6	6	0	0	0.16666666666666666	2	12	14	0.0	0	0.6607937905253622	0.5924776469972773	0.45958050246859494	0.7692130176159706	0.6847302753877137	0.8336679040361306	0.7329589520133377	0.7433231499377834	0	0	0.0	0.003024146169915859	0.003024146169915859
721	0.0016816427240298048	0.0016317157721399452	-0.0016317157717693873	0.9852745989282522	-1	0	0	0	0	0	0	1.0	0	0	0	0	2	0	1.0	1	1	1	0.5	0	0	0	0	0	0	0	0	0	0	0	0	-0.1	-0.1
4571	0.012326080818528018	0.005197572025771192	0.00519494470659679	0.9362052355002266	-1	0	0	0.3	3	0.75	9	0.3888888888888889	0.5	7	6	6	0	0	0.25	3	12	14	0.0	0	0.6607937905253622	0.5924776469972773	0.45958050246859494	0.7692130176159706	0.6847302753877137	0.8172514163225512	0.7329589520133377	0.7360053465727155	0	0	0.0	0.00519494470659679	0.00519494470659679
2325	0.008193480173252454	0.0005487957690751208	0.0005485769551463848	0.9301340771705006	-1	0	0	0.375	3	0.6	6	0.6666666666666666	0.4	4	4	7	1	0	0.2222222222222222	2	9	12	0.05555555555555555	0	0.6607937905253622	0.520962914804905	0.45958050246859494	0.7795076837850303	0.5773304821802894	0.8617870634028281	0.695384691937208	0.7424938682380477	1.0	0	0.0	0.0005485769551463848	0.0005485769551463848
3364	0.006507463228416614	0.000331198606354936	-0.0003155565432321161	0.9474549835086757	-1	0	0	0.3	3	0.75	9	0.5833333333333334	0.5	7	6	6	0	0	0.16666666666666666	2	12	14	0.0	0	0.6607937905253622	0.5924776469972773	0.49569092252226427	0.7842232654036526	0.6847302753877137	0.8336679040361306	0.6985540404693729	0.7487904800522992	0	0	0.0	-3.155565432321161e-05	-3.155565432321161e-05
1357	0.005531763041583584	0.0005515704479717046	-0.0005512570711680182	0.9499146558395181	-1	0	0	0.25	1	1.0	4	1.0	0.5	3	2	2	1	0	0.16666666666666666	1	6	6	0.14285714285714285	0	0.6607937905253622	0.5228190542287185	0.45958050246859494	0.7981484661511781	0.5773304821802894	0.908630836999041	0.7173723054990103	0.7780567192200287	1.0	0	0.0	-5.512570711680182e-05	-5.512570711680182e-05
2284	0.006406160229458341	0.00012224827722525776	0.00012218206930217693	0.9461703605406155	-1	0	0	0.2	1	1.0	5	1.0	0.6	4	3	2	1	0	0.14285714285714285	1	7	7	0.14285714285714285	0	0.6607937905253622	0.520962914804905	0.45958050246859494	0.7795076837850303	0.5773304821802894	0.8617870634028281	0.695384691937208	0.7424938682380477	1.0	0	0.0	0.00012218206930217693	0.00012218206930217693
2634	0.009007177272704859	0.0014601001024186068	0.0013972082912996797	0.9400733782392329	-1	0	0	0.375	3	0.7	7	0.6	0.5	6	5	5	0	0	0.2	2	10	12	0.0	0	0.6607937905253622	0.5988886308987803	0.45958050246859494	0.7853011262462598	0.6847302753877137	0.8624098174683985	0.7329589520133377	0.7645351057676898	0	0	0.0	0.0013972082912996797	0.0013972082912996797
3468	0.009880636204193393	0.0031054133133177507	0.003097992628665559	0.9466226367059394	-1	0	0	0.3	3	0.75	9	0.5833333333333334	0.5	7	6	6	0	0	0.16666666666666666	2	12	14	0.0	0	0.6607937905253622	0.5924776469972773	0.45958050246859494	0.7692130176159706	0.6847302753877137	0.8473061458876436	0.7329589520133377	0.7497424375051047	0	0	0.0	0.003097992628665559	0.003097992628665559
4000	0.0025208534507187943	0.0023594129973229525	-0.0023577074598088517	0.9741804781831226	-1	0	0	0.6666666666666666	2	0.5	1	0.6666666666666666	0.5	2	1	1	2	0	0.6666666666666666	2	3	4	0.4	0	0.7021016453899228	0.6472194540295062	0.5352607519516923	0.8965539722483933	0.9831742318274772	0.5419654613333628	0.8909755689303394	0.7267512693931875	0.75	0.5	0.0	-0.00023577074598088516	-0.00023577074598088516
2861	0.010069817550125704	0.002849068303790504	0.0028408046844153345	0.9467532215875334	-1	0	0	0.3	3	0.75	9	0.5833333333333334	0.5	7	6	6	0	0	0.16666666666666666	2	12	14	0.0	0	0.6607937905253622	0.5924776469972773	0.45958050246859494	0.7692130176159706	0.6847302753877137	0.8336679040361306	0.7329589520133377	0.7433231499377834	0	0	0.0	0.0028408046844153345	0.0028408046844153345
3430	0.008623749228967706	0.001006069724941129	-0.0009905994808978944	0.9423326553459257	-1	0	0	0.375	3	0.6666666666666666	6	0.6111111111111112	0.5555555555555556	7	5	3	0	0	0.2222222222222222	2	9	11	0.0	0	0.6607937905253622	0.5924776469972773	0.45958050246859494	0.7692130176159706	0.5773304821802894	0.8730418948533486	0.7173723054990103	0.7629169818746706	0	0	0.0	-9.905994808978944e-05	-9.905994808978944e-05
3999	0.010129414458597339	0.002998526960906377	0.0029922505436333286	0.9454986215576349	-1	0	0	0.3	3	0.75	9	0.5833333333333334	0.5	7	6	6	0	0	0.16666666666666666	2	12	14	0.0	0	0.6607937905253622	0.5924776469972773	0.45958050246859494	0.7692130176159706	0.6847302753877137	0.8336679040361306	0.7329589520133377	0.7433231499377834	0	0	0.0	0.0029922505436333286	0.0029922505436333286
4379	0.011428604497795513	0.004469673218335293	0.004466772424601263	0.9342208816290685	-1	0	0	0.3	3	0.7692307692307693	10	0.5769230769230769	0.46153846153846156	7	6	7	0	0	0.15384615384615385	2	13	15	0.0	0	0.6607937905253622	0.5924776469972773	0.45958050246859494	0.7692130176159706	0.6847302753877137	0.8336679040361306	0.7329589520133377	0.7433231499377834	0	0	0.0	0.004466772424601263	0.004466772424601263
961	0.001773490022305525	0.001715646811881108	-0.0017156468115882006	0.9863730782025169	-1	0	0	1.0	1	0	0	1.0	0	1	0	0	0	0	0.5	1	2	2	0.0	0	0	0	0	0	0	0	0	0	0	0	0	-0.00017156468115882008	-0.00017156468115882008
4862	0.011818869376335564	0.0060485862392237015	0.0060473819979113	0.9380532149220283	-1	0	0	0.3	3	0.75	9	0.3888888888888889	0.5	7	6	6	0	0	0.25	3	12	14	0.0	0	0.6607937905253622	0.5924776469972773	0.24186904082617255	0.7556909444632072	0.6847302753877137	0.8336679040361306	0.8801675374683736	0.7385453226980028	0	0	0.0	0.0060473819979113	0.0060473819979113
842	0.0022145777143512796	0.0021552625276884544	-0.0021552437559807357	0.9862282773461173	-1	0	0	1.0	2	0.0	0	1.0	0	2	0	0	2	0	0.3333333333333333	1	3	3	1.0	1.0	0	0	0	0	0	0	0	0	0	0	0	-0.00021552437559807356	-0.00021552437559807356
2657	0.008915908817899254	0.0015192077098355637	0.0014964777849692443	0.9411682966186146	-1	0	0	0.375	3	0.7	7	0.6	0.5	6	5	5	0	0	0.2	2	10	12	0.0	0	0.6607937905253622	0.5988886308987803	0.45958050246859494	0.7853011262462598	0.6847302753877137	0.8624098174683985	0.7329589520133377	0.7645351057676898	0	0	0.0	0.0014964777849692443	0.0014964777849692443
2180	0.005447666388805208	0.0005776219856561401	-0.0005772586647288842	0.9498303963347176	-1	0	0	0.25	1	1.0	4	1.0	0.5	3	2	2	1	0	0.16666666666666666	1	6	6	0.14285714285714285	0	0.6607937905253622	0.5228190542287185	0.45958050246859494	0.7981484661511781	0.5773304821802894	0.9075120074023444	0.7173723054990103	0.7772842709756315	1.0	0	0.0	-5.772586647288842e-05	-5.772586647288842e-05
1095	0.002279676230994408	0.0015005434410190594	-0.0014856350479001267	0.9628904322170271	-1	0	0	0.25	1	1.0	3	1.0	0.6666666666666666	2	2	2	2	0	0.2	1	5	5	0.25	0	0.6511057557952775	0.5242011608442358	0.6053960516515765	0.8112503999490056	0.7872153517097621	0.8935803942570775	0.7617237523757883	0.7734030511477	0.75	0	0.4669392281537829	-0.00014856350479001268	-0.00014856350479001268
1269	0.003610893543024186	0.0010795614037169738	-0.0010521801094125966	0.9648264975876841	-1	0	0	0.5	2	0.5	2	0.6	0.5	3	2	2	1	0	0.4	2	5	6	0.14285714285714285	0	0.6607937905253622	0.5228190542287185	0.45958050246859494	0.7981484661511781	0.5773304821802894	0.9021602357910528	0.707300905697012	0.7736763604680892	1.0	0	0.0	-0.00010521801094125967	-0.00010521801094125967
851	0.0017542180640562233	0.001726169663705031	-0.0017239679291698225	0.9832940229239643	-1	0	0	1.0	1	0	0	1.0	0	1	0	0	0	0	0.5	2	1	2	0.0	0	0	0	0	0	0	0	0	0	0	0	0	-0.00017239679291698224	-0.00017239679291698224
3591	0.01001040190294858	0.0030789174735396407	0.0030728909576783077	0.9461168722175729	-1	0	0	0.3	3	0.75	9	0.5833333333333334	0.5	7	6	6	0	0	0.16666666666666666	2	12	14	0.0	0	0.6607937905253622	0.5924776469972773	0.45958050246859494	0.7692130176159706	0.6847302753877137	0.8473061458876436	0.7329589520133377	0.7497424375051047	0	0	0.0	0.0030728909576783077	0.0030728909576783077
1999	0.005924014320546443	9.664855145804027e-05	-3.856545602053804e-05	0.9511407693382272	-1	0	0	0.5	3	0.5	3	0.4444444444444444	0.5	5	3	2	0	0	0.5	3	6	8	0.0	0	0.6607937905253622	0.6068002969051319	0.45958050246859494	0.8045881427043525	0.5773304821802894	0.900964930494121	0.7173723054990103	0.79451603584774	0	0	0.0	-3.856545602053804e-06	-3.856545602053804e-06
3821	0.009978316686828947	0.0027141739978294335	0.002708852652013011	0.9472008239693896	-1	0	0	0.3	3	0.75	9	0.5833333333333334	0.5	7	6	6	0	0	0.16666666666666666	2	12	14	0.0	0	0.6607937905253622	0.5924776469972773	0.45958050246859494	0.7692130176159706	0.5773304821802894	0.8776927203386499	0.695384691937208	0.7654778164622615	0	0	0.0	0.002708852652013011	0.002708852652013011
1047	0.0036877931780248817	0.0033429480919898017	-0.003312563110001216	0.9666122196581277	-1	0	0	0.25	1	1.0	4	0.5	0.5	3	2	2	1	0	0.75	3	4	6	0.14285714285714285	0	0.6607937905253622	0.6071735205739917	0.45958050246859494	0.8548633819063123	0.5773304821802894	0.9005896431371062	0.8144849446335699	0.813184330118538	1.0	0	0.0	-0.00033125631100012164	-0.00033125631100012164
2653	0.008514939664179379	0.0015317573973553985	-0.0015313072670762222	0.9461502237399394	-1	0	0	0.16666666666666666	1	1.0	7	1.0	0.7142857142857143	5	5	3	1	0	0.1111111111111111	1	9	9	0.1	0	0.6607937905253622	0.7033446740489183	0.45958050246859494	0.7691767333499866	0.6847302753877137	0.8812706999382461	0.7329589520133377	0.7952968279003014	1.0	0.6	0.0	-0.0001531307267076222	-0.0001531307267076222
4349	0.010040801617137081	0.004115026954083369	-0.0038293455851826272	0.9288343002689867	-1	0	0	0.2	2	0.9166666666666666	11	0.5384615384615384	0.5	6	6	7	0	0	0.15384615384615385	13	2	14	0.0	0	0.6607937905253622	0.5938974431446004	0.45958050246859494	0.6277923728316775	0.6847302753877137	0.8353912469681459	0.7329589520133377	0.6989695512789279	0	0	0.0	-0.0003829345585182627	-0.0003829345585182627
2295	0.009165243448752776	0.0007540386161610716	0.0007321347098646469	0.9265883385140431	-1	0	0	0.16666666666666666	1	1.0	7	1.0	0.5714285714285714	4	4	4	0	0	0.1111111111111111	1	9	9	0.0	0	0.6607937905253622	0.520962914804905	0.45958050246859494	0.7795076837850303	0.6847302753877137	0.8698974965114751	0.7329589520133377	0.7469197464933727	0	0	0.0	0.0007321347098646469	0.0007321347098646469
2230	0.008203171688171538	0.00026228914298021054	0.00025505316670626184	0.931057279993165	-1	0	0	0.16666666666666666	1	1.0	6	1.0	0.6666666666666666	4	4	3	0	0	0.125	1	8	8	0.0	0	0.6607937905253622	0.520962914804905	0.45958050246859494	0.7795076837850303	0.6847302753877137	0.8698974965114751	0.7329589520133377	0.7469197464933727	0	0	0.0	0.00025505316670626184	0.00025505316670626184
3004	0.009933494780748772	0.0028794673958496535	0.002872227646648918	0.9471112784114271	-1	0	0	0.3	3	0.75	9	0.5833333333333334	0.5	7	6	6	0	0	0.16666666666666666	2	12	14	0.0	0	0.6607937905253622	0.5924776469972773	0.45958050246859494	0.7692130176159706	0.6847302753877137	0.8336679040361306	0.7329589520133377	0.7433231499377834	0	0	0.0	0.002872227646648918	0.002872227646648918
2542	0.009282373744033337	0.0013053604261715381	0.001140238845907698	0.9333379387942061	-1	0	0	0.375	3	0.6666666666666666	6	0.6111111111111112	0.4444444444444444	5	4	5	0	0	0.2222222222222222	2	9	11	0.0	0	0.6607937905253622	0.6068002969051319	0.45958050246859494	0.8045881427043525	0.6847302753877137	0.8793888678239397	0.7329589520133377	0.7822090326286464	0	0	0.0	0.001140238845907698	0.001140238845907698
3365	0.009942765175899902	0.002883174063110801	0.002875259657317812	0.9453305444709436	-1	0	0	0.3	3	0.75	9	0.5833333333333334	0.5	7	6	6	0	0	0.16666666666666666	2	12	14	0.0	0	0.6607937905253622	0.5924776469972773	0.45958050246859494	0.7692130176159706	0.6847302753877137	0.8336679040361306	0.7329589520133377	0.7433231499377834	0	0	0.0	0.002875259657317812	0.002875259657317812
3226	0.00983836952673096	0.0027040277458394296	0.0026984321401069896	0.9471770915393088	-1	0	0	0.3	3	0.75	9	0.5833333333333334	0.5	7	6	6	0	0	0.16666666666666666	2	12	14	0.0	0	0.6607937905253622	0.5924776469972773	0.45958050246859494	0.7692130176159706	0.6847302753877137	0.8336679040361306	0.7329589520133377	0.7433231499377834	0	0	0.0	0.0026984321401069896	0.0026984321401069896
3107	0.009989169541918806	0.003094285549077868	0.003081887276521793	0.9459287682017044	-1	0	0	0.3	3	0.75	9	0.5833333333333334	0.5	7	6	6	0	0	0.16666666666666666	2	12	14	0.0	0	0.6607937905253622	0.5924776469972773	0.45958050246859494	0.7692130176159706	0.6847302753877137	0.8473061458876436	0.7329589520133377	0.7497424375051047	0	0	0.0	0.003081887276521793	0.003081887276521793
2499	0.008812394266889227	0.0014789970067623334	0.0014453088504231251	0.9401437647454943	-1	0	0	0.375	3	0.7	7	0.6	0.5	6	5	5	0	0	0.2	2	10	12	0.0	0	0.6607937905253622	0.5988886308987803	0.45958050246859494	0.7853011262462598	0.6847302753877137	0.8624098174683985	0.7329589520133377	0.7645351057676898	0	0	0.0	0.0014453088504231251	0.0014453088504231251
2399	0.009120485207270117	0.0016213908860150522	0.0014800542480187906	0.9351577506763474	-1	0	0	0.375	3	0.6666666666666666	6	0.6111111111111112	0.4444444444444444	5	4	5	0	0	0.2222222222222222	2	9	11	0.0	0	0.6607937905253622	0.6068002969051319	0.45958050246859494	0.8045881427043525	0.6847302753877137	0.8793888678239397	0.7329589520133377	0.7822090326286464	0	0	0.0	0.0014800542480187906	0.0014800542480187906
4037	0.009826195183861162	0.0024521669530934275	0.0024480826078918847	0.9464373655567996	-1	0	0	0.3	3	0.75	9	0.5833333333333334	0.5	7	6	6	0	0	0.16666666666666666	2	12	14	0.0	0	0.6607937905253622	0.5924776469972773	0.45958050246859494	0.7692130176159706	0.5773304821802894	0.8776927203386499	0.695384691937208	0.7654778164622615	0	0	0.0	0.0024480826078918847	0.0024480826078918847
539	0.002111149589345497	0.0018731529453946151	-0.0018707969933420359	0.9836726811809472	-1	0	0	1.0	2	0.0	0	0.75	0	2	0	0	0	0	1.0	2	2	3	0.0	0	0	0	0	0	0	0	0	0	0	0	0	-0.0001870796993342036	-0.0001870796993342036
3374	0.0025245122004885056	0.002349053451597852	-0.002347494353811978	0.9749369924476401	-1	0	0	0.6666666666666666	2	0.5	1	0.6666666666666666	0.5	2	1	1	2	0	0.6666666666666666	2	3	4	0.4	0	0.7021016453899228	0.6472194540295062	0.5352607519516923	0.8965539722483933	1.0	0.5	0.8966564897913891	0.7154730408484478	0.75	0	0.0	-0.00023474943538119778	-0.00023474943538119778
681	0.00177313250044013	0.0017260000250626153	-0.0017238146201588632	0.9833071120600937	-1	0	0	1.0	1	0	0	1.0	0	1	0	0	0	0	0.5	2	1	2	0.0	0	0	0	0	0	0	0	0	0	0	0	0	-0.0001723814620158863	-0.0001723814620158863
20	0.016241622174260416	0.00628233026225705	-0.006279302379546432	0.9802231190199984	-1	0.25	1	0.5	5	0.6153846153846154	8	0.35714285714285715	0.46153846153846156	8	6	6	1	0	0.8571428571428571	7	6	15	0.07142857142857142	0.25	0.45392002901144257	0.9037728774547674	0.5816440058505506	0.9427210059672335	0.5026635016835629	0.9247092188730303	0.9065445233275193	0.925274908612195	1.0	0.375	0.0	-0.0006279302379546433	-0.0006279302379546433
1180	0.0054629547276353815	0.0036108519315903825	-0.003503370848957219	0.9694611462720897	-1	0	0	0.25	1	1.0	4	0.5	0.75	3	3	2	3	0	0.75	4	3	6	0.375	0	0.6414177210651929	0.8870983451974077	0.46121452879937286	0.7975298790376876	0.5744307034195242	0.8408692193708517	0.7341661570356218	0.8454073712201653	0.3333333333333333	0	0.0	-0.0003503370848957219	-0.0003503370848957219
435	0.0021960311570300897	0.0019688449613576263	-0.001968843645336208	0.9851484961991392	-1	0	0	1.0	2	0.0	0	0.75	0	2	0	0	2	0	1.0	2	2	3	1.0	0	0	0	0	0	0	0	0	0	0	0	0	-0.00019688436453362083	-0.00019688436453362083
1484	0.00467375133991212	0.0019166362065865328	-0.0019166008617859773	0.9504498524852375	-1	0	0	0.25	1	1.0	4	1.0	0.25	1	1	4	1	0	0.16666666666666666	1	6	6	0.08333333333333333	0	0.6414177210651929	0.5	0.751211600834558	0.5	0.8897004280318106	0.5	0.7341661570356218	0.5	1.0	0	0.0	-0.00019166008617859772	-0.00019166008617859772
3224	0.010008259522138572	0.0029010561464409804	0.002892919040949618	0.9455749661456675	-1	0	0	0.3	3	0.75	9	0.5833333333333334	0.5	7	6	6	0	0	0.16666666666666666	2	12	14	0.0	0	0.6607937905253622	0.5924776469972773	0.45958050246859494	0.7692130176159706	0.6847302753877137	0.8336679040361306	0.7329589520133377	0.7433231499377834	0	0	0.0	0.002892919040949618	0.002892919040949618
3812	0.009892042693535585	0.0030315165932432962	0.0030241477093977676	0.945589869688555	-1	0	0	0.3	3	0.75	9	0.5833333333333334	0.5	7	6	6	0	0	0.16666666666666666	2	12	14	0.0	0	0.6607937905253622	0.5924776469972773	0.45958050246859494	0.7692130176159706	0.6847302753877137	0.8336679040361306	0.7329589520133377	0.7433231499377834	0	0	0.0	0.0030241477093977676	0.0030241477093977676
2513	0.009300281406425519	0.001242490784563792	0.001085170574675653	0.9338146968789182	-1	0	0	0.375	3	0.6666666666666666	6	0.6111111111111112	0.4444444444444444	5	4	5	0	0	0.2222222222222222	2	9	11	0.0	0	0.6607937905253622	0.6068002969051319	0.45958050246859494	0.8045881427043525	0.6847302753877137	0.8793888678239397	0.7329589520133377	0.7822090326286464	0	0	0.0	0.001085170574675653	0.001085170574675653
1955	0.006146943719881346	0.0005031284765392963	-0.0004863954258745455	0.9478980983202584	-1	0	0	0.5	3	0.5714285714285714	4	0.6428571428571429	0.42857142857142855	5	3	3	0	0	0.2857142857142857	2	7	9	0.0	0	0.6607937905253622	0.6068002969051319	0.45958050246859494	0.8045881427043525	0.5773304821802894	0.900964930494121	0.7173723054990103	0.79451603584774	0	0	0.0	-4.863954258745455e-05	-4.863954258745455e-05
1942	0.009065222621821262	0.001127962819098703	0.0010018336029887999	0.9349723629924056	-1	0	0	0.375	3	0.6666666666666666	6	0.6111111111111112	0.4444444444444444	5	4	5	0	0	0.2222222222222222	2	9	11	0.0	0	0.6607937905253622	0.6068002969051319	0.45958050246859494	0.8045881427043525	0.6847302753877137	0.8793888678239397	0.7329589520133377	0.7822090326286464	0	0	0.0	0.0010018336029887999	0.0010018336029887999
293	0.0020896989313801627	0.002027809838143285	-0.002027466950702661	0.9833670660988684	-1	0	0	0.6666666666666666	2	0.5	1	1.0	0	2	0	1	0	0	1.0	2	2	4	0.0	0	0	0	0	0	0	0	0	0	0	0	0	-0.00020274669507026611	-0.00020274669507026611
3291	0.009836032760200317	0.0027899869976381326	0.0027802770362223878	0.9470130545600213	-1	0	0	0.3	3	0.75	9	0.5833333333333334	0.5	7	6	6	0	0	0.16666666666666666	2	12	14	0.0	0	0.6607937905253622	0.5924776469972773	0.45958050246859494	0.7692130176159706	0.6847302753877137	0.7490001316556198	0.7329589520133377	0.7089848788825603	0	0	0.0	0.0027802770362223878	0.0027802770362223878
4555	0.011518956548804438	0.004804227211775976	0.004802178856840845	0.9343286023934585	-1	0	0	0.3	3	0.7692307692307693	10	0.5769230769230769	0.46153846153846156	7	6	7	0	0	0.15384615384615385	2	13	15	0.0	0	0.6607937905253622	0.5924776469972773	0.45958050246859494	0.7692130176159706	0.6847302753877137	0.8336679040361306	0.7329589520133377	0.7433231499377834	0	0	0.0	0.004802178856840845	0.004802178856840845
2018	0.004950892564670189	1.3210274553053936e-05	1.0778630419112582e-05	0.9450518684981789	-1	0	0	0.2	1	1.0	5	1.0	0.6	3	3	3	0	0	0.14285714285714285	1	7	7	0.0	0	0.6607937905253622	0.5228190542287185	0.45958050246859494	0.7981484661511781	0.6847302753877137	0.8991628294401801	0.7329589520133377	0.7717148566697777	0	0	0.0	1.0778630419112582e-05	1.0778630419112582e-05
1358	0.0021635428885701364	0.00105357063216541	-0.0010535591012953197	0.9715618246561641	-1	0	0	0.3333333333333333	1	1.0	2	1.0	0.5	2	1	1	1	0	0.25	1	4	4	0.2	0	0.6511057557952775	0.5242011608442358	0.6053960516515765	0.8112503999490056	0.73351545510605	0.9349201075220233	0.7713219586413873	0.8032334030112955	1.0	0	0.0	-0.00010535591012953197	-0.00010535591012953197
4447	0.0113491400106021	0.0047051514754673975	0.004701773417332676	0.9341568156416227	-1	0	0	0.3	3	0.7692307692307693	10	0.5769230769230769	0.46153846153846156	7	6	7	0	0	0.15384615384615385	2	13	15	0.0	0	0.6607937905253622	0.5924776469972773	0.45958050246859494	0.7692130176159706	0.6847302753877137	0.8172514163225512	0.7329589520133377	0.7360053465727155	0	0	0.0	0.004701773417332676	0.004701773417332676
4040	0.008715627049822957	0.0008437009580395306	-0.0007288323310551246	0.9425759275526391	-1	0	0	0.375	3	0.6666666666666666	6	0.6111111111111112	0.5555555555555556	7	5	3	0	0	0.2222222222222222	2	9	11	0.0	0	0.6607937905253622	0.5924776469972773	0.45958050246859494	0.7692130176159706	0.6847302753877137	0.8336679040361306	0.7329589520133377	0.7433231499377834	0	0	0.0	-7.288323310551246e-05	-7.288323310551246e-05
21	None	None	None	None	None	0	0	0.5	5	0.5384615384615384	7	0.46875	0.46153846153846156	10	6	4	2	0	0.5	4	8	15	0.25	0.36363636363636365	0.48592076194036193	0.9241924985290606	0.41894597749328	0.9171967472051925	0.43679572287734664	0.7131841877613513	0.7739692329370552	0.8742230835930188	0.55	0.4	0.0	None	None
4353	0.011374962756058765	0.004592936667584938	0.0045898005272096525	0.934078592871301	-1	0	0	0.3	3	0.7692307692307693	10	0.5769230769230769	0.46153846153846156	7	6	7	0	0	0.15384615384615385	2	13	15	0.0	0	0.6607937905253622	0.5924776469972773	0.45958050246859494	0.7692130176159706	0.6847302753877137	0.8172514163225512	0.7329589520133377	0.7360053465727155	0	0	0.0	0.0045898005272096525	0.0045898005272096525
4423	0.01225924925875564	0.004701295392298768	0.0046908000926267675	0.9373746689927398	-1	0	0	0.3	3	0.75	9	0.5833333333333334	0.5	7	6	6	0	0	0.16666666666666666	2	12	14	0.0	0	0.6607937905253622	0.5924776469972773	0.45958050246859494	0.7692130176159706	0.6847302753877137	0.8172514163225512	0.7329589520133377	0.7360053465727155	0	0	0.0	0.0046908000926267675	0.0046908000926267675
1239	0.0021489114440175687	0.0010636277696328663	-0.0010636031101093472	0.9719957529491535	-1	0	0	0.3333333333333333	1	1.0	2	1.0	0.5	2	1	1	1	0	0.25	1	4	4	0.2	0	0.6511057557952775	0.5242011608442358	0.6053960516515765	0.8112503999490056	0.73351545510605	0.8266186168796144	0.7151724333360988	0.7386496458606353	1.0	0	0.0	-0.00010636031101093472	-0.00010636031101093472
1986	0.006224757571427022	3.7583153633103976e-05	3.7511682726199096e-05	0.944539713084923	-1	0	0	0.2	1	1.0	5	1.0	0.6	4	3	2	1	0	0.14285714285714285	1	7	7	0.14285714285714285	0	0.6607937905253622	0.520962914804905	0.45958050246859494	0.7795076837850303	0.5773304821802894	0.8617870634028281	0.695384691937208	0.7424938682380477	1.0	0	0.0	3.7511682726199096e-05	3.7511682726199096e-05
2881	0.009567215886207733	0.002532734592126601	0.0025186317752256466	0.9354705676311708	-1	0	0	0.3333333333333333	3	0.7272727272727273	8	0.5909090909090909	0.45454545454545453	6	5	6	0	0	0.18181818181818182	2	11	13	0.0	0	0.6607937905253622	0.5988886308987803	0.45958050246859494	0.7853011262462598	0.6847302753877137	0.8487115945290831	0.7329589520133377	0.7578141790234607	0	0	0.0	0.0025186317752256466	0.0025186317752256466
1993	0.005915801293736473	0.00018232489879157349	-0.00016699451534203303	0.9508126049866839	-1	0	0	0.5	3	0.5	3	0.4444444444444444	0.5	5	3	2	0	0	0.5	3	6	8	0.0	0	0.6607937905253622	0.6068002969051319	0.45958050246859494	0.8045881427043525	0.5773304821802894	0.900964930494121	0.7173723054990103	0.79451603584774	0	0	0.0	-1.66994515342033e-05	-1.66994515342033e-05
1664	0.0059847250238992	0.0005519921829025698	-0.0005291321113999916	0.9479586811396727	-1	0	0	0.5	3	0.5714285714285714	4	0.6428571428571429	0.42857142857142855	5	3	3	0	0	0.2857142857142857	2	7	9	0.0	0	0.6607937905253622	0.6068002969051319	0.45958050246859494	0.8045881427043525	0.5773304821802894	0.900964930494121	0.7173723054990103	0.79451603584774	0	0	0.0	-5.291321113999916e-05	-5.291321113999916e-05
1769	0.00546249893682682	0.00045824157116238455	-0.00045811965110660136	0.9498391837724988	-1	0	0	0.25	1	1.0	4	1.0	0.5	3	2	2	0	0	0.16666666666666666	1	6	6	0.0	0	0.6607937905253622	0.5228190542287185	0.45958050246859494	0.7981484661511781	0.5773304821802894	0.8800056020006021	0.695384691937208	0.7600332277120306	0	0	0.0	-4.581196511066014e-05	-4.581196511066014e-05
3573	0.007788594580749167	0.0007708489675445882	-0.0006474264187022701	0.9452840074532642	-1	0	0	0.42857142857142855	3	0.625	5	0.625	0.5	6	4	3	0	0	0.25	2	8	10	0.0	0	0.6607937905253622	0.5988886308987803	0.45958050246859494	0.7853011262462598	0.6847302753877137	0.8304112348525854	0.7329589520133377	0.7493979564899117	0	0	0.0	-6.474264187022701e-05	-6.474264187022701e-05
4198	0.009875894917622958	0.0025640545681368306	0.0025521183017291225	0.9465286011376064	-1	0	0	0.3	3	0.75	9	0.5833333333333334	0.5	7	6	6	0	0	0.16666666666666666	2	12	14	0.0	0	0.6607937905253622	0.5924776469972773	0.45958050246859494	0.7692130176159706	0.6847302753877137	0.8473061458876436	0.7329589520133377	0.7497424375051047	0	0	0.0	0.0025521183017291225	0.0025521183017291225
350	0.002239526462540958	0.0016091074543904673	-0.001603018543057932	0.9646703746849292	-1	0	0	0.25	1	1.0	3	1.0	0.6666666666666666	2	2	2	3	0	0.2	1	5	5	0.375	0	0.6511057557952775	0.5242011608442358	0.6053960516515765	0.8112503999490056	0.73351545510605	0.9349201075220233	0.7713219586413873	0.8032334030112955	0.5	0	0.008370188435226413	-0.00016030185430579322	-0.00016030185430579322
2583	0.00909446100454867	0.0012082622678333574	0.0010778253845420752	0.9348611946570695	-1	0	0	0.375	3	0.6666666666666666	6	0.6111111111111112	0.4444444444444444	5	4	5	0	0	0.2222222222222222	2	9	11	0.0	0	0.6607937905253622	0.6068002969051319	0.45958050246859494	0.8045881427043525	0.6847302753877137	0.8447760694784271	0.7329589520133377	0.7651458887119806	0	0	0.0	0.0010778253845420752	0.0010778253845420752
2585	0.00923757130545978	0.0014022461553885826	0.001248579212189019	0.9333603907590065	-1	0	0	0.375	3	0.6666666666666666	6	0.6111111111111112	0.4444444444444444	5	4	5	0	0	0.2222222222222222	2	9	11	0.0	0	0.6607937905253622	0.6068002969051319	0.45958050246859494	0.8045881427043525	0.6847302753877137	0.8793888678239397	0.7329589520133377	0.7822090326286464	0	0	0.0	0.001248579212189019	0.001248579212189019
3698	0.010102191668463989	0.0030469537412757355	0.0030357710792465725	0.945920963494489	-1	0	0	0.3	3	0.75	9	0.5833333333333334	0.5	7	6	6	0	0	0.16666666666666666	2	12	14	0.0	0	0.6607937905253622	0.5924776469972773	0.45958050246859494	0.7692130176159706	0.6847302753877137	0.8473061458876436	0.7329589520133377	0.7497424375051047	0	0	0.0	0.0030357710792465725	0.0030357710792465725
3596	0.009919883881680178	0.002794870516816892	0.0027892689239010257	0.9461167773270496	-1	0	0	0.3	3	0.75	9	0.5833333333333334	0.5	7	6	6	0	0	0.16666666666666666	2	12	14	0.0	0	0.6607937905253622	0.5924776469972773	0.45958050246859494	0.7692130176159706	0.6847302753877137	0.8336679040361306	0.7329589520133377	0.7433231499377834	0	0	0.0	0.0027892689239010257	0.0027892689239010257
4732	0.012430567912756759	0.005014982673720117	0.005011016302559752	0.9368152915368132	-1	0	0	0.3	3	0.75	9	0.3888888888888889	0.5	7	6	6	0	0	0.25	3	12	14	0.0	0	0.6607937905253622	0.5924776469972773	0.45958050246859494	0.7692130176159706	0.6847302753877137	0.8336679040361306	0.7329589520133377	0.7433231499377834	0	0	0.0	0.005011016302559752	0.005011016302559752
3685	0.006213179458443568	0.00046677237959829367	-0.0004510851262056393	0.9479829030097495	-1	0	0	0.5	3	0.5714285714285714	4	0.6428571428571429	0.42857142857142855	5	3	3	0	0	0.2857142857142857	2	7	9	0.0	0	0.6607937905253622	0.6068002969051319	0.45958050246859494	0.8045881427043525	0.6847302753877137	0.8447760694784271	0.7329589520133377	0.7651458887119806	0	0	0.0	-4.510851262056393e-05	-4.510851262056393e-05
2684	0.006673244725263563	0.0002182589559911858	0.00021672017209126292	0.9341581654768348	-1	0	0	0.2857142857142857	2	0.75	6	0.5555555555555556	0.375	4	3	5	0	0	0.2222222222222222	2	9	10	0.0	0	0.6607937905253622	0.520962914804905	0.45958050246859494	0.7795076837850303	0.6847302753877137	0.8698974965114751	0.7329589520133377	0.7469197464933727	0	0	0.0	0.00021672017209126292	0.00021672017209126292
4193	0.009574116082820027	0.0025132513002437827	0.0025078548742758734	0.9348961252248398	-1	0	0	0.3333333333333333	3	0.7272727272727273	8	0.5909090909090909	0.45454545454545453	6	5	6	0	0	0.18181818181818182	2	11	13	0.0	0	0.6607937905253622	0.5988886308987803	0.45958050246859494	0.7853011262462598	0.6847302753877137	0.8487115945290831	0.7329589520133377	0.7578141790234607	0	0	0.0	0.0025078548742758734	0.0025078548742758734
4020	0.00973735390027462	0.0025715120847090715	0.002566172020818463	0.9458039262802324	-1	0	0	0.3	3	0.75	9	0.5833333333333334	0.5	7	6	6	0	0	0.16666666666666666	2	12	14	0.0	0	0.6607937905253622	0.5924776469972773	0.45958050246859494	0.7692130176159706	0.5773304821802894	0.8776927203386499	0.695384691937208	0.7654778164622615	0	0	0.0	0.002566172020818463	0.002566172020818463
1395	0.005500678804601794	0.0005223328779558337	-0.0005218423373031933	0.949716497788808	-1	0	0	0.25	1	1.0	4	1.0	0.5	3	2	2	1	0	0.16666666666666666	1	6	6	0.14285714285714285	0	0.6607937905253622	0.5228190542287185	0.45958050246859494	0.7981484661511781	0.5773304821802894	0.9075120074023444	0.7173723054990103	0.7772842709756315	1.0	0	0.0	-5.218423373031933e-05	-5.218423373031933e-05
3492	0.009896543390702091	0.0028084189166879166	0.0028041217795079097	0.9462257445195994	-1	0	0	0.3	3	0.75	9	0.5833333333333334	0.5	7	6	6	0	0	0.16666666666666666	2	12	14	0.0	0	0.6607937905253622	0.5924776469972773	0.45958050246859494	0.7692130176159706	0.6847302753877137	0.8336679040361306	0.7329589520133377	0.7433231499377834	0	0	0.0	0.0028041217795079097	0.0028041217795079097
2928	0.00978575349534842	0.002517581323462009	0.0025162824479108064	0.9355525017721081	-1	0	0	0.3333333333333333	3	0.7272727272727273	8	0.5909090909090909	0.45454545454545453	6	5	6	0	0	0.18181818181818182	2	11	13	0.0	0	0.6607937905253622	0.5988886308987803	0.45958050246859494	0.7853011262462598	0.7023084850304595	0.7969225930814288	0.7430657679216547	0.7352865858746969	0	0	0.0	0.0025162824479108064	0.0025162824479108064
4592	0.004198219904239869	0.0013104891131160217	-0.001282978723790214	0.9457654524298248	-1	0	0	0.5	3	0.5714285714285714	4	0.375	0.2857142857142857	3	2	5	0	0	0.6666666666666666	4	6	9	0.0	0	0.6607937905253622	0.6300364519424815	0.45958050246859494	0.8580224691674533	0.9663484636549544	0.7159631605005684	0.8175919384540884	0.7474930962745162	0	0	0.0	-0.00012829787237902138	-0.00012829787237902138
2774	0.008032111498774362	0.0008541559012379427	-0.0008366680257767938	0.9461134996656824	-1	0	0	0.375	3	0.7	7	0.6	0.5	6	5	5	0	0	0.2	2	10	12	0.0	0	0.7520044838881966	0.6039637565664799	0.6490794914979311	0.7953272041518982	0.6451235970224225	0.8814479493962539	0.7159685892528429	0.7793451743119576	0	0	0.0	-8.366680257767939e-05	-8.366680257767939e-05
1135	0.0022802882763303207	0.001095470756083185	-0.0010954707372876394	0.9722590005773074	-1	0	0	0.3333333333333333	1	1.0	2	1.0	0.5	2	1	1	2	0	0.25	1	4	4	0.4	0	0.6511057557952775	0.5242011608442358	0.6053960516515765	0.8112503999490056	0.7872153517097621	0.8935803942570775	0.7617237523757883	0.7734030511477	0.75	0	0.17721193221670917	-0.00010954707372876394	-0.00010954707372876394
2962	0.009632617034840045	0.0028797571695286916	0.0028696798296833923	0.9359796373015187	-1	0	0	0.3333333333333333	3	0.7272727272727273	8	0.5909090909090909	0.45454545454545453	6	5	6	0	0	0.18181818181818182	2	11	13	0.0	0	0.6607937905253622	0.5988886308987803	0.45958050246859494	0.7853011262462598	0.6847302753877137	0.8487115945290831	0.7329589520133377	0.7578141790234607	0	0	0.0	0.0028696798296833923	0.0028696798296833923
3206	0.009772718130083824	0.0029987669815692074	0.0029880411527638353	0.9466124858556335	-1	0	0	0.3	3	0.75	9	0.5833333333333334	0.5	7	6	6	0	0	0.16666666666666666	2	12	14	0.0	0	0.6607937905253622	0.5924776469972773	0.45958050246859494	0.7692130176159706	0.6847302753877137	0.8473061458876436	0.7329589520133377	0.7497424375051047	0	0	0.0	0.0029880411527638353	0.0029880411527638353
1954	0.006008539766011763	0.000462549917824606	-0.0004393643442777177	0.9477630840109693	-1	0	0	0.5	3	0.5714285714285714	4	0.6428571428571429	0.42857142857142855	5	3	3	0	0	0.2857142857142857	2	7	9	0.0	0	0.6607937905253622	0.6068002969051319	0.45958050246859494	0.8045881427043525	0.5773304821802894	0.900964930494121	0.7173723054990103	0.79451603584774	0	0	0.0	-4.393643442777177e-05	-4.393643442777177e-05
119	0.011051893904579469	0.0033616217703558997	-0.003359197337018221	0.9847723643612193	-1	0.25	1	0.7	7	0.3076923076923077	4	0.625	0.15384615384615385	4	2	10	3	0	0.375	3	8	15	0.13636363636363635	0.25	0.9202787423737693	0.5435354278054987	0.43571451931552196	0.9291840945009208	0.4439682664432418	0.691647040214219	0.908676954580501	0.7659435069978372	0.75	0.25	0.0	-0.0003359197337018221	-0.0003359197337018221
3043	0.009492059782009066	0.0027293048337235083	0.002723326222534507	0.9359330328063583	-1	0	0	0.3333333333333333	3	0.7272727272727273	8	0.5909090909090909	0.45454545454545453	6	5	6	0	0	0.18181818181818182	2	11	13	0.0	0	0.6607937905253622	0.5988886308987803	0.45958050246859494	0.7853011262462598	0.6847302753877137	0.8624098174683985	0.7329589520133377	0.7645351057676898	0	0	0.0	0.002723326222534507	0.002723326222534507
4035	0.010040839751632724	0.003185207139526087	0.003175346538294968	0.9463724374067101	-1	0	0	0.3	3	0.75	9	0.5833333333333334	0.5	7	6	6	0	0	0.16666666666666666	2	12	14	0.0	0	0.6607937905253622	0.5924776469972773	0.45958050246859494	0.7692130176159706	0.6847302753877137	0.8582835155532802	0.7329589520133377	0.7551736844408604	0	0	0.0	0.003175346538294968	0.003175346538294968
4847	0.009353829571911968	0.000997312466335977	0.0005288608652251306	0.9345828140705636	-1	0	0	0.375	3	0.6666666666666666	6	0.4074074074074074	0.5555555555555556	7	5	3	0	0	0.3333333333333333	3	9	11	0.0	0	0.6607937905253622	0.5924776469972773	0.45958050246859494	0.7692130176159706	0.5773304821802894	0.8776927203386499	0.695384691937208	0.7654778164622615	0	0	0.0	0.0005288608652251306	0.0005288608652251306
918	0.0022654786168335105	0.0019918271444070183	-0.001991568039644278	0.9844959052891343	-1	0	0	1.0	3	0.0	0	0.6666666666666666	0	2	0	1	1	0	0.6666666666666666	2	3	4	0.25	1.0	0	0	0	0	0	0	0	0	0	0	0	-0.00019915680396442778	-0.00019915680396442778
2456	0.009116105400121794	0.0011609990317842658	0.0010068164333813987	0.9332787133126573	-1	0	0	0.375	3	0.6666666666666666	6	0.6111111111111112	0.4444444444444444	5	4	5	0	0	0.2222222222222222	2	9	11	0.0	0	0.6607937905253622	0.6068002969051319	0.45958050246859494	0.8045881427043525	0.6847302753877137	0.8793888678239397	0.7329589520133377	0.7822090326286464	0	0	0.0	0.0010068164333813987	0.0010068164333813987
1832	0.003472215210601709	0.0006998850676556038	-0.0006881064673858996	0.9640580918970177	-1	0	0	0.25	1	1.0	3	1.0	0.6666666666666666	3	2	1	0	0	0.2	1	5	5	0.0	0	0.6607937905253622	0.5228190542287185	0.45958050246859494	0.7981484661511781	0.5773304821802894	0.880729141635683	0.695384691937208	0.7604506288482549	0	0	0.0	-6.881064673858996e-05	-6.881064673858996e-05
217	0.0026798971495127747	0.002053345786990492	-0.0020531496148831993	0.9834498741548503	-1	0	0	0.5	1	1.0	1	0.75	0	1	0	1	0	0	1.0	2	2	3	0.0	0	0	0	0	0	0	0	0	0	0	0	0	-0.00020531496148831993	-0.00020531496148831993
845	0.0017730846167085608	0.0017263624154100034	-0.0017241614299780801	0.9832835893426811	-1	0	0	1.0	1	0	0	1.0	0	1	0	0	0	0	0.5	2	1	2	0.0	0	0	0	0	0	0	0	0	0	0	0	0	-0.000172416142997808	-0.000172416142997808
1743	0.005435185407023858	0.0004149527369256322	-0.0004144340681526499	0.9494439055864808	-1	0	0	0.25	1	1.0	4	1.0	0.5	3	2	2	0	0	0.16666666666666666	1	6	6	0.0	0	0.6607937905253622	0.5228190542287185	0.45958050246859494	0.7981484661511781	0.5773304821802894	0.908630836999041	0.7173723054990103	0.7780567192200287	0	0	0.0	-4.144340681526499e-05	-4.144340681526499e-05
4283	0.009804453772302536	0.0029729188742073794	0.0029624603185878303	0.9467117810868785	-1	0	0	0.3	3	0.75	9	0.5833333333333334	0.5	7	6	6	0	0	0.16666666666666666	2	12	14	0.0	0	0.6607937905253622	0.5924776469972773	0.45958050246859494	0.7692130176159706	0.6847302753877137	0.8336679040361306	0.7329589520133377	0.7433231499377834	0	0	0.0	0.0029624603185878303	0.0029624603185878303
3653	0.009554204064000352	0.002253956241689709	0.0022461813080184626	0.9352306079565793	-1	0	0	0.3333333333333333	3	0.7272727272727273	8	0.5909090909090909	0.45454545454545453	6	5	6	0	0	0.18181818181818182	2	11	13	0.0	0	0.6607937905253622	0.5988886308987803	0.45958050246859494	0.7853011262462598	0.6847302753877137	0.8487115945290831	0.7329589520133377	0.7578141790234607	0	0	0.0	0.0022461813080184626	0.0022461813080184626
846	0.0017731280056015072	0.0016950426658861916	-0.0016929168382805219	0.9833303635222091	-1	0	0	1.0	1	0	0	1.0	0	1	0	0	0	0	0.5	2	1	2	0.0	0	0	0	0	0	0	0	0	0	0	0	0	-0.0001692916838280522	-0.0001692916838280522
4218	0.011032728209900393	0.004174744066885413	0.00417202662868595	0.9343359877088505	-1	0	0	0.3	3	0.7692307692307693	10	0.5769230769230769	0.46153846153846156	7	6	7	0	0	0.15384615384615385	2	13	15	0.0	0	0.6607937905253622	0.5924776469972773	0.45958050246859494	0.7692130176159706	0.5773304821802894	0.8776927203386499	0.695384691937208	0.7654778164622615	0	0	0.0	0.00417202662868595	0.00417202662868595
4188	0.007408534042804858	0.0003579192592720144	0.00035788290179918655	0.9394987089474762	-1	0	0	0.3	3	0.7692307692307693	10	0.5769230769230769	0.3076923076923077	5	4	9	0	0	0.15384615384615385	2	13	15	0.0	0	0.6607937905253622	0.6068002969051319	0.45958050246859494	0.8045881427043525	0.792130068595138	0.7814282701586995	0.796989189801652	0.7390501314381032	0	0	0.0	0.00035788290179918655	0.00035788290179918655
3044	0.01342215632640909	0.0026588069635689296	-0.0021395673333984852	0.9243124805750585	-1	0	0	0.3333333333333333	3	0.7272727272727273	8	0.37142857142857144	0.45454545454545453	6	5	6	0	0	0.7142857142857143	5	7	13	0.0	0	0.6607937905253622	0.5988886308987803	0.45958050246859494	0.7853011262462598	0.6847302753877137	0.8487115945290831	0.7329589520133377	0.7578141790234607	0	0	0.0	-0.00021395673333984852	-0.00021395673333984852
2481	0.00890797063160255	0.0012571945049427817	0.001127881000315482	0.9339276934401377	-1	0	0	0.375	3	0.6666666666666666	6	0.6111111111111112	0.4444444444444444	5	4	5	0	0	0.2222222222222222	2	9	11	0.0	0	0.6607937905253622	0.6068002969051319	0.45958050246859494	0.8045881427043525	0.6847302753877137	0.8793888678239397	0.7329589520133377	0.7822090326286464	0	0	0.0	0.001127881000315482	0.001127881000315482
4997	0.011341339882155431	0.004954829588484126	0.004952745314354251	0.9342521805923676	-1	0	0	0.3	3	0.7692307692307693	10	0.5769230769230769	0.46153846153846156	7	6	7	0	0	0.15384615384615385	2	13	15	0.0	0	0.6607937905253622	0.5924776469972773	0.45958050246859494	0.7692130176159706	0.6847302753877137	0.8172514163225512	0.7329589520133377	0.7360053465727155	0	0	0.0	0.004952745314354251	0.004952745314354251
3481	0.010009294480351275	0.0027435744403190004	0.0027381725717917776	0.9470861365253271	-1	0	0	0.3	3	0.75	9	0.5833333333333334	0.5	7	6	6	0	0	0.16666666666666666	2	12	14	0.0	0	0.6607937905253622	0.5924776469972773	0.45958050246859494	0.7692130176159706	0.6847302753877137	0.8461292293155777	0.7329589520133377	0.7491748634826806	0	0	0.0	0.0027381725717917776	0.0027381725717917776
4924	0.012489309872805023	0.00520316575250425	0.00520011331715704	0.938030701666634	-1	0	0	0.3	3	0.75	9	0.3888888888888889	0.5	7	6	6	0	0	0.25	3	12	14	0.0	0	0.6607937905253622	0.5924776469972773	0.45958050246859494	0.7692130176159706	0.6847302753877137	0.8172514163225512	0.7329589520133377	0.7360053465727155	0	0	0.0	0.00520011331715704	0.00520011331715704
1974	0.005703722137317374	0.0001286013385511921	-0.00010804153243572888	0.9513953062349286	-1	0	0	0.5	3	0.5	3	0.4444444444444444	0.5	5	3	2	0	0	0.5	3	6	8	0.0	0	0.6607937905253622	0.6068002969051319	0.45958050246859494	0.8045881427043525	0.5773304821802894	0.900964930494121	0.7173723054990103	0.79451603584774	0	0	0.0	-1.0804153243572888e-05	-1.0804153243572888e-05
4210	0.009968473777947833	0.0027780260908461967	0.0027714646679927704	0.945364060497308	-1	0	0	0.3	3	0.75	9	0.5833333333333334	0.5	7	6	6	0	0	0.16666666666666666	2	12	14	0.0	0	0.6607937905253622	0.5924776469972773	0.45958050246859494	0.7692130176159706	0.6847302753877137	0.8461292293155777	0.7329589520133377	0.7491748634826806	0	0	0.0	0.0027714646679927704	0.0027714646679927704
2204	0.00905141357995453	0.000614354987378888	0.0005974683870662846	0.9262515029193953	-1	0	0	0.16666666666666666	1	1.0	7	1.0	0.5714285714285714	4	4	4	0	0	0.1111111111111111	1	9	9	0.0	0	0.6607937905253622	0.520962914804905	0.45958050246859494	0.7795076837850303	0.6847302753877137	0.8698974965114751	0.7329589520133377	0.7469197464933727	0	0	0.0	0.0005974683870662846	0.0005974683870662846
4642	0.012633283034891769	0.005389794596756088	0.005383944849319679	0.9361984396612028	-1	0	0	0.3	3	0.75	9	0.3888888888888889	0.5	7	6	6	0	0	0.25	3	12	14	0.0	0	0.6607937905253622	0.5924776469972773	0.45958050246859494	0.7692130176159706	0.5773304821802894	0.8776927203386499	0.695384691937208	0.7654778164622615	0	0	0.0	0.005383944849319679	0.005383944849319679
4632	0.011354225836525877	0.0045488793158814	0.0045467725298261345	0.9360103218444391	-1	0	0	0.3	3	0.7692307692307693	10	0.5769230769230769	0.46153846153846156	7	6	7	0	0	0.15384615384615385	2	13	15	0.0	0	0.6607937905253622	0.5924776469972773	0.45958050246859494	0.7692130176159706	0.6847302753877137	0.8172514163225512	0.7329589520133377	0.7360053465727155	0	0	0.0	0.0045467725298261345	0.0045467725298261345
1695	0.006328744671918202	0.00019899639782599201	0.00019848607597285208	0.9446012176192691	-1	0	0	0.2	1	1.0	5	1.0	0.6	4	3	2	1	0	0.14285714285714285	1	7	7	0.14285714285714285	0	0.6607937905253622	0.520962914804905	0.45958050246859494	0.7795076837850303	0.5773304821802894	0.8617870634028281	0.695384691937208	0.7424938682380477	1.0	0	0.0	0.00019848607597285208	0.00019848607597285208
3741	0.009911737099594004	0.0031350005316342793	0.0031267603493431266	0.9466018430456475	-1	0	0	0.3	3	0.75	9	0.5833333333333334	0.5	7	6	6	0	0	0.16666666666666666	2	12	14	0.0	0	0.6607937905253622	0.5924776469972773	0.45958050246859494	0.7692130176159706	0.6847302753877137	0.816511438812217	0.7329589520133377	0.7356848293410032	0	0	0.0	0.0031267603493431266	0.0031267603493431266
1883	0.005309714961497969	0.00039563840409897376	-0.0003956322182737711	0.950903682623032	-1	0	0	0.25	1	1.0	4	1.0	0.5	3	2	2	0	0	0.16666666666666666	1	6	6	0.0	0	0.6607937905253622	0.5228190542287185	0.45958050246859494	0.7981484661511781	0.5773304821802894	0.908630836999041	0.7173723054990103	0.7780567192200287	0	0	0.0	-3.956322182737711e-05	-3.956322182737711e-05
518	0.0023015924476085504	0.0020038434634998786	-0.002002275410716794	0.9837025093213297	-1	0	0	1.0	3	0.0	0	0.6666666666666666	0	3	0	0	1	0	0.6666666666666666	2	3	4	1.0	1.0	0	0	0	0	0	0	0	0	0	0	0	-0.00020022754107167938	-0.00020022754107167938
2688	0.00974617229682079	0.0024245226116689305	0.002419470872324925	0.935875440176117	-1	0	0	0.3333333333333333	3	0.7272727272727273	8	0.5909090909090909	0.45454545454545453	6	5	6	0	0	0.18181818181818182	2	11	13	0.0	0	0.6607937905253622	0.5988886308987803	0.45958050246859494	0.7853011262462598	0.6847302753877137	0.8487115945290831	0.7329589520133377	0.7578141790234607	0	0	0.0	0.002419470872324925	0.002419470872324925
3793	0.0024931071885503342	0.0023478840625573076	-0.00234660374187458	0.9742572475609609	-1	0	0	0.6666666666666666	2	0.5	1	0.6666666666666666	0.5	2	1	1	2	0	0.6666666666666666	2	3	4	0.4	0	0.7021016453899228	0.6472194540295062	0.5352607519516923	0.8965539722483933	0.9831742318274772	0.5419654613333628	0.8909755689303394	0.7267512693931875	0.75	0	0.2216995501975864	-0.00023466037418745802	-0.00023466037418745802
3950	0.010084725877140127	0.0030183406407339143	0.003008089838613397	0.9459433903941605	-1	0	0	0.3	3	0.75	9	0.5833333333333334	0.5	7	6	6	0	0	0.16666666666666666	2	12	14	0.0	0	0.6607937905253622	0.5924776469972773	0.45958050246859494	0.7692130176159706	0.6847302753877137	0.8336679040361306	0.7329589520133377	0.7433231499377834	0	0	0.0	0.003008089838613397	0.003008089838613397
3819	0.009910527427129228	0.002987737901414304	0.0029795212117190947	0.9460054258711006	-1	0	0	0.3	3	0.75	9	0.5833333333333334	0.5	7	6	6	0	0	0.16666666666666666	2	12	14	0.0	0	0.6607937905253622	0.5924776469972773	0.45958050246859494	0.7692130176159706	0.5773304821802894	0.8776927203386499	0.695384691937208	0.7654778164622615	0	0	0.0	0.0029795212117190947	0.0029795212117190947
265	0.0025321518061217204	0.002463157278138719	-0.00244595903461842	0.9818034331679361	-1	0	0	0.2	1	1.0	5	0.7777777777777778	0	0	0	6	0	0	1.0	3	3	7	0.0	0.8	0	0	0	0	0	0	0	0	0	0	0	-0.1	-0.1
5016	0.01168528634992202	0.006285145317242034	0.006285144053985318	0.9382251751431533	-1	0	0	0.3	3	0.75	9	0.3888888888888889	0.5	7	6	6	0	0	0.25	3	12	14	0.0	0	0.6607937905253622	0.5924776469972773	0.24186904082617255	0.7556909444632072	0.6847302753877137	0.7874566451025358	0.8842797952095834	0.718633360029072	0	0	0.0	0.006285144053985318	0.006285144053985318
1308	0.002046201009382082	0.0018294804545037453	-0.001829476853046956	0.975217801917322	-1	0	0	0.5	1	1.0	1	1.0	1.0	1	1	1	2	0	0.3333333333333333	1	3	3	0.3333333333333333	0	0.6414177210651929	0.5	0.751211600834558	0.5	0.9971002212392349	0.5	0.8156392140565979	0.5	1.0	0	0.19001212067477266	-0.0001829476853046956	-0.0001829476853046956
3969	0.009873883020613978	0.00467151125781939	-0.004573044492244085	0.9247638375708991	-1	0	0	0.4	4	0.6923076923076923	9	0.4166666666666667	0.3076923076923077	7	4	7	1	0	0.25	12	3	15	0.06666666666666667	0.6666666666666666	0.6607937905253622	0.6358494442576482	0.45958050246859494	0.8439873395369505	0.6847302753877137	0.8966271671431589	0.7329589520133377	0.8128491999256574	1.0	0.8571428571428571	0.0	-0.0004573044492244085	-0.0004573044492244085
874	0.0017748217450078041	0.0017156923481616156	-0.0017156923461391247	0.9863788992935765	-1	0	0	1.0	1	0	0	1.0	0	1	0	0	0	0	0.5	1	2	2	0.0	0	0	0	0	0	0	0	0	0	0	0	0	-0.00017156923461391247	-0.00017156923461391247
2952	0.010049996812049577	0.0029910488092874305	0.0029795532771459006	0.9453216428998005	-1	0	0	0.3	3	0.75	9	0.5833333333333334	0.5	7	6	6	0	0	0.16666666666666666	2	12	14	0.0	0	0.6607937905253622	0.5924776469972773	0.45958050246859494	0.7692130176159706	0.6847302753877137	0.8336679040361306	0.7329589520133377	0.7433231499377834	0	0	0.0	0.0029795532771459006	0.0029795532771459006
3600	0.009966133253931647	0.0027345254978667346	0.00272584135647916	0.9456782359973289	-1	0	0	0.3	3	0.75	9	0.5833333333333334	0.5	7	6	6	0	0	0.16666666666666666	2	12	14	0.0	0	0.6607937905253622	0.5924776469972773	0.45958050246859494	0.7692130176159706	0.6847302753877137	0.8336679040361306	0.7329589520133377	0.7433231499377834	0	0	0.0	0.00272584135647916	0.00272584135647916
4237	0.010855305133139448	0.004520321398705291	-0.004260367868915098	0.9277947407778309	-1	0	0	0.2222222222222222	2	0.9090909090909091	10	0.5416666666666666	0.5454545454545454	7	6	5	0	0	0.16666666666666666	12	2	13	0.0	0	0.6607937905253622	0.5924776469972773	0.45958050246859494	0.7692130176159706	0.6847302753877137	0.8575105172479609	0.7329589520133377	0.7547827004901179	0	0	0.0	-0.0004260367868915098	-0.0004260367868915098
3216	0.009955829387103049	0.002854350116855458	0.0028485041284153152	0.9454892592908761	-1	0	0	0.3	3	0.75	9	0.5833333333333334	0.5	7	6	6	0	0	0.16666666666666666	2	12	14	0.0	0	0.6607937905253622	0.5924776469972773	0.45958050246859494	0.7692130176159706	0.6847302753877137	0.8473061458876436	0.7329589520133377	0.7497424375051047	0	0	0.0	0.0028485041284153152	0.0028485041284153152
4433	0.008524213261742165	0.0006758113962778502	-0.0006607673890456992	0.9413948537055257	-1	0	0	0.375	3	0.6666666666666666	6	0.6111111111111112	0.5555555555555556	7	5	3	0	0	0.2222222222222222	2	9	11	0.0	0	0.6607937905253622	0.5924776469972773	0.45958050246859494	0.7692130176159706	0.5773304821802894	0.8730418948533486	0.7173723054990103	0.7629169818746706	0	0	0.0	-6.607673890456992e-05	-6.607673890456992e-05
4059	0.010094073597900969	0.003043869443673008	0.0030371682483952217	0.9457441776297214	-1	0	0	0.3	3	0.75	9	0.5833333333333334	0.5	7	6	6	0	0	0.16666666666666666	2	12	14	0.0	0	0.6607937905253622	0.5924776469972773	0.45958050246859494	0.7692130176159706	0.6847302753877137	0.8473061458876436	0.7329589520133377	0.7497424375051047	0	0	0.0	0.0030371682483952217	0.0030371682483952217
2017	0.006149529911506304	1.4100906940247987e-05	8.023087226095632e-06	0.9453402177734063	-1	0	0	0.4	2	0.6	3	0.5833333333333334	0.6	4	3	2	1	0	0.3333333333333333	2	6	7	0.14285714285714285	0	0.6607937905253622	0.520962914804905	0.45958050246859494	0.7795076837850303	0.6021772182137255	0.8544763442365614	0.7011140082109805	0.7386474023054647	1.0	0	0.0	8.023087226095632e-06	8.023087226095632e-06
4483	0.011356884589491198	0.0045916810567069475	0.0045903104626527115	0.935979290312571	-1	0	0	0.3	3	0.7692307692307693	10	0.5769230769230769	0.46153846153846156	7	6	7	0	0	0.15384615384615385	2	13	15	0.0	0	0.6607937905253622	0.5924776469972773	0.45958050246859494	0.7692130176159706	0.6847302753877137	0.8336679040361306	0.7329589520133377	0.7433231499377834	0	0	0.0	0.0045903104626527115	0.0045903104626527115
2649	0.008909463600407308	0.0013100192147206314	0.0011265263772290905	0.9333583558870178	-1	0	0	0.375	3	0.6666666666666666	6	0.6111111111111112	0.4444444444444444	5	4	5	0	0	0.2222222222222222	2	9	11	0.0	0	0.6607937905253622	0.6068002969051319	0.45958050246859494	0.8045881427043525	0.6847302753877137	0.8793888678239397	0.7329589520133377	0.7822090326286464	0	0	0.0	0.0011265263772290905	0.0011265263772290905
167	0.0021321297973097442	0.002062029370565166	-0.002061093530680502	0.9864813308367414	-1	0	0	0.6666666666666666	2	0.0	0	0.6666666666666666	0	1	0	2	0	0	0.6666666666666666	2	3	4	0.0	0	0	0	0	0	0	0	0	0	0	0	0	-0.00020610935306805022	-0.00020610935306805022
1483	0.005361536568027904	0.0005216257563754381	-0.0005214615408343497	0.9500314203549887	-1	0	0	0.25	1	1.0	4	1.0	0.5	3	2	2	0	0	0.16666666666666666	1	6	6	0.0	0	0.6607937905253622	0.5228190542287185	0.45958050246859494	0.7981484661511781	0.5773304821802894	0.908630836999041	0.7173723054990103	0.7780567192200287	0	0	0.0	-5.2146154083434974e-05	-5.2146154083434974e-05
1502	0.005371035589449968	0.0005377359249834653	-0.0005342651562278808	0.9495840919886473	-1	0	0	0.25	1	1.0	4	1.0	0.5	3	2	2	1	0	0.16666666666666666	1	6	6	0.14285714285714285	0	0.6607937905253622	0.5228190542287185	0.45958050246859494	0.7981484661511781	0.5773304821802894	0.908630836999041	0.7173723054990103	0.7780567192200287	1.0	0	0.0	-5.342651562278808e-05	-5.342651562278808e-05
72	0.001968927684880796	0.0018954298637591821	-0.0018846119928744806	0.9824609621616078	-1	0	0	1.0	1	0	0	1.0	0	0	0	1	3	0	0.5	2	1	2	0.5	0	0	0	0	0	0	0	0	0	0	0	0	-0.1	-0.1
1289	0.0022004717107625632	0.001456254712055482	-0.0014429746874884707	0.9644763598901793	-1	0	0	0.25	1	1.0	3	1.0	0.6666666666666666	2	2	2	1	0	0.2	1	5	5	0.125	0	0.6511057557952775	0.5242011608442358	0.6053960516515765	0.8112503999490056	0.73351545510605	0.9349201075220233	0.7713219586413873	0.8032334030112955	1.0	0.5	0.0	-0.00014429746874884707	-0.00014429746874884707
4151	0.008702363610888447	0.0008194709755686219	0.0008194709673888036	0.9254911226141904	-1	0	0	0.1111111111111111	1	1.0	11	1.0	0.5454545454545454	6	6	6	1	0	0.07692307692307693	1	13	13	0.0625	0	0.6607937905253622	0.5180447465903264	0.45958050246859494	0.7477871366157329	0.5773304821802894	0.8242949454095311	0.695384691937208	0.7112766127030471	1.0	0	0.0	0.0008194709673888036	0.0008194709673888036
1505	0.005421120927066414	0.00028441516620280374	-0.00028422958985533633	0.9500210985128247	-1	0	0	0.25	1	1.0	4	1.0	0.5	3	2	2	0	0	0.16666666666666666	1	6	6	0.0	0	0.6607937905253622	0.5228190542287185	0.45958050246859494	0.7981484661511781	0.5773304821802894	0.908630836999041	0.7173723054990103	0.7780567192200287	0	0	0.0	-2.8422958985533633e-05	-2.8422958985533633e-05
3630	0.009265522303563416	0.0022743642773303562	0.002273520247418468	0.9439095069243085	-1	0	0	0.3	3	0.7692307692307693	10	0.5769230769230769	0.46153846153846156	7	6	7	0	0	0.15384615384615385	2	13	15	0.0	0	0.6607937905253622	0.5924776469972773	0.45958050246859494	0.7692130176159706	0.6847302753877137	0.8336679040361306	0.7329589520133377	0.7433231499377834	0	0	0.0	0.002273520247418468	0.002273520247418468
2297	0.008710556116959305	0.0005166997471621295	0.000505033410357063	0.9276420948187762	-1	0	0	0.16666666666666666	1	1.0	7	1.0	0.5714285714285714	4	4	4	1	0	0.1111111111111111	1	9	9	0.08333333333333333	0	0.6607937905253622	0.520962914804905	0.45958050246859494	0.7795076837850303	0.5773304821802894	0.8617870634028281	0.695384691937208	0.7424938682380477	1.0	0.25	0.0	0.000505033410357063	0.000505033410357063
1871	0.005464001318472042	0.0003097753030003904	-0.00030941876430081654	0.9498044206084286	-1	0	0	0.25	1	1.0	4	1.0	0.5	3	2	2	0	0	0.16666666666666666	1	6	6	0.0	0	0.6607937905253622	0.5228190542287185	0.45958050246859494	0.7981484661511781	0.5773304821802894	0.908630836999041	0.7173723054990103	0.7780567192200287	0	0	0.0	-3.0941876430081654e-05	-3.0941876430081654e-05
273	0.0036080246293700214	0.003236408528932227	-0.003144423486763651	0.9883182857257878	-1	0	0	0.4444444444444444	4	0.45454545454545453	5	0.52	0.09090909090909091	3	1	9	1	0	1.0	5	5	13	0.05	0	0.40815552436832475	0.7439597279451537	0.7237523977046416	0.7431443235880615	0.28161039970098656	0.8346569920475171	0.8759090730011772	0.7771859820744087	1.0	0.6666666666666666	0.0	-0.0003144423486763651	-0.0003144423486763651
4478	0.012223393013847145	0.005010273588955693	0.00500784166661626	0.9381002134379857	-1	0	0	0.3	3	0.75	9	0.3888888888888889	0.5	7	6	6	0	0	0.25	3	12	14	0.0	0	0.6607937905253622	0.5924776469972773	0.45958050246859494	0.7692130176159706	0.6847302753877137	0.8336679040361306	0.7329589520133377	0.7433231499377834	0	0	0.0	0.00500784166661626	0.00500784166661626
4139	0.008662450271333437	0.0009268129837602248	-0.0009044084432929398	0.9427551841148989	-1	0	0	0.375	3	0.6666666666666666	6	0.6111111111111112	0.5555555555555556	7	5	3	0	0	0.2222222222222222	2	9	11	0.0	0	0.6607937905253622	0.5924776469972773	0.45958050246859494	0.7692130176159706	0.5773304821802894	0.8776927203386499	0.695384691937208	0.7654778164622615	0	0	0.0	-9.044084432929398e-05	-9.044084432929398e-05
1995	0.006255151352635745	0.0006067550185932106	-0.0006003254877054888	0.9434864771202623	-1	0	0	0.3333333333333333	2	0.6666666666666666	4	0.5714285714285714	0.5	4	3	3	2	0	0.2857142857142857	2	7	8	0.2222222222222222	0	0.6607937905253622	0.520962914804905	0.45958050246859494	0.7795076837850303	0.5773304821802894	0.8617870634028281	0.695384691937208	0.7424938682380477	0.625	0	0.0	-6.0032548770548884e-05	-6.0032548770548884e-05
1730	0.00538530114284723	0.0003409641242663238	-0.00034058539644546117	0.9510618482487523	-1	0	0	0.25	1	1.0	4	1.0	0.5	3	2	2	0	0	0.16666666666666666	1	6	6	0.0	0	0.6607937905253622	0.5228190542287185	0.45958050246859494	0.7981484661511781	0.5773304821802894	0.880729141635683	0.695384691937208	0.7604506288482549	0	0	0.0	-3.4058539644546116e-05	-3.4058539644546116e-05
2260	0.0058543557981943235	2.9331321654372006e-05	-2.3688780723378888e-05	0.9515479285276024	-1	0	0	0.5	3	0.5	3	0.4444444444444444	0.5	5	3	2	0	0	0.5	3	6	8	0.0	0	0.6607937905253622	0.6068002969051319	0.45958050246859494	0.8045881427043525	0.6021772182137255	0.892993968930099	0.707300905697012	0.7897799093765744	0	0	0.0	-2.3688780723378886e-06	-2.3688780723378886e-06
4534	0.011258706470190977	0.004392754617296803	0.004390598293016617	0.9342123344266811	-1	0	0	0.3	3	0.7692307692307693	10	0.5769230769230769	0.46153846153846156	7	6	7	0	0	0.15384615384615385	2	13	15	0.0	0	0.6607937905253622	0.5924776469972773	0.45958050246859494	0.7692130176159706	0.6847302753877137	0.8172514163225512	0.7329589520133377	0.7360053465727155	0	0	0.0	0.004390598293016617	0.004390598293016617
3901	0.007639975624523412	0.0006547354044458384	0.0006546320034575017	0.9445956747631298	-1	0	0	0.3	3	0.7692307692307693	10	0.5769230769230769	0.5384615384615384	8	7	6	0	0	0.15384615384615385	2	13	15	0.0	0	0.6607937905253622	0.5871552661769188	0.45958050246859494	0.755541318452294	0.7384301719914259	0.8698877264826858	0.7664967747001799	0.7552584845015407	0	0	0.0	0.0006546320034575017	0.0006546320034575017
509	0.0021617096100880946	0.002115614840003908	-0.0021144592099968267	0.9827051166088338	-1	0	0	0.6666666666666666	2	0.5	1	0.6666666666666666	0	1	0	2	1	0	0.6666666666666666	3	2	4	0.14285714285714285	0.6666666666666666	0	0	0	0	0	0	0	0	0	0	0	-0.00021144592099968268	-0.00021144592099968268
2599	0.009058454211420645	0.0005977230597098657	0.0005965662509783655	0.9278094897627297	-1	0	0	0.16666666666666666	1	1.0	7	1.0	0.5714285714285714	4	4	4	1	0	0.1111111111111111	1	9	9	0.08333333333333333	0	0.6607937905253622	0.520962914804905	0.45958050246859494	0.7795076837850303	0.6310303787840015	0.8496200308681671	0.7145429266810663	0.7361606905492112	1.0	0	0.0	0.0005965662509783655	0.0005965662509783655
330	0.002352135676271746	0.0022644592408556717	-0.0022641954728922628	0.9859506052300577	-1	0	0	1.0	2	0.0	0	1.0	0	2	0	0	2	0	0.3333333333333333	1	3	3	1.0	1.0	0	0	0	0	0	0	0	0	0	0	0	-0.00022641954728922628	-0.00022641954728922628
4021	0.010016380897360918	0.0027406327867649763	0.0027345938891363444	0.9462097461138478	-1	0	0	0.3	3	0.75	9	0.5833333333333334	0.5	7	6	6	0	0	0.16666666666666666	2	12	14	0.0	0	0.6607937905253622	0.5924776469972773	0.45958050246859494	0.7692130176159706	0.6847302753877137	0.8473061458876436	0.7329589520133377	0.7497424375051047	0	0	0.0	0.0027345938891363444	0.0027345938891363444
3762	0.009983202299721963	0.0028321428750405055	0.0028233294612889214	0.9455050819999413	-1	0	0	0.3	3	0.75	9	0.5833333333333334	0.5	7	6	6	0	0	0.16666666666666666	2	12	14	0.0	0	0.6607937905253622	0.5924776469972773	0.45958050246859494	0.7692130176159706	0.6847302753877137	0.8182018866459443	0.7329589520133377	0.7364181515449614	0	0	0.0	0.0028233294612889214	0.0028233294612889214
1222	0.002261108645046575	0.0014232379684446768	-0.0014072399073683552	0.9625422469503344	-1	0	0	0.25	1	1.0	3	1.0	0.6666666666666666	2	2	2	3	0	0.2	1	5	5	0.375	0	0.6511057557952775	0.5242011608442358	0.6053960516515765	0.8112503999490056	0.73351545510605	0.9349201075220233	0.7713219586413873	0.8032334030112955	0.5	0	0.008370188435226413	-0.00014072399073683552	-0.00014072399073683552
4812	0.012519341894438783	0.005183505586257585	0.00517628730368547	0.9379127892736502	-1	0	0	0.3	3	0.75	9	0.5833333333333334	0.5	7	6	6	0	0	0.16666666666666666	2	12	14	0.0	0	0.6607937905253622	0.5924776469972773	0.45958050246859494	0.7692130176159706	0.6847302753877137	0.8336679040361306	0.7329589520133377	0.7433231499377834	0	0	0.0	0.00517628730368547	0.00517628730368547
4434	0.01140272518283523	0.004344675823301437	0.00434221983415902	0.9356796261267601	-1	0	0	0.3	3	0.7692307692307693	10	0.5769230769230769	0.46153846153846156	7	6	7	0	0	0.15384615384615385	2	13	15	0.0	0	0.6607937905253622	0.5924776469972773	0.45958050246859494	0.7692130176159706	0.6847302753877137	0.8172514163225512	0.7329589520133377	0.7360053465727155	0	0	0.0	0.00434221983415902	0.00434221983415902
4591	0.004884570712787155	0.00019539501154744245	-0.00018240198645810572	0.9457188169212045	-1	0	0	0.3333333333333333	2	0.8333333333333334	5	0.5714285714285714	0.5	4	3	3	1	0	0.2857142857142857	2	7	8	0.1111111111111111	0	0.6607937905253622	0.6168548658258235	0.45958050246859494	0.8282378557212858	0.9314892733483757	0.7730244999175846	0.8379583376163455	0.7486878040188047	1.0	0	0.0	-1.824019864581057e-05	-1.824019864581057e-05
1715	0.00558363608313652	0.00048827245330394217	-0.0004875847745181564	0.950236441584793	-1	0	0	0.25	1	1.0	4	1.0	0.5	3	2	2	1	0	0.16666666666666666	1	6	6	0.14285714285714285	0	0.6607937905253622	0.5228190542287185	0.45958050246859494	0.7981484661511781	0.5773304821802894	0.908630836999041	0.7173723054990103	0.7780567192200287	1.0	0	0.0	-4.875847745181564e-05	-4.875847745181564e-05
2914	0.009469985802200615	0.0022488326863942952	0.002243222863982959	0.9365313904681939	-1	0	0	0.3333333333333333	3	0.7272727272727273	8	0.5909090909090909	0.45454545454545453	6	5	6	0	0	0.18181818181818182	2	11	13	0.0	0	0.6607937905253622	0.5988886308987803	0.45958050246859494	0.7853011262462598	0.5773304821802894	0.8891713937156013	0.706498847171993	0.7790245248652226	0	0	0.0	0.002243222863982959	0.002243222863982959
622	0.0017742974079372445	0.001725052620180593	-0.0017229478140644173	0.9833196624932736	-1	0	0	1.0	1	0	0	1.0	0	1	0	0	0	0	0.5	2	1	2	0.0	0	0	0	0	0	0	0	0	0	0	0	0	-0.00017229478140644172	-0.00017229478140644172
88	None	None	None	None	None	0	0	0.4	4	0.6153846153846154	8	0.5	0.5384615384615384	10	7	4	1	0	0.8333333333333334	6	5	15	0.1111111111111111	0.2	0.2760393301393659	0.8579241851487311	0.590830660054497	0.9204881663507473	0.789852105512169	0.8610239098018383	0.9022594840570362	0.8832587096519047	1.0	0.1	0.0	None	None
3314	0.01024692574021886	0.002985306728647816	0.002975035728126767	0.9456568508733008	-1	0	0	0.3	3	0.75	9	0.5833333333333334	0.5	7	6	6	0	0	0.16666666666666666	2	12	14	0.0	0	0.6607937905253622	0.5924776469972773	0.45958050246859494	0.7692130176159706	0.6847302753877137	0.8473061458876436	0.7329589520133377	0.7497424375051047	0	0	0.0	0.002975035728126767	0.002975035728126767
4879	0.012419120774316237	0.005067009073143942	0.00506299552231054	0.9380550566665585	-1	0	0	0.3	3	0.75	9	0.3888888888888889	0.5	7	6	6	0	0	0.25	3	12	14	0.0	0	0.6607937905253622	0.5924776469972773	0.45958050246859494	0.7692130176159706	0.6847302753877137	0.8336679040361306	0.7329589520133377	0.7433231499377834	0	0	0.0	0.00506299552231054	0.00506299552231054
3507	0.009583389013250027	0.0030482627396803954	0.0030422260739938075	0.9458984857120977	-1	0	0	0.3	3	0.75	9	0.5833333333333334	0.5	7	6	6	0	0	0.16666666666666666	2	12	14	0.0	0	0.6607937905253622	0.5924776469972773	0.45958050246859494	0.7692130176159706	0.5773304821802894	0.8776927203386499	0.695384691937208	0.7654778164622615	0	0	0.0	0.0030422260739938075	0.0030422260739938075
4108	0.0061674870913788074	0.0005215446776116589	-0.000499660504188334	0.9484028437524439	-1	0	0	0.5	3	0.5714285714285714	4	0.6428571428571429	0.42857142857142855	5	3	3	0	0	0.2857142857142857	2	7	9	0.0	0	0.6607937905253622	0.6068002969051319	0.45958050246859494	0.8045881427043525	0.6847302753877137	0.8131636629293945	0.7329589520133377	0.751494863225569	0	0	0.0	-4.99660504188334e-05	-4.99660504188334e-05
3990	0.01004727241121582	0.0027616045813804086	0.0027552746983245595	0.9462736414790729	-1	0	0	0.3	3	0.75	9	0.5833333333333334	0.5	7	6	6	0	0	0.16666666666666666	2	12	14	0.0	0	0.6607937905253622	0.5924776469972773	0.45958050246859494	0.7692130176159706	0.6847302753877137	0.8582835155532802	0.7329589520133377	0.7551736844408604	0	0	0.0	0.0027552746983245595	0.0027552746983245595
2818	0.002565531155844696	0.00229996258465409	-0.0022998597432383897	0.9746338367556704	-1	0	0	0.5	2	0.6666666666666666	2	0.5555555555555556	0.3333333333333333	2	1	2	2	0	1.0	3	3	5	0.2857142857142857	0	0.7021016453899228	0.6472194540295062	0.5352607519516923	0.8965539722483933	1.0	0.5	0.8966564897913891	0.7154730408484478	0.75	0	0.0	-0.00022998597432383896	-0.00022998597432383896
2088	0.006330774212237978	0.00013166894404691037	0.0001267773118550124	0.9459543555423491	-1	0	0	0.2	1	1.0	5	1.0	0.6	4	3	2	1	0	0.14285714285714285	1	7	7	0.14285714285714285	0	0.6607937905253622	0.520962914804905	0.45958050246859494	0.7795076837850303	0.5773304821802894	0.8617870634028281	0.695384691937208	0.7424938682380477	1.0	0	0.0	0.0001267773118550124	0.0001267773118550124
582	0.0016535577106387355	0.001602853350104248	-0.001602853349740836	0.9852672951334915	-1	0	0	0	0	0	0	1.0	0	0	0	0	2	0	1.0	1	1	1	0.5	0	0	0	0	0	0	0	0	0	0	0	0	-0.1	-0.1
2820	0.010726206400138265	0.001885075472405492	0.0018847832276893655	0.9203719903238513	-1	0	0	0.14285714285714285	1	1.0	8	1.0	0.625	5	5	4	0	0	0.1	1	10	10	0.0	0	0.6607937905253622	0.5193663760857576	0.45958050246859494	0.7625162090412736	0.6847302753877137	0.7744237202338703	0.7329589520133377	0.6954724462884609	0	0	0.0	0.0018847832276893655	0.0018847832276893655
2372	0.006033828885037025	0.0005059181741555855	-0.00048411465894684225	0.9386855064391392	-1	0	0	0.16666666666666666	1	1.0	6	1.0	0.5	3	3	4	1	0	0.125	1	8	8	0.08333333333333333	0	0.6607937905253622	0.5228190542287185	0.45958050246859494	0.7981484661511781	0.5773304821802894	0.8800056020006021	0.695384691937208	0.7600332277120306	1.0	0	0.0	-4.841146589468422e-05	-4.841146589468422e-05
1429	0.005357881476615464	0.00024255464852141427	-0.00023742799657797706	0.9501207461989086	-1	0	0	0.25	1	1.0	4	1.0	0.5	3	2	2	0	0	0.16666666666666666	1	6	6	0.0	0	0.6607937905253622	0.5228190542287185	0.45958050246859494	0.7981484661511781	0.5773304821802894	0.908630836999041	0.7173723054990103	0.7780567192200287	0	0	0.0	-2.3742799657797706e-05	-2.3742799657797706e-05
3171	0.009710656046211035	0.002575757970716074	0.0025685248755092124	0.9460196874282757	-1	0	0	0.3	3	0.75	9	0.5833333333333334	0.5	7	6	6	0	0	0.16666666666666666	2	12	14	0.0	0	0.6607937905253622	0.5924776469972773	0.45958050246859494	0.7692130176159706	0.6847302753877137	0.8336679040361306	0.7329589520133377	0.7433231499377834	0	0	0.0	0.0025685248755092124	0.0025685248755092124
4786	0.011076807631690435	0.005446001896478433	0.005443908208805321	0.9358007530752803	-1	0	0	0.3	3	0.7692307692307693	10	0.5769230769230769	0.46153846153846156	7	6	7	0	0	0.15384615384615385	2	13	15	0.0	0	0.6607937905253622	0.5924776469972773	0.24186904082617255	0.7556909444632072	0.6847302753877137	0.8172514163225512	0.8842797952095834	0.7311405732881417	0	0	0.0	0.005443908208805321	0.005443908208805321
4078	0.010001728966107983	0.002932117417134477	0.0029234140818730583	0.9456087727526821	-1	0	0	0.3	3	0.75	9	0.5833333333333334	0.5	7	6	6	0	0	0.16666666666666666	2	12	14	0.0	0	0.6607937905253622	0.5924776469972773	0.45958050246859494	0.7692130176159706	0.6847302753877137	0.8582835155532802	0.7329589520133377	0.7551736844408604	0	0	0.0	0.0029234140818730583	0.0029234140818730583
75	0.001824651063331007	0.0018246280857162549	-0.0018246046631812433	0.986195308918717	-1	0	0	1.0	1	0	0	1.0	0	1	0	0	1	0	0.5	1	2	2	0.3333333333333333	0	0	0	0	0	0	0	0	0	0	0	0	-0.00018246046631812432	-0.00018246046631812432
2536	0.006739233924037283	0.0011540005530975691	-0.0011519637055620942	0.9391329760866308	-1	0	0	0.375	3	0.6666666666666666	6	0.6111111111111112	0.4444444444444444	5	4	5	1	0	0.2222222222222222	2	9	11	0.07692307692307693	0	0.6607937905253622	0.6497809273556865	0.45958050246859494	0.8721278917942429	0.5773304821802894	0.9616905199481982	0.8175919384540884	0.8721747515325299	1.0	0	0.0	-0.00011519637055620941	-0.00011519637055620941
1813	0.00546234888091365	0.0003170356583683471	-0.00031653482328690224	0.9511796197862233	-1	0	0	0.25	1	1.0	4	1.0	0.5	3	2	2	0	0	0.16666666666666666	1	6	6	0.0	0	0.6607937905253622	0.5228190542287185	0.45958050246859494	0.7981484661511781	0.5773304821802894	0.908630836999041	0.7173723054990103	0.7780567192200287	0	0	0.0	-3.165348232869022e-05	-3.165348232869022e-05
1065	0.00181794817550184	0.0017585405373380088	-0.0017585405227688992	0.9753814357351817	-1	0	0	0.5	1	1.0	1	1.0	1.0	1	1	1	2	0	0.3333333333333333	1	3	3	0.3333333333333333	0	0.6414177210651929	0.5	0.751211600834558	0.5	0.8897004280318106	0.5	0.7341661570356218	0.5	1.0	0	0.6709261998877217	-0.00017585405227688993	-0.00017585405227688993
4129	0.009865414622008854	0.0032412672224131104	0.00322810126866539	0.946434760073172	-1	0	0	0.3	3	0.75	9	0.5833333333333334	0.5	7	6	6	0	0	0.16666666666666666	2	12	14	0.0	0	0.6607937905253622	0.5924776469972773	0.45958050246859494	0.7692130176159706	0.6847302753877137	0.8042099759399023	0.7329589520133377	0.7304622823099529	0	0	0.0	0.00322810126866539	0.00322810126866539
1834	0.0023057082168878975	0.0010248166521526444	-0.0010247523243922085	0.971431516387165	-1	0	0	0.3333333333333333	1	1.0	2	1.0	0.5	2	1	1	1	0	0.25	1	4	4	0.2	0	0.6511057557952775	0.5242011608442358	0.6053960516515765	0.8112503999490056	0.73351545510605	0.8266186168796144	0.7151724333360988	0.7386496458606353	1.0	0	0.0	-0.00010247523243922085	-0.00010247523243922085
774	0.0017749334480275539	0.0017155449958885488	-0.0017155449943483008	0.9863475520093392	-1	0	0	1.0	1	0	0	1.0	0	1	0	0	0	0	0.5	1	2	2	0.0	0	0	0	0	0	0	0	0	0	0	0	0	-0.00017155449943483009	-0.00017155449943483009
4443	0.011423251932917768	0.004837885074821012	0.00483425378839156	0.9340494102245521	-1	0	0	0.3	3	0.7692307692307693	10	0.5769230769230769	0.46153846153846156	7	6	7	0	0	0.15384615384615385	2	13	15	0.0	0	0.6607937905253622	0.5924776469972773	0.45958050246859494	0.7692130176159706	0.6847302753877137	0.8172514163225512	0.7329589520133377	0.7360053465727155	0	0	0.0	0.00483425378839156	0.00483425378839156
3966	0.00768432416367031	0.002359026141461415	-0.0023588461248840826	0.9390449221626717	-1	0	0	0.1	1	1.0	12	1.0	0.5	6	6	7	0	0	0.07142857142857142	1	14	14	0.0	0	0.6607937905253622	0.5938974431446004	0.45958050246859494	0.6277923728316775	0.6847302753877137	0.8058204854927631	0.7329589520133377	0.6846689008600503	0	0	0.0	-0.00023588461248840825	-0.00023588461248840825
3445	0.008522007765200583	0.00041830260675927396	0.00041391301711315043	0.9264560132887341	-1	0	0	0.14285714285714285	1	1.0	8	1.0	0.625	5	5	4	0	0	0.1	1	10	10	0.0	0	0.6607937905253622	0.5193663760857576	0.45958050246859494	0.7625162090412736	0.6847302753877137	0.8259033028278727	0.7329589520133377	0.717811524186257	0	0	0.0	0.00041391301711315043	0.00041391301711315043
4133	0.010001409140883448	0.0026412724587355856	0.0026309156609797524	0.9462480355707346	-1	0	0	0.3	3	0.75	9	0.5833333333333334	0.5	7	6	6	0	0	0.16666666666666666	2	12	14	0.0	0	0.6607937905253622	0.5924776469972773	0.45958050246859494	0.7692130176159706	0.6847302753877137	0.8336679040361306	0.7329589520133377	0.7433231499377834	0	0	0.0	0.0026309156609797524	0.0026309156609797524
3239	0.010684089058039418	0.006789259992846894	-0.005905449171695099	0.9505672078724121	-1	0	0	0.3	3	0.7692307692307693	10	0.3409090909090909	0.46153846153846156	8	6	6	0	0	0.36363636363636365	11	4	15	0.0	0	0.6607937905253622	0.5871552661769188	0.45958050246859494	0.755541318452294	0.6847302753877137	0.8202957344847036	0.7329589520133377	0.7309903017424925	0	0	0.0	-0.00059054491716951	-0.00059054491716951
2837	0.00963593568338058	0.0024838204481915536	0.002476138350070572	0.9348488595784201	-1	0	0	0.3333333333333333	3	0.7272727272727273	8	0.5909090909090909	0.45454545454545453	6	5	6	0	0	0.18181818181818182	2	11	13	0.0	0	0.6607937905253622	0.5988886308987803	0.45958050246859494	0.7853011262462598	0.7023084850304595	0.7969225930814288	0.7430657679216547	0.7352865858746969	0	0	0.0	0.002476138350070572	0.002476138350070572
2175	0.0063417798680769095	0.00013718603779443097	0.00013513722586966267	0.9457544161252001	-1	0	0	0.2	1	1.0	5	1.0	0.6	4	3	2	1	0	0.14285714285714285	1	7	7	0.14285714285714285	0	0.6607937905253622	0.520962914804905	0.45958050246859494	0.7795076837850303	0.5773304821802894	0.8617870634028281	0.695384691937208	0.7424938682380477	1.0	0.5	0.0	0.00013513722586966267	0.00013513722586966267
1209	0.003590511438736623	0.0010080125522672755	-0.0009761201003065614	0.9639794281822851	-1	0	0	0.5	2	0.5	2	0.6	0.5	3	2	2	1	0	0.4	2	5	6	0.14285714285714285	0	0.6607937905253622	0.5228190542287185	0.45958050246859494	0.7981484661511781	0.5773304821802894	0.9021602357910528	0.707300905697012	0.7736763604680892	1.0	0	0.0	-9.761201003065614e-05	-9.761201003065614e-05
1588	0.007180665574002904	0.0030172124099637774	-0.003016375146236128	0.9595210664310989	-1	0	0	0.2	1	1.0	5	1.0	0.6	4	3	2	0	0	0.14285714285714285	1	7	7	0.0	0	0.6511057557952775	0.8006469881761048	0.45958050246859494	0.8765684808250194	0.7496396783264643	0.9042511236012891	0.7713219586413873	0.865919297087997	0	0	0.0	-0.0003016375146236128	-0.0003016375146236128
29	0.003278161715093648	0.0028345998182068384	-0.002810339425707764	0.9711233821536311	-1	0	0	0.5	2	0.6666666666666666	2	0.625	0.3333333333333333	3	1	1	3	0	0.5	4	2	5	0.75	0	0.4824949988887194	0.9201750706173024	0.3374953786694843	0.9761726933713769	0.9728774324026499	0.9841576700551824	0.9695136383171011	0.9685949760360364	0.6666666666666666	1.0	0.0	-0.0002810339425707764	-0.0002810339425707764
2046	0.006163529439849157	0.0001214375872147648	0.00011763021192575609	0.9449797538418495	-1	0	0	0.2	1	1.0	5	1.0	0.6	4	3	2	1	0	0.14285714285714285	1	7	7	0.14285714285714285	0	0.6607937905253622	0.520962914804905	0.45958050246859494	0.7795076837850303	0.5773304821802894	0.8617870634028281	0.695384691937208	0.7424938682380477	1.0	0	0.0	0.00011763021192575609	0.00011763021192575609
510	0.002102864377740548	0.0017934944540325647	-0.0017925624355876273	0.9838109843101913	-1	0	0	1.0	2	0.0	0	0.75	0	2	0	0	1	0	1.0	2	2	3	0.5	0	0	0	0	0	0	0	0	0	0	0	0	-0.00017925624355876274	-0.00017925624355876274
3416	0.006406700521335807	0.00044263956315378585	0.0004405441893264612	0.9481264146596647	-1	0	0	0.3	3	0.75	9	0.5833333333333334	0.5	7	6	6	0	0	0.16666666666666666	2	12	14	0.0	0	0.6607937905253622	0.5924776469972773	0.45958050246859494	0.7235736821808443	0.6847302753877137	0.8473061458876436	0.7329589520133377	0.7343294672121919	0	0	0.0	0.0004405441893264612	0.0004405441893264612
2067	0.00807685157441104	0.0031948748048843223	-0.0026259056649589893	0.9312073232277306	-1	0	0	0.3333333333333333	2	0.8571428571428571	6	0.5625	0.5714285714285714	4	4	4	0	0	0.25	8	2	9	0.0	0	0.6607937905253622	0.6086491113341007	0.45958050246859494	0.6473450848462885	0.6847302753877137	0.8698974965114751	0.7329589520133377	0.7277083355869043	0	0	0.0	-0.00026259056649589896	-0.00026259056649589896
4490	0.011049782860945849	0.003493324187003433	0.003437385726952954	0.948162170643419	-1	0	0	0.3333333333333333	3	0.7272727272727273	8	0.3939393939393939	0.5454545454545454	7	6	5	0	0	0.2727272727272727	3	11	13	0.0	0	0.6607937905253622	0.5924776469972773	0.45958050246859494	0.7692130176159706	0.6847302753877137	0.8473061458876436	0.7329589520133377	0.7497424375051047	0	0	0.0	0.003437385726952954	0.003437385726952954
1098	0.0022502715915892956	0.0015841348470990854	-0.001574295074191593	0.9643232934241532	-1	0	0	0.25	1	1.0	3	1.0	0.6666666666666666	2	2	2	3	0	0.2	1	5	5	0.375	0	0.6511057557952775	0.5242011608442358	0.6053960516515765	0.8112503999490056	0.73351545510605	0.9349201075220233	0.7713219586413873	0.8032334030112955	0.5	0	0.10624603549216836	-0.00015742950741915932	-0.00015742950741915932
1754	0.005427618347934178	0.0003046464543919423	-0.00030460503650954403	0.950590098689826	-1	0	0	0.25	1	1.0	4	1.0	0.5	3	2	2	0	0	0.16666666666666666	1	6	6	0.0	0	0.6607937905253622	0.5228190542287185	0.45958050246859494	0.7981484661511781	0.8301862666413949	0.8488530287659389	0.8156392140565979	0.7434373743683111	0	0	0.0	-3.0460503650954404e-05	-3.0460503650954404e-05
1221	0.0021933942305060825	0.0012213007457849705	-0.001204665305930839	0.9630714234477064	-1	0	0	0.25	1	1.0	3	1.0	0.6666666666666666	2	2	2	1	0	0.2	1	5	5	0.125	0	0.6511057557952775	0.5242011608442358	0.6053960516515765	0.8112503999490056	0.7872153517097621	0.8935803942570775	0.7617237523757883	0.7734030511477	1.0	1.0	0.0	-0.0001204665305930839	-0.0001204665305930839
2827	0.009339168171602406	0.0013284388683126298	0.0012338866448350035	0.9338820925463202	-1	0	0	0.375	3	0.6666666666666666	6	0.6111111111111112	0.4444444444444444	5	4	5	0	0	0.2222222222222222	2	9	11	0.0	0	0.6607937905253622	0.6068002969051319	0.45958050246859494	0.8045881427043525	0.6847302753877137	0.8793888678239397	0.7329589520133377	0.7822090326286464	0	0	0.0	0.0012338866448350035	0.0012338866448350035
2425	0.008429987567704408	0.0009872404925271592	0.0009872340689309734	0.9289439668133058	-1	0	0	0.14285714285714285	1	1.0	8	1.0	0.5	4	4	5	0	0	0.1	1	10	10	0.0	0	0.6607937905253622	0.520962914804905	0.45958050246859494	0.7795076837850303	0.6847302753877137	0.8698974965114751	0.7329589520133377	0.7469197464933727	0	0	0.0	0.0009872340689309734	0.0009872340689309734
2206	0.008747461806168517	0.0005523982154501261	0.0005284638141422006	0.9274300736988039	-1	0	0	0.16666666666666666	1	1.0	7	1.0	0.5714285714285714	4	4	4	1	0	0.1111111111111111	1	9	9	0.08333333333333333	0	0.6607937905253622	0.520962914804905	0.45958050246859494	0.7795076837850303	0.5773304821802894	0.8617870634028281	0.695384691937208	0.7424938682380477	1.0	0	0.0	0.0005284638141422006	0.0005284638141422006
2048	0.008978594025512899	0.001106165052472409	0.0009871542940104673	0.9353298196559685	-1	0	0	0.375	3	0.6666666666666666	6	0.6111111111111112	0.4444444444444444	5	4	5	0	0	0.2222222222222222	2	9	11	0.0	0	0.6607937905253622	0.6068002969051319	0.45958050246859494	0.8045881427043525	0.6847302753877137	0.8793888678239397	0.7329589520133377	0.7822090326286464	0	0	0.0	0.0009871542940104673	0.0009871542940104673
1537	0.0034257014107872768	0.000993871857928325	-0.0009837377810882604	0.9656071078152152	-1	0	0	0.25	1	1.0	3	1.0	0.6666666666666666	3	2	1	1	0	0.2	1	5	5	0.2	0	0.6607937905253622	0.5228190542287185	0.45958050246859494	0.7981484661511781	0.5773304821802894	0.9075120074023444	0.7173723054990103	0.7772842709756315	1.0	0	0.0	-9.837377810882604e-05	-9.837377810882604e-05
4698	0.012427139115252924	0.005626984536816053	0.005621123707043868	0.9367681881722881	-1	0	0	0.3	3	0.75	9	0.3888888888888889	0.5	7	6	6	0	0	0.25	3	12	14	0.0	0	0.6607937905253622	0.5924776469972773	0.45958050246859494	0.7692130176159706	0.6847302753877137	0.8172514163225512	0.7329589520133377	0.7360053465727155	0	0	0.0	0.005621123707043868	0.005621123707043868
4535	0.012502425207346879	0.005495813439184405	0.005492142734725645	0.9364857856344223	-1	0	0	0.3	3	0.75	9	0.3888888888888889	0.5	7	6	6	0	0	0.25	3	12	14	0.0	0	0.6607937905253622	0.5924776469972773	0.45958050246859494	0.7692130176159706	0.6847302753877137	0.8172514163225512	0.7329589520133377	0.7360053465727155	0	0	0.0	0.005492142734725645	0.005492142734725645
4852	0.011781354520776782	0.006408592713320215	0.006407348039861164	0.9386834336639956	-1	0	0	0.3	3	0.75	9	0.3888888888888889	0.5	7	6	6	0	0	0.25	3	12	14	0.0	0	0.6607937905253622	0.5924776469972773	0.24186904082617255	0.7556909444632072	0.6847302753877137	0.8172514163225512	0.8842797952095834	0.7311405732881417	0	0	0.0	0.006407348039861164	0.006407348039861164
3172	0.005740639763410749	0.0006806283714647286	0.0006733134912391194	0.9433671937819103	-1	0	0	0.3333333333333333	2	0.8571428571428571	6	0.5625	0.42857142857142855	4	3	4	0	0	0.25	2	8	9	0.0	0	0.6607937905253622	0.6168548658258235	0.45958050246859494	0.8282378557212858	0.8777893767446636	0.8429609660646467	0.8066514912520053	0.7761341927143742	0	0	0.0	0.0006733134912391194	0.0006733134912391194
3059	0.017292411109874093	0.0006786839362156123	0.0006781759749921194	0.9054445456992459	-1	0	0	0.2	2	0.9230769230769231	12	0.5357142857142857	0.46153846153846156	8	6	6	0	0	0.14285714285714285	2	14	15	0.0	0	0.6607937905253622	0.5871552661769188	0.45958050246859494	0.755541318452294	0.6847302753877137	0.8526430519775196	0.7329589520133377	0.7462471986341195	0	0	0.0	0.0006781759749921194	0.0006781759749921194
4324	0.01002385964070262	0.0027522958369596575	0.0027432830058046437	0.9454062714848747	-1	0	0	0.3	3	0.75	9	0.5833333333333334	0.5	7	6	6	0	0	0.16666666666666666	2	12	14	0.0	0	0.6607937905253622	0.5924776469972773	0.45958050246859494	0.7692130176159706	0.6847302753877137	0.8473061458876436	0.7329589520133377	0.7497424375051047	0	0	0.0	0.0027432830058046437	0.0027432830058046437
1740	0.005355792991264306	0.0003418712590677373	-0.0003410475908699769	0.9512056389977475	-1	0	0	0.25	1	1.0	4	1.0	0.5	3	2	2	0	0	0.16666666666666666	1	6	6	0.0	0	0.6607937905253622	0.5228190542287185	0.45958050246859494	0.7981484661511781	0.5773304821802894	0.8800056020006021	0.695384691937208	0.7600332277120306	0	0	0.0	-3.410475908699769e-05	-3.410475908699769e-05
3563	0.009989885215615824	0.0031520252107289813	0.003144245508579456	0.9458992696178677	-1	0	0	0.3	3	0.75	9	0.5833333333333334	0.5	7	6	6	0	0	0.16666666666666666	2	12	14	0.0	0	0.6607937905253622	0.5924776469972773	0.45958050246859494	0.7692130176159706	0.6847302753877137	0.8336679040361306	0.7329589520133377	0.7433231499377834	0	0	0.0	0.003144245508579456	0.003144245508579456
4261	0.010804556637920914	0.0034380054893003976	0.003365141885430956	0.9489549762700049	-1	0	0	0.3333333333333333	3	0.7272727272727273	8	0.3939393939393939	0.5454545454545454	7	6	5	0	0	0.2727272727272727	3	11	13	0.0	0	0.6607937905253622	0.5924776469972773	0.45958050246859494	0.7692130176159706	0.6847302753877137	0.8473061458876436	0.7329589520133377	0.7497424375051047	0	0	0.0	0.003365141885430956	0.003365141885430956
914	0.0021964074894470133	0.0010978115513703712	-0.0010977789762941206	0.9728232223325668	-1	0	0	0.3333333333333333	1	1.0	2	1.0	0.5	2	1	1	2	0	0.25	1	4	4	0.4	0	0.6511057557952775	0.5242011608442358	0.6053960516515765	0.8112503999490056	0.73351545510605	0.8266186168796144	0.7151724333360988	0.7386496458606353	0.75	0	0.33546309994386087	-0.00010977789762941206	-0.00010977789762941206
1572	0.005626124640372183	0.00035752645422042906	-0.00035523099011146645	0.9501507303955128	-1	0	0	0.25	1	1.0	4	1.0	0.5	3	2	2	1	0	0.16666666666666666	1	6	6	0.14285714285714285	0	0.6607937905253622	0.5228190542287185	0.45958050246859494	0.7981484661511781	0.5773304821802894	0.9075120074023444	0.7173723054990103	0.7772842709756315	1.0	0	0.0	-3.5523099011146645e-05	-3.5523099011146645e-05
4121	0.009841101662754304	0.0031202268053943795	0.0031133042349030704	0.9473082132146711	-1	0	0	0.3	3	0.75	9	0.5833333333333334	0.5	7	6	6	0	0	0.16666666666666666	2	12	14	0.0	0	0.6607937905253622	0.5924776469972773	0.45958050246859494	0.7692130176159706	0.6847302753877137	0.8582835155532802	0.7329589520133377	0.7551736844408604	0	0	0.0	0.0031133042349030704	0.0031133042349030704
4636	0.0025213514354338958	0.0023474710011363604	-0.0023460427742372073	0.9742223073879851	-1	0	0	0.6666666666666666	2	0.5	1	0.6666666666666666	0.5	2	1	1	2	0	0.6666666666666666	2	3	4	0.4	0	0.7021016453899228	0.6472194540295062	0.5352607519516923	0.8965539722483933	0.9831742318274772	0.5419654613333628	0.8909755689303394	0.7267512693931875	0.75	0	0.0	-0.00023460427742372073	-0.00023460427742372073
3684	0.008586415906487135	0.0005726356084873759	0.0005722255728734123	0.9240158422278457	-1	0	0	0.1111111111111111	1	1.0	11	1.0	0.5454545454545454	6	6	6	1	0	0.07692307692307693	1	13	13	0.0625	0	0.6607937905253622	0.5180447465903264	0.45958050246859494	0.7477871366157329	0.5773304821802894	0.8242949454095311	0.695384691937208	0.7112766127030471	1.0	0	0.0	0.0005722255728734123	0.0005722255728734123
1436	0.002170299758801405	0.0020624218988333025	-0.002062391444305918	0.975020735815664	-1	0	0	0.3333333333333333	1	1.0	2	0.6666666666666666	0.5	1	1	2	1	0	0.6666666666666666	2	3	4	0.125	0	0.6414177210651929	0.5	0.751211600834558	0.5	0.9145471640652467	0.5	0.7543900891441573	0.5	1.0	0	0.0	-0.00020623914443059177	-0.00020623914443059177
1016	0.005547219186126065	0.0004807916005810843	-0.00048035821267039866	0.9502838873703815	-1	0	0	0.25	1	1.0	4	1.0	0.5	3	2	2	1	0	0.16666666666666666	1	6	6	0.14285714285714285	0	0.6607937905253622	0.5228190542287185	0.45958050246859494	0.7981484661511781	0.5773304821802894	0.908630836999041	0.7173723054990103	0.7780567192200287	1.0	0	0.0	-4.8035821267039865e-05	-4.8035821267039865e-05
2160	0.009054265536227213	0.0007418855250881415	0.0007239698457564383	0.9269093035480398	-1	0	0	0.16666666666666666	1	1.0	7	1.0	0.5714285714285714	4	4	4	1	0	0.1111111111111111	1	9	9	0.08333333333333333	0	0.6607937905253622	0.520962914804905	0.45958050246859494	0.7795076837850303	0.5773304821802894	0.8617870634028281	0.695384691937208	0.7424938682380477	1.0	0	0.0	0.0007239698457564383	0.0007239698457564383
4743	0.01222244516275485	0.0056024953374476565	0.005597800826778064	0.9368017761613352	-1	0	0	0.3	3	0.75	9	0.3888888888888889	0.5	7	6	6	0	0	0.25	3	12	14	0.0	0	0.6607937905253622	0.5924776469972773	0.45958050246859494	0.7692130176159706	0.6847302753877137	0.8172514163225512	0.7329589520133377	0.7360053465727155	0	0	0.0	0.005597800826778064	0.005597800826778064
2587	0.008979946088395639	0.001341971789675439	0.0012745220324917369	0.9401679575087482	-1	0	0	0.375	3	0.7	7	0.6	0.5	6	5	5	0	0	0.2	2	10	12	0.0	0	0.6607937905253622	0.5988886308987803	0.45958050246859494	0.7853011262462598	0.6847302753877137	0.8624098174683985	0.7329589520133377	0.7645351057676898	0	0	0.0	0.0012745220324917369	0.0012745220324917369
540	0.002971642547404152	0.0029026844074989872	-0.0029004471114739356	0.9795869703337606	-1	0	0	1.0	3	0.0	0	0.6666666666666666	0	2	0	1	0	0	0.6666666666666666	3	2	4	0.0	1.0	0	0	0	0	0	0	0	0	0	0	0	-0.00029004471114739357	-0.00029004471114739357
1317	0.001897668385116036	0.0018257046796453635	-0.0018256736168056774	0.9699789965248069	-1	0	0	0.3333333333333333	1	1.0	2	1.0	0.5	1	1	2	2	0	0.25	1	4	4	0.25	0	0.6414177210651929	0.5	0.751211600834558	0.5	0.8897004280318106	0.5	0.7341661570356218	0.5	1.0	0	0.5736610036502384	-0.00018256736168056773	-0.00018256736168056773
436	0.0017804677208292231	0.0017280800270976393	-0.0017258559215227879	0.9831525622225323	-1	0	0	1.0	1	0	0	1.0	0	1	0	0	0	0	0.5	2	1	2	0.0	0	0	0	0	0	0	0	0	0	0	0	0	-0.0001725855921522788	-0.0001725855921522788
1765	0.0035826589581717805	0.0009073037001183831	-0.0008791023422366888	0.9656215940048982	-1	0	0	0.5	2	0.5	2	0.6	0.5	3	2	2	0	0	0.4	2	5	6	0.0	0	0.6607937905253622	0.5228190542287185	0.45958050246859494	0.7981484661511781	0.5773304821802894	0.9021602357910528	0.707300905697012	0.7736763604680892	0	0	0.0	-8.791023422366888e-05	-8.791023422366888e-05
731	0.0027945055476626414	0.002389906046548705	-0.0023865922747536043	0.9750313138742593	-1	0	0	0.5	1	1.0	1	1.0	1.0	2	1	0	1	0	0.3333333333333333	1	3	3	0.3333333333333333	0	0.3892306175785463	0.9256609085499761	0.520449030273582	0.6756451953570766	0.4948502140159053	0.9810812565735386	0.8063822406561286	0.9169340810337011	1.0	0	0.0	-0.00023865922747536044	-0.00023865922747536044
1153	0.002228106324711745	0.0010167178944296513	-0.0010166200760757691	0.9717180113507607	-1	0	0	0.3333333333333333	1	1.0	2	1.0	0.5	2	1	1	2	0	0.25	1	4	4	0.4	0	0.6511057557952775	0.5242011608442358	0.6053960516515765	0.8112503999490056	0.6725119435210962	0.7214799649710694	0.6666217861624885	0.6975412648353644	0.75	0	0.33546309994386087	-0.00010166200760757691	-0.00010166200760757691
597	0.0022275572167333307	0.0015737533533513078	-0.0015643820273246783	0.9635413176166917	-1	0	0	0.25	1	1.0	3	1.0	0.6666666666666666	2	2	2	3	0	0.2	1	5	5	0.375	0	0.6511057557952775	0.5242011608442358	0.6053960516515765	0.8112503999490056	0.73351545510605	0.9349201075220233	0.7713219586413873	0.8032334030112955	0.5	0	0.008370188435226413	-0.00015643820273246784	-0.00015643820273246784
930	0.0017789056287816068	0.0017155051220519458	-0.001715505119285242	0.9863840493117786	-1	0	0	1.0	1	0	0	1.0	0	1	0	0	0	0	0.5	1	2	2	0.0	0	0	0	0	0	0	0	0	0	0	0	0	-0.0001715505119285242	-0.0001715505119285242
4343	0.008742051872270505	0.0008693497995987273	-0.0008451580936176857	0.9428343189479629	-1	0	0	0.375	3	0.6666666666666666	6	0.6111111111111112	0.5555555555555556	7	5	3	0	0	0.2222222222222222	2	9	11	0.0	0	0.6607937905253622	0.5924776469972773	0.45958050246859494	0.7692130176159706	0.6847302753877137	0.8216679081608474	0.7329589520133377	0.7379343191649609	0	0	0.0	-8.451580936176856e-05	-8.451580936176856e-05
1742	0.006195864783649518	0.0007655351289884561	-0.0007416802264214381	0.9455572331990822	-1	0	0	0.5	3	0.5714285714285714	4	0.6428571428571429	0.2857142857142857	4	2	4	0	0	0.2857142857142857	2	7	9	0.0	0	0.6607937905253622	0.6168548658258235	0.45958050246859494	0.8282378557212858	0.7718394729176219	0.9121961009683539	0.7713219586413873	0.8120500458929303	0	0	0.0	-7.416802264214381e-05	-7.416802264214381e-05
3935	0.008893234864149042	0.0016189675038204825	0.0014897618727692805	0.9408737140673699	-1	0	0	0.375	3	0.7	7	0.6	0.5	6	5	5	0	0	0.2	2	10	12	0.0	0	0.6607937905253622	0.5566699705865809	0.45958050246859494	0.8631653774742307	0.6847302753877137	0.844645856193682	0.7329589520133377	0.778031893922782	0	0	0.0	0.0014897618727692805	0.0014897618727692805
4039	0.008507915083724917	0.0003482531921526694	-0.00021230930644671936	0.9425623709408568	-1	0	0	0.2857142857142857	2	0.875	7	0.5555555555555556	0.625	7	5	2	0	0	0.2222222222222222	2	9	10	0.0	0	0.6607937905253622	0.5924776469972773	0.45958050246859494	0.7692130176159706	0.6847302753877137	0.8473061458876436	0.7329589520133377	0.7497424375051047	0	0	0.0	-2.1230930644671937e-05	-2.1230930644671937e-05
3413	0.010049641216086681	0.0030951403652378215	0.0030850828986862494	0.9468896212448643	-1	0	0	0.3	3	0.75	9	0.5833333333333334	0.5	7	6	6	0	0	0.16666666666666666	2	12	14	0.0	0	0.6607937905253622	0.5924776469972773	0.45958050246859494	0.7692130176159706	0.6847302753877137	0.8336679040361306	0.7329589520133377	0.7433231499377834	0	0	0.0	0.0030850828986862494	0.0030850828986862494
384	0.001926798911786929	0.0019260917326326817	-0.0019260734558777378	0.9844606184237689	-1	0	0	1.0	2	0.0	0	1.0	0	1	0	1	0	0	0.3333333333333333	3	1	3	0.0	1.0	0	0	0	0	0	0	0	0	0	0	0	-0.00019260734558777378	-0.00019260734558777378
2218	0.006266643416834934	0.000513700610691849	0.0005112115583478864	0.9451527850055895	-1	0	0	0.2	1	1.0	5	1.0	0.6	4	3	2	0	0	0.14285714285714285	1	7	7	0.0	0	0.6607937905253622	0.520962914804905	0.45958050246859494	0.7795076837850303	0.6847302753877137	0.8305428605666536	0.7329589520133377	0.726855489181607	0	0	0.0	0.0005112115583478864	0.0005112115583478864
259	0.0021715156995542814	0.002029345458937764	-0.0020276097700796165	0.9848382990361677	-1	0	0	1.0	2	0.0	0	1.0	0	2	0	0	1	0	0.3333333333333333	3	1	3	0.5	1.0	0	0	0	0	0	0	0	0	0	0	0	-0.00020276097700796164	-0.00020276097700796164
4247	0.011361264264968113	0.004439254644397062	0.004437423940142632	0.9346309941712779	-1	0	0	0.3	3	0.7692307692307693	10	0.5769230769230769	0.46153846153846156	7	6	7	0	0	0.15384615384615385	2	13	15	0.0	0	0.6607937905253622	0.5924776469972773	0.45958050246859494	0.7692130176159706	0.6847302753877137	0.8172514163225512	0.7329589520133377	0.7360053465727155	0	0	0.0	0.004437423940142632	0.004437423940142632
5049	0.012538410395303944	0.005042954696135018	0.005036364863229704	0.9373220009833487	-1	0	0	0.3	3	0.75	9	0.5833333333333334	0.5	7	6	6	0	0	0.16666666666666666	2	12	14	0.0	0	0.6607937905253622	0.5924776469972773	0.45958050246859494	0.7692130176159706	0.6847302753877137	0.816511438812217	0.7329589520133377	0.7356848293410032	0	0	0.0	0.005036364863229704	0.005036364863229704
2168	0.006150847104834881	0.0005798522220159537	0.0005179610572874984	0.9494208355427722	-1	0	0	0.5	3	0.5714285714285714	4	0.42857142857142855	0.5714285714285714	6	4	2	0	0	0.42857142857142855	3	7	9	0.0	0	0.6607937905253622	0.5988886308987803	0.45958050246859494	0.7853011262462598	0.6021772182137255	0.8799958758901549	0.7034199013279514	0.7738219834238754	0	0	0.0	0.0005179610572874984	0.0005179610572874984
2415	0.008706146642337887	0.001100361732060907	0.0010994491289665802	0.928780078448418	-1	0	0	0.14285714285714285	1	1.0	8	1.0	0.5	4	4	5	1	0	0.1	1	10	10	0.07142857142857142	0	0.6607937905253622	0.520962914804905	0.45958050246859494	0.7795076837850303	0.6310303787840015	0.8496200308681671	0.7145429266810663	0.7361606905492112	1.0	0	0.0	0.0010994491289665802	0.0010994491289665802
3333	0.009888740688978083	0.0030096119481531256	0.0030035521521593147	0.946541062626416	-1	0	0	0.3	3	0.75	9	0.5833333333333334	0.5	7	6	6	0	0	0.16666666666666666	2	12	14	0.0	0	0.6607937905253622	0.5924776469972773	0.45958050246859494	0.7692130176159706	0.6847302753877137	0.8336679040361306	0.7329589520133377	0.7433231499377834	0	0	0.0	0.0030035521521593147	0.0030035521521593147
2197	0.008889104005502357	0.001367463783402547	0.0011838941475722207	0.9340165791812514	-1	0	0	0.375	3	0.6666666666666666	6	0.6111111111111112	0.4444444444444444	5	4	5	0	0	0.2222222222222222	2	9	11	0.0	0	0.6607937905253622	0.6068002969051319	0.45958050246859494	0.8045881427043525	0.6847302753877137	0.8793888678239397	0.7329589520133377	0.7822090326286464	0	0	0.0	0.0011838941475722207	0.0011838941475722207
2090	0.004871241984813159	0.00013536827129194068	-0.00013403396244406323	0.9441433280766265	-1	0	0	0.2	1	1.0	5	1.0	0.6	3	3	3	0	0	0.14285714285714285	1	7	7	0.0	0	0.6607937905253622	0.5228190542287185	0.45958050246859494	0.7981484661511781	0.6847302753877137	0.8991628294401801	0.7329589520133377	0.7717148566697777	0	0	0.0	-1.3403396244406322e-05	-1.3403396244406322e-05
772	0.0022710918391938223	0.0015681335775679787	-0.0015603553492439465	0.9639836885373193	-1	0	0	0.25	1	1.0	3	1.0	0.6666666666666666	2	2	2	3	0	0.2	1	5	5	0.375	0	0.6511057557952775	0.5242011608442358	0.6053960516515765	0.8112503999490056	0.73351545510605	0.9349201075220233	0.7713219586413873	0.8032334030112955	0.5	0	0.10624603549216836	-0.00015603553492439466	-0.00015603553492439466
1920	0.009342508388167489	0.001474256786308411	0.00127876469674309	0.9337925431337069	-1	0	0	0.375	3	0.6666666666666666	6	0.6111111111111112	0.4444444444444444	5	4	5	0	0	0.2222222222222222	2	9	11	0.0	0	0.6607937905253622	0.6068002969051319	0.45958050246859494	0.8045881427043525	0.6847302753877137	0.8793888678239397	0.7329589520133377	0.7822090326286464	0	0	0.0	0.00127876469674309	0.00127876469674309
3800	0.009762710266187294	0.0030820787393498732	0.00307244321325778	0.9459987225562555	-1	0	0	0.3	3	0.75	9	0.5833333333333334	0.5	7	6	6	0	0	0.16666666666666666	2	12	14	0.0	0	0.6607937905253622	0.5924776469972773	0.45958050246859494	0.7692130176159706	0.7006863414551566	0.825088944446382	0.7417721858858554	0.739447952124579	0	0	0.0	0.00307244321325778	0.00307244321325778
73	0.0027129873342366336	0.0026519033910837975	-0.002651899345611805	0.9790593273206895	-1	0	0	1.0	1	0	0	1.0	0	1	0	0	1	0	0.5	1	2	2	0.3333333333333333	0	0	0	0	0	0	0	0	0	0	0	0	-0.0002651899345611805	-0.0002651899345611805
634	0.00209949364120386	0.0020364677680290827	-0.002036467536914513	0.9863274506467733	-1	0	0	1.0	3	0.0	0	0.6666666666666666	0	2	0	1	0	0	0.6666666666666666	3	2	4	0.0	1.0	0	0	0	0	0	0	0	0	0	0	0	-0.0002036467536914513	-0.0002036467536914513
3227	0.009925060725307602	0.0028955672052846594	0.0028848838417734482	0.94552080422313	-1	0	0	0.3	3	0.75	9	0.5833333333333334	0.5	7	6	6	0	0	0.16666666666666666	2	12	14	0.0	0	0.6607937905253622	0.5924776469972773	0.45958050246859494	0.7692130176159706	0.6847302753877137	0.8336679040361306	0.7329589520133377	0.7433231499377834	0	0	0.0	0.0028848838417734482	0.0028848838417734482
2541	0.009654419704431665	0.002245106664283964	0.0022385198386440557	0.9353432368417468	-1	0	0	0.3333333333333333	3	0.7272727272727273	8	0.5909090909090909	0.45454545454545453	6	5	6	0	0	0.18181818181818182	2	11	13	0.0	0	0.6607937905253622	0.5988886308987803	0.45958050246859494	0.7853011262462598	0.6847302753877137	0.8487115945290831	0.7329589520133377	0.7578141790234607	0	0	0.0	0.0022385198386440557	0.0022385198386440557
1678	0.006124685767174945	0.0005270858245530868	-0.0005213575824522196	0.9491802403162374	-1	0	0	0.5	3	0.5714285714285714	4	0.6428571428571429	0.42857142857142855	5	3	3	0	0	0.2857142857142857	2	7	9	0.0	0	0.6607937905253622	0.6068002969051319	0.45958050246859494	0.8045881427043525	0.5773304821802894	0.900964930494121	0.7173723054990103	0.79451603584774	0	0	0.0	-5.2135758245221956e-05	-5.2135758245221956e-05
2420	0.00914506937104011	0.0014629124976001256	0.0012545926344068388	0.9341862627718076	-1	0	0	0.375	3	0.6666666666666666	6	0.6111111111111112	0.4444444444444444	5	4	5	0	0	0.2222222222222222	2	9	11	0.0	0	0.6607937905253622	0.6068002969051319	0.45958050246859494	0.8045881427043525	0.6847302753877137	0.8793888678239397	0.7329589520133377	0.7822090326286464	0	0	0.0	0.0012545926344068388	0.0012545926344068388
1481	0.005512933573454341	0.0004092935156396201	-0.00040904645630541916	0.9500610850794056	-1	0	0	0.25	1	1.0	4	1.0	0.5	3	2	2	1	0	0.16666666666666666	1	6	6	0.14285714285714285	0	0.6607937905253622	0.5228190542287185	0.45958050246859494	0.7981484661511781	0.5773304821802894	0.908630836999041	0.7173723054990103	0.7780567192200287	1.0	0	0.0	-4.0904645630541915e-05	-4.0904645630541915e-05
3106	0.009802201318201732	0.0031755529352560383	0.0031666785558109815	0.9458599548881815	-1	0	0	0.3	3	0.75	9	0.5833333333333334	0.5	7	6	6	0	0	0.16666666666666666	2	12	14	0.0	0	0.6607937905253622	0.5924776469972773	0.45958050246859494	0.7692130176159706	0.6847302753877137	0.8336679040361306	0.7329589520133377	0.7433231499377834	0	0	0.0	0.0031666785558109815	0.0031666785558109815
1562	0.006707489020483217	0.002612716402252166	-0.002612667011892125	0.9627737898292564	-1	0	0	0.25	1	1.0	4	1.0	0.5	3	2	2	1	0	0.16666666666666666	1	6	6	0.14285714285714285	0	0.6607937905253622	0.7617258186533259	0.45958050246859494	0.7981484661511781	0.5773304821802894	0.908630836999041	0.7173723054990103	0.8335944630011324	1.0	0	0.0	-0.0002612667011892125	-0.0002612667011892125
1383	0.005973038730493303	0.0006678738816531693	-0.0006660229062473955	0.9503345241542744	-1	0	0	0.25	1	1.0	4	1.0	0.5	3	2	2	1	0	0.16666666666666666	1	6	6	0.14285714285714285	0	0.6607937905253622	0.5228190542287185	0.45958050246859494	0.7981484661511781	0.5773304821802894	0.908630836999041	0.7173723054990103	0.7780567192200287	1.0	0	0.0	-6.660229062473955e-05	-6.660229062473955e-05
701	0.002086845297219434	0.001773346685521599	-0.0017731204607067468	0.9840001053629535	-1	0	0	1.0	2	0.0	0	0.75	0	1	0	1	1	0	1.0	2	2	3	0.2	0	0	0	0	0	0	0	0	0	0	0	0	-0.00017731204607067467	-0.00017731204607067467
4056	0.00995859961968953	0.00288453188109056	0.002877768670400894	0.9469462797151913	-1	0	0	0.3	3	0.75	9	0.5833333333333334	0.5	7	6	6	0	0	0.16666666666666666	2	12	14	0.0	0	0.6607937905253622	0.5924776469972773	0.45958050246859494	0.7692130176159706	0.6847302753877137	0.8336679040361306	0.7329589520133377	0.7433231499377834	0	0	0.0	0.002877768670400894	0.002877768670400894
1133	0.0022925754507203294	0.0015866286003854897	-0.0015767760882913345	0.9642638093883946	-1	0	0	0.25	1	1.0	3	1.0	0.6666666666666666	2	2	2	3	0	0.2	1	5	5	0.375	0	0.6511057557952775	0.5242011608442358	0.6053960516515765	0.8112503999490056	0.73351545510605	0.9349201075220233	0.7713219586413873	0.8032334030112955	0.5	0	0.0	-0.00015767760882913346	-0.00015767760882913346
529	0.0017830959778351312	0.0017180353277540517	-0.0017158478859293556	0.9834648324511733	-1	0	0	1.0	1	0	0	1.0	0	0	0	1	0	0	0.5	2	1	2	0.0	0	0	0	0	0	0	0	0	0	0	0	0	-0.1	-0.1
4719	0.011207010545260578	0.0050124902296056805	0.00500815558107039	0.9350413605190611	-1	0	0	0.3	3	0.7692307692307693	10	0.5769230769230769	0.46153846153846156	7	6	7	0	0	0.15384615384615385	2	13	15	0.0	0	0.6607937905253622	0.5924776469972773	0.45958050246859494	0.7692130176159706	0.6847302753877137	0.8172514163225512	0.7329589520133377	0.7360053465727155	0	0	0.0	0.00500815558107039	0.00500815558107039
4748	0.012213090172228045	0.004797692485801512	0.004793709949514312	0.9371394008039562	-1	0	0	0.3	3	0.75	9	0.3888888888888889	0.5	7	6	6	0	0	0.25	3	12	14	0.0	0	0.6607937905253622	0.5924776469972773	0.45958050246859494	0.7692130176159706	0.5773304821802894	0.8776927203386499	0.695384691937208	0.7654778164622615	0	0	0.0	0.004793709949514312	0.004793709949514312
4515	0.011226669032706926	0.0045238492077614295	0.004520783521343611	0.9340312216687389	-1	0	0	0.3	3	0.7692307692307693	10	0.5769230769230769	0.46153846153846156	7	6	7	0	0	0.15384615384615385	2	13	15	0.0	0	0.6607937905253622	0.5924776469972773	0.45958050246859494	0.7692130176159706	0.6847302753877137	0.8172514163225512	0.7329589520133377	0.7360053465727155	0	0	0.0	0.004520783521343611	0.004520783521343611
3621	0.009798290034765926	0.0031880603602501122	0.0031745330933151366	0.9471614232753117	-1	0	0	0.3	3	0.75	9	0.5833333333333334	0.5	7	6	6	0	0	0.16666666666666666	2	12	14	0.0	0	0.6607937905253622	0.5924776469972773	0.45958050246859494	0.7692130176159706	0.6847302753877137	0.8336679040361306	0.7329589520133377	0.7433231499377834	0	0	0.0	0.0031745330933151366	0.0031745330933151366
1924	0.00553253234461407	0.00037621937837449055	-0.00037591466079597407	0.9505943495927615	-1	0	0	0.25	1	1.0	4	1.0	0.5	3	2	2	0	0	0.16666666666666666	1	6	6	0.0	0	0.6607937905253622	0.5228190542287185	0.45958050246859494	0.7981484661511781	0.5773304821802894	0.908630836999041	0.7173723054990103	0.7780567192200287	0	0	0.0	-3.759146607959741e-05	-3.759146607959741e-05
1185	0.002151366093386802	0.0014635672275800176	-0.0014489234464239696	0.962855111408054	-1	0	0	0.25	1	1.0	3	1.0	0.6666666666666666	2	2	2	3	0	0.2	1	5	5	0.375	0	0.6511057557952775	0.5242011608442358	0.6053960516515765	0.8112503999490056	0.73351545510605	0.9349201075220233	0.7713219586413873	0.8032334030112955	0.5	0	0.008370188435226413	-0.00014489234464239696	-0.00014489234464239696
2074	0.0063524001427894845	0.00013828656986755112	0.00013574972396020548	0.9453913732060211	-1	0	0	0.2	1	1.0	5	1.0	0.6	4	3	2	1	0	0.14285714285714285	1	7	7	0.14285714285714285	0	0.6607937905253622	0.520962914804905	0.45958050246859494	0.7795076837850303	0.5773304821802894	0.8617870634028281	0.695384691937208	0.7424938682380477	1.0	0	0.0	0.00013574972396020548	0.00013574972396020548
1100	0.002203244413642034	0.001418571017294709	-0.0014139617859752797	0.9634223466727109	-1	0	0	0.25	1	1.0	3	1.0	0.6666666666666666	2	2	2	3	0	0.2	1	5	5	0.375	0	0.6511057557952775	0.5242011608442358	0.6053960516515765	0.8112503999490056	0.73351545510605	0.9349201075220233	0.7713219586413873	0.8032334030112955	0.5	0	0.008370188435226413	-0.00014139617859752797	-0.00014139617859752797
3332	0.007591018512891242	0.0009185144658703864	-0.0009097135400241536	0.94712670473302	-1	0	0	0.42857142857142855	3	0.625	5	0.625	0.5	6	4	3	0	0	0.25	2	8	10	0.0	0	0.6607937905253622	0.5988886308987803	0.45958050246859494	0.7853011262462598	0.8111581676182664	0.8611229905243206	0.778147301911669	0.7638862690065505	0	0	0.0	-9.097135400241536e-05	-9.097135400241536e-05
1497	0.005452779489267529	0.000336887166903869	-0.00033404671516495054	0.9505425588218748	-1	0	0	0.25	1	1.0	4	1.0	0.5	3	2	2	1	0	0.16666666666666666	1	6	6	0.14285714285714285	0	0.6607937905253622	0.5228190542287185	0.45958050246859494	0.7981484661511781	0.5773304821802894	0.908630836999041	0.7173723054990103	0.7780567192200287	1.0	0	0.0	-3.340467151649505e-05	-3.340467151649505e-05
1793	0.011491813137258887	0.004897433402713125	-0.004357961752118011	0.9351999747783456	-1	0	0	0.14285714285714285	1	1.0	8	1.0	0.5	5	4	4	0	0	0.1	10	1	10	0.0	0	0.6607937905253622	0.5193663760857576	0.45958050246859494	0.7625162090412736	0.5773304821802894	0.839371711793063	0.695384691937208	0.724294164691188	0	0	0.0	-0.0004357961752118011	-0.0004357961752118011
2788	0.00964061965688313	0.0023715842022321927	0.002366804926990746	0.9353723915091644	-1	0	0	0.3333333333333333	3	0.7272727272727273	8	0.5909090909090909	0.45454545454545453	6	5	6	0	0	0.18181818181818182	2	11	13	0.0	0	0.6607937905253622	0.5988886308987803	0.45958050246859494	0.7853011262462598	0.6847302753877137	0.8487115945290831	0.7329589520133377	0.7578141790234607	0	0	0.0	0.002366804926990746	0.002366804926990746
2273	0.008856091687222274	0.00043229197082991246	0.0004291255420137187	0.9267503678947991	-1	0	0	0.16666666666666666	1	1.0	7	1.0	0.5714285714285714	4	4	4	1	0	0.1111111111111111	1	9	9	0.08333333333333333	0	0.6607937905253622	0.520962914804905	0.45958050246859494	0.7795076837850303	0.5773304821802894	0.8617870634028281	0.695384691937208	0.7424938682380477	1.0	0	0.0	0.0004291255420137187	0.0004291255420137187
4851	0.012365222827988017	0.005085305910014796	0.005081785943220805	0.9377719189472097	-1	0	0	0.3	3	0.75	9	0.3888888888888889	0.5	7	6	6	0	0	0.25	3	12	14	0.0	0	0.6607937905253622	0.5924776469972773	0.45958050246859494	0.7692130176159706	0.6847302753877137	0.8172514163225512	0.7329589520133377	0.7360053465727155	0	0	0.0	0.005081785943220805	0.005081785943220805
2808	0.008794717283622619	0.001970707364680458	0.0019685392558465467	0.9344021587199729	-1	0	0	0.25	2	0.8888888888888888	8	0.55	0.4444444444444444	5	4	5	0	0	0.2	2	10	11	0.0	0	0.6607937905253622	0.6068002969051319	0.45958050246859494	0.8045881427043525	0.6847302753877137	0.8786478579931897	0.7329589520133377	0.7818130886292931	0	0	0.0	0.0019685392558465467	0.0019685392558465467
2300	0.008692990575111753	0.0013794032384333277	0.001378947497348249	0.9293005746842736	-1	0	0	0.14285714285714285	1	1.0	8	1.0	0.5	4	4	5	1	0	0.1	1	10	10	0.07142857142857142	0	0.6607937905253622	0.520962914804905	0.45958050246859494	0.7795076837850303	0.6310303787840015	0.8496200308681671	0.7145429266810663	0.7361606905492112	1.0	0	0.0	0.001378947497348249	0.001378947497348249
4765	0.011206166073636122	0.004921191392389146	0.004915342207432424	0.934109103323764	-1	0	0	0.3	3	0.7692307692307693	10	0.5769230769230769	0.46153846153846156	7	6	7	0	0	0.15384615384615385	2	13	15	0.0	0	0.6607937905253622	0.5924776469972773	0.45958050246859494	0.7692130176159706	0.6847302753877137	0.7918250168786983	0.7329589520133377	0.725388606195552	0	0	0.0	0.004915342207432424	0.004915342207432424
4938	0.012383144136281509	0.005066241953111359	0.00506333698859958	0.9376725676456561	-1	0	0	0.3	3	0.75	9	0.3888888888888889	0.5	7	6	6	0	0	0.25	3	12	14	0.0	0	0.6607937905253622	0.5924776469972773	0.45958050246859494	0.7692130176159706	0.6847302753877137	0.8172514163225512	0.7329589520133377	0.7360053465727155	0	0	0.0	0.00506333698859958	0.00506333698859958
3592	0.00991689151554138	0.002638457820913865	0.0026311062499623505	0.9472161865637027	-1	0	0	0.3	3	0.75	9	0.5833333333333334	0.5	7	6	6	0	0	0.16666666666666666	2	12	14	0.0	0	0.6607937905253622	0.5924776469972773	0.45958050246859494	0.7692130176159706	0.6847302753877137	0.8461292293155777	0.7329589520133377	0.7491748634826806	0	0	0.0	0.0026311062499623505	0.0026311062499623505
4117	0.008800497523083825	0.0012029915051669999	-0.0011714750024152637	0.9408488589924606	-1	0	0	0.375	3	0.6666666666666666	6	0.6111111111111112	0.5555555555555556	7	5	3	0	0	0.2222222222222222	2	9	11	0.0	0	0.6607937905253622	0.5924776469972773	0.45958050246859494	0.7692130176159706	0.5773304821802894	0.8776927203386499	0.695384691937208	0.7654778164622615	0	0	0.0	-0.00011714750024152637	-0.00011714750024152637
4205	0.008021851721432292	0.0017048487788159923	0.0017048353621322292	0.9482685711827815	-1	0	0	0.3	3	0.75	9	0.5833333333333334	0.5	7	6	6	0	0	0.16666666666666666	2	12	14	0.0	0	0.22107027465261794	0.912012974093792	0.9586989775201932	0.9250702656490775	0.8560173476774808	0.7749743641116176	0.9534695038549708	0.8838563183039125	0	0	0.0	0.0017048353621322292	0.0017048353621322292
1264	0.0036499719278379984	0.0009102905500824849	-0.0009080778964744905	0.964573207501253	-1	0	0	0.5	2	0.5	2	0.6	0.5	3	2	2	1	0	0.4	2	5	6	0.14285714285714285	0	0.6607937905253622	0.5228190542287185	0.45958050246859494	0.7981484661511781	0.5773304821802894	0.9021602357910528	0.707300905697012	0.7736763604680892	1.0	0	0.0	-9.080778964744906e-05	-9.080778964744906e-05
1819	0.005059320521113049	4.74364418451714e-05	1.49819323473217e-05	0.9435711599314421	-1	0	0	0.2	1	1.0	5	1.0	0.6	3	3	3	0	0	0.14285714285714285	1	7	7	0.0	0	0.6607937905253622	0.5228190542287185	0.45958050246859494	0.7981484661511781	0.6847302753877137	0.8991628294401801	0.7329589520133377	0.7717148566697777	0	0	0.0	1.49819323473217e-05	1.49819323473217e-05
266	0.0018740552346095591	0.0018116074968469674	-0.001811594278984405	0.9858333864483322	-1	0	0	1.0	1	0	0	1.0	0	1	0	0	1	0	0.5	1	2	2	0.3333333333333333	0	0	0	0	0	0	0	0	0	0	0	0	-0.0001811594278984405	-0.0001811594278984405
1235	0.002296971066827208	0.0009967434994433417	-0.0009957992002157785	0.9713355858657846	-1	0	0	0.3333333333333333	1	1.0	2	1.0	0.5	2	1	1	2	0	0.25	1	4	4	0.4	0	0.6511057557952775	0.5242011608442358	0.6053960516515765	0.8112503999490056	0.73351545510605	0.8266186168796144	0.7151724333360988	0.7386496458606353	0.75	0	0.33546309994386087	-9.957992002157786e-05	-9.957992002157786e-05
3095	0.009888292684908338	0.0027943129334426376	0.0027907254563672144	0.9470595681206039	-1	0	0	0.3	3	0.75	9	0.5833333333333334	0.5	7	6	6	0	0	0.16666666666666666	2	12	14	0.0	0	0.6607937905253622	0.5924776469972773	0.45958050246859494	0.7692130176159706	0.6847302753877137	0.8492903421389715	0.7329589520133377	0.7507055360638629	0	0	0.0	0.0027907254563672144	0.0027907254563672144
3733	0.010229201407460049	0.003184360433740494	0.003173136216292258	0.9464460297275098	-1	0	0	0.3	3	0.75	9	0.5833333333333334	0.5	7	6	6	0	0	0.16666666666666666	2	12	14	0.0	0	0.6607937905253622	0.5924776469972773	0.45958050246859494	0.7692130176159706	0.6847302753877137	0.8336679040361306	0.7329589520133377	0.7433231499377834	0	0	0.0	0.003173136216292258	0.003173136216292258
4986	0.01233822350052576	0.0050134611506088295	0.005010335139115892	0.9373002022850047	-1	0	0	0.3	3	0.75	9	0.3888888888888889	0.5	7	6	6	0	0	0.25	3	12	14	0.0	0	0.6607937905253622	0.5924776469972773	0.45958050246859494	0.7692130176159706	0.6847302753877137	0.8172514163225512	0.7329589520133377	0.7360053465727155	0	0	0.0	0.005010335139115892	0.005010335139115892
535	0.0017792220519249331	0.0017267927287913396	-0.001724572853028125	0.9832600589453443	-1	0	0	1.0	1	0	0	1.0	0	1	0	0	0	0	0.5	2	1	2	0.0	0	0	0	0	0	0	0	0	0	0	0	0	-0.0001724572853028125	-0.0001724572853028125
1146	0.0020331624748341492	0.0019538255274883175	-0.0019537885659121536	0.9848178267123134	-1	0	0	0.5	1	1.0	1	1.0	0	1	0	1	1	0	0.3333333333333333	1	3	3	0.2	0	0	0	0	0	0	0	0	0	0	0	0	-0.00019537885659121537	-0.00019537885659121537
2022	0.005810432690266672	0.00028366436143158457	-0.0002705296768515651	0.9505972023167336	-1	0	0	0.5	3	0.5	3	0.4444444444444444	0.5	5	3	2	0	0	0.5	3	6	8	0.0	0	0.6607937905253622	0.6068002969051319	0.45958050246859494	0.8045881427043525	0.6021772182137255	0.8712651393720623	0.6995092994943075	0.7779508971366083	0	0	0.0	-2.705296768515651e-05	-2.705296768515651e-05
4720	0.011400686754148653	0.004743005807193843	0.004739600080848067	0.9341110867147376	-1	0	0	0.3	3	0.7692307692307693	10	0.5769230769230769	0.46153846153846156	7	6	7	0	0	0.15384615384615385	2	13	15	0.0	0	0.6607937905253622	0.5924776469972773	0.45958050246859494	0.7692130176159706	0.6847302753877137	0.8172514163225512	0.7329589520133377	0.7360053465727155	0	0	0.0	0.004739600080848067	0.004739600080848067
1628	0.003142596463122461	0.0013473125432184217	-0.0013427529333756409	0.9667608849456322	-1	0	0	0.25	1	1.0	3	1.0	0.3333333333333333	2	1	2	0	0	0.2	1	5	5	0.0	0	0.6511057557952775	0.5242011608442358	0.6053960516515765	0.8112503999490056	0.73351545510605	0.8266186168796144	0.7151724333360988	0.7386496458606353	0	0	0.0	-0.0001342752933375641	-0.0001342752933375641
2753	0.005982806882389958	0.0008305490634982499	-0.0008091386260922797	0.9401115496271605	-1	0	0	0.3333333333333333	2	0.8571428571428571	6	0.5625	0.42857142857142855	4	3	4	0	0	0.25	2	8	9	0.0	0	0.6607937905253622	0.6168548658258235	0.45958050246859494	0.8282378557212858	0.7872153517097621	0.7766569182608533	0.7335629899099309	0.7499914012504154	0	0	0.0	-8.091386260922797e-05	-8.091386260922797e-05
176	0.0036869506492342528	0.0032875323436239376	-0.0032875313449684395	0.9862031166198129	-1	0	0	0.7142857142857143	5	0.25	2	0.5	0	5	0	4	3	0	0.8	4	5	10	0.42857142857142855	0.5	0	0	0	0	0	0	0	0	0	0	0	-0.00032875313449684393	-0.00032875313449684393
2097	0.006051584177071434	0.0002559221698926073	-0.00025589447205653844	0.9455324236829121	-1	0	0	0.4	2	0.6	3	0.5833333333333334	0.6	4	3	2	1	0	0.3333333333333333	2	6	7	0.14285714285714285	0	0.6607937905253622	0.520962914804905	0.45958050246859494	0.7795076837850303	0.5773304821802894	0.8617870634028281	0.695384691937208	0.7424938682380477	1.0	0	0.0	-2.5589447205653844e-05	-2.5589447205653844e-05
4243	0.011366906139627405	0.004484696022242867	0.004481927169840011	0.9341684095576794	-1	0	0	0.3	3	0.7692307692307693	10	0.5769230769230769	0.46153846153846156	7	6	7	0	0	0.15384615384615385	2	13	15	0.0	0	0.6607937905253622	0.5924776469972773	0.45958050246859494	0.7692130176159706	0.6847302753877137	0.8336679040361306	0.7329589520133377	0.7433231499377834	0	0	0.0	0.004481927169840011	0.004481927169840011
1202	0.003578852332770972	0.0029697725594840076	-0.0029697269717846686	0.9722369255658786	-1	0	0	0.3333333333333333	1	1.0	2	1.0	1.0	3	2	0	1	0	0.25	1	4	4	0.3333333333333333	0	0.21413063279340078	0.8822852042476553	0.46121452879937286	0.7969046249842534	0.2904010546476455	0.9613673721020122	0.7375042390657487	0.900116808565826	1.0	0	0.0	-0.00029697269717846687	-0.00029697269717846687
1349	0.0022240808746290014	0.002180941538622424	-0.0021808958056661835	0.9767443557249726	-1	0	0	0.3333333333333333	1	1.0	2	1.0	0.5	2	1	1	1	0	0.25	1	4	4	0.2	0	0.6607937905253622	0.5	0.45958050246859494	0.5	0.5221806961961947	0.6344830360700379	0.706498847171993	0.545829163409696	1.0	0	0.0	-0.00021808958056661836	-0.00021808958056661836
1296	0.0023032079723183884	0.0011921352335103827	-0.001192132211754241	0.9717136209912013	-1	0	0	0.3333333333333333	1	1.0	2	1.0	0.5	2	1	1	1	0	0.25	1	4	4	0.2	0	0.6511057557952775	0.5242011608442358	0.6053960516515765	0.8112503999490056	0.7872153517097621	0.8935803942570775	0.7617237523757883	0.7734030511477	1.0	0	0.0	-0.0001192132211754241	-0.0001192132211754241
1850	0.006857933141721355	0.0020887385779466503	-0.002087181126235955	0.9472008644662206	-1	0	0	0.2	1	1.0	5	1.0	0.8	5	4	1	0	0	0.14285714285714285	1	7	7	0.0	0	0.6607937905253622	0.5890700540226845	0.45958050246859494	0.824942332938052	0.5773304821802894	0.8577841388014554	0.7341661570356218	0.7748278421125429	0	0	0.0	-0.0002087181126235955	-0.0002087181126235955
2427	0.006236405061263708	0.0006019659395000836	-0.0005876035666431723	0.9481017499378028	-1	0	0	0.5	3	0.5714285714285714	4	0.6428571428571429	0.42857142857142855	5	3	3	0	0	0.2857142857142857	2	7	9	0.0	0	0.6607937905253622	0.6068002969051319	0.45958050246859494	0.8045881427043525	0.6847302753877137	0.8447760694784271	0.7329589520133377	0.7651458887119806	0	0	0.0	-5.876035666431723e-05	-5.876035666431723e-05
2400	0.008779395400330266	0.0007332759792959672	0.0007177936661962964	0.9274621980656561	-1	0	0	0.16666666666666666	1	1.0	7	1.0	0.5714285714285714	4	4	4	0	0	0.1111111111111111	1	9	9	0.0	0	0.6607937905253622	0.520962914804905	0.45958050246859494	0.7795076837850303	0.6847302753877137	0.8698974965114751	0.7329589520133377	0.7469197464933727	0	0	0.0	0.0007177936661962964	0.0007177936661962964
1297	0.005461997173319351	0.00045695951472308566	-0.00045332405566975067	0.9506278868336897	-1	0	0	0.25	1	1.0	4	1.0	0.5	3	2	2	1	0	0.16666666666666666	1	6	6	0.14285714285714285	0	0.6607937905253622	0.5228190542287185	0.45958050246859494	0.7981484661511781	0.5773304821802894	0.908630836999041	0.7173723054990103	0.7780567192200287	1.0	0	0.0	-4.533240556697507e-05	-4.533240556697507e-05
96	None	None	None	None	None	0.25	1	0.5	5	0.46153846153846156	6	0.46875	0.3076923076923077	7	4	7	0	0	0.5	4	8	15	0.0	0.2857142857142857	0.2287747576600648	0.9530177315202842	0.5847540307994932	0.8767758551802555	0.3144918476261271	0.9486933741737316	0.8880788644280384	0.9327544905246788	0	0	0.0	None	None
3083	0.009826194810972704	0.0026730835155809956	0.0026649491022603953	0.946181022890379	-1	0	0	0.3	3	0.75	9	0.5833333333333334	0.5	7	6	6	0	0	0.16666666666666666	2	12	14	0.0	0	0.6607937905253622	0.5924776469972773	0.45958050246859494	0.7692130176159706	0.6847302753877137	0.8336679040361306	0.7329589520133377	0.7433231499377834	0	0	0.0	0.0026649491022603953	0.0026649491022603953
2674	0.009379559615386389	0.0013782020114213027	0.001253954087114697	0.9334491459870979	-1	0	0	0.375	3	0.6666666666666666	6	0.6111111111111112	0.4444444444444444	5	4	5	0	0	0.2222222222222222	2	9	11	0.0	0	0.6607937905253622	0.6068002969051319	0.45958050246859494	0.8045881427043525	0.6847302753877137	0.8793888678239397	0.7329589520133377	0.7822090326286464	0	0	0.0	0.001253954087114697	0.001253954087114697
2655	0.008983210465806146	0.0014699913814448713	0.0014281348084670717	0.9401755936741295	-1	0	0	0.375	3	0.7	7	0.6	0.5	6	5	5	0	0	0.2	2	10	12	0.0	0	0.6607937905253622	0.5988886308987803	0.45958050246859494	0.7853011262462598	0.6847302753877137	0.8624098174683985	0.7329589520133377	0.7645351057676898	0	0	0.0	0.0014281348084670717	0.0014281348084670717
1469	0.005394681603826061	0.0003735680664219317	-0.0003733932897479276	0.9509956595372584	-1	0	0	0.25	1	1.0	4	1.0	0.5	3	2	2	0	0	0.16666666666666666	1	6	6	0.0	0	0.6607937905253622	0.5228190542287185	0.45958050246859494	0.7981484661511781	0.5773304821802894	0.908630836999041	0.7173723054990103	0.7780567192200287	0	0	0.0	-3.733932897479276e-05	-3.733932897479276e-05
4442	0.008760018563548721	0.0013126503770746363	0.000721046476531064	0.937245483533049	-1	0	0	0.375	3	0.6666666666666666	6	0.4074074074074074	0.4444444444444444	5	4	5	0	0	0.3333333333333333	3	9	11	0.0	0	0.6607937905253622	0.6068002969051319	0.45958050246859494	0.8045881427043525	0.8995298618025622	0.8816698541618706	0.8175919384540884	0.7834378402502853	0	0	0.0	0.000721046476531064	0.000721046476531064
4655	0.008782100592122683	0.0009292777075496291	0.0009249515052385798	0.935152476200608	-1	0	0	0.3	3	0.7692307692307693	10	0.5769230769230769	0.38461538461538464	7	5	7	0	0	0.15384615384615385	2	13	15	0.0	0	0.6607937905253622	0.5924776469972773	0.45958050246859494	0.7692130176159706	0.6847302753877137	0.8336679040361306	0.7329589520133377	0.7433231499377834	0	0	0.0	0.0009249515052385798	0.0009249515052385798
2875	0.008386505459078526	0.0015589510895119949	0.0015513287508442308	0.9380569506443166	-1	0	0	0.375	3	0.7	7	0.6	0.4	5	4	6	0	0	0.2	2	10	12	0.0	0	0.6607937905253622	0.6068002969051319	0.45958050246859494	0.8045881427043525	0.8995298618025622	0.8816698541618706	0.8175919384540884	0.7834378402502853	0	0	0.0	0.0015513287508442308	0.0015513287508442308
4400	0.002517240985365608	0.002375218768774156	-0.0023744119649683833	0.974235295948716	-1	0	0	0.6666666666666666	2	0.5	1	0.6666666666666666	0.5	2	1	1	2	0	0.6666666666666666	2	3	4	0.4	0	0.7021016453899228	0.6472194540295062	0.5352607519516923	0.8965539722483933	0.9831742318274772	0.5419654613333628	0.8909755689303394	0.7267512693931875	0.75	0	0.0	-0.00023744119649683832	-0.00023744119649683832
2477	0.01066225979365331	0.004672138117310235	-0.003668439774584083	0.9257770598282439	-1	0	0	0.42857142857142855	3	0.625	5	0.5555555555555556	0.5	4	4	5	0	0	0.2222222222222222	9	2	10	0.0	0.2222222222222222	0.6607937905253622	0.520962914804905	0.45958050246859494	0.7795076837850303	0.6310303787840015	0.8503321291742383	0.7145429266810663	0.7365220781989127	0	0	0.0	-0.0003668439774584083	-0.0003668439774584083
3096	0.009730123304482039	0.002620226627571523	0.002611732562923258	0.9350631767422775	-1	0	0	0.3333333333333333	3	0.7272727272727273	8	0.5909090909090909	0.45454545454545453	6	5	6	0	0	0.18181818181818182	2	11	13	0.0	0	0.6607937905253622	0.5988886308987803	0.45958050246859494	0.7853011262462598	0.7023084850304595	0.7969225930814288	0.7430657679216547	0.7352865858746969	0	0	0.0	0.002611732562923258	0.002611732562923258
2922	0.009815345175734336	0.0025791062463860134	0.0025745326520728025	0.9363113613977169	-1	0	0	0.3333333333333333	3	0.7272727272727273	8	0.5909090909090909	0.45454545454545453	6	5	6	0	0	0.18181818181818182	2	11	13	0.0	0	0.6607937905253622	0.5988886308987803	0.45958050246859494	0.7853011262462598	0.6847302753877137	0.8487115945290831	0.7329589520133377	0.7578141790234607	0	0	0.0	0.0025745326520728025	0.0025745326520728025
4710	0.01067416507739753	0.0032680768993744403	-0.003258065325442622	0.9387649043780657	-1	0	0	0.5555555555555556	5	0.36363636363636365	4	0.3611111111111111	0.36363636363636365	6	4	6	0	0	1.0	6	6	13	0.0	0	0.6607937905253622	0.5988886308987803	0.45958050246859494	0.7853011262462598	0.6847302753877137	0.8304112348525854	0.7329589520133377	0.7493979564899117	0	0	0.0	-0.0003258065325442622	-0.0003258065325442622
4995	0.012826906271360178	0.002862577615811764	0.0024180152556418045	0.9135279793888011	-1	0	0	0.3333333333333333	3	0.7272727272727273	8	0.3939393939393939	0.45454545454545453	6	5	6	0	0	0.2727272727272727	3	11	13	0.0	0	0.6607937905253622	0.5988886308987803	0.28058947194749956	0.7617527152171789	0.6847302753877137	0.8304112348525854	0.8822392196917354	0.7408833120208848	0	0	0.0	0.0024180152556418045	0.0024180152556418045
1873	0.0067069562545845765	0.00314924658324296	-0.003020679296844171	0.9366760662988914	-1	0	0	0.4	2	0.6	3	0.5833333333333334	0.6	4	3	2	1	0	0.3333333333333333	6	2	7	0.14285714285714285	0	0.6607937905253622	0.6086491113341007	0.45958050246859494	0.6473450848462885	0.5773304821802894	0.8849069155227993	0.706498847171993	0.7368362782058976	1.0	0	0.0	-0.00030206792968441706	-0.00030206792968441706
1900	0.002604808098284404	0.0013655045538158656	-0.0013614163233746895	0.9709506554718895	-1	0	0	0.5	2	0.6666666666666666	2	0.625	0.3333333333333333	3	1	1	0	0	0.5	2	4	5	0.0	0	0.6607937905253622	0.6300364519424815	0.45958050246859494	0.8580224691674533	0.9663484636549544	0.9196054529711296	0.8175919384540884	0.8305379123201705	0	0	0.0	-0.00013614163233746895	-0.00013614163233746895
4715	0.01241878584666322	0.005201649183791717	0.00519867516807514	0.9379357963677394	-1	0	0	0.3	3	0.75	9	0.3888888888888889	0.5	7	6	6	0	0	0.25	3	12	14	0.0	0	0.6607937905253622	0.5924776469972773	0.45958050246859494	0.7692130176159706	0.6847302753877137	0.8172514163225512	0.7329589520133377	0.7360053465727155	0	0	0.0	0.00519867516807514	0.00519867516807514
1169	0.0051227360125662424	0.0015144854629686015	-0.0015140676479447404	0.9481313701488688	-1	0	0	0.2	1	1.0	5	1.0	0.8	4	4	2	1	0	0.14285714285714285	1	7	7	0.125	0	0.6511057557952775	0.6962570440530467	0.5048381409136748	0.7669076890622911	0.7320655657256674	0.8157483967900295	0.7145429266810663	0.7630409288484838	1.0	0	0.0	-0.00015140676479447404	-0.00015140676479447404
4281	0.011136027958208651	0.004709659326783756	0.004706242914327073	0.934333034701999	-1	0	0	0.3	3	0.7692307692307693	10	0.5769230769230769	0.46153846153846156	7	6	7	0	0	0.15384615384615385	2	13	15	0.0	0	0.6607937905253622	0.5924776469972773	0.45958050246859494	0.7692130176159706	0.6847302753877137	0.8172514163225512	0.7329589520133377	0.7360053465727155	0	0	0.0	0.004706242914327073	0.004706242914327073
1430	0.005548707987500932	0.00022186821497495194	-0.00021836961234816672	0.9503481848946648	-1	0	0	0.25	1	1.0	4	1.0	0.5	3	2	2	0	0	0.16666666666666666	1	6	6	0.0	0	0.6607937905253622	0.5228190542287185	0.45958050246859494	0.7981484661511781	0.5773304821802894	0.908630836999041	0.7173723054990103	0.7780567192200287	0	0	0.0	-2.183696123481667e-05	-2.183696123481667e-05
3133	0.00995417292292732	0.002754909957138443	0.0027466653379962145	0.9453750686750824	-1	0	0	0.3	3	0.75	9	0.5833333333333334	0.5	7	6	6	0	0	0.16666666666666666	2	12	14	0.0	0	0.6607937905253622	0.5924776469972773	0.45958050246859494	0.7692130176159706	0.6847302753877137	0.8336679040361306	0.7329589520133377	0.7433231499377834	0	0	0.0	0.0027466653379962145	0.0027466653379962145
4225	0.010291305023155227	0.002881914340939958	0.0028746326817324225	0.9457629162010174	-1	0	0	0.3	3	0.75	9	0.5833333333333334	0.5	7	6	6	0	0	0.16666666666666666	2	12	14	0.0	0	0.6607937905253622	0.5924776469972773	0.45958050246859494	0.7692130176159706	0.6847302753877137	0.8582835155532802	0.7329589520133377	0.7551736844408604	0	0	0.0	0.0028746326817324225	0.0028746326817324225
4609	0.006181075858152724	0.0004529948356539385	-0.00042454341626443605	0.9485653595437072	-1	0	0	0.5	3	0.5714285714285714	4	0.6428571428571429	0.42857142857142855	5	3	3	0	0	0.2857142857142857	2	7	9	0.0	0	0.6607937905253622	0.6068002969051319	0.45958050246859494	0.8045881427043525	0.7892302898343728	0.7942628304479985	0.7952192127315114	0.743957294626147	0	0	0.0	-4.24543416264436e-05	-4.24543416264436e-05
477	0.001755019759602933	0.001715613743516676	-0.0017156137414496796	0.9863540550852075	-1	0	0	1.0	1	0	0	1.0	0	1	0	0	0	0	0.5	1	2	2	0.0	0	0	0	0	0	0	0	0	0	0	0	0	-0.00017156137414496797	-0.00017156137414496797
4509	0.009970857791638026	0.0038658292560854483	0.003862739444608461	0.9355331585014074	-1	0	0	0.3	3	0.7692307692307693	10	0.5769230769230769	0.38461538461538464	6	5	8	0	0	0.15384615384615385	2	13	15	0.0	0	0.6607937905253622	0.5988886308987803	0.45958050246859494	0.7853011262462598	0.8792392661250462	0.8645605622104334	0.8075004016795054	0.7656282182044628	0	0	0.0	0.003862739444608461	0.003862739444608461
1531	0.0061285147845103844	0.0005282030061032686	-0.0005183048397149072	0.9488263399876887	-1	0	0	0.5	3	0.5714285714285714	4	0.6428571428571429	0.42857142857142855	5	3	3	0	0	0.2857142857142857	2	7	9	0.0	0	0.6607937905253622	0.6068002969051319	0.45958050246859494	0.8045881427043525	0.5773304821802894	0.900964930494121	0.7173723054990103	0.79451603584774	0	0	0.0	-5.183048397149072e-05	-5.183048397149072e-05
993	0.0017481999774320116	0.0016853693007761411	-0.0016853692980412637	0.9863839267671634	-1	0	0	1.0	1	0	0	1.0	0	1	0	0	0	0	0.5	1	2	2	0.0	0	0	0	0	0	0	0	0	0	0	0	0	-0.00016853692980412638	-0.00016853692980412638
1956	0.005567256825192008	0.0003723617425991517	-0.00037192112930104767	0.9510793276582489	-1	0	0	0.25	1	1.0	4	1.0	0.5	3	2	2	1	0	0.16666666666666666	1	6	6	0.14285714285714285	0	0.6607937905253622	0.5228190542287185	0.45958050246859494	0.7981484661511781	0.5773304821802894	0.8800056020006021	0.695384691937208	0.7600332277120306	1.0	0	0.0	-3.719211293010477e-05	-3.719211293010477e-05
2125	0.006127289268525568	0.00012970604738069566	4.573316533380471e-05	0.947832512736201	-1	0	0	0.3333333333333333	2	0.8333333333333334	5	0.5714285714285714	0.5	5	3	2	0	0	0.2857142857142857	2	7	8	0.0	0	0.6607937905253622	0.6068002969051319	0.45958050246859494	0.8045881427043525	0.6847302753877137	0.8793888678239397	0.7329589520133377	0.7822090326286464	0	0	0.0	4.573316533380471e-05	4.573316533380471e-05
329	0.0018271564659201823	0.0017665412064778376	-0.0017665078687930946	0.9861372064418977	-1	0	0	1.0	1	0	0	1.0	0	1	0	0	1	0	0.5	1	2	2	0.3333333333333333	0	0	0	0	0	0	0	0	0	0	0	0	-0.00017665078687930947	-0.00017665078687930947
4923	0.01252683802577506	0.005262203140345838	0.005257767553424618	0.9361029811864864	-1	0	0	0.3	3	0.75	9	0.3888888888888889	0.5	7	6	6	0	0	0.25	3	12	14	0.0	0	0.6607937905253622	0.5924776469972773	0.45958050246859494	0.7692130176159706	0.6847302753877137	0.8172514163225512	0.7329589520133377	0.7360053465727155	0	0	0.0	0.005257767553424618	0.005257767553424618
4100	0.00992023197568379	0.0030539621138353616	0.003045570788571606	0.9455143370479041	-1	0	0	0.3	3	0.75	9	0.5833333333333334	0.5	7	6	6	0	0	0.16666666666666666	2	12	14	0.0	0	0.6607937905253622	0.5924776469972773	0.45958050246859494	0.7692130176159706	0.6847302753877137	0.8336679040361306	0.7329589520133377	0.7433231499377834	0	0	0.0	0.003045570788571606	0.003045570788571606
3651	0.00978480804539361	0.003209580727795413	0.003195818921177861	0.9469217757677305	-1	0	0	0.3	3	0.75	9	0.5833333333333334	0.5	7	6	6	0	0	0.16666666666666666	2	12	14	0.0	0	0.6607937905253622	0.5924776469972773	0.45958050246859494	0.7692130176159706	0.6847302753877137	0.8336679040361306	0.7329589520133377	0.7433231499377834	0	0	0.0	0.003195818921177861	0.003195818921177861
3017	0.010073977854284441	0.003222607603905733	0.0032087282703843387	0.9465770064298572	-1	0	0	0.3	3	0.75	9	0.5833333333333334	0.5	7	6	6	0	0	0.16666666666666666	2	12	14	0.0	0	0.6607937905253622	0.5924776469972773	0.45958050246859494	0.7692130176159706	0.6847302753877137	0.8336679040361306	0.7329589520133377	0.7433231499377834	0	0	0.0	0.0032087282703843387	0.0032087282703843387
3318	0.00880266910672018	0.0009494326149156467	-0.0009203107398558487	0.9425069407188981	-1	0	0	0.375	3	0.6666666666666666	6	0.6111111111111112	0.5555555555555556	7	5	3	0	0	0.2222222222222222	2	9	11	0.0	0	0.6607937905253622	0.5924776469972773	0.45958050246859494	0.7692130176159706	0.5773304821802894	0.8776927203386499	0.695384691937208	0.7654778164622615	0	0	0.0	-9.203107398558487e-05	-9.203107398558487e-05
166	0.0029695773640599937	0.0026756084134995787	-0.002673864553756599	0.984216179168079	-1	0	0	0.6666666666666666	2	0.5	1	0.6666666666666666	0.5	2	1	1	5	0	0.6666666666666666	3	2	4	1.0	0	0.477271383337906	0.9775270551186874	0.4823196869345808	0.7158685120527101	0.40640553988597306	0.8195678280095802	0.7812029285049853	0.8879594434792516	0.5	1.0	0.37195904352201264	-0.0002673864553756599	-0.0002673864553756599
668	0.002134463765029194	0.001890995943035161	-0.001890945478525604	0.9825224024151679	-1	0	0	1.0	2	0.0	0	0.75	0	2	0	0	0	0	1.0	2	2	3	0.0	0	0	0	0	0	0	0	0	0	0	0	0	-0.00018909454785256038	-0.00018909454785256038
4556	0.011797595483482396	0.0014639286913960606	0.0014633625993819787	0.9164536327686345	-1	0	0	0.3	3	0.75	9	0.5833333333333334	0.4166666666666667	6	5	7	0	0	0.16666666666666666	2	12	14	0.0	0	0.6607937905253622	0.5988886308987803	0.45958050246859494	0.7853011262462598	0.6847302753877137	0.8304112348525854	0.7329589520133377	0.7493979564899117	0	0	0.0	0.0014633625993819787	0.0014633625993819787
3250	0.009754917977071485	0.0027044554079012338	0.0026985784069202836	0.9455850652521546	-1	0	0	0.3	3	0.75	9	0.5833333333333334	0.5	7	6	6	0	0	0.16666666666666666	2	12	14	0.0	0	0.6607937905253622	0.5924776469972773	0.45958050246859494	0.7692130176159706	0.6847302753877137	0.8336679040361306	0.7329589520133377	0.7433231499377834	0	0	0.0	0.0026985784069202836	0.0026985784069202836
394	0.0021538103406571847	0.0020932491141715205	-0.0020930754933434314	0.9833607528528262	-1	0	0	0.6666666666666666	2	0.5	1	1.0	0	2	0	1	0	0	1.0	2	2	4	0.0	0	0	0	0	0	0	0	0	0	0	0	0	-0.00020930754933434314	-0.00020930754933434314
4182	0.010073524751571639	0.0028859330058816726	0.002875198548100986	0.9454591888671097	-1	0	0	0.3	3	0.75	9	0.5833333333333334	0.5	7	6	6	0	0	0.16666666666666666	2	12	14	0.0	0	0.6607937905253622	0.5924776469972773	0.45958050246859494	0.7692130176159706	0.6847302753877137	0.8336679040361306	0.7329589520133377	0.7433231499377834	0	0	0.0	0.002875198548100986	0.002875198548100986
3029	0.00990096377571219	0.00276900295607594	0.0027605780244912945	0.9470795612052003	-1	0	0	0.3	3	0.75	9	0.5833333333333334	0.5	7	6	6	0	0	0.16666666666666666	2	12	14	0.0	0	0.6607937905253622	0.5924776469972773	0.45958050246859494	0.7692130176159706	0.6847302753877137	0.8461292293155777	0.7329589520133377	0.7491748634826806	0	0	0.0	0.0027605780244912945	0.0027605780244912945
532	0.0020845731512369467	0.0018657251859877481	-0.0018655675095661335	0.984326878069049	-1	0	0	1.0	2	0.0	0	1.0	0	1	0	1	0	0	0.3333333333333333	3	1	3	0.0	1.0	0	0	0	0	0	0	0	0	0	0	0	-0.00018655675095661335	-0.00018655675095661335
4249	0.007293513369325214	0.0007872198004345695	0.0007867097347822868	0.9503860433710525	-1	0	0	0.3333333333333333	2	0.8571428571428571	6	0.5625	0.7142857142857143	7	5	1	0	0	0.25	2	8	9	0.0	0	0.6607937905253622	0.5924776469972773	0.45958050246859494	0.7692130176159706	0.6847302753877137	0.8336679040361306	0.7329589520133377	0.7433231499377834	0	0	0.0	0.0007867097347822868	0.0007867097347822868
229	0.00168164260534857	0.0016316560446347776	-0.0016316560442656179	0.9852574789823586	-1	0	0	0	0	0	0	1.0	0	0	0	0	2	0	1.0	1	1	1	0.5	0	0	0	0	0	0	0	0	0	0	0	0	-0.1	-0.1
3794	0.01699273768731903	0.0005623538167418635	0.0005598526937179536	0.9057312321862089	-1	0	0	0.2	2	0.9230769230769231	12	0.5357142857142857	0.46153846153846156	8	6	6	0	0	0.14285714285714285	2	14	15	0.0	0	0.6607937905253622	0.5871552661769188	0.45958050246859494	0.755541318452294	0.6847302753877137	0.8480452962940167	0.7329589520133377	0.7439597903034106	0	0	0.0	0.0005598526937179536	0.0005598526937179536
742	0.002749038615590759	0.002665321103727409	-0.002647172962573214	0.9816817045710642	-1	0	0	1.0	2	0.0	0	0.75	0	2	0	0	0	0	1.0	2	2	3	0.0	0	0	0	0	0	0	0	0	0	0	0	0	-0.0002647172962573214	-0.0002647172962573214
386	0.00208622529538549	0.0020246786438783563	-0.0020245470286076664	0.9831142007880431	-1	0	0	0.6666666666666666	2	0.5	1	1.0	0	2	0	1	0	0	1.0	2	2	4	0.0	0	0	0	0	0	0	0	0	0	0	0	0	-0.00020245470286076663	-0.00020245470286076663
3891	0.009852649254532251	0.002988827126924375	0.002981312381575365	0.9468812753015992	-1	0	0	0.3	3	0.75	9	0.5833333333333334	0.5	7	6	6	0	0	0.16666666666666666	2	12	14	0.0	0	0.6607937905253622	0.5924776469972773	0.45958050246859494	0.7692130176159706	0.5773304821802894	0.8776927203386499	0.695384691937208	0.7654778164622615	0	0	0.0	0.002981312381575365	0.002981312381575365
4628	0.011395710813460169	0.004745178816497019	0.004743547632106957	0.9343145425918541	-1	0	0	0.3	3	0.7692307692307693	10	0.5769230769230769	0.46153846153846156	7	6	7	0	0	0.15384615384615385	2	13	15	0.0	0	0.6607937905253622	0.5924776469972773	0.45958050246859494	0.7692130176159706	0.6847302753877137	0.8336679040361306	0.7329589520133377	0.7433231499377834	0	0	0.0	0.004743547632106957	0.004743547632106957
2241	0.008976642645277104	0.0007828572078851	0.0007746130301504342	0.9282844065807161	-1	0	0	0.16666666666666666	1	1.0	7	1.0	0.5714285714285714	4	4	4	1	0	0.1111111111111111	1	9	9	0.08333333333333333	0	0.6607937905253622	0.520962914804905	0.45958050246859494	0.7795076837850303	0.5773304821802894	0.8617870634028281	0.695384691937208	0.7424938682380477	1.0	0	0.0	0.0007746130301504342	0.0007746130301504342
1841	0.006052423253489739	0.0005391123017386514	-0.0005110975375068784	0.9478461926316629	-1	0	0	0.5	3	0.5714285714285714	4	0.6428571428571429	0.42857142857142855	5	3	3	0	0	0.2857142857142857	2	7	9	0.0	0	0.6607937905253622	0.6068002969051319	0.45958050246859494	0.8045881427043525	0.5773304821802894	0.9003027510600856	0.7173723054990103	0.7941130729246045	0	0	0.0	-5.1109753750687836e-05	-5.1109753750687836e-05
4315	0.011229074034091076	0.004290953618862799	0.004288210383620966	0.935022225305885	-1	0	0	0.3	3	0.7692307692307693	10	0.5769230769230769	0.46153846153846156	7	6	7	0	0	0.15384615384615385	2	13	15	0.0	0	0.6607937905253622	0.5924776469972773	0.45958050246859494	0.7692130176159706	0.6847302753877137	0.8172514163225512	0.7329589520133377	0.7360053465727155	0	0	0.0	0.004288210383620966	0.004288210383620966
1603	0.0021237345454060935	0.001037764614369346	-0.0010376939761008392	0.9723219568919621	-1	0	0	0.3333333333333333	1	1.0	2	1.0	0.5	2	1	1	0	0	0.25	1	4	4	0.0	0	0.6511057557952775	0.5242011608442358	0.6053960516515765	0.8112503999490056	0.73351545510605	0.9349201075220233	0.7713219586413873	0.8032334030112955	0	0	0.0	-0.00010376939761008391	-0.00010376939761008391
41	0.025607404940228014	0.003597658340371011	-0.0033996569355829167	0.9659787194341974	-1	0	0	0.2	2	0.8461538461538461	11	0.38461538461538464	0.5384615384615384	8	7	6	1	0	0.23076923076923078	13	3	15	0.06666666666666667	0	0.9127738354336167	0.9311029650437033	0.6700256400446479	0.8928696617977865	0.6165547071517566	0.9151296761348329	0.8560523841524572	0.914304561772543	1.0	0.125	0.0	-0.00033996569355829165	-0.00033996569355829165
3266	0.009914147965540925	0.0030360860908708242	0.0030300466431006827	0.9457327391675571	-1	0	0	0.3	3	0.75	9	0.5833333333333334	0.5	7	6	6	0	0	0.16666666666666666	2	12	14	0.0	0	0.6607937905253622	0.5924776469972773	0.45958050246859494	0.7692130176159706	0.6847302753877137	0.8336679040361306	0.7329589520133377	0.7433231499377834	0	0	0.0	0.0030300466431006827	0.0030300466431006827
4306	0.010782250180321478	0.003941089979416504	0.0038549303917889237	0.9488779508016221	-1	0	0	0.3333333333333333	3	0.7272727272727273	8	0.3939393939393939	0.5454545454545454	7	6	5	0	0	0.2727272727272727	3	11	13	0.0	0	0.6607937905253622	0.5924776469972773	0.45958050246859494	0.7692130176159706	0.6847302753877137	0.8473061458876436	0.7329589520133377	0.7497424375051047	0	0	0.0	0.0038549303917889237	0.0038549303917889237
2913	0.009798657509853308	0.002333950833386042	0.0023307673199294103	0.9349864525718197	-1	0	0	0.3333333333333333	3	0.7272727272727273	8	0.5909090909090909	0.45454545454545453	6	5	6	0	0	0.18181818181818182	2	11	13	0.0	0	0.6607937905253622	0.5988886308987803	0.45958050246859494	0.7853011262462598	0.5235313327013739	0.9063073799318196	0.7263968694307731	0.789571113605175	0	0	0.0	0.0023307673199294103	0.0023307673199294103
4334	0.011227546901414132	0.004486551793516951	0.00448376289336476	0.9342498141842487	-1	0	0	0.3	3	0.7692307692307693	10	0.5769230769230769	0.46153846153846156	7	6	7	0	0	0.15384615384615385	2	13	15	0.0	0	0.6607937905253622	0.5924776469972773	0.45958050246859494	0.7692130176159706	0.6847302753877137	0.8336679040361306	0.7329589520133377	0.7433231499377834	0	0	0.0	0.00448376289336476	0.00448376289336476
2727	0.00855208677465287	0.0012348028795001159	0.0012347977183186135	0.9288103511863768	-1	0	0	0.14285714285714285	1	1.0	8	1.0	0.5	4	4	5	0	0	0.1	1	10	10	0.0	0	0.6607937905253622	0.520962914804905	0.45958050246859494	0.7795076837850303	0.6847302753877137	0.8698974965114751	0.7329589520133377	0.7469197464933727	0	0	0.0	0.0012347977183186135	0.0012347977183186135
4041	0.009924013758605209	0.0033005111852677286	0.00329215556176827	0.9470625496620851	-1	0	0	0.3	3	0.75	9	0.5833333333333334	0.5	7	6	6	0	0	0.16666666666666666	2	12	14	0.0	0	0.6607937905253622	0.5924776469972773	0.45958050246859494	0.7692130176159706	0.6847302753877137	0.8336679040361306	0.7329589520133377	0.7433231499377834	0	0	0.0	0.00329215556176827	0.00329215556176827
2643	0.009190334044472535	0.0011681870952055464	0.0009754052438206006	0.9333878106231868	-1	0	0	0.375	3	0.6666666666666666	6	0.6111111111111112	0.4444444444444444	5	4	5	0	0	0.2222222222222222	2	9	11	0.0	0	0.6607937905253622	0.6068002969051319	0.45958050246859494	0.8045881427043525	0.6847302753877137	0.8793888678239397	0.7329589520133377	0.7822090326286464	0	0	0.0	0.0009754052438206006	0.0009754052438206006
4960	0.012348308721883916	0.005121146888288974	0.005118634414820156	0.9374807503516945	-1	0	0	0.3	3	0.75	9	0.3888888888888889	0.5	7	6	6	0	0	0.25	3	12	14	0.0	0	0.6607937905253622	0.5924776469972773	0.45958050246859494	0.7692130176159706	0.6847302753877137	0.8172514163225512	0.7329589520133377	0.7360053465727155	0	0	0.0	0.005118634414820156	0.005118634414820156
2984	0.009690347604913937	0.0024323085590223963	0.00242717844089381	0.9362937562330428	-1	0	0	0.3333333333333333	3	0.7272727272727273	8	0.5909090909090909	0.45454545454545453	6	5	6	0	0	0.18181818181818182	2	11	13	0.0	0	0.6607937905253622	0.5988886308987803	0.45958050246859494	0.7853011262462598	0.6847302753877137	0.8487115945290831	0.7329589520133377	0.7578141790234607	0	0	0.0	0.00242717844089381	0.00242717844089381
1128	0.002149380951924561	0.0015113406152034048	-0.0015113385965740491	0.964428649994086	-1	0	0	0.25	1	1.0	3	1.0	0.6666666666666666	2	2	2	3	0	0.2	1	5	5	0.375	0	0.6511057557952775	0.5242011608442358	0.6053960516515765	0.8112503999490056	0.7872153517097621	0.8935803942570775	0.7617237523757883	0.7734030511477	0.5	0	0.008370188435226413	-0.0001511338596574049	-0.0001511338596574049
2141	0.006901181114190613	0.0035428125359678567	-0.0020461233950251957	0.9334838436040491	-1	0	0	0.25	1	1.0	4	1.0	0.75	3	3	2	0	0	0.16666666666666666	6	1	6	0.0	0	0.6607937905253622	0.5228190542287185	0.45958050246859494	0.7981484661511781	0.6847302753877137	0.8991628294401801	0.7329589520133377	0.7717148566697777	0	0	0.0	-0.00020461233950251956	-0.00020461233950251956
3247	0.021387653764549132	0.002406671659562793	-0.0023094884085679518	0.8959284419538964	-1	0	0	0.2	2	0.9230769230769231	12	0.5357142857142857	0.5384615384615384	7	7	7	0	0	0.14285714285714285	2	14	15	0.0	0	0.6607937905253622	0.5169440391235198	0.45958050246859494	0.7350692542169325	0.6847302753877137	0.7890439360895877	0.7329589520133377	0.6905069000189776	0	0	0.0	-0.0002309488408567952	-0.0002309488408567952
779	0.00177899628469879	0.0017156325636226255	-0.001715632563581585	0.986370012521406	-1	0	0	1.0	1	0	0	1.0	0	1	0	0	0	0	0.5	1	2	2	0.0	0	0	0	0	0	0	0	0	0	0	0	0	-0.0001715632563581585	-0.0001715632563581585
3768	0.009925368972614465	0.002718826973920864	0.0027046117837440037	0.9455507367183276	-1	0	0	0.3	3	0.75	9	0.5833333333333334	0.5	7	6	6	0	0	0.16666666666666666	2	12	14	0.0	0	0.6607937905253622	0.5924776469972773	0.45958050246859494	0.7692130176159706	0.6847302753877137	0.8473061458876436	0.7329589520133377	0.7497424375051047	0	0	0.0	0.0027046117837440037	0.0027046117837440037
996	0.0036339759850374342	0.0028971973552931562	-0.0028971966085236662	0.9729110988956516	-1	0	0	0.3333333333333333	1	1.0	2	1.0	1.0	3	2	0	1	0	0.25	1	4	4	0.3333333333333333	0	0.21413063279340078	0.8822852042476553	0.46121452879937286	0.7969046249842534	0.2904010546476455	0.9613673721020122	0.7375042390657487	0.900116808565826	1.0	0	0.0	-0.0002897196608523666	-0.0002897196608523666
2850	0.009338679229810892	0.0013381181263481421	0.0012501590867097974	0.934439293382842	-1	0	0	0.375	3	0.6666666666666666	6	0.6111111111111112	0.4444444444444444	5	4	5	0	0	0.2222222222222222	2	9	11	0.0	0	0.6607937905253622	0.6068002969051319	0.45958050246859494	0.8045881427043525	0.6847302753877137	0.8793888678239397	0.7329589520133377	0.7822090326286464	0	0	0.0	0.0012501590867097974	0.0012501590867097974
2182	0.006050458272442545	0.00014603925858746832	7.931069004172653e-05	0.9479584916519189	-1	0	0	0.3333333333333333	2	0.8333333333333334	5	0.5714285714285714	0.5	5	3	2	0	0	0.2857142857142857	2	7	8	0.0	0	0.6607937905253622	0.6068002969051319	0.45958050246859494	0.8045881427043525	0.5773304821802894	0.900964930494121	0.7173723054990103	0.79451603584774	0	0	0.0	7.931069004172653e-05	7.931069004172653e-05
4622	0.012513015119142157	0.005267514143528027	0.00526135052521267	0.9361268755519842	-1	0	0	0.3	3	0.75	9	0.3888888888888889	0.5	7	6	6	0	0	0.25	3	12	14	0.0	0	0.6607937905253622	0.5924776469972773	0.45958050246859494	0.7692130176159706	0.6847302753877137	0.8172514163225512	0.7329589520133377	0.7360053465727155	0	0	0.0	0.00526135052521267	0.00526135052521267
627	0.0027570529138411285	0.002620002648015337	-0.0026188268857521434	0.9830631441960588	-1	0	0	0.75	3	0.3333333333333333	1	0.5555555555555556	0.3333333333333333	3	1	1	1	0	1.0	3	3	5	0.25	1.0	0.5293239408621682	0.9143533959281277	0.764574333496467	0.830425717348571	0.14784484215472932	0.9493462360120021	0.7938735797906927	0.9085284606581223	1.0	0.3333333333333333	0.0	-0.00026188268857521433	-0.00026188268857521433
3440	0.010002560328680226	0.002732811406649907	0.002727482689324687	0.9462578721140007	-1	0	0	0.3	3	0.75	9	0.5833333333333334	0.5	7	6	6	0	0	0.16666666666666666	2	12	14	0.0	0	0.6607937905253622	0.5924776469972773	0.45958050246859494	0.7692130176159706	0.6847302753877137	0.8473061458876436	0.7329589520133377	0.7497424375051047	0	0	0.0	0.002727482689324687	0.002727482689324687
4597	0.01142149658647115	0.004659414509706569	0.00465649479383877	0.9340401245954786	-1	0	0	0.3	3	0.7692307692307693	10	0.5769230769230769	0.46153846153846156	7	6	7	0	0	0.15384615384615385	2	13	15	0.0	0	0.6607937905253622	0.5924776469972773	0.45958050246859494	0.7692130176159706	0.6847302753877137	0.7880198455727824	0.7329589520133377	0.7238633795298808	0	0	0.0	0.00465649479383877	0.00465649479383877
3783	0.009660749799192587	0.0027652278884102246	0.002753378427907832	0.9358741307886348	-1	0	0	0.3333333333333333	3	0.7272727272727273	8	0.5909090909090909	0.45454545454545453	6	5	6	0	0	0.18181818181818182	2	11	13	0.0	0	0.6607937905253622	0.5988886308987803	0.45958050246859494	0.7853011262462598	0.6847302753877137	0.8304112348525854	0.7329589520133377	0.7493979564899117	0	0	0.0	0.002753378427907832	0.002753378427907832
360	0.0025335215467847914	0.002474451617130379	-0.002463205787984889	0.9827267329996091	-1	0	0	1.0	1	0	0	1.0	0	0	0	1	1	0	0.5	1	2	2	0.16666666666666666	0	0	0	0	0	0	0	0	0	0	0	0	-0.1	-0.1
520	0.0019104740344597596	0.0018509430061478442	-0.0018497844631775657	0.9852237175358	-1	0	0	1.0	2	0.0	0	0.75	0	1	0	1	0	0	1.0	2	2	3	0.0	0	0	0	0	0	0	0	0	0	0	0	0	-0.00018497844631775657	-0.00018497844631775657
3326	0.009938662528738833	0.0028999295762295748	0.002893034940587836	0.9456713372272938	-1	0	0	0.3	3	0.75	9	0.5833333333333334	0.5	7	6	6	0	0	0.16666666666666666	2	12	14	0.0	0	0.6607937905253622	0.5924776469972773	0.45958050246859494	0.7692130176159706	0.6847302753877137	0.8330846236748809	0.7329589520133377	0.7430559165290094	0	0	0.0	0.002893034940587836	0.002893034940587836
1404	0.005347743388438698	0.00030893075500936813	-0.0002866776706796835	0.9499423104087369	-1	0	0	0.25	1	1.0	4	1.0	0.5	3	2	2	0	0	0.16666666666666666	1	6	6	0.0	0	0.6607937905253622	0.5228190542287185	0.45958050246859494	0.7981484661511781	0.5773304821802894	0.908630836999041	0.7173723054990103	0.7780567192200287	0	0	0.0	-2.866776706796835e-05	-2.866776706796835e-05
928	0.0025373134195429184	0.002537274984076277	-0.0025372475038451425	0.9841219554590656	-1	0	0	0.5	1	1.0	1	1.0	1.0	1	1	1	0	0	0.3333333333333333	3	1	3	0.0	0	0.5293239408621682	0.5	0.764574333496467	0.5	0.7635666195336417	0.5	0.7514972109022959	0.5	0	0	0.0	-0.0002537247503845143	-0.0002537247503845143
3781	0.009991298953704321	0.0029148564055021895	0.0029092445906810068	0.9454004595528844	-1	0	0	0.3	3	0.75	9	0.5833333333333334	0.5	7	6	6	0	0	0.16666666666666666	2	12	14	0.0	0	0.6607937905253622	0.5924776469972773	0.45958050246859494	0.7692130176159706	0.6847302753877137	0.8336679040361306	0.7329589520133377	0.7433231499377834	0	0	0.0	0.0029092445906810068	0.0029092445906810068
3403	0.009960870284076984	0.0027027982614978153	0.002698591061380276	0.9457009688818533	-1	0	0	0.3	3	0.75	9	0.5833333333333334	0.5	7	6	6	0	0	0.16666666666666666	2	12	14	0.0	0	0.6607937905253622	0.5924776469972773	0.45958050246859494	0.7692130176159706	0.6847302753877137	0.8336679040361306	0.7329589520133377	0.7433231499377834	0	0	0.0	0.002698591061380276	0.002698591061380276
1557	0.003126483536418131	0.001489205424459728	-0.0014884546679894309	0.9672824576259306	-1	0	0	0.25	1	1.0	3	1.0	0.3333333333333333	2	1	2	1	0	0.2	1	5	5	0.14285714285714285	0	0.6511057557952775	0.5242011608442358	0.6053960516515765	0.8112503999490056	0.73351545510605	0.9349201075220233	0.7713219586413873	0.8032334030112955	1.0	0	0.0	-0.00014884546679894308	-0.00014884546679894308
3509	0.009783329276248176	0.002839409615976188	0.0028338641099606527	0.9470274093782791	-1	0	0	0.3	3	0.75	9	0.5833333333333334	0.5	7	6	6	0	0	0.16666666666666666	2	12	14	0.0	0	0.6607937905253622	0.5924776469972773	0.45958050246859494	0.7692130176159706	0.6847302753877137	0.8461292293155777	0.7329589520133377	0.7491748634826806	0	0	0.0	0.0028338641099606527	0.0028338641099606527
4754	0.011442249236844016	0.004699975033634757	0.00469528521892144	0.9339484753571661	-1	0	0	0.3	3	0.7692307692307693	10	0.5769230769230769	0.46153846153846156	7	6	7	0	0	0.15384615384615385	2	13	15	0.0	0	0.6607937905253622	0.5924776469972773	0.45958050246859494	0.7692130176159706	0.6847302753877137	0.8172514163225512	0.7329589520133377	0.7360053465727155	0	0	0.0	0.00469528521892144	0.00469528521892144
4605	0.011368500263974263	0.004459311718988633	0.00445862498230752	0.9357985153223766	-1	0	0	0.3	3	0.7692307692307693	10	0.5769230769230769	0.46153846153846156	7	6	7	0	0	0.15384615384615385	2	13	15	0.0	0	0.6607937905253622	0.5924776469972773	0.45958050246859494	0.7692130176159706	0.6847302753877137	0.8336679040361306	0.7329589520133377	0.7433231499377834	0	0	0.0	0.00445862498230752	0.00445862498230752
4430	0.01112699765999549	0.004349501826055075	0.004348058388404786	0.9354098798442434	-1	0	0	0.3	3	0.7692307692307693	10	0.5769230769230769	0.46153846153846156	7	6	7	0	0	0.15384615384615385	2	13	15	0.0	0	0.6607937905253622	0.5924776469972773	0.45958050246859494	0.7692130176159706	0.6847302753877137	0.8172514163225512	0.7329589520133377	0.7360053465727155	0	0	0.0	0.004348058388404786	0.004348058388404786
2809	0.010183830491537	0.002886590564432554	0.002653588664492025	0.934468969368941	-1	0	0	0.375	3	0.7	7	0.4	0.5	6	5	5	0	0	0.3	3	10	12	0.0	0	0.6607937905253622	0.5988886308987803	0.45958050246859494	0.7853011262462598	0.6847302753877137	0.8487115945290831	0.7329589520133377	0.7578141790234607	0	0	0.0	0.002653588664492025	0.002653588664492025
832	0.0017734934948061025	0.001715599542879211	-0.0017155995428679545	0.9863652833260683	-1	0	0	1.0	1	0	0	1.0	0	1	0	0	0	0	0.5	1	2	2	0.0	0	0	0	0	0	0	0	0	0	0	0	0	-0.00017155995428679545	-0.00017155995428679545
1258	0.0021927845487746817	0.001508193126708517	-0.0014998706841286983	0.9629133893013554	-1	0	0	0.25	1	1.0	3	1.0	0.6666666666666666	2	2	2	3	0	0.2	1	5	5	0.375	0	0.6511057557952775	0.5242011608442358	0.6053960516515765	0.8112503999490056	0.7872153517097621	0.8935803942570775	0.7617237523757883	0.7734030511477	0.5	0	0.008370188435226413	-0.00014998706841286982	-0.00014998706841286982
2662	0.009039199848509621	0.001488055165089657	0.0014665477488276595	0.9405629196544447	-1	0	0	0.375	3	0.7	7	0.6	0.5	6	5	5	0	0	0.2	2	10	12	0.0	0	0.6607937905253622	0.5988886308987803	0.45958050246859494	0.7853011262462598	0.735075955155642	0.8537940154274236	0.7620256529956624	0.7602614809892467	0	0	0.0	0.0014665477488276595	0.0014665477488276595
3947	0.00992651270097651	0.00284322157364434	0.0028319734345963175	0.9457081393907205	-1	0	0	0.3	3	0.75	9	0.5833333333333334	0.5	7	6	6	0	0	0.16666666666666666	2	12	14	0.0	0	0.6607937905253622	0.5924776469972773	0.45958050246859494	0.7692130176159706	0.6847302753877137	0.8473061458876436	0.7329589520133377	0.7497424375051047	0	0	0.0	0.0028319734345963175	0.0028319734345963175
308	0.0026623990877403863	0.0020962328723601255	-0.0020874730845770076	0.9804076412613747	-1	0	0	0.6666666666666666	2	0.5	1	1.0	0.5	2	1	1	0	0	0.25	4	1	4	0.0	0.6666666666666666	0.3333934675303496	0.5201207082991668	0.5286838055388952	0.9712683714748356	0.6245129056102795	0.9771317262024455	0.9603141388133404	0.9207076210907515	0	0	0.0	-0.00020874730845770075	-0.00020874730845770075
970	0.0022777020748383976	0.0015104187930203084	-0.0015025152684997117	0.962968668751024	-1	0	0	0.25	1	1.0	3	1.0	0.6666666666666666	2	2	2	3	0	0.2	1	5	5	0.375	0	0.6511057557952775	0.5242011608442358	0.6053960516515765	0.8112503999490056	0.73351545510605	0.9349201075220233	0.7713219586413873	0.8032334030112955	0.5	0	0.008370188435226413	-0.00015025152684997116	-0.00015025152684997116
2010	0.005485040097121065	0.00012388278890143196	-0.00012306133329641997	0.950840478126659	-1	0	0	0.25	1	1.0	4	1.0	0.5	3	2	2	0	0	0.16666666666666666	1	6	6	0.0	0	0.6607937905253622	0.5228190542287185	0.45958050246859494	0.7981484661511781	0.5773304821802894	0.908630836999041	0.7173723054990103	0.7780567192200287	0	0	0.0	-1.2306133329641997e-05	-1.2306133329641997e-05
579	0.0017598739740272377	0.00173899709297548	-0.0017378351736806	0.9835233128640697	-1	0	0	1.0	1	0	0	1.0	0	1	0	0	1	0	0.5	2	1	2	0.3333333333333333	0	0	0	0	0	0	0	0	0	0	0	0	-0.00017378351736806	-0.00017378351736806
1087	0.0023966808492135562	0.001675415329834009	-0.0016690009297964322	0.9620325464567764	-1	0	0	0.25	1	1.0	3	1.0	0.6666666666666666	2	2	2	3	0	0.2	1	5	5	0.375	0	0.6511057557952775	0.5242011608442358	0.6053960516515765	0.8112503999490056	0.73351545510605	0.9349201075220233	0.7713219586413873	0.8032334030112955	0.5	0	0.008370188435226413	-0.00016690009297964324	-0.00016690009297964324
3142	0.006079294551763101	0.0006054336640957039	0.0006035625891349917	0.986321127656633	-1	0	0	0.3	3	0.7692307692307693	10	0.5769230769230769	0.46153846153846156	7	6	7	0	0	0.15384615384615385	2	13	15	0.0	0	0.6607937905253622	0.5882890495406181	0.45958050246859494	0.6203054370204806	0.6847302753877137	0.7498388198846225	0.7329589520133377	0.6566719539634968	0	0	0.0	0.0006035625891349917	0.0006035625891349917
2724	0.008723384525483359	0.001337166144685831	0.0013090553421690918	0.940180152327989	-1	0	0	0.375	3	0.7	7	0.6	0.5	6	5	5	0	0	0.2	2	10	12	0.0	0	0.6607937905253622	0.5988886308987803	0.45958050246859494	0.7853011262462598	0.6847302753877137	0.8624098174683985	0.7329589520133377	0.7645351057676898	0	0	0.0	0.0013090553421690918	0.0013090553421690918
3405	0.009963677215234773	0.0029969627085407596	0.002986621550767565	0.946152297159074	-1	0	0	0.3	3	0.75	9	0.5833333333333334	0.5	7	6	6	0	0	0.16666666666666666	2	12	14	0.0	0	0.6607937905253622	0.5924776469972773	0.45958050246859494	0.7692130176159706	0.6847302753877137	0.8336679040361306	0.7329589520133377	0.7433231499377834	0	0	0.0	0.002986621550767565	0.002986621550767565
2605	0.009449991879330454	0.0034361304660524734	-0.0033905135216221725	0.9408496675515199	-1	0	0	0.5	4	0.4444444444444444	4	0.55	0.3333333333333333	5	3	5	0	0	0.8	5	4	11	0.0	0	0.6607937905253622	0.6068002969051319	0.45958050246859494	0.8045881427043525	0.6847302753877137	0.8793888678239397	0.7329589520133377	0.7822090326286464	0	0	0.0	-0.00033905135216221724	-0.00033905135216221724
3823	0.009864510313238165	0.0031222009246400623	0.0031140520215919305	0.9464661304408043	-1	0	0	0.3	3	0.75	9	0.5833333333333334	0.5	7	6	6	0	0	0.16666666666666666	2	12	14	0.0	0	0.6607937905253622	0.5924776469972773	0.45958050246859494	0.7692130176159706	0.6847302753877137	0.8336679040361306	0.7329589520133377	0.7433231499377834	0	0	0.0	0.0031140520215919305	0.0031140520215919305
2915	0.009724844856764532	0.0023777526652827563	0.002371336797702834	0.9350138111839446	-1	0	0	0.3333333333333333	3	0.7272727272727273	8	0.5909090909090909	0.45454545454545453	6	5	6	0	0	0.18181818181818182	2	11	13	0.0	0	0.6607937905253622	0.5988886308987803	0.45958050246859494	0.7853011262462598	0.6847302753877137	0.8487115945290831	0.7329589520133377	0.7578141790234607	0	0	0.0	0.002371336797702834	0.002371336797702834
630	0.0019493913768293242	0.00187772668265695	-0.0018777265347361112	0.9848179877302915	-1	0	0	1.0	1	0	0	1.0	0	1	0	0	1	0	0.5	1	2	2	0.3333333333333333	0	0	0	0	0	0	0	0	0	0	0	0	-0.0001877726534736111	-0.0001877726534736111
3650	0.00992380831355692	0.0030181863947152444	0.003008014298318644	0.9458140538604839	-1	0	0	0.3	3	0.75	9	0.5833333333333334	0.5	7	6	6	0	0	0.16666666666666666	2	12	14	0.0	0	0.6607937905253622	0.5924776469972773	0.45958050246859494	0.7692130176159706	0.6847302753877137	0.8336679040361306	0.7329589520133377	0.7433231499377834	0	0	0.0	0.003008014298318644	0.003008014298318644
2957	0.009746369324734664	0.0031312311216568625	0.0031209108003181596	0.9467513081766923	-1	0	0	0.3	3	0.75	9	0.5833333333333334	0.5	7	6	6	0	0	0.16666666666666666	2	12	14	0.0	0	0.6607937905253622	0.5924776469972773	0.45958050246859494	0.7692130176159706	0.6847302753877137	0.8336679040361306	0.7329589520133377	0.7433231499377834	0	0	0.0	0.0031209108003181596	0.0031209108003181596
4774	0.012331996363429847	0.005113260499383871	0.005110491646608363	0.9367606608356245	-1	0	0	0.3	3	0.75	9	0.3888888888888889	0.5	7	6	6	0	0	0.25	3	12	14	0.0	0	0.6607937905253622	0.5924776469972773	0.45958050246859494	0.7692130176159706	0.6847302753877137	0.7918250168786983	0.7329589520133377	0.725388606195552	0	0	0.0	0.005110491646608363	0.005110491646608363
2579	0.010645489801899338	0.004558732658041117	-0.00409464194051293	0.9260237392714973	-1	0	0	0.3333333333333333	3	0.7272727272727273	8	0.3939393939393939	0.45454545454545453	6	5	6	0	0	0.2727272727272727	11	3	13	0.0	0	0.6607937905253622	0.5988886308987803	0.45958050246859494	0.7853011262462598	0.6847302753877137	0.8487115945290831	0.7329589520133377	0.7578141790234607	0	0	0.0	-0.000409464194051293	-0.000409464194051293
4654	0.012555824837821986	0.005356861992663312	0.005353898451724981	0.9361403226004738	-1	0	0	0.3	3	0.75	9	0.3888888888888889	0.5	7	6	6	0	0	0.25	3	12	14	0.0	0	0.6607937905253622	0.5924776469972773	0.45958050246859494	0.7692130176159706	0.6847302753877137	0.8172514163225512	0.7329589520133377	0.7360053465727155	0	0	0.0	0.005353898451724981	0.005353898451724981
1144	0.0022240593434939217	0.00116864962097502	-0.0011686493085561302	0.9725610205266579	-1	0	0	0.3333333333333333	1	1.0	2	1.0	0.5	2	1	1	2	0	0.25	1	4	4	0.4	0	0.6511057557952775	0.5242011608442358	0.6053960516515765	0.8112503999490056	0.73351545510605	0.9349201075220233	0.7713219586413873	0.8032334030112955	0.75	0	0.0	-0.00011686493085561302	-0.00011686493085561302
4503	0.012541522747704028	0.004919714783670222	0.004917210313352341	0.9368568896396369	-1	0	0	0.3	3	0.75	9	0.3888888888888889	0.5	7	6	6	0	0	0.25	3	12	14	0.0	0	0.6607937905253622	0.5924776469972773	0.45958050246859494	0.7692130176159706	0.6847302753877137	0.8336679040361306	0.7329589520133377	0.7433231499377834	0	0	0.0	0.004917210313352341	0.004917210313352341
1629	0.0055786617543412105	0.000531589396088874	-0.000531357326231868	0.9496277563451527	-1	0	0	0.25	1	1.0	4	1.0	0.5	3	2	2	1	0	0.16666666666666666	1	6	6	0.14285714285714285	0	0.6607937905253622	0.5228190542287185	0.45958050246859494	0.7981484661511781	0.5773304821802894	0.908630836999041	0.7173723054990103	0.7780567192200287	1.0	0	0.0	-5.31357326231868e-05	-5.31357326231868e-05
1318	0.0054212978936928015	0.0004307445721414591	-0.0004307014721379609	0.949800070330276	-1	0	0	0.25	1	1.0	4	1.0	0.5	3	2	2	1	0	0.16666666666666666	1	6	6	0.14285714285714285	0	0.6607937905253622	0.5228190542287185	0.45958050246859494	0.7981484661511781	0.5773304821802894	0.908630836999041	0.7173723054990103	0.7780567192200287	1.0	0	0.0	-4.307014721379609e-05	-4.307014721379609e-05
4345	0.011267954436754588	0.0049130437236303524	0.004908014104805471	0.9345334210269919	-1	0	0	0.3	3	0.7692307692307693	10	0.5769230769230769	0.46153846153846156	7	6	7	0	0	0.15384615384615385	2	13	15	0.0	0	0.6607937905253622	0.5924776469972773	0.45958050246859494	0.7692130176159706	0.6847302753877137	0.8336679040361306	0.7329589520133377	0.7433231499377834	0	0	0.0	0.004908014104805471	0.004908014104805471
4084	0.010104826248892874	0.0030085480071587777	0.0030018695994280743	0.9457317302960633	-1	0	0	0.3	3	0.75	9	0.5833333333333334	0.5	7	6	6	0	0	0.16666666666666666	2	12	14	0.0	0	0.6607937905253622	0.5924776469972773	0.45958050246859494	0.7692130176159706	0.6847302753877137	0.8473061458876436	0.7329589520133377	0.7497424375051047	0	0	0.0	0.0030018695994280743	0.0030018695994280743
3708	0.010043241635233383	0.003020882659527226	0.0030060451424831717	0.9456267531379584	-1	0	0	0.3	3	0.75	9	0.5833333333333334	0.5	7	6	6	0	0	0.16666666666666666	2	12	14	0.0	0	0.6607937905253622	0.5924776469972773	0.45958050246859494	0.7692130176159706	0.6847302753877137	0.8336679040361306	0.7329589520133377	0.7433231499377834	0	0	0.0	0.0030060451424831717	0.0030060451424831717
264	0.004550067021897918	0.00284992834980521	-0.0028455952966802284	0.9827396937680565	-1	0	0	0.6666666666666666	2	0.5	1	0.6666666666666666	0.5	3	1	0	0	0	0.6666666666666666	3	2	4	0.0	0	0.6594774979789613	0.6680551739125384	0.29464572582924775	0.5537535228972643	0.39106845964551773	0.5631677082159138	0.8316782702524489	0.5962247911592474	0	0	0.0	-0.00028455952966802286	-0.00028455952966802286
2057	0.013594851921870097	0.004731384351745729	-0.0043929163516524174	0.9220108633817607	-1	0	0	0.16666666666666666	1	1.0	7	0.42857142857142855	0.5714285714285714	4	4	4	1	0	0.42857142857142855	7	3	9	0.08333333333333333	0	0.6607937905253622	0.520962914804905	0.45958050246859494	0.7795076837850303	0.5773304821802894	0.8617870634028281	0.695384691937208	0.7424938682380477	1.0	0	0.0	-0.00043929163516524177	-0.00043929163516524177
3476	0.010017545600893832	0.003312882871996437	0.003304630386746915	0.9465973676761374	-1	0	0	0.3	3	0.75	9	0.5833333333333334	0.5	7	6	6	0	0	0.16666666666666666	2	12	14	0.0	0	0.6607937905253622	0.5924776469972773	0.45958050246859494	0.7692130176159706	0.6847302753877137	0.8336679040361306	0.7329589520133377	0.7433231499377834	0	0	0.0	0.003304630386746915	0.003304630386746915
4617	0.012166729859773903	0.00530497132559501	0.005297537501046554	0.9362375474541562	-1	0	0	0.3	3	0.75	9	0.3888888888888889	0.5	7	6	6	0	0	0.25	3	12	14	0.0	0	0.6607937905253622	0.5924776469972773	0.45958050246859494	0.7692130176159706	0.6847302753877137	0.8336679040361306	0.7329589520133377	0.7433231499377834	0	0	0.0	0.005297537501046554	0.005297537501046554
1282	0.0022031869383264567	0.0009945110397317305	-0.0009944268576316476	0.9715356809542834	-1	0	0	0.3333333333333333	1	1.0	2	1.0	0.5	2	1	1	2	0	0.25	1	4	4	0.4	0	0.6511057557952775	0.5242011608442358	0.6053960516515765	0.8112503999490056	0.73351545510605	0.8266186168796144	0.7151724333360988	0.7386496458606353	0.75	0	0.33546309994386087	-9.944268576316476e-05	-9.944268576316476e-05
2226	0.008936577621863832	0.0004148028262926678	0.0004065555040504653	0.9268984837595263	-1	0	0	0.16666666666666666	1	1.0	7	1.0	0.5714285714285714	4	4	4	1	0	0.1111111111111111	1	9	9	0.08333333333333333	0	0.6607937905253622	0.520962914804905	0.45958050246859494	0.7795076837850303	0.5773304821802894	0.8617870634028281	0.695384691937208	0.7424938682380477	1.0	0	0.0	0.0004065555040504653	0.0004065555040504653
4002	0.008878591809710927	0.0010568368108258136	-0.0010077372441806697	0.9411037468374721	-1	0	0	0.375	3	0.6666666666666666	6	0.6111111111111112	0.5555555555555556	7	5	3	0	0	0.2222222222222222	2	9	11	0.0	0	0.6607937905253622	0.5924776469972773	0.45958050246859494	0.7692130176159706	0.6847302753877137	0.8336679040361306	0.7329589520133377	0.7433231499377834	0	0	0.0	-0.00010077372441806697	-0.00010077372441806697
4115	0.00797009551500555	0.0004934602722315291	0.0004814635698863788	0.9403742847234008	-1	0	0	0.375	3	0.7	7	0.6	0.4	5	4	6	0	0	0.2	2	10	12	0.0	0	0.6607937905253622	0.6068002969051319	0.45958050246859494	0.8045881427043525	0.8995298618025622	0.8683770829438953	0.8175919384540884	0.7764787352123035	0	0	0.0	0.0004814635698863788	0.0004814635698863788
2709	0.008649112276018962	0.0012942777305192535	0.001262160583298433	0.9407645954355978	-1	0	0	0.375	3	0.7	7	0.6	0.5	6	5	5	0	0	0.2	2	10	12	0.0	0	0.6607937905253622	0.5988886308987803	0.45958050246859494	0.7853011262462598	0.6847302753877137	0.874117766180455	0.7329589520133377	0.7706252740663927	0	0	0.0	0.001262160583298433	0.001262160583298433
2933	0.009841851595407795	0.0029929176876611436	0.002981621353421658	0.946338881105555	-1	0	0	0.3	3	0.75	9	0.5833333333333334	0.5	7	6	6	0	0	0.16666666666666666	2	12	14	0.0	0	0.6607937905253622	0.5924776469972773	0.45958050246859494	0.7692130176159706	0.6847302753877137	0.8336679040361306	0.7329589520133377	0.7433231499377834	0	0	0.0	0.002981621353421658	0.002981621353421658
1086	0.0023120257937166147	0.0015087464528943633	-0.0014911020676418934	0.9625158215518533	-1	0	0	0.25	1	1.0	3	1.0	0.6666666666666666	2	2	2	3	0	0.2	1	5	5	0.375	0	0.6511057557952775	0.5242011608442358	0.6053960516515765	0.8112503999490056	0.73351545510605	0.9349201075220233	0.7713219586413873	0.8032334030112955	0.5	0	0.0	-0.00014911020676418933	-0.00014911020676418933
1288	0.0022782310591852907	0.0009690556330533244	-0.0009690510160460536	0.9714470490020594	-1	0	0	0.3333333333333333	1	1.0	2	1.0	0.5	2	1	1	1	0	0.25	1	4	4	0.2	0	0.6511057557952775	0.5242011608442358	0.6053960516515765	0.8112503999490056	0.73351545510605	0.9349201075220233	0.7713219586413873	0.8032334030112955	1.0	0	0.0	-9.690510160460535e-05	-9.690510160460535e-05
289	0.0019104734888218827	0.0018507632387145358	-0.0018496256443065132	0.9851827894791109	-1	0	0	1.0	2	0.0	0	0.75	0	1	0	1	0	0	1.0	2	2	3	0.0	0	0	0	0	0	0	0	0	0	0	0	0	-0.00018496256443065133	-0.00018496256443065133
2470	0.008832588527528685	0.0005927892230266003	0.0005835669572085588	0.9266841896620772	-1	0	0	0.16666666666666666	1	1.0	7	1.0	0.5714285714285714	4	4	4	0	0	0.1111111111111111	1	9	9	0.0	0	0.6607937905253622	0.520962914804905	0.45958050246859494	0.7795076837850303	0.6847302753877137	0.8698974965114751	0.7329589520133377	0.7469197464933727	0	0	0.0	0.0005835669572085588	0.0005835669572085588
557	0.001963986055954696	0.0018915169111998998	-0.0018898955312308208	0.9850722821033187	-1	0	0	1.0	2	0.0	0	0.75	0	2	0	0	0	0	1.0	2	2	3	0.0	0	0	0	0	0	0	0	0	0	0	0	0	-0.0001889895531230821	-0.0001889895531230821
124	0.003334952953046632	0.003022689895228578	-0.003002339457020841	0.9720453563883286	-1	0	0	0.5	2	0.6666666666666666	2	0.625	0.3333333333333333	3	1	1	3	0	0.5	4	2	5	0.75	0	0.4824949988887194	0.9201750706173024	0.3374953786694843	0.9701824357330081	0.9728774324026499	0.9841576700551824	0.9695136383171011	0.9661726124687198	0.6666666666666666	1.0	0.0	-0.0003002339457020841	-0.0003002339457020841
4933	0.012699188047003469	0.005158061826754643	0.0051537115281368295	0.9362230050401091	-1	0	0	0.3	3	0.75	9	0.5833333333333334	0.5	7	6	6	0	0	0.16666666666666666	2	12	14	0.0	0	0.6607937905253622	0.5924776469972773	0.45958050246859494	0.7692130176159706	0.6847302753877137	0.8172514163225512	0.7329589520133377	0.7360053465727155	0	0	0.0	0.0051537115281368295	0.0051537115281368295
4570	0.011356369640070847	0.004760293196084142	0.004756231525797117	0.9343898976790849	-1	0	0	0.3	3	0.7692307692307693	10	0.5769230769230769	0.46153846153846156	7	6	7	0	0	0.15384615384615385	2	13	15	0.0	0	0.6607937905253622	0.5924776469972773	0.45958050246859494	0.7692130176159706	0.6847302753877137	0.8172514163225512	0.7329589520133377	0.7360053465727155	0	0	0.0	0.004756231525797117	0.004756231525797117
1843	0.007140284712087825	0.0008649469263237092	-0.0008230622961855059	0.9417792104846504	-1	0	0	0.4	2	0.6	3	0.5833333333333334	0.6	4	3	2	0	0	0.3333333333333333	2	6	7	0.0	0	0.6607937905253622	0.520962914804905	0.45958050246859494	0.7795076837850303	0.7828115154892857	0.9162298568950228	0.7666522816284406	0.7766582048212817	0	0	0.0	-8.230622961855058e-05	-8.230622961855058e-05
1462	0.005429948991953645	0.00037088444745819786	-0.00036800682233741695	0.950460717348914	-1	0	0	0.25	1	1.0	4	1.0	0.5	3	2	2	0	0	0.16666666666666666	1	6	6	0.0	0	0.6607937905253622	0.5228190542287185	0.45958050246859494	0.7981484661511781	0.5773304821802894	0.908630836999041	0.7173723054990103	0.7780567192200287	0	0	0.0	-3.6800682233741695e-05	-3.6800682233741695e-05
2028	0.006093848764836596	0.00048260643929874246	-0.00044877603521922783	0.9484324405551913	-1	0	0	0.5	3	0.5714285714285714	4	0.6428571428571429	0.42857142857142855	5	3	3	0	0	0.2857142857142857	2	7	9	0.0	0	0.6607937905253622	0.6068002969051319	0.45958050246859494	0.8045881427043525	0.5773304821802894	0.900964930494121	0.7173723054990103	0.79451603584774	0	0	0.0	-4.487760352192278e-05	-4.487760352192278e-05
610	0.0032687338142395506	0.002786384296704181	-0.0027797932261965186	0.9770839166947216	-1	0	0	0.5	1	1.0	1	1.0	1.0	2	1	0	1	0	0.3333333333333333	3	1	3	0.3333333333333333	0	0.6148216070493626	0.5661011033535291	0.5761058156249886	0.8520861783631642	0.6084296978219736	0.9804627742786236	0.8187817015728551	0.8784223119328258	1.0	0	0.0	-0.00027797932261965184	-0.00027797932261965184
4980	0.012099728163222715	0.00647789374807167	0.006466287182293981	0.9380750015002879	-1	0	0	0.3	3	0.75	9	0.5833333333333334	0.5	7	6	6	0	0	0.16666666666666666	2	12	14	0.0	0	0.6607937905253622	0.5924776469972773	0.24186904082617255	0.7556909444632072	0.6847302753877137	0.810270614812484	0.8842797952095834	0.7281114274390117	0	0	0.0	0.006466287182293981	0.006466287182293981
4291	0.010943269956822882	0.003319973628603929	0.003302079484587936	0.9502656305450711	-1	0	0	0.3333333333333333	3	0.7272727272727273	8	0.5909090909090909	0.5454545454545454	7	6	5	0	0	0.18181818181818182	2	11	13	0.0	0	0.6607937905253622	0.5924776469972773	0.45958050246859494	0.7692130176159706	0.6847302753877137	0.8582835155532802	0.7329589520133377	0.7551736844408604	0	0	0.0	0.003302079484587936	0.003302079484587936
1646	0.005514878844854348	0.0005662968376739257	-0.0005652740687963346	0.9497908739593182	-1	0	0	0.25	1	1.0	4	1.0	0.5	3	2	2	1	0	0.16666666666666666	1	6	6	0.14285714285714285	0	0.6607937905253622	0.5228190542287185	0.45958050246859494	0.7981484661511781	0.5773304821802894	0.908630836999041	0.7173723054990103	0.7780567192200287	1.0	0	0.0	-5.6527406879633456e-05	-5.6527406879633456e-05
3974	0.009868257218143385	0.002693698806161309	0.0026865564861984445	0.9471247447946054	-1	0	0	0.3	3	0.75	9	0.5833333333333334	0.5	7	6	6	0	0	0.16666666666666666	2	12	14	0.0	0	0.6607937905253622	0.5924776469972773	0.45958050246859494	0.7692130176159706	0.6847302753877137	0.8582835155532802	0.7329589520133377	0.7551736844408604	0	0	0.0	0.0026865564861984445	0.0026865564861984445
2086	0.006379502780247957	0.00010873744753241251	0.00010869559431560162	0.9445943889900359	-1	0	0	0.2	1	1.0	5	1.0	0.6	4	3	2	1	0	0.14285714285714285	1	7	7	0.14285714285714285	0	0.6607937905253622	0.520962914804905	0.45958050246859494	0.7795076837850303	0.5773304821802894	0.8617870634028281	0.695384691937208	0.7424938682380477	1.0	0	0.0	0.00010869559431560162	0.00010869559431560162
4440	0.011113360889925898	0.004098167056561574	0.004097653800437677	0.937072640737808	-1	0	0	0.3	3	0.7692307692307693	10	0.5769230769230769	0.46153846153846156	7	6	7	4	0	0.15384615384615385	2	13	15	0.23529411764705882	0	0.6607937905253622	0.5924776469972773	0.45958050246859494	0.7692130176159706	0.5773304821802894	0.8776927203386499	0.695384691937208	0.7654778164622615	0.14285714285714285	0	0.0	0.004097653800437677	0.004097653800437677
4561	0.011424697727914511	0.005201176968656859	0.0051987318527939586	0.9347347004066908	-1	0	0	0.3	3	0.7692307692307693	10	0.5769230769230769	0.46153846153846156	7	6	7	0	0	0.15384615384615385	2	13	15	0.0	0	0.6607937905253622	0.5924776469972773	0.45958050246859494	0.7692130176159706	0.6847302753877137	0.7810859574278338	0.7329589520133377	0.7211216280633644	0	0	0.0	0.0051987318527939586	0.0051987318527939586
677	0.002336475388756842	0.0019565630992070863	-0.0019563878867962805	0.9841664326190218	-1	0	0	0.6666666666666666	2	0.5	1	0.6666666666666666	0.5	2	1	1	0	0	0.6666666666666666	2	3	4	0.0	0	0.7392864546834386	0.805558211426742	0.7744405605299102	0.7241135526348603	0.7286429778289722	0.7338410115222577	0.7599115484925393	0.756487921614489	0	0	0.0	-0.00019563878867962805	-0.00019563878867962805
967	0.0022505500738596415	0.0015939867217000657	-0.0015908061044647005	0.9649845972776352	-1	0	0	0.25	1	1.0	3	1.0	0.6666666666666666	2	2	2	3	0	0.2	1	5	5	0.375	0	0.6511057557952775	0.5242011608442358	0.6053960516515765	0.8112503999490056	0.73351545510605	0.9349201075220233	0.7713219586413873	0.8032334030112955	0.5	0	0.10624603549216836	-0.00015908061044647004	-0.00015908061044647004
750	0.0022990344217101374	0.0014851133586129127	-0.0014626319355238182	0.9623217107277442	-1	0	0	0.25	1	1.0	3	1.0	0.6666666666666666	2	2	2	3	0	0.2	1	5	5	0.375	0	0.6511057557952775	0.5242011608442358	0.6053960516515765	0.8112503999490056	0.7872153517097621	0.8935803942570775	0.7617237523757883	0.7734030511477	0.5	0	0.0	-0.00014626319355238182	-0.00014626319355238182
1346	0.0021778525355033505	0.001050025693680347	-0.0010499920881850203	0.9716333630132555	-1	0	0	0.3333333333333333	1	1.0	2	1.0	0.5	2	1	1	2	0	0.25	1	4	4	0.4	0	0.6511057557952775	0.5242011608442358	0.6053960516515765	0.8112503999490056	0.73351545510605	0.8266186168796144	0.7151724333360988	0.7386496458606353	0.75	0	0.33546309994386087	-0.00010499920881850203	-0.00010499920881850203
251	0.002049781549755746	0.0019505169005285667	-0.001950400459284846	0.9833721380774413	-1	0	0	1.0	2	0.0	0	0.75	0	2	0	0	0	0	1.0	2	2	3	0.0	0	0	0	0	0	0	0	0	0	0	0	0	-0.0001950400459284846	-0.0001950400459284846
2459	0.008782922184671232	0.00047178630670471905	0.00045345004168033636	0.9268499210962894	-1	0	0	0.16666666666666666	1	1.0	7	1.0	0.5714285714285714	4	4	4	1	0	0.1111111111111111	1	9	9	0.08333333333333333	0	0.6607937905253622	0.520962914804905	0.45958050246859494	0.7795076837850303	0.5773304821802894	0.8617870634028281	0.695384691937208	0.7424938682380477	1.0	0	0.0	0.00045345004168033636	0.00045345004168033636
3461	0.007873953308936603	0.001933113116084506	-0.001876705022261576	0.9588114813098388	-1	0	0	0.3	3	0.7692307692307693	10	0.5769230769230769	0.6153846153846154	10	8	4	0	0	0.15384615384615385	2	13	15	0.0	0	0.6511057557952775	0.7659971897161055	0.444029699548852	0.7391845857544591	0.5981535326855332	0.8613616823441157	0.7111118400325103	0.7943598374046953	0	0	0.0	-0.0001876705022261576	-0.0001876705022261576
2993	0.010032789452989377	0.003128254184637454	0.00311877982863588	0.945946454724142	-1	0	0	0.3	3	0.75	9	0.5833333333333334	0.5	7	6	6	0	0	0.16666666666666666	2	12	14	0.0	0	0.6607937905253622	0.5924776469972773	0.45958050246859494	0.7692130176159706	0.6847302753877137	0.8336679040361306	0.7329589520133377	0.7433231499377834	0	0	0.0	0.00311877982863588	0.00311877982863588
1827	0.005495076354151471	0.00044160423333345034	-0.0004415447758913272	0.9498558247970139	-1	0	0	0.25	1	1.0	4	1.0	0.5	3	2	2	0	0	0.16666666666666666	1	6	6	0.0	0	0.6607937905253622	0.5228190542287185	0.45958050246859494	0.7981484661511781	0.5773304821802894	0.8785546265469415	0.695384691937208	0.7592012050174628	0	0	0.0	-4.415447758913272e-05	-4.415447758913272e-05
5001	0.012196726094723007	0.005335462318339011	0.005330847468799016	0.936104467563046	-1	0	0	0.3	3	0.75	9	0.3888888888888889	0.5	7	6	6	0	0	0.25	3	12	14	0.0	0	0.6607937905253622	0.5924776469972773	0.45958050246859494	0.7692130176159706	0.6847302753877137	0.8172514163225512	0.7329589520133377	0.7360053465727155	0	0	0.0	0.005330847468799016	0.005330847468799016
3636	0.010107695053092005	0.003069710128578672	0.003059402531697254	0.945524308013038	-1	0	0	0.3	3	0.75	9	0.5833333333333334	0.5	7	6	6	0	0	0.16666666666666666	2	12	14	0.0	0	0.6607937905253622	0.5924776469972773	0.45958050246859494	0.7692130176159706	0.6847302753877137	0.8336679040361306	0.7329589520133377	0.7433231499377834	0	0	0.0	0.003059402531697254	0.003059402531697254
2503	0.009157390856260791	0.001159129225638989	0.0009924596882985078	0.9334912840124638	-1	0	0	0.375	3	0.6666666666666666	6	0.6111111111111112	0.4444444444444444	5	4	5	0	0	0.2222222222222222	2	9	11	0.0	0	0.6607937905253622	0.6068002969051319	0.45958050246859494	0.8045881427043525	0.6847302753877137	0.8793888678239397	0.7329589520133377	0.7822090326286464	0	0	0.0	0.0009924596882985078	0.0009924596882985078
573	0.0019459462871551164	0.0018702447189114708	-0.001868631716142586	0.9848558889771589	-1	0	0	1.0	2	0.0	0	0.75	0	2	0	0	0	0	1.0	2	2	3	0.0	0	0	0	0	0	0	0	0	0	0	0	0	-0.0001868631716142586	-0.0001868631716142586
4467	0.011276598513897148	0.0044758100392019995	0.004474335998181473	0.9353175143702871	-1	0	0	0.3	3	0.7692307692307693	10	0.5769230769230769	0.46153846153846156	7	6	7	0	0	0.15384615384615385	2	13	15	0.0	0	0.6607937905253622	0.5924776469972773	0.45958050246859494	0.7692130176159706	0.6847302753877137	0.8172514163225512	0.7329589520133377	0.7360053465727155	0	0	0.0	0.004474335998181473	0.004474335998181473
3814	0.006668711306587525	0.00010043837363114499	-8.03909901318177e-05	0.9600172599238245	-1	0	0	0.2857142857142857	2	0.875	7	0.5555555555555556	0.625	7	5	2	0	0	0.2222222222222222	2	9	10	0.0	0	0.6607937905253622	0.5924776469972773	0.45958050246859494	0.8080337553345949	0.6847302753877137	0.8473061458876436	0.7329589520133377	0.7640553373047171	0	0	0.0	-8.03909901318177e-06	-8.03909901318177e-06
3248	0.009926550291949615	0.003172540736672662	0.0031601174599308795	0.9460773615577801	-1	0	0	0.3	3	0.75	9	0.5833333333333334	0.5	7	6	6	0	0	0.16666666666666666	2	12	14	0.0	0	0.6607937905253622	0.5924776469972773	0.45958050246859494	0.7692130176159706	0.6847302753877137	0.8336679040361306	0.7329589520133377	0.7433231499377834	0	0	0.0	0.0031601174599308795	0.0031601174599308795
1247	0.004040327551179089	0.0013702294099546572	-0.001168337387828157	0.9614490071024481	-1	0	0	0.5	2	0.5	2	0.6	0.5	3	2	2	1	0	0.4	2	5	6	0.14285714285714285	0	0.6607937905253622	0.5228190542287185	0.45958050246859494	0.7976823225030442	0.5773304821802894	0.9021602357910528	0.7080517948831337	0.7735075838202417	1.0	0	0.0	-0.0001168337387828157	-0.0001168337387828157
839	0.0017734947479581184	0.0017155541976878355	-0.0017155541976005533	0.986349314938141	-1	0	0	1.0	1	0	0	1.0	0	1	0	0	0	0	0.5	1	2	2	0.0	0	0	0	0	0	0	0	0	0	0	0	0	-0.00017155541976005532	-0.00017155541976005532
2464	0.009025129893130424	0.0016032657196662049	0.0015383083891165898	0.9402002145281668	-1	0	0	0.375	3	0.7	7	0.6	0.5	6	5	5	0	0	0.2	2	10	12	0.0	0	0.6607937905253622	0.5988886308987803	0.45958050246859494	0.7853011262462598	0.6847302753877137	0.8624098174683985	0.7329589520133377	0.7645351057676898	0	0	0.0	0.0015383083891165898	0.0015383083891165898
4192	0.010060819990617757	0.00307704305244074	0.0030678666095604653	0.9459688498903032	-1	0	0	0.3	3	0.75	9	0.5833333333333334	0.5	7	6	6	0	0	0.16666666666666666	2	12	14	0.0	0	0.6607937905253622	0.5924776469972773	0.45958050246859494	0.7692130176159706	0.6847302753877137	0.8336679040361306	0.7329589520133377	0.7433231499377834	0	0	0.0	0.0030678666095604653	0.0030678666095604653
4827	0.009784914364685832	0.003313736296477342	-0.0033116945672884653	0.9432109610178295	-1	0	0	0.375	3	0.7	7	0.4	0.5	7	5	4	2	0	0.8333333333333334	5	6	12	0.2	0	0.7970199931811024	0.6549588924533934	0.15185851233247596	0.8936033406560825	0.645840311595033	0.8384626899160227	0.9371076092891641	0.8133526170707283	0.5714285714285714	0	0.0	-0.00033116945672884656	-0.00033116945672884656
680	0.002838256816522721	0.0023055687909069103	-0.002305566242696494	0.9701105516953756	-1	0	0	0.3333333333333333	1	1.0	2	1.0	1.0	3	2	0	1	0	0.25	1	4	4	0.3333333333333333	0	0.7397480169299044	0.5935488418328149	0.3266223821696978	0.8809579152532298	0.39106845964551773	0.9339557155840629	0.8599367968918173	0.8424313155224263	1.0	0.3333333333333333	0.0	-0.0002305566242696494	-0.0002305566242696494
653	0.002037259120297006	0.0020054342980463527	-0.0020054248937243072	0.9843219955863758	-1	0	0	1.0	2	0.0	0	0.75	0	1	0	1	1	0	1.0	2	2	3	0.2	0	0	0	0	0	0	0	0	0	0	0	0	-0.0002005424893724307	-0.0002005424893724307
1835	0.0050541830758687786	3.776171687893406e-05	-3.758594964219759e-05	0.9437410963204971	-1	0	0	0.2	1	1.0	5	1.0	0.6	3	3	3	0	0	0.14285714285714285	1	7	7	0.0	0	0.6607937905253622	0.5228190542287185	0.45958050246859494	0.7981484661511781	0.6847302753877137	0.8991628294401801	0.7329589520133377	0.7717148566697777	0	0	0.0	-3.7585949642197587e-06	-3.7585949642197587e-06
98	0.006611987018939081	0.004217760255676571	-0.00421726799259026	0.9764653969286887	-1	0.5	1	0.6666666666666666	4	0.3333333333333333	2	0.5333333333333333	0.3333333333333333	4	2	3	0	0	0.6	3	5	8	0.0	0.6666666666666666	0.7592800460894231	0.8527229656771731	0.35651738544455014	0.9109755102149155	0.7206281200264557	0.9375474576474334	0.9276789497576491	0.9058110696005456	0	0	0.0	-0.000421726799259026	-0.000421726799259026
590	0.0022393458676370492	0.0020147684141127342	-0.002014086549428715	0.9844062950460631	-1	0	0	1.0	2	0.0	0	0.75	0	2	0	0	2	0	1.0	2	2	3	1.0	0	0	0	0	0	0	0	0	0	0	0	0	-0.0002014086549428715	-0.0002014086549428715
1456	0.003345231867926653	0.0007504829463188709	-0.000725467378131756	0.9637344700322904	-1	0	0	0.25	1	1.0	3	1.0	0.6666666666666666	3	2	1	0	0	0.2	1	5	5	0.0	0	0.6607937905253622	0.5228190542287185	0.45958050246859494	0.7981484661511781	0.5992774394529603	0.8746617174760632	0.6988578359775183	0.7570010595357883	0	0	0.0	-7.254673781317559e-05	-7.254673781317559e-05
570	0.003090691172117295	0.0025351681172158585	-0.0025351347668997174	0.9760291115660793	-1	0	0	0.3333333333333333	1	1.0	2	0.6666666666666666	0.5	2	1	1	1	0	0.6666666666666666	3	2	4	0.2	0	0.7616025129105427	0.5141177456828969	0.759732274460301	0.6937852882809713	0.5695917261120398	0.6402188057168273	0.7252110120666548	0.6185878450849687	1.0	0.5	0.0	-0.00025351347668997175	-0.00025351347668997175
2941	0.009760781848412376	0.0023414588513790352	0.0023363652877303616	0.9364696692099552	-1	0	0	0.3333333333333333	3	0.7272727272727273	8	0.5909090909090909	0.45454545454545453	6	5	6	0	0	0.18181818181818182	2	11	13	0.0	0	0.6607937905253622	0.5988886308987803	0.45958050246859494	0.7853011262462598	0.5773304821802894	0.8891713937156013	0.706498847171993	0.7790245248652226	0	0	0.0	0.0023363652877303616	0.0023363652877303616
4968	0.012157057523765238	0.004930035372969148	0.004926215165420352	0.938008141386971	-1	0	0	0.3	3	0.75	9	0.3888888888888889	0.5	7	6	6	0	0	0.25	3	12	14	0.0	0	0.6607937905253622	0.5924776469972773	0.45958050246859494	0.7692130176159706	0.6847302753877137	0.8168069317713292	0.7329589520133377	0.7358127299162047	0	0	0.0	0.004926215165420352	0.004926215165420352
1559	0.005178745314979049	0.004442307857789987	-0.003954151690657899	0.9662804438930044	-1	0	0	0.5	2	0.75	3	0.6	0.5	3	2	2	0	0	0.4	5	2	6	0.0	0	0.6607937905253622	0.5228190542287185	0.45958050246859494	0.7981484661511781	0.5773304821802894	0.908630836999041	0.7173723054990103	0.7780567192200287	0	0	0.0	-0.00039541516906578994	-0.00039541516906578994
1351	0.0022378326992060654	0.0011879634475047405	-0.0011879625604501159	0.971914605949729	-1	0	0	0.3333333333333333	1	1.0	2	1.0	0.5	2	1	1	2	0	0.25	1	4	4	0.4	0	0.6511057557952775	0.5242011608442358	0.6053960516515765	0.8112503999490056	0.7872153517097621	0.8935803942570775	0.7617237523757883	0.7734030511477	0.75	0	0.17721193221670917	-0.00011879625604501159	-0.00011879625604501159
2594	0.006122042012295931	0.0006138736900084924	-0.0006055854160673367	0.9483582847698376	-1	0	0	0.5	3	0.5714285714285714	4	0.6428571428571429	0.42857142857142855	5	3	3	0	0	0.2857142857142857	2	7	9	0.0	0	0.6607937905253622	0.6068002969051319	0.45958050246859494	0.8045881427043525	0.6847302753877137	0.8793888678239397	0.7329589520133377	0.7822090326286464	0	0	0.0	-6.055854160673367e-05	-6.055854160673367e-05
4269	0.011458550115033609	0.004416067916360061	0.004413332028647077	0.9358449009025185	-1	0	0	0.3	3	0.7692307692307693	10	0.5769230769230769	0.46153846153846156	7	6	7	0	0	0.15384615384615385	2	13	15	0.0	0	0.6607937905253622	0.5924776469972773	0.45958050246859494	0.7692130176159706	0.6847302753877137	0.8172514163225512	0.7329589520133377	0.7360053465727155	0	0	0.0	0.004413332028647077	0.004413332028647077
707	0.0017986280985781828	0.0017664156077128754	-0.0017663834728117278	0.9860827082293462	-1	0	0	1.0	1	0	0	1.0	0	1	0	0	1	0	0.5	1	2	2	0.3333333333333333	0	0	0	0	0	0	0	0	0	0	0	0	-0.00017663834728117277	-0.00017663834728117277
1627	0.005489489387049799	0.0003582594403275967	-0.00035817152678753635	0.9505291489045383	-1	0	0	0.25	1	1.0	4	1.0	0.5	3	2	2	1	0	0.16666666666666666	1	6	6	0.14285714285714285	0	0.6607937905253622	0.5228190542287185	0.45958050246859494	0.7981484661511781	0.5773304821802894	0.908630836999041	0.7173723054990103	0.7780567192200287	1.0	0	0.0	-3.581715267875363e-05	-3.581715267875363e-05
4452	0.010004210396764064	0.0030507294060428372	0.0030395846230151504	0.9457000568237397	-1	0	0	0.3	3	0.75	9	0.5833333333333334	0.5	7	6	6	0	0	0.16666666666666666	2	12	14	0.0	0	0.6607937905253622	0.5924776469972773	0.45958050246859494	0.7692130176159706	0.6847302753877137	0.8001373327922386	0.7329589520133377	0.7287746149502642	0	0	0.0	0.0030395846230151504	0.0030395846230151504
3208	0.009449025331752731	0.0023041682348944096	0.00230213970039409	0.9431835302238755	-1	0	0	0.3	3	0.7692307692307693	10	0.5769230769230769	0.46153846153846156	7	6	7	0	0	0.15384615384615385	2	13	15	0.0	0	0.6607937905253622	0.5924776469972773	0.45958050246859494	0.7692130176159706	0.6847302753877137	0.8473061458876436	0.7329589520133377	0.7497424375051047	0	0	0.0	0.00230213970039409	0.00230213970039409
2192	0.0054291013514416895	0.0003224486457348601	-0.00032198437687247993	0.9510082909399771	-1	0	0	0.25	1	1.0	4	1.0	0.5	3	2	2	0	0	0.16666666666666666	1	6	6	0.0	0	0.6607937905253622	0.5228190542287185	0.45958050246859494	0.7981484661511781	0.5773304821802894	0.908630836999041	0.7173723054990103	0.7780567192200287	0	0	0.0	-3.2198437687247996e-05	-3.2198437687247996e-05
2142	0.006146934351428355	4.328155969271318e-05	4.3158827859650145e-05	0.9461776759967027	-1	0	0	0.4	2	0.6	3	0.5833333333333334	0.6	4	3	2	1	0	0.3333333333333333	2	6	7	0.14285714285714285	0	0.6607937905253622	0.520962914804905	0.45958050246859494	0.7795076837850303	0.6021772182137255	0.8544763442365614	0.7011140082109805	0.7386474023054647	1.0	0	0.0	4.3158827859650145e-05	4.3158827859650145e-05
2245	0.004918949892308124	0.00013082303397969706	0.00013047491183585134	0.943805341162419	-1	0	0	0.2	1	1.0	5	1.0	0.6	3	3	3	0	0	0.14285714285714285	1	7	7	0.0	0	0.6607937905253622	0.5228190542287185	0.45958050246859494	0.7981484661511781	0.6847302753877137	0.8991628294401801	0.7329589520133377	0.7717148566697777	0	0	0.0	0.00013047491183585134	0.00013047491183585134
931	0.00276443807159172	0.0026121491817731077	-0.0026120257295721106	0.9831008341459933	-1	0	0	0.75	3	0.3333333333333333	1	0.5555555555555556	0.3333333333333333	3	1	1	1	0	1.0	3	3	5	0.25	1.0	0.5293239408621682	0.9143533959281277	0.764574333496467	0.830425717348571	0.14784484215472932	0.9663221174830781	0.7972292727302523	0.9196620113500348	1.0	0.3333333333333333	0.0	-0.00026120257295721106	-0.00026120257295721106
1550	0.0054744915113757375	0.0004140041029185117	-0.00041393509795245077	0.9500495602996996	-1	0	0	0.25	1	1.0	4	1.0	0.5	3	2	2	1	0	0.16666666666666666	1	6	6	0.14285714285714285	0	0.6607937905253622	0.5228190542287185	0.45958050246859494	0.7981484661511781	0.5773304821802894	0.908630836999041	0.7173723054990103	0.7780567192200287	1.0	0	0.0	-4.1393509795245076e-05	-4.1393509795245076e-05
120	0.011083664158527446	0.0055175314611725845	-0.00536149540067342	0.9830657973075351	-1	0	0	0.5	4	0.6	6	0.6666666666666666	0.5	9	5	2	0	0	0.2222222222222222	9	2	12	0.0	0.4	0.3630276195587169	0.9630123946534451	0.5749943464357649	0.9307137991965513	0.5380329292915065	0.9073104909606282	0.9255303537990276	0.9377780983747048	0	0	0.0	-0.000536149540067342	-0.000536149540067342
1186	0.002193797760083321	0.0010755503022807824	-0.0010755418024995774	0.9715402695529661	-1	0	0	0.3333333333333333	1	1.0	2	1.0	0.5	2	1	1	2	0	0.25	1	4	4	0.4	0	0.6511057557952775	0.5242011608442358	0.6053960516515765	0.8112503999490056	0.73351545510605	0.8266186168796144	0.7151724333360988	0.7386496458606353	0.75	0	0.33546309994386087	-0.00010755418024995774	-0.00010755418024995774
83	0.00422521892948247	0.002694869870204794	-0.002677708929665202	0.9705506389988501	-1	0	0	0.3333333333333333	1	1.0	2	1.0	1.0	3	2	0	0	0	0.25	4	1	4	0.0	0	0.46789753393753364	0.7225555091690725	0.5666886924934984	0.7851493770071091	0.12221737765842051	0.9345953575012765	0.8725253707719417	0.8372001433333455	0	0	0.0	-0.0002677708929665202	-0.0002677708929665202
4835	0.011339854116445492	0.004910399991100061	0.004906710889476071	0.9348589915091251	-1	0	0	0.3	3	0.7692307692307693	10	0.5769230769230769	0.46153846153846156	7	6	7	0	0	0.15384615384615385	2	13	15	0.0	0	0.6607937905253622	0.5924776469972773	0.45958050246859494	0.7692130176159706	0.6847302753877137	0.8336679040361306	0.7329589520133377	0.7433231499377834	0	0	0.0	0.004906710889476071	0.004906710889476071
4455	0.012391019162345373	0.005089204544447613	0.005083508294076283	0.9379024267743019	-1	0	0	0.3	3	0.75	9	0.3888888888888889	0.5	7	6	6	0	0	0.25	3	12	14	0.0	0	0.6607937905253622	0.5924776469972773	0.45958050246859494	0.7692130176159706	0.6847302753877137	0.8336679040361306	0.7329589520133377	0.7433231499377834	0	0	0.0	0.005083508294076283	0.005083508294076283
22	0.02049245472002617	0.006222631098555942	-0.004492684038923912	0.975590213536677	-1	0	0	0.2	2	0.9230769230769231	12	0.4166666666666667	0.8461538461538461	12	11	2	2	0	0.25	12	3	15	0.2857142857142857	0	0.6358040771183159	0.9561969254402451	0.47734800244665176	0.8769163108217369	0.5881483653494923	0.8843087657127906	0.8742173951508503	0.9137438908412918	0.5833333333333333	0.4166666666666667	0.0	-0.0004492684038923912	-0.0004492684038923912
3618	0.009944327933440966	0.0031385358148197057	0.0031328860657659683	0.9458049945454547	-1	0	0	0.3	3	0.75	9	0.5833333333333334	0.5	7	6	6	0	0	0.16666666666666666	2	12	14	0.0	0	0.6607937905253622	0.5924776469972773	0.45958050246859494	0.7692130176159706	0.5773304821802894	0.8776927203386499	0.695384691937208	0.7654778164622615	0	0	0.0	0.0031328860657659683	0.0031328860657659683
3995	0.010757995154663393	0.0041705678077412585	-0.0038808542920957933	0.923002389764033	-1	0	0	0.25	2	0.8888888888888888	8	0.55	0.5555555555555556	5	5	5	0	0	0.2	10	2	11	0.0	0	0.6607937905253622	0.6006003315591087	0.45958050246859494	0.6367029491915016	0.6847302753877137	0.8458293382857001	0.7329589520133377	0.7089800668414397	0	0	0.0	-0.0003880854292095793	-0.0003880854292095793
4006	0.00995635048245209	0.003013034089587004	0.003006327755220772	0.9456189271724398	-1	0	0	0.3	3	0.75	9	0.5833333333333334	0.5	7	6	6	0	0	0.16666666666666666	2	12	14	0.0	0	0.6607937905253622	0.5924776469972773	0.45958050246859494	0.7692130176159706	0.6847302753877137	0.8336679040361306	0.7329589520133377	0.7433231499377834	0	0	0.0	0.003006327755220772	0.003006327755220772
4025	0.009772404863347937	0.0030098965559440857	0.0029989711910578917	0.9468839742653444	-1	0	0	0.3	3	0.75	9	0.5833333333333334	0.5	7	6	6	0	0	0.16666666666666666	2	12	14	0.0	0	0.6607937905253622	0.5924776469972773	0.45958050246859494	0.7692130176159706	0.6847302753877137	0.8473061458876436	0.7329589520133377	0.7497424375051047	0	0	0.0	0.0029989711910578917	0.0029989711910578917
1187	0.002258964928964901	0.0010644229481888829	-0.001064419996711041	0.9714835139441423	-1	0	0	0.3333333333333333	1	1.0	2	1.0	0.5	2	1	1	2	0	0.25	1	4	4	0.4	0	0.6511057557952775	0.5242011608442358	0.6053960516515765	0.8112503999490056	0.73351545510605	0.9349201075220233	0.7713219586413873	0.8032334030112955	0.75	0	0.016740376870452826	-0.0001064419996711041	-0.0001064419996711041
4236	0.009666843835982708	0.003343703878750794	-0.0033420107135421545	0.9351010607836453	-1	0	0	0.125	1	1.0	10	1.0	0.6	6	6	5	0	0	0.08333333333333333	1	12	12	0.0	0	0.6607937905253622	0.5938974431446004	0.45958050246859494	0.6277923728316775	0.6310303787840015	0.8172544612209269	0.7145429266810663	0.6900254175581171	0	0	0.0	-0.00033420107135421546	-0.00033420107135421546
3645	0.010105464487117863	0.002788034361244621	0.0027815700227258734	0.9465330740678386	-1	0	0	0.3	3	0.75	9	0.5833333333333334	0.5	7	6	6	0	0	0.16666666666666666	2	12	14	0.0	0	0.6607937905253622	0.5924776469972773	0.45958050246859494	0.7692130176159706	0.6847302753877137	0.8336679040361306	0.7329589520133377	0.7433231499377834	0	0	0.0	0.0027815700227258734	0.0027815700227258734
2985	0.00964813102086351	0.002423039617563287	0.002409640166665403	0.9349993533652523	-1	0	0	0.3333333333333333	3	0.7272727272727273	8	0.5909090909090909	0.45454545454545453	6	5	6	0	0	0.18181818181818182	2	11	13	0.0	0	0.6607937905253622	0.5988886308987803	0.45958050246859494	0.7853011262462598	0.6847302753877137	0.8487115945290831	0.7329589520133377	0.7578141790234607	0	0	0.0	0.002409640166665403	0.002409640166665403
4792	0.012553846129726733	0.005172881821049616	0.005169857362025386	0.9362324736556706	-1	0	0	0.3	3	0.75	9	0.3888888888888889	0.5	7	6	6	0	0	0.25	3	12	14	0.0	0	0.6607937905253622	0.5924776469972773	0.45958050246859494	0.7692130176159706	0.6847302753877137	0.7810859574278338	0.7329589520133377	0.7211216280633644	0	0	0.0	0.005169857362025386	0.005169857362025386
4023	0.00983189560097234	0.0028395451751155034	0.0028311259747513568	0.9453992205191071	-1	0	0	0.3	3	0.75	9	0.5833333333333334	0.5	7	6	6	0	0	0.16666666666666666	2	12	14	0.0	0	0.6607937905253622	0.5924776469972773	0.45958050246859494	0.7692130176159706	0.6847302753877137	0.8336679040361306	0.7329589520133377	0.7433231499377834	0	0	0.0	0.0028311259747513568	0.0028311259747513568
1493	0.0022158865225894004	0.0009080092803165217	-0.0009079686179524779	0.9714751671646283	-1	0	0	0.3333333333333333	1	1.0	2	1.0	0.5	2	1	1	0	0	0.25	1	4	4	0.0	0	0.6511057557952775	0.5242011608442358	0.6053960516515765	0.8112503999490056	0.9260666119570331	0.6704754197829601	0.825028470166015	0.6802941616259447	0	0	0.0	-9.07968617952478e-05	-9.07968617952478e-05
28	0.00750989407733102	0.004497604966688146	-0.004494703300955256	0.9546686393906572	-1	0	0	0.625	5	0.3333333333333333	3	0.55	0.2222222222222222	4	2	6	4	0	0.8	5	4	11	0.2857142857142857	0.3333333333333333	0.6393671216030506	0.7642873554087628	0.9644307352969467	0.9571412087778427	0.3131982651137931	0.9271239474629006	0.9465341821522074	0.9068049331315023	0.5	0.5	0.3042250536776494	-0.00044947033009552556	-0.00044947033009552556
2780	0.009729695777995397	0.0024249399574119298	0.002418158458408594	0.9360240851587175	-1	0	0	0.3333333333333333	3	0.7272727272727273	8	0.5909090909090909	0.45454545454545453	6	5	6	0	0	0.18181818181818182	2	11	13	0.0	0	0.6607937905253622	0.5988886308987803	0.45958050246859494	0.7853011262462598	0.6847302753877137	0.8487115945290831	0.7329589520133377	0.7578141790234607	0	0	0.0	0.002418158458408594	0.002418158458408594
3835	0.009947377059328487	0.0029944894591855584	0.0029847497228428417	0.9460529807731234	-1	0	0	0.3	3	0.75	9	0.5833333333333334	0.5	7	6	6	0	0	0.16666666666666666	2	12	14	0.0	0	0.6607937905253622	0.5924776469972773	0.45958050246859494	0.7692130176159706	0.6847302753877137	0.8336679040361306	0.7329589520133377	0.7433231499377834	0	0	0.0	0.0029847497228428417	0.0029847497228428417
636	0.003937791413502993	0.0023254620967237682	-0.002308791643612508	0.9838162432168669	-1	0	0	0.6666666666666666	2	0.5	1	1.0	0.5	3	1	0	0	0	0.25	4	1	4	0.0	0.6666666666666666	0.3253408355975159	0.7510038254904288	0.764574333496467	0.8542884279908322	0.507744219084911	0.8999751935984354	0.8301553107297491	0.8442049556236669	0	0	0.0	-0.00023087916436125082	-0.00023087916436125082
2102	0.005107273526605696	0.00020006737410206715	0.00014913407409597893	0.9436867668397644	-1	0	0	0.2	1	1.0	5	1.0	0.6	3	3	3	0	0	0.14285714285714285	1	7	7	0.0	0	0.6607937905253622	0.5228190542287185	0.45958050246859494	0.7981484661511781	0.6847302753877137	0.8991628294401801	0.7329589520133377	0.7717148566697777	0	0	0.0	0.00014913407409597893	0.00014913407409597893
2895	0.007643078525996987	0.0023796421096611924	-0.002379616110682756	0.9394471873628525	-1	0	0	0.1	1	1.0	12	1.0	0.5	6	6	7	0	0	0.07142857142857142	1	14	14	0.0	0	0.6607937905253622	0.5938974431446004	0.45958050246859494	0.6277923728316775	0.6847302753877137	0.8058204854927631	0.7329589520133377	0.6846689008600503	0	0	0.0	-0.00023796161106827562	-0.00023796161106827562
1139	0.0034316613670675893	0.0030770733740462953	-0.003076824296400006	0.9718691073027873	-1	0	0	0.3333333333333333	1	1.0	2	1.0	1.0	3	2	0	1	0	0.25	1	4	4	0.3333333333333333	0	0.21413063279340078	0.8822852042476553	0.46121452879937286	0.7969046249842534	0.40070062661583494	0.9720038561856202	0.7938735797906927	0.9096635947398386	1.0	0	0.0	-0.0003076824296400006	-0.0003076824296400006
302	0.0019519138574605776	0.0018844952874134647	-0.0018832841246648896	0.9852756891190075	-1	0	0	1.0	2	0.0	0	0.75	0	1	0	1	0	0	1.0	2	2	3	0.0	0	0	0	0	0	0	0	0	0	0	0	0	-0.00018832841246648895	-0.00018832841246648895
1076	0.002125549804007661	0.0014098247692846569	-0.0014053241135230116	0.9633236274506367	-1	0	0	0.25	1	1.0	3	1.0	0.6666666666666666	2	2	2	3	0	0.2	1	5	5	0.375	0	0.6511057557952775	0.5242011608442358	0.6053960516515765	0.8112503999490056	0.73351545510605	0.9349201075220233	0.7713219586413873	0.8032334030112955	0.5	0	0.10624603549216836	-0.00014053241135230117	-0.00014053241135230117
2005	0.0032900381876276386	0.0006331379197634309	-0.0005798503016694315	0.9633611716008137	-1	0	0	0.25	1	1.0	3	1.0	0.6666666666666666	3	2	1	0	0	0.2	1	5	5	0.0	0	0.6607937905253622	0.5228190542287185	0.45958050246859494	0.7981484661511781	0.6847302753877137	0.8557586371588082	0.7329589520133377	0.7469102252376356	0	0	0.0	-5.798503016694316e-05	-5.798503016694316e-05
4388	0.011338182109033404	0.004370278973997943	0.004367934684955125	0.9353113113786101	-1	0	0	0.3	3	0.7692307692307693	10	0.5769230769230769	0.46153846153846156	7	6	7	0	0	0.15384615384615385	2	13	15	0.0	0	0.6607937905253622	0.5924776469972773	0.45958050246859494	0.7692130176159706	0.6847302753877137	0.8172514163225512	0.7329589520133377	0.7360053465727155	0	0	0.0	0.004367934684955125	0.004367934684955125
2347	0.009099409047836219	0.0015387804875076926	0.001317357093030406	0.9344217294718514	-1	0	0	0.375	3	0.6666666666666666	6	0.6111111111111112	0.4444444444444444	5	4	5	0	0	0.2222222222222222	2	9	11	0.0	0	0.6607937905253622	0.6068002969051319	0.45958050246859494	0.8045881427043525	0.5773304821802894	0.900964930494121	0.7173723054990103	0.79451603584774	0	0	0.0	0.001317357093030406	0.001317357093030406
3001	0.008994017521527302	0.0015233288993837884	0.0015057126610031992	0.9411482198850141	-1	0	0	0.375	3	0.7	7	0.6	0.5	6	5	5	2	0	0.2	2	10	12	0.15384615384615385	0	0.6607937905253622	0.5988886308987803	0.45958050246859494	0.7853011262462598	0.6310303787840015	0.8621372960904222	0.7145429266810663	0.7643973757796456	0.5833333333333334	0.16666666666666666	0.0	0.0015057126610031992	0.0015057126610031992
1565	0.005506173869423532	0.0002025220792548418	-0.0002024077740536831	0.9506419397966382	-1	0	0	0.25	1	1.0	4	1.0	0.5	3	2	2	0	0	0.16666666666666666	1	6	6	0.0	0	0.6607937905253622	0.5228190542287185	0.45958050246859494	0.7981484661511781	0.5773304821802894	0.908630836999041	0.7173723054990103	0.7780567192200287	0	0	0.0	-2.024077740536831e-05	-2.024077740536831e-05
833	0.0017481934924029694	0.0017155758111108874	-0.0017155758106814172	0.9863534731689431	-1	0	0	1.0	1	0	0	1.0	0	1	0	0	0	0	0.5	1	2	2	0.0	0	0	0	0	0	0	0	0	0	0	0	0	-0.0001715575810681417	-0.0001715575810681417
2718	0.009669621882874957	0.002595173735477993	0.002589454970630342	0.9353365817006196	-1	0	0	0.3333333333333333	3	0.7272727272727273	8	0.5909090909090909	0.45454545454545453	6	5	6	0	0	0.18181818181818182	2	11	13	0.0	0	0.6607937905253622	0.5988886308987803	0.45958050246859494	0.7853011262462598	0.6847302753877137	0.8624098174683985	0.7329589520133377	0.7645351057676898	0	0	0.0	0.002589454970630342	0.002589454970630342
90	0.00618815475024274	0.006063938099926327	-0.0060442968955931285	0.9803440385989529	-1	0.25	1	0.7	7	0.3076923076923077	4	0.5	0.15384615384615385	5	2	9	1	0	0.8333333333333334	5	6	15	0.05263157894736842	0.36363636363636365	0.5344503019336106	0.678510531729789	0.33318909953954046	0.9212288722811091	0.9193467161576472	0.981115610415983	0.9192208786516645	0.9157136637762388	1.0	0.6	0.0	-0.0006044296895593128	-0.0006044296895593128
4126	0.010037170691514857	0.002666350471152941	0.002658584231405119	0.946171893097329	-1	0	0	0.3	3	0.75	9	0.5833333333333334	0.5	7	6	6	0	0	0.16666666666666666	2	12	14	0.0	0	0.6607937905253622	0.5924776469972773	0.45958050246859494	0.7692130176159706	0.6847302753877137	0.8336679040361306	0.7329589520133377	0.7433231499377834	0	0	0.0	0.002658584231405119	0.002658584231405119
1906	0.004965098228581796	0.0033428256882301584	-0.003322477868814035	0.9688936732135569	-1	0	0	0.25	1	1.0	4	0.5	0.5	3	2	2	0	0	0.75	4	3	6	0.0	0	0.6607937905253622	0.5228190542287185	0.45958050246859494	0.7981484661511781	0.5773304821802894	0.9021602357910528	0.707300905697012	0.7736763604680892	0	0	0.0	-0.0003322477868814035	-0.0003322477868814035
3752	0.009896049734700738	0.0027215148251689696	0.0027146219318625884	0.9459763832038485	-1	0	0	0.3	3	0.75	9	0.5833333333333334	0.5	7	6	6	0	0	0.16666666666666666	2	12	14	0.0	0	0.6607937905253622	0.5924776469972773	0.45958050246859494	0.7692130176159706	0.6847302753877137	0.8473061458876436	0.7329589520133377	0.7497424375051047	0	0	0.0	0.0027146219318625884	0.0027146219318625884
4451	None	None	None	None	None	0	0	0.2	2	0.9230769230769231	12	0.45454545454545453	0.46153846153846156	7	6	7	1	0	0.2727272727272727	3	11	15	0.058823529411764705	0.3333333333333333	0.6607937905253622	0.5924776469972773	0.45958050246859494	0.7692130176159706	0.6847302753877137	0.8172514163225512	0.7329589520133377	0.7360053465727155	1.0	0	0.0	None	None
4235	0.010060749877586567	0.002665602991370112	0.002658036966999867	0.9470265097131377	-1	0	0	0.3	3	0.75	9	0.5833333333333334	0.5	7	6	6	0	0	0.16666666666666666	2	12	14	0.0	0	0.6607937905253622	0.5924776469972773	0.45958050246859494	0.7692130176159706	0.5773304821802894	0.8776927203386499	0.695384691937208	0.7654778164622615	0	0	0.0	0.002658036966999867	0.002658036966999867
485	0.0018781965073075256	0.0017273684514739892	-0.0017254379868321401	0.9844471135603828	-1	0	0	1.0	1	0	0	1.0	0	1	0	0	0	0	0.5	2	1	2	0.0	0	0	0	0	0	0	0	0	0	0	0	0	-0.000172543798683214	-0.000172543798683214
1945	0.005014523459017131	0.00014382407516794	0.0001419969356015097	0.9435664016807234	-1	0	0	0.2	1	1.0	5	1.0	0.6	3	3	3	0	0	0.14285714285714285	1	7	7	0.0	0	0.6607937905253622	0.5228190542287185	0.45958050246859494	0.7981484661511781	0.6847302753877137	0.8991628294401801	0.7329589520133377	0.7717148566697777	0	0	0.0	0.0001419969356015097	0.0001419969356015097
4441	0.011373074168928377	0.004904013609723595	0.0049009716261447355	0.9346577749982621	-1	0	0	0.3	3	0.7692307692307693	10	0.5769230769230769	0.46153846153846156	7	6	7	0	0	0.15384615384615385	2	13	15	0.0	0	0.6607937905253622	0.5924776469972773	0.45958050246859494	0.7692130176159706	0.5773304821802894	0.8776927203386499	0.695384691937208	0.7654778164622615	0	0	0.0	0.0049009716261447355	0.0049009716261447355
4419	0.011353200360568375	0.0042626768703516085	0.004260843895120988	0.934844779834691	-1	0	0	0.3	3	0.7692307692307693	10	0.5769230769230769	0.46153846153846156	7	6	7	0	0	0.15384615384615385	2	13	15	0.0	0	0.6607937905253622	0.5924776469972773	0.45958050246859494	0.7692130176159706	0.6847302753877137	0.8172514163225512	0.7329589520133377	0.7360053465727155	0	0	0.0	0.004260843895120988	0.004260843895120988
1079	0.005490545189102028	0.00025614713447914784	-0.00023774295279914976	0.9505824711890309	-1	0	0	0.25	1	1.0	4	1.0	0.5	3	2	2	1	0	0.16666666666666666	1	6	6	0.14285714285714285	0	0.6607937905253622	0.5228190542287185	0.45958050246859494	0.7981484661511781	0.5773304821802894	0.908630836999041	0.7173723054990103	0.7780567192200287	1.0	0	0.0	-2.3774295279914977e-05	-2.3774295279914977e-05
687	0.0017734594353865701	0.0017734579366398512	-0.0017734574584876543	0.9864396298853856	-1	0	0	1.0	1	0	0	1.0	0	1	0	0	0	0	0.5	1	2	2	0.0	0	0	0	0	0	0	0	0	0	0	0	0	-0.00017734574584876543	-0.00017734574584876543
2523	0.0089272072563659	0.0011602652718843648	0.0010418588889872698	0.9347716892317959	-1	0	0	0.375	3	0.6666666666666666	6	0.6111111111111112	0.4444444444444444	5	4	5	0	0	0.2222222222222222	2	9	11	0.0	0	0.6607937905253622	0.6068002969051319	0.45958050246859494	0.8045881427043525	0.6847302753877137	0.8793888678239397	0.7329589520133377	0.7822090326286464	0	0	0.0	0.0010418588889872698	0.0010418588889872698
3959	0.009916114248543278	0.002652781486629569	0.002647468899982372	0.9462616295671429	-1	0	0	0.3	3	0.75	9	0.5833333333333334	0.5	7	6	6	0	0	0.16666666666666666	2	12	14	0.0	0	0.6607937905253622	0.5924776469972773	0.45958050246859494	0.7692130176159706	0.6847302753877137	0.8582835155532802	0.7329589520133377	0.7551736844408604	0	0	0.0	0.002647468899982372	0.002647468899982372
2063	0.006277773187606461	0.00018392307799233528	0.00016529778146458877	0.945633496569544	-1	0	0	0.2	1	1.0	5	1.0	0.6	4	3	2	1	0	0.14285714285714285	1	7	7	0.14285714285714285	0	0.6607937905253622	0.520962914804905	0.45958050246859494	0.7795076837850303	0.5773304821802894	0.8617870634028281	0.695384691937208	0.7424938682380477	1.0	0	0.0	0.00016529778146458877	0.00016529778146458877
1869	0.005102220867668505	0.00013064860052302034	0.00011808988177691421	0.9451139999739635	-1	0	0	0.2	1	1.0	5	1.0	0.6	3	3	3	0	0	0.14285714285714285	1	7	7	0.0	0	0.6607937905253622	0.5228190542287185	0.45958050246859494	0.7981484661511781	0.6847302753877137	0.8980252593997731	0.7329589520133377	0.7709809189491024	0	0	0.0	0.00011808988177691421	0.00011808988177691421
2589	0.008832765439657641	0.0011296223050390423	0.0010697967204665343	0.9355814373363145	-1	0	0	0.375	3	0.6666666666666666	6	0.6111111111111112	0.4444444444444444	5	4	5	0	0	0.2222222222222222	2	9	11	0.0	0	0.6607937905253622	0.6068002969051319	0.45958050246859494	0.8045881427043525	0.5966572577797211	0.8923608984492862	0.7093309787631907	0.789413974547552	0	0	0.0	0.0010697967204665343	0.0010697967204665343
2535	0.009412221057067656	0.0023314046609383163	0.002326349441622946	0.936513455982591	-1	0	0	0.3333333333333333	3	0.7272727272727273	8	0.5909090909090909	0.45454545454545453	6	5	6	0	0	0.18181818181818182	2	11	13	0.0	0	0.6607937905253622	0.5988886308987803	0.45958050246859494	0.7853011262462598	0.6847302753877137	0.8624098174683985	0.7329589520133377	0.7645351057676898	0	0	0.0	0.002326349441622946	0.002326349441622946
2739	0.009254620500433346	0.0012165058161004204	0.001085019234043611	0.9341020865042364	-1	0	0	0.375	3	0.6666666666666666	6	0.6111111111111112	0.4444444444444444	5	4	5	0	0	0.2222222222222222	2	9	11	0.0	0	0.6607937905253622	0.6068002969051319	0.45958050246859494	0.8045881427043525	0.6847302753877137	0.8793888678239397	0.7329589520133377	0.7822090326286464	0	0	0.0	0.001085019234043611	0.001085019234043611
358	0.0017644351619446408	0.0017643809651902796	-0.0017623765646290167	0.9836942435205636	-1	0	0	1.0	1	0	0	1.0	0	0	0	1	0	0	0.5	2	1	2	0.0	0	0	0	0	0	0	0	0	0	0	0	0	-0.1	-0.1
4022	0.009931124840630445	0.003261424662610647	0.0032539949426880653	0.946603094794937	-1	0	0	0.3	3	0.75	9	0.5833333333333334	0.5	7	6	6	0	0	0.16666666666666666	2	12	14	0.0	0	0.6607937905253622	0.5924776469972773	0.45958050246859494	0.7692130176159706	0.6847302753877137	0.8336679040361306	0.7329589520133377	0.7433231499377834	0	0	0.0	0.0032539949426880653	0.0032539949426880653
1795	0.005486913215534161	0.00029598826134943207	-0.00029490871829573304	0.9500783536199269	-1	0	0	0.25	1	1.0	4	1.0	0.5	3	2	2	0	0	0.16666666666666666	1	6	6	0.0	0	0.6607937905253622	0.5228190542287185	0.45958050246859494	0.7981484661511781	0.5773304821802894	0.908630836999041	0.7173723054990103	0.7780567192200287	0	0	0.0	-2.9490871829573304e-05	-2.9490871829573304e-05
591	0.001978736518577966	0.0019027077637433106	-0.00189926680284301	0.9813094466513796	-1	0	0	1.0	2	0.0	0	0.75	0	1	0	1	0	0	1.0	2	2	3	0.0	0	0	0	0	0	0	0	0	0	0	0	0	-0.00018992668028430102	-0.00018992668028430102
2025	0.005968197873585977	0.000248922792137813	-0.00023963355039869228	0.9502041804626877	-1	0	0	0.5	3	0.5	3	0.4444444444444444	0.5	5	3	2	0	0	0.5	3	6	8	0.0	0	0.6607937905253622	0.6068002969051319	0.45958050246859494	0.8045881427043525	0.6021772182137255	0.8712651393720623	0.6995092994943075	0.7779508971366083	0	0	0.0	-2.396335503986923e-05	-2.396335503986923e-05
2461	0.00915397173801154	0.001259663836893538	0.001150947992201962	0.9336061368323012	-1	0	0	0.375	3	0.6666666666666666	6	0.6111111111111112	0.4444444444444444	5	4	5	0	0	0.2222222222222222	2	9	11	0.0	0	0.6607937905253622	0.6068002969051319	0.45958050246859494	0.8045881427043525	0.6847302753877137	0.8793888678239397	0.7329589520133377	0.7822090326286464	0	0	0.0	0.001150947992201962	0.001150947992201962
2095	0.004935792000068155	5.185876928362431e-05	-5.156198681811132e-05	0.9438758765341897	-1	0	0	0.2	1	1.0	5	1.0	0.6	3	3	3	0	0	0.14285714285714285	1	7	7	0.0	0	0.6607937905253622	0.5228190542287185	0.45958050246859494	0.7981484661511781	0.6847302753877137	0.8991628294401801	0.7329589520133377	0.7717148566697777	0	0	0.0	-5.156198681811132e-06	-5.156198681811132e-06
4005	0.009890211136338749	0.003000533676914535	0.00298813559929204	0.945634014298679	-1	0	0	0.3	3	0.75	9	0.5833333333333334	0.5	7	6	6	0	0	0.16666666666666666	2	12	14	0.0	0	0.6607937905253622	0.5924776469972773	0.45958050246859494	0.7692130176159706	0.6847302753877137	0.8582835155532802	0.7329589520133377	0.7551736844408604	0	0	0.0	0.00298813559929204	0.00298813559929204
2890	0.0025166832515919274	0.002385207399019089	-0.0023843165721039125	0.9743140219026318	-1	0	0	0.6666666666666666	2	0.5	1	0.6666666666666666	0.5	2	1	1	2	0	0.6666666666666666	2	3	4	0.4	0	0.7021016453899228	0.6472194540295062	0.5352607519516923	0.8965539722483933	0.9831742318274772	0.5419654613333628	0.8909755689303394	0.7267512693931875	0.75	0	0.17210009566331008	-0.00023843165721039125	-0.00023843165721039125
364	0.001661123802375313	0.0016316800372521828	-0.0016316800368824725	0.9852643557955688	-1	0	0	0	0	0	0	1.0	0	0	0	0	2	0	1.0	1	1	1	0.5	0	0	0	0	0	0	0	0	0	0	0	0	-0.1	-0.1
1003	0.0022202144011680054	0.0016172781283161244	-0.0016145054702639819	0.9650483538078172	-1	0	0	0.25	1	1.0	3	1.0	0.6666666666666666	2	2	2	3	0	0.2	1	5	5	0.375	0	0.6511057557952775	0.5242011608442358	0.6053960516515765	0.8112503999490056	0.73351545510605	0.9349201075220233	0.7713219586413873	0.8032334030112955	0.5	0	0.008370188435226413	-0.00016145054702639819	-0.00016145054702639819
1777	0.005467098499408663	0.0005151212957532577	-0.0005140011564878256	0.9496111645466604	-1	0	0	0.25	1	1.0	4	1.0	0.5	3	2	2	1	0	0.16666666666666666	1	6	6	0.14285714285714285	0	0.6607937905253622	0.5228190542287185	0.45958050246859494	0.7981484661511781	0.5773304821802894	0.9075120074023444	0.7173723054990103	0.7772842709756315	1.0	0	0.0	-5.140011564878256e-05	-5.140011564878256e-05
5040	0.012460661664659744	0.005122256381763004	0.0051196767469606635	0.9386592262623666	-1	0	0	0.3	3	0.75	9	0.3888888888888889	0.5	7	6	6	3	0	0.25	3	12	14	0.2	0	0.6607937905253622	0.5924776469972773	0.45958050246859494	0.7692130176159706	0.665269787442127	0.823329443299839	0.7229721431560724	0.7386672949256011	0.14285714285714285	0	0.0	0.0051196767469606635	0.0051196767469606635
1431	0.003702609466950258	0.0009578146793578371	-0.0009402627985326471	0.9636925018040227	-1	0	0	0.5	2	0.5	2	0.6	0.5	3	2	2	0	0	0.4	2	5	6	0.0	0	0.6607937905253622	0.5228190542287185	0.45958050246859494	0.7981484661511781	0.5773304821802894	0.9021602357910528	0.707300905697012	0.7736763604680892	0	0	0.0	-9.40262798532647e-05	-9.40262798532647e-05
830	0.0023407067158216096	0.002059818013186751	-0.0020584860322099123	0.9844806613741909	-1	0	0	1.0	3	0.0	0	0.6666666666666666	0	2	0	1	1	0	0.6666666666666666	2	3	4	0.25	1.0	0	0	0	0	0	0	0	0	0	0	0	-0.00020584860322099124	-0.00020584860322099124
1084	0.002204215508863861	0.0015854463652108534	-0.0015813706516808665	0.9641470462416736	-1	0	0	0.25	1	1.0	3	1.0	0.6666666666666666	2	2	2	3	0	0.2	1	5	5	0.375	0	0.6511057557952775	0.5242011608442358	0.6053960516515765	0.8112503999490056	0.7872153517097621	0.8935803942570775	0.7617237523757883	0.7734030511477	0.5	1.0	0.10624603549216836	-0.00015813706516808665	-0.00015813706516808665
4472	0.011243636110136733	0.004929301750646155	0.004926748132948999	0.9344816955611512	-1	0	0	0.3	3	0.7692307692307693	10	0.5769230769230769	0.46153846153846156	7	6	7	0	0	0.15384615384615385	2	13	15	0.0	0	0.6607937905253622	0.5924776469972773	0.45958050246859494	0.7692130176159706	0.6847302753877137	0.8168069317713292	0.7329589520133377	0.7358127299162047	0	0	0.0	0.004926748132948999	0.004926748132948999
744	0.0031546050047263994	0.0024279578315363265	-0.0023598039812717975	0.9722502603336443	-1	0	0	0.3333333333333333	1	1.0	2	1.0	1.0	3	2	0	1	0	0.25	4	1	4	0.3333333333333333	0	0.21413063279340078	0.9333333229686205	0.46121452879937286	0.7352988777101064	0.14784484215472932	0.9054934481766977	0.7938735797906927	0.8779881131353876	1.0	0.3333333333333333	0.0	-0.00023598039812717974	-0.00023598039812717974
3419	0.009887807979140942	0.0027760848565971806	0.0027716435408688964	0.9464886615855646	-1	0	0	0.3	3	0.75	9	0.5833333333333334	0.5	7	6	6	0	0	0.16666666666666666	2	12	14	0.0	0	0.6607937905253622	0.5924776469972773	0.45958050246859494	0.7692130176159706	0.6847302753877137	0.8336679040361306	0.7329589520133377	0.7433231499377834	0	0	0.0	0.0027716435408688964	0.0027716435408688964
3092	0.01070590619329902	0.003240319934255538	-0.0030427821980118057	0.9312380101055147	-1	0	0	0.5	4	0.5	5	0.42857142857142855	0.4	5	4	6	0	0	0.5714285714285714	4	7	12	0.0	0	0.6607937905253622	0.6068002969051319	0.45958050246859494	0.8045881427043525	0.6847302753877137	0.8447760694784271	0.7329589520133377	0.7651458887119806	0	0	0.0	-0.00030427821980118057	-0.00030427821980118057
3951	0.009995751118659768	0.003039914708917592	0.0030334748607309166	0.946179960790103	-1	0	0	0.3	3	0.75	9	0.5833333333333334	0.5	7	6	6	0	0	0.16666666666666666	2	12	14	0.0	0	0.6607937905253622	0.5924776469972773	0.45958050246859494	0.7692130176159706	0.6847302753877137	0.8336679040361306	0.7329589520133377	0.7433231499377834	0	0	0.0	0.0030334748607309166	0.0030334748607309166
2019	0.008738444768786728	0.000447448359508212	0.0004369531889134261	0.9268918378908163	-1	0	0	0.16666666666666666	1	1.0	7	1.0	0.5714285714285714	4	4	4	1	0	0.1111111111111111	1	9	9	0.08333333333333333	0	0.6607937905253622	0.520962914804905	0.45958050246859494	0.7795076837850303	0.5773304821802894	0.8617870634028281	0.695384691937208	0.7424938682380477	1.0	0	0.0	0.0004369531889134261	0.0004369531889134261
879	0.0018300024106538849	0.0017461543275841013	-0.0017460442896634063	0.9857946177029409	-1	0	0	1.0	1	0	0	1.0	0	1	0	0	0	0	0.5	1	2	2	0.0	0	0	0	0	0	0	0	0	0	0	0	0	-0.00017460442896634064	-0.00017460442896634064
1213	0.002173042569181334	0.0013067502921286231	-0.0012840301834253238	0.9630816541940588	-1	0	0	0.25	1	1.0	3	1.0	0.6666666666666666	2	2	2	1	0	0.2	1	5	5	0.125	0	0.6511057557952775	0.5242011608442358	0.6053960516515765	0.8112503999490056	0.7872153517097621	0.8935803942570775	0.7617237523757883	0.7734030511477	1.0	0.5	0.0	-0.00012840301834253238	-0.00012840301834253238
787	0.0019187463663205722	0.0016798250566070622	-0.0016792716917273084	0.9851779651955813	-1	0	0	1.0	1	0	0	1.0	0	1	0	0	1	0	0.5	2	1	2	0.3333333333333333	0	0	0	0	0	0	0	0	0	0	0	0	-0.00016792716917273084	-0.00016792716917273084
1109	0.0037800714914602513	0.0009432790933577594	-0.0009432610319973168	0.9484580258168724	-1	0	0	0.25	1	1.0	4	1.0	0.5	2	2	3	3	0	0.16666666666666666	1	6	6	0.3	0	0.6511057557952775	0.5242011608442358	0.6053960516515765	0.8112503999490056	0.7872153517097622	0.8907912277123485	0.7606500152033523	0.7717046143706595	0.5	0	0.030849648898716806	-9.432610319973168e-05	-9.432610319973168e-05
2906	0.009815765632811623	0.003091349686019672	0.0030853738891689075	0.9462448932666997	-1	0	0	0.3	3	0.75	9	0.5833333333333334	0.5	7	6	6	0	0	0.16666666666666666	2	12	14	0.0	0	0.6607937905253622	0.5924776469972773	0.45958050246859494	0.7692130176159706	0.6847302753877137	0.8336679040361306	0.7329589520133377	0.7433231499377834	0	0	0.0	0.0030853738891689075	0.0030853738891689075
2658	0.0024905992615460726	0.0022763212413784337	-0.0022748074337072197	0.97421416144528	-1	0	0	0.6666666666666666	2	0.5	1	0.6666666666666666	0.5	2	1	1	2	0	0.6666666666666666	2	3	4	0.4	0	0.7021016453899228	0.6472194540295062	0.5352607519516923	0.8965539722483933	1.0	0.5	0.8966564897913891	0.7154730408484478	0.75	0	0.0	-0.00022748074337072198	-0.00022748074337072198
813	0.0034068215954605133	0.002692114223927156	-0.0026613954475560703	0.9715664879232478	-1	0	0	0.5	1	1.0	1	1.0	1.0	2	1	0	1	0	0.3333333333333333	1	3	3	0.3333333333333333	0	0.6148216070493626	0.5661011033535291	0.8852881513309703	0.6727061170592228	0.7348575900525265	0.6095527608321594	0.7514849121944192	0.61710568554755	1.0	0	0.0	-0.00026613954475560703	-0.00026613954475560703
806	0.0017734931106942844	0.001715625654136157	-0.0017156256541340253	0.9863683227359071	-1	0	0	1.0	1	0	0	1.0	0	1	0	0	0	0	0.5	1	2	2	0.0	0	0	0	0	0	0	0	0	0	0	0	0	-0.00017156256541340253	-0.00017156256541340253
764	0.005574139916111353	0.0036305763961009163	-0.0034787630215272424	0.9681691934314733	-1	0	0	0.25	1	1.0	4	0.5	0.75	3	3	2	3	0	0.75	4	3	6	0.375	0	0.6414177210651929	0.8870983451974077	0.46121452879937286	0.7975298790376876	0.4670309102120999	0.9359852004486673	0.741075046509567	0.8847583865566517	0.3333333333333333	0	0.0	-0.00034787630215272423	-0.00034787630215272423
3543	0.010030546066443252	0.0029732512271765025	0.002966481510885434	0.9456692221800653	-1	0	0	0.3	3	0.75	9	0.5833333333333334	0.5	7	6	6	0	0	0.16666666666666666	2	12	14	0.0	0	0.6607937905253622	0.5924776469972773	0.45958050246859494	0.7692130176159706	0.6847302753877137	0.8336679040361306	0.7329589520133377	0.7433231499377834	0	0	0.0	0.002966481510885434	0.002966481510885434
1786	0.005040293321812173	0.00010198495842132268	-7.292862547057785e-05	0.9434301191751022	-1	0	0	0.2	1	1.0	5	1.0	0.6	3	3	3	0	0	0.14285714285714285	1	7	7	0.0	0	0.6607937905253622	0.5228190542287185	0.45958050246859494	0.7981484661511781	0.6847302753877137	0.8991628294401801	0.7329589520133377	0.7717148566697777	0	0	0.0	-7.292862547057785e-06	-7.292862547057785e-06
2137	0.012675254073797236	0.001079061606828478	-0.0010636051216442025	0.9250786974488593	-1	0	0	0.25	2	0.9	9	0.5454545454545454	0.5	5	5	6	0	0	0.18181818181818182	2	11	12	0.0	0	0.6607937905253622	0.5193663760857576	0.45958050246859494	0.7625162090412736	0.6847302753877137	0.8008039300385497	0.7329589520133377	0.7065012788785426	0	0	0.0	-0.00010636051216442025	-0.00010636051216442025
1304	0.005560646114084401	0.0004414222613052029	-0.0004396955883261275	0.9496874115815215	-1	0	0	0.25	1	1.0	4	1.0	0.5	3	2	2	1	0	0.16666666666666666	1	6	6	0.14285714285714285	0	0.6607937905253622	0.5228190542287185	0.45958050246859494	0.7981484661511781	0.5773304821802894	0.908630836999041	0.7173723054990103	0.7780567192200287	1.0	0	0.0	-4.396955883261275e-05	-4.396955883261275e-05
298	0.002127836369486322	0.001940945780847401	-0.0019402371531594682	0.9838221827186936	-1	0	0	1.0	1	0	0	1.0	0	1	0	0	3	0	0.5	2	1	2	1.0	0	0	0	0	0	0	0	0	0	0	0	0	-0.0001940237153159468	-0.0001940237153159468
4181	0.010086466231409028	0.003039195157749544	0.0030312437694480564	0.9454894386895158	-1	0	0	0.3	3	0.75	9	0.5833333333333334	0.5	7	6	6	0	0	0.16666666666666666	2	12	14	0.0	0	0.6607937905253622	0.5924776469972773	0.45958050246859494	0.7692130176159706	0.6847302753877137	0.8336679040361306	0.7329589520133377	0.7433231499377834	0	0	0.0	0.0030312437694480564	0.0030312437694480564
762	0.0017481998420601534	0.0017155940058477374	-0.0017155940056989998	0.9863609217320023	-1	0	0	1.0	1	0	0	1.0	0	1	0	0	0	0	0.5	1	2	2	0.0	0	0	0	0	0	0	0	0	0	0	0	0	-0.00017155940056989998	-0.00017155940056989998
2917	0.00979977427781138	0.002407145682699954	0.0024009101568525037	0.9349191784548991	-1	0	0	0.3333333333333333	3	0.7272727272727273	8	0.5909090909090909	0.45454545454545453	6	5	6	0	0	0.18181818181818182	2	11	13	0.0	0	0.6607937905253622	0.5988886308987803	0.45958050246859494	0.7853011262462598	0.5773304821802894	0.8891713937156013	0.706498847171993	0.7790245248652226	0	0	0.0	0.0024009101568525037	0.0024009101568525037
517	0.0019541506665448523	0.0018906631650678824	-0.0018891610963621575	0.9847569088410126	-1	0	0	1.0	2	0.0	0	0.75	0	2	0	0	0	0	1.0	2	2	3	0.0	0	0	0	0	0	0	0	0	0	0	0	0	-0.00018891610963621576	-0.00018891610963621576
1641	0.005504367485355124	0.00041776418631694526	-0.0004160237121141665	0.9510005371245541	-1	0	0	0.25	1	1.0	4	1.0	0.5	3	2	2	1	0	0.16666666666666666	1	6	6	0.14285714285714285	0	0.6607937905253622	0.5228190542287185	0.45958050246859494	0.7981484661511781	0.5773304821802894	0.908630836999041	0.7173723054990103	0.7780567192200287	1.0	0	0.0	-4.1602371211416646e-05	-4.1602371211416646e-05
2236	0.002042300492261707	0.001842244082384885	-0.0018422372327836934	0.975209239285312	-1	0	0	0.5	1	1.0	1	1.0	1.0	1	1	1	2	0	0.3333333333333333	1	3	3	0.3333333333333333	0	0.6414177210651929	0.5	0.751211600834558	0.5	1.0	0.5	0.8175919384540884	0.5	1.0	0	0.0	-0.00018422372327836934	-0.00018422372327836934
4804	0.012146373153862682	0.00490438059339863	0.00490150130592916	0.9374778127098599	-1	0	0	0.3	3	0.75	9	0.3888888888888889	0.5	7	6	6	0	0	0.25	3	12	14	0.0	0	0.6607937905253622	0.5924776469972773	0.45958050246859494	0.7692130176159706	0.6847302753877137	0.8336679040361306	0.7329589520133377	0.7433231499377834	0	0	0.0	0.00490150130592916	0.00490150130592916
4046	0.009950932362310212	0.003035970965572571	0.0030281710777041435	0.9455068282858117	-1	0	0	0.3	3	0.75	9	0.5833333333333334	0.5	7	6	6	0	0	0.16666666666666666	2	12	14	0.0	0	0.6607937905253622	0.5924776469972773	0.45958050246859494	0.7692130176159706	0.6847302753877137	0.8336679040361306	0.7329589520133377	0.7433231499377834	0	0	0.0	0.0030281710777041435	0.0030281710777041435
4369	0.009743453683048022	0.0031817351008118803	0.0031760997060797345	0.9471847776234373	-1	0	0	0.3	3	0.75	9	0.5833333333333334	0.5	7	6	6	0	0	0.16666666666666666	2	12	14	0.0	0	0.6607937905253622	0.5924776469972773	0.45958050246859494	0.7692130176159706	0.6847302753877137	0.8582835155532802	0.7329589520133377	0.7551736844408604	0	0	0.0	0.0031760997060797345	0.0031760997060797345
3270	0.008750742365286031	0.0009618431972247363	-0.0009483456487664164	0.9422110895164991	-1	0	0	0.375	3	0.6666666666666666	6	0.6111111111111112	0.5555555555555556	7	5	3	0	0	0.2222222222222222	2	9	11	0.0	0	0.6607937905253622	0.5924776469972773	0.45958050246859494	0.7692130176159706	0.5773304821802894	0.8730418948533486	0.7173723054990103	0.7629169818746706	0	0	0.0	-9.483456487664164e-05	-9.483456487664164e-05
2534	0.008501450533147015	0.0012638617447537999	0.0012638375808750114	0.9291627482969177	-1	0	0	0.14285714285714285	1	1.0	8	1.0	0.5	4	4	5	0	0	0.1	1	10	10	0.0	0	0.6607937905253622	0.520962914804905	0.45958050246859494	0.7795076837850303	0.6847302753877137	0.8698974965114751	0.7329589520133377	0.7469197464933727	0	0	0.0	0.0012638375808750114	0.0012638375808750114
3756	0.009918426575560956	0.003111693644246812	0.003100596241921862	0.946040210057586	-1	0	0	0.3	3	0.75	9	0.5833333333333334	0.5	7	6	6	0	0	0.16666666666666666	2	12	14	0.0	0	0.6607937905253622	0.5924776469972773	0.45958050246859494	0.7692130176159706	0.6847302753877137	0.8336679040361306	0.7329589520133377	0.7433231499377834	0	0	0.0	0.003100596241921862	0.003100596241921862
2282	0.006396254017852761	8.495113843925914e-05	-4.1265775172332105e-05	0.9450423171890696	-1	0	0	0.2	1	1.0	5	1.0	0.6	4	3	2	1	0	0.14285714285714285	1	7	7	0.14285714285714285	0	0.6607937905253622	0.520962914804905	0.45958050246859494	0.7795076837850303	0.5773304821802894	0.8617870634028281	0.695384691937208	0.7424938682380477	1.0	0	0.0	-4.12657751723321e-06	-4.12657751723321e-06
4223	0.009966055342349579	0.002762431467466313	0.00275816527636249	0.9466640901432577	-1	0	0	0.3	3	0.75	9	0.5833333333333334	0.5	7	6	6	0	0	0.16666666666666666	2	12	14	0.0	0	0.6607937905253622	0.5924776469972773	0.45958050246859494	0.7692130176159706	0.6847302753877137	0.8473061458876436	0.7329589520133377	0.7497424375051047	0	0	0.0	0.00275816527636249	0.00275816527636249
4928	0.00934720672520931	0.0012748939545527995	0.000580321855602529	0.9335670462561723	-1	0	0	0.375	3	0.6666666666666666	6	0.4074074074074074	0.5555555555555556	7	5	3	0	0	0.3333333333333333	3	9	11	0.0	0	0.6607937905253622	0.5924776469972773	0.45958050246859494	0.7692130176159706	0.6847302753877137	0.8450213572218364	0.7329589520133377	0.7486430479670462	0	0	0.0	0.000580321855602529	0.000580321855602529
2992	0.009761491273176597	0.0027279772389501526	0.002718216371093992	0.9353935729850282	-1	0	0	0.3333333333333333	3	0.7272727272727273	8	0.5909090909090909	0.45454545454545453	6	5	6	0	0	0.18181818181818182	2	11	13	0.0	0	0.6607937905253622	0.5988886308987803	0.45958050246859494	0.7853011262462598	0.6847302753877137	0.8487115945290831	0.7329589520133377	0.7578141790234607	0	0	0.0	0.002718216371093992	0.002718216371093992
4989	0.012626538104553959	0.0049770044607330794	0.004973610044690803	0.9368258013637022	-1	0	0	0.3	3	0.75	9	0.3888888888888889	0.5	7	6	6	0	0	0.25	3	12	14	0.0	0	0.6607937905253622	0.5924776469972773	0.45958050246859494	0.7692130176159706	0.6847302753877137	0.7874566451025358	0.7329589520133377	0.7236388993431687	0	0	0.0	0.004973610044690803	0.004973610044690803
980	0.0036201989720508697	0.0032097522385656422	-0.003209696241394841	0.9782572869856734	-1	0	0	0.3333333333333333	1	1.0	2	1.0	1.0	3	2	0	1	0	0.25	1	4	4	0.3333333333333333	0	0.22802699073581456	0.6497118757132776	0.14162897787682144	0.9465258561102288	0.7794008560636211	0.7519178972724274	0.9331127594532335	0.8225051962414536	1.0	0.3333333333333333	0.0	-0.00032096962413948407	-0.00032096962413948407
3514	0.0028928709075576767	0.00248068302034145	-0.002476935978592382	0.9739556740758615	-1	0	0	0.6666666666666666	2	0.5	1	0.6666666666666666	0.5	2	1	1	2	0	0.6666666666666666	2	3	4	0.4	0	0.7021016453899228	0.6472194540295062	0.5352607519516923	0.8965539722483933	0.9831742318274772	0.5419654613333628	0.8909755689303394	0.7267512693931875	0.75	0.5	0.2216995501975864	-0.0002476935978592382	-0.0002476935978592382
4450	0.011340476935646753	0.004993219355899464	0.004988658378021467	0.9348977389846534	-1	0	0	0.3	3	0.7692307692307693	10	0.5769230769230769	0.46153846153846156	7	6	7	0	0	0.15384615384615385	2	13	15	0.0	0	0.6607937905253622	0.5924776469972773	0.45958050246859494	0.7692130176159706	0.6847302753877137	0.8172514163225512	0.7329589520133377	0.7360053465727155	0	0	0.0	0.004988658378021467	0.004988658378021467
2327	0.00913983827252093	0.0016663167622494887	0.0013875877913552303	0.9357455215913835	-1	0	0	0.375	3	0.6666666666666666	6	0.6111111111111112	0.4444444444444444	5	4	5	0	0	0.2222222222222222	2	9	11	0.0	0	0.6607937905253622	0.6068002969051319	0.45958050246859494	0.8045881427043525	0.6847302753877137	0.8793888678239397	0.7329589520133377	0.7822090326286464	0	0	0.0	0.0013875877913552303	0.0013875877913552303
3032	0.009855615049093972	0.002624712660737296	0.0026139991740177855	0.9462995125859455	-1	0	0	0.3	3	0.75	9	0.5833333333333334	0.5	7	6	6	0	0	0.16666666666666666	2	12	14	0.0	0	0.6607937905253622	0.5924776469972773	0.45958050246859494	0.7692130176159706	0.6847302753877137	0.8336679040361306	0.7329589520133377	0.7433231499377834	0	0	0.0	0.0026139991740177855	0.0026139991740177855
3164	0.008907805201632289	0.0017480419112749065	0.00166003744694343	0.9420951036455378	-1	0	0	0.375	3	0.7	7	0.6	0.5	6	5	5	0	0	0.2	2	10	12	0.0	0	0.6607937905253622	0.5988886308987803	0.45958050246859494	0.7853011262462598	0.6847302753877137	0.8624098174683985	0.7329589520133377	0.7645351057676898	0	0	0.0	0.00166003744694343	0.00166003744694343
1080	0.005533128657326889	0.0005510381350709399	-0.0005507285038433722	0.9502066086939593	-1	0	0	0.25	1	1.0	4	1.0	0.5	3	2	2	1	0	0.16666666666666666	1	6	6	0.14285714285714285	0	0.6607937905253622	0.5228190542287185	0.45958050246859494	0.7981484661511781	0.5773304821802894	0.908630836999041	0.7173723054990103	0.7780567192200287	1.0	0	0.0	-5.507285038433722e-05	-5.507285038433722e-05
1475	0.0054620402201455516	0.0003243162998835565	-0.0003242598056534791	0.9508733833331519	-1	0	0	0.25	1	1.0	4	1.0	0.5	3	2	2	0	0	0.16666666666666666	1	6	6	0.0	0	0.6607937905253622	0.5228190542287185	0.45958050246859494	0.7981484661511781	0.5773304821802894	0.908630836999041	0.7173723054990103	0.7780567192200287	0	0	0.0	-3.2425980565347915e-05	-3.2425980565347915e-05
576	0.001774202509024109	0.0017269334617327472	-0.0017247547818679929	0.9832162952844977	-1	0	0	1.0	1	0	0	1.0	0	1	0	0	0	0	0.5	2	1	2	0.0	0	0	0	0	0	0	0	0	0	0	0	0	-0.0001724754781867993	-0.0001724754781867993
4492	0.011222373081650782	0.004396970644921215	0.004394776887752742	0.9356523255706319	-1	0	0	0.3	3	0.7692307692307693	10	0.5769230769230769	0.46153846153846156	7	6	7	0	0	0.15384615384615385	2	13	15	0.0	0	0.6607937905253622	0.5924776469972773	0.45958050246859494	0.7692130176159706	0.6847302753877137	0.8172514163225512	0.7329589520133377	0.7360053465727155	0	0	0.0	0.004394776887752742	0.004394776887752742
1285	0.002185425783098922	0.0012020068980837214	-0.0012019488181346859	0.97217976013687	-1	0	0	0.3333333333333333	1	1.0	2	1.0	0.5	2	1	1	2	0	0.25	1	4	4	0.4	0	0.6511057557952775	0.5242011608442358	0.6053960516515765	0.8112503999490056	0.6973586795545323	0.7685749412620798	0.6847230459100192	0.7147239896985644	0.75	0	0.33546309994386087	-0.00012019488181346858	-0.00012019488181346858
1261	0.002323071518274103	0.001278013876245527	-0.0012779962028177873	0.972286842166436	-1	0	0	0.3333333333333333	1	1.0	2	1.0	0.5	2	1	1	2	0	0.25	1	4	4	0.4	0	0.6511057557952775	0.5242011608442358	0.6053960516515765	0.8112503999490056	0.73351545510605	0.9349201075220233	0.7713219586413873	0.8032334030112955	0.75	0	0.016740376870452826	-0.00012779962028177874	-0.00012779962028177874
1379	0.0022066726601354075	0.0012226590635567582	-0.001222630324596254	0.9726987976653695	-1	0	0	0.3333333333333333	1	1.0	2	1.0	0.5	2	1	1	2	0	0.25	1	4	4	0.4	0	0.6511057557952775	0.5242011608442358	0.6053960516515765	0.8112503999490056	0.73351545510605	0.9349201075220233	0.7713219586413873	0.8032334030112955	0.75	0	0.2627966873722778	-0.00012226303245962538	-0.00012226303245962538
2355	0.008983765651032193	0.001221818200563405	0.0011251527596918133	0.9344999405857547	-1	0	0	0.375	3	0.6666666666666666	6	0.6111111111111112	0.4444444444444444	5	4	5	0	0	0.2222222222222222	2	9	11	0.0	0	0.6607937905253622	0.6068002969051319	0.45958050246859494	0.8045881427043525	0.5773304821802894	0.900964930494121	0.7173723054990103	0.79451603584774	0	0	0.0	0.0011251527596918133	0.0011251527596918133
3117	0.006125474565757463	0.0021165014895992394	0.0021151429660263713	0.9668652667113266	-1	0	0	0.3	3	0.75	9	0.5833333333333334	0.5	7	6	6	0	0	0.16666666666666666	2	12	14	0.0	0	0.6607937905253622	0.5924776469972773	0.3805274746454229	0.6491207249036396	0.6847302753877137	0.8461292293155777	0.7991625440760652	0.7105350968843107	0	0	0.0	0.0021151429660263713	0.0021151429660263713
943	0.002207585545167324	0.0015296308744141792	-0.001518311729853699	0.9639218257362275	-1	0	0	0.25	1	1.0	3	1.0	0.6666666666666666	2	2	2	3	0	0.2	1	5	5	0.375	0	0.6511057557952775	0.5242011608442358	0.6053960516515765	0.8112503999490056	0.7872153517097621	0.8935803942570775	0.7617237523757883	0.7734030511477	0.5	0	0.0	-0.0001518311729853699	-0.0001518311729853699
4672	0.00840152857866799	0.0005359320396878495	-0.00030783331952455046	0.9408797618825915	-1	0	0	0.2857142857142857	2	0.875	7	0.5555555555555556	0.625	7	5	2	0	0	0.2222222222222222	2	9	10	0.0	0	0.6607937905253622	0.5924776469972773	0.45958050246859494	0.7692130176159706	0.6847302753877137	0.8172514163225512	0.7329589520133377	0.7360053465727155	0	0	0.0	-3.0783331952455046e-05	-3.0783331952455046e-05
4599	0.002513348654852495	0.0023727448852684098	-0.002370645082681766	0.9742397608893008	-1	0	0	0.6666666666666666	2	0.5	1	0.6666666666666666	0.5	2	1	1	2	0	0.6666666666666666	2	3	4	0.4	0	0.7021016453899228	0.6472194540295062	0.5352607519516923	0.8965539722483933	0.9831742318274772	0.5419654613333628	0.8909755689303394	0.7267512693931875	0.75	0	0.0	-0.00023706450826817662	-0.00023706450826817662
1293	0.0033301198649512915	0.001557320105139228	-0.00154719190156273	0.9662909861133283	-1	0	0	0.25	1	1.0	3	1.0	0.3333333333333333	2	1	2	2	0	0.2	1	5	5	0.2857142857142857	0	0.6511057557952775	0.5242011608442358	0.6053960516515765	0.8112503999490056	0.6725119435210962	0.7214799649710694	0.6666217861624885	0.6975412648353644	0.75	0	0.33546309994386087	-0.000154719190156273	-0.000154719190156273
953	0.002205746780391231	0.0015918277876440536	-0.0015856862227548922	0.9641171640406393	-1	0	0	0.25	1	1.0	3	1.0	0.6666666666666666	2	2	2	3	0	0.2	1	5	5	0.375	0	0.6511057557952775	0.5242011608442358	0.6053960516515765	0.8112503999490056	0.7872153517097621	0.8935803942570775	0.7617237523757883	0.7734030511477	0.5	0	0.008370188435226413	-0.0001585686222754892	-0.0001585686222754892
1656	0.0036949663693529086	0.0009006472928609355	-0.0007996352757635141	0.9630292464055231	-1	0	0	0.5	2	0.5	2	0.6	0.5	3	2	2	0	0	0.4	2	5	6	0.0	0	0.6607937905253622	0.5228190542287185	0.45958050246859494	0.7981484661511781	0.5773304821802894	0.8785546265469415	0.695384691937208	0.7592012050174628	0	0	0.0	-7.99635275763514e-05	-7.99635275763514e-05
3510	0.010021793756712315	0.0030773007369165137	0.0030674283446491995	0.9457207278194172	-1	0	0	0.3	3	0.75	9	0.5833333333333334	0.5	7	6	6	0	0	0.16666666666666666	2	12	14	0.0	0	0.6607937905253622	0.5924776469972773	0.45958050246859494	0.7692130176159706	0.6847302753877137	0.8336679040361306	0.7329589520133377	0.7433231499377834	0	0	0.0	0.0030674283446491995	0.0030674283446491995
4573	0.011229652949767955	0.004304974478143248	0.0043022647468410075	0.934516890485356	-1	0	0	0.3	3	0.7692307692307693	10	0.5769230769230769	0.46153846153846156	7	6	7	0	0	0.15384615384615385	2	13	15	0.0	0	0.6607937905253622	0.5924776469972773	0.45958050246859494	0.7692130176159706	0.6847302753877137	0.8172514163225512	0.7329589520133377	0.7360053465727155	0	0	0.0	0.0043022647468410075	0.0043022647468410075
468	0.002023333739612126	0.0018029116073273554	-0.0018023614850875712	0.9842674456451332	-1	0	0	1.0	1	0	0	1.0	0	1	0	0	0	0	0.5	2	1	2	0.0	0	0	0	0	0	0	0	0	0	0	0	0	-0.00018023614850875712	-0.00018023614850875712
667	0.0017777354941606173	0.0017155932889614232	-0.0017155932888082055	0.9863614894248135	-1	0	0	1.0	1	0	0	1.0	0	1	0	0	0	0	0.5	1	2	2	0.0	0	0	0	0	0	0	0	0	0	0	0	0	-0.00017155932888082056	-0.00017155932888082056
4849	0.012555966256467403	0.005471386002146636	0.0054652088455557175	0.9363104651125769	-1	0	0	0.3	3	0.75	9	0.3888888888888889	0.5	7	6	6	0	0	0.25	3	12	14	0.0	0	0.6607937905253622	0.5924776469972773	0.45958050246859494	0.7692130176159706	0.6847302753877137	0.8336679040361306	0.7329589520133377	0.7433231499377834	0	0	0.0	0.0054652088455557175	0.0054652088455557175
4208	0.0162713204462935	0.005837689745119831	-0.004403839802607443	0.9401366997151702	-1	0	0	0.3	3	0.75	9	0.4666666666666667	0.5	7	6	6	0	0	0.3	10	3	14	0.0	0	0.6607937905253622	0.5924776469972773	0.45958050246859494	0.7692130176159706	0.6847302753877137	0.8461292293155777	0.7329589520133377	0.7491748634826806	0	0	0.0	-0.0004403839802607443	-0.0004403839802607443
933	0.010426045277457913	0.004317037944984159	-0.004317032456863149	0.9341084941640482	-1	0	0	0.2	1	1.0	5	1.0	0.6	4	3	2	1	0	0.14285714285714285	1	7	7	0.14285714285714285	0	0.5897408180404178	0.8103730705283632	0.6516273169380092	0.8344228065611682	0.7784925098100034	0.8169139951672677	0.7596008362058094	0.8207992997967526	1.0	0.25	0.0	-0.0004317032456863149	-0.0004317032456863149
1717	0.005360486320755034	0.0005857132348688656	-0.0005856323364388778	0.9500455292028009	-1	0	0	0.25	1	1.0	4	1.0	0.5	3	2	2	1	0	0.16666666666666666	1	6	6	0.14285714285714285	0	0.6607937905253622	0.5228190542287185	0.45958050246859494	0.7981484661511781	0.5773304821802894	0.908630836999041	0.7173723054990103	0.7780567192200287	1.0	0	0.0	-5.856323364388778e-05	-5.856323364388778e-05
519	0.0017421798391808114	0.0016962896648374166	-0.0016941084731527034	0.9832593459028822	-1	0	0	1.0	1	0	0	1.0	0	1	0	0	0	0	0.5	2	1	2	0.0	0	0	0	0	0	0	0	0	0	0	0	0	-0.00016941084731527035	-0.00016941084731527035
3073	0.009683824255791085	0.0026162003791334243	0.0026107272070097823	0.9466211275769962	-1	0	0	0.3	3	0.75	9	0.5833333333333334	0.5	7	6	6	0	0	0.16666666666666666	2	12	14	0.0	0	0.6607937905253622	0.5924776469972773	0.45958050246859494	0.7692130176159706	0.6847302753877137	0.8336679040361306	0.7329589520133377	0.7433231499377834	0	0	0.0	0.0026107272070097823	0.0026107272070097823
234	0.0022436467540079192	0.002049154900340178	-0.002047986197229588	0.9840432205268113	-1	0	0	1.0	2	0.0	0	0.75	0	1	0	1	0	0	1.0	2	2	3	0.0	0	0	0	0	0	0	0	0	0	0	0	0	-0.0002047986197229588	-0.0002047986197229588
1676	0.005494838496096268	0.00028831336561066084	-0.0002883100121325752	0.9503963058905817	-1	0	0	0.25	1	1.0	4	1.0	0.5	3	2	2	0	0	0.16666666666666666	1	6	6	0.0	0	0.6607937905253622	0.5228190542287185	0.45958050246859494	0.7981484661511781	0.5773304821802894	0.908630836999041	0.7173723054990103	0.7780567192200287	0	0	0.0	-2.8831001213257517e-05	-2.8831001213257517e-05
1931	0.008168139042471372	0.004214781243912744	-0.002868689211910225	0.9332151291979701	-1	0	0	0.3333333333333333	2	0.6666666666666666	4	0.5714285714285714	0.5	4	3	3	1	0	0.2857142857142857	7	2	8	0.1111111111111111	0	0.6607937905253622	0.520962914804905	0.45958050246859494	0.7795076837850303	0.5773304821802894	0.8617870634028281	0.695384691937208	0.7424938682380477	1.0	0	0.0	-0.00028686892119102246	-0.00028686892119102246
2832	0.015939737027422414	0.0021268204946078713	0.0021238128662648876	0.9098538954478528	-1	0	0	0.2	2	0.9230769230769231	12	0.5357142857142857	0.46153846153846156	7	6	7	0	0	0.14285714285714285	2	14	15	0.0	0	0.6607937905253622	0.5924776469972773	0.45958050246859494	0.7692130176159706	0.6847302753877137	0.834874491317163	0.7329589520133377	0.7438777636757814	0	0	0.0	0.0021238128662648876	0.0021238128662648876
3899	0.010027938167650232	0.00289008444667232	0.0028828858971704	0.9455074215773007	-1	0	0	0.3	3	0.75	9	0.5833333333333334	0.5	7	6	6	0	0	0.16666666666666666	2	12	14	0.0	0	0.6607937905253622	0.5924776469972773	0.45958050246859494	0.7692130176159706	0.6847302753877137	0.8336679040361306	0.7329589520133377	0.7433231499377834	0	0	0.0	0.0028828858971704	0.0028828858971704
2690	0.007545852979185638	0.0007825845556178699	-0.000741704113603196	0.9458203024413037	-1	0	0	0.42857142857142855	3	0.625	5	0.625	0.5	6	4	3	0	0	0.25	2	8	10	0.0	0	0.6607937905253622	0.5988886308987803	0.45958050246859494	0.7853011262462598	0.6847302753877137	0.8624098174683985	0.7329589520133377	0.7645351057676898	0	0	0.0	-7.41704113603196e-05	-7.41704113603196e-05
4118	0.009925976969194734	0.0027354926747894274	0.002726040768373591	0.9461944380988011	-1	0	0	0.3	3	0.75	9	0.5833333333333334	0.5	7	6	6	0	0	0.16666666666666666	2	12	14	0.0	0	0.6607937905253622	0.5924776469972773	0.45958050246859494	0.7692130176159706	0.6847302753877137	0.8336679040361306	0.7329589520133377	0.7433231499377834	0	0	0.0	0.002726040768373591	0.002726040768373591
4996	0.012496491223256105	0.004976181354948812	0.004972256897363288	0.9363246324028222	-1	0	0	0.3	3	0.75	9	0.3888888888888889	0.5	7	6	6	0	0	0.25	3	12	14	0.0	0	0.6607937905253622	0.5924776469972773	0.45958050246859494	0.7692130176159706	0.6847302753877137	0.8172514163225512	0.7329589520133377	0.7360053465727155	0	0	0.0	0.004972256897363288	0.004972256897363288
3056	0.010015921158703686	0.0027914708558771854	0.0027846368627773713	0.9471372476461767	-1	0	0	0.3	3	0.75	9	0.5833333333333334	0.5	7	6	6	0	0	0.16666666666666666	2	12	14	0.0	0	0.6607937905253622	0.5924776469972773	0.45958050246859494	0.7692130176159706	0.6847302753877137	0.8336679040361306	0.7329589520133377	0.7433231499377834	0	0	0.0	0.0027846368627773713	0.0027846368627773713
2752	0.004258821972076554	0.0011345889158845325	-0.001134557235187122	0.9430736774024774	-1	0	0	0.3333333333333333	2	0.8333333333333334	5	0.5714285714285714	0.3333333333333333	3	2	4	0	0	0.2857142857142857	2	7	8	0.0	0	0.6607937905253622	0.6300364519424815	0.45958050246859494	0.8580224691674533	0.9663484636549544	0.7159631605005684	0.8175919384540884	0.7474930962745162	0	0	0.0	-0.00011345572351871219	-0.00011345572351871219
1252	0.005545443848668713	0.0004065492667947243	-0.0003956287196993368	0.9495342795325091	-1	0	0	0.25	1	1.0	4	1.0	0.5	3	2	2	1	0	0.16666666666666666	1	6	6	0.14285714285714285	0	0.6607937905253622	0.5228190542287185	0.45958050246859494	0.7981484661511781	0.5773304821802894	0.908630836999041	0.7173723054990103	0.7780567192200287	1.0	0	0.0	-3.9562871969933675e-05	-3.9562871969933675e-05
776	0.0019679564808172665	0.0017514821370664911	-0.0017514818748880386	0.9852106995443917	-1	0	0	1.0	1	0	0	1.0	0	1	0	0	1	0	0.5	2	1	2	0.3333333333333333	0	0	0	0	0	0	0	0	0	0	0	0	-0.00017514818748880386	-0.00017514818748880386
3286	0.010106851037756576	0.0033028087581712462	0.0032898642271264817	0.9466500502640376	-1	0	0	0.3	3	0.75	9	0.5833333333333334	0.5	7	6	6	0	0	0.16666666666666666	2	12	14	0.0	0	0.6607937905253622	0.5924776469972773	0.45958050246859494	0.7692130176159706	0.6847302753877137	0.8336679040361306	0.7329589520133377	0.7433231499377834	0	0	0.0	0.0032898642271264817	0.0032898642271264817
4340	0.011516553622231142	0.004817539521636484	0.00481492825645476	0.9339858985587377	-1	0	0	0.3	3	0.7692307692307693	10	0.5769230769230769	0.46153846153846156	7	6	7	0	0	0.15384615384615385	2	13	15	0.0	0	0.6607937905253622	0.5924776469972773	0.45958050246859494	0.7692130176159706	0.6847302753877137	0.8336679040361306	0.7329589520133377	0.7433231499377834	0	0	0.0	0.00481492825645476	0.00481492825645476
4317	0.010027636598125349	0.0031319316798627383	0.003123422938791563	0.9460460989248642	-1	0	0	0.3	3	0.75	9	0.5833333333333334	0.5	7	6	6	0	0	0.16666666666666666	2	12	14	0.0	0	0.6607937905253622	0.5924776469972773	0.45958050246859494	0.7692130176159706	0.6847302753877137	0.8582835155532802	0.7329589520133377	0.7551736844408604	0	0	0.0	0.003123422938791563	0.003123422938791563
1973	0.0016879122406074087	0.0016145088817410922	-0.0016145085729769868	0.9702025614482812	-1	0	0	0.3333333333333333	1	1.0	2	1.0	0.5	1	1	2	1	0	0.25	1	4	4	0.125	0	0.6414177210651929	0.5	0.751211600834558	0.5	1.0	0.5	0.8175919384540884	0.5	1.0	0	0.0	-0.00016145085729769867	-0.00016145085729769867
5029	0.012476185895207688	0.005365901141764032	0.005361436294451815	0.9361999110374247	-1	0	0	0.3	3	0.75	9	0.3888888888888889	0.5	7	6	6	0	0	0.25	3	12	14	0.0	0	0.6607937905253622	0.5924776469972773	0.45958050246859494	0.7692130176159706	0.6847302753877137	0.8172514163225512	0.7329589520133377	0.7360053465727155	0	0	0.0	0.005361436294451815	0.005361436294451815
3219	0.009898819085036592	0.0027466720797487023	0.0027378977081685897	0.9470123867869656	-1	0	0	0.3	3	0.75	9	0.5833333333333334	0.5	7	6	6	0	0	0.16666666666666666	2	12	14	0.0	0	0.6607937905253622	0.5924776469972773	0.45958050246859494	0.7692130176159706	0.6847302753877137	0.8336679040361306	0.7329589520133377	0.7433231499377834	0	0	0.0	0.0027378977081685897	0.0027378977081685897
4576	0.008680743915588394	0.00044455018247467474	0.00035958061896676063	0.9349930958986103	-1	0	0	0.375	3	0.7	7	0.6	0.5	7	5	4	0	0	0.2	2	10	12	0.0	0	0.6607937905253622	0.5924776469972773	0.45958050246859494	0.7692130176159706	0.5773304821802894	0.8556103184537058	0.695384691937208	0.7538272699220798	0	0	0.0	0.00035958061896676063	0.00035958061896676063
3175	0.010016383184458915	0.0026485456715918754	0.0026401951393035176	0.9453597383657031	-1	0	0	0.3	3	0.75	9	0.5833333333333334	0.5	7	6	6	0	0	0.16666666666666666	2	12	14	0.0	0	0.6607937905253622	0.5924776469972773	0.45958050246859494	0.7692130176159706	0.6847302753877137	0.8336679040361306	0.7329589520133377	0.7433231499377834	0	0	0.0	0.0026401951393035176	0.0026401951393035176
2862	0.008700267299969977	0.0015074496462667399	0.0014950201793828954	0.9413154521853119	-1	0	0	0.375	3	0.7	7	0.6	0.5	6	5	5	0	0	0.2	2	10	12	0.0	0	0.6607937905253622	0.5988886308987803	0.45958050246859494	0.7853011262462598	0.6847302753877137	0.8624098174683985	0.7329589520133377	0.7645351057676898	0	0	0.0	0.0014950201793828954	0.0014950201793828954
4572	0.005355557623731961	0.0024130458707804785	-0.0023655921615886267	0.9397498259247636	-1	0	0	0.42857142857142855	3	0.625	5	0.625	0.125	2	1	7	0	0	0.25	2	8	10	0.0	0	0.7021016453899228	0.6472194540295062	0.5352607519516923	0.8965539722483933	0.9831742318274772	0.5419654613333628	0.8909755689303394	0.7267512693931875	0	0	0.0	-0.00023655921615886268	-0.00023655921615886268
533	0.0022532948461091587	0.0014974729435881776	-0.0014828397119325866	0.96283230193401	-1	0	0	0.25	1	1.0	3	1.0	0.6666666666666666	2	2	2	3	0	0.2	1	5	5	0.375	0	0.6511057557952775	0.5242011608442358	0.6053960516515765	0.8112503999490056	0.73351545510605	0.9349201075220233	0.7713219586413873	0.8032334030112955	0.5	0	0.008370188435226413	-0.00014828397119325866	-0.00014828397119325866
4974	0.01077719859256904	0.003350567611721562	-0.0033505635931311128	0.9366396141664666	-1	0	0	0.5555555555555556	5	0.36363636363636365	4	0.3611111111111111	0.36363636363636365	6	4	6	0	0	1.0	6	6	13	0.0	0	0.6607937905253622	0.5988886308987803	0.45958050246859494	0.7853011262462598	0.7491668853955297	0.7922728433731532	0.7737727222884776	0.7334340290172179	0	0	0.0	-0.0003350563593131113	-0.0003350563593131113
4513	0.011230048547030915	0.004939503994985498	0.004936677830206363	0.9343695733302527	-1	0	0	0.3	3	0.7692307692307693	10	0.5769230769230769	0.46153846153846156	7	6	7	0	0	0.15384615384615385	2	13	15	0.0	0	0.6607937905253622	0.5924776469972773	0.45958050246859494	0.7692130176159706	0.6847302753877137	0.8172514163225512	0.7329589520133377	0.7360053465727155	0	0	0.0	0.004936677830206363	0.004936677830206363
1126	0.005203043731197229	0.001993269791552961	-0.0019932181244740176	0.949910204013783	-1	0	0	0.2	1	1.0	5	1.0	0.6	4	3	2	3	0	0.14285714285714285	1	7	7	0.42857142857142855	0	0.42777417692929687	0.8989806386491292	0.46121452879937286	0.7786989214341494	0.5412655616213917	0.9331253303794937	0.7600059670966413	0.8835606745557579	0.5	0	0.0	-0.00019932181244740175	-0.00019932181244740175
2990	0.010017194911254065	0.003042953281211598	0.0030349577447702585	0.9455806377823927	-1	0	0	0.3	3	0.75	9	0.5833333333333334	0.5	7	6	6	0	0	0.16666666666666666	2	12	14	0.0	0	0.6607937905253622	0.5924776469972773	0.45958050246859494	0.7692130176159706	0.6847302753877137	0.816511438812217	0.7329589520133377	0.7356848293410032	0	0	0.0	0.0030349577447702585	0.0030349577447702585
2286	0.00499077540005513	9.488772991030764e-05	7.79031462717179e-05	0.9433660768424701	-1	0	0	0.2	1	1.0	5	1.0	0.6	3	3	3	0	0	0.14285714285714285	1	7	7	0.0	0	0.6607937905253622	0.5228190542287185	0.45958050246859494	0.7981484661511781	0.6847302753877137	0.8991628294401801	0.7329589520133377	0.7717148566697777	0	0	0.0	7.79031462717179e-05	7.79031462717179e-05
1073	0.002156181744438436	0.0014224873349730554	-0.0014176210784200875	0.9633682678648248	-1	0	0	0.25	1	1.0	3	1.0	0.6666666666666666	2	2	2	3	0	0.2	1	5	5	0.375	0	0.6511057557952775	0.5242011608442358	0.6053960516515765	0.8112503999490056	0.73351545510605	0.9349201075220233	0.7713219586413873	0.8032334030112955	0.5	0	0.008370188435226413	-0.00014176210784200874	-0.00014176210784200874
1287	0.0054769443635411955	0.0005573831964505579	-0.0005572229151039214	0.9499756464584288	-1	0	0	0.25	1	1.0	4	1.0	0.5	3	2	2	1	0	0.16666666666666666	1	6	6	0.14285714285714285	0	0.6607937905253622	0.5228190542287185	0.45958050246859494	0.7981484661511781	0.5773304821802894	0.908630836999041	0.7173723054990103	0.7780567192200287	1.0	0	0.0	-5.572229151039214e-05	-5.572229151039214e-05
4290	0.009411959942595555	0.0022071074589245475	0.002205092484646822	0.9441286410798347	-1	0	0	0.3	3	0.7692307692307693	10	0.5769230769230769	0.46153846153846156	7	6	7	0	0	0.15384615384615385	2	13	15	0.0	0	0.6607937905253622	0.5924776469972773	0.45958050246859494	0.7692130176159706	0.6847302753877137	0.8473061458876436	0.7329589520133377	0.7497424375051047	0	0	0.0	0.002205092484646822	0.002205092484646822
2124	0.004934505898774272	0.00013614651724323213	0.00013519594497688565	0.944385790937903	-1	0	0	0.2	1	1.0	5	1.0	0.6	3	3	3	0	0	0.14285714285714285	1	7	7	0.0	0	0.6607937905253622	0.5228190542287185	0.45958050246859494	0.7981484661511781	0.6847302753877137	0.8991628294401801	0.7329589520133377	0.7717148566697777	0	0	0.0	0.00013519594497688565	0.00013519594497688565
1950	0.006275252704734643	0.0006052722479670364	0.0006042494281370447	0.945342170014689	-1	0	0	0.2	1	1.0	5	1.0	0.6	4	3	2	1	0	0.14285714285714285	1	7	7	0.14285714285714285	0	0.6607937905253622	0.520962914804905	0.45958050246859494	0.7795076837850303	0.5773304821802894	0.8617870634028281	0.695384691937208	0.7424938682380477	1.0	0	0.0	0.0006042494281370447	0.0006042494281370447
3724	0.010192271274442556	0.0029658824846264943	0.0029577429077342543	0.945562063700655	-1	0	0	0.3	3	0.75	9	0.5833333333333334	0.5	7	6	6	0	0	0.16666666666666666	2	12	14	0.0	0	0.6607937905253622	0.5924776469972773	0.45958050246859494	0.7692130176159706	0.6847302753877137	0.8336679040361306	0.7329589520133377	0.7433231499377834	0	0	0.0	0.0029577429077342543	0.0029577429077342543
2841	0.009658010269017461	0.0022609060384829963	0.002253693967702866	0.9353815638611199	-1	0	0	0.3333333333333333	3	0.7272727272727273	8	0.5909090909090909	0.45454545454545453	6	5	6	0	0	0.18181818181818182	2	11	13	0.0	0	0.6607937905253622	0.5988886308987803	0.45958050246859494	0.7853011262462598	0.6847302753877137	0.8487115945290831	0.7329589520133377	0.7578141790234607	0	0	0.0	0.002253693967702866	0.002253693967702866
3105	0.009819486656193996	0.002931939792521571	0.002922067249748194	0.9463234891495345	-1	0	0	0.3	3	0.75	9	0.5833333333333334	0.5	7	6	6	0	0	0.16666666666666666	2	12	14	0.0	0	0.6607937905253622	0.5924776469972773	0.45958050246859494	0.7692130176159706	0.6847302753877137	0.8336679040361306	0.7329589520133377	0.7433231499377834	0	0	0.0	0.002922067249748194	0.002922067249748194
2852	0.010936720026089298	0.0015930533780858123	0.001593023790798539	0.9181322699570057	-1	0	0	0.125	1	1.0	9	1.0	0.5555555555555556	5	5	5	0	0	0.09090909090909091	1	11	11	0.0	0	0.6607937905253622	0.5193663760857576	0.45958050246859494	0.7625162090412736	0.6847302753877137	0.8472883470764417	0.7329589520133377	0.72826534438812	0	0	0.0	0.001593023790798539	0.001593023790798539
4254	0.00978483237648156	0.0026550315764639807	0.002650898730398592	0.9457009688818533	-1	0	0	0.3	3	0.75	9	0.5833333333333334	0.5	7	6	6	0	0	0.16666666666666666	2	12	14	0.0	0	0.6607937905253622	0.5924776469972773	0.45958050246859494	0.7692130176159706	0.6847302753877137	0.8336679040361306	0.7329589520133377	0.7433231499377834	0	0	0.0	0.002650898730398592	0.002650898730398592
54	None	None	None	None	None	0	0	0.3333333333333333	3	0.6363636363636364	7	0.65	0.2727272727272727	5	3	7	3	0	0.8	4	5	13	0.1875	0.2	0.6349211781621654	0.9223746514552156	0.5112416827018357	0.7707619705192049	0.3302816086210632	0.9466079888108339	0.8621424088643728	0.8991334728541421	0.6	0.6	0.0	None	None
2682	0.00974466076453592	0.0024784199373149574	0.0024704781843109887	0.9348963870945384	-1	0	0	0.3333333333333333	3	0.7272727272727273	8	0.5909090909090909	0.45454545454545453	6	5	6	0	0	0.18181818181818182	2	11	13	0.0	0	0.6607937905253622	0.5988886308987803	0.45958050246859494	0.7853011262462598	0.6847302753877137	0.8624098174683985	0.7329589520133377	0.7645351057676898	0	0	0.0	0.0024704781843109887	0.0024704781843109887
1960	0.005009203205522372	5.521080810712579e-05	-4.7428764789842574e-05	0.943718562312795	-1	0	0	0.2	1	1.0	5	1.0	0.6	3	3	3	0	0	0.14285714285714285	1	7	7	0.0	0	0.6607937905253622	0.5228190542287185	0.45958050246859494	0.7981484661511781	0.6847302753877137	0.8991628294401801	0.7329589520133377	0.7717148566697777	0	0	0.0	-4.742876478984258e-06	-4.742876478984258e-06
4761	None	None	None	None	None	0	0	0.5	4	0.5	5	0.42857142857142855	0.3	4	3	7	1	0	0.5714285714285714	4	7	12	0.058823529411764705	0	0.6607937905253622	0.6168548658258235	0.45958050246859494	0.8282378557212858	0.9314892733483757	0.7730244999175846	0.8379583376163455	0.7486878040188047	1.0	0	0.0	None	None
[truncated: 3,966 more rows]
