# Supplementary material for: Environmental influences on evolvable robots
Source: PLoS One. 2020 May 29;15(5):e0233848. doi: 10.1371/journal.pone.0233848 (PMC7259730; doi:10.1371/journal.pone.0233848)
Supplement: S1 Dataset — (ZIP) [file pone.0233848.s003.zip › data_plosone/all_measures_seasonal_tilted_11.tsv]

robot_id	velocity	displacement_velocity	displacement_velocity_hill	head_balance	contacts	branching	branching_modules_count	limbs	extremities	length_of_limbs	extensiveness	coverage	joints	hinge_count	active_hinges_count	brick_count	touch_sensor_count	brick_sensor_count	proportion	width	height	absolute_size	sensors	symmetry	avg_period	dev_period	avg_phase_offset	dev_phase_offset	avg_amplitude	dev_amplitude	avg_intra_dev_params	avg_inter_dev_params	sensors_reach	recurrence	synaptic_reception	fitness	cons_fitness
3233	0.009435573825755422	0.004531298084418222	-0.0032063208908581038	0.97928103798353	-1	0	0	0.2	2	0.9230769230769231	12	1.0	0.8461538461538461	13	11	1	0	0	0.06666666666666667	15	1	15	0.0	0.14285714285714285	0.3009642712778436	0.9396258102429007	0.40576429399885755	0.9415768227604668	0.3492197752414869	0.9637498838389691	0.8703612929347203	0.9495521745760187	0	0	0.0	-0.0003206320890858104	2
766	0.0025656329900443564	0.0025401084151968215	-0.0025399155701656705	0.9802849737513425	-1	0	0	0.6666666666666666	2	0.5	1	0.6666666666666666	0.5	3	1	0	0	0	0.6666666666666666	2	3	4	0.0	0	0.16661898123461713	0.8925864830409617	0.15720431340769458	0.9485577008623528	0.21880363326637314	0.8736022511095871	0.6192121626078467	0.910658639911955	0	0	0.0	-0.00025399155701656705	17
2016	0.023803349408356832	0.00425370338444621	0.003612437551882514	0.9774989171705684	-1	0	0	0.3	3	0.7692307692307693	10	0.3409090909090909	0.7692307692307693	12	10	2	0	0	0.36363636363636365	11	4	15	0.0	0	0.30130274526201023	0.9117760137366568	0.6322624858954542	0.946289862727886	0.4218897268977009	0.973003514053993	0.9143397248980367	0.9492959370493276	0	0	0.0	0.003612437551882514	30
3343	0.02483337770633545	0.004232790453586574	0.004216606984242297	0.9783043282022083	-1	0	0	0.3	3	0.7692307692307693	10	0.3409090909090909	0.7692307692307693	12	10	2	0	0	0.36363636363636365	11	4	15	0.0	0	0.30130274526201023	0.9118996489208838	0.6322624858954542	0.9456338046839693	0.4218897268977009	0.973003514053993	0.9156720742889605	0.9491143866780968	0	0	0.0	0.004216606984242297	35
184	0.002585302527160524	0.002202455214836693	-0.002202014800689828	0.9861987673108442	-1	0	0	0.75	3	0.3333333333333333	1	0.5555555555555556	0	2	0	2	2	0	1.0	3	3	5	0.3333333333333333	0.6666666666666666	0	0	0	0	0	0	0	0	0	0	0	-0.00022020148006898283	26
3339	0.024845720770833125	0.004071632093303548	0.004032843450644753	0.9784924104697715	-1	0	0	0.3	3	0.7692307692307693	10	0.3409090909090909	0.7692307692307693	12	10	2	0	0	0.36363636363636365	11	4	15	0.0	0	0.30130274526201023	0.9117760137366568	0.6322624858954542	0.9456338046839693	0.4218897268977009	0.973003514053993	0.9156720742889605	0.9490896218919328	0	0	0.0	0.004032843450644753	26
3489	0.025220515970659052	0.004413238904801584	0.0043959438388607676	0.9784174040381952	-1	0	0	0.3	3	0.7692307692307693	10	0.3409090909090909	0.7692307692307693	12	10	2	0	0	0.36363636363636365	11	4	15	0.0	0	0.30130274526201023	0.9117760137366568	0.6322624858954542	0.9456338046839693	0.4218897268977009	0.973003514053993	0.9156720742889605	0.9490896218919328	0	0	0.0	0.0043959438388607676	25
545	0.0019274910069443714	0.0018665097567601718	-0.0018664968768304956	0.985471853821656	-1	0	0	1.0	1	0	0	1.0	0	1	0	0	2	0	0.5	1	2	2	0.6666666666666666	0	0	0	0	0	0	0	0	0	0	0	0	-0.00018664968768304955	20
4860	0.025063967965934672	0.004685697333627981	0.004592407220718428	0.9781271924832755	-1	0	0	0.3	3	0.7692307692307693	10	0.3409090909090909	0.7692307692307693	12	10	2	0	0	0.36363636363636365	11	4	15	0.0	0	0.30130274526201023	0.9117760137366568	0.6322624858954542	0.9456338046839693	0.42487506961026994	0.9728235048353912	0.915309803420635	0.9489794918652671	0	0	0.0	0.004592407220718428	50
231	0.0018242936002744567	0.001770504891437001	-0.0017693464690655897	0.9834760441709125	-1	0	0	1.0	1	0	0	1.0	0	1	0	0	1	0	0.5	2	1	2	0.3333333333333333	0	0	0	0	0	0	0	0	0	0	0	0	-0.00017693464690655898	32
1511	0.023941067753169405	0.011656746147527349	-0.007903589730169044	0.9697975337624226	-1	0	0	0.3	3	0.7692307692307693	10	0.3409090909090909	0.7692307692307693	12	10	2	0	0	0.36363636363636365	11	4	15	0.0	0	0.38785404383455013	0.9342934406056005	0.6627177768714541	0.9567849186188254	0.32478129939397027	0.9725541251287485	0.9493919775275018	0.9571626758096914	0	0	0.0	-0.0007903589730169044	0
523	0.016657040909078834	0.005053381307528716	-0.00423823196261617	0.9775452357260699	-1	0	0	0.3	3	0.8333333333333334	10	0.5384615384615384	0.8333333333333334	12	10	1	1	0	0.15384615384615385	2	13	14	0.25	0.16666666666666666	0.8181802777857623	0.9561157432099379	0.505114583621192	0.8518629490055023	0.5168054644272383	0.7802463142711824	0.8098500905408578	0.8841746500273565	1.0	0.16666666666666666	0.0	-0.000423823196261617	5
4227	0.02489873210901592	0.0028860625766751074	0.0015876666570991205	0.9775850119762519	-1	0	0	0.3	3	0.7692307692307693	10	0.3409090909090909	0.7692307692307693	12	10	2	0	0	0.36363636363636365	11	4	15	0.0	0	0.29574525564361664	0.9209924723364771	0.6322624858954542	0.9486499195266086	0.4218897268977009	0.9707890426544824	0.9156720742889605	0.9506691184257329	0	0	0.0	0.0015876666570991205	12
2368	0.023184993513274226	0.0041376125809401525	0.003399487470624205	0.9771744811861898	-1	0	0	0.3	3	0.7692307692307693	10	0.3409090909090909	0.7692307692307693	12	10	2	0	0	0.36363636363636365	11	4	15	0.0	0	0.30130274526201023	0.9117760137366568	0.6322624858954542	0.946289862727886	0.4218897268977009	0.973003514053993	0.9143397248980367	0.9492959370493276	0	0	0.0	0.003399487470624205	23
2689	0.022325183654911956	0.0037512039160801035	0.003351547824620535	0.9780438460941919	-1	0	0	0.3	3	0.7692307692307693	10	0.3409090909090909	0.7692307692307693	12	10	2	0	0	0.36363636363636365	11	4	15	0.0	0	0.30130274526201023	0.9286174578399604	0.6322624858954542	0.9398310187882872	0.356681655910144	0.9735843990302547	0.9345468894155424	0.9513735335246912	0	0	0.0	0.003351547824620535	14
4170	0.02505494167453935	0.0042718959221764745	0.00426013016833865	0.9783679825553949	-1	0	0	0.3	3	0.7692307692307693	10	0.3409090909090909	0.7692307692307693	12	10	2	0	0	0.36363636363636365	11	4	15	0.0	0	0.30130274526201023	0.9117760137366568	0.6322624858954542	0.9456338046839693	0.4218897268977009	0.973003514053993	0.9156720742889605	0.9490896218919328	0	0	0.0	0.00426013016833865	26
14	0.0046655243287717215	0.004275992986593074	-0.004275667405189123	0.9835213833602011	-1	0.5	1	0.7142857142857143	5	0.375	3	0.5	0.25	7	2	2	1	0	0.8	5	4	10	0.3333333333333333	0.5	0.6414605313660267	0.9334098962640337	0.42701980688232943	0.8724182753532579	0.19622682552277254	0.9282917915220531	0.7253995126734073	0.9148630879072572	1.0	0	0.0	-0.0004275667405189123	14
3157	0.012100855023400239	0.003992019088460154	-0.003879485345610256	0.9802892530651746	-1	0	0	0.4	4	0.6923076923076923	9	0.4166666666666667	0.6923076923076923	12	9	2	0	0	0.25	12	3	15	0.0	0.16666666666666666	0.35021106609905767	0.919954486981669	0.49155067169349725	0.9385176078737889	0.43378477919060954	0.9675501047131729	0.8992055715452546	0.9455310819304389	0	0	0.0	-0.0003879485345610256	0
1097	0.025811462637598474	0.002571814820638201	0.0019822983345552303	0.9777927698720199	-1	0	0	0.3	3	0.7692307692307693	10	0.3409090909090909	0.7692307692307693	12	10	2	0	0	0.36363636363636365	11	4	15	0.0	0	0.29591449263569997	0.9210725058751686	0.6787595892245657	0.9490248355173501	0.4804379259727716	0.9786268527701993	0.9387364965034757	0.9555691695932146	0	0	0.0	0.0019822983345552303	5
4994	0.025215202339653072	0.004454619867380862	0.004440291794606456	0.9782587108680919	-1	0	0	0.3	3	0.7692307692307693	10	0.3409090909090909	0.7692307692307693	12	10	2	0	0	0.36363636363636365	11	4	15	0.0	0	0.30130274526201023	0.9117760137366568	0.6322624858954542	0.9456338046839693	0.4218897268977009	0.973003514053993	0.9156720742889605	0.9490896218919328	0	0	0.0	0.004440291794606456	31
1251	0.025859345640009666	0.00182069358017017	0.0015480941009419378	0.9757760709254563	-1	0	0	0.3	3	0.7692307692307693	10	0.3409090909090909	0.7692307692307693	12	10	2	0	0	0.36363636363636365	11	4	15	0.0	0	0.29591449263569997	0.9210725058751686	0.6787595892245657	0.9490248355173501	0.540871239571603	0.9726997407992827	0.9399182135791915	0.9518809395815674	0	0	0.0	0.0015480941009419378	17
2998	0.023562688509786007	0.004170596025277423	0.003559113841962938	0.9776965104333661	-1	0	0	0.3	3	0.7692307692307693	10	0.3409090909090909	0.7692307692307693	12	10	2	0	0	0.36363636363636365	11	4	15	0.0	0	0.30130274526201023	0.9117760137366568	0.6322624858954542	0.946289862727886	0.4218897268977009	0.973003514053993	0.9143397248980367	0.9492959370493276	0	0	0.0	0.003559113841962938	29
749	0.006931594805618134	0.0022582656478847374	-0.0017389804897029201	0.9733299388048539	-1	0	0	0.2857142857142857	2	0.875	7	0.625	0.75	8	6	1	0	0	0.25	2	8	10	0.0	0	0.6916748156060497	0.9406583707821277	0.6068488461689165	0.9392685665652	0.6905654937315513	0.9265660542170089	0.8652444821760319	0.9357762113157139	0	0	0.0	-0.000173898048970292	28
3135	0.023838068065962656	0.004013264383302105	0.003525655044277471	0.9774729990941162	-1	0	0	0.3	3	0.7692307692307693	10	0.3409090909090909	0.7692307692307693	12	10	2	0	0	0.36363636363636365	11	4	15	0.0	0	0.30130274526201023	0.9117760137366568	0.6322624858954542	0.946289862727886	0.4218897268977009	0.973003514053993	0.9143397248980367	0.9492959370493276	0	0	0.0	0.003525655044277471	32
3895	0.030009218542625136	0.007385751229946473	-0.0011189704953981918	0.9693661282380575	-1	0	0	0.2	2	0.8461538461538461	11	0.2727272727272727	0.7692307692307693	12	10	2	0	0	0.45454545454545453	5	11	15	0.0	0	0.30130274526201023	0.9117760137366568	0.6322624858954542	0.9456338046839693	0.4218897268977009	0.973003514053993	0.9156720742889605	0.9490896218919328	0	0	0.0	-0.00011189704953981918	2
4542	0.02394571194337254	0.0051386815380795115	-0.003498483737497395	0.9722138601994457	-1	0	0	0.3	3	0.7692307692307693	10	0.3409090909090909	0.7692307692307693	12	10	2	0	0	0.36363636363636365	11	4	15	0.0	0	0.39592399163442055	0.9372901725045196	0.5220059626694971	0.9229228949756905	0.21880363326637314	0.9511825290538731	0.8810420791798708	0.9381352719873163	0	0	0.0	-0.0003498483737497395	2
3848	0.024665610006666353	0.004005134057755705	0.003990700220213311	0.9784134330137685	-1	0	0	0.3	3	0.7692307692307693	10	0.3409090909090909	0.7692307692307693	12	10	2	0	0	0.36363636363636365	11	4	15	0.0	0	0.30130274526201023	0.9117760137366568	0.6322624858954542	0.9456338046839693	0.4218897268977009	0.973003514053993	0.9156720742889605	0.9490896218919328	0	0	0.0	0.003990700220213311	8
632	0.00683229561907796	0.0021003958013777234	-0.0015500739240890441	0.9731055925655059	-1	0	0	0.2857142857142857	2	0.875	7	0.625	0.75	8	6	1	0	0	0.25	2	8	10	0.0	0	0.6916748156060497	0.9406583707821277	0.6068488461689165	0.9392685665652	0.6905654937315513	0.9265660542170089	0.8652444821760319	0.9357762113157139	0	0	0.0	-0.00015500739240890442	18
2224	0.023932419654407976	0.0043001698322383585	0.003795236690575937	0.977693540213075	-1	0	0	0.3	3	0.7692307692307693	10	0.3409090909090909	0.7692307692307693	12	10	2	0	0	0.36363636363636365	11	4	15	0.0	0	0.30130274526201023	0.9117760137366568	0.6322624858954542	0.946289862727886	0.4218897268977009	0.973003514053993	0.9143397248980367	0.9492959370493276	0	0	0.0	0.003795236690575937	111
3439	0.02434457540910268	0.004442965497490443	0.004405637567929097	0.978361228652531	-1	0	0	0.3	3	0.7692307692307693	10	0.3409090909090909	0.7692307692307693	12	10	2	0	0	0.36363636363636365	11	4	15	0.0	0	0.30130274526201023	0.9118996489208838	0.6322624858954542	0.9456338046839693	0.4218897268977009	0.973003514053993	0.9156720742889605	0.9491143866780968	0	0	0.0	0.004405637567929097	27
1784	0.023477632434997064	0.0041056628878680295	0.0035629778876525853	0.9775898683977894	-1	0	0	0.3	3	0.7692307692307693	10	0.3409090909090909	0.7692307692307693	12	10	2	0	0	0.36363636363636365	11	4	15	0.0	0	0.30130274526201023	0.9117760137366568	0.6322624858954542	0.946289862727886	0.4218897268977009	0.973003514053993	0.9143397248980367	0.9492959370493276	0	0	0.0	0.0035629778876525853	26
3755	0.02488526905796421	0.0041210883002136545	0.0041102143985466385	0.9782826135703988	-1	0	0	0.3	3	0.7692307692307693	10	0.3409090909090909	0.7692307692307693	12	10	2	0	0	0.36363636363636365	11	4	15	0.0	0	0.30130274526201023	0.9117760137366568	0.6322624858954542	0.9456338046839693	0.4218897268977009	0.973003514053993	0.9156720742889605	0.9490896218919328	0	0	0.0	0.0041102143985466385	10
3699	0.02681817792884814	0.004200287755667891	0.003317048664376203	0.9731909691325635	-1	0	0	0.3	3	0.7692307692307693	10	0.3409090909090909	0.7692307692307693	12	10	2	0	0	0.36363636363636365	11	4	15	0.0	0	0.48264452719904377	0.9068465449435638	0.3862460141364327	0.9232814271865232	0.18135613870943804	0.9561874340736272	0.8464455318666751	0.9318535246939812	0	0	0.0	0.003317048664376203	6
1156	0.025776121385893722	0.0028674653140878643	0.002720492407939538	0.9756286671244909	-1	0	0	0.3	3	0.7692307692307693	10	0.3409090909090909	0.7692307692307693	12	10	2	0	0	0.36363636363636365	11	4	15	0.0	0	0.38785404383455013	0.9342934406056005	0.6322624858954542	0.9555928243499237	0.30222276590710073	0.9697193574399742	0.9399182135791915	0.9553549809515222	0	0	0.0	0.002720492407939538	127
4015	0.02449555098874248	0.004104203280786292	0.004104187650082444	0.9785863464383704	-1	0	0	0.3	3	0.7692307692307693	10	0.3409090909090909	0.7692307692307693	12	10	2	0	0	0.36363636363636365	11	4	15	0.0	0	0.30130274526201023	0.9118996489208838	0.6322624858954542	0.9456338046839693	0.4218897268977009	0.973003514053993	0.9156720742889605	0.9491143866780968	0	0	0.0	0.004104187650082444	21
3934	0.024577140103436725	0.004110694575034602	0.004072243426609246	0.9782983643494026	-1	0	0	0.3	3	0.7692307692307693	10	0.3409090909090909	0.7692307692307693	12	10	2	0	0	0.36363636363636365	11	4	15	0.0	0	0.30130274526201023	0.9117760137366568	0.6322624858954542	0.9456338046839693	0.4218897268977009	0.973003514053993	0.9156720742889605	0.9490896218919328	0	0	0.0	0.004072243426609246	17
1605	0.02257350852126896	0.004336985261217407	-0.004108018810428968	0.9809783956516452	-1	0	0	0.3	3	0.7692307692307693	10	0.4166666666666667	0.7692307692307693	12	10	2	0	0	0.25	12	3	15	0.0	0.16666666666666666	0.38785404383455013	0.9342934406056005	0.6322624858954542	0.9555928243499237	0.32478129939397027	0.9725541251287485	0.9493919775275018	0.9567720336086835	0	0	0.0	-0.00041080188104289676	1
1667	0.025620530797801206	0.002606128839533657	0.0025538088570136682	0.9755114895651241	-1	0	0	0.3	3	0.7692307692307693	10	0.3409090909090909	0.7692307692307693	12	10	2	0	0	0.36363636363636365	11	4	15	0.0	0	0.38785404383455013	0.9342934406056005	0.6322624858954542	0.9555928243499237	0.32478129939397027	0.9725541251287485	0.9493919775275018	0.9567720336086835	0	0	0.0	0.0025538088570136682	32
1025	0.02081509275622959	0.006001462463484587	-0.005908096206605697	0.9784753535067761	-1	0	0	0.3	3	0.7692307692307693	10	0.4166666666666667	0.7692307692307693	12	10	2	0	0	0.25	12	3	15	0.0	0.3333333333333333	0.29591449263569997	0.9222936385424064	0.6787595892245657	0.9420905604885823	0.7813016543364408	0.9776028328432004	0.9423219003774684	0.9531626906964944	0	0	0.0	-0.0005908096206605697	1
4507	0.024453149491329415	0.004400305064529467	0.004399457308516288	0.9782850679699964	-1	0	0	0.3	3	0.7692307692307693	10	0.3409090909090909	0.7692307692307693	12	10	2	0	0	0.36363636363636365	11	4	15	0.0	0	0.30130274526201023	0.9117760137366568	0.6322624858954542	0.9456338046839693	0.42487506961026994	0.9728235048353912	0.915309803420635	0.9489794918652671	0	0	0.0	0.004399457308516288	42
4793	0.025348331599794806	0.00467270172545328	0.003988279120603922	0.9771117504592787	-1	0	0	0.3	3	0.7692307692307693	10	0.3409090909090909	0.7692307692307693	12	10	2	0	0	0.36363636363636365	11	4	15	0.0	0	0.30130274526201023	0.9118996489208838	0.6322624858954542	0.9456338046839693	0.43554901839786864	0.972076737626981	0.9107859821801597	0.9485527456812528	0	0	0.0	0.003988279120603922	22
4053	0.024209719583788633	0.004288784745880284	0.004285971019378939	0.97835356697165	-1	0	0	0.3	3	0.7692307692307693	10	0.3409090909090909	0.7692307692307693	12	10	2	0	0	0.36363636363636365	11	4	15	0.0	0	0.30130274526201023	0.9117760137366568	0.6322624858954542	0.9456338046839693	0.4218897268977009	0.973003514053993	0.9156720742889605	0.9490896218919328	0	0	0.0	0.004285971019378939	35
400	0.022595202753086716	0.0049712916003628585	-0.004955921502492061	0.9774980647363292	-1	0	0	0.3	3	0.7692307692307693	10	0.5769230769230769	0.7692307692307693	12	10	2	0	0	0.15384615384615385	2	13	15	0.0	0	0.5489203530841952	0.9710993532448261	0.4493980870939488	0.958200135884687	0.4295572605764625	0.9441681887060565	0.7823041706395756	0.9592317704298541	0	0	0.0	-0.0004955921502492061	3
3167	0.023980778341785768	0.004164519473283477	0.0034213634636829104	0.9776504041669026	-1	0	0	0.3	3	0.7692307692307693	10	0.3409090909090909	0.7692307692307693	12	10	2	0	0	0.36363636363636365	11	4	15	0.0	0	0.30130274526201023	0.9117760137366568	0.6322624858954542	0.946289862727886	0.4218897268977009	0.973003514053993	0.9143397248980367	0.9492959370493276	0	0	0.0	0.0034213634636829104	16
5050	0.024377790685211016	0.004591352355935696	0.004489295497578338	0.9774331100957863	-1	0	0	0.3	3	0.7692307692307693	10	0.3409090909090909	0.7692307692307693	12	10	2	0	0	0.36363636363636365	11	4	15	0.0	0	0.30130274526201023	0.9118996489208838	0.6322624858954542	0.9456338046839693	0.43554901839786864	0.972076737626981	0.9107859821801597	0.9485527456812528	0	0	0.0	0.004489295497578338	118
4405	0.02501341058750561	0.00434745867890372	0.004336688876772146	0.9783093187034322	-1	0	0	0.3	3	0.7692307692307693	10	0.3409090909090909	0.7692307692307693	12	10	2	0	0	0.36363636363636365	11	4	15	0.0	0	0.30130274526201023	0.9117760137366568	0.6322624858954542	0.9456338046839693	0.4218897268977009	0.973003514053993	0.9156720742889605	0.9490896218919328	0	0	0.0	0.004336688876772146	36
2609	0.006198448417874005	0.00454198881840667	-0.004541817329212999	0.9825071445981337	-1	0.25	1	0.5	5	0.6153846153846154	8	0.2777777777777778	0.6153846153846154	13	8	1	0	0	0.6666666666666666	6	9	15	0.0	0.3333333333333333	0.30768820004554936	0.8979926723954242	0.28788561469166934	0.8766187122415166	0.21880363326637314	0.946478767709731	0.8454375833653475	0.9118305260234144	0	0	0.0	-0.0004541817329212999	2
2460	0.023349304893167014	0.004070117326220081	0.00329304319327731	0.9772503950332292	-1	0	0	0.3	3	0.7692307692307693	10	0.3409090909090909	0.7692307692307693	12	10	2	0	0	0.36363636363636365	11	4	15	0.0	0	0.30130274526201023	0.9118996489208838	0.6322624858954542	0.9398310187882872	0.356681655910144	0.9735843990302547	0.9143397248980367	0.9477248003654996	0	0	0.0	0.00329304319327731	12
3675	0.024691738084311105	0.004286428710180357	0.004274030883376594	0.9783124705911921	-1	0	0	0.3	3	0.7692307692307693	10	0.3409090909090909	0.7692307692307693	12	10	2	0	0	0.36363636363636365	11	4	15	0.0	0	0.30130274526201023	0.9117760137366568	0.6322624858954542	0.9456338046839693	0.4218897268977009	0.973003514053993	0.9156720742889605	0.9490896218919328	0	0	0.0	0.004274030883376594	35
3519	0.024196255225021664	0.004064647520167975	0.0040625477637742866	0.9785273027827764	-1	0	0	0.3	3	0.7692307692307693	10	0.3409090909090909	0.7692307692307693	12	10	2	0	0	0.36363636363636365	11	4	15	0.0	0	0.30130274526201023	0.9117760137366568	0.6322624858954542	0.9456338046839693	0.4218897268977009	0.973003514053993	0.9156720742889605	0.9490896218919328	0	0	0.0	0.0040625477637742866	14
1129	0.024645108464743506	0.001419865343389439	0.001419802039136773	0.9779009565157675	-1	0	0	0.3	3	0.7692307692307693	10	0.3409090909090909	0.7692307692307693	12	10	2	0	0	0.36363636363636365	11	4	15	0.0	0	0.38785404383455013	0.9342934406056005	0.6322624858954542	0.9555928243499237	0.24136216675324268	0.9755797061355488	0.9387364965034757	0.958395279525661	0	0	0.0	0.001419802039136773	14
4481	0.024455201952892913	0.0041068535561515325	0.004088897224688466	0.9783337148201339	-1	0	0	0.3	3	0.7692307692307693	10	0.3409090909090909	0.7692307692307693	12	10	2	0	0	0.36363636363636365	11	4	15	0.0	0	0.30130274526201023	0.9118996489208838	0.6322624858954542	0.9456338046839693	0.4218897268977009	0.973003514053993	0.9156720742889605	0.9491143866780968	0	0	0.0	0.004088897224688466	11
3840	0.024802270327569244	0.004028760414680612	0.004010743115836753	0.9783317240879653	-1	0	0	0.3	3	0.7692307692307693	10	0.3409090909090909	0.7692307692307693	12	10	2	0	0	0.36363636363636365	11	4	15	0.0	0	0.30130274526201023	0.9117760137366568	0.6322624858954542	0.9456338046839693	0.4218897268977009	0.973003514053993	0.9156720742889605	0.9490896218919328	0	0	0.0	0.004010743115836753	7
3089	0.02401911044077329	0.004407921629541356	0.003634537840064266	0.9779666374348681	-1	0	0	0.3	3	0.7692307692307693	10	0.3409090909090909	0.7692307692307693	12	10	2	0	0	0.36363636363636365	11	4	15	0.0	0	0.30130274526201023	0.9117760137366568	0.6322624858954542	0.946289862727886	0.4218897268977009	0.973003514053993	0.9143397248980367	0.9492959370493276	0	0	0.0	0.003634537840064266	59
2811	0.018765719172184767	0.006586974696058463	-0.006447432225369118	0.97483321435113	-1	0	0	0.3	3	0.8461538461538461	11	0.5769230769230769	0.7692307692307693	12	10	2	0	0	0.15384615384615385	13	2	15	0.0	0.15384615384615385	0.3011335082699269	0.9155199083945428	0.37530900302285775	0.9200875627849296	0.3492197752414869	0.9414706487623845	0.8399158276685493	0.9265463484571582	0	0	0.0	-0.0006447432225369118	0
2174	0.02099314118215007	0.004041137760306211	-0.003740325358173831	0.9834065519959219	-1	0	0	0.3	3	0.7692307692307693	10	0.4166666666666667	0.7692307692307693	12	10	2	0	0	0.25	12	3	15	0.0	0.3333333333333333	0.3011335082699269	0.9180877229750337	0.6322624858954542	0.9221365622648658	0.5456459969603286	0.9744607943004784	0.919711656292267	0.9449739236299155	0	0	0.0	-0.0003740325358173831	2
3153	0.02632965438301748	0.0042925026121331715	0.003581146450889718	0.9721184160684021	-1	0	0	0.2	2	0.9230769230769231	12	0.4166666666666667	0.8461538461538461	12	11	2	0	0	0.25	12	3	15	0.0	0	0.30130274526201023	0.9164752802745347	0.6322624858954542	0.9472043011668501	0.30657023774079956	0.9587025304291888	0.8182217333570242	0.9431648289896277	0	0	0.0	0.003581146450889718	11
2116	0.022627298421588005	0.0037792272767533564	0.003544438888282959	0.9778564725553349	-1	0	0	0.3	3	0.7692307692307693	10	0.3409090909090909	0.7692307692307693	12	10	2	0	0	0.36363636363636365	11	4	15	0.0	0	0.30130274526201023	0.9218976375450809	0.6322624858954542	0.946289862727886	0.4218897268977009	0.973003514053993	0.9345468894155424	0.9513862637343143	0	0	0.0	0.003544438888282959	63
5026	0.007007100964748455	0.0017382760022962682	-0.0017378115325532178	0.9784417116102733	-1	0	0	0.3	3	0.8461538461538461	11	0.5357142857142857	0.7692307692307693	13	10	1	0	0	0.14285714285714285	14	2	15	0.0	0.15384615384615385	0.3009642712778436	0.926127590604181	0.39628353619167	0.9497629200132467	0.37653835824182247	0.9632863027135318	0.8696690662237708	0.9484255771530338	0	0	0.0	-0.00017378115325532179	6
4468	0.02508920955344492	0.004174124761294346	0.004063785549000831	0.9786968261529339	-1	0	0	0.3	3	0.7692307692307693	10	0.3409090909090909	0.7692307692307693	12	10	2	0	0	0.36363636363636365	11	4	15	0.0	0	0.3009642712778436	0.9151002806720624	0.6322624858954542	0.925914029455108	0.4218897268977009	0.9707890426544824	0.9156720742889605	0.9427960910393388	0	0	0.0	0.004063785549000831	12
2326	0.023186864492093597	0.0038866891850501887	0.003490651431117893	0.9775101695960556	-1	0	0	0.3	3	0.7692307692307693	10	0.3409090909090909	0.7692307692307693	12	10	2	0	0	0.36363636363636365	11	4	15	0.0	0	0.30130274526201023	0.9117760137366568	0.6322624858954542	0.946289862727886	0.4218897268977009	0.973003514053993	0.9143397248980367	0.9492959370493276	0	0	0.0	0.003490651431117893	37
4742	0.025277944854209197	0.004583261220366425	0.004283967781855588	0.9773754054368371	-1	0	0	0.3	3	0.7692307692307693	10	0.3409090909090909	0.7692307692307693	12	10	2	0	0	0.36363636363636365	11	4	15	0.0	0	0.30130274526201023	0.9118996489208838	0.6322624858954542	0.9456338046839693	0.43554901839786864	0.972076737626981	0.9107859821801597	0.9485527456812528	0	0	0.0	0.004283967781855588	33
4463	0.021384740687693766	0.006854140138441982	-0.006814269210605007	0.9823601306074622	-1	0	0	0.3	3	0.7692307692307693	10	0.4166666666666667	0.7692307692307693	12	10	2	0	0	0.25	12	3	15	0.0	0.16666666666666666	0.3011335082699269	0.9259952155993849	0.532454097809681	0.9199721604981201	0.630211000909451	0.9718172227645236	0.9270190354692571	0.9446107959478566	0	0	0.0	-0.0006814269210605007	0
43	0.0019352327125232692	0.0018922464994546636	-0.0018922459807044043	0.9857230182827378	-1	0	0	1.0	1	0	0	1.0	0	1	0	0	1	0	0.5	1	2	2	0.3333333333333333	0	0	0	0	0	0	0	0	0	0	0	0	-0.00018922459807044044	18
3414	0.024659842954906266	0.0039705417992431415	0.003960984155599586	0.9783095590363134	-1	0	0	0.3	3	0.7692307692307693	10	0.3409090909090909	0.7692307692307693	12	10	2	0	0	0.36363636363636365	11	4	15	0.0	0	0.30130274526201023	0.9117760137366568	0.6322624858954542	0.9456338046839693	0.4218897268977009	0.973003514053993	0.9156720742889605	0.9490896218919328	0	0	0.0	0.003960984155599586	20
4172	0.024841735333755288	0.004295188679206234	0.004294219937961706	0.9783085719817254	-1	0	0	0.3	3	0.7692307692307693	10	0.3409090909090909	0.7692307692307693	12	10	2	0	0	0.36363636363636365	11	4	15	0.0	0	0.30130274526201023	0.9117760137366568	0.6322624858954542	0.9456338046839693	0.4218897268977009	0.973003514053993	0.9156720742889605	0.9490896218919328	0	0	0.0	0.004294219937961706	33
2318	0.023734685425227428	0.004008404242647075	0.003387915756130777	0.9776198274446851	-1	0	0	0.3	3	0.7692307692307693	10	0.3409090909090909	0.7692307692307693	12	10	2	0	0	0.36363636363636365	11	4	15	0.0	0	0.30130274526201023	0.9117760137366568	0.6322624858954542	0.946289862727886	0.28401170425393	0.9718644734426487	0.9143397248980367	0.9486097316573007	0	0	0.0	0.003387915756130777	15
3054	0.023678590179624606	0.00403109981070644	0.00373886656358164	0.9774638997136549	-1	0	0	0.3	3	0.7692307692307693	10	0.3409090909090909	0.7692307692307693	12	10	2	0	0	0.36363636363636365	11	4	15	0.0	0	0.30130274526201023	0.9117760137366568	0.6322624858954542	0.946289862727886	0.3492197752414869	0.9710910108463655	0.9143397248980367	0.9481542098232901	0	0	0.0	0.00373886656358164	22
3269	0.021655277470926573	0.006610551827791556	-0.006401624433261205	0.9825266074108643	-1	0	0	0.3	3	0.7692307692307693	10	0.4166666666666667	0.7692307692307693	12	10	2	0	0	0.25	12	3	15	0.0	0.3333333333333333	0.4578500949801995	0.9443863545313657	0.6322624858954542	0.9231106307285298	0.5456459969603286	0.9744607943004784	0.946631977259182	0.9519552848143962	0	0	0.0	-0.0006401624433261205	0
3160	0.025070374947355013	0.004348659825878971	0.004304231512175143	0.9781087257166611	-1	0	0	0.3	3	0.7692307692307693	10	0.3409090909090909	0.7692307692307693	12	10	2	0	0	0.36363636363636365	11	4	15	0.0	0	0.30130274526201023	0.9117760137366568	0.6322624858954542	0.9456338046839693	0.4218897268977009	0.973003514053993	0.9156720742889605	0.9490896218919328	0	0	0.0	0.004304231512175143	12
429	0.006707576101050439	0.00209520966651347	-0.0016087524584227574	0.9733658589107425	-1	0	0	0.2857142857142857	2	0.875	7	0.625	0.75	8	6	1	0	0	0.25	2	8	10	0.0	0	0.6916748156060497	0.9406583707821277	0.6068488461689165	0.9392685665652	0.6905654937315513	0.9265660542170089	0.8652444821760319	0.9357762113157139	0	0	0.0	-0.00016087524584227573	120
3498	0.0246105461742432	0.004545083982362756	0.004429453645023545	0.9781053732149769	-1	0	0	0.3	3	0.7692307692307693	10	0.3409090909090909	0.7692307692307693	12	10	2	0	0	0.36363636363636365	11	4	15	0.0	0	0.30130274526201023	0.9117760137366568	0.6322624858954542	0.9456338046839693	0.4218897268977009	0.973003514053993	0.9156720742889605	0.9490896218919328	0	0	0.0	0.004429453645023545	64
4079	0.023596647637167286	0.008036210806557668	-0.008026652305894992	0.9821011958542248	-1	0	0	0.3	3	0.7692307692307693	10	0.4166666666666667	0.7692307692307693	12	10	2	0	0	0.25	12	3	15	0.0	0.16666666666666666	0.29574525564361664	0.9273384011290904	0.532454097809681	0.9356081114616581	0.44124665985926664	0.9704628722254982	0.9193118451047309	0.9480904216434234	0	0	0.0	-0.0008026652305894993	0
1013	0.023131704777868526	0.0010915386120976863	0.0009533898902674791	0.9766314329593265	-1	0	0	0.3	3	0.7692307692307693	10	0.3409090909090909	0.7692307692307693	12	10	2	0	0	0.36363636363636365	11	4	15	0.0	0	0.30130274526201023	0.9094704678162501	0.6322624858954542	0.9091192664171998	0.7813016543364408	0.9756353675213031	0.9387364965034757	0.9408490650956083	0	0	0.0	0.0009533898902674791	44
4301	0.02366017501137608	0.004022466390370013	0.003973866019687847	0.9783361332956072	-1	0	0	0.3	3	0.7692307692307693	10	0.3409090909090909	0.7692307692307693	12	10	2	0	0	0.36363636363636365	11	4	15	0.0	0	0.30130274526201023	0.9117760137366568	0.6322624858954542	0.9456338046839693	0.4218897268977009	0.973003514053993	0.9156720742889605	0.9490896218919328	0	0	0.0	0.003973866019687847	9
4626	0.024445619434215887	0.0039619092131726	0.003406219755079126	0.9776690225535791	-1	0	0	0.3	3	0.7692307692307693	10	0.3409090909090909	0.7692307692307693	12	10	2	0	0	0.36363636363636365	11	4	15	0.0	0	0.30130274526201023	0.9242423956614675	0.6322624858954542	0.9265120345078837	0.3628790667416547	0.9694067240473584	0.9347219271124918	0.9443044467660128	0	0	0.0	0.003406219755079126	6
154	0.011591329884686351	0.0046323184745758845	-0.004608857914209201	0.9819399520774568	-1	0	0	0.375	3	0.6666666666666666	6	0.39285714285714285	0.5555555555555556	8	5	2	2	0	0.5714285714285714	4	7	11	0.4	0	0.5626568851403765	0.9005535680108504	0.5658128684657504	0.9523354721037822	0.3607963395151964	0.9219406848187391	0.8139597032439397	0.9279562336999068	0.5625	0.125	0.0	-0.0004608857914209201	7
595	0.0020399039557091225	0.0017967037698390365	-0.0017957728791565806	0.9826020085578311	-1	0	0	1.0	2	0.0	0	1.0	0	2	0	0	0	0	0.3333333333333333	3	1	3	0.0	1.0	0	0	0	0	0	0	0	0	0	0	0	-0.00017957728791565805	11
740	0.0019931809170078345	0.001796919763730998	-0.001796896816278372	0.9764048623375972	-1	0	0	0.6666666666666666	2	0.5	1	0.6666666666666666	0.5	1	1	2	0	0	0.6666666666666666	2	3	4	0.0	0	0.5219128869510383	0.5	0.8371254290677566	0.5	0.8155559689491643	0.5	0.8081114921373408	0.5	0	0	0.0	-0.0001796896816278372	32
877	0.02316637005767853	0.0023885238968686384	-0.0019975333884984093	0.9766458582126242	-1	0	0	0.3	3	0.7692307692307693	10	0.3409090909090909	0.7692307692307693	12	10	2	0	0	0.36363636363636365	11	4	15	0.0	0	0.25957304241287754	0.9304425718029605	0.5220059626694971	0.9557697654834213	0.21880363326637314	0.9732585730767254	0.8362443529112366	0.9563540343549954	0	0	0.0	-0.00019975333884984092	1
4784	0.02444720238899034	0.00430191251408141	0.004241951518702827	0.9775546176795192	-1	0	0	0.3	3	0.7692307692307693	10	0.3409090909090909	0.7692307692307693	12	10	2	0	0	0.36363636363636365	11	4	15	0.0	0	0.30130274526201023	0.9118996489208838	0.6322624858954542	0.9456338046839693	0.43554901839786864	0.972076737626981	0.9107859821801597	0.9485527456812528	0	0	0.0	0.004241951518702827	27
4196	0.026610737458040573	0.00403482713006088	-0.002021324044675185	0.9767963897289511	-1	0	0	0.3	3	0.7692307692307693	10	0.3409090909090909	0.7692307692307693	12	10	2	0	0	0.36363636363636365	11	4	15	0.0	0	0.38785404383455013	0.9342934406056005	0.6322624858954542	0.9542752586372872	0.24136216675324268	0.9755797061355488	0.9397144009145271	0.9579864157327161	0	0	0.0	-0.0002021324044675185	5
4136	0.02308122065632016	0.0007485409835707955	0.00041671043597105053	0.9820849560348989	-1	0.25	1	0.4	4	0.6923076923076923	9	0.3	0.6923076923076923	12	9	2	0	0	0.5	10	5	15	0.0	0.2	0.3876848068424668	0.8533448013267964	0.32681779850944753	0.89407721202933	0.3492197752414869	0.9499440168138432	0.8441771290179028	0.9071346858273803	0	0	0.0	0.00041671043597105053	4
4085	0.02322907694726259	0.003967794267776945	0.00044355300429702054	0.9762315856722878	-1	0	0	0.3	3	0.7692307692307693	10	0.3409090909090909	0.7692307692307693	12	10	2	0	0	0.36363636363636365	11	4	15	0.0	0	0.38785404383455013	0.9197275342479996	0.6322624858954542	0.9381316548093219	0.3492197752414869	0.9721790001639419	0.9402122946796453	0.9480320149903032	0	0	0.0	0.00044355300429702054	7
450	0.0019960084279422937	0.0019036087554540795	-0.0019034477164296597	0.9855068475415104	-1	0	0	0.5	1	1.0	1	0.75	0	1	0	1	1	0	1.0	2	2	3	0.2	0	0	0	0	0	0	0	0	0	0	0	0	-0.00019034477164296597	10
1240	0.024294835405805744	0.014039878164182127	-0.01314678252360975	0.9679769597483606	-1	0	0	0.3	3	0.7692307692307693	10	0.3409090909090909	0.7692307692307693	12	10	2	0	0	0.36363636363636365	11	4	15	0.0	0	0.3907049760001936	0.9524551269410201	0.5829422563621917	0.9240117207041547	0.21880363326637314	0.9689156198290072	0.9348780272725095	0.9515854417497286	0	0	0.0	-0.0013146782523609751	0
498	0.0018161335123769479	0.0017700891959504307	-0.0017689349724598453	0.9835465363936685	-1	0	0	1.0	1	0	0	1.0	0	1	0	0	1	0	0.5	2	1	2	0.3333333333333333	0	0	0	0	0	0	0	0	0	0	0	0	-0.00017689349724598453	14
1107	0.025128955779390606	0.0018256903387133714	0.0013042796802338293	0.9754146796049685	-1	0	0	0.3	3	0.7692307692307693	10	0.3409090909090909	0.7692307692307693	12	10	2	0	0	0.36363636363636365	11	4	15	0.0	0	0.29591449263569997	0.9210725058751686	0.6787595892245657	0.9490248355173501	0.540871239571603	0.9764732368113211	0.9493919775275018	0.9541584160399198	0	0	0.0	0.0013042796802338293	12
3778	0.02503472654085746	0.004131645951966622	0.004131231123244518	0.9784575962434566	-1	0	0	0.3	3	0.7692307692307693	10	0.3409090909090909	0.7692307692307693	12	10	2	0	0	0.36363636363636365	11	4	15	0.0	0	0.30130274526201023	0.9117760137366568	0.6322624858954542	0.9456338046839693	0.4218897268977009	0.973003514053993	0.9156720742889605	0.9490896218919328	0	0	0.0	0.004131231123244518	25
4394	0.02436817454643463	0.003996985547685794	0.0039403225088268665	0.9785055062034196	-1	0	0	0.3	3	0.7692307692307693	10	0.3409090909090909	0.7692307692307693	12	10	2	0	0	0.36363636363636365	11	4	15	0.0	0	0.30130274526201023	0.9117760137366568	0.6322624858954542	0.9469797136511114	0.4218897268977009	0.973003514053993	0.9156720742889605	0.9495145900062418	0	0	0.0	0.0039403225088268665	12
4069	0.024969127088772834	0.004198454986212304	0.004188209526296494	0.978298037521641	-1	0	0	0.3	3	0.7692307692307693	10	0.3409090909090909	0.7692307692307693	12	10	2	0	0	0.36363636363636365	11	4	15	0.0	0	0.30130274526201023	0.9117760137366568	0.6322624858954542	0.9456338046839693	0.4218897268977009	0.973003514053993	0.9156720742889605	0.9490896218919328	0	0	0.0	0.004188209526296494	19
1478	0.020585422591166698	0.004317349975481755	-0.0043172099550101515	0.983416196090832	-1	0	0	0.3	3	0.7692307692307693	10	0.4166666666666667	0.7692307692307693	12	10	2	0	0	0.25	12	3	15	0.0	0.3333333333333333	0.4037186174334825	0.9143008437954995	0.6322624858954542	0.8994498674118826	0.7403179584045383	0.9717603661069786	0.919711656292267	0.9369641920029735	0	0	0.0	-0.00043172099550101514	3
2989	0.021925018867943687	0.006253218217631862	-0.006251923300231467	0.9825477826757663	-1	0	0	0.3	3	0.7692307692307693	10	0.4166666666666667	0.7692307692307693	12	10	2	0	0	0.25	12	3	15	0.0	0.16666666666666666	0.3011335082699269	0.9259952155993849	0.5220059626694971	0.9202888389747539	0.630211000909451	0.9719050031061239	0.9273576149857305	0.944741784099748	0	0	0.0	-0.0006251923300231467	0
952	0.027111190022667046	0.00270882504027061	-0.0007375060848805344	0.974513309953218	-1	0	0	0.3	3	0.7692307692307693	10	0.3409090909090909	0.7692307692307693	12	10	2	0	0	0.36363636363636365	11	4	15	0.0	0	0.30130274526201023	0.919191847265238	0.6787595892245657	0.9422130680996181	0.540871239571603	0.9764732368113211	0.9493919775275018	0.9517955155255406	0	0	0.0	-7.375060848805345e-05	6
594	0.014923638880014252	0.004992293797172124	-0.004835229253590465	0.9840123384521894	-1	0	0	0.5555555555555556	5	0.45454545454545453	5	0.43333333333333335	0.45454545454545453	8	5	4	1	0	0.3	3	10	13	0.1111111111111111	0.18181818181818182	0.24694185150850476	0.9649269875693326	0.685989085024201	0.7901678851143659	0.7221754999180201	0.8838497529378258	0.8812917255676921	0.9023242150893317	1.0	0.875	0.0	-0.00048352292535904656	2
1045	0.026093523790445775	0.002777474652987656	0.002441717612927357	0.9647457525877733	-1	0	0	0.2	2	0.8461538461538461	11	0.3125	0.8461538461538461	13	11	1	0	0	0.3333333333333333	12	4	15	0.0	0	0.2905262400093897	0.9199130642253459	0.648151362677922	0.9554858129080918	0.21880363326637314	0.9776313401134887	0.919711656292267	0.956686721181497	0	0	0.0	0.002441717612927357	34
3192	0.023939078326561523	0.004147832021971397	0.003557427111663591	0.9778593076318888	-1	0	0	0.3	3	0.7692307692307693	10	0.3409090909090909	0.7692307692307693	12	10	2	0	0	0.36363636363636365	11	4	15	0.0	0	0.30130274526201023	0.9117760137366568	0.6322624858954542	0.946289862727886	0.4218897268977009	0.973003514053993	0.9143397248980367	0.9492959370493276	0	0	0.0	0.003557427111663591	26
2366	0.025270333140620528	0.0016983961765012644	0.001134421649365476	0.9767996223227304	-1	0	0	0.3	3	0.7692307692307693	10	0.3409090909090909	0.7692307692307693	12	10	2	0	0	0.36363636363636365	11	4	15	0.0	0	0.3011335082699269	0.9172776861985901	0.6322624858954542	0.9221365622648658	0.5456459969603286	0.9744607943004784	0.919711656292267	0.9447877653874269	0	0	0.0	0.001134421649365476	10
2173	0.023102619104752305	0.004028539835736804	0.0035890063261179305	0.9775135828235291	-1	0	0	0.3	3	0.7692307692307693	10	0.3409090909090909	0.7692307692307693	12	10	2	0	0	0.36363636363636365	11	4	15	0.0	0	0.30130274526201023	0.9117760137366568	0.6322624858954542	0.946289862727886	0.4218897268977009	0.973003514053993	0.9143397248980367	0.9492959370493276	0	0	0.0	0.0035890063261179305	54
1698	0.022462301892367663	0.004243675163556082	-0.0026270098145477904	0.9810585613078727	-1	0	0	0.3	3	0.7692307692307693	10	0.4166666666666667	0.7692307692307693	12	10	2	0	0	0.25	12	3	15	0.0	0.16666666666666666	0.30130274526201023	0.9117760137366568	0.6322624858954542	0.946289862727886	0.4218897268977009	0.973003514053993	0.9143397248980367	0.9492959370493276	0	0	0.0	-0.00026270098145477904	4
3914	0.024755193342332345	0.004194708130274242	0.004159814683398183	0.9780645042627805	-1	0	0	0.3	3	0.7692307692307693	10	0.3409090909090909	0.7692307692307693	12	10	2	0	0	0.36363636363636365	11	4	15	0.0	0	0.30130274526201023	0.9118996489208838	0.6322624858954542	0.9456338046839693	0.4218897268977009	0.973003514053993	0.9156720742889605	0.9491143866780968	0	0	0.0	0.004159814683398183	17
550	0.003347044074543674	0.0027199810447879995	-0.002719977962405821	0.9800415678048491	-1	0	0	0.5	1	1.0	1	1.0	1.0	2	1	0	1	0	0.3333333333333333	1	3	3	0.3333333333333333	0	0.4415038171313621	0.7441616986189692	0.885616366916377	0.612391063862683	0.6652888009216504	0.7823196492733734	0.861743037314391	0.7180428615802965	1.0	0.5	0.0	-0.0002719977962405821	13
1447	0.026211282357458603	0.0022473498530654053	0.0021947592872059453	0.9760077570570965	-1	0	0	0.3	3	0.7692307692307693	10	0.3409090909090909	0.7692307692307693	12	10	2	0	0	0.36363636363636365	11	4	15	0.0	0	0.3907049760001936	0.9524551269410201	0.6095669786977406	0.9255708465346347	0.23288668436145804	0.9592210878623445	0.9273576149857305	0.9474476980031733	0	0	0.0	0.0021947592872059453	26
460	0.0020599485872879143	0.002059462519253596	-0.002059452694811971	0.9851869225821869	-1	0	0	1.0	2	0.0	0	0.75	0	2	0	0	0	0	1.0	2	2	3	0.0	0	0	0	0	0	0	0	0	0	0	0	0	-0.0002059452694811971	15
651	0.01766878132833316	0.0009995900185709792	-0.0007845194333168264	0.9844130702594689	-1	0	0	0.3	3	0.7692307692307693	10	0.4166666666666667	0.7692307692307693	12	10	2	0	0	0.25	3	12	15	0.0	0	0.2750496412111336	0.796859381104039	0.5220059626694971	0.9575015320081386	0.4804379259727716	0.9765025668312757	0.8810420791798708	0.9391316168231296	0	0	0.0	-7.845194333168265e-05	59
2438	0.023851534422370813	0.0034956678587738862	0.003266116731420312	0.978092831659841	-1	0	0	0.3	3	0.7692307692307693	10	0.3409090909090909	0.7692307692307693	12	10	2	0	0	0.36363636363636365	11	4	15	0.0	0	0.30130274526201023	0.9117760137366568	0.6322624858954542	0.9049733568220224	0.4218897268977009	0.973003514053993	0.9143397248980367	0.9384655069370396	0	0	0.0	0.003266116731420312	10
125	0.006896672992743528	0.002260083504146508	-0.0017021545707958843	0.9734995388329565	-1	0	0	0.2857142857142857	2	0.875	7	0.625	0.75	8	6	1	0	0	0.25	2	8	10	0.0	0	0.6916748156060497	0.9406583707821277	0.6068488461689165	0.9392685665652	0.6905654937315513	0.9265660542170089	0.8652444821760319	0.9357762113157139	0	0	0.0	-0.00017021545707958843	89
209	0.020752051902626446	0.0029871890292175215	-0.0005771419019636302	0.9775301852109589	-1	0	0	0.1	1	1.0	13	1.0	1.0	14	13	0	0	0	0.06666666666666667	15	1	15	0.0	0	0.5641740034996998	0.8849389882248687	0.2932028441534384	0.9708234002136071	0.5277627585469213	0.9031440323735206	0.8509495745093104	0.930377130869422	0	0	0.0	-5.7714190196363016e-05	3
657	None	None	None	None	None	0	0	0.2	2	0.8461538461538461	11	0.375	0.6153846153846154	10	8	4	2	0	0.4	10	4	15	0.2	0	0.16661898123461713	0.9361563201487049	0.2102027968077244	0.9211341289682707	0.2338743543613338	0.9266495593599113	0.6518482438831456	0.9282319974719733	0.55	0.2	0.0	None	0
4486	0.024726777221457694	0.004120821737498791	0.0040156694680637	0.9780480539937516	-1	0	0	0.3	3	0.7692307692307693	10	0.3409090909090909	0.7692307692307693	12	10	2	0	0	0.36363636363636365	11	4	15	0.0	0	0.30130274526201023	0.9117760137366568	0.6322624858954542	0.9456338046839693	0.4218897268977009	0.973003514053993	0.9156720742889605	0.9490896218919328	0	0	0.0	0.0040156694680637	15
841	0.016677174013965523	0.003143144796514131	-0.003096776458622529	0.9837859061951058	-1	0	0	0.375	3	0.6666666666666666	6	0.4583333333333333	0.6666666666666666	8	6	2	0	0	0.375	8	3	11	0.0	0.25	0.5489203530841952	0.926562567159487	0.6800223780591421	0.8591810211739144	0.5708238741440498	0.9735949645346287	0.9319087940461215	0.9340313851292638	0	0	0.0	-0.0003096776458622529	3
3349	0.025310455630265172	0.004336745669010412	0.004003103153969271	0.9780669079046186	-1	0	0	0.3	3	0.7692307692307693	10	0.3409090909090909	0.7692307692307693	12	10	2	0	0	0.36363636363636365	11	4	15	0.0	0	0.30130274526201023	0.9118996489208838	0.6322624858954542	0.9456338046839693	0.4218897268977009	0.973003514053993	0.9156720742889605	0.9491143866780968	0	0	0.0	0.004003103153969271	15
2944	0.02409866721413745	0.003782855485547353	0.0032070625758010346	0.9774470942755181	-1	0	0	0.3	3	0.7692307692307693	10	0.3409090909090909	0.7692307692307693	12	10	2	0	0	0.36363636363636365	11	4	15	0.0	0	0.30130274526201023	0.9117760137366568	0.6322624858954542	0.946289862727886	0.4218897268977009	0.973003514053993	0.9143397248980367	0.9492959370493276	0	0	0.0	0.0032070625758010346	16
1582	0.02407829720532459	0.0029131964051880856	0.002908568889117054	0.9765311752314564	-1	0	0	0.3	3	0.7692307692307693	10	0.3409090909090909	0.7692307692307693	12	10	2	0	0	0.36363636363636365	11	4	15	0.0	0	0.48264452719904377	0.9054299967699335	0.6322624858954542	0.9328898965903732	0.7385636981299065	0.9682735017536954	0.9335563694441683	0.9410216019534585	0	0	0.0	0.002908568889117054	46
2395	0.023628720598894024	0.0040215578067561205	0.003705202830607026	0.9776626067579528	-1	0	0	0.3	3	0.7692307692307693	10	0.3409090909090909	0.7692307692307693	12	10	2	0	0	0.36363636363636365	11	4	15	0.0	0	0.30130274526201023	0.9117760137366568	0.6322624858954542	0.946289862727886	0.4218897268977009	0.973003514053993	0.9143397248980367	0.9492959370493276	0	0	0.0	0.003705202830607026	75
923	0.026899517967604918	0.009272191411331806	-0.009085008776661912	0.9801621102433133	-1	0	0	0.3	3	0.7692307692307693	10	0.3409090909090909	0.7692307692307693	12	10	2	0	0	0.36363636363636365	11	4	15	0.0	0	0.5309852316256662	0.9437476199747944	0.3791188142028177	0.9392137241205217	0.6867473211529731	0.9271055795711848	0.7722274904068736	0.9370412920956873	0	0	0.0	-0.0009085008776661913	0
2320	0.024030509203916407	0.0016147634753280276	0.0016062190036617724	0.9779900935011263	-1	0	0	0.3	3	0.7692307692307693	10	0.3409090909090909	0.7692307692307693	12	10	2	0	0	0.36363636363636365	11	4	15	0.0	0	0.38785404383455013	0.9342934406056005	0.6322624858954542	0.9555928243499237	0.24136216675324268	0.9755797061355488	0.9387364965034757	0.958395279525661	0	0	0.0	0.0016062190036617724	13
4350	0.02405927652019666	0.005617065371579093	-0.005611132530412455	0.9838105073302531	-1	0	0	0.3	3	0.7692307692307693	10	0.4166666666666667	0.7692307692307693	12	10	2	0	0	0.25	12	3	15	0.0	0.3333333333333333	0.3011335082699269	0.9180877229750337	0.6322624858954542	0.9231106307285298	0.5456459969603286	0.9744607943004784	0.9209676734690967	0.9452099442775096	0	0	0.0	-0.0005611132530412455	1
4695	0.02437085147208229	0.004296601967896793	0.004289542985726958	0.9783155756658831	-1	0	0	0.3	3	0.7692307692307693	10	0.3409090909090909	0.7692307692307693	12	10	2	0	0	0.36363636363636365	11	4	15	0.0	0	0.30130274526201023	0.9118996489208838	0.6322624858954542	0.9456338046839693	0.4218897268977009	0.973003514053993	0.9156720742889605	0.9491143866780968	0	0	0.0	0.004289542985726958	29
4721	0.024802305221112524	0.004465820866521879	0.004110636878635365	0.9778568894223484	-1	0	0	0.3	3	0.7692307692307693	10	0.3409090909090909	0.7692307692307693	12	10	2	0	0	0.36363636363636365	11	4	15	0.0	0	0.30130274526201023	0.9117760137366568	0.6322624858954542	0.9456338046839693	0.42487506961026994	0.9728235048353912	0.915309803420635	0.9489794918652671	0	0	0.0	0.004110636878635365	25
5006	0.025055330075423685	0.004611598055777965	0.004337646998732761	0.9776534669294148	-1	0	0	0.3	3	0.7692307692307693	10	0.3409090909090909	0.7692307692307693	12	10	2	0	0	0.36363636363636365	11	4	15	0.0	0	0.30130274526201023	0.9118996489208838	0.6322624858954542	0.9456338046839693	0.43554901839786864	0.972076737626981	0.9107859821801597	0.9485527456812528	0	0	0.0	0.004337646998732761	37
2414	0.023879818856797255	0.004028302233682586	0.003536898731188519	0.9774273881672491	-1	0	0	0.3	3	0.7692307692307693	10	0.3409090909090909	0.7692307692307693	12	10	2	0	0	0.36363636363636365	11	4	15	0.0	0	0.30130274526201023	0.9117760137366568	0.6322624858954542	0.946289862727886	0.4218897268977009	0.973003514053993	0.9143397248980367	0.9492959370493276	0	0	0.0	0.003536898731188519	25
4575	0.02450090394443273	0.004250018421850321	0.004221251793564072	0.9780765022525821	-1	0	0	0.3	3	0.7692307692307693	10	0.3409090909090909	0.7692307692307693	12	10	2	0	0	0.36363636363636365	11	4	15	0.0	0	0.30130274526201023	0.9117760137366568	0.6322624858954542	0.9456338046839693	0.42487506961026994	0.9728235048353912	0.915309803420635	0.9489794918652671	0	0	0.0	0.004221251793564072	30
391	0.0019346780792857045	0.0017054577194023975	-0.0017053174568443371	0.9764596977520432	-1	0	0	0.6666666666666666	2	0.5	1	0.6666666666666666	0.5	1	1	2	0	0	0.6666666666666666	2	3	4	0.0	0	0.5219128869510383	0.5	0.8371254290677566	0.5	0.8155559689491643	0.5	0.8081114921373408	0.5	0	0	0.0	-0.0001705317456844337	6
4378	0.02426615181242505	0.0047239316938783565	0.004374161047681202	0.9773777162538139	-1	0	0	0.3	3	0.7692307692307693	10	0.3409090909090909	0.7692307692307693	12	10	2	0	0	0.36363636363636365	11	4	15	0.0	0	0.30130274526201023	0.9118996489208838	0.6322624858954542	0.9456338046839693	0.43554901839786864	0.972076737626981	0.9107859821801597	0.9485527456812528	0	0	0.0	0.004374161047681202	22
1474	0.028905983599534033	0.0008517812990123431	0.00030334346004837274	0.9692470086553816	-1	0	0	0.3	3	0.7692307692307693	10	0.3409090909090909	0.7692307692307693	12	10	2	0	0	0.36363636363636365	11	4	15	0.0	0	0.30130274526201023	0.7884441281150756	0.3244691021982822	0.9574911340166631	0.30555663601767197	0.9708989392277089	0.8445034210560656	0.9337562714134696	0	0	0.0	0.00030334346004837274	0
3546	0.02483812788707831	0.004192340533792826	0.004177781792513596	0.9782544881058028	-1	0	0	0.3	3	0.7692307692307693	10	0.3409090909090909	0.7692307692307693	12	10	2	0	0	0.36363636363636365	11	4	15	0.0	0	0.30130274526201023	0.9117760137366568	0.6322624858954542	0.9456338046839693	0.4218897268977009	0.973003514053993	0.9156720742889605	0.9490896218919328	0	0	0.0	0.004177781792513596	32
757	0.0034194228699217255	0.0023472134122275567	-0.0023164915540750133	0.9756251509906412	-1	0	0	0.6666666666666666	2	0.5	1	1.0	0.5	3	1	0	0	0	0.25	4	1	4	0.0	0.6666666666666666	0.748241707581293	0.8852992279293825	0.8841714035447936	0.7816124174488854	0.403160587398496	0.8588416789182799	0.8139792633341605	0.8465935375974922	0	0	0.0	-0.00023164915540750133	18
4081	0.023841023539912267	0.004217898594321105	0.004216632131076497	0.9782973221105278	-1	0	0	0.3	3	0.7692307692307693	10	0.3409090909090909	0.7692307692307693	12	10	2	0	0	0.36363636363636365	11	4	15	0.0	0	0.30130274526201023	0.9118996489208838	0.6322624858954542	0.9456338046839693	0.4218897268977009	0.973003514053993	0.9156720742889605	0.9491143866780968	0	0	0.0	0.004216632131076497	22
4457	0.024406166994079496	0.004169889607932307	0.0041659815263717865	0.9783146559961556	-1	0	0	0.3	3	0.7692307692307693	10	0.3409090909090909	0.7692307692307693	12	10	2	0	0	0.36363636363636365	11	4	15	0.0	0	0.30130274526201023	0.9117760137366568	0.6322624858954542	0.9456338046839693	0.4218897268977009	0.973003514053993	0.9156720742889605	0.9490896218919328	0	0	0.0	0.0041659815263717865	20
3725	0.024596837111268796	0.004184561111746826	0.004151180066685811	0.9782874983288775	-1	0	0	0.3	3	0.7692307692307693	10	0.3409090909090909	0.7692307692307693	12	10	2	0	0	0.36363636363636365	11	4	15	0.0	0	0.30130274526201023	0.9117760137366568	0.6322624858954542	0.9456338046839693	0.4218897268977009	0.973003514053993	0.9156720742889605	0.9490896218919328	0	0	0.0	0.004151180066685811	25
2032	0.023765236696700522	0.0037316414427183485	0.0031195045523970118	0.9757705615781506	-1	0	0	0.3	3	0.7692307692307693	10	0.3409090909090909	0.7692307692307693	12	10	2	0	0	0.36363636363636365	11	4	15	0.0	0	0.38785404383455013	0.9164725483419985	0.6322624858954542	0.946289862727886	0.6183159486165424	0.9719604638741652	0.9387364965034757	0.9496295779393745	0	0	0.0	0.0031195045523970118	7
2136	0.02286554699445252	0.0036104312521335813	0.003303516220904416	0.977562451078596	-1	0	0	0.3	3	0.7692307692307693	10	0.3409090909090909	0.7692307692307693	12	10	2	0	0	0.36363636363636365	11	4	15	0.0	0	0.30130274526201023	0.9118996489208838	0.6322624858954542	0.9398310187882872	0.356681655910144	0.9735843990302547	0.9143397248980367	0.9477248003654996	0	0	0.0	0.003303516220904416	9
1141	0.02537274547319227	0.001767634208709609	0.0016778026861641237	0.9780945714340531	-1	0	0	0.3	3	0.7692307692307693	10	0.3409090909090909	0.7692307692307693	12	10	2	0	0	0.36363636363636365	11	4	15	0.0	0	0.29591449263569997	0.9210725058751686	0.6787595892245657	0.9570411536881043	0.5531078776289855	0.976479065769384	0.9387364965034757	0.9567091637957342	0	0	0.0	0.0016778026861641237	39
3308	0.024764802961345846	0.003044866460597768	0.00012235864362419488	0.9769772207408237	-1	0	0	0.3	3	0.7692307692307693	10	0.3409090909090909	0.7692307692307693	12	10	2	0	0	0.36363636363636365	11	4	15	0.0	0	0.48264452719904377	0.9159313176998767	0.6322624858954542	0.9441960992232094	0.7403179584045383	0.976308071801104	0.9397144009145271	0.9515924192338042	0	0	0.0	0.00012235864362419488	8
1168	0.021682143246709525	0.00247967674403844	0.0020484262284705492	0.9769876343907822	-1	0	0	0.3	3	0.7692307692307693	10	0.3409090909090909	0.7692307692307693	12	10	2	0	0	0.36363636363636365	11	4	15	0.0	0	0.3011335082699269	0.9078885239074523	0.6322624858954542	0.9114528786012008	0.5456459969603286	0.9727946026005699	0.9351943164530091	0.9388960481268387	0	0	0.0	0.0020484262284705492	58
2455	0.02433638057193564	0.004285051658758654	0.004244096274453271	0.9781838010943663	-1	0	0	0.3	3	0.7692307692307693	10	0.3409090909090909	0.7692307692307693	12	10	2	0	0	0.36363636363636365	11	4	15	0.0	0	0.31801764427725265	0.9087581331465492	0.6787595892245657	0.936748319738816	0.4432925025810011	0.9699086295208987	0.9143397248980367	0.9438676593121147	0	0	0.0	0.004244096274453271	9
3664	0.02468021867263862	0.004016730389156454	0.004015412225633787	0.9784239381785018	-1	0	0	0.3	3	0.7692307692307693	10	0.3409090909090909	0.7692307692307693	12	10	2	0	0	0.36363636363636365	11	4	15	0.0	0	0.30130274526201023	0.9117760137366568	0.6322624858954542	0.9456338046839693	0.4218897268977009	0.973003514053993	0.9156720742889605	0.9490896218919328	0	0	0.0	0.004015412225633787	18
2045	0.02369526527805096	0.003920839123017492	0.003368647346579055	0.9774614016644455	-1	0	0	0.3	3	0.7692307692307693	10	0.3409090909090909	0.7692307692307693	12	10	2	0	0	0.36363636363636365	11	4	15	0.0	0	0.30130274526201023	0.9117760137366568	0.6322624858954542	0.946289862727886	0.4218897268977009	0.973003514053993	0.9143397248980367	0.9492959370493276	0	0	0.0	0.003368647346579055	23
899	0.02201544592154421	0.003939706187125324	-0.0036935293425682148	0.9826344685762775	-1	0	0	0.3	3	0.7692307692307693	10	0.4166666666666667	0.7692307692307693	12	10	2	0	0	0.25	12	3	15	0.0	0.16666666666666666	0.2804378938374439	0.940956879759031	0.6787595892245657	0.9448214141370704	0.44124665985926664	0.9691427806905564	0.9164538027672209	0.9534116904478769	0	0	0.0	-0.00036935293425682147	0
2892	0.015067400153693894	0.007723826106493002	-0.007706289859959472	0.9773759214222267	-1	0	0	0.2	2	0.9230769230769231	12	0.5357142857142857	0.8461538461538461	12	11	2	0	0	0.14285714285714285	14	2	15	0.0	0	0.3011335082699269	0.9313888459811017	0.37530900302285775	0.9559256644749254	0.3492197752414869	0.9584926986002286	0.8652120730164928	0.9498604809805948	0	0	0.0	-0.0007706289859959472	0
1265	0.024601718818785496	0.002409164933125008	0.0024033056210279783	0.978071506144623	-1	0	0	0.3	3	0.7692307692307693	10	0.3409090909090909	0.7692307692307693	12	10	2	0	0	0.36363636363636365	11	4	15	0.0	0	0.38785404383455013	0.9342934406056005	0.6322624858954542	0.9555928243499237	0.24136216675324268	0.9755797061355488	0.9387364965034757	0.958395279525661	0	0	0.0	0.0024033056210279783	25
3222	0.025090626726378705	0.003910056352355376	0.0038760825951220574	0.9782752909434528	-1	0	0	0.3	3	0.7692307692307693	10	0.3409090909090909	0.7692307692307693	12	10	2	0	0	0.36363636363636365	11	4	15	0.0	0	0.30130274526201023	0.9117760137366568	0.6322624858954542	0.9456338046839693	0.4218897268977009	0.973003514053993	0.9156720742889605	0.9490896218919328	0	0	0.0	0.0038760825951220574	66
1263	0.024679079532279914	0.002480116906459101	0.0024761120421244653	0.9784815825358669	-1	0	0	0.3	3	0.7692307692307693	10	0.3409090909090909	0.7692307692307693	12	10	2	0	0	0.36363636363636365	11	4	15	0.0	0	0.38785404383455013	0.9342934406056005	0.6322624858954542	0.9555928243499237	0.24136216675324268	0.9755797061355488	0.9387364965034757	0.958395279525661	0	0	0.0	0.0024761120421244653	83
1143	0.02462708451066218	0.00206626336966589	0.0017722616632922976	0.978030768155264	-1	0	0	0.3	3	0.7692307692307693	10	0.3409090909090909	0.7692307692307693	12	10	2	0	0	0.36363636363636365	11	4	15	0.0	0	0.3907049760001936	0.9524551269410201	0.6095669786977406	0.9255708465346347	0.21880363326637314	0.9689156198290072	0.934928597063698	0.9519285420617184	0	0	0.0	0.0017722616632922976	16
4977	0.03282478602207664	0.011525342052162098	-0.011328491264823163	0.9817280760146451	-1	0	0	0.3	3	0.7692307692307693	10	0.3409090909090909	0.7692307692307693	12	10	2	0	0	0.36363636363636365	11	4	15	0.0	0	0.30130274526201023	0.9135806859273643	0.5019988068336811	0.9422053836765616	0.49455967855391486	0.9683108273391285	0.886240561741656	0.9456462737414394	0	0	0.0	-0.0011328491264823164	0
4380	0.02471115610699003	0.003976036840225174	0.003895840759779399	0.9780788684103883	-1	0	0	0.3	3	0.7692307692307693	10	0.3409090909090909	0.7692307692307693	12	10	2	0	0	0.36363636363636365	11	4	15	0.0	0	0.30130274526201023	0.9117760137366568	0.6322624858954542	0.9456338046839693	0.4218897268977009	0.973003514053993	0.9156720742889605	0.9490896218919328	0	0	0.0	0.003895840759779399	5
2620	0.022271024384942155	0.006329023007153461	-0.00623794309991341	0.9829908709900319	-1	0.25	1	0.4	4	0.6923076923076923	9	0.3409090909090909	0.6923076923076923	12	9	2	0	0	0.36363636363636365	11	4	15	0.0	0.18181818181818182	0.3177349352713676	0.9214070749051985	0.6322624858954542	0.9365049479261336	0.43378477919060954	0.9699029812131214	0.9120496557461953	0.9466064930623469	0	0	0.0	-0.000623794309991341	1
4517	0.024891635888000526	0.0037951598292535063	0.003746622812653514	0.978374864773804	-1	0	0	0.3	3	0.7692307692307693	10	0.3409090909090909	0.7692307692307693	12	10	2	0	0	0.36363636363636365	11	4	15	0.0	0	0.30130274526201023	0.9117760137366568	0.6322624858954542	0.9456338046839693	0.4218897268977009	0.973003514053993	0.9156720742889605	0.9490896218919328	0	0	0.0	0.003746622812653514	10
3048	0.023421288243828862	0.0041102086828426684	0.003520279227535423	0.9773019121159449	-1	0	0	0.3	3	0.7692307692307693	10	0.3409090909090909	0.7692307692307693	12	10	2	0	0	0.36363636363636365	11	4	15	0.0	0	0.30130274526201023	0.9117760137366568	0.6322624858954542	0.946289862727886	0.4218897268977009	0.973003514053993	0.9143397248980367	0.9492959370493276	0	0	0.0	0.003520279227535423	38
466	0.0033416432372394378	0.0020769995115411687	-0.0020590680686998616	0.9759198093196172	-1	0	0	0.6666666666666666	2	0.5	1	1.0	0.5	3	1	0	0	0	0.25	4	1	4	0.0	0.6666666666666666	0.748241707581293	0.8852992279293825	0.8841714035447936	0.7816124174488854	0.403160587398496	0.8588416789182799	0.8139792633341605	0.8465935375974922	0	0	0.0	-0.00020590680686998617	24
341	0.013752173969612293	0.002625377117900644	-0.0024827986747247366	0.971613580593071	-1	0	0	0.1	1	1.0	12	1.0	1.0	13	12	0	1	0	0.07142857142857142	14	1	14	0.3333333333333333	0	0.5482750909702291	0.8735740903154647	0.8653406428011575	0.9347558888275102	0.7932123719227857	0.9471113399385946	0.9451691349651196	0.923680513206909	1.0	0.23076923076923078	0.0	-0.00024827986747247364	20
3438	0.024771476270877488	0.004558299318816851	0.0044267432480526595	0.9781379213550043	-1	0	0	0.3	3	0.7692307692307693	10	0.3409090909090909	0.7692307692307693	12	10	2	0	0	0.36363636363636365	11	4	15	0.0	0	0.30130274526201023	0.9117760137366568	0.6322624858954542	0.9456338046839693	0.4218897268977009	0.973003514053993	0.9156720742889605	0.9490896218919328	0	0	0.0	0.0044267432480526595	29
3408	0.025042146385693673	0.004267837276317045	0.0042607542423825865	0.9782981236329549	-1	0	0	0.3	3	0.7692307692307693	10	0.3409090909090909	0.7692307692307693	12	10	2	0	0	0.36363636363636365	11	4	15	0.0	0	0.30130274526201023	0.9117760137366568	0.6322624858954542	0.9456338046839693	0.4218897268977009	0.973003514053993	0.9156720742889605	0.9490896218919328	0	0	0.0	0.0042607542423825865	23
3443	0.017044020947624774	0.001803451522495204	-0.001309242629862638	0.9815212253100708	-1	0	0	0.3	3	0.7692307692307693	10	0.4166666666666667	0.7692307692307693	12	10	2	0	0	0.25	3	12	15	0.0	0	0.47440534240709004	0.7856752532500678	0.33772651211324295	0.8908492762426155	0.20203017833445708	0.955918661651729	0.8450426679320914	0.8964490474281004	0	0	0.0	-0.0001309242629862638	3
1856	0.023440996672012535	0.005218088418386084	0.0022874412776249975	0.9768038476434201	-1	0	0	0.3	3	0.7692307692307693	10	0.3409090909090909	0.7692307692307693	12	10	2	0	0	0.36363636363636365	11	4	15	0.0	0	0.30130274526201023	0.9117760137366568	0.6351382470342124	0.9470365662218874	0.4218897268977009	0.973003514053993	0.9151063013577735	0.9495326892248614	0	0	0.0	0.0022874412776249975	5
1978	0.02396298080693768	0.002819646692805323	0.0028186615657576925	0.9763838952034711	-1	0	0	0.3	3	0.7692307692307693	10	0.3409090909090909	0.7692307692307693	12	10	2	0	0	0.36363636363636365	11	4	15	0.0	0	0.38785404383455013	0.9091736194977637	0.6322624858954542	0.9328898965903732	0.6165616883419107	0.9712976698679939	0.9143397248980367	0.943697382366164	0	0	0.0	0.0028186615657576925	8
541	0.0017730595243406195	0.0017214203682351038	-0.0017213952368353423	0.9849919367033667	-1	0	0	1.0	1	0	0	1.0	0	1	0	0	1	0	0.5	1	2	2	0.3333333333333333	0	0	0	0	0	0	0	0	0	0	0	0	-0.00017213952368353423	15
2504	0.023492290002931213	0.005827469371399242	-0.00578382992340748	0.9703871892735003	-1	0	0	0.4	4	0.6153846153846154	8	0.35714285714285715	0.5384615384615384	10	7	4	1	0	0.8571428571428571	6	7	15	0.1111111111111111	0	0.41504969509971057	0.9524897551344419	0.6800223780591421	0.9280293237464884	0.23288668436145804	0.9767544541237613	0.9558536989852087	0.9567972256361343	1.0	0.5	0.0	-0.000578382992340748	0
2233	0.024048587233282483	0.004100866932290801	0.0036782361434334835	0.9777253732998353	-1	0	0	0.3	3	0.7692307692307693	10	0.3409090909090909	0.7692307692307693	12	10	2	0	0	0.36363636363636365	11	4	15	0.0	0	0.30130274526201023	0.9117760137366568	0.6322624858954542	0.946289862727886	0.4218897268977009	0.973003514053993	0.9143397248980367	0.9492959370493276	0	0	0.0	0.0036782361434334835	51
3116	0.02359190758663659	0.004234672705561421	0.003597816588109369	0.9775524107807761	-1	0	0	0.3	3	0.7692307692307693	10	0.3409090909090909	0.7692307692307693	12	10	2	0	0	0.36363636363636365	11	4	15	0.0	0	0.30130274526201023	0.9117760137366568	0.6322624858954542	0.946289862727886	0.4218897268977009	0.973003514053993	0.9143397248980367	0.9492959370493276	0	0	0.0	0.003597816588109369	15
598	0.005596525036017281	0.002681427414146981	-0.0021110994039268954	0.976887867098821	-1	0	0	0.3333333333333333	1	1.0	2	1.0	1.0	2	2	1	0	0	0.25	4	1	4	0.0	0	0.984668328399738	0.5143844106692115	0.6321359887035133	0.8282632688084484	0.7908257776018232	0.685702188680695	0.8401837330169368	0.690760002931737	0	0	0.0	-0.00021110994039268954	23
1859	0.024730676939944945	0.004896604691968267	0.0035923642193033665	0.975128238963371	-1	0	0	0.3	3	0.7692307692307693	10	0.3409090909090909	0.7692307692307693	12	10	2	0	0	0.36363636363636365	11	4	15	0.0	0	0.30130274526201023	0.9118996489208838	0.6322624858954542	0.946289862727886	0.2858581172916323	0.9724435397826989	0.9043453035228781	0.948981058528031	0	0	0.0	0.0035923642193033665	16
3139	0.024058905588299886	0.003898426211540394	0.0034577908686217167	0.9775045086756078	-1	0	0	0.3	3	0.7692307692307693	10	0.3409090909090909	0.7692307692307693	12	10	2	0	0	0.36363636363636365	11	4	15	0.0	0	0.30130274526201023	0.9117760137366568	0.6322624858954542	0.946289862727886	0.4218897268977009	0.973003514053993	0.9143397248980367	0.9492959370493276	0	0	0.0	0.0034577908686217167	18
4959	0.02451284779074013	0.004537060768106413	0.004333088827327701	0.977343380339273	-1	0	0	0.3	3	0.7692307692307693	10	0.3409090909090909	0.7692307692307693	12	10	2	0	0	0.36363636363636365	11	4	15	0.0	0	0.30130274526201023	0.9117760137366568	0.6322624858954542	0.9469797136511114	0.43554901839786864	0.972076737626981	0.9107859821801597	0.9489571286298861	0	0	0.0	0.004333088827327701	51
1441	0.023437180498503775	0.003090075493104662	0.0030823836223952063	0.9763662257310108	-1	0	0	0.3	3	0.7692307692307693	10	0.3409090909090909	0.7692307692307693	12	10	2	0	0	0.36363636363636365	11	4	15	0.0	0	0.48264452719904377	0.9054299967699335	0.6322624858954542	0.9328898965903732	0.7385636981299065	0.9682735017536954	0.9335563694441683	0.9410216019534585	0	0	0.0	0.0030823836223952063	28
2330	0.030006552490181693	0.005855015661816811	-0.005261540733878312	0.9824561480317163	-1	0	0	0.3	3	0.7692307692307693	10	0.4166666666666667	0.7692307692307693	12	10	2	0	0	0.25	12	3	15	0.0	0.3333333333333333	0.3011335082699269	0.9353571350764817	0.6322624858954542	0.924304555973134	0.630211000909451	0.9701752614364912	0.9387364965034757	0.9471251926382893	0	0	0.0	-0.0005261540733878312	2
2613	0.023516412893134726	0.01026566464815521	-0.009972480706350779	0.9806151482461409	-1	0	0	0.2	2	0.8461538461538461	11	0.38461538461538464	0.8461538461538461	13	11	1	1	0	0.23076923076923078	13	3	15	0.25	0.3333333333333333	0.3009642712778436	0.888548196731209	0.40576429399885755	0.9308013755117979	0.5094834398912289	0.9477837823489896	0.8885134364999947	0.9258483602760033	1.0	0.3076923076923077	0.0	-0.000997248070635078	0
939	0.02737872577987858	0.00194418620188275	-0.001435886636783396	0.9763903720287113	-1	0	0	0.4	4	0.6153846153846154	8	0.375	0.6153846153846154	11	8	3	0	0	0.625	8	5	15	0.0	0.16666666666666666	0.2905262400093897	0.9216827917577661	0.648151362677922	0.9212726121599157	0.8205310899937117	0.9752411841079508	0.9343274323954405	0.9461517950949295	0	0	0.0	-0.0001435886636783396	31
1688	0.021865697075926296	0.0023042993178211046	0.0018765019196945048	0.977214011105079	-1	0	0	0.3	3	0.7692307692307693	10	0.3409090909090909	0.7692307692307693	12	10	2	0	0	0.36363636363636365	11	4	15	0.0	0	0.3011335082699269	0.9078885239074523	0.6322624858954542	0.9114528786012008	0.5456459969603286	0.9727946026005699	0.9351943164530091	0.9388960481268387	0	0	0.0	0.0018765019196945048	9
2595	0.02305717119493165	0.0037251616792156926	0.003245904390640562	0.9775348409907928	-1	0	0	0.3	3	0.7692307692307693	10	0.3409090909090909	0.7692307692307693	12	10	2	0	0	0.36363636363636365	11	4	15	0.0	0	0.30130274526201023	0.9117760137366568	0.6322624858954542	0.946289862727886	0.4218897268977009	0.973003514053993	0.9143397248980367	0.9492959370493276	0	0	0.0	0.003245904390640562	13
1450	0.024566442211221434	0.0026215232170352775	0.002619456378276889	0.9781161046373943	-1	0	0	0.3	3	0.7692307692307693	10	0.3409090909090909	0.7692307692307693	12	10	2	0	0	0.36363636363636365	11	4	15	0.0	0	0.38785404383455013	0.9342934406056005	0.6322624858954542	0.9555928243499237	0.24136216675324268	0.9755797061355488	0.9387364965034757	0.958395279525661	0	0	0.0	0.002619456378276889	23
3717	0.024989294606741482	0.0041112739307688235	0.00403737154332008	0.9782565612846853	-1	0	0	0.3	3	0.7692307692307693	10	0.3409090909090909	0.7692307692307693	12	10	2	0	0	0.36363636363636365	11	4	15	0.0	0	0.30130274526201023	0.9117760137366568	0.6322624858954542	0.9456338046839693	0.4218897268977009	0.973003514053993	0.9156720742889605	0.9490896218919328	0	0	0.0	0.00403737154332008	19
1799	0.023735696991743785	0.003954249872678066	0.0034144612838897656	0.977553455192828	-1	0	0	0.3	3	0.7692307692307693	10	0.3409090909090909	0.7692307692307693	12	10	2	0	0	0.36363636363636365	11	4	15	0.0	0	0.30130274526201023	0.9117760137366568	0.6322624858954542	0.946289862727886	0.4218897268977009	0.973003514053993	0.9143397248980367	0.9492959370493276	0	0	0.0	0.0034144612838897656	26
4302	0.024997829316042375	0.004271232817173686	0.004183866262357154	0.9781645909423013	-1	0	0	0.3	3	0.7692307692307693	10	0.3409090909090909	0.7692307692307693	12	10	2	0	0	0.36363636363636365	11	4	15	0.0	0	0.30130274526201023	0.9117760137366568	0.6322624858954542	0.9456338046839693	0.4218897268977009	0.973003514053993	0.9156720742889605	0.9490896218919328	0	0	0.0	0.004183866262357154	13
1373	0.02403874551217231	0.0030027518750195955	0.0029661567270274757	0.9784620352729483	-1	0	0	0.3	3	0.7692307692307693	10	0.3409090909090909	0.7692307692307693	12	10	2	0	0	0.36363636363636365	11	4	15	0.0	0	0.38785404383455013	0.9342934406056005	0.6322624858954542	0.9555928243499237	0.24136216675324268	0.9755797061355488	0.9387364965034757	0.958395279525661	0	0	0.0	0.0029661567270274757	10
2520	0.02252007212651094	0.0036094422528427416	0.0033728084399175574	0.9779907084209529	-1	0	0	0.3	3	0.7692307692307693	10	0.3409090909090909	0.7692307692307693	12	10	2	0	0	0.36363636363636365	11	4	15	0.0	0	0.30130274526201023	0.9218976375450809	0.6322624858954542	0.946289862727886	0.4218897268977009	0.973003514053993	0.9345468894155424	0.9513862637343143	0	0	0.0	0.0033728084399175574	27
2864	0.02358376299981009	0.00407505270773774	0.0034629752986856483	0.977536117267017	-1	0	0	0.3	3	0.7692307692307693	10	0.3409090909090909	0.7692307692307693	12	10	2	0	0	0.36363636363636365	11	4	15	0.0	0	0.30130274526201023	0.9117760137366568	0.6322624858954542	0.946289862727886	0.4218897268977009	0.973003514053993	0.9143397248980367	0.9492959370493276	0	0	0.0	0.0034629752986856483	33
4087	0.02437863453270481	0.0036199882946487184	0.0028585761672873357	0.977139706134055	-1	0	0	0.3	3	0.7692307692307693	10	0.3409090909090909	0.7692307692307693	12	10	2	0	0	0.36363636363636365	11	4	15	0.0	0	0.30130274526201023	0.9035258191381135	0.6174035217698504	0.930500640868111	0.42487506961026994	0.9708173292176184	0.909879970982232	0.9415120237631683	0	0	0.0	0.0028585761672873357	10
3368	0.024970280924586048	0.004551613467987948	0.004477408627637814	0.9782141777046391	-1	0	0	0.3	3	0.7692307692307693	10	0.3409090909090909	0.7692307692307693	12	10	2	0	0	0.36363636363636365	11	4	15	0.0	0	0.30130274526201023	0.9117760137366568	0.6322624858954542	0.9456338046839693	0.4218897268977009	0.973003514053993	0.9156720742889605	0.9490896218919328	0	0	0.0	0.004477408627637814	46
2815	0.02636751723080776	0.002296979864114994	0.0022814522546357086	0.976280092134788	-1	0	0	0.3	3	0.7692307692307693	10	0.3409090909090909	0.7692307692307693	12	10	2	0	0	0.36363636363636365	11	4	15	0.0	0	0.3011335082699269	0.921941186487163	0.5110689515559221	0.9348058499231517	0.33990820097822794	0.9624358231118938	0.8554304458827421	0.9422311817692011	0	0	0.0	0.0022814522546357086	8
1523	0.024206416276349774	0.003471645845858201	0.003402454062585512	0.9747408986301748	-1	0	0	0.3	3	0.7692307692307693	10	0.3409090909090909	0.7692307692307693	12	10	2	0	0	0.36363636363636365	11	4	15	0.0	0	0.48264452719904377	0.9054299967699335	0.6322624858954542	0.9328898965903732	0.7403179584045383	0.9654180415263427	0.9399182135791915	0.939350869219118	0	0	0.0	0.003402454062585512	29
2568	0.02365432552793931	0.003693499514985462	0.003335543401769477	0.9775669252566416	-1	0	0	0.3	3	0.7692307692307693	10	0.3409090909090909	0.7692307692307693	12	10	2	0	0	0.36363636363636365	11	4	15	0.0	0	0.30130274526201023	0.9117760137366568	0.6322624858954542	0.946289862727886	0.4218897268977009	0.973003514053993	0.9143397248980367	0.9492959370493276	0	0	0.0	0.003335543401769477	18
3040	0.023596764109198514	0.004002229267689148	0.003656782794325534	0.977393290948997	-1	0	0	0.3	3	0.7692307692307693	10	0.3409090909090909	0.7692307692307693	12	10	2	0	0	0.36363636363636365	11	4	15	0.0	0	0.30130274526201023	0.9117760137366568	0.6322624858954542	0.946289862727886	0.4218897268977009	0.973003514053993	0.9143397248980367	0.9492959370493276	0	0	0.0	0.003656782794325534	39
2551	0.023763931156588855	0.003738745048742208	0.0033916898357751503	0.9776011906240433	-1	0	0	0.3	3	0.7692307692307693	10	0.3409090909090909	0.7692307692307693	12	10	2	0	0	0.36363636363636365	11	4	15	0.0	0	0.30130274526201023	0.9117760137366568	0.6322624858954542	0.946289862727886	0.4218897268977009	0.973003514053993	0.9143397248980367	0.9492959370493276	0	0	0.0	0.0033916898357751503	15
4686	0.024992879237897364	0.00396263639328967	0.003916065668917087	0.9781718073324928	-1	0	0	0.3	3	0.7692307692307693	10	0.3409090909090909	0.7692307692307693	12	10	2	0	0	0.36363636363636365	11	4	15	0.0	0	0.30130274526201023	0.9117760137366568	0.6322624858954542	0.9456338046839693	0.42487506961026994	0.9728235048353912	0.915309803420635	0.9489794918652671	0	0	0.0	0.003916065668917087	15
40	0.005848047166865159	0.004415494218961718	-0.004400062454031521	0.982527395519045	-1	0.5	1	0.5714285714285714	4	0.625	5	0.4166666666666667	0.25	6	2	3	2	0	0.6666666666666666	6	4	10	0.3333333333333333	0.4	0.381336908454332	0.9387973606828324	0.24884413312517623	0.9675047541100396	0.6964946082600337	0.9535403233410252	0.9087816761980041	0.9547196370829999	0.5833333333333334	0.5	0.0	-0.0004400062454031521	20
3695	0.025000648066724085	0.004219220252395058	0.004212369355091732	0.9783898346160029	-1	0	0	0.3	3	0.7692307692307693	10	0.3409090909090909	0.7692307692307693	12	10	2	0	0	0.36363636363636365	11	4	15	0.0	0	0.30130274526201023	0.9117760137366568	0.6322624858954542	0.9456338046839693	0.4218897268977009	0.973003514053993	0.9156720742889605	0.9490896218919328	0	0	0.0	0.004212369355091732	22
4250	0.024931140109811647	0.004231380481116696	0.004231357034750785	0.9783747235831208	-1	0	0	0.3	3	0.7692307692307693	10	0.3409090909090909	0.7692307692307693	12	10	2	0	0	0.36363636363636365	11	4	15	0.0	0	0.30130274526201023	0.9117760137366568	0.6322624858954542	0.9456338046839693	0.4218897268977009	0.973003514053993	0.9156720742889605	0.9490896218919328	0	0	0.0	0.004231357034750785	24
2023	0.008992308210522009	0.004323760934715986	-0.004198266601932155	0.979966879868569	-1	0	0	0.3	3	0.7692307692307693	10	0.25	0.7692307692307693	13	10	1	0	0	0.6	6	10	15	0.0	0.2857142857142857	0.3009642712778436	0.8932614915905353	0.40576429399885755	0.9377689498020593	0.3492197752414869	0.9644246341773401	0.8454375833653475	0.9377509843607977	0	0	0.0	-0.0004198266601932155	0
4091	0.025192601365598533	0.004602332450140092	0.004434293839946669	0.978584754204074	-1	0	0	0.3	3	0.7692307692307693	10	0.3409090909090909	0.7692307692307693	12	10	2	0	0	0.36363636363636365	11	4	15	0.0	0	0.3009642712778436	0.9151002806720624	0.6322624858954542	0.925914029455108	0.4218897268977009	0.9707890426544824	0.9156720742889605	0.9427960910393388	0	0	0.0	0.004434293839946669	110
440	0.002013527914707739	0.0019090190070728769	-0.0019090031725916112	0.9833425958821241	-1	0	0	1.0	2	0.0	0	0.75	0	1	0	1	0	0	1.0	2	2	3	0.0	0	0	0	0	0	0	0	0	0	0	0	0	-0.0001909003172591611	30
792	0.003206660860444465	0.00290556273520993	-0.00289965877286864	0.9776030223910795	-1	0	0	0.5	2	0.6666666666666666	2	0.5555555555555556	0.6666666666666666	4	2	0	0	0	1.0	3	3	5	0.0	0	0.39120713057894585	0.9134250215618286	0.4224345516655103	0.9660928698181027	0.21880363326637314	0.8600728461522766	0.630212691999959	0.9246478202612738	0	0	0.0	-0.000289965877286864	3
4581	0.024771973253099717	0.004512329900795224	0.0043860792429119815	0.9773417099552616	-1	0	0	0.3	3	0.7692307692307693	10	0.3409090909090909	0.7692307692307693	12	10	2	0	0	0.36363636363636365	11	4	15	0.0	0	0.30130274526201023	0.9118996489208838	0.6322624858954542	0.9456338046839693	0.43554901839786864	0.972076737626981	0.9107859821801597	0.9485527456812528	0	0	0.0	0.0043860792429119815	40
4013	0.02481165933505573	0.004459329614489934	0.0044504892014764355	0.9784004869186578	-1	0	0	0.3	3	0.7692307692307693	10	0.3409090909090909	0.7692307692307693	12	10	2	0	0	0.36363636363636365	11	4	15	0.0	0	0.30130274526201023	0.9117760137366568	0.6322624858954542	0.9456338046839693	0.4218897268977009	0.973003514053993	0.9156720742889605	0.9490896218919328	0	0	0.0	0.0044504892014764355	66
3559	0.02479739411014459	0.0042839003941957405	0.004275866102899376	0.9784083321985506	-1	0	0	0.3	3	0.7692307692307693	10	0.3409090909090909	0.7692307692307693	12	10	2	0	0	0.36363636363636365	11	4	15	0.0	0	0.30130274526201023	0.9117760137366568	0.6322624858954542	0.9456338046839693	0.4218897268977009	0.973003514053993	0.9156720742889605	0.9490896218919328	0	0	0.0	0.004275866102899376	24
1638	0.02479260589347056	0.0022915217308247782	0.0022419123098553154	0.9783255226572645	-1	0	0	0.3	3	0.7692307692307693	10	0.3409090909090909	0.7692307692307693	12	10	2	0	0	0.36363636363636365	11	4	15	0.0	0	0.38785404383455013	0.9342934406056005	0.6322624858954542	0.9555928243499237	0.24136216675324268	0.9755797061355488	0.9387364965034757	0.958395279525661	0	0	0.0	0.0022419123098553154	19
2976	0.0240526727510758	0.0024854399273821397	-0.000927759170047105	0.9765900282985659	-1	0	0	0.3	3	0.7692307692307693	10	0.3409090909090909	0.7692307692307693	12	10	2	0	0	0.36363636363636365	11	4	15	0.0	0	0.2905262400093897	0.9211688344048984	0.5220059626694971	0.9444463391671328	0.4218897268977009	0.9727696426163481	0.9224541255705531	0.95053688599547	0	0	0.0	-9.277591700471049e-05	8
1851	0.02361176604616971	0.004418774223943504	0.003672803561746154	0.9777617968959692	-1	0	0	0.3	3	0.7692307692307693	10	0.3409090909090909	0.7692307692307693	12	10	2	0	0	0.36363636363636365	11	4	15	0.0	0	0.30130274526201023	0.9117760137366568	0.6322624858954542	0.946289862727886	0.4218897268977009	0.973003514053993	0.9143397248980367	0.9492959370493276	0	0	0.0	0.003672803561746154	37
4454	0.023982204515749467	0.00561531561638105	-0.005611349463054895	0.9839133550294534	-1	0	0	0.3	3	0.7692307692307693	10	0.4166666666666667	0.7692307692307693	12	10	2	0	0	0.25	12	3	15	0.0	0.3333333333333333	0.3011335082699269	0.9165109201222277	0.6322624858954542	0.906104777488617	0.5456459969603286	0.9726659502489512	0.9209676734690967	0.9396254514323761	0	0	0.0	-0.0005611349463054895	1
66	0.010024960502518252	0.004644891679972172	-0.004640867721478567	0.9866642237758125	-1	0.5	2	0.6	6	0.38461538461538464	5	0.35714285714285715	0.23076923076923078	8	3	6	3	0	0.8571428571428571	6	7	15	0.2727272727272727	0.16666666666666666	0.36541391521479577	0.8848802346852839	0.4089524015809854	0.946448609453085	0.5274438197749287	0.9158008216401312	0.8969786668261397	0.9192887752487803	0.5	0.25	0.0	-0.00046408677214785667	17
3069	0.021714574246012124	0.0018673674867265544	-0.001777188234347426	0.9823550836582804	-1	0	0	0.3	3	0.7692307692307693	10	0.4166666666666667	0.7692307692307693	12	10	2	0	0	0.25	3	12	15	0.0	0	0.38785404383455013	0.9090599688932759	0.5000108182104734	0.9356807450007999	0.28401170425393	0.9674254404719097	0.8806104097695922	0.9421463607135945	0	0	0.0	-0.00017771882343474261	3
4909	0.024966763784803662	0.004165433904758611	0.004162992731840592	0.9781381504523783	-1	0	0	0.3	3	0.7692307692307693	10	0.3409090909090909	0.7692307692307693	12	10	2	0	0	0.36363636363636365	11	4	15	0.0	0	0.30130274526201023	0.9117760137366568	0.6322624858954542	0.9456338046839693	0.42487506961026994	0.9728235048353912	0.915309803420635	0.9489794918652671	0	0	0.0	0.004162992731840592	7
3875	0.025906913731734222	0.005064831491899747	0.004139755781908293	0.969192097908395	-1	0	0	0.2	2	0.8461538461538461	11	0.3125	0.8461538461538461	13	11	1	0	0	0.3333333333333333	12	4	15	0.0	0	0.30130274526201023	0.9064621937113853	0.6163736091129867	0.9403122249798292	0.3492197752414869	0.9715193712574084	0.9086440704678196	0.9454547367380776	0	0	0.0	0.004139755781908293	16
1938	0.02701987946414878	0.002093469564506228	0.0017528498768897114	0.9716697630404002	-1	0	0	0.3	3	0.7692307692307693	10	0.3409090909090909	0.7692307692307693	12	10	2	0	0	0.36363636363636365	11	4	15	0.0	0	0.48264452719904377	0.9050883628216659	0.3862460141364327	0.9079793640159927	0.20340336187772787	0.9541095039353021	0.8473701354320408	0.925963172149316	0	0	0.0	0.0017528498768897114	3
3779	0.01765890063109514	0.0029466045035335645	-0.0028666628660288895	0.9805224643981864	-1	0	0	0.3	3	0.7692307692307693	10	0.4166666666666667	0.7692307692307693	12	10	2	0	0	0.25	3	12	15	0.0	0	0.3009642712778436	0.9173928722455884	0.41670130511243253	0.8943272217020228	0.31923416135320887	0.9618722501808159	0.8810420791798708	0.9302390919783454	0	0	0.0	-0.000286666286602889	4
1595	0.021615960140338765	0.005359448040465032	-0.005314541423532244	0.9669772332155084	-1	0	0	0.3	3	0.7692307692307693	10	0.3409090909090909	0.7692307692307693	12	10	2	0	0	0.36363636363636365	11	4	15	0.0	0	0.4037186174334825	0.9490332227820443	0.6322624858954542	0.9555928243499237	0.30222276590710073	0.9697193574399742	0.9381577140977392	0.9590359183420211	0	0	0.0	-0.0005314541423532244	1
3051	0.023685158162221675	0.0042676822569643605	0.0036581182496499233	0.9774171842171192	-1	0	0	0.3	3	0.7692307692307693	10	0.3409090909090909	0.7692307692307693	12	10	2	0	0	0.36363636363636365	11	4	15	0.0	0	0.30130274526201023	0.9117760137366568	0.6322624858954542	0.946289862727886	0.4218897268977009	0.973003514053993	0.9143397248980367	0.9492959370493276	0	0	0.0	0.0036581182496499233	27
1968	0.023655217320309146	0.003975492987354769	0.0034496248544308014	0.9775157797455054	-1	0	0	0.3	3	0.7692307692307693	10	0.3409090909090909	0.7692307692307693	12	10	2	0	0	0.36363636363636365	11	4	15	0.0	0	0.30130274526201023	0.9117760137366568	0.6322624858954542	0.946289862727886	0.4218897268977009	0.973003514053993	0.9143397248980367	0.9492959370493276	0	0	0.0	0.0034496248544308014	36
4805	0.02461508862945083	0.0034835579704711106	0.003195577950559991	0.9776365504888848	-1	0	0	0.3	3	0.7692307692307693	10	0.3409090909090909	0.7692307692307693	12	10	2	0	0	0.36363636363636365	11	4	15	0.0	0	0.30130274526201023	0.9259040784647745	0.6322624858954542	0.9456338046839693	0.42487506961026994	0.9728235048353912	0.915309803420635	0.9519585694453421	0	0	0.0	0.003195577950559991	9
2799	0.023992533783614264	0.004374923550723197	0.0037210549018106566	0.9777127175733491	-1	0	0	0.3	3	0.7692307692307693	10	0.3409090909090909	0.7692307692307693	12	10	2	0	0	0.36363636363636365	11	4	15	0.0	0	0.30130274526201023	0.9117760137366568	0.6322624858954542	0.946289862727886	0.3492197752414869	0.9710910108463655	0.9143397248980367	0.9481542098232901	0	0	0.0	0.0037210549018106566	27
3584	0.02462662056758275	0.004354747406809717	0.004264825334303181	0.9784898875336808	-1	0	0	0.3	3	0.7692307692307693	10	0.3409090909090909	0.7692307692307693	12	10	2	0	0	0.36363636363636365	11	4	15	0.0	0	0.30130274526201023	0.9117760137366568	0.6322624858954542	0.9456338046839693	0.4218897268977009	0.973003514053993	0.9156720742889605	0.9490896218919328	0	0	0.0	0.004264825334303181	53
423	0.032103666682095695	0.005078888174442036	-0.0048366959368020815	0.960206442103115	-1	0	0	0.3	3	0.7692307692307693	10	0.375	0.6923076923076923	12	9	2	1	0	0.625	8	5	15	0.2	0.46153846153846156	0.5482750909702291	0.8469105084773909	0.8515795015894246	0.9421635846749016	0.7818897402775145	0.9052230484619522	0.8297759979825288	0.9048742201382748	1.0	0.25	0.0	-0.0004836695936802081	2
637	0.010239919454470357	0.005878087693648322	-0.005878087690091621	0.9756755455792478	-1	0.5	2	0.6	6	0.5384615384615384	7	0.375	0.46153846153846156	11	6	3	1	0	0.625	8	5	15	0.2	0.4	0.2971863460885585	0.8615615170216456	0.3267670749624837	0.934651758138683	0.5703173501052871	0.9164627272078026	0.8493118264637243	0.9084341584360662	1.0	0.2727272727272727	0.0	-0.0005878087690091621	0
4631	0.025096010321961973	0.0046350588885226045	0.004422872427936576	0.9772112640521848	-1	0	0	0.3	3	0.7692307692307693	10	0.3409090909090909	0.7692307692307693	12	10	2	0	0	0.36363636363636365	11	4	15	0.0	0	0.30130274526201023	0.9117760137366568	0.6322624858954542	0.9456338046839693	0.43853436111043764	0.9718923928016944	0.9104103381387514	0.9484174371127492	0	0	0.0	0.004422872427936576	41
1408	0.025119531806309863	0.003529272911422746	0.001383537232472696	0.9766452419782364	-1	0	0	0.3	3	0.7692307692307693	10	0.3409090909090909	0.7692307692307693	12	10	2	0	0	0.36363636363636365	11	4	15	0.0	0	0.38785404383455013	0.9342934406056005	0.6322624858954542	0.9394667033947834	0.24136216675324268	0.9755797061355488	0.932379957623805	0.9538279787323194	0	0	0.0	0.001383537232472696	13
1553	0.025489579266129624	0.0029656472721472293	0.00274614861887343	0.9753986401884005	-1	0	0	0.3	3	0.7692307692307693	10	0.3409090909090909	0.7692307692307693	12	10	2	0	0	0.36363636363636365	11	4	15	0.0	0	0.38785404383455013	0.9342934406056005	0.6322624858954542	0.9555928243499237	0.32478129939397027	0.9725541251287485	0.9493919775275018	0.9567720336086835	0	0	0.0	0.00274614861887343	18
4927	0.024404365856383597	0.004345586628130973	0.004205069737379637	0.9774259284226787	-1	0	0	0.3	3	0.7692307692307693	10	0.3409090909090909	0.7692307692307693	12	10	2	0	0	0.36363636363636365	11	4	15	0.0	0	0.30130274526201023	0.9118996489208838	0.6322624858954542	0.9456338046839693	0.43554901839786864	0.972076737626981	0.9107859821801597	0.9485527456812528	0	0	0.0	0.004205069737379637	16
675	0.0017800148617227237	0.0016441978430175024	-0.0016441850224678787	0.9752675987913565	-1	0	0	0.5	1	1.0	1	1.0	1.0	1	1	1	1	0	0.3333333333333333	1	3	3	0.16666666666666666	0	0.7202310167584525	0.5	0.677932468510549	0.5	0.6288954810110806	0.5	0.5922353341096425	0.5	1.0	1.0	0.0	-0.00016441850224678788	12
3906	0.02520686566672441	0.004537442224956123	0.004441485076030135	0.97803671534673	-1	0	0	0.3	3	0.7692307692307693	10	0.3409090909090909	0.7692307692307693	12	10	2	0	0	0.36363636363636365	11	4	15	0.0	0	0.30130274526201023	0.9117760137366568	0.6322624858954542	0.9456338046839693	0.42487506961026994	0.9728235048353912	0.915309803420635	0.9489794918652671	0	0	0.0	0.004441485076030135	93
2950	0.0244328613162401	0.0030740972925700585	0.0005560173962900515	0.976227742721299	-1	0	0	0.3	3	0.7692307692307693	10	0.3409090909090909	0.7692307692307693	12	10	2	0	0	0.36363636363636365	11	4	15	0.0	0	0.39609322862650387	0.9399743861294869	0.6322624858954542	0.9318896005665814	0.3412813845214987	0.9723999910188793	0.949187413834168	0.9514952183986906	0	0	0.0	0.0005560173962900515	13
1183	0.022369196967305004	0.007069879991983057	-0.007035970364863853	0.9822651724103577	-1	0	0	0.3	3	0.7692307692307693	10	0.4166666666666667	0.7692307692307693	12	10	2	0	0	0.25	12	3	15	0.0	0.16666666666666666	0.30130274526201023	0.9259847072100715	0.6322624858954542	0.934071576577497	0.8258685203482857	0.9726208062287995	0.9493919775275018	0.9486281617137968	0	0	0.0	-0.0007035970364863852	0
1325	0.0244309265120012	0.0022231846782324255	0.002186243966591178	0.9779362730951343	-1	0	0	0.3	3	0.7692307692307693	10	0.3409090909090909	0.7692307692307693	12	10	2	0	0	0.36363636363636365	11	4	15	0.0	0	0.38785404383455013	0.9342934406056005	0.6322624858954542	0.9555928243499237	0.24136216675324268	0.9755797061355488	0.9387364965034757	0.958395279525661	0	0	0.0	0.002186243966591178	33
1527	0.024741692406572532	0.0027821085328733697	0.002722439136014019	0.976209527638214	-1	0	0	0.3	3	0.7692307692307693	10	0.3409090909090909	0.7692307692307693	12	10	2	0	0	0.36363636363636365	11	4	15	0.0	0	0.38785404383455013	0.9342934406056005	0.6322624858954542	0.9555928243499237	0.30555663601767197	0.9712225130695333	0.9273576149857305	0.9560949671217933	0	0	0.0	0.002722439136014019	44
1085	0.026009298275921414	0.002334734616242286	0.0019413661292340548	0.9756473807788394	-1	0	0	0.3	3	0.7692307692307693	10	0.3409090909090909	0.7692307692307693	12	10	2	0	0	0.36363636363636365	11	4	15	0.0	0	0.29591449263569997	0.9210725058751686	0.6787595892245657	0.9490248355173501	0.540871239571603	0.9764732368113211	0.9493919775275018	0.9541584160399198	0	0	0.0	0.0019413661292340548	35
3006	0.024026940393902334	0.004233982371199409	0.003388898975238091	0.9775099711145135	-1	0	0	0.3	3	0.7692307692307693	10	0.3409090909090909	0.7692307692307693	12	10	2	0	0	0.36363636363636365	11	4	15	0.0	0	0.30130274526201023	0.9117760137366568	0.6322624858954542	0.946289862727886	0.4218897268977009	0.973003514053993	0.9143397248980367	0.9492959370493276	0	0	0.0	0.003388898975238091	21
1584	0.0255578070947001	0.0027165552755156223	0.0026793610642215056	0.9761147912515221	-1	0	0	0.3	3	0.7692307692307693	10	0.3409090909090909	0.7692307692307693	12	10	2	0	0	0.36363636363636365	11	4	15	0.0	0	0.38785404383455013	0.9342934406056005	0.6322624858954542	0.9555928243499237	0.30222276590710073	0.9697193574399742	0.9399182135791915	0.9553549809515222	0	0	0.0	0.0026793610642215056	39
3853	0.030366895500774947	0.007758182120486275	-0.006947802001910556	0.971124538614095	-1	0	0	0.2	2	0.9230769230769231	12	0.4166666666666667	0.8461538461538461	12	11	2	1	0	0.25	12	3	15	0.14285714285714285	0	0.30130274526201023	0.9146254236456671	0.40576429399885755	0.9371561715562493	0.3492197752414869	0.952814364083885	0.7972388186925998	0.9366122059971668	1.0	0.5	0.0	-0.0006947802001910557	1
1705	0.023559278273228266	0.0041260451045276765	0.003259936242139281	0.9774839412816471	-1	0	0	0.3	3	0.7692307692307693	10	0.3409090909090909	0.7692307692307693	12	10	2	0	0	0.36363636363636365	11	4	15	0.0	0	0.30130274526201023	0.9117760137366568	0.6322624858954542	0.946289862727886	0.4218897268977009	0.973003514053993	0.9143397248980367	0.9492959370493276	0	0	0.0	0.003259936242139281	19
2155	0.023769174185149053	0.004122340755034318	0.0034524604457789277	0.9775143366539888	-1	0	0	0.3	3	0.7692307692307693	10	0.3409090909090909	0.7692307692307693	12	10	2	0	0	0.36363636363636365	11	4	15	0.0	0	0.30130274526201023	0.9117760137366568	0.6322624858954542	0.946289862727886	0.4218897268977009	0.973003514053993	0.9143397248980367	0.9492959370493276	0	0	0.0	0.0034524604457789277	10
4950	0.02526160536096321	0.004231469800078573	0.004230459848693649	0.9778673671785354	-1	0	0	0.3	3	0.7692307692307693	10	0.3409090909090909	0.7692307692307693	12	10	2	0	0	0.36363636363636365	11	4	15	0.0	0	0.30130274526201023	0.9117760137366568	0.6322624858954542	0.9456338046839693	0.43554901839786864	0.972076737626981	0.9107859821801597	0.9485277223817056	0	0	0.0	0.004230459848693649	19
2647	0.030373036464181068	0.008968489100234218	-0.008560320406673762	0.9549047954523177	-1	0	0	0.3	3	0.7692307692307693	10	0.2727272727272727	0.7692307692307693	12	10	2	1	0	0.45454545454545453	11	5	15	0.16666666666666666	0	0.32025921173521693	0.9190749881400834	0.37530900302285775	0.9222935248419778	0.3492197752414869	0.9628051986098181	0.8972682860131579	0.9381472641935088	1.0	0.5833333333333334	0.0	-0.0008560320406673762	1
1650	0.023525596829315383	0.004126731971806325	0.0034131199173398634	0.9775173484910662	-1	0	0	0.3	3	0.7692307692307693	10	0.3409090909090909	0.7692307692307693	12	10	2	0	0	0.36363636363636365	11	4	15	0.0	0	0.30130274526201023	0.9117760137366568	0.6322624858954542	0.946289862727886	0.4218897268977009	0.973003514053993	0.9143397248980367	0.9492959370493276	0	0	0.0	0.0034131199173398634	48
3278	0.02351700961137544	0.003947020752508379	0.0035256268128816336	0.9775350312813864	-1	0	0	0.3	3	0.7692307692307693	10	0.3409090909090909	0.7692307692307693	12	10	2	0	0	0.36363636363636365	11	4	15	0.0	0	0.30130274526201023	0.9117760137366568	0.6322624858954542	0.946289862727886	0.4218897268977009	0.973003514053993	0.9143397248980367	0.9492959370493276	0	0	0.0	0.0035256268128816336	14
3052	0.023853478331439276	0.0033552435777868426	0.003346828954504074	0.9764633323835266	-1	0	0	0.3	3	0.7692307692307693	10	0.3409090909090909	0.7692307692307693	12	10	2	0	0	0.36363636363636365	11	4	15	0.0	0	0.38785404383455013	0.9091736194977637	0.6322624858954542	0.9328898965903732	0.6165616883419107	0.9712976698679939	0.9143397248980367	0.943697382366164	0	0	0.0	0.003346828954504074	13
4943	0.02431157778333385	0.004281594258579431	0.004235173198557414	0.9781809361050038	-1	0	0	0.3	3	0.7692307692307693	10	0.3409090909090909	0.7692307692307693	12	10	2	0	0	0.36363636363636365	11	4	15	0.0	0	0.30130274526201023	0.9117760137366568	0.6322624858954542	0.9469797136511114	0.4218897268977009	0.973003514053993	0.9156720742889605	0.9495145900062418	0	0	0.0	0.004235173198557414	12
3865	0.024986576434644397	0.0042534969487352	0.004253366372880874	0.978360320155317	-1	0	0	0.3	3	0.7692307692307693	10	0.3409090909090909	0.7692307692307693	12	10	2	0	0	0.36363636363636365	11	4	15	0.0	0	0.30130274526201023	0.9117760137366568	0.6322624858954542	0.9456338046839693	0.4218897268977009	0.973003514053993	0.9156720742889605	0.9490896218919328	0	0	0.0	0.004253366372880874	48
554	0.009731807783025537	0.0002717363719388516	-0.00016266529618697457	0.9751836931954253	-1	0	0	0.2	1	1.0	5	1.0	1.0	6	5	0	0	0	0.14285714285714285	7	1	7	0.0	0	0.706269846456517	0.8986172088217491	0.6049368282457358	0.7759408729595607	0.19018450149734514	0.9720566091561103	0.9031448562815078	0.9108819291873167	0	0	0.0	-1.6266529618697456e-05	59
44	0.006985456713275829	0.0037801820054360925	-0.003780129012423526	0.9796159565573841	-1	0	0	0.6666666666666666	4	0.3333333333333333	2	0.5	0.3333333333333333	6	2	1	2	0	1.0	4	4	8	1.0	0.5	0.4239818011989297	0.9436974889089904	0.48616712937303497	0.9276484554265729	0.6630231357098371	0.9048819981777789	0.6895212573252338	0.9269635956930584	0.5833333333333334	0.16666666666666666	0.0	-0.0003780129012423526	56
4224	0.02461041594705614	0.004264074133051265	0.004160524464710718	0.9784555743637049	-1	0	0	0.3	3	0.7692307692307693	10	0.3409090909090909	0.7692307692307693	12	10	2	0	0	0.36363636363636365	11	4	15	0.0	0	0.30130274526201023	0.9117760137366568	0.6322624858954542	0.9469797136511114	0.4218897268977009	0.973003514053993	0.9156720742889605	0.9495145900062418	0	0	0.0	0.004160524464710718	25
1414	0.02452160366064119	0.006211884586134778	-0.006059663909103904	0.97665346837246	-1	0	0	0.3	3	0.7692307692307693	10	0.3409090909090909	0.7692307692307693	12	10	2	0	0	0.36363636363636365	11	4	15	0.0	0	0.30949575047941386	0.9342815463672399	0.6322624858954542	0.9555928243499237	0.24136216675324268	0.9755797061355488	0.9470281514445698	0.9583927044680717	0	0	0.0	-0.0006059663909103904	2
4780	0.020680834778219807	0.0035957510372474607	-0.0035856367147336526	0.9836647469327852	-1	0	0	0.3	3	0.7692307692307693	10	0.5769230769230769	0.7692307692307693	12	10	2	0	0	0.15384615384615385	2	13	15	0.0	0	0.3011335082699269	0.7662866239214079	0.5220059626694971	0.9488034007443686	0.6183159486165424	0.9736318591762829	0.8731848276808403	0.929034719445662	0	0	0.0	-0.00035856367147336525	0
1519	0.023977599821359635	0.005945450306974166	-0.005800863830723143	0.9642479424855068	-1	0	0	0.2	2	0.9230769230769231	12	0.4166666666666667	0.8461538461538461	12	11	2	0	0	0.25	12	3	15	0.0	0	0.469405064581456	0.9112697758598962	0.6787595892245657	0.9360458858672649	0.24136216675324268	0.9744217615160109	0.9164538027672209	0.9470638368687171	0	0	0.0	-0.0005800863830723143	1
4138	0.01743510466461509	0.0024449088080364394	-0.0021599792386202254	0.9810704053431989	-1	0	0	0.3	3	0.7692307692307693	10	0.3409090909090909	0.7692307692307693	12	10	2	0	0	0.36363636363636365	4	11	15	0.0	0	0.3011335082699269	0.9171441864555449	0.6322624858954542	0.9306311315515653	0.28401170425393	0.9743885965550426	0.9156720742889605	0.946838127808287	0	0	0.0	-0.00021599792386202253	3
3826	0.025263255912899612	0.0039821859215660215	0.0037013065418061023	0.9784900079956462	-1	0	0	0.3	3	0.7692307692307693	10	0.3409090909090909	0.7692307692307693	12	10	2	0	0	0.36363636363636365	11	4	15	0.0	0	0.3009642712778436	0.9151002806720624	0.6322624858954542	0.925914029455108	0.4218897268977009	0.9707890426544824	0.9156720742889605	0.9427960910393388	0	0	0.0	0.0037013065418061023	5
2348	0.02356596899342394	0.004078905319286365	0.003519554662474571	0.9775657455380795	-1	0	0	0.3	3	0.7692307692307693	10	0.3409090909090909	0.7692307692307693	12	10	2	0	0	0.36363636363636365	11	4	15	0.0	0	0.30130274526201023	0.9117760137366568	0.6322624858954542	0.946289862727886	0.4218897268977009	0.973003514053993	0.9143397248980367	0.9492959370493276	0	0	0.0	0.003519554662474571	28
2292	0.022880961456454747	0.004168160360334246	0.003417304702676965	0.9778464411374533	-1	0	0	0.3	3	0.7692307692307693	10	0.3409090909090909	0.7692307692307693	12	10	2	0	0	0.36363636363636365	11	4	15	0.0	0	0.30130274526201023	0.9117760137366568	0.6322624858954542	0.946289862727886	0.4218897268977009	0.973003514053993	0.9143397248980367	0.9492959370493276	0	0	0.0	0.003417304702676965	24
444	None	None	None	None	None	0.25	1	0.6	6	0.38461538461538464	5	0.5	0.23076923076923078	6	3	8	0	0	0.8333333333333334	5	6	15	0.0	0.4	0.4724327557364244	0.9522181832728767	0.6882665196860186	0.7963373898593087	0.5878512210368984	0.9598710958421793	0.9317083824613747	0.9248493748045906	0	0	0.0	None	0
255	0.02548605136098213	0.0022939416642603363	0.00155982983601737	0.9778452797928677	-1	0	0	0.3	3	0.7692307692307693	10	0.3409090909090909	0.7692307692307693	12	10	2	0	0	0.36363636363636365	11	4	15	0.0	0	0.29591449263569997	0.9210725058751686	0.6787595892245657	0.9490248355173501	0.4804379259727716	0.9786268527701993	0.9387364965034757	0.9555691695932146	0	0	0.0	0.00155982983601737	39
284	0.0018180665894536026	0.0017703767295026626	-0.0017691892108017138	0.9834748975943366	-1	0	0	1.0	1	0	0	1.0	0	1	0	0	1	0	0.5	2	1	2	0.3333333333333333	0	0	0	0	0	0	0	0	0	0	0	0	-0.00017691892108017137	33
2133	0.02425361963912362	0.004207083951726327	0.0037453842081462034	0.9776800858422857	-1	0	0	0.3	3	0.7692307692307693	10	0.3409090909090909	0.7692307692307693	12	10	2	0	0	0.36363636363636365	11	4	15	0.0	0	0.30130274526201023	0.9117760137366568	0.6322624858954542	0.946289862727886	0.4218897268977009	0.973003514053993	0.9143397248980367	0.9492959370493276	0	0	0.0	0.0037453842081462034	36
221	0.01618761600385606	0.005322790855346792	-0.005300822916337842	0.9732154042504892	-1	0.3333333333333333	1	0.5555555555555556	5	0.5454545454545454	6	0.30952380952380953	0.5454545454545454	10	6	2	0	0	0.8571428571428571	7	6	13	0.0	0.6666666666666666	0.6284510534671549	0.9373850932212698	0.6437493316614485	0.9239947342397884	0.6868811557260266	0.9051530287811502	0.9061942912064203	0.9231978740090316	0	0	0.0	-0.0005300822916337841	14
4917	0.025131976005191063	0.004725075653430085	0.004570071642781342	0.9775235245692125	-1	0	0	0.3	3	0.7692307692307693	10	0.3409090909090909	0.7692307692307693	12	10	2	0	0	0.36363636363636365	11	4	15	0.0	0	0.30130274526201023	0.9118996489208838	0.6322624858954542	0.9456338046839693	0.43554901839786864	0.972076737626981	0.9107859821801597	0.9485527456812528	0	0	0.0	0.004570071642781342	80
4788	0.02476513847968186	0.004608869198298759	0.004465959437214425	0.9775156229129732	-1	0	0	0.3	3	0.7692307692307693	10	0.3409090909090909	0.7692307692307693	12	10	2	0	0	0.36363636363636365	11	4	15	0.0	0	0.30130274526201023	0.9118996489208838	0.6322624858954542	0.9456338046839693	0.43554901839786864	0.972076737626981	0.9107859821801597	0.9485527456812528	0	0	0.0	0.004465959437214425	78
3027	0.023423677699549818	0.004180993161902478	0.0035771435963221727	0.9777977628440595	-1	0	0	0.3	3	0.7692307692307693	10	0.3409090909090909	0.7692307692307693	12	10	2	0	0	0.36363636363636365	11	4	15	0.0	0	0.30130274526201023	0.9117760137366568	0.6322624858954542	0.946289862727886	0.4218897268977009	0.973003514053993	0.9143397248980367	0.9492959370493276	0	0	0.0	0.0035771435963221727	13
1327	0.025468264944580377	0.0029622823301632584	0.002961095134273944	0.956835081802615	-1	0	0	0.2	2	0.8461538461538461	11	0.3125	0.8461538461538461	13	11	1	0	0	0.3333333333333333	12	4	15	0.0	0	0.30130274526201023	0.9347682628291287	0.648151362677922	0.9524102223485441	0.36414353657880105	0.9742790271970865	0.9343274323954405	0.9567980676346987	0	0	0.0	0.002961095134273944	28
89	None	None	None	None	None	0	0	0.4	4	0.6153846153846154	8	0.625	0.38461538461538464	7	5	7	1	0	0.6666666666666666	6	4	15	0.0625	0	0.7006441900089262	0.832362177579396	0.4744898124511133	0.9741349094372699	0.37361067747852206	0.8873303668548413	0.9332568191204297	0.9192072924109287	1.0	0.5714285714285714	0.0	None	0
3435	0.024880259066029874	0.004288836022440781	0.004257996484627819	0.978375839066548	-1	0	0	0.3	3	0.7692307692307693	10	0.3409090909090909	0.7692307692307693	12	10	2	0	0	0.36363636363636365	11	4	15	0.0	0	0.30130274526201023	0.9117760137366568	0.6322624858954542	0.9456338046839693	0.4218897268977009	0.973003514053993	0.9156720742889605	0.9490896218919328	0	0	0.0	0.004257996484627819	33
5024	0.02375423196368933	0.002701440250372876	0.002058463435589808	0.9778803818584327	-1	0	0	0.3	3	0.7692307692307693	10	0.3409090909090909	0.7692307692307693	12	10	2	0	0	0.36363636363636365	11	4	15	0.0	0	0.48264452719904377	0.9426073915091696	0.5875718342387168	0.9142831017152441	0.20340336187772787	0.9526016301016678	0.9156720742889605	0.9383207645900031	0	0	0.0	0.002058463435589808	3
563	0.004561956343824671	0.0033673579440135996	-0.0033671075998993397	0.9513754404740193	-1	0	0	0.25	1	1.0	3	1.0	1.0	4	3	0	3	0	0.2	1	5	5	1.0	0	0.8181802777857623	0.5	0.505114583621192	0.5939258276067776	0.5168054644272383	0.5	0.8098500905408578	0.531642539452715	0.75	0.25	0.1895518865307626	-0.000336710759989934	7
1467	0.0250341133615888	0.0032246312143539655	0.003072137275500988	0.9760069586940538	-1	0	0	0.3	3	0.7692307692307693	10	0.3409090909090909	0.7692307692307693	12	10	2	0	0	0.36363636363636365	11	4	15	0.0	0	0.30130274526201023	0.9188060650212188	0.6322624858954542	0.9555928243499237	0.36222879395090535	0.9714926237402558	0.9088983101405251	0.9529317849108139	0	0	0.0	0.003072137275500988	88
857	0.02151589929291373	0.0031978313889147294	-0.0029375152267291853	0.9828294392625866	-1	0	0	0.3	3	0.7692307692307693	10	0.4166666666666667	0.7692307692307693	12	10	2	0	0	0.25	12	3	15	0.0	0.16666666666666666	0.6307077781273966	0.8913278235406602	0.6800223780591421	0.9268861767748228	0.7678142698201909	0.9724801659733828	0.8946344942463497	0.9391393761930783	0	0	0.0	-0.00029375152267291854	4
814	0.024393616471785708	0.0025750317192168117	0.0025654159697875868	0.9784202991557234	-1	0	0	0.3	3	0.7692307692307693	10	0.3409090909090909	0.7692307692307693	12	10	2	0	0	0.36363636363636365	11	4	15	0.0	0	0.38785404383455013	0.9342934406056005	0.6322624858954542	0.9555928243499237	0.24136216675324268	0.9755797061355488	0.9387364965034757	0.958395279525661	0	0	0.0	0.0025654159697875868	26
4271	0.02417275690393119	0.004101922627803425	0.004091941401269948	0.9783270891277521	-1	0	0	0.3	3	0.7692307692307693	10	0.3409090909090909	0.7692307692307693	12	10	2	0	0	0.36363636363636365	11	4	15	0.0	0	0.30130274526201023	0.9117760137366568	0.6322624858954542	0.9456338046839693	0.4218897268977009	0.973003514053993	0.9156720742889605	0.9490896218919328	0	0	0.0	0.004091941401269948	17
1665	0.023418386318978898	0.004421420291241127	0.003757954501619727	0.9776438873107067	-1	0	0	0.3	3	0.7692307692307693	10	0.3409090909090909	0.7692307692307693	12	10	2	0	0	0.36363636363636365	11	4	15	0.0	0	0.38785404383455013	0.9276652697192869	0.6322624858954542	0.946289862727886	0.31923416135320887	0.9743190760542089	0.9387364965034757	0.9534148389551724	0	0	0.0	0.003757954501619727	16
4935	0.024768239479379808	0.004542439712305688	0.004380513656751967	0.9781442164859573	-1	0	0	0.3	3	0.7692307692307693	10	0.3409090909090909	0.7692307692307693	12	10	2	0	0	0.36363636363636365	11	4	15	0.0	0	0.30130274526201023	0.9117760137366568	0.6322624858954542	0.9469797136511114	0.4218897268977009	0.973003514053993	0.9156720742889605	0.9495145900062418	0	0	0.0	0.004380513656751967	41
3488	0.024805276858353938	0.004314595549364149	0.004314501778182879	0.9785498996188657	-1	0	0	0.3	3	0.7692307692307693	10	0.3409090909090909	0.7692307692307693	12	10	2	0	0	0.36363636363636365	11	4	15	0.0	0	0.30130274526201023	0.9117760137366568	0.6322624858954542	0.9456338046839693	0.4218897268977009	0.973003514053993	0.9156720742889605	0.9490896218919328	0	0	0.0	0.004314501778182879	31
344	0.00209317006076133	0.0018345244463351172	-0.0018345243999495224	0.9835845549696042	-1	0	0	1.0	2	0.0	0	0.75	0	2	0	0	0	0	1.0	2	2	3	0.0	0	0	0	0	0	0	0	0	0	0	0	0	-0.00018345243999495225	47
3666	0.0218082517135496	0.006956355324438218	-0.006953617740517123	0.9819002339986188	-1	0	0	0.3	3	0.7692307692307693	10	0.4166666666666667	0.7692307692307693	12	10	2	0	0	0.25	12	3	15	0.0	0.16666666666666666	0.3011335082699269	0.9259952155993849	0.532454097809681	0.9199721604981201	0.630211000909451	0.9719050031061239	0.9263922425778351	0.9446667506605193	0	0	0.0	-0.0006953617740517123	0
4673	0.02453532954754239	0.0043268287883769935	0.004296577501163839	0.9786503585203399	-1	0	0	0.3	3	0.7692307692307693	10	0.3409090909090909	0.7692307692307693	12	10	2	0	0	0.36363636363636365	11	4	15	0.0	0	0.30130274526201023	0.9118996489208838	0.6322624858954542	0.9394070674927656	0.356681655910144	0.9735843990302547	0.9156720742889605	0.9476012605616501	0	0	0.0	0.004296577501163839	14
4373	0.024349414777622605	0.004410102966085859	0.0043149684967852785	0.9778987873855718	-1	0	0	0.3	3	0.7692307692307693	10	0.3409090909090909	0.7692307692307693	12	10	2	0	0	0.36363636363636365	11	4	15	0.0	0	0.30130274526201023	0.9118996489208838	0.6322624858954542	0.9456338046839693	0.4218897268977009	0.973003514053993	0.9156720742889605	0.9491143866780968	0	0	0.0	0.0043149684967852785	14
2104	0.02339533714986553	0.0043319756572651425	0.003723973309417493	0.9686421811056339	-1	0	0	0.2	2	0.8461538461538461	11	0.3125	0.8461538461538461	13	11	1	0	0	0.3333333333333333	12	4	15	0.0	0	0.30130274526201023	0.9064621937113853	0.6163736091129867	0.9412670690252126	0.3492197752414869	0.9715193712574084	0.9086440704678196	0.9457486522321163	0	0	0.0	0.003723973309417493	9
3599	0.024326527978841734	0.004249312970628984	0.0042251256294978095	0.978381423803981	-1	0	0	0.3	3	0.7692307692307693	10	0.3409090909090909	0.7692307692307693	12	10	2	0	0	0.36363636363636365	11	4	15	0.0	0	0.30130274526201023	0.9117760137366568	0.6322624858954542	0.9456338046839693	0.4218897268977009	0.973003514053993	0.9156720742889605	0.9490896218919328	0	0	0.0	0.0042251256294978095	31
4864	0.025301479942212927	0.004044885617803835	0.003885785706978228	0.9777307690600778	-1	0	0	0.3	3	0.7692307692307693	10	0.3409090909090909	0.7692307692307693	12	10	2	0	0	0.36363636363636365	11	4	15	0.0	0	0.30130274526201023	0.9118996489208838	0.6322624858954542	0.9456338046839693	0.4934283457897603	0.9703983793755011	0.9107859821801597	0.947566327691934	0	0	0.0	0.003885785706978228	11
4477	0.025049302404044616	0.004524857080160108	0.004464392510510549	0.9778246083667979	-1	0	0	0.3	3	0.7692307692307693	10	0.3409090909090909	0.7692307692307693	12	10	2	0	0	0.36363636363636365	11	4	15	0.0	0	0.30130274526201023	0.9117760137366568	0.6322624858954542	0.9456338046839693	0.43554901839786864	0.972076737626981	0.9107859821801597	0.9485277223817056	0	0	0.0	0.004464392510510549	51
3539	0.025789361125615917	0.004957089834838059	0.004112763801637454	0.969062015247147	-1	0	0	0.2	2	0.8461538461538461	11	0.3125	0.8461538461538461	13	11	1	0	0	0.3333333333333333	12	4	15	0.0	0	0.30130274526201023	0.9064621937113853	0.6163736091129867	0.9403122249798292	0.3492197752414869	0.9715193712574084	0.9086440704678196	0.9454547367380776	0	0	0.0	0.004112763801637454	11
4667	0.02527374143753574	0.004759777117808357	0.004553658140199754	0.9774195023609865	-1	0	0	0.3	3	0.7692307692307693	10	0.3409090909090909	0.7692307692307693	12	10	2	0	0	0.36363636363636365	11	4	15	0.0	0	0.30130274526201023	0.9117760137366568	0.6322624858954542	0.9456338046839693	0.43554901839786864	0.972076737626981	0.9107859821801597	0.9485277223817056	0	0	0.0	0.004553658140199754	25
3728	0.024677890816987912	0.0043255064330524505	0.004317582279371225	0.9784584840526384	-1	0	0	0.3	3	0.7692307692307693	10	0.3409090909090909	0.7692307692307693	12	10	2	0	0	0.36363636363636365	11	4	15	0.0	0	0.30130274526201023	0.9117760137366568	0.6322624858954542	0.9456338046839693	0.4218897268977009	0.973003514053993	0.9156720742889605	0.9490896218919328	0	0	0.0	0.004317582279371225	73
808	0.025245892899824787	0.0016211188803299725	0.000928229562573843	0.9766871325345506	-1	0	0	0.3	3	0.7692307692307693	10	0.3409090909090909	0.7692307692307693	12	10	2	0	0	0.36363636363636365	11	4	15	0.0	0	0.30130274526201023	0.9180571860064404	0.6787595892245657	0.932506713442907	0.7813016543364408	0.977734505680633	0.9387364965034757	0.9498568212547793	0	0	0.0	0.000928229562573843	12
3659	0.02437067846938221	0.004464551054182632	0.004437313642397177	0.9782455119548952	-1	0	0	0.3	3	0.7692307692307693	10	0.3409090909090909	0.7692307692307693	12	10	2	0	0	0.36363636363636365	11	4	15	0.0	0	0.30130274526201023	0.9117760137366568	0.6322624858954542	0.9456338046839693	0.4218897268977009	0.973003514053993	0.9156720742889605	0.9490896218919328	0	0	0.0	0.004437313642397177	39
4816	0.0238934812325488	0.003818694553682761	0.003804640856326699	0.9785436466605982	-1	0	0	0.3	3	0.7692307692307693	10	0.3409090909090909	0.7692307692307693	12	10	2	0	0	0.36363636363636365	11	4	15	0.0	0	0.30130274526201023	0.9117760137366568	0.6322624858954542	0.9456338046839693	0.4218897268977009	0.973003514053993	0.9156720742889605	0.9490896218919328	0	0	0.0	0.003804640856326699	13
2795	0.023877760671276813	0.004028302233682586	0.003536898731188519	0.9774273881672491	-1	0	0	0.3	3	0.7692307692307693	10	0.3409090909090909	0.7692307692307693	12	10	2	0	0	0.36363636363636365	11	4	15	0.0	0	0.30130274526201023	0.9117760137366568	0.6322624858954542	0.946289862727886	0.4218897268977009	0.973003514053993	0.9143397248980367	0.9492959370493276	0	0	0.0	0.003536898731188519	17
4916	0.024563793924674927	0.0045753946404800405	0.004391911254704441	0.9772564235192754	-1	0	0	0.3	3	0.7692307692307693	10	0.3409090909090909	0.7692307692307693	12	10	2	0	0	0.36363636363636365	11	4	15	0.0	0	0.30130274526201023	0.9118996489208838	0.6322624858954542	0.9456338046839693	0.43554901839786864	0.972076737626981	0.9107859821801597	0.9485527456812528	0	0	0.0	0.004391911254704441	12
768	0.012471852761831268	0.003452912245681678	-0.0031436406799436067	0.9827874348836515	-1	0	0	0.375	3	0.6666666666666666	6	0.5238095238095238	0.5555555555555556	6	5	4	1	0	0.42857142857142855	7	3	11	0.09090909090909091	0.5	0.5193739522225426	0.9240606953116292	0.6670080419012594	0.6281471498090316	0.7678142698201909	0.975703427850207	0.9160298254960341	0.9036667976791607	1.0	0	0.0	-0.00031436406799436066	15
2178	0.02327046431378212	0.0038850199579520818	0.0033746770261018208	0.9775816880417474	-1	0	0	0.3	3	0.7692307692307693	10	0.3409090909090909	0.7692307692307693	12	10	2	0	0	0.36363636363636365	11	4	15	0.0	0	0.30130274526201023	0.9117760137366568	0.6322624858954542	0.946289862727886	0.28401170425393	0.9718644734426487	0.9143397248980367	0.9486097316573007	0	0	0.0	0.0033746770261018208	20
446	0.0036167614828466203	0.0017184269082298027	-0.0017085129689695545	0.9808961250263181	-1	0	0	0.5	1	1.0	1	1.0	1.0	2	1	0	1	0	0.3333333333333333	3	1	3	0.3333333333333333	0	0.736356737306264	0.5852846709279297	0.47128784528285445	0.9761743494536408	0.43978444946990863	0.9111649846804779	0.8632209066342372	0.8936370608788219	1.0	0.5	0.0	-0.00017085129689695545	38
4320	0.02492333004059047	0.004324761114808268	0.004300639652578452	0.9785720514144195	-1	0	0	0.3	3	0.7692307692307693	10	0.3409090909090909	0.7692307692307693	12	10	2	0	0	0.36363636363636365	11	4	15	0.0	0	0.30130274526201023	0.9117760137366568	0.6322624858954542	0.9456338046839693	0.4218897268977009	0.973003514053993	0.9156720742889605	0.9490896218919328	0	0	0.0	0.004300639652578452	21
175	0.019451788184815293	0.007159420563266687	-0.007086928254792943	0.9808268853860641	-1	0	0	0.2	2	0.9230769230769231	12	0.5357142857142857	0.7692307692307693	11	10	3	0	0	0.14285714285714285	14	2	15	0.0	0.2857142857142857	0.3955036018163591	0.935391362303331	0.704281290782301	0.8568122958284567	0.3037037226625199	0.9637332025373793	0.8309458014995035	0.929597989906989	0	0	0.0	-0.0007086928254792943	11
1014	0.025202139428477186	0.002377842076809919	0.0016459483300255821	0.9776540074413164	-1	0	0	0.3	3	0.7692307692307693	10	0.3409090909090909	0.7692307692307693	12	10	2	0	0	0.36363636363636365	11	4	15	0.0	0	0.29591449263569997	0.9210725058751686	0.6787595892245657	0.9490248355173501	0.4804379259727716	0.9786268527701993	0.9387364965034757	0.9555691695932146	0	0	0.0	0.0016459483300255821	21
1598	0.02498781724685902	0.0026873186833971966	0.0021506014833814805	0.9759109349359856	-1	0	0	0.3	3	0.7692307692307693	10	0.3409090909090909	0.7692307692307693	12	10	2	0	0	0.36363636363636365	11	4	15	0.0	0	0.38785404383455013	0.9342934406056005	0.6322624858954542	0.9555928243499237	0.32478129939397027	0.9725541251287485	0.9493919775275018	0.9567720336086835	0	0	0.0	0.0021506014833814805	28
1068	0.025920058071620417	0.0023720038677423664	0.0021022335543398425	0.9759043557270614	-1	0	0	0.3	3	0.7692307692307693	10	0.3409090909090909	0.7692307692307693	12	10	2	0	0	0.36363636363636365	11	4	15	0.0	0	0.29591449263569997	0.9210725058751686	0.6787595892245657	0.9490248355173501	0.540871239571603	0.9726997407992827	0.9399182135791915	0.9518809395815674	0	0	0.0	0.0021022335543398425	71
3687	0.025093080251327546	0.004269653257295256	0.004237303706758703	0.9782662245899493	-1	0	0	0.3	3	0.7692307692307693	10	0.3409090909090909	0.7692307692307693	12	10	2	0	0	0.36363636363636365	11	4	15	0.0	0	0.30130274526201023	0.9117760137366568	0.6322624858954542	0.9456338046839693	0.4218897268977009	0.973003514053993	0.9156720742889605	0.9490896218919328	0	0	0.0	0.004237303706758703	18
2635	0.023622841636848982	0.003943758993099523	0.003364826121952958	0.9775380571692447	-1	0	0	0.3	3	0.7692307692307693	10	0.3409090909090909	0.7692307692307693	12	10	2	0	0	0.36363636363636365	11	4	15	0.0	0	0.30130274526201023	0.9118996489208838	0.6322624858954542	0.946289862727886	0.47474551101865375	0.976819372070695	0.9271167545052408	0.9517693712128918	0	0	0.0	0.003364826121952958	16
2349	0.02362603001323817	0.004093108141033479	0.003722808273208294	0.9776086426287928	-1	0	0	0.3	3	0.7692307692307693	10	0.3409090909090909	0.7692307692307693	12	10	2	0	0	0.36363636363636365	11	4	15	0.0	0	0.30130274526201023	0.9117760137366568	0.6322624858954542	0.946289862727886	0.4218897268977009	0.973003514053993	0.9143397248980367	0.9492959370493276	0	0	0.0	0.003722808273208294	50
2159	0.023544128539950897	0.00412047147090916	0.0035794988903648014	0.9776782230067653	-1	0	0	0.3	3	0.7692307692307693	10	0.3409090909090909	0.7692307692307693	12	10	2	0	0	0.36363636363636365	11	4	15	0.0	0	0.30130274526201023	0.9117760137366568	0.6322624858954542	0.946289862727886	0.4218897268977009	0.973003514053993	0.9143397248980367	0.9492959370493276	0	0	0.0	0.0035794988903648014	47
1370	0.02400006101849448	0.004741129977248724	0.0034343459746449664	0.9752694070111457	-1	0	0	0.3	3	0.7692307692307693	10	0.3409090909090909	0.7692307692307693	12	10	2	0	0	0.36363636363636365	11	4	15	0.0	0	0.30130274526201023	0.9117760137366568	0.6322624858954542	0.946289862727886	0.5427563540953636	0.9699083047085933	0.9085973808959822	0.9474730266568435	0	0	0.0	0.0034343459746449664	125
858	0.024938770012779884	0.0022000525608190853	0.0017076232608268975	0.9777067284096167	-1	0	0	0.3	3	0.7692307692307693	10	0.3409090909090909	0.7692307692307693	12	10	2	0	0	0.36363636363636365	11	4	15	0.0	0	0.29591449263569997	0.9210725058751686	0.6787595892245657	0.9490248355173501	0.4804379259727716	0.9786268527701993	0.9387364965034757	0.9555691695932146	0	0	0.0	0.0017076232608268975	57
4854	0.025056714693465282	0.0047540247751469205	0.004540213257930773	0.9774786416771668	-1	0	0	0.3	3	0.7692307692307693	10	0.3409090909090909	0.7692307692307693	12	10	2	0	0	0.36363636363636365	11	4	15	0.0	0	0.30130274526201023	0.9118996489208838	0.6322624858954542	0.9456338046839693	0.43554901839786864	0.972076737626981	0.9107859821801597	0.9485527456812528	0	0	0.0	0.004540213257930773	83
4073	0.024188735778668775	0.004446558416680434	-0.003288524359022234	0.9703818701230339	-1	0	0	0.3	3	0.7692307692307693	10	0.3409090909090909	0.7692307692307693	12	10	2	0	0	0.36363636363636365	11	4	15	0.0	0	0.39592399163442055	0.9373889580296181	0.5220059626694971	0.9229228949756905	0.21880363326637314	0.9501474628555334	0.8744246447263544	0.9377396728316262	0	0	0.0	-0.0003288524359022234	5
1972	0.02353619401958524	0.004271566413868167	0.0037326781947643324	0.9773492410111695	-1	0	0	0.3	3	0.7692307692307693	10	0.3409090909090909	0.7692307692307693	12	10	2	0	0	0.36363636363636365	11	4	15	0.0	0	0.30130274526201023	0.9117760137366568	0.6322624858954542	0.946289862727886	0.47474551101865375	0.976819372070695	0.9271167545052408	0.9517458328500986	0	0	0.0	0.0037326781947643324	50
3583	0.025123326892881583	0.004704567102700576	0.004607380152019083	0.9782443854872751	-1	0	0	0.3	3	0.7692307692307693	10	0.3409090909090909	0.7692307692307693	12	10	2	0	0	0.36363636363636365	11	4	15	0.0	0	0.30130274526201023	0.9117760137366568	0.6322624858954542	0.9456338046839693	0.4218897268977009	0.973003514053993	0.9156720742889605	0.9490896218919328	0	0	0.0	0.004607380152019083	95
1323	0.025001827121415656	0.004594310194686731	0.0031248176997933142	0.9752705842485917	-1	0	0	0.3	3	0.7692307692307693	10	0.3409090909090909	0.7692307692307693	12	10	2	0	0	0.36363636363636365	11	4	15	0.0	0	0.30130274526201023	0.9117760137366568	0.6322624858954542	0.946289862727886	0.48232304049653224	0.9703525584002809	0.9240709185584941	0.9477267817492915	0	0	0.0	0.0031248176997933142	103
3962	0.03177211349015311	0.007396093412643445	-0.007072838949554585	0.979282742898934	-1	0	0	0.3	3	0.7692307692307693	10	0.3409090909090909	0.7692307692307693	12	10	2	0	0	0.36363636363636365	11	4	15	0.0	0	0.30130274526201023	0.9134564649651908	0.49155067169349725	0.9421310121547782	0.4218897268977009	0.971034521417397	0.8812988011149476	0.9471634946451897	0	0	0.0	-0.0007072838949554584	1
3472	0.025050390268525412	0.004582716055137625	0.0044773358119084665	0.9781608367889002	-1	0	0	0.3	3	0.7692307692307693	10	0.3409090909090909	0.7692307692307693	12	10	2	0	0	0.36363636363636365	11	4	15	0.0	0	0.30130274526201023	0.9117760137366568	0.6322624858954542	0.9456338046839693	0.4218897268977009	0.973003514053993	0.9156720742889605	0.9490896218919328	0	0	0.0	0.0044773358119084665	28
1387	0.024597609953903206	0.0020804330876366905	0.0020086422436552723	0.9780348023568827	-1	0	0	0.3	3	0.7692307692307693	10	0.3409090909090909	0.7692307692307693	12	10	2	0	0	0.36363636363636365	11	4	15	0.0	0	0.38785404383455013	0.9342934406056005	0.6322624858954542	0.9555928243499237	0.24136216675324268	0.9755797061355488	0.9387364965034757	0.958395279525661	0	0	0.0	0.0020086422436552723	14
1997	0.023868685022650795	0.0018889603455893983	0.0002508755823449959	0.9778734678383914	-1	0	0	0.3	3	0.7692307692307693	10	0.3409090909090909	0.7692307692307693	12	10	2	0	0	0.36363636363636365	11	4	15	0.0	0	0.48264452719904377	0.9159313176998767	0.6322624858954542	0.9449074768223839	0.7403179584045383	0.976308071801104	0.9387364965034757	0.9518005555091981	0	0	0.0	0.0002508755823449959	5
4800	0.023993395605215816	0.0030629609722116983	-0.0009821760783285025	0.9756125572338714	-1	0	0	0.3	3	0.7692307692307693	10	0.3409090909090909	0.7692307692307693	12	10	2	0	0	0.36363636363636365	11	4	15	0.0	0	0.2905262400093897	0.9211688344048984	0.532454097809681	0.9456021726740947	0.43554901839786864	0.9717770810274963	0.9168462972595048	0.9503079707284947	0	0	0.0	-9.821760783285025e-05	10
198	0.010311148039533964	0.004170426655828351	-0.004142977628094035	0.9801076930772479	-1	0	0	0.4444444444444444	4	0.5454545454545454	6	0.40625	0.45454545454545453	7	5	5	4	0	0.5	8	4	13	0.3333333333333333	0	0.6663170466120414	0.9495928887899501	0.47879683183247634	0.8899583132546189	0.5358865383493427	0.9017436753872918	0.9382351167232794	0.9179129566397132	0.3571428571428571	0.14285714285714285	0.0	-0.00041429776280940353	19
2319	0.02374517541734198	0.003986792916904002	0.0034665430768045314	0.9776852402339135	-1	0	0	0.3	3	0.7692307692307693	10	0.3409090909090909	0.7692307692307693	12	10	2	0	0	0.36363636363636365	11	4	15	0.0	0	0.30130274526201023	0.9117760137366568	0.6322624858954542	0.9108664059837707	0.4218897268977009	0.973003514053993	0.9143397248980367	0.9398089045434683	0	0	0.0	0.0034665430768045314	16
1331	0.025828363247836907	0.0017450666377217437	0.001673898617003442	0.9758736485367673	-1	0	0	0.3	3	0.7692307692307693	10	0.3409090909090909	0.7692307692307693	12	10	2	0	0	0.36363636363636365	11	4	15	0.0	0	0.3907049760001936	0.9524551269410201	0.6095669786977406	0.9255708465346347	0.22065004630407542	0.9691859706751703	0.9462084297068484	0.9520658561461647	0	0	0.0	0.001673898617003442	27
3954	0.024772637624158756	0.004455299062306051	0.00442331994787033	0.9783701267947554	-1	0	0	0.3	3	0.7692307692307693	10	0.3409090909090909	0.7692307692307693	12	10	2	0	0	0.36363636363636365	11	4	15	0.0	0	0.30130274526201023	0.9118996489208838	0.6322624858954542	0.9456338046839693	0.4218897268977009	0.973003514053993	0.9156720742889605	0.9491143866780968	0	0	0.0	0.00442331994787033	26
449	0.02464567615991551	0.002208834318896856	0.001946671018748227	0.9783961400900449	-1	0	0	0.3	3	0.7692307692307693	10	0.3409090909090909	0.7692307692307693	12	10	2	0	0	0.36363636363636365	11	4	15	0.0	0	0.29591449263569997	0.9210725058751686	0.6787595892245657	0.9490248355173501	0.4804379259727716	0.9786268527701993	0.9387364965034757	0.9555691695932146	0	0	0.0	0.001946671018748227	78
2492	0.023838057118607037	0.0040994560121933865	0.003295379748938103	0.9775496300049509	-1	0	0	0.3	3	0.7692307692307693	10	0.3409090909090909	0.7692307692307693	12	10	2	0	0	0.36363636363636365	11	4	15	0.0	0	0.30130274526201023	0.9117760137366568	0.6322624858954542	0.946289862727886	0.4218897268977009	0.973003514053993	0.9143397248980367	0.9492959370493276	0	0	0.0	0.003295379748938103	23
819	0.00810169306266164	0.0019782359304240946	-0.0014820079267838606	0.9760893531023127	-1	0	0	0.25	1	1.0	4	1.0	1.0	5	4	0	0	0	0.16666666666666666	6	1	6	0.0	0	0.30130274526201023	0.9744976516533432	0.4747991497280911	0.9464319637831338	0.21880363326637314	0.9739806131092764	0.9003214219243865	0.9670465029818993	0	0	0.0	-0.00014820079267838606	36
26	0.019626282251365878	0.00487636605075328	-0.004806807512085573	0.9767113494066135	-1	0	0	0.4	4	0.6923076923076923	9	0.26785714285714285	0.5384615384615384	9	7	5	0	0	0.875	8	7	15	0.0	0.16666666666666666	0.4862313557658421	0.9282309329738694	0.3136269411914231	0.9460396381225179	0.3554538051316742	0.9225892294531235	0.7344315539217471	0.9330162957920711	0	0	0.0	-0.0004806807512085573	40
24	0.011329248544012172	0.0027651363831538416	-0.002765136165087767	0.9770192983450798	-1	0	0	0.4	4	0.6153846153846154	8	0.5	0.46153846153846156	9	6	5	0	0	0.3	10	3	15	0.0	0.5714285714285714	0.7041215605024479	0.9323097753575387	0.6946793073044445	0.8933514448442006	0.7437499428365862	0.8932867708048018	0.7284002090176682	0.9081268860341906	0	0	0.0	-0.0002765136165087767	22
2539	0.023934789086034632	0.004314192630407258	0.0037522896186399134	0.9775402790918212	-1	0	0	0.3	3	0.7692307692307693	10	0.3409090909090909	0.7692307692307693	12	10	2	0	0	0.36363636363636365	11	4	15	0.0	0	0.30130274526201023	0.9117760137366568	0.6322624858954542	0.946289862727886	0.4218897268977009	0.973003514053993	0.9143397248980367	0.9492959370493276	0	0	0.0	0.0037522896186399134	24
1575	0.025426743429383315	0.0028550308108746163	0.002850739305907921	0.9761211187461354	-1	0	0	0.3	3	0.7692307692307693	10	0.3409090909090909	0.7692307692307693	12	10	2	0	0	0.36363636363636365	11	4	15	0.0	0	0.38785404383455013	0.9342934406056005	0.6322624858954542	0.9555928243499237	0.30555663601767197	0.9712225130695333	0.9273576149857305	0.9560949671217933	0	0	0.0	0.002850739305907921	30
3041	0.026084577625544857	0.004489403358982456	0.003820998458292471	0.972307418845986	-1	0	0	0.2	2	0.9230769230769231	12	0.4166666666666667	0.8461538461538461	12	11	2	0	0	0.25	12	3	15	0.0	0	0.30130274526201023	0.9164752802745347	0.6322624858954542	0.9472043011668501	0.30657023774079956	0.9587025304291888	0.8182217333570242	0.9431648289896277	0	0	0.0	0.003820998458292471	8
3978	0.023983741301996833	0.0027896458058479807	-0.0004737767413584287	0.9767940796086685	-1	0	0	0.3	3	0.7692307692307693	10	0.3409090909090909	0.7692307692307693	12	10	2	0	0	0.36363636363636365	11	4	15	0.0	0	0.2905262400093897	0.9211688344048984	0.532454097809681	0.9456021726740947	0.4218897268977009	0.9727696426163481	0.9214291099037495	0.950884402043455	0	0	0.0	-4.737767413584287e-05	8
531	0.0034290409626351916	0.002861113902647949	-0.002860697530362435	0.9741064946778586	-1	0	0	0.6666666666666666	2	0.5	1	0.6666666666666666	0.5	3	1	0	1	0	0.6666666666666666	2	3	4	0.5	0	0.7601152278426065	0.7334754338448483	0.7345587495217878	0.9645400097284393	0.6288954810110806	0.8641758639522278	0.9072803726383897	0.8864850563912179	1.0	0.3333333333333333	0.0	-0.0002860697530362435	12
3319	0.024293121563465667	0.003983920254501486	0.003970534425499813	0.9783153138649927	-1	0	0	0.3	3	0.7692307692307693	10	0.3409090909090909	0.7692307692307693	12	10	2	0	0	0.36363636363636365	11	4	15	0.0	0	0.30130274526201023	0.9117760137366568	0.6322624858954542	0.9456338046839693	0.4218897268977009	0.973003514053993	0.9156720742889605	0.9490896218919328	0	0	0.0	0.003970534425499813	22
2269	0.023906233373105427	0.0038937021024842444	0.0034788739246279644	0.9777262163009287	-1	0	0	0.3	3	0.7692307692307693	10	0.3409090909090909	0.7692307692307693	12	10	2	0	0	0.36363636363636365	11	4	15	0.0	0	0.30130274526201023	0.9117760137366568	0.6322624858954542	0.946289862727886	0.4218897268977009	0.973003514053993	0.9143397248980367	0.9492959370493276	0	0	0.0	0.0034788739246279644	24
2512	0.023766041160307855	0.004045562122444096	0.003487142952928467	0.9773451967145013	-1	0	0	0.3	3	0.7692307692307693	10	0.3409090909090909	0.7692307692307693	12	10	2	0	0	0.36363636363636365	11	4	15	0.0	0	0.30130274526201023	0.9117760137366568	0.6322624858954542	0.946289862727886	0.4218897268977009	0.973003514053993	0.9143397248980367	0.9492959370493276	0	0	0.0	0.003487142952928467	32
203	0.026945774812085533	0.0072372709786452825	-0.007236525783470213	0.9661335852211274	-1	0.25	1	0.5	5	0.6153846153846154	8	0.35714285714285715	0.5384615384615384	9	7	5	2	0	0.8571428571428571	6	7	15	0.16666666666666666	0.15384615384615385	0.24694185150850476	0.9454478702098135	0.685989085024201	0.8227954485735199	0.7221754999180201	0.920903461708584	0.896603113371538	0.9072797269307685	0.5555555555555556	0.8888888888888888	0.0	-0.0007236525783470213	4
1746	0.023732341935636826	0.005176179899451142	0.0028970594246911802	0.9774113062027064	-1	0	0	0.3	3	0.7692307692307693	10	0.3409090909090909	0.7692307692307693	12	10	2	0	0	0.36363636363636365	11	4	15	0.0	0	0.39024297268947317	0.9346843153579224	0.6322624858954542	0.9555928243499237	0.24136216675324268	0.9755797061355488	0.9387364965034757	0.9584800592532685	0	0	0.0	0.0028970594246911802	19
2999	0.03238586185056458	0.000184918875402802	-0.00016607553833848548	0.9714199334179178	-1	0	0	0.3	3	0.7692307692307693	10	0.3409090909090909	0.7692307692307693	12	10	2	0	0	0.36363636363636365	11	4	15	0.0	0	0.3011335082699269	0.7660045160369343	0.5220059626694971	0.9472301475780576	0.6183159486165424	0.9747047120277194	0.8798586200494682	0.9292352916858608	0	0	0.0	-1.660755383384855e-05	11
3386	0.024868705345002302	0.004481012608723274	0.0043993643863353485	0.9785781813309358	-1	0	0	0.3	3	0.7692307692307693	10	0.3409090909090909	0.7692307692307693	12	10	2	0	0	0.36363636363636365	11	4	15	0.0	0	0.3009642712778436	0.9151002806720624	0.6322624858954542	0.925914029455108	0.4218897268977009	0.9707890426544824	0.9156720742889605	0.9427960910393388	0	0	0.0	0.0043993643863353485	115
3815	0.024461912172480716	0.004274255597954841	0.004024513367856813	0.9780223286372471	-1	0	0	0.3	3	0.7692307692307693	10	0.3409090909090909	0.7692307692307693	12	10	2	0	0	0.36363636363636365	11	4	15	0.0	0	0.30130274526201023	0.9117760137366568	0.6322624858954542	0.9456338046839693	0.4218897268977009	0.973003514053993	0.9156720742889605	0.9490896218919328	0	0	0.0	0.004024513367856813	7
4638	0.024995243604052624	0.004586725325431912	0.0044568259728183955	0.9774465642345737	-1	0	0	0.3	3	0.7692307692307693	10	0.3409090909090909	0.7692307692307693	12	10	2	0	0	0.36363636363636365	11	4	15	0.0	0	0.30130274526201023	0.9118996489208838	0.6322624858954542	0.9456338046839693	0.43554901839786864	0.972076737626981	0.9107859821801597	0.9485527456812528	0	0	0.0	0.0044568259728183955	55
2203	0.023595732319959133	0.003962915842657195	0.0030725512934996753	0.977678872256357	-1	0	0	0.3	3	0.7692307692307693	10	0.3409090909090909	0.7692307692307693	12	10	2	0	0	0.36363636363636365	11	4	15	0.0	0	0.30130274526201023	0.9117760137366568	0.6322624858954542	0.946289862727886	0.4218897268977009	0.973003514053993	0.9143397248980367	0.9492959370493276	0	0	0.0	0.0030725512934996753	16
1321	0.024280969816244297	0.002167700460433313	0.002103864886862986	0.9779893754438425	-1	0	0	0.3	3	0.7692307692307693	10	0.3409090909090909	0.7692307692307693	12	10	2	0	0	0.36363636363636365	11	4	15	0.0	0	0.38785404383455013	0.9342934406056005	0.6322624858954542	0.9555928243499237	0.24136216675324268	0.9755797061355488	0.9387364965034757	0.958395279525661	0	0	0.0	0.002103864886862986	28
141	0.0187403850343209	0.003264728025897037	-0.0029559273131091472	0.9234448101119088	-1	0	0	0.25	2	0.8888888888888888	8	0.55	0.8888888888888888	10	8	0	1	0	0.2	10	2	11	0.5	0	0.5554659880553028	0.8141186150826487	0.5658128684657504	0.9564990796695853	0.3607963395151964	0.9118055473398416	0.8220054447153735	0.9089702436355492	1.0	0.2	0.0	-0.0002955927313109147	31
3608	0.02466316940970408	0.004384716148550436	0.004346119690119565	0.9783727793298234	-1	0	0	0.3	3	0.7692307692307693	10	0.3409090909090909	0.7692307692307693	12	10	2	0	0	0.36363636363636365	11	4	15	0.0	0	0.30130274526201023	0.9117760137366568	0.6322624858954542	0.9456338046839693	0.4218897268977009	0.973003514053993	0.9156720742889605	0.9490896218919328	0	0	0.0	0.004346119690119565	53
3448	0.0246785263841864	0.0042281712050360925	0.004226556970582106	0.9782122575137083	-1	0	0	0.3	3	0.7692307692307693	10	0.3409090909090909	0.7692307692307693	12	10	2	0	0	0.36363636363636365	11	4	15	0.0	0	0.30130274526201023	0.9117760137366568	0.6322624858954542	0.9456338046839693	0.4218897268977009	0.973003514053993	0.9156720742889605	0.9490896218919328	0	0	0.0	0.004226556970582106	12
3340	0.024755725623623825	0.004241858391950112	0.0042124293815465185	0.9785355674653695	-1	0	0	0.3	3	0.7692307692307693	10	0.3409090909090909	0.7692307692307693	12	10	2	0	0	0.36363636363636365	11	4	15	0.0	0	0.30130274526201023	0.9117760137366568	0.6322624858954542	0.9456338046839693	0.4218897268977009	0.973003514053993	0.9156720742889605	0.9490896218919328	0	0	0.0	0.0042124293815465185	53
1205	0.0259914296652652	0.0021708940087709527	0.0021486152152208017	0.9763407218182562	-1	0	0	0.3	3	0.7692307692307693	10	0.3409090909090909	0.7692307692307693	12	10	2	0	0	0.36363636363636365	11	4	15	0.0	0	0.3907049760001936	0.9524551269410201	0.6095669786977406	0.9255708465346347	0.3242699890753906	0.9610254498187538	0.9182278214539908	0.9482245220096177	0	0	0.0	0.0021486152152208017	85
3330	0.024444603007329712	0.004227465321670206	0.004173725339877971	0.9781844146620315	-1	0	0	0.3	3	0.7692307692307693	10	0.3409090909090909	0.7692307692307693	12	10	2	0	0	0.36363636363636365	11	4	15	0.0	0	0.30130274526201023	0.9118996489208838	0.6322624858954542	0.9456338046839693	0.4218897268977009	0.973003514053993	0.9156720742889605	0.9491143866780968	0	0	0.0	0.004173725339877971	59
1868	0.02479327197417167	0.004960899214720073	0.003676459590512325	0.9753179334542244	-1	0	0	0.3	3	0.7692307692307693	10	0.3409090909090909	0.7692307692307693	12	10	2	0	0	0.36363636363636365	11	4	15	0.0	0	0.30130274526201023	0.9117760137366568	0.6322624858954542	0.946289862727886	0.5427563540953636	0.9699083047085933	0.9085973808959822	0.9474730266568435	0	0	0.0	0.003676459590512325	88
3582	0.02516243917404153	0.0044028595597909725	0.004369067541066991	0.9783081378284646	-1	0	0	0.3	3	0.7692307692307693	10	0.3409090909090909	0.7692307692307693	12	10	2	0	0	0.36363636363636365	11	4	15	0.0	0	0.30130274526201023	0.9117760137366568	0.6322624858954542	0.9456338046839693	0.4218897268977009	0.973003514053993	0.9156720742889605	0.9490896218919328	0	0	0.0	0.004369067541066991	14
1028	0.026199639024522887	0.002272319608329919	0.0017875072437323555	0.9754821797947879	-1	0	0	0.3	3	0.7692307692307693	10	0.3409090909090909	0.7692307692307693	12	10	2	0	0	0.36363636363636365	11	4	15	0.0	0	0.29591449263569997	0.9210725058751686	0.6787595892245657	0.9490248355173501	0.540871239571603	0.9726997407992827	0.9399182135791915	0.9518809395815674	0	0	0.0	0.0017875072437323555	17
447	0.0017986388314039706	0.0017665356762238348	-0.0017665026174925875	0.9861447479680392	-1	0	0	1.0	1	0	0	1.0	0	1	0	0	1	0	0.5	1	2	2	0.3333333333333333	0	0	0	0	0	0	0	0	0	0	0	0	-0.00017665026174925875	16
3658	0.024957794953832147	0.005498852037905966	0.003957226345819769	0.9752241602773776	-1	0	0	0.3	3	0.7692307692307693	10	0.3409090909090909	0.7692307692307693	12	10	2	0	0	0.36363636363636365	11	4	15	0.0	0	0.30130274526201023	0.911518902435442	0.6322624858954542	0.9456338046839693	0.4218897268977009	0.973003514053993	0.9170172688548709	0.9490381849313347	0	0	0.0	0.003957226345819769	7
4735	0.02483530634828773	0.0041690612941093	0.004063047734084555	0.977960592325267	-1	0	0	0.3	3	0.7692307692307693	10	0.3409090909090909	0.7692307692307693	12	10	2	0	0	0.36363636363636365	11	4	15	0.0	0	0.30130274526201023	0.9118996489208838	0.6322624858954542	0.9456338046839693	0.427860412322839	0.9728207643605482	0.915309803420635	0.9490026352369967	0	0	0.0	0.004063047734084555	24
138	0.0031843742355524354	0.0025570561684105696	-0.002484277587610607	0.9750447647168938	-1	0	0	0.75	3	0.5	2	0.6	0.5	4	2	1	1	0	0.4	5	2	6	0.25	0.5	0.33465520885403827	0.9336842532650036	0.49040706657288186	0.9435070918843285	0.7084062764280687	0.9378398631016086	0.9045902931747324	0.9384678236889428	1.0	0.5	0.0	-0.00024842775876106067	41
2243	0.024064224542299166	0.012824222292534508	-0.01106553642554012	0.9701296539178819	-1	0	0	0.2	2	0.8461538461538461	11	0.3125	0.8461538461538461	13	11	1	0	0	0.3333333333333333	12	4	15	0.0	0	0.30130274526201023	0.9064621937113853	0.6163736091129867	0.943819013156039	0.3492197752414869	0.9715193712574084	0.919711656292267	0.946549076365643	0	0	0.0	-0.0011065536425540119	0
4476	0.009369525288502201	0.0041869164236525485	-0.004076062512123524	0.9814329017722445	-1	0	0	0.3	3	0.7692307692307693	10	0.5357142857142857	0.7692307692307693	13	10	1	0	0	0.14285714285714285	14	2	15	0.0	0.14285714285714285	0.3009642712778436	0.9263647789244593	0.36672773427400795	0.9505739832178302	0.3492197752414869	0.9648361011203533	0.8703612929347203	0.949480583012007	0	0	0.0	-0.00040760625121235243	0
626	0.01778467067086394	0.002234260945067635	-0.0006855959928724722	0.9720928937739641	-1	0	0	0.14285714285714285	1	1.0	8	1.0	1.0	9	8	0	0	0	0.1	10	1	10	0.0	0	0.5649230198060613	0.8729121230808325	0.7697565129277698	0.9096589032363719	0.8985087728162275	0.9611073484108981	0.8728250883816674	0.9228160250848167	0	0	0.0	-6.855959928724722e-05	33
4802	0.024164779786137534	0.004752584476960199	0.0044990971033934775	0.9774781356556667	-1	0	0	0.3	3	0.7692307692307693	10	0.3409090909090909	0.7692307692307693	12	10	2	0	0	0.36363636363636365	11	4	15	0.0	0	0.30130274526201023	0.9118996489208838	0.6322624858954542	0.9456338046839693	0.43554901839786864	0.972076737626981	0.9107859821801597	0.9485527456812528	0	0	0.0	0.0044990971033934775	41
3249	0.023304817549176786	0.003976687873440741	0.0034858959542390035	0.9775118942310151	-1	0	0	0.3	3	0.7692307692307693	10	0.3409090909090909	0.7692307692307693	12	10	2	0	0	0.36363636363636365	11	4	15	0.0	0	0.30130274526201023	0.9117760137366568	0.6322624858954542	0.946289862727886	0.4218897268977009	0.973003514053993	0.9143397248980367	0.9492959370493276	0	0	0.0	0.0034858959542390035	11
3859	0.031560894456775956	0.007672349841318827	-0.006849554484697122	0.9791902722365132	-1	0	0	0.3	3	0.7692307692307693	10	0.3409090909090909	0.7692307692307693	12	10	2	0	0	0.36363636363636365	11	4	15	0.0	0	0.30130274526201023	0.9134564649651908	0.49155067169349725	0.9421310121547782	0.4218897268977009	0.971034521417397	0.8812988011149476	0.9471634946451897	0	0	0.0	-0.0006849554484697122	2
414	0.006464221172656867	0.0020960275657058826	-0.0020902456423228534	0.9529088918648454	-1	0	0	0.5	2	0.75	3	1.0	0.75	5	3	0	2	0	0.16666666666666666	1	6	6	1.0	0.4	0.8181802777857623	0.7113714707677655	0.505114583621192	0.6630503942435579	0.5168054644272383	0.8000778418648085	0.8098500905408578	0.7288081991229303	0.6	0	0.0	-0.00020902456423228533	34
277	0.03687913950690141	0.009798453656952116	-0.009761458447805623	0.6925728707319332	-1	0	0	0.1	1	1.0	13	1.0	1.0	14	13	0	1	0	0.06666666666666667	15	1	15	0.3333333333333333	0	0.5140291696090546	0.9534353482414708	0.5420484496568823	0.7643942652022837	0.7996767044930274	0.9498331371666149	0.9134874836817427	0.9152140775353909	1.0	0.35714285714285715	0.0	-0.0009761458447805623	2
2797	0.0232502480055919	0.0043721036674814265	0.0032870123802224314	0.9776226337289349	-1	0	0	0.3	3	0.7692307692307693	10	0.3409090909090909	0.7692307692307693	12	10	2	0	0	0.36363636363636365	11	4	15	0.0	0	0.30130274526201023	0.9118996489208838	0.6322624858954542	0.946289862727886	0.30657023774079956	0.9727007835676745	0.9143397248980367	0.9491364673213755	0	0	0.0	0.0032870123802224314	13
2590	0.0209786681553601	0.0025987724864761134	0.002426843199407745	0.9768091359337834	-1	0	0	0.3	3	0.7692307692307693	10	0.3409090909090909	0.7692307692307693	12	10	2	0	0	0.36363636363636365	11	4	15	0.0	0	0.36698919240998373	0.9103286641065376	0.6322624858954542	0.9346528820404864	0.30657023774079956	0.9733039381869311	0.9143397248980367	0.9457358195830443	0	0	0.0	0.002426843199407745	13
4505	0.02488104099968171	0.004054771271194085	0.003971970467319004	0.9780680819078663	-1	0	0	0.3	3	0.7692307692307693	10	0.3409090909090909	0.7692307692307693	12	10	2	0	0	0.36363636363636365	11	4	15	0.0	0	0.30130274526201023	0.9117760137366568	0.6322624858954542	0.9456338046839693	0.42487506961026994	0.9728235048353912	0.915309803420635	0.9489794918652671	0	0	0.0	0.003971970467319004	18
1480	0.026191032239468684	0.0035604883929256466	0.0034425670349844143	0.9751512102014938	-1	0	0	0.2	2	0.9230769230769231	12	0.4166666666666667	0.8461538461538461	12	11	2	0	0	0.25	12	3	15	0.0	0	0.38785404383455013	0.9385693395580649	0.6787595892245657	0.9499497515913318	0.30555663601767197	0.9734230990798033	0.9387364965034757	0.9564867684046608	0	0	0.0	0.0034425670349844143	10
4493	0.02500161366389128	0.004536159018369818	0.0042177564789016115	0.9771290474959605	-1	0	0	0.3	3	0.7692307692307693	10	0.3409090909090909	0.7692307692307693	12	10	2	0	0	0.36363636363636365	11	4	15	0.0	0	0.30130274526201023	0.9117760137366568	0.6322624858954542	0.9456338046839693	0.43853436111043764	0.9718923928016944	0.9104103381387514	0.9484174371127492	0	0	0.0	0.0042177564789016115	20
3155	0.024992334752625314	0.004240659269539032	0.004229951214865754	0.9783671787694866	-1	0	0	0.3	3	0.7692307692307693	10	0.3409090909090909	0.7692307692307693	12	10	2	0	0	0.36363636363636365	11	4	15	0.0	0	0.30130274526201023	0.9117760137366568	0.6322624858954542	0.9456338046839693	0.4218897268977009	0.973003514053993	0.9156720742889605	0.9490896218919328	0	0	0.0	0.004229951214865754	46
2694	0.02378140956815516	0.004098120071536568	0.003627520595117869	0.9773908410259636	-1	0	0	0.3	3	0.7692307692307693	10	0.3409090909090909	0.7692307692307693	12	10	2	0	0	0.36363636363636365	11	4	15	0.0	0	0.30130274526201023	0.9117760137366568	0.6322624858954542	0.946289862727886	0.39674148928102104	0.973117534019744	0.9143397248980367	0.9493656787886479	0	0	0.0	0.003627520595117869	20
4449	0.024679820252234808	0.004629564670990217	0.004432502949924032	0.9783880480701859	-1	0	0	0.3	3	0.7692307692307693	10	0.3409090909090909	0.7692307692307693	12	10	2	0	0	0.36363636363636365	11	4	15	0.0	0	0.30130274526201023	0.9117760137366568	0.6322624858954542	0.9469797136511114	0.4218897268977009	0.973003514053993	0.9156720742889605	0.9495145900062418	0	0	0.0	0.004432502949924032	61
2851	0.023900814162262116	0.004058231139704239	0.003466213935098025	0.977548417247354	-1	0	0	0.3	3	0.7692307692307693	10	0.3409090909090909	0.7692307692307693	12	10	2	0	0	0.36363636363636365	11	4	15	0.0	0	0.30130274526201023	0.9117760137366568	0.6322624858954542	0.946289862727886	0.4218897268977009	0.973003514053993	0.9143397248980367	0.9492959370493276	0	0	0.0	0.003466213935098025	16
1669	0.0252978682842707	0.0023981354601494147	0.0023114967218685343	0.9761148517699304	-1	0	0	0.3	3	0.7692307692307693	10	0.3409090909090909	0.7692307692307693	12	10	2	0	0	0.36363636363636365	11	4	15	0.0	0	0.38785404383455013	0.9342934406056005	0.6322624858954542	0.9555928243499237	0.32478129939397027	0.9725541251287485	0.9493919775275018	0.9567720336086835	0	0	0.0	0.0023114967218685343	23
4699	0.025171917521564224	0.0038787795849890487	0.003756271549427504	0.9781975329750976	-1	0	0	0.3	3	0.7692307692307693	10	0.3409090909090909	0.7692307692307693	12	10	2	0	0	0.36363636363636365	11	4	15	0.0	0	0.30130274526201023	0.9117760137366568	0.6322624858954542	0.9456338046839693	0.4218897268977009	0.973003514053993	0.9156720742889605	0.9490896218919328	0	0	0.0	0.003756271549427504	11
1998	0.02377424001282832	0.004264810568618544	0.0035020169338288135	0.9778804225968345	-1	0	0	0.3	3	0.7692307692307693	10	0.3409090909090909	0.7692307692307693	12	10	2	0	0	0.36363636363636365	11	4	15	0.0	0	0.30130274526201023	0.9117760137366568	0.6322624858954542	0.946289862727886	0.4218897268977009	0.973003514053993	0.9143397248980367	0.9492959370493276	0	0	0.0	0.0035020169338288135	34
781	0.005532529762572895	0.0023884383353482237	-0.0017531510896243614	0.9796291554090679	-1	0	0	0.3333333333333333	1	1.0	2	1.0	1.0	3	2	0	0	0	0.25	4	1	4	0.0	0	0.9886234234265057	0.979751461508733	0.4747991497280911	0.943658148666881	0.7128155349952272	0.9410742849117486	0.7617699677172176	0.9591482393001161	0	0	0.0	-0.00017531510896243613	30
1245	0.024430300043936932	0.002087161236566797	0.0020386990013651326	0.9782143696855539	-1	0	0	0.3	3	0.7692307692307693	10	0.3409090909090909	0.7692307692307693	12	10	2	0	0	0.36363636363636365	11	4	15	0.0	0	0.38785404383455013	0.9342934406056005	0.6322624858954542	0.9555928243499237	0.24136216675324268	0.9755797061355488	0.9387364965034757	0.958395279525661	0	0	0.0	0.0020386990013651326	18
767	0.02133873698736434	0.004229222670162726	-0.0034933358771716506	0.970682459221795	-1	0	0	0.3	3	0.7692307692307693	10	0.3409090909090909	0.7692307692307693	12	10	2	0	0	0.36363636363636365	11	4	15	0.0	0	0.49850910079797617	0.9641835074530509	0.5846309435675788	0.9393087067803256	0.7128155349952272	0.9476056763705748	0.7580383028028624	0.9514681425967213	0	0	0.0	-0.00034933358771716504	11
798	0.021209389943624424	0.0033947719407601026	-0.0030750841110467973	0.9829600072461109	-1	0	0	0.3	3	0.7692307692307693	10	0.4166666666666667	0.7692307692307693	12	10	2	0	0	0.25	12	3	15	0.0	0.16666666666666666	0.6307077781273966	0.8913278235406602	0.6800223780591421	0.9268861767748228	0.7678142698201909	0.9724801659733828	0.8946344942463497	0.9391393761930783	0	0	0.0	-0.0003075084111046797	2
448	0.0063211099644414825	0.0037012793341982737	-0.0036975611836197364	0.9367378269351347	-1	0	0	0.25	1	1.0	4	1.0	0.75	4	3	1	4	0	0.16666666666666666	1	6	6	0.8	0	0.8181802777857623	0.5105103192421602	0.505114583621192	0.5259821549566454	0.5168054644272383	0.5	0.8098500905408578	0.5121700781435256	0.625	0	0.10224500581667069	-0.00036975611836197365	7
1353	0.024694737186622386	0.0031386534252584816	0.0030536729893297335	0.9783427072007154	-1	0	0	0.3	3	0.7692307692307693	10	0.3409090909090909	0.7692307692307693	12	10	2	0	0	0.36363636363636365	11	4	15	0.0	0	0.38785404383455013	0.9342934406056005	0.6322624858954542	0.9555928243499237	0.24136216675324268	0.9755797061355488	0.9387364965034757	0.958395279525661	0	0	0.0	0.0030536729893297335	15
1492	0.02510291987352161	0.0016693319879545877	0.0013176568084898876	0.9776517307380318	-1	0	0	0.3	3	0.7692307692307693	10	0.3409090909090909	0.7692307692307693	12	10	2	0	0	0.36363636363636365	11	4	15	0.0	0	0.29591449263569997	0.9210725058751686	0.6787595892245657	0.9490248355173501	0.4804379259727716	0.9786268527701993	0.9387364965034757	0.9555691695932146	0	0	0.0	0.0013176568084898876	8
274	0.008956776784735446	0.0036349589343825637	-0.003633494000109135	0.9699654879679028	-1	0	0	0.16666666666666666	1	1.0	6	1.0	1.0	6	6	1	1	0	0.125	1	8	8	0.16666666666666666	0	0.6533464514587675	0.9340385176190286	0.4712073086355951	0.9304166429645224	0.13000499468945498	0.9093763923724324	0.8818882545989787	0.9252927273369526	1.0	0.3333333333333333	0.0	-0.0003633494000109135	23
3663	0.025544814311562577	0.0053299134073606395	0.004690220160905108	0.9757132450816327	-1	0	0	0.2	2	0.9230769230769231	12	0.4166666666666667	0.8461538461538461	12	11	2	0	0	0.25	12	3	15	0.0	0	0.30130274526201023	0.9333071883942481	0.532454097809681	0.9458810537272879	0.31923416135320887	0.9618349866129332	0.8998306608212053	0.9482812687800447	0	0	0.0	0.004690220160905108	11
1089	0.02572491370446224	0.001999188991695205	0.0014628106593695576	0.9754651052884501	-1	0	0	0.3	3	0.7692307692307693	10	0.3409090909090909	0.7692307692307693	12	10	2	0	0	0.36363636363636365	11	4	15	0.0	0	0.29591449263569997	0.9210725058751686	0.6787595892245657	0.9490248355173501	0.540871239571603	0.9726997407992827	0.9399182135791915	0.9518809395815674	0	0	0.0	0.0014628106593695576	19
4143	0.024087926739358625	0.004033450633668077	0.004013671139238004	0.9782751349669846	-1	0	0	0.3	3	0.7692307692307693	10	0.3409090909090909	0.7692307692307693	12	10	2	0	0	0.36363636363636365	11	4	15	0.0	0	0.30130274526201023	0.9117760137366568	0.6322624858954542	0.9456338046839693	0.4218897268977009	0.973003514053993	0.9156720742889605	0.9490896218919328	0	0	0.0	0.004013671139238004	12
2803	0.023948955156740816	0.004371035539305749	0.003784686671297995	0.9777404050893784	-1	0	0	0.3	3	0.7692307692307693	10	0.3409090909090909	0.7692307692307693	12	10	2	0	0	0.36363636363636365	11	4	15	0.0	0	0.30130274526201023	0.9117760137366568	0.6322624858954542	0.946289862727886	0.4218897268977009	0.973003514053993	0.9143397248980367	0.9492959370493276	0	0	0.0	0.003784686671297995	18
3046	0.023461121009617003	0.003730306451024806	0.0034297753850324117	0.9780041386356961	-1	0	0	0.3	3	0.7692307692307693	10	0.3409090909090909	0.7692307692307693	12	10	2	0	0	0.36363636363636365	11	4	15	0.0	0	0.30130274526201023	0.9117760137366568	0.6322624858954542	0.946289862727886	0.4218897268977009	0.973003514053993	0.9143397248980367	0.9492959370493276	0	0	0.0	0.0034297753850324117	15
2926	0.023792807358098328	0.004193701698773718	0.0035711635365900055	0.9775503682496988	-1	0	0	0.3	3	0.7692307692307693	10	0.3409090909090909	0.7692307692307693	12	10	2	0	0	0.36363636363636365	11	4	15	0.0	0	0.30130274526201023	0.9117760137366568	0.6322624858954542	0.946289862727886	0.4218897268977009	0.973003514053993	0.9143397248980367	0.9492959370493276	0	0	0.0	0.0035711635365900055	25
238	0.009743480765443764	0.0031503633353940756	-0.00314237478355653	0.9764232211337465	-1	0	0	0.5	3	0.5714285714285714	4	0.45	0.2857142857142857	4	2	4	2	0	0.8	5	4	9	0.2	0	0.8032161916390328	0.9017285021349456	0.3521342701215805	0.9288172961030703	0.5156036990595669	0.8820024638714918	0.9487832719035019	0.9059869170010469	0.625	0.5	0.0	-0.000314237478355653	16
836	0.019978617657546577	0.0012178423169863588	0.0003139215383206182	0.9734340300719468	-1	0	0	0.3333333333333333	3	0.7272727272727273	8	0.3611111111111111	0.7272727272727273	10	8	2	0	0	0.4444444444444444	9	4	13	0.0	0	0.6430103659331611	0.8261248235069237	0.7628604985350455	0.8547081012767788	0.3100417462406949	0.930485701821961	0.8938869618444552	0.878132797713468	0	0	0.0	0.0003139215383206182	14
4734	0.01737081635916702	0.0019347918739308582	-0.0017183079872007188	0.9802451209547538	-1	0	0	0.3	3	0.7692307692307693	10	0.3409090909090909	0.7692307692307693	12	10	2	0	0	0.36363636363636365	4	11	15	0.0	0	0.3011335082699269	0.9171441864555449	0.6322624858954542	0.9305027849478078	0.29767099575409783	0.9735743087622977	0.9107859821801597	0.9462627006779647	0	0	0.0	-0.0001718307987200719	8
4082	0.025350918717834424	0.0042706923153322885	0.004258952521427264	0.9782986925702448	-1	0	0	0.3	3	0.7692307692307693	10	0.3409090909090909	0.7692307692307693	12	10	2	0	0	0.36363636363636365	11	4	15	0.0	0	0.30130274526201023	0.9117760137366568	0.6322624858954542	0.9456338046839693	0.4218897268977009	0.973003514053993	0.9156720742889605	0.9490896218919328	0	0	0.0	0.004258952521427264	18
95	0.007570108480552384	0.006976476954262169	-0.006970175665963787	0.9852639303871316	-1	0.25	1	0.8	8	0.15384615384615385	2	0.6	0.15384615384615385	7	2	7	1	0	1.0	5	5	15	0.07692307692307693	0.36363636363636365	0.21696032375579496	0.9587580618992868	0.7299435789691393	0.9313184375670442	0.3898120014847074	0.8531799417196474	0.917701429755604	0.9244465888508118	1.0	0.2857142857142857	0.0	-0.0006970175665963787	12
2549	0.006930095205395539	0.003754577891685279	-0.003753274565701694	0.9855839737680162	-1	0.25	1	0.5	5	0.6153846153846154	8	0.3333333333333333	0.5384615384615384	12	7	2	0	0	0.5555555555555556	5	9	15	0.0	0.4	0.42015080744283984	0.9307021471448369	0.5000108182104734	0.922661684061272	0.43378477919060954	0.9684153115598136	0.9004978140010973	0.9444435181177552	0	0	0.0	-0.0003753274565701694	0
2905	0.02369023333122781	0.004295922545296419	0.0035231528577426056	0.9776745787464566	-1	0	0	0.3	3	0.7692307692307693	10	0.3409090909090909	0.7692307692307693	12	10	2	0	0	0.36363636363636365	11	4	15	0.0	0	0.30130274526201023	0.9117760137366568	0.6322624858954542	0.946289862727886	0.4218897268977009	0.973003514053993	0.9143397248980367	0.9492959370493276	0	0	0.0	0.0035231528577426056	26
3375	0.024684808583773594	0.004236063326695265	0.004219730134143232	0.9784418583958427	-1	0	0	0.3	3	0.7692307692307693	10	0.3409090909090909	0.7692307692307693	12	10	2	0	0	0.36363636363636365	11	4	15	0.0	0	0.30130274526201023	0.9117760137366568	0.6322624858954542	0.9456338046839693	0.4218897268977009	0.973003514053993	0.9156720742889605	0.9490896218919328	0	0	0.0	0.004219730134143232	22
1722	0.024266460400680125	0.0047264483588122085	0.0034637639600114054	0.9750651894982508	-1	0	0	0.3	3	0.7692307692307693	10	0.3409090909090909	0.7692307692307693	12	10	2	0	0	0.36363636363636365	11	4	15	0.0	0	0.30130274526201023	0.9117760137366568	0.6322624858954542	0.946289862727886	0.5249739691788438	0.9705061482764611	0.9234213541589038	0.947815096458583	0	0	0.0	0.0034637639600114054	30
1763	0.024997514797054827	0.004795031085493282	0.0032066656731874754	0.9752435665633137	-1	0	0	0.3	3	0.7692307692307693	10	0.3409090909090909	0.7692307692307693	12	10	2	0	0	0.36363636363636365	11	4	15	0.0	0	0.30130274526201023	0.9117760137366568	0.6322624858954542	0.946289862727886	0.5427563540953636	0.9699083047085933	0.9085973808959822	0.9474730266568435	0	0	0.0	0.0032066656731874754	14
4444	0.02461453604183919	0.004359731205528542	0.004359668886644579	0.9783210954585777	-1	0	0	0.3	3	0.7692307692307693	10	0.3409090909090909	0.7692307692307693	12	10	2	0	0	0.36363636363636365	11	4	15	0.0	0	0.30130274526201023	0.9118996489208838	0.6322624858954542	0.9456338046839693	0.4218897268977009	0.973003514053993	0.9156720742889605	0.9491143866780968	0	0	0.0	0.004359668886644579	30
3736	0.024855560392557086	0.0043272502233392815	0.004321067926864346	0.9785296749625948	-1	0	0	0.3	3	0.7692307692307693	10	0.3409090909090909	0.7692307692307693	12	10	2	0	0	0.36363636363636365	11	4	15	0.0	0	0.30130274526201023	0.9117760137366568	0.6322624858954542	0.9456338046839693	0.4218897268977009	0.973003514053993	0.9156720742889605	0.9490896218919328	0	0	0.0	0.004321067926864346	9
534	0.015370983608924822	0.005989307925426536	-0.00505003993530006	0.9834970105731499	-1	0	0	0.5555555555555556	5	0.45454545454545453	5	0.43333333333333335	0.45454545454545453	8	5	4	1	0	0.3	3	10	13	0.1111111111111111	0.18181818181818182	0.24694185150850476	0.9662693771095582	0.685989085024201	0.8730803490474565	0.5677373846830774	0.9146147848150386	0.896603113371538	0.9276818234046241	1.0	0.875	0.0	-0.000505003993530006	8
1922	0.02347365282404931	0.0038420588146394563	0.0034088841343947987	0.9775560307205675	-1	0	0	0.3	3	0.7692307692307693	10	0.3409090909090909	0.7692307692307693	12	10	2	0	0	0.36363636363636365	11	4	15	0.0	0	0.30130274526201023	0.9117760137366568	0.6322624858954542	0.946289862727886	0.4218897268977009	0.973003514053993	0.9143397248980367	0.9492959370493276	0	0	0.0	0.0034088841343947987	8
507	0.005589665857491236	0.0021153740683217317	-0.001658180350993886	0.977192881119154	-1	0	0	0.3333333333333333	1	1.0	2	1.0	1.0	2	2	1	0	0	0.25	4	1	4	0.0	0	0.984668328399738	0.5143844106692115	0.6321359887035133	0.8282632688084484	0.7908257776018232	0.685702188680695	0.8401837330169368	0.690760002931737	0	0	0.0	-0.0001658180350993886	8
3215	0.03138834556198495	0.00752400044646189	-0.006747555130549751	0.979218225432454	-1	0	0	0.3	3	0.7692307692307693	10	0.3409090909090909	0.7692307692307693	12	10	2	0	0	0.36363636363636365	11	4	15	0.0	0	0.30130274526201023	0.9134564649651908	0.49155067169349725	0.9421310121547782	0.3332973115184385	0.9744649497036055	0.8837673475266974	0.9492838018628319	0	0	0.0	-0.0006747555130549751	1
1212	0.02464160867215863	0.0017432284557937308	0.0015286626734223483	0.977766088258075	-1	0	0	0.3	3	0.7692307692307693	10	0.3409090909090909	0.7692307692307693	12	10	2	0	0	0.36363636363636365	11	4	15	0.0	0	0.3907049760001936	0.9524551269410201	0.6095669786977406	0.9255708465346347	0.21880363326637314	0.9689156198290072	0.934928597063698	0.9519285420617184	0	0	0.0	0.0015286626734223483	22
130	0.018706261943958743	0.0059742107822641595	-0.005956901296849726	0.9805131185812272	-1	0.25	1	0.4	4	0.6923076923076923	9	0.4166666666666667	0.6923076923076923	12	9	2	1	0	0.25	3	12	15	0.2	0.16666666666666666	0.8408136239926483	0.8660221982806249	0.7217399876822189	0.848883008647443	0.5105516130298356	0.9126308757455827	0.8713451998780709	0.8786204942884148	1.0	0.25	0.0	-0.0005956901296849726	22
216	0.005551230918116288	0.00361253277917459	-0.00358924399254306	0.9762909013581951	-1	0	0	0.5	2	0.75	3	0.6	0.75	5	3	0	0	0	0.4	2	5	6	0.0	0	0.48817499247989565	0.9472244377123051	0.4298796537104678	0.9058454953368855	0.2844727471727944	0.7618782765708749	0.8959452938466822	0.8913696226834634	0	0	0.0	-0.000358924399254306	43
785	0.025882487049735788	0.0022163301748071686	0.0019464075382676553	0.9754973828400054	-1	0	0	0.3	3	0.7692307692307693	10	0.3409090909090909	0.7692307692307693	12	10	2	0	0	0.36363636363636365	11	4	15	0.0	0	0.29591449263569997	0.9210725058751686	0.6787595892245657	0.9490248355173501	0.540871239571603	0.9764732368113211	0.9493919775275018	0.9541584160399198	0	0	0.0	0.0019464075382676553	37
2623	0.008808602204143104	0.0015500599964763672	-0.0013749661288417925	0.9796698087328962	-1	0	0	0.3	3	0.7692307692307693	10	0.38461538461538464	0.7692307692307693	13	10	1	0	0	0.23076923076923078	13	3	15	0.0	0.14285714285714285	0.30130274526201023	0.9383851513055188	0.42763831622600745	0.9441787517242359	0.3492197752414869	0.9674196114301081	0.919711656292267	0.9516982440727435	0	0	0.0	-0.00013749661288417925	3
4165	0.024290915970296437	0.004332577181136337	0.0038142684585495902	0.9783500971035585	-1	0	0	0.3	3	0.7692307692307693	10	0.3409090909090909	0.7692307692307693	12	10	2	0	0	0.36363636363636365	11	4	15	0.0	0	0.36698919240998373	0.9224564621294771	0.6322624858954542	0.943638705587646	0.30657023774079956	0.9728941931975196	0.9352258637205968	0.9506510024501976	0	0	0.0	0.0038142684585495902	13
3641	0.02462484083790641	0.0037684441370774836	0.00376425985059158	0.9783936003969189	-1	0	0	0.3	3	0.7692307692307693	10	0.3409090909090909	0.7692307692307693	12	10	2	0	0	0.36363636363636365	11	4	15	0.0	0	0.30130274526201023	0.9117760137366568	0.6322624858954542	0.9456338046839693	0.4218897268977009	0.973003514053993	0.9156720742889605	0.9490896218919328	0	0	0.0	0.00376425985059158	9
2396	0.023647158332622438	0.004229688152632697	0.0036741310597793336	0.9777652665786617	-1	0	0	0.3	3	0.7692307692307693	10	0.3409090909090909	0.7692307692307693	12	10	2	0	0	0.36363636363636365	11	4	15	0.0	0	0.30130274526201023	0.9117760137366568	0.6322624858954542	0.946289862727886	0.4218897268977009	0.973003514053993	0.9143397248980367	0.9492959370493276	0	0	0.0	0.0036741310597793336	58
3545	0.025076576115195447	0.004039978174780087	0.0039751674130002615	0.9782938704077455	-1	0	0	0.3	3	0.7692307692307693	10	0.3409090909090909	0.7692307692307693	12	10	2	0	0	0.36363636363636365	11	4	15	0.0	0	0.30130274526201023	0.9117760137366568	0.6322624858954542	0.9456338046839693	0.4218897268977009	0.973003514053993	0.9156720742889605	0.9490896218919328	0	0	0.0	0.0039751674130002615	8
2843	0.02377994167924705	0.004171862923420889	0.003535128308665831	0.9776658567831843	-1	0	0	0.3	3	0.7692307692307693	10	0.3409090909090909	0.7692307692307693	12	10	2	0	0	0.36363636363636365	11	4	15	0.0	0	0.30130274526201023	0.9117760137366568	0.6322624858954542	0.946289862727886	0.4218897268977009	0.973003514053993	0.9143397248980367	0.9492959370493276	0	0	0.0	0.003535128308665831	47
721	0.0018210721092449522	0.001752278601296089	-0.001752277363500544	0.9753514412104192	-1	0	0	0.5	1	1.0	1	1.0	1.0	1	1	1	1	0	0.3333333333333333	1	3	3	0.16666666666666666	0	0.7202310167584525	0.5	0.677932468510549	0.5	0.6288954810110806	0.5	0.5922353341096425	0.5	1.0	1.0	0.0	-0.00017522773635005438	22
4571	0.025314503077913778	0.005183335262416922	0.0037407474593452953	0.9664811837088821	-1	0	0	0.2	2	0.8461538461538461	11	0.3125	0.8461538461538461	13	11	1	0	0	0.3333333333333333	12	4	15	0.0	0	0.30130274526201023	0.9064621937113853	0.6163736091129867	0.9403122249798292	0.37653835824182247	0.9706823258192849	0.8978755533961397	0.9449397099471927	0	0	0.0	0.0037407474593452953	5
2325	0.024121347854970148	0.004083356842823727	0.0032070633071885533	0.9775405108178467	-1	0	0	0.3	3	0.7692307692307693	10	0.3409090909090909	0.7692307692307693	12	10	2	0	0	0.36363636363636365	11	4	15	0.0	0	0.30130274526201023	0.9117760137366568	0.6322624858954542	0.946289862727886	0.4218897268977009	0.973003514053993	0.9143397248980367	0.9492959370493276	0	0	0.0	0.0032070633071885533	23
3364	0.02462819883826527	0.004002800685538891	0.003969732367947804	0.9785318312855368	-1	0	0	0.3	3	0.7692307692307693	10	0.3409090909090909	0.7692307692307693	12	10	2	0	0	0.36363636363636365	11	4	15	0.0	0	0.30130274526201023	0.9117760137366568	0.6322624858954542	0.9456338046839693	0.4218897268977009	0.973003514053993	0.9156720742889605	0.9490896218919328	0	0	0.0	0.003969732367947804	24
1357	0.02529873211334321	0.00286215532692594	0.0026607632833851058	0.9757250171195012	-1	0	0	0.3	3	0.7692307692307693	10	0.3409090909090909	0.7692307692307693	12	10	2	0	0	0.36363636363636365	11	4	15	0.0	0	0.38785404383455013	0.9342934406056005	0.6322624858954542	0.9555928243499237	0.30222276590710073	0.9697193574399742	0.9399182135791915	0.9553549809515222	0	0	0.0	0.0026607632833851058	94
2284	0.023874836764674	0.003876975602732628	0.0034693684705186974	0.9775493113218229	-1	0	0	0.3	3	0.7692307692307693	10	0.3409090909090909	0.7692307692307693	12	10	2	0	0	0.36363636363636365	11	4	15	0.0	0	0.30130274526201023	0.9117760137366568	0.6322624858954542	0.946289862727886	0.4218897268977009	0.973003514053993	0.9143397248980367	0.9492959370493276	0	0	0.0	0.0034693684705186974	19
2634	0.02369705134802836	0.003939213645304375	0.003535265813779351	0.9776419314387336	-1	0	0	0.3	3	0.7692307692307693	10	0.3409090909090909	0.7692307692307693	12	10	2	0	0	0.36363636363636365	11	4	15	0.0	0	0.30130274526201023	0.9117760137366568	0.6322624858954542	0.946289862727886	0.4218897268977009	0.973003514053993	0.9143397248980367	0.9492959370493276	0	0	0.0	0.003535265813779351	42
3468	0.02440048592083366	0.004225089714071778	0.004212366752859374	0.97851030963492	-1	0	0	0.3	3	0.7692307692307693	10	0.3409090909090909	0.7692307692307693	12	10	2	0	0	0.36363636363636365	11	4	15	0.0	0	0.30130274526201023	0.9117760137366568	0.6322624858954542	0.9456338046839693	0.4218897268977009	0.973003514053993	0.9156720742889605	0.9490896218919328	0	0	0.0	0.004212366752859374	31
4000	0.024919084756403406	0.00418475697415347	0.004182366414041477	0.9784497251522579	-1	0	0	0.3	3	0.7692307692307693	10	0.3409090909090909	0.7692307692307693	12	10	2	0	0	0.36363636363636365	11	4	15	0.0	0	0.30130274526201023	0.9117760137366568	0.6322624858954542	0.9456338046839693	0.4218897268977009	0.973003514053993	0.9156720742889605	0.9490896218919328	0	0	0.0	0.004182366414041477	16
2861	0.02965848222711669	0.005633509096651267	-0.0049087862023629875	0.982474414591418	-1	0	0	0.3	3	0.7692307692307693	10	0.4166666666666667	0.7692307692307693	12	10	2	0	0	0.25	12	3	15	0.0	0.3333333333333333	0.3011335082699269	0.9353571350764817	0.6322624858954542	0.924304555973134	0.630211000909451	0.9701752614364912	0.9387364965034757	0.9471251926382893	0	0	0.0	-0.0004908786202362988	2
3430	0.02430961468189354	0.004245108589710345	0.004233220930690303	0.9784838216606035	-1	0	0	0.3	3	0.7692307692307693	10	0.3409090909090909	0.7692307692307693	12	10	2	0	0	0.36363636363636365	11	4	15	0.0	0	0.30130274526201023	0.9117760137366568	0.6322624858954542	0.9456338046839693	0.4218897268977009	0.973003514053993	0.9156720742889605	0.9490896218919328	0	0	0.0	0.004233220930690303	30
3999	0.024397116982140383	0.004163356589411633	0.00416300073333046	0.9782336411044044	-1	0	0	0.3	3	0.7692307692307693	10	0.3409090909090909	0.7692307692307693	12	10	2	0	0	0.36363636363636365	11	4	15	0.0	0	0.30130274526201023	0.9117760137366568	0.6322624858954542	0.9456338046839693	0.42487506961026994	0.9728235048353912	0.915309803420635	0.9489794918652671	0	0	0.0	0.00416300073333046	33
4379	0.02513123406221136	0.00443910327175455	0.00438061129541349	0.9782442385093786	-1	0	0	0.3	3	0.7692307692307693	10	0.3409090909090909	0.7692307692307693	12	10	2	0	0	0.36363636363636365	11	4	15	0.0	0	0.30130274526201023	0.9117760137366568	0.6322624858954542	0.9456338046839693	0.4218897268977009	0.973003514053993	0.9156720742889605	0.9490896218919328	0	0	0.0	0.00438061129541349	6
961	0.018675776706913606	0.0011282476736615655	-0.0008592517902573624	0.9765884959026802	-1	0	0	0.4	4	0.6153846153846154	8	0.5769230769230769	0.6153846153846154	12	8	2	0	0	0.15384615384615385	13	2	15	0.0	0.2857142857142857	0.6691058804823287	0.9029554315607907	0.450702120490751	0.92040674524213	0.6867809543422736	0.9414501538724491	0.8728250883816674	0.9231056089072383	0	0	0.0	-8.592517902573624e-05	27
4862	0.02526680435774316	0.004605040226268803	0.004430621833436237	0.9776350138281662	-1	0	0	0.3	3	0.7692307692307693	10	0.3409090909090909	0.7692307692307693	12	10	2	0	0	0.36363636363636365	11	4	15	0.0	0	0.30130274526201023	0.9117760137366568	0.6322624858954542	0.9456338046839693	0.43554901839786864	0.972076737626981	0.9107859821801597	0.9485277223817056	0	0	0.0	0.004430621833436237	48
842	0.025479637137843215	0.002358659220794484	0.0018241624648974977	0.9777776329835757	-1	0	0	0.3	3	0.7692307692307693	10	0.3409090909090909	0.7692307692307693	12	10	2	0	0	0.36363636363636365	11	4	15	0.0	0	0.29591449263569997	0.9210725058751686	0.6787595892245657	0.9490248355173501	0.4804379259727716	0.9786268527701993	0.9387364965034757	0.9555691695932146	0	0	0.0	0.0018241624648974977	108
2657	0.022665417808605707	0.0038017141004301268	0.003462903404327428	0.9775453459788435	-1	0	0	0.3	3	0.7692307692307693	10	0.3409090909090909	0.7692307692307693	12	10	2	0	0	0.36363636363636365	11	4	15	0.0	0	0.30130274526201023	0.9117760137366568	0.6322624858954542	0.946289862727886	0.4218897268977009	0.973003514053993	0.9143397248980367	0.9492959370493276	0	0	0.0	0.003462903404327428	30
2180	0.023745558309659926	0.004502724342233653	0.0036226442017430307	0.9777139136181905	-1	0	0	0.3	3	0.7692307692307693	10	0.3409090909090909	0.7692307692307693	12	10	2	0	0	0.36363636363636365	11	4	15	0.0	0	0.30130274526201023	0.9117760137366568	0.6322624858954542	0.946289862727886	0.4218897268977009	0.973003514053993	0.9143397248980367	0.9492959370493276	0	0	0.0	0.0036226442017430307	61
1095	0.02551634337866036	0.0025702733920023213	0.002334537022448517	0.9654247853237448	-1	0	0	0.2	2	0.8461538461538461	11	0.3125	0.8461538461538461	13	11	1	0	0	0.3333333333333333	12	4	15	0.0	0	0.2905262400093897	0.9199130642253459	0.648151362677922	0.9554858129080918	0.21880363326637314	0.9776313401134887	0.919711656292267	0.956686721181497	0	0	0.0	0.002334537022448517	27
1269	0.024888053903246467	0.002768679449026673	0.0012836801338494549	0.9743412388410719	-1	0	0	0.3	3	0.7692307692307693	10	0.3409090909090909	0.7692307692307693	12	10	2	0	0	0.36363636363636365	11	4	15	0.0	0	0.30130274526201023	0.9201877282676305	0.6322624858954542	0.9447333008400337	0.30555663601767197	0.9716065867627541	0.918563872050322	0.9497318869388779	0	0	0.0	0.0012836801338494549	17
851	0.024127257088862552	0.003061295628711452	-0.0006311674689057751	0.9759046931429973	-1	0	0	0.3	3	0.7692307692307693	10	0.3409090909090909	0.7692307692307693	12	10	2	0	0	0.36363636363636365	11	4	15	0.0	0	0.49850910079797617	0.9079065188431378	0.7106306046057858	0.9172906020960506	0.8595199314049697	0.9748446201036214	0.9546310933981562	0.941798390530857	0	0	0.0	-6.311674689057751e-05	9
3591	0.02487016238653841	0.0040064540784107705	0.003965411271174626	0.9784050814627712	-1	0	0	0.3	3	0.7692307692307693	10	0.3409090909090909	0.7692307692307693	12	10	2	0	0	0.36363636363636365	11	4	15	0.0	0	0.30130274526201023	0.9117760137366568	0.6322624858954542	0.9456338046839693	0.4218897268977009	0.973003514053993	0.9156720742889605	0.9490896218919328	0	0	0.0	0.003965411271174626	12
1999	0.024106488915899553	0.004099267511510483	0.004038366843909877	0.9775991464418228	-1	0	0	0.3	3	0.7692307692307693	10	0.3409090909090909	0.7692307692307693	12	10	2	0	0	0.36363636363636365	11	4	15	0.0	0	0.3011335082699269	0.9149848934486515	0.6787595892245657	0.9352030059297751	0.6183159486165424	0.9733873462394085	0.9387364965034757	0.9469323143333059	0	0	0.0	0.004038366843909877	9
3821	0.02491704167466543	0.004395550700413738	0.00438492627462737	0.9783778755017178	-1	0	0	0.3	3	0.7692307692307693	10	0.3409090909090909	0.7692307692307693	12	10	2	0	0	0.36363636363636365	11	4	15	0.0	0	0.30130274526201023	0.9117760137366568	0.6322624858954542	0.9456338046839693	0.4218897268977009	0.973003514053993	0.9156720742889605	0.9490896218919328	0	0	0.0	0.00438492627462737	77
1047	0.0249780715468456	0.0035546917269220555	0.0032660990557204827	0.9658936415869257	-1	0	0	0.2	2	0.8461538461538461	11	0.3125	0.8461538461538461	13	11	1	0	0	0.3333333333333333	12	4	15	0.0	0	0.30130274526201023	0.9347682628291287	0.648151362677922	0.9450154532619947	0.26392070024011216	0.9779018395304152	0.9534812943564234	0.956843447101762	0	0	0.0	0.0032660990557204827	56
2653	0.01406462090117679	0.005616584599283543	-0.005608804689232409	0.9807769832573532	-1	0.25	1	0.4	4	0.6923076923076923	9	0.2727272727272727	0.6923076923076923	13	9	1	1	0	0.45454545454545453	5	11	15	0.5	0.2	0.30130274526201023	0.9258216116841387	0.7118933934403622	0.9457558227910398	0.5183497831397321	0.9673026786744339	0.9451691349651196	0.9489865481104574	1.0	0.5384615384615384	0.0	-0.0005608804689232409	0
4349	0.024713616478731534	0.004279203657594101	0.004250115573414346	0.9782629402611749	-1	0	0	0.3	3	0.7692307692307693	10	0.3409090909090909	0.7692307692307693	12	10	2	0	0	0.36363636363636365	11	4	15	0.0	0	0.30130274526201023	0.9117760137366568	0.6322624858954542	0.9456338046839693	0.42487506961026994	0.9728235048353912	0.915309803420635	0.9489794918652671	0	0	0.0	0.004250115573414346	25
2295	0.023771040120506636	0.004069177938058542	0.0032925432552581946	0.977377796391523	-1	0	0	0.3	3	0.7692307692307693	10	0.3409090909090909	0.7692307692307693	12	10	2	0	0	0.36363636363636365	11	4	15	0.0	0	0.30130274526201023	0.9117760137366568	0.6322624858954542	0.946289862727886	0.4218897268977009	0.973003514053993	0.9143397248980367	0.9492959370493276	0	0	0.0	0.0032925432552581946	23
2230	0.008552201647887824	0.0016954713456126	-0.0016700469134819237	0.9798939022149084	-1	0	0	0.3	3	0.8461538461538461	11	0.5357142857142857	0.7692307692307693	13	10	1	0	0	0.14285714285714285	14	2	15	0.0	0.15384615384615385	0.30130274526201023	0.9207846277691051	0.42763831622600745	0.9421162687957103	0.49455967855391486	0.9661142391168906	0.8703612929347203	0.9460554800616777	0	0	0.0	-0.00016700469134819237	3
3004	0.02380805370620584	0.0041266100174826206	0.003553792566084693	0.9773367717826476	-1	0	0	0.3	3	0.7692307692307693	10	0.3409090909090909	0.7692307692307693	12	10	2	0	0	0.36363636363636365	11	4	15	0.0	0	0.30130274526201023	0.9117760137366568	0.6322624858954542	0.946289862727886	0.4218897268977009	0.973003514053993	0.9143397248980367	0.9492959370493276	0	0	0.0	0.003553792566084693	10
2542	0.023497604915294283	0.0035100429074515385	0.0030294697880827322	0.977621998772154	-1	0	0	0.3	3	0.7692307692307693	10	0.3409090909090909	0.7692307692307693	12	10	2	0	0	0.36363636363636365	11	4	15	0.0	0	0.30130274526201023	0.9117760137366568	0.6322624858954542	0.946289862727886	0.4218897268977009	0.973003514053993	0.9143397248980367	0.9492959370493276	0	0	0.0	0.0030294697880827322	9
3365	0.027539095160340595	0.004307174985286051	0.004261247595645026	0.9751132262462502	-1	0	0	0.2	2	0.9230769230769231	12	0.4166666666666667	0.8461538461538461	12	11	2	0	0	0.25	12	3	15	0.0	0	0.39609322862650387	0.945189766291048	0.6322624858954542	0.9459914838657858	0.31923416135320887	0.9611245226803926	0.8965828035196831	0.9513291728160183	0	0	0.0	0.004261247595645026	7
3226	0.023188626721513204	0.003952138013646961	0.003565741905814119	0.9774972888786486	-1	0	0	0.3	3	0.7692307692307693	10	0.3409090909090909	0.7692307692307693	12	10	2	0	0	0.36363636363636365	11	4	15	0.0	0	0.30130274526201023	0.9117760137366568	0.6322624858954542	0.946289862727886	0.4218897268977009	0.973003514053993	0.9143397248980367	0.9492959370493276	0	0	0.0	0.003565741905814119	23
3107	0.025000541899061944	0.004346431093074715	0.004346430800416948	0.9782095086377361	-1	0	0	0.3	3	0.7692307692307693	10	0.3409090909090909	0.7692307692307693	12	10	2	0	0	0.36363636363636365	11	4	15	0.0	0	0.30130274526201023	0.9117760137366568	0.6322624858954542	0.9456338046839693	0.4218897268977009	0.973003514053993	0.9156720742889605	0.9490896218919328	0	0	0.0	0.004346430800416948	122
2499	0.02364833273044548	0.004366148769833725	0.0036693253870885277	0.9774279252860307	-1	0	0	0.3	3	0.7692307692307693	10	0.3409090909090909	0.7692307692307693	12	10	2	0	0	0.36363636363636365	11	4	15	0.0	0	0.30130274526201023	0.9117760137366568	0.6322624858954542	0.946289862727886	0.4218897268977009	0.973003514053993	0.9143397248980367	0.9492959370493276	0	0	0.0	0.0036693253870885277	48
2399	0.0237706831819141	0.004085885976028932	0.0035846909610640376	0.97777648525891	-1	0	0	0.3	3	0.7692307692307693	10	0.3409090909090909	0.7692307692307693	12	10	2	0	0	0.36363636363636365	11	4	15	0.0	0	0.30130274526201023	0.9117760137366568	0.6322624858954542	0.946289862727886	0.4218897268977009	0.973003514053993	0.9143397248980367	0.9492959370493276	0	0	0.0	0.0035846909610640376	17
4037	0.024986921495408182	0.004448302296195388	0.0043566268126734075	0.9782834890904595	-1	0	0	0.3	3	0.7692307692307693	10	0.3409090909090909	0.7692307692307693	12	10	2	0	0	0.36363636363636365	11	4	15	0.0	0	0.30130274526201023	0.9117760137366568	0.6322624858954542	0.9456338046839693	0.4218897268977009	0.973003514053993	0.9156720742889605	0.9490896218919328	0	0	0.0	0.0043566268126734075	21
539	0.002014747969243072	0.0018189907144857819	-0.0018188753324300717	0.9849151707072207	-1	0	0	1.0	2	0.0	0	1.0	0	2	0	0	0	0	0.3333333333333333	3	1	3	0.0	1.0	0	0	0	0	0	0	0	0	0	0	0	-0.00018188753324300717	10
3374	0.024822008072937978	0.0038903277920351643	0.0038646812275332323	0.978327910720714	-1	0	0	0.3	3	0.7692307692307693	10	0.3409090909090909	0.7692307692307693	12	10	2	0	0	0.36363636363636365	11	4	15	0.0	0	0.30130274526201023	0.9117760137366568	0.6322624858954542	0.9456338046839693	0.4218897268977009	0.973003514053993	0.9156720742889605	0.9490896218919328	0	0	0.0	0.0038646812275332323	19
681	0.004400998601157485	0.002865319994326833	-0.0027884811126990348	0.9822478988494069	-1	0	0	0.3333333333333333	1	1.0	2	1.0	1.0	3	2	0	0	0	0.25	4	1	4	0.0	0	0.16661898123461713	0.9821129274258152	0.4747991497280911	0.9530624145621013	0.21880363326637314	0.9620377499356662	0.9003214219243865	0.9682106098950382	0	0	0.0	-0.0002788481112699035	10
20	0.027880527800912817	0.003131148786087411	-0.0028932681294771257	0.9343547880080022	-1	0	0	0.3	3	0.7692307692307693	10	0.2727272727272727	0.6923076923076923	12	9	2	1	0	0.45454545454545453	11	5	15	0.2	0.14285714285714285	0.4013016780069206	0.9532149802886689	0.6232404518751148	0.9288516962096794	0.7017861004773972	0.967106486655168	0.9416662452749045	0.9520365598291469	1.0	0.3333333333333333	0.0	-0.0002893268129477126	44
1180	0.021878989067163533	0.002379030157031794	0.0017253778090946107	0.9768577710021157	-1	0	0	0.3	3	0.7692307692307693	10	0.3409090909090909	0.7692307692307693	12	10	2	0	0	0.36363636363636365	11	4	15	0.0	0	0.3011335082699269	0.9078885239074523	0.6322624858954542	0.9114528786012008	0.5456459969603286	0.9727946026005699	0.9351943164530091	0.9388960481268387	0	0	0.0	0.0017253778090946107	64
435	0.0018644694276387973	0.0017751036983795693	-0.00177507273608299	0.9851765982677033	-1	0	0	1.0	1	0	0	1.0	0	1	0	0	1	0	0.5	1	2	2	0.3333333333333333	0	0	0	0	0	0	0	0	0	0	0	0	-0.000177507273608299	14
1484	0.022111812243881944	0.004474835102778474	-0.00434085363155447	0.9723797697376172	-1	0	0	0.2	2	0.8461538461538461	11	0.38461538461538464	0.8461538461538461	13	11	1	0	0	0.23076923076923078	13	3	15	0.0	0.3333333333333333	0.2905262400093897	0.9449259791139689	0.6163736091129867	0.9353206689443602	0.2469697354565429	0.9667583127656494	0.919711656292267	0.9507967204400803	0	0	0.0	-0.000434085363155447	0
3224	0.020125932929790948	0.005935185115269098	-0.005618356868706375	0.9788963490948249	-1	0	0	0.3	3	0.7692307692307693	10	0.38461538461538464	0.7692307692307693	12	10	2	0	0	0.23076923076923078	13	3	15	0.0	0	0.3009642712778436	0.8435610030975474	0.20611137412677927	0.8833953470504264	0.3492197752414869	0.9075697914648597	0.7457438341061657	0.8805962663166834	0	0	0.0	-0.0005618356868706375	0
3812	0.02467855496433186	0.00417982998592422	0.004175208440910777	0.9784921856037103	-1	0	0	0.3	3	0.7692307692307693	10	0.3409090909090909	0.7692307692307693	12	10	2	0	0	0.36363636363636365	11	4	15	0.0	0	0.30130274526201023	0.9117760137366568	0.6322624858954542	0.9456338046839693	0.4218897268977009	0.973003514053993	0.9156720742889605	0.9490896218919328	0	0	0.0	0.004175208440910777	19
2513	0.02345061599177613	0.003964575226466121	0.003493931486145601	0.9775476497171939	-1	0	0	0.3	3	0.7692307692307693	10	0.3409090909090909	0.7692307692307693	12	10	2	0	0	0.36363636363636365	11	4	15	0.0	0	0.30130274526201023	0.9117760137366568	0.6322624858954542	0.946289862727886	0.4218897268977009	0.973003514053993	0.9143397248980367	0.9492959370493276	0	0	0.0	0.003493931486145601	21
1955	0.022871396788740766	0.004151938947413605	0.0034692018113647335	0.9774461911202372	-1	0	0	0.3	3	0.7692307692307693	10	0.3409090909090909	0.7692307692307693	12	10	2	0	0	0.36363636363636365	11	4	15	0.0	0	0.30130274526201023	0.9118996489208838	0.6322624858954542	0.946289862727886	0.28401170425393	0.9718644734426487	0.9143397248980367	0.9486347172469619	0	0	0.0	0.0034692018113647335	19
1942	0.023280913070785423	0.004219239285286919	0.003617400515650901	0.9777082841281023	-1	0	0	0.3	3	0.7692307692307693	10	0.3409090909090909	0.7692307692307693	12	10	2	0	0	0.36363636363636365	11	4	15	0.0	0	0.30130274526201023	0.9117760137366568	0.6322624858954542	0.946289862727886	0.4218897268977009	0.973003514053993	0.9143397248980367	0.9492959370493276	0	0	0.0	0.003617400515650901	47
293	0.003192063279592934	0.0026303226599076893	-0.0026301684137190703	0.9826735473623804	-1	0	0	1.0	4	0.0	0	0.75	0	2	0	3	1	0	0.5	2	4	6	0.125	0.5	0	0	0	0	0	0	0	0	0	0	0	-0.000263016841371907	34
3291	0.02355712177367265	0.004275897001611853	0.003707291866459487	0.977677094452175	-1	0	0	0.3	3	0.7692307692307693	10	0.3409090909090909	0.7692307692307693	12	10	2	0	0	0.36363636363636365	11	4	15	0.0	0	0.30130274526201023	0.9117760137366568	0.6322624858954542	0.946289862727886	0.4218897268977009	0.973003514053993	0.9143397248980367	0.9492959370493276	0	0	0.0	0.003707291866459487	21
4555	0.025053283288055044	0.004496374667397059	0.0043061254791910385	0.9773540779614972	-1	0	0	0.3	3	0.7692307692307693	10	0.3409090909090909	0.7692307692307693	12	10	2	0	0	0.36363636363636365	11	4	15	0.0	0	0.30130274526201023	0.9118996489208838	0.6322624858954542	0.9456338046839693	0.43554901839786864	0.972076737626981	0.9107859821801597	0.9485527456812528	0	0	0.0	0.0043061254791910385	34
2018	0.023864103794171344	0.004149296527451457	0.003420287922666327	0.9774719246612145	-1	0	0	0.3	3	0.7692307692307693	10	0.3409090909090909	0.7692307692307693	12	10	2	0	0	0.36363636363636365	11	4	15	0.0	0	0.30130274526201023	0.9117760137366568	0.6322624858954542	0.946289862727886	0.4218897268977009	0.973003514053993	0.9143397248980367	0.9492959370493276	0	0	0.0	0.003420287922666327	17
1358	0.025460773874468403	0.0027071344096830613	0.0026740955153987476	0.9754027330672631	-1	0	0	0.3	3	0.7692307692307693	10	0.3409090909090909	0.7692307692307693	12	10	2	0	0	0.36363636363636365	11	4	15	0.0	0	0.38785404383455013	0.9342934406056005	0.6322624858954542	0.9555928243499237	0.30555663601767197	0.9709556713798584	0.9273576149857305	0.9559617814197093	0	0	0.0	0.0026740955153987476	77
4447	0.024751589197886305	0.004813519371858402	0.004539050853329073	0.9773772680884864	-1	0	0	0.3	3	0.7692307692307693	10	0.3409090909090909	0.7692307692307693	12	10	2	0	0	0.36363636363636365	11	4	15	0.0	0	0.30130274526201023	0.9118996489208838	0.6322624858954542	0.9456338046839693	0.43554901839786864	0.972076737626981	0.9107859821801597	0.9485527456812528	0	0	0.0	0.004539050853329073	130
4040	0.022866278292856503	8.590041732986689e-05	-4.6973310551803415e-05	0.9818901448895786	-1	0.25	1	0.4	4	0.6923076923076923	9	0.3	0.6923076923076923	12	9	2	0	0	0.5	10	5	15	0.0	0.2	0.3876848068424668	0.8533448013267964	0.32681779850944753	0.89407721202933	0.3492197752414869	0.9499440168138432	0.8441771290179028	0.9071346858273803	0	0	0.0	-4.697331055180341e-06	4
21	None	None	None	None	None	0	0	0.3	3	0.6923076923076923	9	0.5357142857142857	0.46153846153846156	7	6	7	3	0	0.5714285714285714	4	7	15	0.17647058823529413	0.15384615384615385	0.20767008365251766	0.9304788827694783	0.6957020845068002	0.8875284343033746	0.8670764601293767	0.820925992405884	0.9333488023369145	0.8870357858652888	0.42857142857142855	0.14285714285714285	0.0	None	0
4353	0.024740850352546293	0.004105004560987152	0.004104667729494689	0.9782733895051878	-1	0	0	0.3	3	0.7692307692307693	10	0.3409090909090909	0.7692307692307693	12	10	2	0	0	0.36363636363636365	11	4	15	0.0	0	0.30130274526201023	0.9117760137366568	0.6322624858954542	0.9456338046839693	0.42487506961026994	0.9728235048353912	0.915309803420635	0.9489794918652671	0	0	0.0	0.004104667729494689	26
4423	0.025250184680467986	0.004148743794141311	0.004111013854525211	0.9785717814474165	-1	0	0	0.3	3	0.7692307692307693	10	0.3409090909090909	0.7692307692307693	12	10	2	0	0	0.36363636363636365	11	4	15	0.0	0	0.30130274526201023	0.9117760137366568	0.6322624858954542	0.9456338046839693	0.4218897268977009	0.973003514053993	0.9156720742889605	0.9490896218919328	0	0	0.0	0.004111013854525211	21
1239	0.024710784483629976	0.002237282476876257	0.0014223124625070377	0.9776684435719863	-1	0	0	0.3	3	0.7692307692307693	10	0.3409090909090909	0.7692307692307693	12	10	2	0	0	0.36363636363636365	11	4	15	0.0	0	0.29591449263569997	0.9210725058751686	0.6787595892245657	0.9490248355173501	0.4804379259727716	0.9786268527701993	0.9387364965034757	0.9555691695932146	0	0	0.0	0.0014223124625070377	15
1986	0.023459752210025657	0.004226877725955057	0.003287845436573724	0.9773632452610046	-1	0	0	0.3	3	0.7692307692307693	10	0.3409090909090909	0.7692307692307693	12	10	2	0	0	0.36363636363636365	11	4	15	0.0	0	0.30130274526201023	0.9118996489208838	0.6322624858954542	0.946289862727886	0.4218897268977009	0.973003514053993	0.9143397248980367	0.9493206068347796	0	0	0.0	0.003287845436573724	14
2881	0.02367266331536092	0.004097485183034736	0.0035501799938010836	0.9774937249416078	-1	0	0	0.3	3	0.7692307692307693	10	0.3409090909090909	0.7692307692307693	12	10	2	0	0	0.36363636363636365	11	4	15	0.0	0	0.30130274526201023	0.9117760137366568	0.6322624858954542	0.946289862727886	0.4218897268977009	0.973003514053993	0.9143397248980367	0.9492959370493276	0	0	0.0	0.0035501799938010836	15
1993	0.02366078540417388	0.003985430208215071	0.0034858037759779	0.9775366466162178	-1	0	0	0.3	3	0.7692307692307693	10	0.3409090909090909	0.7692307692307693	12	10	2	0	0	0.36363636363636365	11	4	15	0.0	0	0.30130274526201023	0.9117760137366568	0.6322624858954542	0.946289862727886	0.4218897268977009	0.973003514053993	0.9143397248980367	0.9492959370493276	0	0	0.0	0.0034858037759779	37
1664	0.024633624539573136	0.004793730283111799	0.003384120733464687	0.9751996560337228	-1	0	0	0.3	3	0.7692307692307693	10	0.3409090909090909	0.7692307692307693	12	10	2	0	0	0.36363636363636365	11	4	15	0.0	0	0.30130274526201023	0.9117760137366568	0.6322624858954542	0.946289862727886	0.2858581172916323	0.9724435397826989	0.9043453035228781	0.9489562323439903	0	0	0.0	0.003384120733464687	72
1769	0.026689834872560284	0.0038964777156890945	0.0038185152051632924	0.9752089530198812	-1	0	0	0.2	2	0.9230769230769231	12	0.4166666666666667	0.8461538461538461	12	11	2	0	0	0.25	12	3	15	0.0	0	0.38785404383455013	0.9385693395580649	0.6787595892245657	0.9499497515913318	0.35375331155912076	0.9537216360920253	0.8778465513665376	0.9477726753834158	0	0	0.0	0.0038185152051632924	9
3573	0.024962012918153812	0.0045833763272675986	0.004540587753990061	0.9783391426296123	-1	0	0	0.3	3	0.7692307692307693	10	0.3409090909090909	0.7692307692307693	12	10	2	0	0	0.36363636363636365	11	4	15	0.0	0	0.30130274526201023	0.9117760137366568	0.6322624858954542	0.9456338046839693	0.4218897268977009	0.973003514053993	0.9156720742889605	0.9490896218919328	0	0	0.0	0.004540587753990061	34
4198	0.0238889876905927	0.004112803500972107	0.0027402940595233757	0.9777222367659838	-1	0	0	0.3	3	0.7692307692307693	10	0.3409090909090909	0.7692307692307693	12	10	2	0	0	0.36363636363636365	11	4	15	0.0	0	0.30130274526201023	0.9114571288395874	0.6322624858954542	0.9456338046839693	0.4218897268977009	0.973003514053993	0.9149050655470912	0.9490258394805732	0	0	0.0	0.0027402940595233757	7
350	0.0031659128163464205	0.0026160329934788625	-0.002612254704678262	0.9743101747549231	-1	0	0	0.5	1	1.0	1	1.0	1.0	2	1	0	1	0	0.3333333333333333	1	3	3	0.3333333333333333	0	0.7857803623880526	0.7388723675315204	0.8023740720766857	0.7937238130024468	0.5301241049754009	0.7286361107731377	0.7776774718932805	0.7549365241749956	1.0	0.5	0.0	-0.0002612254704678262	37
2583	0.023373008353581998	0.004088425169684658	0.003725425763652638	0.9778315003339775	-1	0	0	0.3	3	0.7692307692307693	10	0.3409090909090909	0.7692307692307693	12	10	2	0	0	0.36363636363636365	11	4	15	0.0	0	0.30130274526201023	0.9117760137366568	0.6322624858954542	0.946289862727886	0.4218897268977009	0.973003514053993	0.9143397248980367	0.9492959370493276	0	0	0.0	0.003725425763652638	54
2585	0.024142142693704842	0.003942123151579741	0.0033954770828496096	0.9774949346964699	-1	0	0	0.3	3	0.7692307692307693	10	0.3409090909090909	0.7692307692307693	12	10	2	0	0	0.36363636363636365	11	4	15	0.0	0	0.30130274526201023	0.9117760137366568	0.6322624858954542	0.946289862727886	0.4218897268977009	0.973003514053993	0.9143397248980367	0.9492959370493276	0	0	0.0	0.0033954770828496096	18
3698	0.02379186135593945	0.004321614464361676	0.004300216526633178	0.9781779546080274	-1	0	0	0.3	3	0.7692307692307693	10	0.3409090909090909	0.7692307692307693	12	10	2	0	0	0.36363636363636365	11	4	15	0.0	0	0.30130274526201023	0.9117760137366568	0.6322624858954542	0.9456338046839693	0.4218897268977009	0.973003514053993	0.9156720742889605	0.9490896218919328	0	0	0.0	0.004300216526633178	66
3596	0.02453287554011356	0.004166558638087889	0.004118283306618092	0.9780232305978616	-1	0	0	0.3	3	0.7692307692307693	10	0.3409090909090909	0.7692307692307693	12	10	2	0	0	0.36363636363636365	11	4	15	0.0	0	0.30130274526201023	0.9117760137366568	0.6322624858954542	0.9456338046839693	0.4218897268977009	0.973003514053993	0.9156720742889605	0.9490896218919328	0	0	0.0	0.004118283306618092	26
4732	0.024631887443889153	0.004323964805062251	0.004227412914612441	0.9784379027821437	-1	0	0	0.3	3	0.7692307692307693	10	0.3409090909090909	0.7692307692307693	12	10	2	0	0	0.36363636363636365	11	4	15	0.0	0	0.30130274526201023	0.9117760137366568	0.6322624858954542	0.9469797136511114	0.42487506961026994	0.9728235048353912	0.915309803420635	0.9494053302699595	0	0	0.0	0.004227412914612441	38
3685	0.024614409948301826	0.004681097641066209	0.004487831380992144	0.9780840148098929	-1	0	0	0.3	3	0.7692307692307693	10	0.3409090909090909	0.7692307692307693	12	10	2	0	0	0.36363636363636365	11	4	15	0.0	0	0.30130274526201023	0.9117760137366568	0.6322624858954542	0.9456338046839693	0.4218897268977009	0.973003514053993	0.9156720742889605	0.9490896218919328	0	0	0.0	0.004487831380992144	43
2684	0.02455858057813954	0.003981009902626039	0.002779646949557626	0.9769351846829778	-1	0	0	0.3	3	0.7692307692307693	10	0.3409090909090909	0.7692307692307693	12	10	2	0	0	0.36363636363636365	11	4	15	0.0	0	0.3878540438345502	0.9195851766893687	0.6322624858954542	0.946289862727886	0.4218897268977009	0.973003514053993	0.908357393256523	0.9508953727865125	0	0	0.0	0.002779646949557626	8
4193	0.024828668981102933	0.0041806572043351095	0.004085094927945097	0.9784810785941667	-1	0	0	0.3	3	0.7692307692307693	10	0.3409090909090909	0.7692307692307693	12	10	2	0	0	0.36363636363636365	11	4	15	0.0	0	0.30130274526201023	0.9118996489208838	0.6322624858954542	0.9394070674927656	0.356681655910144	0.9735843990302547	0.9156720742889605	0.9476012605616501	0	0	0.0	0.004085094927945097	15
4020	0.024977444184295906	0.004193182281122774	0.004173871975773893	0.9781998880562129	-1	0	0	0.3	3	0.7692307692307693	10	0.3409090909090909	0.7692307692307693	12	10	2	0	0	0.36363636363636365	11	4	15	0.0	0	0.30130274526201023	0.9117760137366568	0.6322624858954542	0.9456338046839693	0.4218897268977009	0.973003514053993	0.9156720742889605	0.9490896218919328	0	0	0.0	0.004173871975773893	19
1395	0.024290147931907074	0.00323050297288832	0.0031913180943527733	0.9787500046484836	-1	0	0	0.3	3	0.7692307692307693	10	0.3409090909090909	0.7692307692307693	12	10	2	0	0	0.36363636363636365	11	4	15	0.0	0	0.38785404383455013	0.9342934406056005	0.6322624858954542	0.9555928243499237	0.24136216675324268	0.9755797061355488	0.9387364965034757	0.958395279525661	0	0	0.0	0.0031913180943527733	66
3492	0.024758335461818923	0.009858931543052918	-0.0057191173325703915	0.9681116381675328	-1	0	0	0.2	2	0.8461538461538461	11	0.3125	0.8461538461538461	13	11	1	0	0	0.3333333333333333	12	4	15	0.0	0	0.30130274526201023	0.9064621937113853	0.6163736091129867	0.942730337701042	0.3492197752414869	0.9715193712574084	0.9222057037412749	0.9462048940309692	0	0	0.0	-0.0005719117332570391	0
2928	0.023638763961143568	0.00394158599062338	0.003578669684457862	0.9776938557728856	-1	0	0	0.3	3	0.7692307692307693	10	0.3409090909090909	0.7692307692307693	12	10	2	0	0	0.36363636363636365	11	4	15	0.0	0	0.30130274526201023	0.9117760137366568	0.6322624858954542	0.946289862727886	0.4218897268977009	0.973003514053993	0.9143397248980367	0.9492959370493276	0	0	0.0	0.003578669684457862	39
4592	0.024581489181808754	0.004600489841961905	0.004425571778805272	0.9779579181666762	-1	0	0	0.3	3	0.7692307692307693	10	0.3409090909090909	0.7692307692307693	12	10	2	0	0	0.36363636363636365	11	4	15	0.0	0	0.30130274526201023	0.9118996489208838	0.6322624858954542	0.9456338046839693	0.4218897268977009	0.973003514053993	0.9156720742889605	0.9491143866780968	0	0	0.0	0.004425571778805272	16
2774	0.02399920862486573	0.004521514687817007	0.0035160879934434505	0.9776166864958812	-1	0	0	0.3	3	0.7692307692307693	10	0.3409090909090909	0.7692307692307693	12	10	2	0	0	0.36363636363636365	11	4	15	0.0	0	0.30130274526201023	0.9117760137366568	0.6322624858954542	0.946289862727886	0.4218897268977009	0.973003514053993	0.9143397248980367	0.9492959370493276	0	0	0.0	0.0035160879934434505	30
1135	0.016617719242081032	0.003934935475314033	-0.0038995837788058253	0.9829807265571826	-1	0	0	0.3	3	0.7692307692307693	10	0.5769230769230769	0.7692307692307693	12	10	2	0	0	0.15384615384615385	2	13	15	0.0	0	0.30130274526201023	0.936538950682742	0.5875718342387168	0.9413796736213005	0.2760733135339418	0.9717358926160451	0.9143397248980367	0.9526572002567846	0	0	0.0	-0.00038995837788058255	3
2962	0.02499163559714204	0.004167413818063454	0.004165988606732924	0.9783058560617547	-1	0	0	0.3	3	0.7692307692307693	10	0.3409090909090909	0.7692307692307693	12	10	2	0	0	0.36363636363636365	11	4	15	0.0	0	0.30130274526201023	0.9117760137366568	0.6322624858954542	0.9456338046839693	0.4218897268977009	0.973003514053993	0.9156720742889605	0.9490896218919328	0	0	0.0	0.004165988606732924	137
3206	0.02452726075951326	0.0040859440523929825	0.004080235643531589	0.9766706811712886	-1	0	0	0.3	3	0.7692307692307693	10	0.3409090909090909	0.7692307692307693	12	10	2	0	0	0.36363636363636365	11	4	15	0.0	0	0.30130274526201023	0.9117760137366568	0.6322624858954542	0.9456338046839693	0.5427563540953636	0.9699083047085933	0.9100102555054131	0.947259706157781	0	0	0.0	0.004080235643531589	17
1954	0.024086420612285303	0.004080690336340274	0.0034485130396397366	0.9775008107805357	-1	0	0	0.3	3	0.7692307692307693	10	0.3409090909090909	0.7692307692307693	12	10	2	0	0	0.36363636363636365	11	4	15	0.0	0	0.30130274526201023	0.9117760137366568	0.6322624858954542	0.946289862727886	0.4218897268977009	0.973003514053993	0.9143397248980367	0.9492959370493276	0	0	0.0	0.0034485130396397366	26
119	0.0016816427240298048	0.0016317157721399452	-0.0016317157717693873	0.9852745989282522	-1	0	0	0	0	0	0	1.0	0	0	0	0	2	0	1.0	1	1	1	0.5	0	0	0	0	0	0	0	0	0	0	0	0	-0.1	7
3043	0.023428340428815086	0.004027169309371526	0.0035746670108583335	0.9777392529443838	-1	0	0	0.3	3	0.7692307692307693	10	0.3409090909090909	0.7692307692307693	12	10	2	0	0	0.36363636363636365	11	4	15	0.0	0	0.30130274526201023	0.9117760137366568	0.6322624858954542	0.946289862727886	0.4218897268977009	0.973003514053993	0.9143397248980367	0.9492959370493276	0	0	0.0	0.0035746670108583335	34
4035	0.024720331659454635	0.0043128385840184875	0.004293681047404347	0.9783856355492883	-1	0	0	0.3	3	0.7692307692307693	10	0.3409090909090909	0.7692307692307693	12	10	2	0	0	0.36363636363636365	11	4	15	0.0	0	0.30130274526201023	0.9117760137366568	0.6322624858954542	0.9456338046839693	0.4218897268977009	0.973003514053993	0.9156720742889605	0.9490896218919328	0	0	0.0	0.004293681047404347	27
4847	0.02494340884727501	0.004469951067335124	0.004358716648688693	0.9775298051094268	-1	0	0	0.3	3	0.7692307692307693	10	0.3409090909090909	0.7692307692307693	12	10	2	0	0	0.36363636363636365	11	4	15	0.0	0	0.30130274526201023	0.9118996489208838	0.6322624858954542	0.9456338046839693	0.43554901839786864	0.972076737626981	0.9107859821801597	0.9485527456812528	0	0	0.0	0.004358716648688693	28
918	0.02501177917888109	0.0018819007902278566	0.0008224793500648418	0.9745014482659816	-1	0	0	0.3	3	0.7692307692307693	10	0.3409090909090909	0.7692307692307693	12	10	2	0	0	0.36363636363636365	11	4	15	0.0	0	0.29591449263569997	0.9227757868087321	0.6787595892245657	0.9390155192524087	0.6636733814918125	0.9707649710541838	0.9493919775275018	0.948135729090019	0	0	0.0	0.0008224793500648418	21
2456	0.022720242971615387	0.003941980641572103	0.0034900741711768	0.9780536717635074	-1	0	0	0.3	3	0.7692307692307693	10	0.3409090909090909	0.7692307692307693	12	10	2	0	0	0.36363636363636365	11	4	15	0.0	0	0.30130274526201023	0.9218976375450809	0.6322624858954542	0.946289862727886	0.4218897268977009	0.973003514053993	0.9345468894155424	0.9513862637343143	0	0	0.0	0.0034900741711768	45
1832	0.0233431360712758	0.00417834130369003	0.0033725435854370157	0.977274256513635	-1	0	0	0.3	3	0.7692307692307693	10	0.3409090909090909	0.7692307692307693	12	10	2	0	0	0.36363636363636365	11	4	15	0.0	0	0.30130274526201023	0.9117760137366568	0.6322624858954542	0.946289862727886	0.4218897268977009	0.973003514053993	0.9143397248980367	0.9492959370493276	0	0	0.0	0.0033725435854370157	23
217	0.01877509313501046	0.006059503979990482	-0.006032201315845831	0.9329424257717901	-1	0.25	1	0.5	5	0.46153846153846156	6	0.4166666666666667	0.3076923076923077	7	4	7	1	0	0.4444444444444444	9	4	15	0.06666666666666667	0	0.6767728895698707	0.9037923120879252	0.426113421358765	0.9076672507961043	0.32863853640429996	0.8410942774984935	0.6909517559130632	0.8873533475369848	1.0	0.2857142857142857	0.0	-0.0006032201315845831	6
845	0.025500888230059988	0.004047766304206076	-0.0038425486090811855	0.969705678732394	-1	0	0	0.2	2	0.9230769230769231	12	0.4166666666666667	0.8461538461538461	12	11	2	0	0	0.25	12	3	15	0.0	0	0.30130274526201023	0.9515701477019746	0.582280903382345	0.9610610204361536	0.21880363326637314	0.9569200649884181	0.8028031505740267	0.9566819066642227	0	0	0.0	-0.00038425486090811855	2
1743	0.022832112435177902	0.004186366999861388	0.0032029544799971176	0.9774220625546465	-1	0	0	0.3	3	0.7692307692307693	10	0.3409090909090909	0.7692307692307693	12	10	2	0	0	0.36363636363636365	11	4	15	0.0	0	0.30130274526201023	0.9118996489208838	0.6322624858954542	0.946289862727886	0.30657023774079956	0.9727007835676745	0.9143397248980367	0.9491364673213755	0	0	0.0	0.0032029544799971176	27
4283	0.025067310316679997	0.0043392071237872195	0.004257795302340394	0.9783806354248835	-1	0	0	0.3	3	0.7692307692307693	10	0.3409090909090909	0.7692307692307693	12	10	2	0	0	0.36363636363636365	11	4	15	0.0	0	0.30130274526201023	0.9117760137366568	0.6322624858954542	0.9456338046839693	0.4218897268977009	0.973003514053993	0.9156720742889605	0.9490896218919328	0	0	0.0	0.004257795302340394	28
3653	0.024360430048857736	0.004153210842748434	0.004142871277967003	0.9785244926255221	-1	0	0	0.3	3	0.7692307692307693	10	0.3409090909090909	0.7692307692307693	12	10	2	0	0	0.36363636363636365	11	4	15	0.0	0	0.30130274526201023	0.9117760137366568	0.6322624858954542	0.9456338046839693	0.4218897268977009	0.973003514053993	0.9156720742889605	0.9490896218919328	0	0	0.0	0.004142871277967003	17
846	0.010403816580204384	0.004976377878259233	-0.004432055030688131	0.9833473372038857	-1	0	0	0.42857142857142855	3	0.625	5	0.5555555555555556	0.5	7	4	2	1	0	0.5	6	3	10	0.2	0.2857142857142857	0.7145785973823685	0.8964240348342238	0.6163736091129867	0.9193616795213495	0.8837476551214138	0.9412350634528002	0.9408831220181951	0.920937522862131	1.0	0.14285714285714285	0.0	-0.00044320550306881307	5
4218	0.025291407874934366	0.002375883709489776	0.002122388823314239	0.9760174528828737	-1	0	0	0.3	3	0.7692307692307693	10	0.3409090909090909	0.7692307692307693	12	10	2	0	0	0.36363636363636365	11	4	15	0.0	0	0.3011335082699269	0.868381049620531	0.4271494402526164	0.9313620171118342	0.28401170425393	0.9668513619287404	0.8412616776607662	0.9322970400943548	0	0	0.0	0.002122388823314239	8
4188	0.024898184824000934	0.004571337977050093	0.0045491242878381525	0.9781802233032234	-1	0	0	0.3	3	0.7692307692307693	10	0.3409090909090909	0.7692307692307693	12	10	2	0	0	0.36363636363636365	11	4	15	0.0	0	0.30130274526201023	0.9118996489208838	0.6322624858954542	0.9456338046839693	0.4218897268977009	0.973003514053993	0.9156720742889605	0.9491143866780968	0	0	0.0	0.0045491242878381525	31
3044	0.02400960779962001	0.0023943515997146324	0.0014123096913256136	0.9782820642129827	-1	0	0	0.3	3	0.7692307692307693	10	0.3409090909090909	0.7692307692307693	12	10	2	0	0	0.36363636363636365	11	4	15	0.0	0	0.48264452719904377	0.9159313176998767	0.6322624858954542	0.9449074768223839	0.7403179584045383	0.976308071801104	0.9387364965034757	0.9518005555091981	0	0	0.0	0.0014123096913256136	8
2481	0.015152280258747671	0.002293232261194614	-0.002027103422065681	0.981558874466879	-1	0	0	0.3	3	0.7692307692307693	10	0.4166666666666667	0.7692307692307693	12	10	2	0	0	0.25	3	12	15	0.0	0	0.49850910079797617	0.9502973275309075	0.5989790656322855	0.8932667962693982	0.2760733135339418	0.9566674323764894	0.9349748939701714	0.9383860724206775	0	0	0.0	-0.0002027103422065681	5
4997	0.024817038140135184	0.004406347831823281	0.004359263251082071	0.9780136372723239	-1	0	0	0.3	3	0.7692307692307693	10	0.3409090909090909	0.7692307692307693	12	10	2	0	0	0.36363636363636365	11	4	15	0.0	0	0.30130274526201023	0.9118996489208838	0.6322624858954542	0.9456338046839693	0.427860412322839	0.9728207643605482	0.915309803420635	0.9490026352369967	0	0	0.0	0.004359263251082071	59
3481	0.024936980766888266	0.004227612767966876	0.004227000244222372	0.9785495855680832	-1	0	0	0.3	3	0.7692307692307693	10	0.3409090909090909	0.7692307692307693	12	10	2	0	0	0.36363636363636365	11	4	15	0.0	0	0.30130274526201023	0.9117760137366568	0.6322624858954542	0.9456338046839693	0.4218897268977009	0.973003514053993	0.9156720742889605	0.9490896218919328	0	0	0.0	0.004227000244222372	20
4924	0.024470534108057537	0.004455161060526133	0.004421949266078306	0.9782043653473933	-1	0	0	0.3	3	0.7692307692307693	10	0.3409090909090909	0.7692307692307693	12	10	2	0	0	0.36363636363636365	11	4	15	0.0	0	0.30130274526201023	0.9117760137366568	0.6322624858954542	0.9456338046839693	0.42487506961026994	0.9728235048353912	0.915309803420635	0.9489794918652671	0	0	0.0	0.004421949266078306	35
1974	0.024636574418902824	0.004968763095199782	0.003735020286754129	0.9751568364391227	-1	0	0	0.3	3	0.7692307692307693	10	0.3409090909090909	0.7692307692307693	12	10	2	0	0	0.36363636363636365	11	4	15	0.0	0	0.30130274526201023	0.9117760137366568	0.6322624858954542	0.946289862727886	0.2858581172916323	0.9724435397826989	0.9043453035228781	0.9489562323439903	0	0	0.0	0.003735020286754129	42
4210	0.02483024916395938	0.004688006732329608	0.004562450242510483	0.9782351470473832	-1	0	0	0.3	3	0.7692307692307693	10	0.3409090909090909	0.7692307692307693	12	10	2	0	0	0.36363636363636365	11	4	15	0.0	0	0.30130274526201023	0.9117760137366568	0.6322624858954542	0.9456338046839693	0.42487506961026994	0.9728235048353912	0.915309803420635	0.9489794918652671	0	0	0.0	0.004562450242510483	47
2204	0.02454623807961948	0.002996539084221605	0.0006577667732430862	0.9763390272955034	-1	0	0	0.3	3	0.7692307692307693	10	0.3409090909090909	0.7692307692307693	12	10	2	0	0	0.36363636363636365	11	4	15	0.0	0	0.39609322862650387	0.9399743861294869	0.6322624858954542	0.9318896005665814	0.3412813845214987	0.9723999910188793	0.949187413834168	0.9514952183986906	0	0	0.0	0.0006577667732430862	10
4642	0.024868594177570334	0.004515143848724926	0.004337840457163883	0.9775762996556977	-1	0	0	0.3	3	0.7692307692307693	10	0.3409090909090909	0.7692307692307693	12	10	2	0	0	0.36363636363636365	11	4	15	0.0	0	0.30130274526201023	0.9118996489208838	0.6322624858954542	0.9456338046839693	0.43554901839786864	0.972076737626981	0.9107859821801597	0.9485527456812528	0	0	0.0	0.004337840457163883	66
4632	0.025068577417554846	0.004541781228269275	0.0044540595700921625	0.9773153836659301	-1	0	0	0.3	3	0.7692307692307693	10	0.3409090909090909	0.7692307692307693	12	10	2	0	0	0.36363636363636365	11	4	15	0.0	0	0.30130274526201023	0.9118996489208838	0.6322624858954542	0.9456338046839693	0.4415197038230067	0.9718877865551948	0.9104103381387514	0.9484397628203789	0	0	0.0	0.0044540595700921625	75
1695	0.02396578823016527	0.004163200492218905	0.0036563806559819995	0.9778244372224716	-1	0	0	0.3	3	0.7692307692307693	10	0.3409090909090909	0.7692307692307693	12	10	2	0	0	0.36363636363636365	11	4	15	0.0	0	0.30130274526201023	0.9117760137366568	0.6322624858954542	0.946289862727886	0.4218897268977009	0.973003514053993	0.9143397248980367	0.9492959370493276	0	0	0.0	0.0036563806559819995	94
3741	0.024914378332573595	0.004336654161795688	0.004295132894824166	0.9782196297247837	-1	0	0	0.3	3	0.7692307692307693	10	0.3409090909090909	0.7692307692307693	12	10	2	0	0	0.36363636363636365	11	4	15	0.0	0	0.30130274526201023	0.9118996489208838	0.6322624858954542	0.9456338046839693	0.4218897268977009	0.973003514053993	0.9156720742889605	0.9491143866780968	0	0	0.0	0.004295132894824166	22
1883	0.023859448038514874	0.0041722272484245515	0.003584487667586388	0.9775422508273128	-1	0	0	0.3	3	0.7692307692307693	10	0.3409090909090909	0.7692307692307693	12	10	2	0	0	0.36363636363636365	11	4	15	0.0	0	0.30130274526201023	0.9117760137366568	0.6322624858954542	0.946289862727886	0.4218897268977009	0.973003514053993	0.9143397248980367	0.9492959370493276	0	0	0.0	0.003584487667586388	20
518	0.013280394022298286	0.00255280510517443	-0.00252640227092414	0.9836024213619179	-1	0	0	0.42857142857142855	3	0.625	5	0.47619047619047616	0.625	7	5	2	0	0	0.42857142857142855	7	3	10	0.0	0.2857142857142857	0.5326134148401304	0.9370144000407654	0.7118933934403622	0.6461336169262568	0.7420722186791701	0.9784430434384027	0.946380693978442	0.9146968370356168	0	0	0.0	-0.000252640227092414	7
2688	0.023707480656898594	0.004257679063508856	0.003749188472183836	0.9775595450885081	-1	0	0	0.3	3	0.7692307692307693	10	0.3409090909090909	0.7692307692307693	12	10	2	0	0	0.36363636363636365	11	4	15	0.0	0	0.30130274526201023	0.9117760137366568	0.6322624858954542	0.946289862727886	0.4218897268977009	0.973003514053993	0.9143397248980367	0.9492959370493276	0	0	0.0	0.003749188472183836	57
3793	0.024514236129879807	0.004313347856189613	0.00427492498189277	0.9781199891570024	-1	0	0	0.3	3	0.7692307692307693	10	0.3409090909090909	0.7692307692307693	12	10	2	0	0	0.36363636363636365	11	4	15	0.0	0	0.30130274526201023	0.9118996489208838	0.6322624858954542	0.9456338046839693	0.4218897268977009	0.973003514053993	0.9156720742889605	0.9491143866780968	0	0	0.0	0.00427492498189277	24
3950	0.024783963659492102	0.004087129354354113	0.0040774874011276175	0.9784324266303709	-1	0	0	0.3	3	0.7692307692307693	10	0.3409090909090909	0.7692307692307693	12	10	2	0	0	0.36363636363636365	11	4	15	0.0	0	0.30130274526201023	0.9117760137366568	0.6322624858954542	0.9456338046839693	0.4218897268977009	0.973003514053993	0.9156720742889605	0.9490896218919328	0	0	0.0	0.0040774874011276175	15
3819	0.02465360251353355	0.004313862079468606	0.004295490252118068	0.9781916487010656	-1	0	0	0.3	3	0.7692307692307693	10	0.3409090909090909	0.7692307692307693	12	10	2	0	0	0.36363636363636365	11	4	15	0.0	0	0.30130274526201023	0.9117760137366568	0.6322624858954542	0.9456338046839693	0.4218897268977009	0.973003514053993	0.9156720742889605	0.9490896218919328	0	0	0.0	0.004295490252118068	32
265	0.006669279267422263	0.0026629074290470418	-0.0021392846584578377	0.9731950323592418	-1	0	0	0.3333333333333333	2	0.8571428571428571	6	0.5625	0.8571428571428571	8	6	0	0	0	0.25	2	8	9	0.0	0	0.6916748156060497	0.9406583707821277	0.6068488461689165	0.9392685665652	0.6940465850794697	0.9268428544193739	0.8652444821760319	0.9358578014489247	0	0	0.0	-0.00021392846584578377	30
5016	0.0252036536560979	0.004746553662193336	0.004398383673358945	0.9774170195648973	-1	0	0	0.3	3	0.7692307692307693	10	0.3409090909090909	0.7692307692307693	12	10	2	0	0	0.36363636363636365	11	4	15	0.0	0	0.30130274526201023	0.9118996489208838	0.6322624858954542	0.9456338046839693	0.43554901839786864	0.972076737626981	0.9107859821801597	0.9485527456812528	0	0	0.0	0.004398383673358945	46
1308	0.023469698018308706	0.0036011852063304478	0.0035939954345524544	0.9768250317081619	-1	0	0	0.3	3	0.7692307692307693	10	0.3409090909090909	0.7692307692307693	12	10	2	0	0	0.36363636363636365	11	4	15	0.0	0	0.48264452719904377	0.9054299967699335	0.6322624858954542	0.9328898965903732	0.7385636981299065	0.9682735017536954	0.9335563694441683	0.9410216019534585	0	0	0.0	0.0035939954345524544	37
3969	0.025182814899489897	0.004483893899332725	0.004139080761752127	0.9784317911443897	-1	0	0	0.3	3	0.7692307692307693	10	0.3409090909090909	0.7692307692307693	12	10	2	0	0	0.36363636363636365	11	4	15	0.0	0	0.3009642712778436	0.9151002806720624	0.6322624858954542	0.925914029455108	0.4218897268977009	0.9707890426544824	0.9156720742889605	0.9427960910393388	0	0	0.0	0.004139080761752127	22
874	0.024616739228979723	0.00306819208752675	-0.0027713068367595808	0.9763906781206673	-1	0	0	0.3	3	0.7692307692307693	10	0.3409090909090909	0.7692307692307693	12	10	2	0	0	0.36363636363636365	11	4	15	0.0	0	0.44738835116160347	0.9172895789490827	0.7118933934403622	0.8166978419300083	0.9031520352775944	0.9795815386559893	0.9546310933981562	0.9302346217248083	0	0	0.0	-0.0002771306836759581	6
2952	0.02373201224900962	0.003997836263956454	0.003534567402754386	0.9777481202513556	-1	0	0	0.3	3	0.7692307692307693	10	0.3409090909090909	0.7692307692307693	12	10	2	0	0	0.36363636363636365	11	4	15	0.0	0	0.30130274526201023	0.9117760137366568	0.6322624858954542	0.946289862727886	0.4218897268977009	0.973003514053993	0.9143397248980367	0.9492959370493276	0	0	0.0	0.003534567402754386	26
3600	0.025152791553582823	0.0042705475989037725	0.003970088071292165	0.9784203781715002	-1	0	0	0.3	3	0.7692307692307693	10	0.3409090909090909	0.7692307692307693	12	10	2	0	0	0.36363636363636365	11	4	15	0.0	0	0.3009642712778436	0.9151002806720624	0.6322624858954542	0.925914029455108	0.4218897268977009	0.9707890426544824	0.9156720742889605	0.9427960910393388	0	0	0.0	0.003970088071292165	20
4237	0.0250064170058451	0.004249389352766806	0.004247611462862901	0.9778174451361906	-1	0	0	0.3	3	0.7692307692307693	10	0.3409090909090909	0.7692307692307693	12	10	2	0	0	0.36363636363636365	11	4	15	0.0	0	0.30130274526201023	0.9118996489208838	0.6322624858954542	0.9394070674927656	0.37034094741031176	0.9727195459631215	0.9107859821801597	0.9470506342071785	0	0	0.0	0.004247611462862901	16
3216	0.025246874282603447	0.004318765380106642	0.004280802600272349	0.978258383159567	-1	0	0	0.3	3	0.7692307692307693	10	0.3409090909090909	0.7692307692307693	12	10	2	0	0	0.36363636363636365	11	4	15	0.0	0	0.30130274526201023	0.9117760137366568	0.6322624858954542	0.9456338046839693	0.4218897268977009	0.973003514053993	0.9156720742889605	0.9490896218919328	0	0	0.0	0.004280802600272349	37
4433	0.028880582414455888	0.008082871885505992	-0.0077517039109007025	0.9812947323536001	-1	0	0	0.3	3	0.7692307692307693	10	0.3409090909090909	0.7692307692307693	12	10	2	0	0	0.36363636363636365	11	4	15	0.0	0	0.30130274526201023	0.9135806859273643	0.49155067169349725	0.9459963430777114	0.4218897268977009	0.971034521417397	0.8871043716205267	0.9483974012104127	0	0	0.0	-0.0007751703910900702	2
4059	0.02499099535101751	0.004079738619913608	0.004071403218742464	0.9784379249588582	-1	0	0	0.3	3	0.7692307692307693	10	0.3409090909090909	0.7692307692307693	12	10	2	0	0	0.36363636363636365	11	4	15	0.0	0	0.30130274526201023	0.9117760137366568	0.6322624858954542	0.9456338046839693	0.4218897268977009	0.973003514053993	0.9156720742889605	0.9490896218919328	0	0	0.0	0.004071403218742464	14
2017	0.021073747148418868	0.0043013154291344224	-0.004092884787567169	0.9835796206030181	-1	0	0	0.3	3	0.7692307692307693	10	0.4166666666666667	0.7692307692307693	12	10	2	0	0	0.25	12	3	15	0.0	0.3333333333333333	0.3011335082699269	0.9180877229750337	0.6322624858954542	0.9221365622648658	0.5456459969603286	0.9744607943004784	0.919711656292267	0.9449739236299155	0	0	0.0	-0.00040928847875671694	0
4483	0.025303983503854308	0.004458730778060584	0.004445522787385416	0.9773902267689661	-1	0	0	0.3	3	0.7692307692307693	10	0.3409090909090909	0.7692307692307693	12	10	2	0	0	0.36363636363636365	11	4	15	0.0	0	0.30130274526201023	0.9117760137366568	0.6322624858954542	0.9456338046839693	0.43853436111043764	0.9718923928016944	0.9104103381387514	0.9484174371127492	0	0	0.0	0.004445522787385416	48
2649	0.02371143627004523	0.004403886625416886	0.0037094938334309886	0.9777351788613534	-1	0	0	0.3	3	0.7692307692307693	10	0.3409090909090909	0.7692307692307693	12	10	2	0	0	0.36363636363636365	11	4	15	0.0	0	0.30130274526201023	0.9117760137366568	0.6322624858954542	0.946289862727886	0.4218897268977009	0.973003514053993	0.9143397248980367	0.9492959370493276	0	0	0.0	0.0037094938334309886	42
167	0.0035529008507452003	0.0034380631415578487	-0.0034380608454834503	0.9826793116713416	-1	0	0	0.75	3	0.5	2	0.6	0.25	1	1	4	1	0	0.4	2	5	6	0.08333333333333333	0.5	1.0	0.5	0.9482239985562352	0.5	0.3121364302269691	0.5	0.9580223335114072	0.5	1.0	0	0.0	-0.00034380608454834504	33
1483	0.024315928155562532	0.0019305079951195724	0.0018735256500911639	0.9782562583973905	-1	0	0	0.3	3	0.7692307692307693	10	0.3409090909090909	0.7692307692307693	12	10	2	0	0	0.36363636363636365	11	4	15	0.0	0	0.38785404383455013	0.9342934406056005	0.6322624858954542	0.9555928243499237	0.24136216675324268	0.9755797061355488	0.9387364965034757	0.958395279525661	0	0	0.0	0.0018735256500911639	5
1502	0.024591164981170668	0.002993706811824543	0.002992907480934893	0.9783378744942115	-1	0	0	0.3	3	0.7692307692307693	10	0.3409090909090909	0.7692307692307693	12	10	2	0	0	0.36363636363636365	11	4	15	0.0	0	0.38785404383455013	0.9342934406056005	0.6322624858954542	0.9555928243499237	0.24136216675324268	0.9755797061355488	0.9387364965034757	0.958395279525661	0	0	0.0	0.002992907480934893	16
72	0.0030253628985561394	0.0029776244700968845	-0.0029773997821005314	0.9829665294845887	-1	0	0	0.5	2	0.75	3	1.0	0.5	2	2	3	1	0	0.16666666666666666	6	1	6	0.1	0.8	0.7747544936299281	0.6535830134846108	0.6619491364045862	0.6451776612707946	0.2223574393987228	0.7726919645952921	0.9156073003510129	0.693975129655226	1.0	0	0.0	-0.00029773997821005315	59
1289	0.021962394627149964	0.007021224213258477	-0.006870996645496039	0.9675083036563599	-1	0	0	0.3	3	0.7692307692307693	10	0.3409090909090909	0.7692307692307693	12	10	2	0	0	0.36363636363636365	11	4	15	0.0	0	0.31231915660345	0.923037754410266	0.6787595892245657	0.9490248355173501	0.540871239571603	0.9764732368113211	0.9223188345375708	0.9545554758682862	0	0	0.0	-0.000687099664549604	1
4151	0.00630078813592535	0.0040093847430925835	-0.004009375012671075	0.9850590945520001	-1	0.25	1	0.5	5	0.6153846153846154	8	0.3125	0.5384615384615384	12	7	2	0	0	0.75	6	8	15	0.0	0.4444444444444444	0.3177349352713676	0.9307522496287689	0.4380864513661914	0.91801002759629	0.5183497831397321	0.9602894684869576	0.9193118451047309	0.938956211292917	0	0	0.0	-0.0004009375012671075	4
1505	0.025959869583375428	0.0021865372595215675	0.0016545132402562784	0.975476735942865	-1	0	0	0.3	3	0.7692307692307693	10	0.3409090909090909	0.7692307692307693	12	10	2	0	0	0.36363636363636365	11	4	15	0.0	0	0.29591449263569997	0.9210725058751686	0.6787595892245657	0.9490248355173501	0.540871239571603	0.9764732368113211	0.9493919775275018	0.9541584160399198	0	0	0.0	0.0016545132402562784	11
3630	0.02518051693389603	0.004085643898520605	0.004065048901746913	0.9784954929326946	-1	0	0	0.3	3	0.7692307692307693	10	0.3409090909090909	0.7692307692307693	12	10	2	0	0	0.36363636363636365	11	4	15	0.0	0	0.30130274526201023	0.9117760137366568	0.6322624858954542	0.9456338046839693	0.4218897268977009	0.973003514053993	0.9156720742889605	0.9490896218919328	0	0	0.0	0.004065048901746913	18
2297	0.023981477490986357	0.004375558997723752	0.0035953485940777223	0.9774226928314576	-1	0	0	0.3	3	0.7692307692307693	10	0.3409090909090909	0.7692307692307693	12	10	2	0	0	0.36363636363636365	11	4	15	0.0	0	0.30130274526201023	0.9117760137366568	0.6322624858954542	0.946289862727886	0.4218897268977009	0.973003514053993	0.9143397248980367	0.9492959370493276	0	0	0.0	0.0035953485940777223	48
1871	0.024583893678250215	0.004877018534114461	0.003115598136783476	0.9751851469326835	-1	0	0	0.3	3	0.7692307692307693	10	0.3409090909090909	0.7692307692307693	12	10	2	0	0	0.36363636363636365	11	4	15	0.0	0	0.30130274526201023	0.9117760137366568	0.6322624858954542	0.946289862727886	0.5427563540953636	0.9699083047085933	0.9085973808959822	0.9474730266568435	0	0	0.0	0.003115598136783476	17
273	0.0024329846309265302	0.0019141492544406424	-0.0019141311953598877	0.9811243491362164	-1	0	0	0.5	1	1.0	1	1.0	1.0	2	1	0	0	0	0.3333333333333333	1	3	3	0.0	0	0.5483486521694199	0.843588425554062	0.568754523243351	0.5603933136492572	0.3361082057033969	0.8682856245584526	0.7706320716370253	0.7809604904611639	0	0	0.0	-0.00019141311953598878	17
4478	0.02486496678154744	0.004317521286752152	0.00431453091342019	0.9783935815171209	-1	0	0	0.3	3	0.7692307692307693	10	0.3409090909090909	0.7692307692307693	12	10	2	0	0	0.36363636363636365	11	4	15	0.0	0	0.30130274526201023	0.9117760137366568	0.6322624858954542	0.9456338046839693	0.4218897268977009	0.973003514053993	0.9156720742889605	0.9490896218919328	0	0	0.0	0.00431453091342019	13
4139	0.025151722447374073	0.004367419382481457	0.004284138723494717	0.9783106071669017	-1	0	0	0.3	3	0.7692307692307693	10	0.3409090909090909	0.7692307692307693	12	10	2	0	0	0.36363636363636365	11	4	15	0.0	0	0.30130274526201023	0.9118996489208838	0.6322624858954542	0.9456338046839693	0.427860412322839	0.9728207643605482	0.915309803420635	0.9490026352369967	0	0	0.0	0.004284138723494717	55
1995	0.023464878956808932	0.004331431638054135	0.003577476416568492	0.977760398303648	-1	0	0	0.3	3	0.7692307692307693	10	0.3409090909090909	0.7692307692307693	12	10	2	0	0	0.36363636363636365	11	4	15	0.0	0	0.30130274526201023	0.9117760137366568	0.6322624858954542	0.946289862727886	0.4218897268977009	0.973003514053993	0.9143397248980367	0.9492959370493276	0	0	0.0	0.003577476416568492	67
1730	0.02470515932146648	0.0015399513012922114	0.0015296592250944724	0.9781291929612668	-1	0	0	0.3	3	0.7692307692307693	10	0.3409090909090909	0.7692307692307693	12	10	2	0	0	0.36363636363636365	11	4	15	0.0	0	0.38785404383455013	0.9342934406056005	0.6322624858954542	0.9555928243499237	0.24136216675324268	0.9755797061355488	0.9387364965034757	0.958395279525661	0	0	0.0	0.0015296592250944724	9
2260	0.023130821415946013	0.0037013834256039114	0.0031161412013718972	0.977614341582645	-1	0	0	0.3	3	0.7692307692307693	10	0.3409090909090909	0.7692307692307693	12	10	2	0	0	0.36363636363636365	11	4	15	0.0	0	0.30130274526201023	0.9117760137366568	0.6322624858954542	0.946289862727886	0.4218897268977009	0.973003514053993	0.9143397248980367	0.9492959370493276	0	0	0.0	0.0031161412013718972	19
4534	0.02390035060811731	0.0036590357790073735	0.0021298566853051467	0.9740597677081863	-1	0	0	0.3	3	0.7692307692307693	10	0.3125	0.6923076923076923	11	9	3	0	0	0.75	6	8	15	0.0	0	0.30130274526201023	0.908607160659761	0.6184334344267141	0.932073996274622	0.49455967855391486	0.9731424095866388	0.9115176381575416	0.9445507018776991	0	0	0.0	0.0021298566853051467	3
3901	0.024376928592120598	0.0043210598953214285	0.004249680138499045	0.9787104982299057	-1	0	0	0.3	3	0.7692307692307693	10	0.3409090909090909	0.7692307692307693	12	10	2	0	0	0.36363636363636365	11	4	15	0.0	0	0.30130274526201023	0.9126651920674111	0.6322624858954542	0.9456338046839693	0.4218897268977009	0.973003514053993	0.9156720742889605	0.949268176168337	0	0	0.0	0.004249680138499045	31
509	0.001684679982213444	0.001622413986687122	-0.0016223303091193746	0.9820012972843095	-1	0	0	0	0	0	0	1.0	0	0	0	0	2	0	1.0	1	1	1	0.5	0	0	0	0	0	0	0	0	0	0	0	0	-0.1	1
2599	0.023832342670471077	0.00415273398808444	0.0035883852388007573	0.9774038326509464	-1	0	0	0.3	3	0.7692307692307693	10	0.3409090909090909	0.7692307692307693	12	10	2	0	0	0.36363636363636365	11	4	15	0.0	0	0.30130274526201023	0.9117760137366568	0.6322624858954542	0.946289862727886	0.4218897268977009	0.973003514053993	0.9143397248980367	0.9492959370493276	0	0	0.0	0.0035883852388007573	39
330	0.0022531817115294017	0.0021843489583128935	-0.002176759773203792	0.9828571715195665	-1	0	0	0.75	3	0.0	0	0.8333333333333334	0	1	0	3	0	0	0.6666666666666666	3	2	5	0.0	0	0	0	0	0	0	0	0	0	0	0	0	-0.0002176759773203792	19
4021	0.024482212647114244	0.0052625214770491	-0.004267794287219139	0.9771291702640837	-1	0	0	0.3	3	0.7692307692307693	10	0.3409090909090909	0.7692307692307693	12	10	2	0	0	0.36363636363636365	11	4	15	0.0	0	0.30130274526201023	0.9290597112928116	0.6322624858954542	0.9456338046839693	0.4218897268977009	0.973003514053993	0.9327573156574578	0.952771433669207	0	0	0.0	-0.00042677942872191394	2
3762	0.025403269769772384	0.004215622221502939	0.003866465762196179	0.97875815307924	-1	0	0	0.3	3	0.7692307692307693	10	0.3409090909090909	0.7692307692307693	12	10	2	0	0	0.36363636363636365	11	4	15	0.0	0	0.3011335082699269	0.9149848934486515	0.6800223780591421	0.9366393529508535	0.6183159486165424	0.9733873462394085	0.9397144009145271	0.9473320761230273	0	0	0.0	0.003866465762196179	5
1222	0.024452435126045086	0.003015841554742089	0.0029802010257655408	0.9785078906955836	-1	0	0	0.3	3	0.7692307692307693	10	0.3409090909090909	0.7692307692307693	12	10	2	0	0	0.36363636363636365	11	4	15	0.0	0	0.38785404383455013	0.9342934406056005	0.6322624858954542	0.9555928243499237	0.24136216675324268	0.9755797061355488	0.9387364965034757	0.958395279525661	0	0	0.0	0.0029802010257655408	93
4812	0.024710818639215353	0.004677790834445235	0.004344080923500916	0.9775207077729114	-1	0	0	0.3	3	0.7692307692307693	10	0.3409090909090909	0.7692307692307693	12	10	2	0	0	0.36363636363636365	11	4	15	0.0	0	0.30130274526201023	0.9117760137366568	0.6322624858954542	0.9456338046839693	0.3628790667416547	0.9701547040893369	0.9107859821801597	0.9474006781431583	0	0	0.0	0.004344080923500916	13
4434	0.0245179342796975	0.004395106133807663	0.004118287504248864	0.977244251124658	-1	0	0	0.3	3	0.7692307692307693	10	0.3409090909090909	0.7692307692307693	12	10	2	0	0	0.36363636363636365	11	4	15	0.0	0	0.30130274526201023	0.9117760137366568	0.6322624858954542	0.9469797136511114	0.43554901839786864	0.972076737626981	0.9107859821801597	0.9489571286298861	0	0	0.0	0.004118287504248864	29
4591	0.02453632594692127	0.004202829168234103	0.004183617734608142	0.9777098116687885	-1	0	0	0.3	3	0.7692307692307693	10	0.3409090909090909	0.7692307692307693	12	10	2	0	0	0.36363636363636365	11	4	15	0.0	0	0.30130274526201023	0.9117760137366568	0.6322624858954542	0.9456338046839693	0.43554901839786864	0.972076737626981	0.9107859821801597	0.9485277223817056	0	0	0.0	0.004183617734608142	20
1715	0.028120814496313984	0.0021160066833993364	0.0018173386600890001	0.9751912723192628	-1	0	0	0.3	3	0.7692307692307693	10	0.3409090909090909	0.7692307692307693	12	10	2	0	0	0.36363636363636365	11	4	15	0.0	0	0.29574525564361664	0.9166529109402283	0.6787595892245657	0.924763457748403	0.6183159486165424	0.9623925014224031	0.919711656292267	0.9379803862819888	0	0	0.0	0.0018173386600890001	9
2914	0.024868909040816317	0.008279934721741605	-0.008239753523544228	0.9622307843220372	-1	0	0	0.2	2	0.9230769230769231	12	0.38461538461538464	0.8461538461538461	12	11	2	0	0	0.23076923076923078	13	3	15	0.0	0	0.36698919240998373	0.9127781207213148	0.6787595892245657	0.9354400401643526	0.30657023774079956	0.9722741788404757	0.9164538027672209	0.9458116745646431	0	0	0.0	-0.0008239753523544228	0
622	0.0018256998489788645	0.0017473738246850405	-0.0017473346130429345	0.9850324114436	-1	0	0	1.0	1	0	0	1.0	0	1	0	0	1	0	0.5	1	2	2	0.3333333333333333	0	0	0	0	0	0	0	0	0	0	0	0	-0.00017473346130429345	5
88	0.0016846850042210085	0.00162241588999755	-0.0016223319482703636	0.9819972558963219	-1	0	0	0	0	0	0	1.0	0	0	0	0	2	0	1.0	1	1	1	0.5	0	0	0	0	0	0	0	0	0	0	0	0	-0.1	7
3314	0.02214148768566653	0.004349715953912302	0.0008412595168480602	0.9761037216915833	-1	0	0	0.3	3	0.7692307692307693	10	0.3409090909090909	0.7692307692307693	12	10	2	0	0	0.36363636363636365	11	4	15	0.0	0	0.3011335082699269	0.9136697126366379	0.5220059626694971	0.9248360562209852	0.28401170425393	0.9702567333699327	0.8706106101019748	0.9418450886066818	0	0	0.0	0.0008412595168480602	11
4879	0.023136656632623525	0.006998885837628985	-0.006387792357240164	0.9696760875963737	-1	0	0	0.3	3	0.7692307692307693	10	0.3409090909090909	0.7692307692307693	12	10	2	0	0	0.36363636363636365	11	4	15	0.0	0	0.3794918016250632	0.9186520552553707	0.6322624858954542	0.9456338046839693	0.43554901839786864	0.972076737626981	0.92876294704661	0.9499515659092359	0	0	0.0	-0.0006387792357240164	2
3507	0.02411740499376779	0.004009145997957783	0.004008761242157432	0.9784748457396185	-1	0	0	0.3	3	0.7692307692307693	10	0.3409090909090909	0.7692307692307693	12	10	2	0	0	0.36363636363636365	11	4	15	0.0	0	0.30130274526201023	0.9117760137366568	0.6322624858954542	0.9456338046839693	0.4218897268977009	0.973003514053993	0.9156720742889605	0.9490896218919328	0	0	0.0	0.004008761242157432	10
4108	0.02513375466977374	0.004229570185298757	0.004161957003595856	0.9783389888448646	-1	0	0	0.3	3	0.7692307692307693	10	0.3409090909090909	0.7692307692307693	12	10	2	0	0	0.36363636363636365	11	4	15	0.0	0	0.30130274526201023	0.9117760137366568	0.6322624858954542	0.9456338046839693	0.4218897268977009	0.973003514053993	0.9156720742889605	0.9490896218919328	0	0	0.0	0.004161957003595856	23
3990	0.02439771319186187	0.004202481119902397	0.00419637114996861	0.978480650990395	-1	0	0	0.3	3	0.7692307692307693	10	0.3409090909090909	0.7692307692307693	12	10	2	0	0	0.36363636363636365	11	4	15	0.0	0	0.30130274526201023	0.9117760137366568	0.6322624858954542	0.9456338046839693	0.4218897268977009	0.973003514053993	0.9156720742889605	0.9490896218919328	0	0	0.0	0.00419637114996861	23
2818	0.02379098742973651	0.004260040040450184	0.003381340252128214	0.9771967517034859	-1	0	0	0.3	3	0.7692307692307693	10	0.3409090909090909	0.7692307692307693	12	10	2	0	0	0.36363636363636365	11	4	15	0.0	0	0.30130274526201023	0.9117760137366568	0.6322624858954542	0.946289862727886	0.4218897268977009	0.973003514053993	0.9143397248980367	0.9492959370493276	0	0	0.0	0.003381340252128214	16
2088	0.023380702171981814	0.004333924487382256	0.003546788248862916	0.9777636446560009	-1	0	0	0.3	3	0.7692307692307693	10	0.3409090909090909	0.7692307692307693	12	10	2	0	0	0.36363636363636365	11	4	15	0.0	0	0.30130274526201023	0.9117760137366568	0.6322624858954542	0.946289862727886	0.4218897268977009	0.973003514053993	0.9143397248980367	0.9492959370493276	0	0	0.0	0.003546788248862916	41
582	0.018010550173507982	0.003964686678279457	-0.0036029079575043655	0.9710681192597576	-1	0	0	0.16666666666666666	1	1.0	6	1.0	1.0	7	6	0	1	0	0.125	8	1	8	0.3333333333333333	0	0.30130274526201023	0.9072708925938109	0.7718052225742655	0.89039030169078	0.8846069315519968	0.9606457785940143	0.9513424508905151	0.9257728145689699	1.0	0.14285714285714285	0.0	-0.00036029079575043655	9
2820	0.023885131281426265	0.004190858104997454	0.0037083051020021765	0.9774987356144923	-1	0	0	0.3	3	0.7692307692307693	10	0.3409090909090909	0.7692307692307693	12	10	2	0	0	0.36363636363636365	11	4	15	0.0	0	0.30130274526201023	0.9117760137366568	0.6322624858954542	0.946289862727886	0.4218897268977009	0.973003514053993	0.9143397248980367	0.9492959370493276	0	0	0.0	0.0037083051020021765	30
2372	0.02269943007845559	0.0037663456429255534	0.0033959454176021035	0.9779969345822594	-1	0	0	0.3	3	0.7692307692307693	10	0.3409090909090909	0.7692307692307693	12	10	2	0	0	0.36363636363636365	11	4	15	0.0	0	0.30130274526201023	0.9218976375450809	0.6322624858954542	0.946289862727886	0.4218897268977009	0.973003514053993	0.9345468894155424	0.9513862637343143	0	0	0.0	0.0033959454176021035	32
1429	0.02451187926895184	0.0031809278205959697	0.0030955851379584724	0.976220835361615	-1	0	0	0.3	3	0.7692307692307693	10	0.3409090909090909	0.7692307692307693	12	10	2	0	0	0.36363636363636365	11	4	15	0.0	0	0.38785404383455013	0.9342934406056005	0.6322624858954542	0.9555928243499237	0.30555663601767197	0.9712225130695333	0.9273576149857305	0.9560949671217933	0	0	0.0	0.0030955851379584724	106
3171	0.023705515461543213	0.003829376381876032	0.003471619454817706	0.9774256826029689	-1	0	0	0.3	3	0.7692307692307693	10	0.3409090909090909	0.7692307692307693	12	10	2	0	0	0.36363636363636365	11	4	15	0.0	0	0.30130274526201023	0.9117760137366568	0.6322624858954542	0.946289862727886	0.4218897268977009	0.973003514053993	0.9143397248980367	0.9492959370493276	0	0	0.0	0.003471619454817706	12
4786	0.024867611358565613	0.00429112323626773	0.0042651319880649555	0.9781674420634638	-1	0	0	0.3	3	0.7692307692307693	10	0.3409090909090909	0.7692307692307693	12	10	2	0	0	0.36363636363636365	11	4	15	0.0	0	0.30130274526201023	0.9118996489208838	0.6322624858954542	0.9456338046839693	0.427860412322839	0.9728207643605482	0.915309803420635	0.9490026352369967	0	0	0.0	0.0042651319880649555	23
4078	0.024427917090461104	0.00428148882624574	0.004175289015428789	0.9784387879626851	-1	0	0	0.3	3	0.7692307692307693	10	0.3409090909090909	0.7692307692307693	12	10	2	0	0	0.36363636363636365	11	4	15	0.0	0	0.30130274526201023	0.9118996489208838	0.6322624858954542	0.9456338046839693	0.4218897268977009	0.973003514053993	0.9156720742889605	0.9491143866780968	0	0	0.0	0.004175289015428789	21
75	0.003480510185998767	0.0033935988424145165	-0.003392216477971931	0.9814941011691876	-1	0.5	1	0.6666666666666666	4	0.5	3	0.5333333333333333	0.3333333333333333	5	2	2	0	0	0.6	5	3	8	0.0	0.8	0.8274990468394481	0.7691533209069256	0.5553650520043515	0.7132160748421305	0.5204847413383425	0.94854606302786	0.9017301657991699	0.8424111053449739	0	0	0.0	-0.0003392216477971931	24
2536	0.02370048361613334	0.003997982279473742	0.003662335127072618	0.9775804654332891	-1	0	0	0.3	3	0.7692307692307693	10	0.3409090909090909	0.7692307692307693	12	10	2	0	0	0.36363636363636365	11	4	15	0.0	0	0.30130274526201023	0.9117760137366568	0.6322624858954542	0.946289862727886	0.4218897268977009	0.973003514053993	0.9143397248980367	0.9492959370493276	0	0	0.0	0.003662335127072618	76
1813	0.02383492663098974	0.004290438683757772	0.0035628400529725906	0.9777240170380901	-1	0	0	0.3	3	0.7692307692307693	10	0.3409090909090909	0.7692307692307693	12	10	2	0	0	0.36363636363636365	11	4	15	0.0	0	0.30130274526201023	0.9117760137366568	0.6322624858954542	0.946289862727886	0.4218897268977009	0.973003514053993	0.9143397248980367	0.9492959370493276	0	0	0.0	0.0035628400529725906	58
1065	0.025125253421209987	0.0013256810684790922	0.0008984039598231678	0.9776864108105413	-1	0	0	0.3	3	0.7692307692307693	10	0.3409090909090909	0.7692307692307693	12	10	2	0	0	0.36363636363636365	11	4	15	0.0	0	0.29591449263569997	0.9210725058751686	0.6787595892245657	0.9490248355173501	0.4804379259727716	0.9786268527701993	0.9387364965034757	0.9555691695932146	0	0	0.0	0.0008984039598231678	5
4129	0.025052198265851377	0.004602809500987403	0.004539574389948776	0.9780028768229301	-1	0	0	0.3	3	0.7692307692307693	10	0.3409090909090909	0.7692307692307693	12	10	2	0	0	0.36363636363636365	11	4	15	0.0	0	0.30130274526201023	0.9117760137366568	0.6322624858954542	0.9456338046839693	0.4218897268977009	0.973003514053993	0.9156720742889605	0.9490896218919328	0	0	0.0	0.004539574389948776	49
1834	0.023568206357683027	0.004370367278027247	0.0038018069135814926	0.977797043825855	-1	0	0	0.3	3	0.7692307692307693	10	0.3409090909090909	0.7692307692307693	12	10	2	0	0	0.36363636363636365	11	4	15	0.0	0	0.30130274526201023	0.9117760137366568	0.6322624858954542	0.946289862727886	0.4218897268977009	0.973003514053993	0.9143397248980367	0.9492959370493276	0	0	0.0	0.0038018069135814926	115
774	0.005077381294544236	0.002176751866679097	-0.002105559513168506	0.9798250612462166	-1	0	0	0.3333333333333333	1	1.0	2	1.0	1.0	3	2	0	0	0	0.25	4	1	4	0.0	0	0.9018578873361507	0.8478221993502447	0.7118933934403622	0.839555744002802	0.8688360202084191	0.9764245642734437	0.9003214219243865	0.9141515854100427	0	0	0.0	-0.0002105559513168506	17
4443	0.024743850033628282	0.004564523498664797	0.004350589944687014	0.9773571463492375	-1	0	0	0.3	3	0.7692307692307693	10	0.3409090909090909	0.7692307692307693	12	10	2	0	0	0.36363636363636365	11	4	15	0.0	0	0.30130274526201023	0.9118996489208838	0.6322624858954542	0.9456338046839693	0.43554901839786864	0.972076737626981	0.9107859821801597	0.9485527456812528	0	0	0.0	0.004350589944687014	67
3966	0.025008017351447236	0.004356113199777371	0.003890873560025575	0.978335833411336	-1	0	0	0.3	3	0.7692307692307693	10	0.3409090909090909	0.7692307692307693	12	10	2	0	0	0.36363636363636365	11	4	15	0.0	0	0.30130274526201023	0.9118996489208838	0.6322624858954542	0.9444022759186357	0.30657023774079956	0.9727007835676745	0.9156720742889605	0.9485452785166216	0	0	0.0	0.003890873560025575	14
3445	0.024954291508763046	0.004334588009415199	0.004308273629366625	0.9785963598545608	-1	0	0	0.3	3	0.7692307692307693	10	0.3409090909090909	0.7692307692307693	12	10	2	0	0	0.36363636363636365	11	4	15	0.0	0	0.30130274526201023	0.9117760137366568	0.6322624858954542	0.9456338046839693	0.4218897268977009	0.973003514053993	0.9156720742889605	0.9490896218919328	0	0	0.0	0.004308273629366625	21
4133	0.025139181073765535	0.004617735852206355	0.004541463013666437	0.9780383023028322	-1	0	0	0.3	3	0.7692307692307693	10	0.3409090909090909	0.7692307692307693	12	10	2	0	0	0.36363636363636365	11	4	15	0.0	0	0.30130274526201023	0.9117760137366568	0.6322624858954542	0.9456338046839693	0.42487506961026994	0.9728235048353912	0.915309803420635	0.9489794918652671	0	0	0.0	0.004541463013666437	71
3239	0.025204828145928736	0.004413941934338962	0.004334609318199066	0.9780717905397389	-1	0	0	0.3	3	0.7692307692307693	10	0.3409090909090909	0.7692307692307693	12	10	2	0	0	0.36363636363636365	11	4	15	0.0	0	0.30130274526201023	0.9117760137366568	0.6322624858954542	0.9456338046839693	0.4218897268977009	0.973003514053993	0.9156720742889605	0.9490896218919328	0	0	0.0	0.004334609318199066	119
2837	0.02733287653033235	0.003389936770746095	0.0032494100796669886	0.971852913222892	-1	0	0	0.3	3	0.7692307692307693	10	0.3409090909090909	0.7692307692307693	12	10	2	0	0	0.36363636363636365	11	4	15	0.0	0	0.48264452719904377	0.9068465449435638	0.3862460141364327	0.9231775110848294	0.18135613870943804	0.9561874340736272	0.8473701354320408	0.9318224833753701	0	0	0.0	0.0032494100796669886	11
2175	0.022906437002918535	0.004418656510410489	0.0028268419130033627	0.9771580396878159	-1	0	0	0.3	3	0.7692307692307693	10	0.3409090909090909	0.7692307692307693	12	10	2	0	0	0.36363636363636365	11	4	15	0.0	0	0.30130274526201023	0.9118996489208838	0.6322624858954542	0.946289862727886	0.28401170425393	0.9727606514640967	0.9143397248980367	0.9491727747096768	0	0	0.0	0.0028268419130033627	9
1209	0.02096139212225223	0.0056375023126198414	-0.005323260016921963	0.9847083346710176	-1	0	0	0.2	2	0.9230769230769231	12	0.5357142857142857	0.9230769230769231	13	12	1	0	0	0.14285714285714285	2	14	15	0.0	0	0.25957304241287754	0.9286005294446237	0.555463027160987	0.9625987661724101	0.21880363326637314	0.9748424318641667	0.8465092549576101	0.9591763254598447	0	0	0.0	-0.0005323260016921963	4
1588	None	None	None	None	None	0	0	0.5	5	0.46153846153846156	6	0.5357142857142857	0.46153846153846156	10	6	4	0	0	0.5714285714285714	4	7	15	0.0	0.5	0.30130274526201023	0.9059645924218234	0.5943784646539629	0.938629691729672	0.7813016543364408	0.9476596809332835	0.9273576149857305	0.9327477336476091	0	0	0.0	None	0
29	0.00263503751850649	0.002584008655710593	-0.002584001388644913	0.984372175219932	-1	0	0	0.5	1	1.0	1	1.0	1.0	1	1	1	1	0	0.3333333333333333	3	1	3	0.16666666666666666	0	0.8243126009027251	0.5	0.575708914548199	0.5	0.1	0.5	0.9528019322152628	0.5	1.0	1.0	0.0	-0.0002584001388644913	44
2046	0.023539934128296965	0.004543888561571655	0.003951728476590833	0.9776738497049958	-1	0	0	0.3	3	0.7692307692307693	10	0.3409090909090909	0.7692307692307693	12	10	2	0	0	0.36363636363636365	11	4	15	0.0	0	0.30130274526201023	0.9117760137366568	0.6322624858954542	0.946289862727886	0.4218897268977009	0.973003514053993	0.9143397248980367	0.9492959370493276	0	0	0.0	0.003951728476590833	132
510	0.0018805830581404062	0.0018303408110019635	-0.0018302517667915358	0.9850913790160024	-1	0	0	1.0	1	0	0	1.0	0	1	0	0	1	0	0.5	1	2	2	0.3333333333333333	0	0	0	0	0	0	0	0	0	0	0	0	-0.00018302517667915358	27
3416	0.02459957792272685	0.004192411580712031	0.004185453725580538	0.9782981236329549	-1	0	0	0.3	3	0.7692307692307693	10	0.3409090909090909	0.7692307692307693	12	10	2	0	0	0.36363636363636365	11	4	15	0.0	0	0.30130274526201023	0.9117760137366568	0.6322624858954542	0.9456338046839693	0.4218897268977009	0.973003514053993	0.9156720742889605	0.9490896218919328	0	0	0.0	0.004185453725580538	39
2067	0.023441509993265445	0.004056862281755784	0.0031916686764476405	0.9777328231145308	-1	0	0	0.3	3	0.7692307692307693	10	0.3409090909090909	0.7692307692307693	12	10	2	0	0	0.36363636363636365	11	4	15	0.0	0	0.30130274526201023	0.9117760137366568	0.6322624858954542	0.946289862727886	0.4218897268977009	0.973003514053993	0.9143397248980367	0.9492959370493276	0	0	0.0	0.0031916686764476405	11
4490	0.024649284527803694	0.003142723096301161	0.002971936073169827	0.9758835780292676	-1	0	0	0.3	3	0.7692307692307693	10	0.3409090909090909	0.7692307692307693	12	10	2	0	0	0.36363636363636365	11	4	15	0.0	0	0.30130274526201023	0.9102582784136427	0.6322624858954542	0.9309691011627753	0.5593052884604963	0.9732243565825176	0.9263922425778351	0.9446530146620425	0	0	0.0	0.002971936073169827	11
1098	0.02334362878743124	0.0022733224635357848	0.0003134543931122227	0.9766393997602326	-1	0	0	0.3	3	0.7692307692307693	10	0.3409090909090909	0.7692307692307693	12	10	2	0	0	0.36363636363636365	11	4	15	0.0	0	0.6098429267028302	0.9204525047387392	0.6322624858954542	0.8898133964414094	0.5306157584414457	0.9769606359987943	0.9476919384930946	0.9405612222286164	0	0	0.0	0.0003134543931122227	11
1754	0.02373201224900962	0.003997836263956454	0.003534567402754386	0.9777481202513556	-1	0	0	0.3	3	0.7692307692307693	10	0.3409090909090909	0.7692307692307693	12	10	2	0	0	0.36363636363636365	11	4	15	0.0	0	0.30130274526201023	0.9117760137366568	0.6322624858954542	0.946289862727886	0.4218897268977009	0.973003514053993	0.9143397248980367	0.9492959370493276	0	0	0.0	0.003534567402754386	55
1221	0.02523007166280384	0.0011826167388615575	0.000864181720809919	0.9779595599323975	-1	0	0	0.3	3	0.7692307692307693	10	0.3409090909090909	0.7692307692307693	12	10	2	0	0	0.36363636363636365	11	4	15	0.0	0	0.29591449263569997	0.9210725058751686	0.6787595892245657	0.9490248355173501	0.4804379259727716	0.9786268527701993	0.9387364965034757	0.9555691695932146	0	0	0.0	0.000864181720809919	8
2827	0.021813155838393102	0.0038847842658799197	-0.0032372599926179272	0.9705704700810408	-1	0	0	0.2	2	0.8461538461538461	11	0.38461538461538464	0.8461538461538461	13	11	1	0	0	0.23076923076923078	13	3	15	0.0	0.3333333333333333	0.3009642712778436	0.9141335764407398	0.42763831622600745	0.9140020646095744	0.3492197752414869	0.948737947491211	0.7239021165490035	0.9275035086717675	0	0	0.0	-0.00032372599926179274	1
2425	0.0239699256396648	0.004061246012039788	0.003567786385593289	0.9777130248007823	-1	0	0	0.3	3	0.7692307692307693	10	0.3409090909090909	0.7692307692307693	12	10	2	0	0	0.36363636363636365	11	4	15	0.0	0	0.30130274526201023	0.9117760137366568	0.6322624858954542	0.946289862727886	0.4218897268977009	0.973003514053993	0.9143397248980367	0.9492959370493276	0	0	0.0	0.003567786385593289	19
2206	0.023957457631773836	0.00444956519954244	0.0036889316253770356	0.9777238749071655	-1	0	0	0.3	3	0.7692307692307693	10	0.3409090909090909	0.7692307692307693	12	10	2	0	0	0.36363636363636365	11	4	15	0.0	0	0.30130274526201023	0.9117760137366568	0.6322624858954542	0.946289862727886	0.4218897268977009	0.973003514053993	0.9143397248980367	0.9492959370493276	0	0	0.0	0.0036889316253770356	44
2048	0.02325310438585152	0.0037454267836975735	0.0032543822349319885	0.9774760399605553	-1	0	0	0.3	3	0.7692307692307693	10	0.3409090909090909	0.7692307692307693	12	10	2	0	0	0.36363636363636365	11	4	15	0.0	0	0.30130274526201023	0.9117760137366568	0.6322624858954542	0.946289862727886	0.4218897268977009	0.973003514053993	0.9143397248980367	0.9492959370493276	0	0	0.0	0.0032543822349319885	16
1537	0.025013428361861028	0.003009254955947722	0.0028291652549570913	0.9759648102840948	-1	0	0	0.3	3	0.7692307692307693	10	0.3409090909090909	0.7692307692307693	12	10	2	0	0	0.36363636363636365	11	4	15	0.0	0	0.38785404383455013	0.9342934406056005	0.6322624858954542	0.9555928243499237	0.32478129939397027	0.9725541251287485	0.9493919775275018	0.9567720336086835	0	0	0.0	0.0028291652549570913	19
4698	0.025326862739879	0.004433447504779225	0.004368620937393526	0.9773673688432899	-1	0	0	0.3	3	0.7692307692307693	10	0.3409090909090909	0.7692307692307693	12	10	2	0	0	0.36363636363636365	11	4	15	0.0	0	0.30130274526201023	0.9118996489208838	0.6322624858954542	0.9452875529020255	0.43554901839786864	0.972076737626981	0.9107859821801597	0.9484434057749878	0	0	0.0	0.004368620937393526	42
4535	0.02522690000589932	0.004318407662082019	0.004188159455687915	0.9779103542982025	-1	0	0	0.3	3	0.7692307692307693	10	0.3409090909090909	0.7692307692307693	12	10	2	0	0	0.36363636363636365	11	4	15	0.0	0	0.30130274526201023	0.9117760137366568	0.6322624858954542	0.9456338046839693	0.43554901839786864	0.972076737626981	0.9107859821801597	0.9485277223817056	0	0	0.0	0.004188159455687915	17
4852	0.024782675813989692	0.004449638068111613	0.004369846039465128	0.9776259810636551	-1	0	0	0.3	3	0.7692307692307693	10	0.3409090909090909	0.7692307692307693	12	10	2	0	0	0.36363636363636365	11	4	15	0.0	0	0.30130274526201023	0.9118996489208838	0.6322624858954542	0.9452875529020255	0.43554901839786864	0.972076737626981	0.9107859821801597	0.9484434057749878	0	0	0.0	0.004369846039465128	27
3172	0.025005322104132588	0.004246719404630676	0.004213163377102283	0.9782708512236523	-1	0	0	0.3	3	0.7692307692307693	10	0.3409090909090909	0.7692307692307693	12	10	2	0	0	0.36363636363636365	11	4	15	0.0	0	0.30130274526201023	0.9117760137366568	0.6322624858954542	0.9456338046839693	0.4218897268977009	0.973003514053993	0.9156720742889605	0.9490896218919328	0	0	0.0	0.004213163377102283	37
3059	0.02112752712611968	0.004226867052452671	-0.0039675516283058255	0.9834185637196912	-1	0	0	0.3	3	0.7692307692307693	10	0.4166666666666667	0.7692307692307693	12	10	2	0	0	0.25	12	3	15	0.0	0.3333333333333333	0.3011335082699269	0.9180877229750337	0.6322624858954542	0.9221365622648658	0.5456459969603286	0.9744607943004784	0.919711656292267	0.9449739236299155	0	0	0.0	-0.00039675516283058256	1
4324	0.02410033061531248	0.0042099716775095735	0.0040430224044196075	0.9780413191492564	-1	0	0	0.3	3	0.7692307692307693	10	0.3409090909090909	0.7692307692307693	12	10	2	0	0	0.36363636363636365	11	4	15	0.0	0	0.30130274526201023	0.9117760137366568	0.6322624858954542	0.9469797136511114	0.42487506961026994	0.9728235048353912	0.915309803420635	0.9494053302699595	0	0	0.0	0.0040430224044196075	22
1740	0.02383475699037025	0.004651086597208381	0.0032161494337974313	0.9750996170323065	-1	0	0	0.3	3	0.7692307692307693	10	0.3409090909090909	0.7692307692307693	12	10	2	0	0	0.36363636363636365	11	4	15	0.0	0	0.30130274526201023	0.9117760137366568	0.6322624858954542	0.946289862727886	0.48232304049653224	0.9703525584002809	0.9240709185584941	0.9477267817492915	0	0	0.0	0.0032161494337974313	27
3563	0.02444625330020405	0.0038990874447674146	0.003888422103465147	0.9785994249585793	-1	0	0	0.3	3	0.7692307692307693	10	0.3409090909090909	0.7692307692307693	12	10	2	0	0	0.36363636363636365	11	4	15	0.0	0	0.30130274526201023	0.9117760137366568	0.6322624858954542	0.9456338046839693	0.4218897268977009	0.973003514053993	0.9156720742889605	0.9490896218919328	0	0	0.0	0.003888422103465147	15
4261	0.02462792509894635	0.004455963705838571	0.004416312773019793	0.9781938646087179	-1	0	0	0.3	3	0.7692307692307693	10	0.3409090909090909	0.7692307692307693	12	10	2	0	0	0.36363636363636365	11	4	15	0.0	0	0.30130274526201023	0.9117760137366568	0.6322624858954542	0.9456338046839693	0.4218897268977009	0.973003514053993	0.9156720742889605	0.9490896218919328	0	0	0.0	0.004416312773019793	64
914	0.02444120583856441	0.0026284968725665196	0.0026016797738074348	0.9785271467575475	-1	0	0	0.3	3	0.7692307692307693	10	0.3409090909090909	0.7692307692307693	12	10	2	0	0	0.36363636363636365	11	4	15	0.0	0	0.38785404383455013	0.9342934406056005	0.6322624858954542	0.9555928243499237	0.24136216675324268	0.9755797061355488	0.9387364965034757	0.958395279525661	0	0	0.0	0.0026016797738074348	70
1572	0.023425937008211047	0.00400880447912942	0.003111121606716708	0.977417286837407	-1	0	0	0.3	3	0.7692307692307693	10	0.3409090909090909	0.7692307692307693	12	10	2	0	0	0.36363636363636365	11	4	15	0.0	0	0.30130274526201023	0.9117760137366568	0.6322624858954542	0.946289862727886	0.4218897268977009	0.973003514053993	0.9143397248980367	0.9492959370493276	0	0	0.0	0.003111121606716708	50
4121	0.02472278196531243	0.004281323755983312	0.004225562088285718	0.9780239331509107	-1	0	0	0.3	3	0.7692307692307693	10	0.3409090909090909	0.7692307692307693	12	10	2	0	0	0.36363636363636365	11	4	15	0.0	0	0.30130274526201023	0.9117760137366568	0.6322624858954542	0.9456338046839693	0.4218897268977009	0.973003514053993	0.9156720742889605	0.9490896218919328	0	0	0.0	0.004225562088285718	19
4636	0.023730196706509374	0.002630140818332316	0.002245522115450622	0.978121530757036	-1	0	0	0.3	3	0.7692307692307693	10	0.3409090909090909	0.7692307692307693	12	10	2	0	0	0.36363636363636365	11	4	15	0.0	0	0.48264452719904377	0.9426073915091696	0.5875718342387168	0.9142831017152441	0.20340336187772787	0.9526016301016678	0.9156720742889605	0.9383207645900031	0	0	0.0	0.002245522115450622	2
3684	0.02441008679165798	0.004234046329893436	0.004221555716363236	0.9781751047242297	-1	0	0	0.3	3	0.7692307692307693	10	0.3409090909090909	0.7692307692307693	12	10	2	0	0	0.36363636363636365	11	4	15	0.0	0	0.30130274526201023	0.9118996489208838	0.6322624858954542	0.9456338046839693	0.4218897268977009	0.973003514053993	0.9156720742889605	0.9491143866780968	0	0	0.0	0.004221555716363236	46
1436	0.0244868272436296	0.0020854049081362315	0.0019984312990999156	0.9782346159686883	-1	0	0	0.3	3	0.7692307692307693	10	0.3409090909090909	0.7692307692307693	12	10	2	0	0	0.36363636363636365	11	4	15	0.0	0	0.38785404383455013	0.9342934406056005	0.6322624858954542	0.9555928243499237	0.24136216675324268	0.9755797061355488	0.9387364965034757	0.958395279525661	0	0	0.0	0.0019984312990999156	16
1016	0.021719424884578495	0.0024903127355359613	0.0017653815868272275	0.9770614863689325	-1	0	0	0.3	3	0.7692307692307693	10	0.3409090909090909	0.7692307692307693	12	10	2	0	0	0.36363636363636365	11	4	15	0.0	0	0.3011335082699269	0.9078885239074523	0.6322624858954542	0.9114528786012008	0.5456459969603286	0.9727946026005699	0.9351943164530091	0.9388960481268387	0	0	0.0	0.0017653815868272275	46
2160	0.02314918558633437	0.003927132439764396	0.003335546234250618	0.9773302689381125	-1	0	0	0.3	3	0.7692307692307693	10	0.3409090909090909	0.7692307692307693	12	10	2	0	0	0.36363636363636365	11	4	15	0.0	0	0.30130274526201023	0.9117760137366568	0.6322624858954542	0.946289862727886	0.4218897268977009	0.973003514053993	0.9143397248980367	0.9492959370493276	0	0	0.0	0.003335546234250618	22
4743	0.02942346363926835	0.007181726177960908	-0.006837923502770584	0.981158171714914	-1	0	0	0.3	3	0.7692307692307693	10	0.3409090909090909	0.7692307692307693	12	10	2	0	0	0.36363636363636365	11	4	15	0.0	0	0.30130274526201023	0.9134564649651908	0.49155067169349725	0.9459963430777114	0.4218897268977009	0.971034521417397	0.8871043716205267	0.9483717447061963	0	0	0.0	-0.0006837923502770584	3
2587	0.019633016373710992	0.0005831752713848071	-4.7853941783987245e-06	0.9708747220667688	-1	0.25	1	0.4	4	0.6923076923076923	9	0.3409090909090909	0.6923076923076923	12	9	2	0	0	0.36363636363636365	11	4	15	0.0	0.36363636363636365	0.3011335082699269	0.9179100335288454	0.5000108182104734	0.9418628058769423	0.30657023774079956	0.9529628472773141	0.8282243025412575	0.9391173329960056	0	0	0.0	-4.785394178398724e-07	3
540	0.0034867326920422245	0.002637919198857932	-0.0026338430057700505	0.9762728311602887	-1	0	0	0.6666666666666666	2	0.5	1	0.6666666666666666	0.5	3	1	0	0	0	0.6666666666666666	2	3	4	0.0	0	0.6419118164132406	0.7746379599343433	0.7345587495217878	0.9645400097284393	0.6288954810110806	0.9099405035175561	0.9434568998420981	0.9075108508674242	0	0	0.0	-0.00026338430057700504	19
1317	0.021284182084433303	0.0023501487620190575	0.0018751141220574323	0.9770752133366841	-1	0	0	0.3	3	0.7692307692307693	10	0.3409090909090909	0.7692307692307693	12	10	2	0	0	0.36363636363636365	11	4	15	0.0	0	0.3011335082699269	0.9078885239074523	0.6322624858954542	0.9114528786012008	0.5456459969603286	0.9727946026005699	0.9351943164530091	0.9388960481268387	0	0	0.0	0.0018751141220574323	42
436	0.01959013919245105	0.0022592753984414546	-0.002235508123705438	0.9815357155152374	-1	0.25	1	0.4	4	0.6923076923076923	9	0.4166666666666667	0.5384615384615384	9	7	5	4	0	0.25	3	12	15	0.3333333333333333	0.6666666666666666	0.8181802777857623	0.9695057434898532	0.505114583621192	0.799405809135062	0.5168054644272383	0.889204029611811	0.896603113371538	0.9095502980815341	0.38888888888888884	0.6666666666666666	0.0	-0.0002235508123705438	32
1765	0.02468145774559313	0.003269835748519902	0.00025963979530194	0.9755776642705208	-1	0	0	0.3	3	0.7692307692307693	10	0.3409090909090909	0.7692307692307693	12	10	2	0	0	0.36363636363636365	11	4	15	0.0	0	0.39609322862650387	0.9399743861294869	0.6322624858954542	0.9318896005665814	0.3412813845214987	0.9723999910188793	0.949187413834168	0.9514952183986906	0	0	0.0	0.00025963979530194	5
731	0.022500617850481013	0.005568468606231331	-0.004844447463261831	0.98294304263001	-1	0	0	0.3	3	0.7692307692307693	10	0.4166666666666667	0.7692307692307693	12	10	2	0	0	0.25	12	3	15	0.0	0.16666666666666666	0.30130274526201023	0.9535085300907373	0.6145778257409049	0.9617818570451455	0.21880363326637314	0.9664762536780487	0.7735904214094298	0.9609314962119325	0	0	0.0	-0.0004844447463261831	9
1153	0.0243966451171727	0.0011761967270074154	0.0007674699057516241	0.9771819045775881	-1	0	0	0.3	3	0.7692307692307693	10	0.3409090909090909	0.7692307692307693	12	10	2	0	0	0.36363636363636365	11	4	15	0.0	0	0.3907049760001936	0.9524551269410201	0.6095669786977406	0.9255708465346347	0.21880363326637314	0.9689156198290072	0.934928597063698	0.9519285420617184	0	0	0.0	0.0007674699057516241	8
597	0.006282211847968963	0.003604727012527948	-0.0031001988849475213	0.9827785652067358	-1	0	0	0.8	4	0.2	1	0.7777777777777778	0.2	4	1	2	1	0	1.0	3	3	7	0.2	1.0	0.6202493620966711	0.8236204732746777	0.37970092438868874	0.969420366801045	0.5867124738094456	0.8880044536406061	0.921746711954423	0.9134087344552883	1.0	0.25	0.0	-0.00031001988849475214	14
930	0.025497431006898504	0.001598185039068028	0.0010648193947960446	0.9776011380427747	-1	0	0	0.3	3	0.7692307692307693	10	0.3409090909090909	0.7692307692307693	12	10	2	0	0	0.36363636363636365	11	4	15	0.0	0	0.29591449263569997	0.9210725058751686	0.6787595892245657	0.9490248355173501	0.4804379259727716	0.9786268527701993	0.9387364965034757	0.9555691695932146	0	0	0.0	0.0010648193947960446	18
4343	0.0250909750933749	0.0044855024555883055	0.0044853600772837305	0.9783122234313999	-1	0	0	0.3	3	0.7692307692307693	10	0.3409090909090909	0.7692307692307693	12	10	2	0	0	0.36363636363636365	11	4	15	0.0	0	0.30130274526201023	0.9117760137366568	0.6322624858954542	0.9456338046839693	0.4218897268977009	0.973003514053993	0.9156720742889605	0.9490896218919328	0	0	0.0	0.0044853600772837305	55
1742	0.02582456149058561	0.003004043871899938	0.002703242559237795	0.9760368268607162	-1	0	0	0.3	3	0.7692307692307693	10	0.3409090909090909	0.7692307692307693	12	10	2	0	0	0.36363636363636365	11	4	15	0.0	0	0.38785404383455013	0.9342934406056005	0.6322624858954542	0.9555928243499237	0.30222276590710073	0.9697193574399742	0.9399182135791915	0.9553549809515222	0	0	0.0	0.002703242559237795	21
3935	0.02503159539497308	0.0040026663713008705	0.003962859260305356	0.9784602633242551	-1	0	0	0.3	3	0.7692307692307693	10	0.3409090909090909	0.7692307692307693	12	10	2	0	0	0.36363636363636365	11	4	15	0.0	0	0.30130274526201023	0.9117760137366568	0.6322624858954542	0.9456338046839693	0.4218897268977009	0.973003514053993	0.9156720742889605	0.9490896218919328	0	0	0.0	0.003962859260305356	16
4039	0.024761030215458325	0.004158260302786542	0.004135343780827792	0.9786703875655647	-1	0	0	0.3	3	0.7692307692307693	10	0.3409090909090909	0.7692307692307693	12	10	2	0	0	0.36363636363636365	11	4	15	0.0	0	0.30130274526201023	0.9118996489208838	0.6322624858954542	0.9394070674927656	0.356681655910144	0.9735843990302547	0.9156720742889605	0.9476012605616501	0	0	0.0	0.004135343780827792	14
3413	0.02449102882146867	0.0043694329679979434	0.004344282031758976	0.9783814704256877	-1	0	0	0.3	3	0.7692307692307693	10	0.3409090909090909	0.7692307692307693	12	10	2	0	0	0.36363636363636365	11	4	15	0.0	0	0.30130274526201023	0.9117760137366568	0.6322624858954542	0.9456338046839693	0.4218897268977009	0.973003514053993	0.9156720742889605	0.9490896218919328	0	0	0.0	0.004344282031758976	39
384	0.0017616244516689612	0.001676771416975292	-0.0016767406507336648	0.9851203040670257	-1	0	0	1.0	1	0	0	1.0	0	1	0	0	0	0	0.5	1	2	2	0.0	0	0	0	0	0	0	0	0	0	0	0	0	-0.0001676740650733665	70
2218	0.023108010924723688	0.003990256184217759	0.0036197816800115318	0.9776176017159005	-1	0	0	0.3	3	0.7692307692307693	10	0.3409090909090909	0.7692307692307693	12	10	2	0	0	0.36363636363636365	11	4	15	0.0	0	0.30130274526201023	0.9117760137366568	0.6322624858954542	0.946289862727886	0.4218897268977009	0.973003514053993	0.9143397248980367	0.9492959370493276	0	0	0.0	0.0036197816800115318	15
259	0.02427676814404286	0.004577522911601555	-0.002994405270760732	0.9712855492497164	-1	0	0	0.2	2	0.9230769230769231	12	0.38461538461538464	0.6923076923076923	11	9	3	3	0	0.23076923076923078	3	13	15	0.375	0	0.3354320791301356	0.9031238879582955	0.5420484496568823	0.8603545791859291	0.7996767044930274	0.9744093686545208	0.9332156699240474	0.9284701479650558	0.09090909090909091	0.36363636363636365	0.0	-0.0002994405270760732	2
4247	0.02125731501686691	0.004554598660107959	-0.004449257128875023	0.972024312294013	-1	0	0	0.2	2	0.8461538461538461	11	0.38461538461538464	0.8461538461538461	13	11	1	0	0	0.23076923076923078	13	3	15	0.0	0.3333333333333333	0.3009642712778436	0.9141335764407398	0.4485345865063753	0.914969803436114	0.3492197752414869	0.948737947491211	0.7239021165490035	0.9277803897730933	0	0	0.0	-0.0004449257128875023	1
5049	0.024152851200369235	0.004631236729274071	0.004315256129906883	0.9773441290788837	-1	0	0	0.3	3	0.7692307692307693	10	0.3409090909090909	0.7692307692307693	12	10	2	0	0	0.36363636363636365	11	4	15	0.0	0	0.30130274526201023	0.9117760137366568	0.6322624858954542	0.9469797136511114	0.43554901839786864	0.972076737626981	0.9107859821801597	0.9489571286298861	0	0	0.0	0.004315256129906883	29
2168	0.02397562186820645	0.004165698358436548	0.003404030003851665	0.9777062134323424	-1	0	0	0.3	3	0.7692307692307693	10	0.3409090909090909	0.7692307692307693	12	10	2	0	0	0.36363636363636365	11	4	15	0.0	0	0.30130274526201023	0.9117760137366568	0.6322624858954542	0.946289862727886	0.4218897268977009	0.973003514053993	0.9143397248980367	0.9492959370493276	0	0	0.0	0.003404030003851665	29
2415	0.02381804312679046	0.00457290471116824	0.0036226448488034502	0.9777319079514994	-1	0	0	0.3	3	0.7692307692307693	10	0.3409090909090909	0.7692307692307693	12	10	2	0	0	0.36363636363636365	11	4	15	0.0	0	0.30130274526201023	0.9117760137366568	0.6322624858954542	0.946289862727886	0.4218897268977009	0.973003514053993	0.9143397248980367	0.9492959370493276	0	0	0.0	0.0036226448488034502	47
3333	0.025129834065539047	0.0046772554490624235	0.004636828261056965	0.9783990265133253	-1	0	0	0.3	3	0.7692307692307693	10	0.3409090909090909	0.7692307692307693	12	10	2	0	0	0.36363636363636365	11	4	15	0.0	0	0.30130274526201023	0.9117760137366568	0.6322624858954542	0.9456338046839693	0.4218897268977009	0.973003514053993	0.9156720742889605	0.9490896218919328	0	0	0.0	0.004636828261056965	125
2197	0.023902831297699288	0.0041532728942979226	0.0036532812510217034	0.977636554468185	-1	0	0	0.3	3	0.7692307692307693	10	0.3409090909090909	0.7692307692307693	12	10	2	0	0	0.36363636363636365	11	4	15	0.0	0	0.30130274526201023	0.9117760137366568	0.6322624858954542	0.946289862727886	0.4218897268977009	0.973003514053993	0.9143397248980367	0.9492959370493276	0	0	0.0	0.0036532812510217034	30
2090	0.027666672642701843	0.005889399027148039	0.003246165423908542	0.9748527937378493	-1	0	0	0.2	2	0.9230769230769231	12	0.4166666666666667	0.8461538461538461	12	11	2	0	0	0.25	12	3	15	0.0	0	0.30130274526201023	0.9183727760936795	0.6322624858954542	0.9521917255705377	0.30657023774079956	0.9587025304291888	0.7987467973267524	0.9454355223295389	0	0	0.0	0.003246165423908542	9
772	0.014206657601284835	0.003366981090033681	-0.002177853732942955	0.9604666097761335	-1	0	0	0.3333333333333333	2	0.8333333333333334	5	0.5714285714285714	0.8333333333333334	7	5	0	0	0	0.2857142857142857	7	2	8	0.0	0	0.30130274526201023	0.9304087759984547	0.4325128938993691	0.962817397687778	0.21880363326637314	0.9441601257480753	0.6192121626078467	0.9474298940352187	0	0	0.0	-0.0002177853732942955	12
1920	0.024197485504992903	0.0026517716282916538	0.00038269570197224727	0.9744832577476502	-1	0	0	0.3	3	0.7692307692307693	10	0.3409090909090909	0.7692307692307693	12	10	2	0	0	0.36363636363636365	11	4	15	0.0	0	0.2905262400093897	0.9211688344048984	0.5220059626694971	0.9444463391671328	0.48232304049653224	0.970846380409535	0.9172064850756051	0.9494246170935913	0	0	0.0	0.00038269570197224727	3
3800	0.025097486008616676	0.004130688737029185	0.00413030256683789	0.9784063999136762	-1	0	0	0.3	3	0.7692307692307693	10	0.3409090909090909	0.7692307692307693	12	10	2	0	0	0.36363636363636365	11	4	15	0.0	0	0.30130274526201023	0.9117760137366568	0.6322624858954542	0.9456338046839693	0.4218897268977009	0.973003514053993	0.9156720742889605	0.9490896218919328	0	0	0.0	0.00413030256683789	29
73	0.0033179540307342477	0.0032635266448628668	-0.0032635248991165627	0.9855793685900176	-1	0	0	0.6	3	0.6	3	0.7	0.4	4	2	2	1	0	0.4	2	5	7	0.16666666666666666	0.4	0.87671574915835	0.9054571010048437	0.7160361993617779	0.9512765421968891	0.371744579583345	0.9280473437451485	0.939680467535709	0.9306059589058797	1.0	0.5	0.0	-0.0003263524899116563	12
634	0.025866088045976395	0.002553049246511544	0.0024799996279234373	0.975820871010824	-1	0	0	0.3	3	0.7692307692307693	10	0.3409090909090909	0.7692307692307693	12	10	2	0	0	0.36363636363636365	11	4	15	0.0	0	0.29591449263569997	0.9210725058751686	0.6787595892245657	0.9490248355173501	0.5531078776289855	0.9711041636082431	0.9273576149857305	0.9509807429012028	0	0	0.0	0.0024799996279234373	96
3227	0.024990624476019897	0.004247578759724034	0.004202353774171777	0.9782145990117997	-1	0	0	0.3	3	0.7692307692307693	10	0.3409090909090909	0.7692307692307693	12	10	2	0	0	0.36363636363636365	11	4	15	0.0	0	0.30130274526201023	0.9117760137366568	0.6322624858954542	0.9456338046839693	0.4218897268977009	0.973003514053993	0.9156720742889605	0.9490896218919328	0	0	0.0	0.004202353774171777	41
2541	0.023517022515234357	0.004016649672849914	0.003379915988048014	0.9773086118330888	-1	0	0	0.3	3	0.7692307692307693	10	0.3409090909090909	0.7692307692307693	12	10	2	0	0	0.36363636363636365	11	4	15	0.0	0	0.30130274526201023	0.9117760137366568	0.6322624858954542	0.946289862727886	0.3492197752414869	0.9710910108463655	0.9143397248980367	0.9481542098232901	0	0	0.0	0.003379915988048014	15
1678	0.023803256622335962	0.004409665630291095	0.003720144165345131	0.9775925813698517	-1	0	0	0.3	3	0.7692307692307693	10	0.3409090909090909	0.7692307692307693	12	10	2	0	0	0.36363636363636365	11	4	15	0.0	0	0.30130274526201023	0.9117760137366568	0.6322624858954542	0.946289862727886	0.4218897268977009	0.973003514053993	0.9143397248980367	0.9492959370493276	0	0	0.0	0.003720144165345131	123
2420	0.024794273796690514	0.004659479400392489	0.003368417815569976	0.9749969693185903	-1	0	0	0.3	3	0.7692307692307693	10	0.3409090909090909	0.7692307692307693	12	10	2	0	0	0.36363636363636365	11	4	15	0.0	0	0.30130274526201023	0.9117760137366568	0.6322624858954542	0.946289862727886	0.5427563540953636	0.9699083047085933	0.9085973808959822	0.9474730266568435	0	0	0.0	0.003368417815569976	20
1481	0.025513363601839013	0.0026029505061622156	0.002597170387264397	0.976161813323705	-1	0	0	0.3	3	0.7692307692307693	10	0.3409090909090909	0.7692307692307693	12	10	2	0	0	0.36363636363636365	11	4	15	0.0	0	0.38785404383455013	0.9342934406056005	0.6322624858954542	0.9555928243499237	0.30555663601767197	0.9712225130695333	0.9273576149857305	0.9560949671217933	0	0	0.0	0.002597170387264397	28
3106	0.0247411694127836	0.004113190735326942	0.004111070819463991	0.9783907957690445	-1	0	0	0.3	3	0.7692307692307693	10	0.3409090909090909	0.7692307692307693	12	10	2	0	0	0.36363636363636365	11	4	15	0.0	0	0.30130274526201023	0.9117760137366568	0.6322624858954542	0.9456338046839693	0.4218897268977009	0.973003514053993	0.9156720742889605	0.9490896218919328	0	0	0.0	0.004111070819463991	22
1562	0.025639823666613482	0.0017636212670753778	0.0017431188089446579	0.9754137271475425	-1	0	0	0.3	3	0.7692307692307693	10	0.3409090909090909	0.7692307692307693	12	10	2	0	0	0.36363636363636365	11	4	15	0.0	0	0.38785404383455013	0.9342934406056005	0.6322624858954542	0.9555928243499237	0.30555663601767197	0.9709556713798584	0.9273576149857305	0.9559617814197093	0	0	0.0	0.0017431188089446579	13
1383	0.024508599721575434	0.003166651358815677	0.003097048002049371	0.9784699640143522	-1	0	0	0.3	3	0.7692307692307693	10	0.3409090909090909	0.7692307692307693	12	10	2	0	0	0.36363636363636365	11	4	15	0.0	0	0.38785404383455013	0.9342934406056005	0.6322624858954542	0.9555928243499237	0.24136216675324268	0.9755797061355488	0.9387364965034757	0.958395279525661	0	0	0.0	0.003097048002049371	28
701	0.005997140161779373	0.0021312473049227443	-0.001415158210022693	0.9753342130202622	-1	0	0	0.25	1	1.0	3	1.0	1.0	4	3	0	0	0	0.2	5	1	5	0.0	0	0.8425579799376187	0.8645273771384975	0.6321359887035133	0.9131942524706314	0.7908257776018232	0.9095554933994844	0.8439838236544617	0.8976733626521776	0	0	0.0	-0.0001415158210022693	16
4056	0.024570344629826903	0.004127125715086244	0.0040083341232112395	0.9783448637361514	-1	0	0	0.3	3	0.7692307692307693	10	0.3409090909090909	0.7692307692307693	12	10	2	0	0	0.36363636363636365	11	4	15	0.0	0	0.30130274526201023	0.9117760137366568	0.6322624858954542	0.9456338046839693	0.4218897268977009	0.973003514053993	0.9156720742889605	0.9490896218919328	0	0	0.0	0.0040083341232112395	15
1133	0.027360930741682107	0.002857063066151035	0.0028225100859315864	0.9561146161221993	-1	0	0	0.2	2	0.8461538461538461	11	0.3125	0.8461538461538461	13	11	1	0	0	0.3333333333333333	12	4	15	0.0	0	0.2905262400093897	0.9199130642253459	0.648151362677922	0.9554858129080918	0.33967026046403587	0.9724864714163451	0.919711656292267	0.9536578145140957	0	0	0.0	0.0028225100859315864	20
529	0.007613421325062276	0.002742987105327449	-0.0024472419408840328	0.9760775459709581	-1	0	0	0.25	1	1.0	4	1.0	1.0	5	4	0	0	0	0.16666666666666666	6	1	6	0.0	0	0.5482750909702291	0.9265520573395276	0.8781003559168099	0.8519163456614066	0.7932123719227857	0.9502984700609434	0.9003214219243865	0.9177213068684643	0	0	0.0	-0.00024472419408840326	16
4719	0.024959145356278065	0.0044187155793102275	0.004389053528351372	0.9782230217581662	-1	0	0	0.3	3	0.7692307692307693	10	0.3409090909090909	0.7692307692307693	12	10	2	0	0	0.36363636363636365	11	4	15	0.0	0	0.30130274526201023	0.9117760137366568	0.6322624858954542	0.9456338046839693	0.4218897268977009	0.973003514053993	0.9156720742889605	0.9490896218919328	0	0	0.0	0.004389053528351372	39
4748	0.02551048139526844	0.005313475740906574	0.0038305884452251144	0.9667785439211485	-1	0	0	0.2	2	0.8461538461538461	11	0.3125	0.8461538461538461	13	11	1	0	0	0.3333333333333333	12	4	15	0.0	0	0.30130274526201023	0.9064621937113853	0.6163736091129867	0.9403122249798292	0.37653835824182247	0.9706823258192849	0.8978755533961397	0.9449397099471927	0	0	0.0	0.0038305884452251144	11
4515	0.024957302198104696	0.004549856800205981	0.004403850772760593	0.9774639741407053	-1	0	0	0.3	3	0.7692307692307693	10	0.3409090909090909	0.7692307692307693	12	10	2	0	0	0.36363636363636365	11	4	15	0.0	0	0.30130274526201023	0.9118996489208838	0.6322624858954542	0.9456338046839693	0.43554901839786864	0.972076737626981	0.9107859821801597	0.9485527456812528	0	0	0.0	0.004403850772760593	23
3621	0.02488633351678198	0.00432417085185067	0.004295691078958451	0.9786692377544498	-1	0	0	0.3	3	0.7692307692307693	10	0.3409090909090909	0.7692307692307693	12	10	2	0	0	0.36363636363636365	11	4	15	0.0	0	0.30130274526201023	0.915865977546907	0.6322624858954542	0.9456338046839693	0.4218897268977009	0.973003514053993	0.9156720742889605	0.9499197575097204	0	0	0.0	0.004295691078958451	11
1924	0.023732763291975306	0.003959095882223604	0.0031525201735916448	0.9774075988357265	-1	0	0	0.3	3	0.7692307692307693	10	0.3409090909090909	0.7692307692307693	12	10	2	0	0	0.36363636363636365	11	4	15	0.0	0	0.30130274526201023	0.9117760137366568	0.6322624858954542	0.946289862727886	0.4218897268977009	0.973003514053993	0.9143397248980367	0.9492959370493276	0	0	0.0	0.0031525201735916448	16
1185	0.021817163607348436	0.0025049945894605893	0.002269760735504618	0.9773060114934166	-1	0	0	0.3	3	0.7692307692307693	10	0.3409090909090909	0.7692307692307693	12	10	2	0	0	0.36363636363636365	11	4	15	0.0	0	0.3011335082699269	0.9078885239074523	0.6322624858954542	0.9114528786012008	0.5456459969603286	0.9727946026005699	0.9351943164530091	0.9388960481268387	0	0	0.0	0.002269760735504618	53
2074	0.023322538851834385	0.004038444224584384	0.0037210301242364715	0.9774609738633462	-1	0	0	0.3	3	0.7692307692307693	10	0.3409090909090909	0.7692307692307693	12	10	2	0	0	0.36363636363636365	11	4	15	0.0	0	0.30130274526201023	0.9117760137366568	0.6322624858954542	0.946289862727886	0.4218897268977009	0.973003514053993	0.9143397248980367	0.9492959370493276	0	0	0.0	0.0037210301242364715	37
1100	0.025126854491031678	0.002877209309118315	0.0010200819815038822	0.9745542138172709	-1	0	0	0.3	3	0.7692307692307693	10	0.3409090909090909	0.7692307692307693	12	10	2	0	0	0.36363636363636365	11	4	15	0.0	0	0.33239639316674385	0.915500610850488	0.6787595892245657	0.9279064304862229	0.5501008178228608	0.9697892677869729	0.940227895015947	0.9427941308995178	0	0	0.0	0.0010200819815038822	19
3332	0.024878428454172364	0.004462623739425257	0.0043638564877151	0.9783500901683881	-1	0	0	0.3	3	0.7692307692307693	10	0.3409090909090909	0.7692307692307693	12	10	2	0	0	0.36363636363636365	11	4	15	0.0	0	0.30130274526201023	0.9118996489208838	0.6322624858954542	0.9456338046839693	0.4218897268977009	0.973003514053993	0.9156720742889605	0.9491143866780968	0	0	0.0	0.0043638564877151	69
1497	0.02211598372335105	0.0032469876520640935	0.0031922484366058955	0.9747324241289688	-1	0	0	0.3	3	0.7692307692307693	10	0.3409090909090909	0.7692307692307693	12	10	2	0	0	0.36363636363636365	11	4	15	0.0	0	0.48264452719904377	0.9054299967699335	0.6069553866296664	0.9281245615147686	0.7403179584045383	0.9658827600673078	0.9482275695466145	0.9382069818635844	0	0	0.0	0.0031922484366058955	10
1793	0.024485475154721128	0.004156403021924287	0.003304894482500343	0.9779919114624608	-1	0	0	0.3	3	0.7692307692307693	10	0.3409090909090909	0.7692307692307693	12	10	2	0	0	0.36363636363636365	11	4	15	0.0	0	0.30130274526201023	0.9118996489208838	0.6322624858954542	0.911560693829781	0.30657023774079956	0.9727007835676745	0.9143397248980367	0.9397835797986873	0	0	0.0	0.003304894482500343	12
2788	0.02315762177266501	0.0038020549437689827	0.0030836658933873643	0.9775085535452649	-1	0	0	0.3	3	0.7692307692307693	10	0.3409090909090909	0.7692307692307693	12	10	2	0	0	0.36363636363636365	11	4	15	0.0	0	0.30130274526201023	0.9117760137366568	0.6322624858954542	0.946289862727886	0.4218897268977009	0.973003514053993	0.9143397248980367	0.9492959370493276	0	0	0.0	0.0030836658933873643	8
2273	0.023795957420821537	0.004497253255146144	0.0038244647077958203	0.9776877442556191	-1	0	0	0.3	3	0.7692307692307693	10	0.3409090909090909	0.7692307692307693	12	10	2	0	0	0.36363636363636365	11	4	15	0.0	0	0.30130274526201023	0.9117760137366568	0.6322624858954542	0.946289862727886	0.4218897268977009	0.973003514053993	0.9143397248980367	0.9492959370493276	0	0	0.0	0.0038244647077958203	44
4851	0.018347447825869542	0.0025556518102593027	-0.002207665302579377	0.9819389679350361	-1	0	0	0.3	3	0.7692307692307693	10	0.3409090909090909	0.7692307692307693	12	10	2	0	0	0.36363636363636365	4	11	15	0.0	0	0.36698919240998373	0.9103286641065376	0.6322624858954542	0.9353550195973531	0.3125409231659376	0.9731175026962713	0.915309803420635	0.9458110885956604	0	0	0.0	-0.00022076653025793772	2
2808	0.024985241965984624	0.0039718219224935646	0.003842114423911912	0.9783271217759997	-1	0	0	0.3	3	0.7692307692307693	10	0.3409090909090909	0.7692307692307693	12	10	2	0	0	0.36363636363636365	11	4	15	0.0	0	0.30130274526201023	0.9118996489208838	0.6322624858954542	0.9444022759186357	0.30657023774079956	0.9727007835676745	0.9156720742889605	0.9485452785166216	0	0	0.0	0.003842114423911912	23
2300	0.024018828715354306	0.003837927776851589	0.0031248519069970696	0.9775774229394403	-1	0	0	0.3	3	0.7692307692307693	10	0.3409090909090909	0.7692307692307693	12	10	2	0	0	0.36363636363636365	11	4	15	0.0	0	0.30130274526201023	0.9117760137366568	0.6322624858954542	0.946289862727886	0.4218897268977009	0.973003514053993	0.9143397248980367	0.9492959370493276	0	0	0.0	0.0031248519069970696	13
4765	0.02376268072544572	0.005583037030057462	-0.005570963802052582	0.983863071583845	-1	0	0	0.3	3	0.7692307692307693	10	0.4166666666666667	0.7692307692307693	12	10	2	0	0	0.25	12	3	15	0.0	0.3333333333333333	0.3011335082699269	0.9180877229750337	0.6322624858954542	0.9231106307285298	0.5593052884604963	0.973486491494951	0.9209676734690967	0.944542568958968	0	0	0.0	-0.0005570963802052582	0
4938	0.025237461784633205	0.004374386294323544	0.004105556286034245	0.9773274742293415	-1	0	0	0.3	3	0.7692307692307693	10	0.3409090909090909	0.7692307692307693	12	10	2	0	0	0.36363636363636365	11	4	15	0.0	0	0.30130274526201023	0.9117760137366568	0.6322624858954542	0.9456338046839693	0.43554901839786864	0.972076737626981	0.9107859821801597	0.9485277223817056	0	0	0.0	0.004105556286034245	6
3592	0.024115094096959458	0.004316444088940403	0.003631832320510419	0.9780654914883162	-1	0	0	0.3	3	0.7692307692307693	10	0.3409090909090909	0.7692307692307693	12	10	2	0	0	0.36363636363636365	11	4	15	0.0	0	0.30130274526201023	0.9117760137366568	0.6322624858954542	0.946289862727886	0.4218897268977009	0.973003514053993	0.9143397248980367	0.9492959370493276	0	0	0.0	0.003631832320510419	10
4117	0.024885691486338797	0.004384640568954513	0.004371819174990447	0.9782312786366613	-1	0	0	0.3	3	0.7692307692307693	10	0.3409090909090909	0.7692307692307693	12	10	2	0	0	0.36363636363636365	11	4	15	0.0	0	0.30130274526201023	0.9117760137366568	0.6322624858954542	0.9456338046839693	0.4218897268977009	0.973003514053993	0.9156720742889605	0.9490896218919328	0	0	0.0	0.004371819174990447	24
4205	0.02437391591740824	0.004059074204712959	0.004036245845772765	0.97821133159312	-1	0	0	0.3	3	0.7692307692307693	10	0.3409090909090909	0.7692307692307693	12	10	2	0	0	0.36363636363636365	11	4	15	0.0	0	0.30130274526201023	0.9118996489208838	0.6322624858954542	0.9456338046839693	0.4218897268977009	0.973003514053993	0.9156720742889605	0.9491143866780968	0	0	0.0	0.004036245845772765	15
1264	0.025916985796130474	0.0028579692299216717	0.0024629155719697892	0.9648651088223839	-1	0	0	0.2	2	0.8461538461538461	11	0.3125	0.8461538461538461	13	11	1	0	0	0.3333333333333333	12	4	15	0.0	0	0.2905262400093897	0.9199130642253459	0.648151362677922	0.9554858129080918	0.21880363326637314	0.9776313401134887	0.919711656292267	0.956686721181497	0	0	0.0	0.0024629155719697892	16
1819	0.024698997372171065	0.004998493754296492	0.0038161636366988295	0.9753576885291633	-1	0	0	0.3	3	0.7692307692307693	10	0.3409090909090909	0.7692307692307693	12	10	2	0	0	0.36363636363636365	11	4	15	0.0	0	0.30130274526201023	0.9117760137366568	0.6322624858954542	0.946289862727886	0.2858581172916323	0.9724435397826989	0.9043453035228781	0.9489562323439903	0	0	0.0	0.0038161636366988295	50
266	0.0018179046125739726	0.0017705048914370017	-0.00176934646906559	0.9834760441709125	-1	0	0	1.0	1	0	0	1.0	0	1	0	0	1	0	0.5	2	1	2	0.3333333333333333	0	0	0	0	0	0	0	0	0	0	0	0	-0.00017693464690655898	17
1235	0.025384717279478754	0.002340330425730044	0.0016584284687437088	0.9780126071843607	-1	0	0	0.3	3	0.7692307692307693	10	0.3409090909090909	0.7692307692307693	12	10	2	0	0	0.36363636363636365	11	4	15	0.0	0	0.29591449263569997	0.9210725058751686	0.6787595892245657	0.9490248355173501	0.4804379259727716	0.9786268527701993	0.9387364965034757	0.9555691695932146	0	0	0.0	0.0016584284687437088	17
3095	0.023349758415700313	0.0042364360083876436	0.0030695365600198095	0.9774449647229024	-1	0	0	0.3	3	0.7692307692307693	10	0.3409090909090909	0.7692307692307693	12	10	2	0	0	0.36363636363636365	11	4	15	0.0	0	0.30130274526201023	0.9118996489208838	0.6322624858954542	0.946289862727886	0.30657023774079956	0.9727007835676745	0.9143397248980367	0.9491364673213755	0	0	0.0	0.0030695365600198095	13
3733	0.023934288579368496	0.003292546457949344	0.002173283663016718	0.9764635936874901	-1	0	0	0.3	3	0.7692307692307693	10	0.3409090909090909	0.7692307692307693	12	10	2	0	0	0.36363636363636365	11	4	15	0.0	0	0.36698919240998373	0.9136708569129471	0.6322624858954542	0.9304625412795795	0.30657023774079956	0.9719923020570265	0.9156720742889605	0.9444505278961187	0	0	0.0	0.002173283663016718	4
4986	0.02476635131390661	0.00508356289041639	0.004507040302225158	0.9769574787736175	-1	0	0	0.3	3	0.7692307692307693	10	0.3409090909090909	0.7692307692307693	12	10	2	0	0	0.36363636363636365	11	4	15	0.0	0	0.30130274526201023	0.9117760137366568	0.6322624858954542	0.9469797136511114	0.43554901839786864	0.972076737626981	0.9107859821801597	0.9489571286298861	0	0	0.0	0.004507040302225158	14
535	0.014883212746084638	0.005959939977489267	-0.004857065202486791	0.9837423283885834	-1	0	0	0.5555555555555556	5	0.45454545454545453	5	0.43333333333333335	0.45454545454545453	8	5	4	1	0	0.3	3	10	13	0.1111111111111111	0.18181818181818182	0.24694185150850476	0.9662693771095582	0.685989085024201	0.8730803490474565	0.5677373846830774	0.9146147848150386	0.896603113371538	0.9276818234046241	1.0	0.875	0.0	-0.0004857065202486791	9
1146	0.02301862972410809	0.004016343359577089	-0.0021964315856553207	0.9672035667999684	-1	0	0	0.3	3	0.7692307692307693	10	0.3409090909090909	0.7692307692307693	12	10	2	0	0	0.36363636363636365	11	4	15	0.0	0	0.3907049760001936	0.9427741441443167	0.5220059626694971	0.9325203653973765	0.30222276590710073	0.94116336370117	0.8497214862470517	0.938969696788422	0	0	0.0	-0.00021964315856553207	5
2022	0.023775036399558035	0.0026409448945840614	-0.0007555483640459052	0.976717030451399	-1	0	0	0.3	3	0.7692307692307693	10	0.3409090909090909	0.7692307692307693	12	10	2	0	0	0.36363636363636365	11	4	15	0.0	0	0.2905262400093897	0.9211688344048984	0.5220059626694971	0.9444463391671328	0.4218897268977009	0.9727696426163481	0.9224541255705531	0.95053688599547	0	0	0.0	-7.555483640459051e-05	7
4720	0.024504861087162697	0.0042505599923092765	0.004167512766403411	0.9785718178246388	-1	0	0	0.3	3	0.7692307692307693	10	0.3409090909090909	0.7692307692307693	12	10	2	0	0	0.36363636363636365	11	4	15	0.0	0	0.30130274526201023	0.9117760137366568	0.6322624858954542	0.9469797136511114	0.4218897268977009	0.973003514053993	0.9156720742889605	0.9495145900062418	0	0	0.0	0.004167512766403411	23
1628	0.023736155321005016	0.005078221083814025	0.0017598444477620208	0.9771502646635718	-1	0	0	0.3	3	0.7692307692307693	10	0.3409090909090909	0.7692307692307693	12	10	2	0	0	0.36363636363636365	11	4	15	0.0	0	0.39024297268947317	0.9346843153579224	0.6322624858954542	0.9555928243499237	0.24136216675324268	0.9755797061355488	0.9387364965034757	0.9584800592532685	0	0	0.0	0.0017598444477620208	17
2753	0.023888374064576105	0.004229982779792813	0.003731672626493612	0.977368230179491	-1	0	0	0.3	3	0.7692307692307693	10	0.3409090909090909	0.7692307692307693	12	10	2	0	0	0.36363636363636365	11	4	15	0.0	0	0.30130274526201023	0.9117760137366568	0.6322624858954542	0.946289862727886	0.4218897268977009	0.973003514053993	0.9143397248980367	0.9492959370493276	0	0	0.0	0.003731672626493612	24
176	0.0073454265204443234	0.0048784393440146285	-0.004866737737813725	0.9829122373017133	-1	0	0	0.4	2	0.8	4	0.5833333333333334	0.8	6	4	0	2	0	0.3333333333333333	2	6	7	1.0	0	0.328610285945864	0.9395129417108228	0.4820903266017177	0.7594841709390324	0.899763988403895	0.9602124277177353	0.9362982714989038	0.9136307844418677	0.5833333333333334	0.3333333333333333	0.0	-0.00048667377378137255	20
2097	0.02411290341805022	0.004257701456293013	0.0038729147924626926	0.9774147116716785	-1	0	0	0.3	3	0.7692307692307693	10	0.3409090909090909	0.7692307692307693	12	10	2	0	0	0.36363636363636365	11	4	15	0.0	0	0.30130274526201023	0.9117760137366568	0.6322624858954542	0.946289862727886	0.4218897268977009	0.973003514053993	0.9143397248980367	0.9492959370493276	0	0	0.0	0.0038729147924626926	17
4243	0.025515097215433623	0.004719669407996113	0.004362295704523819	0.9770896881686895	-1	0	0	0.3	3	0.7692307692307693	10	0.3409090909090909	0.7692307692307693	12	10	2	0	0	0.36363636363636365	11	4	15	0.0	0	0.30130274526201023	0.9118996489208838	0.6322624858954542	0.9456338046839693	0.43554901839786864	0.972076737626981	0.9107859821801597	0.9485527456812528	0	0	0.0	0.004362295704523819	62
1202	0.021318431530179118	0.004976782658171481	-0.0046975643566914225	0.9837582556244479	-1	0	0	0.3	3	0.7692307692307693	10	0.4166666666666667	0.7692307692307693	12	10	2	0	0	0.25	12	3	15	0.0	0.3333333333333333	0.36698919240998373	0.9132439174846252	0.6787595892245657	0.932506713442907	0.5029964594596411	0.9752053094576857	0.919711656292267	0.9470459500248496	0	0	0.0	-0.00046975643566914225	1
1349	0.0243305027372669	0.002224702080508519	0.0022034276664686706	0.9780597757202693	-1	0	0	0.3	3	0.7692307692307693	10	0.3409090909090909	0.7692307692307693	12	10	2	0	0	0.36363636363636365	11	4	15	0.0	0	0.38785404383455013	0.9342934406056005	0.6322624858954542	0.9555928243499237	0.24136216675324268	0.9755797061355488	0.9387364965034757	0.958395279525661	0	0	0.0	0.0022034276664686706	38
1296	0.02405586132725053	0.0017781796278117682	0.0016149820829214647	0.9778161266055728	-1	0	0	0.3	3	0.7692307692307693	10	0.3409090909090909	0.7692307692307693	12	10	2	0	0	0.36363636363636365	11	4	15	0.0	0	0.3907049760001936	0.9524551269410201	0.6095669786977406	0.9255708465346347	0.21880363326637314	0.9689156198290072	0.934928597063698	0.9519285420617184	0	0	0.0	0.0016149820829214647	36
1850	0.021267223466086237	0.0044133582461005575	-0.004116893894360233	0.9836240108597946	-1	0	0	0.3	3	0.7692307692307693	10	0.4166666666666667	0.7692307692307693	12	10	2	0	0	0.25	12	3	15	0.0	0.3333333333333333	0.3011335082699269	0.9180877229750337	0.6322624858954542	0.9221365622648658	0.5456459969603286	0.9785203340730245	0.9449639309615151	0.9479668531847619	0	0	0.0	-0.00041168938943602333	0
2427	0.02066908801352646	0.0037142815984089745	-0.0031526052202751507	0.9831629496135312	-1	0.25	1	0.4	4	0.6923076923076923	9	0.3409090909090909	0.6923076923076923	12	9	2	0	0	0.36363636363636365	11	4	15	0.0	0.18181818181818182	0.36698919240998373	0.9095286651687466	0.6322624858954542	0.9365049479261336	0.43378477919060954	0.9699029812131214	0.9164538027672209	0.9439565083595864	0	0	0.0	-0.00031526052202751506	0
2400	0.024209502407028127	0.0039101456719827475	0.003866464019323824	0.9782442348992921	-1	0	0	0.3	3	0.7692307692307693	10	0.3409090909090909	0.7692307692307693	12	10	2	0	0	0.36363636363636365	11	4	15	0.0	0	0.30130274526201023	0.9358123264724617	0.6787595892245657	0.9319022995843497	0.5456459969603286	0.978299430490321	0.9546310933981562	0.954121241838283	0	0	0.0	0.003866464019323824	25
1297	0.025211624395703045	0.0026378840865176364	0.0024203019189979213	0.9779339532415687	-1	0	0	0.3	3	0.7692307692307693	10	0.3409090909090909	0.7692307692307693	12	10	2	0	0	0.36363636363636365	11	4	15	0.0	0	0.29591449263569997	0.9210725058751686	0.6787595892245657	0.9490248355173501	0.4804379259727716	0.9786268527701993	0.9387364965034757	0.9555691695932146	0	0	0.0	0.0024203019189979213	15
96	0.015901776445622965	0.005712509152584634	-0.005625178737601987	0.9829837585643652	-1	0	0	0.3	3	0.7692307692307693	10	0.45454545454545453	0.46153846153846156	7	6	7	5	0	0.2727272727272727	3	11	15	0.29411764705882354	0.3076923076923077	0.7031424044601747	0.8546514744906438	0.2146428306732683	0.8941525282187861	0.46519891666521324	0.8061598594574011	0.8839161616738234	0.8553130290765694	0.2857142857142857	0.42857142857142855	0.0	-0.0005625178737601988	22
3083	0.024014082447677915	0.004645217729219485	0.0036561813862705157	0.9768851991142385	-1	0	0	0.3	3	0.7692307692307693	10	0.3409090909090909	0.7692307692307693	12	10	2	0	0	0.36363636363636365	11	4	15	0.0	0	0.30130274526201023	0.9117760137366568	0.6322624858954542	0.946289862727886	0.4316622492546191	0.9723365089040361	0.9108173471895193	0.948891825819118	0	0	0.0	0.0036561813862705157	11
2674	0.022977612628739954	0.004016171713793441	0.003536172794577955	0.9775439081779502	-1	0	0	0.3	3	0.7692307692307693	10	0.3409090909090909	0.7692307692307693	12	10	2	0	0	0.36363636363636365	11	4	15	0.0	0	0.30130274526201023	0.9117760137366568	0.6322624858954542	0.946289862727886	0.4218897268977009	0.973003514053993	0.9143397248980367	0.9492959370493276	0	0	0.0	0.003536172794577955	29
2655	0.0246525377557625	0.003223134140151202	0.0005712092794031317	0.9764245948192782	-1	0	0	0.3	3	0.7692307692307693	10	0.3409090909090909	0.7692307692307693	12	10	2	0	0	0.36363636363636365	11	4	15	0.0	0	0.39609322862650387	0.9399743861294869	0.6322624858954542	0.9318896005665814	0.3412813845214987	0.9723999910188793	0.949187413834168	0.9514952183986906	0	0	0.0	0.0005712092794031317	7
1469	0.02305711537672306	0.005306959227905926	-0.005140321949685324	0.9644033248788827	-1	0	0	0.2	2	0.9230769230769231	12	0.4166666666666667	0.8461538461538461	12	11	2	0	0	0.25	12	3	15	0.0	0	0.469405064581456	0.9112697758598962	0.6787595892245657	0.9360458858672649	0.24136216675324268	0.9744217615160109	0.9164538027672209	0.9470638368687171	0	0	0.0	-0.0005140321949685324	2
4442	0.02494913778025684	0.00405523228837466	0.003904775975972111	0.9781854236866391	-1	0	0	0.3	3	0.7692307692307693	10	0.3409090909090909	0.7692307692307693	12	10	2	0	0	0.36363636363636365	11	4	15	0.0	0	0.30130274526201023	0.9118996489208838	0.6322624858954542	0.9456338046839693	0.4218897268977009	0.973003514053993	0.9156720742889605	0.9491143866780968	0	0	0.0	0.003904775975972111	14
4655	0.02476173717229231	0.004477838895628478	0.004471122244872803	0.9784428962166124	-1	0	0	0.3	3	0.7692307692307693	10	0.3409090909090909	0.7692307692307693	12	10	2	0	0	0.36363636363636365	11	4	15	0.0	0	0.30130274526201023	0.9117760137366568	0.6322624858954542	0.9456338046839693	0.42487506961026994	0.9728235048353912	0.915309803420635	0.9489794918652671	0	0	0.0	0.004471122244872803	40
2875	0.019661757362769722	0.000487079706738907	5.977005800039646e-05	0.9708311244133214	-1	0.25	1	0.4	4	0.6923076923076923	9	0.3409090909090909	0.6923076923076923	12	9	2	0	0	0.36363636363636365	11	4	15	0.0	0.36363636363636365	0.3011335082699269	0.9179100335288454	0.5000108182104734	0.9418628058769423	0.30657023774079956	0.9529628472773141	0.8282243025412575	0.9391173329960056	0	0	0.0	5.977005800039646e-05	6
4400	0.024577852490773593	0.004279665585175776	0.004250457395843898	0.9775370850897268	-1	0	0	0.3	3	0.7692307692307693	10	0.3409090909090909	0.7692307692307693	12	10	2	0	0	0.36363636363636365	11	4	15	0.0	0	0.30130274526201023	0.9118996489208838	0.6322624858954542	0.9456338046839693	0.43554901839786864	0.972076737626981	0.9107859821801597	0.9485527456812528	0	0	0.0	0.004250457395843898	47
2477	0.023388935234872836	0.004118973217045736	0.0035536670063630546	0.977521820911019	-1	0	0	0.3	3	0.7692307692307693	10	0.3409090909090909	0.7692307692307693	12	10	2	0	0	0.36363636363636365	11	4	15	0.0	0	0.30130274526201023	0.9117760137366568	0.6322624858954542	0.946289862727886	0.4218897268977009	0.973003514053993	0.9143397248980367	0.9492959370493276	0	0	0.0	0.0035536670063630546	29
3096	0.024913820215797872	0.0040588340809632265	0.004052082659839915	0.9784038250346473	-1	0	0	0.3	3	0.7692307692307693	10	0.3409090909090909	0.7692307692307693	12	10	2	0	0	0.36363636363636365	11	4	15	0.0	0	0.30130274526201023	0.9117760137366568	0.6322624858954542	0.9456338046839693	0.4218897268977009	0.973003514053993	0.9156720742889605	0.9490896218919328	0	0	0.0	0.004052082659839915	114
2922	0.02346270695829776	0.004019875689075375	0.0035224329762648327	0.9776914607690401	-1	0	0	0.3	3	0.7692307692307693	10	0.3409090909090909	0.7692307692307693	12	10	2	0	0	0.36363636363636365	11	4	15	0.0	0	0.30130274526201023	0.9117760137366568	0.6322624858954542	0.946289862727886	0.4218897268977009	0.973003514053993	0.9143397248980367	0.9492959370493276	0	0	0.0	0.0035224329762648327	39
4710	0.0248756713727835	0.004437950201578388	0.004374805574989974	0.977771889608714	-1	0	0	0.3	3	0.7692307692307693	10	0.3409090909090909	0.7692307692307693	12	10	2	0	0	0.36363636363636365	11	4	15	0.0	0	0.30130274526201023	0.9117760137366568	0.6322624858954542	0.9456338046839693	0.43554901839786864	0.972076737626981	0.9107859821801597	0.9485277223817056	0	0	0.0	0.004374805574989974	46
4995	0.02504554034237116	0.004675961624605792	0.0044176743484315596	0.9773358583288102	-1	0	0	0.3	3	0.7692307692307693	10	0.3409090909090909	0.7692307692307693	12	10	2	0	0	0.36363636363636365	11	4	15	0.0	0	0.30130274526201023	0.9117760137366568	0.6322624858954542	0.9469797136511114	0.43554901839786864	0.972076737626981	0.9107859821801597	0.9489571286298861	0	0	0.0	0.0044176743484315596	18
1873	0.023673181871738967	0.003658219655822379	0.0032808569338112488	0.9774503202636993	-1	0	0	0.3	3	0.7692307692307693	10	0.3409090909090909	0.7692307692307693	12	10	2	0	0	0.36363636363636365	11	4	15	0.0	0	0.30130274526201023	0.9117760137366568	0.6322624858954542	0.946289862727886	0.4218897268977009	0.973003514053993	0.9143397248980367	0.9492959370493276	0	0	0.0	0.0032808569338112488	31
1900	0.02353054468461466	0.004417802000711807	0.0036245484841019235	0.9777688321714217	-1	0	0	0.3	3	0.7692307692307693	10	0.3409090909090909	0.7692307692307693	12	10	2	0	0	0.36363636363636365	11	4	15	0.0	0	0.30130274526201023	0.9118996489208838	0.6322624858954542	0.946289862727886	0.28401170425393	0.9718644734426487	0.9143397248980367	0.9486347172469619	0	0	0.0	0.0036245484841019235	75
4715	0.010147632253329536	0.0020358725906389793	-0.001992592839605654	0.97750927647495	-1	0	0	0.3	3	0.7692307692307693	10	0.38461538461538464	0.7692307692307693	13	10	1	0	0	0.23076923076923078	13	3	15	0.0	0.14285714285714285	0.30130274526201023	0.9219159620511375	0.42666056427922533	0.9426845806119523	0.3492197752414869	0.9673644134258221	0.8703612929347203	0.9471500525422569	0	0	0.0	-0.00019925928396056543	8
1169	0.025833123950120846	0.0018509493579879582	0.0014117928401192106	0.9756520820044414	-1	0	0	0.3	3	0.7692307692307693	10	0.3409090909090909	0.7692307692307693	12	10	2	0	0	0.36363636363636365	11	4	15	0.0	0	0.29591449263569997	0.9210725058751686	0.6787595892245657	0.9490248355173501	0.540871239571603	0.9726997407992827	0.9399182135791915	0.9518809395815674	0	0	0.0	0.0014117928401192106	18
4281	0.02451409421089145	0.004337778079565515	0.004311630930184153	0.9781027308188439	-1	0	0	0.3	3	0.7692307692307693	10	0.3409090909090909	0.7692307692307693	12	10	2	0	0	0.36363636363636365	11	4	15	0.0	0	0.30130274526201023	0.9117760137366568	0.6322624858954542	0.9456338046839693	0.4218897268977009	0.973003514053993	0.9156720742889605	0.9490896218919328	0	0	0.0	0.004311630930184153	29
1430	0.02554775595940527	0.00235873498025619	0.0022245564910542514	0.9756344583123473	-1	0	0	0.3	3	0.7692307692307693	10	0.3409090909090909	0.7692307692307693	12	10	2	0	0	0.36363636363636365	11	4	15	0.0	0	0.38785404383455013	0.9342934406056005	0.6322624858954542	0.9555928243499237	0.30555663601767197	0.9712225130695333	0.9273576149857305	0.9560949671217933	0	0	0.0	0.0022245564910542514	31
3133	0.02463341529395534	0.0042600377588930625	0.004258819484062722	0.9781867223345835	-1	0	0	0.3	3	0.7692307692307693	10	0.3409090909090909	0.7692307692307693	12	10	2	0	0	0.36363636363636365	11	4	15	0.0	0	0.30130274526201023	0.9117760137366568	0.6322624858954542	0.9456338046839693	0.4218897268977009	0.973003514053993	0.9156720742889605	0.9490896218919328	0	0	0.0	0.004258819484062722	37
4225	0.02512066646432023	0.004274863666210181	0.004260789599869986	0.9775557801437346	-1	0	0	0.3	3	0.7692307692307693	10	0.3409090909090909	0.7692307692307693	12	10	2	0	0	0.36363636363636365	11	4	15	0.0	0	0.30130274526201023	0.9117760137366568	0.6322624858954542	0.9456338046839693	0.43554901839786864	0.972076737626981	0.9107859821801597	0.9485277223817056	0	0	0.0	0.004260789599869986	28
4609	0.024688784375868515	0.004000512011036235	0.0038559787451354893	0.9782112547159214	-1	0	0	0.3	3	0.7692307692307693	10	0.3409090909090909	0.7692307692307693	12	10	2	0	0	0.36363636363636365	11	4	15	0.0	0	0.30130274526201023	0.9118996489208838	0.6322624858954542	0.9456338046839693	0.4218897268977009	0.973003514053993	0.9156720742889605	0.9491143866780968	0	0	0.0	0.0038559787451354893	7
477	0.0019127957672258854	0.0018455336149392895	-0.0018453950551237368	0.9856451552709942	-1	0	0	1.0	1	0	0	1.0	0	1	0	0	2	0	0.5	1	2	2	0.6666666666666666	0	0	0	0	0	0	0	0	0	0	0	0	-0.0001845395055123737	21
4509	0.02481744992801202	0.004135664074374445	0.004124145429763052	0.9783303375510944	-1	0	0	0.3	3	0.7692307692307693	10	0.3409090909090909	0.7692307692307693	12	10	2	0	0	0.36363636363636365	11	4	15	0.0	0	0.30130274526201023	0.9117760137366568	0.6322624858954542	0.9456338046839693	0.4218897268977009	0.973003514053993	0.9156720742889605	0.9490896218919328	0	0	0.0	0.004124145429763052	19
1531	0.025849591057942038	0.0033237926105676935	0.003043458945140574	0.9764653155856149	-1	0	0	0.3	3	0.7692307692307693	10	0.3409090909090909	0.7692307692307693	12	10	2	0	0	0.36363636363636365	11	4	15	0.0	0	0.38785404383455013	0.9342934406056005	0.6322624858954542	0.9555928243499237	0.32478129939397027	0.9725541251287485	0.9493919775275018	0.9567720336086835	0	0	0.0	0.003043458945140574	25
993	0.02157685378981408	0.003366441942545746	-0.0029544791866713996	0.9827728860020098	-1	0	0	0.3	3	0.7692307692307693	10	0.4166666666666667	0.7692307692307693	12	10	2	0	0	0.25	12	3	15	0.0	0.16666666666666666	0.6307077781273966	0.8913278235406602	0.6800223780591421	0.9268861767748228	0.7678142698201909	0.9724801659733828	0.8946344942463497	0.9391393761930783	0	0	0.0	-0.00029544791866714	4
1956	0.02265725799685324	0.004304863841529352	0.0032830289455427096	0.9773188129962892	-1	0	0	0.3	3	0.7692307692307693	10	0.3409090909090909	0.7692307692307693	12	10	2	0	0	0.36363636363636365	11	4	15	0.0	0	0.30130274526201023	0.9118996489208838	0.6322624858954542	0.946289862727886	0.30657023774079956	0.9727007835676745	0.9143397248980367	0.9491364673213755	0	0	0.0	0.0032830289455427096	12
2125	0.023697114221776977	0.004207893999249522	0.0038072760514435322	0.9775940402407101	-1	0	0	0.3	3	0.7692307692307693	10	0.3409090909090909	0.7692307692307693	12	10	2	0	0	0.36363636363636365	11	4	15	0.0	0	0.30130274526201023	0.9117760137366568	0.6322624858954542	0.946289862727886	0.4218897268977009	0.973003514053993	0.9143397248980367	0.9492959370493276	0	0	0.0	0.0038072760514435322	22
329	0.0022133649655371617	0.0021819340090259735	-0.002174728801234938	0.9826860759157587	-1	0	0	0.75	3	0.0	0	0.8333333333333334	0	1	0	3	0	0	0.6666666666666666	3	2	5	0.0	0	0	0	0	0	0	0	0	0	0	0	0	-0.0002174728801234938	10
4923	0.024994579353193505	0.004610457381043292	0.004423033815642999	0.9776236253566549	-1	0	0	0.3	3	0.7692307692307693	10	0.3409090909090909	0.7692307692307693	12	10	2	0	0	0.36363636363636365	11	4	15	0.0	0	0.30130274526201023	0.9118996489208838	0.6322624858954542	0.9456338046839693	0.43554901839786864	0.972076737626981	0.9107859821801597	0.9485527456812528	0	0	0.0	0.004423033815642999	28
4100	0.025031192907438632	0.004506793168573848	0.0043993811597572265	0.97834222924403	-1	0	0	0.3	3	0.7692307692307693	10	0.3409090909090909	0.7692307692307693	12	10	2	0	0	0.36363636363636365	11	4	15	0.0	0	0.30130274526201023	0.9118996489208838	0.6322624858954542	0.9456338046839693	0.4218897268977009	0.973003514053993	0.9156720742889605	0.9491143866780968	0	0	0.0	0.0043993811597572265	36
3651	0.023145415621502057	0.002504905025279066	0.0023568913749751215	0.9776978262940306	-1	0	0	0.3	3	0.7692307692307693	10	0.3409090909090909	0.7692307692307693	12	10	2	0	0	0.36363636363636365	11	4	15	0.0	0	0.38785404383455013	0.9197275342479996	0.6174035217698504	0.9298037527014168	0.3492197752414869	0.9724320158604544	0.9356127788216179	0.9459267154760062	0	0	0.0	0.0023568913749751215	7
3017	0.023523323013947457	0.0038643630512218926	0.0033074345763136823	0.9774537204895342	-1	0	0	0.3	3	0.7692307692307693	10	0.3409090909090909	0.7692307692307693	12	10	2	0	0	0.36363636363636365	11	4	15	0.0	0	0.30130274526201023	0.9117760137366568	0.6322624858954542	0.946289862727886	0.4218897268977009	0.973003514053993	0.9143397248980367	0.9492959370493276	0	0	0.0	0.0033074345763136823	9
3318	0.007078949030575186	0.0028006002295857496	-0.0027604761266177484	0.9825934583019076	-1	0.25	1	0.5	5	0.6153846153846154	8	0.3	0.6153846153846154	13	8	1	0	0	0.5	5	10	15	0.0	0.2	0.30768820004554936	0.9290108037394368	0.42763831622600745	0.9412452875023729	0.49455967855391486	0.9629144004079637	0.8703612929347203	0.9462105087592408	0	0	0.0	-0.00027604761266177485	2
166	0.0022531768612442378	0.0021846754553112913	-0.0021770375472592064	0.9828791976725131	-1	0	0	0.75	3	0.0	0	0.8333333333333334	0	1	0	3	0	0	0.6666666666666666	3	2	5	0.0	0	0	0	0	0	0	0	0	0	0	0	0	-0.00021770375472592065	19
668	0.018556278860508167	0.0028108242160256583	-0.0026220176287114305	0.97207565577218	-1	0.25	1	0.4	4	0.6923076923076923	9	0.3409090909090909	0.6923076923076923	12	9	2	0	0	0.36363636363636365	11	4	15	0.0	0.36363636363636365	0.2750496412111336	0.9254181741539362	0.5943784646539629	0.9498893963591071	0.23288668436145804	0.9688920135170077	0.8853874879927812	0.9510321287448289	0	0	0.0	-0.00026220176287114304	22
4556	0.025009594301436074	0.004390555636832536	0.00433696620164307	0.9784442288101739	-1	0	0	0.3	3	0.7692307692307693	10	0.3409090909090909	0.7692307692307693	12	10	2	0	0	0.36363636363636365	11	4	15	0.0	0	0.30130274526201023	0.9117760137366568	0.6322624858954542	0.9456338046839693	0.4218897268977009	0.973003514053993	0.9156720742889605	0.9490896218919328	0	0	0.0	0.00433696620164307	43
3250	0.02367747774080275	0.00392419408533389	0.0033558236099559243	0.9775428339184371	-1	0	0	0.3	3	0.7692307692307693	10	0.3409090909090909	0.7692307692307693	12	10	2	0	0	0.36363636363636365	11	4	15	0.0	0	0.30130274526201023	0.9117760137366568	0.6322624858954542	0.946289862727886	0.4218897268977009	0.973003514053993	0.9143397248980367	0.9492959370493276	0	0	0.0	0.0033558236099559243	13
394	0.0018109110704355067	0.0017700417235637137	-0.001768897287177121	0.9834994040717369	-1	0	0	1.0	1	0	0	1.0	0	1	0	0	1	0	0.5	2	1	2	0.3333333333333333	0	0	0	0	0	0	0	0	0	0	0	0	-0.0001768897287177121	15
4182	0.025228700670483488	0.004727381029554884	0.004123939720035931	0.9772772642935725	-1	0	0	0.3	3	0.7692307692307693	10	0.3409090909090909	0.7692307692307693	12	10	2	0	0	0.36363636363636365	11	4	15	0.0	0	0.30130274526201023	0.9118996489208838	0.6322624858954542	0.9456338046839693	0.43554901839786864	0.972076737626981	0.9107859821801597	0.9485527456812528	0	0	0.0	0.004123939720035931	26
3029	0.03023698815348073	0.008115746632837723	-0.007449844135011301	0.9800547423982028	-1	0	0	0.3	3	0.7692307692307693	10	0.3409090909090909	0.7692307692307693	12	10	2	0	0	0.36363636363636365	11	4	15	0.0	0	0.30130274526201023	0.9134564649651908	0.49155067169349725	0.9436409241318868	0.4218897268977009	0.971034521417397	0.8838358108569722	0.9476292917671624	0	0	0.0	-0.0007449844135011301	1
532	0.0017871119892104873	0.0017126065252633146	-0.0017125563695880868	0.9851543268004567	-1	0	0	1.0	1	0	0	1.0	0	1	0	0	1	0	0.5	1	2	2	0.3333333333333333	0	0	0	0	0	0	0	0	0	0	0	0	-0.00017125563695880868	65
4249	0.02494616494001234	0.004331191213213208	0.004318796131731909	0.9782698768499438	-1	0	0	0.3	3	0.7692307692307693	10	0.3409090909090909	0.7692307692307693	12	10	2	0	0	0.36363636363636365	11	4	15	0.0	0	0.30130274526201023	0.9117760137366568	0.6322624858954542	0.9456338046839693	0.4218897268977009	0.973003514053993	0.9156720742889605	0.9490896218919328	0	0	0.0	0.004318796131731909	34
229	0.005412612511264933	0.003928189949983683	-0.0039189502181195	0.9693635533305964	-1	0	0	0.3333333333333333	2	0.8333333333333334	5	0.4	0.6666666666666666	6	4	1	1	0	0.8	4	5	8	0.25	0.2857142857142857	0.6174626833519087	0.8950757677364747	0.16937035441701656	0.9512179575938324	0.4144539213374777	0.9229942635996263	0.8406844319567773	0.9263956975369283	1.0	0.16666666666666666	0.0	-0.00039189502181195	13
3794	0.024489409588147326	0.004333508321288642	0.004318160339425621	0.9781684616424972	-1	0	0	0.3	3	0.7692307692307693	10	0.3409090909090909	0.7692307692307693	12	10	2	0	0	0.36363636363636365	11	4	15	0.0	0	0.30130274526201023	0.9117760137366568	0.6322624858954542	0.9456338046839693	0.4218897268977009	0.973003514053993	0.9156720742889605	0.9490896218919328	0	0	0.0	0.004318160339425621	41
742	0.01717231733337086	0.009672415833487645	-0.009658311170366965	0.9771034961367345	-1	0	0	0.2	2	0.9230769230769231	12	0.38461538461538464	0.9230769230769231	14	12	0	0	0	0.23076923076923078	13	3	15	0.0	0	0.3011335082699269	0.9477638638834522	0.5588288437196098	0.9753799294500523	0.21880363326637314	0.9548700387679152	0.8117773912706062	0.9612042024311236	0	0	0.0	-0.0009658311170366964	4
386	0.021357749818093807	0.0026167570167133967	-0.0025991003135740856	0.9805424157759838	-1	0	0	0.3	3	0.7692307692307693	10	0.5769230769230769	0.5384615384615384	9	7	5	3	0	0.15384615384615385	13	2	15	0.25	0.2857142857142857	0.25439067146423566	0.8954598025631005	0.469212597675957	0.8941188188832278	0.3107935485072505	0.9432297961152496	0.8925645610868621	0.9140297421364798	0.1111111111111111	0.1111111111111111	0.0	-0.00025991003135740856	23
3891	0.024978615396040457	0.004372493223639554	0.004294692655573876	0.9784481310434653	-1	0	0	0.3	3	0.7692307692307693	10	0.3409090909090909	0.7692307692307693	12	10	2	0	0	0.36363636363636365	11	4	15	0.0	0	0.30130274526201023	0.9117760137366568	0.6322624858954542	0.9456338046839693	0.4218897268977009	0.973003514053993	0.9156720742889605	0.9490896218919328	0	0	0.0	0.004294692655573876	17
4628	0.025002319677234222	0.004514348453533218	0.00442234757284589	0.9783957702688474	-1	0	0	0.3	3	0.7692307692307693	10	0.3409090909090909	0.7692307692307693	12	10	2	0	0	0.36363636363636365	11	4	15	0.0	0	0.30130274526201023	0.9117760137366568	0.6322624858954542	0.9456338046839693	0.42487506961026994	0.9728235048353912	0.915309803420635	0.9489794918652671	0	0	0.0	0.00442234757284589	58
2241	0.023820441981591042	0.004254115394676458	0.003591194966919559	0.9775521081110302	-1	0	0	0.3	3	0.7692307692307693	10	0.3409090909090909	0.7692307692307693	12	10	2	0	0	0.36363636363636365	11	4	15	0.0	0	0.30130274526201023	0.9117760137366568	0.6322624858954542	0.946289862727886	0.4218897268977009	0.973003514053993	0.9143397248980367	0.9492959370493276	0	0	0.0	0.003591194966919559	60
1841	0.023975653786346727	0.003934723832345708	0.003564186390607187	0.9776310343171496	-1	0	0	0.3	3	0.7692307692307693	10	0.3409090909090909	0.7692307692307693	12	10	2	0	0	0.36363636363636365	11	4	15	0.0	0	0.30130274526201023	0.9117760137366568	0.6322624858954542	0.946289862727886	0.4218897268977009	0.973003514053993	0.9143397248980367	0.9492959370493276	0	0	0.0	0.003564186390607187	29
4315	0.024968243625223655	0.004278802129330106	0.003921195656260178	0.9784095597711168	-1	0	0	0.3	3	0.7692307692307693	10	0.3409090909090909	0.7692307692307693	12	10	2	0	0	0.36363636363636365	11	4	15	0.0	0	0.30130274526201023	0.9118996489208838	0.6322624858954542	0.9444022759186357	0.30657023774079956	0.9727007835676745	0.9156720742889605	0.9485452785166216	0	0	0.0	0.003921195656260178	11
1603	0.014124120758769579	0.004730458617993533	-0.0034598546080013212	0.9669273040615	-1	0	0	0.2	2	0.9230769230769231	12	0.5357142857142857	0.8461538461538461	13	11	1	0	0	0.14285714285714285	14	2	15	0.0	0	0.30130274526201023	0.9362332145219409	0.7093678157712093	0.9557172755027241	0.33967026046403587	0.9746146241070086	0.9476691556290847	0.9583318144102115	0	0	0.0	-0.00034598546080013214	2
41	0.010600496771106409	0.005938512460089656	-0.005937443549479633	0.985344855776566	-1	0.25	1	0.5	5	0.6153846153846154	8	0.3409090909090909	0.6153846153846154	11	8	3	0	0	0.36363636363636365	4	11	15	0.0	0.5	0.8408136239926483	0.9560696886957055	0.7629946311969863	0.8581362790824565	0.7966510981786372	0.969698793723817	0.9222946778243604	0.9416938928408678	0	0	0.0	-0.0005937443549479634	28
3266	0.023761086294436958	0.004377561805051036	0.0038014581652783593	0.9775850125245371	-1	0	0	0.3	3	0.7692307692307693	10	0.3409090909090909	0.7692307692307693	12	10	2	0	0	0.36363636363636365	11	4	15	0.0	0	0.30130274526201023	0.9117760137366568	0.6322624858954542	0.946289862727886	0.4218897268977009	0.973003514053993	0.9143397248980367	0.9492959370493276	0	0	0.0	0.0038014581652783593	13
4306	0.025241375367423973	0.004460278352256884	0.004419791839294429	0.9782229271815891	-1	0	0	0.3	3	0.7692307692307693	10	0.3409090909090909	0.7692307692307693	12	10	2	0	0	0.36363636363636365	11	4	15	0.0	0	0.30130274526201023	0.9117760137366568	0.6322624858954542	0.9456338046839693	0.4218897268977009	0.973003514053993	0.9156720742889605	0.9490896218919328	0	0	0.0	0.004419791839294429	27
2913	0.023571536582886406	0.004268664753158782	0.0035695576866777348	0.9775088726609897	-1	0	0	0.3	3	0.7692307692307693	10	0.3409090909090909	0.7692307692307693	12	10	2	0	0	0.36363636363636365	11	4	15	0.0	0	0.30130274526201023	0.9117760137366568	0.6322624858954542	0.946289862727886	0.4218897268977009	0.973003514053993	0.9143397248980367	0.9492959370493276	0	0	0.0	0.0035695576866777348	32
4334	0.025172839352588964	0.004442355680811246	0.004404529877682877	0.9782155057263152	-1	0	0	0.3	3	0.7692307692307693	10	0.3409090909090909	0.7692307692307693	12	10	2	0	0	0.36363636363636365	11	4	15	0.0	0	0.30130274526201023	0.9117760137366568	0.6322624858954542	0.9456338046839693	0.42487506961026994	0.9728235048353912	0.915309803420635	0.9489794918652671	0	0	0.0	0.004404529877682877	19
2727	0.021910384168100035	0.0017882879383738508	0.0012336863971354687	0.9764983037691121	-1	0	0	0.3	3	0.7692307692307693	10	0.3409090909090909	0.7692307692307693	12	10	2	0	0	0.36363636363636365	11	4	15	0.0	0	0.30130274526201023	0.9035258191381135	0.6069553866296664	0.9329042350962615	0.4218897268977009	0.9710894185218663	0.9095229089513588	0.9423764740176356	0	0	0.0	0.0012336863971354687	12
4041	0.017356682096675905	0.003278740920007592	-0.0013699836839518008	0.9767629315456968	-1	0	0	0.2	2	0.8461538461538461	11	0.38461538461538464	0.8461538461538461	13	11	1	0	0	0.23076923076923078	3	13	15	0.0	0	0.3009642712778436	0.9138502347722491	0.5723833201949392	0.9356179504286828	0.3492197752414869	0.9532592910379246	0.7239021165490035	0.9361002877207847	0	0	0.0	-0.00013699836839518008	2
2643	0.02375030767250481	0.00442252743437498	0.003685964498048884	0.977700117857701	-1	0	0	0.3	3	0.7692307692307693	10	0.3409090909090909	0.7692307692307693	12	10	2	0	0	0.36363636363636365	11	4	15	0.0	0	0.30130274526201023	0.9117760137366568	0.6322624858954542	0.946289862727886	0.4218897268977009	0.973003514053993	0.9143397248980367	0.9492959370493276	0	0	0.0	0.003685964498048884	36
4960	0.025798976694313535	0.0048335622956603074	0.004608432109430399	0.9773047661813992	-1	0	0	0.3	3	0.7692307692307693	10	0.3409090909090909	0.7692307692307693	12	10	2	0	0	0.36363636363636365	11	4	15	0.0	0	0.30130274526201023	0.9118996489208838	0.6322624858954542	0.9452875529020255	0.43554901839786864	0.972076737626981	0.9107859821801597	0.9484434057749878	0	0	0.0	0.004608432109430399	103
2984	0.02322909531709851	0.003960988946628705	0.00306163897252904	0.9773258015730797	-1	0	0	0.3	3	0.7692307692307693	10	0.3409090909090909	0.7692307692307693	12	10	2	0	0	0.36363636363636365	11	4	15	0.0	0	0.30130274526201023	0.9117760137366568	0.6322624858954542	0.946289862727886	0.4218897268977009	0.973003514053993	0.9143397248980367	0.9492959370493276	0	0	0.0	0.00306163897252904	17
1128	0.023406629912930316	0.0035794964421889093	-0.0034217166242708455	0.9765724008105569	-1	0	0	0.4	4	0.6153846153846154	8	0.4166666666666667	0.6153846153846154	11	8	3	1	0	0.4444444444444444	9	4	15	0.14285714285714285	0	0.30130274526201023	0.9199653464650636	0.7061858483062196	0.9334751989267803	0.3492197752414869	0.9759095274930464	0.9322173822075066	0.9492257076964777	1.0	0.36363636363636365	0.0	-0.00034217166242708454	2
2141	0.030108207162263433	0.009173620316653771	-0.007960952559548687	0.9800415838036403	-1	0	0	0.3	3	0.7692307692307693	10	0.3409090909090909	0.7692307692307693	12	10	2	0	0	0.36363636363636365	11	4	15	0.0	0	0.30130274526201023	0.9134564649651908	0.49155067169349725	0.9436409241318868	0.4218897268977009	0.971034521417397	0.8838358108569722	0.9476292917671624	0	0	0.0	-0.0007960952559548688	0
3247	0.02498572035204914	0.004427015391208945	0.00432091651677863	0.9773946873102815	-1	0	0	0.3	3	0.7692307692307693	10	0.3409090909090909	0.7692307692307693	12	10	2	0	0	0.36363636363636365	11	4	15	0.0	0	0.30130274526201023	0.9117760137366568	0.6322624858954542	0.9456338046839693	0.46485242088648215	0.9719942959649642	0.9078864770290638	0.9484783416854075	0	0	0.0	0.00432091651677863	107
779	0.005629517124712628	0.004034146925449312	-0.00402903309421685	0.9739009805987529	-1	0.5	1	0.6666666666666666	4	0.5714285714285714	4	0.45	0.42857142857142855	7	3	1	1	0	0.8	5	4	9	0.5	0.8	0.30130274526201023	0.9569896402606176	0.5951977829820765	0.9338053014793797	0.21880363326637314	0.961727369544072	0.9198240090707901	0.9521661062882739	1.0	0.42857142857142855	0.0	-0.000402903309421685	4
3768	0.02322148099235061	0.009916571932619694	-0.00484507270346554	0.9726996228442905	-1	0	0	0.3	3	0.7692307692307693	10	0.3409090909090909	0.7692307692307693	12	10	2	0	0	0.36363636363636365	11	4	15	0.0	0	0.30130274526201023	0.9117760137366568	0.6627177768714541	0.9455384050829827	0.4218897268977009	0.973003514053993	0.9236179209021029	0.9490597509717127	0	0	0.0	-0.00048450727034655397	1
996	0.0260319913498633	0.0030699490295432036	0.0029666565193115953	0.9647294076947278	-1	0	0	0.2	2	0.8461538461538461	11	0.3125	0.8461538461538461	13	11	1	0	0	0.3333333333333333	12	4	15	0.0	0	0.2905262400093897	0.9199130642253459	0.648151362677922	0.9554858129080918	0.21880363326637314	0.9776313401134887	0.919711656292267	0.956686721181497	0	0	0.0	0.0029666565193115953	25
2850	0.0239299132348214	0.003919731993158321	0.0034821026250853094	0.9778069566175699	-1	0	0	0.3	3	0.7692307692307693	10	0.3409090909090909	0.7692307692307693	12	10	2	0	0	0.36363636363636365	11	4	15	0.0	0	0.30130274526201023	0.9117760137366568	0.6322624858954542	0.946289862727886	0.4218897268977009	0.973003514053993	0.9143397248980367	0.9492959370493276	0	0	0.0	0.0034821026250853094	17
2182	0.023942621687888216	0.004521357594653946	0.003540891971040865	0.9771633376670191	-1	0	0	0.3	3	0.7692307692307693	10	0.3409090909090909	0.7692307692307693	12	10	2	0	0	0.36363636363636365	11	4	15	0.0	0	0.30130274526201023	0.9117760137366568	0.6322624858954542	0.946289862727886	0.4218897268977009	0.973003514053993	0.9143397248980367	0.9492959370493276	0	0	0.0	0.003540891971040865	23
4622	0.024700421125691176	0.005173020429315761	0.004079243846516652	0.9686463725712487	-1	0	0	0.2	2	0.8461538461538461	11	0.3125	0.8461538461538461	13	11	1	0	0	0.3333333333333333	12	4	15	0.0	0	0.30130274526201023	0.9064621937113853	0.6163736091129867	0.9403122249798292	0.3492197752414869	0.9711788776178154	0.906377018887078	0.9452440358607536	0	0	0.0	0.004079243846516652	6
627	0.0025966944112302986	0.0025973771243548026	-0.002597376029799833	0.9840534287208903	-1	0	0	0.5	1	1.0	1	1.0	1.0	2	1	0	1	0	0.3333333333333333	3	1	3	0.3333333333333333	0	0.7426929680957992	0.5698265966489612	0.23654594656365102	0.6888694649511095	0.5453688975577426	0.9671939969958132	0.9412117850758879	0.8155659250212461	1.0	0.5	0.0	-0.0002597376029799833	8
3440	0.024823545248497125	0.004224199599617359	0.004166902062179973	0.9782458647459371	-1	0	0	0.3	3	0.7692307692307693	10	0.3409090909090909	0.7692307692307693	12	10	2	0	0	0.36363636363636365	11	4	15	0.0	0	0.30130274526201023	0.9117760137366568	0.6322624858954542	0.9456338046839693	0.4218897268977009	0.973003514053993	0.9156720742889605	0.9490896218919328	0	0	0.0	0.004166902062179973	24
4597	0.025436250540157822	0.004612763822583732	0.004125414555332046	0.9694986292875234	-1	0	0	0.2	2	0.8461538461538461	11	0.3125	0.8461538461538461	13	11	1	0	0	0.3333333333333333	12	4	15	0.0	0	0.30130274526201023	0.9064621937113853	0.6163736091129867	0.9403122249798292	0.3492197752414869	0.9715193712574084	0.9086440704678196	0.9454547367380776	0	0	0.0	0.004125414555332046	13
3783	0.025597376246801546	0.004358620690546936	0.004327263027715339	0.9701629394643856	-1	0	0	0.2	2	0.8461538461538461	11	0.3125	0.8461538461538461	13	11	1	0	0	0.3333333333333333	12	4	15	0.0	0	0.3009642712778436	0.9149341139031164	0.6163736091129867	0.937014486416202	0.3492197752414869	0.9675700694703996	0.9086440704678196	0.9439401031020928	0	0	0.0	0.004327263027715339	13
360	0.0026097179862147268	0.0021094014812101007	-0.0021071450553669297	0.9863014332823694	-1	1.0	1	1.0	4	0.0	0	0.5555555555555556	0	2	0	2	0	0	1.0	3	3	5	0.0	1.0	0	0	0	0	0	0	0	0	0	0	0	-0.00021071450553669297	17
520	0.017190228306122695	0.00400813553333202	-0.003984207730497352	0.9696191334229003	-1	0	0	0.3	3	0.7692307692307693	10	0.2777777777777778	0.5384615384615384	9	7	5	0	0	0.6666666666666666	9	6	15	0.0	0	0.7041215605024479	0.919680639623215	0.6946793073044445	0.8879502783405012	0.5908473296075207	0.9414248616912865	0.9426455370758419	0.9189643144219592	0	0	0.0	-0.0003984207730497352	12
3326	0.025031287184355457	0.004113724506916475	0.004015269676541991	0.9780330223468096	-1	0	0	0.3	3	0.7692307692307693	10	0.3409090909090909	0.7692307692307693	12	10	2	0	0	0.36363636363636365	11	4	15	0.0	0	0.30130274526201023	0.9118996489208838	0.6322624858954542	0.9456338046839693	0.4218897268977009	0.973003514053993	0.9156720742889605	0.9491143866780968	0	0	0.0	0.004015269676541991	14
1404	0.024901488111384623	0.0029191349055503694	0.00046836083421297926	0.9607224141973979	-1	0	0	0.2	2	0.8461538461538461	11	0.3125	0.8461538461538461	13	11	1	0	0	0.3333333333333333	12	4	15	0.0	0	0.5177826671410081	0.9151501134447058	0.7118933934403622	0.884816080134954	0.3847873274377749	0.9786512435903613	0.9557537917547001	0.9397670219895444	0	0	0.0	0.00046836083421297926	4
928	0.022689604550147548	0.009266568396092332	-0.00895631437634855	0.9783113083457665	-1	0	0	0.3	3	0.7692307692307693	10	0.3	0.7692307692307693	12	10	2	0	0	0.5	10	5	15	0.0	0	0.19690128466132	0.779530408327083	0.24973942992966305	0.9473132887930678	0.21880363326637314	0.9566962345867943	0.6840297407609712	0.9180253498773374	0	0	0.0	-0.0008956314376348549	0
3781	0.02447869115477979	0.00418475697415347	0.004182366414041477	0.9784497251522579	-1	0	0	0.3	3	0.7692307692307693	10	0.3409090909090909	0.7692307692307693	12	10	2	0	0	0.36363636363636365	11	4	15	0.0	0	0.30130274526201023	0.9117760137366568	0.6322624858954542	0.9456338046839693	0.4218897268977009	0.973003514053993	0.9156720742889605	0.9490896218919328	0	0	0.0	0.004182366414041477	37
3403	0.024805078475153466	0.004310945501309009	0.004303327574314355	0.978343562272449	-1	0	0	0.3	3	0.7692307692307693	10	0.3409090909090909	0.7692307692307693	12	10	2	0	0	0.36363636363636365	11	4	15	0.0	0	0.30130274526201023	0.9117760137366568	0.6322624858954542	0.9456338046839693	0.4218897268977009	0.973003514053993	0.9156720742889605	0.9490896218919328	0	0	0.0	0.004303327574314355	65
1557	0.021737900193133704	0.003908967661145024	-0.0036477681782855027	0.9834024469417881	-1	0	0	0.3	3	0.7692307692307693	10	0.4166666666666667	0.7692307692307693	12	10	2	0	0	0.25	12	3	15	0.0	0.3333333333333333	0.36698919240998373	0.9132439174846252	0.6787595892245657	0.932506713442907	0.5531078776289855	0.9705620942264425	0.919711656292267	0.9440179620629108	0	0	0.0	-0.00036477681782855025	1
3509	0.024608412971141986	0.003993366714608215	0.0039876708604764085	0.9785913405289104	-1	0	0	0.3	3	0.7692307692307693	10	0.3409090909090909	0.7692307692307693	12	10	2	0	0	0.36363636363636365	11	4	15	0.0	0	0.30130274526201023	0.9117760137366568	0.6322624858954542	0.9456338046839693	0.4218897268977009	0.973003514053993	0.9156720742889605	0.9490896218919328	0	0	0.0	0.0039876708604764085	9
4754	0.02414908617388805	0.0036687191294277545	-0.003667548132414799	0.9835561971080493	-1	0.25	1	0.4	4	0.6923076923076923	9	0.3409090909090909	0.6923076923076923	12	9	2	0	0	0.36363636363636365	11	4	15	0.0	0.18181818181818182	0.3011335082699269	0.9353571350764817	0.6322624858954542	0.9252592670025346	0.630211000909451	0.9688785964903716	0.9397144009145271	0.9466192951611913	0	0	0.0	-0.00036675481324147986	1
4605	0.02521217252999263	0.004304450306914359	0.004272394080942023	0.9784993309510117	-1	0	0	0.3	3	0.7692307692307693	10	0.3409090909090909	0.7692307692307693	12	10	2	0	0	0.36363636363636365	11	4	15	0.0	0	0.30130274526201023	0.9117760137366568	0.6322624858954542	0.9456338046839693	0.4218897268977009	0.973003514053993	0.9156720742889605	0.9490896218919328	0	0	0.0	0.004272394080942023	42
4430	0.02508245902338485	0.004372315369864442	0.004127708161565581	0.9781485188999034	-1	0	0	0.3	3	0.7692307692307693	10	0.3409090909090909	0.7692307692307693	12	10	2	0	0	0.36363636363636365	11	4	15	0.0	0	0.30130274526201023	0.9117760137366568	0.6322624858954542	0.9456338046839693	0.42487506961026994	0.9728235048353912	0.915309803420635	0.9489794918652671	0	0	0.0	0.004127708161565581	30
2809	0.023268581480313896	0.004082083738699365	0.0035269089761981545	0.9774108856801439	-1	0	0	0.3	3	0.7692307692307693	10	0.3409090909090909	0.7692307692307693	12	10	2	0	0	0.36363636363636365	11	4	15	0.0	0	0.30130274526201023	0.9117760137366568	0.6322624858954542	0.946289862727886	0.4218897268977009	0.973003514053993	0.9143397248980367	0.9492959370493276	0	0	0.0	0.0035269089761981545	30
832	0.019212565779620768	0.001426905164041424	0.0013958514494379034	0.9718935291980827	-1	0	0	0.3	3	0.7692307692307693	10	0.3409090909090909	0.7692307692307693	12	10	2	1	0	0.36363636363636365	11	4	15	0.16666666666666666	0	0.5786984510199004	0.9681828757617091	0.35942269373880664	0.9451525360509992	0.30555663601767197	0.864189832224353	0.8996096761213839	0.9372767869854283	1.0	0.4166666666666667	0.0	0.0013958514494379034	86
1258	0.0216202560720662	0.002079855295678353	0.0013871933604216481	0.976637132491876	-1	0	0	0.3	3	0.7692307692307693	10	0.3409090909090909	0.7692307692307693	12	10	2	0	0	0.36363636363636365	11	4	15	0.0	0	0.3011335082699269	0.9078885239074523	0.6322624858954542	0.9114528786012008	0.5456459969603286	0.9727946026005699	0.9351943164530091	0.9388960481268387	0	0	0.0	0.0013871933604216481	27
2662	0.020087276148466372	0.0005533605875283273	-6.644985264970178e-05	0.970784980388409	-1	0.25	1	0.4	4	0.6923076923076923	9	0.3409090909090909	0.6923076923076923	12	9	2	0	0	0.36363636363636365	11	4	15	0.0	0.36363636363636365	0.3011335082699269	0.9179100335288454	0.5000108182104734	0.9418628058769423	0.30657023774079956	0.9529628472773141	0.8282243025412575	0.9391173329960056	0	0	0.0	-6.644985264970178e-06	4
3947	0.024405858131928988	0.004294244946259489	0.004276299200853871	0.9783496215869317	-1	0	0	0.3	3	0.7692307692307693	10	0.3409090909090909	0.7692307692307693	12	10	2	0	0	0.36363636363636365	11	4	15	0.0	0	0.30130274526201023	0.9117760137366568	0.6322624858954542	0.9456338046839693	0.4218897268977009	0.973003514053993	0.9156720742889605	0.9490896218919328	0	0	0.0	0.004276299200853871	32
308	0.014033269872875731	0.008818384046680864	-0.00859957201552749	0.9112453468783249	-1	0	0	0.2	1	1.0	5	1.0	1.0	6	5	0	1	0	0.14285714285714285	1	7	7	0.3333333333333333	0	0.6085999716378778	0.9658167010225173	0.6491694518208101	0.7529514451330513	0.7912713413087052	0.8779942633703189	0.8518301184315576	0.895019877602224	1.0	0.5	0.0	-0.000859957201552749	4
970	0.02521115851573231	0.0024268005627046804	0.0020223351227035887	0.9779969868641504	-1	0	0	0.3	3	0.7692307692307693	10	0.3409090909090909	0.7692307692307693	12	10	2	0	0	0.36363636363636365	11	4	15	0.0	0	0.29591449263569997	0.9210725058751686	0.6787595892245657	0.9490248355173501	0.4804379259727716	0.9786268527701993	0.9387364965034757	0.9555691695932146	0	0	0.0	0.0020223351227035887	23
2010	0.023278578234929136	0.004168108488186638	0.0034722459017983635	0.977526490414679	-1	0	0	0.3	3	0.7692307692307693	10	0.3409090909090909	0.7692307692307693	12	10	2	0	0	0.36363636363636365	11	4	15	0.0	0	0.30130274526201023	0.9117760137366568	0.6322624858954542	0.946289862727886	0.4218897268977009	0.973003514053993	0.9143397248980367	0.9492959370493276	0	0	0.0	0.0034722459017983635	35
579	0.0019197511796598503	0.0018917109012391152	-0.0018916598740889503	0.9855730782133045	-1	0	0	1.0	1	0	0	1.0	0	1	0	0	1	0	0.5	1	2	2	0.3333333333333333	0	0	0	0	0	0	0	0	0	0	0	0	-0.00018916598740889503	20
1087	0.023991686131187975	0.0027611759716671363	0.0013775853898661847	0.9644356549226599	-1	0	0	0.2	2	0.8461538461538461	11	0.3125	0.8461538461538461	13	11	1	0	0	0.3333333333333333	12	4	15	0.0	0	0.5061344896049548	0.9022449756924945	0.7093678157712093	0.9014150477201401	0.8205310899937117	0.9744645493925993	0.9429156932334682	0.9365784567877976	0	0	0.0	0.0013775853898661847	2
3142	0.024017080567444758	0.003988610562083393	0.0032060816389325075	0.977521737690844	-1	0	0	0.3	3	0.7692307692307693	10	0.3409090909090909	0.7692307692307693	12	10	2	0	0	0.36363636363636365	11	4	15	0.0	0	0.30130274526201023	0.9117760137366568	0.6322624858954542	0.946289862727886	0.4218897268977009	0.973003514053993	0.9143397248980367	0.9492959370493276	0	0	0.0	0.0032060816389325075	7
2724	0.02359518526939339	0.0038852951978174555	0.0036288035124259397	0.9774585984928733	-1	0	0	0.3	3	0.7692307692307693	10	0.3409090909090909	0.7692307692307693	12	10	2	0	0	0.36363636363636365	11	4	15	0.0	0	0.30130274526201023	0.9117760137366568	0.6322624858954542	0.946289862727886	0.4218897268977009	0.973003514053993	0.9143397248980367	0.9492959370493276	0	0	0.0	0.0036288035124259397	65
3405	0.02511286810450415	0.004599823819731214	0.004473539116658321	0.9782902531259408	-1	0	0	0.3	3	0.7692307692307693	10	0.3409090909090909	0.7692307692307693	12	10	2	0	0	0.36363636363636365	11	4	15	0.0	0	0.30130274526201023	0.9118996489208838	0.6322624858954542	0.9456338046839693	0.4218897268977009	0.973003514053993	0.9156720742889605	0.9491143866780968	0	0	0.0	0.004473539116658321	109
2605	0.02386322798096979	0.004279465868149256	0.003714688619793178	0.9778018672749655	-1	0	0	0.3	3	0.7692307692307693	10	0.3409090909090909	0.7692307692307693	12	10	2	0	0	0.36363636363636365	11	4	15	0.0	0	0.30130274526201023	0.9117760137366568	0.6322624858954542	0.946289862727886	0.4218897268977009	0.973003514053993	0.9143397248980367	0.9492959370493276	0	0	0.0	0.003714688619793178	37
3823	0.02483763347740154	0.004366171464448415	0.004351473743022769	0.9783423652030918	-1	0	0	0.3	3	0.7692307692307693	10	0.3409090909090909	0.7692307692307693	12	10	2	0	0	0.36363636363636365	11	4	15	0.0	0	0.30130274526201023	0.9118996489208838	0.6322624858954542	0.9456338046839693	0.4218897268977009	0.973003514053993	0.9156720742889605	0.9491143866780968	0	0	0.0	0.004351473743022769	54
2915	0.023797596569399407	0.004354348836822175	0.0037013842443245765	0.9773889776301202	-1	0	0	0.3	3	0.7692307692307693	10	0.3409090909090909	0.7692307692307693	12	10	2	0	0	0.36363636363636365	11	4	15	0.0	0	0.30130274526201023	0.9118996489208838	0.6322624858954542	0.946289862727886	0.4218897268977009	0.973003514053993	0.9143397248980367	0.9493206068347796	0	0	0.0	0.0037013842443245765	45
630	0.018886837082676168	0.006797334846443301	-0.006781310571683212	0.9823485490096785	-1	0	0	0.3	3	0.7692307692307693	10	0.4166666666666667	0.7692307692307693	12	10	2	0	0	0.25	12	3	15	0.0	0.3333333333333333	0.5193739522225426	0.9461063156206183	0.6322624858954542	0.9291797351072236	0.7128155349952272	0.9523596625061903	0.8074749124388179	0.9432987719755993	0	0	0.0	-0.0006781310571683212	0
3650	0.00883374473306632	0.0020246851207809534	-0.001388961467118671	0.9794142188670584	-1	0	0	0.3	3	0.7692307692307693	10	0.38461538461538464	0.7692307692307693	13	10	1	0	0	0.23076923076923078	13	3	15	0.0	0.14285714285714285	0.30130274526201023	0.9383851513055188	0.42763831622600745	0.9435490895786642	0.3492197752414869	0.9674196114301081	0.9222057037412749	0.9515158215021323	0	0	0.0	-0.0001388961467118671	6
2957	0.023208163356942275	0.004066473852974329	0.0036425968346977884	0.9776313231614753	-1	0	0	0.3	3	0.7692307692307693	10	0.3409090909090909	0.7692307692307693	12	10	2	0	0	0.36363636363636365	11	4	15	0.0	0	0.30130274526201023	0.9117760137366568	0.6322624858954542	0.946289862727886	0.4218897268977009	0.973003514053993	0.9143397248980367	0.9492959370493276	0	0	0.0	0.0036425968346977884	16
4774	0.02467276702858739	0.004180685667356773	0.004174089583441088	0.9781897584633805	-1	0	0	0.3	3	0.7692307692307693	10	0.3409090909090909	0.7692307692307693	12	10	2	0	0	0.36363636363636365	11	4	15	0.0	0	0.30130274526201023	0.9117760137366568	0.6322624858954542	0.9456338046839693	0.42487506961026994	0.9728235048353912	0.915309803420635	0.9489794918652671	0	0	0.0	0.004174089583441088	20
2579	0.02382684502167109	0.004135331473772569	0.0036831646292096567	0.9776149406153809	-1	0	0	0.3	3	0.7692307692307693	10	0.3409090909090909	0.7692307692307693	12	10	2	0	0	0.36363636363636365	11	4	15	0.0	0	0.30130274526201023	0.9117760137366568	0.6322624858954542	0.946289862727886	0.4218897268977009	0.973003514053993	0.9143397248980367	0.9492959370493276	0	0	0.0	0.0036831646292096567	31
4654	0.023930223558434775	0.004417918246777968	0.004356507477376904	0.9781570879298933	-1	0	0	0.3	3	0.7692307692307693	10	0.3409090909090909	0.7692307692307693	12	10	2	0	0	0.36363636363636365	11	4	15	0.0	0	0.30130274526201023	0.9117760137366568	0.6322624858954542	0.9469797136511114	0.4218897268977009	0.973003514053993	0.9156720742889605	0.9495145900062418	0	0	0.0	0.004356507477376904	47
1144	0.019676032113829726	0.00206618146298462	0.0007447780189825049	0.9773543334490062	-1	0	0	0.3	3	0.7692307692307693	10	0.3409090909090909	0.7692307692307693	12	10	2	0	0	0.36363636363636365	11	4	15	0.0	0	0.30130274526201023	0.9091676411662417	0.6322624858954542	0.9085505729828874	0.5456459969603286	0.9756868374029538	0.9351943164530091	0.9406936259621652	0	0	0.0	0.0007447780189825049	9
4503	0.024960960119122518	0.004579144069803918	0.0044820860135810735	0.9773126056310144	-1	0	0	0.3	3	0.7692307692307693	10	0.3409090909090909	0.7692307692307693	12	10	2	0	0	0.36363636363636365	11	4	15	0.0	0	0.30130274526201023	0.9117760137366568	0.6322624858954542	0.9456338046839693	0.43853436111043764	0.9718923928016944	0.9104103381387514	0.9484174371127492	0	0	0.0	0.0044820860135810735	15
1629	0.02463575029546881	0.001817373717733198	0.0017779499773106484	0.9780791507863763	-1	0	0	0.3	3	0.7692307692307693	10	0.3409090909090909	0.7692307692307693	12	10	2	0	0	0.36363636363636365	11	4	15	0.0	0	0.38785404383455013	0.9342934406056005	0.6322624858954542	0.9555928243499237	0.24136216675324268	0.9755797061355488	0.9387364965034757	0.958395279525661	0	0	0.0	0.0017779499773106484	17
1318	0.024772691269168475	0.0032759627716481233	0.0032733910706293835	0.9588977908554027	-1	0	0	0.2	2	0.8461538461538461	11	0.3125	0.8461538461538461	13	11	1	0	0	0.3333333333333333	12	4	15	0.0	0	0.30130274526201023	0.9347682628291287	0.648151362677922	0.9524102223485441	0.3847873274377749	0.9769163066613206	0.9534812943564234	0.9583003419887267	0	0	0.0	0.0032733910706293835	12
4345	0.024660333777015243	0.0044768872669257295	0.004462643649369207	0.9779562894882005	-1	0	0	0.3	3	0.7692307692307693	10	0.3409090909090909	0.7692307692307693	12	10	2	0	0	0.36363636363636365	11	4	15	0.0	0	0.30130274526201023	0.9117760137366568	0.6322624858954542	0.9456338046839693	0.42487506961026994	0.9728235048353912	0.915309803420635	0.9489794918652671	0	0	0.0	0.004462643649369207	106
4084	0.02095792706634898	0.003361626579980481	0.001456646734934908	0.9760745925855274	-1	0	0	0.3	3	0.7692307692307693	10	0.3409090909090909	0.7692307692307693	12	10	2	0	0	0.36363636363636365	11	4	15	0.0	0	0.39609322862650387	0.9258095945115943	0.6322624858954542	0.9353550195973531	0.31923416135320887	0.972966484048764	0.9397144009145271	0.9491381174324897	0	0	0.0	0.001456646734934908	9
3708	0.024152999574829123	0.004335890995276244	0.004294029398931679	0.9782616059433918	-1	0	0	0.3	3	0.7692307692307693	10	0.3409090909090909	0.7692307692307693	12	10	2	0	0	0.36363636363636365	11	4	15	0.0	0	0.30130274526201023	0.9117760137366568	0.6322624858954542	0.9456338046839693	0.4218897268977009	0.973003514053993	0.9156720742889605	0.9490896218919328	0	0	0.0	0.004294029398931679	32
264	0.006226891017102986	0.0020123597245089433	-0.002012103861728634	0.9528269674810959	-1	0	0	0.25	1	1.0	4	1.0	1.0	5	4	0	3	0	0.16666666666666666	1	6	6	1.0	0	0.8181802777857623	0.9279996887795123	0.505114583621192	0.7156508690881102	0.5168054644272383	0.7264101437080168	0.8098500905408578	0.8153685311297917	0.6	0	0.022253538184128452	-0.00020121038617286341	45
2057	0.024013870036203394	0.004171762523532188	0.003697347626217197	0.9774794808379522	-1	0	0	0.3	3	0.7692307692307693	10	0.3409090909090909	0.7692307692307693	12	10	2	0	0	0.36363636363636365	11	4	15	0.0	0	0.30130274526201023	0.9117760137366568	0.6322624858954542	0.946289862727886	0.4218897268977009	0.973003514053993	0.9143397248980367	0.9492959370493276	0	0	0.0	0.003697347626217197	31
3476	0.02507229441709803	0.004375295615621194	0.004364646993746912	0.9782774252259759	-1	0	0	0.3	3	0.7692307692307693	10	0.3409090909090909	0.7692307692307693	12	10	2	0	0	0.36363636363636365	11	4	15	0.0	0	0.30130274526201023	0.9117760137366568	0.6322624858954542	0.9456338046839693	0.4218897268977009	0.973003514053993	0.9156720742889605	0.9490896218919328	0	0	0.0	0.004364646993746912	29
4617	0.021243245215102104	0.0024365681629497744	0.0024350352691667886	0.9759442767741227	-1	0	0	0.3	3	0.7692307692307693	10	0.3409090909090909	0.7692307692307693	12	10	2	0	0	0.36363636363636365	11	4	15	0.0	0	0.30130274526201023	0.9118996489208838	0.5949003727749169	0.9443361981313598	0.43554901839786864	0.972076737626981	0.9038471397658381	0.9481451967100092	0	0	0.0	0.0024350352691667886	4
1282	0.02593487367311954	0.0018244681905750042	0.0018190657046144713	0.9762471699051677	-1	0	0	0.3	3	0.7692307692307693	10	0.3409090909090909	0.7692307692307693	12	10	2	0	0	0.36363636363636365	11	4	15	0.0	0	0.3907049760001936	0.9524551269410201	0.6095669786977406	0.9255708465346347	0.3242699890753906	0.9610254498187538	0.9182278214539908	0.9482245220096177	0	0	0.0	0.0018190657046144713	45
2226	0.02367567675407461	0.0038845246969460216	0.003415977560398091	0.9775171314154215	-1	0	0	0.3	3	0.7692307692307693	10	0.3409090909090909	0.7692307692307693	12	10	2	0	0	0.36363636363636365	11	4	15	0.0	0	0.30130274526201023	0.9117760137366568	0.6322624858954542	0.946289862727886	0.4218897268977009	0.973003514053993	0.9143397248980367	0.9492959370493276	0	0	0.0	0.003415977560398091	26
4002	0.023924282755006406	0.004308503052887805	0.004289859838751224	0.9783514877232667	-1	0	0	0.3	3	0.7692307692307693	10	0.3409090909090909	0.7692307692307693	12	10	2	0	0	0.36363636363636365	11	4	15	0.0	0	0.30130274526201023	0.9117760137366568	0.6322624858954542	0.9456338046839693	0.4218897268977009	0.973003514053993	0.9156720742889605	0.9490896218919328	0	0	0.0	0.004289859838751224	42
4115	0.025244008637234083	0.00440954983803667	0.004388394716206698	0.9783075216065333	-1	0	0	0.3	3	0.7692307692307693	10	0.3409090909090909	0.7692307692307693	12	10	2	0	0	0.36363636363636365	11	4	15	0.0	0	0.30130274526201023	0.9117760137366568	0.6322624858954542	0.9456338046839693	0.4218897268977009	0.973003514053993	0.9156720742889605	0.9490896218919328	0	0	0.0	0.004388394716206698	46
2709	0.023560498646810465	0.003980225132717519	0.0035531969644902704	0.9776807048117475	-1	0	0	0.3	3	0.7692307692307693	10	0.3409090909090909	0.7692307692307693	12	10	2	0	0	0.36363636363636365	11	4	15	0.0	0	0.30130274526201023	0.9117760137366568	0.6322624858954542	0.946289862727886	0.4218897268977009	0.973003514053993	0.9143397248980367	0.9492959370493276	0	0	0.0	0.0035531969644902704	21
2933	0.013096426043217296	0.002286145848189513	-0.0022515396361107824	0.9753116043333337	-1	0	0	0.2	2	0.9230769230769231	12	1.0	0.8461538461538461	13	11	1	0	0	0.06666666666666667	15	1	15	0.0	0.14285714285714285	0.30130274526201023	0.9173817558226608	0.3753872659113023	0.9455734839466492	0.3492197752414869	0.9695549356865303	0.8703612929347203	0.9482265272895614	0	0	0.0	-0.00022515396361107824	8
1086	0.024905701840061915	0.0022310730219150345	0.0012751487083854872	0.9779143591186834	-1	0	0	0.3	3	0.7692307692307693	10	0.3409090909090909	0.7692307692307693	12	10	2	0	0	0.36363636363636365	11	4	15	0.0	0	0.29591449263569997	0.9210725058751686	0.6787595892245657	0.9490248355173501	0.4804379259727716	0.9786268527701993	0.9387364965034757	0.9555691695932146	0	0	0.0	0.0012751487083854872	19
1288	0.02439355181948119	0.002063289681238077	0.0020607816510823263	0.9781058349395338	-1	0	0	0.3	3	0.7692307692307693	10	0.3409090909090909	0.7692307692307693	12	10	2	0	0	0.36363636363636365	11	4	15	0.0	0	0.38785404383455013	0.9342934406056005	0.6322624858954542	0.9555928243499237	0.24136216675324268	0.9755797061355488	0.9387364965034757	0.958395279525661	0	0	0.0	0.0020607816510823263	37
289	0.0037213273495360012	0.0036165775951597797	-0.0036122953045817927	0.9824976905269641	-1	0	0	0.5	2	0.75	3	0.6	0.75	5	3	0	2	0	0.4	2	5	6	1.0	0	0.3217884927615923	0.9127771549703841	0.42213220354655306	0.7637682476263155	0.7996767044930274	0.9651742182196571	0.9308038308429607	0.9073031727512962	0.6	0.2	0.0	-0.00036122953045817925	13
2470	0.02331171107588661	0.004221101304823343	0.0035051470972949843	0.9776451751368483	-1	0	0	0.3	3	0.7692307692307693	10	0.3409090909090909	0.7692307692307693	12	10	2	0	0	0.36363636363636365	11	4	15	0.0	0	0.30130274526201023	0.9117760137366568	0.6322624858954542	0.946289862727886	0.4218897268977009	0.973003514053993	0.9143397248980367	0.9492959370493276	0	0	0.0	0.0035051470972949843	13
557	0.002264946649313327	0.002213684975964082	-0.0022131324275074965	0.9771151925012461	-1	0	0	0.75	3	0.25	1	0.75	0.25	1	1	4	0	0	0.5	2	4	6	0.0	0.5	0.4280304939788021	0.5	0.9293817548044926	0.5	1.0	0.5	0.9273188473180202	0.5	0	0	0.0	-0.00022131324275074965	23
124	0.0165357934744374	0.003929376626010065	-0.0037705894171150356	0.9794728861654981	-1	0.25	1	0.3	3	0.7692307692307693	10	0.375	0.5384615384615384	10	7	4	0	0	0.4	10	4	15	0.0	0.4	0.5896477706701042	0.9263980425558815	0.5018495458886043	0.8576504494848176	0.25795563488093937	0.919611528109265	0.8239515117513756	0.9050988172703816	0	0	0.0	-0.0003770589417115036	23
4933	0.025255471145850722	0.004624461916500847	0.004530646541494321	0.9773235537802617	-1	0	0	0.3	3	0.7692307692307693	10	0.3409090909090909	0.7692307692307693	12	10	2	0	0	0.36363636363636365	11	4	15	0.0	0	0.30130274526201023	0.9117760137366568	0.6322624858954542	0.9456338046839693	0.43853436111043764	0.9718923928016944	0.9104103381387514	0.9484174371127492	0	0	0.0	0.004530646541494321	20
4570	0.022839189730982538	0.007125755440541332	-0.007125306427371146	0.9832920985111764	-1	0.25	1	0.4	4	0.6923076923076923	9	0.3409090909090909	0.6923076923076923	12	9	2	0	0	0.36363636363636365	11	4	15	0.0	0.18181818181818182	0.3177349352713676	0.9124615035658272	0.6322624858954542	0.9328757758841705	0.5456459969603286	0.9713008643872247	0.9132014755099342	0.9444081163717767	0	0	0.0	-0.0007125306427371146	0
1843	0.024437367849467956	0.00558201715127541	0.003174480451200787	0.9747373302460194	-1	0	0	0.3	3	0.7692307692307693	10	0.3409090909090909	0.7692307692307693	12	10	2	0	0	0.36363636363636365	11	4	15	0.0	0	0.30130274526201023	0.9117760137366568	0.6322624858954542	0.946289862727886	0.48232304049653224	0.9703525584002809	0.9240709185584941	0.9477267817492915	0	0	0.0	0.003174480451200787	12
1462	0.024705342126330836	0.0024637676746896925	0.0024287809782502097	0.9780912127885173	-1	0	0	0.3	3	0.7692307692307693	10	0.3409090909090909	0.7692307692307693	12	10	2	0	0	0.36363636363636365	11	4	15	0.0	0	0.38785404383455013	0.9342934406056005	0.6322624858954542	0.9555928243499237	0.24136216675324268	0.9755797061355488	0.9387364965034757	0.958395279525661	0	0	0.0	0.0024287809782502097	27
2028	0.023147284714087175	0.004164810656671762	0.0035983025312201038	0.9778520128015212	-1	0	0	0.3	3	0.7692307692307693	10	0.3409090909090909	0.7692307692307693	12	10	2	0	0	0.36363636363636365	11	4	15	0.0	0	0.30130274526201023	0.9117760137366568	0.6322624858954542	0.946289862727886	0.4218897268977009	0.973003514053993	0.9143397248980367	0.9492959370493276	0	0	0.0	0.0035983025312201038	16
610	0.006082757668644111	0.004064856089492548	-0.004063040736960228	0.9768230089230816	-1	0	0	0.75	3	0.5	2	0.6	0.5	5	2	0	1	0	0.4	5	2	6	1.0	1.0	0.7145785973823685	0.9430573930866033	0.2102027968077244	0.8574977405199459	0.8688360202084191	0.9622887302142398	0.9207341969379882	0.9317380906457303	1.0	0.2	0.0	-0.00040630407369602277	11
4980	0.024923049795052037	0.004681192667658918	0.004484463539858514	0.9774367908852567	-1	0	0	0.3	3	0.7692307692307693	10	0.3409090909090909	0.7692307692307693	12	10	2	0	0	0.36363636363636365	11	4	15	0.0	0	0.30130274526201023	0.9118996489208838	0.6322624858954542	0.9456338046839693	0.43554901839786864	0.972076737626981	0.9107859821801597	0.9485527456812528	0	0	0.0	0.004484463539858514	78
4291	0.024260805517128607	0.0041643845748040986	0.004151644060047685	0.9784204450443028	-1	0	0	0.3	3	0.7692307692307693	10	0.3409090909090909	0.7692307692307693	12	10	2	0	0	0.36363636363636365	11	4	15	0.0	0	0.30130274526201023	0.9118996489208838	0.6322624858954542	0.9456338046839693	0.4218897268977009	0.973003514053993	0.9156720742889605	0.9491143866780968	0	0	0.0	0.004151644060047685	27
1646	0.02558258069372127	0.003040206069901331	0.002733999186209016	0.9761171807580004	-1	0	0	0.3	3	0.7692307692307693	10	0.3409090909090909	0.7692307692307693	12	10	2	0	0	0.36363636363636365	11	4	15	0.0	0	0.38785404383455013	0.9342934406056005	0.6322624858954542	0.9555928243499237	0.32478129939397027	0.9725541251287485	0.9493919775275018	0.9567720336086835	0	0	0.0	0.002733999186209016	17
3974	0.024690604396530164	0.004125514056204665	0.004076633118933656	0.9785617096020832	-1	0	0	0.3	3	0.7692307692307693	10	0.3409090909090909	0.7692307692307693	12	10	2	0	0	0.36363636363636365	11	4	15	0.0	0	0.30130274526201023	0.9118996489208838	0.6322624858954542	0.9394070674927656	0.356681655910144	0.9735843990302547	0.9156720742889605	0.9476012605616501	0	0	0.0	0.004076633118933656	13
2086	0.02308765884461326	0.0039812447624720075	0.00360160392805706	0.9774533667281992	-1	0	0	0.3	3	0.7692307692307693	10	0.3409090909090909	0.7692307692307693	12	10	2	0	0	0.36363636363636365	11	4	15	0.0	0	0.30130274526201023	0.9117760137366568	0.6322624858954542	0.946289862727886	0.4218897268977009	0.973003514053993	0.9143397248980367	0.9492959370493276	0	0	0.0	0.00360160392805706	31
4440	0.024943685329283153	0.004346069768535413	0.004340293367114184	0.9784223377275044	-1	0	0	0.3	3	0.7692307692307693	10	0.3409090909090909	0.7692307692307693	12	10	2	0	0	0.36363636363636365	11	4	15	0.0	0	0.30130274526201023	0.9117760137366568	0.6322624858954542	0.9456338046839693	0.4218897268977009	0.973003514053993	0.9156720742889605	0.9490896218919328	0	0	0.0	0.004340293367114184	37
4561	0.02516327526885732	0.004256432746312414	0.004224564957083066	0.9783002513465169	-1	0	0	0.3	3	0.7692307692307693	10	0.3409090909090909	0.7692307692307693	12	10	2	0	0	0.36363636363636365	11	4	15	0.0	0	0.30130274526201023	0.9117760137366568	0.6322624858954542	0.9456338046839693	0.4218897268977009	0.973003514053993	0.9156720742889605	0.9490896218919328	0	0	0.0	0.004224564957083066	27
677	0.02491349757221873	0.0013230174194351193	0.001065869077647127	0.9780000951082728	-1	0	0	0.3	3	0.7692307692307693	10	0.3409090909090909	0.7692307692307693	12	10	2	0	0	0.36363636363636365	11	4	15	0.0	0	0.2750496412111336	0.9261660660630113	0.6322624858954542	0.9510670863584167	0.21880363326637314	0.9753404331584301	0.9143397248980367	0.9551265285065763	0	0	0.0	0.001065869077647127	9
967	0.024792015750203258	0.0015450419915561747	0.0015125601081660462	0.97750831622218	-1	0	0	0.3	3	0.7692307692307693	10	0.3409090909090909	0.7692307692307693	12	10	2	0	0	0.36363636363636365	11	4	15	0.0	0	0.3907049760001936	0.9524551269410201	0.6095669786977406	0.9255708465346347	0.21880363326637314	0.9689156198290072	0.934928597063698	0.9519285420617184	0	0	0.0	0.0015125601081660462	31
750	0.007937824682879019	0.004006778070912534	-0.0040067778239570185	0.9652575972775619	-1	0	0	0.5	3	0.5	3	0.5	0.5	6	3	1	1	0	1.0	4	4	8	0.3333333333333333	0.5	0.45649081300591654	0.9543912217929441	0.32999700149707933	0.898251028306953	0.21880363326637314	0.8967480129066224	0.8070493137564502	0.9213021525561075	1.0	0.5	0.0	-0.00040067778239570183	5
1346	0.024272882735900725	0.0028324815924360273	-0.0019180843511732142	0.9769751255031068	-1	0	0	0.3	3	0.7692307692307693	10	0.3409090909090909	0.7692307692307693	12	10	2	0	0	0.36363636363636365	11	4	15	0.0	0	0.29591449263569997	0.9422381014390828	0.6800223780591421	0.944092788183568	0.21880363326637314	0.9797576334644653	0.9518723955323654	0.9595343918148432	0	0	0.0	-0.00019180843511732142	3
251	0.018210000754493	0.0035155792264892254	-0.0034747343585903303	0.9775104365242994	-1	0	0	0.1111111111111111	1	1.0	11	1.0	1.0	12	11	0	0	0	0.07692307692307693	13	1	13	0.0	0	0.5534085269684876	0.7255928543873423	0.6245548639972872	0.7767875577990829	0.5246967022389436	0.9319749886359576	0.7556847152162549	0.8337281359222272	0	0	0.0	-0.00034747343585903305	4
2459	0.024088561519291046	0.003977919580368187	0.003412972357741059	0.9774713537006663	-1	0	0	0.3	3	0.7692307692307693	10	0.3409090909090909	0.7692307692307693	12	10	2	0	0	0.36363636363636365	11	4	15	0.0	0	0.30130274526201023	0.9117760137366568	0.6322624858954542	0.946289862727886	0.4218897268977009	0.973003514053993	0.9143397248980367	0.9492959370493276	0	0	0.0	0.003412972357741059	25
3461	0.025172974275525267	0.0038658070970098335	0.0034080840264163205	0.9779165868688495	-1	0	0	0.3	3	0.7692307692307693	10	0.3409090909090909	0.7692307692307693	12	10	2	0	0	0.36363636363636365	11	4	15	0.0	0	0.35558820856906553	0.9059253121536633	0.6322624858954542	0.9456338046839693	0.4218897268977009	0.973003514053993	0.9156720742889605	0.9479396504299407	0	0	0.0	0.0034080840264163205	7
2993	0.008996593199094884	0.0015178097540552993	-0.0013482183584063916	0.9797367801006083	-1	0	0	0.3	3	0.7692307692307693	10	0.38461538461538464	0.7692307692307693	13	10	1	0	0	0.23076923076923078	13	3	15	0.0	0.14285714285714285	0.30130274526201023	0.9383851513055188	0.42763831622600745	0.9441787517242359	0.3492197752414869	0.9674196114301081	0.919711656292267	0.9516982440727435	0	0	0.0	-0.00013482183584063916	2
1827	0.023694801451401463	0.004445901743836891	0.003566142957992816	0.9777938452123597	-1	0	0	0.3	3	0.7692307692307693	10	0.3409090909090909	0.7692307692307693	12	10	2	0	0	0.36363636363636365	11	4	15	0.0	0	0.30130274526201023	0.9117760137366568	0.6322624858954542	0.946289862727886	0.4218897268977009	0.973003514053993	0.9143397248980367	0.9492959370493276	0	0	0.0	0.003566142957992816	26
5001	0.025059981147029724	0.00464413242759119	0.004535225423220609	0.9781133436124859	-1	0	0	0.3	3	0.7692307692307693	10	0.3409090909090909	0.7692307692307693	12	10	2	0	0	0.36363636363636365	11	4	15	0.0	0	0.30130274526201023	0.9118996489208838	0.6322624858954542	0.9444022759186357	0.3095555804533686	0.9723838461112257	0.915309803420635	0.9483518419062247	0	0	0.0	0.004535225423220609	12
3636	0.02436187772276453	0.0045315465843973005	0.004433612777619625	0.9779246684859774	-1	0	0	0.3	3	0.7692307692307693	10	0.3409090909090909	0.7692307692307693	12	10	2	0	0	0.36363636363636365	11	4	15	0.0	0	0.30130274526201023	0.9117760137366568	0.6322624858954542	0.9456338046839693	0.4218897268977009	0.973003514053993	0.9156720742889605	0.9490896218919328	0	0	0.0	0.004433612777619625	71
2503	0.0242233493356514	0.0030872960386639265	0.0002567871185326429	0.9760423096336784	-1	0	0	0.3	3	0.7692307692307693	10	0.3409090909090909	0.7692307692307693	12	10	2	0	0	0.36363636363636365	11	4	15	0.0	0	0.39609322862650387	0.9399743861294869	0.6322624858954542	0.9318896005665814	0.3412813845214987	0.9723999910188793	0.949187413834168	0.9514952183986906	0	0	0.0	0.0002567871185326429	4
573	0.02623935381581787	0.0032504722258888076	-0.003084921714878086	0.9849252393180871	-1	0	0	0.2	2	0.9230769230769231	12	0.5357142857142857	0.9230769230769231	14	12	0	2	0	0.14285714285714285	2	14	15	1.0	0	0.35479505257510663	0.9532236954533351	0.5420484496568823	0.814092587700003	0.7996767044930274	0.9406098959781274	0.9228200601901082	0.9181820995879351	0.5357142857142857	0.21428571428571427	0.0	-0.0003084921714878086	7
4467	0.02482855430878246	0.003919084054948468	0.003866809395246071	0.978356524742002	-1	0	0	0.3	3	0.7692307692307693	10	0.3409090909090909	0.7692307692307693	12	10	2	0	0	0.36363636363636365	11	4	15	0.0	0	0.30130274526201023	0.9117760137366568	0.6322624858954542	0.9456338046839693	0.4218897268977009	0.973003514053993	0.9156720742889605	0.9490896218919328	0	0	0.0	0.003866809395246071	12
3814	0.024479961802381184	0.004137474976339859	0.004134410705896329	0.9784874627495034	-1	0	0	0.3	3	0.7692307692307693	10	0.3409090909090909	0.7692307692307693	12	10	2	0	0	0.36363636363636365	11	4	15	0.0	0	0.30130274526201023	0.9117760137366568	0.6322624858954542	0.9456338046839693	0.4218897268977009	0.973003514053993	0.9156720742889605	0.9490896218919328	0	0	0.0	0.004134410705896329	19
3248	0.023972218837800957	0.004118970251180487	0.0035762443936661016	0.97777062412564	-1	0	0	0.3	3	0.7692307692307693	10	0.3409090909090909	0.7692307692307693	12	10	2	0	0	0.36363636363636365	11	4	15	0.0	0	0.30130274526201023	0.9117760137366568	0.6322624858954542	0.946289862727886	0.4218897268977009	0.973003514053993	0.9143397248980367	0.9492959370493276	0	0	0.0	0.0035762443936661016	20
1247	0.023839299518243966	0.0015962526460645936	0.001408138819238424	0.9775863076892654	-1	0	0	0.3	3	0.7692307692307693	10	0.3409090909090909	0.7692307692307693	12	10	2	0	0	0.36363636363636365	11	4	15	0.0	0	0.3907049760001936	0.9524551269410201	0.6095669786977406	0.9255708465346347	0.21880363326637314	0.9689156198290072	0.934928597063698	0.9519285420617184	0	0	0.0	0.001408138819238424	11
839	0.02464345867365212	0.0019258456669016628	0.0012398990665098378	0.9778200676846118	-1	0	0	0.3	3	0.7692307692307693	10	0.3409090909090909	0.7692307692307693	12	10	2	0	0	0.36363636363636365	11	4	15	0.0	0	0.30130274526201023	0.9185623759755999	0.6787595892245657	0.9490248355173501	0.4804379259727716	0.9786268527701993	0.9387364965034757	0.9550849766348471	0	0	0.0	0.0012398990665098378	68
2464	0.027772465353992387	0.0069974434175077175	-0.006965257250171781	0.981199026723748	-1	0	0	0.3	3	0.7692307692307693	10	0.3409090909090909	0.7692307692307693	12	10	2	0	0	0.36363636363636365	11	4	15	0.0	0	0.36698919240998373	0.9115864436253869	0.49155067169349725	0.9356231274780231	0.30657023774079956	0.9714378260286258	0.8842573511620603	0.9450823778517546	0	0	0.0	-0.000696525725017178	0
4192	0.023842454796563217	0.0029816530216387432	0.002817782375086083	0.9767785236443178	-1	0	0	0.3	3	0.7692307692307693	10	0.3409090909090909	0.7692307692307693	12	10	2	0	0	0.36363636363636365	11	4	15	0.0	0	0.30130274526201023	0.9358123264724617	0.6787595892245657	0.9333709939813221	0.5456459969603286	0.978299430490321	0.9546310933981562	0.9544611557197467	0	0	0.0	0.002817782375086083	9
4827	0.022400555942423243	0.005783240733783359	-0.004270797167830798	0.9812976962019866	-1	0	0	0.3	3	0.7692307692307693	10	0.4166666666666667	0.7692307692307693	12	10	2	0	0	0.25	12	3	15	0.0	0.16666666666666666	0.2905262400093897	0.9211688344048984	0.532454097809681	0.9456021726740947	0.42487506961026994	0.972944982992054	0.9204457712778715	0.9509876719859923	0	0	0.0	-0.00042707971678307974	2
680	0.022095227484153292	0.003088562997523817	-0.0013212502347495993	0.9718334159196544	-1	0	0	0.3	3	0.7692307692307693	10	0.3409090909090909	0.7692307692307693	12	10	2	0	0	0.36363636363636365	11	4	15	0.0	0	0.5309852316256662	0.8724938032328353	0.6756292087670079	0.8476503664216523	0.289403822333667	0.9154319308730938	0.889966182744613	0.8815412147997669	0	0	0.0	-0.00013212502347495993	13
653	0.0019206638148643916	0.0018537846155022716	-0.0018536745588127886	0.9856437695762396	-1	0	0	1.0	1	0	0	1.0	0	1	0	0	2	0	0.5	1	2	2	0.6666666666666666	0	0	0	0	0	0	0	0	0	0	0	0	-0.00018536745588127886	17
1835	0.02318395644104807	0.003836068354538291	0.0031674878346808094	0.9775563689538334	-1	0	0	0.3	3	0.7692307692307693	10	0.3409090909090909	0.7692307692307693	12	10	2	0	0	0.36363636363636365	11	4	15	0.0	0	0.30130274526201023	0.9117760137366568	0.6322624858954542	0.946289862727886	0.4218897268977009	0.973003514053993	0.9143397248980367	0.9492959370493276	0	0	0.0	0.0031674878346808094	41
98	0.013677511850674506	0.005021233591800028	-0.004614773550086771	0.966821930684776	-1	0	0	0.3333333333333333	2	0.8333333333333334	5	1.0	0.6666666666666666	5	4	2	4	0	0.125	8	1	8	0.5714285714285714	0.2857142857142857	0.8062960865985259	0.7605234837296225	0.8101854028966908	0.9379624731161388	0.5592341924186296	0.8515143583594662	0.8532500103567888	0.8667684638530311	0.2	0.2	0.0	-0.00046147735500867715	40
590	0.022305057852624974	0.004788294531031481	-0.004300040742924838	0.9710418307048532	-1	0	0	0.1	1	1.0	12	1.0	1.0	13	12	0	1	0	0.07142857142857142	14	1	14	0.3333333333333333	0	0.30130274526201023	0.8903638823670893	0.7199306784104698	0.9521200296130322	0.39957552960892956	0.964438928274894	0.9260258651098723	0.942400550921414	1.0	0.07692307692307693	0.0	-0.0004300040742924838	2
1456	0.023506457565937892	0.00439773323292209	0.0033402500771005646	0.9773606409593818	-1	0	0	0.3	3	0.7692307692307693	10	0.3409090909090909	0.7692307692307693	12	10	2	0	0	0.36363636363636365	11	4	15	0.0	0	0.30130274526201023	0.9118996489208838	0.6322624858954542	0.946289862727886	0.30657023774079956	0.9727007835676745	0.9143397248980367	0.9491364673213755	0	0	0.0	0.0033402500771005646	14
570	0.0055720405970738586	0.0020905424316940056	-0.0016178394061943098	0.977107420350862	-1	0	0	0.3333333333333333	1	1.0	2	1.0	1.0	2	2	1	0	0	0.25	4	1	4	0.0	0	0.984668328399738	0.5143844106692115	0.6321359887035133	0.8282632688084484	0.7908257776018232	0.685702188680695	0.8401837330169368	0.690760002931737	0	0	0.0	-0.00016178394061943098	56
2941	0.02359111692365179	0.004405045299956271	0.0037197156345180698	0.9777603729670142	-1	0	0	0.3	3	0.7692307692307693	10	0.3409090909090909	0.7692307692307693	12	10	2	0	0	0.36363636363636365	11	4	15	0.0	0	0.30130274526201023	0.9117760137366568	0.6322624858954542	0.946289862727886	0.4218897268977009	0.973003514053993	0.9143397248980367	0.9492959370493276	0	0	0.0	0.0037197156345180698	10
4968	0.024761192357024554	0.004375424827458294	0.004329304896964424	0.9775951543265012	-1	0	0	0.3	3	0.7692307692307693	10	0.3409090909090909	0.7692307692307693	12	10	2	0	0	0.36363636363636365	11	4	15	0.0	0	0.30130274526201023	0.9117760137366568	0.6322624858954542	0.9456338046839693	0.43554901839786864	0.972076737626981	0.9107859821801597	0.9485277223817056	0	0	0.0	0.004329304896964424	8
1559	0.024343950409910026	0.0029787628770080754	0.0029313465430425285	0.97834093353226	-1	0	0	0.3	3	0.7692307692307693	10	0.3409090909090909	0.7692307692307693	12	10	2	0	0	0.36363636363636365	11	4	15	0.0	0	0.30130274526201023	0.9188060650212188	0.6322624858954542	0.9508792842768276	0.2914735849225871	0.9751392116187899	0.9143397248980367	0.9534492496677703	0	0	0.0	0.0029313465430425285	15
1351	0.01606600396526835	0.0019210934042841062	-0.0009803980684664508	0.9852378084690022	-1	0	0	0.3	3	0.7692307692307693	10	0.4166666666666667	0.7692307692307693	12	10	2	0	0	0.25	3	12	15	0.0	0	0.48264452719904377	0.7681856378467963	0.3122664772768112	0.8743014656011427	0.30657023774079956	0.9503874558513671	0.8450426679320914	0.8839199488062711	0	0	0.0	-9.803980684664508e-05	3
2594	0.0235098441037662	0.0037824246120912314	0.0034334984248970586	0.9775115741545047	-1	0	0	0.3	3	0.7692307692307693	10	0.3409090909090909	0.7692307692307693	12	10	2	0	0	0.36363636363636365	11	4	15	0.0	0	0.30130274526201023	0.9117760137366568	0.6322624858954542	0.946289862727886	0.4218897268977009	0.973003514053993	0.9143397248980367	0.9492959370493276	0	0	0.0	0.0034334984248970586	13
4269	0.024634930648029407	0.0044359393941732096	0.00427950754693344	0.9775463737636326	-1	0	0	0.3	3	0.7692307692307693	10	0.3409090909090909	0.7692307692307693	12	10	2	0	0	0.36363636363636365	11	4	15	0.0	0	0.30130274526201023	0.9118996489208838	0.6322624858954542	0.9456338046839693	0.43554901839786864	0.972076737626981	0.9107859821801597	0.9485527456812528	0	0	0.0	0.00427950754693344	49
707	0.003560861693880924	0.001746855860486124	-0.001734092405806298	0.9809774516859481	-1	0	0	0.5	1	1.0	1	1.0	1.0	2	1	0	1	0	0.3333333333333333	3	1	3	0.3333333333333333	0	0.736356737306264	0.5852846709279297	0.47128784528285445	0.9761743494536408	0.43978444946990863	0.9111649846804779	0.8632209066342372	0.8936370608788219	1.0	0.5	0.0	-0.00017340924058062982	10
1627	0.005652470799281893	0.0035891821141036495	-0.0035891755839313356	0.9829693674899356	-1	0.25	1	0.4	4	0.7692307692307693	10	0.4166666666666667	0.6923076923076923	12	9	2	0	0	0.25	12	3	15	0.0	0.6666666666666666	0.38785404383455013	0.9520097586196096	0.37530900302285775	0.9390695266846593	0.28682249451845554	0.9259515776167647	0.8873880213463119	0.9398914406970126	0	0	0.0	-0.00035891755839313354	2
4452	0.025517408690707306	0.004926309789024576	0.004572089134685217	0.97733118483814	-1	0	0	0.3	3	0.7692307692307693	10	0.3409090909090909	0.7692307692307693	12	10	2	0	0	0.36363636363636365	11	4	15	0.0	0	0.30130274526201023	0.9118996489208838	0.6322624858954542	0.9456338046839693	0.43554901839786864	0.972076737626981	0.9107859821801597	0.9485527456812528	0	0	0.0	0.004572089134685217	110
3208	0.023250507648176204	0.003401606236330577	0.0020053406118745423	0.9765563945733654	-1	0	0	0.3	3	0.7692307692307693	10	0.3409090909090909	0.7692307692307693	12	10	2	0	0	0.36363636363636365	11	4	15	0.0	0	0.29574525564361664	0.937515760009004	0.6322624858954542	0.946289862727886	0.4218897268977009	0.973003514053993	0.9217159632919946	0.9549541493462312	0	0	0.0	0.0020053406118745423	8
2192	0.023710619390979452	0.004291937564242867	0.003444557132942593	0.9776593142789213	-1	0	0	0.3	3	0.7692307692307693	10	0.3409090909090909	0.7692307692307693	12	10	2	0	0	0.36363636363636365	11	4	15	0.0	0	0.30130274526201023	0.9117760137366568	0.6322624858954542	0.946289862727886	0.4218897268977009	0.973003514053993	0.9143397248980367	0.9492959370493276	0	0	0.0	0.003444557132942593	30
2142	0.024087182131998106	0.0025430516603508636	0.0025410601328594296	0.9778849007170969	-1	0	0	0.3	3	0.7692307692307693	10	0.375	0.6923076923076923	11	9	3	0	0	0.4	10	4	15	0.0	0	0.3009642712778436	0.9212105103377568	0.648151362677922	0.9295844779849117	0.49455967855391486	0.9717152486774827	0.919711656292267	0.9457644854252615	0	0	0.0	0.0025410601328594296	5
2245	0.023144115262085596	0.0039098824205045435	0.0034904011418483215	0.9776807048117475	-1	0	0	0.3	3	0.7692307692307693	10	0.3409090909090909	0.7692307692307693	12	10	2	0	0	0.36363636363636365	11	4	15	0.0	0	0.30130274526201023	0.9117760137366568	0.6322624858954542	0.946289862727886	0.4218897268977009	0.973003514053993	0.9143397248980367	0.9492959370493276	0	0	0.0	0.0034904011418483215	34
931	0.026174593997562223	0.001692220930044013	0.0015109999460273442	0.9754787119030739	-1	0	0	0.3	3	0.7692307692307693	10	0.3409090909090909	0.7692307692307693	12	10	2	0	0	0.36363636363636365	11	4	15	0.0	0	0.29591449263569997	0.9210725058751686	0.6787595892245657	0.9490248355173501	0.540871239571603	0.9764732368113211	0.9493919775275018	0.9541584160399198	0	0	0.0	0.0015109999460273442	16
1550	0.024540864653162	0.002036072850333788	0.0020337244003498485	0.9779772747002553	-1	0	0	0.3	3	0.7692307692307693	10	0.3409090909090909	0.7692307692307693	12	10	2	0	0	0.36363636363636365	11	4	15	0.0	0	0.38785404383455013	0.9342934406056005	0.6322624858954542	0.9555928243499237	0.24136216675324268	0.9755797061355488	0.9387364965034757	0.958395279525661	0	0	0.0	0.0020337244003498485	17
120	0.001953916198458221	0.0018904299842351067	-0.0018889164691897567	0.9847574256515054	-1	0	0	1.0	2	0.0	0	0.75	0	2	0	0	0	0	1.0	2	2	3	0.0	0	0	0	0	0	0	0	0	0	0	0	0	-0.00018889164691897567	12
1186	0.025220075703039236	0.00205375667966759	0.0008741857758206165	0.97671812965927	-1	0	0	0.3	3	0.7692307692307693	10	0.3409090909090909	0.7692307692307693	12	10	2	0	0	0.36363636363636365	11	4	15	0.0	0	0.49850910079797617	0.9548312868876517	0.5875718342387168	0.9134836144877464	0.21880363326637314	0.9504764733940098	0.9143397248980367	0.9419980038110012	0	0	0.0	0.0008741857758206165	16
83	0.020834611574228525	0.002057485926557072	-0.0019071288385301346	0.9849280388159367	-1	0	0	0.2	2	0.9230769230769231	12	0.5357142857142857	0.9230769230769231	14	12	0	2	0	0.14285714285714285	2	14	15	1.0	0	0.35479505257510663	0.9532236954533351	0.5420484496568823	0.814092587700003	0.7996767044930274	0.9406098959781274	0.9228200601901082	0.9181820995879351	0.5357142857142857	0.21428571428571427	0.0	-0.00019071288385301346	23
4835	0.02528271030306673	0.004734866835963905	0.004479132459760173	0.9771607980287691	-1	0	0	0.3	3	0.7692307692307693	10	0.3409090909090909	0.7692307692307693	12	10	2	0	0	0.36363636363636365	11	4	15	0.0	0	0.30130274526201023	0.9118996489208838	0.6322624858954542	0.9456338046839693	0.4415197038230067	0.9718877865551948	0.9104103381387514	0.9484397628203789	0	0	0.0	0.004479132459760173	61
4455	0.02474297368119967	0.004331370219153408	0.004188321342801571	0.977435835710509	-1	0	0	0.3	3	0.7692307692307693	10	0.3409090909090909	0.7692307692307693	12	10	2	0	0	0.36363636363636365	11	4	15	0.0	0	0.30130274526201023	0.9118996489208838	0.6322624858954542	0.9456338046839693	0.43554901839786864	0.972076737626981	0.9107859821801597	0.9485527456812528	0	0	0.0	0.004188321342801571	31
22	0.019835326685187955	0.003674400585113035	-0.003492911488201758	0.9798893078995771	-1	0	0	0.14285714285714285	1	1.0	8	1.0	1.0	9	8	0	0	0	0.1	10	1	10	0.0	0	0.44325100889144586	0.8643030912898758	0.367713974732555	0.8388167876884266	0.47487245397991257	0.8777726653224174	0.8590653953912538	0.8610635598738889	0	0	0.0	-0.0003492911488201758	32
3618	0.018009813880147434	0.002341520875185877	-0.0020787434384775005	0.9809527383349992	-1	0	0	0.3	3	0.7692307692307693	10	0.3409090909090909	0.7692307692307693	12	10	2	0	0	0.36363636363636365	4	11	15	0.0	0	0.3011335082699269	0.9171441864555449	0.6322624858954542	0.9306311315515653	0.28401170425393	0.9743885965550426	0.9156720742889605	0.946838127808287	0	0	0.0	-0.00020787434384775006	2
3995	0.02455836900233202	0.0036798299181776506	0.0035377802423360344	0.9785497125649658	-1	0	0	0.3	3	0.7692307692307693	10	0.3409090909090909	0.7692307692307693	12	10	2	0	0	0.36363636363636365	11	4	15	0.0	0	0.3009642712778436	0.9151002806720624	0.6322624858954542	0.925914029455108	0.4218897268977009	0.9707890426544824	0.9156720742889605	0.9427960910393388	0	0	0.0	0.0035377802423360344	15
4006	0.02395047091459237	0.0032827599923419683	-0.0005127218744619388	0.9736873421737117	-1	0	0	0.3	3	0.7692307692307693	10	0.3409090909090909	0.7692307692307693	12	10	2	0	0	0.36363636363636365	11	4	15	0.0	0	0.38785404383455013	0.9111657540669326	0.6322624858954542	0.9476770516975807	0.33990820097822794	0.9639145538710674	0.8809065264461796	0.9446191579462989	0	0	0.0	-5.127218744619388e-05	1
4025	0.02473227739274738	0.003507394867911143	0.0007819796598361116	0.9763278595089658	-1	0	0	0.3	3	0.7692307692307693	10	0.3409090909090909	0.7692307692307693	12	10	2	0	0	0.36363636363636365	11	4	15	0.0	0	0.39609322862650387	0.9399743861294869	0.6322624858954542	0.9325370324025776	0.3412813845214987	0.9723999910188793	0.949187413834168	0.9516525941387062	0	0	0.0	0.0007819796598361116	5
1187	0.025325812325793916	0.001290886356460132	0.0007592608558408569	0.9781186668802635	-1	0	0	0.3	3	0.7692307692307693	10	0.3409090909090909	0.7692307692307693	12	10	2	0	0	0.36363636363636365	11	4	15	0.0	0	0.29591449263569997	0.9210725058751686	0.6787595892245657	0.9490248355173501	0.4804379259727716	0.9786268527701993	0.9387364965034757	0.9555691695932146	0	0	0.0	0.0007592608558408569	5
4236	0.01569611213193964	0.0013927490600126487	-0.001016961756584263	0.9815933476611532	-1	0	0	0.3	3	0.7692307692307693	10	0.4166666666666667	0.7692307692307693	12	10	2	0	0	0.25	3	12	15	0.0	0	0.38785404383455013	0.9320793889842892	0.6322624858954542	0.9453011086823154	0.2554452178483276	0.9616144091868444	0.887114559947566	0.9476759566535726	0	0	0.0	-0.00010169617565842629	4
3645	0.02496747845565529	0.004458036655371055	0.004165070275494854	0.9784055734114736	-1	0	0	0.3	3	0.7692307692307693	10	0.3409090909090909	0.7692307692307693	12	10	2	0	0	0.36363636363636365	11	4	15	0.0	0	0.3009642712778436	0.9151002806720624	0.6322624858954542	0.925914029455108	0.4218897268977009	0.9707890426544824	0.9156720742889605	0.9427960910393388	0	0	0.0	0.004165070275494854	37
2985	0.022799800738788446	0.00452919333923521	-0.0023717028849326274	0.9811433182985878	-1	0	0	0.3	3	0.7692307692307693	10	0.4166666666666667	0.7692307692307693	12	10	2	0	0	0.25	12	3	15	0.0	0.16666666666666666	0.30130274526201023	0.9117760137366568	0.6322624858954542	0.946289862727886	0.4218897268977009	0.973003514053993	0.9143397248980367	0.9492959370493276	0	0	0.0	-0.00023717028849326273	6
4792	0.021292051793778903	0.00445822001553589	-0.004419761372718292	0.9720096410247491	-1	0	0	0.2	2	0.8461538461538461	11	0.38461538461538464	0.8461538461538461	13	11	1	0	0	0.23076923076923078	13	3	15	0.0	0.3333333333333333	0.3009642712778436	0.9141335764407398	0.4485345865063753	0.914969803436114	0.3492197752414869	0.948737947491211	0.7239021165490035	0.9277803897730933	0	0	0.0	-0.0004419761372718292	2
4023	0.024091554861664425	0.004230097429315065	0.0042294917350208195	0.978260009865679	-1	0	0	0.3	3	0.7692307692307693	10	0.3409090909090909	0.7692307692307693	12	10	2	0	0	0.36363636363636365	11	4	15	0.0	0	0.30130274526201023	0.9117760137366568	0.6174035217698504	0.936029265448826	0.4218897268977009	0.973003514053993	0.9100911998651543	0.9462318243413248	0	0	0.0	0.0042294917350208195	13
1493	0.025777389195624143	0.015017136671278988	-0.012832240883172967	0.9732084462961311	-1	0	0	0.3	3	0.7692307692307693	10	0.3409090909090909	0.7692307692307693	12	10	2	0	0	0.36363636363636365	11	4	15	0.0	0	0.38785404383455013	0.9342934406056005	0.6474509999392319	0.9580553165303883	0.24136216675324268	0.9755797061355488	0.9403606718913319	0.9591805639430009	0	0	0.0	-0.0012832240883172967	0
28	0.0020030648334680174	0.002003076604149576	-0.0020030766028283392	0.9867797407047425	-1	0	0	1.0	2	0.0	0	1.0	0	0	0	2	2	0	0.3333333333333333	1	3	3	0.25	1.0	0	0	0	0	0	0	0	0	0	0	0	-0.1	7
2780	0.023457405038024057	0.004065944330728281	0.0034840581925183883	0.9777548307224383	-1	0	0	0.3	3	0.7692307692307693	10	0.3409090909090909	0.7692307692307693	12	10	2	0	0	0.36363636363636365	11	4	15	0.0	0	0.30130274526201023	0.9117760137366568	0.6322624858954542	0.946289862727886	0.4218897268977009	0.973003514053993	0.9143397248980367	0.9492959370493276	0	0	0.0	0.0034840581925183883	12
3835	0.02503512511825338	0.004564567192856642	0.0044758429557561034	0.9782630771635621	-1	0	0	0.3	3	0.7692307692307693	10	0.3409090909090909	0.7692307692307693	12	10	2	0	0	0.36363636363636365	11	4	15	0.0	0	0.30130274526201023	0.9117760137366568	0.6322624858954542	0.9456338046839693	0.4218897268977009	0.973003514053993	0.9156720742889605	0.9490896218919328	0	0	0.0	0.0044758429557561034	32
636	0.02149535705919149	0.002485635838422034	-0.002473355249471739	0.9805767663037946	-1	0	0	0.3	3	0.7692307692307693	10	0.5769230769230769	0.5384615384615384	9	7	5	3	0	0.15384615384615385	13	2	15	0.25	0.2857142857142857	0.25439067146423566	0.8954598025631005	0.469212597675957	0.8941188188832278	0.3107935485072505	0.9432297961152496	0.8925645610868621	0.9140297421364798	0.1111111111111111	0.1111111111111111	0.0	-0.0002473355249471739	16
2102	0.023536980460403645	0.0038555603375126373	0.003144484206912298	0.9776374391938856	-1	0	0	0.3	3	0.7692307692307693	10	0.3409090909090909	0.7692307692307693	12	10	2	0	0	0.36363636363636365	11	4	15	0.0	0	0.30130274526201023	0.9117760137366568	0.6322624858954542	0.946289862727886	0.4218897268977009	0.973003514053993	0.9143397248980367	0.9492959370493276	0	0	0.0	0.003144484206912298	9
2895	0.021419931416183875	0.007263558119057977	-0.007195956913632378	0.9827923447308655	-1	0	0	0.3	3	0.7692307692307693	10	0.4166666666666667	0.7692307692307693	12	10	2	0	0	0.25	12	3	15	0.0	0.16666666666666666	0.3011335082699269	0.9259952155993849	0.5220059626694971	0.9202888389747539	0.630211000909451	0.9719050031061239	0.9273576149857305	0.944741784099748	0	0	0.0	-0.0007195956913632378	0
1139	0.025167195946613694	0.0017995229834792557	0.001130911296104114	0.9776722200712968	-1	0	0	0.3	3	0.7692307692307693	10	0.3409090909090909	0.7692307692307693	12	10	2	0	0	0.36363636363636365	11	4	15	0.0	0	0.29591449263569997	0.9210725058751686	0.6787595892245657	0.9490248355173501	0.4804379259727716	0.9786268527701993	0.9387364965034757	0.9555691695932146	0	0	0.0	0.001130911296104114	10
302	0.002120998126001311	0.0020192209096182934	-0.0020189311200077505	0.9840056578738975	-1	0	0	0.6666666666666666	2	0.5	1	1.0	0	1	0	2	0	0	1.0	2	2	4	0.0	0	0	0	0	0	0	0	0	0	0	0	0	-0.00020189311200077505	19
1076	0.024729091220983972	0.0025088424759150707	0.0025046505157239577	0.9783055295703026	-1	0	0	0.3	3	0.7692307692307693	10	0.3409090909090909	0.7692307692307693	12	10	2	0	0	0.36363636363636365	11	4	15	0.0	0	0.38785404383455013	0.9342934406056005	0.6322624858954542	0.9555928243499237	0.24136216675324268	0.9755797061355488	0.9387364965034757	0.958395279525661	0	0	0.0	0.0025046505157239577	22
2005	0.024224042769390587	0.004312771369667043	0.004045885180911995	0.9782534818327524	-1	0	0	0.3	3	0.7692307692307693	10	0.3409090909090909	0.7692307692307693	12	10	2	0	0	0.36363636363636365	11	4	15	0.0	0	0.30130274526201023	0.9126651920674111	0.6322624858954542	0.9398310187882872	0.5456459969603286	0.9787874045315893	0.9387364965034757	0.9514608332807754	0	0	0.0	0.004045885180911995	14
4388	0.024321258051537956	0.00400284635867098	0.004001836431191515	0.9784310480592634	-1	0	0	0.3	3	0.7692307692307693	10	0.3409090909090909	0.7692307692307693	12	10	2	0	0	0.36363636363636365	11	4	15	0.0	0	0.30130274526201023	0.9117760137366568	0.6322624858954542	0.9456338046839693	0.4218897268977009	0.973003514053993	0.9156720742889605	0.9490896218919328	0	0	0.0	0.004001836431191515	5
2347	0.02400348351472388	0.004323706298334292	0.003818984911121737	0.9775308946345903	-1	0	0	0.3	3	0.7692307692307693	10	0.3409090909090909	0.7692307692307693	12	10	2	0	0	0.36363636363636365	11	4	15	0.0	0	0.30130274526201023	0.9117760137366568	0.6322624858954542	0.946289862727886	0.4218897268977009	0.973003514053993	0.9143397248980367	0.9492959370493276	0	0	0.0	0.003818984911121737	15
3001	0.03273904046539079	0.0006639474188351867	-0.0006272128266875482	0.9717866766943369	-1	0	0	0.3	3	0.7692307692307693	10	0.3409090909090909	0.7692307692307693	12	10	2	0	0	0.36363636363636365	11	4	15	0.0	0	0.3011335082699269	0.7660045160369343	0.5220059626694971	0.9472301475780576	0.6183159486165424	0.9747047120277194	0.8798586200494682	0.9292352916858608	0	0	0.0	-6.272128266875482e-05	6
1565	0.024539058416049028	0.002970194283641522	0.0005571218216599956	0.9762651453037999	-1	0	0	0.3	3	0.7692307692307693	10	0.3409090909090909	0.7692307692307693	12	10	2	0	0	0.36363636363636365	11	4	15	0.0	0	0.39609322862650387	0.9399743861294869	0.6322624858954542	0.9318896005665814	0.3412813845214987	0.9723999910188793	0.949187413834168	0.9514952183986906	0	0	0.0	0.0005571218216599956	8
833	0.0017964119415232601	0.0017234467324242185	-0.0017234034483570781	0.9850211130015587	-1	0	0	1.0	1	0	0	1.0	0	1	0	0	1	0	0.5	1	2	2	0.3333333333333333	0	0	0	0	0	0	0	0	0	0	0	0	-0.0001723403448357078	16
2718	0.023583895909145256	0.0038897521634323235	0.0033926615580581344	0.977601067661623	-1	0	0	0.3	3	0.7692307692307693	10	0.3409090909090909	0.7692307692307693	12	10	2	0	0	0.36363636363636365	11	4	15	0.0	0	0.30130274526201023	0.9117760137366568	0.6322624858954542	0.946289862727886	0.4218897268977009	0.973003514053993	0.9143397248980367	0.9492959370493276	0	0	0.0	0.0033926615580581344	26
90	0.015821119545754235	0.0051579940399242765	-0.005024956023306607	0.978382336572173	-1	0.25	1	0.3	3	0.7692307692307693	10	0.38461538461538464	0.7692307692307693	13	10	1	1	0	0.23076923076923078	3	13	15	0.3333333333333333	1.0	0.7599702110814558	0.9680783484167778	0.5647198053738915	0.9569921579222607	0.5136177710677082	0.9557498330962999	0.957484275460346	0.9606718661277168	1.0	0.07692307692307693	0.0	-0.0005024956023306608	36
4126	0.024771664195981098	0.004685138631581733	0.004432412984182009	0.9774991549266739	-1	0	0	0.3	3	0.7692307692307693	10	0.3409090909090909	0.7692307692307693	12	10	2	0	0	0.36363636363636365	11	4	15	0.0	0	0.30130274526201023	0.9118996489208838	0.6322624858954542	0.9456338046839693	0.43554901839786864	0.972076737626981	0.9107859821801597	0.9485527456812528	0	0	0.0	0.004432412984182009	100
1906	0.023046469991745658	0.0040928714694221935	0.0031595327123737117	0.9774465686501008	-1	0	0	0.3	3	0.7692307692307693	10	0.3409090909090909	0.7692307692307693	12	10	2	0	0	0.36363636363636365	11	4	15	0.0	0	0.30130274526201023	0.9118996489208838	0.6322624858954542	0.946289862727886	0.4218897268977009	0.973003514053993	0.9143397248980367	0.9493206068347796	0	0	0.0	0.0031595327123737117	17
3752	0.024795995530081476	0.004303198400658507	0.0042638270370226284	0.9783933504284749	-1	0	0	0.3	3	0.7692307692307693	10	0.3409090909090909	0.7692307692307693	12	10	2	0	0	0.36363636363636365	11	4	15	0.0	0	0.30130274526201023	0.9117760137366568	0.6322624858954542	0.9456338046839693	0.4218897268977009	0.973003514053993	0.9156720742889605	0.9490896218919328	0	0	0.0	0.0042638270370226284	27
4451	0.024541586364424713	0.004313346253399244	0.004308595072343305	0.9783824511816291	-1	0	0	0.3	3	0.7692307692307693	10	0.3409090909090909	0.7692307692307693	12	10	2	0	0	0.36363636363636365	11	4	15	0.0	0	0.30130274526201023	0.9117760137366568	0.6322624858954542	0.9456338046839693	0.4218897268977009	0.973003514053993	0.9156720742889605	0.9490896218919328	0	0	0.0	0.004308595072343305	27
4235	0.025146482794395124	0.003986161090983197	0.003973060830776508	0.978533402678697	-1	0	0	0.3	3	0.7692307692307693	10	0.3409090909090909	0.7692307692307693	12	10	2	0	0	0.36363636363636365	11	4	15	0.0	0	0.30130274526201023	0.9117760137366568	0.6322624858954542	0.9456338046839693	0.4218897268977009	0.973003514053993	0.9156720742889605	0.9490896218919328	0	0	0.0	0.003973060830776508	14
485	0.0033404167759708745	0.0027171590976639327	-0.002702127789458442	0.9773121376689035	-1	0	0	0.6666666666666666	2	0.5	1	0.6666666666666666	0.5	3	1	0	0	0	0.6666666666666666	2	3	4	0.0	0	0.6419118164132406	0.7746379599343433	0.667622114701316	0.9620662488317656	0.6288954810110806	0.8641758639522278	0.9072803726383897	0.8914961060513172	0	0	0.0	-0.0002702127789458442	16
1945	0.024858598485173338	0.004794054801354104	0.003739909841872416	0.975165545172267	-1	0	0	0.3	3	0.7692307692307693	10	0.3409090909090909	0.7692307692307693	12	10	2	0	0	0.36363636363636365	11	4	15	0.0	0	0.30130274526201023	0.9117760137366568	0.6322624858954542	0.946289862727886	0.5427563540953636	0.9699083047085933	0.9085973808959822	0.9474730266568435	0	0	0.0	0.003739909841872416	33
4441	0.024716104412153606	0.004255261736174863	0.004218124879008882	0.9779712035438441	-1	0	0	0.3	3	0.7692307692307693	10	0.3409090909090909	0.7692307692307693	12	10	2	0	0	0.36363636363636365	11	4	15	0.0	0	0.30130274526201023	0.9117760137366568	0.6322624858954542	0.9456338046839693	0.42487506961026994	0.9728235048353912	0.915309803420635	0.9489794918652671	0	0	0.0	0.004218124879008882	12
4419	0.02484085963472098	0.004417845679657143	0.004339236723943087	0.9779730895495712	-1	0	0	0.3	3	0.7692307692307693	10	0.3409090909090909	0.7692307692307693	12	10	2	0	0	0.36363636363636365	11	4	15	0.0	0	0.30130274526201023	0.9117760137366568	0.6322624858954542	0.9456338046839693	0.42487506961026994	0.9728235048353912	0.915309803420635	0.9489794918652671	0	0	0.0	0.004339236723943087	38
1079	0.024279924807160062	0.002061610403831262	-0.0008613945172406231	0.9744522796938695	-1	0	0	0.3	3	0.7692307692307693	10	0.3409090909090909	0.7692307692307693	12	10	2	0	0	0.36363636363636365	11	4	15	0.0	0	0.25957304241287754	0.9304425718029605	0.5220059626694971	0.9557697654834213	0.22065004630407542	0.970262206384316	0.7982779459581947	0.9548079010638445	0	0	0.0	-8.613945172406231e-05	3
687	0.009541265480823341	0.0007347104549930987	-0.00046941964729666755	0.9763102357935542	-1	0	0	0.2	1	1.0	5	1.0	1.0	6	5	0	0	0	0.14285714285714285	7	1	7	0.0	0	0.23396086324831372	0.9722741566032285	0.28739957486404555	0.9595174245289756	0.21880363326637314	0.9693772832628027	0.7930654713606226	0.9674718719450662	0	0	0.0	-4.6941964729666755e-05	12
2523	0.022555445579692624	0.004391136199380051	-0.0020397245354072846	0.9812184613749216	-1	0	0	0.3	3	0.7692307692307693	10	0.4166666666666667	0.7692307692307693	12	10	2	0	0	0.25	12	3	15	0.0	0.16666666666666666	0.30130274526201023	0.9117760137366568	0.6322624858954542	0.946289862727886	0.4218897268977009	0.973003514053993	0.9143397248980367	0.9492959370493276	0	0	0.0	-0.00020397245354072846	3
3959	0.024881842862344464	0.004272976236931308	0.004269257631118542	0.9783281111418296	-1	0	0	0.3	3	0.7692307692307693	10	0.3409090909090909	0.7692307692307693	12	10	2	0	0	0.36363636363636365	11	4	15	0.0	0	0.30130274526201023	0.9117760137366568	0.6322624858954542	0.9456338046839693	0.4218897268977009	0.973003514053993	0.9156720742889605	0.9490896218919328	0	0	0.0	0.004269257631118542	27
2063	0.026996955654381247	0.003749087571467797	0.003397764865474308	0.9719395321597267	-1	0	0	0.3	3	0.7692307692307693	10	0.3409090909090909	0.7692307692307693	12	10	2	0	0	0.36363636363636365	11	4	15	0.0	0	0.48264452719904377	0.9068465449435638	0.3862460141364327	0.9231775110848294	0.18135613870943804	0.9561874340736272	0.8473701354320408	0.9318224833753701	0	0	0.0	0.003397764865474308	12
1869	0.02386991450166319	0.004038946485349481	0.0036403450939571924	0.9775466363320306	-1	0	0	0.3	3	0.7692307692307693	10	0.3409090909090909	0.7692307692307693	12	10	2	0	0	0.36363636363636365	11	4	15	0.0	0	0.30130274526201023	0.9117760137366568	0.6322624858954542	0.946289862727886	0.4218897268977009	0.973003514053993	0.9143397248980367	0.9492959370493276	0	0	0.0	0.0036403450939571924	24
2589	0.02516297238582714	0.004782971974705455	0.0032345164709991474	0.9750807896432737	-1	0	0	0.3	3	0.7692307692307693	10	0.3409090909090909	0.7692307692307693	12	10	2	0	0	0.36363636363636365	11	4	15	0.0	0	0.30130274526201023	0.9117760137366568	0.6322624858954542	0.946289862727886	0.5427563540953636	0.9699083047085933	0.9085973808959822	0.9474730266568435	0	0	0.0	0.0032345164709991474	10
2535	0.02376568395336777	0.004080798009105222	0.0033189314399214454	0.9776540483231284	-1	0	0	0.3	3	0.7692307692307693	10	0.3409090909090909	0.7692307692307693	12	10	2	0	0	0.36363636363636365	11	4	15	0.0	0	0.30130274526201023	0.9117760137366568	0.6322624858954542	0.946289862727886	0.4218897268977009	0.973003514053993	0.9143397248980367	0.9492959370493276	0	0	0.0	0.0033189314399214454	11
2739	0.02043802444169026	0.0024395436592527277	0.002269401618441823	0.9767892200121973	-1	0	0	0.3	3	0.7692307692307693	10	0.3409090909090909	0.7692307692307693	12	10	2	0	0	0.36363636363636365	11	4	15	0.0	0	0.39609322862650387	0.9258095945115943	0.6322624858954542	0.9346528820404864	0.31923416135320887	0.972966484048764	0.9387364965034757	0.9489518754113055	0	0	0.0	0.002269401618441823	13
358	0.002655457965312666	0.002250920907040897	-0.0022473568277074853	0.9809476371188268	-1	0	0	0.6666666666666666	2	0.5	1	0.6666666666666666	0.5	3	1	0	1	0	0.6666666666666666	2	3	4	0.5	0	0.7863208644999171	0.8936717719634883	0.22949443295729216	0.9467168660021739	0.814712753391413	0.7707298778226704	0.9366906265916428	0.8882386855576528	1.0	0.6666666666666666	0.0	-0.00022473568277074852	11
4022	0.025184832826340074	0.0043876912591829095	0.004331612362243471	0.97813560808898	-1	0	0	0.3	3	0.7692307692307693	10	0.3409090909090909	0.7692307692307693	12	10	2	0	0	0.36363636363636365	11	4	15	0.0	0	0.30130274526201023	0.9117760137366568	0.6322624858954542	0.9456338046839693	0.4218897268977009	0.973003514053993	0.9156720742889605	0.9490896218919328	0	0	0.0	0.004331612362243471	33
1795	0.025020623307529875	0.0021010792726859798	0.0018114695651819863	0.9757786037782609	-1	0	0	0.3	3	0.7692307692307693	10	0.3409090909090909	0.7692307692307693	12	10	2	0	0	0.36363636363636365	11	4	15	0.0	0	0.38785404383455013	0.9342934406056005	0.6322624858954542	0.9555928243499237	0.30222276590710073	0.9697193574399742	0.9399182135791915	0.9553549809515222	0	0	0.0	0.0018114695651819863	10
591	0.0019101705457846352	0.0017385668247139965	-0.001738554567218231	0.9765999524236882	-1	0	0	0.6666666666666666	2	0.5	1	0.6666666666666666	0.5	1	1	2	0	0	0.6666666666666666	2	3	4	0.0	0	0.5219128869510383	0.5	0.8371254290677566	0.5	0.8155559689491643	0.5	0.8081114921373408	0.5	0	0	0.0	-0.0001738554567218231	42
2025	0.023934703003000986	0.004358627032442807	0.0038020920131762574	0.9777481621668258	-1	0	0	0.3	3	0.7692307692307693	10	0.3409090909090909	0.7692307692307693	12	10	2	0	0	0.36363636363636365	11	4	15	0.0	0	0.30130274526201023	0.9117760137366568	0.6322624858954542	0.946289862727886	0.4218897268977009	0.973003514053993	0.9143397248980367	0.9492959370493276	0	0	0.0	0.0038020920131762574	49
2461	0.023699386373308023	0.0037793257795579443	0.0032439179039632257	0.97765211271062	-1	0	0	0.3	3	0.7692307692307693	10	0.3409090909090909	0.7692307692307693	12	10	2	0	0	0.36363636363636365	11	4	15	0.0	0	0.30130274526201023	0.9117760137366568	0.6322624858954542	0.946289862727886	0.4218897268977009	0.973003514053993	0.9143397248980367	0.9492959370493276	0	0	0.0	0.0032439179039632257	11
2095	0.02298317345788215	0.004091847736860387	0.00344856905761792	0.9775398273976692	-1	0	0	0.3	3	0.7692307692307693	10	0.3409090909090909	0.7692307692307693	12	10	2	0	0	0.36363636363636365	11	4	15	0.0	0	0.30130274526201023	0.9117760137366568	0.6322624858954542	0.946289862727886	0.4218897268977009	0.973003514053993	0.9143397248980367	0.9492959370493276	0	0	0.0	0.00344856905761792	26
4005	0.024525118415254323	0.004176371752640781	0.004115249043638383	0.9781814938821983	-1	0	0	0.3	3	0.7692307692307693	10	0.3409090909090909	0.7692307692307693	12	10	2	0	0	0.36363636363636365	11	4	15	0.0	0	0.30130274526201023	0.9117760137366568	0.6322624858954542	0.9456338046839693	0.4218897268977009	0.973003514053993	0.9156720742889605	0.9490896218919328	0	0	0.0	0.004115249043638383	16
2890	0.023635349206241378	0.002234548737036313	0.0004198566335377466	0.9748969990454615	-1	0	0	0.3	3	0.7692307692307693	10	0.3409090909090909	0.7692307692307693	12	10	2	0	0	0.36363636363636365	11	4	15	0.0	0	0.3009642712778436	0.8781706868094048	0.37530900302285775	0.9328980881477901	0.28401170425393	0.9600384020369696	0.7953887711896405	0.930568341791324	0	0	0.0	0.0004198566335377466	11
364	0.013867509700586589	0.002265983576128542	-0.002156758943640352	0.9716592848047039	-1	0	0	0.1	1	1.0	12	1.0	1.0	13	12	0	1	0	0.07142857142857142	14	1	14	0.3333333333333333	0	0.5482750909702291	0.8735740903154647	0.8653406428011575	0.9347558888275102	0.7932123719227857	0.9471113399385946	0.9451691349651196	0.923680513206909	1.0	0.23076923076923078	0.0	-0.0002156758943640352	37
1003	0.02571579873791197	0.0023594307045756747	0.0021208241548782442	0.975728416111932	-1	0	0	0.3	3	0.7692307692307693	10	0.3409090909090909	0.7692307692307693	12	10	2	0	0	0.36363636363636365	11	4	15	0.0	0	0.29591449263569997	0.9210725058751686	0.6787595892245657	0.9490248355173501	0.540871239571603	0.9764732368113211	0.9493919775275018	0.9541584160399198	0	0	0.0	0.0021208241548782442	59
1777	0.02371447517398337	0.0037246100521964097	0.0031808554794826526	0.977631311342389	-1	0	0	0.3	3	0.7692307692307693	10	0.3409090909090909	0.7692307692307693	12	10	2	0	0	0.36363636363636365	11	4	15	0.0	0	0.30130274526201023	0.9117760137366568	0.6322624858954542	0.946289862727886	0.4218897268977009	0.973003514053993	0.9143397248980367	0.9492959370493276	0	0	0.0	0.0031808554794826526	41
5040	0.02482857744695508	0.004462752121154194	0.0044576469164447265	0.9780674238127116	-1	0	0	0.3	3	0.7692307692307693	10	0.3409090909090909	0.7692307692307693	12	10	2	0	0	0.36363636363636365	11	4	15	0.0	0	0.30130274526201023	0.9118996489208838	0.6322624858954542	0.9456338046839693	0.427860412322839	0.9728207643605482	0.915309803420635	0.9490026352369967	0	0	0.0	0.0044576469164447265	21
1431	0.022135725875736686	0.007352811641470331	-0.007327482318138846	0.9824693880928211	-1	0	0	0.3	3	0.7692307692307693	10	0.4166666666666667	0.7692307692307693	12	10	2	0	0	0.25	12	3	15	0.0	0.16666666666666666	0.3177349352713676	0.9218096051324921	0.6322624858954542	0.934071576577497	0.630211000909451	0.9729593639336156	0.9273576149857305	0.9478658253378149	0	0	0.0	-0.0007327482318138846	0
830	0.017317668457527958	0.002243247140426273	-0.00042286728159128084	0.9724177446705549	-1	0	0	0.14285714285714285	1	1.0	8	1.0	1.0	9	8	0	0	0	0.1	10	1	10	0.0	0	0.5649230198060613	0.8729121230808325	0.7697565129277698	0.9096589032363719	0.8985087728162275	0.9611073484108981	0.8728250883816674	0.9228160250848167	0	0	0.0	-4.228672815912808e-05	11
1084	0.025122300522980187	0.0021586649455025155	0.0011806704598292682	0.977377612462028	-1	0	0	0.3	3	0.7692307692307693	10	0.3409090909090909	0.7692307692307693	12	10	2	0	0	0.36363636363636365	11	4	15	0.0	0	0.29591449263569997	0.9227757868087321	0.6787595892245657	0.9390155192524087	0.6032400678929812	0.9726829301005651	0.9387364965034757	0.9492684711506053	0	0	0.0	0.0011806704598292682	26
4472	0.024387479291234887	0.004345569771873371	0.004237781497718795	0.9776988602729878	-1	0	0	0.3	3	0.7692307692307693	10	0.3409090909090909	0.7692307692307693	12	10	2	0	0	0.36363636363636365	11	4	15	0.0	0	0.30130274526201023	0.9118996489208838	0.6322624858954542	0.945807615084848	0.427860412322839	0.9728207643605482	0.9149324332154043	0.9490572302377805	0	0	0.0	0.004237781497718795	22
744	0.025140372389248256	0.0024028860407616826	0.00201345620447528	0.9780451069634685	-1	0	0	0.3	3	0.7692307692307693	10	0.3409090909090909	0.7692307692307693	12	10	2	0	0	0.36363636363636365	11	4	15	0.0	0	0.29591449263569997	0.9210725058751686	0.6787595892245657	0.9490248355173501	0.4804379259727716	0.9786268527701993	0.9387364965034757	0.9555691695932146	0	0	0.0	0.00201345620447528	48
3419	0.02483288633498878	0.004335752769880571	0.004314444899947974	0.9784460955666235	-1	0	0	0.3	3	0.7692307692307693	10	0.3409090909090909	0.7692307692307693	12	10	2	0	0	0.36363636363636365	11	4	15	0.0	0	0.30130274526201023	0.9117760137366568	0.6322624858954542	0.9456338046839693	0.4218897268977009	0.973003514053993	0.9156720742889605	0.9490896218919328	0	0	0.0	0.004314444899947974	49
3092	0.0269739205650531	0.005489910620424675	0.0032697935686052683	0.974635305723795	-1	0	0	0.2	2	0.9230769230769231	12	0.4166666666666667	0.8461538461538461	12	11	2	0	0	0.25	12	3	15	0.0	0	0.30130274526201023	0.911498325187696	0.6322624858954542	0.9466307444392703	0.41896138254667764	0.9576807184323718	0.8058455677764577	0.9413469053243292	0	0	0.0	0.0032697935686052683	8
3951	0.02465334542965309	0.004275920578014403	0.0042543477362847765	0.9782646354602508	-1	0	0	0.3	3	0.7692307692307693	10	0.3409090909090909	0.7692307692307693	12	10	2	0	0	0.36363636363636365	11	4	15	0.0	0	0.30130274526201023	0.9117760137366568	0.6322624858954542	0.9456338046839693	0.4218897268977009	0.973003514053993	0.9156720742889605	0.9490896218919328	0	0	0.0	0.0042543477362847765	20
2019	0.02371367384268639	0.004114585267720714	0.0037174411975998897	0.9775596647143252	-1	0	0	0.3	3	0.7692307692307693	10	0.3409090909090909	0.7692307692307693	12	10	2	0	0	0.36363636363636365	11	4	15	0.0	0	0.30130274526201023	0.9117760137366568	0.6322624858954542	0.946289862727886	0.4218897268977009	0.973003514053993	0.9143397248980367	0.9492959370493276	0	0	0.0	0.0037174411975998897	55
879	0.023816279501044615	0.002404031958785382	0.0005939549814088488	0.9766560787340841	-1	0	0	0.3	3	0.7692307692307693	10	0.3409090909090909	0.7692307692307693	12	10	2	0	0	0.36363636363636365	11	4	15	0.0	0	0.6098429267028302	0.9204525047387392	0.6322624858954542	0.8898133964414094	0.5306157584414457	0.9769606359987943	0.9476919384930946	0.9405612222286164	0	0	0.0	0.0005939549814088488	26
1213	0.025604851062232557	0.0022997942275733594	0.002111215240356425	0.964717380452306	-1	0	0	0.2	2	0.8461538461538461	11	0.3125	0.8461538461538461	13	11	1	0	0	0.3333333333333333	12	4	15	0.0	0	0.2905262400093897	0.9199130642253459	0.648151362677922	0.9554858129080918	0.21880363326637314	0.9776313401134887	0.919711656292267	0.956686721181497	0	0	0.0	0.002111215240356425	38
787	0.0018128364872725625	0.001684137210072187	-0.001684103080682532	0.975047020981396	-1	0	0	0.5	1	1.0	1	1.0	1.0	1	1	1	1	0	0.3333333333333333	1	3	3	0.16666666666666666	0	0.7202310167584525	0.5	0.677932468510549	0.5	0.6288954810110806	0.5	0.5922353341096425	0.5	1.0	1.0	0.0	-0.0001684103080682532	22
1109	0.02523387544753566	0.0018240311084731656	0.0012675999480848887	0.9778585972656909	-1	0	0	0.3	3	0.7692307692307693	10	0.3409090909090909	0.7692307692307693	12	10	2	0	0	0.36363636363636365	11	4	15	0.0	0	0.29591449263569997	0.9210725058751686	0.6787595892245657	0.9490248355173501	0.4804379259727716	0.9786268527701993	0.9387364965034757	0.9555691695932146	0	0	0.0	0.0012675999480848887	15
2906	0.023467399968311473	0.004232497192313724	0.0038155881621934496	0.977594332625204	-1	0	0	0.3	3	0.7692307692307693	10	0.3409090909090909	0.7692307692307693	12	10	2	0	0	0.36363636363636365	11	4	15	0.0	0	0.30130274526201023	0.9117760137366568	0.6322624858954542	0.946289862727886	0.4218897268977009	0.973003514053993	0.9143397248980367	0.9492959370493276	0	0	0.0	0.0038155881621934496	19
2658	0.023750144566277488	0.004125418752268043	0.003611720614796826	0.9776502138900569	-1	0	0	0.3	3	0.7692307692307693	10	0.3409090909090909	0.7692307692307693	12	10	2	0	0	0.36363636363636365	11	4	15	0.0	0	0.30130274526201023	0.9117760137366568	0.6322624858954542	0.946289862727886	0.4218897268977009	0.973003514053993	0.9143397248980367	0.9492959370493276	0	0	0.0	0.003611720614796826	47
813	0.020951783980589226	0.0017648476978098047	-0.001012468652193684	0.9814632422324715	-1	0.25	1	0.4	4	0.6923076923076923	9	0.3409090909090909	0.6923076923076923	12	9	2	0	0	0.36363636363636365	11	4	15	0.0	0.18181818181818182	0.6277952303778944	0.8826724028649164	0.6789125247952095	0.8527053587632732	0.3866300935374	0.9628461301835982	0.917883567339938	0.9123705950326859	0	0	0.0	-0.00010124686521936839	32
806	0.023955184675742938	0.0028124187435247553	0.0011198921921130162	0.977374648460149	-1	0	0	0.3	3	0.7692307692307693	10	0.3409090909090909	0.7692307692307693	12	10	2	0	0	0.36363636363636365	11	4	15	0.0	0	0.6098429267028302	0.9204525047387392	0.6322624858954542	0.8898133964414094	0.5306157584414457	0.9769606359987943	0.9476919384930946	0.9405612222286164	0	0	0.0	0.0011198921921130162	44
764	0.004258636790704661	0.003410178571805149	-0.003404045260589869	0.9765970460319445	-1	1.0	1	1.0	4	0.25	1	0.5	0.25	5	1	0	0	0	0.75	4	3	6	0.0	1.0	0.5999404352667836	0.8469691141903721	0.934236209653293	0.9081175312455845	0.320753607793666	0.8994276305474945	0.8367583049848165	0.8873802369269617	0	0	0.0	-0.00034040452605898694	10
3543	0.024607733099774178	0.004344959688538384	0.004335395001653747	0.978406833373498	-1	0	0	0.3	3	0.7692307692307693	10	0.3409090909090909	0.7692307692307693	12	10	2	0	0	0.36363636363636365	11	4	15	0.0	0	0.30130274526201023	0.9117760137366568	0.6322624858954542	0.9456338046839693	0.4218897268977009	0.973003514053993	0.9156720742889605	0.9490896218919328	0	0	0.0	0.004335395001653747	30
1786	0.024588446056658556	0.004372307697685584	0.0036027808092850048	0.97797339705708	-1	0	0	0.3	3	0.7692307692307693	10	0.3409090909090909	0.7692307692307693	12	10	2	0	0	0.36363636363636365	11	4	15	0.0	0	0.30130274526201023	0.9118996489208838	0.6322624858954542	0.9122397992864194	0.30657023774079956	0.9727007835676745	0.9143397248980367	0.9399428375446673	0	0	0.0	0.0036027808092850048	48
2137	0.023735072205581853	0.004276987741786911	0.0037740258492958336	0.9774502421578893	-1	0	0	0.3	3	0.7692307692307693	10	0.3409090909090909	0.7692307692307693	12	10	2	0	0	0.36363636363636365	11	4	15	0.0	0	0.30130274526201023	0.9117760137366568	0.6322624858954542	0.946289862727886	0.4218897268977009	0.973003514053993	0.9143397248980367	0.9492959370493276	0	0	0.0	0.0037740258492958336	22
1304	0.024714767825989414	0.0020829841465272955	0.0020377345296343184	0.9782293965645156	-1	0	0	0.3	3	0.7692307692307693	10	0.3409090909090909	0.7692307692307693	12	10	2	0	0	0.36363636363636365	11	4	15	0.0	0	0.38785404383455013	0.9342934406056005	0.6322624858954542	0.9555928243499237	0.24136216675324268	0.9755797061355488	0.9387364965034757	0.958395279525661	0	0	0.0	0.0020377345296343184	25
298	0.0020395751175004374	0.001983491505876143	-0.0019834915058492843	0.9867254174423956	-1	0	0	1.0	2	0.0	0	1.0	0	0	0	2	2	0	0.3333333333333333	1	3	3	0.25	1.0	0	0	0	0	0	0	0	0	0	0	0	-0.1	1
4181	0.024568645866574475	0.004500377937624071	0.004452068372740212	0.978094481575343	-1	0	0	0.3	3	0.7692307692307693	10	0.3409090909090909	0.7692307692307693	12	10	2	0	0	0.36363636363636365	11	4	15	0.0	0	0.30130274526201023	0.9117760137366568	0.6322624858954542	0.9456338046839693	0.42487506961026994	0.9728235048353912	0.915309803420635	0.9489794918652671	0	0	0.0	0.004452068372740212	34
762	0.009898571193968704	0.0007326313783867907	-0.0007168509000731265	0.9763353954257573	-1	0	0	0.2	1	1.0	5	1.0	1.0	6	5	0	0	0	0.14285714285714285	7	1	7	0.0	0	0.23396086324831372	0.9722741566032285	0.28739957486404555	0.9476788276222263	0.21880363326637314	0.9693772832628027	0.7930654713606226	0.9645292950413026	0	0	0.0	-7.168509000731265e-05	9
2917	0.02358959705011951	0.00430075713732824	0.0038559243409637942	0.9773883995153644	-1	0	0	0.3	3	0.7692307692307693	10	0.3409090909090909	0.7692307692307693	12	10	2	0	0	0.36363636363636365	11	4	15	0.0	0	0.30130274526201023	0.9117760137366568	0.6322624858954542	0.946289862727886	0.4218897268977009	0.973003514053993	0.9143397248980367	0.9492959370493276	0	0	0.0	0.0038559243409637942	41
517	0.0020718641973677637	0.002008114565786766	-0.002008069059096915	0.9848626625854691	-1	0	0	1.0	2	0.0	0	0.75	0	2	0	0	0	0	1.0	2	2	3	0.0	0	0	0	0	0	0	0	0	0	0	0	0	-0.00020080690590969152	13
1641	0.025446011723145274	0.0027214959016652915	0.002520907309770386	0.9755446357866389	-1	0	0	0.3	3	0.7692307692307693	10	0.3409090909090909	0.7692307692307693	12	10	2	0	0	0.36363636363636365	11	4	15	0.0	0	0.38785404383455013	0.9342934406056005	0.6322624858954542	0.9555928243499237	0.32478129939397027	0.9725541251287485	0.9493919775275018	0.9567720336086835	0	0	0.0	0.002520907309770386	11
2236	0.022759470779061982	0.0021209752296072423	0.0020400465853637672	0.9769031805410288	-1	0	0	0.3	3	0.7692307692307693	10	0.3409090909090909	0.7692307692307693	12	10	2	0	0	0.36363636363636365	11	4	15	0.0	0	0.38785404383455013	0.9328340217327715	0.6322624858954542	0.9299666164370626	0.6183159486165424	0.9719326301506013	0.9143397248980367	0.9488572990419372	0	0	0.0	0.0020400465853637672	12
4804	0.02501492026445669	0.00409175260103184	0.003984202036405889	0.9775175287289719	-1	0	0	0.3	3	0.7692307692307693	10	0.3409090909090909	0.7692307692307693	12	10	2	0	0	0.36363636363636365	11	4	15	0.0	0	0.30130274526201023	0.9118996489208838	0.6322624858954542	0.9456338046839693	0.43554901839786864	0.972076737626981	0.9107859821801597	0.9485527456812528	0	0	0.0	0.003984202036405889	18
4046	0.02481878553036913	0.004172276905537767	0.004169805442838023	0.9783436161073508	-1	0	0	0.3	3	0.7692307692307693	10	0.3409090909090909	0.7692307692307693	12	10	2	0	0	0.36363636363636365	11	4	15	0.0	0	0.30130274526201023	0.9117760137366568	0.6322624858954542	0.9456338046839693	0.4218897268977009	0.973003514053993	0.9156720742889605	0.9490896218919328	0	0	0.0	0.004169805442838023	21
4369	0.01762488919341967	0.003321377605817192	-0.0031991493111813785	0.9802588706106533	-1	0	0	0.3	3	0.7692307692307693	10	0.4166666666666667	0.7692307692307693	12	10	2	0	0	0.25	3	12	15	0.0	0	0.39592399163442055	0.9325209277847637	0.41670130511243253	0.9073839593463141	0.254026090365652	0.9459326571462741	0.8744246447263544	0.9302177799857936	0	0	0.0	-0.00031991493111813786	0
3270	0.024318427356179905	0.004155006820051492	0.004152804009513312	0.9782551533336138	-1	0	0	0.3	3	0.7692307692307693	10	0.3409090909090909	0.7692307692307693	12	10	2	0	0	0.36363636363636365	11	4	15	0.0	0	0.30130274526201023	0.9117760137366568	0.6322624858954542	0.9456338046839693	0.4218897268977009	0.973003514053993	0.9156720742889605	0.9490896218919328	0	0	0.0	0.004152804009513312	64
2534	0.023435053559576088	0.003965081215377485	0.0033463516655174836	0.9774167677792024	-1	0	0	0.3	3	0.7692307692307693	10	0.3409090909090909	0.7692307692307693	12	10	2	0	0	0.36363636363636365	11	4	15	0.0	0	0.30130274526201023	0.9117760137366568	0.6322624858954542	0.946289862727886	0.4218897268977009	0.973003514053993	0.9143397248980367	0.9492959370493276	0	0	0.0	0.0033463516655174836	19
3756	0.008516890039321897	0.002746868080863712	-0.002720866349967057	0.9825780337566843	-1	0	0	0.3	3	0.7692307692307693	10	0.38461538461538464	0.7692307692307693	13	10	1	0	0	0.23076923076923078	13	3	15	0.0	0.14285714285714285	0.30130274526201023	0.9383851513055188	0.40576429399885755	0.9441665884524808	0.3492197752414869	0.9674196114301081	0.9222057037412749	0.9516947081061702	0	0	0.0	-0.00027208663499670566	1
2282	0.02637483845123911	0.005483285007170059	0.0028877138575427695	0.9748463110280103	-1	0	0	0.2	2	0.9230769230769231	12	0.4166666666666667	0.8461538461538461	12	11	2	0	0	0.25	12	3	15	0.0	0	0.30130274526201023	0.911498325187696	0.6322624858954542	0.9466307444392703	0.2980947553490149	0.9620350152127599	0.8422251954705491	0.9433943921167479	0	0	0.0	0.0028877138575427695	8
4223	0.02490382916544605	0.004511967342403002	0.004499094727630561	0.978225227026935	-1	0	0	0.3	3	0.7692307692307693	10	0.3409090909090909	0.7692307692307693	12	10	2	0	0	0.36363636363636365	11	4	15	0.0	0	0.30130274526201023	0.9117760137366568	0.6322624858954542	0.9456338046839693	0.4218897268977009	0.973003514053993	0.9156720742889605	0.9490896218919328	0	0	0.0	0.004499094727630561	70
4928	0.025199829408516766	0.004561563249086608	0.004440711493114657	0.978214231346623	-1	0	0	0.3	3	0.7692307692307693	10	0.3409090909090909	0.7692307692307693	12	10	2	0	0	0.36363636363636365	11	4	15	0.0	0	0.30130274526201023	0.9118996489208838	0.6322624858954542	0.9456338046839693	0.4218897268977009	0.973003514053993	0.9156720742889605	0.9491143866780968	0	0	0.0	0.004440711493114657	74
2992	0.024087421949783895	0.004109290157062183	0.003202897736076613	0.9775959899119918	-1	0	0	0.3	3	0.7692307692307693	10	0.3409090909090909	0.7692307692307693	12	10	2	0	0	0.36363636363636365	11	4	15	0.0	0	0.30130274526201023	0.9117760137366568	0.6322624858954542	0.946289862727886	0.4218897268977009	0.973003514053993	0.9143397248980367	0.9492959370493276	0	0	0.0	0.003202897736076613	15
4989	0.025142778439649797	0.004150878388237822	0.0039789187453855	0.9775976615029794	-1	0	0	0.3	3	0.7692307692307693	10	0.3409090909090909	0.7692307692307693	12	10	2	0	0	0.36363636363636365	11	4	15	0.0	0	0.30130274526201023	0.9118996489208838	0.6322624858954542	0.9456338046839693	0.43554901839786864	0.972076737626981	0.9107859821801597	0.9485527456812528	0	0	0.0	0.0039789187453855	15
980	0.025111539478598233	0.0016148323922722488	0.001060061036997515	0.977935653186905	-1	0	0	0.3	3	0.7692307692307693	10	0.3409090909090909	0.7692307692307693	12	10	2	0	0	0.36363636363636365	11	4	15	0.0	0	0.29591449263569997	0.9210725058751686	0.6787595892245657	0.9490248355173501	0.4804379259727716	0.9786268527701993	0.9387364965034757	0.9555691695932146	0	0	0.0	0.001060061036997515	19
3514	0.025232582510504573	0.0044229294755073565	0.004271173183062434	0.9779773159005658	-1	0	0	0.3	3	0.7692307692307693	10	0.3409090909090909	0.7692307692307693	12	10	2	0	0	0.36363636363636365	11	4	15	0.0	0	0.30130274526201023	0.9117760137366568	0.6322624858954542	0.9456338046839693	0.4218897268977009	0.973003514053993	0.9156720742889605	0.9490896218919328	0	0	0.0	0.004271173183062434	14
4450	0.024930728833044737	0.004109291830317259	0.0040035612133266585	0.9782007902149975	-1	0	0	0.3	3	0.7692307692307693	10	0.3409090909090909	0.7692307692307693	12	10	2	0	0	0.36363636363636365	11	4	15	0.0	0	0.30130274526201023	0.9117760137366568	0.6322624858954542	0.9456338046839693	0.42487506961026994	0.9728235048353912	0.915309803420635	0.9489794918652671	0	0	0.0	0.0040035612133266585	20
2327	0.02274488323359673	0.003670322272062951	0.003074273985659515	0.9771781030845617	-1	0	0	0.3	3	0.7692307692307693	10	0.3409090909090909	0.7692307692307693	12	10	2	0	0	0.36363636363636365	11	4	15	0.0	0	0.32075948974784485	0.9083674748183027	0.6322624858954542	0.9369737419304853	0.5456459969603286	0.9761407474167255	0.9387364965034757	0.9479189122075817	0	0	0.0	0.003074273985659515	16
3032	0.023853966434642302	0.003972954801339153	0.003563835631134598	0.9774920305089447	-1	0	0	0.3	3	0.7692307692307693	10	0.3409090909090909	0.7692307692307693	12	10	2	0	0	0.36363636363636365	11	4	15	0.0	0	0.30130274526201023	0.9117760137366568	0.6322624858954542	0.946289862727886	0.4218897268977009	0.973003514053993	0.9143397248980367	0.9492959370493276	0	0	0.0	0.003563835631134598	37
3164	0.025105859295164318	0.004374918807050819	0.004243922926781071	0.9781814008089119	-1	0	0	0.3	3	0.7692307692307693	10	0.3409090909090909	0.7692307692307693	12	10	2	0	0	0.36363636363636365	11	4	15	0.0	0	0.30130274526201023	0.9117760137366568	0.6322624858954542	0.9456338046839693	0.4218897268977009	0.973003514053993	0.9156720742889605	0.9490896218919328	0	0	0.0	0.004243922926781071	80
1080	0.024663571899508612	0.0023486531547878857	0.0023472251995448196	0.9783241870105661	-1	0	0	0.3	3	0.7692307692307693	10	0.3409090909090909	0.7692307692307693	12	10	2	0	0	0.36363636363636365	11	4	15	0.0	0	0.3907049760001936	0.9524551269410201	0.6095669786977406	0.9255708465346347	0.21880363326637314	0.9689156198290072	0.934928597063698	0.9519285420617184	0	0	0.0	0.0023472251995448196	114
1475	0.02485412401201999	0.002983738429705449	0.0028945982494350425	0.9762067381161486	-1	0	0	0.3	3	0.7692307692307693	10	0.3409090909090909	0.7692307692307693	12	10	2	0	0	0.36363636363636365	11	4	15	0.0	0	0.30130274526201023	0.9188060650212188	0.6322624858954542	0.9508792842768276	0.3519068985214185	0.9712955320298596	0.9088983101405251	0.9512144910382316	0	0	0.0	0.0028945982494350425	20
576	0.004527530853685337	0.002735459709779326	-0.002735434833770856	0.950508563902058	-1	0	0	0.25	1	1.0	3	1.0	1.0	4	3	0	3	0	0.2	1	5	5	1.0	0	0.8181802777857623	0.5	0.505114583621192	0.5102235118984274	0.5168054644272383	0.5	0.8098500905408578	0.5034082595460831	1.0	0	0.17004420620652982	-0.0002735434833770856	14
4492	0.024928544242963466	0.004503745431949907	0.004488427614836147	0.9784739256186885	-1	0	0	0.3	3	0.7692307692307693	10	0.3409090909090909	0.7692307692307693	12	10	2	0	0	0.36363636363636365	11	4	15	0.0	0	0.30130274526201023	0.9117760137366568	0.6322624858954542	0.9456338046839693	0.3750761484234513	0.9722069831711813	0.9058945906252795	0.9486059340942138	0	0	0.0	0.004488427614836147	11
1285	0.02496376698258159	0.0016980716608366265	0.0016384524699344725	0.9782837313013946	-1	0	0	0.3	3	0.7692307692307693	10	0.3409090909090909	0.7692307692307693	12	10	2	0	0	0.36363636363636365	11	4	15	0.0	0	0.2750496412111336	0.9261660660630113	0.6322624858954542	0.9510670863584167	0.21880363326637314	0.9753404331584301	0.9143397248980367	0.9551265285065763	0	0	0.0	0.0016384524699344725	5
1261	0.02145115555435589	0.0023987927236688157	0.0018056330378179684	0.9779230961094053	-1	0	0	0.3	3	0.7692307692307693	10	0.3409090909090909	0.7692307692307693	12	10	2	0	0	0.36363636363636365	11	4	15	0.0	0	0.30130274526201023	0.9310522276604161	0.6800223780591421	0.9039740702401812	0.6183159486165424	0.9750959680276795	0.9546310933981562	0.9446716284391549	0	0	0.0	0.0018056330378179684	17
1379	0.024159541757829524	0.003307369393398131	0.0029439112498602974	0.975106642937791	-1	0	0	0.3	3	0.7692307692307693	10	0.3409090909090909	0.7692307692307693	12	10	2	0	0	0.36363636363636365	11	4	15	0.0	0	0.3118846793343369	0.9185158465743261	0.6322624858954542	0.9384375103606929	0.30555663601767197	0.9711286229072336	0.918563872050322	0.9472187534520857	0	0	0.0	0.0029439112498602974	47
2355	0.024393882556476065	0.003967364543413633	0.003567009924731143	0.9777835011935626	-1	0	0	0.3	3	0.7692307692307693	10	0.3409090909090909	0.7692307692307693	12	10	2	0	0	0.36363636363636365	11	4	15	0.0	0	0.30130274526201023	0.9117760137366568	0.6322624858954542	0.946289862727886	0.4218897268977009	0.973003514053993	0.9143397248980367	0.9492959370493276	0	0	0.0	0.003567009924731143	66
3117	0.023805515867527004	0.00402600762893017	0.003513743587542653	0.9775979617503888	-1	0	0	0.3	3	0.7692307692307693	10	0.3409090909090909	0.7692307692307693	12	10	2	0	0	0.36363636363636365	11	4	15	0.0	0	0.30130274526201023	0.9117760137366568	0.6322624858954542	0.946289862727886	0.4218897268977009	0.973003514053993	0.9143397248980367	0.9492959370493276	0	0	0.0	0.003513743587542653	23
943	0.024047540394124153	0.002922845987632807	0.0009146339506628929	0.9761358037905044	-1	0	0	0.3	3	0.7692307692307693	10	0.3409090909090909	0.7692307692307693	12	10	2	0	0	0.36363636363636365	11	4	15	0.0	0	0.30130274526201023	0.936538950682742	0.5875718342387168	0.9413796736213005	0.2760733135339418	0.9717358926160451	0.9143397248980367	0.9526572002567846	0	0	0.0	0.0009146339506628929	25
4672	0.025628238938485304	0.004551933153801519	0.004328228637529669	0.977716009046987	-1	0	0	0.3	3	0.7692307692307693	10	0.3409090909090909	0.7692307692307693	12	10	2	0	0	0.36363636363636365	11	4	15	0.0	0	0.30130274526201023	0.9117760137366568	0.6322624858954542	0.9456338046839693	0.43554901839786864	0.972076737626981	0.9107859821801597	0.9485277223817056	0	0	0.0	0.004328228637529669	25
4599	0.023302145186117187	0.005388063492468838	-0.0052920934994746946	0.9836251349734086	-1	0	0	0.3	3	0.7692307692307693	10	0.4166666666666667	0.7692307692307693	12	10	2	0	0	0.25	12	3	15	0.0	0.3333333333333333	0.3011335082699269	0.9180882947283081	0.6322624858954542	0.9124361550981573	0.630211000909451	0.9703832351072754	0.9222715969813334	0.9399086827765085	0	0	0.0	-0.0005292093499474694	2
1293	0.024668332594146136	0.0017937777883002416	0.0017414090299573298	0.9779734497862733	-1	0	0	0.3	3	0.7692307692307693	10	0.3409090909090909	0.7692307692307693	12	10	2	0	0	0.36363636363636365	11	4	15	0.0	0	0.38785404383455013	0.9342934406056005	0.6322624858954542	0.9555928243499237	0.24136216675324268	0.9755797061355488	0.9387364965034757	0.958395279525661	0	0	0.0	0.0017414090299573298	11
953	0.01144790182240674	0.0005805268023212116	-0.0002210583157839096	0.974556268510601	-1	0	0	0.16666666666666666	1	1.0	6	1.0	1.0	7	6	0	0	0	0.125	8	1	8	0.0	0	0.16661898123461713	0.9688815903578384	0.1	0.9571484155738226	0.21880363326637314	0.964188067887392	0.6192121626078467	0.9637078932906016	0	0	0.0	-2.210583157839096e-05	21
1656	0.022316087335769952	0.0029088389148824857	0.002902115217335393	0.9744569213202912	-1	0	0	0.3	3	0.7692307692307693	10	0.3409090909090909	0.7692307692307693	12	10	2	0	0	0.36363636363636365	11	4	15	0.0	0	0.48264452719904377	0.9054299967699335	0.6069553866296664	0.9281245615147686	0.7403179584045383	0.9645449745211652	0.9364397327502708	0.9374324235930152	0	0	0.0	0.002902115217335393	8
3510	0.02518559769047094	0.004401910643852772	0.004366202113955815	0.9781280741719068	-1	0	0	0.3	3	0.7692307692307693	10	0.3409090909090909	0.7692307692307693	12	10	2	0	0	0.36363636363636365	11	4	15	0.0	0	0.30130274526201023	0.9117760137366568	0.6322624858954542	0.9456338046839693	0.4218897268977009	0.973003514053993	0.9156720742889605	0.9490896218919328	0	0	0.0	0.004366202113955815	14
4573	0.025047242037216182	0.004429547529847223	0.004273680022315788	0.9775657577585024	-1	0	0	0.3	3	0.7692307692307693	10	0.3409090909090909	0.7692307692307693	12	10	2	0	0	0.36363636363636365	11	4	15	0.0	0	0.30130274526201023	0.9118996489208838	0.6322624858954542	0.9456338046839693	0.43554901839786864	0.972076737626981	0.9107859821801597	0.9485527456812528	0	0	0.0	0.004273680022315788	39
468	0.0018791074072347434	0.0018211568112355097	-0.0018211181158340644	0.9858419849149819	-1	0	0	1.0	1	0	0	1.0	0	1	0	0	1	0	0.5	1	2	2	0.3333333333333333	0	0	0	0	0	0	0	0	0	0	0	0	-0.00018211181158340643	36
667	0.006161910350339138	0.004111716005905583	-0.004111497134277652	0.9735927404564769	-1	0	0	0.5	3	0.6666666666666666	4	0.4	0.5	6	3	1	1	0	0.8	5	4	8	0.3333333333333333	0.4	0.5641580578024505	0.9067212188011424	0.66916439805709	0.9386378783270319	0.4867389687518916	0.8286734022767878	0.8516120334356189	0.899593069696274	1.0	0	0.0	-0.0004111497134277652	9
4849	0.024755219763119528	0.004474470099823349	0.004019307848737506	0.9773792477858654	-1	0	0	0.3	3	0.7692307692307693	10	0.3409090909090909	0.7692307692307693	12	10	2	0	0	0.36363636363636365	11	4	15	0.0	0	0.30130274526201023	0.9118996489208838	0.6322624858954542	0.9456338046839693	0.43554901839786864	0.972076737626981	0.9107859821801597	0.9485527456812528	0	0	0.0	0.004019307848737506	18
4208	0.024528290983229555	0.004359782241283646	0.004345444655951217	0.9781501704409786	-1	0	0	0.3	3	0.7692307692307693	10	0.3409090909090909	0.7692307692307693	12	10	2	0	0	0.36363636363636365	11	4	15	0.0	0	0.30130274526201023	0.9117760137366568	0.6322624858954542	0.9456338046839693	0.42487506961026994	0.9728235048353912	0.915309803420635	0.9489794918652671	0	0	0.0	0.004345444655951217	26
[truncated: 4,012 more rows]
