# Supplementary material for: Environmental influences on evolvable robots
Source: PLoS One. 2020 May 29;15(5):e0233848. doi: 10.1371/journal.pone.0233848 (PMC7259730; doi:10.1371/journal.pone.0233848)
Supplement: S1 Dataset — (ZIP) [file pone.0233848.s003.zip › data_plosone/snapshots_ids_flat_19.tsv]

generation	robot_id
72	3569
72	3680
72	3654
72	2930
72	3624
72	3607
72	3668
72	3665
72	3629
72	3364
72	3685
72	3626
72	3691
72	3531
72	3519
72	2824
72	3214
72	3411
72	3676
72	2367
72	3649
72	3523
72	2441
72	3666
72	3535
72	3408
72	3180
72	3621
72	2287
72	3036
72	3679
72	3689
72	3612
72	3458
72	3554
72	3684
72	3327
72	3513
72	3175
72	3653
72	3588
72	3261
72	3399
72	3652
72	3014
72	3687
72	3352
72	3648
72	3229
72	3425
72	3270
72	3603
72	3495
72	3674
72	3655
72	3221
72	3211
72	3602
72	3604
72	3384
72	3675
72	3115
72	3690
72	3433
72	3695
72	3503
72	3615
72	3544
72	3663
72	3688
72	3314
72	3576
72	3697
72	3456
72	3152
72	3650
72	3579
72	3307
72	3204
72	3565
72	3671
72	3658
72	3696
72	3389
72	3332
72	3698
72	3694
72	3610
72	3560
72	3382
72	3660
72	3515
72	3378
72	3628
72	2933
72	3672
72	3627
72	3636
72	3585
72	3438
50	2598
50	2414
50	2274
50	2360
50	1517
50	2501
50	2576
50	1988
50	2419
50	2473
50	2451
50	2556
50	2559
50	2541
50	2520
50	2436
50	2568
50	1370
50	2388
50	2592
50	1965
50	2566
50	2395
50	2309
50	2577
50	2415
50	2205
50	2597
50	2487
50	2552
50	2089
50	2348
50	2600
50	2367
50	2073
50	2581
50	2441
50	2090
50	2307
50	2482
50	2534
50	2378
50	2153
50	2287
50	2553
50	1727
50	2276
50	2483
50	2486
50	2458
50	2587
50	2148
50	2389
50	2595
50	2589
50	1981
50	2406
50	1980
50	2465
50	2546
50	2490
50	2192
50	2434
50	1883
50	2561
50	2563
50	2418
50	2061
50	2545
50	2532
50	2432
50	2509
50	2230
50	1880
50	1948
50	1979
50	2521
50	1786
50	2259
50	1912
50	2427
50	2258
50	2253
50	2567
50	2527
50	2363
50	2423
50	2302
50	2586
50	2591
50	2573
50	2593
50	2293
50	2537
50	1901
50	2572
50	2183
50	1709
50	2286
50	2444
74	3757
74	3654
74	3762
74	3704
74	3717
74	3769
74	3729
74	3730
74	2930
74	3765
74	3607
74	3668
74	3753
74	3364
74	3726
74	3766
74	3519
74	3214
74	3411
74	3649
74	3523
74	3799
74	2441
74	3666
74	3408
74	3621
74	2287
74	3679
74	3751
74	3689
74	3612
74	3554
74	3327
74	3513
74	3653
74	3588
74	3261
74	3399
74	3758
74	3768
74	3014
74	3687
74	3352
74	3648
74	3229
74	3788
74	3425
74	3733
74	3706
74	3270
74	3495
74	3750
74	3674
74	3221
74	3702
74	3211
74	3604
74	3384
74	3675
74	3115
74	3690
74	3433
74	3695
74	3503
74	3744
74	3776
74	3615
74	3544
74	3314
74	3780
74	3576
74	3716
74	3152
74	3786
74	3650
74	3307
74	3204
74	3671
74	3658
74	3389
74	3791
74	3332
74	3777
74	3775
74	3759
74	3560
74	3382
74	3660
74	3515
74	3703
74	3378
74	3797
74	3628
74	3789
74	3627
74	3636
74	3438
74	3712
74	3718
74	3782
60	3040
60	3094
60	2930
60	2672
60	2969
60	2556
60	3047
60	2559
60	2970
60	2388
60	3026
60	2991
60	2844
60	2309
60	3029
60	2824
60	3022
60	2996
60	3074
60	2367
60	3086
60	2869
60	3007
60	2664
60	2441
60	2090
60	3054
60	3060
60	2920
60	2983
60	2153
60	2287
60	3036
60	2730
60	2764
60	3057
60	2988
60	2713
60	2636
60	2914
60	3050
60	2732
60	2949
60	2833
60	2918
60	2998
60	2655
60	2874
60	3088
60	3014
60	3010
60	2741
60	1981
60	2871
60	3063
60	2961
60	2838
60	3012
60	3077
60	2756
60	2532
60	3068
60	3095
60	2994
60	3038
60	2854
60	3055
60	2774
60	1948
60	3004
60	2976
60	2865
60	1786
60	2806
60	2965
60	2995
60	2819
60	3090
60	3023
60	2253
60	2913
60	2840
60	2907
60	3085
60	3052
60	2941
60	2735
60	2963
60	3044
60	3020
60	2822
60	3084
60	3033
60	2668
60	2975
60	2933
60	3075
60	3082
60	2702
60	2974
76	3847
76	3877
76	3757
76	3870
76	3654
76	3717
76	3729
76	3730
76	2930
76	3806
76	3607
76	3668
76	3823
76	3843
76	3364
76	3519
76	3801
76	3411
76	3523
76	3858
76	3842
76	3666
76	3865
76	3856
76	3408
76	3822
76	3621
76	2287
76	3862
76	3868
76	3679
76	3751
76	3689
76	3838
76	3554
76	3513
76	3890
76	3851
76	3588
76	3261
76	3826
76	3869
76	3758
76	3768
76	3014
76	3871
76	3892
76	3352
76	3229
76	3788
76	3425
76	3807
76	3733
76	3706
76	3866
76	3270
76	3750
76	3674
76	3221
76	3835
76	3881
76	3115
76	3690
76	3695
76	3503
76	3832
76	3776
76	3615
76	3893
76	3544
76	3811
76	3314
76	3879
76	3780
76	3576
76	3152
76	3650
76	3307
76	3204
76	3671
76	3809
76	3891
76	3658
76	3819
76	3389
76	3791
76	3775
76	3759
76	3560
76	3382
76	3660
76	3824
76	3515
76	3803
76	3703
76	3378
76	3864
76	3636
76	3438
76	3900
30	1429
30	1528
30	1599
30	1517
30	1461
30	1336
30	1600
30	1407
30	1543
30	1597
30	1360
30	1559
30	1370
30	1550
30	1548
30	1415
30	1307
30	1439
30	1537
30	1551
30	1575
30	1379
30	1581
30	1553
30	1404
30	1502
30	1570
30	1556
30	1540
30	1468
30	1578
30	1376
30	1542
30	1384
30	1283
30	1313
30	1536
30	1477
30	1454
30	1529
30	862
30	1579
30	1476
30	958
30	1532
30	1447
30	1518
30	1385
30	1552
30	1101
30	1458
30	1372
30	1522
30	1464
30	1431
30	1582
30	1493
30	1217
30	1580
30	1535
30	1503
30	1422
30	1268
30	1412
30	1566
30	1569
30	1437
30	1524
30	1228
30	1560
30	1465
30	1339
30	1365
30	1505
30	1587
30	1500
30	1571
30	1586
30	1453
30	1508
30	1596
30	1595
30	1594
30	1561
30	1323
30	1478
30	1350
30	1555
30	1565
30	1513
30	1598
30	1573
30	1037
30	1592
30	1457
30	1436
30	1546
30	1496
30	1406
30	1557
71	3569
71	2930
71	3558
71	3624
71	3607
71	3509
71	3629
71	3364
71	3608
71	3566
71	3637
71	3626
71	3531
71	3519
71	2824
71	3214
71	3411
71	2367
71	3649
71	3523
71	2441
71	3535
71	3575
71	3408
71	3180
71	3596
71	3621
71	2287
71	3613
71	3036
71	3645
71	2988
71	3524
71	3595
71	3537
71	2914
71	3612
71	3458
71	3554
71	3327
71	3513
71	3642
71	3175
71	3588
71	3261
71	3399
71	3014
71	3606
71	3352
71	3648
71	3229
71	3425
71	3413
71	3623
71	3270
71	3145
71	3603
71	3495
71	3597
71	3221
71	3640
71	3211
71	3602
71	3604
71	3384
71	3115
71	3433
71	3405
71	3503
71	3615
71	3544
71	3453
71	3593
71	3386
71	3314
71	3576
71	3456
71	3152
71	3650
71	3579
71	3476
71	3307
71	3204
71	3565
71	3632
71	3389
71	3332
71	3610
71	3560
71	3382
71	3515
71	3378
71	3628
71	2933
71	3573
71	3627
71	3548
71	3636
71	3585
71	3438
54	2414
54	2274
54	2671
54	2800
54	2785
54	2776
54	2723
54	2672
54	2501
54	2576
54	1988
54	2419
54	2771
54	2556
54	2559
54	2436
54	1370
54	2388
54	1965
54	2395
54	2309
54	2724
54	2415
54	2205
54	2628
54	2348
54	2768
54	2367
54	2073
54	2664
54	2441
54	2090
54	2641
54	2715
54	2635
54	2378
54	2153
54	2287
54	2730
54	2755
54	2553
54	2767
54	2764
54	2276
54	2781
54	2727
54	2775
54	2458
54	2765
54	2713
54	2778
54	2636
54	2666
54	2732
54	2791
54	2712
54	2655
54	2782
54	2741
54	1981
54	2799
54	2406
54	1980
54	2612
54	2465
54	2603
54	1883
54	2633
54	2756
54	2627
54	2770
54	2532
54	2432
54	2795
54	2230
54	2769
54	1880
54	2774
54	2750
54	1948
54	2705
54	1979
54	2657
54	2763
54	1786
54	2259
54	2784
54	2253
54	2567
54	2735
54	2761
54	2722
54	2618
54	2757
54	2695
54	2668
54	2696
54	2760
54	2702
54	2286
34	1743
34	1694
34	1517
34	1461
34	1760
34	1783
34	1756
34	1784
34	1772
34	1370
34	1550
34	1790
34	1723
34	1718
34	1759
34	1767
34	1775
34	1439
34	1575
34	1688
34	1765
34	1714
34	1698
34	1404
34	1570
34	1761
34	1660
34	1556
34	1616
34	1662
34	1578
34	1727
34	1542
34	1754
34	1773
34	1737
34	1607
34	1778
34	1624
34	1477
34	1746
34	1702
34	1529
34	1603
34	1579
34	1476
34	1532
34	1518
34	1674
34	1791
34	1385
34	1682
34	1680
34	1748
34	1101
34	1764
34	1522
34	1612
34	1493
34	1758
34	1740
34	1217
34	1776
34	1706
34	1785
34	1503
34	1422
34	1792
34	1744
34	1412
34	1734
34	1670
34	1795
34	1615
34	1786
34	1739
34	1798
34	1691
34	1771
34	1587
34	1713
34	1500
34	1780
34	1508
34	1695
34	1711
34	1595
34	1614
34	1611
34	1777
34	1573
34	1037
34	1635
34	1457
34	1436
34	1496
34	1709
34	1406
34	1700
34	1557
0	67
0	78
0	27
0	40
0	44
0	66
0	95
0	21
0	37
0	58
0	52
0	15
0	92
0	84
0	53
0	12
0	41
0	91
0	77
0	38
0	64
0	19
0	85
0	49
0	45
0	86
0	35
0	88
0	70
0	80
0	17
0	23
0	57
0	39
0	62
0	22
0	29
0	4
0	76
0	25
0	61
0	60
0	81
0	73
0	72
0	89
0	51
0	3
0	11
0	24
0	10
0	33
0	56
0	75
0	59
0	43
0	47
0	32
0	74
0	90
0	99
0	7
0	1
0	5
0	26
0	13
0	71
0	31
0	63
0	54
0	100
0	6
0	96
0	82
0	48
0	83
0	79
0	69
0	87
0	46
0	18
0	20
0	94
0	16
0	36
0	14
0	34
0	9
0	28
0	68
0	98
0	93
0	30
0	97
0	55
0	65
0	50
0	8
0	42
0	2
87	3877
87	4425
87	4411
87	4342
87	4333
87	4245
87	4450
87	4384
87	4309
87	4433
87	3911
87	3965
87	4408
87	4214
87	4389
87	4326
87	4321
87	3858
87	4352
87	4357
87	4201
87	4381
87	4256
87	4331
87	3621
87	3970
87	4426
87	4198
87	4328
87	4429
87	4251
87	4395
87	4340
87	4412
87	4432
87	4347
87	4436
87	4430
87	4260
87	3588
87	4252
87	3768
87	4018
87	4337
87	4329
87	4440
87	4437
87	4264
87	4427
87	4378
87	4399
87	4407
87	3270
87	4330
87	4290
87	4409
87	4085
87	4413
87	4371
87	4387
87	4393
87	4332
87	4438
87	4435
87	4420
87	4155
87	4135
87	4424
87	4350
87	4445
87	4386
87	4422
87	4414
87	3671
87	3809
87	4406
87	4443
87	4017
87	4434
87	4218
87	4299
87	4354
87	4404
87	4388
87	4289
87	3775
87	3515
87	3988
87	3803
87	4410
87	3378
87	4382
87	4278
87	4307
87	4418
87	4083
87	4195
87	3933
87	4253
87	4319
51	2601
51	2414
51	2274
51	2501
51	2576
51	1988
51	2419
51	2473
51	2451
51	2556
51	2559
51	2541
51	2520
51	2436
51	2568
51	1370
51	2388
51	1965
51	2395
51	2621
51	2309
51	2625
51	2624
51	2577
51	2631
51	2415
51	2205
51	2628
51	2552
51	2089
51	2348
51	2600
51	2367
51	2073
51	2581
51	2441
51	2090
51	2641
51	2646
51	2307
51	2482
51	2534
51	2635
51	2378
51	2153
51	2287
51	2613
51	2553
51	2276
51	2606
51	2483
51	2458
51	2605
51	2636
51	2587
51	2619
51	2148
51	1981
51	2406
51	1980
51	2612
51	2465
51	2603
51	2546
51	2642
51	2490
51	2192
51	2647
51	1883
51	2633
51	2561
51	2418
51	2627
51	2532
51	2432
51	2632
51	2616
51	2509
51	2230
51	1880
51	1948
51	1979
51	2521
51	1786
51	2259
51	2604
51	1912
51	2626
51	2258
51	2253
51	2567
51	2643
51	2302
51	2586
51	2573
51	2293
51	2618
51	1901
51	2650
51	2286
79	3847
79	3877
79	4019
79	3654
79	4015
79	3729
79	2930
79	3806
79	3607
79	3668
79	4005
79	3911
79	3843
79	3965
79	3902
79	3955
79	3411
79	3858
79	4038
79	3842
79	3666
79	3865
79	3408
79	3621
79	3969
79	3910
79	3997
79	3970
79	2287
79	3868
79	3979
79	3976
79	4014
79	3554
79	3513
79	3851
79	3920
79	3588
79	3261
79	3758
79	3999
79	3768
79	4018
79	3807
79	3706
79	3270
79	3982
79	4010
79	3221
79	4007
79	3961
79	3998
79	4033
79	3115
79	3690
79	4004
79	3964
79	4046
79	3503
79	3832
79	3776
79	3615
79	3893
79	3544
79	4000
79	4035
79	3811
79	3879
79	3780
79	3912
79	3650
79	4008
79	3926
79	3307
79	3936
79	3671
79	3809
79	3658
79	4017
79	3389
79	4036
79	4034
79	4029
79	4006
79	3775
79	3759
79	3560
79	3382
79	3660
79	3515
79	3988
79	3803
79	3703
79	3378
79	3994
79	3636
79	3995
79	3438
79	3933
79	3943
35	1743
35	1806
35	1694
35	1517
35	1461
35	1814
35	1760
35	1783
35	1784
35	1826
35	1772
35	1370
35	1723
35	1718
35	1836
35	1759
35	1767
35	1775
35	1439
35	1575
35	1688
35	1837
35	1765
35	1834
35	1714
35	1698
35	1404
35	1570
35	1761
35	1556
35	1616
35	1662
35	1578
35	1823
35	1727
35	1542
35	1820
35	1737
35	1607
35	1822
35	1624
35	1477
35	1746
35	1808
35	1529
35	1603
35	1579
35	1476
35	1518
35	1674
35	1791
35	1385
35	1680
35	1805
35	1101
35	1764
35	1522
35	1818
35	1612
35	1493
35	1758
35	1740
35	1217
35	1809
35	1843
35	1776
35	1785
35	1503
35	1850
35	1422
35	1792
35	1804
35	1744
35	1412
35	1670
35	1848
35	1795
35	1615
35	1786
35	1739
35	1798
35	1691
35	1771
35	1587
35	1802
35	1713
35	1500
35	1780
35	1695
35	1817
35	1611
35	1777
35	1573
35	1635
35	1457
35	1436
35	1496
35	1709
35	1406
35	1700
82	4115
82	3877
82	4174
82	3654
82	4114
82	4089
82	4134
82	2930
82	3806
82	4132
82	3668
82	3911
82	3843
82	4178
82	3965
82	4110
82	4151
82	3902
82	4154
82	3858
82	4159
82	4038
82	4177
82	4166
82	3666
82	3408
82	4103
82	3621
82	3970
82	4198
82	4163
82	4162
82	4199
82	3851
82	3920
82	3588
82	3261
82	3999
82	3768
82	4018
82	4109
82	4054
82	3706
82	3270
82	3982
82	4085
82	3221
82	3961
82	3998
82	4193
82	4033
82	4172
82	4077
82	3964
82	3503
82	3832
82	3776
82	3544
82	4155
82	4135
82	4136
82	4190
82	3811
82	3879
82	4112
82	4156
82	3912
82	3650
82	4108
82	3926
82	4145
82	3671
82	3809
82	4194
82	4017
82	3389
82	4141
82	4161
82	4095
82	3775
82	3759
82	3560
82	3382
82	3660
82	3515
82	4137
82	3988
82	4087
82	3803
82	4153
82	3378
82	4192
82	4170
82	4083
82	3636
82	4118
82	4183
82	3995
82	4195
82	3933
38	1694
38	1517
38	1956
38	1951
38	1814
38	1884
38	1760
38	1869
38	1783
38	1988
38	1942
38	1927
38	1950
38	1370
38	1965
38	1723
38	1995
38	1718
38	1836
38	1759
38	1775
38	1957
38	1575
38	1962
38	1765
38	1834
38	1952
38	1983
38	1570
38	1616
38	1662
38	1929
38	1977
38	1727
38	1985
38	1899
38	1932
38	1822
38	1853
38	1922
38	1930
38	1529
38	1603
38	1981
38	1518
38	1674
38	1791
38	1980
38	1680
38	1101
38	1818
38	1612
38	1883
38	1933
38	1928
38	1776
38	1880
38	1850
38	1851
38	1422
38	1948
38	1412
38	1979
38	1972
38	1868
38	1978
38	1615
38	1786
38	1739
38	1912
38	1969
38	1798
38	1896
38	1863
38	1989
38	1994
38	1955
38	1866
38	1587
38	1802
38	1958
38	1780
38	1961
38	1946
38	1695
38	1976
38	1910
38	1992
38	1964
38	1611
38	1990
38	1901
38	1457
38	1888
38	1436
38	1496
38	1709
38	1406
38	1963
38	1700
20	952
20	1091
20	935
20	804
20	938
20	1094
20	930
20	1055
20	1078
20	1071
20	861
20	960
20	1008
20	954
20	1009
20	1010
20	1100
20	1061
20	992
20	1052
20	837
20	1065
20	965
20	1051
20	1081
20	892
20	1085
20	1043
20	695
20	1012
20	984
20	855
20	959
20	973
20	881
20	988
20	1005
20	946
20	1060
20	1016
20	1080
20	606
20	1095
20	862
20	1023
20	741
20	704
20	920
20	958
20	1063
20	1001
20	1058
20	1025
20	1089
20	1067
20	863
20	1075
20	543
20	968
20	971
20	847
20	877
20	979
20	922
20	977
20	956
20	1076
20	723
20	995
20	997
20	1041
20	908
20	1092
20	818
20	1079
20	1053
20	991
20	756
20	1036
20	836
20	913
20	986
20	866
20	923
20	1024
20	1099
20	1088
20	851
20	966
20	1011
20	994
20	943
20	813
20	953
20	1064
20	1022
20	1037
20	936
20	947
20	1006
64	3216
64	3040
64	3284
64	3299
64	3107
64	2930
64	2672
64	3282
64	2388
64	3235
64	3207
64	3026
64	2844
64	2309
64	2824
64	3022
64	2996
64	3214
64	3266
64	3228
64	3275
64	3074
64	2367
64	3293
64	3268
64	3007
64	2664
64	2441
64	2090
64	3264
64	3296
64	3054
64	3180
64	3136
64	2983
64	3272
64	3237
64	2153
64	2287
64	3036
64	2730
64	3245
64	2988
64	3254
64	2713
64	2914
64	3199
64	3113
64	2732
64	2833
64	3175
64	3261
64	3259
64	3240
64	3271
64	3088
64	3014
64	3010
64	2741
64	3292
64	3251
64	3229
64	3246
64	3270
64	3145
64	3012
64	3162
64	3221
64	3211
64	3219
64	3285
64	3133
64	3115
64	3230
64	3288
64	3174
64	1948
64	3135
64	3252
64	3152
64	2865
64	3280
64	3238
64	1786
64	2806
64	3204
64	3283
64	2819
64	3263
64	3231
64	2253
64	3255
64	3256
64	3286
64	3265
64	3181
64	3033
64	2668
64	2933
64	3289
84	3877
84	3654
84	4235
84	4134
84	2930
84	3668
84	4245
84	3911
84	4283
84	4295
84	3965
84	4214
84	4276
84	3902
84	4242
84	4267
84	4215
84	4254
84	3858
84	4219
84	4263
84	4201
84	4203
84	3666
84	4256
84	4285
84	3621
84	4291
84	4296
84	3970
84	4198
84	4275
84	4251
84	4224
84	4287
84	4162
84	4260
84	3851
84	3588
84	3261
84	3999
84	4252
84	3768
84	4018
84	4230
84	4109
84	4054
84	4264
84	3706
84	3270
84	4290
84	4085
84	4222
84	4217
84	4193
84	4033
84	4172
84	4297
84	4210
84	3832
84	3544
84	4155
84	4135
84	4269
84	3879
84	4247
84	3650
84	4280
84	3671
84	3809
84	4194
84	4017
84	4282
84	3389
84	4218
84	4299
84	4141
84	4161
84	4289
84	3775
84	4281
84	3759
84	3382
84	3515
84	3988
84	4087
84	3803
84	3378
84	4220
84	4284
84	4239
84	4204
84	4278
84	4083
84	4118
84	3995
84	4195
84	3933
84	4253
84	4243
77	3847
77	3877
77	3757
77	3654
77	3717
77	3729
77	2930
77	3806
77	3607
77	3668
77	3911
77	3843
77	3918
77	3902
77	3519
77	3923
77	3411
77	3941
77	3858
77	3842
77	3666
77	3865
77	3856
77	3408
77	3621
77	3910
77	2287
77	3919
77	3868
77	3679
77	3751
77	3838
77	3913
77	3554
77	3513
77	3932
77	3851
77	3920
77	3588
77	3261
77	3826
77	3869
77	3758
77	3768
77	3014
77	3788
77	3938
77	3807
77	3706
77	3866
77	3270
77	3931
77	3925
77	3674
77	3221
77	3944
77	3921
77	3115
77	3690
77	3695
77	3503
77	3832
77	3776
77	3615
77	3893
77	3544
77	3811
77	3314
77	3879
77	3780
77	3576
77	3152
77	3912
77	3650
77	3926
77	3307
77	3204
77	3949
77	3936
77	3671
77	3809
77	3658
77	3389
77	3791
77	3775
77	3945
77	3759
77	3560
77	3382
77	3660
77	3515
77	3940
77	3803
77	3703
77	3378
77	3864
77	3636
77	3438
77	3933
[truncated: 8,001 more rows]
