# Supplementary material for: Environmental influences on evolvable robots
Source: PLoS One. 2020 May 29;15(5):e0233848. doi: 10.1371/journal.pone.0233848 (PMC7259730; doi:10.1371/journal.pone.0233848)
Supplement: S1 Dataset — (ZIP) [file pone.0233848.s003.zip › data_plosone/all_measures_tilted_15.tsv]

robot_id	velocity	displacement_velocity	displacement_velocity_hill	head_balance	contacts	branching	branching_modules_count	limbs	extremities	length_of_limbs	extensiveness	coverage	joints	hinge_count	active_hinges_count	brick_count	touch_sensor_count	brick_sensor_count	proportion	width	height	absolute_size	sensors	symmetry	avg_period	dev_period	avg_phase_offset	dev_phase_offset	avg_amplitude	dev_amplitude	avg_intra_dev_params	avg_inter_dev_params	sensors_reach	recurrence	synaptic_reception	fitness	cons_fitness
3233	0.005965908113425241	0.0022110024003968694	-0.0022071171077855823	0.9825531956180168	-1	0	0	0.3333333333333333	1	1.0	2	1.0	1.0	2	2	1	1	0	0.25	4	1	4	0.16666666666666666	0	0.6874799671439755	0.920432878160265	0.4112339869262671	0.9573988924866906	0.5515632166800415	0.9449298137150164	0.9323579749500749	0.9427313707173862	1.0	0	0.0	-0.00022071171077855822	-0.00022071171077855822
766	0.0017412270426150705	0.001595365776056237	-0.001595346294714524	0.9769141280226004	-1	0	0	0.5	1	1.0	1	1.0	1.0	2	1	0	1	0	0.3333333333333333	1	3	3	0.3333333333333333	0	0.6909036445112127	0.5310835492913871	0.5653452236920323	0.5	0.3668699699173292	0.5	0.7915768349210491	0.5103730733383697	1.0	0.5	0.0	-0.0001595346294714524	-0.0001595346294714524
2016	0.003171283010349203	0.0026247955605229346	-0.002624795492520015	0.9758177885026077	-1	0	0	0.5	2	0.6666666666666666	2	0.625	0.3333333333333333	3	1	1	0	0	0.5	2	4	5	0.0	0	0.8940709239218732	0.9142105465228302	0.6421190425633904	0.9372299288742217	0.39231018413339913	0.9489230423199876	0.8857894766665849	0.9348607176379293	0	0	0.0	-0.0002624795492520015	-0.0002624795492520015
3343	0.006599654601186556	0.003774526698236257	-0.003353316076103869	0.9835966712160279	-1	1.0	1	0.75	3	0.25	1	0.5	0.25	3	1	2	0	0	0.75	4	3	6	0.0	1.0	0.8940709239218732	0.9023483383611924	0.7224679738525341	0.9577425312663931	0.3593535330139657	0.9367852263589083	0.9108036049452466	0.9358422848641936	0	0	0.0	-0.00033533160761038694	-0.00033533160761038694
184	0.0025113598005666103	0.0019234260582724546	-0.0019112326528351203	0.9804251413775521	-1	0	0	0.5	1	1.0	1	1.0	1.0	1	1	1	0	0	0.3333333333333333	3	1	3	0.0	0	0.3221177894653465	0.5	0.35764909446865306	0.5	0.9757959652686097	0.5	0.9526295670345151	0.5	0	0	0.0	-0.00019112326528351203	-0.00019112326528351203
3339	0.005915109325854165	0.0002474078031461198	1.7043138455335517e-05	0.9824085567418464	-1	0	0	0.5	2	0.5	2	0.5	0.25	3	1	2	0	0	0.75	3	4	6	0.0	0.6666666666666666	0.8940709239218732	0.9023483383611924	0.7224679738525341	0.9577425312663931	0.3593535330139657	0.9367852263589083	0.9108036049452466	0.9358422848641936	0	0	0.0	1.7043138455335517e-05	1.7043138455335517e-05
3489	0.0056939246646911116	0.00017859919673327313	-4.0642866582217235e-05	0.9820412441992938	-1	0	0	0.5	2	0.5	2	0.5	0.25	3	1	2	0	0	0.75	3	4	6	0.0	0.6666666666666666	0.8940709239218732	0.9023483383611924	0.7224679738525341	0.9577425312663931	0.3593535330139657	0.9359756435354304	0.9108036049452466	0.9355697565592417	0	0	0.0	-4.0642866582217235e-06	-4.0642866582217235e-06
545	0.002347588834066179	0.0019993359123285314	-0.0019836740510236596	0.9823209472738224	-1	0	0	0.5	1	1.0	1	1.0	1.0	2	1	0	1	0	0.3333333333333333	3	1	3	0.3333333333333333	0	0.35674996530386294	0.7134482573161193	0.19076420372171998	0.6632370884753831	0.36366217016055374	0.9176587661912949	0.8425811895784803	0.791440872863094	1.0	0	0.0	-0.00019836740510236595	-0.00019836740510236595
4860	0.007740110576564745	0.0019886593175659486	0.001985002846301897	0.9735377229633665	-1	0	0	0.4	2	0.6	3	0.4666666666666667	0.4	3	2	3	0	0	0.6	3	5	7	0.0	0.5	0.8940709239218732	0.9023483383611924	0.6421190425633904	0.9385863362464668	0.3593535330139657	0.9174874292286774	0.8988200707416956	0.9207811584643293	0	0	0.0	0.001985002846301897	0.001985002846301897
231	0.016080820999002005	0.004667734670164702	-0.004364441921400831	0.9834220831019699	-1	0	0	0.2857142857142857	2	0.875	7	0.5555555555555556	0.875	9	7	0	0	0	0.2222222222222222	2	9	10	0.0	0	0.45084425887407925	0.9219051616290741	0.3295157402687834	0.8359102535521905	0.5499221291197186	0.8673256167762528	0.8723371768352273	0.8798891544527145	0	0	0.0	-0.00043644419214008306	-0.00043644419214008306
1511	0.00173818658418092	0.001500841032078605	-0.001500839914241522	0.9780529975365824	-1	0	0	0.5	1	1.0	1	1.0	1.0	1	1	1	0	0	0.3333333333333333	1	3	3	0.0	0	0.4518305272606929	0.5	0.9067282282640134	0.5	0.7476967813983035	0.5	0.8681740974653834	0.5	0	0	0.0	-0.0001500839914241522	-0.0001500839914241522
523	0.0025025771156558523	0.0024580154266882846	-0.002456795619210561	0.9810932623869764	-1	0	0	0	0	0	0	1.0	0	0	0	0	1	0	1.0	1	1	1	0.25	0	0	0	0	0	0	0	0	0	0	0	0	-0.1	-0.1
4227	0.007392788312521869	0.0017896887825984617	0.0017358253072978244	0.9746945199770617	-1	0	0	0.4	2	0.6	3	0.4666666666666667	0.4	3	2	3	0	0	0.6	3	5	7	0.0	0.5	0.8940709239218732	0.9023483383611924	0.6421190425633904	0.9385863362464668	0.3593535330139657	0.9235432721746066	0.8988200707416956	0.9227712608810712	0	0	0.0	0.0017358253072978244	0.0017358253072978244
2368	0.002867715980968412	0.0012264180463829248	-0.000981903845511712	0.9746791101078165	-1	0	0	0.5	2	0.6666666666666666	2	0.5555555555555556	0.6666666666666666	3	2	1	0	0	1.0	3	3	5	0.0	0	0.8940709239218732	0.9142105465228302	0.6421190425633904	0.9372299288742217	0.39231018413339913	0.9489230423199876	0.8857894766665849	0.9348607176379293	0	0	0.0	-9.81903845511712e-05	-9.81903845511712e-05
2689	0.005854102525469309	0.0004355544613954186	-0.0003721606348853246	0.9819046739263378	-1	0	0	0.5	2	0.5	2	0.5	0.25	3	1	2	1	0	0.75	3	4	6	0.16666666666666666	0.6666666666666666	0.8940709239218732	0.9023483383611924	0.7224679738525341	0.9577425312663931	0.3593535330139657	0.9173287340120055	0.9108036049452466	0.9298026551713268	1.0	0	0.0	-3.721606348853246e-05	-3.721606348853246e-05
4170	0.0077751751904585505	0.0011076651692746033	0.0006168312089546467	0.9754250766917907	-1	0	0	0.4	2	0.6	3	0.4666666666666667	0.4	4	2	2	0	0	0.6	3	5	7	0.0	0.5	0.7442108823130109	0.8858935958355396	0.627128674697474	0.9371968052792023	0.43484231152495845	0.9119192113665102	0.8838403161391527	0.9139790353167643	0	0	0.0	0.0006168312089546467	0.0006168312089546467
14	0.0024424259677937234	0.00239411459686755	-0.00239198829331271	0.9816358076181562	-1	0	0	0	0	0	0	1.0	0	0	0	0	1	0	1.0	1	1	1	0.25	0	0	0	0	0	0	0	0	0	0	0	0	-0.1	-0.1
3157	None	None	None	None	None	0.5	1	0.6666666666666666	4	0.3333333333333333	2	0.6666666666666666	0.16666666666666666	5	1	2	0	0	0.75	4	3	8	0.0	0.5	0.7822913486805887	0.9023053686241249	0.7004060795320686	0.9411907250835491	0.8001051157945774	0.9317799185690094	0.9108036049452466	0.9266796750398508	0	0	0.0	None	None
1097	0.0016849323200336733	0.0014686868326220196	-0.00146867325167525	0.9780928375490531	-1	0	0	0.5	1	1.0	1	1.0	1.0	1	1	1	0	0	0.3333333333333333	1	3	3	0.0	0	0.4518305272606929	0.5	0.9067282282640134	0.5	0.7876513986987416	0.5	0.8728169147484179	0.5	0	0	0.0	-0.000146867325167525	-0.000146867325167525
4994	0.00875765324039194	0.002351747069808467	0.002240629101796888	0.9730248550780366	-1	0	0	0.4	2	0.6	3	0.4666666666666667	0.6	3	3	3	0	0	0.6	5	3	7	0.0	0	0.8940709239218732	0.9023483383611924	0.6421190425633904	0.9407263742510297	0.3593535330139657	0.9235432721746066	0.8988200707416956	0.9236631394883733	0	0	0.0	0.002240629101796888	0.002240629101796888
1251	0.003063969209553004	0.00290675035990508	-0.0029066425107127677	0.9769431255107247	-1	0	0	0.5	2	0.75	3	0.5	0.5	3	2	2	0	0	0.75	4	3	6	0.0	0	0.7022442774226272	0.8935398369776503	0.10131658177412362	0.9441303688770385	0.6146774075149481	0.9159923585654076	0.9340492729859569	0.9204092996263056	0	0	0.0	-0.00029066425107127677	-0.00029066425107127677
2998	0.0059551852716919484	0.002272692614094804	-0.0022703698785727492	0.9824640769416413	-1	0	0	0.3333333333333333	1	1.0	2	1.0	1.0	2	2	1	0	0	0.25	4	1	4	0.0	0	0.6874799671439755	0.920432878160265	0.4112339869262671	0.9573988924866906	0.6180878873272906	0.9785242489273817	0.9507468381688918	0.9579754442264645	0	0	0.0	-0.00022703698785727492	-0.00022703698785727492
749	0.0017984957373003763	0.0017664917152069655	-0.001766457534038849	0.9861743869487937	-1	0	0	1.0	1	0	0	1.0	0	1	0	0	1	0	0.5	1	2	2	0.3333333333333333	0	0	0	0	0	0	0	0	0	0	0	0	-0.00017664575340388492	-0.00017664575340388492
3135	0.005924979958163823	0.00012710776105298295	-6.254874287738829e-05	0.9820046428760946	-1	0	0	0.5	2	0.5	2	0.5	0.25	3	1	2	2	0	0.75	3	4	6	0.3333333333333333	0.6666666666666666	0.8940709239218732	0.9023483383611924	0.7224679738525341	0.9577425312663931	0.3593535330139657	0.9367852263589083	0.9108036049452466	0.9358422848641936	0.6666666666666666	0	0.0	-6.254874287738829e-06	-6.254874287738829e-06
3895	0.007607403567549907	0.0013642019479415716	0.0004878458414719548	0.9745157638554106	-1	0	0	0.4	2	0.6	3	0.4666666666666667	0.4	3	2	3	0	0	0.6	3	5	7	0.0	0.5	0.8940709239218732	0.9023483383611924	0.6421190425633904	0.9407263742510297	0.3593535330139657	0.9367852263589083	0.8988200707416956	0.9283311701668421	0	0	0.0	0.0004878458414719548	0.0004878458414719548
4542	0.008234987243351135	0.0017517171122508528	0.001746074857341079	0.9725753532649984	-1	0	0	0.4	2	0.6	3	0.4666666666666667	0.6	3	3	3	0	0	0.6	5	3	7	0.0	0	0.8940709239218732	0.9023483383611924	0.6421190425633904	0.9407263742510297	0.3593535330139657	0.9660506436224572	0.9068152881155102	0.9415199240584532	0	0	0.0	0.001746074857341079	0.001746074857341079
3848	0.007508598135396111	0.0011296126657209448	0.0010959867394668371	0.9754584196947098	-1	0	0	0.4	2	0.6	3	0.4666666666666667	0.4	3	2	3	0	0	0.6	3	5	7	0.0	0.5	0.8940709239218732	0.9023483383611924	0.6421190425633904	0.9407263742510297	0.3593535330139657	0.9235432721746066	0.8988200707416956	0.9236631394883733	0	0	0.0	0.0010959867394668371	0.0010959867394668371
632	0.0018825373978181004	0.001770526560014991	-0.00177039090460585	0.9857279573244212	-1	0	0	1.0	1	0	0	1.0	0	1	0	0	1	0	0.5	2	1	2	0.3333333333333333	0	0	0	0	0	0	0	0	0	0	0	0	-0.000177039090460585	-0.000177039090460585
2224	0.0030237765635176394	0.0011927377190419077	-0.00106163687006372	0.9743383234415947	-1	0	0	0.5	2	0.6666666666666666	2	0.5555555555555556	0.6666666666666666	3	2	1	0	0	1.0	3	3	5	0.0	0	0.8940709239218732	0.9142105465228302	0.6421190425633904	0.9372299288742217	0.39231018413339913	0.9489230423199876	0.8857894766665849	0.9348607176379293	0	0	0.0	-0.000106163687006372	-0.000106163687006372
3439	0.006006386159828545	0.00017781565724659233	-0.00017331215756871766	0.9816579456624734	-1	0	0	0.5	2	0.5	2	0.5	0.25	3	1	2	1	0	0.75	3	4	6	0.16666666666666666	0.6666666666666666	0.8940709239218732	0.9023483383611924	0.7224679738525341	0.9577425312663931	0.3593535330139657	0.9660506436224572	0.9108036049452466	0.9477266480928382	1.0	0	0.0	-1.7331215756871767e-05	-1.7331215756871767e-05
1784	0.00411601795655332	0.0035125550367466735	-0.0035113116227013024	0.975114436089129	-1	0	0	0.5	2	0.5	2	0.5	0.25	3	1	2	2	0	0.75	4	3	6	0.3333333333333333	0.6666666666666666	0.44265565576274746	0.9005116026293615	0.7224679738525341	0.739398007848819	0.7826361353706746	0.9001947213088723	0.8500680002620302	0.8599712695561005	0.6666666666666666	0	0.0	-0.00035113116227013024	-0.00035113116227013024
3755	0.006906379784850553	0.002047690080337592	0.0010581820263526403	0.9748931476886026	-1	1.0	1	0.6	3	0.4	2	0.4666666666666667	0.4	3	2	3	0	0	0.6	5	3	7	0.0	1.0	0.8940709239218732	0.9023483383611924	0.6421190425633904	0.9407263742510297	0.3593535330139657	0.9235432721746066	0.8988200707416956	0.9236631394883733	0	0	0.0	0.0010581820263526403	0.0010581820263526403
3699	0.00559987966625285	0.003547102598851423	-0.0031573913006502107	0.9831692036740152	-1	0	0	0.5	2	0.3333333333333333	1	0.625	0.3333333333333333	2	1	2	0	0	0.5	4	2	5	0.0	0	0.9131876012235385	0.5476466786190738	0.4477577539510407	0.9700430046269408	0.2440517959607477	0.7600616203587583	0.9564997595573262	0.8330297766182913	0	0	0.0	-0.0003157391300650211	-0.0003157391300650211
1156	0.0017334584544166159	0.001518487850823019	-0.0015184853513502865	0.9780092579429998	-1	0	0	0.5	1	1.0	1	1.0	1.0	1	1	1	0	0	0.3333333333333333	1	3	3	0.0	0	0.4518305272606929	0.5	0.9067282282640134	0.5	0.697183433552062	0.5	0.865183727831611	0.5	0	0	0.0	-0.00015184853513502866	-0.00015184853513502866
4015	0.007505216035412958	0.0004274638618012635	0.0001688054149739778	0.974703559402679	-1	0	0	0.4	2	0.6	3	0.4666666666666667	0.4	3	2	3	0	0	0.6	3	5	7	0.0	0.5	0.8940709239218732	0.9204584943915931	0.6421190425633904	0.9407263742510297	0.3593535330139657	0.9367852263589083	0.8988200707416956	0.9331635738514207	0	0	0.0	0.0001688054149739778	0.0001688054149739778
3934	0.00590386100721495	0.00019146500837215674	0.00011989924439991159	0.9823073074012736	-1	0	0	0.5	2	0.5	2	0.5	0.25	3	1	2	0	0	0.75	3	4	6	0.0	0.6666666666666666	0.8940709239218732	0.9023483383611924	0.7224679738525341	0.9577425312663931	0.3593535330139657	0.9367852263589083	0.9108036049452466	0.9358422848641936	0	0	0.0	0.00011989924439991159	0.00011989924439991159
1605	0.0017944702092591673	0.0017392461727652711	-0.0017392048814735641	0.985563832368535	-1	0	0	1.0	1	0	0	1.0	0	1	0	0	0	0	0.5	1	2	2	0.0	0	0	0	0	0	0	0	0	0	0	0	0	-0.0001739204881473564	-0.0001739204881473564
1667	0.004044540869154464	0.00190454022303257	-0.00142863338252924	0.9813214736249095	-1	0	0	0.5	2	0.75	3	0.5	0.25	2	1	3	0	0	0.75	4	3	6	0.0	0	0.9131876012235385	0.5476466786190738	0.37105952128169517	0.9376489558459726	0.17596390863345704	0.6812753703977337	0.963827558310216	0.7721457265427759	0	0	0.0	-0.000142863338252924	-0.000142863338252924
1025	0.0017120701126239605	0.00167201773671658	-0.0016720117073839432	0.9768828766601861	-1	0	0	0.5	1	1.0	1	1.0	1.0	2	1	0	1	0	0.3333333333333333	1	3	3	0.3333333333333333	0	0.6909036445112127	0.5310835492913871	0.5653452236920323	0.5	0.3668699699173292	0.5	0.7915768349210491	0.5103730733383697	1.0	0.5	0.0	-0.00016720117073839433	-0.00016720117073839433
4507	0.007310825321407004	0.001970423149080377	0.0017755179577873014	0.9755116998811874	-1	0	0	0.4	2	0.6	3	0.4666666666666667	0.4	3	2	3	0	0	0.6	3	5	7	0.0	0.5	0.8940709239218732	0.9023483383611924	0.6421190425633904	0.9385863362464668	0.3593535330139657	0.9225608068254771	0.8988200707416956	0.9224420321132684	0	0	0.0	0.0017755179577873014	0.0017755179577873014
4793	0.0031676377525858956	0.002368183857551481	-0.00235963314479038	0.9756285091936592	-1	0	0	0.3333333333333333	1	1.0	2	1.0	0.5	1	1	2	1	0	0.25	4	1	4	0.125	0	0.8940709239218732	0.5	0.6421190425633904	0.5	0.3593535330139657	0.5	0.8988200707416956	0.5	1.0	0	0.0	-0.000235963314479038	-0.000235963314479038
4053	0.007407577505819267	0.0010056523478244861	0.0007571513145861112	0.975356896149082	-1	0	0	0.4	2	0.6	3	0.4666666666666667	0.4	3	2	3	0	0	0.6	3	5	7	0.0	0.5	0.8940709239218732	0.9023483383611924	0.6421190425633904	0.9407263742510297	0.3593535330139657	0.9225608068254771	0.8988200707416956	0.9233373969555654	0	0	0.0	0.0007571513145861112	0.0007571513145861112
400	0.002543381546683499	0.001944027059284149	-0.0019319855513282983	0.9807572168792213	-1	0	0	0.5	1	1.0	1	1.0	1.0	1	1	1	0	0	0.3333333333333333	3	1	3	0.0	0	0.3221177894653465	0.5	0.35764909446865306	0.5	0.9757959652686097	0.5	0.9526295670345151	0.5	0	0	0.0	-0.00019319855513282984	-0.00019319855513282984
3167	0.006053153889012834	0.00043181200821984755	-7.465374535046865e-05	0.9813968537872596	-1	0	0	0.5	2	0.5	2	0.5	0.25	3	1	2	2	0	0.75	3	4	6	0.3333333333333333	0.6666666666666666	0.8940709239218732	0.9023483383611924	0.7224679738525341	0.9577425312663931	0.3593535330139657	0.9660506436224572	0.9108036049452466	0.9477266480928382	0.6666666666666666	0	0.0	-7.465374535046865e-06	-7.465374535046865e-06
5050	0.006247646268326037	0.002403823939430881	-0.002395008934732726	0.9826109592093534	-1	0	0	0.3333333333333333	1	1.0	2	1.0	1.0	2	2	1	1	0	0.25	4	1	4	0.16666666666666666	0	0.6874799671439755	0.920432878160265	0.4112339869262671	0.9573988924866906	0.5515632166800415	0.9449298137150164	0.9323579749500749	0.9427313707173862	1.0	0	0.0	-0.00023950089347327257	-0.00023950089347327257
4405	0.008405328649602063	0.001365886599088227	0.0013586291950489677	0.9755330205402035	-1	0	0	0.5	3	0.5	3	0.5333333333333333	0.3333333333333333	4	2	3	0	0	0.6	3	5	8	0.0	0.4	0.6683632898423103	0.9194253310573467	0.6712625610477294	0.9285352558634088	0.58565373390093	0.9234904077065129	0.8736810176477378	0.9239010825210332	0	0	0.0	0.0013586291950489677	0.0013586291950489677
2609	0.0019348999422155024	0.0016927497731246083	-0.0016925879674774017	0.9777872552849806	-1	0	0	0.6666666666666666	2	0.5	1	0.6666666666666666	0.5	2	1	1	0	0	0.6666666666666666	2	3	4	0.0	0	0.6723229094858151	0.9308495881247142	0.40020303976603433	0.9526657691645225	0.4724552929536639	0.9675474805581946	0.9408056451300522	0.9525263749499416	0	0	0.0	-0.00016925879674774017	-0.00016925879674774017
2460	0.003994748329944189	0.0014603119165123816	-0.0010890676638239942	0.9747925019552701	-1	0	0	0.5	2	0.75	3	0.5	0.5	3	2	2	0	0	0.75	4	3	6	0.0	0	0.8940709239218732	0.9142105465228302	0.6421190425633904	0.9372299288742217	0.25192781726691404	0.9552794738109356	0.933498180112031	0.9376372774443961	0	0	0.0	-0.00010890676638239943	-0.00010890676638239943
3675	0.006073089937193792	0.0007704462823462006	-1.986153245749769e-05	0.9818122767698729	-1	0	0	0.5	2	0.5	2	0.5	0.25	3	1	2	1	0	0.75	3	4	6	0.16666666666666666	0.6666666666666666	0.8940709239218732	0.9023483383611924	0.6955927657828305	0.9556547484016312	0.3593535330139657	0.9629849829733094	0.9108036049452466	0.9453651716145587	1.0	0	0.0	-1.9861532457497693e-06	-1.9861532457497693e-06
3519	0.005925064451852922	0.0028169247943251466	-0.002762858393630075	0.983427329523901	-1	0	0	0.5	2	0.5	2	0.5	0.25	3	1	2	2	0	0.75	3	4	6	0.3333333333333333	0.6666666666666666	0.8940709239218732	0.9023483383611924	0.7955155079020815	0.9662548986374913	0.3593535330139657	0.9367852263589083	0.9108036049452466	0.9403654865516506	0.6666666666666666	0	0.0	-0.0002762858393630075	-0.0002762858393630075
1129	0.0027118370413198034	0.002016702650313747	-0.0020166926981737996	0.9800562098628113	-1	0	0	0.5	1	1.0	1	1.0	1.0	2	1	0	0	0	0.3333333333333333	1	3	3	0.0	0	0.5775918230391854	0.7786149180790406	0.7360367259780228	0.8464357202552514	0.5320267017346956	0.8391027654549565	0.8348012960323805	0.8232754360072789	0	0	0.0	-0.00020166926981737997	-0.00020166926981737997
4481	0.008443003557801514	0.001250788448758546	0.0012459024054902758	0.9755728909610033	-1	0	0	0.5	3	0.5	3	0.5333333333333333	0.3333333333333333	4	2	3	0	0	0.6	3	5	8	0.0	0.4	0.6683632898423103	0.9194253310573467	0.6712625610477294	0.9285352558634088	0.58565373390093	0.9275148026293131	0.876495986915254	0.9252580855566294	0	0	0.0	0.0012459024054902758	0.0012459024054902758
3840	0.007677613350160029	0.0019270680019877458	-0.0009503313146543927	0.9710527228142881	-1	0	0	0.25	1	1.0	4	1.0	0.75	4	3	1	1	0	0.16666666666666666	6	1	6	0.2	0	0.890535988717961	0.8815383144996117	0.7639958261679626	0.9560132516179658	0.6400649831864154	0.974080190609758	0.9104652247943787	0.9480511784350651	1.0	0	0.0	-9.503313146543927e-05	-9.503313146543927e-05
3089	0.006116450482354133	6.053512802748163e-05	4.314841982935177e-05	0.9821676031562213	-1	0	0	0.5	2	0.5	2	0.5	0.25	3	1	2	1	0	0.75	3	4	6	0.16666666666666666	0.6666666666666666	0.8940709239218732	0.9023483383611924	0.7224679738525341	0.9577425312663931	0.3593535330139657	0.9367852263589083	0.9108036049452466	0.9358422848641936	1.0	0	0.0	4.314841982935177e-05	4.314841982935177e-05
2811	0.0065791866293886826	0.0005928527438230937	-0.0003703650886589853	0.9815353499414843	-1	0	0	0.6	3	0.4	2	0.5833333333333334	0.2	4	1	2	2	0	0.75	3	4	7	0.4	0.5	0.6683632898423103	0.9194253310573467	0.7114370266923014	0.9422006601615912	0.5240648547212378	0.9680039176173123	0.9305694892587493	0.9467721159493653	0.625	0	0.0	-3.703650886589853e-05	-3.703650886589853e-05
2174	0.003940225195670564	0.0015234368405150258	-0.0009514666790592084	0.9749768535272456	-1	0	0	0.5	2	0.75	3	0.5	0.5	3	2	2	0	0	0.75	4	3	6	0.0	0	0.8940709239218732	0.9142105465228302	0.6421190425633904	0.9372299288742217	0.25192781726691404	0.9552794738109356	0.933498180112031	0.9376372774443961	0	0	0.0	-9.514666790592084e-05	-9.514666790592084e-05
3153	0.0028645081476425306	0.0020303503235180563	-0.002030312957082773	0.9758765372129792	-1	0	0	0.3333333333333333	1	1.0	2	1.0	0.5	2	1	1	2	0	0.25	1	4	4	0.4	0	0.6532062321841499	0.9174843020877794	0.5945643283783839	0.8817921437693145	0.5172819763187942	0.8291031523737625	0.8587007678349755	0.88070756449717	0.75	0	0.43106357709295123	-0.0002030312957082773	-0.0002030312957082773
2116	0.004038902361962624	0.0015370160172090684	-0.0009852502887700378	0.9752684432192756	-1	0	0	0.5	2	0.75	3	0.5	0.5	3	2	2	0	0	0.75	4	3	6	0.0	0	0.8940709239218732	0.9142105465228302	0.6421190425633904	0.9372299288742217	0.25192781726691404	0.9552794738109356	0.933498180112031	0.9376372774443961	0	0	0.0	-9.852502887700378e-05	-9.852502887700378e-05
5026	0.008495230885645752	0.002096002058927066	0.0020195667917789163	0.9727510201424463	-1	0	0	0.4	2	0.6	3	0.4666666666666667	0.6	3	3	3	0	0	0.6	5	3	7	0.0	0	0.8940709239218732	0.9023483383611924	0.6421190425633904	0.9407263742510297	0.3593535330139657	0.9235432721746066	0.8988200707416956	0.9236631394883733	0	0	0.0	0.0020195667917789163	0.0020195667917789163
4468	0.006844919111230361	0.0023647472552088635	-0.0004993611813410904	0.9763280652635491	-1	0.5	1	0.6666666666666666	4	0.3333333333333333	2	0.5333333333333333	0.3333333333333333	4	2	3	0	0	0.6	5	3	8	0.0	0.6666666666666666	0.6683632898423103	0.9194253310573467	0.6712625610477294	0.9285352558634088	0.58565373390093	0.938793053047854	0.876495986915254	0.9293294476894337	0	0	0.0	-4.993611813410904e-05	-4.993611813410904e-05
2326	0.003847840470261625	0.0014833646870953993	-0.0009295600525972158	0.9751552219060746	-1	0	0	0.5	2	0.75	3	0.5	0.5	3	2	2	0	0	0.75	4	3	6	0.0	0	0.8940709239218732	0.9142105465228302	0.6421190425633904	0.9372299288742217	0.25192781726691404	0.9552794738109356	0.933498180112031	0.9376372774443961	0	0	0.0	-9.295600525972158e-05	-9.295600525972158e-05
4742	0.003156544644493169	0.002405671722023538	-0.002398834481847979	0.9755152401841289	-1	0	0	0.3333333333333333	1	1.0	2	1.0	0.5	1	1	2	1	0	0.25	4	1	4	0.125	0	0.8940709239218732	0.5	0.6421190425633904	0.5	0.3593535330139657	0.5	0.8988200707416956	0.5	1.0	0	0.0	-0.0002398834481847979	-0.0002398834481847979
4463	0.008126297195481365	0.0021209873152848962	0.0017561158679421306	0.9758106463622568	-1	0	0	0.5	3	0.5	3	0.5333333333333333	0.3333333333333333	4	2	3	0	0	0.6	3	5	8	0.0	0.4	0.6683632898423103	0.9194253310573467	0.6712625610477294	0.9269707066026297	0.58565373390093	0.938793053047854	0.8758871123796529	0.9288167154062714	0	0	0.0	0.0017561158679421306	0.0017561158679421306
43	0.005371874225334841	0.004465543961669713	-0.004463516530003215	0.9824838368952138	-1	0	0	0.5	4	0.4444444444444444	4	0.4583333333333333	0.4444444444444444	7	4	3	3	0	0.375	8	3	11	0.42857142857142855	0.2222222222222222	0.34863426325654895	0.949805504231963	0.17149947034479446	0.9690047427766009	0.5439947647526419	0.8673284379482054	0.8286298338098012	0.9401074896383045	0.5714285714285714	0.2857142857142857	0.0	-0.00044635165300032145	-0.00044635165300032145
3414	0.0059937185169332725	0.0003582359803717625	0.0003045442129836141	0.9821136787036416	-1	0	0	0.5	2	0.5	2	0.5	0.25	3	1	2	1	0	0.75	3	4	6	0.16666666666666666	0.6666666666666666	0.8940709239218732	0.9023483383611924	0.7224679738525341	0.9577425312663931	0.3593535330139657	0.9367852263589083	0.9108036049452466	0.9358422848641936	1.0	0	0.0	0.0003045442129836141	0.0003045442129836141
4172	0.007650626293517645	0.0012286818367978178	0.00037084299757456063	0.9751900280983665	-1	0	0	0.4	2	0.6	3	0.4666666666666667	0.4	3	2	3	0	0	0.6	3	5	7	0.0	0.5	0.8940709239218732	0.9023483383611924	0.6421190425633904	0.9407263742510297	0.3593535330139657	0.9235432721746066	0.8988200707416956	0.9236631394883733	0	0	0.0	0.00037084299757456063	0.00037084299757456063
2318	0.004053498743983383	0.0017197301001160468	-0.0016580355908937898	0.9718631531083587	-1	0	0	0.5	2	0.75	3	0.5	0.5	3	2	2	0	0	0.75	4	3	6	0.0	0	1.0	0.8921944552726592	0.6421190425633904	0.9372299288742217	0.25192781726691404	0.9552794738109356	0.954995377109316	0.9325241654416525	0	0	0.0	-0.00016580355908937897	-0.00016580355908937897
3054	0.006813873579925387	0.0011483637119013286	-0.0007205098176750709	0.9818260328644272	-1	0	0	0.6	3	0.4	2	0.5833333333333334	0.2	4	1	2	1	0	0.75	3	4	7	0.2	0.5	0.6683632898423103	0.9194253310573467	0.7114370266923014	0.9422006601615912	0.58565373390093	0.938793053047854	0.8838403161391527	0.934137019549862	1.0	0	0.0	-7.20509817675071e-05	-7.20509817675071e-05
3269	0.004808191679315183	0.002822167315914735	-0.00281176901657794	0.9835445844607411	-1	0	0	0.75	3	0.25	1	0.5	0.25	3	1	2	0	0	0.75	4	3	6	0.0	0	0.44265565576274746	0.9155134464453023	0.7004060795320686	0.9470372029150961	0.8119539347878943	0.9626537118620249	0.9068152881155102	0.9447316503231743	0	0	0.0	-0.000281176901657794	-0.000281176901657794
3160	0.005990665698927122	0.0002881939743800738	0.0002601619330309415	0.9819871380906423	-1	0	0	0.5	2	0.5	2	0.5	0.25	3	1	2	2	0	0.75	3	4	6	0.3333333333333333	0.6666666666666666	0.8940709239218732	0.9023483383611924	0.7224679738525341	0.9577425312663931	0.3593535330139657	0.9225608068254771	0.9108036049452466	0.9313331623826145	0.6666666666666666	0	0.0	0.0002601619330309415	0.0002601619330309415
429	0.0017513952147489625	0.0017288992672420576	-0.0017279066128879858	0.9838288031302438	-1	0	0	1.0	1	0	0	1.0	0	0	0	1	1	0	0.5	2	1	2	0.16666666666666666	0	0	0	0	0	0	0	0	0	0	0	0	-0.1	-0.1
3498	0.009367755097614911	0.006401793436883647	-0.006276502423106802	0.9801098572163071	-1	0	0	0.5	2	0.5	2	0.6	0.5	3	2	2	0	0	0.4	5	2	6	0.0	0	0.8940709239218732	0.9641182216962622	0.12748372046810946	0.9611860333065383	0.3593535330139657	0.905490244016387	0.9521538492448011	0.9488286553442156	0	0	0.0	-0.0006276502423106802	-0.0006276502423106802
4079	0.006043613150266729	0.0001720072217801536	0.00010597952377566826	0.9823306370353453	-1	0	0	0.5	2	0.5	2	0.5	0.25	3	1	2	0	0	0.75	3	4	6	0.0	0.6666666666666666	0.8940709239218732	0.9023483383611924	0.7224679738525341	0.9577425312663931	0.3593535330139657	0.9235432721746066	0.9108036049452466	0.9316274463594821	0	0	0.0	0.00010597952377566826	0.00010597952377566826
1013	0.0016908164009629674	0.0014602701876143592	-0.0014602698698852601	0.9780620800179289	-1	0	0	0.5	1	1.0	1	1.0	1.0	1	1	1	0	0	0.3333333333333333	1	3	3	0.0	0	0.4518305272606929	0.5	0.9067282282640134	0.5	0.7876513986987416	0.5	0.8728169147484179	0.5	0	0	0.0	-0.000146026986988526	-0.000146026986988526
4301	0.00773262710673931	0.001960211542909148	0.0001333934228439219	0.9743416870419794	-1	0	0	0.4	2	0.6	3	0.4666666666666667	0.4	3	2	3	0	0	0.6	3	5	7	0.0	0.5	0.8940709239218732	0.9023483383611924	0.6421190425633904	0.9407263742510297	0.3593535330139657	0.9225608068254771	0.8988200707416956	0.9233373969555654	0	0	0.0	0.0001333934228439219	0.0001333934228439219
4626	0.010999328107084035	0.004935688281474809	-0.004930476977248978	0.9616995540472103	-1	0	0	0.2	1	1.0	5	0.4666666666666667	0.6	3	3	3	0	0	0.6	3	5	7	0.0	0	0.8940709239218732	0.9023483383611924	0.6421190425633904	0.9407263742510297	0.3593535330139657	0.9367852263589083	0.8988200707416956	0.9283311701668421	0	0	0.0	-0.0004930476977248979	-0.0004930476977248979
154	0.006080269184140569	0.0028065424511000848	-0.002802198835218302	0.9877158599269058	-1	0.25	1	0.5	5	0.46153846153846156	6	0.4166666666666667	0.38461538461538464	8	5	6	2	0	0.4444444444444444	4	9	15	0.15384615384615385	0.3333333333333333	0.49141815379531495	0.944546891369054	0.5417455736164742	0.8400189617793813	0.7213972777096662	0.967539661500242	0.8994122030219391	0.9327314632021215	0.625	0.25	0.0	-0.0002802198835218302	-0.0002802198835218302
595	0.0018379755511785032	0.0018024603801818683	-0.0018024056676777002	0.9852816894695025	-1	0	0	1.0	1	0	0	1.0	0	1	0	0	2	0	0.5	1	2	2	0.6666666666666666	0	0	0	0	0	0	0	0	0	0	0	0	-0.00018024056676777003	-0.00018024056676777003
740	0.0017262773369531277	0.0016341393197998896	-0.0016341178051877392	0.9766997761220849	-1	0	0	0.5	1	1.0	1	1.0	1.0	2	1	0	1	0	0.3333333333333333	1	3	3	0.3333333333333333	0	0.6909036445112127	0.5310835492913871	0.5653452236920323	0.5	0.3668699699173292	0.5	0.7915768349210491	0.5103730733383697	1.0	0.5	0.0	-0.00016341178051877393	-0.00016341178051877393
877	0.002145966326105064	0.002115337352253721	-0.0021153338824356784	0.9801979007910896	-1	0	0	0.5	1	1.0	1	1.0	1.0	2	1	0	0	0	0.3333333333333333	1	3	3	0.0	0	0.5775918230391854	0.7786149180790406	0.7360367259780228	0.8464357202552514	0.5320267017346956	0.8391027654549565	0.8348012960323805	0.8232754360072789	0	0	0.0	-0.00021153338824356785	-0.00021153338824356785
4784	0.007453460768016419	0.0021312285983665596	0.0021205962359896677	0.9738852394148961	-1	0	0	0.4	2	0.6	3	0.4666666666666667	0.4	3	2	3	0	0	0.6	3	5	7	0.0	0.5	0.8940709239218732	0.9023483383611924	0.6421190425633904	0.9385863362464668	0.3593535330139657	0.9225608068254771	0.8988200707416956	0.9224420321132684	0	0	0.0	0.0021205962359896677	0.0021205962359896677
4196	0.009809111508311793	0.0026516521003235698	0.0010799163994449276	0.9721519088019853	-1	0	0	0.3333333333333333	2	0.6666666666666666	4	0.4444444444444444	0.5	4	3	3	0	0	0.5	3	6	8	0.0	0.4	0.6683632898423103	0.9134526493980618	0.7224679738525341	0.9435679927098215	0.6094855830737403	0.9590210821965472	0.9044443326075653	0.9413287367420201	0	0	0.0	0.0010799163994449276	0.0010799163994449276
4136	0.007452286962871425	0.0013117732483243249	0.0006632650676432744	0.9745137572140574	-1	0	0	0.4	2	0.6	3	0.4666666666666667	0.4	3	2	3	0	0	0.6	3	5	7	0.0	0.5	0.8940709239218732	0.9023483383611924	0.6421190425633904	0.9407263742510297	0.3593535330139657	0.9367852263589083	0.8988200707416956	0.9283311701668421	0	0	0.0	0.0006632650676432744	0.0006632650676432744
4085	0.007666739404134634	0.001140572436764847	0.000397673892430886	0.9752408864700206	-1	0	0	0.4	2	0.6	3	0.4666666666666667	0.4	3	2	3	0	0	0.6	3	5	7	0.0	0.5	0.8940709239218732	0.9023483383611924	0.6421190425633904	0.9407263742510297	0.3593535330139657	0.9177053960878099	0.8988200707416956	0.9217633924868823	0	0	0.0	0.000397673892430886	0.000397673892430886
450	0.007697244637018405	0.004676774460336225	-0.004276041348678434	0.972643445242978	-1	0	0	0.3333333333333333	2	0.8333333333333334	5	0.5333333333333333	0.6666666666666666	6	4	1	0	0	0.6	5	3	8	0.0	0	0.7921455608467999	0.8690975455733857	0.20243318712751388	0.9122323496102631	0.588667601716675	0.9029542403673005	0.9263647461262384	0.8961255886351753	0	0	0.0	-0.0004276041348678434	-0.0004276041348678434
1240	0.0017773106667259614	0.0014840389841178987	-0.0014840119619325557	0.9778337597477762	-1	0	0	0.5	1	1.0	1	1.0	1.0	1	1	1	0	0	0.3333333333333333	1	3	3	0.0	0	0.4518305272606929	0.5	1.0	0.5	0.697183433552062	0.5	0.9039571439146266	0.5	0	0	0.0	-0.00014840119619325556	-0.00014840119619325556
498	0.002379405223141243	0.0023139164048862934	-0.0023139163732757476	0.9804239124077894	-1	0	0	0.5	1	1.0	1	1.0	1.0	2	1	0	0	0	0.3333333333333333	1	3	3	0.0	0	0.3711301809800349	0.6914705930701551	0.5492818943434001	0.9727338191275766	0.6509704821854071	0.6135192342321989	0.8593495921106573	0.8340396591958623	0	0	0.0	-0.00023139163732757476	-0.00023139163732757476
1107	0.0017198107110498518	0.0015310656361603471	-0.0015310632334109297	0.9783305428426317	-1	0	0	0.5	1	1.0	1	1.0	1.0	1	1	1	0	0	0.3333333333333333	1	3	3	0.0	0	0.4518305272606929	0.5	0.9067282282640134	0.5	0.7876513986987416	0.5	0.8728169147484179	0.5	0	0	0.0	-0.00015310632334109296	-0.00015310632334109296
3778	0.006170529811159906	0.0006041109140255737	-0.00015902898931400476	0.9815078165249081	-1	0	0	0.5	2	0.5	2	0.5	0.25	3	1	2	1	0	0.75	3	4	6	0.16666666666666666	0.6666666666666666	0.8940709239218732	0.9023483383611924	0.7224679738525341	0.9577425312663931	0.3593535330139657	0.9235432721746066	0.9108036049452466	0.9316274463594821	1.0	0	0.0	-1.5902898931400476e-05	-1.5902898931400476e-05
4394	0.01136482400483255	0.0012167037346023201	0.0012091562765020264	0.968885282211755	-1	0	0	0.3333333333333333	2	0.7142857142857143	5	0.42857142857142855	0.5714285714285714	5	4	3	0	0	0.42857142857142855	3	7	9	0.0	0.3333333333333333	0.8940709239218732	0.8772717479295293	0.7224679738525341	0.9406818324139972	0.3593535330139657	0.9135247226556591	0.9108036049452466	0.9139354079349649	0	0	0.0	0.0012091562765020264	0.0012091562765020264
4069	0.00754697868674062	0.0010227740731396722	0.0005392743646216008	0.9752016298039526	-1	0	0	0.4	2	0.6	3	0.4666666666666667	0.4	3	2	3	0	0	0.6	3	5	7	0.0	0.5	0.8940709239218732	0.9023483383611924	0.6421190425633904	0.9407263742510297	0.3593535330139657	0.9660506436224572	0.9068152881155102	0.9415199240584532	0	0	0.0	0.0005392743646216008	0.0005392743646216008
1478	0.00427445019519955	0.0015793368588767212	-0.0010316583581774835	0.9750271561246764	-1	0	0	0.5	2	0.75	3	0.5	0.5	3	2	2	0	0	0.75	4	3	6	0.0	0	0.8940709239218732	0.9142105465228302	0.6421190425633904	0.9372299288742217	0.25192781726691404	0.9471881815796296	0.933498180112031	0.9341419017693807	0	0	0.0	-0.00010316583581774835	-0.00010316583581774835
2989	0.006330681389273664	0.0004795805147736574	-0.00043706632969518793	0.9818998848366742	-1	0	0	0.6	3	0.4	2	0.5833333333333334	0.2	4	1	2	0	0	0.75	3	4	7	0.0	0.5	0.6683632898423103	0.9194253310573467	0.7117657487044534	0.9422465305051101	0.58565373390093	0.938793053047854	0.8838712806126743	0.9341542980196442	0	0	0.0	-4.370663296951879e-05	-4.370663296951879e-05
952	0.001773752154763461	0.0017176129839718529	-0.001717601263712285	0.9764536904453494	-1	0	0	0.5	1	1.0	1	1.0	1.0	2	1	0	1	0	0.3333333333333333	1	3	3	0.3333333333333333	0	0.6909036445112127	0.5310835492913871	0.5653452236920323	0.5	0.3668699699173292	0.5	0.7915768349210491	0.5103730733383697	1.0	0.5	0.0	-0.0001717601263712285	-0.0001717601263712285
594	0.001774770736406017	0.0016706741630216058	-0.0016706602235401667	0.976869000926586	-1	0	0	0.5	1	1.0	1	1.0	1.0	2	1	0	1	0	0.3333333333333333	1	3	3	0.3333333333333333	0	0.6909036445112127	0.5310835492913871	0.5653452236920323	0.5	0.3668699699173292	0.5	0.7915768349210491	0.5103730733383697	1.0	0.5	0.0	-0.00016706602235401667	-0.00016706602235401667
1045	0.0017139023073921157	0.0014842610147756195	-0.0014842598899077143	0.9783651794837795	-1	0	0	0.5	1	1.0	1	1.0	1.0	1	1	1	0	0	0.3333333333333333	1	3	3	0.0	0	0.4518305272606929	0.5	0.9067282282640134	0.5	0.697183433552062	0.5	0.865183727831611	0.5	0	0	0.0	-0.00014842598899077143	-0.00014842598899077143
3192	0.005878171476883493	0.00043186379599138586	8.147831579999203e-05	0.981970317494037	-1	0	0	0.5	2	0.5	2	0.5	0.25	3	1	2	1	0	0.75	3	4	6	0.16666666666666666	0.6666666666666666	0.8940709239218732	0.9023483383611924	0.7224679738525341	0.9577425312663931	0.3593535330139657	0.9367852263589083	0.9108036049452466	0.9358422848641936	1.0	0	0.0	8.147831579999203e-05	8.147831579999203e-05
2366	0.006678240543843242	0.0010439279921698214	-0.0006511959076952169	0.9817884069480499	-1	0	0	0.6	3	0.4	2	0.5833333333333334	0.2	4	1	2	1	0	0.75	3	4	7	0.2	0.5	0.6683632898423103	0.9194253310573467	0.7114370266923014	0.9422006601615912	0.58565373390093	0.9364306024529412	0.8811700482313104	0.9333038063822287	1.0	0	0.0	-6.511959076952169e-05	-6.511959076952169e-05
2173	0.004040425992475602	0.0014406519855866815	-0.0010167489876058155	0.974790629473787	-1	0	0	0.5	2	0.75	3	0.5	0.5	3	2	2	0	0	0.75	4	3	6	0.0	0	0.8940709239218732	0.9142105465228302	0.6421190425633904	0.9372299288742217	0.25192781726691404	0.9552794738109356	0.933498180112031	0.9376372774443961	0	0	0.0	-0.00010167489876058156	-0.00010167489876058156
1698	0.003978758739504098	0.0014455253420824687	-0.0011559645133119925	0.9749801457159177	-1	0	0	0.5	2	0.75	3	0.5	0.5	3	2	2	0	0	0.75	4	3	6	0.0	0	0.8940709239218732	0.9142105465228302	0.6421190425633904	0.9372299288742217	0.25192781726691404	0.9552794738109356	0.933498180112031	0.9376372774443961	0	0	0.0	-0.00011559645133119926	-0.00011559645133119926
3914	0.007406252370737247	0.001015808740825808	0.0006550990908689507	0.9755087497656384	-1	0	0	0.4	2	0.6	3	0.4666666666666667	0.4	3	2	3	0	0	0.6	3	5	7	0.0	0.5	0.8940709239218732	0.9023483383611924	0.6421190425633904	0.9407263742510297	0.3593535330139657	0.9225608068254771	0.8988200707416956	0.9233373969555654	0	0	0.0	0.0006550990908689507	0.0006550990908689507
550	0.0018446320396002405	0.0017515621271614742	-0.0017515620651367724	0.985723384605218	-1	0	0	1.0	1	0	0	1.0	0	1	0	0	1	0	0.5	2	1	2	0.3333333333333333	0	0	0	0	0	0	0	0	0	0	0	0	-0.00017515620651367724	-0.00017515620651367724
1447	0.001709420903456314	0.0014721648706103282	-0.0014721643572099348	0.9784555719901463	-1	0	0	0.5	1	1.0	1	1.0	1.0	1	1	1	0	0	0.3333333333333333	1	3	3	0.0	0	0.4518305272606929	0.5	0.9067282282640134	0.5	0.7476967813983035	0.5	0.8681740974653834	0.5	0	0	0.0	-0.00014721643572099347	-0.00014721643572099347
460	0.0018246520020523075	0.0017664388072667285	-0.001766406511967009	0.9860846562331093	-1	0	0	1.0	1	0	0	1.0	0	1	0	0	1	0	0.5	1	2	2	0.3333333333333333	0	0	0	0	0	0	0	0	0	0	0	0	-0.0001766406511967009	-0.0001766406511967009
651	0.0017873150734199696	0.0016801566881762169	-0.0016801415301753331	0.9768757233981704	-1	0	0	0.5	1	1.0	1	1.0	1.0	2	1	0	1	0	0.3333333333333333	1	3	3	0.3333333333333333	0	0.6909036445112127	0.5310835492913871	0.5653452236920323	0.5	0.3668699699173292	0.5	0.7915768349210491	0.5103730733383697	1.0	0.5	0.0	-0.00016801415301753332	-0.00016801415301753332
2438	0.003922508994422528	0.0014368737619359841	-0.0008701952031776322	0.9751138068415046	-1	0	0	0.5	2	0.75	3	0.5	0.5	3	2	2	0	0	0.75	4	3	6	0.0	0	0.8940709239218732	0.9142105465228302	0.6421190425633904	0.9372299288742217	0.25192781726691404	0.9552794738109356	0.933498180112031	0.9376372774443961	0	0	0.0	-8.701952031776321e-05	-8.701952031776321e-05
125	0.0033808008068733847	0.002803424501825631	-0.002803321283445022	0.9782924611988693	-1	1.0	1	0.6	3	0.4	2	0.4375	0.4	4	2	2	0	0	1.0	4	4	7	0.0	0.6666666666666666	0.6831051070019925	0.8157609652728377	0.789873038681434	0.8476727785967922	0.31382589274459693	0.9213171268593272	0.927477195104746	0.8685551016351651	0	0	0.0	-0.0002803321283445022	-0.0002803321283445022
209	0.017611229506924904	0.004624807148488688	-0.004165108951319452	0.9782492354402791	-1	0	0	0.3	3	0.8461538461538461	11	0.38461538461538464	0.8461538461538461	14	11	0	1	0	0.23076923076923078	13	3	15	1.0	1.0	0.5733247522273331	0.9301506756805757	0.3368504128972357	0.9108679877755529	0.37650832590094757	0.938639013419789	0.8908883810362488	0.9273704185779237	1.0	0.14285714285714285	0.0	-0.00041651089513194516	-0.00041651089513194516
657	0.0018099959331946127	0.001737049873320446	-0.001737044922654185	0.9767625103365373	-1	0	0	0.5	1	1.0	1	1.0	1.0	1	1	1	2	0	0.3333333333333333	1	3	3	0.3333333333333333	0	0.5760293864531659	0.5	0.8247819921922442	0.5	0.6016172116744982	0.5	0.7534716447746359	0.5	1.0	0	0.8364338996535092	-0.00017370449226541848	-0.00017370449226541848
4486	0.010559162302190075	0.006127936676770874	-0.0061127354578108025	0.9660510375646948	-1	0	0	0.4	2	0.6	3	0.4666666666666667	0.6	3	3	3	0	0	0.6	3	5	7	0.0	0.5	0.8940709239218732	0.9023483383611924	0.6421190425633904	0.9385863362464668	0.3593535330139657	0.9235432721746066	0.8988200707416956	0.9227712608810712	0	0	0.0	-0.0006112735457810802	-0.0006112735457810802
841	0.0017463356708865966	0.001616920603693159	-0.001616866018922029	0.9764889008173255	-1	0	0	0.5	1	1.0	1	1.0	1.0	2	1	0	1	0	0.3333333333333333	1	3	3	0.3333333333333333	0	0.6909036445112127	0.5310835492913871	0.5653452236920323	0.5	0.3668699699173292	0.5	0.7915768349210491	0.5103730733383697	1.0	0.5	0.0	-0.0001616866018922029	-0.0001616866018922029
3349	0.00595531042550523	0.00012973561882595908	9.88029251466805e-05	0.9822953649870466	-1	0	0	0.5	2	0.5	2	0.5	0.25	3	1	2	0	0	0.75	3	4	6	0.0	0.6666666666666666	0.8940709239218732	0.9023483383611924	0.7224679738525341	0.9577425312663931	0.3593535330139657	0.9367852263589083	0.9108036049452466	0.9358422848641936	0	0	0.0	9.88029251466805e-05	9.88029251466805e-05
2944	0.00585481623598379	0.00010179899876529902	9.778745285742051e-05	0.9821796146364643	-1	0	0	0.5	2	0.5	2	0.5	0.25	3	1	2	0	0	0.75	3	4	6	0.0	0.6666666666666666	0.8940709239218732	0.9023483383611924	0.7224679738525341	0.9577425312663931	0.3593535330139657	0.9367852263589083	0.9108036049452466	0.9358422848641936	0	0	0.0	9.778745285742051e-05	9.778745285742051e-05
1582	0.0036248219559465228	0.0027125768308905577	-0.002711883509158945	0.9791547424020007	-1	0	0	0.5	2	0.75	3	0.6	0.75	4	3	1	1	0	0.4	2	5	6	0.2	0	0.427498598104587	0.9472446075196224	0.5818779433920321	0.9437288053018364	0.742037639673773	0.9365704759155644	0.9082820603000769	0.9426729921047151	1.0	0	0.0	-0.0002711883509158945	-0.0002711883509158945
2395	0.0028731209967387482	0.0011377661942934554	-0.00082784729801425	0.9746204642420209	-1	0	0	0.5	2	0.6666666666666666	2	0.5555555555555556	0.6666666666666666	3	2	1	0	0	1.0	3	3	5	0.0	0	0.8940709239218732	0.9142105465228302	0.6421190425633904	0.9372299288742217	0.39231018413339913	0.9489230423199876	0.8857894766665849	0.9348607176379293	0	0	0.0	-8.278472980142501e-05	-8.278472980142501e-05
923	0.004322602535307646	0.0017653485425654545	-0.0017599344583757116	0.9850280212498804	-1	0	0	0.5	1	1.0	1	1.0	1.0	2	1	0	1	0	0.3333333333333333	1	3	3	0.3333333333333333	0	0.5347311321881744	0.9487361199202423	0.7534679630954777	0.5832383389024621	0.9890520260346252	0.5273426300623472	0.8780828774251896	0.7542177516751304	1.0	0.5	0.0	-0.00017599344583757117	-0.00017599344583757117
2320	0.003882851602456444	0.0013287698785020424	-0.0009967275774876334	0.9745832734394577	-1	0	0	0.5	2	0.75	3	0.5	0.5	3	2	2	0	0	0.75	4	3	6	0.0	0	0.8940709239218732	0.9142105465228302	0.6421190425633904	0.9372299288742217	0.25192781726691404	0.9552794738109356	0.933498180112031	0.9376372774443961	0	0	0.0	-9.967275774876334e-05	-9.967275774876334e-05
4350	0.007026316907449682	0.0033291292381531865	-0.0011903697395858287	0.9754273084874757	-1	0	0	0.5	2	0.5	2	0.6	0.5	3	2	2	0	0	0.4	5	2	6	0.0	0	0.8940709239218732	0.9023483383611924	0.6421190425633904	0.9407263742510297	0.3593535330139657	0.9235432721746066	0.8988200707416956	0.9236631394883733	0	0	0.0	-0.00011903697395858287	-0.00011903697395858287
4695	0.008570648196996364	0.0014149243649867408	0.0012489855408653883	0.9753965265730307	-1	0	0	0.5	3	0.5	3	0.5333333333333333	0.3333333333333333	4	2	3	0	0	0.6	3	5	8	0.0	0.4	0.6683632898423103	0.9194253310573467	0.6712625610477294	0.9285352558634088	0.58565373390093	0.938793053047854	0.876495986915254	0.9293294476894337	0	0	0.0	0.0012489855408653883	0.0012489855408653883
4721	0.007408411360692588	0.0018460007144697917	0.001837670430442475	0.9742761085251191	-1	0	0	0.4	2	0.6	3	0.4666666666666667	0.4	3	2	3	0	0	0.6	3	5	7	0.0	0.5	0.8940709239218732	0.9023483383611924	0.6421190425633904	0.9385863362464668	0.3593535330139657	0.9235432721746066	0.8988200707416956	0.9227712608810712	0	0	0.0	0.001837670430442475	0.001837670430442475
5006	0.007065073784018506	0.003960618050230696	0.0026550329181094937	0.9601709568144504	-1	0	0	0.3333333333333333	2	0.7142857142857143	5	0.42857142857142855	0.5714285714285714	4	4	4	0	0	0.42857142857142855	7	3	9	0.0	0	0.8940709239218732	0.8824587084836104	0.6421190425633904	0.9230950137529218	0.3437849203798024	0.9369300867551345	0.9046024166108366	0.9168132863596515	0	0	0.0	0.0026550329181094937	0.0026550329181094937
2414	0.0029574184701865666	0.0011768781495446277	-0.001032996545425947	0.9744185800239087	-1	0	0	0.5	2	0.6666666666666666	2	0.5555555555555556	0.6666666666666666	3	2	1	0	0	1.0	3	3	5	0.0	0	0.8940709239218732	0.9142105465228302	0.6421190425633904	0.9372299288742217	0.39231018413339913	0.9489230423199876	0.8857894766665849	0.9348607176379293	0	0	0.0	-0.0001032996545425947	-0.0001032996545425947
4575	0.0074132541539099085	0.0024518938030991806	-0.0024198766374288246	0.9760352936795341	-1	0	0	0.25	1	1.0	3	0.5555555555555556	0.6666666666666666	2	2	2	1	0	1.0	3	3	5	0.125	0	0.6874799671439755	0.920432878160265	0.4112339869262671	0.9573988924866906	0.5515632166800414	0.9439753303264591	0.9320743818176772	0.9424030606557776	1.0	0	0.0	-0.00024198766374288247	-0.00024198766374288247
391	0.013903685081662872	0.003768623022400778	-0.0037663386063742934	0.9700054999754205	-1	0.25	1	0.5	5	0.5	6	0.5	0.3333333333333333	8	4	5	2	0	0.5714285714285714	4	7	14	0.2	0.2857142857142857	0.18248119419163417	0.9631842367531991	0.5311987254754349	0.8730603362651018	0.5410949854084597	0.9111488710848596	0.920462407949685	0.9246161168975672	0.625	0.5	0.0	-0.00037663386063742935	-0.00037663386063742935
4378	0.007244948343263379	0.0011256671722292557	0.0011132934730999798	0.9747502615146206	-1	0	0	0.4	2	0.6	3	0.4666666666666667	0.4	3	2	3	1	0	0.6	3	5	7	0.1111111111111111	0.5	0.8940709239218732	0.9023483383611924	0.7224679738525341	0.9577425312663931	0.3593535330139657	0.9692606857236187	0.9108036049452466	0.9493959502651184	1.0	0	0.0	0.0011132934730999798	0.0011132934730999798
1474	0.002822105542038149	0.001063947189084956	-0.00106294711195405	0.9788195132591108	-1	0	0	0.75	3	0.3333333333333333	1	0.625	0.3333333333333333	2	1	2	1	0	0.5	2	4	5	0.14285714285714285	0.6666666666666666	0.45393731985275376	0.5052667866730284	0.9463429118638709	0.5977615450375541	0.6440211647842096	0.82373925605278	0.8985403706662077	0.6576940221699574	1.0	0	0.0	-0.000106294711195405	-0.000106294711195405
3546	0.00799649989117247	0.004077218525149406	-0.004077206644179915	0.9784565749211434	-1	0	0	0.3333333333333333	2	0.6666666666666666	4	0.4444444444444444	0.5	4	3	3	0	0	0.5	3	6	8	0.0	0.4	0.6683632898423103	0.9134526493980618	0.7589917408773077	0.9556602682943827	0.6094855830737403	0.9513468801054821	0.9064286662595015	0.9426798590297348	0	0	0.0	-0.0004077206644179915	-0.0004077206644179915
757	0.0017438891286010233	0.0016643400489396423	-0.001664318536126482	0.9770042037243137	-1	0	0	0.5	1	1.0	1	1.0	1.0	2	1	0	1	0	0.3333333333333333	1	3	3	0.3333333333333333	0	0.6909036445112127	0.5310835492913871	0.5653452236920323	0.5	0.3668699699173292	0.5	0.7915768349210491	0.5103730733383697	1.0	0.5	0.0	-0.0001664318536126482	-0.0001664318536126482
4081	0.014036462586362155	0.0067647793369283015	-0.00659375300166898	0.9795312210110231	-1	0	0	0.2	1	1.0	5	1.0	1.0	6	5	0	0	0	0.14285714285714285	7	1	7	0.0	0	0.6373700506105611	0.878077023337523	0.703212567090696	0.9591990844117929	0.4304190209358447	0.9524214673929376	0.9110775985870629	0.9375822604418577	0	0	0.0	-0.000659375300166898	-0.000659375300166898
4457	0.008417134520273924	0.0019369227452449048	0.001864610880337312	0.973855137360365	-1	0	0	0.4	2	0.6	3	0.4666666666666667	0.6	3	3	3	0	0	0.6	5	3	7	0.0	0	0.8940709239218732	0.9023483383611924	0.6421190425633904	0.9407263742510297	0.3593535330139657	0.9367852263589083	0.8988200707416956	0.9283311701668421	0	0	0.0	0.001864610880337312	0.001864610880337312
3725	0.00623148487615053	0.0007503096080378965	-0.0003130427699545429	0.9819512365285471	-1	0	0	0.5	2	0.5	2	0.5	0.25	3	1	2	1	0	0.75	3	4	6	0.16666666666666666	0.6666666666666666	0.8940709239218732	0.9023483383611924	0.7224679738525341	0.9577425312663931	0.3593535330139657	0.9367852263589083	0.9108036049452466	0.9358422848641936	1.0	0	0.0	-3.1304276995454294e-05	-3.1304276995454294e-05
2032	0.0037990913826558247	0.0013560298724744936	-0.0009583913076367985	0.9748207093726629	-1	0	0	0.5	2	0.75	3	0.5	0.5	3	2	2	0	0	0.75	4	3	6	0.0	0	0.8940709239218732	0.9142105465228302	0.6421190425633904	0.9372299288742217	0.25192781726691404	0.9552794738109356	0.933498180112031	0.9376372774443961	0	0	0.0	-9.583913076367985e-05	-9.583913076367985e-05
2136	0.0029222370162560575	0.0011300957667032363	-0.000911847668297982	0.9746726474397509	-1	0	0	0.5	2	0.6666666666666666	2	0.5555555555555556	0.6666666666666666	3	2	1	0	0	1.0	3	3	5	0.0	0	0.8940709239218732	0.9142105465228302	0.6421190425633904	0.9372299288742217	0.39231018413339913	0.9489230423199876	0.8857894766665849	0.9348607176379293	0	0	0.0	-9.11847668297982e-05	-9.11847668297982e-05
1141	0.007781698770301767	0.004736278437935399	-0.004396816344537957	0.9721301583365228	-1	0	0	0.3333333333333333	2	0.8333333333333334	5	0.5333333333333333	0.6666666666666666	6	4	1	0	0	0.6	5	3	8	0.0	0	0.7921455608467999	0.8690975455733857	0.20243318712751388	0.9122323496102631	0.588667601716675	0.9029542403673005	0.9263647461262384	0.8961255886351753	0	0	0.0	-0.0004396816344537957	-0.0004396816344537957
3308	0.006066824981876706	0.0003975747794888307	0.0003959297715174485	0.9824207892260387	-1	0	0	0.5	2	0.5	2	0.5	0.25	3	1	2	1	0	0.75	3	4	6	0.16666666666666666	0.6666666666666666	0.8940709239218732	0.9023483383611924	0.7224679738525341	0.9577425312663931	0.3593535330139657	0.9367852263589083	0.9108036049452466	0.9358422848641936	1.0	0	0.0	0.0003959297715174485	0.0003959297715174485
1168	0.00669630177986555	0.003091068205896957	-0.0030858122406028443	0.9682873672869283	-1	0	0	0.25	1	1.0	4	0.5	0.5	2	2	3	2	0	0.75	3	4	6	0.2	0	0.5446424661004237	0.9193024145965605	0.5866303704792891	0.9608710862162757	0.524017546055392	0.8496244855762402	0.9166509446784312	0.920939525450751	0.75	1.0	0.0	-0.0003085812240602844	-0.0003085812240602844
2455	0.003972731263456593	0.0014610539696556098	-0.0009153909550227763	0.9749897597976267	-1	0	0	0.5	2	0.75	3	0.5	0.5	3	2	2	0	0	0.75	4	3	6	0.0	0	0.8940709239218732	0.9142105465228302	0.6421190425633904	0.9372299288742217	0.25192781726691404	0.9552794738109356	0.933498180112031	0.9376372774443961	0	0	0.0	-9.153909550227763e-05	-9.153909550227763e-05
3664	0.008747400460388731	0.0033892419891115317	-0.0029492740446531787	0.9759986011511852	-1	0	0	0.5	2	0.5	2	0.5	0.5	3	2	2	0	0	0.75	4	3	6	0.0	0	0.8940709239218732	0.9023483383611924	0.7224679738525341	0.9577425312663931	0.3593535330139657	0.9225608068254771	0.9108036049452466	0.9313331623826145	0	0	0.0	-0.00029492740446531785	-0.00029492740446531785
2045	0.0029403370790271766	0.0011666927925686936	-0.0010469927744145807	0.9744606430268663	-1	0	0	0.5	2	0.6666666666666666	2	0.5555555555555556	0.6666666666666666	3	2	1	0	0	1.0	3	3	5	0.0	0	0.8940709239218732	0.9142105465228302	0.6421190425633904	0.9372299288742217	0.39231018413339913	0.9489230423199876	0.8857894766665849	0.9348607176379293	0	0	0.0	-0.00010469927744145807	-0.00010469927744145807
899	0.001781123702877557	0.0016710530649106086	-0.0016710530483876984	0.977041136127985	-1	0	0	0.5	1	1.0	1	1.0	1.0	2	1	0	1	0	0.3333333333333333	1	3	3	0.3333333333333333	0	0.6909036445112127	0.5310835492913871	0.5653452236920323	0.5	0.3668699699173292	0.5	0.7915768349210491	0.5103730733383697	1.0	0.5	0.0	-0.00016710530483876983	-0.00016710530483876983
2892	0.006024073407821817	0.0006232549217183667	0.00013163718013771343	0.9816126860254022	-1	0	0	0.5	2	0.5	2	0.5	0.25	3	1	2	1	0	0.75	3	4	6	0.16666666666666666	0.6666666666666666	0.8940709239218732	0.9023483383611924	0.7224679738525341	0.9577425312663931	0.3593535330139657	0.9367852263589083	0.9108036049452466	0.9358422848641936	1.0	0	0.0	0.00013163718013771343	0.00013163718013771343
1265	0.0016615192641422378	0.0014856188140249722	-0.0014856147428486328	0.9780485888913162	-1	0	0	0.5	1	1.0	1	1.0	1.0	1	1	1	0	0	0.3333333333333333	1	3	3	0.0	0	0.4518305272606929	0.5	0.9067282282640134	0.5	0.7476967813983035	0.5	0.8681740974653834	0.5	0	0	0.0	-0.00014856147428486327	-0.00014856147428486327
3222	0.005987926518943691	0.00137664346006115	-0.001105529031231372	0.9822977835455542	-1	0	0	0.5	2	0.5	2	0.5	0.25	3	1	2	1	0	0.75	3	4	6	0.16666666666666666	0.6666666666666666	0.8940709239218732	0.9023483383611924	0.7955155079020815	0.9702161927484232	0.3593535330139657	0.9725933729554207	0.9108036049452466	0.9565661041983016	1.0	0.3333333333333333	0.0	-0.0001105529031231372	-0.0001105529031231372
1263	0.002849675795189438	0.0010565383610687505	-0.0010556940369306335	0.9784750387891878	-1	0	0	0.75	3	0.3333333333333333	1	0.625	0.3333333333333333	2	1	2	1	0	0.5	2	4	5	0.14285714285714285	0.6666666666666666	0.45393731985275376	0.5052667866730284	0.9463429118638709	0.5977615450375541	0.6440211647842096	0.82373925605278	0.8985403706662077	0.6576940221699574	1.0	0	0.0	-0.00010556940369306334	-0.00010556940369306334
1143	0.0017772750157537688	0.00162021800087765	-0.0016201914005041828	0.9782831064846234	-1	0	0	0.5	1	1.0	1	1.0	1.0	1	1	1	0	0	0.3333333333333333	1	3	3	0.0	0	0.4518305272606929	0.5	0.9067282282640134	0.5	0.697183433552062	0.5	0.865183727831611	0.5	0	0	0.0	-0.00016201914005041827	-0.00016201914005041827
4977	0.011189540216291883	0.005169622869449907	-0.005167485800387999	0.9621241210975893	-1	0	0	0.2	1	1.0	5	0.4666666666666667	0.6	3	3	3	0	0	0.6	3	5	7	0.0	0	0.8940709239218732	0.9023483383611924	0.6421190425633904	0.9407263742510297	0.3593535330139657	0.9367852263589083	0.8988200707416956	0.9283311701668421	0	0	0.0	-0.0005167485800387999	-0.0005167485800387999
4380	0.005950157191301191	0.00012953383073558943	-1.7597734128852433e-05	0.981866527492395	-1	0	0	0.5	2	0.5	2	0.5	0.25	3	1	2	1	0	0.75	3	4	6	0.16666666666666666	0.6666666666666666	0.8940709239218732	0.9023483383611924	0.7224679738525341	0.9577425312663931	0.2673129999229079	0.9695657394435092	0.9515455755507358	0.9495604552971918	1.0	0	0.0	-1.7597734128852432e-06	-1.7597734128852432e-06
2620	0.0037561070665385545	0.0014316203466290633	-0.0011385414979850977	0.9749542602256919	-1	0	0	0.5	2	0.75	3	0.5	0.5	3	2	2	0	0	0.75	4	3	6	0.0	0	0.8940709239218732	0.9142105465228302	0.6421190425633904	0.9372299288742217	0.1	0.9663067247581195	0.9648768913768069	0.943138752792769	0	0	0.0	-0.00011385414979850976	-0.00011385414979850976
4517	0.007145847989213542	0.0016634340617858471	0.0016233266813147212	0.9744952717482591	-1	0	0	0.4	2	0.6	3	0.4666666666666667	0.4	3	2	3	0	0	0.6	3	5	7	0.0	0.5	0.8940709239218732	0.9023483383611924	0.6421190425633904	0.9385863362464668	0.3593535330139657	0.9367852263589083	0.8988200707416956	0.9274895488437152	0	0	0.0	0.0016233266813147212	0.0016233266813147212
3048	0.006506873152332029	0.00038877586328404755	-0.00017425885476534436	0.9815612727932468	-1	0	0	0.6	3	0.4	2	0.5833333333333334	0.2	4	1	2	2	0	0.75	3	4	7	0.4	0.5	0.6683632898423103	0.9194253310573467	0.7114370266923014	0.9422006601615912	0.58565373390093	0.938793053047854	0.8838403161391527	0.934137019549862	0.75	0	0.0	-1.7425885476534435e-05	-1.7425885476534435e-05
466	0.0025025885149607442	0.0024569109456838443	-0.0024555733316372207	0.9811393655989975	-1	0	0	0	0	0	0	1.0	0	0	0	0	1	0	1.0	1	1	1	0.25	0	0	0	0	0	0	0	0	0	0	0	0	-0.1	-0.1
341	0.0023020635890150087	0.002112784932922221	-0.0021117821739690514	0.9847027400954466	-1	0	0	0.6666666666666666	2	0.5	1	1.0	0	2	0	1	0	0	0.25	4	1	4	0.0	0.6666666666666666	0	0	0	0	0	0	0	0	0	0	0	-0.00021117821739690513	-0.00021117821739690513
3438	0.006650688316509722	0.00061738008477946	-0.0004975238353923505	0.9818329965168141	-1	0	0	0.6	3	0.4	2	0.5833333333333334	0.2	4	1	2	1	0	0.75	3	4	7	0.2	0.5	0.6683632898423103	0.9194253310573467	0.7114370266923014	0.9422006601615912	0.58565373390093	0.938793053047854	0.8838403161391527	0.934137019549862	1.0	0	0.0	-4.975238353923505e-05	-4.975238353923505e-05
3408	0.006148333131766166	9.548477230262654e-05	3.47729005909135e-05	0.9819467568287008	-1	0	0	0.6	3	0.2	1	0.5833333333333334	0.2	3	1	3	1	0	0.75	3	4	7	0.125	0.5	0.8940709239218732	0.9023483383611924	0.7224679738525341	0.9577425312663931	0.3593535330139657	0.9367852263589083	0.9108036049452466	0.9358422848641936	1.0	0	0.0	3.47729005909135e-05	3.47729005909135e-05
3443	0.0058903406500439804	0.0003671138195737617	-0.0002085566397911058	0.9823316141268228	-1	0	0	0.5	2	0.5	2	0.5	0.25	3	1	2	0	0	0.75	3	4	6	0.0	0.6666666666666666	0.8940709239218732	0.9023483383611924	0.7224679738525341	0.9577425312663931	0.3593535330139657	0.9367852263589083	0.9108036049452466	0.9358422848641936	0	0	0.0	-2.085566397911058e-05	-2.085566397911058e-05
1856	0.004030425604174268	0.0014058947188088148	-0.0009776779522543215	0.9751313553014634	-1	0	0	0.5	2	0.75	3	0.5	0.5	3	2	2	0	0	0.75	4	3	6	0.0	0	0.8940709239218732	0.9142105465228302	0.6421190425633904	0.9372299288742217	0.25192781726691404	0.9552794738109356	0.933498180112031	0.9376372774443961	0	0	0.0	-9.776779522543215e-05	-9.776779522543215e-05
1978	0.003988184518484195	0.001468919710042189	-0.001005898869841117	0.97482430655312	-1	0	0	0.5	2	0.75	3	0.5	0.5	3	2	2	0	0	0.75	4	3	6	0.0	0	0.8940709239218732	0.9142105465228302	0.6421190425633904	0.9372299288742217	0.25192781726691404	0.9552794738109356	0.933498180112031	0.9376372774443961	0	0	0.0	-0.0001005898869841117	-0.0001005898869841117
541	0.0017923853947670856	0.0017352242061641607	-0.0017351928337601343	0.9860869866702798	-1	0	0	1.0	1	0	0	1.0	0	1	0	0	1	0	0.5	1	2	2	0.3333333333333333	0	0	0	0	0	0	0	0	0	0	0	0	-0.00017351928337601343	-0.00017351928337601343
2504	0.006414600808673058	0.00041506941060435044	-0.00041475156497258167	0.9819442167176359	-1	0	0	0.6	3	0.4	2	0.5833333333333334	0.2	4	1	2	0	0	0.75	3	4	7	0.0	0.5	0.6683632898423103	0.9194253310573467	0.7114370266923014	0.9422006601615912	0.58565373390093	0.938793053047854	0.8838403161391527	0.934137019549862	0	0	0.0	-4.1475156497258164e-05	-4.1475156497258164e-05
2233	0.004015550088162085	0.001438246481310228	-0.0011018714407772395	0.9747078131305795	-1	0	0	0.5	2	0.75	3	0.5	0.5	3	2	2	0	0	0.75	4	3	6	0.0	0	0.8940709239218732	0.9142105465228302	0.6421190425633904	0.9372299288742217	0.25192781726691404	0.9552794738109356	0.933498180112031	0.9376372774443961	0	0	0.0	-0.00011018714407772395	-0.00011018714407772395
3116	0.005986555959127779	0.00023888718209958096	-0.0001736041954489791	0.9818630607772962	-1	0	0	0.5	2	0.5	2	0.5	0.25	3	1	2	2	0	0.75	3	4	6	0.3333333333333333	0.6666666666666666	0.8940709239218732	0.9023483383611924	0.7224679738525341	0.9577425312663931	0.3593535330139657	0.9367852263589083	0.9108036049452466	0.9358422848641936	0.6666666666666666	0	0.0	-1.736041954489791e-05	-1.736041954489791e-05
598	0.0017763416536834224	0.0015364029658874094	-0.0015362836885191228	0.9765794411604491	-1	0	0	0.5	1	1.0	1	1.0	1.0	2	1	0	1	0	0.3333333333333333	1	3	3	0.3333333333333333	0	0.6909036445112127	0.5310835492913871	0.5653452236920323	0.5	0.3668699699173292	0.5	0.7915768349210491	0.5103730733383697	1.0	0.5	0.0	-0.00015362836885191228	-0.00015362836885191228
1859	0.003965102493702916	0.0012751703929213087	-0.0009414866632564259	0.9749502060794035	-1	0	0	0.5	2	0.75	3	0.5	0.5	3	2	2	0	0	0.75	4	3	6	0.0	0	0.8940709239218732	0.9142105465228302	0.6421190425633904	0.9372299288742217	0.25192781726691404	0.9552794738109356	0.933498180112031	0.9376372774443961	0	0	0.0	-9.414866632564259e-05	-9.414866632564259e-05
3139	0.005863995821803456	0.0005271978467303785	-0.0004875329227819689	0.982412158867483	-1	0	0	0.5	2	0.5	2	0.5	0.25	3	1	2	1	0	0.75	3	4	6	0.16666666666666666	0.6666666666666666	0.8940709239218732	0.9023483383611924	0.7224679738525341	0.9577425312663931	0.3593535330139657	0.9367852263589083	0.9108036049452466	0.9358422848641936	1.0	0	0.0	-4.875329227819689e-05	-4.875329227819689e-05
4959	None	None	None	None	None	0	0	0.5	2	0.5	2	0.6666666666666666	0.25	3	1	2	1	0	1.0	3	3	6	0.16666666666666666	0.6666666666666666	0.8940709239218732	0.9023483383611924	0.7089364473578802	0.9566807542762117	0.3593535330139657	0.9174874292286774	0.9108036049452466	0.929282407296031	1.0	0	0.0	None	None
1441	0.006009570390914919	0.003397424944578947	-0.0024004408354448745	0.971086112883254	-1	0	0	0.4	2	0.8	4	0.4666666666666667	0.6	3	3	3	0	0	0.6	5	3	7	0.0	0	0.8940709239218732	0.9142105465228302	0.6421190425633904	0.9372299288742217	0.25192781726691404	0.9552794738109356	0.933498180112031	0.9376372774443961	0	0	0.0	-0.00024004408354448746	-0.00024004408354448746
2330	0.0038359653029445898	0.0013274088212414904	-0.0009382250417168839	0.9746599119602752	-1	0	0	0.5	2	0.75	3	0.5	0.5	3	2	2	0	0	0.75	4	3	6	0.0	0	0.8940709239218732	0.9142105465228302	0.6421190425633904	0.9372299288742217	0.25192781726691404	0.9552794738109356	0.933498180112031	0.9376372774443961	0	0	0.0	-9.382250417168839e-05	-9.382250417168839e-05
2613	0.008061673934804338	0.004493162127382533	-0.004493147231269726	0.97869097546706	-1	0	0	0.5	3	0.5714285714285714	4	0.5	0.42857142857142855	5	3	3	1	0	0.5	3	6	9	0.125	0.3333333333333333	0.44265565576274746	0.9137516650791678	0.7224679738525341	0.9406740436534533	0.8119539347878943	0.9417134675571975	0.9018622649883153	0.93310556825617	1.0	0	0.0	-0.0004493147231269726	-0.0004493147231269726
939	0.001960852402706836	0.0016886539528476287	-0.001688550238374007	0.9805851437767475	-1	0	0	0.5	1	1.0	1	1.0	1.0	1	1	1	2	0	0.3333333333333333	1	3	3	0.3333333333333333	0	0.30135181777549924	0.5	0.8862695682198402	0.5	0.697183433552062	0.5	0.9196153139408029	0.5	1.0	1.0	0.0	-0.0001688550238374007	-0.0001688550238374007
1688	0.003895745658620129	0.0013184767073269107	-0.0009561038103015758	0.9747333567166887	-1	0	0	0.5	2	0.75	3	0.5	0.5	3	2	2	0	0	0.75	4	3	6	0.0	0	0.8940709239218732	0.9142105465228302	0.6421190425633904	0.9372299288742217	0.25192781726691404	0.9552794738109356	0.933498180112031	0.9376372774443961	0	0	0.0	-9.561038103015758e-05	-9.561038103015758e-05
2595	0.006581113369322452	0.00044516787142799086	-0.0003916644522072034	0.9818541665555481	-1	0	0	0.6	3	0.4	2	0.5833333333333334	0.2	4	1	2	1	0	0.75	3	4	7	0.2	0.5	0.6683632898423103	0.9194253310573467	0.7114370266923014	0.9422006601615912	0.58565373390093	0.9364306024529412	0.8811700482313104	0.9333038063822287	1.0	0	0.0	-3.916644522072034e-05	-3.916644522072034e-05
1450	0.0018240526229994925	0.001568616256244426	-0.0015683526570362556	0.9779912136668446	-1	0	0	0.5	1	1.0	1	1.0	1.0	1	1	1	0	0	0.3333333333333333	1	3	3	0.0	0	0.4518305272606929	0.5	0.9067282282640134	0.5	0.5699137710355078	0.5	0.8729553439779425	0.5	0	0	0.0	-0.00015683526570362555	-0.00015683526570362555
3717	0.006035803827413391	0.00028706330953105996	0.0001361295412809293	0.9816713570043827	-1	0	0	0.5	2	0.5	2	0.5	0.25	3	1	2	1	0	0.75	3	4	6	0.16666666666666666	0.6666666666666666	0.8940709239218732	0.9023483383611924	0.7224679738525341	0.9577425312663931	0.3593535330139657	0.9582584506287928	0.9108036049452466	0.9440649679496572	1.0	0.3333333333333333	0.0	0.0001361295412809293	0.0001361295412809293
1799	0.0030112945815483423	0.0011998646085142506	-0.0010485342229313787	0.9745440089431585	-1	0	0	0.5	2	0.6666666666666666	2	0.5555555555555556	0.6666666666666666	3	2	1	0	0	1.0	3	3	5	0.0	0	0.8940709239218732	0.9142105465228302	0.6421190425633904	0.9372299288742217	0.39231018413339913	0.9489230423199876	0.8857894766665849	0.9348607176379293	0	0	0.0	-0.00010485342229313787	-0.00010485342229313787
4302	0.008276644347470486	0.001391456500946747	0.0013780716107822909	0.975705653334406	-1	0	0	0.5	3	0.5	3	0.5333333333333333	0.3333333333333333	4	2	3	0	0	0.6	3	5	8	0.0	0.4	0.6683632898423103	0.9194253310573467	0.6712625610477294	0.9285352558634088	0.58565373390093	0.938793053047854	0.876495986915254	0.9293294476894337	0	0	0.0	0.0013780716107822909	0.0013780716107822909
1373	0.0016252578914734935	0.0014192962985289774	-0.0014192962886473632	0.9783692455637166	-1	0	0	0.5	1	1.0	1	1.0	1.0	1	1	1	0	0	0.3333333333333333	1	3	3	0.0	0	0.4518305272606929	0.5	0.9067282282640134	0.5	0.7476967813983035	0.5	0.8681740974653834	0.5	0	0	0.0	-0.00014192962886473633	-0.00014192962886473633
2520	0.00395135216878888	0.0015060093121838508	-0.0012657371132351648	0.9738362010437795	-1	0	0	0.5	2	0.75	3	0.5	0.5	3	2	2	0	0	0.75	4	3	6	0.0	0	0.8694894862749795	0.9103001209454158	0.23703747693781113	0.9288394421907316	0.8119539347878943	0.9682660312755821	0.9482922984604183	0.9409297150760676	0	0	0.0	-0.00012657371132351647	-0.00012657371132351647
2864	0.005353075421604837	0.0037005140636523896	-0.0032610176115359384	0.9827006548472519	-1	0	0	0.75	3	0.25	1	0.75	0.25	3	1	2	0	0	0.5	4	2	6	0.0	0	0.8940709239218732	0.9142105465228302	0.7004060795320686	0.9560222070837912	0.3593535330139657	0.9446859244377797	0.9108036049452466	0.940533199075955	0	0	0.0	-0.00032610176115359385	-0.00032610176115359385
4087	0.006056542720456061	0.00014586542022579629	-0.00013141378226043553	0.9821033093225636	-1	0	0	0.5	2	0.5	2	0.5	0.25	3	1	2	1	0	0.75	3	4	6	0.16666666666666666	0.6666666666666666	0.8940709239218732	0.9023483383611924	0.7224679738525341	0.9577425312663931	0.3593535330139657	0.9235432721746066	0.9108036049452466	0.9316274463594821	1.0	0	0.0	-1.3141378226043553e-05	-1.3141378226043553e-05
3368	0.006045179509513423	0.0004909181557629292	0.0003491994518759623	0.9816405746223555	-1	0	0	0.5	2	0.5	2	0.5	0.25	3	1	2	1	0	0.75	3	4	6	0.16666666666666666	0.6666666666666666	0.8940709239218732	0.9023483383611924	0.7224679738525341	0.9577425312663931	0.3593535330139657	0.9367852263589083	0.9108036049452466	0.9358422848641936	1.0	0	0.0	0.0003491994518759623	0.0003491994518759623
2815	0.006643572454849542	0.00039054787867483215	-0.00018548382694331166	0.9816634779762584	-1	0	0	0.6	3	0.4	2	0.5833333333333334	0.2	4	1	2	1	0	0.75	3	4	7	0.2	0.5	0.6683632898423103	0.9194253310573467	0.7114370266923014	0.9422006601615912	0.58565373390093	0.9586401044395011	0.9088290656910314	0.942115040961084	1.0	0	0.0	-1.8548382694331166e-05	-1.8548382694331166e-05
1523	0.0017080676507776728	0.0015072662821210008	-0.001507262699465641	0.9781938663232895	-1	0	0	0.5	1	1.0	1	1.0	1.0	1	1	1	0	0	0.3333333333333333	1	3	3	0.0	0	0.4518305272606929	0.5	0.9067282282640134	0.5	0.7476967813983035	0.5	0.8681740974653834	0.5	0	0	0.0	-0.0001507262699465641	-0.0001507262699465641
2568	0.003981342034764117	0.001417121335178927	-0.001019294989325246	0.9747477506619149	-1	0	0	0.5	2	0.75	3	0.5	0.5	3	2	2	0	0	0.75	4	3	6	0.0	0	0.8940709239218732	0.9142105465228302	0.6421190425633904	0.9372299288742217	0.25192781726691404	0.9552794738109356	0.933498180112031	0.9376372774443961	0	0	0.0	-0.00010192949893252461	-0.00010192949893252461
3040	0.006267059140429773	0.0004050182079865095	-0.00014319848425913958	0.9815192155637826	-1	0	0	0.6	3	0.4	2	0.5833333333333334	0.2	4	1	2	1	0	0.75	3	4	7	0.2	0.5	0.6683632898423103	0.9194253310573467	0.7114370266923014	0.9422006601615912	0.58565373390093	0.938793053047854	0.8838403161391527	0.934137019549862	1.0	0	0.0	-1.4319848425913957e-05	-1.4319848425913957e-05
2551	0.006458402213712647	0.0005770988233595721	-0.00039323539227958937	0.981386149767456	-1	0	0	0.6	3	0.4	2	0.5833333333333334	0.2	4	1	2	2	0	0.75	3	4	7	0.4	0.5	0.6683632898423103	0.9194253310573467	0.7114370266923014	0.9422006601615912	0.58565373390093	0.938793053047854	0.8838403161391527	0.934137019549862	0.625	0	0.0	-3.932353922795894e-05	-3.932353922795894e-05
4686	0.008109670649397915	0.002051419361372181	0.0020011459143445204	0.9751799677496663	-1	0	0	0.5	3	0.5	3	0.5333333333333333	0.3333333333333333	4	2	3	0	0	0.6	3	5	8	0.0	0.4	0.6683632898423103	0.9194253310573467	0.6712625610477294	0.9269707066026297	0.58565373390093	0.938793053047854	0.8758871123796529	0.9288167154062714	0	0	0.0	0.0020011459143445204	0.0020011459143445204
40	0.010347299095637422	0.0037197596294597304	-0.003718780071724325	0.972876982751042	-1	0	0	0.2	2	0.9230769230769231	12	0.3125	0.8461538461538461	13	11	1	0	0	0.3333333333333333	4	12	15	0.0	0.14285714285714285	0.814209500094127	0.9758980663882674	0.7149146742675724	0.9500642430352904	0.33440540902580446	0.9524464648779916	0.9170776141544505	0.9613829417299828	0	0	0.0	-0.0003718780071724325	-0.0003718780071724325
3695	0.0058881443079119335	0.0001381461689445822	0.00013812245847779738	0.9824087492206195	-1	0	0	0.5	2	0.5	2	0.5	0.25	3	1	2	1	0	0.75	3	4	6	0.16666666666666666	0.6666666666666666	0.8940709239218732	0.9023483383611924	0.7224679738525341	0.9577425312663931	0.3593535330139657	0.9367852263589083	0.9108036049452466	0.9358422848641936	1.0	0	0.0	0.00013812245847779738	0.00013812245847779738
4250	0.007298285050258893	0.001645546890887358	0.0007358116090207136	0.9739325806656387	-1	0	0	0.4	2	0.6	3	0.4666666666666667	0.4	3	2	3	0	0	0.6	3	5	7	0.0	0.5	0.8940709239218732	0.9023483383611924	0.6421190425633904	0.9407263742510297	0.3593535330139657	0.9367852263589083	0.8988200707416956	0.9283311701668421	0	0	0.0	0.0007358116090207136	0.0007358116090207136
2023	0.004350202460011634	0.001771679684183591	-0.001653118412879878	0.9738652571214281	-1	0	0	0.5	2	0.75	3	0.5	0.75	4	3	1	0	0	0.75	4	3	6	0.0	0	0.7311544903035111	0.899286555345332	0.6712625610477294	0.9429127657073136	0.259620408594911	0.9371667037450633	0.9450157990754421	0.928598919462203	0	0	0.0	-0.0001653118412879878	-0.0001653118412879878
4091	0.007714750703066559	0.0016564514222890338	0.00031102409807966605	0.9740153841925798	-1	0	0	0.4	2	0.6	3	0.4666666666666667	0.4	3	2	3	0	0	0.6	3	5	7	0.0	0.5	0.8940709239218732	0.9023483383611924	0.6421190425633904	0.9407263742510297	0.3593535330139657	0.9235432721746066	0.8988200707416956	0.9236631394883733	0	0	0.0	0.00031102409807966605	0.00031102409807966605
440	0.001792405028507781	0.001735220448375417	-0.001735188723832099	0.9860846562331093	-1	0	0	1.0	1	0	0	1.0	0	1	0	0	1	0	0.5	1	2	2	0.3333333333333333	0	0	0	0	0	0	0	0	0	0	0	0	-0.0001735188723832099	-0.0001735188723832099
792	0.0020356531716136618	0.0019438577216955252	-0.0019438566114475012	0.9843020441802605	-1	0	0	1.0	2	0.0	0	0.75	0	1	0	1	0	0	1.0	2	2	3	0.0	0	0	0	0	0	0	0	0	0	0	0	0	-0.00019438566114475013	-0.00019438566114475013
4581	0.008703851103451505	0.0020334528201220808	0.0019375698287299656	0.9728410644621376	-1	0	0	0.4	2	0.6	3	0.4666666666666667	0.6	3	3	3	0	0	0.6	5	3	7	0.0	0	0.8940709239218732	0.9023483383611924	0.6421190425633904	0.9407263742510297	0.3593535330139657	0.9235432721746066	0.8988200707416956	0.9236631394883733	0	0	0.0	0.0019375698287299656	0.0019375698287299656
4013	0.006066855262378643	0.000394446218614567	-0.0001300887056203233	0.982437349005423	-1	0	0	0.5	2	0.5	2	0.5	0.25	3	1	2	1	0	0.75	3	4	6	0.16666666666666666	0.6666666666666666	0.8940709239218732	0.9023483383611924	0.7224679738525341	0.9577425312663931	0.3593535330139657	0.9367852263589083	0.9108036049452466	0.9358422848641936	1.0	0	0.0	-1.3008870562032332e-05	-1.3008870562032332e-05
3559	0.005872423722919179	0.0007480597759460519	-7.292709201666703e-05	0.9815273767854704	-1	0	0	0.5	2	0.5	2	0.5	0.25	3	1	2	2	0	0.75	3	4	6	0.3333333333333333	0.6666666666666666	0.8940709239218732	0.9023483383611924	0.7224679738525341	0.9577425312663931	0.3593535330139657	0.9367852263589083	0.9108036049452466	0.9358422848641936	0.6666666666666666	0	0.0	-7.292709201666703e-06	-7.292709201666703e-06
1638	0.0016317426520267232	0.001414891669200291	-0.001414891077329211	0.9784271555098821	-1	0	0	0.5	1	1.0	1	1.0	1.0	1	1	1	0	0	0.3333333333333333	1	3	3	0.0	0	0.4518305272606929	0.5	0.9067282282640134	0.5	0.7476967813983035	0.5	0.8681740974653834	0.5	0	0	0.0	-0.0001414891077329211	-0.0001414891077329211
2976	0.005980007560916284	0.0001598215775034383	-0.00011277653051504779	0.98201701791162	-1	0	0	0.5	2	0.5	2	0.5	0.25	3	1	2	2	0	0.75	3	4	6	0.3333333333333333	0.6666666666666666	0.8940709239218732	0.9023483383611924	0.7224679738525341	0.9577425312663931	0.3593535330139657	0.9367852263589083	0.9108036049452466	0.9358422848641936	0.6666666666666666	0	0.0	-1.1277653051504779e-05	-1.1277653051504779e-05
1851	0.0028887294216917163	0.0010603111251717798	-0.001059457912698586	0.9784707519992432	-1	0	0	0.75	3	0.3333333333333333	1	0.625	0.3333333333333333	2	1	2	1	0	0.5	2	4	5	0.14285714285714285	0.6666666666666666	0.45393731985275376	0.5052667866730284	0.9463429118638709	0.5977615450375541	0.6440211647842096	0.82373925605278	0.8985403706662077	0.6576940221699574	1.0	0	0.0	-0.0001059457912698586	-0.0001059457912698586
4454	0.00852010000106924	0.002190712651370845	0.0019128436952301543	0.9730064583058965	-1	0	0	0.4	2	0.6	3	0.4666666666666667	0.6	3	3	3	0	0	0.6	5	3	7	0.0	0	0.8940709239218732	0.9023483383611924	0.6421190425633904	0.9407263742510297	0.3593535330139657	0.9367852263589083	0.8988200707416956	0.9283311701668421	0	0	0.0	0.0019128436952301543	0.0019128436952301543
66	0.036980476753694244	0.009026026242311498	-0.008672706535442491	0.9166601344828671	-1	0	0	0.2	2	0.8461538461538461	11	0.3125	0.7692307692307693	12	10	2	0	0	0.3333333333333333	4	12	15	0.0	0	0.6228586117305683	0.9107619770705225	0.6846688466159676	0.9345183088906711	0.5252584515311035	0.9531894518771347	0.829016259714836	0.9349282963010938	0	0	0.0	-0.0008672706535442492	-0.0008672706535442492
3069	0.005809618179609562	0.0022598137541717483	-0.0022592429750631715	0.982652862584849	-1	0	0	0.3333333333333333	1	1.0	2	1.0	1.0	2	2	1	0	0	0.25	4	1	4	0.0	0	0.6874799671439755	0.920432878160265	0.4112339869262671	0.9573988924866906	0.5515632166800414	0.9439753303264591	0.9320743818176772	0.9424030606557776	0	0	0.0	-0.00022592429750631715	-0.00022592429750631715
4909	None	None	None	None	None	0	0	0.4	2	0.6	3	0.7777777777777778	0.4	3	2	3	1	0	1.0	3	3	7	0.1111111111111111	0.5	0.8940709239218732	0.9023483383611924	0.7089364473578802	0.9566807542762117	0.3593535330139657	0.9367852263589083	0.9108036049452466	0.9353214650838438	1.0	0	0.0	None	None
3875	0.006888457731936108	0.004163212590745153	-0.0041439111498007735	0.9806358916650725	-1	0	0	0.4	2	0.6	3	0.4375	0.2	3	1	3	1	0	1.0	4	4	7	0.125	0	0.5943508407041487	0.8856058959786944	0.531789375542414	0.9311176570705219	0.5103310900359511	0.9498498269258824	0.89835108131172	0.926261399312291	1.0	0	0.0	-0.00041439111498007734	-0.00041439111498007734
1938	0.002775840637770545	0.0018429515338943777	-0.00184294773865799	0.975556173892213	-1	0	0	0.3333333333333333	1	1.0	2	1.0	0.5	2	1	1	1	0	0.25	1	4	4	0.2	0	0.6532062321841499	0.9174843020877794	0.5945643283783839	0.8817921437693145	0.5172819763187942	0.8291031523737625	0.8587007678349755	0.88070756449717	1.0	0	0.0	-0.000184294773865799	-0.000184294773865799
3779	0.006121184349414797	0.0001933474442999044	0.00015031163047055107	0.9821561489414287	-1	0	0	0.5	2	0.5	2	0.5	0.25	3	1	2	0	0	0.75	3	4	6	0.0	0.6666666666666666	0.8940709239218732	0.9023483383611924	0.7224679738525341	0.9577425312663931	0.3593535330139657	0.9367852263589083	0.9108036049452466	0.9358422848641936	0	0	0.0	0.00015031163047055107	0.00015031163047055107
1595	0.0026412259317962583	0.001600204156711448	-0.0016001971871957353	0.9754326602966972	-1	0	0	0.3333333333333333	1	1.0	2	1.0	0.5	2	1	1	0	0	0.25	1	4	4	0.0	0	0.672950725591283	0.901250952144626	0.8511218680830475	0.635541245387578	0.45807729984977136	0.7285419649847424	0.8941773721315167	0.7775595979214719	0	0	0.0	-0.00016001971871957353	-0.00016001971871957353
3051	0.005836086164855859	0.004030734535806661	-0.003594596704742189	0.9831419949300093	-1	0	0	0.75	3	0.25	1	0.75	0.25	4	1	1	0	0	0.5	4	2	6	0.0	0	0.6683632898423103	0.9194253310573467	0.7114370266923014	0.9422006601615912	0.58565373390093	0.938793053047854	0.8838403161391527	0.934137019549862	0	0	0.0	-0.0003594596704742189	-0.0003594596704742189
1968	0.004107463846876059	0.00163836818659215	-0.0012329495776834106	0.9705547106065706	-1	0	0	0.4	2	0.8	4	0.4375	0.4	3	2	3	0	0	1.0	4	4	7	0.0	0	0.8940709239218732	0.9142105465228302	0.6421190425633904	0.9372299288742217	0.25192781726691404	0.9552794738109356	0.933498180112031	0.9376372774443961	0	0	0.0	-0.00012329495776834107	-0.00012329495776834107
4805	0.005869943272826991	0.0022280383535509987	-0.0022120681188373672	0.9824769376518054	-1	0	0	0.3333333333333333	1	1.0	2	1.0	1.0	2	2	1	1	0	0.25	4	1	4	0.16666666666666666	0	0.6874799671439755	0.920432878160265	0.4112339869262671	0.9573988924866906	0.5478967038940481	0.957597056255727	0.9364437400676945	0.9474792857185228	1.0	0	0.0	-0.00022120681188373672	-0.00022120681188373672
2799	0.005717295785336588	0.0005649582194234838	-0.00029764634193682157	0.9823277654999574	-1	0	0	0.5	2	0.5	2	0.5	0.25	3	1	2	2	0	0.75	3	4	6	0.3333333333333333	0.6666666666666666	0.8940709239218732	0.9023483383611924	0.7224679738525341	0.9577425312663931	0.3593535330139657	0.9367852263589083	0.9108036049452466	0.9358422848641936	0.6666666666666666	0	0.0	-2.9764634193682157e-05	-2.9764634193682157e-05
3584	0.0055906902303770436	0.0005680933916096546	0.000408558915316074	0.9813201984638508	-1	0	0	0.5	2	0.5	2	0.5	0.25	3	1	2	2	0	0.75	3	4	6	0.3333333333333333	0.6666666666666666	0.8940709239218732	0.9023483383611924	0.7224679738525341	0.9577425312663931	0.3593535330139657	0.9367852263589083	0.9108036049452466	0.9358422848641936	0.6666666666666666	0	0.0	0.000408558915316074	0.000408558915316074
423	0.0017831956100936195	0.0017392094384078814	-0.0017380170214151354	0.9835605072060604	-1	0	0	1.0	1	0	0	1.0	0	1	0	0	1	0	0.5	2	1	2	0.3333333333333333	0	0	0	0	0	0	0	0	0	0	0	0	-0.00017380170214151354	-0.00017380170214151354
637	0.001876928503278421	0.0018213959409698493	-0.0018213392658691715	0.9854529434901765	-1	0	0	1.0	1	0	0	1.0	0	1	0	0	1	0	0.5	1	2	2	0.3333333333333333	0	0	0	0	0	0	0	0	0	0	0	0	-0.00018213392658691715	-0.00018213392658691715
4631	0.008389170450501898	0.00163053784757899	0.0016285526713636332	0.9723345772730106	-1	0	0	0.4	2	0.6	3	0.4666666666666667	0.6	3	3	3	0	0	0.6	5	3	7	0.0	0	0.8940709239218732	0.9023483383611924	0.6421190425633904	0.9407263742510297	0.3593535330139657	0.9235432721746066	0.8988200707416956	0.9236631394883733	0	0	0.0	0.0016285526713636332	0.0016285526713636332
1408	0.0016698751953452286	0.0014567902052102374	-0.001456789351358769	0.9783131600955705	-1	0	0	0.5	1	1.0	1	1.0	1.0	1	1	1	0	0	0.3333333333333333	1	3	3	0.0	0	0.4518305272606929	0.5	0.9067282282640134	0.5	0.7476967813983035	0.5	0.8681740974653834	0.5	0	0	0.0	-0.00014567893513587688	-0.00014567893513587688
1553	0.0028892655207228488	0.001084249856115319	-0.0010839187603418484	0.979060512193852	-1	0	0	0.75	3	0.3333333333333333	1	0.625	0.3333333333333333	2	1	2	1	0	0.5	2	4	5	0.14285714285714285	0.6666666666666666	0.45393731985275376	0.5052667866730284	0.9463429118638709	0.5977615450375541	0.6440211647842096	0.82373925605278	0.8985403706662077	0.6576940221699574	1.0	0	0.0	-0.00010839187603418484	-0.00010839187603418484
4927	0.007578784329574917	0.0017612153829069082	0.001723705908142565	0.974477040619596	-1	0	0	0.4	2	0.6	3	0.4666666666666667	0.4	3	2	3	0	0	0.6	3	5	7	0.0	0.5	0.8940709239218732	0.9023483383611924	0.6421190425633904	0.9385863362464668	0.3593535330139657	0.9235432721746066	0.8988200707416956	0.9227712608810712	0	0	0.0	0.001723705908142565	0.001723705908142565
675	0.0017430320726277973	0.001630461209793626	-0.001630449916086603	0.976837967342496	-1	0	0	0.5	1	1.0	1	1.0	1.0	2	1	0	1	0	0.3333333333333333	1	3	3	0.3333333333333333	0	0.6909036445112127	0.5310835492913871	0.5653452236920323	0.5	0.3668699699173292	0.5	0.7915768349210491	0.5103730733383697	1.0	0.5	0.0	-0.0001630449916086603	-0.0001630449916086603
3906	0.007545638238636937	0.0009833119882299186	0.0008313115167334983	0.9752595803438565	-1	0	0	0.4	2	0.6	3	0.4666666666666667	0.4	3	2	3	0	0	0.6	3	5	7	0.0	0.5	0.8940709239218732	0.9023483383611924	0.6421190425633904	0.9407263742510297	0.3593535330139657	0.9305195658464407	0.8988200707416956	0.9260537120298011	0	0	0.0	0.0008313115167334983	0.0008313115167334983
2950	0.006534381412133189	0.0007155281295899625	-0.0007041000966010199	0.9818060987029262	-1	0	0	0.6	3	0.4	2	0.5833333333333334	0.2	4	1	2	1	0	0.75	3	4	7	0.2	0.5	0.6683632898423103	0.9194253310573467	0.7114370266923014	0.9422006601615912	0.58565373390093	0.938793053047854	0.8838403161391527	0.934137019549862	1.0	0	0.0	-7.041000966010198e-05	-7.041000966010198e-05
1183	0.001714306339959506	0.0014732604510866018	-0.001473253303557273	0.9783175034324716	-1	0	0	0.5	1	1.0	1	1.0	1.0	1	1	1	0	0	0.3333333333333333	1	3	3	0.0	0	0.4518305272606929	0.5	0.8862695682198402	0.5	0.697183433552062	0.5	0.8555166800456286	0.5	0	0	0.0	-0.0001473253303557273	-0.0001473253303557273
1325	0.0016807729010529578	0.0014649331480466946	-0.0014649324558592754	0.978074236798034	-1	0	0	0.5	1	1.0	1	1.0	1.0	1	1	1	0	0	0.3333333333333333	1	3	3	0.0	0	0.4518305272606929	0.5	0.9067282282640134	0.5	0.7476967813983035	0.5	0.8681740974653834	0.5	0	0	0.0	-0.00014649324558592755	-0.00014649324558592755
1527	0.0017214198749569184	0.0015334309342441795	-0.0015333897173767145	0.9783506863814053	-1	0	0	0.5	1	1.0	1	1.0	1.0	1	1	1	0	0	0.3333333333333333	1	3	3	0.0	0	0.4518305272606929	0.5	0.8812735254000852	0.5	0.7476967813983035	0.5	0.857470594694885	0.5	0	0	0.0	-0.00015333897173767144	-0.00015333897173767144
1085	0.0016803876633648298	0.0014470355005538154	-0.0014469807551750987	0.9778419785916448	-1	0	0	0.5	1	1.0	1	1.0	1.0	1	1	1	0	0	0.3333333333333333	1	3	3	0.0	0	0.4518305272606929	0.5	0.9067282282640134	0.5	0.697183433552062	0.5	0.865183727831611	0.5	0	0	0.0	-0.00014469807551750988	-0.00014469807551750988
3006	0.0060487590933432376	0.0006652274278058681	-7.402449384390042e-05	0.9816898487549672	-1	0	0	0.5	2	0.5	2	0.5	0.25	3	1	2	1	0	0.75	3	4	6	0.16666666666666666	0.6666666666666666	0.8940709239218732	0.9023483383611924	0.7224679738525341	0.9577425312663931	0.3593535330139657	0.9367852263589083	0.9108036049452466	0.9358422848641936	1.0	0	0.0	-7.402449384390042e-06	-7.402449384390042e-06
1584	0.0038791373753787072	0.0014902064245609593	-0.001040021140688337	0.9748848262306368	-1	0	0	0.5	2	0.75	3	0.5	0.5	3	2	2	0	0	0.75	4	3	6	0.0	0	0.8940709239218732	0.9142105465228302	0.6421190425633904	0.9372299288742217	0.16562081312428684	0.9613094961131369	0.9534967641856567	0.9405188610563556	0	0	0.0	-0.0001040021140688337	-0.0001040021140688337
3853	0.006055874793972501	0.0029375360858592183	-0.001730034006771345	0.9750874230259915	-1	0	0	0.5	2	0.5	2	0.6	0.5	3	2	2	1	0	0.4	5	2	6	0.14285714285714285	0	0.8940709239218732	0.9023483383611924	0.6421190425633904	0.9626651628621719	0.3593535330139657	0.9729738451013451	0.9101256876165773	0.9534240275611506	1.0	0	0.0	-0.0001730034006771345	-0.0001730034006771345
1705	0.00445711800636782	0.0021658003984759075	-0.0016207873231983206	0.9820103084334854	-1	0	0	0.75	3	0.5	2	0.6	0.25	3	1	2	0	0	0.4	5	2	6	0.0	0.5	0.8940709239218732	0.9142105465228302	0.6421190425633904	0.9372299288742217	0.25192781726691404	0.9552794738109356	0.933498180112031	0.9376372774443961	0	0	0.0	-0.00016207873231983207	-0.00016207873231983207
2155	0.004020585620325877	0.0014679491667935211	-0.0009576549880882373	0.9751099692200241	-1	0	0	0.5	2	0.75	3	0.5	0.5	3	2	2	0	0	0.75	4	3	6	0.0	0	0.8940709239218732	0.9142105465228302	0.6421190425633904	0.9372299288742217	0.25192781726691404	0.9552794738109356	0.933498180112031	0.9376372774443961	0	0	0.0	-9.576549880882373e-05	-9.576549880882373e-05
4950	0.007457886731833023	0.0021489754980468703	0.00208238975473082	0.9740471204224735	-1	0	0	0.4	2	0.6	3	0.4666666666666667	0.4	3	2	3	0	0	0.6	3	5	7	0.0	0.5	0.8940709239218732	0.9023483383611924	0.6421190425633904	0.9385863362464668	0.3593535330139657	0.9225608068254771	0.8988200707416956	0.9224420321132684	0	0	0.0	0.00208238975473082	0.00208238975473082
2647	0.006394135194226397	0.00044844158131897044	-3.316628337251192e-05	0.9814345338711469	-1	0	0	0.6	3	0.4	2	0.5833333333333334	0.2	4	1	2	2	0	0.75	3	4	7	0.4	0.5	0.6683632898423103	0.9194253310573467	0.7114370266923014	0.9422006601615912	0.58565373390093	0.938793053047854	0.8838403161391527	0.934137019549862	0.625	0	0.0	-3.3166283372511918e-06	-3.3166283372511918e-06
1650	0.003932146342112087	0.0014621036910107557	-0.0010007521167033479	0.9749771359807503	-1	0	0	0.5	2	0.75	3	0.5	0.5	3	2	2	0	0	0.75	4	3	6	0.0	0	0.8940709239218732	0.9142105465228302	0.6421190425633904	0.9372299288742217	0.25192781726691404	0.9552794738109356	0.933498180112031	0.9376372774443961	0	0	0.0	-0.00010007521167033479	-0.00010007521167033479
3278	0.006140827434669512	0.0006877447652808859	0.0005875450459177536	0.9820999778964101	-1	0	0	0.5	2	0.5	2	0.5	0.25	3	1	2	1	0	0.75	3	4	6	0.16666666666666666	0.6666666666666666	0.8940709239218732	0.9023483383611924	0.7224679738525341	0.9577425312663931	0.3593535330139657	0.9225608068254771	0.9108036049452466	0.9313331623826145	1.0	0	0.0	0.0005875450459177536	0.0005875450459177536
3052	0.006688397602866831	0.0008252641542674366	-0.00050932081035428	0.9817729395514907	-1	0	0	0.6	3	0.4	2	0.5833333333333334	0.2	4	1	2	1	0	0.75	3	4	7	0.2	0.5	0.6683632898423103	0.9194253310573467	0.7114370266923014	0.9422006601615912	0.58565373390093	0.938793053047854	0.8838403161391527	0.934137019549862	1.0	0	0.0	-5.093208103542801e-05	-5.093208103542801e-05
4943	0.007955766990005676	0.0023902259258545516	0.0017745543562729495	0.9760307633431168	-1	0	0	0.5	3	0.5	3	0.5333333333333333	0.3333333333333333	4	2	3	0	0	0.6	3	5	8	0.0	0.4	0.6683632898423103	0.9194253310573467	0.6712625610477294	0.9269707066026297	0.58565373390093	0.938793053047854	0.8758871123796529	0.9288167154062714	0	0	0.0	0.0017745543562729495	0.0017745543562729495
3865	0.0031876460681287367	0.0023915898446127356	-0.0023842331045568037	0.9754877951130737	-1	0	0	0.3333333333333333	1	1.0	2	1.0	0.5	1	1	2	1	0	0.25	4	1	4	0.125	0	0.8940709239218732	0.5	0.6421190425633904	0.5	0.3593535330139657	0.5	0.8988200707416956	0.5	1.0	0	0.0	-0.00023842331045568037	-0.00023842331045568037
554	0.0017986127124176073	0.0017665358096914138	-0.0017665029559029732	0.9861330282135876	-1	0	0	1.0	1	0	0	1.0	0	1	0	0	1	0	0.5	1	2	2	0.3333333333333333	0	0	0	0	0	0	0	0	0	0	0	0	-0.0001766502955902973	-0.0001766502955902973
44	0.0045437241999354986	0.0027114279905113793	-0.0026952635740593762	0.98178529382859	-1	0	0	0.3	3	0.7692307692307693	10	0.5	0.5384615384615384	9	7	5	4	0	0.3	3	10	15	0.3333333333333333	0	0.39987758761008113	0.9077204746332909	0.30104209272372173	0.9777335795204826	0.8305002058024794	0.9486675145808099	0.9411296642585414	0.9523478264765377	0.16666666666666666	0.4444444444444444	0.0	-0.0002695263574059376	-0.0002695263574059376
4224	0.007604175468895315	0.0006696965069499733	0.0006600055365415458	0.9741939756287062	-1	0	0	0.4	2	0.6	3	0.4666666666666667	0.4	3	2	3	1	0	0.6	3	5	7	0.1111111111111111	0.5	0.8940709239218732	0.9023483383611924	0.7089364473578802	0.9566807542762117	0.3593535330139657	0.9729738451013451	0.9108036049452466	0.9510766373268899	1.0	0	0.0	0.0006600055365415458	0.0006600055365415458
1414	0.0017184827197007167	0.0015386036381074644	-0.0015386009436544918	0.9784401731832554	-1	0	0	0.5	1	1.0	1	1.0	1.0	1	1	1	0	0	0.3333333333333333	1	3	3	0.0	0	0.4518305272606929	0.5	0.9067282282640134	0.5	0.7876513986987416	0.5	0.8728169147484179	0.5	0	0	0.0	-0.00015386009436544918	-0.00015386009436544918
4780	0.006631638834145803	0.0042098689328672586	-0.003581412642145632	0.9756884044953726	-1	0	0	0.5	2	0.5	2	0.6	0.5	2	2	3	0	0	0.4	5	2	6	0.0	0	0.9131876012235385	0.5476466786190738	0.37105952128169517	0.9376489558459726	0.3142429793939902	0.6109020529125717	0.9472511685018815	0.7535474497197929	0	0	0.0	-0.00035814126421456323	-0.00035814126421456323
1519	0.0019328963503473587	0.001756188846709396	-0.0017561455239705754	0.9782227511154579	-1	0	0	0.6666666666666666	2	0.5	1	0.6666666666666666	0.5	2	1	1	0	0	0.6666666666666666	2	3	4	0.0	0	0.6723229094858151	0.9308495881247142	0.40020303976603433	0.9526657691645225	0.45597696739394716	0.9723413840501876	0.942868639958102	0.9549493656569209	0	0	0.0	-0.00017561455239705756	-0.00017561455239705756
4138	0.007454160005568574	0.0010719747681994895	0.0005597192563939027	0.9749792527367104	-1	0	0	0.4	2	0.6	3	0.4666666666666667	0.4	3	2	3	0	0	0.6	3	5	7	0.0	0.5	0.8940709239218732	0.9023483383611924	0.6421190425633904	0.9407263742510297	0.3593535330139657	0.9367852263589083	0.8988200707416956	0.9283311701668421	0	0	0.0	0.0005597192563939027	0.0005597192563939027
3826	0.0076902139974315865	0.001144032562083737	0.00042212412201412706	0.975076026281157	-1	0	0	0.4	2	0.6	3	0.4666666666666667	0.4	3	2	3	0	0	0.6	3	5	7	0.0	0.5	0.8940709239218732	0.9023483383611924	0.6421190425633904	0.9407263742510297	0.3593535330139657	0.9225608068254771	0.8988200707416956	0.9233373969555654	0	0	0.0	0.00042212412201412706	0.00042212412201412706
2348	0.006679401557042063	0.0004939459184242753	-0.0003832129947815915	0.9816910569921791	-1	0	0	0.6	3	0.4	2	0.5833333333333334	0.2	4	1	2	1	0	0.75	3	4	7	0.2	0.5	0.6683632898423103	0.9194253310573467	0.7114370266923014	0.9422006601615912	0.58565373390093	0.9364306024529412	0.8811700482313104	0.9333038063822287	1.0	0	0.0	-3.832129947815915e-05	-3.832129947815915e-05
2292	0.004906907440514151	0.0033130904468578535	-0.0033096426612292023	0.9757908113409661	-1	0	0	0.5	2	0.75	3	0.5	0.5	3	2	2	0	0	0.75	4	3	6	0.0	0	0.8940709239218732	0.9142105465228302	0.7004060795320686	0.9502926095223473	0.25192781726691404	0.9552794738109356	0.9439382956333612	0.9422846460901371	0	0	0.0	-0.00033096426612292025	-0.00033096426612292025
444	0.002373322571597336	0.0018478595631715206	-0.0018389778558940274	0.9821408602971821	-1	0	0	0.5	1	1.0	1	1.0	1.0	1	1	1	0	0	0.3333333333333333	3	1	3	0.0	0	0.23725936773051207	0.5	0.35764909446865306	0.5	0.9757959652686097	0.5	0.9621406932171396	0.5	0	0	0.0	-0.00018389778558940275	-0.00018389778558940275
255	0.019933735146160588	0.00532888354403778	-0.005324172374088901	0.9745313347915355	-1	0.25	1	0.4	4	0.6153846153846154	8	0.45454545454545453	0.46153846153846156	9	6	5	0	0	0.2727272727272727	11	3	15	0.0	0	0.23869456465454006	0.9315636109261949	0.4331841747990688	0.8182558935036102	0.7032585698279782	0.8575199627398364	0.9125258754259374	0.8776246380884719	0	0	0.0	-0.0005324172374088901	-0.0005324172374088901
284	0.0025320414770038857	0.001936028595046651	-0.0019251442870594525	0.9803959284984591	-1	0	0	0.5	1	1.0	1	1.0	1.0	1	1	1	0	0	0.3333333333333333	3	1	3	0.0	0	0.3221177894653465	0.5	0.35764909446865306	0.5	0.9757959652686097	0.5	0.9526295670345151	0.5	0	0	0.0	-0.00019251442870594525	-0.00019251442870594525
2133	0.0044744415198443785	0.0034799599212294026	-0.0034778701602757255	0.9670128207281854	-1	0	0	0.5	3	0.5	3	0.5333333333333333	0.3333333333333333	4	2	3	0	0	0.6	3	5	8	0.0	0	0.8940709239218732	0.8953708957308489	0.6712625610477294	0.9375493503811302	0.3056406751404399	0.9342749479736587	0.9229128481392472	0.9243751608064906	0	0	0.0	-0.00034778701602757256	-0.00034778701602757256
221	None	None	None	None	None	0	0	0.3333333333333333	2	0.6666666666666666	4	0.8	0.16666666666666666	3	1	4	1	0	0.4	5	2	8	0.1	0.3333333333333333	0.5258407948443311	0.6043204044140013	1.0	0.6161537839221681	0.31224613694047093	0.9623882988092415	0.9447646111110939	0.7989298103473774	1.0	0	0.0	None	None
4917	0.007263897540213895	0.0018699825106656804	0.0018005786868901495	0.9744551233340034	-1	0	0	0.4	2	0.6	3	0.4666666666666667	0.4	3	2	3	0	0	0.6	3	5	7	0.0	0.5	0.8940709239218732	0.9023483383611924	0.6421190425633904	0.9385863362464668	0.3593535330139657	0.9225608068254771	0.8988200707416956	0.9224420321132684	0	0	0.0	0.0018005786868901495	0.0018005786868901495
4788	0.008586117719050095	0.0020939798116686825	0.0020730398791079523	0.9731917724340002	-1	0	0	0.4	2	0.6	3	0.4666666666666667	0.6	3	3	3	0	0	0.6	5	3	7	0.0	0	0.8940709239218732	0.9023483383611924	0.6421190425633904	0.9407263742510297	0.3593535330139657	0.9367852263589083	0.8988200707416956	0.9283311701668421	0	0	0.0	0.0020730398791079523	0.0020730398791079523
3027	0.005749024236456956	0.00021569056799856698	9.089600990953122e-05	0.9821597889873129	-1	0	0	0.5	2	0.5	2	0.5	0.25	3	1	2	1	0	0.75	3	4	6	0.16666666666666666	0.6666666666666666	0.8940709239218732	0.9023483383611924	0.7224679738525341	0.9577425312663931	0.3593535330139657	0.9225608068254771	0.9108036049452466	0.9313331623826145	1.0	0	0.0	9.089600990953122e-05	9.089600990953122e-05
1327	0.0017338947071925325	0.0015411567881346083	-0.0015411556794939364	0.9780670218869353	-1	0	0	0.5	1	1.0	1	1.0	1.0	1	1	1	0	0	0.3333333333333333	1	3	3	0.0	0	0.4518305272606929	0.5	0.9067282282640134	0.5	0.7476967813983035	0.5	0.8681740974653834	0.5	0	0	0.0	-0.00015411556794939365	-0.00015411556794939365
89	0.014191159996976283	0.005297986825853703	-0.005280479243543275	0.9836825394977943	-1	0.25	1	0.6	6	0.38461538461538464	5	0.42857142857142855	0.3076923076923077	6	4	8	3	0	0.7142857142857143	5	7	15	0.16666666666666666	0.16666666666666666	0.7896598122633472	0.7177599412695959	0.7870761046070014	0.8818834949757257	0.8163673613891522	0.9745213515913647	0.7725435834886406	0.8998858698173273	0.6666666666666666	0.16666666666666666	0.0	-0.0005280479243543275	-0.0005280479243543275
3435	0.005946673178252935	0.0002482544247400722	-1.3492134029962034e-05	0.9823135849322846	-1	0	0	0.5	2	0.5	2	0.5	0.25	3	1	2	1	0	0.75	3	4	6	0.16666666666666666	0.6666666666666666	0.8940709239218732	0.9023483383611924	0.7224679738525341	0.9577425312663931	0.3593535330139657	0.9367852263589083	0.9108036049452466	0.9358422848641936	1.0	0	0.0	-1.3492134029962033e-06	-1.3492134029962033e-06
5024	0.007651962440417691	0.0020545397379294734	0.0018558892095953258	0.9752109474561775	-1	0	0	0.4	2	0.6	3	0.4666666666666667	0.4	3	2	3	0	0	0.6	3	5	7	0.0	0.5	0.8940709239218732	0.9023483383611924	0.6421190425633904	0.9385863362464668	0.36973182322268383	0.9022074101022332	0.8988200707416956	0.916121322320566	0	0	0.0	0.0018558892095953258	0.0018558892095953258
563	0.0018279030676267665	0.0017665095528610379	-0.0017664769397068027	0.9861237168171539	-1	0	0	1.0	1	0	0	1.0	0	1	0	0	1	0	0.5	1	2	2	0.3333333333333333	0	0	0	0	0	0	0	0	0	0	0	0	-0.00017664769397068028	-0.00017664769397068028
1467	0.0021494467529242895	0.0020973232585182796	-0.0020875979357695795	0.9778399074244961	-1	0	0	0.6666666666666666	2	0.5	1	0.6666666666666666	0.5	2	1	1	0	0	0.6666666666666666	2	3	4	0.0	0	0.45393731985275376	0.5052667866730284	0.9463429118638709	0.5977615450375541	0.6187644908610889	0.6865823282094448	0.8901221352639854	0.5988001120677466	0	0	0.0	-0.00020875979357695796	-0.00020875979357695796
857	0.001673241392998715	0.0014931068885174765	-0.0014930908365331811	0.9781594949677848	-1	0	0	0.5	1	1.0	1	1.0	1.0	1	1	1	0	0	0.3333333333333333	1	3	3	0.0	0	0.4518305272606929	0.5	0.9067282282640134	0.5	0.7876513986987416	0.5	0.8728169147484179	0.5	0	0	0.0	-0.0001493090836533181	-0.0001493090836533181
814	0.001742720861700785	0.0016832391338506341	-0.001683239007719184	0.9765779612976341	-1	0	0	0.5	1	1.0	1	1.0	1.0	2	1	0	1	0	0.3333333333333333	1	3	3	0.3333333333333333	0	0.6909036445112127	0.5310835492913871	0.5653452236920323	0.5	0.3668699699173292	0.5	0.7915768349210491	0.5103730733383697	1.0	0.5	0.0	-0.0001683239007719184	-0.0001683239007719184
4271	0.010693071661137296	0.0033817978960651624	-0.001051264058113342	0.9784923026370562	-1	0	0	0.42857142857142855	3	0.625	5	0.4	0.375	5	3	4	0	0	1.0	5	5	10	0.0	0.4	0.44265565576274746	0.9137516650791678	0.7004060795320686	0.9343577429194126	0.8119539347878943	0.9496131377257354	0.8988200707416956	0.9340580641393559	0	0	0.0	-0.0001051264058113342	-0.0001051264058113342
1665	0.002696302838619369	0.001518600161417081	-0.0015185978489240068	0.9744995315324434	-1	0	0	0.3333333333333333	1	1.0	2	1.0	0.5	2	1	1	0	0	0.25	1	4	4	0.0	0	0.672950725591283	0.901250952144626	0.8511218680830475	0.635541245387578	0.45807729984977136	0.7285419649847424	0.8941773721315167	0.7775595979214719	0	0	0.0	-0.00015185978489240068	-0.00015185978489240068
4935	0.008289286327667832	0.0017900560685436293	0.0017888064915029657	0.9724863004429379	-1	0	0	0.4	2	0.6	3	0.4666666666666667	0.6	3	3	3	0	0	0.6	5	3	7	0.0	0	0.8940709239218732	0.9023483383611924	0.6421190425633904	0.9407263742510297	0.3593535330139657	0.9367852263589083	0.8988200707416956	0.9283311701668421	0	0	0.0	0.0017888064915029657	0.0017888064915029657
3488	0.0059088362482821585	0.0005793559197794393	-0.0005055369139776996	0.9822373735196798	-1	0	0	0.5	2	0.5	2	0.5	0.25	3	1	2	0	0	0.75	3	4	6	0.0	0.6666666666666666	0.8940709239218732	0.9023483383611924	0.7224679738525341	0.9577425312663931	0.3593535330139657	0.9660506436224572	0.9108036049452466	0.9477266480928382	0	0	0.0	-5.0553691397769964e-05	-5.0553691397769964e-05
344	0.0031380057579665104	0.0025808326921462	-0.002579086782739817	0.9867614046394313	-1	0	0	1.0	3	0.0	0	0.6666666666666666	0	3	0	0	1	0	0.6666666666666666	2	3	4	1.0	1.0	0	0	0	0	0	0	0	0	0	0	0	-0.0002579086782739817	-0.0002579086782739817
3666	0.0058834981350949535	0.0004112596771782568	8.388657060676601e-05	0.9819873227061992	-1	0	0	0.5	2	0.5	2	0.5	0.25	3	1	2	1	0	0.75	3	4	6	0.16666666666666666	0.6666666666666666	0.8940709239218732	0.9023483383611924	0.7224679738525341	0.9577425312663931	0.3593535330139657	0.9367852263589083	0.9108036049452466	0.9358422848641936	1.0	0	0.0	8.388657060676601e-05	8.388657060676601e-05
4673	0.008051162462938702	0.0017017705596431658	0.0015634875290565604	0.9725799603928924	-1	0	0	0.4	2	0.6	3	0.4666666666666667	0.6	3	3	3	0	0	0.6	5	3	7	0.0	0	0.8940709239218732	0.9023483383611924	0.6421190425633904	0.9407263742510297	0.3593535330139657	0.9367852263589083	0.8988200707416956	0.9283311701668421	0	0	0.0	0.0015634875290565604	0.0015634875290565604
4373	0.0074928424202401755	0.001036216406718647	0.0009031810769696454	0.9751578123497971	-1	0	0	0.4	2	0.6	3	0.4666666666666667	0.4	3	2	3	0	0	0.6	3	5	7	0.0	0.5	0.8940709239218732	0.9023483383611924	0.6421190425633904	0.9407263742510297	0.3593535330139657	0.9367852263589083	0.8988200707416956	0.9283311701668421	0	0	0.0	0.0009031810769696454	0.0009031810769696454
2104	0.003902693778948682	0.0014568064532056706	-0.0011739112866186612	0.9746593951430156	-1	0	0	0.5	2	0.75	3	0.5	0.5	3	2	2	0	0	0.75	4	3	6	0.0	0	0.8940709239218732	0.9142105465228302	0.6421190425633904	0.9372299288742217	0.25192781726691404	0.9552794738109356	0.933498180112031	0.9376372774443961	0	0	0.0	-0.00011739112866186613	-0.00011739112866186613
3599	0.006127169167134997	0.0007587902315760345	-5.36800962579058e-05	0.9817287391056968	-1	0	0	0.6	3	0.2	1	0.5833333333333334	0.2	3	1	3	1	0	0.75	3	4	7	0.125	0.5	0.8940709239218732	0.9023483383611924	0.7224679738525341	0.9577425312663931	0.3593535330139657	0.9660506436224572	0.9108036049452466	0.9477266480928382	1.0	0	0.0	-5.3680096257905805e-06	-5.3680096257905805e-06
4864	0.007398480624621652	0.00180903430188669	-0.0016356156455098836	0.9737844586869672	-1	0	0	0.4	2	0.6	3	0.5833333333333334	0.4	2	2	4	0	0	0.75	3	4	7	0.0	0	0.9131876012235385	0.5476466786190738	0.37105952128169517	0.9376489558459726	0.2440517959607477	0.7600616203587583	0.9535077521176126	0.7943899615811342	0	0	0.0	-0.00016356156455098837	-0.00016356156455098837
4477	0.010529900288313734	0.008384512948175828	-0.008131006610483204	0.97091625337968	-1	0	0	0.4	2	0.6	3	0.4666666666666667	0.6	3	3	3	1	0	0.6	5	3	7	0.1	0	0.8940709239218732	0.9023483383611924	0.7955155079020815	0.9702161927484232	0.3593535330139657	0.9725933729554207	0.9108036049452466	0.9565661041983016	1.0	0.3333333333333333	0.0	-0.0008131006610483203	-0.0008131006610483203
3539	0.007497260236741424	0.0010006480383120363	0.00045884928554811125	0.9756789574293081	-1	0	0	0.4	2	0.6	3	0.4666666666666667	0.4	3	2	3	0	0	0.6	3	5	7	0.0	0.5	0.8940709239218732	0.9023483383611924	0.6421190425633904	0.9407263742510297	0.3593535330139657	0.9310209101163663	0.8988200707416956	0.9262311121627405	0	0	0.0	0.00045884928554811125	0.00045884928554811125
4667	None	None	None	None	None	0	0	0.4	2	0.6	3	0.7777777777777778	0.4	3	2	3	1	0	1.0	3	3	7	0.1111111111111111	0.5	0.8940709239218732	0.9023483383611924	0.7089364473578802	0.9566807542762117	0.3593535330139657	0.9235432721746066	0.9108036049452466	0.9310749313071113	1.0	0	0.0	None	None
3728	0.006014898887306482	0.0004424460132219267	-0.00044081370549986065	0.9821820118736929	-1	0	0	0.5	2	0.5	2	0.5	0.25	3	1	2	1	0	0.75	3	4	6	0.16666666666666666	0.6666666666666666	0.8940709239218732	0.9023483383611924	0.7224679738525341	0.9577425312663931	0.3593535330139657	0.9367852263589083	0.9108036049452466	0.9358422848641936	1.0	0	0.0	-4.408137054998607e-05	-4.408137054998607e-05
808	0.0017479501816694827	0.0016090115643505672	-0.0016089989910606484	0.9764422870669913	-1	0	0	0.5	1	1.0	1	1.0	1.0	2	1	0	1	0	0.3333333333333333	1	3	3	0.3333333333333333	0	0.6909036445112127	0.5310835492913871	0.5653452236920323	0.5	0.41210395249066895	0.6111954042487897	0.7580323253353662	0.5479219950123674	1.0	0.5	0.0	-0.00016089989910606485	-0.00016089989910606485
3659	0.005901934759712788	3.4356678689738274e-05	-2.6372076368034412e-05	0.9821715133928658	-1	0	0	0.5	2	0.5	2	0.5	0.25	3	1	2	0	0	0.75	3	4	6	0.0	0.6666666666666666	0.8940709239218732	0.9023483383611924	0.7224679738525341	0.9577425312663931	0.3593535330139657	0.9367852263589083	0.9108036049452466	0.9358422848641936	0	0	0.0	-2.6372076368034413e-06	-2.6372076368034413e-06
4816	0.007963579047514754	0.0017672008353337607	0.0017671836772725678	0.9730878203413038	-1	0	0	0.4	2	0.6	3	0.4666666666666667	0.6	3	3	3	0	0	0.6	5	3	7	0.0	0	0.8940709239218732	0.9023483383611924	0.6421190425633904	0.9407263742510297	0.3593535330139657	0.9367852263589083	0.8988200707416956	0.9283311701668421	0	0	0.0	0.0017671836772725678	0.0017671836772725678
2795	0.006470784753270077	0.0005085241432707113	-0.00012995643142319318	0.9816417708348529	-1	0	0	0.6	3	0.4	2	0.5833333333333334	0.2	4	1	2	1	0	0.75	3	4	7	0.2	0.5	0.6683632898423103	0.9194253310573467	0.7114370266923014	0.9422006601615912	0.58565373390093	0.938793053047854	0.8838403161391527	0.934137019549862	1.0	0	0.0	-1.2995643142319318e-05	-1.2995643142319318e-05
4916	0.007243576604065854	0.002821356275593511	0.0012936279949132166	0.9707085207580585	-1	0	0	0.4	2	0.6	3	0.4666666666666667	0.6	3	3	3	1	0	0.6	3	5	7	0.1	1.0	0.8940709239218732	0.9023483383611924	0.6421190425633904	0.9407263742510297	0.3593535330139657	0.9588012199835386	0.8988200707416956	0.9377185166867994	1.0	0	0.0	0.0012936279949132166	0.0012936279949132166
768	0.004349661143933397	0.0036358921917326948	-0.0036194772822327912	0.971629558938919	-1	0	0	0.75	3	0.25	1	0.75	0.25	4	1	1	0	0	0.5	2	4	6	0.0	0	0.65832353724059	0.9188123239275366	0.12660933746313888	0.9259009936130316	0.7421872626291257	0.9127037592322065	0.9536978967595203	0.9193040989827	0	0	0.0	-0.00036194772822327915	-0.00036194772822327915
2178	0.0029091592794609875	0.0011383058354055208	-0.0010070578638703444	0.9746638961561074	-1	0	0	0.5	2	0.6666666666666666	2	0.5555555555555556	0.6666666666666666	3	2	1	0	0	1.0	3	3	5	0.0	0	0.8940709239218732	0.9142105465228302	0.6421190425633904	0.9372299288742217	0.39231018413339913	0.9489230423199876	0.8857894766665849	0.9348607176379293	0	0	0.0	-0.00010070578638703443	-0.00010070578638703443
446	0.02691392787622801	0.0037827700622662178	-0.003769888648282259	0.9756824879632693	-1	0	0	0.2	2	0.8461538461538461	11	0.5357142857142857	0.7692307692307693	12	10	2	0	0	0.14285714285714285	14	2	15	0.0	0	0.6275472865878009	0.9569040404538431	0.45419786986654354	0.9373574363849738	0.6746905518996127	0.8936168630716941	0.8256939567949099	0.9336840628285296	0	0	0.0	-0.0003769888648282259	-0.0003769888648282259
4320	0.007822714914831573	0.0013070968065311181	0.00018861368085673546	0.9753907448310939	-1	0	0	0.4	2	0.6	3	0.4666666666666667	0.4	3	2	3	0	0	0.6	3	5	7	0.0	0.5	0.8940709239218732	0.9023483383611924	0.6421190425633904	0.9407263742510297	0.3593535330139657	0.9040418908953208	0.8988200707416956	0.9176130394059473	0	0	0.0	0.00018861368085673546	0.00018861368085673546
175	0.002442422894847742	0.0023972906290702207	-0.0023953611393455598	0.9815266519109711	-1	0	0	0	0	0	0	1.0	0	0	0	0	1	0	1.0	1	1	1	0.25	0	0	0	0	0	0	0	0	0	0	0	0	-0.1	-0.1
1014	0.002456096414060113	0.0023407711008012534	-0.0023404275265495995	0.9852517847060076	-1	0	0	1.0	2	0.0	0	0.75	0	1	0	1	3	0	1.0	2	2	3	0.6	0	0	0	0	0	0	0	0	0	0	0	0	-0.00023404275265495996	-0.00023404275265495996
1598	0.003910260979951887	0.0014577398250129451	-0.0009549297496567739	0.9748831834160515	-1	0	0	0.5	2	0.75	3	0.5	0.5	3	2	2	0	0	0.75	4	3	6	0.0	0	0.8940709239218732	0.9142105465228302	0.6421190425633904	0.9372299288742217	0.25192781726691404	0.9552794738109356	0.933498180112031	0.9376372774443961	0	0	0.0	-9.549297496567739e-05	-9.549297496567739e-05
1068	0.0017031382642047218	0.0014642089235982953	-0.0014642054363384358	0.9784577500389551	-1	0	0	0.5	1	1.0	1	1.0	1.0	1	1	1	0	0	0.3333333333333333	1	3	3	0.0	0	0.4518305272606929	0.5	0.9067282282640134	0.5	0.7876513986987416	0.5	0.8728169147484179	0.5	0	0	0.0	-0.0001464205436338436	-0.0001464205436338436
3687	0.006112652211098159	0.0023545681111042226	-0.0023431041409267537	0.9815609658427105	-1	0	0	0.25	1	1.0	3	1.0	1.0	3	3	1	1	0	0.2	5	1	5	0.16666666666666666	0	0.568238056685149	0.888599152600717	0.7224679738525341	0.9622854478009163	0.2673129999229079	0.9796783153771182	0.9525155317899964	0.9553733383455489	1.0	0	0.0	-0.00023431041409267538	-0.00023431041409267538
2635	0.006651495570636267	0.0006091313826980701	-0.000605789207022482	0.9817859906029406	-1	0	0	0.6	3	0.4	2	0.5833333333333334	0.2	4	1	2	1	0	0.75	3	4	7	0.2	0.5	0.6683632898423103	0.9194253310573467	0.7114370266923014	0.9422006601615912	0.58565373390093	0.938793053047854	0.8838403161391527	0.934137019549862	1.0	0	0.0	-6.0578920702248194e-05	-6.0578920702248194e-05
2349	0.0029991290542840184	0.0012345111551946009	-0.0009460263774704488	0.9745437810966534	-1	0	0	0.5	2	0.6666666666666666	2	0.5555555555555556	0.6666666666666666	3	2	1	0	0	1.0	3	3	5	0.0	0	0.8940709239218732	0.9142105465228302	0.6421190425633904	0.9372299288742217	0.39231018413339913	0.9489230423199876	0.8857894766665849	0.9348607176379293	0	0	0.0	-9.460263774704487e-05	-9.460263774704487e-05
2159	0.0045542196463127385	0.003664400477087333	-0.003655932196089941	0.9671898755183371	-1	0	0	0.5	3	0.5	3	0.5333333333333333	0.3333333333333333	4	2	3	0	0	0.6	3	5	8	0.0	0	0.8940709239218732	0.8953708957308489	0.6712625610477294	0.9375493503811302	0.3056406751404399	0.9342749479736587	0.9229128481392472	0.9243751608064906	0	0	0.0	-0.00036559321960899407	-0.00036559321960899407
1370	0.0038916212816575966	0.0033376459169725927	-0.0033369274714410715	0.9758563379989431	-1	0	0	0.6	3	0.4	2	0.5833333333333334	0.4	3	2	3	0	0	0.75	4	3	7	0.0	0	0.7022442774226272	0.8935398369776503	0.10131658177412362	0.9441303688770385	0.6146774075149481	0.9159923585654076	0.9340492729859569	0.9204092996263056	0	0	0.0	-0.0003336927471441071	-0.0003336927471441071
858	0.0016448676872405387	0.0014281734328647053	-0.0014281463015640733	0.9783321022217548	-1	0	0	0.5	1	1.0	1	1.0	1.0	1	1	1	0	0	0.3333333333333333	1	3	3	0.0	0	0.4518305272606929	0.5	0.9067282282640134	0.5	0.697183433552062	0.5	0.865183727831611	0.5	0	0	0.0	-0.00014281463015640734	-0.00014281463015640734
4854	0.004747864971577643	0.0032816447220416008	-0.003245347242846518	0.9807539202638572	-1	0	0	0.5	2	0.3333333333333333	1	0.5555555555555556	0.3333333333333333	2	1	2	2	0	1.0	3	3	5	0.2857142857142857	1.0	0.6874799671439755	0.920432878160265	0.40446822367894003	0.9545523874724089	0.5991061155439361	0.9311900590146486	0.9316092470507907	0.9369880915900204	0.75	0	0.10975045887906576	-0.0003245347242846518	-0.0003245347242846518
4073	0.0075925538144330194	0.0009034918018054441	0.0005127570050829372	0.9755577780316952	-1	0	0	0.4	2	0.6	3	0.4666666666666667	0.4	3	2	3	0	0	0.6	3	5	7	0.0	0.5	0.8940709239218732	0.9023483383611924	0.6421190425633904	0.9407263742510297	0.3593535330139657	0.9367852263589083	0.8988200707416956	0.9283311701668421	0	0	0.0	0.0005127570050829372	0.0005127570050829372
1972	0.0030735587309079606	0.0012461359716638622	-0.0009044659325512559	0.9745287980901227	-1	0	0	0.5	2	0.6666666666666666	2	0.5555555555555556	0.6666666666666666	3	2	1	0	0	1.0	3	3	5	0.0	0	0.8940709239218732	0.9142105465228302	0.6421190425633904	0.9372299288742217	0.25192781726691404	0.9471881815796296	0.933498180112031	0.9341419017693807	0	0	0.0	-9.044659325512559e-05	-9.044659325512559e-05
3583	0.006145489627898973	0.00040260950563063714	-0.000402215601186639	0.9822104056467755	-1	0	0	0.5	2	0.5	2	0.5	0.25	3	1	2	0	0	0.75	3	4	6	0.0	0.6666666666666666	0.8940709239218732	0.9023483383611924	0.7224679738525341	0.9577425312663931	0.3593535330139657	0.9367852263589083	0.9108036049452466	0.9358422848641936	0	0	0.0	-4.02215601186639e-05	-4.02215601186639e-05
1323	0.001701189943702967	0.0015324881406536932	-0.0015324850387343995	0.9783082200084917	-1	0	0	0.5	1	1.0	1	1.0	1.0	1	1	1	0	0	0.3333333333333333	1	3	3	0.0	0	0.4518305272606929	0.5	0.9067282282640134	0.5	0.697183433552062	0.5	0.865183727831611	0.5	0	0	0.0	-0.00015324850387343994	-0.00015324850387343994
3962	0.005787459430631508	7.687954642051954e-05	4.514268362023185e-05	0.982303395402849	-1	0	0	0.5	2	0.5	2	0.5	0.25	3	1	2	1	0	0.75	3	4	6	0.16666666666666666	0.6666666666666666	0.8940709239218732	0.9023483383611924	0.7224679738525341	0.9577425312663931	0.3593535330139657	0.9367852263589083	0.9108036049452466	0.9358422848641936	1.0	0	0.0	4.514268362023185e-05	4.514268362023185e-05
3472	0.0060527912365604545	0.00029697638023767794	-0.0002795306612707848	0.9823740847822979	-1	0	0	0.5	2	0.5	2	0.5	0.25	3	1	2	0	0	0.75	3	4	6	0.0	0.6666666666666666	0.8940709239218732	0.9023483383611924	0.7224679738525341	0.9577425312663931	0.3593535330139657	0.9660506436224572	0.9108036049452466	0.9477266480928382	0	0	0.0	-2.795306612707848e-05	-2.795306612707848e-05
1387	0.0016217735176641097	0.0014180811711667959	-0.0014180798798325825	0.9779872507457535	-1	0	0	0.5	1	1.0	1	1.0	1.0	1	1	1	0	0	0.3333333333333333	1	3	3	0.0	0	0.4518305272606929	0.5	0.9067282282640134	0.5	0.7476967813983035	0.5	0.8681740974653834	0.5	0	0	0.0	-0.00014180798798325825	-0.00014180798798325825
1997	0.0028314407378506024	0.0010128869537012054	-0.0010120780375346302	0.9786891528064423	-1	0	0	0.75	3	0.3333333333333333	1	0.625	0.3333333333333333	2	1	2	1	0	0.5	2	4	5	0.14285714285714285	0.6666666666666666	0.45393731985275376	0.5052667866730284	0.9463429118638709	0.5977615450375541	0.6440211647842096	0.82373925605278	0.8985403706662077	0.6576940221699574	1.0	0	0.0	-0.00010120780375346302	-0.00010120780375346302
4800	0.008583299156158393	0.001996365026932068	0.0018968792278148397	0.9728384772396327	-1	0	0	0.4	2	0.6	3	0.4666666666666667	0.6	3	3	3	0	0	0.6	5	3	7	0.0	0	0.8940709239218732	0.9023483383611924	0.6421190425633904	0.9407263742510297	0.3593535330139657	0.9367852263589083	0.8988200707416956	0.9283311701668421	0	0	0.0	0.0018968792278148397	0.0018968792278148397
198	0.008345118507460163	0.005088250836035127	-0.005012831453859238	0.9835177073573919	-1	0	0	0.4	2	0.8	4	0.5833333333333334	0.6	4	3	2	0	0	0.3333333333333333	6	2	7	0.0	0.3333333333333333	0.15623071930503993	0.8720460676202736	0.13174601609954736	0.968710238208722	0.6299333410864627	0.9620481893077403	0.9672332650065985	0.9459116981251919	0	0	0.0	-0.0005012831453859238	-0.0005012831453859238
2319	0.0035050326749635806	0.0033216723124061195	-0.003318202922819795	0.9813252283669845	-1	0	0	0.75	3	0.25	1	0.75	0.25	3	1	2	1	0	0.5	4	2	6	0.16666666666666666	0	0.8557679869385793	0.9082228799519961	0.5470096141933775	0.9348925852186952	0.6892782631683299	0.9092965932136221	0.7559738439141612	0.9183796410622083	1.0	0	0.0	-0.0003318202922819795	-0.0003318202922819795
1331	0.0017181144120792494	0.001515357695122718	-0.0015153571112817652	0.9782912816421484	-1	0	0	0.5	1	1.0	1	1.0	1.0	1	1	1	0	0	0.3333333333333333	1	3	3	0.0	0	0.4518305272606929	0.5	0.9067282282640134	0.5	0.697183433552062	0.5	0.865183727831611	0.5	0	0	0.0	-0.00015153571112817653	-0.00015153571112817653
3954	0.007676503161471142	0.001389733071026507	0.00032781093145196134	0.9747515410474026	-1	0	0	0.4	2	0.6	3	0.4666666666666667	0.4	3	2	3	0	0	0.6	3	5	7	0.0	0.5	0.8940709239218732	0.9023483383611924	0.6421190425633904	0.9407263742510297	0.3593535330139657	0.9177053960878099	0.8988200707416956	0.9217633924868823	0	0	0.0	0.00032781093145196134	0.00032781093145196134
449	0.0020957534356149414	0.0017381212510180254	-0.0017380999455407495	0.9769405710391198	-1	0	0	0.5	1	1.0	1	1.0	1.0	1	1	1	3	0	0.3333333333333333	1	3	3	0.5	0	0.48153446855954274	0.5	0.9067282282640134	0.5	0.697183433552062	0.5	0.8501662892556945	0.5	1.0	1.0	0.9261942282425579	-0.00017380999455407495	-0.00017380999455407495
2492	0.006496561971107452	0.0002591616152787648	-0.00015986861930983158	0.9816139838096096	-1	0	0	0.6	3	0.4	2	0.5833333333333334	0.2	4	1	2	2	0	0.75	3	4	7	0.4	0.5	0.6683632898423103	0.9194253310573467	0.7114370266923014	0.9422006601615912	0.58565373390093	0.938793053047854	0.8838403161391527	0.934137019549862	0.625	0	0.0	-1.5986861930983156e-05	-1.5986861930983156e-05
819	0.0017533374896284047	0.0016426877476216565	-0.001642683951029251	0.9769036655251027	-1	0	0	0.5	1	1.0	1	1.0	1.0	2	1	0	1	0	0.3333333333333333	1	3	3	0.3333333333333333	0	0.6909036445112127	0.5310835492913871	0.5653452236920323	0.5	0.3668699699173292	0.5	0.7915768349210491	0.5103730733383697	1.0	0	0.0	-0.00016426839510292512	-0.00016426839510292512
26	0.022977724966900506	0.0028594905189295084	-0.002503599864874438	0.9730562592478633	-1	0	0	0.3	3	0.6923076923076923	9	0.45454545454545453	0.6153846153846154	9	8	5	2	0	0.2727272727272727	11	3	15	0.15384615384615385	0	0.6671815123120848	0.9708004478132961	0.38351122652196723	0.949360195382423	0.6933005016362329	0.912338907256372	0.929156641940351	0.9491096216884808	0.6111111111111112	0.3333333333333333	0.0	-0.00025035998648744384	-0.00025035998648744384
24	0.024498806707113664	0.006162223426194854	-0.006051583568105423	0.9594336423847165	-1	0	0	0.4	4	0.6153846153846154	8	0.2777777777777778	0.6153846153846154	12	8	2	0	0	0.6666666666666666	6	9	15	0.0	0	0.39689518137314833	0.9499138278970919	0.5923920008917998	0.9224351295139807	0.5478299827251311	0.9095501280567699	0.8314592320505625	0.929272070202232	0	0	0.0	-0.0006051583568105423	-0.0006051583568105423
2539	0.00197347856065562	0.0019007191157638865	-0.0018973987722023624	0.9813671485180762	-1	0	0	1.0	2	0.0	0	0.75	0	1	0	1	0	0	1.0	2	2	3	0.0	0	0	0	0	0	0	0	0	0	0	0	0	-0.00018973987722023625	-0.00018973987722023625
1575	0.0038721376975322107	0.0013641874940716805	-0.0010734114768176021	0.9748199292035625	-1	0	0	0.5	2	0.75	3	0.5	0.5	3	2	2	0	0	0.75	4	3	6	0.0	0	0.8940709239218732	0.9142105465228302	0.6421190425633904	0.9372299288742217	0.25192781726691404	0.9552794738109356	0.933498180112031	0.9376372774443961	0	0	0.0	-0.00010734114768176021	-0.00010734114768176021
3041	0.005715780943972465	0.0004465455377819452	0.0001917117037384297	0.9824934872592295	-1	0	0	0.5	2	0.5	2	0.5	0.25	3	1	2	0	0	0.75	3	4	6	0.0	0.6666666666666666	0.8940709239218732	0.9023483383611924	0.7224679738525341	0.9577425312663931	0.3593535330139657	0.9660506436224572	0.9108036049452466	0.9477266480928382	0	0	0.0	0.0001917117037384297	0.0001917117037384297
3978	0.0032528550907725533	0.002417276218245672	-0.0024105735886265057	0.975618853174776	-1	0	0	0.3333333333333333	1	1.0	2	1.0	0.5	1	1	2	1	0	0.25	4	1	4	0.125	0	0.8940709239218732	0.5	0.6421190425633904	0.5	0.39231018413339913	0.5	0.8857894766665849	0.5	1.0	0	0.0	-0.00024105735886265057	-0.00024105735886265057
531	0.002041222821179594	0.0019091463489992746	-0.0019085306033939972	0.9846103880905975	-1	0	0	1.0	2	0.0	0	0.75	0	2	0	0	0	0	1.0	2	2	3	0.0	0	0	0	0	0	0	0	0	0	0	0	0	-0.0001908530603393997	-0.0001908530603393997
3319	0.00594270867073599	0.00023443635360098213	0.00021148226289489707	0.9818490456101094	-1	0	0	0.5	2	0.5	2	0.5	0.25	3	1	2	2	0	0.75	3	4	6	0.3333333333333333	0.6666666666666666	0.8940709239218732	0.9023483383611924	0.7224679738525341	0.9577425312663931	0.3593535330139657	0.9367852263589083	0.9108036049452466	0.9358422848641936	0.6666666666666666	0	0.0	0.00021148226289489707	0.00021148226289489707
2269	0.0040086739565008715	0.001435276612294631	-0.001114322194723508	0.974912563653685	-1	0	0	0.5	2	0.75	3	0.5	0.5	3	2	2	0	0	0.75	4	3	6	0.0	0	0.8940709239218732	0.9142105465228302	0.6421190425633904	0.9372299288742217	0.25192781726691404	0.9552794738109356	0.933498180112031	0.9376372774443961	0	0	0.0	-0.0001114322194723508	-0.0001114322194723508
2512	0.0040050335089479375	0.0013339925072881939	-0.0009991256443790037	0.9746597786429185	-1	0	0	0.5	2	0.75	3	0.5	0.5	3	2	2	0	0	0.75	4	3	6	0.0	0	0.8940709239218732	0.9142105465228302	0.6421190425633904	0.9372299288742217	0.25192781726691404	0.9552794738109356	0.933498180112031	0.9376372774443961	0	0	0.0	-9.991256443790038e-05	-9.991256443790038e-05
203	0.002064683301910864	0.0018918246085148857	-0.001891769559431117	0.98514813771808	-1	0	0	1.0	2	0.0	0	1.0	0	2	0	0	0	0	0.3333333333333333	3	1	3	0.0	1.0	0	0	0	0	0	0	0	0	0	0	0	-0.00018917695594311172	-0.00018917695594311172
1746	0.0038975004117725066	0.0014675456595699256	-0.0010625277823767614	0.9746602783009981	-1	0	0	0.5	2	0.75	3	0.5	0.5	3	2	2	0	0	0.75	4	3	6	0.0	0	0.8940709239218732	0.9142105465228302	0.6421190425633904	0.9372299288742217	0.25192781726691404	0.9552794738109356	0.933498180112031	0.9376372774443961	0	0	0.0	-0.00010625277823767614	-0.00010625277823767614
2999	0.00607015227068209	0.00023213146503105875	-0.00022411994962544417	0.982137226334643	-1	0	0	0.5	2	0.5	2	0.5	0.25	3	1	2	2	0	0.75	3	4	6	0.3333333333333333	0.6666666666666666	0.8940709239218732	0.9023483383611924	0.7224679738525341	0.9577425312663931	0.3593535330139657	0.9367852263589083	0.9108036049452466	0.9358422848641936	0.6666666666666666	0	0.0	-2.2411994962544418e-05	-2.2411994962544418e-05
3386	0.005848558837627255	0.00031257522693866875	-7.9844763293684e-05	0.981883074907115	-1	0	0	0.5	2	0.5	2	0.5	0.25	3	1	2	1	0	0.75	3	4	6	0.16666666666666666	0.6666666666666666	0.8940709239218732	0.9023483383611924	0.7224679738525341	0.9577425312663931	0.3593535330139657	0.9598186895557835	0.9108036049452466	0.9447600602247682	1.0	0	0.0	-7.9844763293684e-06	-7.9844763293684e-06
3815	0.005827110130522112	0.001188509839057138	-0.0010463441478793325	0.9822958383293218	-1	0	0	0.5	2	0.5	2	0.5	0.25	3	1	2	2	0	0.75	3	4	6	0.3333333333333333	0.6666666666666666	0.8940709239218732	0.9023483383611924	0.7955155079020815	0.9702161927484232	0.3593535330139657	0.9725933729554207	0.9108036049452466	0.9565661041983016	0.6666666666666666	0.3333333333333333	0.0	-0.00010463441478793325	-0.00010463441478793325
4638	0.007456148665474594	0.0020375047057826457	0.001827596728901518	0.9756773197640551	-1	0	0	0.4	2	0.6	3	0.4666666666666667	0.4	3	2	3	0	0	0.6	3	5	7	0.0	0.5	0.8940709239218732	0.9023483383611924	0.6421190425633904	0.9385863362464668	0.3593535330139657	0.9225608068254771	0.8988200707416956	0.9224420321132684	0	0	0.0	0.001827596728901518	0.001827596728901518
2203	0.003966340143196199	0.0014923818649636353	-0.0009516930951101142	0.9749919086916825	-1	0	0	0.5	2	0.75	3	0.5	0.5	3	2	2	0	0	0.75	4	3	6	0.0	0	0.8940709239218732	0.9142105465228302	0.6421190425633904	0.9372299288742217	0.25192781726691404	0.9552794738109356	0.933498180112031	0.9376372774443961	0	0	0.0	-9.516930951101142e-05	-9.516930951101142e-05
1321	0.0032396714347342173	0.001737195156520607	-0.0017371597812479804	0.9862664348855763	-1	0	0	1.0	2	0.0	0	1.0	0	2	0	0	2	0	0.3333333333333333	1	3	3	1.0	1.0	0	0	0	0	0	0	0	0	0	0	0	-0.00017371597812479805	-0.00017371597812479805
141	0.004980460976561659	0.0038705781432183868	-0.003866840668261819	0.975956513435955	-1	0.3333333333333333	1	0.625	5	0.4444444444444444	4	0.55	0.2222222222222222	5	2	5	2	0	0.8	5	4	11	0.18181818181818182	0.3333333333333333	0.8265455608449471	0.9401708601737871	0.7870761046070014	0.9646672728452789	0.9781040520692503	0.9356852825527626	0.6949584620105482	0.9484858834201119	0.6000000000000001	0.2	0.0	-0.0003866840668261819	-0.0003866840668261819
3608	0.006024129188990971	0.0001574175682289359	-9.877862660321544e-05	0.9821210626951697	-1	0	0	0.5	2	0.5	2	0.5	0.25	3	1	2	1	0	0.75	3	4	6	0.16666666666666666	0.6666666666666666	0.8940709239218732	0.9023483383611924	0.7224679738525341	0.9577425312663931	0.3593535330139657	0.9225608068254771	0.9108036049452466	0.9313331623826145	1.0	0	0.0	-9.877862660321544e-06	-9.877862660321544e-06
3448	0.006026609622224973	0.0007585447365176163	0.0003120739962229922	0.9818145361860717	-1	0	0	0.5	2	0.5	2	0.5	0.25	3	1	2	0	0	0.75	3	4	6	0.0	0.6666666666666666	0.8940709239218732	0.9023483383611924	0.7224679738525341	0.9577425312663931	0.3593535330139657	0.965405535811492	0.9108036049452466	0.947403830372992	0	0	0.0	0.0003120739962229922	0.0003120739962229922
3340	0.0057753473006386495	0.00042027088006451056	-0.0003523595506531638	0.9824293083764294	-1	0	0	0.5	2	0.5	2	0.5	0.25	3	1	2	1	0	0.75	3	4	6	0.16666666666666666	0.6666666666666666	0.8940709239218732	0.9023483383611924	0.7224679738525341	0.9577425312663931	0.3593535330139657	0.9367852263589083	0.9108036049452466	0.9358422848641936	1.0	0	0.0	-3.523595506531638e-05	-3.523595506531638e-05
1205	0.0018134358571960077	0.001812412270903511	-0.0018122686425867066	0.9854762195258634	-1	0	0	1.0	1	0	0	1.0	0	1	0	0	0	0	0.5	1	2	2	0.0	0	0	0	0	0	0	0	0	0	0	0	0	-0.00018122686425867067	-0.00018122686425867067
3330	0.006068866227691871	0.0005392444414582807	0.0005093267330978756	0.9822170215720584	-1	0	0	0.5	2	0.5	2	0.5	0.25	3	1	2	1	0	0.75	3	4	6	0.16666666666666666	0.6666666666666666	0.8940709239218732	0.9023483383611924	0.7224679738525341	0.9577425312663931	0.3593535330139657	0.9367852263589083	0.9108036049452466	0.9358422848641936	1.0	0	0.0	0.0005093267330978756	0.0005093267330978756
1868	0.0029257019999572283	0.0011539734741257573	-0.0010414379163764158	0.9745795097289104	-1	0	0	0.5	2	0.6666666666666666	2	0.5555555555555556	0.6666666666666666	3	2	1	0	0	1.0	3	3	5	0.0	0	0.8940709239218732	0.9142105465228302	0.6421190425633904	0.9372299288742217	0.39231018413339913	0.9489230423199876	0.8857894766665849	0.9348607176379293	0	0	0.0	-0.00010414379163764158	-0.00010414379163764158
3582	0.005912830403536076	0.0004409064113937537	4.796963871536162e-05	0.981586518976257	-1	0	0	0.5	2	0.5	2	0.5	0.25	3	1	2	2	0	0.75	3	4	6	0.3333333333333333	0.6666666666666666	0.8940709239218732	0.9023483383611924	0.7224679738525341	0.9577425312663931	0.3593535330139657	0.9367852263589083	0.9108036049452466	0.9358422848641936	0.6666666666666666	0	0.0	4.796963871536162e-05	4.796963871536162e-05
1028	0.001695871583448816	0.0016468704249060439	-0.001646868894764635	0.9770169774282111	-1	0	0	0.5	1	1.0	1	1.0	1.0	2	1	0	1	0	0.3333333333333333	1	3	3	0.3333333333333333	0	0.6909036445112127	0.5310835492913871	0.5653452236920323	0.5	0.3668699699173292	0.5	0.7915768349210491	0.5103730733383697	1.0	0.5	0.0	-0.0001646868894764635	-0.0001646868894764635
447	0.0019097245826846865	0.0018624368499644333	-0.0018623900818164675	0.9846432909621753	-1	0	0	0.6666666666666666	2	0.5	1	0.6666666666666666	0.5	2	1	1	2	0	0.6666666666666666	2	3	4	0.4	0	0.34750118756895587	0.9223713877757789	0.37254305395162035	0.6471217162194453	0.8438281419517526	0.8030861581141995	0.9316344011211558	0.8169332079343222	0.75	0.5	0.0	-0.00018623900818164676	-0.00018623900818164676
3658	0.005045236114305057	0.003352719633500299	-0.002962544554790698	0.9834277668304608	-1	0	0	0.3333333333333333	1	1.0	2	1.0	0.5	2	1	1	0	0	0.25	4	1	4	0.0	0	0.9131876012235385	0.5476466786190738	0.4477577539510407	0.9700430046269408	0.2440517959607477	0.7600616203587583	0.9564997595573262	0.8330297766182913	0	0	0.0	-0.0002962544554790698	-0.0002962544554790698
4735	0.007417799206647139	0.0019907604295341104	0.001922333417067676	0.9744539910956019	-1	0	0	0.4	2	0.6	3	0.4666666666666667	0.4	3	2	3	0	0	0.6	3	5	7	0.0	0.5	0.8940709239218732	0.9023483383611924	0.6421190425633904	0.9385863362464668	0.3593535330139657	0.9367852263589083	0.8988200707416956	0.9274895488437152	0	0	0.0	0.001922333417067676	0.001922333417067676
138	0.02960566922391049	0.004364208662486074	-0.004183574202933463	0.9776398131887198	-1	0	0	0.2	2	0.9230769230769231	12	0.23809523809523808	0.7692307692307693	10	10	4	2	0	0.7777777777777778	9	7	15	0.16666666666666666	0.14285714285714285	0.8295030395123959	0.9186440295383731	0.9123581158908122	0.7822286404645818	0.783168105077096	0.7228634441257976	0.700896605109836	0.8254655334908964	0.55	0.5	0.0	-0.0004183574202933463	-0.0004183574202933463
2243	0.003897143165561469	0.001425658514575148	-0.0010281921860904356	0.9746863624348343	-1	0	0	0.5	2	0.75	3	0.5	0.5	3	2	2	0	0	0.75	4	3	6	0.0	0	0.8940709239218732	0.9142105465228302	0.6421190425633904	0.9372299288742217	0.25192781726691404	0.9552794738109356	0.933498180112031	0.9376372774443961	0	0	0.0	-0.00010281921860904357	-0.00010281921860904357
4476	0.006285860909959829	0.0037994477640631184	-0.0030824023755966538	0.9748770545574792	-1	0	0	0.6	3	0.4	2	0.4666666666666667	0.4	3	2	3	0	0	0.6	5	3	7	0.0	0	0.8940709239218732	0.9142105465228302	0.6421190425633904	0.9372299288742217	0.3593535330139657	0.9446859244377797	0.8988200707416956	0.933131204622477	0	0	0.0	-0.0003082402375596654	-0.0003082402375596654
626	0.0018255241254070563	0.0017664465729925866	-0.0017664142080997078	0.9860880605254747	-1	0	0	1.0	1	0	0	1.0	0	1	0	0	1	0	0.5	1	2	2	0.3333333333333333	0	0	0	0	0	0	0	0	0	0	0	0	-0.00017664142080997078	-0.00017664142080997078
4802	0.007546002201672926	0.001788742445633865	0.0017884741380373075	0.9737419973690398	-1	0	0	0.4	2	0.6	3	0.4666666666666667	0.4	3	2	3	0	0	0.6	3	5	7	0.0	0.5	0.8940709239218732	0.9023483383611924	0.6421190425633904	0.9385863362464668	0.3593535330139657	0.9235432721746066	0.8988200707416956	0.9227712608810712	0	0	0.0	0.0017884741380373075	0.0017884741380373075
3249	0.006059229965384718	0.0002688291775983682	0.00015157736476979083	0.9818514956683626	-1	0	0	0.5	2	0.5	2	0.5	0.25	3	1	2	2	0	0.75	3	4	6	0.3333333333333333	0.6666666666666666	0.8940709239218732	0.9023483383611924	0.7224679738525341	0.9577425312663931	0.3593535330139657	0.9367852263589083	0.9108036049452466	0.9358422848641936	0.6666666666666666	0	0.0	0.00015157736476979083	0.00015157736476979083
3859	0.007333631558522224	0.0014198900798943984	0.0005659735781133172	0.9740003130539642	-1	0	0	0.4	2	0.6	3	0.4666666666666667	0.4	3	2	3	0	0	0.6	3	5	7	0.0	0.5	0.8940709239218732	0.9023483383611924	0.6421190425633904	0.9407263742510297	0.3593535330139657	0.9367852263589083	0.8988200707416956	0.9283311701668421	0	0	0.0	0.0005659735781133172	0.0005659735781133172
414	0.0019093563702188684	0.001857225872311294	-0.001857225702167831	0.9843717704924266	-1	0	0	1.0	2	0.0	0	1.0	0	2	0	0	0	0	0.3333333333333333	3	1	3	0.0	1.0	0	0	0	0	0	0	0	0	0	0	0	-0.0001857225702167831	-0.0001857225702167831
277	0.0036902616203810822	0.0032436967874755855	-0.003242682274809959	0.9763878296748577	-1	0	0	0.5	2	0.75	3	0.6	0.5	4	2	1	0	0	0.4	2	5	6	0.0	0	0.6316063893683534	0.7795397787444348	0.2153691526169256	0.8000639143218916	0.3335645731711812	0.81210624968779	0.8942912234657253	0.797565074563196	0	0	0.0	-0.0003242682274809959	-0.0003242682274809959
2797	0.006440987976464265	0.0004694664885009341	-0.0004480911973692212	0.981990667354474	-1	0	0	0.6	3	0.4	2	0.5833333333333334	0.2	4	1	2	0	0	0.75	3	4	7	0.0	0.5	0.6683632898423103	0.9194253310573467	0.7114370266923014	0.9422006601615912	0.58565373390093	0.938793053047854	0.8838403161391527	0.934137019549862	0	0	0.0	-4.4809119736922116e-05	-4.4809119736922116e-05
2590	0.003793781627464958	0.0014526138428186514	-0.0010668808153681969	0.9746879072766585	-1	0	0	0.5	2	0.75	3	0.5	0.5	3	2	2	0	0	0.75	4	3	6	0.0	0	0.8940709239218732	0.9142105465228302	0.6421190425633904	0.9372299288742217	0.23667786139440122	0.9562661032922872	0.9375011672127207	0.9380906834921182	0	0	0.0	-0.00010668808153681969	-0.00010668808153681969
4505	0.007586455821684016	0.0016881810483402595	0.001567781814963762	0.9749672935844026	-1	0	0	0.4	2	0.6	3	0.4666666666666667	0.4	3	2	3	0	0	0.6	3	5	7	0.0	0.5	0.8940709239218732	0.9023483383611924	0.6421190425633904	0.9385863362464668	0.3593535330139657	0.9225608068254771	0.8988200707416956	0.9224420321132684	0	0	0.0	0.001567781814963762	0.001567781814963762
1480	0.003947976995565769	0.0012968113365775676	-0.0009883041687003332	0.9746596670882172	-1	0	0	0.5	2	0.75	3	0.5	0.5	3	2	2	0	0	0.75	4	3	6	0.0	0	0.8940709239218732	0.9142105465228302	0.6421190425633904	0.9372299288742217	0.25192781726691404	0.9552794738109356	0.933498180112031	0.9376372774443961	0	0	0.0	-9.883041687003331e-05	-9.883041687003331e-05
4493	0.007330622758201408	0.0018868551993168775	0.0018845549682731924	0.9740475394825224	-1	0	0	0.4	2	0.6	3	0.4666666666666667	0.4	3	2	3	0	0	0.6	3	5	7	0.0	0.5	0.8940709239218732	0.9023483383611924	0.6421190425633904	0.9385863362464668	0.3593535330139657	0.9660506436224572	0.9068780818788464	0.9408233081501666	0	0	0.0	0.0018845549682731924	0.0018845549682731924
3155	0.006451948567548408	0.0003734906891165117	-0.000371843896069029	0.982074276522732	-1	0	0	0.6	3	0.4	2	0.5833333333333334	0.2	4	1	2	0	0	0.75	3	4	7	0.0	0.5	0.6683632898423103	0.9194253310573467	0.7114370266923014	0.9422006601615912	0.58565373390093	0.938793053047854	0.8838403161391527	0.934137019549862	0	0	0.0	-3.71843896069029e-05	-3.71843896069029e-05
2694	0.00648252656381534	0.00021482682632117307	4.327383891390625e-05	0.9817185063943705	-1	0	0	0.6	3	0.4	2	0.5833333333333334	0.2	4	1	2	1	0	0.75	3	4	7	0.2	0.5	0.6683632898423103	0.9194253310573467	0.7114370266923014	0.9422006601615912	0.58565373390093	0.938793053047854	0.8838403161391527	0.934137019549862	1.0	0	0.0	4.327383891390625e-05	4.327383891390625e-05
4449	0.00844581673600246	0.0015071547883686615	0.0015020547855546114	0.9753392058621261	-1	0	0	0.5	3	0.5	3	0.5333333333333333	0.3333333333333333	4	2	3	0	0	0.6	3	5	8	0.0	0.4	0.6683632898423103	0.9194253310573467	0.6712625610477294	0.9285352558634088	0.58565373390093	0.938793053047854	0.876495986915254	0.9293294476894337	0	0	0.0	0.0015020547855546114	0.0015020547855546114
2851	0.0059348539968853906	0.00020198568444036065	-0.00015256895890886868	0.982295717531368	-1	0	0	0.5	2	0.5	2	0.5	0.25	3	1	2	1	0	0.75	3	4	6	0.16666666666666666	0.6666666666666666	0.8940709239218732	0.9023483383611924	0.7224679738525341	0.9577425312663931	0.3593535330139657	0.9367852263589083	0.9108036049452466	0.9358422848641936	1.0	0	0.0	-1.5256895890886868e-05	-1.5256895890886868e-05
1669	0.001772844547255757	0.0017146478588123829	-0.0017145668365664015	0.9853580553375991	-1	0	0	1.0	1	0	0	1.0	0	1	0	0	0	0	0.5	1	2	2	0.0	0	0	0	0	0	0	0	0	0	0	0	0	-0.00017145668365664015	-0.00017145668365664015
4699	0.007951241603144659	0.002232750362964809	0.001951768785655797	0.975658138041791	-1	0	0	0.5	3	0.5	3	0.5333333333333333	0.3333333333333333	4	2	3	0	0	0.6	3	5	8	0.0	0.4	0.6683632898423103	0.9194253310573467	0.6712625610477294	0.9269707066026297	0.58565373390093	0.938793053047854	0.8758871123796529	0.9288167154062714	0	0	0.0	0.001951768785655797	0.001951768785655797
1998	0.0028260066545784646	0.0009795932634574596	-0.0009784647138025783	0.9785101960859235	-1	0	0	0.75	3	0.3333333333333333	1	0.625	0.3333333333333333	2	1	2	1	0	0.5	2	4	5	0.14285714285714285	0.6666666666666666	0.45393731985275376	0.5052667866730284	0.9463429118638709	0.5977615450375541	0.6440211647842096	0.82373925605278	0.8985403706662077	0.6576940221699574	1.0	0	0.0	-9.784647138025784e-05	-9.784647138025784e-05
781	0.0017903701425207553	0.0016349035584267539	-0.0016348965142504186	0.9768870288012605	-1	0	0	0.5	1	1.0	1	1.0	1.0	2	1	0	1	0	0.3333333333333333	1	3	3	0.3333333333333333	0	0.6909036445112127	0.5310835492913871	0.5653452236920323	0.5	0.3668699699173292	0.5	0.7915768349210491	0.5103730733383697	1.0	0.5	0.0	-0.00016348965142504184	-0.00016348965142504184
1245	0.001715173865442586	0.0015068943294047684	-0.00150684324726524	0.9780271488273496	-1	0	0	0.5	1	1.0	1	1.0	1.0	1	1	1	0	0	0.3333333333333333	1	3	3	0.0	0	0.4518305272606929	0.5	0.9067282282640134	0.5	0.697183433552062	0.5	0.865183727831611	0.5	0	0	0.0	-0.00015068432472652401	-0.00015068432472652401
767	0.0018248866487455848	0.0017664989396427996	-0.0017664647692549268	0.9861698580551892	-1	0	0	1.0	1	0	0	1.0	0	1	0	0	1	0	0.5	1	2	2	0.3333333333333333	0	0	0	0	0	0	0	0	0	0	0	0	-0.00017664647692549267	-0.00017664647692549267
798	0.0023246164660185214	0.002068700993311234	-0.002066773030254296	0.9867370174645558	-1	0	0	0.6666666666666666	2	0.5	1	0.6666666666666666	0	2	0	1	0	0	0.6666666666666666	2	3	4	0.0	0	0	0	0	0	0	0	0	0	0	0	0	-0.00020667730302542962	-0.00020667730302542962
448	0.0018246452256254705	0.0017664391837750408	-0.0017664072095102308	0.9860935007550241	-1	0	0	1.0	1	0	0	1.0	0	1	0	0	1	0	0.5	1	2	2	0.3333333333333333	0	0	0	0	0	0	0	0	0	0	0	0	-0.00017664072095102307	-0.00017664072095102307
1353	0.0018016137163300021	0.0016061326067398811	-0.001606126383619779	0.977973133137084	-1	0	0	0.5	1	1.0	1	1.0	1.0	1	1	1	0	0	0.3333333333333333	1	3	3	0.0	0	0.4518305272606929	0.5	0.9067282282640134	0.5	0.7476967813983035	0.5	0.8681740974653834	0.5	0	0	0.0	-0.0001606126383619779	-0.0001606126383619779
1492	0.0028556096592644705	0.001034027314335941	-0.0010332957921449744	0.9785169165112855	-1	0	0	0.75	3	0.3333333333333333	1	0.625	0.3333333333333333	2	1	2	1	0	0.5	2	4	5	0.14285714285714285	0.6666666666666666	0.45393731985275376	0.5052667866730284	0.9463429118638709	0.5977615450375541	0.6440211647842096	0.82373925605278	0.8985403706662077	0.6576940221699574	1.0	0	0.0	-0.00010332957921449745	-0.00010332957921449745
274	0.005024391925659122	0.0031356399185126947	-0.003135289042015386	0.9816458169855674	-1	0	0	0.8	4	0.2	1	0.7777777777777778	0.2	4	1	2	1	0	1.0	3	3	7	0.2	1.0	0.4955996329095827	0.941529761712128	0.6873620130308454	0.8778251738246509	0.21708975409811	0.8907651660101081	0.9196516277622364	0.9074750538303166	1.0	0	0.0	-0.0003135289042015386	-0.0003135289042015386
3663	0.005746476366179643	0.0005718524493478935	-8.325834511390949e-05	0.981442616453997	-1	0	0	0.5	2	0.5	2	0.5	0.25	3	1	2	2	0	0.75	3	4	6	0.3333333333333333	0.6666666666666666	0.8940709239218732	0.9023483383611924	0.7224679738525341	0.9577425312663931	0.3593535330139657	0.9235432721746066	0.9108036049452466	0.9316274463594821	0.6666666666666666	0	0.0	-8.325834511390948e-06	-8.325834511390948e-06
1089	0.0016998604032148143	0.0014755682187675946	-0.0014755669596318538	0.9779398310179841	-1	0	0	0.5	1	1.0	1	1.0	1.0	1	1	1	0	0	0.3333333333333333	1	3	3	0.0	0	0.4518305272606929	0.5	0.9067282282640134	0.5	0.697183433552062	0.5	0.865183727831611	0.5	0	0	0.0	-0.00014755669596318538	-0.00014755669596318538
4143	0.006345001268382746	0.002334028924798123	-0.002332521016033939	0.9812781904610183	-1	0	0	0.25	1	1.0	3	1.0	1.0	3	3	1	1	0	0.2	5	1	5	0.16666666666666666	0	0.568238056685149	0.888599152600717	0.7224679738525341	0.9622854478009163	0.2673129999229079	0.9796783153771182	0.9525155317899964	0.9553733383455489	1.0	0	0.0	-0.00023325210160339392	-0.00023325210160339392
2803	0.005003106032292803	0.002502355991578307	-0.0025021485989318933	0.9824986307610797	-1	0	0	0.3333333333333333	1	1.0	2	1.0	1.0	3	2	0	0	0	0.25	4	1	4	0.0	0	0.568238056685149	0.888599152600717	0.7224679738525341	0.9622854478009163	0.2673129999229079	0.9796783153771182	0.9525155317899964	0.9553733383455489	0	0	0.0	-0.00025021485989318933	-0.00025021485989318933
3046	0.006235882514897783	0.0030357558961934643	-0.0029999689386023863	0.9833088227458566	-1	0	0	0.6	3	0.4	2	0.5833333333333334	0.2	4	1	2	2	0	0.75	3	4	7	0.4	0.5	0.6683632898423103	0.9194253310573467	0.7479607937170749	0.9496817006721416	0.58565373390093	0.9586401044395011	0.9134341051100332	0.9447216427966907	0.625	0	0.0	-0.0002999968938602386	-0.0002999968938602386
2926	0.006491624344683372	0.0004994378033841947	-0.00018122324569200246	0.981630067110019	-1	0	0	0.6	3	0.4	2	0.5833333333333334	0.2	4	1	2	1	0	0.75	3	4	7	0.2	0.5	0.6683632898423103	0.9194253310573467	0.7117657487044534	0.9423156697060489	0.58565373390093	0.938793053047854	0.8839258366163144	0.9341803578015423	1.0	0	0.0	-1.8122324569200245e-05	-1.8122324569200245e-05
238	0.0213272560543872	0.008566825064038277	-0.008333126265594704	0.9832265293951861	-1	0	0	0.2	2	0.8333333333333334	10	0.42424242424242425	0.75	9	9	4	6	0	0.2727272727272727	11	3	14	0.5	0	0.3097723393070633	0.9685205813634478	0.7212747710104247	0.9521264597017792	0.15073738513532517	0.9486144181123177	0.9603649242197408	0.9573335303638331	0.1111111111111111	0.2222222222222222	0.0	-0.0008333126265594704	-0.0008333126265594704
836	0.0032843569037339514	0.00173272876368449	-0.001732687630149902	0.9862901164170396	-1	0	0	1.0	2	0.0	0	1.0	0	2	0	0	2	0	0.3333333333333333	1	3	3	1.0	1.0	0	0	0	0	0	0	0	0	0	0	0	-0.0001732687630149902	-0.0001732687630149902
4734	0.007374802931624698	0.0018556441120714505	0.0018545219263424123	0.9740726587385569	-1	0	0	0.4	2	0.6	3	0.4666666666666667	0.4	3	2	3	0	0	0.6	3	5	7	0.0	0.5	0.8940709239218732	0.9023483383611924	0.6421190425633904	0.9385863362464668	0.3593535330139657	0.9367852263589083	0.8988200707416956	0.9274895488437152	0	0	0.0	0.0018545219263424123	0.0018545219263424123
4082	0.006167683969794601	0.003222887907886186	-0.0032227840148155436	0.9791797098006534	-1	0	0	0.4	2	0.6	3	0.4666666666666667	0.4	3	2	3	0	0	0.6	3	5	7	0.0	0.5	0.44265565576274746	0.9005116026293615	0.6421190425633904	0.6719791517496165	0.7826361353706746	0.9001947213088723	0.8500680002620302	0.8463801282412969	0	0	0.0	-0.00032227840148155433	-0.00032227840148155433
95	0.017222674023915356	0.007574245262683772	-0.007446597164252827	0.8877956889921341	-1	0.25	1	0.6	6	0.3076923076923077	4	0.42857142857142855	0.23076923076923078	7	3	7	2	0	0.7142857142857143	7	5	15	0.14285714285714285	0.4444444444444444	0.888945070164913	0.8322029491324632	0.5680990325451131	0.939023113160427	0.8634252757862104	0.7521914459527441	0.7415800161299677	0.8600052498647854	0.6428571428571428	0.2857142857142857	0.0	-0.0007446597164252827	-0.0007446597164252827
2549	0.002446235976074102	0.002382189880125897	-0.0023821683044699315	0.9842046619195356	-1	0	0	0.6666666666666666	2	0.5	1	0.6666666666666666	0.5	2	1	1	0	0	0.6666666666666666	3	2	4	0.0	0	0.6723229094858151	0.9308495881247142	0.40020303976603433	0.9526657691645225	0.45597696739394716	0.9723413840501876	0.942868639958102	0.9549493656569209	0	0	0.0	-0.00023821683044699315	-0.00023821683044699315
2905	0.006502623529836426	0.0012571570179026313	-0.0008373769277654357	0.9816703588762837	-1	0	0	0.6	3	0.4	2	0.5833333333333334	0.2	4	1	2	1	0	0.75	3	4	7	0.2	0.5	0.6683632898423103	0.9194253310573467	0.7114370266923014	0.9422006601615912	0.58565373390093	0.938793053047854	0.8838403161391527	0.934137019549862	1.0	0	0.0	-8.373769277654357e-05	-8.373769277654357e-05
3375	0.006123526962818949	0.0005069919303427673	-1.5739212904139952e-05	0.9815563461497414	-1	0	0	0.5	2	0.5	2	0.5	0.25	3	1	2	2	0	0.75	3	4	6	0.3333333333333333	0.6666666666666666	0.8940709239218732	0.9023483383611924	0.7224679738525341	0.9577425312663931	0.3593535330139657	0.9225608068254771	0.9108036049452466	0.9313331623826145	0.6666666666666666	0	0.0	-1.5739212904139952e-06	-1.5739212904139952e-06
1722	0.004894855650062346	0.0046830004017644295	-0.004673425419895302	0.9772748760686508	-1	0	0	0.5	2	0.5	2	0.5	0.5	3	2	2	0	0	0.75	3	4	6	0.0	1.0	0.44265565576274746	0.5108110045262724	0.8758644391912253	0.5363092963252559	0.9743763744525531	0.786960431711927	0.9096726842175935	0.6221023812567397	0	0	0.0	-0.00046734254198953017	-0.00046734254198953017
1763	0.003853861760889066	0.0013589198563831097	-0.0010920655802858243	0.9747874284748711	-1	0	0	0.5	2	0.75	3	0.5	0.5	3	2	2	0	0	0.75	4	3	6	0.0	0	0.8940709239218732	0.9142105465228302	0.6421190425633904	0.9372299288742217	0.23667786139440122	0.9562661032922872	0.9375011672127207	0.9380906834921182	0	0	0.0	-0.00010920655802858243	-0.00010920655802858243
4444	0.007423968885977253	0.0020402327239279735	0.002038530552734921	0.9739205242790586	-1	0	0	0.4	2	0.6	3	0.4666666666666667	0.4	3	2	3	0	0	0.6	3	5	7	0.0	0.5	0.8940709239218732	0.9023483383611924	0.6421190425633904	0.9385863362464668	0.3593535330139657	0.9225608068254771	0.8988200707416956	0.9224420321132684	0	0	0.0	0.002038530552734921	0.002038530552734921
3736	0.005935314708813334	0.00040014475240698547	-0.00011734266365036066	0.9825096239941763	-1	0	0	0.5	2	0.5	2	0.5	0.25	3	1	2	1	0	0.75	3	4	6	0.16666666666666666	0.6666666666666666	0.8940709239218732	0.9023483383611924	0.7224679738525341	0.9577425312663931	0.3593535330139657	0.9660506436224572	0.9108036049452466	0.9477266480928382	1.0	0	0.0	-1.1734266365036066e-05	-1.1734266365036066e-05
534	0.0018699789883647963	0.0017669174838396296	-0.0017669162800110396	0.9858204452476169	-1	0	0	1.0	1	0	0	1.0	0	1	0	0	1	0	0.5	2	1	2	0.3333333333333333	0	0	0	0	0	0	0	0	0	0	0	0	-0.00017669162800110395	-0.00017669162800110395
1922	0.003914664823038725	0.0013555449329969054	-0.0010082236096241124	0.9744932515259966	-1	0	0	0.5	2	0.75	3	0.5	0.5	3	2	2	0	0	0.75	4	3	6	0.0	0	0.8940709239218732	0.9142105465228302	0.6421190425633904	0.9372299288742217	0.25192781726691404	0.9552794738109356	0.933498180112031	0.9376372774443961	0	0	0.0	-0.00010082236096241124	-0.00010082236096241124
507	0.0018248948883289302	0.0017665329767844711	-0.0017664980666387124	0.9861965942871079	-1	0	0	1.0	1	0	0	1.0	0	1	0	0	1	0	0.5	1	2	2	0.3333333333333333	0	0	0	0	0	0	0	0	0	0	0	0	-0.00017664980666387125	-0.00017664980666387125
3215	0.005969926420098946	0.00032018541744046215	0.00029998479171545653	0.9819630887606396	-1	0	0	0.5	2	0.5	2	0.5	0.25	3	1	2	1	0	0.75	3	4	6	0.16666666666666666	0.6666666666666666	0.8940709239218732	0.9023483383611924	0.7224679738525341	0.9577425312663931	0.3593535330139657	0.9367852263589083	0.9108036049452466	0.9358422848641936	1.0	0	0.0	0.00029998479171545653	0.00029998479171545653
1212	0.0017002956519716068	0.0014751737533805602	-0.0014751723382786636	0.9779239408603098	-1	0	0	0.5	1	1.0	1	1.0	1.0	1	1	1	0	0	0.3333333333333333	1	3	3	0.0	0	0.4518305272606929	0.5	0.9067282282640134	0.5	0.697183433552062	0.5	0.865183727831611	0.5	0	0	0.0	-0.00014751723382786636	-0.00014751723382786636
130	0.01920583614337252	0.004330453928291543	-0.004322832922051561	0.9377232324619196	-1	0	0	0.3333333333333333	2	0.8571428571428571	6	0.5625	0.7142857142857143	6	5	2	0	0	0.25	2	8	9	0.0	0	0.7304033218483615	0.9499273494632469	0.42957850419052573	0.9476584387328024	0.8897103105122047	0.7692073149113094	0.8103432879760638	0.912747378968157	0	0	0.0	-0.0004322832922051561	-0.0004322832922051561
216	0.0018355208209761748	0.0018346536420385828	-0.0018346280178078108	0.9853876511435947	-1	0	0	1.0	1	0	0	1.0	0	1	0	0	2	0	0.5	1	2	2	0.6666666666666666	0	0	0	0	0	0	0	0	0	0	0	0	-0.00018346280178078108	-0.00018346280178078108
785	0.001789250250481266	0.00158543931943405	-0.0015854133262461123	0.9768412860306301	-1	0	0	0.5	1	1.0	1	1.0	1.0	2	1	0	1	0	0.3333333333333333	1	3	3	0.3333333333333333	0	0.6909036445112127	0.5310835492913871	0.5653452236920323	0.5	0.3668699699173292	0.5	0.7915768349210491	0.5103730733383697	1.0	0.5	0.0	-0.00015854133262461123	-0.00015854133262461123
2623	0.006553195519572258	0.0005722931476332482	-0.0001947951752727172	0.9814244343200931	-1	0	0	0.6	3	0.4	2	0.5833333333333334	0.2	4	1	2	2	0	0.75	3	4	7	0.4	0.5	0.6683632898423103	0.9194253310573467	0.7114370266923014	0.9422006601615912	0.58565373390093	0.938793053047854	0.8838403161391527	0.934137019549862	0.625	0	0.0	-1.947951752727172e-05	-1.947951752727172e-05
4165	0.007315237460614978	0.0015978990289564538	0.0006020332261155474	0.9737911368908763	-1	0	0	0.4	2	0.6	3	0.4666666666666667	0.4	3	2	3	0	0	0.6	3	5	7	0.0	0.5	0.8940709239218732	0.9023483383611924	0.6421190425633904	0.9407263742510297	0.3593535330139657	0.9367852263589083	0.8988200707416956	0.9283311701668421	0	0	0.0	0.0006020332261155474	0.0006020332261155474
3641	0.006003212153049959	0.0007167232175140132	-0.0001634738969827253	0.9814280713687534	-1	0	0	0.6	3	0.2	1	0.5833333333333334	0.2	3	1	3	1	0	0.75	3	4	7	0.125	0.5	0.8940709239218732	0.9023483383611924	0.7224679738525341	0.9577425312663931	0.3593535330139657	0.9660506436224572	0.9108036049452466	0.9477266480928382	1.0	0	0.0	-1.634738969827253e-05	-1.634738969827253e-05
2396	0.003914277382348374	0.0014116866544647076	-0.0009280444015163331	0.974939386925152	-1	0	0	0.5	2	0.75	3	0.5	0.5	3	2	2	0	0	0.75	4	3	6	0.0	0	0.8940709239218732	0.9142105465228302	0.6421190425633904	0.9372299288742217	0.25192781726691404	0.9552794738109356	0.933498180112031	0.9376372774443961	0	0	0.0	-9.280444015163331e-05	-9.280444015163331e-05
3545	0.006010859006328463	0.0004059325130559567	0.00031861747576845544	0.9818079950282572	-1	0	0	0.5	2	0.5	2	0.5	0.25	3	1	2	2	0	0.75	3	4	6	0.3333333333333333	0.6666666666666666	0.8940709239218732	0.9023483383611924	0.7224679738525341	0.9577425312663931	0.3593535330139657	0.9367852263589083	0.9108036049452466	0.9358422848641936	0.6666666666666666	0	0.0	0.00031861747576845544	0.00031861747576845544
2843	0.006476412716966776	0.00046434542099307516	-0.0004563896896839975	0.981663560855366	-1	0	0	0.6	3	0.4	2	0.5833333333333334	0.2	4	1	2	1	0	0.75	3	4	7	0.2	0.5	0.6683632898423103	0.9194253310573467	0.7114370266923014	0.9422006601615912	0.5691754083412133	0.9364622212616738	0.8791931120421532	0.9333148291843929	1.0	0	0.0	-4.563896896839975e-05	-4.563896896839975e-05
721	0.0017560930317165773	0.0016599704897274537	-0.00165994740702612	0.9763188826681032	-1	0	0	0.5	1	1.0	1	1.0	1.0	2	1	0	1	0	0.3333333333333333	1	3	3	0.3333333333333333	0	0.6909036445112127	0.5310835492913871	0.5653452236920323	0.5	0.3668699699173292	0.5	0.7915768349210491	0.5103730733383697	1.0	0.5	0.0	-0.000165994740702612	-0.000165994740702612
4571	0.006501998273505502	0.0022873986888630048	-0.002254630558304097	0.9806268213686984	-1	0	0	0.25	1	1.0	3	1.0	1.0	3	3	1	1	0	0.2	5	1	5	0.16666666666666666	0	0.568238056685149	0.888599152600717	0.7089364473578802	0.9614413099226146	0.2673129999229079	0.975222921336769	0.9459680365835541	0.9520520416450902	1.0	0	0.0	-0.0002254630558304097	-0.0002254630558304097
2325	0.003950847436945739	0.001342172999688987	-0.0010505545418049973	0.9746363132432273	-1	0	0	0.5	2	0.75	3	0.5	0.5	3	2	2	0	0	0.75	4	3	6	0.0	0	0.8940709239218732	0.9142105465228302	0.6421190425633904	0.9372299288742217	0.25192781726691404	0.9552794738109356	0.933498180112031	0.9376372774443961	0	0	0.0	-0.00010505545418049973	-0.00010505545418049973
3364	0.006196772121029211	0.00021176212391233536	0.00014199632686792956	0.9824869684260785	-1	0	0	0.5	2	0.5	2	0.5	0.25	3	1	2	1	0	0.75	3	4	6	0.16666666666666666	0.6666666666666666	0.8940709239218732	0.9023483383611924	0.7224679738525341	0.9577425312663931	0.3593535330139657	0.9367852263589083	0.9108036049452466	0.9358422848641936	1.0	0	0.0	0.00014199632686792956	0.00014199632686792956
1357	0.002759940092265912	0.0009647705556065744	-0.0009640960272540994	0.9785371342499253	-1	0	0	0.75	3	0.3333333333333333	1	0.625	0.3333333333333333	2	1	2	1	0	0.5	2	4	5	0.14285714285714285	0.6666666666666666	0.45393731985275376	0.5052667866730284	0.9463429118638709	0.5977615450375541	0.6440211647842096	0.82373925605278	0.8985403706662077	0.6576940221699574	1.0	0	0.0	-9.640960272540994e-05	-9.640960272540994e-05
2284	0.003005840455617979	0.001253084779349746	-0.001066818965556553	0.9745187133773355	-1	0	0	0.5	2	0.6666666666666666	2	0.5555555555555556	0.6666666666666666	3	2	1	0	0	1.0	3	3	5	0.0	0	0.8940709239218732	0.9142105465228302	0.6421190425633904	0.9372299288742217	0.39231018413339913	0.9489230423199876	0.8857894766665849	0.9348607176379293	0	0	0.0	-0.00010668189655565531	-0.00010668189655565531
2634	0.006620450318138349	0.0006882945227188837	-0.0006493679186439513	0.9817689378972398	-1	0	0	0.6	3	0.4	2	0.5833333333333334	0.2	4	1	2	1	0	0.75	3	4	7	0.2	0.5	0.6683632898423103	0.9194253310573467	0.7114370266923014	0.9422006601615912	0.58565373390093	0.938793053047854	0.8838403161391527	0.934137019549862	1.0	0	0.0	-6.493679186439513e-05	-6.493679186439513e-05
3468	0.006095584579808639	0.00023107021844444428	4.9138169348750825e-05	0.9818957455631433	-1	0	0	0.5	2	0.5	2	0.5	0.25	3	1	2	2	0	0.75	3	4	6	0.3333333333333333	0.6666666666666666	0.8940709239218732	0.9023483383611924	0.7224679738525341	0.9577425312663931	0.3593535330139657	0.9367852263589083	0.9108036049452466	0.9358422848641936	0.6666666666666666	0	0.0	4.9138169348750825e-05	4.9138169348750825e-05
4000	0.00578348599164806	0.000685024334170778	-0.0002910266067959654	0.9825464270579392	-1	0	0	0.5	2	0.5	2	0.5	0.25	3	1	2	2	0	0.75	3	4	6	0.3333333333333333	0.6666666666666666	0.8940709239218732	0.9023483383611924	0.7224679738525341	0.9577425312663931	0.3593535330139657	0.9367852263589083	0.9108036049452466	0.9358422848641936	0.6666666666666666	0	0.0	-2.9102660679596542e-05	-2.9102660679596542e-05
2861	0.005231017496697494	0.003956896262629727	-0.003949211247879725	0.9814603012874755	-1	0	0	0.75	3	0.25	1	0.5	0.25	3	1	2	1	0	0.75	4	3	6	0.16666666666666666	0	0.8940709239218732	0.9142105465228302	0.3936131488546864	0.9396836537068967	0.3593535330139657	0.8804478244318306	0.9108036049452466	0.9144791328964693	1.0	0.3333333333333333	0.0	-0.0003949211247879725	-0.0003949211247879725
3430	0.005893975940259534	0.00047218876808854477	-0.00047025373533006877	0.9819307790930812	-1	0	0	0.5	2	0.5	2	0.5	0.25	3	1	2	2	0	0.75	3	4	6	0.3333333333333333	0.6666666666666666	0.8940709239218732	0.9023483383611924	0.7224679738525341	0.9577425312663931	0.3593535330139657	0.9306792948365911	0.9108036049452466	0.9338374408198323	0.6666666666666666	0	0.0	-4.702537353300688e-05	-4.702537353300688e-05
3999	0.00749777614193227	0.0012020888518473733	0.0008148616301649032	0.9744335863230253	-1	0	0	0.4	2	0.6	3	0.4666666666666667	0.4	3	2	3	0	0	0.6	3	5	7	0.0	0.5	0.8940709239218732	0.9023483383611924	0.6421190425633904	0.9407263742510297	0.3593535330139657	0.9305195658464407	0.8988200707416956	0.9260537120298011	0	0	0.0	0.0008148616301649032	0.0008148616301649032
4379	0.007514733290568883	0.001842338660854036	0.001827390206580391	0.9739984883307786	-1	0	0	0.4	2	0.6	3	0.4666666666666667	0.4	3	2	3	0	0	0.6	3	5	7	0.0	0.5	0.8940709239218732	0.9023483383611924	0.6421190425633904	0.9385863362464668	0.3593535330139657	0.9235432721746066	0.8988200707416956	0.9227712608810712	0	0	0.0	0.001827390206580391	0.001827390206580391
961	0.0017351507218922836	0.0016376296222571848	-0.0016376291683224467	0.9781694723483074	-1	0	0	0.5	1	1.0	1	1.0	1.0	1	1	1	1	0	0.3333333333333333	1	3	3	0.16666666666666666	0	0.4518305272606929	0.5	0.9067282282640134	0.5	0.7476967813983035	0.5	0.8681740974653834	0.5	1.0	0	0.0	-0.00016376291683224467	-0.00016376291683224467
4862	0.0073789516482247785	0.0017885903199708986	0.0017626888893232896	0.9740542861067676	-1	0	0	0.4	2	0.6	3	0.4666666666666667	0.4	3	2	3	0	0	0.6	3	5	7	0.0	0.5	0.8940709239218732	0.9023483383611924	0.6421190425633904	0.9385863362464668	0.3593535330139657	0.9660506436224572	0.9068780818788464	0.9408233081501666	0	0	0.0	0.0017626888893232896	0.0017626888893232896
842	0.0017259313526449796	0.0016874504440483682	-0.00168744789474145	0.9769209017852853	-1	0	0	0.5	1	1.0	1	1.0	1.0	2	1	0	1	0	0.3333333333333333	1	3	3	0.3333333333333333	0	0.6909036445112127	0.5310835492913871	0.5653452236920323	0.5	0.3668699699173292	0.5	0.7915768349210491	0.5103730733383697	1.0	0.5	0.0	-0.00016874478947414502	-0.00016874478947414502
2657	0.006717598131107349	0.00038168109583848226	-0.00016439520059216843	0.9815443876298381	-1	0	0	0.6	3	0.4	2	0.5833333333333334	0.2	4	1	2	1	0	0.75	3	4	7	0.2	0.5	0.6683632898423103	0.9194253310573467	0.7114370266923014	0.9422006601615912	0.58565373390093	0.938793053047854	0.8838403161391527	0.934137019549862	1.0	0	0.0	-1.6439520059216845e-05	-1.6439520059216845e-05
2180	0.004059918801270996	0.0015078768595702258	-0.001015888899931824	0.9748642137486725	-1	0	0	0.5	2	0.75	3	0.5	0.5	3	2	2	0	0	0.75	4	3	6	0.0	0	0.8940709239218732	0.9142105465228302	0.6421190425633904	0.9372299288742217	0.20372121027496778	0.9501515230170656	0.9454424504544654	0.9353792322254696	0	0	0.0	-0.00010158888999318241	-0.00010158888999318241
1095	0.0017931741843703226	0.0017056845674614867	-0.0017056751794382013	0.9766401491490334	-1	0	0	0.5	1	1.0	1	1.0	1.0	2	1	0	1	0	0.3333333333333333	1	3	3	0.3333333333333333	0	0.6909036445112127	0.5310835492913871	0.5653452236920323	0.5	0.41210395249066895	0.6111954042487897	0.7580323253353662	0.5479219950123674	1.0	0.5	0.0	-0.00017056751794382013	-0.00017056751794382013
1269	0.0017487501692035612	0.0015446217408217203	-0.0015446212775464038	0.9780410694099021	-1	0	0	0.5	1	1.0	1	1.0	1.0	1	1	1	0	0	0.3333333333333333	1	3	3	0.0	0	0.4518305272606929	0.5	0.9067282282640134	0.5	0.697183433552062	0.5	0.865183727831611	0.5	0	0	0.0	-0.00015446212775464038	-0.00015446212775464038
851	0.0016748422325536154	0.0014599421990081085	-0.0014599419702920095	0.9780237533771099	-1	0	0	0.5	1	1.0	1	1.0	1.0	1	1	1	0	0	0.3333333333333333	1	3	3	0.0	0	0.4518305272606929	0.5	0.9067282282640134	0.5	0.697183433552062	0.5	0.865183727831611	0.5	0	0	0.0	-0.00014599419702920094	-0.00014599419702920094
3591	0.0070342639167826435	0.004951710158761843	-0.004682907237288727	0.983453870763806	-1	0	0	0.5	2	0.3333333333333333	1	0.625	0.3333333333333333	3	1	1	0	0	0.5	4	2	5	0.0	0	0.8940709239218732	0.9023483383611924	0.7224679738525341	0.9577425312663931	0.3593535330139657	0.9367852263589083	0.9108036049452466	0.9358422848641936	0	0	0.0	-0.0004682907237288727	-0.0004682907237288727
1999	0.003884476103261961	0.0015361709435109954	-0.0009702016705550338	0.9750849499740699	-1	0	0	0.5	2	0.75	3	0.5	0.5	3	2	2	0	0	0.75	4	3	6	0.0	0	0.8940709239218732	0.9142105465228302	0.6421190425633904	0.9372299288742217	0.25192781726691404	0.9552794738109356	0.933498180112031	0.9376372774443961	0	0	0.0	-9.702016705550337e-05	-9.702016705550337e-05
3821	None	None	None	None	None	0	0	0.4	2	0.6	3	0.7777777777777778	0.4	3	2	3	1	0	1.0	3	3	7	0.1111111111111111	0.5	0.8940709239218732	0.9023483383611924	0.7224679738525341	0.9577425312663931	0.3593535330139657	0.9367852263589083	0.9108036049452466	0.9358422848641936	1.0	0	0.0	None	None
1047	0.0017538738799603708	0.0016177344374022965	-0.0016177271266324738	0.9768900622232128	-1	0	0	0.5	1	1.0	1	1.0	1.0	2	1	0	1	0	0.3333333333333333	1	3	3	0.3333333333333333	0	0.6909036445112127	0.5310835492913871	0.5653452236920323	0.5	0.3668699699173292	0.5	0.7915768349210491	0.5103730733383697	1.0	0.5	0.0	-0.0001617727126632474	-0.0001617727126632474
2653	0.0064707601420586425	0.0007001279910909167	-0.0002748226848830092	0.9817017226473597	-1	0	0	0.6	3	0.4	2	0.5833333333333334	0.2	4	1	2	1	0	0.75	3	4	7	0.2	0.5	0.6683632898423103	0.9194253310573467	0.7114370266923014	0.9422006601615912	0.58565373390093	0.938793053047854	0.8838403161391527	0.934137019549862	1.0	0	0.0	-2.7482268488300923e-05	-2.7482268488300923e-05
4349	0.009848075132253402	0.002513137861673411	0.0007033036043130814	0.9723643853717518	-1	0	0	0.3333333333333333	2	0.6666666666666666	4	0.4444444444444444	0.5	4	3	3	0	0	0.5	3	6	8	0.0	0.4	0.6683632898423103	0.9134526493980618	0.7224679738525341	0.9435679927098215	0.5985503000418079	0.953655354306167	0.8993214394018025	0.9389148570147379	0	0	0.0	0.0007033036043130814	0.0007033036043130814
2295	0.003942558597185935	0.0013443725609185572	-0.000905930597017578	0.9749456984055542	-1	0	0	0.5	2	0.75	3	0.5	0.5	3	2	2	0	0	0.75	4	3	6	0.0	0	0.8940709239218732	0.9142105465228302	0.6421190425633904	0.9372299288742217	0.25192781726691404	0.9552794738109356	0.933498180112031	0.9376372774443961	0	0	0.0	-9.05930597017578e-05	-9.05930597017578e-05
2230	0.0038567742567836637	0.0014009377186426763	-0.0009485084790822508	0.9750179749452047	-1	0	0	0.5	2	0.75	3	0.5	0.5	3	2	2	0	0	0.75	4	3	6	0.0	0	0.8940709239218732	0.9142105465228302	0.6421190425633904	0.9372299288742217	0.25192781726691404	0.9552794738109356	0.933498180112031	0.9376372774443961	0	0	0.0	-9.485084790822508e-05	-9.485084790822508e-05
3004	0.005796751486940462	0.000423519899872145	-0.00033061413091031835	0.9817340651340717	-1	0	0	0.5	2	0.5	2	0.5	0.25	3	1	2	2	0	0.75	3	4	6	0.3333333333333333	0.6666666666666666	0.8940709239218732	0.9023483383611924	0.7224679738525341	0.9577425312663931	0.3593535330139657	0.9367852263589083	0.9108036049452466	0.9358422848641936	0.6666666666666666	0	0.0	-3.3061413091031834e-05	-3.3061413091031834e-05
2542	0.003936833907451854	0.0013321962774983014	-0.0009589535600077962	0.974731272888841	-1	0	0	0.5	2	0.75	3	0.5	0.5	3	2	2	0	0	0.75	4	3	6	0.0	0	0.8940709239218732	0.9142105465228302	0.6421190425633904	0.9372299288742217	0.25192781726691404	0.9552794738109356	0.933498180112031	0.9376372774443961	0	0	0.0	-9.589535600077963e-05	-9.589535600077963e-05
3365	0.006390626087725588	0.0007522451150797281	-0.0004161349760346259	0.9817789030114764	-1	0	0	0.6	3	0.4	2	0.5833333333333334	0.2	4	1	2	1	0	0.75	3	4	7	0.2	0.5	0.6683632898423103	0.9194253310573467	0.7114370266923014	0.9422006601615912	0.547740388423874	0.9195073633606246	0.8811700482313104	0.9278301234948134	1.0	0	0.0	-4.1613497603462595e-05	-4.1613497603462595e-05
3226	0.0057923777328454	0.0003293340855353149	8.496195053758872e-05	0.981844990958684	-1	0	0	0.5	2	0.5	2	0.5	0.25	3	1	2	2	0	0.75	3	4	6	0.3333333333333333	0.6666666666666666	0.8940709239218732	0.9023483383611924	0.7224679738525341	0.9577425312663931	0.3593535330139657	0.9359756435354304	0.9108036049452466	0.9355697565592417	0.6666666666666666	0	0.0	8.496195053758872e-05	8.496195053758872e-05
3107	0.004254084705184228	0.002857546694497569	-0.0028172469820317092	0.9812929592350997	-1	0	0	0.5	2	0.3333333333333333	1	0.5555555555555556	0.3333333333333333	2	1	2	2	0	1.0	3	3	5	0.2857142857142857	1.0	0.6874799671439755	0.920432878160265	0.4112339869262671	0.9573988924866906	0.5478967038940481	0.957597056255727	0.9364437400676945	0.9474792857185228	0.75	0	0.10975045887906576	-0.0002817246982031709	-0.0002817246982031709
2499	0.006670491751127179	0.0006286685648397791	-0.00018349995573709843	0.9815770452359716	-1	0	0	0.6	3	0.4	2	0.5833333333333334	0.2	4	1	2	1	0	0.75	3	4	7	0.2	0.5	0.6683632898423103	0.9194253310573467	0.7114370266923014	0.9422006601615912	0.58565373390093	0.938793053047854	0.8838403161391527	0.934137019549862	1.0	0	0.0	-1.8349995573709844e-05	-1.8349995573709844e-05
2399	0.006688833721721664	0.00018041635467567967	-0.00017610859384646662	0.9818434974696617	-1	0	0	0.6	3	0.4	2	0.5833333333333334	0.2	4	1	2	1	0	0.75	3	4	7	0.2	0.5	0.6683632898423103	0.9194253310573467	0.7114370266923014	0.9422006601615912	0.58565373390093	0.938793053047854	0.8838403161391527	0.934137019549862	1.0	0	0.0	-1.7610859384646663e-05	-1.7610859384646663e-05
4037	0.007423753641094854	0.0010722481027173885	0.0010669680538524567	0.9752294079318142	-1	0	0	0.4	2	0.6	3	0.4666666666666667	0.4	3	2	3	0	0	0.6	3	5	7	0.0	0.5	0.8940709239218732	0.9023483383611924	0.6421190425633904	0.9407263742510297	0.3593535330139657	0.9310209101163663	0.8988200707416956	0.9262311121627405	0	0	0.0	0.0010669680538524567	0.0010669680538524567
539	0.0018500300533141156	0.0017734533565879275	-0.0017733923656901719	0.9837396872791482	-1	0	0	1.0	1	0	0	1.0	0	1	0	0	1	0	0.5	1	2	2	0.3333333333333333	0	0	0	0	0	0	0	0	0	0	0	0	-0.0001773392365690172	-0.0001773392365690172
3374	0.005980471415768898	9.804685588909644e-05	-4.3801494163984814e-05	0.9818078085145177	-1	0	0	0.5	2	0.5	2	0.5	0.25	3	1	2	2	0	0.75	3	4	6	0.3333333333333333	0.6666666666666666	0.8940709239218732	0.9023483383611924	0.7224679738525341	0.9577425312663931	0.3593535330139657	0.9367852263589083	0.9108036049452466	0.9358422848641936	0.6666666666666666	0	0.0	-4.380149416398481e-06	-4.380149416398481e-06
681	0.0018246458144731163	0.0017665327871909298	-0.0017665001048494684	0.9861357607769113	-1	0	0	1.0	1	0	0	1.0	0	1	0	0	1	0	0.5	1	2	2	0.3333333333333333	0	0	0	0	0	0	0	0	0	0	0	0	-0.00017665001048494682	-0.00017665001048494682
20	None	None	None	None	None	0	0	0.3	3	0.7692307692307693	10	0.8333333333333334	0.46153846153846156	8	6	6	1	0	0.2222222222222222	9	2	15	0.07142857142857142	0.3076923076923077	0.6556367233980717	0.9383777306308757	0.6652625773598889	0.9367839440570758	0.3200754306607999	0.900358018888637	0.9212978351619173	0.9269040778137969	1.0	0.25	0.0	None	None
1180	0.001685762050430945	0.0014945177755784082	-0.001494517746829886	0.9783352638139559	-1	0	0	0.5	1	1.0	1	1.0	1.0	1	1	1	0	0	0.3333333333333333	1	3	3	0.0	0	0.4518305272606929	0.5	0.9067282282640134	0.5	0.697183433552062	0.5	0.865183727831611	0.5	0	0	0.0	-0.0001494517746829886	-0.0001494517746829886
435	0.0018284245204121983	0.0017663562663722033	-0.0017663255215822904	0.9860493814036024	-1	0	0	1.0	1	0	0	1.0	0	1	0	0	1	0	0.5	1	2	2	0.3333333333333333	0	0	0	0	0	0	0	0	0	0	0	0	-0.00017663255215822905	-0.00017663255215822905
1484	0.0018304975050648347	0.001649049503575489	-0.0016490169793460378	0.9779940800821931	-1	0	0	0.5	1	1.0	1	1.0	1.0	1	1	1	0	0	0.3333333333333333	1	3	3	0.0	0	0.4518305272606929	0.5	0.9067282282640134	0.5	0.697183433552062	0.5	0.865183727831611	0.5	0	0	0.0	-0.00016490169793460379	-0.00016490169793460379
3224	0.005747829271992905	0.00011177644560050994	-0.00010144394823712266	0.9821037703286527	-1	0	0	0.5	2	0.5	2	0.5	0.25	3	1	2	1	0	0.75	3	4	6	0.16666666666666666	0.6666666666666666	0.8940709239218732	0.9023483383611924	0.7224679738525341	0.9577425312663931	0.3593535330139657	0.9660506436224572	0.9108036049452466	0.9477266480928382	1.0	0	0.0	-1.0144394823712266e-05	-1.0144394823712266e-05
3812	0.005880490335699049	6.968471701604902e-05	6.966248853989159e-05	0.9820525364402964	-1	0	0	0.5	2	0.5	2	0.5	0.25	3	1	2	0	0	0.75	3	4	6	0.0	0.6666666666666666	0.8940709239218732	0.9023483383611924	0.7224679738525341	0.9577425312663931	0.3593535330139657	0.9367852263589083	0.9108036049452466	0.9358422848641936	0	0	0.0	6.966248853989159e-05	6.966248853989159e-05
2513	0.0017871558475386455	0.0014665848066981733	-0.0014665776884106182	0.9786163707164027	-1	0	0	0.5	1	1.0	1	1.0	1.0	1	1	1	0	0	0.3333333333333333	1	3	3	0.0	0	0.4123415404464266	0.5	0.7004060795320686	0.5	0.6752104196236228	0.5	0.7862772786274378	0.5	0	0	0.0	-0.00014665776884106182	-0.00014665776884106182
1955	0.0028909907423553503	0.001113077281459411	-0.0011122627377361958	0.9785283050717717	-1	0	0	0.75	3	0.3333333333333333	1	0.625	0.3333333333333333	2	1	2	1	0	0.5	2	4	5	0.14285714285714285	0.6666666666666666	0.45393731985275376	0.5052667866730284	0.9463429118638709	0.5977615450375541	0.6440211647842096	0.82373925605278	0.8985403706662077	0.6576940221699574	1.0	0	0.0	-0.00011122627377361959	-0.00011122627377361959
1942	0.002875837413737721	0.001075891955579972	-0.0010748641160465032	0.9785173185158874	-1	0	0	0.75	3	0.3333333333333333	1	0.625	0.3333333333333333	2	1	2	1	0	0.5	2	4	5	0.14285714285714285	0.6666666666666666	0.45393731985275376	0.5052667866730284	0.9463429118638709	0.5977615450375541	0.6440211647842096	0.82373925605278	0.8985403706662077	0.6576940221699574	1.0	0	0.0	-0.00010748641160465031	-0.00010748641160465031
293	0.002684447697415636	0.0025975928720843805	-0.0025975906508022713	0.9844479204692305	-1	0	0	0.5	2	0.6666666666666666	2	0.8333333333333334	0	2	0	2	1	0	0.6666666666666666	3	2	5	0.16666666666666666	1.0	0	0	0	0	0	0	0	0	0	0	0	-0.00025975906508022715	-0.00025975906508022715
3291	0.007660778201430654	0.0014909804042746004	0.00031945984201002075	0.9745940800469319	-1	0	0	0.4	2	0.6	3	0.4666666666666667	0.4	3	2	3	0	0	0.6	3	5	7	0.0	0.5	0.8940709239218732	0.9023483383611924	0.6421190425633904	0.9407263742510297	0.3593535330139657	0.9367852263589083	0.8988200707416956	0.9283311701668421	0	0	0.0	0.00031945984201002075	0.00031945984201002075
4555	0.007630806684152115	0.0014642275388421376	0.0006050401931308732	0.9744533265293235	-1	0	0	0.4	2	0.6	3	0.4666666666666667	0.4	3	2	3	0	0	0.6	3	5	7	0.0	0.5	0.8940709239218732	0.9023483383611924	0.6421190425633904	0.9407263742510297	0.3593535330139657	0.9660506436224572	0.9068152881155102	0.9415199240584532	0	0	0.0	0.0006050401931308732	0.0006050401931308732
2018	0.003967814595824491	0.0015144125505382599	-0.0009266232639791303	0.9749841319438918	-1	0	0	0.5	2	0.75	3	0.5	0.5	3	2	2	0	0	0.75	4	3	6	0.0	0	0.8940709239218732	0.9142105465228302	0.6421190425633904	0.9372299288742217	0.25192781726691404	0.9552794738109356	0.933498180112031	0.9376372774443961	0	0	0.0	-9.266232639791304e-05	-9.266232639791304e-05
1358	0.0017267091199275775	0.001510839513128273	-0.0015108261196254422	0.9780640102842261	-1	0	0	0.5	1	1.0	1	1.0	1.0	1	1	1	0	0	0.3333333333333333	1	3	3	0.0	0	0.4518305272606929	0.5	0.9067282282640134	0.5	0.7476967813983035	0.5	0.8681740974653834	0.5	0	0	0.0	-0.00015108261196254423	-0.00015108261196254423
4447	0.00733084256945519	0.0021850503302530875	0.0017283023253243704	0.9753691456356074	-1	0	0	0.4	2	0.6	3	0.4666666666666667	0.4	3	2	3	0	0	0.6	3	5	7	0.0	0.5	0.8940709239218732	0.9023483383611924	0.6421190425633904	0.9385863362464668	0.3593535330139657	0.9367852263589083	0.8988200707416956	0.9274895488437152	0	0	0.0	0.0017283023253243704	0.0017283023253243704
4040	0.005874939715960485	0.0003147185942682247	-0.00013828613684928274	0.9814417121657915	-1	0	0	0.5	2	0.5	2	0.5	0.25	3	1	2	2	0	0.75	3	4	6	0.3333333333333333	0.6666666666666666	0.8940709239218732	0.9023483383611924	0.7224679738525341	0.9577425312663931	0.3593535330139657	0.9225608068254771	0.9108036049452466	0.9313331623826145	0.6666666666666666	0	0.0	-1.3828613684928274e-05	-1.3828613684928274e-05
21	0.0016348976545291147	0.0015718720591296866	-0.0015718720590434004	0.9826696904511947	-1	0	0	0	0	0	0	1.0	0	0	0	0	1	0	1.0	1	1	1	0.25	0	0	0	0	0	0	0	0	0	0	0	0	-0.1	-0.1
4353	0.01089466781026067	0.0016631077612471851	0.001645236114531562	0.9699005041976678	-1	0	0	0.3333333333333333	2	0.7142857142857143	5	0.42857142857142855	0.5714285714285714	5	4	3	1	0	0.42857142857142855	3	7	9	0.1111111111111111	0.3333333333333333	0.8940709239218732	0.8772717479295293	0.7224679738525341	0.9326864229102201	0.2361757746545813	0.9537227588383053	0.9515455755507358	0.9269275968157967	1.0	0	0.0	0.001645236114531562	0.001645236114531562
4423	0.008723265451889811	0.0015878561173793097	0.0013389192520621687	0.9734041868641348	-1	0	0	0.4	2	0.6	3	0.4666666666666667	0.4	3	2	3	1	0	0.6	3	5	7	0.1111111111111111	0.5	0.8940709239218732	0.9023483383611924	0.7224679738525341	0.9577425312663931	0.2673129999229079	0.9695657394435092	0.9515455755507358	0.9495604552971918	1.0	0	0.0	0.0013389192520621687	0.0013389192520621687
1239	0.0016709098335689764	0.0014958923125833765	-0.0014958923116098076	0.9783266403359318	-1	0	0	0.5	1	1.0	1	1.0	1.0	1	1	1	0	0	0.3333333333333333	1	3	3	0.0	0	0.4518305272606929	0.5	0.9067282282640134	0.5	0.7476967813983035	0.5	0.8681740974653834	0.5	0	0	0.0	-0.00014958923116098076	-0.00014958923116098076
1986	0.003910505536601945	0.001362171142025852	-0.0010579935820313475	0.9747927141734872	-1	0	0	0.5	2	0.75	3	0.5	0.5	3	2	2	0	0	0.75	4	3	6	0.0	0	0.8940709239218732	0.9142105465228302	0.6421190425633904	0.9372299288742217	0.21897116614748063	0.9507583111724374	0.9418853277832333	0.9356383735589072	0	0	0.0	-0.00010579935820313475	-0.00010579935820313475
2881	0.0018079979806420417	0.0017619463776046111	-0.0017608553301601828	0.9837205424568919	-1	0	0	1.0	1	0	0	1.0	0	0	0	1	1	0	0.5	2	1	2	0.16666666666666666	0	0	0	0	0	0	0	0	0	0	0	0	-0.1	-0.1
1993	0.008879093360425593	0.004343822285196565	-0.0043081666458965676	0.9761733166781342	-1	0	0	0.4	2	0.8	4	0.5833333333333334	0.4	4	2	2	0	0	0.3333333333333333	6	2	7	0.0	0	0.6683632898423103	0.9194253310573467	0.7114370266923014	0.9422006601615912	0.58565373390093	0.938793053047854	0.8838403161391527	0.934137019549862	0	0	0.0	-0.00043081666458965673	-0.00043081666458965673
1664	0.003008619685890321	0.002870222419308311	-0.0028701576269355637	0.9741888054299008	-1	0	0	0.6	3	0.6	3	0.4375	0.4	3	2	3	2	0	1.0	4	4	7	0.2222222222222222	0.6666666666666666	0.7022442774226272	0.8935398369776503	0.25471304711281473	0.9272565665884825	0.5817207563955147	0.858654164490044	0.8688410088858288	0.8965027308479664	0.6666666666666666	0.3333333333333333	0.0	-0.00028701576269355637	-0.00028701576269355637
1769	0.003919640795943536	0.0014338519984263384	-0.0009899914697754399	0.9749342069838414	-1	0	0	0.5	2	0.75	3	0.5	0.5	3	2	2	0	0	0.75	4	3	6	0.0	0	0.8940709239218732	0.9142105465228302	0.6421190425633904	0.9372299288742217	0.25192781726691404	0.9552794738109356	0.933498180112031	0.9376372774443961	0	0	0.0	-9.899914697754399e-05	-9.899914697754399e-05
3573	0.006139615019610202	0.0003461854899073364	-0.00011327788896559738	0.9817695270029538	-1	0	0	0.5	2	0.5	2	0.5	0.25	3	1	2	2	0	0.75	3	4	6	0.3333333333333333	0.6666666666666666	0.8940709239218732	0.9023483383611924	0.7224679738525341	0.9577425312663931	0.3593535330139657	0.9235432721746066	0.9108036049452466	0.9316274463594821	0.6666666666666666	0	0.0	-1.1327788896559737e-05	-1.1327788896559737e-05
4198	0.007689041475842754	0.0011830389302091271	0.0005141940821784595	0.974448568488778	-1	0	0	0.4	2	0.6	3	0.4666666666666667	0.4	3	2	3	0	0	0.6	3	5	7	0.0	0.5	0.8940709239218732	0.9023483383611924	0.6421190425633904	0.9407263742510297	0.3593535330139657	0.9235432721746066	0.8988200707416956	0.9236631394883733	0	0	0.0	0.0005141940821784595	0.0005141940821784595
350	0.0017612773795527346	0.001735153443282752	-0.0017351229153137902	0.986049809917981	-1	0	0	1.0	1	0	0	1.0	0	1	0	0	1	0	0.5	1	2	2	0.3333333333333333	0	0	0	0	0	0	0	0	0	0	0	0	-0.00017351229153137902	-0.00017351229153137902
2583	0.0038389131281578166	0.0015312778546260934	-0.0009631981815252709	0.9749109098125953	-1	0	0	0.5	2	0.75	3	0.5	0.5	3	2	2	0	0	0.75	4	3	6	0.0	0	0.8940709239218732	0.9142105465228302	0.6421190425633904	0.9372299288742217	0.25192781726691404	0.9552794738109356	0.933498180112031	0.9376372774443961	0	0	0.0	-9.631981815252709e-05	-9.631981815252709e-05
2585	0.005818382329111238	0.0026020278162100182	-0.00260156992764631	0.9824674681668607	-1	0	0	0.5	2	0.6666666666666666	2	0.625	0.6666666666666666	3	2	1	0	0	0.5	4	2	5	0.0	0	0.44265565576274746	0.9155134464453023	0.7004060795320686	0.9470372029150961	0.8119539347878943	0.9626537118620249	0.9068152881155102	0.9447316503231743	0	0	0.0	-0.00026015699276463097	-0.00026015699276463097
3698	0.006136518485597197	0.00011479686842691618	0.00010022063866444549	0.9819580846563691	-1	0	0	0.5	2	0.5	2	0.5	0.25	3	1	2	2	0	0.75	3	4	6	0.3333333333333333	0.6666666666666666	0.8940709239218732	0.9023483383611924	0.7224679738525341	0.9577425312663931	0.3593535330139657	0.9339197382208555	0.9108036049452466	0.9348871604287354	0.6666666666666666	0	0.0	0.00010022063866444549	0.00010022063866444549
3596	None	None	None	None	None	0	0	0.5	2	0.5	2	0.6666666666666666	0.25	3	1	2	1	0	1.0	3	3	6	0.16666666666666666	0.6666666666666666	0.8940709239218732	0.9023483383611924	0.7224679738525341	0.9577425312663931	0.3593535330139657	0.9660506436224572	0.9108036049452466	0.9477266480928382	1.0	0	0.0	None	None
4732	0.008050277320095603	0.0017453898809872556	0.001743538661450397	0.9735683294120605	-1	0	0	0.4	2	0.6	3	0.4666666666666667	0.6	3	3	3	0	0	0.6	5	3	7	0.0	0	0.8940709239218732	0.9023483383611924	0.6421190425633904	0.9407263742510297	0.3593535330139657	0.9235432721746066	0.8988200707416956	0.9236631394883733	0	0	0.0	0.001743538661450397	0.001743538661450397
3685	0.006081060612162425	0.0008274178293267365	-4.6499050300930396e-05	0.9813652928632466	-1	0	0	0.5	2	0.5	2	0.5	0.25	3	1	2	2	0	0.75	3	4	6	0.3333333333333333	0.6666666666666666	0.8940709239218732	0.9023483383611924	0.7224679738525341	0.9577425312663931	0.3593535330139657	0.9367852263589083	0.9108036049452466	0.9358422848641936	0.6666666666666666	0	0.0	-4.64990503009304e-06	-4.64990503009304e-06
2684	0.006600407661720657	0.0005390110643457692	-0.0005366036683535667	0.9816323219078579	-1	0	0	0.6	3	0.4	2	0.5833333333333334	0.2	4	1	2	2	0	0.75	3	4	7	0.4	0.5	0.6683632898423103	0.9194253310573467	0.7114370266923014	0.9422006601615912	0.58565373390093	0.938793053047854	0.8838403161391527	0.934137019549862	0.625	0	0.0	-5.366036683535667e-05	-5.366036683535667e-05
4193	0.0075066922506352406	0.0016429368252186868	0.0007153889720498035	0.973558725491404	-1	0	0	0.4	2	0.6	3	0.4666666666666667	0.4	3	2	3	0	0	0.6	3	5	7	0.0	0.5	0.8940709239218732	0.9023483383611924	0.6421190425633904	0.9407263742510297	0.3593535330139657	0.9367852263589083	0.8988200707416956	0.9283311701668421	0	0	0.0	0.0007153889720498035	0.0007153889720498035
4020	0.006018931231053469	0.0003083828299014439	0.0001279807448956262	0.9819049050996024	-1	0	0	0.5	2	0.5	2	0.5	0.25	3	1	2	0	0	0.75	3	4	6	0.0	0.6666666666666666	0.8940709239218732	0.9023483383611924	0.7224679738525341	0.9577425312663931	0.3593535330139657	0.9367852263589083	0.9108036049452466	0.9358422848641936	0	0	0.0	0.0001279807448956262	0.0001279807448956262
1395	0.0016686366428341184	0.0014958784078296177	-0.0014958545222512785	0.9783651559052535	-1	0	0	0.5	1	1.0	1	1.0	1.0	1	1	1	0	0	0.3333333333333333	1	3	3	0.0	0	0.4518305272606929	0.5	0.9067282282640134	0.5	0.7876513986987416	0.5	0.8728169147484179	0.5	0	0	0.0	-0.00014958545222512785	-0.00014958545222512785
3492	0.0076772513852667494	0.0010418976146090969	0.0005124454646047517	0.9755281587719842	-1	0	0	0.4	2	0.6	3	0.4666666666666667	0.4	3	2	3	0	0	0.6	3	5	7	0.0	0.5	0.8940709239218732	0.9023483383611924	0.6421190425633904	0.9407263742510297	0.3593535330139657	0.9367852263589083	0.8988200707416956	0.9283311701668421	0	0	0.0	0.0005124454646047517	0.0005124454646047517
2928	0.005919938533917384	0.0024257082418957473	-0.002423311565785154	0.9824067756266697	-1	0	0	0.5	2	0.6666666666666666	2	0.625	0.6666666666666666	3	2	1	0	0	0.5	4	2	5	0.0	0	0.44265565576274746	0.9155134464453023	0.7004060795320686	0.9470372029150961	0.8119539347878943	0.9444478664637177	0.8500680002620302	0.9370250679690746	0	0	0.0	-0.0002423311565785154	-0.0002423311565785154
4592	0.007256961300042804	0.0018183726843176218	0.0017607011680005398	0.9749846996594007	-1	0	0	0.4	2	0.6	3	0.4666666666666667	0.4	3	2	3	0	0	0.6	3	5	7	0.0	0.5	0.8940709239218732	0.9023483383611924	0.6421190425633904	0.9385863362464668	0.3593535330139657	0.9367852263589083	0.8988200707416956	0.9274895488437152	0	0	0.0	0.0017607011680005398	0.0017607011680005398
2774	0.0064538367510732445	0.0005914815543701431	-0.0001480553457171291	0.981745522334808	-1	0	0	0.6	3	0.4	2	0.5833333333333334	0.2	4	1	2	1	0	0.75	3	4	7	0.2	0.5	0.6683632898423103	0.9194253310573467	0.7114370266923014	0.9422006601615912	0.58565373390093	0.938793053047854	0.8838403161391527	0.934137019549862	1.0	0	0.0	-1.480553457171291e-05	-1.480553457171291e-05
1135	0.002469005320685148	0.0017397567638106801	-0.0017394127135429876	0.9778069934185776	-1	0	0	0.5	1	1.0	1	1.0	1.0	1	1	1	1	0	0.3333333333333333	1	3	3	0.16666666666666666	0	0.4518305272606929	0.5	0.9067282282640134	0.5	0.7876513986987416	0.5	0.8728169147484179	0.5	1.0	0	0.0	-0.00017394127135429875	-0.00017394127135429875
2962	0.006248120453269183	0.00015900694553499446	-0.00010491348471750877	0.9820093491163382	-1	0	0	0.5	2	0.5	2	0.5	0.25	3	1	2	2	0	0.75	3	4	6	0.3333333333333333	0.6666666666666666	0.8940709239218732	0.9023483383611924	0.7224679738525341	0.9577425312663931	0.3593535330139657	0.9367852263589083	0.9108036049452466	0.9358422848641936	0.6666666666666666	0	0.0	-1.0491348471750877e-05	-1.0491348471750877e-05
3206	0.006546341918378248	0.0004664778494107861	-0.0004655506002848804	0.9818833193804979	-1	0	0	0.6	3	0.4	2	0.5833333333333334	0.2	4	1	2	1	0	0.75	3	4	7	0.2	0.5	0.6683632898423103	0.9194253310573467	0.7114370266923014	0.9422006601615912	0.58565373390093	0.938793053047854	0.8838403161391527	0.934137019549862	1.0	0	0.0	-4.6555060028488044e-05	-4.6555060028488044e-05
1954	0.00279521571451223	0.0011368293376860066	-0.0010251685921321989	0.9744914021884847	-1	0	0	0.5	2	0.6666666666666666	2	0.5555555555555556	0.6666666666666666	3	2	1	0	0	1.0	3	3	5	0.0	0	0.8940709239218732	0.9142105465228302	0.6421190425633904	0.9372299288742217	0.39231018413339913	0.9489230423199876	0.8857894766665849	0.9348607176379293	0	0	0.0	-0.00010251685921321989	-0.00010251685921321989
119	0.06373135504184574	0.010063265068843336	-0.007865802095646527	0.769847724562009	-1	0	0	0.1	1	1.0	13	1.0	0.7692307692307693	10	10	4	1	0	0.06666666666666667	15	1	15	0.08333333333333333	0	0.4774383465557445	0.8436689923118286	0.40290884598920973	0.8850252332347551	0.8136460709189073	0.9139725638922316	0.9144878571326636	0.8839050024740871	1.0	0.2	0.0	-0.0007865802095646527	-0.0007865802095646527
3043	0.00588527862253471	7.550358128153782e-05	-2.9102189928333464e-05	0.9819734845827098	-1	0	0	0.5	2	0.5	2	0.5	0.25	3	1	2	1	0	0.75	3	4	6	0.16666666666666666	0.6666666666666666	0.8940709239218732	0.9023483383611924	0.7224679738525341	0.9577425312663931	0.3593535330139657	0.9660506436224572	0.9108036049452466	0.9477266480928382	1.0	0	0.0	-2.9102189928333466e-06	-2.9102189928333466e-06
4035	0.010974711719479113	0.0012986720445805893	0.000571692970883032	0.9749308907924649	-1	0	0	0.3333333333333333	2	0.6666666666666666	4	0.4444444444444444	0.5	4	3	3	0	0	0.5	3	6	8	0.0	0.4	0.7442108823130109	0.8858935958355396	0.5504304420281285	0.9421922169308274	0.43484231152495845	0.8965959283650424	0.87952125781045	0.9116140831162872	0	0	0.0	0.000571692970883032	0.000571692970883032
4847	None	None	None	None	None	0	0	0.4	2	0.6	3	0.7777777777777778	0.4	3	2	3	0	0	1.0	3	3	7	0.0	0.5	0.8940709239218732	0.9023483383611924	0.6421190425633904	0.9385863362464668	0.36973182322268383	0.9022074101022332	0.8988200707416956	0.916121322320566	0	0	0.0	None	None
918	0.0018828233110601321	0.0018171201722791551	-0.0018171201606879113	0.9862773868998169	-1	0	0	1.0	1	0	0	1.0	0	1	0	0	2	0	0.5	1	2	2	0.6666666666666666	0	0	0	0	0	0	0	0	0	0	0	0	-0.00018171201606879112	-0.00018171201606879112
2456	0.0039260006149631245	0.0014575850321772584	-0.0009553509075598513	0.9748135180262102	-1	0	0	0.5	2	0.75	3	0.5	0.5	3	2	2	0	0	0.75	4	3	6	0.0	0	0.8940709239218732	0.9142105465228302	0.6421190425633904	0.9372299288742217	0.25192781726691404	0.9552794738109356	0.933498180112031	0.9376372774443961	0	0	0.0	-9.553509075598512e-05	-9.553509075598512e-05
1832	0.006312894113258397	0.0037680599235435895	-0.002849860216832484	0.970606885538836	-1	0	0	0.4	2	0.8	4	0.4666666666666667	0.6	4	3	2	0	0	0.6	5	3	7	0.0	0	0.8234223525650588	0.8858823491792509	0.6712625610477294	0.9440397931757983	0.25520044301233097	0.9376162626427953	0.9315111615399346	0.9261025014045703	0	0	0.0	-0.0002849860216832484	-0.0002849860216832484
217	0.0030260401067809415	0.0021626080916440924	-0.002139214466440683	0.9826318967546597	-1	0	0	0.75	3	0.3333333333333333	1	0.625	0.3333333333333333	3	1	1	1	0	0.5	4	2	5	0.25	0.6666666666666666	0.3308628082358701	0.932307152998471	0.6984698886909557	0.8577282575660067	1.0	0.5257817361615699	0.939127931661938	0.818687874136943	1.0	0.6666666666666666	0.0	-0.0002139214466440683	-0.0002139214466440683
845	0.0017703602451042584	0.0016180673118879002	-0.0016180569457509585	0.9766740562467934	-1	0	0	0.5	1	1.0	1	1.0	1.0	2	1	0	1	0	0.3333333333333333	1	3	3	0.3333333333333333	0	0.6909036445112127	0.5310835492913871	0.5653452236920323	0.5	0.3668699699173292	0.5	0.7915768349210491	0.5103730733383697	1.0	0.5	0.0	-0.00016180569457509584	-0.00016180569457509584
1743	0.0027850973162044635	0.0009595900165546444	-0.0009586117435810293	0.9787006076671102	-1	0	0	0.75	3	0.3333333333333333	1	0.625	0.3333333333333333	2	1	2	1	0	0.5	2	4	5	0.14285714285714285	0.6666666666666666	0.45393731985275376	0.5052667866730284	0.9463429118638709	0.5977615450375541	0.6440211647842096	0.82373925605278	0.8985403706662077	0.6576940221699574	1.0	0	0.0	-9.586117435810293e-05	-9.586117435810293e-05
4283	0.008309045599716422	0.0017117779570335948	0.0017087809474302155	0.975280629574481	-1	0	0	0.5	3	0.5	3	0.5333333333333333	0.3333333333333333	4	2	3	0	0	0.6	3	5	8	0.0	0.4	0.6683632898423103	0.9194253310573467	0.6712625610477294	0.9285352558634088	0.58565373390093	0.938793053047854	0.876495986915254	0.9293294476894337	0	0	0.0	0.0017087809474302155	0.0017087809474302155
3653	0.005912415970235182	7.416446914501991e-05	7.06533768585515e-05	0.9821353420068513	-1	0	0	0.5	2	0.5	2	0.5	0.25	3	1	2	1	0	0.75	3	4	6	0.16666666666666666	0.6666666666666666	0.8940709239218732	0.9023483383611924	0.7224679738525341	0.9577425312663931	0.3593535330139657	0.9367852263589083	0.9108036049452466	0.9358422848641936	1.0	0	0.0	7.06533768585515e-05	7.06533768585515e-05
846	0.0022762250073699265	0.002089493775478505	-0.002089439690172197	0.9798477079636361	-1	0	0	0.5	1	1.0	1	1.0	1.0	2	1	0	0	0	0.3333333333333333	1	3	3	0.0	0	0.5775918230391854	0.7786149180790406	0.7360367259780228	0.8464357202552514	0.5320267017346956	0.8391027654549565	0.8348012960323805	0.8232754360072789	0	0	0.0	-0.0002089439690172197	-0.0002089439690172197
4218	0.007150077691646958	0.0030573245589945557	-0.0029586782161551656	0.9823743669400027	-1	0	0	0.25	1	1.0	3	0.625	0.6666666666666666	2	2	2	1	0	0.5	4	2	5	0.125	0	0.6874799671439755	0.920432878160265	0.4112339869262671	0.9573988924866906	0.5223596250441899	0.9459274138115814	0.9310917704122608	0.9430783620658546	1.0	0.5	0.0	-0.00029586782161551657	-0.00029586782161551657
4188	0.007487867334333046	0.0010171057349989542	0.0006563442566090426	0.9755439379297814	-1	0	0	0.4	2	0.6	3	0.4666666666666667	0.4	3	2	3	0	0	0.6	3	5	7	0.0	0.5	0.8940709239218732	0.9023483383611924	0.6421190425633904	0.9407263742510297	0.3593535330139657	0.9235432721746066	0.8988200707416956	0.9236631394883733	0	0	0.0	0.0006563442566090426	0.0006563442566090426
3044	None	None	None	None	None	0	0	0.5	2	0.5	2	0.6666666666666666	0.25	3	1	2	2	0	1.0	3	3	6	0.3333333333333333	0.6666666666666666	0.8940709239218732	0.9023483383611924	0.7224679738525341	0.9577425312663931	0.3593535330139657	0.9367852263589083	0.9108036049452466	0.9358422848641936	0.6666666666666666	0	0.0	None	None
2481	0.003949438051837639	0.001317348525924588	-0.0009457712345184702	0.9745413499977591	-1	0	0	0.5	2	0.75	3	0.5	0.5	3	2	2	0	0	0.75	4	3	6	0.0	0	0.8940709239218732	0.9142105465228302	0.6421190425633904	0.9372299288742217	0.25192781726691404	0.9552794738109356	0.933498180112031	0.9376372774443961	0	0	0.0	-9.457712345184701e-05	-9.457712345184701e-05
4997	0.006873265426319712	0.0019058699858334168	0.000987228338486874	0.9751917554898201	-1	1.0	1	0.6	3	0.4	2	0.4666666666666667	0.4	3	2	3	0	0	0.6	5	3	7	0.0	1.0	0.8940709239218732	0.9023483383611924	0.6421190425633904	0.9407263742510297	0.3593535330139657	0.9367852263589083	0.8988200707416956	0.9283311701668421	0	0	0.0	0.000987228338486874	0.000987228338486874
3481	0.00597328215868435	5.66532885562062e-05	2.0624299277059424e-05	0.9824427821530535	-1	0	0	0.5	2	0.5	2	0.5	0.25	3	1	2	1	0	0.75	3	4	6	0.16666666666666666	0.6666666666666666	0.8940709239218732	0.9023483383611924	0.7224679738525341	0.9577425312663931	0.3593535330139657	0.9367852263589083	0.9108036049452466	0.9358422848641936	1.0	0	0.0	2.0624299277059424e-05	2.0624299277059424e-05
4924	0.008691316047344945	0.0017320920503390224	0.001714603968429215	0.9725130826904762	-1	0	0	0.4	2	0.6	3	0.4666666666666667	0.6	3	3	3	0	0	0.6	5	3	7	0.0	0	0.8940709239218732	0.9023483383611924	0.6421190425633904	0.9407263742510297	0.3593535330139657	0.9235432721746066	0.8988200707416956	0.9236631394883733	0	0	0.0	0.001714603968429215	0.001714603968429215
1974	0.006053736083347067	0.0031945781124236216	-0.002174930893519323	0.9707261402358295	-1	0	0	0.4	2	0.8	4	0.4666666666666667	0.6	3	3	3	0	0	0.6	5	3	7	0.0	0	0.8940709239218732	0.9142105465228302	0.6421190425633904	0.9372299288742217	0.23667786139440122	0.9562661032922872	0.9375011672127207	0.9380906834921182	0	0	0.0	-0.0002174930893519323	-0.0002174930893519323
4210	0.009566373510229088	0.002721823934915931	0.0007707424340414828	0.9816474489613032	-1	0	0	0.3333333333333333	2	0.6666666666666666	4	0.4444444444444444	0.5	4	3	3	0	0	0.5	3	6	8	0.0	0.4	0.8940709239218732	0.8824587084836104	0.6822935082079622	0.9392945787226147	0.3142429793939902	0.9198641463153001	0.929617149108085	0.9167133858203954	0	0	0.0	0.0007707424340414828	0.0007707424340414828
2204	0.002930501685103476	0.0011554599442742649	-0.0010471850823731488	0.9744563372993426	-1	0	0	0.5	2	0.6666666666666666	2	0.5555555555555556	0.6666666666666666	3	2	1	0	0	1.0	3	3	5	0.0	0	0.8940709239218732	0.9142105465228302	0.6421190425633904	0.9372299288742217	0.39231018413339913	0.9489230423199876	0.8857894766665849	0.9348607176379293	0	0	0.0	-0.00010471850823731489	-0.00010471850823731489
4642	None	None	None	None	None	0	0	0.4	2	0.6	3	0.7777777777777778	0.4	3	2	3	1	0	1.0	3	3	7	0.1111111111111111	0.5	0.8940709239218732	0.9023483383611924	0.7089364473578802	0.9566807542762117	0.3593535330139657	0.9367852263589083	0.9108036049452466	0.9353214650838438	1.0	0	0.0	None	None
4632	0.007405765920450611	0.0016844265239900147	0.001659075607847418	0.9737411740103357	-1	0	0	0.4	2	0.6	3	0.4666666666666667	0.4	3	2	3	0	0	0.6	3	5	7	0.0	0.5	0.8940709239218732	0.9023483383611924	0.6421190425633904	0.9385863362464668	0.3593535330139657	0.9367852263589083	0.8988200707416956	0.9274895488437152	0	0	0.0	0.001659075607847418	0.001659075607847418
1695	0.0037948898698284446	0.0013261148439328001	-0.0009888069810734172	0.9746141624630945	-1	0	0	0.5	2	0.75	3	0.5	0.5	3	2	2	0	0	0.75	4	3	6	0.0	0	0.8940709239218732	0.9142105465228302	0.6421190425633904	0.9372299288742217	0.25192781726691404	0.9552794738109356	0.933498180112031	0.9376372774443961	0	0	0.0	-9.888069810734173e-05	-9.888069810734173e-05
3741	0.005946320983323606	0.0008145178884615702	-0.00042720540231760566	0.9826622779817027	-1	0	0	0.5	2	0.5	2	0.5	0.25	3	1	2	2	0	0.75	3	4	6	0.3333333333333333	0.6666666666666666	0.8940709239218732	0.9023483383611924	0.7224679738525341	0.9577425312663931	0.3593535330139657	0.9235432721746066	0.9108036049452466	0.9316274463594821	0.6666666666666666	0	0.0	-4.272054023176057e-05	-4.272054023176057e-05
1883	0.0029602438134570213	0.0028447787496002816	-0.0028447782363300762	0.9768737862123564	-1	0	0	0.5	2	0.75	3	0.5	0.5	2	2	3	0	0	0.75	4	3	6	0.0	0	0.6723229094858151	0.9308495881247142	0.40020303976603433	0.9526657691645225	0.45597696739394716	0.9723413840501876	0.942868639958102	0.9549493656569209	0	0	0.0	-0.0002844778236330076	-0.0002844778236330076
518	0.0018306908369087934	0.0017665120345970505	-0.0017664792546293478	0.9861194205382722	-1	0	0	1.0	1	0	0	1.0	0	1	0	0	1	0	0.5	1	2	2	0.3333333333333333	0	0	0	0	0	0	0	0	0	0	0	0	-0.0001766479254629348	-0.0001766479254629348
2688	0.0068955569698182515	0.005538947109431042	-0.005383263444434623	0.9837460074886948	-1	0	0	0.75	3	0.25	1	0.5	0.25	4	1	1	0	0	0.75	4	3	6	0.0	0	0.6683632898423103	0.9194253310573467	0.7114370266923014	0.9422006601615912	0.58565373390093	0.938793053047854	0.8838403161391527	0.934137019549862	0	0	0.0	-0.0005383263444434622	-0.0005383263444434622
3793	0.0059508512200520365	0.00046933230196521123	-0.00026833796733288903	0.9815161384817901	-1	0	0	0.5	2	0.5	2	0.5	0.25	3	1	2	1	0	0.75	3	4	6	0.16666666666666666	0.6666666666666666	0.8940709239218732	0.9023483383611924	0.7089364473578802	0.9566807542762117	0.3593535330139657	0.9367852263589083	0.9108036049452466	0.9353214650838438	1.0	0	0.0	-2.6833796733288904e-05	-2.6833796733288904e-05
3950	0.007631400702418641	0.0014676527622334004	0.0009268264023581214	0.9749601555443297	-1	0	0	0.4	2	0.6	3	0.4666666666666667	0.4	4	2	2	0	0	0.6	3	5	7	0.0	0.5	0.7442108823130109	0.8858935958355396	0.627128674697474	0.9371968052792023	0.43484231152495845	0.9119192113665102	0.8838403161391527	0.9139790353167643	0	0	0.0	0.0009268264023581214	0.0009268264023581214
3819	0.0058335822248307455	0.0027461953344254985	-0.0027429578994381592	0.9824284405555643	-1	0	0	0.3333333333333333	1	1.0	2	1.0	1.0	2	2	1	0	0	0.25	4	1	4	0.0	0	0.6874799671439755	0.920432878160265	0.4112339869262671	0.9573988924866906	0.5478967038940481	0.957597056255727	0.9364437400676945	0.9474792857185228	0	0	0.0	-0.0002742957899438159	-0.0002742957899438159
265	0.0018185872105711122	0.0018185943899757524	-0.0018185551002390928	0.9862770699360425	-1	0	0	1.0	1	0	0	1.0	0	1	0	0	1	0	0.5	1	2	2	0.3333333333333333	0	0	0	0	0	0	0	0	0	0	0	0	-0.00018185551002390928	-0.00018185551002390928
5016	0.008118930639697921	0.001562995873248594	0.0015628357119863612	0.9732945121886629	-1	0	0	0.4	2	0.6	3	0.4666666666666667	0.6	3	3	3	0	0	0.6	5	3	7	0.0	0	0.8940709239218732	0.9023483383611924	0.6421190425633904	0.9407263742510297	0.3593535330139657	0.9367852263589083	0.8988200707416956	0.9283311701668421	0	0	0.0	0.0015628357119863612	0.0015628357119863612
1308	0.0017015700564219484	0.0015540210235105143	-0.0015540210208306216	0.9783211658850919	-1	0	0	0.5	1	1.0	1	1.0	1.0	1	1	1	0	0	0.3333333333333333	1	3	3	0.0	0	0.4518305272606929	0.5	0.9067282282640134	0.5	0.7476967813983035	0.5	0.8681740974653834	0.5	0	0	0.0	-0.00015540210208306215	-0.00015540210208306215
3969	0.007650162770877743	0.001118948664037824	0.00033571319144779	0.9747408534101998	-1	0	0	0.4	2	0.6	3	0.4666666666666667	0.4	3	2	3	0	0	0.6	3	5	7	0.0	0.5	0.8940709239218732	0.9023483383611924	0.6421190425633904	0.9407263742510297	0.3593535330139657	0.9310209101163663	0.8988200707416956	0.9262311121627405	0	0	0.0	0.00033571319144779	0.00033571319144779
874	0.00173021012799611	0.0016407159189113804	-0.0016407106262052971	0.9768329989697013	-1	0	0	0.5	1	1.0	1	1.0	1.0	2	1	0	1	0	0.3333333333333333	1	3	3	0.3333333333333333	0	0.6909036445112127	0.5310835492913871	0.5653452236920323	0.5	0.3668699699173292	0.5	0.7915768349210491	0.5103730733383697	1.0	0.5	0.0	-0.0001640710626205297	-0.0001640710626205297
2952	0.0065258456374582205	0.0006474707067905808	-0.00028414676434282437	0.9816301142672612	-1	0	0	0.6	3	0.4	2	0.5833333333333334	0.2	4	1	2	1	0	0.75	3	4	7	0.2	0.5	0.6683632898423103	0.9194253310573467	0.7114370266923014	0.9422006601615912	0.58565373390093	0.938793053047854	0.8838403161391527	0.934137019549862	1.0	0	0.0	-2.8414676434282437e-05	-2.8414676434282437e-05
3600	0.007490431519288424	0.0009998455574494504	0.0008851616258615721	0.9754086053652505	-1	0	0	0.4	2	0.6	3	0.4666666666666667	0.4	3	2	3	0	0	0.6	3	5	7	0.0	0.5	0.8940709239218732	0.9023483383611924	0.6421190425633904	0.9407263742510297	0.3593535330139657	0.9235432721746066	0.8988200707416956	0.9236631394883733	0	0	0.0	0.0008851616258615721	0.0008851616258615721
4237	0.008094416097337959	0.0026731071199742654	0.0016705067439036817	0.9764611597864973	-1	0	0	0.5	3	0.5	3	0.5333333333333333	0.3333333333333333	4	2	3	0	0	0.6	3	5	8	0.0	0.4	0.6683632898423103	0.9194253310573467	0.6712625610477294	0.9269707066026297	0.58565373390093	0.938793053047854	0.8758871123796529	0.9288167154062714	0	0	0.0	0.0016705067439036817	0.0016705067439036817
3216	0.006608161664308088	0.0004294893788445259	-0.00023148238453489097	0.9816096530874254	-1	0	0	0.6	3	0.4	2	0.5833333333333334	0.2	4	1	2	2	0	0.75	3	4	7	0.4	0.5	0.6683632898423103	0.9194253310573467	0.7114370266923014	0.9422006601615912	0.58565373390093	0.938793053047854	0.8838403161391527	0.934137019549862	0.625	0	0.0	-2.3148238453489097e-05	-2.3148238453489097e-05
4433	0.0060517384666636306	0.003892055961049401	-0.003102973778989666	0.9748360791237318	-1	0	0	0.5	2	0.5	2	0.6	0.5	2	2	3	0	0	0.4	5	2	6	0.0	0	0.9131876012235385	0.5476466786190738	0.37105952128169517	0.9376489558459726	0.2440517959607477	0.7600616203587583	0.9535077521176126	0.7943899615811342	0	0	0.0	-0.0003102973778989666	-0.0003102973778989666
4059	0.007849477370295269	0.0009392373918937171	0.0006009626123650812	0.975271683035213	-1	0	0	0.4	2	0.6	3	0.4666666666666667	0.4	4	2	2	0	0	0.6	3	5	7	0.0	0.5	0.7442108823130109	0.8858935958355396	0.627128674697474	0.9371968052792023	0.43484231152495845	0.8965959283650424	0.87952125781045	0.909216409359599	0	0	0.0	0.0006009626123650812	0.0006009626123650812
2017	0.00386511067288382	0.0035177246866433076	-0.003516118957528424	0.9685394501619298	-1	0	0	0.6	3	0.4	2	0.7	0.4	4	2	2	2	0	0.4	2	5	7	0.3333333333333333	0	0.6683632898423103	0.9194253310573467	0.5945643283783839	0.9543065626229403	0.4626594055197151	0.8984457512445054	0.892265975986894	0.9276556114511156	0.625	0.25	0.0	-0.0003516118957528424	-0.0003516118957528424
4483	0.004805610386818468	0.0031342503487147475	-0.0031337207500639766	0.9813912128757494	-1	0	0	0.5	2	0.3333333333333333	1	0.5555555555555556	0.3333333333333333	2	1	2	2	0	1.0	3	3	5	0.2857142857142857	1.0	0.6874799671439755	0.920432878160265	0.40446822367894003	0.9545523874724089	0.5478967038940481	0.957597056255727	0.9361088646287343	0.9463456268972845	0.75	0	0.10975045887906576	-0.00031337207500639765	-0.00031337207500639765
2649	0.0066484910034555105	0.0005667356373288321	-0.0005527919406347179	0.9820281959070952	-1	0	0	0.6	3	0.4	2	0.5833333333333334	0.2	4	1	2	1	0	0.75	3	4	7	0.2	0.5	0.6683632898423103	0.9194253310573467	0.7114370266923014	0.9422006601615912	0.58565373390093	0.938793053047854	0.8838403161391527	0.934137019549862	1.0	0	0.0	-5.5279194063471785e-05	-5.5279194063471785e-05
167	0.006153624666059471	0.0047102702802882335	-0.004629931847049113	0.9869663642751265	-1	0.25	1	0.6	6	0.46153846153846156	6	0.625	0.38461538461538464	11	5	3	0	0	0.375	3	8	15	0.0	0.6666666666666666	0.756493646789534	0.9259933896474422	0.23296356624759618	0.8251614500896527	0.6790927110085286	0.9411335881611533	0.9418104839714088	0.9074940796665729	0	0	0.0	-0.0004629931847049113	-0.0004629931847049113
1483	0.0037917728411399846	0.0013679458066892043	-0.001009408817022978	0.974448146869877	-1	0	0	0.5	2	0.75	3	0.5	0.5	3	2	2	0	0	0.75	4	3	6	0.0	0	0.8940709239218732	0.9142105465228302	0.6421190425633904	0.9372299288742217	0.25192781726691404	0.9552794738109356	0.933498180112031	0.9376372774443961	0	0	0.0	-0.0001009408817022978	-0.0001009408817022978
1502	0.0039575797531841445	0.0014057393922709987	-0.0011413071493852668	0.9746133586141724	-1	0	0	0.5	2	0.75	3	0.5	0.5	3	2	2	0	0	0.75	4	3	6	0.0	0	0.8940709239218732	0.9142105465228302	0.6421190425633904	0.9372299288742217	0.25192781726691404	0.9552794738109356	0.933498180112031	0.9376372774443961	0	0	0.0	-0.00011413071493852668	-0.00011413071493852668
72	0.0034494847810207984	0.0031658643365860997	-0.0031536735985416638	0.9822350422433044	-1	0	0	0.6666666666666666	4	0.16666666666666666	1	0.5	0	4	0	3	1	0	1.0	4	4	8	0.16666666666666666	0	0	0	0	0	0	0	0	0	0	0	0	-0.00031536735985416637	-0.00031536735985416637
1289	0.0016403359042070804	0.0014149270060589982	-0.0014149264147169248	0.9784257532375873	-1	0	0	0.5	1	1.0	1	1.0	1.0	1	1	1	0	0	0.3333333333333333	1	3	3	0.0	0	0.4518305272606929	0.5	0.9067282282640134	0.5	0.7476967813983035	0.5	0.8681740974653834	0.5	0	0	0.0	-0.00014149264147169248	-0.00014149264147169248
4151	0.0069290359843327005	0.002194489432094071	0.0013465509294527881	0.974333786762025	-1	1.0	1	0.6	3	0.4	2	0.4666666666666667	0.4	3	2	3	0	0	0.6	5	3	7	0.0	1.0	0.8940709239218732	0.9023483383611924	0.6421190425633904	0.9407263742510297	0.3593535330139657	0.9235432721746066	0.8988200707416956	0.9236631394883733	0	0	0.0	0.0013465509294527881	0.0013465509294527881
1505	0.004376199428958138	0.0025801181195002514	-0.0025734062118253137	0.9769619557771186	-1	0	0	0.5	2	0.75	3	0.5	0.75	3	3	2	0	0	0.75	4	3	6	0.0	0	0.4123415404464266	0.9626628319137007	0.1	0.9442935636442775	0.2776620171304025	0.9322600824628209	0.8433842868862211	0.9478792434782761	0	0	0.0	-0.00025734062118253136	-0.00025734062118253136
3630	0.007249348229426997	0.0036926257434919214	-0.003619941895220447	0.9756801147728785	-1	0	0	0.5	2	0.5	2	0.5	0.5	3	2	2	1	0	0.75	3	4	6	0.14285714285714285	0.6666666666666666	0.8940709239218732	0.9023483383611924	0.7224679738525341	0.9577425312663931	0.3593535330139657	0.9367852263589083	0.9108036049452466	0.9358422848641936	1.0	0	0.0	-0.0003619941895220447	-0.0003619941895220447
2297	0.002903129357019722	0.001166422455754809	-0.0009968981653200695	0.9744472414994972	-1	0	0	0.5	2	0.6666666666666666	2	0.5555555555555556	0.6666666666666666	3	2	1	0	0	1.0	3	3	5	0.0	0	0.8940709239218732	0.9142105465228302	0.6421190425633904	0.9372299288742217	0.39231018413339913	0.9489230423199876	0.8857894766665849	0.9348607176379293	0	0	0.0	-9.968981653200694e-05	-9.968981653200694e-05
1871	0.0039791682173302145	0.0015019762056765606	-0.0009772539353263665	0.975021301002881	-1	0	0	0.5	2	0.75	3	0.5	0.5	3	2	2	0	0	0.75	4	3	6	0.0	0	0.8940709239218732	0.9142105465228302	0.6421190425633904	0.9372299288742217	0.25192781726691404	0.9552794738109356	0.933498180112031	0.9376372774443961	0	0	0.0	-9.772539353263664e-05	-9.772539353263664e-05
273	0.0019142076672377846	0.0019124326254566894	-0.0019123777195348063	0.9846395625675317	-1	0	0	0.6666666666666666	2	0.5	1	0.6666666666666666	0.5	2	1	1	0	0	0.6666666666666666	2	3	4	0.0	0	0.34750118756895587	0.9223713877757789	0.37254305395162035	0.6471217162194453	0.8438281419517526	0.8030861581141995	0.9316344011211558	0.8169332079343222	0	0	0.0	-0.00019123777195348063	-0.00019123777195348063
4478	0.011479173122498207	0.0031465521855957	-0.0029677582686459853	0.97670227775211	-1	0	0	0.4	2	0.6	3	0.5833333333333334	0.6	5	3	1	0	0	0.3333333333333333	6	2	7	0.0	0	0.7065020445359729	0.8506375024566304	0.12748372046810946	0.9618733579095604	0.3611021419912386	0.9256692886314276	0.923012061770617	0.9238977837751293	0	0	0.0	-0.00029677582686459854	-0.00029677582686459854
4139	0.006235387116817809	0.004157285460137761	-0.0035735727386725863	0.9750743598109127	-1	0	0	0.5	2	0.5	2	0.6	0.5	2	2	3	0	0	0.4	5	2	6	0.0	0	0.9131876012235385	0.5476466786190738	0.37105952128169517	0.9376489558459726	0.2440517959607477	0.7600616203587583	0.9535077521176126	0.7943899615811342	0	0	0.0	-0.0003573572738672586	-0.0003573572738672586
1995	0.00399578617268748	0.0013953163283847029	-0.000956339025434812	0.9748125560461273	-1	0	0	0.5	2	0.75	3	0.5	0.5	3	2	2	0	0	0.75	4	3	6	0.0	0	0.8940709239218732	0.9142105465228302	0.6421190425633904	0.9372299288742217	0.25192781726691404	0.9552794738109356	0.933498180112031	0.9376372774443961	0	0	0.0	-9.563390254348119e-05	-9.563390254348119e-05
1730	0.0029519899385763732	0.0015421968593512254	-0.0014546066446571198	0.9744337917501147	-1	0	0	0.5	2	0.6666666666666666	2	0.5555555555555556	0.6666666666666666	3	2	1	0	0	1.0	3	3	5	0.0	0	0.8940709239218732	0.9142105465228302	0.7004060795320686	0.905922117270223	0.39231018413339913	0.9489230423199876	0.8969269441758477	0.925370832322064	0	0	0.0	-0.00014546066446571198	-0.00014546066446571198
2260	0.002900148085167019	0.0010575257947586536	-0.0009085816443211177	0.9743122848490411	-1	0	0	0.5	2	0.6666666666666666	2	0.5555555555555556	0.6666666666666666	3	2	1	0	0	1.0	3	3	5	0.0	0	0.8940709239218732	0.9142105465228302	0.6421190425633904	0.9372299288742217	0.39231018413339913	0.9489230423199876	0.8857894766665849	0.9348607176379293	0	0	0.0	-9.085816443211177e-05	-9.085816443211177e-05
4534	0.007600050249791109	0.001883472929308437	0.0003049568113881813	0.9737922097145087	-1	0	0	0.4	2	0.6	3	0.4666666666666667	0.4	3	2	3	0	0	0.6	3	5	7	0.0	0.5	0.8940709239218732	0.9023483383611924	0.6421190425633904	0.9407263742510297	0.3593535330139657	0.9235432721746066	0.8988200707416956	0.9236631394883733	0	0	0.0	0.0003049568113881813	0.0003049568113881813
3901	0.007534581822112385	0.0015565466177609147	0.00032542852103135603	0.9742855719519192	-1	0	0	0.4	2	0.6	3	0.4666666666666667	0.4	3	2	3	0	0	0.6	3	5	7	0.0	0.5	0.8940709239218732	0.9023483383611924	0.6421190425633904	0.9407263742510297	0.3593535330139657	0.9660506436224572	0.9068152881155102	0.9415199240584532	0	0	0.0	0.00032542852103135603	0.00032542852103135603
509	0.0020568519848300376	0.0017116856372033009	-0.0017116152379185038	0.9777392780105345	-1	0	0	0.5	1	1.0	1	1.0	1.0	1	1	1	3	0	0.3333333333333333	1	3	3	0.5	0	0.48153446855954274	0.5	0.9067282282640134	0.5	0.5568010666855769	0.5	0.864436442878091	0.5	1.0	1.0	0.5669852333932214	-0.00017116152379185038	-0.00017116152379185038
2599	0.003087783690552302	0.0011659522187814958	-0.0009748026695040218	0.9746244922582733	-1	0	0	0.5	2	0.6666666666666666	2	0.5555555555555556	0.6666666666666666	3	2	1	0	0	1.0	3	3	5	0.0	0	0.8940709239218732	0.9142105465228302	0.6421190425633904	0.9372299288742217	0.39231018413339913	0.9191813825143136	0.8857894766665849	0.9241626427626427	0	0	0.0	-9.748026695040218e-05	-9.748026695040218e-05
330	0.012617276801131864	0.003357455292382412	-0.0033182667033476343	0.981554640724223	-1	0	0	0.5714285714285714	4	0.5	4	0.47619047619047616	0.5	7	4	2	0	0	0.42857142857142855	7	3	10	0.0	0.5	0.568238056685149	0.9280253201775046	0.5410440619503449	0.9188239032750183	0.4555504651104047	0.9412474162183398	0.9113508324935338	0.9299353315053335	0	0	0.0	-0.0003318266703347634	-0.0003318266703347634
4021	0.006905595322406136	0.0019627717494811675	0.0010161258205866209	0.9747832033560644	-1	1.0	1	0.6	3	0.4	2	0.4666666666666667	0.4	3	2	3	0	0	0.6	5	3	7	0.0	1.0	0.8940709239218732	0.9023483383611924	0.6421190425633904	0.9407263742510297	0.3593535330139657	0.9367852263589083	0.8988200707416956	0.9283311701668421	0	0	0.0	0.0010161258205866209	0.0010161258205866209
3762	0.006102532323850582	0.002737336562189659	-0.0027359921009518636	0.98310958433348	-1	0	0	0.5	2	0.5	2	0.5	0.25	3	1	2	2	0	0.75	3	4	6	0.3333333333333333	0.6666666666666666	0.8940709239218732	0.9023483383611924	0.7955155079020815	0.9662548986374913	0.3593535330139657	0.9367852263589083	0.9108036049452466	0.9403654865516506	0.6666666666666666	0	0.0	-0.0002735992100951864	-0.0002735992100951864
1222	0.0016875761155899587	0.0014736496977137672	-0.0014736454868895376	0.9780268355137713	-1	0	0	0.5	1	1.0	1	1.0	1.0	1	1	1	0	0	0.3333333333333333	1	3	3	0.0	0	0.4518305272606929	0.5	0.9067282282640134	0.5	0.697183433552062	0.5	0.865183727831611	0.5	0	0	0.0	-0.00014736454868895376	-0.00014736454868895376
4812	0.007270432156615999	0.0018810459996018217	0.0018258883206981864	0.9742462515149671	-1	0	0	0.4	2	0.6	3	0.4666666666666667	0.4	3	2	3	0	0	0.6	3	5	7	0.0	0.5	0.8940709239218732	0.9023483383611924	0.6421190425633904	0.9385863362464668	0.3593535330139657	0.9367852263589083	0.8988200707416956	0.9274895488437152	0	0	0.0	0.0018258883206981864	0.0018258883206981864
4434	0.00743685396364506	0.001963378264422204	0.0016721319736069952	0.975698088236475	-1	0	0	0.4	2	0.6	3	0.4666666666666667	0.4	3	2	3	0	0	0.6	3	5	7	0.0	0.5	0.8940709239218732	0.9023483383611924	0.6421190425633904	0.9385863362464668	0.3593535330139657	0.9225608068254771	0.8988200707416956	0.9224420321132684	0	0	0.0	0.0016721319736069952	0.0016721319736069952
4591	0.005897754094625274	0.0037517679273117886	-0.0031124101178321155	0.975049914993025	-1	0	0	0.25	1	1.0	3	1.0	0.6666666666666666	2	2	2	0	0	0.2	5	1	5	0.0	0	0.9131876012235385	0.5476466786190738	0.37105952128169517	0.9376489558459726	0.2440517959607477	0.7600616203587583	0.9535077521176126	0.7943899615811342	0	0	0.0	-0.00031124101178321153	-0.00031124101178321153
1715	0.003830625250950062	0.0014771205583678788	-0.0011627873879621223	0.9745707203519892	-1	0	0	0.5	2	0.75	3	0.5	0.5	3	2	2	0	0	0.75	4	3	6	0.0	0	0.8940709239218732	0.9142105465228302	0.6421190425633904	0.9372299288742217	0.23667786139440122	0.9562661032922872	0.9375011672127207	0.9380906834921182	0	0	0.0	-0.00011627873879621222	-0.00011627873879621222
2914	0.00585556726082167	0.0004224226373358273	-0.0003163642007787482	0.982330001694779	-1	0	0	0.5	2	0.5	2	0.5	0.25	3	1	2	0	0	0.75	3	4	6	0.0	0.6666666666666666	0.8940709239218732	0.9023483383611924	0.7224679738525341	0.9577425312663931	0.3593535330139657	0.9367852263589083	0.9108036049452466	0.9358422848641936	0	0	0.0	-3.163642007787482e-05	-3.163642007787482e-05
622	0.0018246382066512276	0.0017665060159289714	-0.0017664734651521214	0.986121342523998	-1	0	0	1.0	1	0	0	1.0	0	1	0	0	1	0	0.5	1	2	2	0.3333333333333333	0	0	0	0	0	0	0	0	0	0	0	0	-0.00017664734651521213	-0.00017664734651521213
88	0.006847294748536521	0.0053780849920865344	-0.0053546739497196075	0.9799861236628502	-1	0.25	1	0.6	6	0.38461538461538464	5	0.42857142857142855	0.3076923076923077	8	4	6	2	0	0.7142857142857143	5	7	15	0.16666666666666666	0.5	0.48505791447424007	0.9196999824970064	0.20520934593628123	0.9402514949030715	0.5747391936417772	0.9275350653293334	0.9460548787239643	0.9296441690685324	0.5625	0.25	0.0	-0.0005354673949719607	-0.0005354673949719607
3314	0.00490851634225356	0.002453205489703414	-0.002448174522035361	0.9825552069998328	-1	0	0	0.3333333333333333	1	1.0	2	1.0	1.0	3	2	0	0	0	0.25	4	1	4	0.0	0	0.568238056685149	0.888599152600717	0.7224679738525341	0.9622854478009163	0.2673129999229079	0.9796783153771182	0.9525155317899964	0.9553733383455489	0	0	0.0	-0.0002448174522035361	-0.0002448174522035361
4879	0.007081179932122401	0.003188506956547611	-0.0016011983162151436	0.9742926974748047	-1	0	0	0.5	2	0.5	2	0.6	0.5	3	2	2	0	0	0.4	5	2	6	0.0	0	0.8940709239218732	0.9023483383611924	0.6421190425633904	0.9385863362464668	0.3593535330139657	0.9367852263589083	0.8988200707416956	0.9274895488437152	0	0	0.0	-0.00016011983162151434	-0.00016011983162151434
3507	0.005906571515081138	0.003630279759906088	-0.003422918570894801	0.9813330881294493	-1	0	0	0.25	1	1.0	3	1.0	0.6666666666666666	3	2	1	1	0	0.2	5	1	5	0.2	0	0.8940709239218732	0.9023483383611924	0.7955155079020815	0.9702161927484232	0.3593535330139657	0.9725933729554207	0.9108036049452466	0.9565661041983016	1.0	0	0.0	-0.0003422918570894801	-0.0003422918570894801
4108	0.005770379151699383	0.00013651358860608553	-0.00013213340462479704	0.982153654898487	-1	0	0	0.5	2	0.5	2	0.5	0.25	3	1	2	2	0	0.75	3	4	6	0.3333333333333333	0.6666666666666666	0.8940709239218732	0.9023483383611924	0.7224679738525341	0.9577425312663931	0.3593535330139657	0.9305195658464407	0.9108036049452466	0.9337864871157566	0.6666666666666666	0	0.0	-1.3213340462479703e-05	-1.3213340462479703e-05
3990	0.0074722996658699165	0.0008976156247023734	0.0007731085311185925	0.9755501413688559	-1	0	0	0.4	2	0.6	3	0.4666666666666667	0.4	3	2	3	0	0	0.6	3	5	7	0.0	0.5	0.8940709239218732	0.9023483383611924	0.6421190425633904	0.9407263742510297	0.3593535330139657	0.9367852263589083	0.8988200707416956	0.9283311701668421	0	0	0.0	0.0007731085311185925	0.0007731085311185925
2818	0.006045450758931867	0.0004289079367396871	0.00042077421185834083	0.9818387202957829	-1	0	0	0.5	2	0.5	2	0.5	0.25	3	1	2	2	0	0.75	3	4	6	0.3333333333333333	0.6666666666666666	0.8940709239218732	0.9023483383611924	0.7224679738525341	0.9577425312663931	0.3593535330139657	0.9367852263589083	0.9108036049452466	0.9358422848641936	0.6666666666666666	0	0.0	0.00042077421185834083	0.00042077421185834083
2088	0.003861782029262683	0.0015275978341156842	-0.0012008836370562426	0.9750773404203691	-1	0	0	0.5	2	0.75	3	0.5	0.5	3	2	2	0	0	0.75	4	3	6	0.0	0	0.8940709239218732	0.9142105465228302	0.6421190425633904	0.9372299288742217	0.25192781726691404	0.9552794738109356	0.933498180112031	0.9376372774443961	0	0	0.0	-0.00012008836370562426	-0.00012008836370562426
582	0.0025113114063862684	0.0024580101242658234	-0.0024567897418892107	0.9810934871125304	-1	0	0	0	0	0	0	1.0	0	0	0	0	1	0	1.0	1	1	1	0.25	0	0	0	0	0	0	0	0	0	0	0	0	-0.1	-0.1
2820	0.005513824987121163	0.004364548769550883	-0.004070837818639636	0.9827410417118735	-1	0	0	0.75	3	0.25	1	0.5	0.25	3	1	2	0	0	0.75	4	3	6	0.0	0	0.8940709239218732	0.9142105465228302	0.7004060795320686	0.9560222070837912	0.3593535330139657	0.9446859244377797	0.9108036049452466	0.940533199075955	0	0	0.0	-0.0004070837818639636	-0.0004070837818639636
2372	0.006176088866314461	0.0031474274141369517	-0.002239330201463931	0.9708427571856239	-1	0	0	0.4	2	0.8	4	0.4666666666666667	0.6	3	3	3	0	0	0.6	5	3	7	0.0	0	0.8940709239218732	0.9142105465228302	0.6421190425633904	0.9372299288742217	0.25192781726691404	0.9552794738109356	0.933498180112031	0.9376372774443961	0	0	0.0	-0.0002239330201463931	-0.0002239330201463931
1429	0.0017869490216724827	0.0015980037084821401	-0.0015979842949399464	0.9778985067526208	-1	0	0	0.5	1	1.0	1	1.0	1.0	1	1	1	0	0	0.3333333333333333	1	3	3	0.0	0	0.4518305272606929	0.5	0.9067282282640134	0.5	0.697183433552062	0.5	0.865183727831611	0.5	0	0	0.0	-0.00015979842949399463	-0.00015979842949399463
3171	0.006521525368718181	0.004218820530573175	-0.004095351907614813	0.9814770419272663	-1	0	0	0.5	2	0.75	3	0.6	0.5	4	2	1	1	0	0.4	5	2	6	0.25	0	0.6683632898423103	0.9194253310573467	0.6712625610477294	0.9535894960297672	0.5154625504676875	0.9508370517986233	0.9134341051100332	0.9430256049679099	1.0	0	0.0	-0.0004095351907614813	-0.0004095351907614813
4786	0.0075559349517308185	0.0015954983335296326	0.001595417038312463	0.9742663138444767	-1	0	0	0.4	2	0.6	3	0.4666666666666667	0.4	3	2	3	0	0	0.6	3	5	7	0.0	0.5	0.8940709239218732	0.9023483383611924	0.6421190425633904	0.9385863362464668	0.3593535330139657	0.9588012199835386	0.8988200707416956	0.9369796492998181	0	0	0.0	0.001595417038312463	0.001595417038312463
4078	0.007473731315849834	0.0008568186511809241	0.0005947713452979117	0.975590851194557	-1	0	0	0.4	2	0.6	3	0.4666666666666667	0.4	3	2	3	0	0	0.6	3	5	7	0.0	0.5	0.8940709239218732	0.9023483383611924	0.6421190425633904	0.9407263742510297	0.3593535330139657	0.9235432721746066	0.8988200707416956	0.9236631394883733	0	0	0.0	0.0005947713452979117	0.0005947713452979117
75	None	None	None	None	None	0	0	0.5	5	0.46153846153846156	6	0.5	0.3076923076923077	5	4	9	0	0	0.8333333333333334	6	5	15	0.0	0.5454545454545454	0.5375923342813509	0.6172036492406839	0.7372770396510343	0.8482802312976611	0.8693420429275873	0.9224326723779284	0.7963617236365661	0.8261016095892906	0	0	0.0	None	None
2536	0.0064787992066841745	0.00025080865771506626	6.28679592699222e-05	0.9816687721090439	-1	0	0	0.6	3	0.4	2	0.5833333333333334	0.2	4	1	2	1	0	0.75	3	4	7	0.2	0.5	0.6683632898423103	0.9194253310573467	0.7114370266923014	0.9422006601615912	0.58565373390093	0.938793053047854	0.8838403161391527	0.934137019549862	1.0	0	0.0	6.28679592699222e-05	6.28679592699222e-05
1813	0.005889009952014943	0.0021587081976994506	-0.0016947861123201933	0.9773620678937592	-1	0	0	0.6	3	0.4	2	0.4375	0.4	4	2	2	0	0	1.0	4	4	7	0.0	0	0.8940709239218732	0.8953708957308489	0.6712625610477294	0.9375493503811302	0.3056406751404399	0.9342749479736587	0.9229128481392472	0.9243751608064906	0	0	0.0	-0.00016947861123201932	-0.00016947861123201932
1065	0.001666487576825401	0.0014456179399049036	-0.0014456171031791657	0.9781137312991088	-1	0	0	0.5	1	1.0	1	1.0	1.0	1	1	1	0	0	0.3333333333333333	1	3	3	0.0	0	0.4518305272606929	0.5	0.9067282282640134	0.5	0.7876513986987416	0.5	0.8728169147484179	0.5	0	0	0.0	-0.00014456171031791657	-0.00014456171031791657
4129	0.007345341329193338	0.00108694273490027	0.0006109237767174045	0.9745546146471122	-1	0	0	0.4	2	0.6	3	0.4666666666666667	0.4	3	2	3	0	0	0.6	3	5	7	0.0	0.5	0.9804275790946425	0.9297235318323193	0.6421190425633904	0.9407263742510297	0.3593535330139657	0.9235432721746066	0.9268243743555495	0.931681490979734	0	0	0.0	0.0006109237767174045	0.0006109237767174045
1834	0.0029574076540173334	0.001199829831157218	-0.0008987389719111551	0.9746404275980763	-1	0	0	0.5	2	0.6666666666666666	2	0.5555555555555556	0.6666666666666666	3	2	1	0	0	1.0	3	3	5	0.0	0	0.8940709239218732	0.9142105465228302	0.6421190425633904	0.9372299288742217	0.25192781726691404	0.9552794738109356	0.933498180112031	0.9376372774443961	0	0	0.0	-8.987389719111551e-05	-8.987389719111551e-05
774	0.0017006201269951287	0.0015378850119562835	-0.0015378776076703574	0.9779027065773891	-1	0	0	0.5	1	1.0	1	1.0	1.0	1	1	1	0	0	0.3333333333333333	1	3	3	0.0	0	0.4518305272606929	0.5	0.9067282282640134	0.5	0.7876513986987416	0.5	0.8728169147484179	0.5	0	0	0.0	-0.00015378776076703575	-0.00015378776076703575
4443	0.009945037539270549	0.002970786731900335	0.00016674614578807072	0.97292683405232	-1	0	0	0.3333333333333333	2	0.6666666666666666	4	0.4444444444444444	0.5	4	3	3	0	0	0.5	3	6	8	0.0	0.4	0.6683632898423103	0.9134526493980618	0.7224679738525341	0.9435679927098215	0.5985503000418079	0.953655354306167	0.8993214394018025	0.9389148570147379	0	0	0.0	0.00016674614578807072	0.00016674614578807072
3966	0.00601850222717687	0.0006271394883851868	-0.00028389289378026914	0.9826476047895625	-1	0	0	0.5	2	0.5	2	0.5	0.25	3	1	2	0	0	0.75	3	4	6	0.0	0.6666666666666666	0.8940709239218732	0.9023483383611924	0.7224679738525341	0.9577425312663931	0.3593535330139657	0.9225608068254771	0.9108036049452466	0.9313331623826145	0	0	0.0	-2.8389289378026914e-05	-2.8389289378026914e-05
3445	0.005938095095615037	0.003267836812715958	-0.0027840265043211753	0.9834308598509713	-1	1.0	1	0.75	3	0.25	1	0.5	0.25	3	1	2	0	0	0.75	4	3	6	0.0	1.0	0.8940709239218732	0.9023483383611924	0.7224679738525341	0.9577425312663931	0.3593535330139657	0.9660506436224572	0.9108036049452466	0.9477266480928382	0	0	0.0	-0.00027840265043211753	-0.00027840265043211753
4133	0.005962218325359693	0.00044801531963919295	8.842433204780258e-05	0.9819276977107028	-1	0	0	0.5	2	0.5	2	0.5	0.25	3	1	2	0	0	0.75	3	4	6	0.0	0.6666666666666666	0.8940709239218732	0.9023483383611924	0.7224679738525341	0.9577425312663931	0.3593535330139657	0.9235432721746066	0.9108036049452466	0.9316274463594821	0	0	0.0	8.842433204780258e-05	8.842433204780258e-05
3239	0.005936668214009398	0.0004436890149255511	-0.00018529666095925596	0.9819771419362187	-1	0	0	0.5	2	0.5	2	0.5	0.25	3	1	2	1	0	0.75	3	4	6	0.16666666666666666	0.6666666666666666	0.8940709239218732	0.9023483383611924	0.7224679738525341	0.9577425312663931	0.3593535330139657	0.9367852263589083	0.9108036049452466	0.9358422848641936	1.0	0	0.0	-1.8529666095925597e-05	-1.8529666095925597e-05
2837	0.006476246885829612	0.0005060180066050771	-0.0005042713211942639	0.9817154109615812	-1	0	0	0.6	3	0.4	2	0.5833333333333334	0.2	4	1	2	2	0	0.75	3	4	7	0.4	0.5	0.6683632898423103	0.9194253310573467	0.7114370266923014	0.9422006601615912	0.58565373390093	0.938793053047854	0.8838403161391527	0.934137019549862	0.625	0	0.0	-5.042713211942639e-05	-5.042713211942639e-05
2175	0.004055844912780071	0.0015803154570278072	-0.0009894130265463588	0.9753053179155351	-1	0	0	0.5	2	0.75	3	0.5	0.5	3	2	2	0	0	0.75	4	3	6	0.0	0	0.8940709239218732	0.9142105465228302	0.6421190425633904	0.9372299288742217	0.25192781726691404	0.9552794738109356	0.933498180112031	0.9376372774443961	0	0	0.0	-9.894130265463588e-05	-9.894130265463588e-05
1209	0.0016986051416422788	0.0014639986660466883	-0.0014639882243679674	0.9779261479928965	-1	0	0	0.5	1	1.0	1	1.0	1.0	1	1	1	0	0	0.3333333333333333	1	3	3	0.0	0	0.4518305272606929	0.5	0.9067282282640134	0.5	0.697183433552062	0.5	0.865183727831611	0.5	0	0	0.0	-0.00014639882243679673	-0.00014639882243679673
1588	0.001616647189343169	0.0014563764437565748	-0.0014563541080106382	0.9823034800514251	-1	0	0	0.5	1	1.0	1	1.0	1.0	1	1	1	0	0	0.3333333333333333	1	3	3	0.0	0	0.22697402780174816	0.5	0.9067282282640134	0.5	0.7876513986987416	0.5	0.9509146727807928	0.5	0	0	0.0	-0.00014563541080106382	-0.00014563541080106382
29	0.018596482164173478	0.005227978442952408	-0.005173486733591222	0.9322264387497976	-1	0	0	0.4	4	0.6153846153846154	8	0.625	0.46153846153846156	9	6	5	0	0	0.16666666666666666	2	12	15	0.0	0	0.4990271724485556	0.9614526718146291	0.4618339497020926	0.9037337091537986	0.7284119129670711	0.9311226034088294	0.8002678937893223	0.9362360306106864	0	0	0.0	-0.0005173486733591222	-0.0005173486733591222
2046	0.0039982774055914334	0.00330179009695924	-0.003117630583516959	0.983975484700821	-1	0	0	0.75	3	0.3333333333333333	1	0.625	0.3333333333333333	3	1	1	1	0	0.5	4	2	5	0.25	0.6666666666666666	0.8940709239218732	0.6839834116773414	0.6927486258197735	0.9554391128282309	0.2914297198771813	0.749903091209243	0.9108036049452466	0.8382389559107781	1.0	0	0.0	-0.0003117630583516959	-0.0003117630583516959
510	0.0017978011612163325	0.0017319303944079859	-0.0017318978045033184	0.9861340285783826	-1	0	0	1.0	1	0	0	1.0	0	1	0	0	1	0	0.5	1	2	2	0.3333333333333333	0	0	0	0	0	0	0	0	0	0	0	0	-0.00017318978045033183	-0.00017318978045033183
3416	0.006024663916843272	0.0002679352001442486	-0.00020116484493746086	0.9819557347571085	-1	0	0	0.5	2	0.5	2	0.5	0.25	3	1	2	1	0	0.75	3	4	6	0.16666666666666666	0.6666666666666666	0.8940709239218732	0.9023483383611924	0.7224679738525341	0.9577425312663931	0.3593535330139657	0.9367852263589083	0.9108036049452466	0.9358422848641936	1.0	0	0.0	-2.0116484493746085e-05	-2.0116484493746085e-05
2067	0.003984046669975478	0.001609673406945979	-0.0010457569112089706	0.9750332356467565	-1	0	0	0.5	2	0.75	3	0.5	0.5	3	2	2	0	0	0.75	4	3	6	0.0	0	0.8940709239218732	0.9142105465228302	0.6421190425633904	0.9372299288742217	0.25192781726691404	0.9552794738109356	0.933498180112031	0.9376372774443961	0	0	0.0	-0.00010457569112089706	-0.00010457569112089706
4490	0.00808511739530273	0.0025318216619278832	0.0018973130670953025	0.9762119170863176	-1	0	0	0.5	3	0.5	3	0.5333333333333333	0.3333333333333333	4	2	3	0	0	0.6	3	5	8	0.0	0.4	0.6683632898423103	0.9194253310573467	0.6712625610477294	0.9269707066026297	0.58565373390093	0.9275148026293131	0.8758871123796529	0.9247182073690202	0	0	0.0	0.0018973130670953025	0.0018973130670953025
1098	0.0017015843258501603	0.0014791435900842911	-0.0014791431249006227	0.9779856425575195	-1	0	0	0.5	1	1.0	1	1.0	1.0	1	1	1	0	0	0.3333333333333333	1	3	3	0.0	0	0.4518305272606929	0.5	0.9067282282640134	0.5	0.697183433552062	0.5	0.865183727831611	0.5	0	0	0.0	-0.00014791431249006228	-0.00014791431249006228
1754	0.0029499208740077477	0.0011864129683900706	-0.0011841194076261739	0.9786170068179968	-1	0	0	0.75	3	0.3333333333333333	1	0.625	0.3333333333333333	2	1	2	1	0	0.5	2	4	5	0.14285714285714285	0.6666666666666666	0.45393731985275376	0.5052667866730284	0.9463429118638709	0.5977615450375541	0.6440211647842096	0.82373925605278	0.8985403706662077	0.6576940221699574	1.0	0	0.0	-0.00011841194076261739	-0.00011841194076261739
1221	0.0017134035948304825	0.0015264905786315066	-0.001526487967169893	0.9784987472903884	-1	0	0	0.5	1	1.0	1	1.0	1.0	1	1	1	0	0	0.3333333333333333	1	3	3	0.0	0	0.4518305272606929	0.5	0.9067282282640134	0.5	0.7476967813983035	0.5	0.8681740974653834	0.5	0	0	0.0	-0.0001526487967169893	-0.0001526487967169893
2827	0.008972164040362949	0.002583052216504339	-0.0025452541298817263	0.973783480298985	-1	0	0	0.4	2	0.8	4	0.5833333333333334	0.4	4	2	2	0	0	0.75	3	4	7	0.0	0	0.6683632898423103	0.9194253310573467	0.7117657487044534	0.9422465305051101	0.58565373390093	0.938793053047854	0.8838712806126743	0.9341542980196442	0	0	0.0	-0.00025452541298817265	-0.00025452541298817265
2425	0.003905818336295131	0.0013408961115156152	-0.0010203403870339004	0.974683002904703	-1	0	0	0.5	2	0.75	3	0.5	0.5	3	2	2	0	0	0.75	4	3	6	0.0	0	0.8940709239218732	0.9142105465228302	0.6421190425633904	0.9372299288742217	0.25192781726691404	0.9552794738109356	0.933498180112031	0.9376372774443961	0	0	0.0	-0.00010203403870339004	-0.00010203403870339004
2206	0.003908604628227306	0.0013227450636213644	-0.0010060105894784497	0.9744954455729138	-1	0	0	0.5	2	0.75	3	0.5	0.5	3	2	2	0	0	0.75	4	3	6	0.0	0	0.8940709239218732	0.9142105465228302	0.6421190425633904	0.9372299288742217	0.25192781726691404	0.9552794738109356	0.933498180112031	0.9376372774443961	0	0	0.0	-0.00010060105894784497	-0.00010060105894784497
2048	0.003888880240295035	0.00149250514335236	-0.0010424864993085607	0.9748826234049266	-1	0	0	0.5	2	0.75	3	0.5	0.5	3	2	2	0	0	0.75	4	3	6	0.0	0	0.8940709239218732	0.9142105465228302	0.6421190425633904	0.9372299288742217	0.25192781726691404	0.9552794738109356	0.933498180112031	0.9376372774443961	0	0	0.0	-0.00010424864993085606	-0.00010424864993085606
1537	0.004804879431708538	0.0037710884377928564	-0.0037646950601809906	0.9666740195400727	-1	0	0	0.5	3	0.5	3	0.5333333333333333	0.3333333333333333	4	2	3	0	0	0.6	3	5	8	0.0	0	0.8940709239218732	0.8953708957308489	0.6712625610477294	0.9375493503811302	0.3056406751404399	0.9342749479736587	0.9229128481392472	0.9243751608064906	0	0	0.0	-0.00037646950601809905	-0.00037646950601809905
4698	0.00839152030178134	0.001847546747780556	0.0017041285464021933	0.972958604813677	-1	0	0	0.4	2	0.6	3	0.4666666666666667	0.6	3	3	3	0	0	0.6	5	3	7	0.0	0	0.8940709239218732	0.9023483383611924	0.6421190425633904	0.9407263742510297	0.3593535330139657	0.9367852263589083	0.8988200707416956	0.9283311701668421	0	0	0.0	0.0017041285464021933	0.0017041285464021933
4535	0.007418856949241531	0.0018068976256465823	0.0018064878404678605	0.9739220099020005	-1	0	0	0.4	2	0.6	3	0.4666666666666667	0.4	3	2	3	0	0	0.6	3	5	7	0.0	0.5	0.8940709239218732	0.9023483383611924	0.6421190425633904	0.9385863362464668	0.3593535330139657	0.9367852263589083	0.8988200707416956	0.9274895488437152	0	0	0.0	0.0018064878404678605	0.0018064878404678605
4852	0.006710152641041497	0.0044359215071159905	-0.003726002810437597	0.975722348606469	-1	0	0	0.5	2	0.5	2	0.6	0.5	2	2	3	0	0	0.4	5	2	6	0.0	0	0.9131876012235385	0.5476466786190738	0.37105952128169517	0.9376489558459726	0.3142429793939902	0.6109020529125717	0.9472511685018815	0.7535474497197929	0	0	0.0	-0.0003726002810437597	-0.0003726002810437597
3172	0.006480823005496947	0.0006321061075293769	-0.00050345739349146	0.9818517817553613	-1	0	0	0.6	3	0.4	2	0.5833333333333334	0.2	4	1	2	2	0	0.75	3	4	7	0.4	0.5	0.6683632898423103	0.9194253310573467	0.7114370266923014	0.9422006601615912	0.58565373390093	0.9266971506797922	0.8838403161391527	0.9300599708701208	0.625	0	0.0	-5.0345739349146e-05	-5.0345739349146e-05
3059	0.0058477822461337845	3.2807734625108256e-05	3.204416485824032e-05	0.982201784515685	-1	0	0	0.5	2	0.5	2	0.5	0.25	3	1	2	1	0	0.75	3	4	6	0.16666666666666666	0.6666666666666666	0.8940709239218732	0.9023483383611924	0.7224679738525341	0.9577425312663931	0.3593535330139657	0.9367852263589083	0.9108036049452466	0.9358422848641936	1.0	0	0.0	3.204416485824032e-05	3.204416485824032e-05
4324	0.00813166965245076	0.0017757612633163271	0.0017303548276564986	0.9726459461830255	-1	0	0	0.4	2	0.6	3	0.4666666666666667	0.6	3	3	3	0	0	0.6	5	3	7	0.0	0	0.8940709239218732	0.9023483383611924	0.6421190425633904	0.9407263742510297	0.26913242577401475	0.9691973671494689	0.9418853277832333	0.9433377747515234	0	0	0.0	0.0017303548276564986	0.0017303548276564986
1740	0.0037509955654233115	0.003465044581305538	-0.0034649285471565544	0.9754104591777021	-1	0	0	0.6	3	0.4	2	0.4375	0.4	4	2	2	0	0	1.0	4	4	7	0.0	0	0.7527737812082446	0.8678224027468736	0.696577352675921	0.9460935578628253	0.20476021088422208	0.9447294383147629	0.933540021230057	0.9261178395764526	0	0	0.0	-0.00034649285471565546	-0.00034649285471565546
3563	0.00892045587966024	0.0036155143785322253	-0.00346331757816021	0.9763800997419612	-1	0	0	0.5	2	0.5	2	0.5	0.5	3	2	2	0	0	0.75	4	3	6	0.0	0	0.8940709239218732	0.9023483383611924	0.7224679738525341	0.9577425312663931	0.3593535330139657	0.9588012199835386	0.9108036049452466	0.944304832868576	0	0	0.0	-0.000346331757816021	-0.000346331757816021
4261	0.008404881303429774	0.0014164693977625146	0.001408477812396416	0.9759491832329997	-1	0	0	0.5	3	0.5	3	0.5333333333333333	0.3333333333333333	4	2	3	0	0	0.6	3	5	8	0.0	0.4	0.6683632898423103	0.9194253310573467	0.6712625610477294	0.9285352558634088	0.58565373390093	0.9275148026293131	0.876495986915254	0.9252580855566294	0	0	0.0	0.001408477812396416	0.001408477812396416
914	0.0023925329437755635	0.0022033212310329643	-0.0022032412114374195	0.9799841814682921	-1	0	0	0.5	1	1.0	1	1.0	1.0	2	1	0	1	0	0.3333333333333333	1	3	3	0.3333333333333333	0	0.5775918230391854	0.7786149180790406	0.7360367259780228	0.8464357202552514	0.5320267017346956	0.8391027654549565	0.8348012960323805	0.8232754360072789	1.0	0	0.0	-0.00022032412114374194	-0.00022032412114374194
1572	0.003797804529866466	0.0015287833989018856	-0.0008768934962161233	0.975100842208208	-1	0	0	0.5	2	0.75	3	0.5	0.5	3	2	2	0	0	0.75	4	3	6	0.0	0	0.8940709239218732	0.9142105465228302	0.6421190425633904	0.9372299288742217	0.25192781726691404	0.9552794738109356	0.933498180112031	0.9376372774443961	0	0	0.0	-8.768934962161233e-05	-8.768934962161233e-05
4121	0.007904719695765146	0.005322395970639067	-0.004554288914622629	0.9807639946791201	-1	0	0	0.5	2	0.5	2	0.6	0.5	2	2	3	0	0	0.4	5	2	6	0.0	0	0.9131876012235385	0.5476466786190738	0.2943612886123496	0.8747485203343367	0.22967676650698285	0.7852904837702175	0.9569206028046902	0.758385638770121	0	0	0.0	-0.00045542889146226286	-0.00045542889146226286
4636	0.005350311396180671	0.0039246954973078795	-0.003907543560495531	0.961993345789117	-1	0	0	0.42857142857142855	3	0.625	5	0.47619047619047616	0.375	4	3	5	2	0	0.42857142857142855	7	3	10	0.15384615384615385	0.2857142857142857	0.6683632898423103	0.9052591803500432	0.7522259776299809	0.8036245318119022	0.6668649537332594	0.9788500578141763	0.9093780668495292	0.9241633464994897	0.625	0.25	0.0	-0.0003907543560495531	-0.0003907543560495531
3684	0.007495488052989427	0.001640422537625772	0.0007583238909384449	0.9741114336183867	-1	0	0	0.4	2	0.6	3	0.4666666666666667	0.4	3	2	3	0	0	0.6	3	5	7	0.0	0.5	0.8940709239218732	0.9023483383611924	0.6421190425633904	0.9407263742510297	0.3593535330139657	0.9225608068254771	0.8988200707416956	0.9233373969555654	0	0	0.0	0.0007583238909384449	0.0007583238909384449
1436	0.0017602253444844844	0.001575712965146726	-0.001575675518116978	0.9779419339277169	-1	0	0	0.5	1	1.0	1	1.0	1.0	1	1	1	0	0	0.3333333333333333	1	3	3	0.0	0	0.4518305272606929	0.5	0.9067282282640134	0.5	0.697183433552062	0.5	0.865183727831611	0.5	0	0	0.0	-0.0001575675518116978	-0.0001575675518116978
1016	0.0016777086360380779	0.0014856012098895105	-0.00148556469022118	0.9778877934774953	-1	0	0	0.5	1	1.0	1	1.0	1.0	1	1	1	0	0	0.3333333333333333	1	3	3	0.0	0	0.4518305272606929	0.5	0.9067282282640134	0.5	0.697183433552062	0.5	0.865183727831611	0.5	0	0	0.0	-0.000148556469022118	-0.000148556469022118
2160	0.003859542694282994	0.00126261894176665	-0.0009243523088521741	0.974790840691323	-1	0	0	0.5	2	0.75	3	0.5	0.5	3	2	2	0	0	0.75	4	3	6	0.0	0	0.8940709239218732	0.9142105465228302	0.6421190425633904	0.9372299288742217	0.25192781726691404	0.9552794738109356	0.933498180112031	0.9376372774443961	0	0	0.0	-9.243523088521742e-05	-9.243523088521742e-05
4743	0.0075701914268833876	0.0018197329757516233	0.0017501919789989758	0.9743494209980345	-1	0	0	0.4	2	0.6	3	0.4666666666666667	0.4	3	2	3	0	0	0.6	3	5	7	0.0	0.5	0.8940709239218732	0.9023483383611924	0.6421190425633904	0.9385863362464668	0.3593535330139657	0.9235432721746066	0.8988200707416956	0.9227712608810712	0	0	0.0	0.0017501919789989758	0.0017501919789989758
2587	0.004202097971933911	0.0016966660340437523	-0.001267638897729335	0.9821321247014686	-1	0	0	0.5	2	0.6666666666666666	2	0.625	0.3333333333333333	2	1	2	0	0	0.5	4	2	5	0.0	0	0.9131876012235385	0.5476466786190738	0.37105952128169517	0.9376489558459726	0.17596390863345704	0.6812753703977337	0.963827558310216	0.7721457265427759	0	0	0.0	-0.0001267638897729335	-0.0001267638897729335
540	0.00182466216807732	0.0017665405042189253	-0.0017665079578098155	0.9861318682263548	-1	0	0	1.0	1	0	0	1.0	0	1	0	0	1	0	0.5	1	2	2	0.3333333333333333	0	0	0	0	0	0	0	0	0	0	0	0	-0.00017665079578098154	-0.00017665079578098154
1317	0.0017440399174502848	0.0015854642677502655	-0.0015854340590498288	0.9783020268806103	-1	0	0	0.5	1	1.0	1	1.0	1.0	1	1	1	0	0	0.3333333333333333	1	3	3	0.0	0	0.4518305272606929	0.5	0.9067282282640134	0.5	0.7876513986987416	0.5	0.8728169147484179	0.5	0	0	0.0	-0.0001585434059049829	-0.0001585434059049829
436	0.0019369112908909686	0.0018910672079417961	-0.0018910670008714817	0.9844658896864461	-1	0	0	1.0	2	0.0	0	1.0	0	2	0	0	0	0	0.3333333333333333	3	1	3	0.0	1.0	0	0	0	0	0	0	0	0	0	0	0	-0.00018910670008714817	-0.00018910670008714817
1765	0.0029501399932235855	0.0028456046066568127	-0.0028451532725871334	0.9810240323403461	-1	0	0	0.5	2	0.6666666666666666	2	0.5555555555555556	0.6666666666666666	3	2	1	0	0	1.0	3	3	5	0.0	0	0.8940709239218732	0.9142105465228302	0.7004060795320686	0.9560222070837912	0.3593535330139657	0.9498846526702456	0.9108036049452466	0.9424461712525998	0	0	0.0	-0.00028451532725871334	-0.00028451532725871334
731	0.001792408533069349	0.0017352480509352248	-0.0017352166681548575	0.986093883208132	-1	0	0	1.0	1	0	0	1.0	0	1	0	0	1	0	0.5	1	2	2	0.3333333333333333	0	0	0	0	0	0	0	0	0	0	0	0	-0.00017352166681548574	-0.00017352166681548574
1153	0.0017246978960364756	0.0015388613063237828	-0.0015388573927307525	0.9782445064944456	-1	0	0	0.5	1	1.0	1	1.0	1.0	1	1	1	0	0	0.3333333333333333	1	3	3	0.0	0	0.4518305272606929	0.5	0.9067282282640134	0.5	0.7876513986987416	0.5	0.8728169147484179	0.5	0	0	0.0	-0.00015388573927307525	-0.00015388573927307525
597	0.0018186884139942772	0.0018186222213994563	-0.0018185984671148451	0.9861983618433745	-1	0	0	1.0	1	0	0	1.0	0	1	0	0	1	0	0.5	1	2	2	0.3333333333333333	0	0	0	0	0	0	0	0	0	0	0	0	-0.00018185984671148452	-0.00018185984671148452
930	0.0018141155764361202	0.001567363711561967	-0.0015672803736514582	0.9807019975060043	-1	0	0	0.5	1	1.0	1	1.0	1.0	1	1	1	2	0	0.3333333333333333	1	3	3	0.3333333333333333	0	0.30135181777549924	0.5	0.9067282282640134	0.5	0.697183433552062	0.5	0.9248496266649636	0.5	1.0	1.0	0.0	-0.00015672803736514583	-0.00015672803736514583
4343	0.010127695571317546	0.0056543522853140385	-0.005654335427239268	0.9666591160016748	-1	0	0	0.4	2	0.6	3	0.4666666666666667	0.6	3	3	3	0	0	0.6	3	5	7	0.0	0.5	0.8940709239218732	0.9023483383611924	0.6421190425633904	0.9385863362464668	0.3593535330139657	0.9367852263589083	0.8988200707416956	0.9274895488437152	0	0	0.0	-0.0005654335427239268	-0.0005654335427239268
1742	0.001684932180365706	0.0014398371935796437	-0.0014398271124298916	0.9789814801228537	-1	0	0	0.5	1	1.0	1	1.0	1.0	1	1	1	0	0	0.3333333333333333	1	3	3	0.0	0	0.4123415404464266	0.5	0.7004060795320686	0.5	0.6752104196236228	0.5	0.7862772786274378	0.5	0	0	0.0	-0.00014398271124298916	-0.00014398271124298916
3935	0.00974024740219182	0.002502133012354612	0.0006791455739112709	0.972507554935268	-1	0	0	0.3333333333333333	2	0.6666666666666666	4	0.4444444444444444	0.5	4	3	3	0	0	0.5	3	6	8	0.0	0.4	0.6683632898423103	0.9134526493980618	0.7224679738525341	0.9435679927098215	0.6094855830737403	0.9590210821965472	0.9044443326075653	0.9413287367420201	0	0	0.0	0.0006791455739112709	0.0006791455739112709
4039	0.0059635360101479495	0.000573581367587856	0.00012730194375635854	0.9816707870807152	-1	0	0	0.5	2	0.5	2	0.5	0.25	3	1	2	2	0	0.75	3	4	6	0.3333333333333333	0.6666666666666666	0.8940709239218732	0.9023483383611924	0.7224679738525341	0.9577425312663931	0.3593535330139657	0.9367852263589083	0.9108036049452466	0.9358422848641936	0.6666666666666666	0	0.0	0.00012730194375635854	0.00012730194375635854
3413	0.006013372656387224	0.0002699442151242206	0.00019678555717018783	0.9821405018347006	-1	0	0	0.5	2	0.5	2	0.5	0.25	3	1	2	1	0	0.75	3	4	6	0.16666666666666666	0.6666666666666666	0.8940709239218732	0.9023483383611924	0.7224679738525341	0.9577425312663931	0.3593535330139657	0.9367852263589083	0.9108036049452466	0.9358422848641936	1.0	0	0.0	0.00019678555717018783	0.00019678555717018783
384	0.0018246406840506614	0.0017664659203575708	-0.001766433873809626	0.9861010720352787	-1	0	0	1.0	1	0	0	1.0	0	1	0	0	1	0	0.5	1	2	2	0.3333333333333333	0	0	0	0	0	0	0	0	0	0	0	0	-0.0001766433873809626	-0.0001766433873809626
2218	0.0039373989947193025	0.001465715906477425	-0.0009462724114549374	0.9752604130120825	-1	0	0	0.5	2	0.75	3	0.5	0.5	3	2	2	0	0	0.75	4	3	6	0.0	0	0.8940709239218732	0.9142105465228302	0.6421190425633904	0.9372299288742217	0.21897116614748063	0.9507583111724374	0.9418853277832333	0.9356383735589072	0	0	0.0	-9.462724114549374e-05	-9.462724114549374e-05
259	0.005379887259005167	0.001810923930144745	-0.001315364957554068	0.9687117265208895	-1	0	0	0.4	2	0.8	4	0.5833333333333334	0.6	5	3	1	1	0	0.75	4	3	7	0.25	0	0.8820468442709725	0.8754296588457277	0.2507000504761734	0.8786036825317814	0.4573698909615115	0.8908149024339564	0.924836064944538	0.8817808279761893	1.0	0	0.0	-0.0001315364957554068	-0.0001315364957554068
4247	0.008252822850025366	0.0022818142264515234	0.0017501776208025583	0.9758460391251588	-1	0	0	0.5	3	0.5	3	0.5333333333333333	0.3333333333333333	4	2	3	0	0	0.6	3	5	8	0.0	0.4	0.6683632898423103	0.9194253310573467	0.6712625610477294	0.9269707066026297	0.58565373390093	0.9275148026293131	0.8758871123796529	0.9247182073690202	0	0	0.0	0.0017501776208025583	0.0017501776208025583
5049	0.00834730150987936	0.002277097422423662	0.0019861677203645554	0.9736845034229875	-1	0	0	0.4	2	0.6	3	0.4666666666666667	0.6	3	3	3	0	0	0.6	5	3	7	0.0	0	0.8940709239218732	0.9023483383611924	0.6421190425633904	0.9407263742510297	0.3593535330139657	0.9367852263589083	0.8988200707416956	0.9283311701668421	0	0	0.0	0.0019861677203645554	0.0019861677203645554
2168	0.007882337826445611	0.00456461981292488	-0.0044395956237136555	0.9757755347062337	-1	0	0	0.6	3	0.4	2	0.5833333333333334	0.4	4	2	2	1	0	0.75	3	4	7	0.16666666666666666	0.5	0.6683632898423103	0.9194253310573467	0.7114370266923014	0.9422006601615912	0.5691754083412133	0.9204209298937176	0.87645938427585	0.9281065780902936	1.0	0	0.0	-0.0004439595623713656	-0.0004439595623713656
2415	0.00503282211570703	0.0026563006699835616	-0.002653740255664274	0.9823935261748119	-1	0	0	0.5	2	0.6666666666666666	2	0.625	0.6666666666666666	4	2	0	0	0	0.5	4	2	5	0.0	0	0.5054468562239482	0.8876626702302532	0.7114370266923014	0.9466836289268814	0.5396334673554011	0.9755691784983503	0.933207041538388	0.9466973912048132	0	0	0.0	-0.0002653740255664274	-0.0002653740255664274
3333	0.006236582789362519	0.0013143750322919354	-0.0010143416055422379	0.9825299008908737	-1	0	0	0.5	2	0.5	2	0.5	0.25	3	1	2	2	0	0.75	3	4	6	0.3333333333333333	0.6666666666666666	0.8940709239218732	0.9023483383611924	0.6421190425633904	0.9626651628621719	0.3593535330139657	0.9367852263589083	0.8988200707416956	0.9383758226987355	0.6666666666666666	0	0.0	-0.00010143416055422378	-0.00010143416055422378
2197	0.003896886292210959	0.0013999069785853404	-0.0010281703884761678	0.974914849496783	-1	0	0	0.5	2	0.75	3	0.5	0.5	3	2	2	0	0	0.75	4	3	6	0.0	0	0.8940709239218732	0.9142105465228302	0.6421190425633904	0.9372299288742217	0.25192781726691404	0.9552794738109356	0.933498180112031	0.9376372774443961	0	0	0.0	-0.00010281703884761678	-0.00010281703884761678
2090	0.0046004234191377134	0.0036672279236952174	-0.0036619635372414	0.9664241060769752	-1	0	0	0.5	3	0.5	3	0.5333333333333333	0.3333333333333333	4	2	3	0	0	0.6	3	5	8	0.0	0	0.8940709239218732	0.8953708957308489	0.6712625610477294	0.9375493503811302	0.3056406751404399	0.9342749479736587	0.9229128481392472	0.9243751608064906	0	0	0.0	-0.00036619635372414	-0.00036619635372414
772	0.0017235540069718263	0.00163734243692652	-0.0016373403288467466	0.9765755059346527	-1	0	0	0.5	1	1.0	1	1.0	1.0	2	1	0	1	0	0.3333333333333333	1	3	3	0.3333333333333333	0	0.6909036445112127	0.5310835492913871	0.5653452236920323	0.5	0.3668699699173292	0.5	0.7915768349210491	0.5103730733383697	1.0	0.5	0.0	-0.00016373403288467465	-0.00016373403288467465
1920	0.0037919800849090086	0.001398486387830056	-0.001028811649993865	0.9744704429166953	-1	0	0	0.5	2	0.75	3	0.5	0.5	3	2	2	0	0	0.75	4	3	6	0.0	0	0.8940709239218732	0.9142105465228302	0.6421190425633904	0.9372299288742217	0.25192781726691404	0.9552794738109356	0.933498180112031	0.9376372774443961	0	0	0.0	-0.0001028811649993865	-0.0001028811649993865
3800	0.005977375193298745	0.0004433108667642656	-0.00037044836228231976	0.9823140946792823	-1	0	0	0.5	2	0.5	2	0.5	0.25	3	1	2	0	0	0.75	3	4	6	0.0	0.6666666666666666	0.8940709239218732	0.9023483383611924	0.7224679738525341	0.9577425312663931	0.3593535330139657	0.9367852263589083	0.9108036049452466	0.9358422848641936	0	0	0.0	-3.704483622823198e-05	-3.704483622823198e-05
73	None	None	None	None	None	0.5	2	0.6	6	0.46153846153846156	6	0.6	0.23076923076923078	8	3	6	3	0	1.0	5	5	15	0.2727272727272727	0.5454545454545454	0.43344611722035636	0.930481937069884	0.7230610061616294	0.9623374081167637	0.537976442515625	0.882060337062768	0.8077768097853857	0.9318609862820185	0.125	0.5	0.0	None	None
634	0.0019096719935022138	0.0018120193938772366	-0.0018119401375470234	0.9853500118416858	-1	0	0	1.0	1	0	0	1.0	0	1	0	0	2	0	0.5	1	2	2	0.6666666666666666	0	0	0	0	0	0	0	0	0	0	0	0	-0.00018119401375470235	-0.00018119401375470235
3227	0.005921426142549532	0.0002827337334468525	5.6491547492415456e-05	0.9817724670666057	-1	0	0	0.5	2	0.5	2	0.5	0.25	3	1	2	2	0	0.75	3	4	6	0.3333333333333333	0.6666666666666666	0.8940709239218732	0.9023483383611924	0.7224679738525341	0.9577425312663931	0.3593535330139657	0.9306792948365911	0.9108036049452466	0.9338374408198323	0.6666666666666666	0	0.0	5.6491547492415456e-05	5.6491547492415456e-05
2541	0.0039279535003918595	0.0015236300279656354	-0.00102371783297176	0.9749680934797287	-1	0	0	0.5	2	0.75	3	0.5	0.5	3	2	2	0	0	0.75	4	3	6	0.0	0	0.8940709239218732	0.9142105465228302	0.6421190425633904	0.9372299288742217	0.25192781726691404	0.9552794738109356	0.933498180112031	0.9376372774443961	0	0	0.0	-0.00010237178329717601	-0.00010237178329717601
1678	0.001763020696599894	0.0015957639365482804	-0.0015957448191775904	0.9780379686619669	-1	0	0	0.5	1	1.0	1	1.0	1.0	1	1	1	0	0	0.3333333333333333	1	3	3	0.0	0	0.4518305272606929	0.5	0.9067282282640134	0.5	0.697183433552062	0.5	0.865183727831611	0.5	0	0	0.0	-0.00015957448191775904	-0.00015957448191775904
2420	0.0024344351586963603	0.0024008565862581573	-0.002400851380041438	0.9840885921778942	-1	0	0	0.6666666666666666	2	0.5	1	0.6666666666666666	0.5	2	1	1	0	0	0.6666666666666666	3	2	4	0.0	0	0.6723229094858151	0.9308495881247142	0.40020303976603433	0.9526657691645225	0.470351996847712	0.9682014467837985	0.9410654139434114	0.9528424069858596	0	0	0.0	-0.00024008513800414377	-0.00024008513800414377
1481	0.0017228842082092218	0.0015223220525178106	-0.001522315713545387	0.978005530043776	-1	0	0	0.5	1	1.0	1	1.0	1.0	1	1	1	0	0	0.3333333333333333	1	3	3	0.0	0	0.4518305272606929	0.5	0.9067282282640134	0.5	0.697183433552062	0.5	0.865183727831611	0.5	0	0	0.0	-0.0001522315713545387	-0.0001522315713545387
3106	0.006502734898110597	0.0004661517577977932	-0.0004648322656325637	0.981845394104676	-1	0	0	0.6	3	0.4	2	0.5833333333333334	0.2	4	1	2	1	0	0.75	3	4	7	0.2	0.5	0.6683632898423103	0.9194253310573467	0.7114370266923014	0.9422006601615912	0.58565373390093	0.938793053047854	0.8838403161391527	0.934137019549862	1.0	0	0.0	-4.648322656325637e-05	-4.648322656325637e-05
1562	0.0022234018002292716	0.0019716038512914706	-0.0019714275178149606	0.9868845477922658	-1	0	0	1.0	1	0	0	1.0	0	1	0	0	3	0	0.5	1	2	2	1.0	0	0	0	0	0	0	0	0	0	0	0	0	-0.00019714275178149605	-0.00019714275178149605
1383	0.0028763323652327365	0.002379258386375296	-0.0023792518066461815	0.9758307821884881	-1	0	0	0.3333333333333333	1	1.0	2	1.0	0.5	2	1	1	0	0	0.25	1	4	4	0.0	0	0.30108922221164713	0.8186775045774655	0.5228291126732603	0.9789378621505421	0.47094439978151553	0.905713954829745	0.7625157802450439	0.9266453385221074	0	0	0.0	-0.00023792518066461814	-0.00023792518066461814
701	0.0018309687506914021	0.0017663934295876487	-0.0017663619287014295	0.9860709920037747	-1	0	0	1.0	1	0	0	1.0	0	1	0	0	1	0	0.5	1	2	2	0.3333333333333333	0	0	0	0	0	0	0	0	0	0	0	0	-0.00017663619287014296	-0.00017663619287014296
4056	0.0074889061050354856	0.001448393127810565	0.000540142574723448	0.9740794819061616	-1	0	0	0.4	2	0.6	3	0.4666666666666667	0.4	3	2	3	0	0	0.6	3	5	7	0.0	0.5	0.8940709239218732	0.9023483383611924	0.6421190425633904	0.9407263742510297	0.3593535330139657	0.9367852263589083	0.8988200707416956	0.9283311701668421	0	0	0.0	0.000540142574723448	0.000540142574723448
1133	0.001731959334588801	0.0015352086124820678	-0.001535154647215575	0.9781080641422748	-1	0	0	0.5	1	1.0	1	1.0	1.0	1	1	1	0	0	0.3333333333333333	1	3	3	0.0	0	0.4518305272606929	0.5	0.9067282282640134	0.5	0.697183433552062	0.5	0.865183727831611	0.5	0	0	0.0	-0.0001535154647215575	-0.0001535154647215575
529	0.0018718555684628729	0.0017618683576205313	-0.0017618671887373574	0.9857028587634834	-1	0	0	1.0	1	0	0	1.0	0	1	0	0	1	0	0.5	2	1	2	0.3333333333333333	0	0	0	0	0	0	0	0	0	0	0	0	-0.00017618671887373574	-0.00017618671887373574
4719	0.008157308898171926	0.0017556340506506706	0.0017489766255010435	0.9733060977325614	-1	0	0	0.4	2	0.6	3	0.4666666666666667	0.6	3	3	3	0	0	0.6	5	3	7	0.0	0	0.8940709239218732	0.9023483383611924	0.6421190425633904	0.9407263742510297	0.3593535330139657	0.9367852263589083	0.8988200707416956	0.9283311701668421	0	0	0.0	0.0017489766255010435	0.0017489766255010435
4748	0.008141080335239363	0.002194288149963735	0.0019135741697911255	0.9754592247011994	-1	0	0	0.5	3	0.5	3	0.5333333333333333	0.3333333333333333	4	2	3	1	0	0.6	3	5	8	0.125	0.4	0.6683632898423103	0.9194253310573467	0.6712625610477294	0.9269707066026297	0.58565373390093	0.938793053047854	0.8758871123796529	0.9288167154062714	1.0	0	0.0	0.0019135741697911255	0.0019135741697911255
4515	0.007022737906369207	0.0031355616594965856	-0.0014691224204021567	0.9743834689149492	-1	0	0	0.5	2	0.5	2	0.6	0.5	3	2	2	0	0	0.4	5	2	6	0.0	0	0.8940709239218732	0.9023483383611924	0.6421190425633904	0.9385863362464668	0.3593535330139657	0.9225608068254771	0.8988200707416956	0.9224420321132684	0	0	0.0	-0.00014691224204021566	-0.00014691224204021566
3621	0.0061250974580890774	0.0004291672825347534	3.3978021517242346e-05	0.9819568801084386	-1	0	0	0.5	2	0.5	2	0.5	0.25	3	1	2	2	0	0.75	3	4	6	0.3333333333333333	0.6666666666666666	0.8940709239218732	0.9023483383611924	0.7224679738525341	0.9577425312663931	0.3593535330139657	0.9367852263589083	0.9108036049452466	0.9358422848641936	0.6666666666666666	0	0.0	3.3978021517242346e-05	3.3978021517242346e-05
1924	0.0027788772757087496	0.0021252251616928485	-0.0021251727977297753	0.9759625298018224	-1	0	0	0.3333333333333333	1	1.0	2	1.0	0.5	2	1	1	0	0	0.25	1	4	4	0.0	0	0.6532062321841499	0.9174843020877794	0.5945643283783839	0.616695847304671	0.44709079288555176	0.8756242414222958	0.8572280603310096	0.8336807320654053	0	0	0.0	-0.00021251727977297753	-0.00021251727977297753
1185	0.0017103364910085839	0.0014819823340321552	-0.0014819765543901825	0.9779897215035013	-1	0	0	0.5	1	1.0	1	1.0	1.0	1	1	1	0	0	0.3333333333333333	1	3	3	0.0	0	0.4518305272606929	0.5	0.9067282282640134	0.5	0.7476967813983035	0.5	0.8681740974653834	0.5	0	0	0.0	-0.00014819765543901825	-0.00014819765543901825
2074	0.003916376744291732	0.0013630629397645955	-0.0010768075197088777	0.9748392783119906	-1	0	0	0.5	2	0.75	3	0.5	0.5	3	2	2	0	0	0.75	4	3	6	0.0	0	0.8940709239218732	0.9142105465228302	0.6421190425633904	0.9372299288742217	0.25192781726691404	0.9552794738109356	0.933498180112031	0.9376372774443961	0	0	0.0	-0.00010768075197088777	-0.00010768075197088777
1100	0.0016774943281308882	0.0014770959834949624	-0.0014770958266771266	0.9781233482432372	-1	0	0	0.5	1	1.0	1	1.0	1.0	1	1	1	0	0	0.3333333333333333	1	3	3	0.0	0	0.4518305272606929	0.5	0.9067282282640134	0.5	0.7876513986987416	0.5	0.8728169147484179	0.5	0	0	0.0	-0.00014770958266771265	-0.00014770958266771265
3332	0.006571680254751817	0.0006094791112168888	-0.0005309434526299174	0.9818873361140954	-1	0	0	0.6	3	0.4	2	0.5833333333333334	0.2	4	1	2	1	0	0.75	3	4	7	0.2	0.5	0.6683632898423103	0.9194253310573467	0.7114370266923014	0.9422006601615912	0.58565373390093	0.938793053047854	0.8838403161391527	0.934137019549862	1.0	0	0.0	-5.309434526299174e-05	-5.309434526299174e-05
1497	0.001668464796829311	0.0014946983356646374	-0.001494697891569833	0.9783998480710251	-1	0	0	0.5	1	1.0	1	1.0	1.0	1	1	1	0	0	0.3333333333333333	1	3	3	0.0	0	0.4518305272606929	0.5	0.9067282282640134	0.5	0.7476967813983035	0.5	0.8681740974653834	0.5	0	0	0.0	-0.0001494697891569833	-0.0001494697891569833
1793	0.003338076526137359	0.0032140072467035335	-0.003213993258188536	0.9798999982302423	-1	0	0	0.3333333333333333	1	1.0	2	1.0	1.0	2	2	1	0	0	0.25	1	4	4	0.0	0	0.44724309151172015	0.5114665785331483	0.8912963337276192	0.5385033556614641	0.8357799040023075	0.7999472497248448	0.8893714670147183	0.6291843678732975	0	0	0.0	-0.0003213993258188536	-0.0003213993258188536
2788	0.006686961723947929	0.00037799747837747027	-0.0002300128032849781	0.9816574068603822	-1	0	0	0.6	3	0.4	2	0.5833333333333334	0.2	4	1	2	1	0	0.75	3	4	7	0.2	0.5	0.6683632898423103	0.9194253310573467	0.7114370266923014	0.9422006601615912	0.58565373390093	0.938793053047854	0.8838403161391527	0.934137019549862	1.0	0	0.0	-2.300128032849781e-05	-2.300128032849781e-05
2273	0.0045749968988126125	0.0035295609089872485	-0.0035250281811584514	0.9667634305578592	-1	0	0	0.5	3	0.5	3	0.5333333333333333	0.3333333333333333	4	2	3	0	0	0.6	3	5	8	0.0	0	0.8940709239218732	0.8953708957308489	0.6712625610477294	0.9375493503811302	0.3056406751404399	0.9342749479736587	0.9229128481392472	0.9243751608064906	0	0	0.0	-0.0003525028181158451	-0.0003525028181158451
4851	0.007025481177829457	0.002945485434494876	-0.0013466485930303518	0.9745953340182558	-1	0	0	0.5	2	0.5	2	0.6	0.5	3	2	2	0	0	0.4	5	2	6	0.0	0	0.8940709239218732	0.9023483383611924	0.6421190425633904	0.9385863362464668	0.3593535330139657	0.9367852263589083	0.8988200707416956	0.9274895488437152	0	0	0.0	-0.0001346648593030352	-0.0001346648593030352
2808	0.006318549825126516	0.0016892068427880546	-0.0016851064727240646	0.9817278664548343	-1	0	0	0.6	3	0.4	2	0.5833333333333334	0.2	3	1	3	1	0	0.75	3	4	7	0.125	0.5	0.8940709239218732	0.9142105465228302	0.7004060795320686	0.9560222070837912	0.3593535330139657	0.9446859244377797	0.9108036049452466	0.940533199075955	1.0	0	0.0	-0.00016851064727240646	-0.00016851064727240646
2300	0.003989233520432599	0.0015690251471141565	-0.0010170025358105666	0.9751059730628978	-1	0	0	0.5	2	0.75	3	0.5	0.5	3	2	2	0	0	0.75	4	3	6	0.0	0	0.8940709239218732	0.9142105465228302	0.6421190425633904	0.9372299288742217	0.25192781726691404	0.9552794738109356	0.933498180112031	0.9376372774443961	0	0	0.0	-0.00010170025358105666	-0.00010170025358105666
4765	0.007418845291360371	0.0018521569440895372	0.0017909047191260043	0.9744186612396634	-1	0	0	0.4	2	0.6	3	0.4666666666666667	0.4	3	2	3	0	0	0.6	3	5	7	0.0	0.5	0.8940709239218732	0.9023483383611924	0.6421190425633904	0.9385863362464668	0.3593535330139657	0.9367852263589083	0.8988200707416956	0.9274895488437152	0	0	0.0	0.0017909047191260043	0.0017909047191260043
4938	0.007088559925702083	0.0040027010495693694	0.002751989496502324	0.9597314013176886	-1	0	0	0.3333333333333333	2	0.7142857142857143	5	0.42857142857142855	0.5714285714285714	4	4	4	0	0	0.42857142857142855	7	3	9	0.0	0	0.8940709239218732	0.8824587084836104	0.6421190425633904	0.9230950137529218	0.3437849203798024	0.9369300867551345	0.9046024166108366	0.9168132863596515	0	0	0.0	0.002751989496502324	0.002751989496502324
3592	0.005921535763125708	0.0005772723262304863	-3.6392534030263194e-05	0.9814359650338383	-1	0	0	0.5	2	0.5	2	0.5	0.25	3	1	2	2	0	0.75	3	4	6	0.3333333333333333	0.6666666666666666	0.8940709239218732	0.9023483383611924	0.7224679738525341	0.9577425312663931	0.3593535330139657	0.9225608068254771	0.9108036049452466	0.9313331623826145	0.6666666666666666	0	0.0	-3.6392534030263195e-06	-3.6392534030263195e-06
4117	0.007495435365041771	0.0008357717252064024	0.0005706893965971591	0.9755825106837244	-1	0	0	0.4	2	0.6	3	0.4666666666666667	0.4	3	2	3	0	0	0.6	3	5	7	0.0	0.5	0.8940709239218732	0.9023483383611924	0.6421190425633904	0.9407263742510297	0.3593535330139657	0.9367852263589083	0.8988200707416956	0.9283311701668421	0	0	0.0	0.0005706893965971591	0.0005706893965971591
4205	0.00950325239053413	0.004251208201937058	-0.0005224429770175436	0.9752429444693756	-1	0	0	0.5	3	0.5	3	0.5333333333333333	0.3333333333333333	4	2	3	1	0	0.6	3	5	8	0.125	0.4	0.6683632898423103	0.9194253310573467	0.6347387940229557	0.9371972506566675	0.5154625504676875	0.9424626527593607	0.9088290656910314	0.9336716340322211	1.0	0	0.0	-5.224429770175436e-05	-5.224429770175436e-05
1264	0.00395872760610856	0.001417205865048882	-0.0009948672236255911	0.974826660921884	-1	0	0	0.5	2	0.75	3	0.5	0.5	3	2	2	0	0	0.75	4	3	6	0.0	0	0.8940709239218732	0.9142105465228302	0.6421190425633904	0.9372299288742217	0.25192781726691404	0.9552794738109356	0.933498180112031	0.9376372774443961	0	0	0.0	-9.948672236255911e-05	-9.948672236255911e-05
1819	0.004000490110463554	0.0013986683264278347	-0.0009886224159605696	0.9748722669350413	-1	0	0	0.5	2	0.75	3	0.5	0.5	3	2	2	0	0	0.75	4	3	6	0.0	0	0.8940709239218732	0.9142105465228302	0.6421190425633904	0.9372299288742217	0.25192781726691404	0.9552794738109356	0.933498180112031	0.9376372774443961	0	0	0.0	-9.886224159605695e-05	-9.886224159605695e-05
266	0.002125509748665844	0.0020754563575077676	-0.002073017955698501	0.9822121300939088	-1	0	0	0.6666666666666666	2	0.5	1	1.0	0	1	0	2	0	0	0.25	4	1	4	0.0	0.6666666666666666	0	0	0	0	0	0	0	0	0	0	0	-0.0002073017955698501	-0.0002073017955698501
1235	0.001718003355525649	0.0015192456983962642	-0.0015192455627254535	0.9780209698111706	-1	0	0	0.5	1	1.0	1	1.0	1.0	1	1	1	0	0	0.3333333333333333	1	3	3	0.0	0	0.4518305272606929	0.5	0.9067282282640134	0.5	0.697183433552062	0.5	0.865183727831611	0.5	0	0	0.0	-0.00015192455627254534	-0.00015192455627254534
3095	0.005438909743132399	0.003728115097062297	-0.0034055800110474317	0.9833695524973303	-1	0	0	0.5	2	0.3333333333333333	1	0.625	0.3333333333333333	2	1	2	1	0	0.5	4	2	5	0.14285714285714285	0	0.9131876012235385	0.5476466786190738	0.4477577539510407	0.9700430046269408	0.2440517959607477	0.7600616203587583	0.9564997595573262	0.8330297766182913	1.0	0.5	0.0	-0.00034055800110474317	-0.00034055800110474317
3733	0.00591948774241362	0.001166604374174516	-0.0010218034141764947	0.9822542202326243	-1	0	0	0.5	2	0.5	2	0.5	0.25	3	1	2	2	0	0.75	3	4	6	0.3333333333333333	0.6666666666666666	0.8940709239218732	0.9023483383611924	0.7955155079020815	0.9702161927484232	0.3593535330139657	0.9725933729554207	0.9108036049452466	0.9565661041983016	0.6666666666666666	0.3333333333333333	0.0	-0.00010218034141764947	-0.00010218034141764947
4986	0.006102638570137059	0.0038880789425378482	-0.0032630880370895362	0.9756074750565141	-1	0	0	0.5	2	0.5	2	0.6	0.5	2	2	3	0	0	0.4	5	2	6	0.0	0	0.9131876012235385	0.5476466786190738	0.37105952128169517	0.9376489558459726	0.2440517959607477	0.7600616203587583	0.9535077521176126	0.7943899615811342	0	0	0.0	-0.00032630880370895364	-0.00032630880370895364
535	0.001850788862575897	0.0017899823348441833	-0.0017899410270048976	0.9839588380695058	-1	0	0	1.0	1	0	0	1.0	0	1	0	0	1	0	0.5	1	2	2	0.3333333333333333	0	0	0	0	0	0	0	0	0	0	0	0	-0.00017899410270048977	-0.00017899410270048977
1146	0.001707034473856322	0.0014842509384957424	-0.0014842498134639277	0.9783678177791469	-1	0	0	0.5	1	1.0	1	1.0	1.0	1	1	1	0	0	0.3333333333333333	1	3	3	0.0	0	0.4518305272606929	0.5	0.9067282282640134	0.5	0.697183433552062	0.5	0.865183727831611	0.5	0	0	0.0	-0.00014842498134639277	-0.00014842498134639277
2022	0.003982425578343563	0.0013296599171948617	-0.0009928461417867283	0.9746167013955436	-1	0	0	0.5	2	0.75	3	0.5	0.5	3	2	2	0	0	0.75	4	3	6	0.0	0	0.8940709239218732	0.9142105465228302	0.6421190425633904	0.9372299288742217	0.25192781726691404	0.9552794738109356	0.933498180112031	0.9376372774443961	0	0	0.0	-9.928461417867284e-05	-9.928461417867284e-05
4720	0.007465303908104667	0.002099015273608286	0.002005750842028737	0.9743982375222457	-1	0	0	0.4	2	0.6	3	0.4666666666666667	0.4	3	2	3	0	0	0.6	3	5	7	0.0	0.5	0.8940709239218732	0.9023483383611924	0.6421190425633904	0.9385863362464668	0.3593535330139657	0.9225608068254771	0.8988200707416956	0.9224420321132684	0	0	0.0	0.002005750842028737	0.002005750842028737
1628	0.004035707651884637	0.0014057337853087802	-0.0011460998824630584	0.9751179691172566	-1	0	0	0.5	2	0.75	3	0.5	0.5	3	2	2	0	0	0.75	4	3	6	0.0	0	0.8940709239218732	0.9142105465228302	0.6421190425633904	0.9372299288742217	0.25192781726691404	0.9552794738109356	0.933498180112031	0.9376372774443961	0	0	0.0	-0.00011460998824630583	-0.00011460998824630583
2753	0.006549229230084357	0.0007865944887398341	-0.000768691422170144	0.9820478156777919	-1	0	0	0.6	3	0.4	2	0.5833333333333334	0.2	4	1	2	0	0	0.75	3	4	7	0.0	0.5	0.6683632898423103	0.9194253310573467	0.7117657487044534	0.9422465305051101	0.58565373390093	0.938793053047854	0.8838712806126743	0.9341542980196442	0	0	0.0	-7.68691422170144e-05	-7.68691422170144e-05
176	0.02720327457648753	0.006465005819001094	-0.006424793212388264	0.9724034523567474	-1	0	0	0.3	3	0.6923076923076923	9	0.3333333333333333	0.38461538461538464	6	5	8	5	0	0.5555555555555556	5	9	15	0.2631578947368421	0	0.6973654520913657	0.917146839741304	0.7172268692519316	0.8227565566398776	0.42856865969164576	0.8686116299069342	0.8759446231719169	0.8746474584112277	0.5	0.3333333333333333	0.0	-0.0006424793212388264	-0.0006424793212388264
2097	0.0029544503065421467	0.0011652229518671494	-0.0010519965770376305	0.9745720621441093	-1	0	0	0.5	2	0.6666666666666666	2	0.5555555555555556	0.6666666666666666	3	2	1	0	0	1.0	3	3	5	0.0	0	0.8940709239218732	0.9142105465228302	0.6421190425633904	0.9372299288742217	0.39231018413339913	0.9489230423199876	0.8857894766665849	0.9348607176379293	0	0	0.0	-0.00010519965770376305	-0.00010519965770376305
4243	0.007451010883161336	0.0020517693473349873	0.0018069818627647536	0.9751426378486109	-1	0	0	0.4	2	0.6	3	0.4666666666666667	0.4	3	2	3	0	0	0.6	3	5	7	0.0	0.5	0.8940709239218732	0.9023483383611924	0.6421190425633904	0.9385863362464668	0.3593535330139657	0.9235432721746066	0.8988200707416956	0.9227712608810712	0	0	0.0	0.0018069818627647536	0.0018069818627647536
1202	0.0016797044764676717	0.001528216169440286	-0.001528214281423573	0.9783272741414273	-1	0	0	0.5	1	1.0	1	1.0	1.0	1	1	1	0	0	0.3333333333333333	1	3	3	0.0	0	0.4518305272606929	0.5	0.9067282282640134	0.5	0.697183433552062	0.5	0.865183727831611	0.5	0	0	0.0	-0.0001528214281423573	-0.0001528214281423573
1349	0.003922762304650094	0.0014295670954592257	-0.0010519993561018508	0.9746274516686708	-1	0	0	0.5	2	0.75	3	0.5	0.5	3	2	2	0	0	0.75	4	3	6	0.0	0	0.8940709239218732	0.9142105465228302	0.6421190425633904	0.9372299288742217	0.25192781726691404	0.9552794738109356	0.933498180112031	0.9376372774443961	0	0	0.0	-0.00010519993561018508	-0.00010519993561018508
1296	0.0017429393861509604	0.0015457231644306253	-0.001545691998387282	0.9782894362545939	-1	0	0	0.5	1	1.0	1	1.0	1.0	1	1	1	0	0	0.3333333333333333	1	3	3	0.0	0	0.4518305272606929	0.5	0.9067282282640134	0.5	0.697183433552062	0.5	0.865183727831611	0.5	0	0	0.0	-0.0001545691998387282	-0.0001545691998387282
1850	0.0039038499737308143	0.0013749404889531758	-0.0010197310639883598	0.9745092619778883	-1	0	0	0.5	2	0.75	3	0.5	0.5	3	2	2	0	0	0.75	4	3	6	0.0	0	0.8940709239218732	0.9142105465228302	0.6421190425633904	0.9372299288742217	0.25192781726691404	0.9552794738109356	0.933498180112031	0.9376372774443961	0	0	0.0	-0.00010197310639883598	-0.00010197310639883598
2427	0.004032259440482028	0.0014143424309753377	-0.0009599157950121941	0.975011093764632	-1	0	0	0.5	2	0.75	3	0.5	0.5	3	2	2	0	0	0.75	4	3	6	0.0	0	0.8940709239218732	0.9142105465228302	0.6421190425633904	0.9372299288742217	0.25192781726691404	0.9552794738109356	0.933498180112031	0.9376372774443961	0	0	0.0	-9.599157950121941e-05	-9.599157950121941e-05
2400	0.0038823158835777547	0.001411332080123483	-0.0008185308038442015	0.9751349771542109	-1	0	0	0.5	2	0.75	3	0.5	0.5	3	2	2	0	0	0.75	4	3	6	0.0	0	0.8940709239218732	0.9142105465228302	0.6421190425633904	0.9372299288742217	0.25192781726691404	0.9552794738109356	0.933498180112031	0.9376372774443961	0	0	0.0	-8.185308038442015e-05	-8.185308038442015e-05
1297	0.002493613826976217	0.002329956360425629	-0.0023296547071307676	0.9787248273484704	-1	0	0	0.5	2	0.6666666666666666	2	0.5555555555555556	0.6666666666666666	2	2	2	0	0	1.0	3	3	5	0.0	0	0.6723229094858151	0.9308495881247142	0.40020303976603433	0.9526657691645225	0.5405431802809545	0.9378539833287657	0.9332516450802882	0.9411429754488485	0	0	0.0	-0.00023296547071307677	-0.00023296547071307677
96	0.005945236850968568	0.00586110485845968	-0.005857477944225372	0.9809091675858606	-1	0.25	1	0.6	6	0.46153846153846156	6	0.3125	0.38461538461538464	8	5	6	3	0	0.75	6	8	15	0.23076923076923078	0.4	0.5659528880804785	0.933327516971599	0.6068661933526234	0.93901384855788	0.5645163962286908	0.8947561629863491	0.8621867160775235	0.9244547901257264	0.125	0.375	0.0	-0.0005857477944225373	-0.0005857477944225373
3083	0.004498853627264095	0.0031266547140803734	-0.0031228629326774905	0.9788783564097296	-1	0	0	0.5	2	0.5	2	0.5	0.25	3	1	2	1	0	0.75	3	4	6	0.16666666666666666	0.6666666666666666	0.44265565576274746	0.9005116026293615	0.7224679738525341	0.739398007848819	0.7826361353706746	0.9001947213088723	0.8500680002620302	0.8599712695561005	1.0	0	0.0	-0.00031228629326774906	-0.00031228629326774906
2674	0.006430840595927758	0.0005968584097271345	-0.0005577268573876467	0.9818974076829791	-1	0	0	0.6	3	0.4	2	0.5833333333333334	0.2	4	1	2	1	0	0.75	3	4	7	0.2	0.5	0.6683632898423103	0.9194253310573467	0.7114370266923014	0.9422006601615912	0.5691754083412133	0.9364622212616738	0.8791931120421532	0.9333148291843929	1.0	0	0.0	-5.577268573876467e-05	-5.577268573876467e-05
2655	0.006501192861800931	0.0005181935129705289	-0.000498799236749307	0.9817670216138796	-1	0	0	0.6	3	0.4	2	0.5833333333333334	0.2	4	1	2	1	0	0.75	3	4	7	0.2	0.5	0.6683632898423103	0.9194253310573467	0.7114370266923014	0.9422006601615912	0.58565373390093	0.938793053047854	0.8838403161391527	0.934137019549862	1.0	0	0.0	-4.98799236749307e-05	-4.98799236749307e-05
1469	0.0018048425601646311	0.0017628804957524125	-0.0017628308514838825	0.9854265777458281	-1	0	0	1.0	1	0	0	1.0	0	1	0	0	0	0	0.5	1	2	2	0.0	0	0	0	0	0	0	0	0	0	0	0	0	-0.00017628308514838824	-0.00017628308514838824
4442	0.007555593151176443	0.0021695752991856684	0.0017957775671864457	0.975780095319127	-1	0	0	0.4	2	0.6	3	0.4666666666666667	0.4	3	2	3	0	0	0.6	3	5	7	0.0	0.5	0.8940709239218732	0.9023483383611924	0.6421190425633904	0.9385863362464668	0.3593535330139657	0.9225608068254771	0.8988200707416956	0.9224420321132684	0	0	0.0	0.0017957775671864457	0.0017957775671864457
4655	0.00815535908853597	0.0015857449563856047	0.001446789591434814	0.9721089621266081	-1	0	0	0.4	2	0.6	3	0.4666666666666667	0.6	3	3	3	0	0	0.6	5	3	7	0.0	0	0.8940709239218732	0.9023483383611924	0.6421190425633904	0.9407263742510297	0.3593535330139657	0.9235432721746066	0.8988200707416956	0.9236631394883733	0	0	0.0	0.001446789591434814	0.001446789591434814
2875	0.006575074241204101	0.00039554505908516257	-1.7296233417453536e-05	0.9814487676168848	-1	0	0	0.6	3	0.4	2	0.5833333333333334	0.2	4	1	2	2	0	0.75	3	4	7	0.4	0.5	0.6683632898423103	0.9194253310573467	0.7114370266923014	0.9422006601615912	0.58565373390093	0.938793053047854	0.8838403161391527	0.934137019549862	0.625	0	0.0	-1.7296233417453536e-06	-1.7296233417453536e-06
4400	0.007604132570392913	0.0018664222528943916	0.0018561211440788774	0.9743882216020288	-1	0	0	0.4	2	0.6	3	0.4666666666666667	0.4	3	2	3	0	0	0.6	3	5	7	0.0	0.5	0.8940709239218732	0.9023483383611924	0.6421190425633904	0.9385863362464668	0.3593535330139657	0.9225608068254771	0.8988200707416956	0.9224420321132684	0	0	0.0	0.0018561211440788774	0.0018561211440788774
2477	0.002987790979220648	0.0011931957924967138	-0.0009967389869140906	0.9743999944556033	-1	0	0	0.5	2	0.6666666666666666	2	0.5555555555555556	0.6666666666666666	3	2	1	0	0	1.0	3	3	5	0.0	0	0.8940709239218732	0.9142105465228302	0.6421190425633904	0.9372299288742217	0.39231018413339913	0.9489230423199876	0.8857894766665849	0.9348607176379293	0	0	0.0	-9.967389869140907e-05	-9.967389869140907e-05
3096	0.006227097301576992	0.0001289112954943244	8.620609341699423e-05	0.9824966307506883	-1	0	0	0.5	2	0.5	2	0.5	0.25	3	1	2	0	0	0.75	3	4	6	0.0	0.6666666666666666	0.8940709239218732	0.9023483383611924	0.7224679738525341	0.9577425312663931	0.3593535330139657	0.9225608068254771	0.9108036049452466	0.9313331623826145	0	0	0.0	8.620609341699423e-05	8.620609341699423e-05
2922	0.006691072673242214	9.953891543750596e-05	6.116507647159258e-05	0.9814814032045758	-1	0	0	0.6	3	0.4	2	0.5833333333333334	0.2	4	1	2	2	0	0.75	3	4	7	0.4	0.5	0.6683632898423103	0.9194253310573467	0.7114370266923014	0.9422006601615912	0.58565373390093	0.9586401044395011	0.9088290656910314	0.942115040961084	0.625	0	0.0	6.116507647159258e-05	6.116507647159258e-05
4710	0.0072134854435325696	0.0017611391027639461	0.0017604281001796925	0.9738232889643996	-1	0	0	0.4	2	0.6	3	0.4666666666666667	0.4	3	2	3	0	0	0.6	3	5	7	0.0	0.5	0.8940709239218732	0.9023483383611924	0.6421190425633904	0.9385863362464668	0.3593535330139657	0.9367852263589083	0.8988200707416956	0.9274895488437152	0	0	0.0	0.0017604281001796925	0.0017604281001796925
4995	0.008416027920361988	0.0016643850078486295	0.0016609593876088472	0.972359563952885	-1	0	0	0.4	2	0.6	3	0.4666666666666667	0.6	3	3	3	0	0	0.6	5	3	7	0.0	0	0.8940709239218732	0.9023483383611924	0.6421190425633904	0.9407263742510297	0.3593535330139657	0.9235432721746066	0.8988200707416956	0.9236631394883733	0	0	0.0	0.0016609593876088472	0.0016609593876088472
1873	0.003975997514675034	0.001327536812869347	-0.001035539799667854	0.974852327947286	-1	0	0	0.5	2	0.75	3	0.5	0.5	3	2	2	0	0	0.75	4	3	6	0.0	0	0.8940709239218732	0.9142105465228302	0.6421190425633904	0.9372299288742217	0.25192781726691404	0.9552794738109356	0.933498180112031	0.9376372774443961	0	0	0.0	-0.00010355397996678542	-0.00010355397996678542
1900	0.001743396764145266	0.001527877095224205	-0.0015278756918155367	0.9784197796407813	-1	0	0	0.5	1	1.0	1	1.0	1.0	1	1	1	0	0	0.3333333333333333	1	3	3	0.0	0	0.4518305272606929	0.5	0.9067282282640134	0.5	0.5568010666855769	0.5	0.8748777505493008	0.5	0	0	0.0	-0.00015278756918155365	-0.00015278756918155365
4715	0.008449121904090667	0.001730495486300317	0.0014788808324367243	0.9750140548160386	-1	0	0	0.5	3	0.5	3	0.5333333333333333	0.3333333333333333	4	2	3	0	0	0.6	3	5	8	0.0	0.4	0.6683632898423103	0.9194253310573467	0.6712625610477294	0.9285352558634088	0.58565373390093	0.938793053047854	0.876495986915254	0.9293294476894337	0	0	0.0	0.0014788808324367243	0.0014788808324367243
1169	0.0016768695645645495	0.0015229084895309207	-0.0015229082304144333	0.9783188363381439	-1	0	0	0.5	1	1.0	1	1.0	1.0	1	1	1	0	0	0.3333333333333333	1	3	3	0.0	0	0.4518305272606929	0.5	0.9067282282640134	0.5	0.697183433552062	0.5	0.865183727831611	0.5	0	0	0.0	-0.00015229082304144334	-0.00015229082304144334
4281	0.007371992413851018	0.002005321134839776	0.0019611959400077455	0.9744354265228061	-1	0	0	0.4	2	0.6	3	0.4666666666666667	0.4	3	2	3	0	0	0.6	3	5	7	0.0	0.5	0.8940709239218732	0.9023483383611924	0.6421190425633904	0.9385863362464668	0.3593535330139657	0.9367852263589083	0.8988200707416956	0.9274895488437152	0	0	0.0	0.0019611959400077455	0.0019611959400077455
1430	0.0016148470783562332	0.0013913477643075595	-0.001391347748694479	0.9779889193918635	-1	0	0	0.5	1	1.0	1	1.0	1.0	1	1	1	0	0	0.3333333333333333	1	3	3	0.0	0	0.4518305272606929	0.5	0.9067282282640134	0.5	0.5568010666855769	0.5	0.8748777505493008	0.5	0	0	0.0	-0.00013913477486944792	-0.00013913477486944792
3133	0.005975776520406055	0.00026550875056774247	0.00011510788763408153	0.9821238345832207	-1	0	0	0.5	2	0.5	2	0.5	0.25	3	1	2	1	0	0.75	3	4	6	0.16666666666666666	0.6666666666666666	0.8940709239218732	0.9023483383611924	0.7224679738525341	0.9577425312663931	0.45471886006801177	0.8974053083041854	0.9108036049452466	0.9244476814861482	1.0	0	0.0	0.00011510788763408153	0.00011510788763408153
4225	None	None	None	None	None	0	0	0.4	2	0.6	3	0.7777777777777778	0.4	3	2	3	1	0	1.0	3	3	7	0.1111111111111111	0.5	0.8940709239218732	0.9023483383611924	0.7224679738525341	0.9577425312663931	0.3593535330139657	0.9367852263589083	0.9108036049452466	0.9358422848641936	1.0	0	0.0	None	None
4609	0.008021837324842969	0.002519801225126511	0.0017759120533579178	0.9765061088765518	-1	0	0	0.5	3	0.5	3	0.5333333333333333	0.3333333333333333	4	2	3	0	0	0.6	3	5	8	0.0	0.4	0.6683632898423103	0.9194253310573467	0.6712625610477294	0.9269707066026297	0.58565373390093	0.9275148026293131	0.8758871123796529	0.9247182073690202	0	0	0.0	0.0017759120533579178	0.0017759120533579178
477	0.0024952566856688554	0.002445595668523922	-0.002444474226850881	0.9824913590631095	-1	0	0	1.0	1	0	0	1.0	0	1	0	0	1	0	0.5	2	1	2	0.3333333333333333	0	0	0	0	0	0	0	0	0	0	0	0	-0.00024444742268508806	-0.00024444742268508806
4509	0.011092195698330937	0.005205154314363605	-0.005195774106134921	0.9617069194101465	-1	0	0	0.2	1	1.0	5	0.4666666666666667	0.6	3	3	3	0	0	0.6	3	5	7	0.0	0	0.8940709239218732	0.9023483383611924	0.6421190425633904	0.9407263742510297	0.3593535330139657	0.9367852263589083	0.8988200707416956	0.9283311701668421	0	0	0.0	-0.0005195774106134921	-0.0005195774106134921
1531	0.0017116211026169856	0.0015570459773760316	-0.0015570317940065894	0.9782013383087609	-1	0	0	0.5	1	1.0	1	1.0	1.0	1	1	1	0	0	0.3333333333333333	1	3	3	0.0	0	0.4518305272606929	0.5	0.9067282282640134	0.5	0.697183433552062	0.5	0.865183727831611	0.5	0	0	0.0	-0.00015570317940065894	-0.00015570317940065894
993	0.0017292804895632347	0.0014973485081333795	-0.0014973479209765244	0.9784495644632717	-1	0	0	0.5	1	1.0	1	1.0	1.0	1	1	1	0	0	0.3333333333333333	1	3	3	0.0	0	0.4518305272606929	0.5	0.9067282282640134	0.5	0.697183433552062	0.5	0.865183727831611	0.5	0	0	0.0	-0.00014973479209765244	-0.00014973479209765244
1956	0.004007314246121311	0.0013656422788499223	-0.001023769104982836	0.974742311795692	-1	0	0	0.5	2	0.75	3	0.5	0.5	3	2	2	0	0	0.75	4	3	6	0.0	0	0.8940709239218732	0.9142105465228302	0.6421190425633904	0.9372299288742217	0.25192781726691404	0.9552794738109356	0.933498180112031	0.9376372774443961	0	0	0.0	-0.00010237691049828359	-0.00010237691049828359
2125	0.003880833180020934	0.0013739372606466674	-0.0009920951304255535	0.974739163559535	-1	0	0	0.5	2	0.75	3	0.5	0.5	3	2	2	0	0	0.75	4	3	6	0.0	0	0.8940709239218732	0.9142105465228302	0.6421190425633904	0.9372299288742217	0.23667786139440122	0.9562661032922872	0.9375011672127207	0.9380906834921182	0	0	0.0	-9.920951304255536e-05	-9.920951304255536e-05
329	0.0019409686694401645	0.0018910951043624	-0.0018910949057650466	0.984470421229247	-1	0	0	1.0	2	0.0	0	1.0	0	2	0	0	0	0	0.3333333333333333	3	1	3	0.0	1.0	0	0	0	0	0	0	0	0	0	0	0	-0.00018910949057650465	-0.00018910949057650465
4923	0.008709297900404868	0.0017922609905136782	0.0017136761178866572	0.9725395843045289	-1	0	0	0.4	2	0.6	3	0.4666666666666667	0.6	3	3	3	0	0	0.6	5	3	7	0.0	0	0.8940709239218732	0.9023483383611924	0.6421190425633904	0.9407263742510297	0.3593535330139657	0.9235432721746066	0.8988200707416956	0.9236631394883733	0	0	0.0	0.0017136761178866572	0.0017136761178866572
4100	0.007594085681411066	0.0015642829261789414	0.0006469610292404157	0.9739136241932321	-1	0	0	0.4	2	0.6	3	0.4666666666666667	0.4	3	2	3	0	0	0.6	3	5	7	0.0	0.5	0.8940709239218732	0.9023483383611924	0.6421190425633904	0.9407263742510297	0.3593535330139657	0.9235432721746066	0.8988200707416956	0.9236631394883733	0	0	0.0	0.0006469610292404157	0.0006469610292404157
3651	0.005978487074196102	0.00048023783465723423	7.469052337982966e-05	0.9813877132665031	-1	0	0	0.5	2	0.5	2	0.5	0.25	3	1	2	2	0	0.75	3	4	6	0.3333333333333333	0.6666666666666666	0.8940709239218732	0.9023483383611924	0.7224679738525341	0.9577425312663931	0.3593535330139657	0.9367852263589083	0.9108036049452466	0.9358422848641936	0.6666666666666666	0	0.0	7.469052337982966e-05	7.469052337982966e-05
3017	0.0069482431254702095	0.0037664680152868194	-0.0029480598398278976	0.983790544302091	-1	0	0	0.5	2	0.5	2	0.5	0.25	3	1	2	1	0	0.75	3	4	6	0.16666666666666666	0.6666666666666666	0.8524569693126498	0.9177604796757445	0.7224679738525341	0.9577425312663931	0.3593535330139657	0.9367852263589083	0.9108036049452466	0.9395170684468451	1.0	0	0.0	-0.00029480598398278976	-0.00029480598398278976
3318	0.007539170357836385	0.0028877616276448323	-0.00287017696289578	0.977105267693393	-1	0	0	0.25	1	1.0	4	1.0	0.75	4	3	1	1	0	0.16666666666666666	6	1	6	0.2	0	0.7311544903035111	0.8900122592200974	0.6630381014461241	0.9410416025645455	0.2431420830351943	0.9735277653584569	0.9192083501731367	0.943850526378006	1.0	0	0.0	-0.000287017696289578	-0.000287017696289578
166	0.01625415031811148	0.005633369101385308	-0.005534120032340626	0.9775764995209911	-1	0	0	0.42857142857142855	3	0.625	5	0.5	0.5	5	4	4	0	0	0.8	4	5	10	0.0	0.4	0.47762125480781653	0.9139886556398995	0.7750033436182866	0.8722243602474881	0.5232730050622305	0.971689532151622	0.9611292813076825	0.931287579749375	0	0	0.0	-0.0005534120032340626	-0.0005534120032340626
668	0.0019417158130164182	0.0018830578769485262	-0.0018829912389433992	0.9846424036341451	-1	0	0	1.0	1	0	0	1.0	0	1	0	0	1	0	0.5	1	2	2	0.3333333333333333	0	0	0	0	0	0	0	0	0	0	0	0	-0.00018829912389433992	-0.00018829912389433992
4556	0.008502961961379795	0.0017775937364237402	0.0017705725112012545	0.9728832082800949	-1	0	0	0.4	2	0.6	3	0.4666666666666667	0.6	3	3	3	0	0	0.6	5	3	7	0.0	0	0.8940709239218732	0.9023483383611924	0.6421190425633904	0.9407263742510297	0.3593535330139657	0.9660506436224572	0.9068152881155102	0.9415199240584532	0	0	0.0	0.0017705725112012545	0.0017705725112012545
3250	0.005227662223930614	0.003991619787855402	-0.0037963703351827547	0.9832339879881055	-1	0	0	0.5	2	0.3333333333333333	1	0.625	0.3333333333333333	2	1	2	0	0	0.5	4	2	5	0.0	0	0.9131876012235385	0.5476466786190738	0.4477577539510407	0.9700430046269408	0.2440517959607477	0.7600616203587583	0.9564997595573262	0.8330297766182913	0	0	0.0	-0.00037963703351827545	-0.00037963703351827545
394	0.0018686198626924645	0.0018167216760077447	-0.0018166816752523708	0.9853581729598655	-1	0	0	1.0	1	0	0	1.0	0	1	0	0	2	0	0.5	1	2	2	0.6666666666666666	0	0	0	0	0	0	0	0	0	0	0	0	-0.00018166816752523707	-0.00018166816752523707
4182	0.007631811485828937	0.001772192138855279	0.0002917370670536371	0.9739766913855852	-1	0	0	0.4	2	0.6	3	0.4666666666666667	0.4	3	2	3	0	0	0.6	3	5	7	0.0	0.5	0.8940709239218732	0.9023483383611924	0.6421190425633904	0.9407263742510297	0.3593535330139657	0.9367852263589083	0.8988200707416956	0.9283311701668421	0	0	0.0	0.0002917370670536371	0.0002917370670536371
3029	0.005799719462290442	0.00021076886487948654	-0.00014174971262220345	0.9821262901828942	-1	0	0	0.5	2	0.5	2	0.5	0.25	3	1	2	2	0	0.75	3	4	6	0.3333333333333333	0.6666666666666666	0.8940709239218732	0.9023483383611924	0.7224679738525341	0.9577425312663931	0.3593535330139657	0.9367852263589083	0.9108036049452466	0.9358422848641936	0.6666666666666666	0	0.0	-1.4174971262220345e-05	-1.4174971262220345e-05
532	0.001875109522774617	0.0018240836642789647	-0.0018240222442567722	0.9852269371329208	-1	0	0	1.0	1	0	0	1.0	0	1	0	0	2	0	0.5	1	2	2	0.6666666666666666	0	0	0	0	0	0	0	0	0	0	0	0	-0.00018240222442567723	-0.00018240222442567723
4249	0.007644316329888962	0.0011869534038813638	0.000991469750194988	0.974693120634368	-1	0	0	0.4	2	0.6	3	0.4666666666666667	0.4	3	2	3	0	0	0.6	3	5	7	0.0	0.5	0.8940709239218732	0.9023483383611924	0.6421190425633904	0.9407263742510297	0.3593535330139657	0.9225608068254771	0.8988200707416956	0.9233373969555654	0	0	0.0	0.000991469750194988	0.000991469750194988
229	0.0021224481403936705	0.002076854495045502	-0.0020743764095487176	0.9821688053158784	-1	0	0	0.6666666666666666	2	0.5	1	1.0	0	1	0	2	0	0	0.25	4	1	4	0.0	0.6666666666666666	0	0	0	0	0	0	0	0	0	0	0	-0.00020743764095487176	-0.00020743764095487176
3794	0.005981937721516522	0.00047772703881418884	-0.0004137758612102076	0.9821446342754651	-1	0	0	0.5	2	0.5	2	0.5	0.25	3	1	2	1	0	0.75	3	4	6	0.16666666666666666	0.6666666666666666	0.8940709239218732	0.9023483383611924	0.7224679738525341	0.9577425312663931	0.3593535330139657	0.9225608068254771	0.9108036049452466	0.9313331623826145	1.0	0	0.0	-4.137758612102076e-05	-4.137758612102076e-05
742	0.001765132260620742	0.0015711460573322319	-0.001571093630569724	0.9768018159084249	-1	0	0	0.5	1	1.0	1	1.0	1.0	2	1	0	1	0	0.3333333333333333	1	3	3	0.3333333333333333	0	0.6909036445112127	0.5310835492913871	0.5653452236920323	0.5	0.3668699699173292	0.5	0.7915768349210491	0.5103730733383697	1.0	0.5	0.0	-0.0001571093630569724	-0.0001571093630569724
386	0.00289265885732978	0.002068126605330561	-0.0020638661526902555	0.978228672316607	-1	0	0	0.3333333333333333	1	1.0	2	1.0	0.5	2	1	1	0	0	0.25	4	1	4	0.0	0	0.4615230622657215	0.8012384499845281	0.5732355165204773	0.7150291024183928	0.7970153967321651	0.8566580363760489	0.8216369736461591	0.7969378919996263	0	0	0.0	-0.00020638661526902556	-0.00020638661526902556
3891	0.00431492659149655	0.002711857976743568	-0.0026914310028359817	0.982452754324114	-1	0	0	0.5	2	0.5	2	0.5	0.25	2	1	3	2	0	0.75	3	4	6	0.2222222222222222	0.6666666666666666	0.6874799671439755	0.920432878160265	0.4112339869262671	0.9573988924866906	0.6180878873272906	0.9785242489273817	0.9507468381688918	0.9579754442264645	0.75	0	0.10975045887906576	-0.00026914310028359817	-0.00026914310028359817
4628	0.008538848896375654	0.002191482281337099	0.0021269979222386104	0.9735570381236558	-1	0	0	0.4	2	0.6	3	0.4666666666666667	0.6	3	3	3	0	0	0.6	5	3	7	0.0	0	0.8940709239218732	0.9023483383611924	0.6421190425633904	0.9407263742510297	0.3593535330139657	0.9367852263589083	0.8988200707416956	0.9283311701668421	0	0	0.0	0.0021269979222386104	0.0021269979222386104
2241	0.003960780015297823	0.0013658864370797114	-0.0009588547684310341	0.9748170535287745	-1	0	0	0.5	2	0.75	3	0.5	0.5	3	2	2	0	0	0.75	4	3	6	0.0	0	0.8940709239218732	0.9142105465228302	0.6421190425633904	0.9372299288742217	0.25192781726691404	0.9552794738109356	0.933498180112031	0.9376372774443961	0	0	0.0	-9.588547684310341e-05	-9.588547684310341e-05
1841	0.0024951021057079926	0.002340727955363548	-0.0023405168749884206	0.9788959288842687	-1	0	0	0.5	2	0.6666666666666666	2	0.5555555555555556	0.6666666666666666	2	2	2	0	0	1.0	3	3	5	0.0	0	0.6723229094858151	0.9308495881247142	0.40020303976603433	0.9526657691645225	0.45597696739394716	0.9723413840501876	0.942868639958102	0.9549493656569209	0	0	0.0	-0.00023405168749884208	-0.00023405168749884208
4315	0.007286266824044809	0.0011705333703722176	0.0008287510598648601	0.974754252132606	-1	0	0	0.4	2	0.6	3	0.4666666666666667	0.4	3	2	3	0	0	0.6	3	5	7	0.0	0.5	0.9804275790946425	0.9297235318323193	0.6421190425633904	0.9407263742510297	0.3593535330139657	0.9235432721746066	0.9268243743555495	0.931681490979734	0	0	0.0	0.0008287510598648601	0.0008287510598648601
1603	0.0058515008149746	0.002848909566632181	-0.0028431978562220538	0.9823902775750138	-1	0	0	0.5	2	0.6666666666666666	2	0.625	0.6666666666666666	3	2	1	1	0	0.5	4	2	5	0.2	0	0.44265565576274746	0.9155134464453023	0.7004060795320686	0.9470372029150961	0.8119539347878943	0.9626537118620249	0.9068152881155102	0.9447316503231743	1.0	0	0.0	-0.00028431978562220537	-0.00028431978562220537
41	0.023395970996093068	0.005591908886649694	-0.005590345317257817	0.9680037039858025	-1	0	0	0.4	4	0.5384615384615384	7	0.5357142857142857	0.5384615384615384	11	7	3	2	0	0.5714285714285714	4	7	15	0.3333333333333333	0.18181818181818182	0.5679357796309341	0.9396708220551755	0.5343701370601168	0.8993942305192323	0.6397783666269116	0.9106742383341301	0.7986126504665146	0.9182927604949025	0.5909090909090908	0.18181818181818182	0.0	-0.0005590345317257817	-0.0005590345317257817
3266	0.004441003131056129	0.003264200213952428	-0.0032607620921357447	0.9787794829464392	-1	0	0	0.5	2	0.5	2	0.5	0.25	3	1	2	0	0	0.75	3	4	6	0.0	0.6666666666666666	0.44265565576274746	0.9005116026293615	0.7224679738525341	0.739398007848819	0.7826361353706746	0.9346296568764895	0.9068152881155102	0.8774622992280905	0	0	0.0	-0.0003260762092135745	-0.0003260762092135745
4306	0.0074978885117699436	0.0015111798743112775	0.0006784102776996835	0.9740182380226697	-1	0	0	0.4	2	0.6	3	0.4666666666666667	0.4	3	2	3	0	0	0.6	3	5	7	0.0	0.5	0.8940709239218732	0.9023483383611924	0.6421190425633904	0.9407263742510297	0.3593535330139657	0.9235432721746066	0.8988200707416956	0.9236631394883733	0	0	0.0	0.0006784102776996835	0.0006784102776996835
2913	0.005786925413131829	0.0002459740665233663	4.6611703441002176e-05	0.9813921502684794	-1	0	0	0.5	2	0.5	2	0.5	0.25	3	1	2	2	0	0.75	3	4	6	0.3333333333333333	0.6666666666666666	0.8940709239218732	0.9023483383611924	0.7224679738525341	0.9577425312663931	0.3593535330139657	0.9660506436224572	0.9108036049452466	0.9477266480928382	0.6666666666666666	0	0.0	4.6611703441002176e-05	4.6611703441002176e-05
4334	0.0077766716108686965	0.001651302635751763	8.9140724031353e-05	0.9751178644737165	-1	0	0	0.4	2	0.6	3	0.4666666666666667	0.4	3	2	3	0	0	0.6	3	5	7	0.0	0.5	0.8940709239218732	0.9023483383611924	0.6421190425633904	0.9407263742510297	0.26913242577401475	0.9691973671494689	0.9418853277832333	0.9433377747515234	0	0	0.0	8.9140724031353e-05	8.9140724031353e-05
2727	0.006756865583576941	0.0006556594703464989	-0.000566450957731973	0.9816749498606785	-1	0	0	0.6	3	0.4	2	0.5833333333333334	0.2	4	1	2	2	0	0.75	3	4	7	0.4	0.5	0.6683632898423103	0.9194253310573467	0.7114370266923014	0.9422006601615912	0.58565373390093	0.938793053047854	0.8838403161391527	0.934137019549862	0.625	0	0.0	-5.66450957731973e-05	-5.66450957731973e-05
4041	0.013703970664177452	0.0028458238796838908	-0.002817036603703799	0.9773297174895157	-1	0	0	0.2	1	1.0	5	1.0	0.8	5	4	1	1	0	0.14285714285714285	7	1	7	0.2	0	0.7065020445359729	0.8664769743614994	0.6839571603288579	0.966246392886618	0.3593535330139657	0.9569277097917859	0.9113508324935338	0.941316107083568	1.0	0	0.0	-0.0002817036603703799	-0.0002817036603703799
2643	0.003897970595575409	0.0013539251882758504	-0.0009766597513660368	0.9746812050473692	-1	0	0	0.5	2	0.75	3	0.5	0.5	3	2	2	0	0	0.75	4	3	6	0.0	0	0.8940709239218732	0.9142105465228302	0.6421190425633904	0.9372299288742217	0.25192781726691404	0.9552794738109356	0.933498180112031	0.9376372774443961	0	0	0.0	-9.766597513660369e-05	-9.766597513660369e-05
4960	0.008657521613824515	0.0021670407444656587	0.002145837499438939	0.9733373371261795	-1	0	0	0.4	2	0.6	3	0.4666666666666667	0.6	3	3	3	0	0	0.6	5	3	7	0.0	0	0.8940709239218732	0.9023483383611924	0.6421190425633904	0.9407263742510297	0.3593535330139657	0.9235432721746066	0.8988200707416956	0.9236631394883733	0	0	0.0	0.002145837499438939	0.002145837499438939
2984	0.006513621634641266	0.0004969872558106384	-0.0004934477917747242	0.9817715009696882	-1	0	0	0.6	3	0.4	2	0.5833333333333334	0.2	4	1	2	1	0	0.75	3	4	7	0.2	0.5	0.6683632898423103	0.9194253310573467	0.7114370266923014	0.9422006601615912	0.58565373390093	0.938793053047854	0.8838403161391527	0.934137019549862	1.0	0	0.0	-4.9344779177472415e-05	-4.9344779177472415e-05
1128	0.0017469252409281295	0.0015824130499871986	-0.00158239495034737	0.9781607643783569	-1	0	0	0.5	1	1.0	1	1.0	1.0	1	1	1	0	0	0.3333333333333333	1	3	3	0.0	0	0.4518305272606929	0.5	0.9067282282640134	0.5	0.697183433552062	0.5	0.865183727831611	0.5	0	0	0.0	-0.000158239495034737	-0.000158239495034737
2141	0.0029584812961312595	0.0012518397297023934	-0.0010713701576516626	0.9744797643252627	-1	0	0	0.5	2	0.6666666666666666	2	0.5555555555555556	0.6666666666666666	3	2	1	0	0	1.0	3	3	5	0.0	0	0.8940709239218732	0.9142105465228302	0.6421190425633904	0.9372299288742217	0.25192781726691404	0.9552794738109356	0.933498180112031	0.9376372774443961	0	0	0.0	-0.00010713701576516626	-0.00010713701576516626
3247	0.006024878407312961	0.0003524601340827658	0.00023365597624930604	0.9824043576910675	-1	0	0	0.5	2	0.5	2	0.5	0.25	3	1	2	0	0	0.75	3	4	6	0.0	0.6666666666666666	0.8940709239218732	0.9023483383611924	0.7224679738525341	0.9577425312663931	0.3593535330139657	0.9367852263589083	0.9108036049452466	0.9358422848641936	0	0	0.0	0.00023365597624930604	0.00023365597624930604
779	0.001830934819894875	0.0017664641893074579	-0.001766430126956771	0.9861625148978566	-1	0	0	1.0	1	0	0	1.0	0	1	0	0	1	0	0.5	1	2	2	0.3333333333333333	0	0	0	0	0	0	0	0	0	0	0	0	-0.00017664301269567712	-0.00017664301269567712
3768	0.005892563482706377	0.0003702842430954813	-0.0002601459569247909	0.9818190411422608	-1	0	0	0.5	2	0.5	2	0.5	0.25	3	1	2	2	0	0.75	3	4	6	0.3333333333333333	0.6666666666666666	0.8940709239218732	0.9023483383611924	0.7224679738525341	0.9577425312663931	0.3593535330139657	0.9367852263589083	0.9108036049452466	0.9358422848641936	0.6666666666666666	0	0.0	-2.601459569247909e-05	-2.601459569247909e-05
996	0.0018577119461910074	0.0017104795610301822	-0.0017103625193416242	0.9780191387961851	-1	0	0	0.5	1	1.0	1	1.0	1.0	1	1	1	1	0	0.3333333333333333	1	3	3	0.16666666666666666	0	0.4518305272606929	0.5	0.9067282282640134	0.5	0.7876513986987416	0.5	0.8728169147484179	0.5	1.0	0	0.0	-0.00017103625193416242	-0.00017103625193416242
2850	0.006371355360998582	0.002990360166865171	-0.0029017244281467577	0.9830276654789489	-1	0	0	0.6	3	0.4	2	0.5833333333333334	0.2	4	1	2	1	0	0.75	3	4	7	0.2	0.5	0.6683632898423103	0.9194253310573467	0.7479607937170749	0.9496817006721416	0.58565373390093	0.938793053047854	0.8969908539861868	0.9370788838282474	1.0	0	0.0	-0.00029017244281467577	-0.00029017244281467577
2182	0.004390656448767872	0.0014073099357071273	-0.001116275454935645	0.9752067211459111	-1	0	0	0.5	2	0.75	3	0.5	0.5	3	2	2	0	0	0.75	4	3	6	0.0	0	0.8940709239218732	0.9142105465228302	0.6421190425633904	0.9372299288742217	0.111545450400429	0.9654205358471298	0.9630823284693097	0.9426563472553436	0	0	0.0	-0.00011162754549356451	-0.00011162754549356451
4622	0.008331619586501242	0.0016558948295648686	0.0016512959315552556	0.9731630233583165	-1	0	0	0.4	2	0.6	3	0.4666666666666667	0.6	3	3	3	0	0	0.6	5	3	7	0.0	0	0.8940709239218732	0.9023483383611924	0.6421190425633904	0.9407263742510297	0.3593535330139657	0.9235432721746066	0.8988200707416956	0.9236631394883733	0	0	0.0	0.0016512959315552556	0.0016512959315552556
627	0.0017553359205562144	0.0016114931920886738	-0.0016114825676900885	0.9765455512491866	-1	0	0	0.5	1	1.0	1	1.0	1.0	2	1	0	1	0	0.3333333333333333	1	3	3	0.3333333333333333	0	0.6909036445112127	0.5310835492913871	0.5653452236920323	0.5	0.3668699699173292	0.5	0.7915768349210491	0.5103730733383697	1.0	0.5	0.0	-0.00016114825676900884	-0.00016114825676900884
3440	0.005880997530710945	0.0003148511470076212	0.0001869316857364949	0.9825334283517233	-1	0	0	0.5	2	0.5	2	0.5	0.25	3	1	2	0	0	0.75	3	4	6	0.0	0.6666666666666666	0.8940709239218732	0.9023483383611924	0.7224679738525341	0.9577425312663931	0.3593535330139657	0.9367852263589083	0.9108036049452466	0.9358422848641936	0	0	0.0	0.0001869316857364949	0.0001869316857364949
4597	0.006245424296646879	0.001453139049172092	0.00040434819017487683	0.9733441053064629	-1	0	0	0.4	2	0.6	3	0.4375	0.4	3	2	3	0	0	1.0	4	4	7	0.0	0.5	0.8940709239218732	0.9023483383611924	0.6421190425633904	0.9407263742510297	0.3593535330139657	0.9225608068254771	0.8988200707416956	0.9233373969555654	0	0	0.0	0.00040434819017487683	0.00040434819017487683
3783	0.004479718917135379	0.0026561520446180386	-0.0026560098616398185	0.9822741246416435	-1	0	0	0.5	2	0.3333333333333333	1	0.5555555555555556	0.3333333333333333	2	1	2	1	0	1.0	3	3	5	0.14285714285714285	1.0	0.6874799671439755	0.920432878160265	0.4112339869262671	0.9573988924866906	0.5478967038940481	0.957597056255727	0.9364437400676945	0.9474792857185228	1.0	0	0.0	-0.00026560098616398186	-0.00026560098616398186
360	0.0019369002910673708	0.0019369088843120541	-0.0019369086132132172	0.9844227523286395	-1	0	0	1.0	2	0.0	0	1.0	0	2	0	0	0	0	0.3333333333333333	3	1	3	0.0	1.0	0	0	0	0	0	0	0	0	0	0	0	-0.00019369086132132172	-0.00019369086132132172
520	0.0017924077535129146	0.0017352958806225033	-0.0017352638449783994	0.9861168061091428	-1	0	0	1.0	1	0	0	1.0	0	1	0	0	1	0	0.5	1	2	2	0.3333333333333333	0	0	0	0	0	0	0	0	0	0	0	0	-0.00017352638449783994	-0.00017352638449783994
3326	0.006198049591222961	0.0023759473308127593	-0.002373019968103323	0.9809721259018817	-1	0	0	0.25	1	1.0	3	1.0	1.0	3	3	1	1	0	0.2	5	1	5	0.16666666666666666	0	0.568238056685149	0.888599152600717	0.7224679738525341	0.9622854478009163	0.2673129999229079	0.9796783153771182	0.9525155317899964	0.9553733383455489	1.0	0	0.0	-0.00023730199681033229	-0.00023730199681033229
1404	0.002835726883191401	0.0010980352429672572	-0.0010971034300663173	0.9785698748142199	-1	0	0	0.75	3	0.3333333333333333	1	0.625	0.3333333333333333	2	1	2	1	0	0.5	2	4	5	0.14285714285714285	0.6666666666666666	0.45393731985275376	0.5052667866730284	0.9463429118638709	0.5977615450375541	0.6440211647842096	0.82373925605278	0.8985403706662077	0.6576940221699574	1.0	0	0.0	-0.00010971034300663173	-0.00010971034300663173
928	0.0017222127165310676	0.0014616066210271681	-0.0014615826223392866	0.9783094791457647	-1	0	0	0.5	1	1.0	1	1.0	1.0	1	1	1	0	0	0.3333333333333333	1	3	3	0.0	0	0.4518305272606929	0.5	0.9067282282640134	0.5	0.697183433552062	0.5	0.865183727831611	0.5	0	0	0.0	-0.00014615826223392866	-0.00014615826223392866
3781	0.005399553761697704	0.003718110530287974	-0.0028071115830208817	0.9742448551610609	-1	0	0	0.5	2	0.5	2	0.6	0.5	2	2	3	0	0	0.4	5	2	6	0.0	0	0.9131876012235385	0.5476466786190738	0.37105952128169517	0.9376489558459726	0.22967676650698285	0.7852904837702175	0.9549485041234964	0.8021061029744601	0	0	0.0	-0.0002807111583020882	-0.0002807111583020882
3403	0.005735639918116457	0.0029899433068933346	-0.0024110937362300405	0.9834751950455148	-1	0	0	0.5	2	0.3333333333333333	1	0.625	0.3333333333333333	3	1	1	0	0	0.5	4	2	5	0.0	0	0.8940709239218732	0.9023483383611924	0.7224679738525341	0.9577425312663931	0.3593535330139657	0.9588012199835386	0.9108036049452466	0.944304832868576	0	0	0.0	-0.00024110937362300405	-0.00024110937362300405
1557	0.004516758648792581	0.0039004447217926967	-0.0038919854669211417	0.9682865376106404	-1	0	0	0.5	3	0.5	3	0.5333333333333333	0.3333333333333333	4	2	3	0	0	0.6	3	5	8	0.0	0	0.8940709239218732	0.8953708957308489	0.6712625610477294	0.9375493503811302	0.3056406751404399	0.9342749479736587	0.9229128481392472	0.9243751608064906	0	0	0.0	-0.00038919854669211415	-0.00038919854669211415
3509	0.00558994464164629	0.003766852159969038	-0.00327149410381593	0.9830408070189673	-1	0	0	0.5	2	0.3333333333333333	1	0.625	0.3333333333333333	2	1	2	1	0	0.5	4	2	5	0.14285714285714285	0	0.9131876012235385	0.5476466786190738	0.4477577539510407	0.9700430046269408	0.2440517959607477	0.562374948377617	0.9638989111299535	0.786929718536599	1.0	0.5	0.0	-0.000327149410381593	-0.000327149410381593
4754	0.00853703325392394	0.0019398380789765377	0.0018796072909951327	0.9729254840850716	-1	0	0	0.4	2	0.6	3	0.4666666666666667	0.6	3	3	3	0	0	0.6	5	3	7	0.0	0	0.8940709239218732	0.9023483383611924	0.6421190425633904	0.9407263742510297	0.3593535330139657	0.9235432721746066	0.8988200707416956	0.9236631394883733	0	0	0.0	0.0018796072909951327	0.0018796072909951327
4605	0.008328616088096399	0.0017071379487306258	0.0016720796280636357	0.9725172836203811	-1	0	0	0.4	2	0.6	3	0.4666666666666667	0.6	3	3	3	0	0	0.6	5	3	7	0.0	0	0.8940709239218732	0.9023483383611924	0.6421190425633904	0.9407263742510297	0.3593535330139657	0.9235432721746066	0.8988200707416956	0.9236631394883733	0	0	0.0	0.0016720796280636357	0.0016720796280636357
4430	0.007349292753948878	0.0009372967672233607	0.0006296904146501283	0.9750390890754911	-1	0	0	0.4	2	0.6	3	0.4666666666666667	0.4	3	2	3	0	0	0.6	3	5	7	0.0	0.5	0.8940709239218732	0.9023483383611924	0.6421190425633904	0.9407263742510297	0.3593535330139657	0.9235432721746066	0.8988200707416956	0.9236631394883733	0	0	0.0	0.0006296904146501283	0.0006296904146501283
2809	0.006316499023906475	0.000583723427193197	-0.00034947443887725415	0.9819135662428979	-1	0	0	0.6	3	0.4	2	0.5833333333333334	0.2	4	1	2	0	0	0.75	3	4	7	0.0	0.5	0.6683632898423103	0.9194253310573467	0.7114370266923014	0.9422006601615912	0.58565373390093	0.938793053047854	0.8838403161391527	0.934137019549862	0	0	0.0	-3.4947443887725414e-05	-3.4947443887725414e-05
832	0.0017393430841323781	0.0015471714079791008	-0.0015471662805311484	0.978307555026126	-1	0	0	0.5	1	1.0	1	1.0	1.0	1	1	1	0	0	0.3333333333333333	1	3	3	0.0	0	0.4518305272606929	0.5	0.9067282282640134	0.5	0.697183433552062	0.5	0.865183727831611	0.5	0	0	0.0	-0.00015471662805311483	-0.00015471662805311483
1258	0.00168864689957731	0.0015168907840025724	-0.0015168901840266233	0.9781357581729309	-1	0	0	0.5	1	1.0	1	1.0	1.0	1	1	1	0	0	0.3333333333333333	1	3	3	0.0	0	0.4518305272606929	0.5	0.9067282282640134	0.5	0.7476967813983035	0.5	0.8681740974653834	0.5	0	0	0.0	-0.00015168901840266233	-0.00015168901840266233
2662	0.009311035373282534	0.002771765884540558	-0.002765450023710987	0.9730730820757093	-1	0	0	0.4	2	0.8	4	0.5833333333333334	0.4	4	2	2	1	0	0.75	3	4	7	0.16666666666666666	0	0.6683632898423103	0.9194253310573467	0.7114370266923014	0.9422006601615912	0.58565373390093	0.938793053047854	0.8838403161391527	0.934137019549862	1.0	0	0.0	-0.0002765450023710987	-0.0002765450023710987
3947	0.005959738317535778	6.99929994171506e-05	-6.899166966638081e-05	0.982145635589696	-1	0	0	0.5	2	0.5	2	0.5	0.25	3	1	2	0	0	0.75	3	4	6	0.0	0.6666666666666666	0.8940709239218732	0.9023483383611924	0.7224679738525341	0.9577425312663931	0.3593535330139657	0.9367852263589083	0.9108036049452466	0.9358422848641936	0	0	0.0	-6.899166966638081e-06	-6.899166966638081e-06
308	0.002147305185662362	0.0021067378319350174	-0.0021043711872359675	0.982558234529679	-1	0	0	1.0	1	0	0	1.0	0	1	0	0	1	0	0.5	2	1	2	0.3333333333333333	0	0	0	0	0	0	0	0	0	0	0	0	-0.00021043711872359674	-0.00021043711872359674
970	0.0017514208002952078	0.001626963302109497	-0.0016269570214747526	0.9768625613185303	-1	0	0	0.5	1	1.0	1	1.0	1.0	2	1	0	1	0	0.3333333333333333	1	3	3	0.3333333333333333	0	0.6909036445112127	0.5310835492913871	0.5653452236920323	0.5	0.3668699699173292	0.5	0.7915768349210491	0.5103730733383697	1.0	0.5	0.0	-0.00016269570214747525	-0.00016269570214747525
2010	0.003844850212147958	0.001366788389061951	-0.0009758222543074654	0.9746982412650269	-1	0	0	0.5	2	0.75	3	0.5	0.5	3	2	2	0	0	0.75	4	3	6	0.0	0	0.8940709239218732	0.9142105465228302	0.6421190425633904	0.9372299288742217	0.25192781726691404	0.9552794738109356	0.933498180112031	0.9376372774443961	0	0	0.0	-9.758222543074654e-05	-9.758222543074654e-05
579	0.0018183203332520438	0.0018183017128846183	-0.001818278049778092	0.9861898026121148	-1	0	0	1.0	1	0	0	1.0	0	1	0	0	1	0	0.5	1	2	2	0.3333333333333333	0	0	0	0	0	0	0	0	0	0	0	0	-0.0001818278049778092	-0.0001818278049778092
1087	0.0018528530602391242	0.001586874424209648	-0.0015867452247045955	0.9808695612064425	-1	0	0	0.5	1	1.0	1	1.0	1.0	1	1	1	2	0	0.3333333333333333	1	3	3	0.3333333333333333	0	0.30135181777549924	0.5	0.9067282282640134	0.5	0.7876513986987416	0.5	0.9320506027101597	0.5	1.0	1.0	0.0	-0.00015867452247045956	-0.00015867452247045956
3142	0.006772374350792272	0.0004249478031285361	-0.00020101853378667463	0.9814957513890922	-1	0	0	0.6	3	0.4	2	0.5833333333333334	0.2	4	1	2	2	0	0.75	3	4	7	0.4	0.5	0.6683632898423103	0.9194253310573467	0.7114370266923014	0.9422006601615912	0.58565373390093	0.938793053047854	0.8838403161391527	0.934137019549862	0.625	0	0.0	-2.0101853378667464e-05	-2.0101853378667464e-05
2724	0.006624978519671735	0.000383190320919901	-0.00011597350406549435	0.9818196191403012	-1	0	0	0.6	3	0.4	2	0.5833333333333334	0.2	4	1	2	0	0	0.75	3	4	7	0.0	0.5	0.6683632898423103	0.9194253310573467	0.7114370266923014	0.9422006601615912	0.58565373390093	0.938793053047854	0.8838403161391527	0.934137019549862	0	0	0.0	-1.1597350406549435e-05	-1.1597350406549435e-05
3405	0.0057600422975005675	0.0002684653836754472	0.00026559212717571325	0.9813750381853168	-1	0	0	0.5	2	0.5	2	0.5	0.25	3	1	2	2	0	0.75	3	4	6	0.3333333333333333	0.6666666666666666	0.8940709239218732	0.9023483383611924	0.7224679738525341	0.9577425312663931	0.3593535330139657	0.9367852263589083	0.9108036049452466	0.9358422848641936	0.6666666666666666	0	0.0	0.00026559212717571325	0.00026559212717571325
2605	0.004025528266145907	0.001447031063186531	-0.0009496088851133405	0.9751427398587783	-1	0	0	0.5	2	0.75	3	0.5	0.5	3	2	2	0	0	0.75	4	3	6	0.0	0	0.8940709239218732	0.9142105465228302	0.6421190425633904	0.9372299288742217	0.25192781726691404	0.9552794738109356	0.933498180112031	0.9376372774443961	0	0	0.0	-9.496088851133405e-05	-9.496088851133405e-05
3823	0.005803876939048423	0.0007043613068877375	-0.00023970701656201904	0.9815373962063312	-1	0	0	0.5	2	0.5	2	0.5	0.25	3	1	2	2	0	0.75	3	4	6	0.3333333333333333	0.6666666666666666	0.8940709239218732	0.9023483383611924	0.7224679738525341	0.9577425312663931	0.3593535330139657	0.9367852263589083	0.9108036049452466	0.9358422848641936	0.6666666666666666	0	0.0	-2.3970701656201903e-05	-2.3970701656201903e-05
2915	0.0057629776166788155	0.0006037412051012685	6.798853399061397e-05	0.9816329728226274	-1	0	0	0.5	2	0.5	2	0.5	0.25	3	1	2	2	0	0.75	3	4	6	0.3333333333333333	0.6666666666666666	0.8940709239218732	0.9023483383611924	0.7224679738525341	0.9577425312663931	0.3593535330139657	0.9660506436224572	0.9108036049452466	0.9477266480928382	0.6666666666666666	0	0.0	6.798853399061397e-05	6.798853399061397e-05
630	0.0025026138913320306	0.0024540350793741303	-0.0024524058216864454	0.9812541321041256	-1	0	0	0	0	0	0	1.0	0	0	0	0	1	0	1.0	1	1	1	0.25	0	0	0	0	0	0	0	0	0	0	0	0	-0.1	-0.1
3650	0.00725143619287528	0.0035165382396266922	-0.001454378284050592	0.975065454594258	-1	0	0	0.5	2	0.5	2	0.6	0.5	3	2	2	0	0	0.4	5	2	6	0.0	0	0.8940709239218732	0.9023483383611924	0.6421190425633904	0.9407263742510297	0.3593535330139657	0.9310209101163663	0.8988200707416956	0.9262311121627405	0	0	0.0	-0.0001454378284050592	-0.0001454378284050592
2957	0.006485867125844005	9.046336716781456e-05	-8.530867773973555e-05	0.981787841231236	-1	0	0	0.6	3	0.4	2	0.5833333333333334	0.2	4	1	2	1	0	0.75	3	4	7	0.2	0.5	0.6683632898423103	0.9194253310573467	0.7114370266923014	0.9422006601615912	0.5240648547212378	0.9680039176173123	0.9305694892587493	0.9467721159493653	1.0	0	0.0	-8.530867773973555e-06	-8.530867773973555e-06
4774	0.008373369566831575	0.0024209524741598495	0.0020882966863862303	0.9736751700693502	-1	0	0	0.4	2	0.6	3	0.4666666666666667	0.6	3	3	3	0	0	0.6	5	3	7	0.0	0	0.8940709239218732	0.9023483383611924	0.6421190425633904	0.9407263742510297	0.3593535330139657	0.9367852263589083	0.8988200707416956	0.9283311701668421	0	0	0.0	0.0020882966863862303	0.0020882966863862303
2579	0.007058410659926457	0.005496856821846875	-0.005266937595801772	0.9833706288697935	-1	0	0	0.75	3	0.25	1	0.5	0.25	4	1	1	0	0	0.75	4	3	6	0.0	0	0.6683632898423103	0.9194253310573467	0.7114370266923014	0.9422006601615912	0.58565373390093	0.938793053047854	0.8838403161391527	0.934137019549862	0	0	0.0	-0.0005266937595801771	-0.0005266937595801771
4654	0.007560506815438441	0.0018295628769361555	0.0018232722557918872	0.9739382270402942	-1	0	0	0.4	2	0.6	3	0.4666666666666667	0.4	3	2	3	0	0	0.6	3	5	7	0.0	0.5	0.8940709239218732	0.9023483383611924	0.6421190425633904	0.9385863362464668	0.3593535330139657	0.9235432721746066	0.8988200707416956	0.9227712608810712	0	0	0.0	0.0018232722557918872	0.0018232722557918872
1144	0.0016813161336039595	0.0014921935768197328	-0.001492187425923393	0.9784509070660755	-1	0	0	0.5	1	1.0	1	1.0	1.0	1	1	1	0	0	0.3333333333333333	1	3	3	0.0	0	0.4518305272606929	0.5	0.9533182962331388	0.5	0.697183433552062	0.5	0.885692026783857	0.5	0	0	0.0	-0.0001492187425923393	-0.0001492187425923393
4503	0.0030774888132171557	0.002333527736632131	-0.0023297006559161674	0.9759855141548508	-1	0	0	0.3333333333333333	1	1.0	2	1.0	0.5	1	1	2	1	0	0.25	4	1	4	0.125	0	0.8940709239218732	0.5	0.6421190425633904	0.5	0.3593535330139657	0.5	0.8988200707416956	0.5	1.0	0	0.0	-0.00023297006559161673	-0.00023297006559161673
1629	0.005977333007646666	0.0027302638811278605	-0.0018801916120950825	0.9737399229531287	-1	0	0	0.4	2	0.8	4	0.4666666666666667	0.6	4	3	2	0	0	0.6	5	3	7	0.0	0	0.8940709239218732	0.8953708957308489	0.6712625610477294	0.9375493503811302	0.3056406751404399	0.9342749479736587	0.9229128481392472	0.9243751608064906	0	0	0.0	-0.00018801916120950824	-0.00018801916120950824
1318	0.0017084126016014918	0.001522257661997625	-0.0015222575498673337	0.9782198033810763	-1	0	0	0.5	1	1.0	1	1.0	1.0	1	1	1	0	0	0.3333333333333333	1	3	3	0.0	0	0.4518305272606929	0.5	0.9067282282640134	0.5	0.697183433552062	0.5	0.865183727831611	0.5	0	0	0.0	-0.00015222575498673337	-0.00015222575498673337
4345	0.008619520330464479	0.0021065049194505174	0.0009072045112925495	0.9733181885539204	-1	0	0	0.4	2	0.6	3	0.4666666666666667	0.4	3	2	3	1	0	0.6	3	5	7	0.1111111111111111	0.5	0.8940709239218732	0.9023483383611924	0.7224679738525341	0.9577425312663931	0.2673129999229079	0.9695657394435092	0.9515455755507358	0.9495604552971918	1.0	0	0.0	0.0009072045112925495	0.0009072045112925495
4084	0.007647440515862877	0.0013711271207222757	0.0007696811817424037	0.9744406083103081	-1	0	0	0.4	2	0.6	3	0.4666666666666667	0.4	3	2	3	0	0	0.6	3	5	7	0.0	0.5	0.8940709239218732	0.9023483383611924	0.6421190425633904	0.9407263742510297	0.3593535330139657	0.9367852263589083	0.8988200707416956	0.9283311701668421	0	0	0.0	0.0007696811817424037	0.0007696811817424037
3708	0.004696707164583064	0.003179085350463635	-0.0031754949464042385	0.9788848508260334	-1	0	0	0.5	2	0.5	2	0.5	0.25	3	1	2	2	0	0.75	3	4	6	0.3333333333333333	0.6666666666666666	0.44265565576274746	0.9005116026293615	0.7224679738525341	0.739398007848819	0.7826361353706746	0.9001947213088723	0.8500680002620302	0.8599712695561005	0.6666666666666666	0	0.0	-0.00031754949464042387	-0.00031754949464042387
264	0.024094743565575477	0.006447519634662719	-0.0064237608391846295	0.9785225904930459	-1	0	0	0.3	3	0.6923076923076923	9	0.6	0.38461538461538464	8	5	6	1	0	1.0	5	5	15	0.07692307692307693	0	0.3834357571353832	0.8634712257300426	0.5328695453564464	0.7797894505110295	0.5672297604935878	0.8367778755378938	0.7847382105742465	0.829360798022363	1.0	1.0	0.0	-0.000642376083918463	-0.000642376083918463
2057	0.0038228864465606333	0.0012782922691299482	-0.0009335786451817837	0.9747153749394898	-1	0	0	0.5	2	0.75	3	0.5	0.5	3	2	2	0	0	0.75	4	3	6	0.0	0	0.8940709239218732	0.9142105465228302	0.6421190425633904	0.9372299288742217	0.21897116614748063	0.9507583111724374	0.9418853277832333	0.9356383735589072	0	0	0.0	-9.335786451817837e-05	-9.335786451817837e-05
3476	0.005952518776041688	0.0004605693150646765	0.000165220143499678	0.982685473786064	-1	0	0	0.5	2	0.5	2	0.5	0.25	3	1	2	0	0	0.75	3	4	6	0.0	0.6666666666666666	0.8940709239218732	0.9023483383611924	0.7224679738525341	0.9577425312663931	0.3593535330139657	0.9367852263589083	0.9108036049452466	0.9358422848641936	0	0	0.0	0.000165220143499678	0.000165220143499678
4617	0.007513541020161426	0.002105741686527456	0.002103217449566994	0.9735513432894506	-1	0	0	0.4	2	0.6	3	0.4666666666666667	0.4	3	2	3	0	0	0.6	3	5	7	0.0	0.5	0.8940709239218732	0.9023483383611924	0.6421190425633904	0.9385863362464668	0.3593535330139657	0.9235432721746066	0.8988200707416956	0.9227712608810712	0	0	0.0	0.002103217449566994	0.002103217449566994
1282	0.0018148147888014427	0.0016021730769067582	-0.0016020460456065717	0.9778797257032878	-1	0	0	0.5	1	1.0	1	1.0	1.0	1	1	1	0	0	0.3333333333333333	1	3	3	0.0	0	0.4518305272606929	0.5	0.9067282282640134	0.5	0.3823015327844753	0.5	0.9109813772689219	0.5	0	0	0.0	-0.00016020460456065718	-0.00016020460456065718
2226	0.003940315812150696	0.0015947372765736675	-0.0009649998919932295	0.9750174637837118	-1	0	0	0.5	2	0.75	3	0.5	0.5	3	2	2	0	0	0.75	4	3	6	0.0	0	0.8940709239218732	0.9142105465228302	0.6421190425633904	0.9372299288742217	0.25192781726691404	0.9552794738109356	0.933498180112031	0.9376372774443961	0	0	0.0	-9.649998919932296e-05	-9.649998919932296e-05
4002	0.00585884373438096	0.00438596816045527	-0.00409657695037964	0.9827852155363459	-1	0	0	0.5	2	0.3333333333333333	1	0.625	0.3333333333333333	2	1	2	1	0	0.5	4	2	5	0.14285714285714285	0	0.9131876012235385	0.5476466786190738	0.4477577539510407	0.9700430046269408	0.2440517959607477	0.7600616203587583	0.9564997595573262	0.8330297766182913	1.0	0	0.0	-0.000409657695037964	-0.000409657695037964
4115	0.008933797587588882	0.005797109069883611	-0.004446432509944402	0.9801201716495661	-1	0	0	0.5	2	0.5	2	0.6	0.5	2	2	3	1	0	0.4	5	2	6	0.1	0	0.9131876012235385	0.5476466786190738	0.4477577539510407	0.9700430046269408	0.2440517959607477	0.7600616203587583	0.9564997595573262	0.8330297766182913	1.0	0.5	0.0	-0.0004446432509944402	-0.0004446432509944402
2709	0.006090026329308061	0.0007235481972235829	-0.0007004726861811163	0.9817794205289758	-1	0	0	0.5	2	0.5	2	0.5	0.25	3	1	2	1	0	0.75	3	4	6	0.16666666666666666	0.6666666666666666	0.8940709239218732	0.9023483383611924	0.7224679738525341	0.9577425312663931	0.3593535330139657	0.9367852263589083	0.9108036049452466	0.9358422848641936	1.0	0	0.0	-7.004726861811163e-05	-7.004726861811163e-05
2933	0.006468192498668742	0.00037600659917867333	-0.0003756025592508407	0.9817701282214714	-1	0	0	0.6	3	0.4	2	0.5833333333333334	0.2	4	1	2	1	0	0.75	3	4	7	0.2	0.5	0.6683632898423103	0.9194253310573467	0.7114370266923014	0.9422006601615912	0.58565373390093	0.938793053047854	0.8838403161391527	0.934137019549862	1.0	0	0.0	-3.756025592508407e-05	-3.756025592508407e-05
1086	0.001748966367158034	0.0015937041075996567	-0.0015937028056651373	0.9780991719546127	-1	0	0	0.5	1	1.0	1	1.0	1.0	1	1	1	0	0	0.3333333333333333	1	3	3	0.0	0	0.4518305272606929	0.5	0.9067282282640134	0.5	0.697183433552062	0.5	0.865183727831611	0.5	0	0	0.0	-0.00015937028056651372	-0.00015937028056651372
1288	0.0017981113988588336	0.001751643336737201	-0.0017516228631780145	0.9854997438027866	-1	0	0	1.0	1	0	0	1.0	0	1	0	0	0	0	0.5	1	2	2	0.0	0	0	0	0	0	0	0	0	0	0	0	0	-0.00017516228631780145	-0.00017516228631780145
289	0.0025543777885639195	0.0020044141770677853	-0.00200440007250452	0.9796977463529435	-1	0	0	0.5	1	1.0	1	1.0	1.0	2	1	0	0	0	0.3333333333333333	1	3	3	0.0	0	0.5775918230391854	0.7786149180790406	0.7360367259780228	0.8464357202552514	0.5320267017346956	0.8391027654549565	0.8348012960323805	0.8232754360072789	0	0	0.0	-0.000200440007250452	-0.000200440007250452
2470	0.0039607063870361345	0.00143538290411413	-0.000958257162592327	0.9748892661869751	-1	0	0	0.5	2	0.75	3	0.5	0.5	3	2	2	0	0	0.75	4	3	6	0.0	0	0.8940709239218732	0.9142105465228302	0.6421190425633904	0.9372299288742217	0.25192781726691404	0.9552794738109356	0.933498180112031	0.9376372774443961	0	0	0.0	-9.58257162592327e-05	-9.58257162592327e-05
557	0.0018266402802007682	0.001766409328524861	-0.00176637776454978	0.9860741363791752	-1	0	0	1.0	1	0	0	1.0	0	1	0	0	1	0	0.5	1	2	2	0.3333333333333333	0	0	0	0	0	0	0	0	0	0	0	0	-0.000176637776454978	-0.000176637776454978
124	None	None	None	None	None	0.25	1	0.6	6	0.4166666666666667	5	0.56	0.25	8	3	5	1	0	1.0	5	5	14	0.1111111111111111	0.2222222222222222	0.36166158101359425	0.8499658273713281	0.44498989604908346	0.9118633422868021	0.869076552588416	0.942845739977528	0.7765566988242826	0.9081590404658263	1.0	0	0.0	None	None
4933	0.009133301272414164	0.002396655292935902	0.0023329185145024843	0.9722973839742235	-1	0	0	0.4	2	0.6	3	0.4666666666666667	0.6	3	3	3	1	0	0.6	3	5	7	0.1	1.0	0.8940709239218732	0.9023483383611924	0.7224679738525341	0.9577425312663931	0.2361757746545813	0.9744672989367366	0.9515455755507358	0.9523677374061461	1.0	0	0.0	0.0023329185145024843	0.0023329185145024843
4570	0.00840959637794562	0.002166480197680165	0.001964833814665625	0.9736726883835296	-1	0	0	0.4	2	0.6	3	0.4666666666666667	0.6	3	3	3	0	0	0.6	5	3	7	0.0	0	0.8940709239218732	0.9023483383611924	0.6421190425633904	0.9407263742510297	0.3593535330139657	0.9367852263589083	0.8988200707416956	0.9283311701668421	0	0	0.0	0.001964833814665625	0.001964833814665625
1843	0.003991220482380437	0.0013190137210843944	-0.0009741911394854318	0.9746895274699768	-1	0	0	0.5	2	0.75	3	0.5	0.5	3	2	2	0	0	0.75	4	3	6	0.0	0	0.8940709239218732	0.9142105465228302	0.6421190425633904	0.9372299288742217	0.25192781726691404	0.9552794738109356	0.933498180112031	0.9376372774443961	0	0	0.0	-9.741911394854318e-05	-9.741911394854318e-05
1462	0.002662496512938762	0.002527025291487494	-0.002526970216744584	0.9777114520661543	-1	0	0	0.5	2	0.6666666666666666	2	0.5555555555555556	0.6666666666666666	2	2	2	2	0	1.0	3	3	5	0.25	0	0.6723229094858151	0.9308495881247142	0.40020303976603433	0.9526657691645225	0.40226410952042135	0.936616752050435	0.9290224575853107	0.9407534134595595	0.75	0	0.4294889085740261	-0.0002526970216744584	-0.0002526970216744584
2028	0.00293245433260771	0.0011614383059411232	-0.0010237699227986067	0.9743835292296039	-1	0	0	0.5	2	0.6666666666666666	2	0.5555555555555556	0.6666666666666666	3	2	1	0	0	1.0	3	3	5	0.0	0	0.8940709239218732	0.9142105465228302	0.6421190425633904	0.9372299288742217	0.39231018413339913	0.9489230423199876	0.8857894766665849	0.9348607176379293	0	0	0.0	-0.00010237699227986068	-0.00010237699227986068
610	0.0018248763007032212	0.001766387155214596	-0.0017663540060816759	0.9861181442644643	-1	0	0	1.0	1	0	0	1.0	0	1	0	0	1	0	0.5	1	2	2	0.3333333333333333	0	0	0	0	0	0	0	0	0	0	0	0	-0.0001766354006081676	-0.0001766354006081676
4980	0.009467948508192818	0.004079796289746161	-0.003912766677195699	0.9772969756139893	-1	0	0	0.25	1	1.0	4	0.6	0.5	2	2	3	1	0	0.4	5	2	6	0.1	0	0.6874799671439755	0.920432878160265	0.4112339869262671	0.9573988924866906	0.5790339291623747	0.9429904329067987	0.933534834577576	0.9420679522129664	1.0	0	0.0	-0.0003912766677195699	-0.0003912766677195699
4291	0.008850638074106399	0.0012131714866806683	0.0010300163904107217	0.9806712506553537	-1	0	0	0.3333333333333333	2	0.6666666666666666	4	0.4444444444444444	0.5	4	3	3	0	0	0.5	3	6	8	0.0	0.4	0.8940709239218732	0.8824587084836104	0.6822935082079622	0.9392945787226147	0.3142429793939902	0.9198641463153001	0.929617149108085	0.9167133858203954	0	0	0.0	0.0010300163904107217	0.0010300163904107217
1646	0.0038392728417942393	0.002741610169266651	-0.0027410906781197703	0.9756584146420607	-1	0	0	0.5	2	0.6666666666666666	2	0.5555555555555556	0.6666666666666666	3	2	1	0	0	1.0	3	3	5	0.0	0	0.8940709239218732	0.9142105465228302	0.7004060795320686	0.9502926095223473	0.25192781726691404	0.9552794738109356	0.9439382956333612	0.9422846460901371	0	0	0.0	-0.00027410906781197704	-0.00027410906781197704
3974	0.0049786387683411	0.0029902279207265387	-0.002535257523866941	0.9832767684022722	-1	0	0	0.3333333333333333	1	1.0	2	1.0	0.5	2	1	1	0	0	0.25	4	1	4	0.0	0	0.9131876012235385	0.5476466786190738	0.4477577539510407	0.9700430046269408	0.2440517959607477	0.7600616203587583	0.9564997595573262	0.8330297766182913	0	0	0.0	-0.0002535257523866941	-0.0002535257523866941
2086	0.002912177622550179	0.0011892247467462853	-0.0010305190830162305	0.9745175793184848	-1	0	0	0.5	2	0.6666666666666666	2	0.5555555555555556	0.6666666666666666	3	2	1	0	0	1.0	3	3	5	0.0	0	0.8940709239218732	0.9142105465228302	0.6421190425633904	0.9372299288742217	0.21897116614748063	0.9507583111724374	0.9418853277832333	0.9356383735589072	0	0	0.0	-0.00010305190830162306	-0.00010305190830162306
4440	0.008084008790949733	0.0021786159807409937	0.001863368332819925	0.9756669141022128	-1	0	0	0.5	3	0.5	3	0.5333333333333333	0.3333333333333333	4	2	3	0	0	0.6	3	5	8	0.0	0.4	0.6683632898423103	0.9194253310573467	0.6712625610477294	0.9269707066026297	0.58565373390093	0.938793053047854	0.8758871123796529	0.9288167154062714	0	0	0.0	0.001863368332819925	0.001863368332819925
4561	0.006913346459769494	0.0022848853654319195	0.0010653688663855713	0.9740242984266194	-1	1.0	1	0.6	3	0.4	2	0.4666666666666667	0.4	3	2	3	0	0	0.6	5	3	7	0.0	1.0	0.8940709239218732	0.9023483383611924	0.6421190425633904	0.9407263742510297	0.3593535330139657	0.9367852263589083	0.8988200707416956	0.9283311701668421	0	0	0.0	0.0010653688663855713	0.0010653688663855713
677	0.0018309866664328166	0.0017663998738054946	-0.0017663684079889668	0.9860635663519329	-1	0	0	1.0	1	0	0	1.0	0	1	0	0	1	0	0.5	1	2	2	0.3333333333333333	0	0	0	0	0	0	0	0	0	0	0	0	-0.0001766368407988967	-0.0001766368407988967
967	0.0016853670656806863	0.001494094161580285	-0.0014940780998992241	0.9779961584948603	-1	0	0	0.5	1	1.0	1	1.0	1.0	1	1	1	0	0	0.3333333333333333	1	3	3	0.0	0	0.4518305272606929	0.5	0.9067282282640134	0.5	0.697183433552062	0.5	0.865183727831611	0.5	0	0	0.0	-0.0001494078099899224	-0.0001494078099899224
750	0.001831221377663979	0.001766583622200353	-0.001766548320097886	0.98621131195279	-1	0	0	1.0	1	0	0	1.0	0	1	0	0	1	0	0.5	1	2	2	0.3333333333333333	0	0	0	0	0	0	0	0	0	0	0	0	-0.0001766548320097886	-0.0001766548320097886
1346	0.0017660332034564765	0.0015248667166968036	-0.0015248565093358584	0.9778942514155938	-1	0	0	0.5	1	1.0	1	1.0	1.0	1	1	1	0	0	0.3333333333333333	1	3	3	0.0	0	0.4518305272606929	0.5	0.9067282282640134	0.5	0.697183433552062	0.5	0.865183727831611	0.5	0	0	0.0	-0.00015248565093358584	-0.00015248565093358584
251	0.001957463595633559	0.001923538593306004	-0.0019235199282315253	0.9856677732820753	-1	0	0	1.0	1	0	0	1.0	0	1	0	0	3	0	0.5	1	2	2	1.0	0	0	0	0	0	0	0	0	0	0	0	0	-0.00019235199282315252	-0.00019235199282315252
2459	0.0031114917483033963	0.0012516231468361343	-0.0008454268142760611	0.9746993712704811	-1	0	0	0.5	2	0.6666666666666666	2	0.5555555555555556	0.6666666666666666	3	2	1	0	0	1.0	3	3	5	0.0	0	0.8940709239218732	0.9142105465228302	0.6421190425633904	0.9372299288742217	0.39231018413339913	0.9191813825143136	0.8857894766665849	0.9241626427626427	0	0	0.0	-8.45426814276061e-05	-8.45426814276061e-05
3461	0.005875895961527185	0.00038083566113282285	0.00033408537283365823	0.9823189196622248	-1	0	0	0.5	2	0.5	2	0.5	0.25	3	1	2	0	0	0.75	3	4	6	0.0	0.6666666666666666	0.8940709239218732	0.9023483383611924	0.7224679738525341	0.9577425312663931	0.3593535330139657	0.9339197382208555	0.9108036049452466	0.9348871604287354	0	0	0.0	0.00033408537283365823	0.00033408537283365823
2993	0.006744336010573684	0.0003301680258955842	-0.00016604472341811912	0.9814165727755974	-1	0	0	0.6	3	0.4	2	0.5833333333333334	0.2	4	1	2	2	0	0.75	3	4	7	0.4	0.5	0.6683632898423103	0.9194253310573467	0.7114370266923014	0.9422006601615912	0.58565373390093	0.938793053047854	0.8838403161391527	0.934137019549862	0.625	0	0.0	-1.6604472341811913e-05	-1.6604472341811913e-05
1827	0.0038325671566576004	0.0013184480048283025	-0.0009440169954000068	0.9746609468061127	-1	0	0	0.5	2	0.75	3	0.5	0.5	3	2	2	0	0	0.75	4	3	6	0.0	0	0.8940709239218732	0.9142105465228302	0.6421190425633904	0.9372299288742217	0.25192781726691404	0.9552794738109356	0.933498180112031	0.9376372774443961	0	0	0.0	-9.440169954000068e-05	-9.440169954000068e-05
5001	0.007390964650171501	0.0021421687059691714	0.0019199357443451808	0.9749918995020964	-1	0	0	0.4	2	0.6	3	0.4666666666666667	0.4	3	2	3	0	0	0.6	3	5	7	0.0	0.5	0.8940709239218732	0.9023483383611924	0.6421190425633904	0.9385863362464668	0.3593535330139657	0.9225608068254771	0.8988200707416956	0.9224420321132684	0	0	0.0	0.0019199357443451808	0.0019199357443451808
3636	0.0076214004572752615	0.0014466611161351164	0.0004726933956254701	0.9744126198162956	-1	0	0	0.4	2	0.6	3	0.4666666666666667	0.4	3	2	3	0	0	0.6	3	5	7	0.0	0.5	0.8940709239218732	0.9023483383611924	0.6421190425633904	0.9407263742510297	0.3593535330139657	0.9235432721746066	0.8988200707416956	0.9236631394883733	0	0	0.0	0.0004726933956254701	0.0004726933956254701
2503	0.0037959557276472282	0.0017074975320240874	-0.0010445442977638335	0.9751513383772218	-1	0	0	0.5	2	0.75	3	0.5	0.5	3	2	2	0	0	0.75	4	3	6	0.0	0	0.8940709239218732	0.9142105465228302	0.6421190425633904	0.9372299288742217	0.25192781726691404	0.9552794738109356	0.933498180112031	0.9376372774443961	0	0	0.0	-0.00010445442977638335	-0.00010445442977638335
573	0.0018097392491270223	0.0017296921000760897	-0.001729671090124465	0.9853639717145849	-1	0	0	1.0	1	0	0	1.0	0	1	0	0	2	0	0.5	1	2	2	0.6666666666666666	0	0	0	0	0	0	0	0	0	0	0	0	-0.0001729671090124465	-0.0001729671090124465
4467	0.012044339959169089	0.0032217312076115493	-0.003006495105839327	0.9741313833038219	-1	0	0	0.3333333333333333	2	0.7142857142857143	5	0.42857142857142855	0.5714285714285714	5	4	3	0	0	0.42857142857142855	3	7	9	0.0	0.3333333333333333	0.8940709239218732	0.8797713552759359	0.7224679738525341	0.9406818324139972	0.3593535330139657	0.9021742064713655	0.9108036049452466	0.9109420347247773	0	0	0.0	-0.0003006495105839327	-0.0003006495105839327
3814	0.004418193859493465	0.0030913021366176115	-0.00305174623780049	0.9811796601176658	-1	0	0	0.5	2	0.3333333333333333	1	0.5555555555555556	0.3333333333333333	2	1	2	2	0	1.0	3	3	5	0.2857142857142857	1.0	0.6874799671439755	0.920432878160265	0.4112339869262671	0.9573988924866906	0.5515632166800414	0.9439753303264591	0.9320743818176772	0.9424030606557776	0.75	0	0.10975045887906576	-0.000305174623780049	-0.000305174623780049
3248	0.006776665970889955	0.0006175172613178653	-0.00022811658680549539	0.9815439065604871	-1	0	0	0.6	3	0.4	2	0.5833333333333334	0.2	4	1	2	2	0	0.75	3	4	7	0.4	0.5	0.6683632898423103	0.9194253310573467	0.7114370266923014	0.9422006601615912	0.58565373390093	0.938793053047854	0.8838403161391527	0.934137019549862	0.625	0	0.0	-2.281165868054954e-05	-2.281165868054954e-05
1247	0.001661998327697939	0.0014379194500034006	-0.0014379192450493603	0.9781430857961122	-1	0	0	0.5	1	1.0	1	1.0	1.0	1	1	1	0	0	0.3333333333333333	1	3	3	0.0	0	0.4518305272606929	0.5	0.9067282282640134	0.5	0.7476967813983035	0.5	0.8681740974653834	0.5	0	0	0.0	-0.00014379192450493603	-0.00014379192450493603
839	0.006508868305616186	0.003900553413679578	-0.003156912667337859	0.9754319241502789	-1	0	0	0.4	2	0.8	4	0.5833333333333334	0.6	5	3	1	0	0	0.75	4	3	7	0.0	0	0.8820468442709725	0.8754296588457277	0.2028963804676732	0.8989609583154333	0.4573698909615115	0.8754823036437304	0.948621511736925	0.8837709032932083	0	0	0.0	-0.0003156912667337859	-0.0003156912667337859
2464	0.0029599327835029624	0.0011594622652169335	-0.0009930346160391598	0.9745801212111311	-1	0	0	0.5	2	0.6666666666666666	2	0.5555555555555556	0.6666666666666666	3	2	1	0	0	1.0	3	3	5	0.0	0	0.8940709239218732	0.9142105465228302	0.6421190425633904	0.9372299288742217	0.39231018413339913	0.9489230423199876	0.8857894766665849	0.9348607176379293	0	0	0.0	-9.930346160391599e-05	-9.930346160391599e-05
4192	0.012696083171502191	0.0041586481828460534	-0.0035428031167144512	0.9790470567324393	-1	0	0	0.2	1	1.0	5	0.4666666666666667	0.8	5	4	1	0	0	0.6	5	3	7	0.0	0	0.7065020445359729	0.8506375024566304	0.12397937725859967	0.946169854756228	0.3611021419912386	0.9322644754387612	0.9161993907763923	0.9175414008894456	0	0	0.0	-0.0003542803116714451	-0.0003542803116714451
4827	0.008304757915476151	0.002153641754012552	0.0018451185736371412	0.9757540011425798	-1	0	0	0.5	3	0.5	3	0.5333333333333333	0.3333333333333333	4	2	3	0	0	0.6	3	5	8	0.0	0.4	0.6683632898423103	0.9194253310573467	0.6712625610477294	0.9269707066026297	0.58565373390093	0.938793053047854	0.8758871123796529	0.9288167154062714	0	0	0.0	0.0018451185736371412	0.0018451185736371412
680	0.0031693092307836976	0.002514591070592927	-0.0025142820613288336	0.9730081240435637	-1	0	0	0.5	2	0.6666666666666666	2	0.625	0.3333333333333333	2	1	2	0	0	0.5	2	4	5	0.0	0	0.624147007186236	0.8485360334952432	0.6823018774739135	0.8350569508911825	0.4196431946143053	0.9510581679093129	0.9002158195868711	0.8912915827576035	0	0	0.0	-0.0002514282061328834	-0.0002514282061328834
653	0.0018375575632290529	0.0017665580925393075	-0.001766523225802617	0.986203294092466	-1	0	0	1.0	1	0	0	1.0	0	1	0	0	1	0	0.5	1	2	2	0.3333333333333333	0	0	0	0	0	0	0	0	0	0	0	0	-0.0001766523225802617	-0.0001766523225802617
1835	0.0017522317951058368	0.0015621143656325393	-0.0015621065812236605	0.978299925281825	-1	0	0	0.5	1	1.0	1	1.0	1.0	1	1	1	1	0	0.3333333333333333	1	3	3	0.16666666666666666	0	0.4518305272606929	0.5	0.9067282282640134	0.5	0.7982101292445452	0.5	0.874340478635308	0.5	1.0	0	0.0	-0.00015621065812236606	-0.00015621065812236606
98	0.0020604190156622566	0.0019971592520901483	-0.00199489892889652	0.9836029952999078	-1	0	0	0.6666666666666666	2	0.5	1	0.6666666666666666	0	0	0	3	0	0	0.6666666666666666	3	2	4	0.0	0	0	0	0	0	0	0	0	0	0	0	0	-0.1	-0.1
590	0.0017983428901823238	0.0017351880466934808	-0.0017351570696632992	0.9860721289132021	-1	0	0	1.0	1	0	0	1.0	0	1	0	0	1	0	0.5	1	2	2	0.3333333333333333	0	0	0	0	0	0	0	0	0	0	0	0	-0.00017351570696632991	-0.00017351570696632991
1456	0.0038090429767053983	0.0028033666245066194	-0.0027941450698596615	0.9754334416947071	-1	0	0	0.5	2	0.6666666666666666	2	0.5555555555555556	0.6666666666666666	3	2	1	0	0	1.0	3	3	5	0.0	0	0.8940709239218732	0.9142105465228302	0.7004060795320686	0.9502926095223473	0.39231018413339913	0.9489230423199876	0.897581938777569	0.9397016935465116	0	0	0.0	-0.00027941450698596614	-0.00027941450698596614
570	0.0018246502398467485	0.0017665245228787358	-0.0017664916470764855	0.986127039239153	-1	0	0	1.0	1	0	0	1.0	0	1	0	0	1	0	0.5	1	2	2	0.3333333333333333	0	0	0	0	0	0	0	0	0	0	0	0	-0.00017664916470764856	-0.00017664916470764856
2941	0.005684600158947027	0.0036344335357077107	-0.003259741094425356	0.9827140869087148	-1	0	0	0.75	3	0.25	1	0.75	0.25	4	1	1	0	0	0.5	4	2	6	0.0	0	0.6683632898423103	0.9194253310573467	0.7114370266923014	0.9422006601615912	0.58565373390093	0.938793053047854	0.8838403161391527	0.934137019549862	0	0	0.0	-0.0003259741094425356	-0.0003259741094425356
4968	0.0075483913203454826	0.0016770927409138767	0.001614257295378146	0.97382425323739	-1	0	0	0.4	2	0.6	3	0.4666666666666667	0.4	3	2	3	0	0	0.6	3	5	7	0.0	0.5	0.8940709239218732	0.9023483383611924	0.6421190425633904	0.9385863362464668	0.3593535330139657	0.9225608068254771	0.8988200707416956	0.9224420321132684	0	0	0.0	0.001614257295378146	0.001614257295378146
1559	0.0033235117990061246	0.0018045341628504616	-0.001803814190565116	0.9856319151353999	-1	0	0	1.0	2	0.0	0	1.0	0	2	0	0	2	0	0.3333333333333333	1	3	3	1.0	1.0	0	0	0	0	0	0	0	0	0	0	0	-0.0001803814190565116	-0.0001803814190565116
1351	0.0016674281220666147	0.0014404481295507315	-0.0014404386183582384	0.9780220951963691	-1	0	0	0.5	1	1.0	1	1.0	1.0	1	1	1	0	0	0.3333333333333333	1	3	3	0.0	0	0.4518305272606929	0.5	0.9067282282640134	0.5	0.697183433552062	0.5	0.865183727831611	0.5	0	0	0.0	-0.00014404386183582385	-0.00014404386183582385
2594	0.003954567768674193	0.0013462368627939342	-0.0010617843791992506	0.9749901041485041	-1	0	0	0.5	2	0.75	3	0.5	0.5	3	2	2	0	0	0.75	4	3	6	0.0	0	0.8940709239218732	0.9142105465228302	0.6421190425633904	0.9372299288742217	0.25192781726691404	0.9552794738109356	0.933498180112031	0.9376372774443961	0	0	0.0	-0.00010617843791992507	-0.00010617843791992507
4269	0.007574229411987444	0.0009236968955677195	0.00046450933324416484	0.9752295126458352	-1	0	0	0.4	2	0.6	3	0.4666666666666667	0.4	3	2	3	0	0	0.6	3	5	7	0.0	0.5	0.8940709239218732	0.9023483383611924	0.6421190425633904	0.9407263742510297	0.3593535330139657	0.9367852263589083	0.8988200707416956	0.9283311701668421	0	0	0.0	0.00046450933324416484	0.00046450933324416484
707	0.001721854216312645	0.0015710652161913495	-0.0015709875566738522	0.9765099701573688	-1	0	0	0.5	1	1.0	1	1.0	1.0	2	1	0	1	0	0.3333333333333333	1	3	3	0.3333333333333333	0	0.6909036445112127	0.5310835492913871	0.5653452236920323	0.5	0.3668699699173292	0.5	0.7915768349210491	0.5103730733383697	1.0	0.5	0.0	-0.0001570987556673852	-0.0001570987556673852
1627	0.003895981269114974	0.001308040561839236	-0.0009601521851155716	0.9746492699476117	-1	0	0	0.5	2	0.75	3	0.5	0.5	3	2	2	0	0	0.75	4	3	6	0.0	0	0.8940709239218732	0.9142105465228302	0.6421190425633904	0.9372299288742217	0.25192781726691404	0.9552794738109356	0.933498180112031	0.9376372774443961	0	0	0.0	-9.601521851155715e-05	-9.601521851155715e-05
4452	0.007554080257918828	0.0016218722644140145	0.00029440954517545695	0.9744996046279716	-1	0	0	0.4	2	0.6	3	0.4666666666666667	0.4	3	2	3	0	0	0.6	3	5	7	0.0	0.5	0.8940709239218732	0.9023483383611924	0.6421190425633904	0.9407263742510297	0.26913242577401475	0.9691973671494689	0.9418853277832333	0.9433377747515234	0	0	0.0	0.00029440954517545695	0.00029440954517545695
3208	0.006046505939153955	0.0003378992398120697	0.00020868867716294223	0.9817393767680815	-1	0	0	0.5	2	0.5	2	0.5	0.25	3	1	2	2	0	0.75	3	4	6	0.3333333333333333	0.6666666666666666	0.8940709239218732	0.9023483383611924	0.7224679738525341	0.9577425312663931	0.3593535330139657	0.9367852263589083	0.9108036049452466	0.9358422848641936	0.6666666666666666	0	0.0	0.00020868867716294223	0.00020868867716294223
2192	0.003975659429392917	0.0015011698234075326	-0.001128316334424425	0.9749015294737363	-1	0	0	0.5	2	0.75	3	0.5	0.5	3	2	2	0	0	0.75	4	3	6	0.0	0	0.8940709239218732	0.9142105465228302	0.6421190425633904	0.9372299288742217	0.25192781726691404	0.9552794738109356	0.933498180112031	0.9376372774443961	0	0	0.0	-0.0001128316334424425	-0.0001128316334424425
2142	0.0029970182669794743	0.0012005256881192606	-0.0009363042687050968	0.9745411303176079	-1	0	0	0.5	2	0.6666666666666666	2	0.5555555555555556	0.6666666666666666	3	2	1	0	0	1.0	3	3	5	0.0	0	0.8940709239218732	0.9142105465228302	0.6421190425633904	0.9372299288742217	0.39231018413339913	0.9489230423199876	0.8857894766665849	0.9348607176379293	0	0	0.0	-9.363042687050968e-05	-9.363042687050968e-05
2245	0.004600263425099459	0.0034788915347814826	-0.003475394597403106	0.966816666806257	-1	0	0	0.5	3	0.5	3	0.5333333333333333	0.3333333333333333	4	2	3	0	0	0.6	3	5	8	0.0	0	0.8940709239218732	0.8953708957308489	0.6712625610477294	0.9375493503811302	0.3056406751404399	0.9342749479736587	0.9229128481392472	0.9243751608064906	0	0	0.0	-0.0003475394597403106	-0.0003475394597403106
931	0.001733342444618241	0.00167272829105536	-0.0016727282909174384	0.9823256998877552	-1	0	0	0	0	0	0	1.0	0	0	0	0	3	0	1.0	1	1	1	0.75	0	0	0	0	0	0	0	0	0	0	0	0	-0.1	-0.1
1550	0.0027270713177327457	0.0015849814065035715	-0.0015848065637007933	0.9742122078116252	-1	0	0	0.3333333333333333	1	1.0	2	1.0	0.5	2	1	1	0	0	0.25	1	4	4	0.0	0	0.672950725591283	0.901250952144626	0.8511218680830475	0.635541245387578	0.45807729984977136	0.7285419649847424	0.8941773721315167	0.7775595979214719	0	0	0.0	-0.00015848065637007934	-0.00015848065637007934
120	0.0017660220223644617	0.0017352878401477657	-0.0017352558320595552	0.9861222082414729	-1	0	0	1.0	1	0	0	1.0	0	1	0	0	1	0	0.5	1	2	2	0.3333333333333333	0	0	0	0	0	0	0	0	0	0	0	0	-0.0001735255832059555	-0.0001735255832059555
1186	0.001916999604748879	0.0018570166654884239	-0.0018570158475319282	0.9851605554403929	-1	0	0	1.0	2	0.0	0	0.75	0	2	0	0	0	0	1.0	2	2	3	0.0	0	0	0	0	0	0	0	0	0	0	0	0	-0.0001857015847531928	-0.0001857015847531928
83	0.012099198609276595	0.002721800420015321	-0.0024032288780576477	0.9723407610351757	-1	0	0	0.4	4	0.6923076923076923	9	0.375	0.6923076923076923	12	9	2	1	0	0.4	10	4	15	0.2	0.36363636363636365	0.7195936081512431	0.8858972058089454	0.7399180901841251	0.9196938748168171	0.5772183370128878	0.9192742461699784	0.79504044027374	0.9094337888200202	1.0	0.08333333333333333	0.0	-0.00024032288780576478	-0.00024032288780576478
4835	0.007364146860745907	0.002036953382727495	0.001830304123930554	0.9747906136924744	-1	0	0	0.4	2	0.6	3	0.4666666666666667	0.4	3	2	3	0	0	0.6	3	5	7	0.0	0.5	0.8940709239218732	0.9023483383611924	0.6421190425633904	0.9385863362464668	0.3593535330139657	0.9235432721746066	0.8988200707416956	0.9227712608810712	0	0	0.0	0.001830304123930554	0.001830304123930554
4455	0.006837039662784863	0.00203061166637954	0.0010289414223037714	0.974765618290628	-1	1.0	1	0.6	3	0.4	2	0.4666666666666667	0.4	3	2	3	0	0	0.6	5	3	7	0.0	1.0	0.8940709239218732	0.9023483383611924	0.6421190425633904	0.9407263742510297	0.3593535330139657	0.9367852263589083	0.8988200707416956	0.9283311701668421	0	0	0.0	0.0010289414223037714	0.0010289414223037714
22	0.0024071804107322283	0.002164234541926929	-0.002162831313535177	0.9821829658767849	-1	0	0	0.5	1	1.0	1	1.0	1.0	2	1	0	0	0	0.3333333333333333	3	1	3	0.0	0	0.3838648643255694	0.6549889233790882	0.4704643960503609	0.8927600075877052	0.12835052047734902	0.5144552481035928	0.8588294121778297	0.7189735590843706	0	0	0.0	-0.0002162831313535177	-0.0002162831313535177
3618	0.0060627787006197085	0.0005018538529318951	0.00043772154468386807	0.982095875821337	-1	0	0	0.5	2	0.5	2	0.5	0.25	3	1	2	1	0	0.75	3	4	6	0.16666666666666666	0.6666666666666666	0.8940709239218732	0.9023483383611924	0.7224679738525341	0.9577425312663931	0.3593535330139657	0.9367852263589083	0.9108036049452466	0.9358422848641936	1.0	0	0.0	0.00043772154468386807	0.00043772154468386807
3995	0.005903723296956952	0.000434453688347713	-3.600149808043763e-05	0.9818958732756479	-1	0	0	0.5	2	0.5	2	0.5	0.25	3	1	2	1	0	0.75	3	4	6	0.16666666666666666	0.6666666666666666	0.8940709239218732	0.9023483383611924	0.7224679738525341	0.9577425312663931	0.3593535330139657	0.9310209101163663	0.9108036049452466	0.9339466592272555	1.0	0	0.0	-3.6001498080437627e-06	-3.6001498080437627e-06
4006	0.005991908614131544	0.0005827222516270197	-0.00012588937387098217	0.9817440805477197	-1	0	0	0.5	2	0.5	2	0.5	0.25	3	1	2	0	0	0.75	3	4	6	0.0	0.6666666666666666	0.8940709239218732	0.9023483383611924	0.7224679738525341	0.9577425312663931	0.3593535330139657	0.9235432721746066	0.9108036049452466	0.9316274463594821	0	0	0.0	-1.2588937387098218e-05	-1.2588937387098218e-05
4025	0.005896655616257356	0.0005860809660143161	-0.00039045968728063866	0.9813126240848554	-1	0	0	0.5	2	0.5	2	0.5	0.25	3	1	2	2	0	0.75	3	4	6	0.3333333333333333	0.6666666666666666	0.8940709239218732	0.9023483383611924	0.7224679738525341	0.9577425312663931	0.3593535330139657	0.9367852263589083	0.9108036049452466	0.9358422848641936	0.6666666666666666	0	0.0	-3.904596872806387e-05	-3.904596872806387e-05
1187	0.001904742268575217	0.001730116784117653	-0.0017296359649793223	0.9775631211381077	-1	0	0	0.6666666666666666	2	0.5	1	0.6666666666666666	0.5	2	1	1	0	0	0.6666666666666666	2	3	4	0.0	0	0.4432153787354502	0.521524559878729	0.5464638752967141	0.9734713607496354	0.7518901440721828	0.5274451917439635	0.8929034370827692	0.7800964878656208	0	0	0.0	-0.00017296359649793223	-0.00017296359649793223
4236	0.012808438797970863	0.009928574308300948	-0.009533243754947138	0.9706737035596247	-1	0	0	0.3333333333333333	2	0.6666666666666666	4	0.4444444444444444	0.6666666666666666	4	4	3	0	0	0.5	6	3	8	0.0	0	0.6683632898423103	0.9134526493980618	0.7224679738525341	0.9435679927098215	0.6094855830737403	0.9590210821965472	0.9044443326075653	0.9413287367420201	0	0	0.0	-0.0009533243754947138	-0.0009533243754947138
3645	0.005902606217796639	0.00046083199659218967	0.0004602833335366446	0.9819302931190644	-1	0	0	0.5	2	0.5	2	0.5	0.25	3	1	2	1	0	0.75	3	4	6	0.16666666666666666	0.6666666666666666	0.8940709239218732	0.9023483383611924	0.7224679738525341	0.9577425312663931	0.3593535330139657	0.9225608068254771	0.9108036049452466	0.9313331623826145	1.0	0	0.0	0.0004602833335366446	0.0004602833335366446
2985	0.004449481594178729	0.00282596893872295	-0.0028096860523626646	0.9812220251295138	-1	0	0	0.5	2	0.3333333333333333	1	0.5555555555555556	0.3333333333333333	2	1	2	2	0	1.0	3	3	5	0.2857142857142857	1.0	0.6874799671439755	0.920432878160265	0.4112339869262671	0.9573988924866906	0.5478967038940481	0.957597056255727	0.9364437400676945	0.9474792857185228	0.75	0	0.10975045887906576	-0.00028096860523626647	-0.00028096860523626647
4792	0.008126619457093578	0.0017413278588389943	0.0017387195490188756	0.9733009490193003	-1	0	0	0.4	2	0.6	3	0.4666666666666667	0.6	3	3	3	0	0	0.6	5	3	7	0.0	0	0.8940709239218732	0.9023483383611924	0.6421190425633904	0.9407263742510297	0.3593535330139657	0.9367852263589083	0.8988200707416956	0.9283311701668421	0	0	0.0	0.0017387195490188756	0.0017387195490188756
4023	0.007824458852572977	0.0013878958080193367	0.0011213616615183119	0.9746450520265482	-1	0	0	0.4	2	0.6	3	0.4666666666666667	0.4	3	2	3	1	0	0.6	3	5	7	0.1111111111111111	0.5	0.8940709239218732	0.9023483383611924	0.6421190425633904	0.9407263742510297	0.3593535330139657	0.9305195658464407	0.8988200707416956	0.9260537120298011	1.0	0	0.0	0.0011213616615183119	0.0011213616615183119
1493	0.0016402926682655054	0.0014700138772734768	-0.0014700138761916377	0.9783142637628804	-1	0	0	0.5	1	1.0	1	1.0	1.0	1	1	1	0	0	0.3333333333333333	1	3	3	0.0	0	0.4518305272606929	0.5	0.9067282282640134	0.5	0.7476967813983035	0.5	0.8681740974653834	0.5	0	0	0.0	-0.00014700138761916377	-0.00014700138761916377
28	0.017553235366156994	0.004856795723010088	-0.004787962836813541	0.9569159417577929	-1	0	0	0.2	2	0.8461538461538461	11	0.4166666666666667	0.6923076923076923	11	9	3	4	0	0.25	12	3	15	0.5	0	0.3851196800385585	0.9185704352415335	0.6057433983348752	0.8558955115446347	0.3564478453117851	0.9281774378603622	0.816088693217642	0.9050441226107504	0.09090909090909091	0.18181818181818182	0.0	-0.0004787962836813541	-0.0004787962836813541
2780	0.006433791095827493	0.003775544263781479	-0.0034590049703424534	0.9833864926125082	-1	1.0	1	0.75	3	0.25	1	0.5	0.25	3	1	2	0	0	0.75	4	3	6	0.0	1.0	0.8940709239218732	0.9023483383611924	0.7224679738525341	0.9577425312663931	0.3593535330139657	0.9225608068254771	0.9108036049452466	0.9313331623826145	0	0	0.0	-0.00034590049703424536	-0.00034590049703424536
3835	0.0053398926992771715	0.001518281041089183	-0.0006821087681481919	0.9813606694357982	-1	0	0	0.5	2	0.3333333333333333	1	0.625	0.3333333333333333	3	1	1	0	0	0.5	4	2	5	0.0	0	0.8940709239218732	0.9023483383611924	0.6421190425633904	0.9407263742510297	0.3593535330139657	0.9625454758840455	0.8990581910592735	0.9396215656318672	0	0	0.0	-6.82108768148192e-05	-6.82108768148192e-05
636	0.005538182237324973	0.0018076803417822452	-0.0014728147488074605	0.9691728101081183	-1	0	0	0.4	2	0.8	4	0.5833333333333334	0.6	5	3	1	1	0	0.75	4	3	7	0.25	0	0.8820468442709725	0.8754296588457277	0.2507000504761734	0.8786036825317814	0.4573698909615115	0.8908149024339564	0.924836064944538	0.8817808279761893	1.0	0	0.0	-0.00014728147488074606	-0.00014728147488074606
2102	0.002927505571307446	0.0012628233823278026	-0.0011681638505035797	0.9746526030574032	-1	0	0	0.5	2	0.6666666666666666	2	0.5555555555555556	0.6666666666666666	3	2	1	0	0	1.0	3	3	5	0.0	0	0.8940709239218732	0.9142105465228302	0.6421190425633904	0.9372299288742217	0.39231018413339913	0.9489230423199876	0.8857894766665849	0.9348607176379293	0	0	0.0	-0.00011681638505035797	-0.00011681638505035797
2895	0.0029514741096599412	0.002650082135201334	-0.0026500767845347804	0.9786540598838478	-1	0	0	0.5	2	0.6666666666666666	2	0.625	0.6666666666666666	3	2	1	0	0	0.5	2	4	5	0.0	0	0.44265565576274746	0.9155134464453023	0.7004060795320686	0.9470372029150961	0.8119539347878943	0.9444478664637177	0.8500680002620302	0.9370250679690746	0	0	0.0	-0.000265007678453478	-0.000265007678453478
1139	0.002567202204371794	0.0019834362789748934	-0.0019831626328013895	0.9796904185856805	-1	0	0	0.5	1	1.0	1	1.0	1.0	2	1	0	0	0	0.3333333333333333	1	3	3	0.0	0	0.5775918230391854	0.7786149180790406	0.7360367259780228	0.8464357202552514	0.5320267017346956	0.8391027654549565	0.8348012960323805	0.8232754360072789	0	0	0.0	-0.00019831626328013896	-0.00019831626328013896
302	0.001651923087520813	0.0016028491936050538	-0.0016028491932417394	0.9852660822976549	-1	0	0	0	0	0	0	1.0	0	0	0	0	2	0	1.0	1	1	1	0.5	0	0	0	0	0	0	0	0	0	0	0	0	-0.1	-0.1
1076	0.0016865436405811586	0.0014814657638576015	-0.0014814640186226972	0.97801978947459	-1	0	0	0.5	1	1.0	1	1.0	1.0	1	1	1	0	0	0.3333333333333333	1	3	3	0.0	0	0.4518305272606929	0.5	0.9067282282640134	0.5	0.697183433552062	0.5	0.865183727831611	0.5	0	0	0.0	-0.0001481464018622697	-0.0001481464018622697
2005	0.003929994704964814	0.0015002361885197383	-0.0008960485930026715	0.9751439683553952	-1	0	0	0.5	2	0.75	3	0.5	0.5	3	2	2	0	0	0.75	4	3	6	0.0	0	0.8940709239218732	0.9142105465228302	0.6421190425633904	0.9372299288742217	0.25192781726691404	0.9552794738109356	0.933498180112031	0.9376372774443961	0	0	0.0	-8.960485930026715e-05	-8.960485930026715e-05
4388	0.008519147750361342	0.0019922430679121506	0.0019057326366978397	0.9731138788233403	-1	0	0	0.4	2	0.6	3	0.4666666666666667	0.6	3	3	3	0	0	0.6	5	3	7	0.0	0	0.8940709239218732	0.9023483383611924	0.6421190425633904	0.9407263742510297	0.3593535330139657	0.9225608068254771	0.8988200707416956	0.9233373969555654	0	0	0.0	0.0019057326366978397	0.0019057326366978397
2347	0.0065608527538898505	0.0007437984184962184	-0.0007437675093984372	0.9820057656255364	-1	0	0	0.6	3	0.4	2	0.5833333333333334	0.2	4	1	2	1	0	0.75	3	4	7	0.2	0.5	0.6683632898423103	0.9194253310573467	0.7114370266923014	0.9422006601615912	0.58565373390093	0.938793053047854	0.8838403161391527	0.934137019549862	1.0	0	0.0	-7.437675093984372e-05	-7.437675093984372e-05
3001	0.0052992588433293224	0.0037256756203110125	-0.003264568781317894	0.9830426252370954	-1	0	0	0.5	2	0.3333333333333333	1	0.625	0.3333333333333333	2	1	2	0	0	0.5	4	2	5	0.0	0	0.9131876012235385	0.5476466786190738	0.4477577539510407	0.9700430046269408	0.2440517959607477	0.7600616203587583	0.9564997595573262	0.8330297766182913	0	0	0.0	-0.0003264568781317894	-0.0003264568781317894
1565	0.0017908265065425275	0.0016274332156006141	-0.0016272033524506156	0.9776388169874235	-1	0	0	0.6666666666666666	2	0.5	1	0.6666666666666666	0.5	1	1	2	0	0	0.6666666666666666	2	3	4	0.0	0	0.4518305272606929	0.5	0.9067282282640134	0.5	0.697183433552062	0.5	0.865183727831611	0.5	0	0	0.0	-0.00016272033524506157	-0.00016272033524506157
833	0.0017989036938470676	0.0016275691922106707	-0.001627565740090987	0.9767992262769732	-1	0	0	0.5	1	1.0	1	1.0	1.0	2	1	0	1	0	0.3333333333333333	1	3	3	0.3333333333333333	0	0.6909036445112127	0.5310835492913871	0.5653452236920323	0.5	0.3668699699173292	0.5	0.7915768349210491	0.5103730733383697	1.0	0.5	0.0	-0.0001627565740090987	-0.0001627565740090987
2718	0.005924531062601168	0.0003153442992264776	-0.0002645893009406492	0.9816225313916792	-1	0	0	0.5	2	0.5	2	0.5	0.25	3	1	2	2	0	0.75	3	4	6	0.3333333333333333	0.6666666666666666	0.8940709239218732	0.9023483383611924	0.7224679738525341	0.9577425312663931	0.3593535330139657	0.9660506436224572	0.9108036049452466	0.9477266480928382	0.6666666666666666	0	0.0	-2.645893009406492e-05	-2.645893009406492e-05
90	0.001937114807432423	0.0019180884993661382	-0.0019125608926584682	0.9819335018125523	-1	0	0	0.5	1	1.0	1	0.75	0	0	0	2	0	0	1.0	2	2	3	0.0	0	0	0	0	0	0	0	0	0	0	0	0	-0.1	-0.1
4126	0.008379890828423235	0.0016886790771954096	0.001687052146533941	0.9726536732645743	-1	0	0	0.4	2	0.6	3	0.4666666666666667	0.6	3	3	3	0	0	0.6	5	3	7	0.0	0	0.8940709239218732	0.9023483383611924	0.6421190425633904	0.9407263742510297	0.3593535330139657	0.9660506436224572	0.9068152881155102	0.9415199240584532	0	0	0.0	0.001687052146533941	0.001687052146533941
1906	0.0020575428578069282	0.0019791699525885417	-0.0019791577627673745	0.9850566011154565	-1	0	0	0.5	1	1.0	1	1.0	0	1	0	1	0	0	0.3333333333333333	1	3	3	0.0	0	0	0	0	0	0	0	0	0	0	0	0	-0.00019791577627673745	-0.00019791577627673745
3752	0.009228421224427914	0.005500066676428559	-0.005467094076327381	0.9655330203865199	-1	0	0	0.4	2	0.6	3	0.4666666666666667	0.6	3	3	3	0	0	0.6	3	5	7	0.0	0.5	0.8940709239218732	0.9023483383611924	0.6421190425633904	0.9407263742510297	0.3593535330139657	0.9367852263589083	0.8988200707416956	0.9283311701668421	0	0	0.0	-0.000546709407632738	-0.000546709407632738
4451	0.007432949881165651	0.0021987576518887326	0.0021345784913676027	0.9739541133381182	-1	0	0	0.4	2	0.6	3	0.4666666666666667	0.4	3	2	3	0	0	0.6	3	5	7	0.0	0.5	0.8940709239218732	0.9023483383611924	0.6421190425633904	0.9385863362464668	0.3593535330139657	0.9660506436224572	0.9068780818788464	0.9408233081501666	0	0	0.0	0.0021345784913676027	0.0021345784913676027
4235	0.01018477917511383	0.0016888327788730786	0.0008684237544674229	0.972709410613648	-1	0	0	0.3333333333333333	2	0.6666666666666666	4	0.4444444444444444	0.5	4	3	3	0	0	0.5	3	6	8	0.0	0.4	0.6683632898423103	0.9134526493980618	0.7089364473578802	0.9418195773729263	0.6094855830737403	0.9590210821965472	0.9044013174692926	0.9407300245336029	0	0	0.0	0.0008684237544674229	0.0008684237544674229
485	0.0018299343902849633	0.0017665296239453353	-0.001766496671538843	0.986127677554267	-1	0	0	1.0	1	0	0	1.0	0	1	0	0	1	0	0.5	1	2	2	0.3333333333333333	0	0	0	0	0	0	0	0	0	0	0	0	-0.0001766496671538843	-0.0001766496671538843
1945	0.004621230761516368	0.003641830009116569	-0.003631957639545471	0.9664169992870126	-1	0	0	0.5	3	0.5	3	0.5333333333333333	0.3333333333333333	4	2	3	0	0	0.6	3	5	8	0.0	0	0.8940709239218732	0.8953708957308489	0.6712625610477294	0.9375493503811302	0.3056406751404399	0.9342749479736587	0.9229128481392472	0.9243751608064906	0	0	0.0	-0.0003631957639545471	-0.0003631957639545471
4441	0.010074794633589344	0.002377173095194912	0.001373803361686916	0.9721573539023463	-1	0	0	0.3333333333333333	2	0.6666666666666666	4	0.4444444444444444	0.5	4	3	3	0	0	0.5	3	6	8	0.0	0.4	0.6683632898423103	0.9134526493980618	0.7224679738525341	0.9435679927098215	0.6094855830737403	0.9590210821965472	0.9044443326075653	0.9413287367420201	0	0	0.0	0.001373803361686916	0.001373803361686916
4419	0.011337712158356472	0.004296468766336011	-0.004294505562365851	0.9632025303435384	-1	0	0	0.2	1	1.0	5	0.4666666666666667	0.6	3	3	3	0	0	0.6	3	5	7	0.0	0	0.8940709239218732	0.9023483383611924	0.6421190425633904	0.9407263742510297	0.3593535330139657	0.9225608068254771	0.8988200707416956	0.9233373969555654	0	0	0.0	-0.00042945055623658506	-0.00042945055623658506
1079	0.0016825465095071206	0.0014604204242237861	-0.0014604200742385166	0.9780460396926698	-1	0	0	0.5	1	1.0	1	1.0	1.0	1	1	1	0	0	0.3333333333333333	1	3	3	0.0	0	0.4518305272606929	0.5	0.9067282282640134	0.5	0.7476967813983035	0.5	0.8681740974653834	0.5	0	0	0.0	-0.00014604200742385166	-0.00014604200742385166
687	0.0017685213811684125	0.0016481603554664656	-0.0016481397764203467	0.9768258027405133	-1	0	0	0.5	1	1.0	1	1.0	1.0	2	1	0	1	0	0.3333333333333333	1	3	3	0.3333333333333333	0	0.6909036445112127	0.5310835492913871	0.5653452236920323	0.5	0.3668699699173292	0.5	0.7915768349210491	0.5103730733383697	1.0	0.5	0.0	-0.00016481397764203467	-0.00016481397764203467
2523	0.0031582128615083955	0.0011661663938083559	-0.0009376064657959366	0.9744046552835868	-1	0	0	0.5	2	0.6666666666666666	2	0.5555555555555556	0.6666666666666666	3	2	1	0	0	1.0	3	3	5	0.0	0	0.8940709239218732	0.9142105465228302	0.6421190425633904	0.9372299288742217	0.25192781726691404	0.9357092247681752	0.933498180112031	0.9297268623370291	0	0	0.0	-9.376064657959366e-05	-9.376064657959366e-05
3959	0.007385537291801575	0.001722001244342796	0.0009216851344146166	0.9739226129406469	-1	0	0	0.4	2	0.6	3	0.4666666666666667	0.4	3	2	3	0	0	0.6	3	5	7	0.0	0.5	0.8940709239218732	0.9023483383611924	0.6421190425633904	0.9407263742510297	0.3593535330139657	0.9367852263589083	0.8988200707416956	0.9283311701668421	0	0	0.0	0.0009216851344146166	0.0009216851344146166
2063	0.003821574666797423	0.001361260604958149	-0.0010207578952422455	0.9747319341268628	-1	0	0	0.5	2	0.75	3	0.5	0.5	3	2	2	0	0	0.75	4	3	6	0.0	0	0.8940709239218732	0.9142105465228302	0.6421190425633904	0.9372299288742217	0.21897116614748063	0.9507583111724374	0.9418853277832333	0.9356383735589072	0	0	0.0	-0.00010207578952422455	-0.00010207578952422455
1869	0.00424759128907063	0.001462871119087146	-0.000997230050409251	0.9750088753774203	-1	0	0	0.5	2	0.75	3	0.5	0.5	3	2	2	0	0	0.75	4	3	6	0.0	0	0.8940709239218732	0.9142105465228302	0.6421190425633904	0.9372299288742217	0.20372121027496778	0.9501515230170656	0.9454424504544654	0.9353792322254696	0	0	0.0	-9.97230050409251e-05	-9.97230050409251e-05
2589	0.0066897675967469965	0.0005207149889926571	-0.00040224002453360827	0.9817340602960616	-1	0	0	0.6	3	0.4	2	0.5833333333333334	0.2	4	1	2	1	0	0.75	3	4	7	0.2	0.5	0.6683632898423103	0.9194253310573467	0.7114370266923014	0.9422006601615912	0.58565373390093	0.938793053047854	0.8838403161391527	0.934137019549862	1.0	0	0.0	-4.0224002453360824e-05	-4.0224002453360824e-05
2535	0.004838933685146306	0.003215831732983917	-0.0032034276669135092	0.975461743123548	-1	0	0	0.5	2	0.75	3	0.5	0.5	3	2	2	0	0	0.75	4	3	6	0.0	0	0.8940709239218732	0.9142105465228302	0.7004060795320686	0.9502926095223473	0.25192781726691404	0.9552794738109356	0.9439382956333612	0.9422846460901371	0	0	0.0	-0.0003203427666913509	-0.0003203427666913509
2739	0.006687326322864761	0.00013092677167563362	-2.661287679053975e-05	0.9817842956495784	-1	0	0	0.6	3	0.4	2	0.5833333333333334	0.2	4	1	2	1	0	0.75	3	4	7	0.2	0.5	0.6683632898423103	0.9194253310573467	0.7114370266923014	0.9422006601615912	0.58565373390093	0.938793053047854	0.8838403161391527	0.934137019549862	1.0	0	0.0	-2.661287679053975e-06	-2.661287679053975e-06
358	0.002318592026408159	0.00224611830903829	-0.0022454915366600437	0.983343459113931	-1	0	0	1.0	1	0	0	1.0	0	1	0	0	0	0	0.5	2	1	2	0.0	0	0	0	0	0	0	0	0	0	0	0	0	-0.00022454915366600437	-0.00022454915366600437
4022	0.007484577734627319	0.0018184062908194849	0.00039530713512349303	0.9739513281836999	-1	0	0	0.4	2	0.6	3	0.4666666666666667	0.4	3	2	3	0	0	0.6	3	5	7	0.0	0.5	0.8940709239218732	0.9023483383611924	0.6421190425633904	0.9407263742510297	0.3593535330139657	0.9235432721746066	0.8988200707416956	0.9236631394883733	0	0	0.0	0.00039530713512349303	0.00039530713512349303
1795	0.002946593873543499	0.0011614823644382826	-0.0009957648345658078	0.9745912361850467	-1	0.5	1	0.8333333333333334	5	0.2857142857142857	2	0.45	0.2857142857142857	6	2	2	1	0	0.8	5	4	9	0.25	0.5	0.5105996861962164	0.9532193984147654	0.5850762978227586	0.9582360341919948	0.5480724599317616	0.9421244122207776	0.9154814334757256	0.9516206214996018	1.0	0.3333333333333333	0.0	-9.957648345658078e-05	None
591	0.0018293563736913503	0.0017664130167897242	-0.0017663812932709147	0.986080403149679	-1	0	0	1.0	1	0	0	1.0	0	1	0	0	1	0	0.5	1	2	2	0.3333333333333333	0	0	0	0	0	0	0	0	0	0	0	0	-0.00017663812932709147	-0.00017663812932709147
2025	0.004436386577620172	0.003618695306752536	-0.0036123270118200482	0.9664182854534952	-1	0	0	0.5	3	0.5	3	0.5333333333333333	0.3333333333333333	4	2	3	0	0	0.6	3	5	8	0.0	0	0.8940709239218732	0.8953708957308489	0.6712625610477294	0.9375493503811302	0.3056406751404399	0.9342749479736587	0.9229128481392472	0.9243751608064906	0	0	0.0	-0.00036123270118200483	-0.00036123270118200483
2461	0.006037914326301462	0.00034172919582313715	-0.00018838758652302677	0.9824787562257441	-1	0	0	0.5	2	0.5	2	0.5	0.25	3	1	2	0	0	0.75	3	4	6	0.0	0.6666666666666666	0.8940709239218732	0.9023483383611924	0.7224679738525341	0.9577425312663931	0.3593535330139657	0.9367852263589083	0.9108036049452466	0.9358422848641936	0	0	0.0	-1.8838758652302677e-05	-1.8838758652302677e-05
2095	0.003931701755862737	0.001261087868830704	-0.0009349314695501372	0.9745810013335918	-1	0	0	0.5	2	0.75	3	0.5	0.5	3	2	2	0	0	0.75	4	3	6	0.0	0	0.8940709239218732	0.9142105465228302	0.6421190425633904	0.9372299288742217	0.25192781726691404	0.9552794738109356	0.933498180112031	0.9376372774443961	0	0	0.0	-9.349314695501372e-05	-9.349314695501372e-05
4005	0.007402086886873381	0.0009238280628707185	0.0007389347431440836	0.9755490811708801	-1	0	0	0.4	2	0.6	3	0.4666666666666667	0.4	3	2	3	0	0	0.6	3	5	7	0.0	0.5	0.8940709239218732	0.9023483383611924	0.6421190425633904	0.9407263742510297	0.3593535330139657	0.9367852263589083	0.8988200707416956	0.9283311701668421	0	0	0.0	0.0007389347431440836	0.0007389347431440836
2890	0.006394568557698906	0.0002819022964029358	-0.00028178875374916106	0.981898154083113	-1	0	0	0.6	3	0.4	2	0.5833333333333334	0.2	4	1	2	0	0	0.75	3	4	7	0.0	0.5	0.6683632898423103	0.9194253310573467	0.7114370266923014	0.9422006601615912	0.58565373390093	0.938793053047854	0.8838403161391527	0.934137019549862	0	0	0.0	-2.8178875374916105e-05	-2.8178875374916105e-05
364	0.0033525448281621142	0.0023861333266901024	-0.002282135402328606	0.9789690104376911	-1	0	0	0.3333333333333333	1	1.0	2	1.0	1.0	3	2	0	0	0	0.25	4	1	4	0.0	0	0.34689339162889493	0.6109655143391596	0.6086952945464768	0.7655663240019691	0.1789605438431005	0.9793086689787424	0.8639871278276932	0.8618390517195488	0	0	0.0	-0.0002282135402328606	-0.0002282135402328606
1003	0.0017303586562079228	0.0015753586335963757	-0.0015753434421797536	0.9785109942897556	-1	0	0	0.5	1	1.0	1	1.0	1.0	1	1	1	0	0	0.3333333333333333	1	3	3	0.0	0	0.4518305272606929	0.5	0.7431024399429456	0.5	0.697183433552062	0.5	0.7822204861380118	0.5	0	0	0.0	-0.00015753434421797536	-0.00015753434421797536
1777	0.0028273673208806744	0.0010420312845668973	-0.0010395825533121687	0.9782480858856993	-1	0	0	0.75	3	0.3333333333333333	1	0.625	0.3333333333333333	2	1	2	1	0	0.5	2	4	5	0.14285714285714285	0.6666666666666666	0.45393731985275376	0.5052667866730284	0.9463429118638709	0.5977615450375541	0.6440211647842096	0.82373925605278	0.8985403706662077	0.6576940221699574	1.0	0	0.0	-0.00010395825533121687	-0.00010395825533121687
5040	0.007528997664278615	0.0020507742072164454	0.0020499581732744444	0.9738526017083236	-1	0	0	0.4	2	0.6	3	0.4666666666666667	0.4	3	2	3	0	0	0.6	3	5	7	0.0	0.5	0.8940709239218732	0.9023483383611924	0.6421190425633904	0.9385863362464668	0.36973182322268383	0.9022074101022332	0.8988200707416956	0.916121322320566	0	0	0.0	0.0020499581732744444	0.0020499581732744444
1431	0.003074900542145026	0.0028431188694456504	-0.0028429273323763936	0.9762876323128336	-1	0	0	0.5	2	0.75	3	0.5	0.5	3	2	2	0	0	0.75	4	3	6	0.0	0	0.4123415404464266	0.9626628319137007	0.1	0.9442935636442775	0.2776620171304025	0.9322600824628209	0.8433842868862211	0.9478792434782761	0	0	0.0	-0.00028429273323763934	-0.00028429273323763934
830	0.0016863236377757452	0.0015077691100643304	-0.0015077595190252555	0.9781572866017157	-1	0	0	0.5	1	1.0	1	1.0	1.0	1	1	1	0	0	0.3333333333333333	1	3	3	0.0	0	0.4518305272606929	0.5	0.9067282282640134	0.5	0.7876513986987416	0.5	0.8728169147484179	0.5	0	0	0.0	-0.00015077595190252555	-0.00015077595190252555
1084	0.0017220696149210365	0.0015156476800280085	-0.0015156095697563788	0.9779614569744126	-1	0	0	0.5	1	1.0	1	1.0	1.0	1	1	1	0	0	0.3333333333333333	1	3	3	0.0	0	0.4518305272606929	0.5	0.9067282282640134	0.5	0.7476967813983035	0.5	0.8681740974653834	0.5	0	0	0.0	-0.00015156095697563789	-0.00015156095697563789
4472	0.007622247605040806	0.0015727308781986605	0.0007921075180911546	0.9740093192602945	-1	0	0	0.4	2	0.6	3	0.4666666666666667	0.4	3	2	3	0	0	0.6	3	5	7	0.0	0.5	0.8940709239218732	0.9023483383611924	0.6421190425633904	0.9407263742510297	0.3593535330139657	0.9225608068254771	0.8988200707416956	0.9233373969555654	0	0	0.0	0.0007921075180911546	0.0007921075180911546
744	0.001939513424690536	0.0015445353441509379	-0.0015443842683746224	0.9806785091212895	-1	0	0	0.5	1	1.0	1	1.0	1.0	1	1	1	2	0	0.3333333333333333	1	3	3	0.3333333333333333	0	0.30135181777549924	0.5	0.5434054768730778	0.5	0.7876513986987416	0.5	0.8792467587404582	0.5	1.0	1.0	0.0	-0.00015443842683746225	-0.00015443842683746225
3419	None	None	None	None	None	0	0	0.5	2	0.5	2	0.6666666666666666	0.25	3	1	2	0	0	1.0	3	3	6	0.0	0.6666666666666666	0.8940709239218732	0.9023483383611924	0.7224679738525341	0.9577425312663931	0.2361757746545813	0.9744672989367366	0.9515455755507358	0.9523677374061461	0	0	0.0	None	None
3092	0.005600251521565864	0.004094517013439885	-0.0037985494599879657	0.9831617584936586	-1	0	0	0.5	2	0.3333333333333333	1	0.625	0.3333333333333333	2	1	2	0	0	0.5	4	2	5	0.0	0	0.9131876012235385	0.5476466786190738	0.4477577539510407	0.9700430046269408	0.2440517959607477	0.7600616203587583	0.9564997595573262	0.8330297766182913	0	0	0.0	-0.00037985494599879655	-0.00037985494599879655
3951	0.005965077751041329	6.810703664004323e-05	-5.2931797022800194e-05	0.9823957294953222	-1	0	0	0.5	2	0.5	2	0.5	0.25	3	1	2	0	0	0.75	3	4	6	0.0	0.6666666666666666	0.8940709239218732	0.9023483383611924	0.7224679738525341	0.9577425312663931	0.3593535330139657	0.9225608068254771	0.9108036049452466	0.9313331623826145	0	0	0.0	-5.29317970228002e-06	-5.29317970228002e-06
2019	0.002531758350099411	0.002372061555563311	-0.002371806544250372	0.9787191481694824	-1	0	0	0.5	2	0.6666666666666666	2	0.5555555555555556	0.6666666666666666	2	2	2	0	0	1.0	3	3	5	0.0	0	0.6723229094858151	0.9308495881247142	0.40020303976603433	0.9526657691645225	0.45597696739394716	0.9723413840501876	0.942868639958102	0.9549493656569209	0	0	0.0	-0.0002371806544250372	-0.0002371806544250372
879	0.0017114550722486215	0.0015193430802107985	-0.0015193088719497516	0.9781378607359158	-1	0	0	0.5	1	1.0	1	1.0	1.0	1	1	1	0	0	0.3333333333333333	1	3	3	0.0	0	0.4518305272606929	0.5	0.9067282282640134	0.5	0.7876513986987416	0.5	0.8728169147484179	0.5	0	0	0.0	-0.00015193088719497516	-0.00015193088719497516
1213	0.0017393822080043328	0.0016032394406704298	-0.0016032254906250762	0.9779486920354361	-1	0	0	0.5	1	1.0	1	1.0	1.0	1	1	1	0	0	0.3333333333333333	1	3	3	0.0	0	0.4518305272606929	0.5	0.9067282282640134	0.5	0.697183433552062	0.5	0.865183727831611	0.5	0	0	0.0	-0.0001603225490625076	-0.0001603225490625076
787	0.001841522185637627	0.001663815575786334	-0.0016637313004287406	0.9765234999661022	-1	0	0	0.5	1	1.0	1	1.0	1.0	2	1	0	1	0	0.3333333333333333	1	3	3	0.3333333333333333	0	0.6909036445112127	0.5310835492913871	0.5653452236920323	0.5	0.3668699699173292	0.5	0.7915768349210491	0.5103730733383697	1.0	0.5	0.0	-0.00016637313004287405	-0.00016637313004287405
1109	0.001664173241317776	0.0014297926783871358	-0.0014297926090825826	0.9780416829905151	-1	0	0	0.5	1	1.0	1	1.0	1.0	1	1	1	0	0	0.3333333333333333	1	3	3	0.0	0	0.4518305272606929	0.5	0.9067282282640134	0.5	0.7476967813983035	0.5	0.8681740974653834	0.5	0	0	0.0	-0.00014297926090825827	-0.00014297926090825827
2906	0.005782106889861706	0.002284010175725526	-0.0022807559377257644	0.9826097480670696	-1	0	0	0.3333333333333333	1	1.0	2	1.0	1.0	2	2	1	0	0	0.25	4	1	4	0.0	0	0.6874799671439755	0.920432878160265	0.4112339869262671	0.9573988924866906	0.5478967038940481	0.957597056255727	0.9364437400676945	0.9474792857185228	0	0	0.0	-0.00022807559377257644	-0.00022807559377257644
2658	0.006598054521915388	0.0005323995453208173	-0.0004829127676556057	0.9818110701376297	-1	0	0	0.6	3	0.4	2	0.5833333333333334	0.2	4	1	2	2	0	0.75	3	4	7	0.4	0.5	0.6683632898423103	0.9194253310573467	0.7114370266923014	0.9422006601615912	0.58565373390093	0.938793053047854	0.8838403161391527	0.934137019549862	0.625	0	0.0	-4.829127676556057e-05	-4.829127676556057e-05
813	0.004141837248091669	0.003732752016193921	-0.003691329742037391	0.9744709145301595	-1	0	0	0.25	1	1.0	3	0.5555555555555556	0.6666666666666666	3	2	1	1	0	1.0	3	3	5	0.2	0	0.8820468442709725	0.8866516141436803	0.6104186645468093	0.8415803836953397	0.4555504651104047	0.8057441026359917	0.8990200822037157	0.8476822022890638	1.0	0	0.0	-0.0003691329742037391	-0.0003691329742037391
806	0.001707393521146149	0.001496432255051743	-0.0014964315222186376	0.9780581326240727	-1	0	0	0.5	1	1.0	1	1.0	1.0	1	1	1	0	0	0.3333333333333333	1	3	3	0.0	0	0.4518305272606929	0.5	0.9067282282640134	0.5	0.7876513986987416	0.5	0.8728169147484179	0.5	0	0	0.0	-0.00014964315222186375	-0.00014964315222186375
764	0.002759734931671399	0.002581936161900965	-0.0025819307109008266	0.9755178645838265	-1	0	0	0.5	1	1.0	1	1.0	1.0	2	1	0	1	0	0.3333333333333333	1	3	3	0.3333333333333333	0	0.6909036445112127	0.5310835492913871	0.5309218768592692	0.5852185150767518	0.3668699699173292	0.5	0.7907631230756973	0.5389814160071842	1.0	0.5	0.0	-0.00025819307109008265	-0.00025819307109008265
3543	0.005680066167385578	0.0005142379655197111	0.00017642709005138412	0.9824592877279821	-1	0	0	0.5	2	0.5	2	0.5	0.25	3	1	2	1	0	0.75	3	4	6	0.16666666666666666	0.6666666666666666	0.8940709239218732	0.9023483383611924	0.7224679738525341	0.9577425312663931	0.3593535330139657	0.9660506436224572	0.9108036049452466	0.9477266480928382	1.0	0	0.0	0.00017642709005138412	0.00017642709005138412
1786	0.003886689812732827	0.0013009166530126275	-0.0009751852046041764	0.9746465559606957	-1	0	0	0.5	2	0.75	3	0.5	0.5	3	2	2	0	0	0.75	4	3	6	0.0	0	0.8940709239218732	0.9142105465228302	0.6421190425633904	0.9372299288742217	0.25192781726691404	0.9552794738109356	0.933498180112031	0.9376372774443961	0	0	0.0	-9.751852046041764e-05	-9.751852046041764e-05
2137	0.0037704593978244044	0.0014545157116972658	-0.0009378062971055595	0.9750931147079359	-1	0	0	0.5	2	0.75	3	0.5	0.5	3	2	2	0	0	0.75	4	3	6	0.0	0	0.8940709239218732	0.9142105465228302	0.6421190425633904	0.9372299288742217	0.21897116614748063	0.9507583111724374	0.9418853277832333	0.9356383735589072	0	0	0.0	-9.378062971055594e-05	-9.378062971055594e-05
1304	0.0016865800285639303	0.0014487497092347818	-0.0014487496366186472	0.9783755709969866	-1	0	0	0.5	1	1.0	1	1.0	1.0	1	1	1	0	0	0.3333333333333333	1	3	3	0.0	0	0.4518305272606929	0.5	0.9067282282640134	0.5	0.697183433552062	0.5	0.865183727831611	0.5	0	0	0.0	-0.0001448749636618647	-0.0001448749636618647
298	0.0031959268387452317	0.0023683033004950464	-0.0023542765942539154	0.9822900800561912	-1	0	0	0.75	3	0.3333333333333333	1	0.625	0.3333333333333333	3	1	1	1	0	0.5	4	2	5	0.25	0.6666666666666666	0.3308628082358701	0.932307152998471	0.6984698886909557	0.8577282575660067	1.0	0.5257817361615699	0.939127931661938	0.818687874136943	1.0	0.6666666666666666	0.0	-0.00023542765942539154	-0.00023542765942539154
4181	0.007631385611379634	0.0012548363600289978	0.00036591165669791644	0.9746881707611094	-1	0	0	0.4	2	0.6	3	0.4666666666666667	0.4	3	2	3	0	0	0.6	3	5	7	0.0	0.5	0.8940709239218732	0.9023483383611924	0.6421190425633904	0.9407263742510297	0.3593535330139657	0.9367852263589083	0.8988200707416956	0.9283311701668421	0	0	0.0	0.00036591165669791644	0.00036591165669791644
762	0.0018294506281319198	0.0017664129506251736	-0.0017663812281744865	0.986080346943861	-1	0	0	1.0	1	0	0	1.0	0	1	0	0	1	0	0.5	1	2	2	0.3333333333333333	0	0	0	0	0	0	0	0	0	0	0	0	-0.00017663812281744866	-0.00017663812281744866
2917	0.005939483826348086	0.0004406219730543061	0.0003053634735781646	0.9823897255876427	-1	0	0	0.5	2	0.5	2	0.5	0.25	3	1	2	2	0	0.75	3	4	6	0.3333333333333333	0.6666666666666666	0.8940709239218732	0.9023483383611924	0.7224679738525341	0.9577425312663931	0.3593535330139657	0.9367852263589083	0.9108036049452466	0.9358422848641936	0.6666666666666666	0	0.0	0.0003053634735781646	0.0003053634735781646
517	0.001831219615260259	0.0017665298033703195	-0.0017664950323899697	0.9861928841744355	-1	0	0	1.0	1	0	0	1.0	0	1	0	0	1	0	0.5	1	2	2	0.3333333333333333	0	0	0	0	0	0	0	0	0	0	0	0	-0.00017664950323899696	-0.00017664950323899696
1641	0.002931743550217574	0.002863885842784422	-0.002863792048077827	0.9775020594424533	-1	0	0	0.5	2	0.75	3	0.5	0.5	2	2	3	0	0	0.75	4	3	6	0.0	0	0.6723229094858151	0.9308495881247142	0.40020303976603433	0.9526657691645225	0.45597696739394716	0.9723413840501876	0.942868639958102	0.9549493656569209	0	0	0.0	-0.0002863792048077827	-0.0002863792048077827
2236	0.002392111573005858	0.0023705474197693215	-0.0023705391991886626	0.9841942177774361	-1	0	0	0.6666666666666666	2	0.5	1	0.6666666666666666	0.5	2	1	1	0	0	0.6666666666666666	3	2	4	0.0	0	0.6723229094858151	0.9308495881247142	0.40020303976603433	0.9526657691645225	0.45597696739394716	0.9723413840501876	0.942868639958102	0.9549493656569209	0	0	0.0	-0.00023705391991886627	-0.00023705391991886627
4804	0.005557942082774969	0.0030178681600332123	-0.00298165104115181	0.9685391195022431	-1	0	0	0.25	1	1.0	4	0.5	0.75	3	3	2	0	0	0.75	4	3	6	0.0	0	0.44265565576274746	0.9005116026293615	0.6421190425633904	0.877513339097166	0.609297117384756	0.9169625841166206	0.8857894766665849	0.8994621292893112	0	0	0.0	-0.00029816510411518097	-0.00029816510411518097
4046	0.0075932285228460395	0.0019493433509408036	0.0006931156736940304	0.9736676670068599	-1	0	0	0.4	2	0.6	3	0.4666666666666667	0.4	3	2	3	0	0	0.6	3	5	7	0.0	0.5	0.8940709239218732	0.9023483383611924	0.6421190425633904	0.9407263742510297	0.3593535330139657	0.9367852263589083	0.8988200707416956	0.9283311701668421	0	0	0.0	0.0006931156736940304	0.0006931156736940304
4369	0.008841810041424963	0.004466850956830775	-0.004258312613428698	0.976312199755378	-1	0	0	0.2	1	1.0	5	0.4666666666666667	0.6	4	3	2	1	0	0.6	5	3	7	0.14285714285714285	0	0.7311544903035111	0.8900122592200974	0.7589917408773077	0.9523467682131114	0.25160846823043287	0.9687541154049916	0.9301568207515643	0.9447989102351717	1.0	0	0.0	-0.00042583126134286976	-0.00042583126134286976
3270	0.006660779719712953	9.253667792360424e-05	-4.596841111745648e-05	0.9819528080976161	-1	0	0	0.6	3	0.4	2	0.5833333333333334	0.2	4	1	2	1	0	0.75	3	4	7	0.2	0.5	0.6683632898423103	0.9194253310573467	0.7114370266923014	0.9422006601615912	0.58565373390093	0.938793053047854	0.8838403161391527	0.934137019549862	1.0	0	0.0	-4.5968411117456485e-06	-4.5968411117456485e-06
2534	0.0024914705426118838	0.002426271850101486	-0.0024262701000598934	0.9843600898579125	-1	0	0	0.6666666666666666	2	0.5	1	0.6666666666666666	0.5	2	1	1	0	0	0.6666666666666666	3	2	4	0.0	0	0.6723229094858151	0.9308495881247142	0.40020303976603433	0.9526657691645225	0.45597696739394716	0.9723413840501876	0.942868639958102	0.9549493656569209	0	0	0.0	-0.00024262701000598934	-0.00024262701000598934
3756	0.007535714174692562	0.0014447297986622393	0.00010694254991234498	0.9745126862760717	-1	0	0	0.4	2	0.6	3	0.4666666666666667	0.4	3	2	3	0	0	0.6	3	5	7	0.0	0.5	0.8940709239218732	0.9023483383611924	0.6421190425633904	0.9407263742510297	0.3593535330139657	0.9367852263589083	0.8988200707416956	0.9283311701668421	0	0	0.0	0.00010694254991234498	0.00010694254991234498
2282	0.0017771232423321455	0.0015878525118614571	-0.0015878307434056187	0.978620669911079	-1	0	0	0.5	1	1.0	1	1.0	1.0	1	1	1	0	0	0.3333333333333333	1	3	3	0.0	0	0.4123415404464266	0.5	0.3936131488546864	0.5	0.5036908274888112	0.5	0.6179568484934524	0.5	0	0	0.0	-0.00015878307434056188	-0.00015878307434056188
4223	0.008448574740294623	0.0017421850062193786	0.0017358134764962467	0.9736158199949083	-1	0	0	0.4	2	0.6	3	0.4666666666666667	0.6	3	3	3	0	0	0.6	5	3	7	0.0	0	0.8940709239218732	0.9023483383611924	0.6421190425633904	0.9407263742510297	0.3593535330139657	0.9235432721746066	0.8988200707416956	0.9236631394883733	0	0	0.0	0.0017358134764962467	0.0017358134764962467
4928	0.006384072119509003	0.002442186467749556	-0.0024419158963642773	0.9807587591451272	-1	0	0	0.25	1	1.0	3	1.0	1.0	3	3	1	1	0	0.2	5	1	5	0.16666666666666666	0	0.568238056685149	0.888599152600717	0.7224679738525341	0.9622854478009163	0.2673129999229079	0.9534176735949466	0.9459680365835541	0.9414865137380654	1.0	0	0.0	-0.00024419158963642773	-0.00024419158963642773
2992	0.006583479560862451	0.0005053011046030414	-0.0004989691865859019	0.9819955680358592	-1	0	0	0.6	3	0.4	2	0.5833333333333334	0.2	4	1	2	0	0	0.75	3	4	7	0.0	0.5	0.6683632898423103	0.9194253310573467	0.7114370266923014	0.9422006601615912	0.58565373390093	0.938793053047854	0.8838403161391527	0.934137019549862	0	0	0.0	-4.9896918658590196e-05	-4.9896918658590196e-05
4989	0.008506994430686097	0.004054989816858662	-0.004019060246533694	0.9758056652538193	-1	0	0	0.4	2	0.8	4	0.5833333333333334	0.4	3	2	3	0	0	0.3333333333333333	6	2	7	0.0	0	0.44265565576274746	0.9155134464453023	0.569071508513843	0.9293780088278978	0.8119539347878943	0.9444478664637177	0.8514028387630067	0.9307186791368552	0	0	0.0	-0.0004019060246533694	-0.0004019060246533694
980	0.002314026809134813	0.0021095431631202185	-0.0021095365136278286	0.9797632010329429	-1	0	0	0.5	1	1.0	1	1.0	1.0	2	1	0	0	0	0.3333333333333333	1	3	3	0.0	0	0.5775918230391854	0.7786149180790406	0.7360367259780228	0.8464357202552514	0.5320267017346956	0.8391027654549565	0.8348012960323805	0.8232754360072789	0	0	0.0	-0.00021095365136278285	-0.00021095365136278285
3514	0.006080114605715418	0.0005728401037802613	-3.342004776378984e-05	0.981568756683659	-1	0	0	0.5	2	0.5	2	0.5	0.25	3	1	2	1	0	0.75	3	4	6	0.16666666666666666	0.6666666666666666	0.8940709239218732	0.9023483383611924	0.7224679738525341	0.9577425312663931	0.3593535330139657	0.9225608068254771	0.9108036049452466	0.9313331623826145	1.0	0	0.0	-3.342004776378984e-06	-3.342004776378984e-06
4450	0.007380850244131736	0.0010294889101414434	-0.0005038664907865824	0.9738104597695609	-1	0	0	0.4	2	0.6	3	0.4666666666666667	0.4	3	2	3	1	0	0.6	3	5	7	0.1111111111111111	0.5	0.8940709239218732	0.9023483383611924	0.7955155079020815	0.9702161927484232	0.3593535330139657	0.9725933729554207	0.9108036049452466	0.9565661041983016	1.0	0.3333333333333333	0.0	-5.038664907865824e-05	-5.038664907865824e-05
2327	0.0038310607301250557	0.0013829073090747144	-0.0010509404161910482	0.9746654820417369	-1	0	0	0.5	2	0.75	3	0.5	0.5	3	2	2	0	0	0.75	4	3	6	0.0	0	0.8940709239218732	0.9142105465228302	0.6421190425633904	0.9372299288742217	0.23667786139440122	0.9562661032922872	0.9375011672127207	0.9380906834921182	0	0	0.0	-0.00010509404161910482	-0.00010509404161910482
3032	0.006646030330205391	0.00045107198668389636	-0.00015301638351852	0.9817342340480597	-1	0	0	0.6	3	0.4	2	0.5833333333333334	0.2	4	1	2	1	0	0.75	3	4	7	0.2	0.5	0.6683632898423103	0.9194253310573467	0.7114370266923014	0.9422006601615912	0.58565373390093	0.9586401044395011	0.9088290656910314	0.942115040961084	1.0	0	0.0	-1.5301638351851997e-05	-1.5301638351851997e-05
3164	0.005695627187586685	0.0010621146629409687	-0.0008310176713890026	0.9823671533918353	-1	0	0	0.5	2	0.5	2	0.5	0.25	3	1	2	1	0	0.75	3	4	6	0.16666666666666666	0.6666666666666666	0.8940709239218732	0.9023483383611924	0.6421190425633904	0.9626651628621719	0.3593535330139657	0.9495996088375399	0.8988200707416956	0.9428451646242301	1.0	0	0.0	-8.310176713890026e-05	-8.310176713890026e-05
1080	0.0024599070266333556	0.0024580789050446077	-0.0024568659874872243	0.9810905693180995	-1	0	0	0	0	0	0	1.0	0	0	0	0	1	0	1.0	1	1	1	0.25	0	0	0	0	0	0	0	0	0	0	0	0	-0.1	-0.1
1475	0.0017002956519716068	0.0014751737533805602	-0.0014751723382786636	0.9779239408603098	-1	0	0	0.5	1	1.0	1	1.0	1.0	1	1	1	0	0	0.3333333333333333	1	3	3	0.0	0	0.4518305272606929	0.5	0.9067282282640134	0.5	0.697183433552062	0.5	0.865183727831611	0.5	0	0	0.0	-0.00014751723382786636	-0.00014751723382786636
576	0.0017450331182824188	0.001639197174876289	-0.0016391971323680388	0.9765263835626602	-1	0	0	0.5	1	1.0	1	1.0	1.0	2	1	0	1	0	0.3333333333333333	1	3	3	0.3333333333333333	0	0.6909036445112127	0.5310835492913871	0.5653452236920323	0.5	0.3668699699173292	0.5	0.7915768349210491	0.5103730733383697	1.0	0.5	0.0	-0.00016391971323680387	-0.00016391971323680387
4492	0.005579895403887885	0.0015819538484912066	-0.0012262085048165693	0.9802836294600811	-1	1.0	1	0.75	3	0.25	1	0.5	0.25	3	1	2	1	0	0.75	4	3	6	0.16666666666666666	1.0	0.8940709239218732	0.9023483383611924	0.6421190425633904	0.9385863362464668	0.2361757746545813	0.9744672989367366	0.9418853277832333	0.9460424150637816	1.0	0	0.0	-0.00012262085048165693	-0.00012262085048165693
1285	0.0017084126016014918	0.0014953547283540736	-0.0014953546182054662	0.9782198033810763	-1	0	0	0.5	1	1.0	1	1.0	1.0	1	1	1	0	0	0.3333333333333333	1	3	3	0.0	0	0.4518305272606929	0.5	0.9067282282640134	0.5	0.697183433552062	0.5	0.865183727831611	0.5	0	0	0.0	-0.0001495354618205466	-0.0001495354618205466
1261	0.0016678688149316685	0.0014299254536236704	-0.0014298992562561939	0.9779094994978421	-1	0	0	0.5	1	1.0	1	1.0	1.0	1	1	1	0	0	0.3333333333333333	1	3	3	0.0	0	0.4518305272606929	0.5	0.9067282282640134	0.5	0.697183433552062	0.5	0.865183727831611	0.5	0	0	0.0	-0.0001429899256256194	-0.0001429899256256194
1379	0.0017547243818783326	0.001511450522840096	-0.0015114181251255656	0.9783282396591954	-1	0	0	0.5	1	1.0	1	1.0	1.0	1	1	1	0	0	0.3333333333333333	1	3	3	0.0	0	0.4518305272606929	0.5	0.9067282282640134	0.5	0.697183433552062	0.5	0.865183727831611	0.5	0	0	0.0	-0.00015114181251255657	-0.00015114181251255657
2355	0.005613294495914786	0.00310226950214726	-0.0026796210016135406	0.9827447391568819	-1	0	0	0.75	3	0.25	1	0.75	0.25	3	1	2	1	0	0.5	4	2	6	0.16666666666666666	0	0.8940709239218732	0.9142105465228302	0.5470096141933775	0.9467340109520509	0.3593535330139657	0.8608949059455206	0.9108036049452466	0.9133737730074215	1.0	0	0.0	-0.00026796210016135404	-0.00026796210016135404
3117	0.00874656731280936	0.003656699164841426	-0.00336093297578304	0.9771291521721301	-1	0	0	0.6	3	0.4	2	0.5833333333333334	0.4	4	2	2	0	0	0.75	4	3	7	0.0	0	0.6683632898423103	0.9194253310573467	0.7114370266923014	0.9422006601615912	0.58565373390093	0.938793053047854	0.8838403161391527	0.934137019549862	0	0	0.0	-0.000336093297578304	-0.000336093297578304
943	0.0017708072623436241	0.0015647846093691947	-0.001564770869299299	0.978274263112347	-1	0	0	0.5	1	1.0	1	1.0	1.0	1	1	1	0	0	0.3333333333333333	1	3	3	0.0	0	0.4518305272606929	0.5	0.9067282282640134	0.5	0.697183433552062	0.5	0.865183727831611	0.5	0	0	0.0	-0.00015647708692992992	-0.00015647708692992992
4672	0.007542069332362773	0.0018071018428503995	0.0014827359025655648	0.9756843356919743	-1	0	0	0.4	2	0.6	3	0.4666666666666667	0.4	3	2	3	0	0	0.6	3	5	7	0.0	0.5	0.8940709239218732	0.9023483383611924	0.6421190425633904	0.9385863362464668	0.3593535330139657	0.9235432721746066	0.8988200707416956	0.9227712608810712	0	0	0.0	0.0014827359025655648	0.0014827359025655648
4599	0.007647135673727603	0.0016836669486453193	0.0016831333471975136	0.9739780123704158	-1	0	0	0.4	2	0.6	3	0.4666666666666667	0.4	3	2	3	0	0	0.6	3	5	7	0.0	0.5	0.8940709239218732	0.9023483383611924	0.6421190425633904	0.9385863362464668	0.3593535330139657	0.9235432721746066	0.8988200707416956	0.9227712608810712	0	0	0.0	0.0016831333471975136	0.0016831333471975136
1293	0.00253158006766295	0.0024599480141789466	-0.002459947280519046	0.9779013789087655	-1	0	0	0.5	2	0.6666666666666666	2	0.5555555555555556	0.6666666666666666	2	2	2	2	0	1.0	3	3	5	0.25	0	0.6723229094858151	0.9308495881247142	0.3235048070966887	0.9033529860413424	0.40226410952042135	0.9535865584692875	0.9281619004072237	0.9320850335431127	0.75	0	0.4294889085740261	-0.0002459947280519046	-0.0002459947280519046
953	0.0017874972202090184	0.0017370175513910873	-0.0017369686009858182	0.9855736039024059	-1	0	0	1.0	1	0	0	1.0	0	1	0	0	0	0	0.5	1	2	2	0.0	0	0	0	0	0	0	0	0	0	0	0	0	-0.0001736968600985818	-0.0001736968600985818
1656	0.0039157547699969954	0.0013736667730100836	-0.0007803814905738779	0.9749699895702022	-1	0	0	0.5	2	0.75	3	0.5	0.5	3	2	2	0	0	0.75	4	3	6	0.0	0	0.8940709239218732	0.9142105465228302	0.6421190425633904	0.9372299288742217	0.25192781726691404	0.9552794738109356	0.933498180112031	0.9376372774443961	0	0	0.0	-7.803814905738778e-05	-7.803814905738778e-05
3510	None	None	None	None	None	0	0	0.5	2	0.5	2	0.6666666666666666	0.25	3	1	2	1	0	1.0	3	3	6	0.16666666666666666	0.6666666666666666	0.8940709239218732	0.9023483383611924	0.7224679738525341	0.9577425312663931	0.3593535330139657	0.9367852263589083	0.9108036049452466	0.9358422848641936	1.0	0	0.0	None	None
4573	0.00735842267858974	0.0018590034408111165	0.0016431673205637089	0.975102363275998	-1	0	0	0.4	2	0.6	3	0.4666666666666667	0.4	3	2	3	0	0	0.6	3	5	7	0.0	0.5	0.8940709239218732	0.9023483383611924	0.6421190425633904	0.9385863362464668	0.3593535330139657	0.9367852263589083	0.8988200707416956	0.9274895488437152	0	0	0.0	0.0016431673205637089	0.0016431673205637089
468	0.0019031745557288454	0.00184989021736854	-0.0018498701987503367	0.9844594847526499	-1	0	0	1.0	2	0.0	0	1.0	0	1	0	1	0	0	0.3333333333333333	3	1	3	0.0	1.0	0	0	0	0	0	0	0	0	0	0	0	-0.00018498701987503368	-0.00018498701987503368
667	0.0017597526381555597	0.0015335903206224828	-0.0015335854706440737	0.978416995907295	-1	0	0	0.5	1	1.0	1	1.0	1.0	1	1	1	0	0	0.3333333333333333	1	3	3	0.0	0	0.4518305272606929	0.5	0.9067282282640134	0.5	0.697183433552062	0.5	0.865183727831611	0.5	0	0	0.0	-0.00015335854706440737	-0.00015335854706440737
4849	0.009048010553571746	0.002745638621658384	0.0008645758090412085	0.975958218778369	-1	0	0	0.5	3	0.5	3	0.5333333333333333	0.3333333333333333	4	2	3	1	0	0.6	3	5	8	0.125	0.4	0.6683632898423103	0.9194253310573467	0.6279730307756288	0.9358816432111224	0.58565373390093	0.938793053047854	0.8832628267885814	0.931834653439147	1.0	0	0.0	0.0008645758090412085	0.0008645758090412085
4208	0.007607592692801404	0.0012715034142361749	0.001035900852713528	0.9744321417315909	-1	0	0	0.4	2	0.6	3	0.4666666666666667	0.4	3	2	3	0	0	0.6	3	5	7	0.0	0.5	0.8940709239218732	0.9023483383611924	0.6421190425633904	0.9407263742510297	0.3593535330139657	0.9367852263589083	0.8988200707416956	0.9283311701668421	0	0	0.0	0.001035900852713528	0.001035900852713528
933	0.0018236819778797908	0.0017932750301531371	-0.0017932115766421913	0.9851878682098205	-1	0	0	1.0	1	0	0	1.0	0	1	0	0	1	0	0.5	1	2	2	0.3333333333333333	0	0	0	0	0	0	0	0	0	0	0	0	-0.00017932115766421914	-0.00017932115766421914
1717	0.00391386908410799	0.0013343546230072667	-0.0009782521289073418	0.9745387296080668	-1	0	0	0.5	2	0.75	3	0.5	0.5	3	2	2	0	0	0.75	4	3	6	0.0	0	0.8940709239218732	0.9142105465228302	0.6421190425633904	0.9372299288742217	0.25192781726691404	0.9552794738109356	0.933498180112031	0.9376372774443961	0	0	0.0	-9.782521289073418e-05	-9.782521289073418e-05
519	0.001837665068145962	0.0017321591363414768	-0.0017320244898636023	0.9851882697696756	-1	0	0	1.0	1	0	0	1.0	0	1	0	0	1	0	0.5	1	2	2	0.3333333333333333	0	0	0	0	0	0	0	0	0	0	0	0	-0.00017320244898636023	-0.00017320244898636023
3073	0.005995340444588673	0.0003165281423524632	-0.0001278107275538527	0.9825579084557889	-1	0	0	0.5	2	0.5	2	0.5	0.25	3	1	2	0	0	0.75	3	4	6	0.0	0.6666666666666666	0.8940709239218732	0.9023483383611924	0.7224679738525341	0.9577425312663931	0.3593535330139657	0.9660506436224572	0.9108036049452466	0.9477266480928382	0	0	0.0	-1.278107275538527e-05	-1.278107275538527e-05
234	None	None	None	None	None	0	0	0.5714285714285714	4	0.375	3	0.5555555555555556	0.375	6	3	3	0	0	0.5	6	3	10	0.0	0.4	0.4713995140131306	0.8857849020360632	0.5825081234308306	0.9259219185699822	0.7996028396663905	0.8856488857192423	0.8903103633122403	0.9008795626919115	0	0	0.0	None	None
1676	0.006003089530535675	0.0031329234645780094	-0.002045740454606698	0.9706465040635444	-1	0	0	0.4	2	0.8	4	0.4666666666666667	0.6	3	3	3	0	0	0.6	5	3	7	0.0	0	0.8940709239218732	0.9142105465228302	0.6421190425633904	0.9372299288742217	0.25192781726691404	0.9552794738109356	0.933498180112031	0.9376372774443961	0	0	0.0	-0.0002045740454606698	-0.0002045740454606698
1931	0.0046026390459014644	0.0034110655362714092	-0.0032331001724713476	0.9753609601809159	-1	0	0	0.6	3	0.6	3	0.4375	0.6	4	3	2	1	0	1.0	4	4	7	0.14285714285714285	0.6666666666666666	0.7311544903035111	0.899286555345332	0.6712625610477294	0.9493851003855308	0.31333326646843684	0.8714824891450513	0.9200116574913813	0.9125365530120615	1.0	0.25	0.0	-0.00032331001724713476	-0.00032331001724713476
2832	0.00592626860507577	0.0002681043444301387	-0.00011791706425092976	0.9821377108442896	-1	0	0	0.5	2	0.5	2	0.5	0.25	3	1	2	1	0	0.75	3	4	6	0.16666666666666666	0.6666666666666666	0.8940709239218732	0.9023483383611924	0.7224679738525341	0.9577425312663931	0.3593535330139657	0.9367852263589083	0.9108036049452466	0.9358422848641936	1.0	0	0.0	-1.1791706425092975e-05	-1.1791706425092975e-05
3899	0.007364879969375372	0.0014927823787091877	0.000867235830045339	0.9739769895742685	-1	0	0	0.4	2	0.6	3	0.4666666666666667	0.4	3	2	3	0	0	0.6	3	5	7	0.0	0.5	0.8940709239218732	0.9023483383611924	0.6421190425633904	0.9407263742510297	0.3593535330139657	0.9367852263589083	0.8988200707416956	0.9283311701668421	0	0	0.0	0.000867235830045339	0.000867235830045339
2690	0.003985193336417425	0.0014071944940995602	-0.0010594441819952846	0.9748494188933028	-1	0	0	0.5	2	0.75	3	0.5	0.5	3	2	2	0	0	0.75	4	3	6	0.0	0	0.8940709239218732	0.9142105465228302	0.6421190425633904	0.9372299288742217	0.25192781726691404	0.9552794738109356	0.933498180112031	0.9376372774443961	0	0	0.0	-0.00010594441819952846	-0.00010594441819952846
4118	0.007474575886614196	0.0011026598628859708	0.00043515774163146233	0.9747109628844912	-1	0	0	0.4	2	0.6	3	0.4666666666666667	0.4	3	2	3	0	0	0.6	3	5	7	0.0	0.5	0.8940709239218732	0.9023483383611924	0.6421190425633904	0.9407263742510297	0.3593535330139657	0.9367852263589083	0.8988200707416956	0.9283311701668421	0	0	0.0	0.00043515774163146233	0.00043515774163146233
4996	0.009472702079168746	0.002061709714257706	0.0020333255307327315	0.9715499650368676	-1	0	0	0.4	2	0.6	3	0.4666666666666667	0.6	3	3	3	1	0	0.6	3	5	7	0.1	1.0	0.8940709239218732	0.9023483383611924	0.7224679738525341	0.9577425312663931	0.3593535330139657	0.9251273516763118	0.9108036049452466	0.9321068006782282	1.0	0	0.0	0.0020333255307327315	0.0020333255307327315
3056	0.006658027413662283	0.00014747045512827103	-2.5451895837091836e-06	0.9817629215926983	-1	0	0	0.6	3	0.4	2	0.5833333333333334	0.2	4	1	2	1	0	0.75	3	4	7	0.2	0.5	0.6683632898423103	0.9194253310573467	0.7114370266923014	0.9422006601615912	0.547740388423874	0.9195073633606246	0.8811700482313104	0.9278301234948134	1.0	0	0.0	-2.545189583709184e-07	-2.545189583709184e-07
2752	0.008067645266686874	0.004273214128427458	-0.004264132830060495	0.9810868635434492	-1	0	0	0.5	2	0.5	2	0.5	0.5	3	2	2	1	0	0.75	3	4	6	0.14285714285714285	0.6666666666666666	0.8940709239218732	0.9023483383611924	0.7224679738525341	0.9577425312663931	0.3593535330139657	0.9367852263589083	0.9108036049452466	0.9358422848641936	1.0	0	0.0	-0.0004264132830060495	-0.0004264132830060495
1252	0.0016799321444275642	0.001489606645100312	-0.0014895846353584511	0.9781369159510943	-1	0	0	0.5	1	1.0	1	1.0	1.0	1	1	1	0	0	0.3333333333333333	1	3	3	0.0	0	0.4518305272606929	0.5	0.9067282282640134	0.5	0.697183433552062	0.5	0.865183727831611	0.5	0	0	0.0	-0.0001489584635358451	-0.0001489584635358451
776	0.0017430996146817082	0.0015131183816897746	-0.0015131120877583716	0.9784323992673399	-1	0	0	0.5	1	1.0	1	1.0	1.0	1	1	1	0	0	0.3333333333333333	1	3	3	0.0	0	0.4518305272606929	0.5	0.9067282282640134	0.5	0.7476967813983035	0.5	0.8681740974653834	0.5	0	0	0.0	-0.00015131120877583717	-0.00015131120877583717
3286	0.005925468028436458	0.00040050161511043404	-1.0988108766553637e-05	0.9816310097762632	-1	0	0	0.5	2	0.5	2	0.5	0.25	3	1	2	2	0	0.75	3	4	6	0.3333333333333333	0.6666666666666666	0.8940709239218732	0.9023483383611924	0.7224679738525341	0.9577425312663931	0.3593535330139657	0.9225608068254771	0.9108036049452466	0.9313331623826145	0.6666666666666666	0	0.0	-1.0988108766553638e-06	-1.0988108766553638e-06
4340	0.008194266388546527	0.0013981428767309513	0.0013784612224884102	0.9760938205297623	-1	0	0	0.5	3	0.5	3	0.5333333333333333	0.3333333333333333	4	2	3	0	0	0.6	3	5	8	0.0	0.4	0.6683632898423103	0.9194253310573467	0.6712625610477294	0.9285352558634088	0.58565373390093	0.938793053047854	0.876495986915254	0.9293294476894337	0	0	0.0	0.0013784612224884102	0.0013784612224884102
4317	0.007549519998548886	0.0017254889848711719	2.4502923098406297e-05	0.9740005556567348	-1	0	0	0.4	2	0.6	3	0.4666666666666667	0.4	3	2	3	0	0	0.6	3	5	7	0.0	0.5	0.8940709239218732	0.9023483383611924	0.6421190425633904	0.9407263742510297	0.3593535330139657	0.9367852263589083	0.8988200707416956	0.9283311701668421	0	0	0.0	2.4502923098406297e-05	2.4502923098406297e-05
1973	0.003950777544420403	0.0014304568886135706	-0.0010238407436322142	0.9747236291884175	-1	0	0	0.5	2	0.75	3	0.5	0.5	3	2	2	0	0	0.75	4	3	6	0.0	0	0.8940709239218732	0.9142105465228302	0.6421190425633904	0.9372299288742217	0.25192781726691404	0.9552794738109356	0.933498180112031	0.9376372774443961	0	0	0.0	-0.00010238407436322142	-0.00010238407436322142
5029	0.009471102096098204	0.0022600128580518566	0.002236287084587551	0.9718438382397704	-1	0	0	0.4	2	0.6	3	0.4666666666666667	0.6	3	3	3	1	0	0.6	3	5	7	0.1	1.0	0.8940709239218732	0.9023483383611924	0.7224679738525341	0.9577425312663931	0.2984502251912345	0.9709569535640397	0.9515455755507358	0.9503248134694914	1.0	0	0.0	0.002236287084587551	0.002236287084587551
3219	0.0064778005756894	0.001265484914485741	-0.001248043008992915	0.9819126187723841	-1	0	0	0.5	2	0.5	2	0.5	0.25	3	1	2	2	0	0.75	3	4	6	0.3333333333333333	0.6666666666666666	0.8940709239218732	0.9023483383611924	0.7955155079020815	0.9702161927484232	0.3593535330139657	0.9582584506287928	0.9108036049452466	0.9501178515983291	0.6666666666666666	0.3333333333333333	0.0	-0.0001248043008992915	-0.0001248043008992915
4576	0.006509536009028499	0.0005183789308228103	-0.0005161505087278831	0.9753328126291886	-1	0	0	0.25	1	1.0	4	0.5	0.5	2	2	3	0	0	0.75	3	4	6	0.0	0	0.9131876012235385	0.5476466786190738	0.37105952128169517	0.9376489558459726	0.2440517959607477	0.7600616203587583	0.9535077521176126	0.7943899615811342	0	0	0.0	-5.161505087278831e-05	-5.161505087278831e-05
3175	0.006181213061761305	0.0002790865872427637	1.7547401691218238e-05	0.9821627820437474	-1	0	0	0.5	2	0.5	2	0.5	0.25	3	1	2	1	0	0.75	3	4	6	0.16666666666666666	0.6666666666666666	0.8940709239218732	0.9023483383611924	0.7224679738525341	0.9577425312663931	0.3593535330139657	0.9367852263589083	0.9108036049452466	0.9358422848641936	1.0	0	0.0	1.7547401691218238e-05	1.7547401691218238e-05
2862	0.0032811814684895876	0.002375517416210224	-0.0023741389470532713	0.9762200985419508	-1	0	0	0.3333333333333333	1	1.0	2	1.0	0.5	1	1	2	2	0	0.25	4	1	4	0.25	0	0.8940709239218732	0.5	0.7955155079020815	0.5	0.36117295886507256	0.5	0.9101149978268523	0.5	1.0	1.0	0.5476446843166468	-0.00023741389470532714	-0.00023741389470532714
4572	0.007071769058671685	0.0019719996735239214	0.001961395834657389	0.9739939794203283	-1	0	0	0.4	2	0.6	3	0.4666666666666667	0.4	3	2	3	0	0	0.6	3	5	7	0.0	0.5	0.8940709239218732	0.9023483383611924	0.6421190425633904	0.9385863362464668	0.3593535330139657	0.9367852263589083	0.8988200707416956	0.9274895488437152	0	0	0.0	0.001961395834657389	0.001961395834657389
533	0.0018246524330622375	0.0017664737206627675	-0.0017664411386724792	0.9860999271820773	-1	0	0	1.0	1	0	0	1.0	0	1	0	0	1	0	0.5	1	2	2	0.3333333333333333	0	0	0	0	0	0	0	0	0	0	0	0	-0.00017664411386724793	-0.00017664411386724793
4974	0.007030632770991437	0.0038619273759001793	0.00260785802226768	0.9612222247970713	-1	0	0	0.3333333333333333	2	0.7142857142857143	5	0.42857142857142855	0.5714285714285714	4	4	4	0	0	0.42857142857142855	7	3	9	0.0	0	0.8940709239218732	0.8824587084836104	0.6421190425633904	0.9230950137529218	0.3437849203798024	0.9369300867551345	0.9046024166108366	0.9168132863596515	0	0	0.0	0.00260785802226768	0.00260785802226768
4513	0.011523490212796462	0.0015444883205551821	0.0013685494770154262	0.9690062149442907	-1	0	0	0.3333333333333333	2	0.7142857142857143	5	0.42857142857142855	0.5714285714285714	5	4	3	0	0	0.42857142857142855	3	7	9	0.0	0.3333333333333333	0.8940709239218732	0.8772717479295293	0.7224679738525341	0.9406818324139972	0.3593535330139657	0.9021742064713655	0.9108036049452466	0.9103066023729829	0	0	0.0	0.0013685494770154262	0.0013685494770154262
1126	0.003368163622838344	0.0024961446748978334	-0.002495842048146578	0.9775050439601627	-1	0	0	0.5	1	1.0	1	1.0	1.0	2	1	0	0	0	0.3333333333333333	1	3	3	0.0	0	0.35982308970251264	0.7150572599960532	0.8132940249239837	0.7179553590420937	0.8040260739436373	0.7442975461995015	0.9070139469709886	0.725971956630365	0	0	0.0	-0.0002495842048146578	-0.0002495842048146578
2990	0.005929268179361523	0.000309809738768769	-0.0003096148158482446	0.9819467562588069	-1	0	0	0.5	2	0.5	2	0.5	0.25	3	1	2	1	0	0.75	3	4	6	0.16666666666666666	0.6666666666666666	0.8940709239218732	0.9023483383611924	0.7224679738525341	0.9577425312663931	0.3593535330139657	0.9225608068254771	0.9108036049452466	0.9313331623826145	1.0	0	0.0	-3.096148158482446e-05	-3.096148158482446e-05
2286	0.0039795646676185105	0.001395623541761896	-0.001040200004915166	0.9748279641106735	-1	0	0	0.5	2	0.75	3	0.5	0.5	3	2	2	0	0	0.75	4	3	6	0.0	0	0.8940709239218732	0.9142105465228302	0.6421190425633904	0.9372299288742217	0.25192781726691404	0.9552794738109356	0.933498180112031	0.9376372774443961	0	0	0.0	-0.0001040200004915166	-0.0001040200004915166
1073	0.001772651785906095	0.0015513417773754144	-0.0015512876424783552	0.9782188148571598	-1	0	0	0.5	1	1.0	1	1.0	1.0	1	1	1	0	0	0.3333333333333333	1	3	3	0.0	0	0.4518305272606929	0.5	0.9067282282640134	0.5	0.697183433552062	0.5	0.865183727831611	0.5	0	0	0.0	-0.00015512876424783552	-0.00015512876424783552
1287	0.0021992553119172123	0.0015665072837948418	-0.0015665069707012232	0.9783083799149651	-1	0	0	0.5	1	1.0	1	1.0	1.0	1	1	1	0	0	0.3333333333333333	1	3	3	0.0	0	0.4518305272606929	0.5	0.9067282282640134	0.5	0.697183433552062	0.5	0.865183727831611	0.5	0	0	0.0	-0.0001566506970701223	-0.0001566506970701223
4290	0.008760066820823096	0.0016092372440667268	0.0010772833802138628	0.9733940847654005	-1	0	0	0.4	2	0.6	3	0.4666666666666667	0.4	3	2	3	1	0	0.6	3	5	7	0.1111111111111111	0.5	0.8940709239218732	0.9023483383611924	0.7224679738525341	0.9577425312663931	0.26913242577401475	0.9691973671494689	0.9515455755507358	0.9493619397551695	1.0	0	0.0	0.0010772833802138628	0.0010772833802138628
2124	0.003872561983986303	0.0015269786583694221	-0.0009739110209731752	0.9751125264878339	-1	0	0	0.5	2	0.75	3	0.5	0.5	3	2	2	0	0	0.75	4	3	6	0.0	0	0.8940709239218732	0.9142105465228302	0.6421190425633904	0.9372299288742217	0.25192781726691404	0.9552794738109356	0.933498180112031	0.9376372774443961	0	0	0.0	-9.739110209731751e-05	-9.739110209731751e-05
1950	0.0028902665830351677	0.0028088846848666584	-0.0028088821812685696	0.9814243281835632	-1	0	0	0.5	2	0.6666666666666666	2	0.5555555555555556	0.6666666666666666	3	2	1	0	0	1.0	3	3	5	0.0	0	0.8940709239218732	0.9142105465228302	0.7004060795320686	0.9560222070837912	0.3593535330139657	0.9425472341610441	0.9108036049452466	0.9397792492918273	0	0	0.0	-0.00028088821812685693	-0.00028088821812685693
3724	0.006002109283869564	0.00022011785200150535	-0.0001836318867392915	0.9821298326772754	-1	0	0	0.5	2	0.5	2	0.5	0.25	3	1	2	1	0	0.75	3	4	6	0.16666666666666666	0.6666666666666666	0.8940709239218732	0.9023483383611924	0.7224679738525341	0.9577425312663931	0.3593535330139657	0.9367852263589083	0.9108036049452466	0.9358422848641936	1.0	0	0.0	-1.8363188673929148e-05	-1.8363188673929148e-05
2841	0.006785753040335487	0.0005899275633332949	-0.00030166652849668215	0.9816583150332572	-1	0	0	0.6	3	0.4	2	0.5833333333333334	0.2	4	1	2	1	0	0.75	3	4	7	0.2	0.5	0.6683632898423103	0.9194253310573467	0.7114370266923014	0.9422006601615912	0.58565373390093	0.938793053047854	0.8838403161391527	0.934137019549862	1.0	0	0.0	-3.0166652849668215e-05	-3.0166652849668215e-05
3105	0.0061000405220671865	0.0006517496337513016	-0.0006455541248670017	0.9821709509481624	-1	0	0	0.5	2	0.5	2	0.5	0.25	3	1	2	1	0	0.75	3	4	6	0.16666666666666666	0.6666666666666666	0.8940709239218732	0.9023483383611924	0.7224679738525341	0.9577425312663931	0.3593535330139657	0.9225608068254771	0.9108036049452466	0.9313331623826145	1.0	0	0.0	-6.455541248670017e-05	-6.455541248670017e-05
2852	0.005964534476641025	0.0006334468671328876	-0.0006272784947474532	0.982247197179037	-1	0	0	0.5	2	0.5	2	0.5	0.25	3	1	2	0	0	0.75	3	4	6	0.0	0.6666666666666666	0.8940709239218732	0.9023483383611924	0.7224679738525341	0.9577425312663931	0.3593535330139657	0.9367852263589083	0.9108036049452466	0.9358422848641936	0	0	0.0	-6.272784947474532e-05	-6.272784947474532e-05
4254	0.006072756099207024	0.0006602501440494565	8.56874795233046e-05	0.9821090058947037	-1	0	0	0.5	2	0.5	2	0.5	0.25	3	1	2	0	0	0.75	3	4	6	0.0	0.6666666666666666	0.8940709239218732	0.9023483383611924	0.7089364473578802	0.9566807542762117	0.3593535330139657	0.9367852263589083	0.9108036049452466	0.9353214650838438	0	0	0.0	8.56874795233046e-05	8.56874795233046e-05
54	0.010223273656726413	0.005250467061826009	-0.005227049205453177	0.9794609894035103	-1	0	0	0.5714285714285714	4	0.5	4	0.4	0.5	8	4	1	1	0	1.0	5	5	10	0.5	0.4	0.30294968312865034	0.8860833871759018	0.6013651923681884	0.6877126732574599	0.2660804585319616	0.9565046368809654	0.907239385416609	0.8783760641194527	1.0	0.25	0.0	-0.0005227049205453177	-0.0005227049205453177
2682	0.006399139417812779	0.0007569737550524489	-0.000661908281960137	0.9817996692233525	-1	0	0	0.6	3	0.4	2	0.5833333333333334	0.2	4	1	2	0	0	0.75	3	4	7	0.0	0.5	0.6683632898423103	0.9194253310573467	0.7114370266923014	0.9422006601615912	0.58565373390093	0.938793053047854	0.8838403161391527	0.934137019549862	0	0	0.0	-6.61908281960137e-05	-6.61908281960137e-05
1960	0.004424436462947246	0.0029030742047131035	-0.002889916788238615	0.9724032289015919	-1	0	0	0.6	3	0.4	2	0.5833333333333334	0.4	4	2	2	2	0	0.75	4	3	7	0.3333333333333333	0.5	0.6683632898423103	0.9194253310573467	0.7114370266923014	0.9422006601615912	0.5226557393614512	0.9280978174114695	0.8634326867496096	0.9305096992269618	0.625	0	0.0	-0.00028899167882386154	-0.00028899167882386154
4761	0.007381206920842826	0.0017535517309188308	0.0016325637544174476	0.9747825679824182	-1	0	0	0.4	2	0.6	3	0.4666666666666667	0.4	3	2	3	0	0	0.6	3	5	7	0.0	0.5	0.8940709239218732	0.9023483383611924	0.6421190425633904	0.9385863362464668	0.3593535330139657	0.9235432721746066	0.8988200707416956	0.9227712608810712	0	0	0.0	0.0016325637544174476	0.0016325637544174476
4034	0.008624836076961018	0.003972710046189649	-0.0038025985404714162	0.9657860214819779	-1	0	0	0.4	2	0.6	3	0.4666666666666667	0.6	4	3	2	0	0	0.6	3	5	7	0.0	0.5	0.7442108823130109	0.8858935958355396	0.627128674697474	0.9371968052792023	0.43484231152495845	0.8965959283650424	0.87952125781045	0.909216409359599	0	0	0.0	-0.00038025985404714163	-0.00038025985404714163
4123	0.007719609425255045	0.0016526180689529775	-0.00019235797702530684	0.9745880840884719	-1	0	0	0.4	2	0.6	3	0.4666666666666667	0.4	3	2	3	0	0	0.6	3	5	7	0.0	0.5	0.8940709239218732	0.9023483383611924	0.6421190425633904	0.9407263742510297	0.3593535330139657	0.9660506436224572	0.9068152881155102	0.9415199240584532	0	0	0.0	-1.9235797702530683e-05	-1.9235797702530683e-05
3351	0.006105738564436636	0.00038998942680252516	0.00032428137605456265	0.9819994961538805	-1	0	0	0.5	2	0.5	2	0.5	0.25	3	1	2	1	0	0.75	3	4	6	0.16666666666666666	0.6666666666666666	0.8940709239218732	0.9023483383611924	0.7224679738525341	0.9577425312663931	0.3593535330139657	0.9367852263589083	0.9108036049452466	0.9358422848641936	1.0	0	0.0	0.00032428137605456265	0.00032428137605456265
2403	0.00394102284948683	0.0014189777736468828	-0.0010946488323653122	0.9746624101402607	-1	0	0	0.5	2	0.75	3	0.5	0.5	3	2	2	0	0	0.75	4	3	6	0.0	0	0.8940709239218732	0.9142105465228302	0.6421190425633904	0.9372299288742217	0.23667786139440122	0.9562661032922872	0.9375011672127207	0.9380906834921182	0	0	0.0	-0.00010946488323653123	-0.00010946488323653123
1755	0.006908144171433287	0.002948006044568295	-0.0026719944292841573	0.9740546173722142	-1	0	0	0.4	2	0.8	4	0.4375	0.8	5	4	1	0	0	1.0	4	4	7	0.0	0	0.568238056685149	0.8994358825101291	0.7004060795320686	0.9285323234646558	0.3593535330139657	0.8926988054991899	0.8817108054287096	0.9081550988287274	0	0	0.0	-0.0002671994429284157	-0.0002671994429284157
4158	0.013442913408335413	0.0037059352054119796	-0.00370415012137273	0.9782114640827474	-1	0	0	0.3333333333333333	2	0.7142857142857143	5	0.5625	0.7142857142857143	7	5	1	1	0	0.25	8	2	9	0.25	0	0.7065020445359729	0.8555973427705663	0.6839571603288579	0.954650056983847	0.3593535330139657	0.9406026295415867	0.9113508324935338	0.9261819203812772	1.0	0	0.0	-0.000370415012137273	-0.000370415012137273
269	0.0024441172422521498	0.00239891848949812	-0.00239709255640803	0.9814703949799234	-1	0	0	0	0	0	0	1.0	0	0	0	0	1	0	1.0	1	1	1	0.25	0	0	0	0	0	0	0	0	0	0	0	0	-0.1	-0.1
2986	0.006625853133025335	0.0006417896690615864	-0.0005855380104544199	0.9815428106474494	-1	0	0	0.6	3	0.4	2	0.5833333333333334	0.2	4	1	2	2	0	0.75	3	4	7	0.4	0.5	0.6683632898423103	0.9194253310573467	0.7114370266923014	0.9422006601615912	0.58565373390093	0.9586401044395011	0.9088290656910314	0.942115040961084	0.625	0	0.0	-5.8553801045441994e-05	-5.8553801045441994e-05
1852	0.003852234847735445	0.0015264424959751646	-0.0010357648398321786	0.974871587975173	-1	0	0	0.5	2	0.75	3	0.5	0.5	3	2	2	0	0	0.75	4	3	6	0.0	0	0.8940709239218732	0.9142105465228302	0.6421190425633904	0.9372299288742217	0.23667786139440122	0.9562661032922872	0.9375011672127207	0.9380906834921182	0	0	0.0	-0.00010357648398321787	-0.00010357648398321787
2350	0.00314092454474661	0.0011272968951111738	-0.0008938950176430741	0.9745222619796319	-1	0	0	0.5	2	0.6666666666666666	2	0.5555555555555556	0.6666666666666666	3	2	1	0	0	1.0	3	3	5	0.0	0	0.8940709239218732	0.9142105465228302	0.6421190425633904	0.9372299288742217	0.39231018413339913	0.9191813825143136	0.8857894766665849	0.9241626427626427	0	0	0.0	-8.938950176430741e-05	-8.938950176430741e-05
313	0.0018246512091245636	0.0017664419019751945	-0.0017664099380216268	0.9860770820688697	-1	0	0	1.0	1	0	0	1.0	0	1	0	0	1	0	0.5	1	2	2	0.3333333333333333	0	0	0	0	0	0	0	0	0	0	0	0	-0.00017664099380216268	-0.00017664099380216268
3996	0.008452423869914117	0.0038864782967802315	-0.003784181981999069	0.9655291932916447	-1	0	0	0.4	2	0.6	3	0.4666666666666667	0.6	4	3	2	0	0	0.6	3	5	7	0.0	0.5	0.7442108823130109	0.8858935958355396	0.627128674697474	0.9371968052792023	0.43484231152495845	0.8954812051035581	0.8791931120421532	0.9088866219202073	0	0	0.0	-0.0003784181981999069	-0.0003784181981999069
3554	0.00624528040179691	0.0007568602923448759	-0.0007290530476441493	0.982238452898307	-1	0	0	0.5	2	0.5	2	0.5	0.25	3	1	2	0	0	0.75	3	4	6	0.0	0.6666666666666666	0.8940709239218732	0.9023483383611924	0.6421190425633904	0.9626651628621719	0.3593535330139657	0.9367852263589083	0.8988200707416956	0.9383758226987355	0	0	0.0	-7.290530476441492e-05	-7.290530476441492e-05
433	0.0017716406077885824	0.0015966558081510567	-0.0015965925581890512	0.9768056435768905	-1	0	0	0.5	1	1.0	1	1.0	1.0	2	1	0	1	0	0.3333333333333333	1	3	3	0.3333333333333333	0	0.6909036445112127	0.5310835492913871	0.5653452236920323	0.5	0.3668699699173292	0.5	0.7915768349210491	0.5103730733383697	1.0	0.5	0.0	-0.0001596592558189051	-0.0001596592558189051
3162	0.008845906820215983	0.004164305153569144	-0.004140870493478007	0.9762832941923414	-1	0	0	0.4	2	0.8	4	0.5833333333333334	0.4	4	2	2	0	0	0.3333333333333333	6	2	7	0.0	0	0.6683632898423103	0.9194253310573467	0.7114370266923014	0.9422006601615912	0.58565373390093	0.9586401044395011	0.9088290656910314	0.942115040961084	0	0	0.0	-0.00041408704934780074	-0.00041408704934780074
439	0.002510050894814784	0.002377376421997713	-0.0023765730124916647	0.9841269715437295	-1	0	0	0.5	1	1.0	1	1.0	1.0	2	1	0	1	0	0.3333333333333333	3	1	3	0.3333333333333333	0	0.26348694299670816	0.6824018314704361	0.8736181613826794	0.7318522170899939	0.392532030683444	0.9261051803610949	0.9495850160556744	0.8072758776829437	1.0	0	0.0	-0.00023765730124916646	-0.00023765730124916646
4932	0.008047913998878676	0.0026448712163282327	0.0017028148141876793	0.9768943190126427	-1	0	0	0.5	3	0.5	3	0.5333333333333333	0.3333333333333333	4	2	3	0	0	0.6	3	5	8	0.0	0.4	0.6683632898423103	0.9194253310573467	0.6712625610477294	0.9269707066026297	0.58565373390093	0.938793053047854	0.8758871123796529	0.9288167154062714	0	0	0.0	0.0017028148141876793	0.0017028148141876793
2614	0.006656637650256228	0.0008321237300163788	-0.0003710578612895963	0.9814220942132191	-1	0	0	0.6	3	0.4	2	0.5833333333333334	0.2	4	1	2	2	0	0.75	3	4	7	0.4	0.5	0.6683632898423103	0.9194253310573467	0.7114370266923014	0.9422006601615912	0.58565373390093	0.9364306024529412	0.8811700482313104	0.9333038063822287	0.625	0	0.0	-3.710578612895963e-05	-3.710578612895963e-05
3575	0.007484028463046573	0.0011372898576615194	0.000653586786957591	0.9747246464045782	-1	0	0	0.4	2	0.6	3	0.4666666666666667	0.4	3	2	3	0	0	0.6	3	5	7	0.0	0.5	0.8940709239218732	0.9023483383611924	0.6421190425633904	0.9407263742510297	0.3593535330139657	0.9367852263589083	0.8988200707416956	0.9283311701668421	0	0	0.0	0.000653586786957591	0.000653586786957591
4338	0.007585271362246473	0.0014281895732598223	0.0008432115631724864	0.9742469211659771	-1	0	0	0.4	2	0.6	3	0.4666666666666667	0.4	3	2	3	0	0	0.6	3	5	7	0.0	0.5	0.8940709239218732	0.9023483383611924	0.6421190425633904	0.9407263742510297	0.3593535330139657	0.9235432721746066	0.8988200707416956	0.9236631394883733	0	0	0.0	0.0008432115631724864	0.0008432115631724864
3844	0.006405654271411447	0.0011407052449396568	0.0004170314598162998	0.976751646982374	-1	0	0	0.4	2	0.6	3	0.4666666666666667	0.4	4	2	2	1	0	0.6	3	5	7	0.16666666666666666	0.5	0.7442108823130109	0.8858935958355396	0.627128674697474	0.9371968052792023	0.43484231152495845	0.9570994359329782	0.9047592817388161	0.9320823384685127	1.0	0	0.0	0.0004170314598162998	0.0004170314598162998
1049	0.002583209309285455	0.002054730967293791	-0.002054670417987966	0.9796315003029825	-1	0	0	0.5	1	1.0	1	1.0	1.0	2	1	0	0	0	0.3333333333333333	1	3	3	0.0	0	0.5775918230391854	0.7786149180790406	0.7360367259780228	0.8464357202552514	0.5320267017346956	0.8391027654549565	0.8348012960323805	0.8232754360072789	0	0	0.0	-0.0002054670417987966	-0.0002054670417987966
57	0.0028286755421710807	0.002749500260290073	-0.0027494744941696176	0.9790589743385281	-1	0	0	1.0	2	0.0	0	0.75	0	0	0	2	0	0	1.0	2	2	3	0.0	0	0	0	0	0	0	0	0	0	0	0	0	-0.1	-0.1
1879	0.0027833441018073534	0.001011572066857362	-0.0010104976249089052	0.9785965009225128	-1	0	0	0.75	3	0.3333333333333333	1	0.625	0.3333333333333333	2	1	2	1	0	0.5	2	4	5	0.14285714285714285	0.6666666666666666	0.45393731985275376	0.5052667866730284	0.9463429118638709	0.5977615450375541	0.6440211647842096	0.82373925605278	0.8985403706662077	0.6576940221699574	1.0	0	0.0	-0.00010104976249089052	-0.00010104976249089052
2526	0.00403380949264252	0.0013378262982840505	-0.0008685857522663867	0.9750464409752932	-1	0	0	0.5	2	0.75	3	0.5	0.5	3	2	2	0	0	0.75	4	3	6	0.0	0	0.8940709239218732	0.9142105465228302	0.6421190425633904	0.9372299288742217	0.25192781726691404	0.9552794738109356	0.933498180112031	0.9376372774443961	0	0	0.0	-8.685857522663867e-05	-8.685857522663867e-05
3531	0.007533581816962964	0.003868271980815817	-0.0037628950268655003	0.9759553909254188	-1	0	0	0.5	2	0.5	2	0.5	0.5	3	2	2	0	0	0.75	3	4	6	0.0	0.6666666666666666	0.8940709239218732	0.9023483383611924	0.7224679738525341	0.9577425312663931	0.3593535330139657	0.9306792948365911	0.9108036049452466	0.9338374408198323	0	0	0.0	-0.00037628950268655	-0.00037628950268655
770	0.0017251947970302853	0.001646000623377061	-0.0016459984922116279	0.9766892328808924	-1	0	0	0.5	1	1.0	1	1.0	1.0	2	1	0	1	0	0.3333333333333333	1	3	3	0.3333333333333333	0	0.6909036445112127	0.5310835492913871	0.5653452236920323	0.5	0.3668699699173292	0.5	0.7915768349210491	0.5103730733383697	1.0	0.5	0.0	-0.0001645998492211628	-0.0001645998492211628
339	0.0019371274136815839	0.0018908814866480104	-0.0018908812962879031	0.9844354082817945	-1	0	0	1.0	2	0.0	0	1.0	0	2	0	0	0	0	0.3333333333333333	3	1	3	0.0	1.0	0	0	0	0	0	0	0	0	0	0	0	-0.0001890881296287903	-0.0001890881296287903
4664	0.008099496450342797	0.0015780055001381626	0.001575474869033798	0.9730580150045642	-1	0	0	0.4	2	0.6	3	0.4666666666666667	0.6	3	3	3	0	0	0.6	5	3	7	0.0	0	0.8940709239218732	0.9023483383611924	0.6421190425633904	0.9407263742510297	0.34508773169017787	0.9308835782601453	0.9041084757318913	0.9261824380967211	0	0	0.0	0.001575474869033798	0.001575474869033798
2720	0.006800862373818723	0.0008500539370213803	-0.00041434632157347527	0.9816770956965071	-1	0	0	0.6	3	0.4	2	0.5833333333333334	0.2	4	1	2	1	0	0.75	3	4	7	0.2	0.5	0.6683632898423103	0.9194253310573467	0.7114370266923014	0.9422006601615912	0.58565373390093	0.938793053047854	0.8838403161391527	0.934137019549862	1.0	0	0.0	-4.143463215734753e-05	-4.143463215734753e-05
2782	0.00655632667088013	0.001155697466573754	-0.0009929672011178925	0.9820871166312215	-1	0	0	0.6	3	0.4	2	0.5833333333333334	0.2	4	1	2	1	0	0.75	3	4	7	0.2	0.5	0.6683632898423103	0.9194253310573467	0.6717276487095358	0.9372111717185518	0.58565373390093	0.938793053047854	0.8824792825685628	0.9323068359171682	1.0	0	0.0	-9.929672011178926e-05	-9.929672011178926e-05
700	0.0017923853947670854	0.0017352242061641591	-0.001735192833760133	0.9860869866702797	-1	0	0	1.0	1	0	0	1.0	0	1	0	0	1	0	0.5	1	2	2	0.3333333333333333	0	0	0	0	0	0	0	0	0	0	0	0	-0.0001735192833760133	-0.0001735192833760133
4134	0.007350534065618053	0.0013792458965335753	0.0008399228958240862	0.9749371010483047	-1	0	0	0.4	2	0.6	3	0.4666666666666667	0.4	3	2	3	0	0	0.6	3	5	7	0.0	0.5	0.9804275790946425	0.9297235318323193	0.6421190425633904	0.9407263742510297	0.3593535330139657	0.9235432721746066	0.9268243743555495	0.931681490979734	0	0	0.0	0.0008399228958240862	0.0008399228958240862
213	0.006981291806765357	0.004078978310796865	-0.004062894966955361	0.9749453934469676	-1	0	0	0.5	3	0.6666666666666666	4	0.6666666666666666	0.5	5	3	2	0	0	0.3333333333333333	6	2	8	0.0	0.3333333333333333	0.658083116338793	0.7939944613614784	0.7485425921525539	0.9225068494505366	0.35339614566810523	0.8835256631939595	0.8289187833391835	0.8755312340107129	0	0	0.0	-0.00040628949669553615	-0.00040628949669553615
3455	0.006024684538792331	0.00017179427177607272	0.00016385633980152796	0.9820709320647549	-1	0	0	0.5	2	0.5	2	0.5	0.25	3	1	2	0	0	0.75	3	4	6	0.0	0.6666666666666666	0.8940709239218732	0.9023483383611924	0.7224679738525341	0.9577425312663931	0.3593535330139657	0.9660506436224572	0.9108036049452466	0.9477266480928382	0	0	0.0	0.00016385633980152796	0.00016385633980152796
1542	0.0028103779079274183	0.001124699998014142	-0.0011232349033402428	0.9787147566529649	-1	0	0	0.75	3	0.3333333333333333	1	0.625	0.3333333333333333	2	1	2	1	0	0.5	2	4	5	0.14285714285714285	0.6666666666666666	0.45393731985275376	0.5052667866730284	0.9463429118638709	0.5977615450375541	0.6440211647842096	0.82373925605278	0.8985403706662077	0.6576940221699574	1.0	0	0.0	-0.00011232349033402428	-0.00011232349033402428
3176	0.005016993383463977	0.002569257886248274	-0.0025676653189727287	0.9824659779063981	-1	0	0	0.3333333333333333	1	1.0	2	1.0	1.0	3	2	0	0	0	0.25	4	1	4	0.0	0	0.568238056685149	0.888599152600717	0.7224679738525341	0.9622854478009163	0.2673129999229079	0.9617515994817945	0.9525155317899964	0.9451535683022515	0	0	0.0	-0.0002567665318972729	-0.0002567665318972729
1615	0.0016926368021672534	0.0015088392393264535	-0.0015088383632195445	0.9782760393843043	-1	0	0	0.5	1	1.0	1	1.0	1.0	1	1	1	0	0	0.3333333333333333	1	3	3	0.0	0	0.4518305272606929	0.5	0.9067282282640134	0.5	0.7476967813983035	0.5	0.8681740974653834	0.5	0	0	0.0	-0.00015088383632195444	-0.00015088383632195444
732	0.002623245384831666	0.0020063429286242065	-0.0020063353085866377	0.9756490201186011	-1	0	0	0.3333333333333333	1	1.0	2	1.0	0.5	2	1	1	0	0	0.25	1	4	4	0.0	0	0.5263794311633948	0.6781949899296089	0.7980143653254916	0.8401830148810777	0.6577091308738913	0.5974239631129862	0.7520140433027589	0.7177390699631034	0	0	0.0	-0.00020063353085866378	-0.00020063353085866378
4941	0.00764884185488825	0.0049062466140049055	-0.0033189968342604522	0.974732517554866	-1	0	0	0.5	2	0.5	2	0.6	0.5	3	2	2	0	0	0.4	5	2	6	0.0	0	0.8940709239218732	0.9023483383611924	0.6421190425633904	0.9385863362464668	0.36973182322268383	0.9022074101022332	0.8988200707416956	0.916121322320566	0	0	0.0	-0.0003318996834260452	-0.0003318996834260452
3362	0.006058806037150647	0.0001402067016105691	2.7238912653451655e-05	0.9821606449991116	-1	0	0	0.5	2	0.5	2	0.5	0.25	3	1	2	2	0	0.75	3	4	6	0.3333333333333333	0.6666666666666666	0.8940709239218732	0.9023483383611924	0.7224679738525341	0.9577425312663931	0.3593535330139657	0.9367852263589083	0.9108036049452466	0.9358422848641936	0.6666666666666666	0	0.0	2.7238912653451655e-05	2.7238912653451655e-05
2339	0.0038216759087811693	0.0013308376972495058	-0.0009799434456662273	0.9746934986388054	-1	0	0	0.5	2	0.75	3	0.5	0.5	3	2	2	0	0	0.75	4	3	6	0.0	0	0.8940709239218732	0.9142105465228302	0.6421190425633904	0.9372299288742217	0.25192781726691404	0.9552794738109356	0.933498180112031	0.9376372774443961	0	0	0.0	-9.799434456662272e-05	-9.799434456662272e-05
1030	0.00174540641314426	0.0015880507186352844	-0.00158804839830233	0.9782564742551427	-1	0	0	0.5	1	1.0	1	1.0	1.0	1	1	1	0	0	0.3333333333333333	1	3	3	0.0	0	0.4518305272606929	0.5	0.9067282282640134	0.5	0.697183433552062	0.5	0.865183727831611	0.5	0	0	0.0	-0.000158804839830233	-0.000158804839830233
3777	0.007713641053399849	0.0014584004701839505	0.00042200789130328277	0.9745345997324352	-1	0	0	0.4	2	0.6	3	0.4666666666666667	0.4	3	2	3	0	0	0.6	3	5	7	0.0	0.5	0.8940709239218732	0.9023483383611924	0.6421190425633904	0.9407263742510297	0.3593535330139657	0.9177053960878099	0.8988200707416956	0.9217633924868823	0	0	0.0	0.00042200789130328277	0.00042200789130328277
894	0.0017010577419536307	0.0014886408775959287	-0.0014886405689209395	0.9780977799400771	-1	0	0	0.5	1	1.0	1	1.0	1.0	1	1	1	0	0	0.3333333333333333	1	3	3	0.0	0	0.4518305272606929	0.5	0.9067282282640134	0.5	0.697183433552062	0.5	0.865183727831611	0.5	0	0	0.0	-0.00014886405689209394	-0.00014886405689209394
4945	0.007668726253348944	0.00208976957864963	0.0019508068178565438	0.9754656218047851	-1	0	0	0.4	2	0.6	3	0.4666666666666667	0.4	3	2	3	0	0	0.6	3	5	7	0.0	0.5	0.8940709239218732	0.9023483383611924	0.6421190425633904	0.9385863362464668	0.4410134212541331	0.8994656104034575	0.8988200707416956	0.9153317436733744	0	0	0.0	0.0019508068178565438	0.0019508068178565438
30	0.003316054379161385	0.0032232278056281262	-0.0032179405707604847	0.9819812548816936	-1	0	0	0.6666666666666666	4	0.2857142857142857	2	0.5625	0	0	0	8	8	0	1.0	4	4	9	0.4	0.3333333333333333	0	0	0	0	0	0	0	0	0	0	0	-0.1	-0.1
[truncated: 3,919 more rows]
