# Supplementary material for: Environmental influences on evolvable robots
Source: PLoS One. 2020 May 29;15(5):e0233848. doi: 10.1371/journal.pone.0233848 (PMC7259730; doi:10.1371/journal.pone.0233848)
Supplement: S1 Dataset — (ZIP) [file pone.0233848.s003.zip › data_plosone/snapshots_ids_tilted_7.tsv]

generation	robot_id
72	3680
72	3654
72	3678
72	3624
72	3607
72	3618
72	3665
72	3207
72	3474
72	3667
72	3626
72	3572
72	3691
72	3531
72	3657
72	3106
72	3464
72	3017
72	3681
72	3621
72	3428
72	3613
72	3222
72	3679
72	3651
72	3689
72	3633
72	3641
72	3554
72	3482
72	3500
72	3271
72	3652
72	3700
72	3594
72	3687
72	3315
72	3622
72	3413
72	3192
72	3145
72	3614
72	3470
72	3320
72	3317
72	3602
72	3433
72	3167
72	3233
72	3547
72	3248
72	3695
72	3539
72	3677
72	3183
72	3663
72	3647
72	3477
72	3593
72	3625
72	3314
72	2926
72	3338
72	3591
72	3631
72	3530
72	3650
72	3599
72	3699
72	3476
72	3557
72	3662
72	2929
72	3659
72	3397
72	3683
72	3696
72	3605
72	3632
72	3312
72	3698
72	3694
72	3555
72	3617
72	3660
72	2963
72	3562
72	3286
72	3543
72	3325
72	3486
72	3628
72	3672
72	3627
72	3552
72	3585
72	3664
72	3082
72	3487
72	3146
50	2169
50	2360
50	2584
50	2560
50	2501
50	2576
50	2419
50	2442
50	2558
50	2556
50	2541
50	2568
50	2505
50	2592
50	2502
50	2464
50	2405
50	2468
50	2577
50	2415
50	2422
50	2597
50	2354
50	2410
50	2552
50	2571
50	2508
50	2504
50	2453
50	2533
50	2585
50	2356
50	2534
50	2596
50	2343
50	2345
50	2553
50	2518
50	2526
50	2385
50	2528
50	2587
50	2403
50	2199
50	2548
50	2399
50	2595
50	2339
50	2406
50	2238
50	2457
50	2352
50	2510
50	2582
50	2546
50	2580
50	2569
50	2563
50	2512
50	2432
50	2327
50	2344
50	2564
50	2499
50	2538
50	2497
50	2323
50	2475
50	2521
50	2450
50	2145
50	2411
50	2337
50	2259
50	2513
50	2551
50	2574
50	2494
50	2565
50	2255
50	2393
50	2471
50	2257
50	2289
50	2567
50	2519
50	2535
50	2369
50	2539
50	2096
50	2573
50	2593
50	2313
50	2537
50	2590
50	2409
50	2452
50	2562
50	2511
50	2489
74	3709
74	3734
74	3680
74	3678
74	3731
74	3765
74	3618
74	3753
74	3783
74	3474
74	3667
74	3626
74	3726
74	3572
74	3531
74	3657
74	3106
74	3017
74	3773
74	3621
74	3772
74	3746
74	3428
74	3787
74	3222
74	3651
74	3641
74	3790
74	3554
74	3749
74	3482
74	3500
74	3758
74	3768
74	3652
74	3700
74	3732
74	3594
74	3315
74	3622
74	3413
74	3733
74	3192
74	3145
74	3614
74	3470
74	3320
74	3736
74	3317
74	3602
74	3725
74	3793
74	3715
74	3433
74	3167
74	3547
74	3248
74	3539
74	3677
74	3776
74	3784
74	3785
74	3647
74	3477
74	3593
74	3625
74	2926
74	3780
74	3338
74	3591
74	3631
74	3650
74	3778
74	3476
74	3720
74	2929
74	3397
74	3707
74	3696
74	3764
74	3791
74	3777
74	3312
74	3698
74	3775
74	2963
74	3325
74	3703
74	3797
74	3701
74	3737
74	3789
74	3800
74	3627
74	3585
74	3664
74	3487
74	3774
74	3146
74	3782
60	3065
60	3070
60	2962
60	3067
60	2955
60	3045
60	2930
60	2969
60	2813
60	3047
60	2951
60	2966
60	2991
60	3080
60	2758
60	3029
60	2898
60	3053
60	2906
60	2905
60	2858
60	3086
60	2893
60	3017
60	2664
60	2867
60	2947
60	2946
60	2983
60	2687
60	3036
60	3015
60	2952
60	3032
60	3081
60	2713
60	3072
60	2979
60	2666
60	3039
60	3025
60	3011
60	2993
60	3034
60	3100
60	3076
60	3088
60	3056
60	2900
60	2950
60	3091
60	2973
60	3063
60	3059
60	2961
60	3028
60	2989
60	3005
60	3061
60	3024
60	3043
60	2911
60	2512
60	2861
60	3068
60	3095
60	2888
60	2994
60	3046
60	3038
60	2854
60	3055
60	3004
60	2926
60	3093
60	3035
60	3098
60	2878
60	2929
60	3006
60	3090
60	3023
60	3062
60	3051
60	3052
60	3013
60	2963
60	2804
60	3020
60	2777
60	3033
60	2892
60	2877
60	2933
60	3073
60	2934
60	2883
60	2884
60	3082
60	2796
76	3847
76	3877
76	3870
76	3680
76	3678
76	3885
76	3805
76	3765
76	3618
76	3753
76	3823
76	3474
76	3667
76	3854
76	3726
76	3888
76	3572
76	3531
76	3657
76	3801
76	3106
76	3858
76	3886
76	3017
76	3865
76	3856
76	3822
76	3621
76	3874
76	3428
76	3222
76	3651
76	3790
76	3554
76	3851
76	3500
76	3869
76	3758
76	3768
76	3652
76	3732
76	3871
76	3892
76	3594
76	3315
76	3622
76	3807
76	3413
76	3883
76	3145
76	3614
76	3470
76	3736
76	3317
76	3725
76	3881
76	3715
76	3433
76	3167
76	3248
76	3539
76	3677
76	3820
76	3832
76	3846
76	3893
76	3833
76	3784
76	3880
76	3647
76	3477
76	3593
76	3897
76	2926
76	3338
76	3591
76	3778
76	3476
76	3720
76	2929
76	3397
76	3891
76	3887
76	3791
76	3698
76	3855
76	3775
76	2963
76	3325
76	3703
76	3830
76	3863
76	3797
76	3864
76	3789
76	3800
76	3585
76	3857
76	3146
76	3782
30	1429
30	1528
30	1564
30	1517
30	1461
30	1521
30	1600
30	1597
30	1452
30	1550
30	1548
30	1577
30	1497
30	1510
30	1271
30	1495
30	1551
30	1575
30	1162
30	1448
30	1441
30	1581
30	1533
30	1482
30	1502
30	1570
30	1556
30	1498
30	1390
30	1408
30	1542
30	1471
30	1470
30	1389
30	1563
30	1545
30	1536
30	1574
30	1486
30	1371
30	1532
30	1447
30	1518
30	1252
30	1504
30	1469
30	1552
30	1267
30	1491
30	1522
30	1583
30	1464
30	1567
30	1353
30	1507
30	1231
30	1229
30	1535
30	1386
30	1585
30	1422
30	1414
30	1268
30	1506
30	1412
30	1419
30	1569
30	1554
30	1591
30	1079
30	1430
30	1547
30	1488
30	1327
30	1514
30	1524
30	1490
30	1489
30	1374
30	1505
30	1587
30	1444
30	1596
30	1341
30	1511
30	1561
30	1475
30	1534
30	1462
30	1565
30	1513
30	1598
30	1573
30	1427
30	1592
30	1457
30	1584
30	1388
30	1546
30	1496
71	3446
71	3582
71	3559
71	3624
71	3607
71	3618
71	3207
71	3474
71	3634
71	3611
71	3626
71	3572
71	3589
71	3531
71	3106
71	3228
71	3464
71	3169
71	3017
71	3621
71	3428
71	3613
71	3222
71	3375
71	3635
71	3590
71	3633
71	3641
71	3554
71	3642
71	3505
71	3482
71	2993
71	3500
71	3271
71	3594
71	3315
71	3622
71	3413
71	3623
71	3192
71	3145
71	3603
71	3620
71	3614
71	3470
71	3320
71	3317
71	3602
71	3604
71	3578
71	3433
71	3167
71	3233
71	3547
71	3248
71	3539
71	3183
71	3615
71	3485
71	3186
71	3647
71	3477
71	3593
71	3638
71	3625
71	3314
71	2926
71	3338
71	3591
71	3631
71	3530
71	3650
71	3599
71	3467
71	3476
71	3557
71	2929
71	3397
71	3568
71	3605
71	3632
71	3312
71	3555
71	3617
71	3598
71	2963
71	3562
71	3286
71	3543
71	3325
71	3486
71	3628
71	3627
71	3636
71	3552
71	3585
71	3082
71	3487
71	3146
54	2601
54	2360
54	2785
54	2776
54	2723
54	2672
54	2771
54	2558
54	2728
54	2759
54	2701
54	2681
54	2464
54	2405
54	2676
54	2468
54	2624
54	2662
54	2758
54	2682
54	2631
54	2790
54	2552
54	2664
54	2687
54	2755
54	2767
54	2764
54	2781
54	2727
54	2660
54	2752
54	2775
54	2766
54	2713
54	2666
54	2587
54	2732
54	2791
54	2798
54	2655
54	2686
54	2751
54	2733
54	2661
54	2595
54	2772
54	2406
54	2614
54	2783
54	2612
54	2680
54	2580
54	2736
54	2754
54	2797
54	2780
54	2770
54	2726
54	2709
54	2512
54	2674
54	2344
54	2739
54	2564
54	2700
54	2795
54	2609
54	2769
54	2323
54	2705
54	2721
54	2779
54	2698
54	2688
54	2763
54	2669
54	2784
54	2693
54	2494
54	2565
54	2788
54	2393
54	2257
54	2708
54	2567
54	2519
54	2735
54	2539
54	2573
54	2743
54	2787
54	2777
54	2618
54	2757
54	2409
54	2760
54	2452
54	2738
54	2796
34	1429
34	1787
34	1528
34	1564
34	1733
34	1521
34	1452
34	1747
34	1790
34	1610
34	1723
34	1718
34	1759
34	1767
34	1575
34	1688
34	1755
34	1448
34	1441
34	1714
34	1698
34	1581
34	1570
34	1761
34	1660
34	1662
34	1498
34	1672
34	1727
34	1754
34	1471
34	1622
34	1770
34	1728
34	1737
34	1778
34	1724
34	1689
34	1626
34	1799
34	1532
34	1447
34	1518
34	1757
34	1736
34	1748
34	1491
34	1764
34	1685
34	1683
34	1701
34	1769
34	1758
34	1789
34	1665
34	1637
34	1677
34	1776
34	1231
34	1229
34	1774
34	1585
34	1422
34	1414
34	1647
34	1792
34	1735
34	1686
34	1782
34	1554
34	1705
34	1734
34	1704
34	1079
34	1795
34	1430
34	1615
34	1786
34	1653
34	1374
34	1621
34	1788
34	1771
34	1699
34	1703
34	1730
34	1753
34	1711
34	1341
34	1752
34	1614
34	1534
34	1712
34	1658
34	1745
34	1573
34	1640
34	1584
34	1388
34	1546
0	67
0	78
0	27
0	40
0	44
0	66
0	95
0	21
0	37
0	58
0	52
0	15
0	92
0	84
0	53
0	12
0	41
0	91
0	77
0	38
0	64
0	19
0	85
0	49
0	45
0	86
0	35
0	88
0	70
0	80
0	17
0	23
0	57
0	39
0	62
0	22
0	29
0	4
0	76
0	25
0	61
0	60
0	81
0	73
0	72
0	89
0	51
0	3
0	11
0	24
0	10
0	33
0	56
0	75
0	59
0	43
0	47
0	32
0	74
0	90
0	99
0	7
0	1
0	5
0	26
0	13
0	71
0	31
0	63
0	54
0	100
0	6
0	96
0	82
0	48
0	83
0	79
0	69
0	87
0	46
0	18
0	20
0	94
0	16
0	36
0	14
0	34
0	9
0	28
0	68
0	98
0	93
0	30
0	97
0	55
0	65
0	50
0	8
0	42
0	2
87	4345
87	4373
87	4361
87	4320
87	4207
87	4346
87	4450
87	4441
87	4433
87	4187
87	4312
87	4408
87	4389
87	4276
87	4326
87	4448
87	4397
87	4352
87	4357
87	4203
87	4331
87	4428
87	4277
87	4285
87	4363
87	4415
87	4180
87	4376
87	4426
87	4429
87	4275
87	4022
87	4300
87	4340
87	4412
87	4353
87	4374
87	4436
87	4430
87	4255
87	4049
87	4337
87	4379
87	4377
87	4444
87	4360
87	4378
87	4399
87	4407
87	4446
87	4274
87	4413
87	4129
87	4393
87	4033
87	4380
87	4438
87	4265
87	4107
87	4297
87	4435
87	4405
87	4315
87	4068
87	4364
87	4420
87	4423
87	4356
87	4071
87	4269
87	4445
87	4311
87	3338
87	4358
87	4247
87	4348
87	3476
87	4280
87	4447
87	4443
87	4401
87	4282
87	4390
87	4165
87	4434
87	4270
87	4218
87	4221
87	4299
87	4402
87	4064
87	4388
87	4196
87	4281
87	4334
87	4410
87	4398
87	4417
87	4307
87	4419
51	2601
51	2640
51	2360
51	2584
51	2560
51	2629
51	2501
51	2419
51	2442
51	2558
51	2556
51	2541
51	2568
51	2592
51	2502
51	2464
51	2621
51	2405
51	2625
51	2468
51	2624
51	2631
51	2422
51	2354
51	2410
51	2552
51	2533
51	2356
51	2641
51	2646
51	2534
51	2596
51	2518
51	2606
51	2526
51	2385
51	2528
51	2587
51	2639
51	2403
51	2199
51	2623
51	2548
51	2611
51	2399
51	2595
51	2637
51	2339
51	2406
51	2238
51	2352
51	2614
51	2582
51	2612
51	2546
51	2580
51	2569
51	2563
51	2627
51	2512
51	2610
51	2327
51	2344
51	2632
51	2564
51	2616
51	2609
51	2497
51	2323
51	2475
51	2521
51	2145
51	2411
51	2337
51	2259
51	2513
51	2648
51	2626
51	2644
51	2551
51	2574
51	2494
51	2565
51	2255
51	2393
51	2471
51	2257
51	2567
51	2519
51	2535
51	2634
51	2369
51	2539
51	2573
51	2618
51	2590
51	2409
51	2452
51	2511
51	2650
79	4045
79	3680
79	3678
79	4015
79	3765
79	3618
79	3753
79	4042
79	4005
79	3980
79	4027
79	3918
79	3888
79	4003
79	3531
79	3106
79	3941
79	4012
79	4038
79	3951
79	3886
79	4026
79	3017
79	3856
79	3822
79	3621
79	3910
79	3997
79	3428
79	3970
79	3993
79	4050
79	4022
79	3979
79	3651
79	3968
79	3932
79	4047
79	3920
79	3500
79	3984
79	3652
79	4049
79	3892
79	3315
79	3938
79	3622
79	3807
79	3413
79	3145
79	3931
79	3614
79	4041
79	3736
79	4025
79	3317
79	3998
79	3725
79	3921
79	4033
79	3715
79	4023
79	4031
79	3909
79	3972
79	3832
79	3846
79	3784
79	4032
79	4035
79	3647
79	3593
79	2926
79	3338
79	3912
79	4048
79	3476
79	3891
79	4017
79	3887
79	3791
79	4036
79	4034
79	3989
79	3775
79	4043
79	2963
79	4028
79	4016
79	3988
79	4013
79	3325
79	3830
79	3797
79	3800
79	3916
79	3958
79	3943
79	3146
79	3782
35	1806
35	1528
35	1564
35	1521
35	1803
35	1842
35	1747
35	1790
35	1610
35	1723
35	1718
35	1767
35	1807
35	1847
35	1575
35	1821
35	1688
35	1837
35	1448
35	1441
35	1714
35	1698
35	1581
35	1846
35	1570
35	1761
35	1660
35	1498
35	1823
35	1672
35	1471
35	1820
35	1622
35	1737
35	1778
35	1810
35	1724
35	1801
35	1689
35	1799
35	1532
35	1447
35	1757
35	1736
35	1748
35	1491
35	1764
35	1683
35	1701
35	1769
35	1758
35	1849
35	1665
35	1637
35	1833
35	1677
35	1231
35	1229
35	1774
35	1585
35	1422
35	1414
35	1647
35	1792
35	1735
35	1782
35	1705
35	1734
35	1704
35	1079
35	1848
35	1795
35	1430
35	1615
35	1786
35	1844
35	1812
35	1653
35	1621
35	1828
35	1788
35	1699
35	1703
35	1829
35	1753
35	1341
35	1752
35	1614
35	1827
35	1817
35	1534
35	1712
35	1658
35	1825
35	1819
35	1573
35	1640
35	1584
35	1835
35	1546
82	4059
82	3680
82	4150
82	4184
82	3765
82	4142
82	3753
82	4187
82	4101
82	4158
82	4178
82	4188
82	3888
82	3106
82	4197
82	3941
82	4159
82	4038
82	3951
82	3886
82	3017
82	4098
82	4180
82	4022
82	3979
82	3651
82	4200
82	4130
82	4047
82	3500
82	3652
82	4049
82	4075
82	3892
82	4109
82	3938
82	4084
82	4148
82	3413
82	3145
82	3614
82	4085
82	4041
82	4143
82	3736
82	4025
82	3317
82	3998
82	4129
82	3725
82	4193
82	4033
82	4107
82	4068
82	4031
82	3909
82	3972
82	4167
82	3846
82	4155
82	4171
82	4157
82	3784
82	4071
82	4066
82	4035
82	3647
82	3593
82	4190
82	2926
82	4176
82	3338
82	3912
82	4048
82	4104
82	4108
82	3476
82	4182
82	4194
82	4017
82	4119
82	4165
82	4036
82	4161
82	4064
82	4196
82	3989
82	4016
82	4137
82	3325
82	3797
82	4192
82	4121
82	4170
82	3800
82	3916
82	4088
82	4100
82	4113
82	3782
38	1956
38	1951
38	1925
38	1521
38	1982
38	1987
38	1988
38	1942
38	1975
38	1914
38	1950
38	1747
38	1891
38	1790
38	1937
38	1767
38	1917
38	1957
38	1993
38	1926
38	1688
38	1837
38	1962
38	1916
38	1441
38	1852
38	1983
38	1923
38	1498
38	1971
38	1823
38	1672
38	1471
38	1820
38	1737
38	1932
38	1853
38	1874
38	1810
38	1865
38	2000
38	1801
38	1997
38	1799
38	1981
38	1447
38	1945
38	1748
38	1991
38	1491
38	1683
38	1974
38	1867
38	1758
38	1949
38	1231
38	1889
38	1585
38	1939
38	1647
38	1948
38	1986
38	1972
38	1705
38	1734
38	1848
38	1795
38	1430
38	1615
38	1944
38	1921
38	1912
38	1812
38	1960
38	1863
38	1989
38	1994
38	1828
38	1699
38	1703
38	1877
38	1915
38	1958
38	1753
38	1886
38	1946
38	1976
38	1341
38	1905
38	1992
38	1967
38	1817
38	1964
38	1970
38	1872
38	1640
38	1584
38	1835
38	1947
38	1963
20	1091
20	945
20	935
20	1059
20	869
20	974
20	683
20	912
20	1035
20	1094
20	391
20	930
20	1007
20	1062
20	750
20	1055
20	1071
20	861
20	987
20	1056
20	1008
20	954
20	1084
20	1100
20	1074
20	1070
20	1086
20	1002
20	1052
20	693
20	823
20	965
20	1051
20	1050
20	1081
20	892
20	1085
20	1048
20	1043
20	1057
20	989
20	959
20	1015
20	973
20	1016
20	770
20	1080
20	1095
20	1032
20	845
20	1063
20	1077
20	1001
20	1089
20	1067
20	1075
20	1082
20	924
20	971
20	1019
20	979
20	827
20	1097
20	939
20	1076
20	917
20	1003
20	951
20	1092
20	889
20	1030
20	1079
20	849
20	1053
20	1042
20	1096
20	986
20	929
20	817
20	533
20	658
20	1024
20	1088
20	966
20	914
20	868
20	1018
20	994
20	943
20	950
20	1034
20	1027
20	1064
20	1073
20	963
20	1045
20	865
20	1033
20	1022
20	1029
64	3216
64	3212
64	3253
64	3065
64	3284
64	3045
64	3107
64	3203
64	3129
64	2930
64	3156
64	3282
64	3235
64	3207
64	3166
64	2898
64	3274
64	3262
64	3266
64	3188
64	3106
64	2905
64	3228
64	3275
64	2893
64	3169
64	3017
64	3296
64	3118
64	2983
64	2687
64	3260
64	3222
64	3081
64	3290
64	3113
64	3182
64	3273
64	3011
64	3257
64	3213
64	2993
64	3240
64	3271
64	3076
64	3088
64	2950
64	3292
64	3242
64	2973
64	3246
64	3192
64	3145
64	3061
64	3024
64	3162
64	3218
64	3219
64	3250
64	3285
64	3095
64	3167
64	3233
64	3046
64	3248
64	3157
64	3183
64	2854
64	3130
64	3186
64	3174
64	3165
64	2926
64	3152
64	3298
64	3202
64	3093
64	3269
64	3173
64	2929
64	3283
64	3263
64	3090
64	3125
64	3121
64	3052
64	3013
64	3158
64	2963
64	3206
64	3286
64	3132
64	2777
64	3276
64	3033
64	3154
64	3297
64	3289
64	3082
64	3146
84	3680
84	4150
84	3765
84	4207
84	3753
84	4240
84	4245
84	4187
84	4101
84	4158
84	4178
84	4283
84	4276
84	4242
84	4267
84	4215
84	4159
84	3951
84	4226
84	4203
84	4256
84	4277
84	4285
84	4212
84	4296
84	4180
84	4233
84	4275
84	4022
84	4300
84	3979
84	3651
84	4224
84	4260
84	4255
84	4271
84	3500
84	4252
84	4049
84	4202
84	3892
84	4288
84	3938
84	4084
84	4148
84	4258
84	3145
84	4274
84	3614
84	4085
84	3736
84	4025
84	3317
84	3998
84	4129
84	3725
84	4033
84	4259
84	4265
84	4107
84	4297
84	4068
84	3909
84	3972
84	4071
84	4066
84	4035
84	4269
84	3647
84	2926
84	3338
84	3912
84	4247
84	4104
84	4213
84	3476
84	4298
84	4280
84	4017
84	4282
84	4165
84	4270
84	4218
84	4221
84	4299
84	4036
84	4064
84	4196
84	4281
84	4016
84	3797
84	4284
84	4121
84	4232
84	4170
84	3800
84	4278
84	4243
84	4100
84	4113
77	3877
77	3680
77	3678
77	3901
77	3805
77	3765
77	3618
77	3753
77	3911
77	3474
77	3918
77	3906
77	3902
77	3888
77	3531
77	3106
77	3941
77	3858
77	3886
77	3017
77	3856
77	3822
77	3621
77	3874
77	3910
77	3428
77	3919
77	3222
77	3651
77	3927
77	3790
77	3554
77	3932
77	3851
77	3920
77	3500
77	3939
77	3758
77	3768
77	3652
77	3732
77	3892
77	3315
77	3905
77	3938
77	3622
77	3807
77	3413
77	3145
77	3931
77	3614
77	3736
77	3944
77	3317
77	3725
77	3921
77	3881
77	3715
77	3433
77	3167
77	3909
77	3248
77	3832
77	3846
77	3893
77	3833
77	3784
77	3647
77	3477
77	3593
77	3897
77	2926
77	3338
77	3591
77	3912
77	3476
77	3936
77	3397
77	3891
77	3887
77	3791
77	3917
77	3775
77	3945
77	2963
77	3940
77	3937
77	3325
77	3830
77	3863
77	3797
77	3864
77	3789
77	3800
77	3916
77	3947
77	3943
77	3946
77	3146
[truncated: 8,001 more rows]
