# Supplementary material for: Environmental influences on evolvable robots
Source: PLoS One. 2020 May 29;15(5):e0233848. doi: 10.1371/journal.pone.0233848 (PMC7259730; doi:10.1371/journal.pone.0233848)
Supplement: S1 Dataset — (ZIP) [file pone.0233848.s003.zip › data_plosone/snapshots_ids_tilted_3.tsv]

generation	robot_id
72	3479
72	3680
72	3094
72	3532
72	3129
72	3558
72	3306
72	3334
72	3668
72	3360
72	3665
72	3207
72	3629
72	3667
72	3685
72	3478
72	3472
72	3533
72	3589
72	3691
72	3531
72	3473
72	3391
72	3498
72	3676
72	3649
72	3536
72	3293
72	3666
72	3661
72	3681
72	3365
72	3460
72	3393
72	3693
72	3222
72	3679
72	3651
72	3524
72	3403
72	3633
72	3570
72	3120
72	3496
72	3463
72	3653
72	3652
72	3648
72	3502
72	3622
72	3028
72	3145
72	3646
72	3321
72	3470
72	3604
72	3250
72	3584
72	3675
72	3690
72	3547
72	3695
72	3539
72	3544
72	3042
72	3302
72	3688
72	3135
72	3647
72	3616
72	3638
72	3442
72	3386
72	3314
72	3456
72	3520
72	3673
72	3298
72	3530
72	3650
72	3699
72	3467
72	3671
72	3630
72	3568
72	3632
72	3694
72	3404
72	3489
72	3431
72	3660
72	3132
72	3276
72	3628
72	2919
72	3546
72	3548
72	3574
72	3146
72	3512
50	2360
50	2485
50	2560
50	2554
50	2501
50	2576
50	1975
50	2556
50	2559
50	2101
50	2592
50	2566
50	2577
50	2424
50	2597
50	2487
50	2571
50	2469
50	2504
50	2338
50	2484
50	2600
50	2367
50	2585
50	2154
50	1834
50	2496
50	2544
50	1923
50	2378
50	2553
50	2518
50	2209
50	2526
50	2486
50	2385
50	2476
50	2240
50	2098
50	2474
50	2557
50	2594
50	2398
50	2595
50	2339
50	2582
50	2578
50	2481
50	2465
50	2433
50	2492
50	2550
50	2561
50	2563
50	2545
50	2131
50	2320
50	2333
50	2532
50	2344
50	2575
50	2564
50	2439
50	2538
50	2429
50	2324
50	2555
50	2588
50	2391
50	2521
50	2522
50	2329
50	2379
50	2599
50	2051
50	2449
50	2044
50	2259
50	2513
50	2574
50	2547
50	2565
50	1788
50	2224
50	2289
50	2567
50	2535
50	2402
50	1911
50	2446
50	2593
50	2313
50	2140
50	2316
50	2537
50	2396
50	2562
50	2286
50	2350
50	2444
74	3757
74	3479
74	3709
74	3680
74	3704
74	3717
74	3094
74	3532
74	3730
74	3558
74	3306
74	3334
74	3668
74	3753
74	3761
74	3665
74	3629
74	3685
74	3726
74	3766
74	3478
74	3472
74	3533
74	3589
74	3743
74	3531
74	3473
74	3498
74	3649
74	3293
74	3799
74	3773
74	3681
74	3772
74	3365
74	3393
74	3787
74	3222
74	3751
74	3524
74	3754
74	3120
74	3496
74	3708
74	3653
74	3758
74	3755
74	3652
74	3648
74	3502
74	3622
74	3706
74	3321
74	3470
74	3736
74	3771
74	3770
74	3250
74	3725
74	3793
74	3690
74	3715
74	3539
74	3744
74	3544
74	3042
74	3302
74	3784
74	3785
74	3740
74	3738
74	3638
74	3442
74	3386
74	3314
74	3456
74	3520
74	3673
74	3298
74	3530
74	3778
74	3720
74	3671
74	3568
74	3632
74	3764
74	3694
74	3727
74	3775
74	3489
74	3759
74	3431
74	3660
74	3779
74	3132
74	3628
74	2919
74	3712
74	3146
74	3782
60	2908
60	2939
60	3067
60	2982
60	2882
60	3094
60	2955
60	3045
60	2930
60	2677
60	2803
60	3026
60	2978
60	3080
60	2922
60	2958
60	2890
60	2964
60	3053
60	3074
60	3086
60	3064
60	3007
60	3087
60	3078
60	2942
60	2830
60	2947
60	2378
60	2983
60	3048
60	2959
60	3032
60	3041
60	3092
60	3072
60	2666
60	3050
60	3025
60	2791
60	2993
60	3034
60	3096
60	2686
60	3076
60	2857
60	3091
60	2973
60	3021
60	2948
60	3059
60	3028
60	2808
60	3012
60	3077
60	3027
60	3079
60	2725
60	2971
60	3095
60	2994
60	3046
60	2860
60	2977
60	3042
60	2936
60	2841
60	2923
60	3004
60	2976
60	2521
60	2793
60	2599
60	2865
60	2806
60	2513
60	3098
60	2995
60	3006
60	2819
60	2843
60	3023
60	2840
60	3085
60	3051
60	3052
60	2773
60	2787
60	2446
60	2875
60	3084
60	2316
60	2919
60	2885
60	2981
60	2731
60	3075
60	2684
60	3082
60	2974
76	3847
76	3877
76	3876
76	3870
76	3479
76	3709
76	3680
76	3885
76	3704
76	3717
76	3094
76	3532
76	3730
76	3558
76	3306
76	3899
76	3668
76	3753
76	3761
76	3665
76	3843
76	3854
76	3685
76	3726
76	3766
76	3478
76	3889
76	3472
76	3533
76	3589
76	3743
76	3802
76	3801
76	3473
76	3498
76	3649
76	3293
76	3886
76	3842
76	3865
76	3773
76	3681
76	3829
76	3393
76	3787
76	3868
76	3894
76	3120
76	3838
76	3496
76	3708
76	3890
76	3851
76	3653
76	3869
76	3758
76	3652
76	3648
76	3622
76	3866
76	3883
76	3321
76	3470
76	3736
76	3250
76	3725
76	3810
76	3793
76	3715
76	3884
76	3820
76	3893
76	3544
76	3042
76	3302
76	3880
76	3442
76	3386
76	3872
76	3520
76	3804
76	3813
76	3891
76	3568
76	3632
76	3694
76	3840
76	3727
76	3489
76	3759
76	3431
76	3803
76	3863
76	2919
76	3864
76	3817
76	3853
76	3900
76	3712
76	3782
30	1433
30	1429
30	1599
30	1297
30	1483
30	1600
30	1407
30	1543
30	1381
30	1597
30	1562
30	1397
30	1300
30	1559
30	1577
30	1396
30	1274
30	1463
30	1307
30	1338
30	1487
30	1575
30	1209
30	1417
30	1292
30	1333
30	1581
30	1525
30	1445
30	1553
30	1576
30	1043
30	1570
30	1509
30	1498
30	1544
30	1279
30	1578
30	1542
30	1471
30	1501
30	1459
30	1354
30	1352
30	1486
30	1454
30	1579
30	1342
30	1532
30	1518
30	1539
30	1321
30	1552
30	1458
30	1334
30	1403
30	1295
30	1426
30	1567
30	1582
30	1493
30	1331
30	1204
30	1526
30	1535
30	1421
30	1506
30	1412
30	1569
30	1554
30	1590
30	1591
30	1472
30	1514
30	1377
30	1332
30	1456
30	1560
30	1505
30	1587
30	1520
30	1571
30	1586
30	1453
30	1508
30	1530
30	1511
30	1594
30	1519
30	1561
30	1516
30	1478
30	1534
30	1462
30	1269
30	1598
30	1427
30	1592
30	1546
30	1474
71	3479
71	3094
71	3532
71	3129
71	3558
71	3624
71	3306
71	3334
71	3360
71	3207
71	3629
71	3611
71	3637
71	3478
71	3572
71	3472
71	3533
71	3589
71	3531
71	3473
71	3391
71	3498
71	3649
71	3536
71	3293
71	3575
71	3621
71	3365
71	3460
71	3393
71	3222
71	3639
71	3524
71	3403
71	3633
71	3570
71	3120
71	3641
71	3496
71	3463
71	3648
71	3229
71	3502
71	3622
71	3028
71	3145
71	3646
71	3321
71	3620
71	3377
71	3470
71	3640
71	3602
71	3604
71	3250
71	3584
71	3547
71	3539
71	3462
71	3544
71	3042
71	3302
71	3580
71	3109
71	3135
71	3647
71	3616
71	3638
71	3442
71	3386
71	3625
71	3314
71	3576
71	3456
71	3520
71	3298
71	3530
71	3650
71	3467
71	3630
71	3568
71	3605
71	3632
71	3426
71	3567
71	3404
71	3617
71	3441
71	3489
71	3431
71	3132
71	3443
71	3276
71	3628
71	2919
71	3546
71	3548
71	3574
71	3146
71	3512
54	2360
54	2485
54	2785
54	2677
54	2576
54	2728
54	2101
54	2681
54	2424
54	2487
54	2768
54	2504
54	2658
54	2484
54	2690
54	1834
54	1923
54	2715
54	2378
54	2764
54	2518
54	2781
54	2606
54	2752
54	2775
54	2476
54	2766
54	2765
54	2778
54	2240
54	2666
54	2732
54	2791
54	2712
54	2706
54	2686
54	2398
54	2733
54	2611
54	2742
54	2661
54	2772
54	2799
54	2749
54	2614
54	2794
54	2783
54	2465
54	2716
54	2725
54	2131
54	2746
54	2320
54	2610
54	2532
54	2739
54	2564
54	2439
54	2616
54	2685
54	2429
54	2324
54	2769
54	2774
54	2678
54	2779
54	2698
54	2391
54	2521
54	2654
54	2793
54	2599
54	2051
54	2044
54	2763
54	2513
54	2604
54	2784
54	2574
54	2729
54	2289
54	2679
54	2753
54	2659
54	2402
54	2773
54	2638
54	2699
54	2787
54	2446
54	2722
54	2665
54	2618
54	2316
54	2757
54	2762
54	2396
54	2731
54	2684
54	2350
34	1743
34	1751
34	1787
34	1694
34	1625
34	1760
34	1600
34	1756
34	1608
34	1597
34	1784
34	1300
34	1559
34	1790
34	1793
34	1577
34	1274
34	1759
34	1767
34	1741
34	1688
34	1765
34	1666
34	1525
34	1761
34	1662
34	1717
34	1578
34	1754
34	1471
34	1693
34	1770
34	1728
34	1773
34	1737
34	1613
34	1778
34	1651
34	1501
34	1486
34	1634
34	1763
34	1702
34	1603
34	1799
34	1757
34	1791
34	1736
34	1748
34	1671
34	1764
34	1295
34	1683
34	1664
34	1769
34	1612
34	1789
34	1797
34	1781
34	1731
34	1665
34	1766
34	1697
34	1663
34	1785
34	1792
34	1782
34	1569
34	1734
34	1590
34	1615
34	1786
34	1794
34	1739
34	1641
34	1332
34	1456
34	1798
34	1653
34	1788
34	1631
34	1707
34	1732
34	1753
34	1586
34	1729
34	1644
34	1768
34	1752
34	1594
34	1478
34	1800
34	1777
34	1745
34	1679
34	1592
34	1652
34	1602
34	1474
34	1762
0	67
0	78
0	27
0	40
0	44
0	66
0	95
0	21
0	37
0	58
0	52
0	15
0	92
0	84
0	53
0	12
0	41
0	91
0	77
0	38
0	64
0	19
0	85
0	49
0	45
0	86
0	35
0	88
0	70
0	80
0	17
0	23
0	57
0	39
0	62
0	22
0	29
0	4
0	76
0	25
0	61
0	60
0	81
0	73
0	72
0	89
0	51
0	3
0	11
0	24
0	10
0	33
0	56
0	75
0	59
0	43
0	47
0	32
0	74
0	90
0	99
0	7
0	1
0	5
0	26
0	13
0	71
0	31
0	63
0	54
0	100
0	6
0	96
0	82
0	48
0	83
0	79
0	69
0	87
0	46
0	18
0	20
0	94
0	16
0	36
0	14
0	34
0	9
0	28
0	68
0	98
0	93
0	30
0	97
0	55
0	65
0	50
0	8
0	42
0	2
87	4072
87	3870
87	4373
87	3094
87	3558
87	4346
87	4384
87	4433
87	4279
87	4355
87	3843
87	4367
87	4272
87	4389
87	4448
87	4341
87	4352
87	4357
87	4338
87	4449
87	4428
87	4285
87	4363
87	4291
87	4415
87	3977
87	3993
87	4163
87	4365
87	4111
87	4403
87	4340
87	4412
87	4273
87	4353
87	4224
87	4432
87	4206
87	4317
87	4442
87	4436
87	4199
87	4257
87	4392
87	4202
87	4128
87	3907
87	4379
87	4329
87	4288
87	4378
87	4375
87	4399
87	4330
87	3987
87	4085
87	4413
87	4292
87	3810
87	3793
87	4438
87	4265
87	4435
87	4405
87	4248
87	4167
87	3544
87	4356
87	4350
87	4445
87	4176
87	4156
87	3804
87	4386
87	4358
87	4247
87	4104
87	4414
87	3813
87	4447
87	3568
87	4401
87	4434
87	4024
87	4218
87	4221
87	4316
87	4322
87	4141
87	4421
87	4205
87	4013
87	4334
87	4410
87	4116
87	4228
87	4398
87	2919
87	3908
87	4418
51	2601
51	2360
51	2485
51	2501
51	2576
51	2602
51	1975
51	2101
51	2592
51	2621
51	2577
51	2631
51	2424
51	2597
51	2487
51	2469
51	2504
51	2338
51	2484
51	2600
51	2585
51	2154
51	1834
51	2496
51	2641
51	2607
51	2646
51	1923
51	2608
51	2378
51	2518
51	2209
51	2606
51	2526
51	2486
51	2385
51	2476
51	2605
51	2240
51	2098
51	2594
51	2623
51	2398
51	2611
51	2637
51	2339
51	2614
51	2582
51	2481
51	2465
51	2492
51	2647
51	2550
51	2649
51	2563
51	2620
51	2131
51	2320
51	2333
51	2610
51	2532
51	2344
51	2632
51	2575
51	2564
51	2439
51	2616
51	2429
51	2324
51	2391
51	2521
51	2522
51	2329
51	2379
51	2599
51	2051
51	2449
51	2044
51	2259
51	2513
51	2604
51	2574
51	2547
51	1788
51	2224
51	2289
51	2402
51	2634
51	2630
51	2638
51	2446
51	2593
51	2313
51	2618
51	2316
51	2396
51	2562
51	2286
51	2350
51	2444
79	4045
79	3876
79	3870
79	3709
79	3885
79	3094
79	4015
79	3730
79	3558
79	3899
79	3753
79	4005
79	4040
79	4027
79	3843
79	3918
79	3965
79	4039
79	3726
79	3902
79	3478
79	3472
79	3533
79	3802
79	3955
79	3473
79	3923
79	3649
79	3941
79	3293
79	4012
79	3865
79	3985
79	3773
79	3969
79	3910
79	3997
79	3977
79	3993
79	3868
79	4050
79	3894
79	3120
79	4021
79	4002
79	3496
79	3708
79	3990
79	3653
79	3758
79	3652
79	3648
79	3907
79	4009
79	3938
79	3924
79	3987
79	3321
79	4010
79	3470
79	3250
79	3725
79	3810
79	3793
79	3963
79	3884
79	3972
79	3893
79	3544
79	4032
79	4035
79	3880
79	3975
79	3442
79	3872
79	3804
79	3983
79	3813
79	3949
79	3936
79	3891
79	3568
79	4024
79	3694
79	4034
79	3917
79	3759
79	3930
79	4016
79	3803
79	4013
79	2919
79	3864
79	3908
79	3916
79	3994
79	3958
79	3995
79	3933
79	3712
35	1806
35	1787
35	1694
35	1760
35	1756
35	1608
35	1597
35	1826
35	1559
35	1790
35	1577
35	1274
35	1836
35	1759
35	1767
35	1807
35	1847
35	1821
35	1688
35	1834
35	1666
35	1525
35	1761
35	1717
35	1754
35	1693
35	1770
35	1728
35	1773
35	1737
35	1613
35	1778
35	1651
35	1501
35	1810
35	1634
35	1763
35	1603
35	1799
35	1811
35	1757
35	1791
35	1736
35	1748
35	1805
35	1671
35	1764
35	1683
35	1664
35	1612
35	1789
35	1849
35	1824
35	1781
35	1731
35	1665
35	1766
35	1833
35	1663
35	1850
35	1813
35	1804
35	1734
35	1590
35	1848
35	1786
35	1794
35	1739
35	1641
35	1844
35	1332
35	1456
35	1838
35	1798
35	1812
35	1653
35	1828
35	1788
35	1829
35	1707
35	1732
35	1753
35	1586
35	1816
35	1644
35	1845
35	1768
35	1752
35	1840
35	1817
35	1478
35	1800
35	1777
35	1825
35	1819
35	1679
35	1652
35	1835
35	1602
35	1762
82	3876
82	4072
82	3870
82	3885
82	3094
82	3730
82	3558
82	3899
82	4123
82	3753
82	4187
82	4101
82	3843
82	4178
82	4082
82	4110
82	3726
82	3902
82	3478
82	3533
82	3802
82	3293
82	4012
82	4159
82	4186
82	4166
82	3985
82	4175
82	3969
82	4149
82	3977
82	3993
82	4163
82	3868
82	4055
82	4111
82	4078
82	3894
82	4152
82	4021
82	4127
82	4162
82	4199
82	3496
82	3708
82	3653
82	4173
82	3652
82	3648
82	4128
82	3907
82	3924
82	3987
82	4085
82	4129
82	3810
82	3793
82	4107
82	4068
82	3972
82	4167
82	3544
82	4155
82	4157
82	4071
82	4135
82	3880
82	3975
82	3442
82	4176
82	4156
82	3804
82	4104
82	4060
82	4133
82	3813
82	3936
82	3891
82	3568
82	4194
82	4119
82	4024
82	4141
82	4161
82	4196
82	3917
82	3803
82	4139
82	4153
82	4013
82	4116
82	4192
82	2919
82	3864
82	4170
82	3908
82	3916
82	4183
82	3995
82	3712
38	1879
38	1996
38	1900
38	1694
38	1956
38	1951
38	1982
38	1884
38	1919
38	1857
38	1975
38	1826
38	1927
38	1914
38	1790
38	1965
38	1937
38	1995
38	1999
38	1807
38	1926
38	1847
38	1821
38	1935
38	1920
38	1834
38	1852
38	1902
38	1923
38	1929
38	1977
38	1966
38	1909
38	1985
38	1693
38	1728
38	1773
38	1931
38	1778
38	1853
38	1870
38	1859
38	1811
38	1981
38	1945
38	1991
38	1683
38	1974
38	1862
38	1612
38	1789
38	1908
38	1938
38	1928
38	1873
38	1880
38	1813
38	1939
38	1804
38	1948
38	1979
38	1972
38	1918
38	1734
38	1848
38	1944
38	1921
38	1456
38	1863
38	1989
38	1955
38	1866
38	1828
38	1788
38	1829
38	1895
38	1707
38	1958
38	1961
38	1911
38	1946
38	1976
38	1924
38	1768
38	1752
38	1992
38	1967
38	1840
38	1941
38	1970
38	1825
38	1893
38	1819
38	1872
38	1652
38	1888
38	1835
38	1940
38	1947
38	1762
20	864
20	974
20	1066
20	912
20	1094
20	673
20	1062
20	799
20	1078
20	895
20	497
20	1013
20	758
20	1084
20	1010
20	1100
20	1074
20	1061
20	1070
20	1086
20	1002
20	1054
20	627
20	1051
20	760
20	775
20	1050
20	1085
20	1043
20	632
20	1057
20	1040
20	989
20	901
20	1049
20	909
20	973
20	988
20	1026
20	918
20	1005
20	1060
20	1016
20	916
20	907
20	1032
20	1023
20	440
20	765
20	1058
20	1025
20	1089
20	1067
20	1075
20	1069
20	968
20	1082
20	501
20	972
20	1019
20	800
20	803
20	1076
20	1090
20	1003
20	1087
20	443
20	997
20	1041
20	996
20	1038
20	906
20	910
20	1079
20	1020
20	553
20	926
20	1039
20	964
20	1042
20	1096
20	999
20	929
20	817
20	850
20	1046
20	1088
20	851
20	1011
20	994
20	943
20	953
20	815
20	1045
20	1022
20	975
20	812
20	725
20	785
20	915
64	2908
64	3212
64	3284
64	3201
64	3094
64	3225
64	3203
64	3129
64	2930
64	3117
64	2803
64	3239
64	3184
64	3105
64	3235
64	3277
64	3207
64	3026
64	3148
64	2890
64	3214
64	3266
64	3228
64	3275
64	3074
64	3293
64	3007
64	3087
64	3264
64	3191
64	3190
64	3272
64	3237
64	3222
64	3072
64	3120
64	3257
64	3213
64	3175
64	3200
64	3261
64	3259
64	2857
64	3292
64	3153
64	3229
64	3122
64	3021
64	3281
64	3059
64	3028
64	3270
64	3145
64	3114
64	3079
64	3215
64	3250
64	3279
64	3197
64	3138
64	3278
64	2971
64	2994
64	3046
64	3183
64	3042
64	3123
64	3288
64	3109
64	3135
64	2521
64	3252
64	2793
64	3298
64	2865
64	2806
64	2513
64	3103
64	3283
64	3263
64	3224
64	3168
64	3023
64	3125
64	3231
64	3291
64	3287
64	3134
64	3085
64	3052
64	3256
64	3171
64	3265
64	3132
64	3276
64	2919
64	3119
64	3075
64	3289
64	3146
84	3876
84	4072
84	3870
84	3885
84	3094
84	3558
84	4207
84	4279
84	4101
84	3843
84	4283
84	4295
84	4272
84	4214
84	4276
84	3726
84	3902
84	3478
84	4254
84	4159
84	4263
84	4166
84	4256
84	3985
84	4285
84	4291
84	3969
84	3977
84	3993
84	4163
84	4275
84	4111
84	4273
84	4078
84	4224
84	4206
84	4152
84	4162
84	4199
84	4257
84	3496
84	3652
84	4202
84	3648
84	4128
84	3907
84	4288
84	4264
84	3987
84	4290
84	4085
84	4217
84	4292
84	3810
84	3793
84	4265
84	4297
84	4293
84	4248
84	3972
84	4167
84	3544
84	4155
84	4157
84	4071
84	4135
84	3880
84	3975
84	3442
84	4176
84	4156
84	3804
84	4247
84	4104
84	4298
84	4236
84	4133
84	3813
84	3936
84	3891
84	3568
84	4282
84	4119
84	4024
84	4218
84	4221
84	4299
84	4141
84	4161
84	4205
84	3803
84	4013
84	4116
84	4228
84	4223
84	2919
84	3864
84	3908
84	4278
84	3712
77	3876
77	3870
77	3479
77	3709
77	3885
77	3094
77	3532
77	3730
77	3558
77	3899
77	3753
77	3665
77	3843
77	3918
77	3854
77	3685
77	3726
77	3902
77	3478
77	3472
77	3533
77	3743
77	3802
77	3801
77	3473
77	3923
77	3649
77	3941
77	3293
77	3865
77	3773
77	3681
77	3904
77	3910
77	3393
77	3868
77	3894
77	3120
77	3838
77	3496
77	3708
77	3653
77	3869
77	3942
77	3758
77	3652
77	3648
77	3907
77	3938
77	3924
77	3622
77	3866
77	3883
77	3321
77	3470
77	3736
77	3944
77	3250
77	3922
77	3725
77	3810
77	3793
77	3884
77	3820
77	3893
77	3544
77	3042
77	3302
77	3880
77	3442
77	3386
77	3872
77	3520
77	3804
77	3813
77	3949
77	3936
77	3891
77	3568
77	3632
77	3694
77	3840
77	3727
77	3917
77	3489
77	3945
77	3759
77	3930
77	3929
77	3803
77	3863
77	2919
77	3864
77	3817
77	3908
77	3916
77	3933
77	3943
77	3900
[truncated: 8,001 more rows]
