# Supplementary material for: Environmental influences on evolvable robots
Source: PLoS One. 2020 May 29;15(5):e0233848. doi: 10.1371/journal.pone.0233848 (PMC7259730; doi:10.1371/journal.pone.0233848)
Supplement: S1 Dataset — (ZIP) [file pone.0233848.s003.zip › data_plosone/all_measures_seasonal_tilted_4.tsv]

robot_id	velocity	displacement_velocity	displacement_velocity_hill	head_balance	contacts	branching	branching_modules_count	limbs	extremities	length_of_limbs	extensiveness	coverage	joints	hinge_count	active_hinges_count	brick_count	touch_sensor_count	brick_sensor_count	proportion	width	height	absolute_size	sensors	symmetry	avg_period	dev_period	avg_phase_offset	dev_phase_offset	avg_amplitude	dev_amplitude	avg_intra_dev_params	avg_inter_dev_params	sensors_reach	recurrence	synaptic_reception	fitness	cons_fitness
3233	0.023318223064829603	0.001170306319288792	0.0011652678466305938	0.9778046343392965	-1	0	0	0.125	1	1.0	10	0.4	0.7	7	7	4	1	0	0.3	10	3	12	0.08333333333333333	0	0.4601357072442197	0.6662322282154	0.48255194471102775	0.8667059888760299	0.9498309139636942	0.8627737585431117	0.9096704862715237	0.8126444645320972	1.0	0	0.0	0.0011652678466305938	16
766	0.02133468724282863	0.001168056121739762	0.0005188387007481995	0.9743396107852218	-1	0	0	0.16666666666666666	1	1.0	7	0.5	0.7142857142857143	5	5	3	1	0	0.5	3	6	9	0.1	0	0.4601357072442197	0.7316905439195914	0.48255194471102775	0.8527958078070139	1.0	0.8929954822241152	0.9255553636377322	0.8357869220590625	1.0	0	0.0	0.0005188387007481995	25
2016	0.022090302242530134	0.0009410602492396149	0.0008218591012032541	0.9744958913938535	-1	0	0	0.16666666666666666	1	1.0	7	0.375	0.7142857142857143	5	5	3	1	0	0.6666666666666666	4	6	9	0.1	0	0.4601357072442197	0.7316905439195914	0.48255194471102775	0.8527958078070139	1.0	0.8929954822241152	0.9255553636377322	0.8357869220590625	1.0	0	0.0	0.0008218591012032541	23
3343	0.02285704227835161	0.001839647666557794	0.0012331440450162915	0.9785408256165347	-1	0	0	0.125	1	1.0	10	0.4	0.7	7	7	4	1	0	0.3	10	3	12	0.08333333333333333	0	0.4601357072442197	0.6662322282154	0.48255194471102775	0.8667059888760299	0.9498309139636942	0.8690142351845904	0.9153357983312959	0.8153570369611957	1.0	0	0.0	0.0012331440450162915	7
184	0.009270872040622673	0.004864986957610754	-0.00483503521823618	0.9779441420255692	-1	0	0	0.5	3	0.6666666666666666	4	0.4444444444444444	0.6666666666666666	7	4	0	1	0	0.5	6	3	8	1.0	1.0	0.69351058198055	0.788324780453515	0.48804932845108473	0.8611551791411498	0.7864194688992316	0.931259730261979	0.8684594276317609	0.8716163101348937	1.0	0.2857142857142857	0.0	-0.000483503521823618	7
3339	0.022211465682808403	0.0030646688209091284	0.0029561025633865184	0.9766813599137341	-1	0	0	0.2222222222222222	2	0.8181818181818182	9	0.325	0.6363636363636364	8	7	4	2	0	0.4	10	4	13	0.18181818181818182	0.2	0.4601357072442197	0.6368069125204319	0.48255194471102775	0.8786557974255975	0.8367905055000715	0.8594046304731476	0.8710993021475343	0.8100829507048188	0.5625	0	0.0	0.0029561025633865184	2
3489	0.02701854260764705	0.008449786714480274	-0.0073996429994894804	0.8308462994579837	-1	0	0	0.1	1	1.0	12	0.5384615384615384	0.8333333333333334	10	10	3	3	0	0.15384615384615385	13	2	14	0.3	0	0.4628339869169181	0.5729094176036914	0.48255194471102775	0.8760584787080196	0.8367905055000715	0.8750071462399748	0.8635518539988734	0.8019367514527795	0.1	0	0.0	-0.000739964299948948	2
545	0.0250460961331329	0.0025667644935722235	-0.001474203671310451	0.9736978153270406	-1	0	0	0.16666666666666666	1	1.0	7	0.5	0.7142857142857143	5	5	3	1	0	0.5	3	6	9	0.1	0	0.4601357072442197	0.7463028166943816	0.48255194471102775	0.8527958078070139	1.0	0.8929954822241152	0.9262205380703804	0.8392241485094625	1.0	0	0.0	-0.0001474203671310451	20
4860	0.02324405307434488	0.005672843850880697	-0.002814189766533818	0.9785986614224147	-1	0	0	0.1111111111111111	1	1.0	11	0.5909090909090909	0.7272727272727273	9	8	3	2	0	0.18181818181818182	11	2	13	0.2222222222222222	0	0.4601357072442197	0.6260851077707651	0.48255194471102775	0.8862120913572159	0.7237500970364488	0.8842039805466987	0.8193291648757823	0.8225390312554444	0.5555555555555556	0	0.0	-0.00028141897665338183	2
231	0.004047241534437983	0.003474055152010647	-0.0034714113643866504	0.9838166600846527	-1	0	0	0.6	3	0.6	3	0.4666666666666667	0.2	4	1	2	2	0	0.6	5	3	7	0.4	0.6666666666666666	0.21208510890254342	0.8249671380967659	0.3802843377626439	0.9561240783171852	0.426136394798852	0.8421447065957025	0.9078048034282534	0.891102751288742	0.625	0.5	0.0	-0.00034714113643866503	13
1511	0.021327267914222226	0.0025407060657222503	0.0011448063850628264	0.9732485634306038	-1	0	0	0.16666666666666666	1	1.0	7	0.5	0.7142857142857143	5	5	3	1	0	0.5	3	6	9	0.1	0	0.4601357072442197	0.7316905439195914	0.48255194471102775	0.8527958078070139	1.0	0.8929954822241152	0.9255553636377322	0.8357869220590625	1.0	0	0.0	0.0011448063850628264	47
523	0.02144868181885398	0.0022811610962280055	0.0005721594327094719	0.9741738372770355	-1	0	0	0.16666666666666666	1	1.0	7	0.5	0.7142857142857143	5	5	3	1	0	0.5	3	6	9	0.1	0	0.4601357072442197	0.7316905439195914	0.48255194471102775	0.8527958078070139	1.0	0.8929954822241152	0.9255553636377322	0.8357869220590625	1.0	0	0.0	0.0005721594327094719	47
4227	0.0237608415169502	0.0014557192165384186	0.0012485594015601753	0.9773903183039871	-1	0	0	0.125	1	1.0	10	0.4	0.7	7	7	4	2	0	0.3	10	3	12	0.16666666666666666	0	0.4601357072442197	0.6662322282154	0.48255194471102775	0.8667059888760299	0.9498309139636942	0.8690142351845904	0.9153357983312959	0.8153570369611957	0.5714285714285714	0	0.0	0.0012485594015601753	20
2368	0.02111736995170615	0.000532106356253425	0.0005053449514210025	0.9748367921206347	-1	0	0	0.16666666666666666	1	1.0	7	0.375	0.7142857142857143	5	5	3	1	0	0.6666666666666666	4	6	9	0.1	0	0.4601357072442197	0.7316905439195914	0.48255194471102775	0.8527958078070139	1.0	0.8929954822241152	0.9255553636377322	0.8357869220590625	1.0	0	0.0	0.0005053449514210025	11
2689	0.023675065033073397	0.0008459393730064868	0.0008416355390006107	0.9779200673112012	-1	0	0	0.125	1	1.0	10	0.4	0.7	7	7	4	1	0	0.3	10	3	12	0.08333333333333333	0	0.4601357072442197	0.6662322282154	0.48255194471102775	0.8667059888760299	0.9498309139636942	0.8690142351845904	0.9153357983312959	0.8153570369611957	1.0	0	0.0	0.0008416355390006107	17
4170	0.02318161154731341	0.0012222506316232516	0.0011390459231191627	0.9779641548161817	-1	0	0	0.125	1	1.0	10	0.4	0.7	7	7	4	1	0	0.3	10	3	12	0.08333333333333333	0	0.4601357072442197	0.6662322282154	0.48255194471102775	0.8667059888760299	1.0	0.8298983610484358	0.9263940743323342	0.7994318958404701	1.0	0	0.0	0.0011390459231191627	11
14	0.010441083651900452	0.005624318780663145	-0.005477608318158558	0.9778027654940775	-1	0.3333333333333333	1	0.5	4	0.6666666666666666	6	0.34375	0.6666666666666666	10	6	0	0	0	0.5	4	8	11	0.0	0.6666666666666666	0.678997844592853	0.9505556910769548	0.6013920294893109	0.9513204159847108	0.4775033169881594	0.9179796685196014	0.9137420353497213	0.9416587207903109	0	0	0.0	-0.0005477608318158558	29
3157	0.023065231000963665	0.002520769896277839	0.0008270041949624056	0.9786782514013352	-1	0	0	0.125	1	1.0	10	0.4	0.7	7	7	4	1	0	0.3	10	3	12	0.08333333333333333	0	0.4601357072442197	0.6662322282154	0.48255194471102775	0.8667059888760299	0.9498309139636942	0.8627737585431117	0.9096704862715237	0.8126444645320972	1.0	0	0.0	0.0008270041949624056	14
1097	0.021709424262637497	0.0005032604446025545	0.000233336577842256	0.974538969394938	-1	0	0	0.16666666666666666	1	1.0	7	0.5	0.7142857142857143	5	5	3	1	0	0.5	3	6	9	0.1	0	0.4601357072442197	0.7316905439195914	0.48255194471102775	0.8527958078070139	0.9498309139636942	0.8863653685532038	0.9153357983312959	0.8326722556814713	1.0	0	0.0	0.000233336577842256	10
4994	0.016804378889417777	0.003311941134033886	-0.0032811179143048424	0.9749836699380207	-1	0	0	0.16666666666666666	1	1.0	7	0.5625	0.8571428571428571	6	6	2	2	0	0.25	8	2	9	0.25	0	0.4456512418996056	0.6990318401468877	0.6498652483807112	0.9215711200852478	0.6440675287049326	0.915518834225371	0.9034959488684927	0.8694964648981778	0.5833333333333334	0.16666666666666666	0.0	-0.00032811179143048426	8
1251	0.021951132026915336	0.0006356685288805145	0.0005532800451770446	0.9744738601025196	-1	0	0	0.16666666666666666	1	1.0	7	0.375	0.7142857142857143	5	5	3	1	0	0.6666666666666666	4	6	9	0.1	0	0.4601357072442197	0.7316905439195914	0.48255194471102775	0.8527958078070139	0.9498309139636942	0.8863653685532038	0.9153357983312959	0.8326722556814713	1.0	0	0.0	0.0005532800451770446	34
2998	0.023019502974707635	0.0013478408449747073	0.0012670890667323244	0.9779153801214336	-1	0	0	0.125	1	1.0	10	0.4	0.7	7	7	4	1	0	0.3	10	3	12	0.08333333333333333	0	0.4601357072442197	0.6662322282154	0.48255194471102775	0.8667059888760299	0.9498309139636942	0.8690142351845904	0.9153357983312959	0.8153570369611957	1.0	0	0.0	0.0012670890667323244	30
749	0.0022648964221731204	0.002128594886461833	-0.0021284610817369374	0.9832054094059937	-1	0	0	0.6666666666666666	2	0.5	1	1.0	0.5	3	1	0	0	0	0.25	4	1	4	0.0	0.6666666666666666	0.4873231753865556	0.8231469363036032	0.20091894262229132	0.7078215728642037	1.0	0.7961677876237063	0.92556236617956	0.7793218045387824	0	0	0.0	-0.00021284610817369373	8
3135	0.023254395016164487	0.0015832415623548376	0.0015626920385340927	0.9777632869912274	-1	0	0	0.125	1	1.0	10	0.4	0.7	7	7	4	1	0	0.3	10	3	12	0.08333333333333333	0	0.4601357072442197	0.6662322282154	0.48255194471102775	0.8667059888760299	0.9498309139636942	0.8690142351845904	0.9153357983312959	0.8153570369611957	1.0	0	0.0	0.0015626920385340927	99
3895	0.023344107221711007	0.0020557713243143498	0.0015758645208091416	0.9774435674189471	-1	0	0	0.125	1	1.0	10	0.4	0.7	7	7	4	2	0	0.3	10	3	12	0.16666666666666666	0	0.4601357072442197	0.6662322282154	0.48255194471102775	0.8667059888760299	0.9498309139636942	0.8690142351845904	0.9153357983312959	0.8153570369611957	0.5714285714285714	0	0.0	0.0015758645208091416	63
4542	0.022679377949721878	0.001726928314594436	0.0013334550164611754	0.9776981631590403	-1	0	0	0.125	1	1.0	10	0.4	0.7	7	7	4	2	0	0.3	10	3	12	0.16666666666666666	0	0.4601357072442197	0.6662322282154	0.48255194471102775	0.8667059888760299	0.9498309139636942	0.8627737585431117	0.9096704862715237	0.8126444645320972	0.5714285714285714	0	0.0	0.0013334550164611754	16
3848	None	None	None	None	None	0	0	0.25	2	0.7777777777777778	7	0.7857142857142857	0.5555555555555556	6	5	4	1	0	0.2857142857142857	7	2	11	0.09090909090909091	0.6666666666666666	0.45006677208353024	0.6782245505160164	0.48255194471102775	0.8496162405044868	0.9749154569818472	0.7782884799316343	0.9210417512251284	0.7763138622665594	1.0	0	0.0	None	0
632	0.003034788762468448	0.0024867855248895294	-0.0024724749150906436	0.9776358922188858	-1	0	0	0.6666666666666666	2	0.5	1	0.6666666666666666	0.5	2	1	1	2	0	0.6666666666666666	3	2	4	0.4	0	0.4683079054316382	0.5069386516394522	0.30113604219646034	0.5	0.4728883205581783	0.5	0.6897933085028981	0.5023130158684955	0.75	0	0.0	-0.0002472474915090644	3
2224	0.021641608571091816	0.0007741966506424016	0.0007095806070815618	0.9742704883987744	-1	0	0	0.16666666666666666	1	1.0	7	0.375	0.7142857142857143	5	5	3	1	0	0.6666666666666666	4	6	9	0.1	0	0.4601357072442197	0.7316905439195914	0.48255194471102775	0.8527958078070139	0.9498309139636942	0.8863653685532038	0.9153357983312959	0.8326722556814713	1.0	0	0.0	0.0007095806070815618	60
3439	0.0233013481424806	0.0016480244522993417	0.001513986473882675	0.977829832526903	-1	0	0	0.125	1	1.0	10	0.4	0.7	7	7	4	1	0	0.3	10	3	12	0.08333333333333333	0	0.4601357072442197	0.6662322282154	0.48255194471102775	0.8667059888760299	0.9498309139636942	0.8690142351845904	0.9153357983312959	0.8153570369611957	1.0	0	0.0	0.001513986473882675	19
1784	0.022396283126506128	0.0008841174774934689	0.0005386167393406886	0.974867804760606	-1	0	0	0.16666666666666666	1	1.0	7	0.375	0.7142857142857143	5	5	3	1	0	0.6666666666666666	4	6	9	0.1	0	0.4601357072442197	0.7316905439195914	0.48255194471102775	0.8527958078070139	0.9498309139636942	0.8863653685532038	0.9153357983312959	0.8326722556814713	1.0	0	0.0	0.0005386167393406886	43
3755	0.02349742628329619	0.002210300425979585	0.001337601052272321	0.9785033923035789	-1	0	0	0.125	1	1.0	10	0.4	0.7	7	7	4	1	0	0.3	10	3	12	0.08333333333333333	0	0.4601357072442197	0.6662322282154	0.48255194471102775	0.8667059888760299	0.9498309139636942	0.8690142351845904	0.9153357983312959	0.8153570369611957	1.0	0.14285714285714285	0.0	0.001337601052272321	19
3699	0.02343724122381577	0.0018514435843392386	0.0015997531204293126	0.9776270418205325	-1	0	0	0.125	1	1.0	10	0.4	0.7	7	7	4	2	0	0.3	10	3	12	0.16666666666666666	0	0.4601357072442197	0.6662322282154	0.48255194471102775	0.8667059888760299	0.9498309139636942	0.8690142351845904	0.9153357983312959	0.8153570369611957	0.5714285714285714	0	0.0	0.0015997531204293126	97
1156	0.021382768944997663	0.0013945523182369592	0.00022368434909690488	0.9743182944693852	-1	0	0	0.16666666666666666	1	1.0	7	0.5	0.7142857142857143	5	5	3	1	0	0.5	3	6	9	0.1	0	0.4601357072442197	0.7316905439195914	0.48255194471102775	0.8527958078070139	0.9498309139636942	0.8863653685532038	0.9153357983312959	0.8326722556814713	1.0	0	0.0	0.00022368434909690488	10
4015	0.023715420070170683	0.0019991218685849925	0.0017127883443660977	0.977253191450175	-1	0	0	0.125	1	1.0	10	0.4	0.7	7	7	4	2	0	0.3	10	3	12	0.16666666666666666	0	0.4601357072442197	0.6662322282154	0.48255194471102775	0.8667059888760299	0.9498309139636942	0.8690142351845904	0.9153357983312959	0.8153570369611957	0.5714285714285714	0	0.0	0.0017127883443660977	36
3934	0.029303579162147028	0.006970558292204919	-0.006695969414960071	0.9818590520175122	-1	0	0	0.3	3	0.6666666666666666	8	0.2857142857142857	0.5	7	6	6	5	0	1.0	7	7	14	0.3333333333333333	0.16666666666666666	0.4601357072442197	0.7425616175650969	0.48255194471102775	0.877820517466507	0.8931743611976609	0.8498738880126749	0.898293847871743	0.8303762626520991	0.14285714285714285	0	0.0	-0.0006695969414960071	1
1605	0.005658653585722209	0.0027387090596730787	-0.0027379937344253107	0.9833929915507982	-1	0	0	0.3333333333333333	1	1.0	2	0.6666666666666666	0.5	2	1	1	1	0	0.6666666666666666	3	2	4	0.2	0	0.5520537206131	0.7037489686670367	0.3418909443701986	0.6005000348871026	0.7364441602790892	0.9331152916103239	0.8406036453083383	0.7863014702322169	1.0	0	0.0	-0.00027379937344253105	4
1667	0.019769596877695025	0.008456973102495767	-0.008444889897191166	0.9709088063051035	-1	0	0	0.16666666666666666	1	1.0	6	0.4444444444444444	0.6666666666666666	4	4	3	2	0	0.5	3	6	8	0.2	0	0.4628339869169181	0.6225392861080593	0.48255194471102775	0.8657924813882344	0.8367905055000715	0.8898248424048424	0.8635518539988734	0.8152538997766722	0.625	0	0.0	-0.0008444889897191166	1
1025	0.02137845743775194	0.0024181775908186463	0.0007142339772569281	0.9741335897209601	-1	0	0	0.16666666666666666	1	1.0	7	0.5	0.7142857142857143	5	5	3	1	0	0.5	3	6	9	0.1	0	0.4601357072442197	0.7316905439195914	0.48255194471102775	0.8527958078070139	1.0	0.8929954822241152	0.9255553636377322	0.8357869220590625	1.0	0	0.0	0.0007142339772569281	57
4507	0.02355872484984195	0.0014571852060788547	0.0013945799583266047	0.9773721936735105	-1	0	0	0.125	1	1.0	10	0.4	0.7	7	7	4	2	0	0.3	10	3	12	0.16666666666666666	0	0.4601357072442197	0.6662322282154	0.48255194471102775	0.8667059888760299	0.9498309139636942	0.8690142351845904	0.9153357983312959	0.8153570369611957	0.5714285714285714	0	0.0	0.0013945799583266047	20
4793	0.023165074197449724	0.001222426477921754	0.0012223042195320412	0.9779972533283092	-1	0	0	0.125	1	1.0	10	0.4	0.7	7	7	4	1	0	0.3	10	3	12	0.08333333333333333	0	0.4601357072442197	0.6662322282154	0.48255194471102775	0.8667059888760299	0.9498309139636942	0.8690142351845904	0.9153357983312959	0.8153570369611957	1.0	0	0.0	0.0012223042195320412	16
4053	0.02284460171372169	0.0014737144256328383	0.0011558021213554036	0.9780487821856032	-1	0	0	0.125	1	1.0	10	0.4	0.7	7	7	4	1	0	0.3	10	3	12	0.08333333333333333	0	0.4601357072442197	0.6662322282154	0.48255194471102775	0.8667059888760299	0.9498309139636942	0.8690142351845904	0.9153357983312959	0.8153570369611957	1.0	0	0.0	0.0011558021213554036	15
400	0.0021843900400737057	0.0021198298848668865	-0.002119811599867199	0.9846995453269044	-1	0	0	1.0	3	0.0	0	0.6666666666666666	0	1	0	2	1	0	0.6666666666666666	3	2	4	0.14285714285714285	1.0	0	0	0	0	0	0	0	0	0	0	0	-0.0002119811599867199	15
3167	0.026128451730583622	0.002799475981143916	-0.001764681134281944	0.9379917710568489	-1	0	0	0.1111111111111111	1	1.0	11	0.3939393939393939	0.7272727272727273	8	8	4	2	0	0.2727272727272727	11	3	13	0.16666666666666666	0	0.4601357072442197	0.6563718777896531	0.48255194471102775	0.8719609483564987	0.8367905055000715	0.8950898034874232	0.8750320957029899	0.8277549119684168	0.5625	0	0.0	-0.0001764681134281944	1
5050	0.03411473739842959	0.008963672733033065	-0.008933464819800513	0.9823973685674966	-1	0	0	0.25	2	0.8888888888888888	8	0.55	0.7777777777777778	7	7	3	4	0	0.2	10	2	11	0.4	0.2	0.4793630450041091	0.5716949813399244	0.48255194471102775	0.8592858998327879	0.9498309139636942	0.7465893892974638	0.898293847871743	0.7426042684798078	0.3571428571428571	0.14285714285714285	0.0	-0.0008933464819800513	3
4405	0.023546358266442878	0.0013041881046819085	0.0012620062830053776	0.9773682781962469	-1	0	0	0.125	1	1.0	10	0.4	0.7	7	7	4	2	0	0.3	10	3	12	0.16666666666666666	0	0.4601357072442197	0.6662322282154	0.48255194471102775	0.8667059888760299	0.9498309139636942	0.8690142351845904	0.9153357983312959	0.8153570369611957	0.5714285714285714	0.14285714285714285	0.0	0.0012620062830053776	16
2609	0.021965108467142395	0.000945135962798046	0.0008604660262641023	0.9750471362747984	-1	0	0	0.16666666666666666	1	1.0	7	0.375	0.7142857142857143	5	5	3	1	0	0.6666666666666666	4	6	9	0.1	0	0.4601357072442197	0.7316905439195914	0.48255194471102775	0.8527958078070139	0.9498309139636942	0.8863653685532038	0.9153357983312959	0.8326722556814713	1.0	0	0.0	0.0008604660262641023	23
2460	0.021503412482948576	0.0004378029854790208	0.0004001942505602396	0.9747306567465363	-1	0	0	0.16666666666666666	1	1.0	7	0.375	0.7142857142857143	5	5	3	1	0	0.6666666666666666	4	6	9	0.1	0	0.4601357072442197	0.7316905439195914	0.48255194471102775	0.8527958078070139	1.0	0.8929954822241152	0.9255553636377322	0.8357869220590625	1.0	0	0.0	0.0004001942505602396	20
3675	0.02367760685946236	0.0015331760434711397	0.001494018731612835	0.9774150895639291	-1	0	0	0.125	1	1.0	10	0.4	0.7	7	7	4	2	0	0.3	10	3	12	0.16666666666666666	0	0.4601357072442197	0.6662322282154	0.48255194471102775	0.8667059888760299	0.9498309139636942	0.8690142351845904	0.9153357983312959	0.8153570369611957	0.5714285714285714	0	0.0	0.001494018731612835	69
3519	0.027133478963407273	0.006239590348200416	-0.005726400278644628	0.9764435988059001	-1	0	0	0.25	2	0.8888888888888888	8	0.3142857142857143	0.6666666666666666	6	6	4	2	0	0.7142857142857143	5	7	11	0.16666666666666666	0.2	0.4793004066949743	0.5746025162653053	0.48255194471102775	0.832595091719815	0.9498309139636942	0.8730524883289842	0.898293847871743	0.7820528109574957	0.5833333333333334	0.16666666666666666	0.0	-0.0005726400278644628	1
1129	0.014605254599652335	0.005041793198417475	-0.004668368373397179	0.9831926836330911	-1	0	0	0.2	1	1.0	5	0.4666666666666667	0.8	4	4	2	0	0	0.6	3	5	7	0.0	0	0.4799301839926112	0.7294932062306951	0.4325988956274823	0.6813660211040264	1.0	0.907413972414003	0.924025400860329	0.793287481912679	0	0	0.0	-0.00046683683733971784	1
4481	0.023641952257436042	0.0015079301316793174	0.0014907747345321572	0.9775066691833519	-1	0	0	0.125	1	1.0	10	0.4	0.7	7	7	4	2	0	0.3	10	3	12	0.16666666666666666	0	0.4601357072442197	0.6662322282154	0.48255194471102775	0.8667059888760299	0.9498309139636942	0.8690142351845904	0.9153357983312959	0.8153570369611957	0.5714285714285714	0	0.0	0.0014907747345321572	56
3840	0.02376303877631348	0.001655400732759078	0.0015916041781108819	0.9773465006171742	-1	0	0	0.125	1	1.0	10	0.4	0.7	7	7	4	2	0	0.3	10	3	12	0.16666666666666666	0	0.4601357072442197	0.6662322282154	0.48255194471102775	0.8667059888760299	0.9498309139636942	0.8690142351845904	0.9153357983312959	0.8153570369611957	0.5714285714285714	0	0.0	0.0015916041781108819	37
3089	0.0234320784874589	0.0016951648444490906	0.0014659484062442716	0.9780526431528644	-1	0	0	0.125	1	1.0	10	0.4	0.7	7	7	4	1	0	0.3	10	3	12	0.08333333333333333	0	0.4601357072442197	0.6662322282154	0.48255194471102775	0.8667059888760299	0.9498309139636942	0.8690142351845904	0.9153357983312959	0.8153570369611957	1.0	0	0.0	0.0014659484062442716	59
2811	0.021784466746290698	0.0016145485703430273	0.000995362657194069	0.9744006946277834	-1	0	0	0.16666666666666666	1	1.0	7	0.375	0.7142857142857143	5	5	3	1	0	0.6666666666666666	4	6	9	0.1	0	0.4601357072442197	0.7316905439195914	0.48255194471102775	0.8527958078070139	0.9498309139636942	0.8863653685532038	0.9153357983312959	0.8326722556814713	1.0	0	0.0	0.000995362657194069	9
2174	0.012149222927985846	0.005299543056167515	-0.005295563801147156	0.9855509620322466	-1	0	0	0.3333333333333333	2	0.7142857142857143	5	0.5	0.5714285714285714	5	4	3	1	0	0.5	3	6	9	0.1111111111111111	0.6666666666666666	0.4601357072442197	0.7316905439195914	0.48255194471102775	0.8527958078070139	0.9498309139636942	0.8863653685532038	0.9153357983312959	0.8326722556814713	1.0	0	0.0	-0.0005295563801147156	4
3153	0.029361749102218018	0.003313320779872237	0.0033119803537983057	0.9792717913234679	-1	0	0	0.125	1	1.0	10	0.4	0.7	7	7	4	1	0	0.3	10	3	12	0.08333333333333333	0	0.4399978369228408	0.6593813010178285	0.48255194471102775	0.8667059888760299	0.9498309139636942	0.8690142351845904	0.9212422195114758	0.8138137310081556	1.0	0	0.0	0.0033119803537983057	10
2116	0.018694565779023137	0.001370954489210972	-0.0012572188133912125	0.9800285946785466	-1	0	0	0.16666666666666666	1	1.0	6	0.4444444444444444	0.8333333333333334	5	5	2	0	0	0.5	3	6	8	0.0	0	0.4601357072442197	0.7399431485956854	0.48255194471102775	0.8527958078070139	0.9498309139636942	0.8514667240134011	0.9096704862715237	0.8199744874504938	0	0	0.0	-0.00012572188133912126	2
5026	0.0233693324886249	0.0017611331397111446	0.0014432888380175922	0.9774451293221905	-1	0	0	0.125	1	1.0	10	0.4	0.7	7	7	4	2	0	0.3	10	3	12	0.16666666666666666	0	0.4601357072442197	0.6662322282154	0.48255194471102775	0.8667059888760299	0.9498309139636942	0.8690142351845904	0.9153357983312959	0.8153570369611957	0.5714285714285714	0	0.0	0.0014432888380175922	45
4468	0.023286489092153716	0.0018135997032091365	0.001719553169356034	0.9773707099798498	-1	0	0	0.125	1	1.0	10	0.4	0.7	7	7	4	2	0	0.3	10	3	12	0.16666666666666666	0	0.4601357072442197	0.6662322282154	0.48255194471102775	0.8667059888760299	0.9498309139636942	0.8627737585431117	0.9096704862715237	0.8126444645320972	0.5714285714285714	0	0.0	0.001719553169356034	89
2326	0.021775454200493382	0.0012880020640254517	0.000683208576385741	0.9744410860474181	-1	0	0	0.16666666666666666	1	1.0	7	0.375	0.7142857142857143	5	5	3	1	0	0.6666666666666666	4	6	9	0.1	0	0.4601357072442197	0.7316905439195914	0.48255194471102775	0.8527958078070139	1.0	0.8929954822241152	0.9255553636377322	0.8357869220590625	1.0	0	0.0	0.000683208576385741	28
4742	0.023679462037473824	0.0014952719242302386	0.0014941668534828817	0.9771537347130084	-1	0	0	0.125	1	1.0	10	0.4	0.7	7	7	4	2	0	0.3	10	3	12	0.16666666666666666	0	0.4601357072442197	0.6662322282154	0.48255194471102775	0.8667059888760299	0.9498309139636942	0.8690142351845904	0.9153357983312959	0.8153570369611957	0.5714285714285714	0	0.0	0.0014941668534828817	21
4463	0.023709697708633265	0.0016519633796418995	0.0016280531199443415	0.9776186590767534	-1	0	0	0.125	1	1.0	10	0.4	0.7	7	7	4	2	0	0.3	10	3	12	0.16666666666666666	0	0.4601357072442197	0.6662322282154	0.48255194471102775	0.8667059888760299	0.9498309139636942	0.8690142351845904	0.9153357983312959	0.8153570369611957	0.5714285714285714	0.14285714285714285	0.0	0.0016280531199443415	100
43	0.020887842664798904	0.010709670370169858	-0.010709479154803178	0.9354675224369655	-1	0.25	1	0.4	4	0.6153846153846154	8	0.26785714285714285	0.6153846153846154	11	8	3	0	0	0.875	8	7	15	0.0	0.2857142857142857	0.6670132238459545	0.8318483731524572	0.5851109219428338	0.8887727040342399	0.48512255368579515	0.9143164960874705	0.782431693025887	0.8823479992232214	0	0	0.0	-0.001070947915480318	4
3414	None	None	None	None	None	0	0	0.2857142857142857	2	0.75	6	0.8333333333333334	0.5	5	4	4	1	0	0.3333333333333333	6	2	10	0.09090909090909091	0.5	0.4601357072442197	0.6996841126466901	0.48255194471102775	0.8527958078070139	1.0	0.8929954822241152	0.9263940743323342	0.8284575255342573	1.0	0	0.0	None	0
4172	0.023381385925015857	0.001486497430350055	0.00148583435344014	0.9774665350413136	-1	0	0	0.125	1	1.0	10	0.4	0.7	7	7	4	2	0	0.3	10	3	12	0.16666666666666666	0	0.4601357072442197	0.6662322282154	0.48255194471102775	0.8667059888760299	0.9498309139636942	0.8690142351845904	0.9153357983312959	0.8153570369611957	0.5714285714285714	0	0.0	0.00148583435344014	14
2318	0.021918395521518606	0.0017668718804568677	0.0012842068921817126	0.973811469384658	-1	0	0	0.16666666666666666	1	1.0	7	0.375	0.7142857142857143	5	5	3	1	0	0.6666666666666666	4	6	9	0.1	0	0.4601357072442197	0.7316905439195914	0.48255194471102775	0.8527958078070139	1.0	0.8929954822241152	0.9255553636377322	0.8357869220590625	1.0	0	0.0	0.0012842068921817126	31
3054	0.024851015072189092	0.0031037415908082675	-0.0021571602906167732	0.9070874519919029	-1	0	0	0.1111111111111111	1	1.0	11	0.3939393939393939	0.7272727272727273	8	8	4	1	0	0.2727272727272727	11	3	13	0.08333333333333333	0	0.4601357072442197	0.6563718777896531	0.48255194471102775	0.8719609483564987	0.8367905055000715	0.8950898034874232	0.8750320957029899	0.8277549119684168	1.0	0	0.0	-0.00021571602906167732	3
3269	0.023286376623184904	0.0016246135091609946	0.0014132392154745333	0.9774802478316832	-1	0	0	0.125	1	1.0	10	0.4	0.7	7	7	4	1	0	0.3	10	3	12	0.08333333333333333	0	0.4601357072442197	0.6662322282154	0.48255194471102775	0.8667059888760299	0.9498309139636942	0.8690142351845904	0.9153357983312959	0.8153570369611957	1.0	0	0.0	0.0014132392154745333	26
3160	0.02260998042432037	0.0024175465418802182	0.0008025701580794301	0.9787341029049184	-1	0	0	0.125	1	1.0	10	0.4	0.7	7	7	4	1	0	0.3	10	3	12	0.08333333333333333	0	0.4601357072442197	0.6662322282154	0.48255194471102775	0.8667059888760299	0.9498309139636942	0.8690142351845904	0.9153357983312959	0.8153570369611957	1.0	0	0.0	0.0008025701580794301	17
429	0.004948527003952882	0.0024971907540679897	-0.0024971906919627083	0.9824859248553287	-1	0	0	0.3333333333333333	1	1.0	2	0.6666666666666666	0.5	2	1	1	1	0	0.6666666666666666	2	3	4	0.2	0	0.5030283393801568	0.5926571191292733	0.21985674474956013	0.6927043506754825	0.6477511601352104	0.8234860921972709	0.8567422093642363	0.7128569469741571	1.0	0	0.0	-0.0002497190691962708	19
3498	0.023374655506202394	0.0015585167474503315	0.0015571754795524941	0.9779479656948546	-1	0	0	0.125	1	1.0	10	0.4	0.7	7	7	4	2	0	0.3	10	3	12	0.16666666666666666	0	0.4601357072442197	0.6885838180786564	0.48255194471102775	0.901023637051254	0.9498309139636942	0.8690142351845904	0.9153357983312959	0.8363717406918151	0.5714285714285714	0	0.0	0.0015571754795524941	7
4079	0.023285437820159693	0.0015896378952616535	0.0015452109211608687	0.977307455061349	-1	0	0	0.125	1	1.0	10	0.4	0.7	7	7	4	2	0	0.3	10	3	12	0.16666666666666666	0	0.4601357072442197	0.6662322282154	0.48255194471102775	0.8667059888760299	0.9498309139636942	0.8627737585431117	0.9096704862715237	0.8126444645320972	0.5714285714285714	0	0.0	0.0015452109211608687	25
1013	0.021474254183130145	0.0017791715471211726	0.0007431275731397102	0.9741767245145951	-1	0	0	0.16666666666666666	1	1.0	7	0.5	0.7142857142857143	5	5	3	1	0	0.5	3	6	9	0.1	0	0.4601357072442197	0.7316905439195914	0.48255194471102775	0.8527958078070139	0.9498309139636942	0.8863653685532038	0.9153357983312959	0.8326722556814713	1.0	0	0.0	0.0007431275731397102	9
4301	0.023115455602657452	0.0018343550609832661	0.001390912033604679	0.9773848826594045	-1	0	0	0.125	1	1.0	10	0.4	0.7	7	7	4	2	0	0.3	10	3	12	0.16666666666666666	0	0.4601357072442197	0.6662322282154	0.48255194471102775	0.8667059888760299	0.9498309139636942	0.8690142351845904	0.9153357983312959	0.8153570369611957	0.5714285714285714	0	0.0	0.001390912033604679	30
4626	0.02616844172030983	0.0034992369229704845	-0.0032333013068519814	0.9766762563036931	-1	0	0	0.125	1	1.0	10	0.4	0.7	7	7	4	2	0	0.3	10	3	12	0.16666666666666666	0	0.4601357072442197	0.6352540029163782	0.48255194471102775	0.8667059888760299	0.9498309139636942	0.8690142351845904	0.9153357983312959	0.808415267132019	0.5714285714285714	0	0.0	-0.00032333013068519816	5
154	0.013673646208384743	0.004936156640137824	-0.004783361975443838	0.9841428666729	-1	0	0	0.42857142857142855	3	0.625	5	0.4166666666666667	0.25	4	2	5	0	0	0.6666666666666666	4	6	10	0.0	0	0.7655038223322155	0.776957611727329	0.566220617468543	0.9222899053032098	0.5745081623388503	0.9691792070694549	0.9367911459765886	0.9160656273024228	0	0	0.0	-0.00047833619754438384	22
595	0.0016536434957996756	0.0016315687769356314	-0.0016315687765683518	0.9852324694690362	-1	0	0	0	0	0	0	1.0	0	0	0	0	2	0	1.0	1	1	1	0.5	0	0	0	0	0	0	0	0	0	0	0	0	-0.1	0
740	0.021413853159790105	0.001120811388618531	0.000410082511086654	0.9744834317265484	-1	0	0	0.16666666666666666	1	1.0	7	0.5	0.7142857142857143	5	5	3	1	0	0.5	3	6	9	0.1	0	0.4601357072442197	0.7316905439195914	0.48255194471102775	0.8527958078070139	1.0	0.8929954822241152	0.9255553636377322	0.8357869220590625	1.0	0	0.0	0.000410082511086654	86
877	0.004140544626461855	0.002629065908234127	-0.0026262278703453167	0.9829079784861309	-1	0	0	0.5	2	0.6666666666666666	2	1.0	0.6666666666666666	4	2	0	0	0	0.2	5	1	5	0.0	0.5	0.45006677208353024	0.7417243459937973	0.4325988956274823	0.8768729434070736	0.8618750485182243	0.8660789231119299	0.8826388985275206	0.8359330077850685	0	0	0.0	-0.0002626227870345317	12
4784	0.02323603044502664	0.002154442456562742	0.0013858867113247274	0.9786655773553146	-1	0	0	0.125	1	1.0	10	0.4	0.7	7	7	4	2	0	0.3	10	3	12	0.16666666666666666	0	0.4601357072442197	0.6662322282154	0.48255194471102775	0.8667059888760299	0.9498309139636942	0.8690142351845904	0.9153357983312959	0.8153570369611957	0.5714285714285714	0	0.0	0.0013858867113247274	21
4196	0.02255079468782507	0.001595354106327142	0.001081081497220419	0.9787211389687764	-1	0	0	0.125	1	1.0	10	0.4	0.7	7	7	4	1	0	0.3	10	3	12	0.08333333333333333	0	0.4601357072442197	0.6662322282154	0.48255194471102775	0.8667059888760299	0.9498309139636942	0.8690142351845904	0.9153357983312959	0.8153570369611957	1.0	0	0.0	0.001081081497220419	11
4136	0.023859467685544155	0.0014464282348730768	0.0012519295029246363	0.9772077918249735	-1	0	0	0.125	1	1.0	10	0.4	0.7	7	7	4	2	0	0.3	10	3	12	0.16666666666666666	0	0.4601357072442197	0.6662322282154	0.48255194471102775	0.8667059888760299	0.9498309139636942	0.8690142351845904	0.9153357983312959	0.8153570369611957	0.5714285714285714	0.14285714285714285	0.0	0.0012519295029246363	21
4085	0.023816594709004563	0.0013631856357166736	0.0013630263154780847	0.9772536917639864	-1	0	0	0.125	1	1.0	10	0.4	0.7	7	7	4	2	0	0.3	10	3	12	0.16666666666666666	0	0.4601357072442197	0.6662322282154	0.48255194471102775	0.8667059888760299	0.9498309139636942	0.8690142351845904	0.9153357983312959	0.8153570369611957	0.5714285714285714	0	0.0	0.0013630263154780847	31
450	0.0030507694781907913	0.002323964495710781	-0.0023238509386670856	0.983880896184888	-1	0	0	0.5	1	1.0	1	1.0	1.0	2	1	0	1	0	0.3333333333333333	1	3	3	0.3333333333333333	0	0.23217199164117958	0.6772385694456966	0.513815285058945	0.9751494890226547	0.5631181567391446	0.5372492077455305	0.9142681507846261	0.820543193766594	1.0	0.5	0.0	-0.00023238509386670856	16
1240	0.0215002108692209	0.0015515617342738385	0.000796067407219261	0.9736805729531327	-1	0	0	0.16666666666666666	1	1.0	7	0.5	0.7142857142857143	5	5	3	1	0	0.5	3	6	9	0.1	0	0.4601357072442197	0.7316905439195914	0.48255194471102775	0.8527958078070139	0.9498309139636942	0.8863653685532038	0.9096704862715237	0.8326722556814713	1.0	0	0.0	0.000796067407219261	19
498	0.0015381116162190606	0.0014992571710437381	-0.0014992477613363728	0.9843529105095258	-1	0	0	0.5	1	1.0	1	1.0	1.0	1	1	1	2	0	0.3333333333333333	1	3	3	0.3333333333333333	0	0.13799694735198517	0.5	0.8807865317109336	0.5	0.5481908170026941	0.5	0.9542588481367812	0.5	1.0	1.0	0.0	-0.0001499247761336373	32
1107	0.02169530123084264	0.0019143243971132034	0.0005788796431829689	0.9740684212589489	-1	0	0	0.16666666666666666	1	1.0	7	0.5	0.7142857142857143	5	5	3	1	0	0.5	3	6	9	0.1	0	0.4601357072442197	0.7316905439195914	0.48255194471102775	0.8527958078070139	0.9498309139636942	0.8863653685532038	0.9153357983312959	0.8326722556814713	1.0	0	0.0	0.0005788796431829689	28
3778	0.022831727700722552	0.0015128430771754642	0.0014790158337463313	0.9779251312624703	-1	0	0	0.125	1	1.0	10	0.4	0.7	7	7	4	1	0	0.3	10	3	12	0.08333333333333333	0	0.4601357072442197	0.6662322282154	0.48255194471102775	0.8667059888760299	1.0	0.8564155806081931	0.9263940743323342	0.8099557459024186	1.0	0.14285714285714285	0.0	0.0014790158337463313	19
4394	0.023280687510431993	0.001968169023911393	0.0016288411120501734	0.977647113587455	-1	0	0	0.125	1	1.0	10	0.4	0.7	7	7	4	2	0	0.3	10	3	12	0.16666666666666666	0	0.4601357072442197	0.6662322282154	0.48255194471102775	0.8667059888760299	0.9498309139636942	0.8690142351845904	0.9153357983312959	0.8153570369611957	0.5714285714285714	0	0.0	0.0016288411120501734	64
4069	0.02322247235840284	0.0015509833789074383	0.0015483209833208555	0.9772089396755986	-1	0	0	0.125	1	1.0	10	0.4	0.7	7	7	4	2	0	0.3	10	3	12	0.16666666666666666	0	0.4601357072442197	0.6662322282154	0.48255194471102775	0.8667059888760299	0.9498309139636942	0.8690142351845904	0.9153357983312959	0.8153570369611957	0.5714285714285714	0	0.0	0.0015483209833208555	24
1478	0.01743169599595341	0.005647620952234664	-0.005292114476887218	0.9822692397655095	-1	0	0	0.16666666666666666	1	1.0	6	0.4	0.6666666666666666	4	4	3	1	0	0.8	4	5	8	0.1	0	0.4663476178744199	0.7480976446891711	0.4325988956274823	0.6813660211040264	0.9749154569818472	0.9019885842794871	0.9205956813309613	0.795112433706723	1.0	0	0.0	-0.0005292114476887217	4
2989	0.02299652040216179	0.0013881194428091337	0.0013343980019879496	0.977923503022873	-1	0	0	0.125	1	1.0	10	0.4	0.7	7	7	4	1	0	0.3	10	3	12	0.08333333333333333	0	0.4601357072442197	0.6662322282154	0.48255194471102775	0.8667059888760299	0.9498309139636942	0.8690142351845904	0.9153357983312959	0.8153570369611957	1.0	0	0.0	0.0013343980019879496	12
952	0.021110879265053187	0.0006283969120023358	0.0004398674877604174	0.9743503349148778	-1	0	0	0.16666666666666666	1	1.0	7	0.5	0.7142857142857143	5	5	3	1	0	0.5	3	6	9	0.1	0	0.4601357072442197	0.7316905439195914	0.48255194471102775	0.8527958078070139	0.9498309139636942	0.8863653685532038	0.9153357983312959	0.8326722556814713	1.0	0	0.0	0.0004398674877604174	15
594	0.0157655171054965	0.005242141229891336	-0.00509972751482152	0.9840570781160844	-1	0	0	0.5	3	0.42857142857142855	3	0.6428571428571429	0.14285714285714285	1	1	7	0	0	0.2857142857142857	7	2	9	0.0	0	0.6114100424002007	0.5	0.38264584654393696	0.5	1.0	0.5	0.9274616299442358	0.5	0	0	0.0	-0.0005099727514821519	2
1045	0.02167897054301317	0.0012696724958809313	0.0005219534728786001	0.9743233622082748	-1	0	0	0.16666666666666666	1	1.0	7	0.5	0.7142857142857143	5	5	3	1	0	0.5	3	6	9	0.1	0	0.4601357072442197	0.7316905439195914	0.48255194471102775	0.8527958078070139	0.9498309139636942	0.8863653685532038	0.9153357983312959	0.8326722556814713	1.0	0	0.0	0.0005219534728786001	34
3192	0.023304867641992546	0.000873130132378249	0.0008554440282699085	0.9776040027253898	-1	0	0	0.125	1	1.0	10	0.4	0.7	7	7	4	2	0	0.3	10	3	12	0.16666666666666666	0	0.4601357072442197	0.6662322282154	0.48255194471102775	0.8667059888760299	0.9498309139636942	0.8690142351845904	0.9153357983312959	0.8153570369611957	0.5714285714285714	0	0.0	0.0008554440282699085	22
2366	0.022010691215766695	0.0014087538978795635	0.00015133185183298782	0.9753114095394659	-1	0	0	0.16666666666666666	1	1.0	7	0.375	0.7142857142857143	5	5	3	1	0	0.6666666666666666	4	6	9	0.1	0	0.4601357072442197	0.7316905439195914	0.48255194471102775	0.8527958078070139	0.9498309139636942	0.8863653685532038	0.9153357983312959	0.8326722556814713	1.0	0	0.0	0.00015133185183298782	14
2173	0.021274936755143747	0.0010918033128110736	0.0006226748843947013	0.97429075166136	-1	0	0	0.16666666666666666	1	1.0	7	0.375	0.7142857142857143	5	5	3	1	0	0.6666666666666666	4	6	9	0.1	0	0.4601357072442197	0.7316905439195914	0.48255194471102775	0.8527958078070139	1.0	0.8929954822241152	0.9255553636377322	0.8357869220590625	1.0	0	0.0	0.0006226748843947013	36
1698	0.02106512020882832	0.0007686629876865644	0.00029775698860776053	0.9744021823163376	-1	0	0	0.16666666666666666	1	1.0	7	0.5	0.7142857142857143	5	5	3	1	0	0.5	3	6	9	0.1	0	0.4601357072442197	0.7316905439195914	0.48255194471102775	0.8527958078070139	0.9498309139636942	0.8863653685532038	0.9153357983312959	0.8326722556814713	1.0	0	0.0	0.00029775698860776053	15
3914	0.024306900183421853	0.007623394203634796	-0.007596726725270327	0.9733374710288892	-1	0	0	0.25	2	0.8	8	0.3333333333333333	0.6	6	6	5	3	0	1.0	6	6	12	0.21428571428571427	0	0.4628339869169181	0.6695641134402913	0.4325988956274823	0.8527270974644492	0.8367905055000715	0.8808450759547105	0.8635518539988734	0.8157189610552896	0.16666666666666666	0	0.0	-0.0007596726725270327	1
550	0.0034294111840538315	0.0026308272028189536	-0.0026308256456261617	0.976182814094439	-1	0	0	0.3333333333333333	1	1.0	2	0.6666666666666666	0.5	2	1	1	2	0	0.6666666666666666	3	2	4	0.4	0	0.5128159944353963	0.616055081924603	0.23215550373821636	0.6659236321848843	0.4728883205581783	0.5	0.7769595115640451	0.5956921837917805	0.75	0	0.021557923273892138	-0.00026308256456261615	11
1447	0.02163550766912861	0.000366502543045671	0.0001308372207285012	0.9750740279941894	-1	0	0	0.16666666666666666	1	1.0	7	0.375	0.7142857142857143	5	5	3	1	0	0.6666666666666666	4	6	9	0.1	0	0.4601357072442197	0.7316905439195914	0.48255194471102775	0.8527958078070139	1.0	0.8929954822241152	0.9255553636377322	0.8357869220590625	1.0	0	0.0	0.0001308372207285012	18
460	0.0015507680602139117	0.0015060169110978298	-0.0015060048128111275	0.9843220837520211	-1	0	0	0.5	1	1.0	1	1.0	1.0	1	1	1	2	0	0.3333333333333333	1	3	3	0.3333333333333333	0	0.13799694735198517	0.5	0.8807865317109336	0.5	0.5481908170026941	0.5	0.9542588481367812	0.5	1.0	1.0	0.0	-0.00015060048128111276	80
651	0.0055931117724258945	0.002029554736381241	-0.00202155034501954	0.9825379962057947	-1	0	0	0.5	2	0.6666666666666666	2	1.0	0.6666666666666666	4	2	0	0	0	0.2	5	1	5	0.0	0.5	0.6695928458423215	0.8759861010174896	0.6282204242439577	0.9112031325835603	0.8618750485182243	0.8720970852675356	0.8942918343753963	0.8877206123617044	0	0	0.0	-0.00020215503450195398	23
2438	0.023046336555499584	0.0016599054095121195	0.0014060237930015405	0.9775168854060153	-1	0	0	0.125	1	1.0	10	0.4	0.7	7	7	4	1	0	0.3	10	3	12	0.08333333333333333	0	0.4601357072442197	0.6662322282154	0.48255194471102775	0.8667059888760299	0.9498309139636942	0.8690142351845904	0.9153357983312959	0.8153570369611957	1.0	0	0.0	0.0014060237930015405	140
125	0.02920774738109206	0.009979131030568574	-0.009319381094536798	0.9071898508802446	-1	0	0	0.2	2	0.9230769230769231	12	0.4166666666666667	0.7692307692307693	11	10	3	0	0	0.4444444444444444	9	4	15	0.0	0.14285714285714285	0.6967320313450739	0.7291477031222431	0.31945253169045007	0.9599709176306978	0.23162687043203886	0.9638438918006238	0.8826360672623867	0.9229813162833895	0	0	0.0	-0.0009319381094536798	4
209	0.0029794583885864633	0.0029518605957335217	-0.0029518064694349345	0.9868669334490764	-1	0	0	0.75	3	0.5	2	0.5	0	2	0	3	1	0	0.75	3	4	6	0.125	0.5	0	0	0	0	0	0	0	0	0	0	0	-0.00029518064694349344	15
657	0.015164630884922333	0.003971113050074146	-0.0013612958956285284	0.9803812123324444	-1	0.25	1	0.5	5	0.6153846153846154	8	0.4166666666666667	0.6153846153846154	11	8	3	0	0	0.25	12	3	15	0.0	0.6666666666666666	0.7442583234417193	0.8880673597102027	0.25746888023616193	0.9535575674181493	0.4441221905751063	0.9471336238294014	0.9264805523192478	0.9346004102783251	0	0	0.0	-0.00013612958956285283	43
4486	0.024417257665077872	0.0029810229522797666	0.0009238121857171851	0.9749921054240595	-1	0	0	0.125	1	1.0	9	0.4074074074074074	0.6666666666666666	6	6	4	2	0	0.3333333333333333	9	3	11	0.16666666666666666	0	0.4793004066949743	0.5938364112630372	0.4325988956274823	0.6937456496704091	0.9498309139636942	0.9149340281734418	0.898293847871743	0.7669176115280862	0.5833333333333334	0.5	0.0	0.0009238121857171851	10
841	0.02146365464027498	0.0013960440298933841	0.0005398611652980402	0.9743202375434475	-1	0	0	0.16666666666666666	1	1.0	7	0.5	0.7142857142857143	5	5	3	1	0	0.5	3	6	9	0.1	0	0.4601357072442197	0.7316905439195914	0.48255194471102775	0.8527958078070139	0.9498309139636942	0.8863653685532038	0.9153357983312959	0.8326722556814713	1.0	0	0.0	0.0005398611652980402	47
3349	0.023684885034162967	0.0016472530442981938	0.0016283468243703445	0.9774047081260311	-1	0	0	0.125	1	1.0	10	0.4	0.7	7	7	4	2	0	0.3	10	3	12	0.16666666666666666	0	0.4601357072442197	0.6662322282154	0.48255194471102775	0.8667059888760299	0.9498309139636942	0.8690142351845904	0.9153357983312959	0.8153570369611957	0.5714285714285714	0	0.0	0.0016283468243703445	37
2944	0.036292614822663924	0.008195515701710768	-0.006834025517475053	0.9730905779582517	-1	0	0	0.1111111111111111	1	1.0	11	0.3939393939393939	0.7272727272727273	8	8	4	2	0	0.2727272727272727	11	3	13	0.16666666666666666	0	0.476602127022276	0.6111937225119688	0.48255194471102775	0.8719609483564987	0.8367905055000715	0.8898248424048424	0.8635518539988734	0.8155621518127079	0.5625	0	0.0	-0.0006834025517475053	0
1582	0.021159781647671492	0.0015006869576908448	0.0004114282473735835	0.974265694141288	-1	0	0	0.16666666666666666	1	1.0	7	0.5	0.7142857142857143	5	5	3	1	0	0.5	3	6	9	0.1	0	0.4601357072442197	0.7316905439195914	0.48255194471102775	0.8527958078070139	1.0	0.8929954822241152	0.9255553636377322	0.8357869220590625	1.0	0	0.0	0.0004114282473735835	15
2395	0.021196824762192118	0.0007540337150462915	0.0006764474784683081	0.9746086446273863	-1	0	0	0.16666666666666666	1	1.0	7	0.375	0.7142857142857143	5	5	3	1	0	0.6666666666666666	4	6	9	0.1	0	0.4601357072442197	0.7316905439195914	0.48255194471102775	0.8527958078070139	1.0	0.8929954822241152	0.9255553636377322	0.8357869220590625	1.0	0	0.0	0.0006764474784683081	10
923	0.021111893053015175	0.0020889175007229826	0.0007577391287880614	0.9741406437755962	-1	0	0	0.16666666666666666	1	1.0	7	0.5	0.7142857142857143	5	5	3	1	0	0.5	3	6	9	0.1	0	0.4601357072442197	0.7316905439195914	0.48255194471102775	0.8527958078070139	0.9498309139636942	0.8863653685532038	0.9153357983312959	0.8326722556814713	1.0	0	0.0	0.0007577391287880614	55
2320	0.021761429651288973	0.0005792468755474089	0.00044325961860183105	0.9747515834556149	-1	0	0	0.16666666666666666	1	1.0	7	0.375	0.7142857142857143	5	5	3	1	0	0.6666666666666666	4	6	9	0.1	0	0.4601357072442197	0.7316905439195914	0.48255194471102775	0.8527958078070139	1.0	0.8929954822241152	0.9255553636377322	0.8357869220590625	1.0	0	0.0	0.00044325961860183105	14
4350	0.02362550420894024	0.0019025895283442168	0.001667507607250096	0.9771040717012325	-1	0	0	0.125	1	1.0	10	0.4	0.7	7	7	4	2	0	0.3	10	3	12	0.16666666666666666	0	0.4601357072442197	0.6662322282154	0.48255194471102775	0.8667059888760299	0.9498309139636942	0.8690142351845904	0.9153357983312959	0.8153570369611957	0.5714285714285714	0.14285714285714285	0.0	0.001667507607250096	43
4695	0.02372788521177481	0.0023855346616744595	0.001407036402733583	0.9786483187203198	-1	0	0	0.125	1	1.0	10	0.4	0.7	7	7	4	2	0	0.3	10	3	12	0.16666666666666666	0	0.4601357072442197	0.6662322282154	0.48255194471102775	0.8667059888760299	0.9498309139636942	0.8690142351845904	0.9153357983312959	0.8153570369611957	0.5714285714285714	0.14285714285714285	0.0	0.001407036402733583	21
4721	0.02320829454147359	0.002028589937223707	0.0013413797249121097	0.9783846375644127	-1	0	0	0.125	1	1.0	10	0.4	0.7	7	7	4	1	0	0.3	10	3	12	0.08333333333333333	0	0.4601357072442197	0.6662322282154	0.48255194471102775	0.8667059888760299	0.9498309139636942	0.8690142351845904	0.9153357983312959	0.8153570369611957	1.0	0	0.0	0.0013413797249121097	10
5006	0.023890390199978517	0.0028925316303928714	0.0002369600625239874	0.9757456664800384	-1	0	0	0.125	1	1.0	9	0.4074074074074074	0.6666666666666666	6	6	4	2	0	0.3333333333333333	9	3	11	0.16666666666666666	0	0.4793004066949743	0.5938364112630372	0.4325988956274823	0.6937456496704091	0.9498309139636942	0.9149340281734418	0.898293847871743	0.7669176115280862	0.5833333333333334	0	0.0	0.0002369600625239874	15
2414	0.02158174163706279	0.0014057200316757645	0.0012604162420006124	0.9739534103497091	-1	0	0	0.16666666666666666	1	1.0	7	0.375	0.7142857142857143	5	5	3	1	0	0.6666666666666666	4	6	9	0.1	0	0.4601357072442197	0.7316905439195914	0.48255194471102775	0.8527958078070139	1.0	0.8929954822241152	0.9255553636377322	0.8357869220590625	1.0	0	0.0	0.0012604162420006124	15
4575	0.022978989145369617	0.0016065401625948899	0.0012114559491464155	0.9772926994875758	-1	0	0	0.125	1	1.0	10	0.4	0.7	7	7	4	2	0	0.3	10	3	12	0.16666666666666666	0	0.4601357072442197	0.6662322282154	0.48255194471102775	0.8667059888760299	0.9498309139636942	0.8627737585431117	0.9096704862715237	0.8126444645320972	0.5714285714285714	0	0.0	0.0012114559491464155	17
391	0.001932487322101266	0.0018816907525737725	-0.0018815669239750034	0.9735437313093802	-1	0	0	0.6666666666666666	2	0.5	1	0.6666666666666666	0.5	1	1	2	0	0	0.6666666666666666	2	3	4	0.0	0	0.8204373323295918	0.5	0.3727584275539103	0.5	0.8948662893570267	0.5	0.9093658787279353	0.5	0	0	0.0	-0.00018815669239750034	25
4378	0.02353374166192766	0.0014959560013711886	0.0014945635133148387	0.9776153267635423	-1	0	0	0.125	1	1.0	10	0.4	0.7	7	7	4	2	0	0.3	10	3	12	0.16666666666666666	0	0.4601357072442197	0.6662322282154	0.48255194471102775	0.8667059888760299	0.9498309139636942	0.8690142351845904	0.9153357983312959	0.8153570369611957	0.5714285714285714	0	0.0	0.0014945635133148387	41
1474	0.021468362427394676	0.0013283714319590478	0.0005926677184305178	0.9738816658758359	-1	0	0	0.16666666666666666	1	1.0	7	0.5	0.7142857142857143	5	5	3	1	0	0.5	3	6	9	0.1	0	0.4601357072442197	0.7316905439195914	0.48255194471102775	0.8527958078070139	0.9498309139636942	0.8863653685532038	0.9153357983312959	0.8326722556814713	1.0	0	0.0	0.0005926677184305178	28
3546	0.023067312801851206	0.0012427298430671809	0.0012423018305682313	0.9777018611579955	-1	0	0	0.125	1	1.0	10	0.4	0.7	7	7	4	1	0	0.3	10	3	12	0.08333333333333333	0	0.4601357072442197	0.6662322282154	0.48255194471102775	0.8667059888760299	0.9498309139636942	0.8690142351845904	0.9153357983312959	0.8153570369611957	1.0	0	0.0	0.0012423018305682313	25
757	0.021727714137465975	0.0015333306277158618	0.0006048519571202704	0.9742516173453538	-1	0	0	0.16666666666666666	1	1.0	7	0.5	0.7142857142857143	5	5	3	1	0	0.5	3	6	9	0.1	0	0.4601357072442197	0.7316905439195914	0.48255194471102775	0.8527958078070139	1.0	0.8929954822241152	0.9255553636377322	0.8357869220590625	1.0	0	0.0	0.0006048519571202704	31
4081	0.023580321447204095	0.0011007878336242198	0.0011007313685376474	0.9774251276585428	-1	0	0	0.125	1	1.0	10	0.4	0.7	7	7	4	2	0	0.3	10	3	12	0.16666666666666666	0	0.4601357072442197	0.6662322282154	0.48255194471102775	0.8667059888760299	0.9498309139636942	0.8690142351845904	0.9153357983312959	0.8153570369611957	0.5714285714285714	0	0.0	0.0011007313685376474	15
4457	0.023413544332940343	0.0014538155372216261	0.0014465890447343018	0.9773760664136488	-1	0	0	0.125	1	1.0	10	0.4	0.7	7	7	4	2	0	0.3	10	3	12	0.16666666666666666	0	0.4601357072442197	0.6662322282154	0.48255194471102775	0.8667059888760299	0.9498309139636942	0.8690142351845904	0.9153357983312959	0.8153570369611957	0.5714285714285714	0.14285714285714285	0.0	0.0014465890447343018	18
3725	0.0230863203173988	0.0016532189228861689	0.00146115186634517	0.9785431780589238	-1	0	0	0.125	1	1.0	10	0.4	0.7	7	7	4	1	0	0.3	10	3	12	0.08333333333333333	0	0.4601357072442197	0.6662322282154	0.48255194471102775	0.8667059888760299	0.9498309139636942	0.8690142351845904	0.9153357983312959	0.8153570369611957	1.0	0	0.0	0.00146115186634517	29
2032	0.02156394047219535	0.00023273526433073162	0.00023270593085791716	0.974897538558168	-1	0	0	0.16666666666666666	1	1.0	7	0.375	0.7142857142857143	5	5	3	1	0	0.6666666666666666	4	6	9	0.1	0	0.4601357072442197	0.7316905439195914	0.48255194471102775	0.8527958078070139	1.0	0.8929954822241152	0.9255553636377322	0.8357869220590625	1.0	0	0.0	0.00023270593085791716	12
2136	0.016422417170421037	0.004809872402133261	-0.00427872590296735	0.9717232772182091	-1	0	0	0.16666666666666666	1	1.0	6	0.5714285714285714	0.6666666666666666	4	4	3	1	0	0.2857142857142857	7	2	8	0.1	0	0.4628339869169181	0.7016212792595329	0.4325988956274823	0.8768729434070736	0.8367905055000715	0.8898248424048424	0.8750320957029899	0.836950292328021	1.0	0	0.0	-0.000427872590296735	1
1141	0.02459592057615398	0.006795595190787533	-0.006360874716096373	0.9787833578543028	-1	0	0	0.14285714285714285	1	1.0	8	0.35714285714285715	0.75	6	6	3	1	0	0.5714285714285714	4	7	10	0.1	0	0.4601357072442197	0.6953803748362081	0.48255194471102775	0.8815639701241391	0.8367905055000715	0.8716889417812121	0.8750320957029899	0.8296145963899701	1.0	0	0.0	-0.0006360874716096373	0
3308	0.022374255133607232	0.0019362182739038987	0.0011941052051267266	0.9787442822382889	-1	0	0	0.125	1	1.0	10	0.4	0.7	7	7	4	1	0	0.3	10	3	12	0.08333333333333333	0	0.4601357072442197	0.6662322282154	0.48255194471102775	0.8667059888760299	0.9498309139636942	0.8690142351845904	0.9153357983312959	0.8153570369611957	1.0	0	0.0	0.0011941052051267266	9
1168	0.01896601129737226	0.002613828910144543	-0.0006580166134187659	0.9752909042965539	-1	0	0	0.16666666666666666	1	1.0	6	0.4444444444444444	0.8333333333333334	5	5	2	1	0	0.5	3	6	8	0.125	0	0.4601357072442197	0.7316905439195914	0.48255194471102775	0.8527958078070139	0.9498309139636942	0.8863653685532038	0.9153357983312959	0.8326722556814713	1.0	0	0.0	-6.580166134187658e-05	10
2455	0.021233271314403213	0.0006281257212605191	0.0006190658265160895	0.9745132245777401	-1	0	0	0.16666666666666666	1	1.0	7	0.375	0.7142857142857143	5	5	3	1	0	0.6666666666666666	4	6	9	0.1	0	0.4601357072442197	0.7316905439195914	0.48255194471102775	0.8527958078070139	1.0	0.8929954822241152	0.9255553636377322	0.8357869220590625	1.0	0	0.0	0.0006190658265160895	39
3664	0.023374062033349928	0.0012905916219723994	0.001174737902592555	0.9773432013782672	-1	0	0	0.125	1	1.0	10	0.4	0.7	7	7	4	2	0	0.3	10	3	12	0.16666666666666666	0	0.4601357072442197	0.6662322282154	0.48255194471102775	0.8667059888760299	0.9498309139636942	0.8690142351845904	0.9153357983312959	0.8153570369611957	0.5714285714285714	0	0.0	0.001174737902592555	20
2045	0.022435602353841844	0.0013595567525952138	0.00041373994446147034	0.9754304524367011	-1	0	0	0.16666666666666666	1	1.0	7	0.375	0.7142857142857143	5	5	3	1	0	0.6666666666666666	4	6	9	0.1	0	0.4601357072442197	0.7316905439195914	0.48255194471102775	0.8527958078070139	0.9498309139636942	0.8863653685532038	0.9153357983312959	0.8326722556814713	1.0	0	0.0	0.00041373994446147034	19
899	0.021434122443730764	0.001603268573913904	0.0006175461725982322	0.9739440263004912	-1	0	0	0.16666666666666666	1	1.0	7	0.5	0.7142857142857143	5	5	3	1	0	0.5	3	6	9	0.1	0	0.4601357072442197	0.7316905439195914	0.48255194471102775	0.8527958078070139	0.9498309139636942	0.8863653685532038	0.9153357983312959	0.8326722556814713	1.0	0	0.0	0.0006175461725982322	24
2892	0.023384275517247886	0.001648668425352917	0.0012389274748870346	0.9781656244934269	-1	0	0	0.125	1	1.0	10	0.4	0.7	7	7	4	1	0	0.3	10	3	12	0.08333333333333333	0	0.4601357072442197	0.6662322282154	0.48255194471102775	0.8667059888760299	0.9498309139636942	0.8690142351845904	0.9153357983312959	0.8153570369611957	1.0	0	0.0	0.0012389274748870346	33
1265	0.021109997421745953	0.0017386982864592583	0.00048417521451589354	0.9737188355251782	-1	0	0	0.16666666666666666	1	1.0	7	0.5	0.7142857142857143	5	5	3	1	0	0.5	3	6	9	0.1	0	0.4601357072442197	0.7316905439195914	0.48255194471102775	0.8527958078070139	0.9498309139636942	0.8863653685532038	0.9153357983312959	0.8326722556814713	1.0	0	0.0	0.00048417521451589354	15
3222	0.02349046358732927	0.0012438244961617882	0.00124315534258279	0.9777182431449203	-1	0	0	0.125	1	1.0	10	0.4	0.7	7	7	4	1	0	0.3	10	3	12	0.08333333333333333	0	0.4601357072442197	0.6662322282154	0.48255194471102775	0.8667059888760299	0.9498309139636942	0.8627737585431117	0.9096704862715237	0.8126444645320972	1.0	0	0.0	0.00124315534258279	23
1263	0.02500333706363504	0.007388272586837016	-0.00666239581543643	0.946418098978969	-1	0	0	0.125	1	1.0	9	0.5238095238095238	0.4444444444444444	4	4	6	1	0	0.42857142857142855	3	7	11	0.0625	0	0.44988119809636373	0.7115432075013928	0.5999121992971659	0.9163569398410294	0.7237500970364488	0.8658440314295296	0.8445722770612063	0.8481906554754692	1.0	0	0.0	-0.000666239581543643	1
1143	0.021224268649321823	0.0014815494072210236	0.0007641932449985921	0.9736197463138864	-1	0	0	0.16666666666666666	1	1.0	7	0.5	0.7142857142857143	5	5	3	1	0	0.5	3	6	9	0.1	0	0.4601357072442197	0.7316905439195914	0.48255194471102775	0.8527958078070139	0.9498309139636942	0.8863653685532038	0.9096704862715237	0.8326722556814713	1.0	0	0.0	0.0007641932449985921	17
4977	0.02342900551197268	0.0016083336215999833	0.0014197957679667522	0.9772022739623352	-1	0	0	0.125	1	1.0	10	0.4	0.7	7	7	4	2	0	0.3	10	3	12	0.16666666666666666	0	0.4601357072442197	0.6662322282154	0.48255194471102775	0.8667059888760299	0.9498309139636942	0.8627737585431117	0.9096704862715237	0.8126444645320972	0.5714285714285714	0	0.0	0.0014197957679667522	43
4380	0.026300007151701683	0.00461327375738178	-0.002699412592971129	0.9778498810001081	-1	0	0	0.2222222222222222	2	0.8181818181818182	9	0.43333333333333335	0.6363636363636364	8	7	4	1	0	0.3	10	3	13	0.09090909090909091	0	0.45006677208353024	0.653455293289574	0.48255194471102775	0.8719609483564987	0.8367905055000715	0.8950898034874232	0.8710993021475343	0.827140720075631	1.0	0	0.0	-0.00026994125929711286	9
2620	0.023522694182880832	0.0017056020047038344	0.0017000807713774026	0.9778127966634769	-1	0	0	0.125	1	1.0	10	0.4	0.7	7	7	4	1	0	0.3	10	3	12	0.08333333333333333	0	0.4601357072442197	0.6662322282154	0.48255194471102775	0.8667059888760299	0.9498309139636942	0.8690142351845904	0.9153357983312959	0.8153570369611957	1.0	0	0.0	0.0017000807713774026	41
4517	0.022743495329267647	0.002645615916171532	0.002165810857006325	0.9766495851141958	-1	0	0	0.2222222222222222	2	0.8181818181818182	9	0.325	0.6363636363636364	8	7	4	2	0	0.4	10	4	13	0.18181818181818182	0.2	0.4601357072442197	0.6368069125204319	0.48255194471102775	0.8786557974255975	0.8367905055000715	0.8594046304731476	0.8750320957029899	0.8100829507048188	0.5625	0	0.0	0.002165810857006325	6
3048	0.023098981583321385	0.0010453362836616753	0.0007917717274084533	0.977832351988375	-1	0	0	0.125	1	1.0	10	0.4	0.7	7	7	4	1	0	0.3	10	3	12	0.08333333333333333	0	0.4601357072442197	0.6662322282154	0.48255194471102775	0.8667059888760299	0.9498309139636942	0.8690142351845904	0.9153357983312959	0.8153570369611957	1.0	0	0.0	0.0007917717274084533	16
466	0.014657606305325102	0.004790882080641154	-0.004681895510004204	0.9713675065675336	-1	0	0	0.42857142857142855	3	0.5	4	0.35714285714285715	0.375	6	3	3	0	0	0.5714285714285714	4	7	10	0.0	0.25	0.7314575105843895	0.7943813557840402	0.6012991461304913	0.9661661701037977	0.6064699407350762	0.896567752907453	0.8561498900497188	0.9078524461299323	0	0	0.0	-0.0004681895510004204	4
341	0.007327736538282378	0.004133112840307497	-0.004132780323143298	0.9823535244310574	-1	0	0	0.25	1	1.0	3	1.0	0.6666666666666666	3	2	1	0	0	0.2	1	5	5	0.0	0	0.3630518285878816	0.7183522178077386	0.1894941921890868	0.8586757705105204	0.8017658591159702	0.9714319430703092	0.9386410443540825	0.8898333315702645	0	0	0.0	-0.00041327803231432976	7
3438	0.02251080669484445	0.001349984361372878	0.0011869187801089424	0.9780047570444866	-1	0	0	0.125	1	1.0	10	0.4	0.7	7	7	4	1	0	0.3	10	3	12	0.08333333333333333	0	0.4601357072442197	0.6662322282154	0.48255194471102775	0.8667059888760299	0.9498309139636942	0.8690142351845904	0.9153357983312959	0.8153570369611957	1.0	0	0.0	0.0011869187801089424	22
3408	0.023611595110331438	0.0016358416613345543	0.001617713362711535	0.977390218946142	-1	0	0	0.125	1	1.0	10	0.4	0.7	7	7	4	2	0	0.3	10	3	12	0.16666666666666666	0	0.4601357072442197	0.6662322282154	0.48255194471102775	0.8667059888760299	0.9498309139636942	0.8690142351845904	0.9153357983312959	0.8153570369611957	0.5714285714285714	0	0.0	0.001617713362711535	32
3443	0.023105787416076405	0.002261507509336639	0.0015257635404736184	0.976149626236753	-1	0	0	0.125	1	1.0	9	0.55	0.7777777777777778	7	7	3	2	0	0.2	10	2	11	0.2	0	0.4601357072442197	0.6662322282154	0.48255194471102775	0.8667059888760299	0.9498309139636942	0.8690142351845904	0.9153357983312959	0.8153570369611957	0.5714285714285714	0	0.0	0.0015257635404736184	14
1856	0.02190917853629985	0.0006816500239710525	0.000644905063040605	0.9749723949521643	-1	0	0	0.16666666666666666	1	1.0	7	0.375	0.7142857142857143	5	5	3	1	0	0.6666666666666666	4	6	9	0.1	0	0.4601357072442197	0.7316905439195914	0.48255194471102775	0.8527958078070139	1.0	0.8929954822241152	0.9255553636377322	0.8357869220590625	1.0	0	0.0	0.000644905063040605	16
1978	0.021658626830448557	0.0007897597939152943	0.0007739798392903375	0.9748439085067823	-1	0	0	0.16666666666666666	1	1.0	7	0.375	0.7142857142857143	5	5	3	1	0	0.6666666666666666	4	6	9	0.1	0	0.4601357072442197	0.7316905439195914	0.48255194471102775	0.8527958078070139	1.0	0.8929954822241152	0.9255553636377322	0.8357869220590625	1.0	0	0.0	0.0007739798392903375	32
541	0.0019125364168808558	0.0018859710678830264	-0.0018855809304281577	0.9852371704359054	-1	0	0	1.0	2	0.0	0	0.75	0	1	0	1	0	0	1.0	2	2	3	0.0	0	0	0	0	0	0	0	0	0	0	0	0	-0.00018855809304281577	10
2504	0.02127208265462914	0.00044839344548908106	0.0004315759689502886	0.9748225763724153	-1	0	0	0.16666666666666666	1	1.0	7	0.375	0.7142857142857143	5	5	3	1	0	0.6666666666666666	4	6	9	0.1	0	0.4601357072442197	0.7316905439195914	0.48255194471102775	0.8527958078070139	0.9498309139636942	0.8863653685532038	0.9153357983312959	0.8326722556814713	1.0	0	0.0	0.0004315759689502886	18
2233	0.021751396357418518	0.0009585751210296735	0.0007537093091487642	0.9742560465092902	-1	0	0	0.16666666666666666	1	1.0	7	0.375	0.7142857142857143	5	5	3	1	0	0.6666666666666666	4	6	9	0.1	0	0.4601357072442197	0.7316905439195914	0.48255194471102775	0.8527958078070139	1.0	0.8929954822241152	0.9255553636377322	0.8357869220590625	1.0	0	0.0	0.0007537093091487642	19
3116	0.017758501150741967	0.006837112039773324	-0.006560056738158716	0.9830936247822016	-1	0	0	0.3333333333333333	2	0.8571428571428571	6	0.5625	0.7142857142857143	5	5	3	2	0	0.25	8	2	9	0.2	0.25	0.4930685468003322	0.6648620748738787	0.48255194471102775	0.9162777152368645	0.9498309139636942	0.7358118218650782	0.898293847871743	0.7969578462676772	0.6	0	0.0	-0.0006560056738158717	3
598	0.021379409484865653	0.0014688814845409382	0.0008103412211051335	0.9740408930546186	-1	0	0	0.16666666666666666	1	1.0	7	0.5	0.7142857142857143	5	5	3	1	0	0.5	3	6	9	0.1	0	0.4601357072442197	0.7316905439195914	0.48255194471102775	0.8527958078070139	1.0	0.8929954822241152	0.9255553636377322	0.8357869220590625	1.0	0	0.0	0.0008103412211051335	57
1859	0.022392559413449063	0.0014641323701936075	0.0007163814165543617	0.9749762054622259	-1	0	0	0.16666666666666666	1	1.0	7	0.375	0.7142857142857143	5	5	3	1	0	0.6666666666666666	4	6	9	0.1	0	0.4601357072442197	0.7316905439195914	0.48255194471102775	0.8527958078070139	0.9498309139636942	0.8863653685532038	0.9153357983312959	0.8326722556814713	1.0	0	0.0	0.0007163814165543617	51
3139	0.023380740100900993	0.0011942124766251097	0.001074193945624107	0.9781984177817947	-1	0	0	0.125	1	1.0	10	0.4	0.7	7	7	4	1	0	0.3	10	3	12	0.08333333333333333	0	0.4601357072442197	0.6662322282154	0.48255194471102775	0.8667059888760299	0.9498309139636942	0.8690142351845904	0.9153357983312959	0.8153570369611957	1.0	0	0.0	0.001074193945624107	14
4959	0.01895074383974349	0.0040079198763664624	-0.003377222939004291	0.9800598283825007	-1	0	0	0.375	3	0.6666666666666666	6	0.34375	0.4444444444444444	5	4	5	4	0	0.5	4	8	11	0.3076923076923077	0.25	0.4601357072442197	0.7065705788975043	0.48255194471102775	0.8855224107486479	0.9498309139636942	0.8756598802681349	0.898293847871743	0.8355541603097935	0.30000000000000004	0	0.0	-0.0003377222939004291	8
1441	0.02122622943211195	0.0024990006088909866	0.0014674546073633428	0.9731915459339713	-1	0	0	0.16666666666666666	1	1.0	7	0.5	0.7142857142857143	5	5	3	1	0	0.5	3	6	9	0.1	0	0.4601357072442197	0.7316905439195914	0.48255194471102775	0.8527958078070139	0.9498309139636942	0.8863653685532038	0.9153357983312959	0.8326722556814713	1.0	0	0.0	0.0014674546073633428	11
2330	0.026402931278925002	0.0031540537718957058	-0.002655325874843989	0.9800428976976073	-1	0	0	0.16666666666666666	1	1.0	7	0.375	0.7142857142857143	5	5	3	1	0	0.6666666666666666	4	6	9	0.1	0	0.4399978369228408	0.7244016646596448	0.48255194471102775	0.8527958078070139	1.0	0.8929954822241152	0.9257737607754732	0.8340957165808428	1.0	0	0.0	-0.0002655325874843989	8
2613	0.02177179301218572	0.0005801443158145633	0.00031089419774715284	0.9750601088337025	-1	0	0	0.16666666666666666	1	1.0	7	0.375	0.7142857142857143	5	5	3	1	0	0.6666666666666666	4	6	9	0.1	0	0.4601357072442197	0.7316905439195914	0.48255194471102775	0.8527958078070139	1.0	0.8929954822241152	0.9255553636377322	0.8357869220590625	1.0	0	0.0	0.00031089419774715284	14
939	0.021293328280118096	0.0011450717534051307	0.0002365636021265569	0.9742601108661548	-1	0	0	0.16666666666666666	1	1.0	7	0.5	0.7142857142857143	5	5	3	1	0	0.5	3	6	9	0.1	0	0.4601357072442197	0.7316905439195914	0.48255194471102775	0.8527958078070139	1.0	0.8929954822241152	0.9255553636377322	0.8357869220590625	1.0	0	0.0	0.0002365636021265569	38
1688	0.017177322818095073	0.003553308398046582	-0.0035090532725596743	0.9819664043050549	-1	0	0	0.3333333333333333	2	0.7142857142857143	5	0.375	0.5714285714285714	5	4	3	1	0	0.6666666666666666	4	6	9	0.1111111111111111	0.3333333333333333	0.4601357072442197	0.7229154273468864	0.48255194471102775	0.8980718075157019	0.7237500970364488	0.8794008914065639	0.8669686759466277	0.8464779524869751	1.0	0	0.0	-0.00035090532725596743	6
2595	0.022957028323407052	0.0025139235761740685	0.0010021904380536858	0.9787602679675504	-1	0	0	0.125	1	1.0	10	0.4	0.7	7	7	4	1	0	0.3	10	3	12	0.08333333333333333	0	0.4601357072442197	0.6662322282154	0.48255194471102775	0.8667059888760299	0.9498309139636942	0.8690142351845904	0.9153357983312959	0.8153570369611957	1.0	0	0.0	0.0010021904380536858	31
1450	0.021250940305364008	0.0017062621893356245	0.0006674446675627385	0.9741657083122642	-1	0	0	0.16666666666666666	1	1.0	7	0.5	0.7142857142857143	5	5	3	1	0	0.5	3	6	9	0.1	0	0.4601357072442197	0.7316905439195914	0.48255194471102775	0.8527958078070139	1.0	0.8929954822241152	0.9255553636377322	0.8357869220590625	1.0	0	0.0	0.0006674446675627385	22
3717	0.023490302302923812	0.0026542822235821827	0.0014880861711067336	0.9763416412164522	-1	0	0	0.125	1	1.0	9	0.55	0.7777777777777778	7	7	3	2	0	0.2	10	2	11	0.2	0	0.4601357072442197	0.6662322282154	0.48255194471102775	0.8667059888760299	0.9498309139636942	0.8690142351845904	0.9153357983312959	0.8153570369611957	0.5714285714285714	0	0.0	0.0014880861711067336	10
1799	0.021801672542184077	0.0009650090709235683	0.00023537899550442958	0.975375033159216	-1	0	0	0.16666666666666666	1	1.0	7	0.375	0.7142857142857143	5	5	3	1	0	0.6666666666666666	4	6	9	0.1	0	0.4601357072442197	0.7316905439195914	0.48255194471102775	0.8527958078070139	0.9498309139636942	0.8863653685532038	0.9153357983312959	0.8326722556814713	1.0	0	0.0	0.00023537899550442958	15
4302	0.023442446022417025	0.001543984189285142	0.0014740805029365602	0.9774599284448916	-1	0	0	0.125	1	1.0	10	0.4	0.7	7	7	4	2	0	0.3	10	3	12	0.16666666666666666	0	0.4601357072442197	0.6662322282154	0.48255194471102775	0.8667059888760299	0.9498309139636942	0.8690142351845904	0.9153357983312959	0.8153570369611957	0.5714285714285714	0	0.0	0.0014740805029365602	52
1373	0.01741724682381013	0.005602474683040138	-0.005295308517327198	0.9832297201459829	-1	0	0	0.16666666666666666	1	1.0	6	0.5333333333333333	0.6666666666666666	4	4	3	1	0	0.6	3	5	8	0.1	0	0.4663476178744199	0.7480976446891711	0.4325988956274823	0.6813660211040264	0.7567438436403966	0.8077787730039078	0.8091834957759059	0.7492713561312107	1.0	0	0.0	-0.0005295308517327198	4
2520	0.023231729994035513	0.001678934166283288	0.0011552403978846023	0.978333036932401	-1	0	0	0.125	1	1.0	10	0.4	0.7	7	7	4	1	0	0.3	10	3	12	0.08333333333333333	0	0.4601357072442197	0.6662322282154	0.48255194471102775	0.8667059888760299	0.9498309139636942	0.8690142351845904	0.9153357983312959	0.8153570369611957	1.0	0	0.0	0.0011552403978846023	16
2864	None	None	None	None	None	0	0	0.375	3	0.6	6	0.5714285714285714	0.5	7	5	4	1	0	0.42857142857142855	7	3	12	0.1	0.6	0.4601357072442197	0.6465158482307367	0.48255194471102775	0.8667059888760299	0.9498309139636942	0.8690142351845904	0.9153357983312959	0.8109289349678295	1.0	0	0.0	None	0
4087	0.023785408784903903	0.006614466263309428	-0.006201638934730619	0.9800634879827889	-1	0	0	0.125	1	1.0	10	0.4	0.7	7	7	4	2	0	0.3	10	3	12	0.16666666666666666	0	0.4690295030436162	0.6911548884869446	0.48255194471102775	0.8667059888760299	0.9498309139636942	0.8690142351845904	0.9033774823523807	0.8210257412250351	0.5714285714285714	0	0.0	-0.0006201638934730619	2
3368	0.022791902657463607	0.0011900044425513664	0.0011899365709245522	0.9778131569064529	-1	0	0	0.125	1	1.0	10	0.4	0.7	7	7	4	1	0	0.3	10	3	12	0.08333333333333333	0	0.4601357072442197	0.6662322282154	0.48255194471102775	0.8667059888760299	0.9498309139636942	0.8690142351845904	0.9153357983312959	0.8153570369611957	1.0	0	0.0	0.0011899365709245522	26
2815	0.023321420932710644	0.0006802819558681465	0.000680224971840499	0.9780923410465877	-1	0	0	0.125	1	1.0	10	0.4	0.7	7	7	4	1	0	0.3	10	3	12	0.08333333333333333	0	0.4601357072442197	0.6662322282154	0.48255194471102775	0.8667059888760299	0.9498309139636942	0.8690142351845904	0.9153357983312959	0.8153570369611957	1.0	0	0.0	0.000680224971840499	17
1523	0.021521118772144927	0.0021173217372839415	0.000601586170473881	0.973807901397591	-1	0	0	0.16666666666666666	1	1.0	7	0.5	0.7142857142857143	5	5	3	1	0	0.5	3	6	9	0.1	0	0.4601357072442197	0.7316905439195914	0.48255194471102775	0.8527958078070139	0.9498309139636942	0.8863653685532038	0.9153357983312959	0.8326722556814713	1.0	0	0.0	0.000601586170473881	21
2568	0.0218008819567818	0.0008889613569775166	0.0007454793053554387	0.974349490145134	-1	0	0	0.16666666666666666	1	1.0	7	0.375	0.7142857142857143	5	5	3	1	0	0.6666666666666666	4	6	9	0.1	0	0.4601357072442197	0.7316905439195914	0.48255194471102775	0.8527958078070139	1.0	0.8929954822241152	0.9255553636377322	0.8357869220590625	1.0	0	0.0	0.0007454793053554387	26
3040	0.023538627973898784	0.0015191393180486953	0.0014941624665294768	0.9780376907410167	-1	0	0	0.125	1	1.0	10	0.4	0.7	7	7	4	1	0	0.3	10	3	12	0.08333333333333333	0	0.4601357072442197	0.6662322282154	0.48255194471102775	0.8667059888760299	0.9498309139636942	0.8690142351845904	0.9153357983312959	0.8153570369611957	1.0	0	0.0	0.0014941624665294768	51
2551	0.016509058490198906	0.012633083970282231	-0.0034744680793259513	0.9811732562446577	-1	0	0	0.2857142857142857	2	0.875	7	0.5555555555555556	0.75	6	6	3	1	0	0.2222222222222222	9	2	10	0.1	0.4444444444444444	0.4601357072442197	0.6953803748362081	0.48255194471102775	0.8815639701241391	0.8618750485182243	0.879124424992636	0.8826388985275206	0.832803527311851	1.0	0	0.0	-0.00034744680793259513	7
4686	0.023592740174508173	0.0013145710434524073	0.0012702487835460333	0.9776770476345437	-1	0	0	0.125	1	1.0	10	0.4	0.7	7	7	4	2	0	0.3	10	3	12	0.16666666666666666	0	0.4601357072442197	0.6662322282154	0.48255194471102775	0.8667059888760299	0.9498309139636942	0.8690142351845904	0.9153357983312959	0.8153570369611957	0.5714285714285714	0	0.0	0.0012702487835460333	11
40	0.002415938267178977	0.002411937553671972	-0.002410463820617503	0.9812032338559269	-1	0	0	0	0	0	0	1.0	0	0	0	0	1	0	1.0	1	1	1	0.25	0	0	0	0	0	0	0	0	0	0	0	0	-0.1	10
3695	0.023035253430352766	0.0015749140465217697	0.0013273756988882218	0.9776601893243065	-1	0	0	0.125	1	1.0	10	0.4	0.7	7	7	4	2	0	0.3	10	3	12	0.16666666666666666	0	0.4601357072442197	0.6662322282154	0.48255194471102775	0.8667059888760299	0.9498309139636942	0.8690142351845904	0.9153357983312959	0.8153570369611957	0.5714285714285714	0	0.0	0.0013273756988882218	25
4250	0.02360035705037374	0.0016248793112678783	0.0016235411742361956	0.9774288672706055	-1	0	0	0.125	1	1.0	10	0.4	0.7	7	7	4	2	0	0.3	10	3	12	0.16666666666666666	0	0.4601357072442197	0.6662322282154	0.48255194471102775	0.8667059888760299	0.9498309139636942	0.8690142351845904	0.9153357983312959	0.8153570369611957	0.5714285714285714	0	0.0	0.0016235411742361956	50
2023	0.021489261092095847	0.0003643856439001424	0.00032543296747707866	0.9750247500483039	-1	0	0	0.16666666666666666	1	1.0	7	0.375	0.7142857142857143	5	5	3	1	0	0.6666666666666666	4	6	9	0.1	0	0.4601357072442197	0.7316905439195914	0.48255194471102775	0.8527958078070139	0.9498309139636942	0.8863653685532038	0.9153357983312959	0.8326722556814713	1.0	0	0.0	0.00032543296747707866	21
4091	0.024848463273537253	0.00974760385123989	-0.007589079335869766	0.979344919232777	-1	0	0	0.2857142857142857	2	0.75	6	0.3333333333333333	0.625	7	5	2	2	0	0.8333333333333334	6	5	10	0.3333333333333333	0	0.4655322665896165	0.680577663111541	0.48255194471102775	0.8667059888760299	0.9498309139636942	0.8627737585431117	0.898293847871743	0.8159327274182958	0.6428571428571428	0.14285714285714285	0.0	-0.0007589079335869767	2
440	0.001514971288347395	0.0014283779151096033	-0.0014283704632402196	0.9842877182387502	-1	0	0	0.5	1	1.0	1	1.0	1.0	1	1	1	0	0	0.3333333333333333	1	3	3	0.0	0	0.14354822503602843	0.5	0.8807865317109336	0.5	0.5481908170026941	0.5	0.9532271195866635	0.5	0	0	0.0	-0.00014283704632402197	64
792	0.021492015103072047	0.0014230560315110854	0.00011117936558962283	0.9743547888768652	-1	0	0	0.16666666666666666	1	1.0	7	0.5	0.7142857142857143	5	5	3	1	0	0.5	3	6	9	0.1	0	0.4601357072442197	0.7316905439195914	0.48255194471102775	0.8527958078070139	0.9498309139636942	0.8863653685532038	0.9153357983312959	0.8326722556814713	1.0	0	0.0	0.00011117936558962283	69
4581	0.023209908132958517	0.0012480939138235594	0.0012007881385101573	0.9774730259123517	-1	0	0	0.125	1	1.0	10	0.4	0.7	7	7	4	2	0	0.3	10	3	12	0.16666666666666666	0	0.4601357072442197	0.6662322282154	0.48255194471102775	0.8667059888760299	0.9498309139636942	0.8690142351845904	0.9153357983312959	0.8153570369611957	0.5714285714285714	0	0.0	0.0012007881385101573	20
4013	0.023636961505788274	0.0015450507640254177	0.0014664016343806402	0.9776670918047337	-1	0	0	0.125	1	1.0	10	0.4	0.7	7	7	4	2	0	0.3	10	3	12	0.16666666666666666	0	0.4601357072442197	0.6662322282154	0.48255194471102775	0.8667059888760299	0.9498309139636942	0.8690142351845904	0.9153357983312959	0.8153570369611957	0.5714285714285714	0	0.0	0.0014664016343806402	28
3559	0.023674895665936634	0.0016010917955692153	0.0015801285352001835	0.9772666032718005	-1	0	0	0.125	1	1.0	10	0.4	0.7	7	7	4	2	0	0.3	10	3	12	0.16666666666666666	0	0.4601357072442197	0.6662322282154	0.48255194471102775	0.8667059888760299	0.9498309139636942	0.8690142351845904	0.9153357983312959	0.8153570369611957	0.5714285714285714	0	0.0	0.0015801285352001835	92
1638	0.021833005780974545	0.0009861220085148172	0.0006701629925824043	0.9746934187336749	-1	0	0	0.16666666666666666	1	1.0	7	0.375	0.7142857142857143	5	5	3	1	0	0.6666666666666666	4	6	9	0.1	0	0.4601357072442197	0.7316905439195914	0.48255194471102775	0.8527958078070139	0.9498309139636942	0.8863653685532038	0.9153357983312959	0.8326722556814713	1.0	0	0.0	0.0006701629925824043	55
2976	0.0228298699503129	0.0016538020292050407	0.0014152480770727323	0.9781679146626894	-1	0	0	0.125	1	1.0	10	0.4	0.7	7	7	4	1	0	0.3	10	3	12	0.08333333333333333	0	0.4601357072442197	0.6662322282154	0.48255194471102775	0.8667059888760299	0.9498309139636942	0.8690142351845904	0.9153357983312959	0.8153570369611957	1.0	0	0.0	0.0014152480770727323	56
1851	0.021187995318950596	0.0008712619202987412	0.0007619480591581963	0.9742448676977694	-1	0	0	0.16666666666666666	1	1.0	7	0.375	0.7142857142857143	5	5	3	1	0	0.6666666666666666	4	6	9	0.1	0	0.4601357072442197	0.7316905439195914	0.48255194471102775	0.8527958078070139	1.0	0.8929954822241152	0.9255553636377322	0.8357869220590625	1.0	0	0.0	0.0007619480591581963	17
4454	0.023087527089413296	0.0016939671536160472	0.0016875141168333615	0.9773536059239128	-1	0	0	0.125	1	1.0	10	0.4	0.7	7	7	4	2	0	0.3	10	3	12	0.16666666666666666	0	0.4601357072442197	0.6662322282154	0.48255194471102775	0.8667059888760299	0.9498309139636942	0.8627737585431117	0.9096704862715237	0.8126444645320972	0.5714285714285714	0	0.0	0.0016875141168333615	46
66	None	None	None	None	None	0.25	1	0.5	5	0.6153846153846154	8	0.46875	0.46153846153846156	7	6	7	0	0	0.5	8	4	15	0.0	0.2857142857142857	0.38968899191571166	0.8726875561160982	0.3427310495028364	0.9132659370011242	0.3095839666630687	0.9371369428618208	0.8901020311709624	0.9110881999802601	0	0	0.0	None	0
3069	0.016460710367216778	0.003573850983470292	-0.0031113851158114957	0.9812883960023729	-1	0	0	0.16666666666666666	1	1.0	7	0.5625	0.7142857142857143	5	5	3	0	0	0.25	8	2	9	0.0	0	0.46716296915922345	0.6697832679325968	0.48255194471102775	0.6760602676639021	1.0	0.8876968675090249	0.9224666287614082	0.7631666019107614	0	0	0.0	-0.0003111385115811496	3
4909	0.026603689563755587	0.0036660432176687965	0.003240387287033428	0.970237617691463	-1	0	0	0.125	1	1.0	9	0.4074074074074074	0.6666666666666666	6	6	4	3	0	0.3333333333333333	9	3	11	0.25	0	0.4793004066949743	0.5938364112630372	0.4325988956274823	0.6937456496704091	0.9498309139636942	0.9149340281734418	0.898293847871743	0.7669176115280862	0.16666666666666666	0.16666666666666666	0.0	0.003240387287033428	20
3875	0.023453457449086803	0.001676724899566206	0.0015284142753116366	0.9775868673042087	-1	0	0	0.125	1	1.0	10	0.4	0.7	7	7	4	2	0	0.3	10	3	12	0.16666666666666666	0	0.4601357072442197	0.6662322282154	0.48255194471102775	0.8667059888760299	0.9498309139636942	0.8690142351845904	0.9153357983312959	0.8153570369611957	0.5714285714285714	0.14285714285714285	0.0	0.0015284142753116366	13
1938	0.02170961679231078	0.0006684660488094386	0.0006060389202336219	0.9746547599975789	-1	0	0	0.16666666666666666	1	1.0	7	0.375	0.7142857142857143	5	5	3	1	0	0.6666666666666666	4	6	9	0.1	0	0.4601357072442197	0.7316905439195914	0.48255194471102775	0.8527958078070139	1.0	0.8929954822241152	0.9255553636377322	0.8357869220590625	1.0	0	0.0	0.0006060389202336219	28
3779	0.022614093204009682	0.0010838017812204047	0.0010748195931639395	0.9774416456942704	-1	0	0	0.125	1	1.0	10	0.4	0.7	7	7	4	2	0	0.3	10	3	12	0.16666666666666666	0	0.4601357072442197	0.6662322282154	0.48255194471102775	0.8667059888760299	0.9498309139636942	0.8690142351845904	0.9153357983312959	0.8153570369611957	0.5714285714285714	0	0.0	0.0010748195931639395	19
1595	0.014690696542472532	0.0047806471919962686	-0.004772732861462251	0.9838548258967489	-1	0	0	0.2	1	1.0	5	0.4666666666666667	0.8	4	4	2	1	0	0.6	3	5	7	0.125	0	0.4663476178744199	0.7480976446891711	0.4325988956274823	0.6813660211040264	0.9749154569818472	0.9019885842794871	0.9205956813309613	0.795112433706723	1.0	0	0.0	-0.00047727328614622516	2
3051	0.022661455617899975	0.001551681072130559	0.001153324956078506	0.9779837851886282	-1	0	0	0.125	1	1.0	10	0.4	0.7	7	7	4	1	0	0.3	10	3	12	0.08333333333333333	0	0.4601357072442197	0.6662322282154	0.48255194471102775	0.8667059888760299	0.9498309139636942	0.8690142351845904	0.9153357983312959	0.8153570369611957	1.0	0	0.0	0.001153324956078506	24
1968	0.022080189307171146	0.0008303881762064591	0.0008301676857031373	0.9745880197748122	-1	0	0	0.16666666666666666	1	1.0	7	0.375	0.7142857142857143	5	5	3	1	0	0.6666666666666666	4	6	9	0.1	0	0.4601357072442197	0.7316905439195914	0.48255194471102775	0.8527958078070139	1.0	0.8929954822241152	0.9255553636377322	0.8357869220590625	1.0	0	0.0	0.0008301676857031373	44
4805	0.02258087301471057	0.0018326654215955979	0.0014190765204806588	0.977553315496679	-1	0	0	0.125	1	1.0	10	0.4	0.7	7	7	4	2	0	0.3	10	3	12	0.16666666666666666	0	0.4601357072442197	0.6662322282154	0.48255194471102775	0.8667059888760299	0.9498309139636942	0.8690142351845904	0.9153357983312959	0.8153570369611957	0.5714285714285714	0	0.0	0.0014190765204806588	33
2799	0.023431851472944163	0.0006927262441372283	0.0006877520302228337	0.9779716014102107	-1	0	0	0.125	1	1.0	10	0.4	0.7	7	7	4	1	0	0.3	10	3	12	0.08333333333333333	0	0.4601357072442197	0.6662322282154	0.48255194471102775	0.8667059888760299	0.9498309139636942	0.8690142351845904	0.9153357983312959	0.8153570369611957	1.0	0	0.0	0.0006877520302228337	18
3584	0.023045279501917138	0.0014434943697515046	0.0014409897284163695	0.9774185795813505	-1	0	0	0.125	1	1.0	10	0.4	0.7	7	7	4	1	0	0.3	10	3	12	0.08333333333333333	0	0.4601357072442197	0.6662322282154	0.48255194471102775	0.8667059888760299	0.9498309139636942	0.8627737585431117	0.9096704862715237	0.8126444645320972	1.0	0	0.0	0.0014409897284163695	23
423	0.0021558248659472347	0.002088662945716519	-0.0020886510799684142	0.9848070614232249	-1	0	0	0.6666666666666666	2	0.5	1	0.6666666666666666	0	0	0	3	0	0	0.6666666666666666	2	3	4	0.0	0	0	0	0	0	0	0	0	0	0	0	0	-0.1	0
637	0.012233571644606825	0.004621993082738393	-0.004615895394486202	0.9813219241446179	-1	0	0	0.3333333333333333	2	0.7142857142857143	5	0.375	0.5714285714285714	5	4	3	1	0	0.6666666666666666	4	6	9	0.1111111111111111	0.6666666666666666	0.4399978369228408	0.8437978488742817	0.48255194471102775	0.883977044941221	0.9498309139636942	0.9638262378284375	0.9255553636377322	0.9115998379244151	1.0	0	0.0	-0.00046158953944862015	4
4631	0.022698365143540258	0.0014860030064244008	0.0014858727066413863	0.9774089892245953	-1	0	0	0.125	1	1.0	10	0.4	0.7	7	7	4	2	0	0.3	10	3	12	0.16666666666666666	0	0.4601357072442197	0.6662322282154	0.48255194471102775	0.8667059888760299	0.9498309139636942	0.8690142351845904	0.9153357983312959	0.8153570369611957	0.5714285714285714	0	0.0	0.0014858727066413863	29
1408	0.02144016510270688	0.0018860391517870104	0.0007167924475204375	0.9737220786370594	-1	0	0	0.16666666666666666	1	1.0	7	0.5	0.7142857142857143	5	5	3	1	0	0.5	3	6	9	0.1	0	0.4601357072442197	0.7316905439195914	0.48255194471102775	0.8527958078070139	0.9498309139636942	0.8863653685532038	0.9153357983312959	0.8326722556814713	1.0	0	0.0	0.0007167924475204375	10
1553	0.021713546573991736	0.0016604954915876097	0.0008745047250498383	0.9744295399212217	-1	0	0	0.16666666666666666	1	1.0	7	0.375	0.7142857142857143	5	5	3	1	0	0.6666666666666666	4	6	9	0.1	0	0.4601357072442197	0.7316905439195914	0.48255194471102775	0.8527958078070139	0.9498309139636942	0.8863653685532038	0.9153357983312959	0.8326722556814713	1.0	0	0.0	0.0008745047250498383	72
4927	0.023355025219294955	0.0015974699950231427	0.0015355707736066147	0.9772131278215154	-1	0	0	0.125	1	1.0	10	0.4	0.7	7	7	4	2	0	0.3	10	3	12	0.16666666666666666	0	0.4601357072442197	0.6662322282154	0.48255194471102775	0.8667059888760299	0.9498309139636942	0.8627737585431117	0.9096704862715237	0.8126444645320972	0.5714285714285714	0	0.0	0.0015355707736066147	28
675	0.004265910039645903	0.0025167368856230743	-0.002515532134000696	0.9834856831469764	-1	0	0	0.5	2	0.6666666666666666	2	1.0	0.6666666666666666	4	2	0	0	0	0.2	5	1	5	0.0	0.5	0.45006677208353024	0.7417243459937973	0.4325988956274823	0.8768729434070736	0.8618750485182243	0.8660789231119299	0.8826388985275206	0.8359330077850685	0	0	0.0	-0.0002515532134000696	17
3906	0.023377534832005085	0.0018960286555249639	0.0014370980290004636	0.9775610890688737	-1	0	0	0.125	1	1.0	10	0.4	0.7	7	7	4	2	0	0.3	10	3	12	0.16666666666666666	0	0.4601357072442197	0.6662322282154	0.48255194471102775	0.8667059888760299	0.9498309139636942	0.8690142351845904	0.9153357983312959	0.8153570369611957	0.5714285714285714	0	0.0	0.0014370980290004636	29
2950	0.023466265112022155	0.0015781147102918568	0.001256628579002949	0.9787083560640367	-1	0	0	0.125	1	1.0	10	0.4	0.7	7	7	4	1	0	0.3	10	3	12	0.08333333333333333	0	0.4601357072442197	0.6662322282154	0.48255194471102775	0.8667059888760299	0.9498309139636942	0.8690142351845904	0.9153357983312959	0.8153570369611957	1.0	0	0.0	0.001256628579002949	8
1183	0.02131315384576366	0.0015339310160693543	0.0003420895783778499	0.9743130265406574	-1	0	0	0.16666666666666666	1	1.0	7	0.5	0.7142857142857143	5	5	3	1	0	0.5	3	6	9	0.1	0	0.4601357072442197	0.7316905439195914	0.48255194471102775	0.8527958078070139	1.0	0.8929954822241152	0.9255553636377322	0.8357869220590625	1.0	0	0.0	0.0003420895783778499	20
1325	0.021031095550827796	0.002531648304844112	0.0012438770019440088	0.9731407912157183	-1	0	0	0.16666666666666666	1	1.0	7	0.5	0.7142857142857143	5	5	3	1	0	0.5	3	6	9	0.1	0	0.4601357072442197	0.7316905439195914	0.48255194471102775	0.8527958078070139	0.9498309139636942	0.8863653685532038	0.9153357983312959	0.8326722556814713	1.0	0	0.0	0.0012438770019440088	24
1527	0.02160179906376648	0.0019311555387563964	0.0008721174379177432	0.9734721117037856	-1	0	0	0.16666666666666666	1	1.0	7	0.5	0.7142857142857143	5	5	3	1	0	0.5	3	6	9	0.1	0	0.4601357072442197	0.7316905439195914	0.48255194471102775	0.8527958078070139	0.9498309139636942	0.8863653685532038	0.9153357983312959	0.8326722556814713	1.0	0	0.0	0.0008721174379177432	24
1085	0.02160145185678789	0.001342439808625788	0.0007875189238981439	0.9740627259157614	-1	0	0	0.16666666666666666	1	1.0	7	0.5	0.7142857142857143	5	5	3	1	0	0.5	3	6	9	0.1	0	0.4601357072442197	0.7316905439195914	0.48255194471102775	0.8527958078070139	1.0	0.8929954822241152	0.9255553636377322	0.8357869220590625	1.0	0	0.0	0.0007875189238981439	45
3006	0.00501394292302151	0.0038502430690268196	-0.0038349877389142134	0.982920961153456	-1	0	0	0.25	1	1.0	3	1.0	1.0	4	3	0	1	0	0.2	5	1	5	0.3333333333333333	0	0.47244765579686276	0.581193730258278	0.4325988956274823	0.8768729434070736	0.8825388254076906	0.8866978978984593	0.886309164344973	0.8099095459942718	1.0	0	0.0	-0.00038349877389142134	4
1584	0.021343742660495026	0.0018273381612528734	0.0010269040178426958	0.9735246177391091	-1	0	0	0.16666666666666666	1	1.0	7	0.5	0.7142857142857143	5	5	3	1	0	0.5	3	6	9	0.1	0	0.4601357072442197	0.7316905439195914	0.48255194471102775	0.8527958078070139	1.0	0.8929954822241152	0.9255553636377322	0.8357869220590625	1.0	0	0.0	0.0010269040178426958	56
3853	0.023052127862406964	0.0017318131446926236	0.0016034551616805524	0.977435826894004	-1	0	0	0.125	1	1.0	10	0.4	0.7	7	7	4	2	0	0.3	10	3	12	0.16666666666666666	0	0.4601357072442197	0.6662322282154	0.48255194471102775	0.8667059888760299	0.9498309139636942	0.8690142351845904	0.9153357983312959	0.8153570369611957	0.5714285714285714	0	0.0	0.0016034551616805524	39
1705	0.021625030005753085	0.00048458060385658407	8.259405902921757e-05	0.9750389674830654	-1	0	0	0.16666666666666666	1	1.0	7	0.375	0.7142857142857143	5	5	3	1	0	0.6666666666666666	4	6	9	0.1	0	0.4601357072442197	0.7316905439195914	0.48255194471102775	0.8527958078070139	0.9498309139636942	0.8863653685532038	0.9153357983312959	0.8326722556814713	1.0	0	0.0	8.259405902921757e-05	10
2155	0.021448226499594505	0.0012625330849946991	0.0011530582980200958	0.974100008909227	-1	0	0	0.16666666666666666	1	1.0	7	0.375	0.7142857142857143	5	5	3	1	0	0.6666666666666666	4	6	9	0.1	0	0.4601357072442197	0.7316905439195914	0.48255194471102775	0.8527958078070139	1.0	0.8929954822241152	0.9255553636377322	0.8357869220590625	1.0	0	0.0	0.0011530582980200958	40
4950	0.023787562411647405	0.0013047745894179154	0.001277676616789647	0.977232889919363	-1	0	0	0.125	1	1.0	10	0.4	0.7	7	7	4	2	0	0.3	10	3	12	0.16666666666666666	0	0.4601357072442197	0.6662322282154	0.48255194471102775	0.8667059888760299	0.9498309139636942	0.8690142351845904	0.9153357983312959	0.8153570369611957	0.5714285714285714	0	0.0	0.001277676616789647	18
2647	0.021108852704396865	0.00017442906022089487	0.0001663516267514142	0.9751117505296145	-1	0	0	0.16666666666666666	1	1.0	7	0.375	0.7142857142857143	5	5	3	1	0	0.6666666666666666	4	6	9	0.1	0	0.4601357072442197	0.7316905439195914	0.48255194471102775	0.8527958078070139	1.0	0.8929954822241152	0.9255553636377322	0.8357869220590625	1.0	0	0.0	0.0001663516267514142	18
1650	0.02137171346881439	0.0018466479110937324	0.0007042892920219306	0.9737207549686671	-1	0	0	0.16666666666666666	1	1.0	7	0.5	0.7142857142857143	5	5	3	1	0	0.5	3	6	9	0.1	0	0.4601357072442197	0.7316905439195914	0.48255194471102775	0.8527958078070139	0.9498309139636942	0.8863653685532038	0.9153357983312959	0.8326722556814713	1.0	0	0.0	0.0007042892920219306	17
3278	0.023099393509506072	0.0017813306554347237	0.0016123146521625626	0.9779900926647228	-1	0	0	0.125	1	1.0	10	0.4	0.7	7	7	4	1	0	0.3	10	3	12	0.08333333333333333	0	0.4601357072442197	0.6662322282154	0.48255194471102775	0.8667059888760299	0.9498309139636942	0.8690142351845904	0.9153357983312959	0.8153570369611957	1.0	0	0.0	0.0016123146521625626	46
3052	0.02316182301291358	0.0011048965626613662	0.0011030951675287197	0.9778916046473669	-1	0	0	0.125	1	1.0	10	0.4	0.7	7	7	4	1	0	0.3	10	3	12	0.08333333333333333	0	0.4601357072442197	0.6662322282154	0.48255194471102775	0.8667059888760299	0.8874968764632243	0.8477533737292244	0.8825420750385916	0.806403444868397	1.0	0	0.0	0.0011030951675287197	11
4943	0.023493576223298347	0.0015282528560038593	0.0015045964157437731	0.9774144217095733	-1	0	0	0.125	1	1.0	10	0.4	0.7	7	7	4	2	0	0.3	10	3	12	0.16666666666666666	0	0.4601357072442197	0.6662322282154	0.48255194471102775	0.8667059888760299	0.9498309139636942	0.8627737585431117	0.9096704862715237	0.8126444645320972	0.5714285714285714	0	0.0	0.0015045964157437731	22
3865	0.023635334634965175	0.0019118215512423909	0.0016749411180564003	0.9770025546365482	-1	0	0	0.125	1	1.0	10	0.4	0.7	7	7	4	2	0	0.3	10	3	12	0.16666666666666666	0	0.4601357072442197	0.6662322282154	0.48255194471102775	0.8667059888760299	0.9498309139636942	0.8690142351845904	0.9153357983312959	0.8153570369611957	0.5714285714285714	0	0.0	0.0016749411180564003	51
554	0.006433198798392444	0.0031789432693371767	-0.0031717975921875243	0.9835440250414248	-1	0	0	0.25	1	1.0	3	0.5555555555555556	0.3333333333333333	2	1	2	1	0	1.0	3	3	5	0.14285714285714285	0	0.23053833929813297	0.737638795549785	0.36536602467722823	0.7546827509334101	0.7600451774834092	0.7719571398002887	0.9215616534016334	0.7550304632666834	1.0	0	0.0	-0.00031717975921875243	9
44	0.028582006180868383	0.006456177911795698	-0.0064441744279759685	0.9101114403641284	-1	0	0	0.3	3	0.6666666666666666	8	0.5	0.4166666666666667	8	5	5	2	0	0.5714285714285714	7	4	14	0.18181818181818182	0.25	0.48579545345238284	0.8963438546371845	0.40746889691147264	0.9389837346445072	0.40873449296146724	0.962649436596331	0.8778516830801854	0.9378135870241581	0.5625	0.25	0.0	-0.0006444174427975969	9
4224	0.021532977895041692	0.0032776565379440043	-0.0024947577643979544	0.9769240545695616	-1	0	0	0.125	1	1.0	10	0.4	0.7	7	7	4	2	0	0.3	10	3	12	0.16666666666666666	0	0.4601357072442197	0.6766443899800534	0.48255194471102775	0.8667059888760299	0.9498309139636942	0.8690142351845904	0.9153357983312959	0.8177139635542705	0.5714285714285714	0	0.0	-0.00024947577643979547	8
1414	0.021162720572141185	0.001317569444615725	0.00018476844461509743	0.9743075039256119	-1	0	0	0.16666666666666666	1	1.0	7	0.5	0.7142857142857143	5	5	3	1	0	0.5	3	6	9	0.1	0	0.4601357072442197	0.7316905439195914	0.48255194471102775	0.8527958078070139	0.9498309139636942	0.8863653685532038	0.9153357983312959	0.8326722556814713	1.0	0	0.0	0.00018476844461509743	15
4780	0.023680480618766625	0.0016290717072100992	0.0015975931804523157	0.977215123101651	-1	0	0	0.125	1	1.0	10	0.4	0.7	7	7	4	2	0	0.3	10	3	12	0.16666666666666666	0	0.4601357072442197	0.6662322282154	0.48255194471102775	0.8667059888760299	0.9498309139636942	0.8690142351845904	0.9153357983312959	0.8153570369611957	0.5714285714285714	0	0.0	0.0015975931804523157	74
1519	0.021412464419899083	0.001386545830911537	0.0007019838775993147	0.9737073850545769	-1	0	0	0.16666666666666666	1	1.0	7	0.5	0.7142857142857143	5	5	3	1	0	0.5	3	6	9	0.1	0	0.4601357072442197	0.7316905439195914	0.48255194471102775	0.8527958078070139	0.9498309139636942	0.8863653685532038	0.9153357983312959	0.8326722556814713	1.0	0	0.0	0.0007019838775993147	12
4138	0.023401294236079825	0.0015929374281931253	0.0014386971228085436	0.9775401787126304	-1	0	0	0.125	1	1.0	10	0.4	0.7	7	7	4	2	0	0.3	10	3	12	0.16666666666666666	0	0.4601357072442197	0.6662322282154	0.48255194471102775	0.8667059888760299	0.9498309139636942	0.8690142351845904	0.9153357983312959	0.8153570369611957	0.5714285714285714	0	0.0	0.0014386971228085436	27
3826	0.023191437088017436	0.0022997032286715294	0.001711425643224366	0.9746317639184638	-1	0	0	0.125	1	1.0	9	0.55	0.7777777777777778	7	7	3	2	0	0.2	10	2	11	0.2	0	0.4601357072442197	0.6662322282154	0.48255194471102775	0.8667059888760299	0.9498309139636942	0.8690142351845904	0.9153357983312959	0.8153570369611957	0.5714285714285714	0	0.0	0.001711425643224366	17
2348	0.012462117936208293	0.005585968256744677	-0.005555713602563363	0.9811595395163611	-1	0	0	0.16666666666666666	1	1.0	6	0.4	0.6666666666666666	4	4	3	0	0	0.8	4	5	8	0.0	0	0.45006677208353024	0.7521397913121923	0.48255194471102775	0.838154113935157	1.0	0.7678475902665423	0.9264179222983198	0.7886717008726684	0	0	0.0	-0.0005555713602563363	2
2292	0.021887555820264873	0.0008263083438473685	0.0004748483704437902	0.9744268024179435	-1	0	0	0.16666666666666666	1	1.0	7	0.375	0.7142857142857143	5	5	3	1	0	0.6666666666666666	4	6	9	0.1	0	0.4601357072442197	0.7316905439195914	0.48255194471102775	0.8527958078070139	1.0	0.8929954822241152	0.9255553636377322	0.8357869220590625	1.0	0	0.0	0.0004748483704437902	28
444	0.003332720172358893	0.0027417267696185155	-0.0025676982518703447	0.9793267332444846	-1	1.0	1	0.8	4	0.4	2	0.5833333333333334	0.2	3	1	3	0	0	0.75	4	3	7	0.0	0.6666666666666666	0.7009427947875525	0.7175606136931713	0.22613294916155913	0.8909969254464272	0.613874293805684	0.8780644795766068	0.887343859223948	0.8414685083329659	0	0	0.0	-0.0002567698251870345	6
255	0.00209391376487554	0.0020316103145377054	-0.0020315958917348077	0.9739871270148597	-1	0	0	0.6666666666666666	2	0.5	1	0.6666666666666666	0.5	1	1	2	0	0	0.6666666666666666	2	3	4	0.0	0	0.8204373323295918	0.5	0.3727584275539103	0.5	0.8948662893570267	0.5	0.9093658787279353	0.5	0	0	0.0	-0.00020315958917348077	24
284	0.0016532996072300729	0.0016316746727147527	-0.0016316746723451668	0.9852628181667691	-1	0	0	0	0	0	0	1.0	0	0	0	0	2	0	1.0	1	1	1	0.5	0	0	0	0	0	0	0	0	0	0	0	0	-0.1	0
2133	0.021646464713032196	0.0009472989966556865	0.0007752703933574676	0.9746341956063124	-1	0	0	0.16666666666666666	1	1.0	7	0.375	0.7142857142857143	5	5	3	1	0	0.6666666666666666	4	6	9	0.1	0	0.4601357072442197	0.7316905439195914	0.48255194471102775	0.8527958078070139	1.0	0.8929954822241152	0.9255553636377322	0.8357869220590625	1.0	0	0.0	0.0007752703933574676	18
221	0.002961730378543736	0.002910032769302877	-0.0029099928353686585	0.9835343139180741	-1	0	0	0.6666666666666666	2	0.5	1	0.6666666666666666	0.5	2	1	1	0	0	0.6666666666666666	2	3	4	0.0	0	0.5935299552526814	0.74308550596749	0.44871508929650156	0.9225823226655427	0.8093392598326048	0.727845461756471	0.823144895593815	0.8187521504491813	0	0	0.0	-0.00029099928353686587	12
4917	0.023763287842500282	0.0015412219190775419	0.0014430022093588227	0.9777433295693061	-1	0	0	0.125	1	1.0	10	0.4	0.7	7	7	4	1	0	0.3	10	3	12	0.08333333333333333	0	0.4601357072442197	0.6662322282154	0.48255194471102775	0.8667059888760299	0.9498309139636942	0.8690142351845904	0.9153357983312959	0.8153570369611957	1.0	0	0.0	0.0014430022093588227	22
4788	0.023468250980191504	0.001407057791693285	0.0013613340957610359	0.9774656316275461	-1	0	0	0.125	1	1.0	10	0.4	0.7	7	7	4	2	0	0.3	10	3	12	0.16666666666666666	0	0.4601357072442197	0.6662322282154	0.48255194471102775	0.8667059888760299	0.9498309139636942	0.8690142351845904	0.9153357983312959	0.8153570369611957	0.5714285714285714	0	0.0	0.0013613340957610359	23
3027	0.023163509178679376	0.0018778228627401876	0.0009703532267685911	0.9786038926505688	-1	0	0	0.125	1	1.0	10	0.4	0.7	7	7	4	1	0	0.3	10	3	12	0.08333333333333333	0	0.4601357072442197	0.6662322282154	0.48255194471102775	0.8667059888760299	0.9498309139636942	0.8690142351845904	0.9153357983312959	0.8153570369611957	1.0	0	0.0	0.0009703532267685911	25
1327	0.021075052268418663	0.0017670889443252666	0.0007713219763206895	0.9739375547422744	-1	0	0	0.16666666666666666	1	1.0	7	0.5	0.7142857142857143	5	5	3	1	0	0.5	3	6	9	0.1	0	0.4601357072442197	0.7316905439195914	0.48255194471102775	0.8527958078070139	1.0	0.8929954822241152	0.9255553636377322	0.8357869220590625	1.0	0	0.0	0.0007713219763206895	38
89	0.02812414718510261	0.0067794872330604865	-0.0067235938473944575	0.8939358230957805	-1	0	0	0.3	3	0.7692307692307693	10	0.35714285714285715	0.6153846153846154	10	8	4	3	0	0.8571428571428571	6	7	15	0.3	0.46153846153846156	0.557095834547063	0.8421148228033539	0.43420280779661463	0.9189440579916784	0.8450064399255031	0.9462717622149691	0.9198532934972392	0.9108107840273246	0.4	0.1	0.0	-0.0006723593847394458	20
3435	0.022981154538850367	0.0013824169439038592	0.0013653648486207511	0.9777039714640884	-1	0	0	0.125	1	1.0	10	0.4	0.7	7	7	4	1	0	0.3	10	3	12	0.08333333333333333	0	0.4601357072442197	0.6662322282154	0.48255194471102775	0.8667059888760299	0.9498309139636942	0.8690142351845904	0.9153357983312959	0.8153570369611957	1.0	0	0.0	0.0013653648486207511	20
5024	0.023319953876679025	0.0012869237207346355	0.001265041883992837	0.9776111014910481	-1	0	0	0.125	1	1.0	10	0.4	0.7	7	7	4	2	0	0.3	10	3	12	0.16666666666666666	0	0.4601357072442197	0.6662322282154	0.48255194471102775	0.8667059888760299	0.9498309139636942	0.8690142351845904	0.9153357983312959	0.8153570369611957	0.5714285714285714	0	0.0	0.001265041883992837	30
563	0.0019121330524724664	0.0016600545937274138	-0.0016599260889433734	0.9851670474959368	-1	0	0	1.0	1	0	0	1.0	0	1	0	0	1	0	0.5	2	1	2	0.3333333333333333	0	0	0	0	0	0	0	0	0	0	0	0	-0.00016599260889433735	9
1467	0.020930010080330186	0.0017031920339969258	0.0008139928602434323	0.9739446943968437	-1	0	0	0.16666666666666666	1	1.0	7	0.5	0.7142857142857143	5	5	3	1	0	0.5	3	6	9	0.1	0	0.4601357072442197	0.7316905439195914	0.48255194471102775	0.8527958078070139	0.9498309139636942	0.8863653685532038	0.9153357983312959	0.8326722556814713	1.0	0	0.0	0.0008139928602434323	11
857	0.021402144000431538	0.0015630572741990006	0.0003353779987881673	0.9742752382844875	-1	0	0	0.16666666666666666	1	1.0	7	0.5	0.7142857142857143	5	5	3	1	0	0.5	3	6	9	0.1	0	0.4601357072442197	0.7316905439195914	0.48255194471102775	0.8527958078070139	1.0	0.8929954822241152	0.9255553636377322	0.8357869220590625	1.0	0	0.0	0.0003353779987881673	42
814	0.02113032549328591	0.0008843007715926785	0.00019505820430170705	0.9744131446639209	-1	0	0	0.16666666666666666	1	1.0	7	0.5	0.7142857142857143	5	5	3	1	0	0.5	3	6	9	0.1	0	0.4601357072442197	0.7316905439195914	0.48255194471102775	0.8527958078070139	1.0	0.8929954822241152	0.9255553636377322	0.8357869220590625	1.0	0	0.0	0.00019505820430170705	55
4271	0.023349169844195834	0.0016551326447378997	0.0015891467733269557	0.9770217592093969	-1	0	0	0.125	1	1.0	10	0.4	0.7	7	7	4	2	0	0.3	10	3	12	0.16666666666666666	0	0.4601357072442197	0.6662322282154	0.48255194471102775	0.8667059888760299	0.9498309139636942	0.8690142351845904	0.9153357983312959	0.8153570369611957	0.5714285714285714	0	0.0	0.0015891467733269557	88
1665	0.02160050114176047	0.0001830093062277229	-4.458905103531312e-06	0.9750716521455329	-1	0	0	0.16666666666666666	1	1.0	7	0.375	0.7142857142857143	5	5	3	1	0	0.6666666666666666	4	6	9	0.1	0	0.4601357072442197	0.7316905439195914	0.48255194471102775	0.8527958078070139	1.0	0.8929954822241152	0.9255553636377322	0.8357869220590625	1.0	0	0.0	-4.458905103531312e-07	16
4935	0.022988733390966163	0.002000039734575613	0.0009428424000625862	0.9787819210409319	-1	0	0	0.125	1	1.0	10	0.4	0.7	7	7	4	1	0	0.3	10	3	12	0.08333333333333333	0	0.4601357072442197	0.6662322282154	0.48255194471102775	0.8667059888760299	0.9498309139636942	0.8627737585431117	0.9096704862715237	0.8126444645320972	1.0	0	0.0	0.0009428424000625862	19
3488	0.023382553818138793	0.0014897951431695263	0.0014875305711379476	0.9776609018904228	-1	0	0	0.125	1	1.0	10	0.4	0.7	7	7	4	1	0	0.3	10	3	12	0.08333333333333333	0	0.4601357072442197	0.6662322282154	0.48255194471102775	0.8667059888760299	0.9498309139636942	0.8690142351845904	0.9153357983312959	0.8153570369611957	1.0	0	0.0	0.0014875305711379476	45
344	0.0018113074355472416	0.001762120264186042	-0.001761392988561278	0.9849822277950091	-1	0	0	1.0	1	0	0	1.0	0	1	0	0	1	0	0.5	2	1	2	0.3333333333333333	0	0	0	0	0	0	0	0	0	0	0	0	-0.0001761392988561278	19
3666	0.023346066752143898	0.001261186576689402	0.001203471985964717	0.9775902413314328	-1	0	0	0.125	1	1.0	10	0.4	0.7	7	7	4	1	0	0.3	10	3	12	0.08333333333333333	0	0.4601357072442197	0.6662322282154	0.48255194471102775	0.8667059888760299	0.9498309139636942	0.8690142351845904	0.9153357983312959	0.8153570369611957	1.0	0	0.0	0.001203471985964717	13
4673	0.023304085163235618	0.0016292355717426824	0.0012634251542065784	0.9776943096827081	-1	0	0	0.125	1	1.0	10	0.4	0.7	7	7	4	2	0	0.3	10	3	12	0.16666666666666666	0	0.4601357072442197	0.6662322282154	0.48255194471102775	0.8667059888760299	0.9498309139636942	0.8627737585431117	0.9096704862715237	0.8126444645320972	0.5714285714285714	0	0.0	0.0012634251542065784	34
4373	0.02060877613087273	0.011139769526195128	-0.011139565196382917	0.9795586672360242	-1	0	0	0.2857142857142857	2	0.875	7	0.4166666666666667	0.625	5	5	4	4	0	0.375	8	3	10	0.3333333333333333	0.2222222222222222	0.4601357072442197	0.5925781979713097	0.48255194471102775	0.8855224107486479	0.7237500970364488	0.8682144893295766	0.8669686759466277	0.80771519382166	0.30000000000000004	0	0.0	-0.0011139565196382917	2
2104	0.021814997405173606	0.0008793900646811689	0.0007030658627615414	0.9746560652465601	-1	0	0	0.16666666666666666	1	1.0	7	0.375	0.7142857142857143	5	5	3	1	0	0.6666666666666666	4	6	9	0.1	0	0.4601357072442197	0.7316905439195914	0.48255194471102775	0.8527958078070139	1.0	0.8929954822241152	0.9255553636377322	0.8357869220590625	1.0	0	0.0	0.0007030658627615414	67
3599	0.023470566045805264	0.0013100819143098518	0.0011580315386892461	0.9782620522185256	-1	0	0	0.125	1	1.0	10	0.4	0.7	7	7	4	1	0	0.3	10	3	12	0.08333333333333333	0	0.4601357072442197	0.6662322282154	0.48255194471102775	0.8667059888760299	0.9498309139636942	0.8690142351845904	0.9153357983312959	0.8153570369611957	1.0	0	0.0	0.0011580315386892461	12
4864	0.0237803895453766	0.0018192846598602342	0.0017615210748120995	0.977317806409917	-1	0	0	0.125	1	1.0	10	0.4	0.7	7	7	4	2	0	0.3	10	3	12	0.16666666666666666	0	0.4601357072442197	0.6662322282154	0.48255194471102775	0.8667059888760299	0.9498309139636942	0.8627737585431117	0.9096704862715237	0.8126444645320972	0.5714285714285714	0	0.0	0.0017615210748120995	29
4477	0.023735274475393336	0.001439216419274089	0.0014252892328938268	0.9774616661698365	-1	0	0	0.125	1	1.0	10	0.4	0.7	7	7	4	2	0	0.3	10	3	12	0.16666666666666666	0	0.4601357072442197	0.6662322282154	0.48255194471102775	0.8667059888760299	0.9498309139636942	0.8690142351845904	0.9153357983312959	0.8153570369611957	0.5714285714285714	0	0.0	0.0014252892328938268	31
3539	0.019406331943573794	0.005421400610602268	-0.005239454411042611	0.9617673563194462	-1	0	0	0.16666666666666666	1	1.0	7	0.5	0.5714285714285714	4	4	4	1	0	0.5	3	6	9	0.08333333333333333	0	0.4362986319781724	0.7244546551969784	0.5999121992971659	0.9163569398410294	0.7694984169440678	0.8697437948218217	0.8770041927613956	0.8523395931342956	1.0	0	0.0	-0.000523945441104261	5
4667	0.02573666232203705	0.007730905197420246	-0.002811649356139563	0.9865651445343573	-1	0	0	0.25	2	0.8	8	0.375	0.6	7	6	4	2	0	0.5	4	8	12	0.18181818181818182	0	0.4601357072442197	0.6399448803623087	0.48255194471102775	0.8667059888760299	0.9498309139636942	0.8690142351845904	0.9096704862715237	0.8094611641269925	0.5714285714285714	0	0.0	-0.0002811649356139563	3
3728	0.023601012130235806	0.0014145116157616988	0.0014130521624430366	0.9774035018736464	-1	0	0	0.125	1	1.0	10	0.4	0.7	7	7	4	2	0	0.3	10	3	12	0.16666666666666666	0	0.4601357072442197	0.6662322282154	0.48255194471102775	0.8667059888760299	0.9498309139636942	0.8690142351845904	0.9153357983312959	0.8153570369611957	0.5714285714285714	0	0.0	0.0014130521624430366	32
808	0.001533703869975679	0.0014449581423563829	-0.0014448785252796934	0.9844015559704626	-1	0	0	0.5	1	1.0	1	1.0	1.0	1	1	1	1	0	0.3333333333333333	1	3	3	0.16666666666666666	0	0.12279210185969842	0.5	0.8807865317109336	0.5	0.6006554177687706	0.5	0.9580892609278922	0.5	1.0	1.0	0.0	-0.00014448785252796934	20
3659	0.028794827486325083	0.006960482277142962	-0.006510389448008261	0.8328840218421489	-1	0	0	0.1111111111111111	1	1.0	11	0.3939393939393939	0.7272727272727273	8	8	4	1	0	0.2727272727272727	11	3	13	0.08333333333333333	0	0.4628339869169181	0.6166031417390322	0.48255194471102775	0.8719609483564987	0.8367905055000715	0.8950898034874232	0.8750320957029899	0.8194256723648886	1.0	0	0.0	-0.0006510389448008261	0
4816	0.023334433715123903	0.001764220539484776	0.001524008954592563	0.9776142256632188	-1	0	0	0.125	1	1.0	10	0.4	0.7	7	7	4	2	0	0.3	10	3	12	0.16666666666666666	0	0.4601357072442197	0.6662322282154	0.48255194471102775	0.8667059888760299	0.9498309139636942	0.8690142351845904	0.9153357983312959	0.8153570369611957	0.5714285714285714	0	0.0	0.001524008954592563	52
2795	0.022387810757756938	0.0016600618855111672	0.0015528592408067137	0.9777567531971553	-1	0	0	0.125	1	1.0	10	0.4	0.7	7	7	4	1	0	0.3	10	3	12	0.08333333333333333	0	0.4601357072442197	0.6662322282154	0.48255194471102775	0.8667059888760299	0.9498309139636942	0.8627737585431117	0.9096704862715237	0.8126444645320972	1.0	0	0.0	0.0015528592408067137	40
4916	0.023281610166850143	0.0017734634753757508	0.0016864315962329688	0.9770300469537915	-1	0	0	0.125	1	1.0	10	0.4	0.7	7	7	4	2	0	0.3	10	3	12	0.16666666666666666	0	0.4601357072442197	0.6662322282154	0.48255194471102775	0.8667059888760299	0.9498309139636942	0.8690142351845904	0.9153357983312959	0.8153570369611957	0.5714285714285714	0	0.0	0.0016864315962329688	43
768	0.0025553625629975317	0.002500026016873973	-0.002500020253404807	0.9839612067652465	-1	0	0	0.5	1	1.0	1	1.0	1.0	2	1	0	0	0	0.3333333333333333	3	1	3	0.0	0	0.6125508720488542	0.7407760323466681	0.26909962686244504	0.7568455189722305	1.0	0.5	0.952272026671007	0.6744736868425595	0	0	0.0	-0.0002500020253404807	10
2178	0.020639122257172918	0.009349184511167688	-0.00916371698667279	0.9713406759618397	-1	0	0	0.16666666666666666	1	1.0	6	0.4444444444444444	0.6666666666666666	4	4	3	2	0	0.5	3	6	8	0.2	0	0.4628339869169181	0.6225392861080593	0.48255194471102775	0.8657924813882344	0.8367905055000715	0.8898248424048424	0.8635518539988734	0.8152538997766722	0.625	0	0.0	-0.0009163716986672789	0
446	0.0017751100892403698	0.0017173218083988962	-0.0017172513591849675	0.985638480358891	-1	0	0	1.0	1	0	0	1.0	0	1	0	0	0	0	0.5	1	2	2	0.0	0	0	0	0	0	0	0	0	0	0	0	0	-0.00017172513591849674	35
4320	None	None	None	None	None	0	0	0.125	1	1.0	9	0.6875	0.7777777777777778	7	7	3	2	0	0.25	8	2	11	0.2	0.4444444444444444	0.4601357072442197	0.6662322282154	0.48255194471102775	0.8667059888760299	0.9498309139636942	0.8690142351845904	0.9153357983312959	0.8153570369611957	0.5714285714285714	0	0.0	None	0
175	0.015345377315507228	0.003094650175156705	-0.0014412687160463864	0.980525084525929	-1	0.25	1	0.5	5	0.6153846153846154	8	0.4166666666666667	0.6153846153846154	11	8	3	0	0	0.25	12	3	15	0.0	0.6666666666666666	0.7442583234417193	0.8880673597102027	0.25746888023616193	0.9535575674181493	0.4441221905751063	0.9471336238294014	0.9264805523192478	0.9346004102783251	0	0	0.0	-0.00014412687160463862	8
1014	0.021547340692392287	0.0012181095173801264	0.0007209270467085052	0.9736859004110165	-1	0	0	0.16666666666666666	1	1.0	7	0.5	0.7142857142857143	5	5	3	1	0	0.5	3	6	9	0.1	0	0.4601357072442197	0.7316905439195914	0.48255194471102775	0.8527958078070139	0.9498309139636942	0.8863653685532038	0.9096704862715237	0.8326722556814713	1.0	0	0.0	0.0007209270467085052	35
1598	0.01944542259435027	0.009301061915743878	-0.009219414845644576	0.9707549243479413	-1	0	0	0.16666666666666666	1	1.0	6	0.4444444444444444	0.6666666666666666	4	4	3	2	0	0.5	3	6	8	0.2	0	0.4628339869169181	0.6225392861080593	0.48255194471102775	0.8657924813882344	0.8367905055000715	0.8898248424048424	0.8635518539988734	0.8152538997766722	0.625	0	0.0	-0.0009219414845644576	0
1068	0.02132615175140333	0.0020665120916417944	0.0007523640632034006	0.9740792948375987	-1	0	0	0.16666666666666666	1	1.0	7	0.5	0.7142857142857143	5	5	3	1	0	0.5	3	6	9	0.1	0	0.4601357072442197	0.7316905439195914	0.48255194471102775	0.8527958078070139	1.0	0.8929954822241152	0.9255553636377322	0.8357869220590625	1.0	0	0.0	0.0007523640632034006	25
3687	0.023272014751994655	0.0018890787255267556	0.0011040980263180965	0.9776440578001143	-1	0	0	0.125	1	1.0	10	0.4	0.7	7	7	4	2	0	0.3	10	3	12	0.16666666666666666	0	0.4601357072442197	0.6662322282154	0.48255194471102775	0.8667059888760299	0.9498309139636942	0.8690142351845904	0.9153357983312959	0.8153570369611957	0.5714285714285714	0	0.0	0.0011040980263180965	19
2635	0.021508671100817906	0.0014629533004393716	0.0013677164650418914	0.9740815086926587	-1	0	0	0.16666666666666666	1	1.0	7	0.375	0.7142857142857143	5	5	3	1	0	0.6666666666666666	4	6	9	0.1	0	0.4601357072442197	0.7316905439195914	0.48255194471102775	0.8527958078070139	1.0	0.8929954822241152	0.9255553636377322	0.8357869220590625	1.0	0	0.0	0.0013677164650418914	26
2349	0.021767774049633457	0.001543826903474999	0.0008798680821347016	0.9745777607837748	-1	0	0	0.16666666666666666	1	1.0	7	0.375	0.7142857142857143	5	5	3	1	0	0.6666666666666666	4	6	9	0.1	0	0.4601357072442197	0.7316905439195914	0.48255194471102775	0.8527958078070139	1.0	0.8929954822241152	0.9255553636377322	0.8357869220590625	1.0	0	0.0	0.0008798680821347016	56
2159	0.017347299349262983	0.006066148626131124	-0.006050869464419498	0.9823886503651165	-1	0	0	0.16666666666666666	1	1.0	6	0.4	0.6666666666666666	4	4	3	1	0	0.8	4	5	8	0.1	0	0.4663476178744199	0.7480976446891711	0.4325988956274823	0.6813660211040264	1.0	0.907413972414003	0.9264179222983198	0.7985092428042664	1.0	0	0.0	-0.0006050869464419498	2
1370	0.01698359088584109	0.002148115189624116	-0.0021107092256327535	0.9799556215181193	-1	0	0	0.16666666666666666	1	1.0	6	0.4444444444444444	0.8333333333333334	5	5	2	0	0	0.5	3	6	8	0.0	0	0.4601357072442197	0.7399431485956856	0.48255194471102775	0.8527958078070139	0.9498309139636942	0.8514667240134011	0.898293847871743	0.8199744874504938	0	0	0.0	-0.00021107092256327534	16
858	0.02142422192656488	0.0020971980024083654	0.0007659941274787212	0.9740064980281513	-1	0	0	0.16666666666666666	1	1.0	7	0.5	0.7142857142857143	5	5	3	1	0	0.5	3	6	9	0.1	0	0.4601357072442197	0.7316905439195914	0.48255194471102775	0.8527958078070139	1.0	0.8929954822241152	0.9255553636377322	0.8357869220590625	1.0	0	0.0	0.0007659941274787212	47
4854	0.02391791592862757	0.0018568355668379594	0.001847972031385418	0.9773722242726056	-1	0	0	0.125	1	1.0	10	0.4	0.7	7	7	4	2	0	0.3	10	3	12	0.16666666666666666	0	0.4601357072442197	0.6662322282154	0.48255194471102775	0.8667059888760299	0.9498309139636942	0.8690142351845904	0.9153357983312959	0.8153570369611957	0.5714285714285714	0	0.0	0.001847972031385418	23
4073	0.02349433028613004	0.0015935047243938742	0.001475464906634827	0.977641268614867	-1	0	0	0.125	1	1.0	10	0.4	0.7	7	7	4	2	0	0.3	10	3	12	0.16666666666666666	0	0.4601357072442197	0.6662322282154	0.48255194471102775	0.8667059888760299	0.9498309139636942	0.8690142351845904	0.9153357983312959	0.8153570369611957	0.5714285714285714	0	0.0	0.001475464906634827	18
1972	0.021794898480199793	0.0013571040433967621	0.0007201610968687092	0.974344900065903	-1	0	0	0.16666666666666666	1	1.0	7	0.375	0.7142857142857143	5	5	3	1	0	0.6666666666666666	4	6	9	0.1	0	0.4601357072442197	0.7316905439195914	0.48255194471102775	0.8527958078070139	0.9498309139636942	0.8863653685532038	0.9153357983312959	0.8326722556814713	1.0	0	0.0	0.0007201610968687092	27
3583	0.023305849698770705	0.0014375807575704544	0.0014234937626636907	0.9779199830047328	-1	0	0	0.125	1	1.0	10	0.4	0.7	7	7	4	1	0	0.3	10	3	12	0.08333333333333333	0	0.4601357072442197	0.6662322282154	0.48255194471102775	0.8667059888760299	0.9498309139636942	0.8690142351845904	0.9153357983312959	0.8153570369611957	1.0	0	0.0	0.0014234937626636907	30
1323	0.021080915999468687	0.001712188734750762	0.0008672371558530979	0.9740387147100958	-1	0	0	0.16666666666666666	1	1.0	7	0.5	0.7142857142857143	5	5	3	1	0	0.5	3	6	9	0.1	0	0.4601357072442197	0.7316905439195914	0.48255194471102775	0.8527958078070139	0.9498309139636942	0.8863653685532038	0.9153357983312959	0.8326722556814713	1.0	0	0.0	0.0008672371558530979	30
3962	0.024182301871407127	0.0030434331418334394	0.00041981588379691936	0.9755299442135168	-1	0	0	0.125	1	1.0	9	0.4074074074074074	0.6666666666666666	6	6	4	2	0	0.3333333333333333	9	3	11	0.16666666666666666	0	0.4793004066949743	0.5938364112630372	0.4325988956274823	0.6937456496704091	0.9498309139636942	0.9149340281734418	0.898293847871743	0.7669176115280862	0.5833333333333334	0	0.0	0.00041981588379691936	11
3472	0.023197671769237795	0.0013423488248730498	0.0012373768164420096	0.9778873091229463	-1	0	0	0.125	1	1.0	10	0.4	0.7	7	7	4	1	0	0.3	10	3	12	0.08333333333333333	0	0.4601357072442197	0.6662322282154	0.48255194471102775	0.8667059888760299	0.9498309139636942	0.8690142351845904	0.9153357983312959	0.8153570369611957	1.0	0	0.0	0.0012373768164420096	29
1387	0.021632585186818095	0.0018363277793959727	0.0007702497527019921	0.9739437894153292	-1	0	0	0.16666666666666666	1	1.0	7	0.5	0.7142857142857143	5	5	3	1	0	0.5	3	6	9	0.1	0	0.4601357072442197	0.7316905439195914	0.48255194471102775	0.8527958078070139	0.9498309139636942	0.8863653685532038	0.9153357983312959	0.8326722556814713	1.0	0	0.0	0.0007702497527019921	34
1997	0.0217834859666382	0.00011771219044592352	0.00011743111662795638	0.9751620442378722	-1	0	0	0.16666666666666666	1	1.0	7	0.375	0.7142857142857143	5	5	3	1	0	0.6666666666666666	4	6	9	0.1	0	0.4601357072442197	0.7316905439195914	0.48255194471102775	0.8527958078070139	1.0	0.8929954822241152	0.9255553636377322	0.8357869220590625	1.0	0	0.0	0.00011743111662795638	9
4800	0.023623438430969163	0.0016371923703752751	0.0014655054917983418	0.9775408483781498	-1	0	0	0.125	1	1.0	10	0.4	0.7	7	7	4	2	0	0.3	10	3	12	0.16666666666666666	0	0.4601357072442197	0.6662322282154	0.48255194471102775	0.8667059888760299	0.9498309139636942	0.8690142351845904	0.9153357983312959	0.8153570369611957	0.5714285714285714	0	0.0	0.0014655054917983418	22
198	0.009949564372152919	0.00619920609978421	-0.006199167033023582	0.9374019324969965	-1	0.3333333333333333	1	0.6666666666666666	6	0.36363636363636365	4	0.5416666666666666	0.2727272727272727	7	3	5	3	0	0.6666666666666666	6	4	13	0.3	0.2857142857142857	0.5626433290283743	0.8744654955644023	0.6020474009949612	0.9040042486971377	0.6879090696308363	0.8836189866583928	0.7392565046101085	0.8879767996460423	0.14285714285714285	0.14285714285714285	0.0	-0.0006199167033023583	5
2319	0.022289732126065456	0.0016683249383999221	0.0015290840536291916	0.9745438123614514	-1	0	0	0.16666666666666666	1	1.0	7	0.375	0.7142857142857143	5	5	3	1	0	0.6666666666666666	4	6	9	0.1	0	0.4601357072442197	0.7316905439195914	0.48255194471102775	0.8527958078070139	0.9498309139636942	0.8863653685532038	0.9153357983312959	0.8326722556814713	1.0	0	0.0	0.0015290840536291916	13
1331	0.021055192675918523	0.0012306657850792518	0.00027066466059311455	0.9744038972143293	-1	0	0	0.16666666666666666	1	1.0	7	0.5	0.7142857142857143	5	5	3	1	0	0.5	3	6	9	0.1	0	0.4601357072442197	0.7316905439195914	0.48255194471102775	0.8527958078070139	0.9498309139636942	0.8863653685532038	0.9153357983312959	0.8326722556814713	1.0	0	0.0	0.00027066466059311455	17
3954	0.022927788718104043	0.0019173156136943366	0.001720352460353962	0.9775307783160322	-1	0	0	0.125	1	1.0	10	0.4	0.7	7	7	4	2	0	0.3	10	3	12	0.16666666666666666	0	0.4601357072442197	0.6662322282154	0.48255194471102775	0.8667059888760299	0.9498309139636942	0.8690142351845904	0.9153357983312959	0.8153570369611957	0.5714285714285714	0	0.0	0.001720352460353962	100
449	0.01719785459261869	0.005348669576100935	-0.0048423169173750545	0.9797865044846181	-1	0	0	0.2	2	0.8461538461538461	11	0.4166666666666667	0.5384615384615384	9	7	5	3	0	0.25	3	12	15	0.25	0.15384615384615385	0.4601357072442197	0.8445108664439249	0.5623885285705453	0.8963677114359172	0.7237500970364488	0.9144217997544978	0.898293847871743	0.888236032977483	0.4444444444444444	0.3333333333333333	0.0	-0.00048423169173750544	4
2492	0.021476390645415903	0.0006905827383232975	0.00028869689318642723	0.9752421492011053	-1	0	0	0.16666666666666666	1	1.0	7	0.375	0.7142857142857143	5	5	3	1	0	0.6666666666666666	4	6	9	0.1	0	0.4601357072442197	0.7316905439195914	0.48255194471102775	0.8527958078070139	0.9498309139636942	0.8863653685532038	0.9153357983312959	0.8326722556814713	1.0	0	0.0	0.00028869689318642723	16
819	0.021705532527469828	0.0021307026640147737	0.0006823287956937899	0.9738664328264498	-1	0	0	0.16666666666666666	1	1.0	7	0.5	0.7142857142857143	5	5	3	1	0	0.5	3	6	9	0.1	0	0.4601357072442197	0.7316905439195914	0.48255194471102775	0.8527958078070139	0.9498309139636942	0.8863653685532038	0.9153357983312959	0.8326722556814713	1.0	0	0.0	0.0006823287956937899	68
26	0.01470714127926508	0.004362043555293401	-0.0043561920334288335	0.9738493390185403	-1	0	0	0.2857142857142857	2	0.75	6	0.7142857142857143	0.375	5	3	4	2	0	0.2857142857142857	7	2	10	0.2	0	0.5638860762691525	0.9097628789038951	0.22554054967445514	0.8544799407948434	0.70254203016126	0.8719317771668224	0.8803374889923861	0.8807645354251465	0.6	0.2	0.0	-0.0004356192033428834	22
24	0.020861651629205943	0.00701426163527642	-0.006636359330163039	0.9814361314153742	-1	0.25	1	0.5	5	0.5384615384615384	7	0.2777777777777778	0.5384615384615384	10	7	4	0	0	0.6666666666666666	9	6	15	0.0	0.3333333333333333	0.4899101144520978	0.9070576245508631	0.3594535933087382	0.9459590535786802	0.5942157190201188	0.929257776996495	0.7837380744242729	0.929038258606386	0	0	0.0	-0.0006636359330163038	10
2539	0.009326775858826472	0.0028796850066971007	-0.002845674881939714	0.983876302041778	-1	0	0	0.25	1	1.0	3	0.5555555555555556	0.6666666666666666	2	2	2	2	0	1.0	3	3	5	0.25	0	0.5261481429719911	0.6470640670297914	0.3418909443701986	0.6005000348871026	0.7821924801867082	0.8982633062991638	0.8613943259485755	0.7434404107265052	0.75	0	0.0	-0.00028456748819397136	8
1575	0.02157596009426456	0.001962267611986387	0.0010730923398755312	0.9735986271153707	-1	0	0	0.16666666666666666	1	1.0	7	0.5	0.7142857142857143	5	5	3	1	0	0.5	3	6	9	0.1	0	0.4601357072442197	0.7316905439195914	0.48255194471102775	0.8527958078070139	1.0	0.8929954822241152	0.9255553636377322	0.8357869220590625	1.0	0	0.0	0.0010730923398755312	80
3041	0.02279452047266498	0.0022587789503032553	0.0007060819911845138	0.9788631958094882	-1	0	0	0.125	1	1.0	10	0.4	0.7	7	7	4	1	0	0.3	10	3	12	0.08333333333333333	0	0.4601357072442197	0.6662322282154	0.48255194471102775	0.8667059888760299	0.9376659624995302	0.8563476160312687	0.9062040461373334	0.8099273912202912	1.0	0	0.0	0.0007060819911845138	13
3978	0.023665578171719232	0.001505758334790993	0.0013449046143078128	0.977256092450903	-1	0	0	0.125	1	1.0	10	0.4	0.7	7	7	4	2	0	0.3	10	3	12	0.16666666666666666	0	0.4601357072442197	0.6662322282154	0.48255194471102775	0.8667059888760299	0.9498309139636942	0.8690142351845904	0.9153357983312959	0.8153570369611957	0.5714285714285714	0	0.0	0.0013449046143078128	16
531	0.002578737978721202	0.002517321119289715	-0.0025171985978049826	0.9834591102126642	-1	0	0	0.6666666666666666	2	0.5	1	0.6666666666666666	0.5	2	1	1	1	0	0.6666666666666666	3	2	4	0.2	0	0.8162781250881673	0.728547692516815	0.34114099628588584	0.7049394166529331	1.0	0.5	0.9444988589396248	0.6500819082298661	1.0	0	0.0	-0.0002517198597804983	14
3319	0.023133340117484132	0.0016279899642292477	0.0015166207155980105	0.9775921020310946	-1	0	0	0.125	1	1.0	10	0.4	0.7	7	7	4	1	0	0.3	10	3	12	0.08333333333333333	0	0.4601357072442197	0.6662322282154	0.48255194471102775	0.8667059888760299	0.9498309139636942	0.8690142351845904	0.9153357983312959	0.8153570369611957	1.0	0	0.0	0.0015166207155980105	34
2269	0.02167032495366721	0.0003979772358726462	0.0003441224413452326	0.9750038872882393	-1	0	0	0.16666666666666666	1	1.0	7	0.375	0.7142857142857143	5	5	3	1	0	0.6666666666666666	4	6	9	0.1	0	0.4601357072442197	0.7316905439195914	0.48255194471102775	0.8527958078070139	1.0	0.8929954822241152	0.9255553636377322	0.8357869220590625	1.0	0	0.0	0.0003441224413452326	21
2512	0.002449373953029765	0.002387030741404238	-0.0023869603891820777	0.9858637916006379	-1	0	0	0.5	2	0.6666666666666666	2	0.8333333333333334	0	1	0	3	3	0	0.6666666666666666	3	2	5	0.3333333333333333	1.0	0	0	0	0	0	0	0	0	0	0	0	-0.00023869603891820776	6
203	0.01567173616641802	0.0028098160233917943	-0.0008334741880713806	0.9805099413604712	-1	0.25	1	0.5	5	0.6153846153846154	8	0.4166666666666667	0.6153846153846154	11	8	3	0	0	0.25	12	3	15	0.0	0.6666666666666666	0.7442583234417193	0.8880673597102027	0.25746888023616193	0.9535575674181493	0.4441221905751063	0.9471336238294014	0.9264805523192478	0.9346004102783251	0	0	0.0	-8.334741880713806e-05	136
1746	0.02158919896730873	0.0007589056146014291	0.0007541286182613894	0.9746525269986964	-1	0	0	0.16666666666666666	1	1.0	7	0.375	0.7142857142857143	5	5	3	1	0	0.6666666666666666	4	6	9	0.1	0	0.4601357072442197	0.7316905439195914	0.48255194471102775	0.8527958078070139	0.9498309139636942	0.8863653685532038	0.9153357983312959	0.8326722556814713	1.0	0	0.0	0.0007541286182613894	72
2999	0.022817524183230024	0.001566786111421299	0.0015112353138179197	0.978039663787825	-1	0	0	0.125	1	1.0	10	0.4	0.7	7	7	4	1	0	0.3	10	3	12	0.08333333333333333	0	0.4601357072442197	0.6662322282154	0.48255194471102775	0.8667059888760299	0.9498309139636942	0.8690142351845904	0.9153357983312959	0.8153570369611957	1.0	0	0.0	0.0015112353138179197	63
3386	0.02303282157108191	0.0016572658284656904	0.0013880315423749204	0.9775554129363299	-1	0	0	0.125	1	1.0	10	0.4	0.7	7	7	4	2	0	0.3	10	3	12	0.16666666666666666	0	0.4601357072442197	0.6662322282154	0.48255194471102775	0.8667059888760299	1.0	0.8745598176692523	0.9263940743323342	0.8178341970195413	0.5714285714285714	0	0.0	0.0013880315423749204	60
3815	None	None	None	None	None	0	0	0.25	2	0.8	8	0.75	0.6	8	6	3	1	0	0.25	8	2	12	0.125	0.6	0.45006677208353024	0.6536558939654288	0.4325988956274823	0.8341351999182564	0.8367905055000715	0.9161544840629546	0.8710993021475343	0.8245079797849536	1.0	0	0.0	None	0
4638	0.029256701433471338	0.008228029288512828	-0.005203667977704661	0.9771904844783137	-1	0	0	0.1111111111111111	1	1.0	11	0.325	0.7272727272727273	8	8	4	0	0	0.4	10	4	13	0.0	0	0.45006677208353024	0.653455293289574	0.48255194471102775	0.8719609483564987	0.8367905055000715	0.8950898034874232	0.8710993021475343	0.827140720075631	0	0	0.0	-0.0005203667977704661	5
2203	0.0216331915092428	0.0007431187339944886	0.0003454800648238431	0.9752199467847942	-1	0	0	0.16666666666666666	1	1.0	7	0.375	0.7142857142857143	5	5	3	1	0	0.6666666666666666	4	6	9	0.1	0	0.4601357072442197	0.7316905439195914	0.48255194471102775	0.8527958078070139	1.0	0.8929954822241152	0.9255553636377322	0.8357869220590625	1.0	0	0.0	0.0003454800648238431	24
1321	0.022009777412104515	0.0005434085204840217	0.0001230581840223629	0.9751720703672219	-1	0	0	0.16666666666666666	1	1.0	7	0.375	0.7142857142857143	5	5	3	1	0	0.6666666666666666	4	6	9	0.1	0	0.4601357072442197	0.7316905439195914	0.48255194471102775	0.8527958078070139	0.9498309139636942	0.8863653685532038	0.9153357983312959	0.8326722556814713	1.0	0	0.0	0.0001230581840223629	14
141	0.005771461572485647	0.0043718715872951555	-0.004371643713788992	0.9909355502597834	-1	0	0	0.6	6	0.3076923076923077	4	0.46875	0.23076923076923078	5	3	9	4	0	0.5	4	8	15	0.2	0.4444444444444444	0.7751098373598202	0.9443291810742754	0.6159279124795081	0.9567772060499176	0.35496232045792175	0.9152361679246247	0.9536332944213999	0.9409873658711615	0.5	0.4	0.0	-0.0004371643713788992	10
3608	0.023477016151327187	0.001918384045063034	0.00114345296117652	0.978414178609643	-1	0	0	0.125	1	1.0	10	0.4	0.7	7	7	4	1	0	0.3	10	3	12	0.08333333333333333	0	0.4601357072442197	0.6662322282154	0.48255194471102775	0.8667059888760299	0.9498309139636942	0.8690142351845904	0.9153357983312959	0.8153570369611957	1.0	0	0.0	0.00114345296117652	18
3448	0.02341071170776171	0.0015858201852896768	0.0011698109567363376	0.9784247399238732	-1	0	0	0.125	1	1.0	10	0.4	0.7	7	7	4	1	0	0.3	10	3	12	0.08333333333333333	0	0.4601357072442197	0.6662322282154	0.48255194471102775	0.8667059888760299	0.9498309139636942	0.8690142351845904	0.9153357983312959	0.8153570369611957	1.0	0	0.0	0.0011698109567363376	26
3340	0.023461689559149835	0.0018833879199807225	0.0016921124190662695	0.9777227465578562	-1	0	0	0.125	1	1.0	10	0.4	0.7	7	7	4	1	0	0.3	10	3	12	0.08333333333333333	0	0.4601357072442197	0.6662322282154	0.48255194471102775	0.8667059888760299	0.9498309139636942	0.8690142351845904	0.9153357983312959	0.8153570369611957	1.0	0	0.0	0.0016921124190662695	90
1205	0.0212895029402082	0.001757033696663161	0.0008125040969638876	0.9736700067978029	-1	0	0	0.16666666666666666	1	1.0	7	0.5	0.7142857142857143	5	5	3	1	0	0.5	3	6	9	0.1	0	0.4601357072442197	0.7316905439195914	0.48255194471102775	0.8527958078070139	1.0	0.8929954822241152	0.9255553636377322	0.8357869220590625	1.0	0	0.0	0.0008125040969638876	24
3330	0.022698045719310722	0.002016045599383451	0.0019454408258757106	0.9777494499801529	-1	0	0	0.125	1	1.0	10	0.4	0.7	7	7	4	2	0	0.3	10	3	12	0.16666666666666666	0	0.4601357072442197	0.6885838180786564	0.48255194471102775	0.901023637051254	0.8874968764632243	0.843967342951464	0.8825420750385916	0.8268409631373094	0.5714285714285714	0	0.0	0.0019454408258757106	4
1868	0.020963264020640172	0.0011404463927156753	0.00025557512373303013	0.974276222106567	-1	0	0	0.16666666666666666	1	1.0	7	0.5	0.7142857142857143	5	5	3	1	0	0.5	3	6	9	0.1	0	0.4601357072442197	0.7316905439195914	0.48255194471102775	0.8527958078070139	0.9498309139636942	0.8863653685532038	0.9153357983312959	0.8326722556814713	1.0	0	0.0	0.00025557512373303013	17
3582	0.023111715510649913	0.0014199572985532632	0.0012544652211330363	0.9784626465618391	-1	0	0	0.125	1	1.0	10	0.4	0.7	7	7	4	1	0	0.3	10	3	12	0.08333333333333333	0	0.4601357072442197	0.6662322282154	0.48255194471102775	0.8667059888760299	0.9498309139636942	0.8690142351845904	0.9153357983312959	0.8153570369611957	1.0	0	0.0	0.0012544652211330363	32
1028	0.021121178764080477	0.0018164648129162094	0.0003754513247042775	0.9743300819181577	-1	0	0	0.16666666666666666	1	1.0	7	0.5	0.7142857142857143	5	5	3	1	0	0.5	3	6	9	0.1	0	0.4601357072442197	0.7316905439195914	0.48255194471102775	0.8527958078070139	0.9498309139636942	0.8863653685532038	0.9153357983312959	0.8326722556814713	1.0	0	0.0	0.0003754513247042775	9
447	0.0022580387317748963	0.002209303441066386	-0.0022092841232891508	0.9845758233794738	-1	0	0	1.0	3	0.0	0	0.6666666666666666	0	1	0	2	1	0	0.6666666666666666	3	2	4	0.14285714285714285	1.0	0	0	0	0	0	0	0	0	0	0	0	-0.00022092841232891508	17
3658	0.02244269082070736	0.001345666904496857	0.0013251544195003592	0.9776331050902499	-1	0	0	0.125	1	1.0	10	0.4	0.7	7	7	4	1	0	0.3	10	3	12	0.08333333333333333	0	0.4601357072442197	0.6662322282154	0.48255194471102775	0.8667059888760299	0.9498309139636942	0.8690142351845904	0.9153357983312959	0.8153570369611957	1.0	0	0.0	0.0013251544195003592	28
4735	0.028765158456365354	0.008996586244183855	-0.007414225550759104	0.8005556783450714	-1	0	0	0.1	1	1.0	13	0.38461538461538464	0.7692307692307693	10	10	4	3	0	0.23076923076923078	13	3	15	0.25	0	0.4601357072442197	0.5431562090370609	0.48255194471102775	0.8760584787080196	0.8367905055000715	0.8750071462399748	0.8635518539988734	0.7954699189865498	0.1	0	0.0	-0.0007414225550759104	4
138	0.0017421088327746338	0.0016853095429994055	-0.0016853095428392632	0.9863691711989516	-1	0	0	1.0	1	0	0	1.0	0	1	0	0	0	0	0.5	1	2	2	0.0	0	0	0	0	0	0	0	0	0	0	0	0	-0.0001685309542839263	57
2243	0.022297974054586698	0.0007914957981126405	0.0006593823519750664	0.9750301762631316	-1	0	0	0.16666666666666666	1	1.0	7	0.375	0.7142857142857143	5	5	3	1	0	0.6666666666666666	4	6	9	0.1	0	0.4601357072442197	0.7316905439195914	0.48255194471102775	0.8527958078070139	0.9498309139636942	0.8863653685532038	0.9153357983312959	0.8326722556814713	1.0	0	0.0	0.0006593823519750664	42
4476	0.022501967473850804	0.003019258499707747	0.0023147052174931704	0.9766802723376492	-1	0	0	0.2222222222222222	2	0.8181818181818182	9	0.325	0.6363636363636364	8	7	4	2	0	0.4	10	4	13	0.18181818181818182	0.2	0.4601357072442197	0.6368069125204319	0.48255194471102775	0.8786557974255975	0.8618750485182243	0.8373635038811401	0.8837734463039265	0.8011256952118317	0.5625	0	0.0	0.0023147052174931704	9
626	0.015702035603801793	0.003852584475838061	-0.0014368996047890708	0.9806899644216391	-1	0.25	1	0.5	5	0.6153846153846154	8	0.4166666666666667	0.6153846153846154	11	8	3	0	0	0.25	12	3	15	0.0	0.6666666666666666	0.7442583234417193	0.8880673597102027	0.25746888023616193	0.9535575674181493	0.4441221905751063	0.9471336238294014	0.9264805523192478	0.9346004102783251	0	0	0.0	-0.0001436899604789071	62
4802	0.020483476889487026	0.0035757847283722916	-0.001645775503370383	0.9775513210510441	-1	0	0	0.2	2	0.8333333333333334	10	0.42424242424242425	0.6666666666666666	9	8	4	1	0	0.2727272727272727	11	3	14	0.09090909090909091	0	0.4601357072442197	0.6293723148350859	0.48255194471102775	0.8862120913572159	0.7237500970364488	0.8786138915565451	0.8193291648757823	0.8206127891091018	1.0	0	0.0	-0.00016457755033703832	8
3249	0.022973659950832264	0.0011546621162155022	0.001154278456690196	0.9778736936471988	-1	0	0	0.125	1	1.0	10	0.4	0.7	7	7	4	1	0	0.3	10	3	12	0.08333333333333333	0	0.4601357072442197	0.6662322282154	0.48255194471102775	0.8667059888760299	0.9498309139636942	0.8690142351845904	0.9153357983312959	0.8153570369611957	1.0	0	0.0	0.001154278456690196	21
3859	0.02685047134307768	0.005210226703438098	-0.004969873432509505	0.9809868404714435	-1	0	0	0.2857142857142857	2	0.75	6	0.35714285714285715	0.625	5	5	4	1	0	0.5714285714285714	4	7	10	0.08333333333333333	0.2857142857142857	0.4399978369228408	0.7123773956297372	0.48255194471102775	0.8980718075157019	0.8152467368516868	0.8770505832642552	0.8731117336523976	0.8432454979521246	1.0	0	0.0	-0.0004969873432509505	3
414	0.016609478127178008	0.007642639965368047	-0.007624738660258013	0.9774013260670898	-1	0	0	0.2857142857142857	2	0.75	6	0.47619047619047616	0.625	6	5	3	0	0	0.42857142857142855	3	7	10	0.0	0.25	0.7634008328275229	0.8662058183456834	0.6012991461304913	0.970065113953868	0.3307362035151931	0.9320345931900216	0.9565749060494706	0.9343088718513325	0	0	0.0	-0.0007624738660258013	4
277	0.003327548938423158	0.003278700131515402	-0.0032767939068693635	0.9813123683869365	-1	0	0	0.75	3	0.25	1	0.6666666666666666	0.25	3	1	2	0	0	1.0	3	3	6	0.0	0	0.6546832938700218	0.6706216261953317	0.48804932845108473	0.5743410317455213	0.8584533768251064	0.840227638926833	0.8539428503259545	0.7089249497013769	0	0	0.0	-0.00032767939068693635	14
2797	0.02328213744037057	0.0013156577891109782	0.0011494850392217016	0.9786294632913972	-1	0	0	0.125	1	1.0	10	0.4	0.7	7	7	4	1	0	0.3	10	3	12	0.08333333333333333	0	0.4601357072442197	0.6662322282154	0.48255194471102775	0.8667059888760299	0.9498309139636942	0.8690142351845904	0.9153357983312959	0.8153570369611957	1.0	0	0.0	0.0011494850392217016	66
2590	0.021273011466303497	0.00024642014179652674	0.00023375471920442656	0.9749613766386936	-1	0	0	0.16666666666666666	1	1.0	7	0.375	0.7142857142857143	5	5	3	1	0	0.6666666666666666	4	6	9	0.1	0	0.4601357072442197	0.7316905439195914	0.48255194471102775	0.8527958078070139	0.9498309139636942	0.8863653685532038	0.9153357983312959	0.8326722556814713	1.0	0	0.0	0.00023375471920442656	20
4505	0.023198898335369665	0.001962867206533013	0.001537631826614855	0.9777871633793893	-1	0	0	0.125	1	1.0	10	0.4	0.7	7	7	4	2	0	0.3	10	3	12	0.16666666666666666	0	0.4601357072442197	0.6662322282154	0.48255194471102775	0.8667059888760299	0.9498309139636942	0.8690142351845904	0.9153357983312959	0.8153570369611957	0.5714285714285714	0	0.0	0.001537631826614855	15
1480	0.021850710726169845	0.0010330789644364795	0.0007127193904358349	0.9742238509571906	-1	0	0	0.16666666666666666	1	1.0	7	0.5	0.7142857142857143	5	5	3	1	0	0.5	3	6	9	0.1	0	0.4601357072442197	0.7316905439195914	0.48255194471102775	0.8527958078070139	0.9498309139636942	0.8863653685532038	0.9153357983312959	0.8326722556814713	1.0	0	0.0	0.0007127193904358349	61
4493	0.02326967402031669	0.0013000023014532475	0.001275450640467295	0.9772949223130248	-1	0	0	0.125	1	1.0	10	0.4	0.7	7	7	4	2	0	0.3	10	3	12	0.16666666666666666	0	0.4601357072442197	0.6662322282154	0.48255194471102775	0.8667059888760299	0.9498309139636942	0.8690142351845904	0.9153357983312959	0.8153570369611957	0.5714285714285714	0	0.0	0.001275450640467295	12
3155	0.02293508102097082	0.0013454419275133712	0.0013447057765722371	0.9778803003870337	-1	0	0	0.125	1	1.0	10	0.4	0.7	7	7	4	2	0	0.3	10	3	12	0.16666666666666666	0	0.4601357072442197	0.6885838180786564	0.48255194471102775	0.901023637051254	0.9498309139636942	0.8690142351845904	0.9153357983312959	0.8363717406918151	0.5714285714285714	0	0.0	0.0013447057765722371	13
2694	0.014282189180306507	0.005093531375271224	-0.004638482643865223	0.9830919970054568	-1	0	0	0.2	1	1.0	5	0.4666666666666667	0.8	4	4	2	0	0	0.6	3	5	7	0.0	0	0.4799301839926112	0.7294932062306951	0.4325988956274823	0.6813660211040264	1.0	0.907413972414003	0.924025400860329	0.793287481912679	0	0	0.0	-0.00046384826438652227	4
4449	0.023344163842490804	0.0012548118032453314	0.0011687844916509998	0.9775181980637541	-1	0	0	0.125	1	1.0	10	0.4	0.7	7	7	4	2	0	0.3	10	3	12	0.16666666666666666	0	0.4601357072442197	0.6662322282154	0.48255194471102775	0.8667059888760299	0.9498309139636942	0.8690142351845904	0.9153357983312959	0.8153570369611957	0.5714285714285714	0	0.0	0.0011687844916509998	17
2851	0.016888099059091968	0.004105494772902268	-0.0037476515200532507	0.9818418889349031	-1	0	0	0.16666666666666666	1	1.0	7	0.5625	0.7142857142857143	5	5	3	0	0	0.25	8	2	9	0.0	0	0.46716296915922345	0.6697832679325968	0.48255194471102775	0.6760602676639021	1.0	0.8876968675090249	0.9224666287614082	0.7631666019107614	0	0	0.0	-0.0003747651520053251	5
1669	0.02151546134197499	0.001911263235871534	0.0007777894364540225	0.974054664408843	-1	0	0	0.16666666666666666	1	1.0	7	0.5	0.7142857142857143	5	5	3	1	0	0.5	3	6	9	0.1	0	0.4601357072442197	0.7316905439195914	0.48255194471102775	0.8527958078070139	0.9498309139636942	0.8863653685532038	0.9153357983312959	0.8326722556814713	1.0	0	0.0	0.0007777894364540225	21
4699	0.04110751506999042	0.009703115641660355	-0.0055376667633784335	0.9729937071361684	-1	0	0	0.125	1	1.0	9	0.34375	0.7777777777777778	7	7	3	3	0	0.5	4	8	11	0.3	0	0.4655322665896165	0.5548558215439274	0.48255194471102775	0.8667059888760299	0.9498309139636942	0.8557301822076877	0.898293847871743	0.7843007487486717	0.14285714285714285	0	0.0	-0.0005537666763378434	2
1998	0.02193142981901294	0.00032257060917277033	0.00032256946687730844	0.9748350707132805	-1	0	0	0.16666666666666666	1	1.0	7	0.375	0.7142857142857143	5	5	3	1	0	0.6666666666666666	4	6	9	0.1	0	0.4601357072442197	0.7316905439195914	0.48255194471102775	0.8527958078070139	1.0	0.8929954822241152	0.9255553636377322	0.8357869220590625	1.0	0	0.0	0.00032256946687730844	9
781	0.0015703353948875384	0.0014926930280091486	-0.0014926927158755753	0.9847568199816681	-1	0	0	0.5	1	1.0	1	1.0	1.0	1	1	1	0	0	0.3333333333333333	1	3	3	0.0	0	0.12279210185969842	0.5	0.8807865317109336	0.5	0.5481908170026941	0.5	0.956984249267343	0.5	0	0	0.0	-0.00014926927158755753	16
1245	0.021869648887483432	0.00042426159148183557	0.0003916468419076574	0.9750133869603153	-1	0	0	0.16666666666666666	1	1.0	7	0.375	0.7142857142857143	5	5	3	1	0	0.6666666666666666	4	6	9	0.1	0	0.4601357072442197	0.7316905439195914	0.48255194471102775	0.8527958078070139	1.0	0.8929954822241152	0.9255553636377322	0.8357869220590625	1.0	0	0.0	0.0003916468419076574	28
767	0.02160003321810553	0.0018829708338684538	0.0007924527793496469	0.9736819950842042	-1	0	0	0.16666666666666666	1	1.0	7	0.5	0.7142857142857143	5	5	3	1	0	0.5	3	6	9	0.1	0	0.4601357072442197	0.7316905439195914	0.48255194471102775	0.8527958078070139	1.0	0.8929954822241152	0.9255553636377322	0.8357869220590625	1.0	0	0.0	0.0007924527793496469	60
798	0.0015470727198894831	0.0014761902908291041	-0.001476189079438159	0.984790379927935	-1	0	0	0.5	1	1.0	1	1.0	1.0	1	1	1	0	0	0.3333333333333333	1	3	3	0.0	0	0.12279210185969842	0.5	0.8807865317109336	0.5	0.5481908170026941	0.5	0.956984249267343	0.5	0	0	0.0	-0.0001476189079438159	18
448	0.0025230684878277828	0.0024384432411600483	-0.0024383764698678355	0.9846263483188895	-1	0	0	0.6666666666666666	2	0.5	1	0.6666666666666666	0.5	2	1	1	0	0	0.6666666666666666	3	2	4	0.0	0	0.7272801252118081	0.5243024927042848	0.6664594491871336	0.944702168949247	0.9222415468795857	0.6851592917720245	0.8451441825918627	0.7751580203046607	0	0	0.0	-0.00024383764698678354	22
1353	0.02149628686201756	0.0020799263487057107	0.0007159020621185128	0.9739618586848621	-1	0	0	0.16666666666666666	1	1.0	7	0.5	0.7142857142857143	5	5	3	1	0	0.5	3	6	9	0.1	0	0.4601357072442197	0.7316905439195914	0.48255194471102775	0.8527958078070139	0.9498309139636942	0.8863653685532038	0.9153357983312959	0.8326722556814713	1.0	0	0.0	0.0007159020621185128	16
1492	0.021562526030694477	0.0010311477431636318	0.0006149992562227849	0.9749660567065772	-1	0	0	0.16666666666666666	1	1.0	7	0.375	0.7142857142857143	5	5	3	1	0	0.6666666666666666	4	6	9	0.1	0	0.4601357072442197	0.7316905439195914	0.48255194471102775	0.8527958078070139	0.9498309139636942	0.8863653685532038	0.9153357983312959	0.8326722556814713	1.0	0	0.0	0.0006149992562227849	49
274	0.01649081393701574	0.008272084651558688	-0.008074428107604592	0.9810446341721841	-1	0	0	0.375	3	0.8	8	0.4444444444444444	0.7	10	7	1	2	0	0.3333333333333333	3	9	12	0.6666666666666666	0.6666666666666666	0.868554317329948	0.9062476390426077	0.5716719844211742	0.8556432195099305	0.5417142302115738	0.9420944069902881	0.8952997320488207	0.9071372326274558	0.55	0.2	0.0	-0.0008074428107604592	3
3663	0.02643756316961822	0.005261453571133737	-0.005241163190361138	0.9815091618358315	-1	0	0	0.2857142857142857	2	0.75	6	0.35714285714285715	0.625	5	5	4	1	0	0.5714285714285714	4	7	10	0.08333333333333333	0.2857142857142857	0.4399978369228408	0.7123773956297372	0.48255194471102775	0.8980718075157019	0.8152467368516868	0.8770505832642552	0.8731117336523976	0.8432454979521246	1.0	0	0.0	-0.0005241163190361139	1
1089	0.021888444583788375	0.012014585251682556	-0.011437558976707831	0.9796691365082687	-1	0	0	0.3333333333333333	2	0.8571428571428571	6	0.5625	0.7142857142857143	5	5	3	2	0	0.25	8	2	9	0.2	0.25	0.4601357072442197	0.5925781979713097	0.48255194471102775	0.8855224107486479	0.8152467368516868	0.8666805948132837	0.8860360767784243	0.8070236103101637	0.6	0	0.0	-0.0011437558976707832	0
4143	0.023637153093347255	0.001459020722739496	0.0014532797513380751	0.9772103175288824	-1	0	0	0.125	1	1.0	10	0.4	0.7	7	7	4	2	0	0.3	10	3	12	0.16666666666666666	0	0.4601357072442197	0.6662322282154	0.48255194471102775	0.8667059888760299	0.9498309139636942	0.8690142351845904	0.9153357983312959	0.8153570369611957	0.5714285714285714	0	0.0	0.0014532797513380751	17
2803	0.023282913195687413	0.001669603508441241	0.0014476444124054582	0.9779032172481321	-1	0	0	0.125	1	1.0	10	0.4	0.7	7	7	4	1	0	0.3	10	3	12	0.08333333333333333	0	0.4601357072442197	0.6662322282154	0.48255194471102775	0.8667059888760299	0.9498309139636942	0.8690142351845904	0.9153357983312959	0.8153570369611957	1.0	0	0.0	0.0014476444124054582	86
3046	0.023351178625486305	0.0016696679089984454	0.001634157961841334	0.9777399645759159	-1	0	0	0.125	1	1.0	10	0.4	0.7	7	7	4	1	0	0.3	10	3	12	0.08333333333333333	0	0.4601357072442197	0.6662322282154	0.48255194471102775	0.8667059888760299	0.9498309139636942	0.8627737585431117	0.9096704862715237	0.8126444645320972	1.0	0	0.0	0.001634157961841334	18
2926	0.022568928972170558	0.0018352092040534813	0.000887892045171203	0.9786998113701607	-1	0	0	0.125	1	1.0	10	0.4	0.7	7	7	4	1	0	0.3	10	3	12	0.08333333333333333	0	0.4601357072442197	0.6662322282154	0.48255194471102775	0.8667059888760299	0.9498309139636942	0.8627737585431117	0.9096704862715237	0.8126444645320972	1.0	0	0.0	0.000887892045171203	11
238	0.001854504081843039	0.0017948721925057382	-0.0017948407809121546	0.9857709379365538	-1	0	0	1.0	1	0	0	1.0	0	1	0	0	1	0	0.5	1	2	2	0.3333333333333333	0	0	0	0	0	0	0	0	0	0	0	0	-0.00017948407809121545	24
836	0.024235197757328505	0.008455230903395398	-0.008454023379476351	0.9787586596664446	-1	0	0	0.14285714285714285	1	1.0	8	0.35714285714285715	0.75	6	6	3	1	0	0.5714285714285714	4	7	10	0.1	0	0.4601357072442197	0.6953803748362081	0.48255194471102775	0.8815639701241391	0.8618750485182243	0.879124424992636	0.8826388985275206	0.832803527311851	1.0	0	0.0	-0.0008454023379476351	1
4734	0.023514340155797668	0.002178481568548661	0.0015672629389322072	0.9787120934176666	-1	0	0	0.125	1	1.0	10	0.4	0.7	7	7	4	2	0	0.3	10	3	12	0.16666666666666666	0	0.4601357072442197	0.6662322282154	0.48255194471102775	0.8667059888760299	0.9498309139636942	0.8690142351845904	0.9153357983312959	0.8153570369611957	0.5714285714285714	0	0.0	0.0015672629389322072	46
4082	0.023456959547236433	0.0013665639288863482	0.0012595912678296294	0.9774079378659135	-1	0	0	0.125	1	1.0	10	0.4	0.7	7	7	4	2	0	0.3	10	3	12	0.16666666666666666	0	0.4601357072442197	0.6662322282154	0.48255194471102775	0.8667059888760299	0.9498309139636942	0.8690142351845904	0.9153357983312959	0.8153570369611957	0.5714285714285714	0	0.0	0.0012595912678296294	24
95	0.004456340994224591	0.003873066042923184	-0.0038730640473280584	0.9746574370514011	-1	0.25	1	0.7	7	0.3076923076923077	4	0.5357142857142857	0.3076923076923077	10	4	4	3	0	0.5714285714285714	4	7	15	0.5	0.5454545454545454	0.5695119641409236	0.863180387311005	0.5193055318455654	0.930458602286497	0.625932875633963	0.9160523577012248	0.7958199513189235	0.9068020655672472	0.5	0.2	0.0	-0.00038730640473280583	12
2549	0.02166126586605972	0.001373740015429485	0.0001740952503160872	0.9754586075867199	-1	0	0	0.16666666666666666	1	1.0	7	0.375	0.7142857142857143	5	5	3	1	0	0.6666666666666666	4	6	9	0.1	0	0.4601357072442197	0.7316905439195914	0.48255194471102775	0.8527958078070139	1.0	0.8929954822241152	0.9255553636377322	0.8357869220590625	1.0	0	0.0	0.0001740952503160872	15
2905	0.022389941150201133	0.0015870206696556866	0.0010060159386097026	0.9786727276594432	-1	0	0	0.125	1	1.0	10	0.4	0.7	7	7	4	1	0	0.3	10	3	12	0.08333333333333333	0	0.4601357072442197	0.6662322282154	0.48255194471102775	0.8667059888760299	0.9498309139636942	0.8690142351845904	0.9153357983312959	0.8153570369611957	1.0	0	0.0	0.0010060159386097026	17
3375	0.030728685514063922	0.007603967825202489	-0.005971654651097257	0.9811919998006252	-1	0	0	0.2	2	0.8461538461538461	11	0.26785714285714285	0.5384615384615384	8	7	6	2	0	0.875	8	7	15	0.13333333333333333	0	0.4628339869169181	0.6524812524894116	0.48255194471102775	0.8533090403840216	0.9498309139636942	0.8467697862132997	0.898293847871743	0.7968542854626868	0.5625	0	0.0	-0.0005971654651097257	1
1722	0.021348790822780076	0.0010893501464433225	0.00026788298975548985	0.9743564924870429	-1	0	0	0.16666666666666666	1	1.0	7	0.5	0.7142857142857143	5	5	3	1	0	0.5	3	6	9	0.1	0	0.4601357072442197	0.7316905439195914	0.48255194471102775	0.8527958078070139	1.0	0.8929954822241152	0.9255553636377322	0.8357869220590625	1.0	0	0.0	0.00026788298975548985	12
1763	0.021621364396275707	0.0007146829092518886	0.0007143560176216938	0.9748675894451044	-1	0	0	0.16666666666666666	1	1.0	7	0.375	0.7142857142857143	5	5	3	1	0	0.6666666666666666	4	6	9	0.1	0	0.4601357072442197	0.7316905439195914	0.48255194471102775	0.8527958078070139	1.0	0.8929954822241152	0.9255553636377322	0.8357869220590625	1.0	0	0.0	0.0007143560176216938	45
4444	0.02342992519567167	0.0011906444521954768	0.0010637931692614561	0.9775861316029911	-1	0	0	0.125	1	1.0	10	0.4	0.7	7	7	4	2	0	0.3	10	3	12	0.16666666666666666	0	0.4601357072442197	0.6662322282154	0.48255194471102775	0.8667059888760299	0.9498309139636942	0.8690142351845904	0.9153357983312959	0.8153570369611957	0.5714285714285714	0	0.0	0.0010637931692614561	10
3736	0.024338528117141014	0.002366723175200916	0.002309052264563096	0.9766831876830293	-1	0	0	0.125	1	1.0	10	0.4	0.7	8	7	3	2	0	0.3	10	3	12	0.2222222222222222	0	0.45006677208353024	0.653455293289574	0.48255194471102775	0.8719609483564987	0.8367905055000715	0.8950898034874232	0.8710993021475343	0.827140720075631	0.5625	0	0.0	0.002309052264563096	9
534	0.0019609867314475914	0.0018902020329566473	-0.0018886313955514215	0.9848308627419221	-1	0	0	1.0	2	0.0	0	0.75	0	2	0	0	0	0	1.0	2	2	3	0.0	0	0	0	0	0	0	0	0	0	0	0	0	-0.00018886313955514215	11
1922	0.02167721082485543	0.0005576774763094859	0.0005346474785139878	0.9750445802124299	-1	0	0	0.16666666666666666	1	1.0	7	0.375	0.7142857142857143	5	5	3	1	0	0.6666666666666666	4	6	9	0.1	0	0.4601357072442197	0.7316905439195914	0.48255194471102775	0.8527958078070139	1.0	0.8929954822241152	0.9255553636377322	0.8357869220590625	1.0	0	0.0	0.0005346474785139878	12
507	0.014207776861148748	0.001348774443294857	-0.001305694428034894	0.9737763624794893	-1	0	0	0.2857142857142857	2	0.75	6	0.5555555555555556	0.75	8	6	1	0	0	0.2222222222222222	2	9	10	0.0	0.25	0.5138152342074781	0.8525630557555054	0.17644292391159336	0.8923264879690267	0.71096739107345	0.8633163366494792	0.9199397064178436	0.8703694168934217	0	0	0.0	-0.0001305694428034894	67
3215	0.022444260826291657	0.001610718207974305	0.0014150050992427074	0.9780797311539141	-1	0	0	0.125	1	1.0	10	0.4	0.7	7	7	4	1	0	0.3	10	3	12	0.08333333333333333	0	0.4601357072442197	0.6662322282154	0.48255194471102775	0.8667059888760299	0.9498309139636942	0.8690142351845904	0.9153357983312959	0.8153570369611957	1.0	0	0.0	0.0014150050992427074	42
1212	0.017153304097136522	0.005500057954102416	-0.005321154709705548	0.9828564092630401	-1	0	0	0.16666666666666666	1	1.0	6	0.5333333333333333	0.6666666666666666	4	4	3	1	0	0.6	3	5	8	0.1	0	0.4663476178744199	0.7480976446891711	0.4325988956274823	0.6813660211040264	1.0	0.907413972414003	0.9264179222983198	0.7985092428042664	1.0	0	0.0	-0.0005321154709705548	2
130	None	None	None	None	None	0.25	1	0.4	4	0.6923076923076923	9	0.5	0.38461538461538464	9	5	5	2	0	0.8333333333333334	6	5	15	0.2	0.5	0.6926528985579419	0.8606481441092338	0.6746615569837362	0.9623109062542227	0.8225764623359497	0.966216611813818	0.9373308326008858	0.9429287256520958	0.5555555555555556	0.2222222222222222	0.0	None	0
216	0.018276239979355617	0.002185479403841176	-0.0021194880524261954	0.9261623273046391	-1	0	0	0.3	3	0.7692307692307693	10	0.4166666666666667	0.6923076923076923	10	9	4	0	0	0.25	3	12	15	0.0	0.16666666666666666	0.8537004146593807	0.728347105114427	0.5633890558027173	0.8861251797982235	0.8116979951078569	0.9490394467696389	0.928685858545504	0.8794752024723173	0	0	0.0	-0.00021194880524261954	22
785	0.017524359882737567	0.005647356696134039	-0.005631553723083938	0.9834012204808236	-1	0	0	0.16666666666666666	1	1.0	6	0.5333333333333333	0.6666666666666666	4	4	3	1	0	0.6	3	5	8	0.1	0	0.4663476178744199	0.7480976446891711	0.4325988956274823	0.6813660211040264	1.0	0.907413972414003	0.9264179222983198	0.7985092428042664	1.0	0	0.0	-0.0005631553723083938	3
2623	0.026315885501838804	0.0034236300912647137	-0.002373466064900948	0.9801344313136987	-1	0	0	0.16666666666666666	1	1.0	7	0.375	0.7142857142857143	5	5	3	1	0	0.6666666666666666	4	6	9	0.1	0	0.4399978369228408	0.7244016646596448	0.48255194471102775	0.8527958078070139	0.9498309139636942	0.8863653685532038	0.9212422195114758	0.8309554606524966	1.0	0	0.0	-0.0002373466064900948	11
4165	0.023563952873543605	0.0016535528240766613	0.0015343458095991205	0.9772501070253518	-1	0	0	0.125	1	1.0	10	0.4	0.7	7	7	4	2	0	0.3	10	3	12	0.16666666666666666	0	0.4601357072442197	0.6662322282154	0.48255194471102775	0.8667059888760299	0.9498309139636942	0.8690142351845904	0.9153357983312959	0.8153570369611957	0.5714285714285714	0	0.0	0.0015343458095991205	31
3641	0.028785703979229336	0.004697587871557547	-0.0022283453118228107	0.9615057276207284	-1	0	0	0.25	2	0.7777777777777778	7	0.4074074074074074	0.6666666666666666	7	6	3	3	0	0.3333333333333333	9	3	11	0.3333333333333333	0	0.4655322665896165	0.6319992978025344	0.48255194471102775	0.9083277373214366	0.7237500970364488	0.8697658724750285	0.8394216684814285	0.8288775466679567	0.14285714285714285	0	0.0	-0.00022283453118228106	8
2396	0.021464039826681314	0.006790864478007535	-0.006608887984510398	0.9799711984978153	-1	0	0	0.2857142857142857	2	0.875	7	0.4166666666666667	0.625	5	5	4	2	0	0.375	8	3	10	0.16666666666666666	0.2222222222222222	0.4655322665896165	0.6490229881235358	0.48255194471102775	0.8855224107486479	0.8931743611976607	0.871738251906744	0.898293847871743	0.8213695633799827	0.6	0	0.0	-0.0006608887984510398	1
3545	0.02303571370185475	0.0017290521160715324	0.0012467360114970598	0.9784546052662895	-1	0	0	0.125	1	1.0	10	0.4	0.7	7	7	4	1	0	0.3	10	3	12	0.08333333333333333	0	0.4601357072442197	0.6662322282154	0.48255194471102775	0.8667059888760299	0.9498309139636942	0.8690142351845904	0.9153357983312959	0.8153570369611957	1.0	0	0.0	0.0012467360114970598	39
2843	0.023307248514575135	0.0014877449048468052	0.0014870584563737405	0.9779635263588491	-1	0	0	0.125	1	1.0	10	0.4	0.7	7	7	4	1	0	0.3	10	3	12	0.08333333333333333	0	0.4601357072442197	0.6662322282154	0.48255194471102775	0.8667059888760299	0.9498309139636942	0.8690142351845904	0.9153357983312959	0.8153570369611957	1.0	0	0.0	0.0014870584563737405	20
721	0.02120479009466062	0.0020792288263913475	0.000862785332816631	0.9737803993948798	-1	0	0	0.16666666666666666	1	1.0	7	0.5	0.7142857142857143	5	5	3	1	0	0.5	3	6	9	0.1	0	0.4601357072442197	0.7316905439195914	0.48255194471102775	0.8527958078070139	1.0	0.8929954822241152	0.9255553636377322	0.8357869220590625	1.0	0	0.0	0.000862785332816631	60
4571	0.016694205532104506	0.007173178212186042	-0.006818666334145206	0.9805588207089446	-1	0	0	0.25	1	1.0	4	1.0	1.0	5	4	0	1	0	0.16666666666666666	6	1	6	0.3333333333333333	0	0.4655322665896165	0.5882856060810702	0.38264584654393696	0.8722412637545502	0.8016777213824227	0.9065424947445455	0.8696438429112053	0.8200439664086245	1.0	0	0.0	-0.0006818666334145206	0
2325	0.023455717106493187	0.015259333847772543	0.006576119383429673	0.9747799700817233	-1	0	0	0.3333333333333333	3	0.8181818181818182	9	0.28888888888888886	0.6363636363636364	8	7	4	2	0	0.5555555555555556	5	9	13	0.18181818181818182	0.18181818181818182	0.4601357072442197	0.6943983476970963	0.48255194471102775	0.8700885883216792	0.8825388254076906	0.8346492160016876	0.8730827872235838	0.8095593226644034	0.5625	0.125	0.0	0.006576119383429673	1
3364	0.023176385914246516	0.0015179607876283383	0.001339960594455526	0.9783138605131191	-1	0	0	0.125	1	1.0	10	0.4	0.7	7	7	4	1	0	0.3	10	3	12	0.08333333333333333	0	0.4601357072442197	0.6662322282154	0.48255194471102775	0.8667059888760299	0.9498309139636942	0.8690142351845904	0.9153357983312959	0.8153570369611957	1.0	0	0.0	0.001339960594455526	32
1357	0.021715694894522717	0.0006612184535395075	0.0004989548557605781	0.9745851383439387	-1	0	0	0.16666666666666666	1	1.0	7	0.375	0.7142857142857143	5	5	3	1	0	0.6666666666666666	4	6	9	0.1	0	0.4601357072442197	0.7316905439195914	0.48255194471102775	0.8527958078070139	0.9498309139636942	0.8863653685532038	0.9153357983312959	0.8326722556814713	1.0	0	0.0	0.0004989548557605781	36
2284	0.004048216196593883	0.0025077872502230238	-0.0024972838760579613	0.9830872685410968	-1	0	0	0.5	2	0.6666666666666666	2	1.0	0.6666666666666666	4	2	0	0	0	0.2	5	1	5	0.0	0.5	0.45006677208353024	0.7417243459937973	0.4325988956274823	0.8768729434070736	0.8618750485182243	0.8660789231119299	0.8826388985275206	0.8359330077850685	0	0	0.0	-0.00024972838760579615	8
2634	0.02351721158418317	0.001456949119781181	0.0014569471924127067	0.9778066316842405	-1	0	0	0.125	1	1.0	10	0.4	0.7	7	7	4	1	0	0.3	10	3	12	0.08333333333333333	0	0.4601357072442197	0.6662322282154	0.48255194471102775	0.8667059888760299	0.9498309139636942	0.8690142351845904	0.9153357983312959	0.8153570369611957	1.0	0	0.0	0.0014569471924127067	42
3468	0.023396586772131425	0.001423822507343862	0.0007228281373978982	0.9785964544881303	-1	0	0	0.125	1	1.0	10	0.4	0.7	7	7	4	1	0	0.3	10	3	12	0.08333333333333333	0	0.4601357072442197	0.6662322282154	0.48255194471102775	0.8667059888760299	0.9498309139636942	0.8690142351845904	0.9153357983312959	0.8153570369611957	1.0	0	0.0	0.0007228281373978982	13
4000	0.024699974771656263	0.0029094521783026494	0.002112777298542677	0.976595120779491	-1	0	0	0.125	1	1.0	10	0.4	0.7	7	7	4	2	0	0.3	10	3	12	0.16666666666666666	0	0.4601357072442197	0.6399448803623087	0.48255194471102775	0.8667059888760299	0.9498309139636942	0.8690142351845904	0.9096704862715237	0.8094611641269925	0.5714285714285714	0	0.0	0.002112777298542677	12
2861	0.023176838066031893	0.0009113840793574763	0.0008738083115338729	0.9780784687940165	-1	0	0	0.125	1	1.0	10	0.4	0.7	7	7	4	1	0	0.3	10	3	12	0.08333333333333333	0	0.4601357072442197	0.6662322282154	0.48255194471102775	0.8667059888760299	0.9498309139636942	0.8627737585431117	0.9096704862715237	0.8126444645320972	1.0	0	0.0	0.0008738083115338729	19
3430	0.022952976101168556	0.0016834241364439588	0.0015668080545213974	0.9778544162585296	-1	0	0	0.125	1	1.0	10	0.4	0.7	7	7	4	1	0	0.3	10	3	12	0.08333333333333333	0	0.4601357072442197	0.6662322282154	0.48255194471102775	0.8667059888760299	0.9498309139636942	0.8690142351845904	0.9153357983312959	0.8153570369611957	1.0	0	0.0	0.0015668080545213974	27
3999	0.023270263990316196	0.0024069172181552414	0.0016887211363014049	0.9764868982558993	-1	0	0	0.125	1	1.0	9	0.55	0.7777777777777778	7	7	3	2	0	0.2	10	2	11	0.2	0	0.4601357072442197	0.6662322282154	0.48255194471102775	0.8667059888760299	0.9498309139636942	0.8690142351845904	0.9153357983312959	0.8153570369611957	0.5714285714285714	0	0.0	0.0016887211363014049	11
4379	0.02367652154259036	0.0018337893818353751	0.001799546587818383	0.9775078784899723	-1	0	0	0.125	1	1.0	10	0.4	0.7	7	7	4	2	0	0.3	10	3	12	0.16666666666666666	0	0.4601357072442197	0.6662322282154	0.48255194471102775	0.8667059888760299	0.9498309139636942	0.8690142351845904	0.9153357983312959	0.8153570369611957	0.5714285714285714	0	0.0	0.001799546587818383	86
961	0.021325803824582427	0.002325371985072259	0.0005558581325124986	0.9740258660279937	-1	0	0	0.16666666666666666	1	1.0	7	0.5	0.7142857142857143	5	5	3	1	0	0.5	3	6	9	0.1	0	0.4601357072442197	0.7316905439195914	0.48255194471102775	0.8527958078070139	1.0	0.8929954822241152	0.9255553636377322	0.8357869220590625	1.0	0	0.0	0.0005558581325124986	28
4862	0.023068627006211234	0.0015848782710714017	0.00145118300230689	0.9775157414264624	-1	0	0	0.125	1	1.0	10	0.4	0.7	7	7	4	2	0	0.3	10	3	12	0.16666666666666666	0	0.4601357072442197	0.6662322282154	0.48255194471102775	0.8667059888760299	0.9498309139636942	0.8627737585431117	0.9096704862715237	0.8126444645320972	0.5714285714285714	0	0.0	0.00145118300230689	16
842	0.021394219825756785	0.0022761915246793775	0.0007472352777769231	0.9737355214260286	-1	0	0	0.16666666666666666	1	1.0	7	0.5	0.7142857142857143	5	5	3	1	0	0.5	3	6	9	0.1	0	0.4601357072442197	0.7316905439195914	0.48255194471102775	0.8527958078070139	0.9498309139636942	0.8863653685532038	0.9153357983312959	0.8326722556814713	1.0	0	0.0	0.0007472352777769231	27
2657	0.021400513922358446	0.00033695910729296814	0.0003050643025467014	0.9749426217870916	-1	0	0	0.16666666666666666	1	1.0	7	0.375	0.7142857142857143	5	5	3	1	0	0.6666666666666666	4	6	9	0.1	0	0.4601357072442197	0.7316905439195914	0.48255194471102775	0.8527958078070139	0.9498309139636942	0.8863653685532038	0.9153357983312959	0.8326722556814713	1.0	0	0.0	0.0003050643025467014	18
2180	0.0220415859143101	0.0015408782835687179	0.0005287838686717408	0.9753837283594874	-1	0	0	0.16666666666666666	1	1.0	7	0.375	0.7142857142857143	5	5	3	1	0	0.6666666666666666	4	6	9	0.1	0	0.4601357072442197	0.7316905439195914	0.48255194471102775	0.8527958078070139	0.9498309139636942	0.8863653685532038	0.9153357983312959	0.8326722556814713	1.0	0	0.0	0.0005287838686717408	17
1095	0.021454328397220696	0.0010225104369997447	0.00021417778469718233	0.974484313189679	-1	0	0	0.16666666666666666	1	1.0	7	0.5	0.7142857142857143	5	5	3	1	0	0.5	3	6	9	0.1	0	0.4601357072442197	0.7316905439195914	0.48255194471102775	0.8527958078070139	1.0	0.8929954822241152	0.9255553636377322	0.8357869220590625	1.0	0	0.0	0.00021417778469718233	9
1269	0.021213920831889745	0.001509020507177787	0.0003331481602674604	0.9740819924381856	-1	0	0	0.16666666666666666	1	1.0	7	0.5	0.7142857142857143	5	5	3	1	0	0.5	3	6	9	0.1	0	0.4601357072442197	0.7316905439195914	0.48255194471102775	0.8527958078070139	1.0	0.8929954822241152	0.9255553636377322	0.8357869220590625	1.0	0	0.0	0.0003331481602674604	17
851	0.021470986382703675	0.0020773671927935954	0.0007179572552895467	0.973751747377559	-1	0	0	0.16666666666666666	1	1.0	7	0.5	0.7142857142857143	5	5	3	1	0	0.5	3	6	9	0.1	0	0.4601357072442197	0.7316905439195914	0.48255194471102775	0.8527958078070139	1.0	0.8929954822241152	0.9255553636377322	0.8357869220590625	1.0	0	0.0	0.0007179572552895467	49
3591	0.02338079430996563	0.0013380746361767322	0.0013064588720229518	0.9772828853403898	-1	0	0	0.125	1	1.0	10	0.4	0.7	7	7	4	2	0	0.3	10	3	12	0.16666666666666666	0	0.4601357072442197	0.6662322282154	0.48255194471102775	0.8667059888760299	0.9498309139636942	0.8690142351845904	0.9153357983312959	0.8153570369611957	0.5714285714285714	0	0.0	0.0013064588720229518	21
1999	0.02156089536751308	0.00037501938489285374	0.0002870450347688606	0.9748497277637769	-1	0	0	0.16666666666666666	1	1.0	7	0.375	0.7142857142857143	5	5	3	1	0	0.6666666666666666	4	6	9	0.1	0	0.4601357072442197	0.7316905439195914	0.48255194471102775	0.8527958078070139	1.0	0.8929954822241152	0.9255553636377322	0.8357869220590625	1.0	0	0.0	0.0002870450347688606	12
3821	0.023527476398992515	0.0017197769754404763	0.0016163303620284884	0.9771376072858315	-1	0	0	0.125	1	1.0	10	0.4	0.7	7	7	4	2	0	0.3	10	3	12	0.16666666666666666	0	0.4601357072442197	0.6662322282154	0.48255194471102775	0.8667059888760299	0.9498309139636942	0.8627737585431117	0.9096704862715237	0.8126444645320972	0.5714285714285714	0	0.0	0.0016163303620284884	76
1047	0.02157732254337923	0.001460438792400927	0.0004969012305919704	0.9741363112879154	-1	0	0	0.16666666666666666	1	1.0	7	0.5	0.7142857142857143	5	5	3	1	0	0.5	3	6	9	0.1	0	0.4601357072442197	0.7316905439195914	0.48255194471102775	0.8527958078070139	1.0	0.8929954822241152	0.9255553636377322	0.8357869220590625	1.0	0	0.0	0.0004969012305919704	34
2653	0.022717856031223095	0.0017395670895206479	0.001393814532656758	0.977852976811182	-1	0	0	0.125	1	1.0	10	0.4	0.7	7	7	4	1	0	0.3	10	3	12	0.08333333333333333	0	0.4601357072442197	0.6662322282154	0.48255194471102775	0.8667059888760299	0.9498309139636942	0.8690142351845904	0.9153357983312959	0.8153570369611957	1.0	0	0.0	0.001393814532656758	23
4349	0.02365498242251643	0.0014986122344823965	0.001496698476887356	0.9773482269748069	-1	0	0	0.125	1	1.0	10	0.4	0.7	7	7	4	2	0	0.3	10	3	12	0.16666666666666666	0	0.4601357072442197	0.6662322282154	0.48255194471102775	0.8667059888760299	0.9498309139636942	0.8690142351845904	0.9153357983312959	0.8153570369611957	0.5714285714285714	0	0.0	0.001496698476887356	77
2295	0.0034364416356799654	0.003375407693109941	-0.0033748277322646885	0.9815504492993138	-1	0	0	0.5	2	0.75	3	0.6	0.5	2	2	3	1	0	0.4	5	2	6	0.1	0.4	0.43711398326297585	0.5573014519211915	0.6498652483807112	0.8419930893862678	0.9076233684258433	0.7158088965507478	0.8953970336430964	0.7195785810964106	1.0	0	0.0	-0.00033748277322646886	4
2230	0.022000864588641766	0.0007293085264630776	0.0004873247195051804	0.9746587223935113	-1	0	0	0.16666666666666666	1	1.0	7	0.375	0.7142857142857143	5	5	3	1	0	0.6666666666666666	4	6	9	0.1	0	0.4601357072442197	0.7316905439195914	0.48255194471102775	0.8527958078070139	1.0	0.8929954822241152	0.9255553636377322	0.8357869220590625	1.0	0	0.0	0.0004873247195051804	24
3004	0.02340892658047211	0.0018090856091267588	0.0015174608284803893	0.9785379814952802	-1	0	0	0.125	1	1.0	10	0.4	0.7	7	7	4	1	0	0.3	10	3	12	0.08333333333333333	0	0.4601357072442197	0.6662322282154	0.48255194471102775	0.8667059888760299	0.9498309139636942	0.8690142351845904	0.9153357983312959	0.8153570369611957	1.0	0	0.0	0.0015174608284803893	64
2542	0.021859634714367564	0.0008167479712711845	0.0006987051848663097	0.9746693216846244	-1	0	0	0.16666666666666666	1	1.0	7	0.375	0.7142857142857143	5	5	3	1	0	0.6666666666666666	4	6	9	0.1	0	0.4601357072442197	0.7316905439195914	0.48255194471102775	0.8527958078070139	1.0	0.8929954822241152	0.9255553636377322	0.8357869220590625	1.0	0	0.0	0.0006987051848663097	54
3365	0.022812988761180732	0.0017864461178033354	0.0014342552394272427	0.9780108350003709	-1	0	0	0.125	1	1.0	10	0.4	0.7	7	7	4	1	0	0.3	10	3	12	0.08333333333333333	0	0.4601357072442197	0.6662322282154	0.48255194471102775	0.8667059888760299	0.9498309139636942	0.8690142351845904	0.9153357983312959	0.8153570369611957	1.0	0	0.0	0.0014342552394272427	45
3226	0.026722563063640962	0.004704870642860754	-0.0024125382707171107	0.9777170359191486	-1	0	0	0.125	1	1.0	10	0.6	0.7	8	7	3	2	0	0.2	10	2	12	0.2222222222222222	0	0.45006677208353024	0.653455293289574	0.48255194471102775	0.8719609483564987	0.8367905055000715	0.8950898034874232	0.8710993021475343	0.827140720075631	0.5625	0	0.0	-0.00024125382707171106	6
3107	0.023182265086526762	0.0015249013221893463	0.0015220659548139941	0.9775451943689353	-1	0	0	0.125	1	1.0	10	0.4	0.7	7	7	4	1	0	0.3	10	3	12	0.08333333333333333	0	0.4601357072442197	0.6662322282154	0.48255194471102775	0.8667059888760299	0.8336980222923177	0.8360721251962986	0.8637723607610749	0.8017934290639627	1.0	0	0.0	0.0015220659548139941	40
2499	0.02138240803746177	0.0008833196542816677	0.0008140671496313579	0.9746766611842463	-1	0	0	0.16666666666666666	1	1.0	7	0.375	0.7142857142857143	5	5	3	1	0	0.6666666666666666	4	6	9	0.1	0	0.4601357072442197	0.7316905439195914	0.48255194471102775	0.8527958078070139	0.9498309139636942	0.8863653685532038	0.9096704862715237	0.8326722556814713	1.0	0	0.0	0.0008140671496313579	41
2399	0.02135356490106313	0.0008565520168186389	0.0007997610889036955	0.9746406868169202	-1	0	0	0.16666666666666666	1	1.0	7	0.375	0.7142857142857143	5	5	3	1	0	0.6666666666666666	4	6	9	0.1	0	0.4601357072442197	0.7316905439195914	0.48255194471102775	0.8527958078070139	1.0	0.8929954822241152	0.9255553636377322	0.8357869220590625	1.0	0	0.0	0.0007997610889036955	44
4037	0.02333841560124759	0.0019844454532473815	0.0016590552118321306	0.9776411690625565	-1	0	0	0.125	1	1.0	10	0.4	0.7	7	7	4	2	0	0.3	10	3	12	0.16666666666666666	0	0.4601357072442197	0.6662322282154	0.48255194471102775	0.8667059888760299	0.9498309139636942	0.8690142351845904	0.9153357983312959	0.8153570369611957	0.5714285714285714	0	0.0	0.0016590552118321306	78
539	0.025590316545305445	0.00763895089817951	-0.00762751326903492	0.977014613044701	-1	0	0	0.16666666666666666	1	1.0	7	0.5	0.7142857142857143	5	5	3	1	0	0.5	3	6	9	0.1	0	0.4601357072442197	0.8281358530446555	0.48255194471102775	0.898051184808266	0.9498309139636942	0.8915959251792895	0.9153357983312959	0.8756419255455771	1.0	0	0.0	-0.000762751326903492	5
3374	0.023527248991533748	0.0014340643654424277	0.0014325678318072783	0.9773168910835346	-1	0	0	0.125	1	1.0	10	0.4	0.7	7	7	4	2	0	0.3	10	3	12	0.16666666666666666	0	0.4601357072442197	0.6662322282154	0.48255194471102775	0.8667059888760299	0.9498309139636942	0.8690142351845904	0.9153357983312959	0.8153570369611957	0.5714285714285714	0	0.0	0.0014325678318072783	41
681	0.00524584090923823	0.0027357945008782457	-0.0027355845577343263	0.9817018478837317	-1	0	0	0.3333333333333333	1	1.0	2	1.0	1.0	2	2	1	1	0	0.25	1	4	4	0.16666666666666666	0	0.2459284740289463	0.7463643820613729	0.9057765425515303	0.5033692635144836	0.4362244140370494	0.7539263920822719	0.9480977311728126	0.6764457637610496	1.0	0	0.0	-0.00027355845577343264	12
20	0.008796176791810625	0.00473210373098103	-0.004642332875942763	0.9422096770281335	-1	0	0	0.42857142857142855	3	0.625	5	0.35714285714285715	0.375	5	3	4	6	0	0.5714285714285714	7	4	10	0.6	0.2222222222222222	0.7388227939424287	0.8926818333767632	0.1933963847069687	0.6924647926398221	0.18046771052617377	0.9024723485187224	0.9342456635584456	0.8479184281975706	0.2	0.4	0.0	-0.0004642332875942763	15
1180	0.021399769254153832	0.0015650777454235781	0.0007399213318304048	0.973951428487199	-1	0	0	0.16666666666666666	1	1.0	7	0.5	0.7142857142857143	5	5	3	1	0	0.5	3	6	9	0.1	0	0.4601357072442197	0.7316905439195914	0.48255194471102775	0.8527958078070139	0.9498309139636942	0.8863653685532038	0.9153357983312959	0.8326722556814713	1.0	0	0.0	0.0007399213318304048	14
435	0.025713159734679438	0.004278218889551106	-0.0038012663140215277	0.9101252422879794	-1	0	0	0.4	4	0.6153846153846154	8	0.35714285714285715	0.46153846153846156	9	6	5	4	0	0.8571428571428571	6	7	15	0.36363636363636365	0.18181818181818182	0.4601357072442197	0.8018251357478919	0.48255194471102775	0.9190842791404635	0.8819847210304401	0.8755794329080364	0.898293847871743	0.8728403865935968	0.2222222222222222	0.2222222222222222	0.0	-0.0003801266314021528	9
1484	0.021406140007422945	0.002225134593174102	0.00034854426537208195	0.9739611702734949	-1	0	0	0.16666666666666666	1	1.0	7	0.5	0.7142857142857143	5	5	3	1	0	0.5	3	6	9	0.1	0	0.4601357072442197	0.7316905439195914	0.48255194471102775	0.8527958078070139	0.7237500970364488	0.7836149957374814	0.8193291648757823	0.793953806704272	1.0	0	0.0	0.00034854426537208195	15
3224	0.02293490747092996	0.001250739296538724	0.0011854587329224162	0.9777798626782491	-1	0	0	0.125	1	1.0	10	0.4	0.7	7	7	4	1	0	0.3	10	3	12	0.08333333333333333	0	0.4601357072442197	0.6662322282154	0.48255194471102775	0.8667059888760299	0.9498309139636942	0.8690142351845904	0.9153357983312959	0.8153570369611957	1.0	0	0.0	0.0011854587329224162	24
3812	0.026010869872445753	0.0048931024703029275	-0.004504908297645255	0.9813700064929297	-1	0	0	0.3	3	0.6666666666666666	8	0.5185185185185185	0.4166666666666667	6	5	7	1	0	0.3333333333333333	9	3	14	0.058823529411764705	0.4444444444444444	0.4663476178744199	0.6767871339181583	0.4325988956274823	0.6937456496704091	0.9749154569818472	0.9192484944724075	0.9210417512251284	0.7907808027788907	1.0	0	0.0	-0.0004504908297645255	4
2513	0.022190267262701645	0.0010568233020914616	0.0005578355223302631	0.9751388955292981	-1	0	0	0.16666666666666666	1	1.0	7	0.375	0.7142857142857143	5	5	3	1	0	0.6666666666666666	4	6	9	0.1	0	0.4601357072442197	0.7316905439195914	0.48255194471102775	0.8527958078070139	0.9498309139636942	0.8863653685532038	0.9153357983312959	0.8326722556814713	1.0	0	0.0	0.0005578355223302631	17
1955	0.00914051302591029	0.003679813905532641	-0.0036407640377772972	0.9814033733943488	-1	0	0	0.3333333333333333	2	0.6666666666666666	4	0.5333333333333333	0.5	4	3	3	1	0	0.6	3	5	8	0.1111111111111111	0.4	0.4663476178744199	0.7480976446891711	0.4325988956274823	0.6813660211040264	1.0	0.907413972414003	0.9264179222983198	0.7985092428042664	1.0	0	0.0	-0.00036407640377772975	3
1942	0.02494043362995414	0.006084730279082649	-0.006015458490319742	0.9790342801646854	-1	0	0	0.14285714285714285	1	1.0	8	0.47619047619047616	0.75	6	6	3	1	0	0.42857142857142855	3	7	10	0.1	0	0.4601357072442197	0.6953803748362081	0.48255194471102775	0.8815639701241391	0.8618750485182243	0.879124424992636	0.8826388985275206	0.832803527311851	1.0	0	0.0	-0.0006015458490319742	1
293	0.010257342821267786	0.004631491538678431	-0.004629627064750912	0.9660184844116845	-1	0	0	0.5	3	0.7142857142857143	5	0.6	0.42857142857142855	5	3	3	3	0	0.6	3	5	9	0.375	0.4	0.4655322665896165	0.7935320609902893	0.4765973874296339	0.903556759133021	0.4728883205581783	0.8403009222908866	0.8711393963712293	0.8517088645825798	0.2	0.2	0.0	-0.0004629627064750912	7
3291	0.02263017478876744	0.0013122918732762817	0.0012521767374443003	0.9778805447951727	-1	0	0	0.125	1	1.0	10	0.4	0.7	7	7	4	1	0	0.3	10	3	12	0.08333333333333333	0	0.4601357072442197	0.6662322282154	0.48255194471102775	0.8667059888760299	0.9498309139636942	0.8690142351845904	0.9153357983312959	0.8153570369611957	1.0	0	0.0	0.0012521767374443003	28
4555	0.023616521296821884	0.0014360754537089417	0.0013955722941465436	0.9771458110394571	-1	0	0	0.125	1	1.0	10	0.4	0.7	7	7	4	2	0	0.3	10	3	12	0.16666666666666666	0	0.4601357072442197	0.6662322282154	0.48255194471102775	0.8667059888760299	0.9498309139636942	0.8690142351845904	0.9153357983312959	0.8153570369611957	0.5714285714285714	0	0.0	0.0013955722941465436	43
2018	0.021929035028683593	0.0006378083469875784	0.0006223478786876726	0.9745980209114723	-1	0	0	0.16666666666666666	1	1.0	7	0.375	0.7142857142857143	5	5	3	1	0	0.6666666666666666	4	6	9	0.1	0	0.4601357072442197	0.7316905439195914	0.48255194471102775	0.8527958078070139	0.9498309139636942	0.8863653685532038	0.9153357983312959	0.8326722556814713	1.0	0	0.0	0.0006223478786876726	19
1358	0.02229491871186606	0.0008449126698685939	0.000628620833365392	0.9749220101033546	-1	0	0	0.16666666666666666	1	1.0	7	0.375	0.7142857142857143	5	5	3	1	0	0.6666666666666666	4	6	9	0.1	0	0.4601357072442197	0.7316905439195914	0.48255194471102775	0.8527958078070139	0.9498309139636942	0.8863653685532038	0.9153357983312959	0.8326722556814713	1.0	0	0.0	0.000628620833365392	31
4447	0.025618243445217945	0.009536914349940088	-0.006989464155421103	0.9808822836160791	-1	0	0	0.14285714285714285	1	1.0	8	0.47619047619047616	0.75	6	6	3	2	0	0.42857142857142855	3	7	10	0.2	0	0.4636493382017216	0.652831407762571	0.48255194471102775	0.832595091719815	0.9749154569818472	0.8786966699719058	0.9189727121179521	0.8030175526203736	0.5833333333333334	0	0.0	-0.0006989464155421103	1
4040	0.024687018700145964	0.0020551768987742687	0.0015899223065562835	0.9768649214568318	-1	0	0	0.125	1	1.0	10	0.4	0.7	8	7	3	2	0	0.3	10	3	12	0.2222222222222222	0	0.45006677208353024	0.653455293289574	0.48255194471102775	0.8719609483564987	0.8367905055000715	0.8950898034874232	0.8710993021475343	0.827140720075631	0.5625	0	0.0	0.0015899223065562835	16
21	0.033730559265223184	0.009373435354087734	-0.009330322673797294	0.9824285446586081	-1	0	0	0.4	4	0.6153846153846154	8	0.35714285714285715	0.38461538461538464	8	5	6	0	0	0.8571428571428571	7	6	15	0.0	0.14285714285714285	0.3540770603150333	0.86651236746373	0.24358134005011664	0.8528694094355453	0.7251097010059937	0.9127720900943328	0.8395393076710205	0.8799445420919665	0	0	0.0	-0.0009330322673797294	21
4353	0.022751348264458307	0.012274017790490631	-0.004317594771458997	0.9764074148658387	-1	0	0	0.25	2	0.9	9	0.3	0.7	7	7	4	3	0	0.625	5	8	12	0.25	0.18181818181818182	0.4655322665896165	0.5548558215439274	0.48255194471102775	0.8667059888760299	0.9498309139636942	0.8627737585431117	0.898293847871743	0.7875674859229483	0.14285714285714285	0	0.0	-0.00043175947714589965	1
4423	0.023701680601049793	0.001650241795711987	0.0014615969509641515	0.9775883527557506	-1	0	0	0.125	1	1.0	10	0.4	0.7	7	7	4	2	0	0.3	10	3	12	0.16666666666666666	0	0.4601357072442197	0.6662322282154	0.48255194471102775	0.8667059888760299	0.9498309139636942	0.8690142351845904	0.9153357983312959	0.8153570369611957	0.5714285714285714	0.14285714285714285	0.0	0.0014615969509641515	21
1239	0.021369514365441322	0.0012588061403641581	0.000662132774255208	0.9742035443867639	-1	0	0	0.16666666666666666	1	1.0	7	0.5	0.7142857142857143	5	5	3	1	0	0.5	3	6	9	0.1	0	0.4601357072442197	0.7316905439195914	0.48255194471102775	0.8527958078070139	0.9498309139636942	0.8863653685532038	0.9153357983312959	0.8326722556814713	1.0	0	0.0	0.000662132774255208	23
1986	0.02165390188694058	0.00022825369708410483	0.0002282041094795783	0.9748198712558053	-1	0	0	0.16666666666666666	1	1.0	7	0.375	0.7142857142857143	5	5	3	1	0	0.6666666666666666	4	6	9	0.1	0	0.4601357072442197	0.7316905439195914	0.48255194471102775	0.8527958078070139	0.9498309139636942	0.8863653685532038	0.9153357983312959	0.8326722556814713	1.0	0	0.0	0.0002282041094795783	13
2881	0.02305725057798743	0.0015217093088101378	0.0014133578602837588	0.9779456827057259	-1	0	0	0.125	1	1.0	10	0.4	0.7	7	7	4	1	0	0.3	10	3	12	0.08333333333333333	0	0.4601357072442197	0.6662322282154	0.48255194471102775	0.8667059888760299	0.9498309139636942	0.8690142351845904	0.9153357983312959	0.8153570369611957	1.0	0	0.0	0.0014133578602837588	44
1993	0.02152675611726976	0.0008076924540899872	0.000777670179475862	0.9745731427156749	-1	0	0	0.16666666666666666	1	1.0	7	0.375	0.7142857142857143	5	5	3	1	0	0.6666666666666666	4	6	9	0.1	0	0.4601357072442197	0.7316905439195914	0.48255194471102775	0.8527958078070139	1.0	0.8929954822241152	0.9255553636377322	0.8357869220590625	1.0	0	0.0	0.000777670179475862	37
1664	0.025872180090866278	0.006693975527480151	-0.005895581721430441	0.977164220678401	-1	0	0	0.14285714285714285	1	1.0	8	0.4166666666666667	0.625	5	5	4	2	0	0.6666666666666666	4	6	10	0.16666666666666666	0	0.4655322665896165	0.839949827904916	0.48255194471102775	0.9198722689360699	1.0	0.8851529258148598	0.925753778411243	0.8856315283850066	0.6	0	0.0	-0.0005895581721430441	4
1769	0.021315137079380223	0.0010905331486222017	0.0007631977252928704	0.9745027147712514	-1	0	0	0.16666666666666666	1	1.0	7	0.375	0.7142857142857143	5	5	3	1	0	0.6666666666666666	4	6	9	0.1	0	0.4601357072442197	0.7316905439195914	0.48255194471102775	0.8527958078070139	1.0	0.8929954822241152	0.9255553636377322	0.8357869220590625	1.0	0	0.0	0.0007631977252928704	58
3573	0.0231990684713803	0.00138851072339441	0.0011951113905276061	0.977939395476075	-1	0	0	0.125	1	1.0	10	0.4	0.7	7	7	4	1	0	0.3	10	3	12	0.08333333333333333	0	0.4601357072442197	0.6662322282154	0.48255194471102775	0.8667059888760299	0.9498309139636942	0.8690142351845904	0.9153357983312959	0.8153570369611957	1.0	0	0.0	0.0011951113905276061	14
4198	0.028521650259006676	0.007359943819765334	0.000625590131627302	0.9811161846330793	-1	0	0	0.25	2	0.9	9	0.5454545454545454	0.8	8	8	3	4	0	0.18181818181818182	11	2	12	0.4	0.18181818181818182	0.4628339869169181	0.5427868650294644	0.48255194471102775	0.8786557974255975	0.8367905055000715	0.8527415458533539	0.8635518539988734	0.7862608296919473	0.3125	0	0.0	0.000625590131627302	9
350	0.0014136375193196105	0.0013467443141843229	-0.0013467239211837462	0.9842713491545191	-1	0	0	0.5	1	1.0	1	1.0	1.0	1	1	1	1	0	0.3333333333333333	1	3	3	0.16666666666666666	0	0.13799694735198517	0.5	0.8807865317109336	0.5	0.5481908170026941	0.5	0.9542588481367812	0.5	1.0	1.0	0.0	-0.00013467239211837462	87
2583	0.022132313166881423	0.000538836948071429	0.0004934942710336111	0.9748938145438358	-1	0	0	0.16666666666666666	1	1.0	7	0.375	0.7142857142857143	5	5	3	1	0	0.6666666666666666	4	6	9	0.1	0	0.4601357072442197	0.7316905439195914	0.48255194471102775	0.8527958078070139	1.0	0.8929954822241152	0.9255553636377322	0.8357869220590625	1.0	0	0.0	0.0004934942710336111	17
2585	0.01745924787262119	0.00476075519440095	-0.004758978937551069	0.9816107618652105	-1	0	0	0.3333333333333333	2	0.7142857142857143	5	0.375	0.5714285714285714	5	4	3	1	0	0.6666666666666666	4	6	9	0.1111111111111111	0.3333333333333333	0.4601357072442197	0.7229154273468864	0.48255194471102775	0.8980718075157019	0.7237500970364488	0.8794008914065639	0.8669686759466277	0.8464779524869751	1.0	0	0.0	-0.00047589789375510695	6
3698	0.024433057578475758	0.0035718763627896914	0.0023051674708144208	0.9769623974673587	-1	0	0	0.1111111111111111	1	1.0	11	0.43333333333333335	0.6363636363636364	7	7	5	2	0	0.3	10	3	13	0.14285714285714285	0	0.4601357072442197	0.6560384968529183	0.48255194471102775	0.8667059888760299	0.9498309139636942	0.8690142351845904	0.9212422195114758	0.8130626091339059	0.5714285714285714	0	0.0	0.0023051674708144208	16
3596	0.023885041701218884	0.0012113914550300523	0.0011657263376090706	0.9774287377691011	-1	0	0	0.125	1	1.0	10	0.4	0.7	7	7	4	2	0	0.3	10	3	12	0.16666666666666666	0	0.4601357072442197	0.6662322282154	0.48255194471102775	0.8667059888760299	0.9498309139636942	0.8690142351845904	0.9153357983312959	0.8153570369611957	0.5714285714285714	0	0.0	0.0011657263376090706	18
4732	0.019584902846283374	0.003894322190255874	-0.0027947331053205463	0.9609394716456129	-1	0	0	0.16666666666666666	1	1.0	7	0.5	0.5714285714285714	4	4	4	1	0	0.5	3	6	9	0.08333333333333333	0	0.44988119809636373	0.7064793894134328	0.5999121992971659	0.9163569398410294	0.7694984169440678	0.8697437948218217	0.8770041927613956	0.8485957710029378	1.0	0	0.0	-0.00027947331053205463	2
3685	0.023544808807662014	0.0019457964771432065	0.0015642228637873662	0.9777114925061929	-1	0	0	0.125	1	1.0	10	0.4	0.7	7	7	4	2	0	0.3	10	3	12	0.16666666666666666	0	0.4601357072442197	0.6662322282154	0.48255194471102775	0.8667059888760299	0.9498309139636942	0.8627737585431117	0.9096704862715237	0.8126444645320972	0.5714285714285714	0	0.0	0.0015642228637873662	39
2684	0.023224112766818582	0.0018161815273205024	0.0014760046331349606	0.9779217874730026	-1	0	0	0.125	1	1.0	10	0.4	0.7	7	7	4	1	0	0.3	10	3	12	0.08333333333333333	0	0.4601357072442197	0.6662322282154	0.48255194471102775	0.8667059888760299	0.9498309139636942	0.8690142351845904	0.9153357983312959	0.8153570369611957	1.0	0	0.0	0.0014760046331349606	66
4193	0.026853270527594	0.004572071531648041	-0.0026412232530848108	0.9777564790077098	-1	0	0	0.2222222222222222	2	0.8181818181818182	9	0.43333333333333335	0.6363636363636364	8	7	4	1	0	0.3	10	3	13	0.09090909090909091	0	0.45006677208353024	0.653455293289574	0.48255194471102775	0.8719609483564987	0.8367905055000715	0.8898248424048424	0.8710993021475343	0.8245101535792368	1.0	0	0.0	-0.0002641223253084811	7
4020	0.023915450597884105	0.002258242617403732	0.001652124513202056	0.9768904300156325	-1	0	0	0.125	1	1.0	10	0.4	0.7	7	7	4	2	0	0.3	10	3	12	0.16666666666666666	0	0.4601357072442197	0.6662322282154	0.48255194471102775	0.8667059888760299	0.9498309139636942	0.8690142351845904	0.9153357983312959	0.8153570369611957	0.5714285714285714	0	0.0	0.001652124513202056	32
1395	0.02174653526311427	0.0003497341804144672	0.00032031120488647393	0.9746100908972526	-1	0	0	0.16666666666666666	1	1.0	7	0.5	0.7142857142857143	5	5	3	1	0	0.5	3	6	9	0.1	0	0.4601357072442197	0.7316905439195914	0.48255194471102775	0.8527958078070139	0.9498309139636942	0.8863653685532038	0.9153357983312959	0.8326722556814713	1.0	0	0.0	0.00032031120488647393	14
3492	0.023069786263348907	0.0014182626070636524	0.0014126079315763195	0.9779242198274918	-1	0	0	0.125	1	1.0	10	0.4	0.7	7	7	4	1	0	0.3	10	3	12	0.08333333333333333	0	0.4601357072442197	0.6662322282154	0.48255194471102775	0.8667059888760299	0.9498309139636942	0.8690142351845904	0.9153357983312959	0.8153570369611957	1.0	0	0.0	0.0014126079315763195	44
2928	0.025263902164666535	0.009568886583586992	-0.007343520904054753	0.9807376560387067	-1	0	0	0.14285714285714285	1	1.0	8	0.47619047619047616	0.75	6	6	3	1	0	0.42857142857142855	3	7	10	0.1	0	0.4636493382017216	0.652831407762571	0.48255194471102775	0.832595091719815	0.9749154569818472	0.8786966699719058	0.9189727121179521	0.8030175526203736	1.0	0	0.0	-0.0007343520904054753	0
4592	0.024902072776730334	0.005028515630107432	-0.0015550237860466139	0.9786756962272684	-1	0	0	0.125	1	1.0	9	0.4074074074074074	0.6666666666666666	6	6	4	3	0	0.3333333333333333	9	3	11	0.25	0	0.4655322665896165	0.6452915272260114	0.4325988956274823	0.6937456496704091	0.9498309139636942	0.9149340281734418	0.9041329267599381	0.7796864478896405	0.16666666666666666	0	0.0	-0.0001555023786046614	10
2774	0.026576368781204333	0.005023220189624785	-0.005012459366397212	0.9812608314700878	-1	0	0	0.2857142857142857	2	0.75	6	0.35714285714285715	0.625	5	5	4	1	0	0.5714285714285714	4	7	10	0.08333333333333333	0.2857142857142857	0.4399978369228408	0.7123773956297372	0.48255194471102775	0.8980718075157019	0.8152467368516868	0.8770505832642552	0.8731117336523976	0.8432454979521246	1.0	0	0.0	-0.0005012459366397213	4
1135	0.021352675036197852	0.00148234453456959	0.0002863669696076164	0.9741501837352953	-1	0	0	0.16666666666666666	1	1.0	7	0.5	0.7142857142857143	5	5	3	1	0	0.5	3	6	9	0.1	0	0.4601357072442197	0.7316905439195914	0.48255194471102775	0.8527958078070139	0.9498309139636942	0.8863653685532038	0.9153357983312959	0.8326722556814713	1.0	0	0.0	0.0002863669696076164	19
2962	0.02349561263662685	0.001370571408805551	0.0013695451539068712	0.9777532750827919	-1	0	0	0.125	1	1.0	10	0.4	0.7	7	7	4	1	0	0.3	10	3	12	0.08333333333333333	0	0.4601357072442197	0.6662322282154	0.48255194471102775	0.8667059888760299	0.9498309139636942	0.8690142351845904	0.9153357983312959	0.8153570369611957	1.0	0	0.0	0.0013695451539068712	22
3206	0.023186005515563463	0.0013751867597565615	0.0013751849094272802	0.9779571170308204	-1	0	0	0.125	1	1.0	10	0.4	0.7	7	7	4	1	0	0.3	10	3	12	0.08333333333333333	0	0.4601357072442197	0.6662322282154	0.48255194471102775	0.8667059888760299	0.9498309139636942	0.8690142351845904	0.9153357983312959	0.8153570369611957	1.0	0	0.0	0.0013751849094272802	30
1954	0.02138283020417714	0.00014966093846404142	0.00014621844551268248	0.9749697362444965	-1	0	0	0.16666666666666666	1	1.0	7	0.375	0.7142857142857143	5	5	3	1	0	0.6666666666666666	4	6	9	0.1	0	0.4601357072442197	0.7316905439195914	0.48255194471102775	0.8527958078070139	1.0	0.8929954822241152	0.9255553636377322	0.8357869220590625	1.0	0	0.0	0.00014621844551268248	10
119	0.016348591332890797	0.0024914585785064105	0.0005460937767142546	0.9650828064383907	-1	0	0	0.5	5	0.5384615384615384	7	0.30612244897959184	0.5384615384615384	11	7	3	3	0	1.0	7	7	15	0.5	0.2222222222222222	0.7009427947875525	0.972273655864172	0.46581753585476104	0.8942837520369818	0.6215917630368426	0.7610994673388216	0.8822791685895257	0.9075218459844537	0.09090909090909091	0.18181818181818182	0.0	0.0005460937767142546	7
3043	0.023171838126897774	0.001787973975132684	0.0006039557430490674	0.9786920780928698	-1	0	0	0.125	1	1.0	10	0.4	0.7	7	7	4	1	0	0.3	10	3	12	0.08333333333333333	0	0.4601357072442197	0.6662322282154	0.48255194471102775	0.8667059888760299	0.9498309139636942	0.8690142351845904	0.9153357983312959	0.8153570369611957	1.0	0.14285714285714285	0.0	0.0006039557430490674	7
4035	0.023322026853584855	0.0013044052771321317	0.0012755661368405544	0.977591104210313	-1	0	0	0.125	1	1.0	10	0.4	0.7	7	7	4	2	0	0.3	10	3	12	0.16666666666666666	0	0.4601357072442197	0.6662322282154	0.48255194471102775	0.8667059888760299	0.9498309139636942	0.8690142351845904	0.9153357983312959	0.8153570369611957	0.5714285714285714	0	0.0	0.0012755661368405544	13
4847	0.02330076855631443	0.0015587006168231055	0.0015161610435083979	0.9773761758343286	-1	0	0	0.125	1	1.0	10	0.4	0.7	7	7	4	2	0	0.3	10	3	12	0.16666666666666666	0	0.4601357072442197	0.6662322282154	0.48255194471102775	0.8667059888760299	0.9498309139636942	0.8690142351845904	0.9153357983312959	0.8153570369611957	0.5714285714285714	0	0.0	0.0015161610435083979	52
918	0.021593460485377206	0.001520841643475661	0.000762284657453177	0.9740948790459233	-1	0	0	0.16666666666666666	1	1.0	7	0.5	0.7142857142857143	5	5	3	1	0	0.5	3	6	9	0.1	0	0.4601357072442197	0.7316905439195914	0.48255194471102775	0.8527958078070139	1.0	0.8929954822241152	0.9255553636377322	0.8357869220590625	1.0	0	0.0	0.000762284657453177	81
2456	0.017710196380019246	0.0028403665204537933	-0.0025288056715649255	0.9634453658980436	-1	0	0	0.16666666666666666	1	1.0	6	0.4	0.6666666666666666	4	4	3	2	0	0.8	4	5	8	0.2	0	0.4793004066949743	0.5976296437262981	0.4325988956274823	0.8768729434070736	0.8367905055000715	0.8527759084597404	0.8635518539988734	0.7976646032604863	0.625	0	0.0	-0.00025288056715649254	3
1832	0.021794738584242267	0.001379043292949125	0.0003056796993786789	0.9755035056664865	-1	0	0	0.16666666666666666	1	1.0	7	0.375	0.7142857142857143	5	5	3	1	0	0.6666666666666666	4	6	9	0.1	0	0.4601357072442197	0.7316905439195914	0.48255194471102775	0.8527958078070139	0.9498309139636942	0.8863653685532038	0.9153357983312959	0.8326722556814713	1.0	0	0.0	0.0003056796993786789	21
217	0.0017445672600275499	0.001695919971669014	-0.0016937302360840274	0.9833230774626325	-1	0	0	1.0	1	0	0	1.0	0	1	0	0	0	0	0.5	2	1	2	0.0	0	0	0	0	0	0	0	0	0	0	0	0	-0.00016937302360840273	25
845	0.021014126020706774	0.0017240875126283957	0.0005556040927005823	0.9741149866056811	-1	0	0	0.16666666666666666	1	1.0	7	0.5	0.7142857142857143	5	5	3	1	0	0.5	3	6	9	0.1	0	0.4601357072442197	0.7316905439195914	0.48255194471102775	0.8527958078070139	1.0	0.8929954822241152	0.9255553636377322	0.8357869220590625	1.0	0	0.0	0.0005556040927005823	66
1743	0.022294395377894863	0.0015239008803857482	0.0004181174526583016	0.975225578422041	-1	0	0	0.16666666666666666	1	1.0	7	0.375	0.7142857142857143	5	5	3	1	0	0.6666666666666666	4	6	9	0.1	0	0.4601357072442197	0.7316905439195914	0.48255194471102775	0.8527958078070139	0.9498309139636942	0.8863653685532038	0.9153357983312959	0.8326722556814713	1.0	0	0.0	0.0004181174526583016	21
4283	0.025748631637879354	0.0024338839859845366	0.0023930399559152836	0.9730534883450226	-1	0	0	0.125	1	1.0	9	0.4074074074074074	0.6666666666666666	6	6	4	3	0	0.3333333333333333	9	3	11	0.25	0	0.4793004066949743	0.5938364112630372	0.4325988956274823	0.6937456496704091	0.9498309139636942	0.9149340281734418	0.898293847871743	0.7669176115280862	0.16666666666666666	0	0.0	0.0023930399559152836	11
3653	0.023238320069367848	0.001507331544052998	0.0012504558126716562	0.9778979136958956	-1	0	0	0.125	1	1.0	10	0.4	0.7	7	7	4	1	0	0.3	10	3	12	0.08333333333333333	0	0.4601357072442197	0.6662322282154	0.48255194471102775	0.8667059888760299	0.9498309139636942	0.8690142351845904	0.9153357983312959	0.8153570369611957	1.0	0	0.0	0.0012504558126716562	24
846	0.021471920587014578	0.0017106572596368985	0.0005319633720308433	0.974049821059405	-1	0	0	0.16666666666666666	1	1.0	7	0.5	0.7142857142857143	5	5	3	1	0	0.5	3	6	9	0.1	0	0.4601357072442197	0.7316905439195914	0.48255194471102775	0.8527958078070139	1.0	0.8929954822241152	0.9255553636377322	0.8357869220590625	1.0	0	0.0	0.0005319633720308433	42
4218	0.023327182557789306	0.0019922237841559377	0.0016553556323190154	0.9770524093075853	-1	0	0	0.125	1	1.0	10	0.4	0.7	7	7	4	2	0	0.3	10	3	12	0.16666666666666666	0	0.4601357072442197	0.6662322282154	0.48255194471102775	0.8667059888760299	0.9498309139636942	0.8690142351845904	0.9153357983312959	0.8153570369611957	0.5714285714285714	0	0.0	0.0016553556323190154	106
4188	0.02290829770878613	0.0015989812599131706	0.0014838191394729505	0.9777694934995597	-1	0	0	0.125	1	1.0	10	0.4	0.7	7	7	4	2	0	0.3	10	3	12	0.16666666666666666	0	0.4601357072442197	0.6662322282154	0.48255194471102775	0.8667059888760299	0.9498309139636942	0.8690142351845904	0.9153357983312959	0.8153570369611957	0.5714285714285714	0	0.0	0.0014838191394729505	21
3044	0.02356727703428339	0.0014942691458103997	0.0014856234057740948	0.9777742735134154	-1	0	0	0.125	1	1.0	10	0.4	0.7	7	7	4	1	0	0.3	10	3	12	0.08333333333333333	0	0.4601357072442197	0.6662322282154	0.48255194471102775	0.8667059888760299	0.9498309139636942	0.8690142351845904	0.9153357983312959	0.8153570369611957	1.0	0	0.0	0.0014856234057740948	44
2481	0.0216029397725058	0.0006429941662979949	0.0006428745594772206	0.9746200236285221	-1	0	0	0.16666666666666666	1	1.0	7	0.375	0.7142857142857143	5	5	3	1	0	0.6666666666666666	4	6	9	0.1	0	0.4601357072442197	0.7316905439195914	0.48255194471102775	0.8527958078070139	1.0	0.8929954822241152	0.9255553636377322	0.8357869220590625	1.0	0	0.0	0.0006428745594772206	15
4997	0.02342195912377032	0.0014451128735500525	0.0011036300660408657	0.9775931631682105	-1	0	0	0.125	1	1.0	10	0.4	0.7	7	7	4	2	0	0.3	10	3	12	0.16666666666666666	0	0.4601357072442197	0.6662322282154	0.48255194471102775	0.8667059888760299	0.9498309139636942	0.8690142351845904	0.9153357983312959	0.8153570369611957	0.5714285714285714	0	0.0	0.0011036300660408657	25
3481	0.023178055020375458	0.0012641237743635874	0.0011810717690539391	0.9775132374737382	-1	0	0	0.125	1	1.0	10	0.4	0.7	7	7	4	1	0	0.3	10	3	12	0.08333333333333333	0	0.4601357072442197	0.6662322282154	0.48255194471102775	0.8667059888760299	0.9498309139636942	0.8690142351845904	0.9153357983312959	0.8153570369611957	1.0	0	0.0	0.0011810717690539391	24
4924	0.023484487063513804	0.0012822134469750964	0.0010408453810225025	0.9780954247890363	-1	0	0	0.125	1	1.0	10	0.4	0.7	7	7	4	2	0	0.3	10	3	12	0.16666666666666666	0	0.4601357072442197	0.6662322282154	0.48255194471102775	0.8667059888760299	0.9498309139636942	0.8627737585431117	0.9096704862715237	0.8126444645320972	0.5714285714285714	0	0.0	0.0010408453810225025	20
1974	0.021031715397338425	0.0036273073012211407	-0.003450780133365926	0.9812189759747879	-1	0	0	0.16666666666666666	1	1.0	6	0.4444444444444444	0.8333333333333334	5	5	2	2	0	0.5	3	6	8	0.25	0	0.4655322665896165	0.7289716590912689	0.38264584654393696	0.6925675542009697	1.0	0.9297143218073683	0.9255553636377322	0.8117299574643562	0.6	0	0.0	-0.0003450780133365926	8
4210	0.023712832138262016	0.00171089936170505	0.0012449301898515158	0.9776613166320719	-1	0	0	0.125	1	1.0	10	0.4	0.7	7	7	4	2	0	0.3	10	3	12	0.16666666666666666	0	0.4601357072442197	0.6662322282154	0.48255194471102775	0.8667059888760299	0.9498309139636942	0.8627737585431117	0.9096704862715237	0.8126444645320972	0.5714285714285714	0	0.0	0.0012449301898515158	12
2204	0.014883909652099151	0.005944878595161892	-0.005917992880302563	0.9800870470843656	-1	0	0	0.3333333333333333	2	0.8571428571428571	6	1.0	0.8571428571428571	6	6	2	0	0	0.1111111111111111	9	1	9	0.0	0.5	0.4601357072442197	0.6953803748362081	0.48255194471102775	0.8815639701241391	0.8618750485182243	0.879124424992636	0.8826388985275206	0.832803527311851	0	0	0.0	-0.0005917992880302563	0
4642	0.023888027485353684	0.0017272527688395676	0.0017096716882804147	0.9773971919627654	-1	0	0	0.125	1	1.0	10	0.4	0.7	7	7	4	2	0	0.3	10	3	12	0.16666666666666666	0	0.4601357072442197	0.6662322282154	0.48255194471102775	0.8667059888760299	0.9498309139636942	0.8627737585431117	0.9096704862715237	0.8126444645320972	0.5714285714285714	0	0.0	0.0017096716882804147	54
4632	0.023287677126343245	0.0017584985773876109	0.001059643122765356	0.9782502193609526	-1	0	0	0.125	1	1.0	10	0.4	0.7	7	7	4	2	0	0.3	10	3	12	0.16666666666666666	0	0.4601357072442197	0.6662322282154	0.48255194471102775	0.8667059888760299	0.9498309139636942	0.8627737585431117	0.9096704862715237	0.8126444645320972	0.5714285714285714	0	0.0	0.001059643122765356	9
1695	0.021513878692751853	0.002876017671697649	0.0013135142723566067	0.9731856400043085	-1	0	0	0.16666666666666666	1	1.0	7	0.5	0.7142857142857143	5	5	3	1	0	0.5	3	6	9	0.1	0	0.4601357072442197	0.7316905439195914	0.48255194471102775	0.8527958078070139	1.0	0.8929954822241152	0.9255553636377322	0.8357869220590625	1.0	0	0.0	0.0013135142723566067	25
3741	0.023350388334850827	0.001405152979974674	0.0013888995669386031	0.9775019847162474	-1	0	0	0.125	1	1.0	10	0.4	0.7	7	7	4	2	0	0.3	10	3	12	0.16666666666666666	0	0.4601357072442197	0.6662322282154	0.48255194471102775	0.8667059888760299	0.9498309139636942	0.8690142351845904	0.9153357983312959	0.8153570369611957	0.5714285714285714	0	0.0	0.0013888995669386031	32
1883	0.02766858560118068	0.004389943452729272	-0.0043687830143440305	0.9816671551471282	-1	0	0	0.16666666666666666	1	1.0	6	0.5714285714285714	0.8333333333333334	5	5	2	2	0	0.2857142857142857	7	2	8	0.25	0	0.4930685468003322	0.5664836089753796	0.48255194471102775	0.8628328954419142	1.0	0.7946755663663544	0.9179540099115446	0.7601120811027775	0.6	0.2	0.0	-0.0004368783014344031	6
518	0.002127088517114717	0.0019584305700098606	-0.001958350896791506	0.9838152846744368	-1	0	0	1.0	3	0.0	0	0.6666666666666666	0	2	0	1	0	0	0.6666666666666666	3	2	4	0.0	1.0	0	0	0	0	0	0	0	0	0	0	0	-0.00019583508967915058	25
2688	0.02325195126454798	0.0013969520159655539	0.0010295219525216037	0.9785757961303814	-1	0	0	0.125	1	1.0	10	0.4	0.7	7	7	4	1	0	0.3	10	3	12	0.08333333333333333	0	0.4601357072442197	0.6662322282154	0.48255194471102775	0.8667059888760299	0.9498309139636942	0.8690142351845904	0.9153357983312959	0.8153570369611957	1.0	0	0.0	0.0010295219525216037	21
3793	0.023697864656000954	0.0016103323176186724	0.0015747042239548713	0.9774088059011242	-1	0	0	0.125	1	1.0	10	0.4	0.7	7	7	4	2	0	0.3	10	3	12	0.16666666666666666	0	0.4601357072442197	0.6662322282154	0.48255194471102775	0.8667059888760299	0.9498309139636942	0.8627737585431117	0.9096704862715237	0.8126444645320972	0.5714285714285714	0	0.0	0.0015747042239548713	25
3950	0.023591652313678022	0.0012803289311745063	0.0012789594520348695	0.977276898249796	-1	0	0	0.125	1	1.0	10	0.4	0.7	7	7	4	2	0	0.3	10	3	12	0.16666666666666666	0	0.4601357072442197	0.6662322282154	0.48255194471102775	0.8667059888760299	0.9498309139636942	0.8690142351845904	0.9153357983312959	0.8153570369611957	0.5714285714285714	0	0.0	0.0012789594520348695	25
3819	0.023594707845505707	0.0015463284680855517	0.0015461566164261384	0.9774635575314022	-1	0	0	0.125	1	1.0	10	0.4	0.7	7	7	4	2	0	0.3	10	3	12	0.16666666666666666	0	0.4601357072442197	0.6662322282154	0.48255194471102775	0.8667059888760299	0.9498309139636942	0.8690142351845904	0.9153357983312959	0.8153570369611957	0.5714285714285714	0	0.0	0.0015461566164261384	18
265	0.014609997718958531	0.0038942483235700318	-0.003726420104980818	0.9790905298049548	-1	0	0	0.3333333333333333	2	0.8571428571428571	6	0.42857142857142855	0.7142857142857143	6	5	2	1	0	0.42857142857142855	3	7	9	0.14285714285714285	0	0.7655038223322155	0.8419189454823653	0.5547068508331952	0.8691185408614991	0.8318766454494011	0.9620867688759257	0.9185156684857063	0.9060662440428964	1.0	0	0.0	-0.0003726420104980818	23
5016	0.06215287300049084	0.021974636069897413	-0.014763748975712681	0.856084662844815	-1	0	0	0.2222222222222222	2	0.9090909090909091	10	0.5416666666666666	0.7272727272727273	8	8	4	4	0	0.16666666666666666	12	2	13	0.3333333333333333	0.16666666666666666	0.4730774330944998	0.5354787796379623	0.48255194471102775	0.8719609483564987	0.8367905055000715	0.8839798981526059	0.8635518539988734	0.7963676412799003	0.375	0.125	0.0	-0.001476374897571268	3
1308	0.021966999506729153	0.000953286849239509	0.0005039929637934698	0.9744926224576995	-1	0	0	0.16666666666666666	1	1.0	7	0.375	0.7142857142857143	5	5	3	1	0	0.6666666666666666	4	6	9	0.1	0	0.4601357072442197	0.7316905439195914	0.48255194471102775	0.8527958078070139	0.9498309139636942	0.8863653685532038	0.9153357983312959	0.8326722556814713	1.0	0	0.0	0.0005039929637934698	29
3969	0.023399180067071014	0.002043062925520398	0.00140020298938411	0.9777214432296327	-1	0	0	0.125	1	1.0	10	0.4	0.7	7	7	4	2	0	0.3	10	3	12	0.16666666666666666	0	0.4601357072442197	0.6662322282154	0.48255194471102775	0.8667059888760299	0.9498309139636942	0.8627737585431117	0.9096704862715237	0.8126444645320972	0.5714285714285714	0	0.0	0.00140020298938411	23
874	0.021321709592990897	0.0012052866739090348	0.00045180041566955865	0.9743360619046763	-1	0	0	0.16666666666666666	1	1.0	7	0.5	0.7142857142857143	5	5	3	1	0	0.5	3	6	9	0.1	0	0.4601357072442197	0.7316905439195914	0.48255194471102775	0.8527958078070139	0.9498309139636942	0.8863653685532038	0.9153357983312959	0.8326722556814713	1.0	0	0.0	0.00045180041566955865	35
2952	0.02313691182392495	0.0012078386724727348	0.0012073563071240522	0.9778617712110791	-1	0	0	0.125	1	1.0	10	0.4	0.7	7	7	4	1	0	0.3	10	3	12	0.08333333333333333	0	0.4601357072442197	0.6662322282154	0.48255194471102775	0.8667059888760299	0.9498309139636942	0.8627737585431117	0.9096704862715237	0.8126444645320972	1.0	0	0.0	0.0012073563071240522	27
3600	0.03149784410346328	0.011448626381414105	-0.011413660869477694	0.9790960878832186	-1	0	0	0.125	1	1.0	9	0.4074074074074074	0.7777777777777778	7	7	3	3	0	0.3333333333333333	3	9	11	0.3	0	0.4655322665896165	0.5704064523173675	0.48255194471102775	0.8358401684913321	0.9498309139636942	0.9019154149960777	0.898293847871743	0.7984442320938246	0.14285714285714285	0	0.0	-0.0011413660869477693	0
4237	0.023069753030298994	0.0011859832233675582	0.0011747367652703634	0.9774562579551785	-1	0	0	0.125	1	1.0	10	0.4	0.7	7	7	4	2	0	0.3	10	3	12	0.16666666666666666	0	0.4601357072442197	0.6662322282154	0.48255194471102775	0.8667059888760299	0.9498309139636942	0.8690142351845904	0.9153357983312959	0.8153570369611957	0.5714285714285714	0	0.0	0.0011747367652703634	13
3216	0.0229492086817223	0.0014792124674348865	0.0013922028458513028	0.9775433674034892	-1	0	0	0.125	1	1.0	10	0.4	0.7	7	7	4	1	0	0.3	10	3	12	0.08333333333333333	0	0.4601357072442197	0.6662322282154	0.48255194471102775	0.8667059888760299	0.9498309139636942	0.8690142351845904	0.9153357983312959	0.8153570369611957	1.0	0	0.0	0.0013922028458513028	28
4433	0.022858222596840193	0.0014980864328831983	0.0014361011103591133	0.9772537351606823	-1	0	0	0.125	1	1.0	10	0.4	0.7	7	7	4	2	0	0.3	10	3	12	0.16666666666666666	0	0.4601357072442197	0.6662322282154	0.48255194471102775	0.8667059888760299	0.9498309139636942	0.8690142351845904	0.9153357983312959	0.8153570369611957	0.5714285714285714	0	0.0	0.0014361011103591133	19
4059	None	None	None	None	None	0	0	0.25	2	0.8	8	0.75	0.6	7	6	4	2	0	0.25	8	2	12	0.18181818181818182	0.6	0.4601357072442197	0.6662358248469453	0.48255194471102775	0.8358401684913321	0.9498309139636942	0.9067640879888161	0.9153357983312959	0.8221796392323212	0.5714285714285714	0	0.0	None	0
2017	0.021975029377742712	0.0002936319810423186	0.0002775096963488116	0.9749383763033859	-1	0	0	0.16666666666666666	1	1.0	7	0.375	0.7142857142857143	5	5	3	1	0	0.6666666666666666	4	6	9	0.1	0	0.4601357072442197	0.7316905439195914	0.48255194471102775	0.8527958078070139	1.0	0.8929954822241152	0.9255553636377322	0.8357869220590625	1.0	0	0.0	0.0002775096963488116	16
4483	0.026989185902155387	0.0035287233630237045	0.0033991355401417132	0.969932056933865	-1	0	0	0.125	1	1.0	9	0.4074074074074074	0.6666666666666666	6	6	4	3	0	0.3333333333333333	9	3	11	0.25	0	0.4793004066949743	0.5938364112630372	0.4325988956274823	0.6937456496704091	0.9498309139636942	0.9149340281734418	0.898293847871743	0.7669176115280862	0.16666666666666666	0.16666666666666666	0.0	0.0033991355401417132	133
2649	0.0222618857098276	0.0012946872426243376	0.0007124193731772851	0.975184356883017	-1	0	0	0.16666666666666666	1	1.0	7	0.375	0.7142857142857143	5	5	3	1	0	0.6666666666666666	4	6	9	0.1	0	0.4601357072442197	0.7316905439195914	0.48255194471102775	0.8527958078070139	0.9498309139636942	0.8863653685532038	0.9096704862715237	0.8326722556814713	1.0	0	0.0	0.0007124193731772851	22
167	0.0020682517469290504	0.002023240078396443	-0.002023236609404221	0.9854249649784167	-1	0	0	1.0	2	0.0	0	0.75	0	2	0	0	2	0	1.0	2	2	3	1.0	0	0	0	0	0	0	0	0	0	0	0	0	-0.0002023236609404221	26
1483	0.02150042601661715	0.0022208072240108125	0.0007115153430864577	0.9739134362728755	-1	0	0	0.16666666666666666	1	1.0	7	0.5	0.7142857142857143	5	5	3	1	0	0.5	3	6	9	0.1	0	0.4601357072442197	0.7316905439195914	0.48255194471102775	0.8527958078070139	1.0	0.8929954822241152	0.9255553636377322	0.8357869220590625	1.0	0	0.0	0.0007115153430864577	26
1502	0.01726943224166302	0.00600344021769395	-0.005992846268865266	0.9834448990490281	-1	0	0	0.16666666666666666	1	1.0	6	0.5333333333333333	0.6666666666666666	4	4	3	1	0	0.6	3	5	8	0.1	0	0.4663476178744199	0.7480976446891711	0.4325988956274823	0.6813660211040264	1.0	0.907413972414003	0.9264179222983198	0.7985092428042664	1.0	0	0.0	-0.0005992846268865266	1
72	0.028926916604129896	0.009732511776112554	-0.007838507662032226	0.9535486991228717	-1	0	0	0.1	1	1.0	13	0.5357142857142857	0.9230769230769231	13	12	1	0	0	0.14285714285714285	2	14	15	0.0	0	0.8226743528007395	0.889662541994359	0.6856459499566154	0.9297323157261287	0.5598290668650036	0.9421310889413026	0.8952233452145414	0.9231981994757822	0	0	0.0	-0.0007838507662032226	7
1289	0.0025925235490595823	0.0025566384812191812	-0.0025536325022332248	0.9840134894909476	-1	0	0	0.75	3	0.5	2	0.5	0.25	3	1	2	3	0	0.75	3	4	6	0.5	0.5	0.4930685468003322	0.6019763138238426	0.48255194471102775	0.8650916166327967	1.0	0.7862141724409133	0.9179540099115446	0.7669913967554461	0.3333333333333333	0	0.0	-0.00025536325022332246	7
4151	0.023675053065234614	0.0018609596686768785	0.0011970144677131995	0.9781502846859831	-1	0	0	0.125	1	1.0	10	0.4	0.7	7	7	4	2	0	0.3	10	3	12	0.16666666666666666	0	0.4601357072442197	0.6662322282154	0.48255194471102775	0.8667059888760299	0.9498309139636942	0.8690142351845904	0.9153357983312959	0.8153570369611957	0.5714285714285714	0	0.0	0.0011970144677131995	16
1505	0.02203533341996497	0.0013263907954355432	0.0004331516324610567	0.9753738538105255	-1	0	0	0.16666666666666666	1	1.0	7	0.375	0.7142857142857143	5	5	3	1	0	0.6666666666666666	4	6	9	0.1	0	0.4601357072442197	0.7316905439195914	0.48255194471102775	0.8527958078070139	0.9498309139636942	0.8863653685532038	0.9153357983312959	0.8326722556814713	1.0	0	0.0	0.0004331516324610567	26
3630	0.02343950492667898	0.001275416511750632	0.0011961912250319138	0.9777935345585658	-1	0	0	0.125	1	1.0	10	0.4	0.7	7	7	4	1	0	0.3	10	3	12	0.08333333333333333	0	0.4601357072442197	0.6662322282154	0.48255194471102775	0.8667059888760299	0.9498309139636942	0.8690142351845904	0.9153357983312959	0.8153570369611957	1.0	0	0.0	0.0011961912250319138	12
2297	0.014132268604523667	0.0025881626942424467	-0.0023722067858170525	0.9785799907342461	-1	0	0	0.3333333333333333	2	0.6666666666666666	4	0.5333333333333333	0.5	4	3	3	3	0	0.6	5	3	8	0.3333333333333333	0	0.5912864187773825	0.7404817692849452	0.3540160046367119	0.655199372111602	0.6917684667263482	0.9733625346583052	0.885566047873577	0.8535802078942923	0.5	0	0.0	-0.00023722067858170524	12
1871	0.02213705417614061	0.0007665758577176049	0.0007661166079562635	0.974852381252925	-1	0	0	0.16666666666666666	1	1.0	7	0.375	0.7142857142857143	5	5	3	1	0	0.6666666666666666	4	6	9	0.1	0	0.4601357072442197	0.7316905439195914	0.48255194471102775	0.8527958078070139	0.9498309139636942	0.8863653685532038	0.9153357983312959	0.8326722556814713	1.0	0	0.0	0.0007661166079562635	11
273	0.0017734304553673561	0.0017257996010639496	-0.0017235922398107974	0.9833558485541621	-1	0	0	1.0	1	0	0	1.0	0	1	0	0	0	0	0.5	2	1	2	0.0	0	0	0	0	0	0	0	0	0	0	0	0	-0.00017235922398107974	13
4478	0.023255298854005468	0.0014770590615573865	0.001467296462011993	0.9775041663192154	-1	0	0	0.125	1	1.0	10	0.4	0.7	7	7	4	2	0	0.3	10	3	12	0.16666666666666666	0	0.4601357072442197	0.6662322282154	0.48255194471102775	0.8667059888760299	0.9498309139636942	0.8690142351845904	0.9153357983312959	0.8153570369611957	0.5714285714285714	0	0.0	0.001467296462011993	18
4139	0.025720934439867664	0.0026362144592740476	0.0026213742604445107	0.9727646214339318	-1	0	0	0.125	1	1.0	9	0.4074074074074074	0.6666666666666666	6	6	4	3	0	0.3333333333333333	9	3	11	0.25	0	0.4793004066949743	0.5938364112630372	0.4325988956274823	0.6937456496704091	0.9498309139636942	0.9149340281734418	0.898293847871743	0.7669176115280862	0.16666666666666666	0.16666666666666666	0.0	0.0026213742604445107	112
1995	0.022230138924357358	0.0006977522547942825	0.000601382655258004	0.9749544291702	-1	0	0	0.16666666666666666	1	1.0	7	0.375	0.7142857142857143	5	5	3	1	0	0.6666666666666666	4	6	9	0.1	0	0.4601357072442197	0.7316905439195914	0.48255194471102775	0.8527958078070139	0.9498309139636942	0.8863653685532038	0.9153357983312959	0.8326722556814713	1.0	0	0.0	0.000601382655258004	39
1730	0.021530063456628095	0.001871114755371448	0.001043297441624661	0.9734207175316748	-1	0	0	0.16666666666666666	1	1.0	7	0.5	0.7142857142857143	5	5	3	1	0	0.5	3	6	9	0.1	0	0.4601357072442197	0.7316905439195914	0.48255194471102775	0.8527958078070139	0.9498309139636942	0.8863653685532038	0.9153357983312959	0.8326722556814713	1.0	0	0.0	0.001043297441624661	31
2260	0.023156667718363635	0.0010638481566484915	0.0010156334813535984	0.9780113350249655	-1	0	0	0.125	1	1.0	10	0.4	0.7	7	7	4	1	0	0.3	10	3	12	0.08333333333333333	0	0.4601357072442197	0.6662322282154	0.48255194471102775	0.8667059888760299	0.9498309139636942	0.8690142351845904	0.9153357983312959	0.8153570369611957	1.0	0	0.0	0.0010156334813535984	92
4534	0.023935193018469712	0.0016752648046911539	0.0016173497657929526	0.9774733923613536	-1	0	0	0.125	1	1.0	10	0.4	0.7	7	7	4	2	0	0.3	10	3	12	0.16666666666666666	0	0.4601357072442197	0.6662322282154	0.48255194471102775	0.8667059888760299	0.9498309139636942	0.8690142351845904	0.9153357983312959	0.8153570369611957	0.5714285714285714	0	0.0	0.0016173497657929526	94
3901	0.02302268097458583	0.001354141746246116	0.0013174148540295897	0.9770787691060323	-1	0	0	0.125	1	1.0	10	0.4	0.7	7	7	4	2	0	0.3	10	3	12	0.16666666666666666	0	0.4601357072442197	0.6662322282154	0.48255194471102775	0.8667059888760299	0.9498309139636942	0.8690142351845904	0.9153357983312959	0.8153570369611957	0.5714285714285714	0	0.0	0.0013174148540295897	27
509	0.0016816426352448636	0.0016316710909090471	-0.001631671090539544	0.9852617915304345	-1	0	0	0	0	0	0	1.0	0	0	0	0	2	0	1.0	1	1	1	0.5	0	0	0	0	0	0	0	0	0	0	0	0	-0.1	1
2599	0.02280067724620341	0.002484649633094885	-0.0017420155349499615	0.9786749647226364	-1	0	0	0.16666666666666666	1	1.0	7	0.375	0.7142857142857143	5	5	3	1	0	0.6666666666666666	4	6	9	0.1	0	0.4655322665896165	0.7555834695629772	0.48255194471102775	0.8348827979249674	1.0	0.9438644073188411	0.9255553636377322	0.8649649825174318	1.0	0	0.0	-0.00017420155349499614	12
330	0.0034288569358659846	0.002752284167317893	-0.002743956893371485	0.9841525792067337	-1	0	0	0.75	3	0.3333333333333333	1	0.5555555555555556	0.3333333333333333	3	1	1	2	0	1.0	3	3	5	0.5	1.0	0.7175514621551835	0.8083903926503956	0.42823411256199373	0.6381457940193884	1.0	0.9452104355594134	0.9116766291808976	0.8345567865462239	0.6666666666666666	0.3333333333333333	0.0	-0.0002743956893371485	19
4021	0.023247872586285218	0.0014027285063696689	0.0013929374976127948	0.9775613640833013	-1	0	0	0.125	1	1.0	10	0.4	0.7	7	7	4	2	0	0.3	10	3	12	0.16666666666666666	0	0.4601357072442197	0.6662322282154	0.48255194471102775	0.8667059888760299	0.9498309139636942	0.8690142351845904	0.9153357983312959	0.8153570369611957	0.5714285714285714	0	0.0	0.0013929374976127948	47
3762	0.023675782256421463	0.0014289637373274258	0.0014148313421361463	0.9776184654690041	-1	0	0	0.125	1	1.0	10	0.4	0.7	7	7	4	2	0	0.3	10	3	12	0.16666666666666666	0	0.4601357072442197	0.6662322282154	0.48255194471102775	0.8667059888760299	0.9498309139636942	0.8690142351845904	0.9153357983312959	0.8153570369611957	0.5714285714285714	0	0.0	0.0014148313421361463	48
1222	0.02144347742410854	0.0022570565778826782	0.0007044357947928038	0.9734116255752295	-1	0	0	0.16666666666666666	1	1.0	7	0.5	0.7142857142857143	5	5	3	1	0	0.5	3	6	9	0.1	0	0.4601357072442197	0.7316905439195914	0.48255194471102775	0.8527958078070139	0.9498309139636942	0.8863653685532038	0.9153357983312959	0.8326722556814713	1.0	0	0.0	0.0007044357947928038	16
4812	0.023261269735391214	0.001499965961484824	0.0014561944573074947	0.977490602107344	-1	0	0	0.125	1	1.0	10	0.4	0.7	7	7	4	2	0	0.3	10	3	12	0.16666666666666666	0	0.4601357072442197	0.6662322282154	0.48255194471102775	0.8667059888760299	0.9498309139636942	0.8690142351845904	0.9153357983312959	0.8153570369611957	0.5714285714285714	0	0.0	0.0014561944573074947	30
4434	0.023375494587945116	0.0010851074470827182	0.0010695180037008749	0.9774353598395003	-1	0	0	0.125	1	1.0	10	0.4	0.7	7	7	4	2	0	0.3	10	3	12	0.16666666666666666	0	0.4601357072442197	0.6662322282154	0.48255194471102775	0.8667059888760299	0.9498309139636942	0.8690142351845904	0.9153357983312959	0.8153570369611957	0.5714285714285714	0	0.0	0.0010695180037008749	14
4591	0.023686359973160542	0.0013965052031643843	0.0013844667180359133	0.9774951521310199	-1	0	0	0.125	1	1.0	10	0.4	0.7	7	7	4	2	0	0.3	10	3	12	0.16666666666666666	0	0.4601357072442197	0.6662322282154	0.48255194471102775	0.8667059888760299	0.9498309139636942	0.8690142351845904	0.9153357983312959	0.8153570369611957	0.5714285714285714	0	0.0	0.0013844667180359133	14
1715	0.021851450861160315	0.0007207572617653447	0.0006905113378822256	0.9747908666671775	-1	0	0	0.16666666666666666	1	1.0	7	0.375	0.7142857142857143	5	5	3	1	0	0.6666666666666666	4	6	9	0.1	0	0.4601357072442197	0.7316905439195914	0.48255194471102775	0.8527958078070139	0.9498309139636942	0.8863653685532038	0.9153357983312959	0.8326722556814713	1.0	0	0.0	0.0006905113378822256	73
2914	0.02324375931549637	0.0017997824726542224	0.0012477340140505976	0.9783731931045568	-1	0	0	0.125	1	1.0	10	0.4	0.7	7	7	4	1	0	0.3	10	3	12	0.08333333333333333	0	0.4601357072442197	0.6662322282154	0.48255194471102775	0.8667059888760299	0.9498309139636942	0.8690142351845904	0.9153357983312959	0.8153570369611957	1.0	0	0.0	0.0012477340140505976	18
622	0.02166209725251794	0.00163604616649685	0.000734652077027154	0.9740606064990962	-1	0	0	0.16666666666666666	1	1.0	7	0.5	0.7142857142857143	5	5	3	1	0	0.5	3	6	9	0.1	0	0.4601357072442197	0.7316905439195914	0.48255194471102775	0.8527958078070139	1.0	0.8929954822241152	0.9255553636377322	0.8357869220590625	1.0	0	0.0	0.000734652077027154	94
88	None	None	None	None	None	0.25	1	0.4	4	0.6923076923076923	9	0.625	0.38461538461538464	8	5	6	3	0	0.6666666666666666	4	6	15	0.23076923076923078	0.2222222222222222	0.5667878861441361	0.9403425385599571	0.7978981535449052	0.9213185484602574	0.45497514203473965	0.9130282324710702	0.902842346170115	0.9257432935721261	0.125	0.125	0.0	None	0
3314	0.023648363521434127	0.0015757213804046713	0.0014229151900656788	0.9775237578845772	-1	0	0	0.125	1	1.0	10	0.4	0.7	7	7	4	1	0	0.3	10	3	12	0.08333333333333333	0	0.4601357072442197	0.6662322282154	0.48255194471102775	0.8667059888760299	0.9498309139636942	0.8690142351845904	0.9153357983312959	0.8153570369611957	1.0	0	0.0	0.0014229151900656788	32
4879	0.023534576687767365	0.0017687366295753954	0.0016868598963266966	0.9775441560648737	-1	0	0	0.125	1	1.0	10	0.4	0.7	7	7	4	2	0	0.3	10	3	12	0.16666666666666666	0	0.4601357072442197	0.6662322282154	0.48255194471102775	0.8667059888760299	0.9498309139636942	0.8627737585431117	0.9096704862715237	0.8126444645320972	0.5714285714285714	0	0.0	0.0016868598963266966	118
3507	0.025466102267757054	0.010759793286370434	-0.008187076567290879	0.9809906519944962	-1	0	0	0.14285714285714285	1	1.0	8	0.47619047619047616	0.75	6	6	3	1	0	0.42857142857142855	3	7	10	0.1	0	0.4636493382017216	0.652831407762571	0.48255194471102775	0.832595091719815	0.9749154569818472	0.8786966699719058	0.9189727121179521	0.8030175526203736	1.0	0	0.0	-0.0008187076567290879	2
4108	0.023092999951492513	0.0024954713582805194	0.0010761586066197776	0.9787330423623974	-1	0	0	0.125	1	1.0	10	0.4	0.7	7	7	4	2	0	0.3	10	3	12	0.16666666666666666	0	0.4601357072442197	0.6662322282154	0.48255194471102775	0.8667059888760299	0.9498309139636942	0.8690142351845904	0.9153357983312959	0.8153570369611957	0.5714285714285714	0.14285714285714285	0.0	0.0010761586066197776	13
3990	0.023455800476021405	0.002124804916460182	0.0017285711070494007	0.9775268965430243	-1	0	0	0.125	1	1.0	10	0.4	0.7	7	7	4	2	0	0.3	10	3	12	0.16666666666666666	0	0.4601357072442197	0.6662322282154	0.48255194471102775	0.8667059888760299	0.9498309139636942	0.8690142351845904	0.9153357983312959	0.8153570369611957	0.5714285714285714	0	0.0	0.0017285711070494007	112
2818	0.02292776761927351	0.0018569360720222504	0.0008919340692310985	0.9787876446412797	-1	0	0	0.125	1	1.0	10	0.4	0.7	7	7	4	1	0	0.3	10	3	12	0.08333333333333333	0	0.4601357072442197	0.6662322282154	0.48255194471102775	0.8667059888760299	0.9498309139636942	0.8690142351845904	0.9153357983312959	0.8153570369611957	1.0	0	0.0	0.0008919340692310985	20
2088	0.02192185863292896	0.0008646221276522774	0.0005841031852925014	0.9746451349542985	-1	0	0	0.16666666666666666	1	1.0	7	0.375	0.7142857142857143	5	5	3	1	0	0.6666666666666666	4	6	9	0.1	0	0.4601357072442197	0.7316905439195914	0.48255194471102775	0.8527958078070139	1.0	0.8929954822241152	0.9255553636377322	0.8357869220590625	1.0	0	0.0	0.0005841031852925014	15
582	0.015116746841119912	0.0038882722375300585	-0.003710280245557476	0.9799053965893543	-1	0	0	0.3333333333333333	3	0.6363636363636364	7	0.325	0.6363636363636364	10	7	2	0	0	0.625	5	8	13	0.0	0.18181818181818182	0.4718853295366127	0.8278687816241723	0.48255194471102775	0.923434488700791	0.71096739107345	0.8887651502468604	0.890481815253808	0.8855678158009586	0	0	0.0	-0.0003710280245557476	3
2820	0.023388410405357104	0.0006319305598031842	0.0006147258980297791	0.9779332864691155	-1	0	0	0.125	1	1.0	10	0.4	0.7	7	7	4	1	0	0.3	10	3	12	0.08333333333333333	0	0.4601357072442197	0.6662322282154	0.48255194471102775	0.8667059888760299	0.9498309139636942	0.8690142351845904	0.9153357983312959	0.8153570369611957	1.0	0	0.0	0.0006147258980297791	11
2372	0.03311462293399517	0.003565498534336987	-0.0025000246303882065	0.9719508367284982	-1	0	0	0.125	1	1.0	9	0.34375	0.7777777777777778	7	7	3	1	0	0.5	4	8	11	0.1	0	0.4601357072442197	0.7018581858181063	0.48255194471102775	0.8667059888760299	0.9498309139636942	0.8690142351845904	0.898293847871743	0.8234926090302211	1.0	0	0.0	-0.00025000246303882065	4
1429	0.021638878165467557	0.0021665938592764704	0.0006760046086229804	0.9739759991810826	-1	0	0	0.16666666666666666	1	1.0	7	0.5	0.7142857142857143	5	5	3	1	0	0.5	3	6	9	0.1	0	0.4601357072442197	0.7316905439195914	0.48255194471102775	0.8527958078070139	1.0	0.8929954822241152	0.9255553636377322	0.8357869220590625	1.0	0	0.0	0.0006760046086229804	11
3171	0.02318008265838473	0.0016326804440606948	0.001467989217750927	0.9779670687769322	-1	0	0	0.125	1	1.0	10	0.4	0.7	7	7	4	1	0	0.3	10	3	12	0.08333333333333333	0	0.4601357072442197	0.6662322282154	0.48255194471102775	0.8667059888760299	0.9498309139636942	0.8690142351845904	0.9153357983312959	0.8153570369611957	1.0	0	0.0	0.001467989217750927	29
4786	0.023028986308364217	0.0022248579907233903	0.0022050147658956194	0.9778876800842161	-1	0	0	0.125	1	1.0	10	0.4	0.7	7	7	4	2	0	0.3	10	3	12	0.16666666666666666	0	0.4601357072442197	0.6885838180786564	0.48255194471102775	0.901023637051254	0.9498309139636942	0.8690142351845904	0.9153357983312959	0.8363717406918151	0.5714285714285714	0	0.0	0.0022050147658956194	10
4078	0.023193471023919367	0.0021263297681723505	0.0014239658056536663	0.9779472030605039	-1	0	0	0.125	1	1.0	10	0.4	0.7	7	7	4	2	0	0.3	10	3	12	0.16666666666666666	0	0.4601357072442197	0.6662322282154	0.48255194471102775	0.8667059888760299	0.9498309139636942	0.8690142351845904	0.9153357983312959	0.8153570369611957	0.5714285714285714	0.14285714285714285	0.0	0.0014239658056536663	24
75	0.0181348558233545	0.0022835512952340026	-0.0022447885159904675	0.9269921633103533	-1	0	0	0.3	3	0.7692307692307693	10	0.4166666666666667	0.6923076923076923	10	9	4	0	0	0.25	3	12	15	0.0	0.16666666666666666	0.8537004146593807	0.728347105114427	0.5633890558027173	0.8861251797982235	0.8116979951078569	0.9490394467696389	0.928685858545504	0.8794752024723173	0	0	0.0	-0.00022447885159904675	44
2536	0.023244495851760704	0.0017890668529720443	0.001143000444827118	0.9784406479692862	-1	0	0	0.125	1	1.0	10	0.4	0.7	7	7	4	1	0	0.3	10	3	12	0.08333333333333333	0	0.4601357072442197	0.6662322282154	0.48255194471102775	0.8667059888760299	0.9498309139636942	0.8690142351845904	0.9153357983312959	0.8153570369611957	1.0	0	0.0	0.001143000444827118	26
1813	0.02154804528903395	0.0016233754440749218	0.0004948733741151528	0.9740429881858959	-1	0	0	0.16666666666666666	1	1.0	7	0.5	0.7142857142857143	5	5	3	1	0	0.5	3	6	9	0.1	0	0.4601357072442197	0.7316905439195914	0.48255194471102775	0.8527958078070139	0.9498309139636942	0.8863653685532038	0.9153357983312959	0.8326722556814713	1.0	0	0.0	0.0004948733741151528	11
1065	0.021737991015517256	0.0005615811215480068	0.0005246482177566849	0.9748858682332865	-1	0	0	0.16666666666666666	1	1.0	7	0.375	0.7142857142857143	5	5	3	1	0	0.6666666666666666	4	6	9	0.1	0	0.4601357072442197	0.7316905439195914	0.48255194471102775	0.8527958078070139	0.9498309139636942	0.8863653685532038	0.9096704862715237	0.8326722556814713	1.0	0	0.0	0.0005246482177566849	40
4129	0.023241328810744893	0.0016145742329841302	0.0015266025341827388	0.9780393463831799	-1	0	0	0.125	1	1.0	10	0.4	0.7	7	7	4	1	0	0.3	10	3	12	0.08333333333333333	0	0.4601357072442197	0.6662322282154	0.48255194471102775	0.8667059888760299	0.9498309139636942	0.8690142351845904	0.9153357983312959	0.8153570369611957	1.0	0	0.0	0.0015266025341827388	57
1834	0.020652462130592394	0.003091596991859455	-0.002365445648975256	0.9791089506012127	-1	0	0	0.16666666666666666	1	1.0	7	0.375	0.7142857142857143	5	5	3	1	0	0.6666666666666666	4	6	9	0.1	0	0.4601357072442197	0.7296679522184877	0.48255194471102775	0.8527958078070139	1.0	0.8929954822241152	0.9255553636377322	0.83531616728167	1.0	0	0.0	-0.00023654456489752558	11
774	0.021596702364912845	0.0007677694184394667	0.00030103064837704165	0.9744290757254193	-1	0	0	0.16666666666666666	1	1.0	7	0.5	0.7142857142857143	5	5	3	1	0	0.5	3	6	9	0.1	0	0.4601357072442197	0.7316905439195914	0.48255194471102775	0.8527958078070139	0.9498309139636942	0.8863653685532038	0.9153357983312959	0.8326722556814713	1.0	0	0.0	0.00030103064837704165	65
4443	0.023120460293582126	0.001919159840283836	0.001340428792505142	0.9776000880705521	-1	0	0	0.125	1	1.0	10	0.4	0.7	7	7	4	2	0	0.3	10	3	12	0.16666666666666666	0	0.4601357072442197	0.6662322282154	0.48255194471102775	0.8667059888760299	0.9498309139636942	0.8690142351845904	0.9153357983312959	0.8153570369611957	0.5714285714285714	0	0.0	0.001340428792505142	20
3966	0.02339861767673159	0.0010417349758959629	0.000999006679452805	0.9775467948781238	-1	0	0	0.125	1	1.0	10	0.4	0.7	7	7	4	2	0	0.3	10	3	12	0.16666666666666666	0	0.4601357072442197	0.6662322282154	0.48255194471102775	0.8667059888760299	0.9498309139636942	0.8690142351845904	0.9153357983312959	0.8153570369611957	0.5714285714285714	0	0.0	0.000999006679452805	15
3445	0.022879811921430106	0.0014830845152286162	0.0013778436228500499	0.9778666434446062	-1	0	0	0.125	1	1.0	10	0.4	0.7	7	7	4	1	0	0.3	10	3	12	0.08333333333333333	0	0.4601357072442197	0.6662322282154	0.48255194471102775	0.8667059888760299	0.9498309139636942	0.8690142351845904	0.9153357983312959	0.8153570369611957	1.0	0	0.0	0.0013778436228500499	16
4133	0.023315342232947324	0.001685858350122031	0.0016573964228543468	0.9772483513708111	-1	0	0	0.125	1	1.0	10	0.4	0.7	7	7	4	2	0	0.3	10	3	12	0.16666666666666666	0	0.4601357072442197	0.6662322282154	0.48255194471102775	0.8667059888760299	0.9498309139636942	0.8690142351845904	0.9153357983312959	0.8153570369611957	0.5714285714285714	0	0.0	0.0016573964228543468	111
3239	0.022799521237971406	0.001873757923380673	0.0011891453332718105	0.9779565188401935	-1	0	0	0.125	1	1.0	10	0.4	0.7	7	7	4	1	0	0.3	10	3	12	0.08333333333333333	0	0.4601357072442197	0.6662322282154	0.48255194471102775	0.8667059888760299	0.9376659624995302	0.8563476160312687	0.9062040461373334	0.8099273912202912	1.0	0	0.0	0.0011891453332718105	17
2837	0.02288175765590433	0.006602690723275185	-0.006517569858041321	0.9809495634228685	-1	0	0	0.125	1	1.0	9	0.4074074074074074	0.6666666666666666	6	6	4	3	0	0.3333333333333333	9	3	11	0.25	0	0.4930685468003322	0.662039701803925	0.4325988956274823	0.8783315195238844	0.9498309139636942	0.8730524883289842	0.898293847871743	0.8213881953262041	0.3333333333333333	0	0.0	-0.0006517569858041321	5
2175	0.017063159060162928	0.005780976791958413	-0.004877815003130985	0.9806557084575448	-1	0	0	0.16666666666666666	1	1.0	7	0.5625	0.7142857142857143	5	5	3	1	0	0.25	8	2	9	0.1	0	0.4601357072442197	0.7316905439195914	0.48255194471102775	0.8527958078070139	0.9498309139636942	0.8863653685532038	0.9153357983312959	0.8326722556814713	1.0	0	0.0	-0.00048778150031309847	4
1209	0.021560240401208585	0.0011831614146946194	0.0006146762799449124	0.9738208812538173	-1	0	0	0.16666666666666666	1	1.0	7	0.5	0.7142857142857143	5	5	3	1	0	0.5	3	6	9	0.1	0	0.4601357072442197	0.7316905439195914	0.48255194471102775	0.8527958078070139	0.9498309139636942	0.8863653685532038	0.9153357983312959	0.8326722556814713	1.0	0	0.0	0.0006146762799449124	21
1588	0.02149857913601338	0.002357741208150392	0.000555256724072848	0.9740156760645087	-1	0	0	0.16666666666666666	1	1.0	7	0.5	0.7142857142857143	5	5	3	1	0	0.5	3	6	9	0.1	0	0.4601357072442197	0.7316905439195914	0.48255194471102775	0.8527958078070139	1.0	0.8929954822241152	0.9255553636377322	0.8357869220590625	1.0	0	0.0	0.000555256724072848	25
29	0.006276521211274638	0.005237724871123016	-0.005223860603005874	0.9853248559174985	-1	0.5	2	0.8	8	0.15384615384615385	2	0.4166666666666667	0.15384615384615385	7	2	7	2	0	1.0	6	6	15	0.15384615384615385	0.18181818181818182	0.4210126760539309	0.8898475287765067	0.5080636599814358	0.9065102406878642	0.405840843114283	0.7902362844173471	0.6776464395311016	0.8694110891539664	0.5714285714285714	0.2857142857142857	0.0	-0.0005223860603005873	36
2046	0.01738735261830409	0.007269461035545046	-0.0072648246432714895	0.981661412864687	-1	0	0	0.3333333333333333	2	0.7142857142857143	5	0.5625	0.5714285714285714	4	4	4	1	0	1.0	4	4	9	0.08333333333333333	0	0.4663476178744199	0.7164148982140617	0.4325988956274823	0.6813660211040264	0.9749154569818472	0.9019885842794871	0.9180708560856122	0.7861894136590691	1.0	0	0.0	-0.000726482464327149	1
510	0.002575519067679137	0.002525980889189171	-0.0025258666315130453	0.9840338446618205	-1	0	0	0.5	1	1.0	1	1.0	1.0	1	1	1	1	0	0.3333333333333333	3	1	3	0.16666666666666666	0	0.7059774980917601	0.5	0.244684769627449	0.5	1.0	0.5	0.9572487183202849	0.5	1.0	0	0.0	-0.00025258666315130455	10
3416	0.023327365201289148	0.0017377788351028896	0.0012492847993190422	0.9782429697764087	-1	0	0	0.125	1	1.0	10	0.4	0.7	7	7	4	1	0	0.3	10	3	12	0.08333333333333333	0	0.4601357072442197	0.6662322282154	0.48255194471102775	0.8667059888760299	0.9498309139636942	0.8690142351845904	0.9153357983312959	0.8153570369611957	1.0	0	0.0	0.0012492847993190422	21
2067	0.02163963673456172	0.0007210525166105892	0.0006490496461271693	0.974504888724921	-1	0	0	0.16666666666666666	1	1.0	7	0.375	0.7142857142857143	5	5	3	1	0	0.6666666666666666	4	6	9	0.1	0	0.4601357072442197	0.7316905439195914	0.48255194471102775	0.8527958078070139	1.0	0.8929954822241152	0.9255553636377322	0.8357869220590625	1.0	0	0.0	0.0006490496461271693	41
4490	0.023362246735026484	0.0012840401653403677	0.001284039119662583	0.9774378469611594	-1	0	0	0.125	1	1.0	10	0.4	0.7	7	7	4	2	0	0.3	10	3	12	0.16666666666666666	0	0.4601357072442197	0.6662322282154	0.48255194471102775	0.8667059888760299	0.9498309139636942	0.8690142351845904	0.9153357983312959	0.8153570369611957	0.5714285714285714	0	0.0	0.001284039119662583	16
1098	0.0217173774182138	0.0012295619601977582	0.0007827551224881378	0.9739954372572353	-1	0	0	0.16666666666666666	1	1.0	7	0.5	0.7142857142857143	5	5	3	1	0	0.5	3	6	9	0.1	0	0.4601357072442197	0.7316905439195914	0.48255194471102775	0.8527958078070139	0.9498309139636942	0.8863653685532038	0.9153357983312959	0.8326722556814713	1.0	0	0.0	0.0007827551224881378	22
1754	0.021757073046096632	0.0007117403776353549	0.0006568132982729953	0.9745854581390774	-1	0	0	0.16666666666666666	1	1.0	7	0.375	0.7142857142857143	5	5	3	1	0	0.6666666666666666	4	6	9	0.1	0	0.4601357072442197	0.7316905439195914	0.48255194471102775	0.8527958078070139	0.9498309139636942	0.8863653685532038	0.9153357983312959	0.8326722556814713	1.0	0	0.0	0.0006568132982729953	25
1221	0.01201128017769278	0.005446737309957771	-0.00544639993400999	0.9850466147543975	-1	0	0	0.3333333333333333	2	0.7142857142857143	5	0.5	0.5714285714285714	5	4	3	1	0	0.5	3	6	9	0.1111111111111111	0.6666666666666666	0.4601357072442197	0.7316905439195914	0.48255194471102775	0.8527958078070139	1.0	0.8929954822241152	0.9255553636377322	0.8357869220590625	1.0	0	0.0	-0.000544639993400999	1
2827	0.022963077600493917	0.0013996756858463048	0.0013979318616107927	0.9778804880443743	-1	0	0	0.125	1	1.0	10	0.4	0.7	7	7	4	1	0	0.3	10	3	12	0.08333333333333333	0	0.4601357072442197	0.6662322282154	0.48255194471102775	0.8667059888760299	0.9498309139636942	0.8690142351845904	0.9153357983312959	0.8153570369611957	1.0	0	0.0	0.0013979318616107927	45
2425	0.02185326519475648	0.0005087545420579809	0.0004385135351702597	0.9750178226167497	-1	0	0	0.16666666666666666	1	1.0	7	0.375	0.7142857142857143	5	5	3	1	0	0.6666666666666666	4	6	9	0.1	0	0.4601357072442197	0.7316905439195914	0.48255194471102775	0.8527958078070139	0.9498309139636942	0.8863653685532038	0.9153357983312959	0.8326722556814713	1.0	0	0.0	0.0004385135351702597	27
2206	0.005782790174455677	0.002759447291780395	-0.0027569085776520882	0.9838891855214175	-1	0	0	0.3333333333333333	1	1.0	2	0.6666666666666666	0.5	2	1	1	2	0	0.6666666666666666	3	2	4	0.4	0	0.5261481429719911	0.6470640670297914	0.3418909443701986	0.6005000348871026	0.7364441602790892	0.9331152916103239	0.8429681584445535	0.7714332857660867	0.75	0	0.0	-0.00027569085776520884	6
2048	0.02175078847563183	0.000589267906132336	0.00035767681985949444	0.9748581593742619	-1	0	0	0.16666666666666666	1	1.0	7	0.375	0.7142857142857143	5	5	3	1	0	0.6666666666666666	4	6	9	0.1	0	0.4601357072442197	0.7316905439195914	0.48255194471102775	0.8527958078070139	1.0	0.8929954822241152	0.9255553636377322	0.8357869220590625	1.0	0	0.0	0.00035767681985949444	10
1537	0.021080530305653274	0.001865986116818776	0.0006223262261826942	0.9741574300194324	-1	0	0	0.16666666666666666	1	1.0	7	0.5	0.7142857142857143	5	5	3	1	0	0.5	3	6	9	0.1	0	0.4601357072442197	0.7316905439195914	0.48255194471102775	0.8527958078070139	0.7237500970364488	0.7836149957374814	0.8193291648757823	0.793953806704272	1.0	0	0.0	0.0006223262261826942	36
4698	0.022828338890845276	0.001769139766042234	0.0017412486574338885	0.9777737150621844	-1	0	0	0.125	1	1.0	10	0.4	0.7	7	7	4	2	0	0.3	10	3	12	0.16666666666666666	0	0.4601357072442197	0.6885838180786564	0.48255194471102775	0.901023637051254	0.9498309139636942	0.8627737585431117	0.9096704862715237	0.8339050034485193	0.5714285714285714	0	0.0	0.0017412486574338885	10
4535	0.02577462000866992	0.001626275473732008	-0.0014040969009398647	0.9207448352950811	-1	0	0	0.1111111111111111	1	1.0	11	0.3939393939393939	0.7272727272727273	8	8	4	2	0	0.2727272727272727	11	3	13	0.16666666666666666	0	0.4601357072442197	0.6563718777896531	0.48255194471102775	0.8719609483564987	0.8367905055000715	0.8950898034874232	0.8750320957029899	0.8277549119684168	0.5625	0	0.0	-0.00014040969009398646	1
4852	0.023729480317245328	0.0019943971010968876	0.0019730748837652715	0.9772575477395936	-1	0	0	0.125	1	1.0	10	0.4	0.7	7	7	4	2	0	0.3	10	3	12	0.16666666666666666	0	0.4601357072442197	0.6662322282154	0.48255194471102775	0.8667059888760299	0.9498309139636942	0.8690142351845904	0.9153357983312959	0.8153570369611957	0.5714285714285714	0	0.0	0.0019730748837652715	28
3172	0.025512576825897866	0.010582372475256126	-0.008362211280494207	0.9813443676970115	-1	0	0	0.14285714285714285	1	1.0	8	0.47619047619047616	0.75	6	6	3	2	0	0.42857142857142855	3	7	10	0.2	0	0.4636493382017216	0.652831407762571	0.48255194471102775	0.832595091719815	0.9749154569818472	0.8786966699719058	0.9189727121179521	0.8030175526203736	0.5833333333333334	0	0.0	-0.0008362211280494207	2
3059	0.023545814352425875	0.0016765191413313837	0.00138880605468946	0.9779977982329214	-1	0	0	0.125	1	1.0	10	0.4	0.7	7	7	4	1	0	0.3	10	3	12	0.08333333333333333	0	0.4601357072442197	0.6662322282154	0.48255194471102775	0.8667059888760299	0.9498309139636942	0.8690142351845904	0.9153357983312959	0.8153570369611957	1.0	0	0.0	0.00138880605468946	37
4324	0.02348701149475788	0.0013313200720373888	0.0012682575447358966	0.977375689844239	-1	0	0	0.125	1	1.0	10	0.4	0.7	7	7	4	2	0	0.3	10	3	12	0.16666666666666666	0	0.4601357072442197	0.6662322282154	0.48255194471102775	0.8667059888760299	0.9498309139636942	0.8690142351845904	0.9153357983312959	0.8153570369611957	0.5714285714285714	0	0.0	0.0012682575447358966	16
1740	0.022226400761362803	0.0008502985526238885	0.0008066257152367848	0.9744941678346298	-1	0	0	0.16666666666666666	1	1.0	7	0.375	0.7142857142857143	5	5	3	1	0	0.6666666666666666	4	6	9	0.1	0	0.4601357072442197	0.7316905439195914	0.48255194471102775	0.8527958078070139	0.9498309139636942	0.8863653685532038	0.9153357983312959	0.8326722556814713	1.0	0	0.0	0.0008066257152367848	53
3563	0.023088601162753197	0.002424671547172486	0.0012130061657025651	0.9785652924751781	-1	0	0	0.125	1	1.0	10	0.4	0.7	7	7	4	2	0	0.3	10	3	12	0.16666666666666666	0	0.4601357072442197	0.6662322282154	0.48255194471102775	0.8667059888760299	0.9498309139636942	0.8690142351845904	0.9153357983312959	0.8153570369611957	0.5714285714285714	0	0.0	0.0012130061657025651	23
4261	0.025889470153328	0.004332003064060129	-0.002658545816531806	0.9778346159897324	-1	0	0	0.2222222222222222	2	0.8181818181818182	9	0.43333333333333335	0.6363636363636364	8	7	4	1	0	0.3	10	3	13	0.09090909090909091	0	0.45006677208353024	0.653455293289574	0.48255194471102775	0.8719609483564987	0.8367905055000715	0.8950898034874232	0.8710993021475343	0.827140720075631	1.0	0	0.0	-0.00026585458165318064	8
914	0.021362189199362922	0.001490758315799535	0.0005825909872746507	0.9741821465853944	-1	0	0	0.16666666666666666	1	1.0	7	0.5	0.7142857142857143	5	5	3	1	0	0.5	3	6	9	0.1	0	0.4601357072442197	0.7316905439195914	0.48255194471102775	0.8527958078070139	0.9498309139636942	0.8863653685532038	0.9153357983312959	0.8326722556814713	1.0	0	0.0	0.0005825909872746507	26
1572	0.025898873886026835	0.003943498389734338	-0.0031538261048569168	0.9794525706942775	-1	0	0	0.16666666666666666	1	1.0	7	0.5	0.7142857142857143	5	5	3	1	0	0.5	3	6	9	0.1	0	0.4399978369228408	0.7244016646596448	0.48255194471102775	0.8527958078070139	0.9498309139636942	0.8863653685532038	0.9212422195114758	0.8309554606524966	1.0	0	0.0	-0.0003153826104856917	11
4121	0.023289200508615243	0.0015473451759057519	0.0014598651328063244	0.9776436863924274	-1	0	0	0.125	1	1.0	10	0.4	0.7	7	7	4	2	0	0.3	10	3	12	0.16666666666666666	0	0.4601357072442197	0.6662322282154	0.48255194471102775	0.8667059888760299	0.9498309139636942	0.8627737585431117	0.9096704862715237	0.8126444645320972	0.5714285714285714	0	0.0	0.0014598651328063244	48
4636	0.02377148569760545	0.0016868185574395985	0.0016868050989714545	0.9775004338139553	-1	0	0	0.125	1	1.0	10	0.4	0.7	7	7	4	2	0	0.3	10	3	12	0.16666666666666666	0	0.4601357072442197	0.6662322282154	0.48255194471102775	0.8667059888760299	0.9498309139636942	0.8690142351845904	0.9153357983312959	0.8153570369611957	0.5714285714285714	0	0.0	0.0016868050989714545	24
3684	0.02328195717465691	0.001698728346601265	0.0015473127837597135	0.9777298989479477	-1	0	0	0.125	1	1.0	10	0.4	0.7	7	7	4	1	0	0.3	10	3	12	0.08333333333333333	0	0.4601357072442197	0.6662322282154	0.48255194471102775	0.8667059888760299	0.9498309139636942	0.8690142351845904	0.9153357983312959	0.8153570369611957	1.0	0	0.0	0.0015473127837597135	30
1436	0.020883420425477292	0.0013206780066524083	0.0001403155492204133	0.9742691389327791	-1	0	0	0.16666666666666666	1	1.0	7	0.5	0.7142857142857143	5	5	3	1	0	0.5	3	6	9	0.1	0	0.4601357072442197	0.7316905439195914	0.48255194471102775	0.8527958078070139	1.0	0.8929954822241152	0.9255553636377322	0.8357869220590625	1.0	0	0.0	0.0001403155492204133	7
1016	0.02166830384348657	0.0016650355725844768	0.0007766942400715276	0.97379224761731	-1	0	0	0.16666666666666666	1	1.0	7	0.5	0.7142857142857143	5	5	3	1	0	0.5	3	6	9	0.1	0	0.4601357072442197	0.7316905439195914	0.48255194471102775	0.8527958078070139	0.9498309139636942	0.8863653685532038	0.9153357983312959	0.8326722556814713	1.0	0	0.0	0.0007766942400715276	41
2160	0.021274183292254046	0.0010554570328036152	0.0008463219362821242	0.9747327464957752	-1	0	0	0.16666666666666666	1	1.0	7	0.375	0.7142857142857143	5	5	3	1	0	0.6666666666666666	4	6	9	0.1	0	0.4601357072442197	0.7316905439195914	0.48255194471102775	0.8527958078070139	1.0	0.8929954822241152	0.9255553636377322	0.8357869220590625	1.0	0	0.0	0.0008463219362821242	40
4743	0.023680218392709583	0.0014503490907378568	0.0014502073995416062	0.9773621169915822	-1	0	0	0.125	1	1.0	10	0.4	0.7	7	7	4	2	0	0.3	10	3	12	0.16666666666666666	0	0.4601357072442197	0.6662322282154	0.48255194471102775	0.8667059888760299	0.9498309139636942	0.8690142351845904	0.9153357983312959	0.8153570369611957	0.5714285714285714	0	0.0	0.0014502073995416062	19
2587	0.021771080570379134	0.0009119467893227357	0.0008982252869113076	0.9744882775829138	-1	0	0	0.16666666666666666	1	1.0	7	0.375	0.7142857142857143	5	5	3	1	0	0.6666666666666666	4	6	9	0.1	0	0.4601357072442197	0.7316905439195914	0.48255194471102775	0.8527958078070139	1.0	0.8929954822241152	0.9255553636377322	0.8357869220590625	1.0	0	0.0	0.0008982252869113076	32
540	0.0015189155594600137	0.0014378731516201974	-0.0014378275866777383	0.9841818626167215	-1	0	0	0.5	1	1.0	1	1.0	1.0	1	1	1	0	0	0.3333333333333333	1	3	3	0.0	0	0.14354822503602843	0.5	0.8807865317109336	0.5	0.5481908170026941	0.5	0.9532271195866635	0.5	0	0	0.0	-0.00014378275866777383	27
1317	0.021523798768040267	0.0014930634390156094	0.00046972152486712907	0.9739347331258262	-1	0	0	0.16666666666666666	1	1.0	7	0.5	0.7142857142857143	5	5	3	1	0	0.5	3	6	9	0.1	0	0.4601357072442197	0.7316905439195914	0.48255194471102775	0.8527958078070139	1.0	0.8929954822241152	0.9255553636377322	0.8357869220590625	1.0	0	0.0	0.00046972152486712907	14
436	0.0020341921256410247	0.0019605435378224696	-0.0019602818123101843	0.9825484519471793	-1	0	0	1.0	2	0.0	0	0.75	0	1	0	1	0	0	1.0	2	2	3	0.0	0	0	0	0	0	0	0	0	0	0	0	0	-0.00019602818123101842	23
1765	0.021868131570531926	0.0008939246421509139	0.0002504239926423492	0.9752470843518144	-1	0	0	0.16666666666666666	1	1.0	7	0.375	0.7142857142857143	5	5	3	1	0	0.6666666666666666	4	6	9	0.1	0	0.4601357072442197	0.7316905439195914	0.48255194471102775	0.8527958078070139	0.9498309139636942	0.8863653685532038	0.9153357983312959	0.8326722556814713	1.0	0	0.0	0.0002504239926423492	19
731	0.0024220175234710402	0.0023821601626429147	-0.0023820960017618812	0.9835231584990889	-1	0	0	0.6666666666666666	2	0.5	1	0.6666666666666666	0	1	0	2	3	0	0.6666666666666666	2	3	4	0.42857142857142855	0	0	0	0	0	0	0	0	0	0	0	0	-0.00023820960017618812	13
1153	0.021379113752203697	0.0017977449052866685	0.0003788830930744281	0.9741526408202239	-1	0	0	0.16666666666666666	1	1.0	7	0.5	0.7142857142857143	5	5	3	1	0	0.5	3	6	9	0.1	0	0.4601357072442197	0.7316905439195914	0.48255194471102775	0.8527958078070139	0.9498309139636942	0.8863653685532038	0.9153357983312959	0.8326722556814713	1.0	0	0.0	0.0003788830930744281	11
597	0.0020230043200095173	0.00184081881367807	-0.0018392587977863542	0.9738772989114082	-1	0	0	0.6666666666666666	2	0.5	1	0.6666666666666666	0.5	1	1	2	0	0	0.6666666666666666	2	3	4	0.0	0	0.6728535541379838	0.5	0.9502730518303302	0.5	0.6750588295979593	0.5	0.7862724490750607	0.5	0	0	0.0	-0.00018392587977863543	38
930	0.021799657730397496	0.0009018439334109548	0.00010155724039194983	0.9744472177977104	-1	0	0	0.16666666666666666	1	1.0	7	0.5	0.7142857142857143	5	5	3	1	0	0.5	3	6	9	0.1	0	0.4601357072442197	0.7316905439195914	0.48255194471102775	0.8527958078070139	1.0	0.8929954822241152	0.9255553636377322	0.8357869220590625	1.0	0	0.0	0.00010155724039194983	7
4343	0.02379899610065041	0.0014300903776983695	0.0013811896513021048	0.9775117443610308	-1	0	0	0.125	1	1.0	10	0.4	0.7	7	7	4	2	0	0.3	10	3	12	0.16666666666666666	0	0.4601357072442197	0.6662322282154	0.48255194471102775	0.8667059888760299	0.9498309139636942	0.8690142351845904	0.9153357983312959	0.8153570369611957	0.5714285714285714	0	0.0	0.0013811896513021048	23
1742	0.013956462676558125	0.004316765760811572	-0.004233811374760796	0.9830902838532132	-1	0	0	0.16666666666666666	1	1.0	6	0.6666666666666666	0.6666666666666666	4	4	3	1	0	0.75	3	4	8	0.1	0	0.4663476178744199	0.7480976446891711	0.4325988956274823	0.6813660211040264	1.0	0.907413972414003	0.9264179222983198	0.7985092428042664	1.0	0	0.0	-0.0004233811374760796	0
3935	0.023702703426807352	0.0016521962860061809	0.0016065538388823973	0.9775721247023625	-1	0	0	0.125	1	1.0	10	0.4	0.7	7	7	4	2	0	0.3	10	3	12	0.16666666666666666	0	0.4601357072442197	0.6662322282154	0.48255194471102775	0.8667059888760299	0.9498309139636942	0.8690142351845904	0.9153357983312959	0.8153570369611957	0.5714285714285714	0.14285714285714285	0.0	0.0016065538388823973	25
4039	0.023755954623914263	0.0016752916491859465	0.0015362564834668336	0.9773944609346752	-1	0	0	0.125	1	1.0	10	0.4	0.7	7	7	4	2	0	0.3	10	3	12	0.16666666666666666	0	0.4601357072442197	0.6662322282154	0.48255194471102775	0.8667059888760299	0.9498309139636942	0.8690142351845904	0.9153357983312959	0.8153570369611957	0.5714285714285714	0	0.0	0.0015362564834668336	84
3413	0.023094107862717806	0.0013817190111512262	0.001376822582001545	0.9779289476361218	-1	0	0	0.125	1	1.0	10	0.4	0.7	7	7	4	1	0	0.3	10	3	12	0.08333333333333333	0	0.4601357072442197	0.6662322282154	0.48255194471102775	0.8667059888760299	0.9498309139636942	0.8690142351845904	0.9153357983312959	0.8153570369611957	1.0	0	0.0	0.001376822582001545	31
384	0.0019226748343546605	0.0019020889937656613	-0.0019020559463262853	0.9851026775580036	-1	0	0	1.0	2	0.0	0	1.0	0	1	0	1	1	0	0.3333333333333333	3	1	3	0.2	1.0	0	0	0	0	0	0	0	0	0	0	0	-0.00019020559463262852	11
2218	0.02122460645857935	0.0016560676965088016	0.0008715852083245429	0.9744512635484938	-1	0	0	0.16666666666666666	1	1.0	7	0.375	0.7142857142857143	5	5	3	1	0	0.6666666666666666	4	6	9	0.1	0	0.4601357072442197	0.7316905439195914	0.48255194471102775	0.8527958078070139	1.0	0.8929954822241152	0.9255553636377322	0.8357869220590625	1.0	0	0.0	0.0008715852083245429	15
259	0.0019170781083523117	0.0018598342362108064	-0.0018595107198256771	0.985202396742943	-1	0	0	1.0	1	0	0	1.0	0	1	0	0	1	0	0.5	1	2	2	0.3333333333333333	0	0	0	0	0	0	0	0	0	0	0	0	-0.0001859510719825677	24
4247	0.023130384266321812	0.0013421469579268438	0.0013141313967828477	0.9773685197243015	-1	0	0	0.125	1	1.0	10	0.4	0.7	7	7	4	2	0	0.3	10	3	12	0.16666666666666666	0	0.4601357072442197	0.6662322282154	0.48255194471102775	0.8667059888760299	0.9498309139636942	0.8690142351845904	0.9153357983312959	0.8153570369611957	0.5714285714285714	0	0.0	0.0013141313967828477	11
5049	0.0258853307905374	0.0053591971276967625	-0.0053545230675379266	0.9814229798880023	-1	0	0	0.2857142857142857	2	0.75	6	0.35714285714285715	0.625	5	5	4	1	0	0.5714285714285714	4	7	10	0.08333333333333333	0.2857142857142857	0.4399978369228408	0.7123773956297372	0.48255194471102775	0.8980718075157019	0.8152467368516868	0.8770505832642552	0.8731117336523976	0.8432454979521246	1.0	0	0.0	-0.0005354523067537927	6
2168	0.02170566890081606	0.00045352616655507534	0.00040608168194216575	0.9748196992162267	-1	0	0	0.16666666666666666	1	1.0	7	0.375	0.7142857142857143	5	5	3	1	0	0.6666666666666666	4	6	9	0.1	0	0.4601357072442197	0.7316905439195914	0.48255194471102775	0.8527958078070139	1.0	0.8929954822241152	0.9255553636377322	0.8357869220590625	1.0	0	0.0	0.00040608168194216575	19
2415	0.021780502282302522	0.0005684535715800559	0.0004759604278614216	0.9749712623762155	-1	0	0	0.16666666666666666	1	1.0	7	0.375	0.7142857142857143	5	5	3	1	0	0.6666666666666666	4	6	9	0.1	0	0.4601357072442197	0.7316905439195914	0.48255194471102775	0.8527958078070139	1.0	0.8929954822241152	0.9255553636377322	0.8357869220590625	1.0	0	0.0	0.0004759604278614216	16
3333	0.0229924328858487	0.0015087677812126278	0.0013162570186066782	0.9776496628900843	-1	0	0	0.125	1	1.0	10	0.4	0.7	7	7	4	1	0	0.3	10	3	12	0.08333333333333333	0	0.4601357072442197	0.6662322282154	0.48255194471102775	0.8667059888760299	0.9498309139636942	0.8690142351845904	0.9153357983312959	0.8153570369611957	1.0	0	0.0	0.0013162570186066782	19
2197	0.0024081680810564368	0.0023660778228940015	-0.0023599773148261782	0.9836664035930041	-1	0	0	0.5	2	0.6666666666666666	2	0.5555555555555556	0.3333333333333333	2	1	2	3	0	1.0	3	3	5	0.42857142857142855	0.5	0.539916283077349	0.6150233053221882	0.4325988956274823	0.6223489884630589	1.0	0.5	0.9235420197949146	0.5799746391462993	0.5	0	0.004164023136842418	-0.00023599773148261783	7
2090	0.021564305415183168	0.0004074962596662509	0.00036970490304642426	0.9751187195988075	-1	0	0	0.16666666666666666	1	1.0	7	0.375	0.7142857142857143	5	5	3	1	0	0.6666666666666666	4	6	9	0.1	0	0.4601357072442197	0.7316905439195914	0.48255194471102775	0.8527958078070139	1.0	0.8929954822241152	0.9255553636377322	0.8357869220590625	1.0	0	0.0	0.00036970490304642426	18
772	0.017473124773817943	0.012634871405851351	-0.004363639840593639	0.9809115478150195	-1	0	0	0.2857142857142857	2	0.875	7	0.5555555555555556	0.75	6	6	3	1	0	0.2222222222222222	9	2	10	0.1	0.4444444444444444	0.4601357072442197	0.6953803748362081	0.48255194471102775	0.8815639701241391	0.8367905055000715	0.8716889417812121	0.8710993021475343	0.8296145963899701	1.0	0	0.0	-0.0004363639840593639	0
1920	0.022284849427317448	0.0013817560107891754	0.0007068608700864152	0.9750657713709243	-1	0	0	0.16666666666666666	1	1.0	7	0.375	0.7142857142857143	5	5	3	1	0	0.6666666666666666	4	6	9	0.1	0	0.4601357072442197	0.7316905439195914	0.48255194471102775	0.8527958078070139	0.9498309139636942	0.8863653685532038	0.9153357983312959	0.8326722556814713	1.0	0	0.0	0.0007068608700864152	44
3800	0.023202660808633743	0.001583701853668478	0.0015799068645217078	0.9772607663318954	-1	0	0	0.125	1	1.0	10	0.4	0.7	7	7	4	2	0	0.3	10	3	12	0.16666666666666666	0	0.4601357072442197	0.6662322282154	0.48255194471102775	0.8667059888760299	0.9498309139636942	0.8690142351845904	0.9153357983312959	0.8153570369611957	0.5714285714285714	0	0.0	0.0015799068645217078	62
73	0.016803773574621365	0.010421188744027915	-0.009087071154473655	0.9783041576623063	-1	0	0	0.4	4	0.6923076923076923	9	0.375	0.5384615384615384	10	7	4	0	0	0.4	10	4	15	0.0	0.4	0.7432210435251277	0.8935253298161984	0.7285291958691573	0.9271681025114268	0.6392108950402825	0.8916321620815261	0.8238237057924892	0.9054745667690912	0	0	0.0	-0.0009087071154473655	19
634	0.0017683250215313588	0.0017090186269641714	-0.0017089653493158954	0.9857412329350319	-1	0	0	1.0	1	0	0	1.0	0	1	0	0	0	0	0.5	1	2	2	0.0	0	0	0	0	0	0	0	0	0	0	0	0	-0.00017089653493158956	36
3227	0.022737412563063122	0.00148063818965369	0.0014589128376780156	0.9777148471419359	-1	0	0	0.125	1	1.0	10	0.4	0.7	7	7	4	1	0	0.3	10	3	12	0.08333333333333333	0	0.4601357072442197	0.6662322282154	0.48255194471102775	0.8667059888760299	0.9498309139636942	0.8690142351845904	0.9153357983312959	0.8153570369611957	1.0	0	0.0	0.0014589128376780156	66
2541	0.04928421836648691	0.007077899218611356	-0.006280360699998886	0.9497669972062749	-1	0	0	0.2222222222222222	2	0.8181818181818182	9	0.325	0.7272727272727273	8	8	4	2	0	0.4	4	10	13	0.16666666666666666	0.2	0.4655322665896165	0.5518145840268227	0.48255194471102775	0.8719609483564987	0.8367905055000715	0.8950898034874232	0.8635518539988734	0.8058726352933967	0.5625	0	0.0	-0.0006280360699998886	3
1678	0.02092935979105765	0.0018308670980953033	0.0005349912267592955	0.973971549402217	-1	0	0	0.16666666666666666	1	1.0	7	0.5	0.7142857142857143	5	5	3	1	0	0.5	3	6	9	0.1	0	0.4601357072442197	0.7316905439195914	0.48255194471102775	0.8527958078070139	0.9498309139636942	0.8863653685532038	0.9153357983312959	0.8326722556814713	1.0	0	0.0	0.0005349912267592955	10
2420	0.02193559209241555	0.0014572745202477565	0.0008887321274558852	0.974115705164113	-1	0	0	0.16666666666666666	1	1.0	7	0.375	0.7142857142857143	5	5	3	1	0	0.6666666666666666	4	6	9	0.1	0	0.4601357072442197	0.7316905439195914	0.48255194471102775	0.8527958078070139	1.0	0.8929954822241152	0.9255553636377322	0.8357869220590625	1.0	0	0.0	0.0008887321274558852	48
1481	0.020073713863537658	0.003455889940448933	-0.0030791940891094173	0.9773659355115064	-1	0	0	0.16666666666666666	1	1.0	6	0.4444444444444444	0.8333333333333334	5	5	2	1	0	0.5	3	6	8	0.125	0	0.4601357072442197	0.7372916746472968	0.48255194471102775	0.8527958078070139	0.9498309139636942	0.8863653685532038	0.9153357983312959	0.8340019717589598	1.0	0	0.0	-0.0003079194089109417	10
3106	0.023563146268450647	0.0016695101189569098	0.0011102342817561458	0.9784938569590279	-1	0	0	0.125	1	1.0	10	0.4	0.7	7	7	4	1	0	0.3	10	3	12	0.08333333333333333	0	0.4601357072442197	0.6662322282154	0.48255194471102775	0.8667059888760299	0.9498309139636942	0.8690142351845904	0.9153357983312959	0.8153570369611957	1.0	0	0.0	0.0011102342817561458	28
1562	0.022405873245319348	0.0016162344477329395	0.0003470922321238811	0.9755495190484367	-1	0	0	0.16666666666666666	1	1.0	7	0.375	0.7142857142857143	5	5	3	1	0	0.6666666666666666	4	6	9	0.1	0	0.4601357072442197	0.7316905439195914	0.48255194471102775	0.8527958078070139	0.9498309139636942	0.8863653685532038	0.9153357983312959	0.8326722556814713	1.0	0	0.0	0.0003470922321238811	23
1383	0.022580430300009304	0.009024271970764013	-0.008245652949375126	0.9796888931982451	-1	0	0	0.3333333333333333	2	0.8571428571428571	6	0.5625	0.7142857142857143	6	5	2	2	0	0.25	8	2	9	0.2857142857142857	0.25	0.4793004066949743	0.6310962954163012	0.48255194471102775	0.8815639701241391	0.8757543176730586	0.8673798302926362	0.8847408199770401	0.8136764914477181	0.5833333333333334	0	0.0	-0.0008245652949375126	0
701	0.0014364087780449754	0.001351814287589409	-0.0013517847852480692	0.9842538124310898	-1	0	0	0.5	1	1.0	1	1.0	1.0	1	1	1	1	0	0.3333333333333333	1	3	3	0.16666666666666666	0	0.13799694735198517	0.5	0.8807865317109336	0.5	0.5481908170026941	0.5	0.9542588481367812	0.5	1.0	1.0	0.0	-0.00013517847852480692	52
4056	0.023440466440151377	0.0016697314498416937	0.00136190241651686	0.9775979669079439	-1	0	0	0.125	1	1.0	10	0.4	0.7	7	7	4	2	0	0.3	10	3	12	0.16666666666666666	0	0.4601357072442197	0.6662322282154	0.48255194471102775	0.8667059888760299	0.9498309139636942	0.8690142351845904	0.9153357983312959	0.8153570369611957	0.5714285714285714	0	0.0	0.00136190241651686	18
1133	0.02161543966852905	0.0018293534549236623	0.0007451321271771296	0.974015155069969	-1	0	0	0.16666666666666666	1	1.0	7	0.5	0.7142857142857143	5	5	3	1	0	0.5	3	6	9	0.1	0	0.4601357072442197	0.7316905439195914	0.48255194471102775	0.8527958078070139	0.9498309139636942	0.8863653685532038	0.9153357983312959	0.8326722556814713	1.0	0	0.0	0.0007451321271771296	44
529	0.0020454018464399243	0.0017945036975310108	-0.0017944334205303757	0.9840986199923071	-1	0	0	1.0	2	0.0	0	0.75	0	1	0	1	0	0	1.0	2	2	3	0.0	0	0	0	0	0	0	0	0	0	0	0	0	-0.00017944334205303758	20
4719	0.023025741278216563	0.0016627329446217403	0.0016541903889266802	0.977202922649673	-1	0	0	0.125	1	1.0	10	0.4	0.7	7	7	4	2	0	0.3	10	3	12	0.16666666666666666	0	0.4601357072442197	0.6662322282154	0.48255194471102775	0.8667059888760299	0.9498309139636942	0.8690142351845904	0.9153357983312959	0.8153570369611957	0.5714285714285714	0.14285714285714285	0.0	0.0016541903889266802	10
4748	0.023183014405670294	0.0016793833986928275	0.0016384258260928304	0.9776221807902822	-1	0	0	0.125	1	1.0	10	0.4	0.7	7	7	4	2	0	0.3	10	3	12	0.16666666666666666	0	0.4601357072442197	0.6662322282154	0.48255194471102775	0.8667059888760299	0.9498309139636942	0.8690142351845904	0.9153357983312959	0.8153570369611957	0.5714285714285714	0	0.0	0.0016384258260928304	35
4515	0.023702846233553454	0.001680390524250694	0.0016802113036070057	0.9775034284351496	-1	0	0	0.125	1	1.0	10	0.4	0.7	7	7	4	2	0	0.3	10	3	12	0.16666666666666666	0	0.4601357072442197	0.6662322282154	0.48255194471102775	0.8667059888760299	0.9498309139636942	0.8690142351845904	0.9153357983312959	0.8153570369611957	0.5714285714285714	0	0.0	0.0016802113036070057	85
3621	0.03161595166735649	0.0024378768957747745	-0.001993633593337599	0.9806327951569923	-1	0	0	0.1111111111111111	1	1.0	11	0.43333333333333335	0.6363636363636364	7	7	5	2	0	0.3	10	3	13	0.14285714285714285	0	0.4655322665896165	0.9096865242308199	0.38264584654393696	0.670804570935761	0.9376659624995302	0.9697681593474851	0.9212422195114758	0.8969020352392787	0.5714285714285714	0	0.0	-0.00019936335933375989	12
1924	0.021986658443852097	0.0008392484724479321	0.0008380119919075722	0.974851783457993	-1	0	0	0.16666666666666666	1	1.0	7	0.375	0.7142857142857143	5	5	3	1	0	0.6666666666666666	4	6	9	0.1	0	0.4601357072442197	0.7316905439195914	0.48255194471102775	0.8527958078070139	1.0	0.8929954822241152	0.9255553636377322	0.8357869220590625	1.0	0	0.0	0.0008380119919075722	20
1185	0.021305952402341108	0.0017779887696642424	0.0009549214260085477	0.9735565030335906	-1	0	0	0.16666666666666666	1	1.0	7	0.5	0.7142857142857143	5	5	3	1	0	0.5	3	6	9	0.1	0	0.4601357072442197	0.7316905439195914	0.48255194471102775	0.8527958078070139	0.9498309139636942	0.8863653685532038	0.9153357983312959	0.8326722556814713	1.0	0	0.0	0.0009549214260085477	64
2074	0.021706683064472185	0.0005008851526796921	0.0004006997260257092	0.975012773073258	-1	0	0	0.16666666666666666	1	1.0	7	0.375	0.7142857142857143	5	5	3	1	0	0.6666666666666666	4	6	9	0.1	0	0.4601357072442197	0.7316905439195914	0.48255194471102775	0.8527958078070139	1.0	0.8929954822241152	0.9255553636377322	0.8357869220590625	1.0	0	0.0	0.0004006997260257092	14
1100	0.009975365373206292	0.003876015910747012	-0.003835089927852497	0.9796445460332134	-1	0	0	0.3333333333333333	2	0.6666666666666666	4	0.4	0.5	4	3	3	1	0	0.8	4	5	8	0.1111111111111111	0.4	0.45006677208353024	0.7521397913121923	0.48255194471102775	0.838154113935157	0.9749154569818472	0.758100939777349	0.9205956813309613	0.7856616254145462	1.0	0	0.0	-0.0003835089927852497	4
3332	0.02297989717466026	0.0018565355641235654	0.0013229677743862242	0.9780326094045835	-1	0	0	0.125	1	1.0	10	0.4	0.7	7	7	4	1	0	0.3	10	3	12	0.08333333333333333	0	0.4601357072442197	0.6662322282154	0.48255194471102775	0.8667059888760299	0.9498309139636942	0.8690142351845904	0.9153357983312959	0.8153570369611957	1.0	0	0.0	0.0013229677743862242	18
1497	0.02119478270439389	0.0018146931727215931	0.0005807578603775076	0.9741455778565167	-1	0	0	0.16666666666666666	1	1.0	7	0.5	0.7142857142857143	5	5	3	1	0	0.5	3	6	9	0.1	0	0.4601357072442197	0.7316905439195914	0.48255194471102775	0.8527958078070139	0.9498309139636942	0.8863653685532038	0.9153357983312959	0.8326722556814713	1.0	0	0.0	0.0005807578603775076	18
1793	0.021390920501219518	0.001098132271122882	0.0008299327049626591	0.9743259231344177	-1	0	0	0.16666666666666666	1	1.0	7	0.375	0.7142857142857143	5	5	3	1	0	0.6666666666666666	4	6	9	0.1	0	0.4601357072442197	0.7316905439195914	0.48255194471102775	0.8527958078070139	1.0	0.8929954822241152	0.9255553636377322	0.8357869220590625	1.0	0	0.0	0.0008299327049626591	46
2788	0.025446941369388913	0.00514246441403645	-0.005141914264009078	0.9750042396189623	-1	0	0	0.16666666666666666	1	1.0	7	0.375	0.7142857142857143	5	5	3	1	0	0.6666666666666666	4	6	9	0.1	0	0.4930685468003322	0.7430374616117341	0.48255194471102775	0.8527958078070139	0.9498309139636942	0.8863653685532038	0.8927886222236223	0.8353761386821822	1.0	0	0.0	-0.0005141914264009077	4
2273	0.021572378714977	0.0006392204531895355	0.0005905164045045334	0.9747815543417284	-1	0	0	0.16666666666666666	1	1.0	7	0.375	0.7142857142857143	5	5	3	1	0	0.6666666666666666	4	6	9	0.1	0	0.4601357072442197	0.7316905439195914	0.48255194471102775	0.8527958078070139	1.0	0.8929954822241152	0.9255553636377322	0.8357869220590625	1.0	0	0.0	0.0005905164045045334	13
4851	0.03156462956415801	0.0037301073997219594	-0.002632958475027436	0.98273278406433	-1	0	0	0.2222222222222222	2	0.8181818181818182	9	0.43333333333333335	0.6363636363636364	8	7	4	1	0	0.3	10	3	13	0.09090909090909091	0	0.4399978369228408	0.7529477307496256	0.48255194471102775	0.6685286627188128	0.7113596172609362	0.959130769653888	0.8438514195994167	0.8398610505909172	1.0	0	0.0	-0.00026329584750274364	5
2808	0.023215528535740215	0.0015216182834629222	0.0013790613147221255	0.9779865222081505	-1	0	0	0.125	1	1.0	10	0.4	0.7	7	7	4	1	0	0.3	10	3	12	0.08333333333333333	0	0.4601357072442197	0.6662322282154	0.48255194471102775	0.8667059888760299	0.9498309139636942	0.8690142351845904	0.9153357983312959	0.8153570369611957	1.0	0	0.0	0.0013790613147221255	83
2300	0.022080173330939375	0.0006787624916822005	0.0006774235180995979	0.974745568691083	-1	0	0	0.16666666666666666	1	1.0	7	0.375	0.7142857142857143	5	5	3	1	0	0.6666666666666666	4	6	9	0.1	0	0.4601357072442197	0.7316905439195914	0.48255194471102775	0.8527958078070139	1.0	0.8929954822241152	0.9255553636377322	0.8357869220590625	1.0	0	0.0	0.0006774235180995979	20
4765	0.023341971525970343	0.002127696427520843	0.0012352598139159189	0.9775055169793736	-1	0	0	0.125	1	1.0	10	0.4	0.7	7	7	4	2	0	0.3	10	3	12	0.16666666666666666	0	0.4601357072442197	0.6662322282154	0.48255194471102775	0.8667059888760299	0.9498309139636942	0.8690142351845904	0.9153357983312959	0.8153570369611957	0.5714285714285714	0	0.0	0.0012352598139159189	16
4938	0.023532223366535043	0.0014392313842911837	0.001258734906436023	0.9775476046713966	-1	0	0	0.125	1	1.0	10	0.4	0.7	7	7	4	2	0	0.3	10	3	12	0.16666666666666666	0	0.4601357072442197	0.6662322282154	0.48255194471102775	0.8667059888760299	0.9498309139636942	0.8690142351845904	0.9153357983312959	0.8153570369611957	0.5714285714285714	0	0.0	0.001258734906436023	28
3592	0.025398843261862283	0.00994894222674002	-0.007769406582920368	0.9807459588791503	-1	0	0	0.14285714285714285	1	1.0	8	0.47619047619047616	0.75	6	6	3	2	0	0.42857142857142855	3	7	10	0.2	0	0.4636493382017216	0.652831407762571	0.48255194471102775	0.832595091719815	0.9749154569818472	0.8786966699719058	0.9189727121179521	0.8030175526203736	0.5833333333333334	0	0.0	-0.0007769406582920368	1
4117	0.023550403647777766	0.0014229479952678923	0.0013751983634367046	0.9776705256935933	-1	0	0	0.125	1	1.0	10	0.4	0.7	7	7	4	1	0	0.3	10	3	12	0.08333333333333333	0	0.4601357072442197	0.6662322282154	0.48255194471102775	0.8667059888760299	0.9498309139636942	0.8690142351845904	0.9153357983312959	0.8153570369611957	1.0	0	0.0	0.0013751983634367046	35
4205	0.016297351845699734	0.0069481341071974045	-0.006571800517760134	0.9802457462236157	-1	0	0	0.25	1	1.0	4	1.0	1.0	5	4	0	1	0	0.16666666666666666	6	1	6	0.3333333333333333	0	0.4655322665896165	0.5882856060810702	0.38264584654393696	0.8722412637545502	0.8152467368516868	0.9072235930854893	0.8731117336523976	0.8204403722433418	1.0	0	0.0	-0.0006571800517760134	2
1264	0.024944036822032844	0.005294323184857573	-0.005147351081356944	0.9829668248371025	-1	0	0	0.16666666666666666	1	1.0	6	0.5714285714285714	0.8333333333333334	5	5	2	2	0	0.2857142857142857	7	2	8	0.25	0	0.4930685468003322	0.5664836089753796	0.48255194471102775	0.8628328954419142	0.9498309139636942	0.7832227116565802	0.898293847871743	0.7559057134825302	0.6	0	0.0	-0.0005147351081356944	3
1819	0.02160438112195462	0.0004252440601544725	0.00035692756427863043	0.9751798533989655	-1	0	0	0.16666666666666666	1	1.0	7	0.375	0.7142857142857143	5	5	3	1	0	0.6666666666666666	4	6	9	0.1	0	0.4601357072442197	0.7316905439195914	0.48255194471102775	0.8527958078070139	1.0	0.8929954822241152	0.9255553636377322	0.8357869220590625	1.0	0	0.0	0.00035692756427863043	20
266	0.013407821534397842	0.0074844449468787246	-0.007437817848053454	0.9541812259049202	-1	0.25	1	0.6	6	0.46153846153846156	6	0.42857142857142855	0.38461538461538464	7	5	7	0	0	0.7142857142857143	5	7	15	0.0	0.36363636363636365	0.8276494856916494	0.7593598183099133	0.3325480862472415	0.9595566445476967	0.295122166150357	0.94608670012205	0.949352488226581	0.9163353852024677	0	0	0.0	-0.0007437817848053454	4
1235	0.024258178873299816	0.0016862879400539948	-0.00046019599138636487	0.9799567025603475	-1	0	0	0.375	3	0.7777777777777778	7	0.4583333333333333	0.5555555555555556	6	5	4	2	0	0.375	8	3	11	0.18181818181818182	0.2222222222222222	0.4793004066949743	0.5641168476611119	0.48255194471102775	0.8815639701241391	0.8825388254076906	0.8589756885644136	0.8730827872235838	0.795327043717797	0.5833333333333334	0	0.0	-4.6019599138636484e-05	9
3095	0.02895317910879115	0.0030880180598413837	0.002741833380080838	0.9794305055834367	-1	0	0	0.125	1	1.0	10	0.4	0.7	7	7	4	1	0	0.3	10	3	12	0.08333333333333333	0	0.4399978369228408	0.6593813010178285	0.48255194471102775	0.8667059888760299	0.9498309139636942	0.8690142351845904	0.9212422195114758	0.8138137310081556	1.0	0	0.0	0.002741833380080838	10
3733	0.023245822310919942	0.0015445801632401025	0.001316762433604696	0.9782317724445285	-1	0	0	0.125	1	1.0	10	0.4	0.7	7	7	4	1	0	0.3	10	3	12	0.08333333333333333	0	0.4601357072442197	0.6662322282154	0.48255194471102775	0.8667059888760299	0.9498309139636942	0.8690142351845904	0.9153357983312959	0.8153570369611957	1.0	0	0.0	0.001316762433604696	17
4986	0.027954476190686944	0.0013299923881659407	-0.001297166786046039	0.7835804223868709	-1	0	0	0.25	2	0.7777777777777778	7	0.4074074074074074	0.6666666666666666	7	6	3	3	0	0.3333333333333333	9	3	11	0.3333333333333333	0	0.4655322665896165	0.6319992978025344	0.48255194471102775	0.9083277373214366	0.7237500970364488	0.8697658724750285	0.8394216684814285	0.8288775466679567	0.14285714285714285	0.14285714285714285	0.0	-0.0001297166786046039	16
535	0.001949635610451553	0.00180404073932105	-0.0018039922019653504	0.9738846224096528	-1	0	0	0.6666666666666666	2	0.5	1	0.6666666666666666	0.5	1	1	2	0	0	0.6666666666666666	2	3	4	0.0	0	0.8204373323295918	0.5	0.3727584275539103	0.5	0.8948662893570267	0.5	0.9093658787279353	0.5	0	0	0.0	-0.00018039922019653503	67
1146	0.021715843685288495	0.0010768092185743094	0.0003445614157042515	0.9752494254655119	-1	0	0	0.16666666666666666	1	1.0	7	0.375	0.7142857142857143	5	5	3	1	0	0.6666666666666666	4	6	9	0.1	0	0.4601357072442197	0.7316905439195914	0.48255194471102775	0.8527958078070139	0.9498309139636942	0.8863653685532038	0.9153357983312959	0.8326722556814713	1.0	0	0.0	0.0003445614157042515	28
2022	0.024520937033037066	0.005669565866205012	-0.005661725310833103	0.9785255476551258	-1	0	0	0.16666666666666666	1	1.0	7	0.375	0.7142857142857143	5	5	3	1	0	0.6666666666666666	4	6	9	0.1	0	0.4601357072442197	0.7372916746472968	0.48255194471102775	0.8527958078070139	1.0	0.8929954822241152	0.9179540099115446	0.8370967289536587	1.0	0	0.0	-0.0005661725310833102	4
4720	0.026247332442203633	0.003935231173316359	0.0032783151371289375	0.9702626252326977	-1	0	0	0.125	1	1.0	9	0.4074074074074074	0.6666666666666666	6	6	4	3	0	0.3333333333333333	9	3	11	0.25	0	0.4793004066949743	0.5938364112630372	0.4325988956274823	0.6937456496704091	0.9498309139636942	0.9149340281734418	0.898293847871743	0.7669176115280862	0.16666666666666666	0	0.0	0.0032783151371289375	18
1628	0.02808507661431414	0.0071725414276625965	-0.006879498784823588	0.9777976382903926	-1	0	0	0.2857142857142857	2	0.75	6	0.4166666666666667	0.625	5	5	4	2	0	0.375	3	8	10	0.16666666666666666	0.25	0.4655322665896165	0.6490229881235358	0.48255194471102775	0.8855224107486479	0.8152467368516868	0.8770505832642552	0.908964111983576	0.8237232265378935	0.6	0	0.0	-0.0006879498784823588	1
2753	0.023341881308170505	0.0020407719391055848	0.0012760136024316878	0.9784955782234608	-1	0	0	0.125	1	1.0	10	0.4	0.7	7	7	4	1	0	0.3	10	3	12	0.08333333333333333	0	0.4601357072442197	0.6662322282154	0.48255194471102775	0.8667059888760299	0.9498309139636942	0.8690142351845904	0.9153357983312959	0.8153570369611957	1.0	0	0.0	0.0012760136024316878	46
176	0.0023428800322664043	0.0022951397938466515	-0.002289828801829663	0.9822722393378391	-1	0	0	0.6666666666666666	2	0.5	1	0.6666666666666666	0	0	0	3	4	0	0.6666666666666666	3	2	4	0.4	0.6666666666666666	0	0	0	0	0	0	0	0	0	0	0	-0.1	1
2097	0.021676066531114035	0.00042601509080469446	0.0003975783541712677	0.9750961961786739	-1	0	0	0.16666666666666666	1	1.0	7	0.375	0.7142857142857143	5	5	3	1	0	0.6666666666666666	4	6	9	0.1	0	0.4601357072442197	0.7316905439195914	0.48255194471102775	0.8527958078070139	1.0	0.8929954822241152	0.9255553636377322	0.8357869220590625	1.0	0	0.0	0.0003975783541712677	17
4243	0.023138815227268426	0.001874869875019951	0.0011004039413392156	0.9784800580403029	-1	0	0	0.125	1	1.0	10	0.4	0.7	7	7	4	1	0	0.3	10	3	12	0.08333333333333333	0	0.4601357072442197	0.6662322282154	0.48255194471102775	0.8667059888760299	0.9498309139636942	0.8690142351845904	0.9153357983312959	0.8153570369611957	1.0	0	0.0	0.0011004039413392156	10
1202	0.02159646133156433	0.001252767813509143	0.0008541508836383665	0.9742634238384486	-1	0	0	0.16666666666666666	1	1.0	7	0.375	0.7142857142857143	5	5	3	1	0	0.6666666666666666	4	6	9	0.1	0	0.4601357072442197	0.7316905439195914	0.48255194471102775	0.8527958078070139	0.9498309139636942	0.8863653685532038	0.9153357983312959	0.8326722556814713	1.0	0	0.0	0.0008541508836383665	110
1349	0.02194063314925049	0.0006267764878614195	0.00047271569051869823	0.9748597121127085	-1	0	0	0.16666666666666666	1	1.0	7	0.375	0.7142857142857143	5	5	3	1	0	0.6666666666666666	4	6	9	0.1	0	0.4601357072442197	0.7316905439195914	0.48255194471102775	0.8527958078070139	0.9498309139636942	0.8863653685532038	0.9153357983312959	0.8326722556814713	1.0	0	0.0	0.00047271569051869823	33
1296	0.010223399417665558	0.0033738404737683344	-0.003311580396009891	0.9802179116805286	-1	0	0	0.3333333333333333	2	0.6666666666666666	4	0.4	0.5	4	3	3	1	0	0.8	4	5	8	0.1111111111111111	0.4	0.4663476178744199	0.7480976446891711	0.4325988956274823	0.6813660211040264	0.9749154569818472	0.9019885842794871	0.9205956813309613	0.795112433706723	1.0	0	0.0	-0.00033115803960098906	3
1850	0.0200974504031015	0.0040628241977063015	-0.004061788606965919	0.9801313332062692	-1	0	0	0.16666666666666666	1	1.0	6	0.4444444444444444	0.8333333333333334	5	5	2	0	0	0.5	3	6	8	0.0	0	0.4930685468003322	0.7592756480249784	0.48255194471102775	0.8527958078070139	0.9498309139636942	0.8514667240134011	0.898293847871743	0.8249889788163559	0	0	0.0	-0.0004061788606965919	8
2427	0.021822149701945126	0.001327346690532606	0.00031971323312926097	0.975406837865292	-1	0	0	0.16666666666666666	1	1.0	7	0.375	0.7142857142857143	5	5	3	1	0	0.6666666666666666	4	6	9	0.1	0	0.4601357072442197	0.7316905439195914	0.48255194471102775	0.8527958078070139	0.9498309139636942	0.8863653685532038	0.9153357983312959	0.8326722556814713	1.0	0	0.0	0.00031971323312926097	18
2400	0.02559788331305324	0.00546201625542688	-0.005447183209524365	0.9750213329105065	-1	0	0	0.16666666666666666	1	1.0	7	0.375	0.7142857142857143	5	5	3	1	0	0.6666666666666666	4	6	9	0.1	0	0.4930685468003322	0.7430374616117341	0.48255194471102775	0.8527958078070139	0.9498309139636942	0.8863653685532038	0.8927886222236223	0.8353761386821822	1.0	0	0.0	-0.0005447183209524365	1
1297	0.020871242845965456	0.0013017798526659683	0.00028571376921372976	0.9742522156154895	-1	0	0	0.16666666666666666	1	1.0	7	0.5	0.7142857142857143	5	5	3	1	0	0.5	3	6	9	0.1	0	0.4601357072442197	0.7316905439195914	0.48255194471102775	0.8527958078070139	1.0	0.8929954822241152	0.9255553636377322	0.8357869220590625	1.0	0	0.0	0.00028571376921372976	12
96	0.0018147225793580075	0.0017559622778761364	-0.0017558483428677357	0.9851430642051177	-1	0	0	1.0	1	0	0	1.0	0	0	0	1	1	0	0.5	2	1	2	0.16666666666666666	0	0	0	0	0	0	0	0	0	0	0	0	-0.1	10
3083	0.04080630839167246	0.009700628700087525	-0.004851309699675175	0.9720941335180401	-1	0	0	0.14285714285714285	1	1.0	8	0.4166666666666667	0.875	7	7	2	3	0	0.375	3	8	10	0.375	0	0.4655322665896165	0.5548558215439274	0.48255194471102775	0.8667059888760299	0.9498309139636942	0.8627737585431117	0.898293847871743	0.7875674859229483	0.14285714285714285	0.14285714285714285	0.0	-0.0004851309699675175	0
2674	0.024513410131451672	0.003215514187145681	0.00013231059816485804	0.9753978085157908	-1	0	0	0.125	1	1.0	9	0.4074074074074074	0.6666666666666666	6	6	4	2	0	0.3333333333333333	9	3	11	0.16666666666666666	0	0.4793004066949743	0.5938364112630372	0.4325988956274823	0.6937456496704091	0.9498309139636942	0.9149340281734418	0.898293847871743	0.7669176115280862	0.5833333333333334	0	0.0	0.00013231059816485804	19
2655	0.02258268800272081	0.0012199764613791686	0.000639078003805469	0.9749498991044337	-1	0	0	0.16666666666666666	1	1.0	7	0.375	0.7142857142857143	5	5	3	1	0	0.6666666666666666	4	6	9	0.1	0	0.4601357072442197	0.7316905439195914	0.48255194471102775	0.8527958078070139	0.9498309139636942	0.8863653685532038	0.9153357983312959	0.8326722556814713	1.0	0	0.0	0.000639078003805469	21
1469	0.021513260643375914	0.001354449546655397	0.0005237552309549878	0.9744191344379471	-1	0	0	0.16666666666666666	1	1.0	7	0.375	0.7142857142857143	5	5	3	1	0	0.6666666666666666	4	6	9	0.1	0	0.4601357072442197	0.7316905439195914	0.48255194471102775	0.8527958078070139	1.0	0.8929954822241152	0.9255553636377322	0.8357869220590625	1.0	0	0.0	0.0005237552309549878	32
4442	0.02353424528304695	0.0016069879508004922	0.0012672162317629173	0.9777018071393553	-1	0	0	0.125	1	1.0	10	0.4	0.7	7	7	4	2	0	0.3	10	3	12	0.16666666666666666	0	0.4601357072442197	0.6662322282154	0.48255194471102775	0.8667059888760299	0.9498309139636942	0.8690142351845904	0.9153357983312959	0.8153570369611957	0.5714285714285714	0	0.0	0.0012672162317629173	16
4655	0.026882703079906433	0.005875592559426853	-0.004636272028206744	0.538814467748574	-1	0	0	0.125	1	1.0	9	0.4074074074074074	0.6666666666666666	6	6	4	3	0	0.3333333333333333	9	3	11	0.25	0	0.4793004066949743	0.5938364112630372	0.4325988956274823	0.6937456496704091	0.9498309139636942	0.9100512743124155	0.898293847871743	0.7632533580900617	0.16666666666666666	0.16666666666666666	0.0	-0.00046362720282067436	7
2875	None	None	None	None	None	0	0	0.5	3	0.3333333333333333	2	0.6666666666666666	0.3333333333333333	5	2	2	0	0	0.75	4	3	8	0.0	0.4	0.49269739882599917	0.5991215371440806	0.48255194471102775	0.8527958078070139	0.9498309139636942	0.8863653685532038	0.898293847871743	0.8028519761341055	0	0	0.0	None	0
4400	0.023665212414323532	0.0016317917013517764	0.0015886109612625744	0.9773796281196565	-1	0	0	0.125	1	1.0	10	0.4	0.7	7	7	4	2	0	0.3	10	3	12	0.16666666666666666	0	0.4601357072442197	0.6662322282154	0.48255194471102775	0.8667059888760299	0.9498309139636942	0.8690142351845904	0.9153357983312959	0.8153570369611957	0.5714285714285714	0	0.0	0.0015886109612625744	40
2477	None	None	None	None	None	0	0	0.25	2	0.7777777777777778	7	0.4583333333333333	0.5555555555555556	6	5	4	1	0	0.375	8	3	11	0.09090909090909091	0	0.45006677208353024	0.675790910715618	0.6498652483807112	0.9007251212462939	0.7694984169440678	0.8602514150153189	0.8700710856964334	0.8300141360957254	1.0	0	0.0	None	0
3096	0.022720209464114138	0.001694951878348564	0.001689481770180501	0.9782494168436511	-1	0	0	0.125	1	1.0	10	0.4	0.7	7	7	4	1	0	0.3	10	3	12	0.08333333333333333	0	0.4601357072442197	0.6885838180786564	0.48255194471102775	0.901023637051254	0.9498309139636942	0.8690142351845904	0.9153357983312959	0.8363717406918151	1.0	0	0.0	0.001689481770180501	6
2922	0.023550977878839512	0.0006532196934340474	0.0006529375177316709	0.97819509429369	-1	0	0	0.125	1	1.0	10	0.4	0.7	7	7	4	1	0	0.3	10	3	12	0.08333333333333333	0	0.4601357072442197	0.6662322282154	0.48255194471102775	0.8667059888760299	0.9498309139636942	0.8690142351845904	0.9153357983312959	0.8153570369611957	1.0	0	0.0	0.0006529375177316709	11
4710	0.0230026283430095	0.0012451188420599642	0.0012023024842384173	0.977990402424756	-1	0	0	0.125	1	1.0	10	0.4	0.7	7	7	4	1	0	0.3	10	3	12	0.08333333333333333	0	0.4601357072442197	0.6662322282154	0.48255194471102775	0.8667059888760299	0.9498309139636942	0.8690142351845904	0.9153357983312959	0.8153570369611957	1.0	0	0.0	0.0012023024842384173	11
4995	0.023371241674021746	0.0014602397090350307	0.001396722092740766	0.9772525793693196	-1	0	0	0.125	1	1.0	10	0.4	0.7	7	7	4	2	0	0.3	10	3	12	0.16666666666666666	0	0.4601357072442197	0.6662322282154	0.48255194471102775	0.8667059888760299	0.9498309139636942	0.8627737585431117	0.9096704862715237	0.8126444645320972	0.5714285714285714	0	0.0	0.001396722092740766	39
1873	0.021705496394407286	0.0008982718943057165	0.0005227467292090677	0.9749630241952775	-1	0	0	0.16666666666666666	1	1.0	7	0.375	0.7142857142857143	5	5	3	1	0	0.6666666666666666	4	6	9	0.1	0	0.4601357072442197	0.7316905439195914	0.48255194471102775	0.8527958078070139	0.9498309139636942	0.8863653685532038	0.9153357983312959	0.8326722556814713	1.0	0	0.0	0.0005227467292090677	31
1900	0.022199082865068376	0.0017545121158256524	0.00024113653498301796	0.975818221715846	-1	0	0	0.16666666666666666	1	1.0	7	0.375	0.7142857142857143	5	5	3	1	0	0.6666666666666666	4	6	9	0.1	0	0.4601357072442197	0.7316905439195914	0.48255194471102775	0.8527958078070139	0.9498309139636942	0.8863653685532038	0.9153357983312959	0.8326722556814713	1.0	0	0.0	0.00024113653498301796	14
4715	0.02310296891366895	0.0024949093915122332	0.0010741625167308506	0.9786822008350591	-1	0	0	0.125	1	1.0	10	0.4	0.7	7	7	4	1	0	0.3	10	3	12	0.08333333333333333	0	0.4601357072442197	0.6662322282154	0.48255194471102775	0.8667059888760299	0.9498309139636942	0.8690142351845904	0.9153357983312959	0.8153570369611957	1.0	0	0.0	0.0010741625167308506	7
1169	0.021433157683045094	0.002123869311282944	0.0006745626242233165	0.9737780678870982	-1	0	0	0.16666666666666666	1	1.0	7	0.5	0.7142857142857143	5	5	3	1	0	0.5	3	6	9	0.1	0	0.4601357072442197	0.7316905439195914	0.48255194471102775	0.8527958078070139	1.0	0.8929954822241152	0.9255553636377322	0.8357869220590625	1.0	0	0.0	0.0006745626242233165	13
4281	0.024146577423860487	0.0027035576091277956	0.001299599227634875	0.9772005377069712	-1	0	0	0.1111111111111111	1	1.0	11	0.43333333333333335	0.6363636363636364	7	7	5	2	0	0.3	10	3	13	0.14285714285714285	0	0.4601357072442197	0.6560384968529183	0.48255194471102775	0.8667059888760299	0.9498309139636942	0.8690142351845904	0.9212422195114758	0.8130626091339059	0.5714285714285714	0	0.0	0.001299599227634875	15
1430	0.021595844997458025	0.000819515931903113	0.0002279835757848386	0.974400202528248	-1	0	0	0.16666666666666666	1	1.0	7	0.5	0.7142857142857143	5	5	3	1	0	0.5	3	6	9	0.1	0	0.4601357072442197	0.7316905439195914	0.48255194471102775	0.8527958078070139	0.9498309139636942	0.8863653685532038	0.9153357983312959	0.8326722556814713	1.0	0	0.0	0.0002279835757848386	17
3133	0.027111261557547853	0.007598448977177368	-0.006012166399700737	0.9805072086513223	-1	0	0	0.125	1	1.0	10	0.4	0.7	7	7	4	1	0	0.3	10	3	12	0.08333333333333333	0	0.4655322665896165	0.6057265364076827	0.8171785520503947	0.899618760701913	0.9564500307879833	0.8696607177067921	0.8951900034668497	0.8185836052891304	1.0	0	0.0	-0.0006012166399700737	3
4225	0.02340293594177754	0.0013825304941337928	0.0013816711956153728	0.9773752763226012	-1	0	0	0.125	1	1.0	10	0.4	0.7	7	7	4	2	0	0.3	10	3	12	0.16666666666666666	0	0.4601357072442197	0.6662322282154	0.48255194471102775	0.8667059888760299	0.9498309139636942	0.8690142351845904	0.9153357983312959	0.8153570369611957	0.5714285714285714	0	0.0	0.0013816711956153728	27
4609	0.02382757164824587	0.006812862574600979	-0.006681893527119256	0.9823488032883758	-1	0	0	0.25	2	0.8888888888888888	8	0.55	0.7777777777777778	7	7	3	3	0	0.2	10	2	11	0.3	0.2	0.4601357072442197	0.5757110084676504	0.48255194471102775	0.8592858998327879	0.9498309139636942	0.7785656415961579	0.898293847871743	0.7547231115427463	0.5714285714285714	0	0.0	-0.0006681893527119256	3
477	0.001999896567231627	0.0019162765714436378	-0.0019162758909270525	0.9745195786245755	-1	0	0	0.6666666666666666	2	0.5	1	0.6666666666666666	0.5	1	1	2	0	0	0.6666666666666666	2	3	4	0.0	0	0.8052324868373051	0.5	0.34642069090820915	0.5	0.8452675300261415	0.5	0.9057773247949329	0.5	0	0	0.0	-0.00019162758909270524	47
4509	0.023712112718259848	0.0017574537025860848	0.0015442760441007558	0.9775567704467404	-1	0	0	0.125	1	1.0	10	0.4	0.7	7	7	4	2	0	0.3	10	3	12	0.16666666666666666	0	0.4601357072442197	0.6662322282154	0.48255194471102775	0.8667059888760299	0.9498309139636942	0.8690142351845904	0.9153357983312959	0.8153570369611957	0.5714285714285714	0	0.0	0.0015442760441007558	16
1531	0.02181959899277762	0.0015640585916513637	5.07658358205197e-05	0.9756926254170811	-1	0	0	0.16666666666666666	1	1.0	7	0.375	0.7142857142857143	5	5	3	1	0	0.6666666666666666	4	6	9	0.1	0	0.4601357072442197	0.7316905439195914	0.48255194471102775	0.8527958078070139	0.9498309139636942	0.8863653685532038	0.9153357983312959	0.8326722556814713	1.0	0	0.0	5.07658358205197e-05	15
993	0.021644754883665185	0.0011177120872925593	0.0007035983300765953	0.9742221147609269	-1	0	0	0.16666666666666666	1	1.0	7	0.5	0.7142857142857143	5	5	3	1	0	0.5	3	6	9	0.1	0	0.4601357072442197	0.7316905439195914	0.48255194471102775	0.8527958078070139	1.0	0.8929954822241152	0.9255553636377322	0.8357869220590625	1.0	0	0.0	0.0007035983300765953	59
1956	0.022299167131514558	0.0015931454868689152	0.0004453332325395783	0.9755267816534738	-1	0	0	0.16666666666666666	1	1.0	7	0.375	0.7142857142857143	5	5	3	1	0	0.6666666666666666	4	6	9	0.1	0	0.4601357072442197	0.7316905439195914	0.48255194471102775	0.8527958078070139	0.9498309139636942	0.8863653685532038	0.9153357983312959	0.8326722556814713	1.0	0	0.0	0.0004453332325395783	14
2125	0.022180504151253805	0.0011884961568668596	0.0008197244230224432	0.9746013460057118	-1	0	0	0.16666666666666666	1	1.0	7	0.375	0.7142857142857143	5	5	3	1	0	0.6666666666666666	4	6	9	0.1	0	0.4601357072442197	0.7316905439195914	0.48255194471102775	0.8527958078070139	0.9498309139636942	0.8863653685532038	0.9153357983312959	0.8326722556814713	1.0	0	0.0	0.0008197244230224432	30
329	0.01352333130940561	0.0037442206898595366	-0.0036762881486701936	0.9810297089396336	-1	0	0	0.375	3	0.6666666666666666	6	0.4074074074074074	0.5555555555555556	7	5	3	0	0	0.3333333333333333	9	3	11	0.0	0	0.5900691375168237	0.827327691907318	0.529764698360565	0.8239008301801338	0.7838489858228014	0.9155096910495982	0.8935690975398413	0.8618670110930113	0	0	0.0	-0.00036762881486701934	4
4923	0.02031518543767875	0.010737725687113883	-0.009563568335907406	0.9725907479397387	-1	0	0	0.2222222222222222	2	0.8181818181818182	9	0.3611111111111111	0.7272727272727273	10	8	2	0	0	0.4444444444444444	9	4	13	0.0	0	0.5785890755518456	0.8094801198149459	0.48255194471102775	0.7049967626587625	0.9303998716122621	0.8791784165860687	0.8551215844024902	0.807550501594633	0	0	0.0	-0.0009563568335907406	7
4100	0.023905436561078016	0.0054921539764211744	-0.0031625324402981027	0.9806835019133524	-1	0	0	0.125	1	1.0	9	0.4074074074074074	0.6666666666666666	6	6	4	3	0	0.3333333333333333	9	3	11	0.25	0	0.4655322665896165	0.6452915272260114	0.4325988956274823	0.6937456496704091	0.9498309139636942	0.9149340281734418	0.9041329267599381	0.7796864478896405	0.16666666666666666	0.16666666666666666	0.0	-0.00031625324402981026	9
3651	0.024564636706340275	0.0019447135222571286	0.0014427144234945744	0.977447294474585	-1	0	0	0.125	1	1.0	10	0.4	0.7	7	7	4	2	0	0.3	10	3	12	0.16666666666666666	0	0.4601357072442197	0.6612490545510572	0.48255194471102775	0.8667059888760299	0.9498309139636942	0.8690142351845904	0.9096704862715237	0.8142339406046714	0.5714285714285714	0	0.0	0.0014427144234945744	6
3017	0.02313241829583816	0.0017009330716316329	0.0016584196483242482	0.9778800786234157	-1	0	0	0.125	1	1.0	10	0.4	0.7	7	7	4	1	0	0.3	10	3	12	0.08333333333333333	0	0.4601357072442197	0.6662322282154	0.48255194471102775	0.8667059888760299	0.9498309139636942	0.8690142351845904	0.9153357983312959	0.8153570369611957	1.0	0	0.0	0.0016584196483242482	38
3318	0.023331804300581432	0.0015695388700902048	0.0013483537529923055	0.9776354816380173	-1	0	0	0.125	1	1.0	10	0.4	0.7	7	7	4	2	0	0.3	10	3	12	0.16666666666666666	0	0.4601357072442197	0.6662322282154	0.48255194471102775	0.8667059888760299	0.9498309139636942	0.8690142351845904	0.9153357983312959	0.8153570369611957	0.5714285714285714	0	0.0	0.0013483537529923055	46
166	None	None	None	None	None	0.3333333333333333	1	0.75	6	0.2222222222222222	2	0.55	0.2222222222222222	6	2	4	1	0	0.8	5	4	11	0.125	0.6666666666666666	0.7327932155407866	0.9137523748120051	0.5856184679240553	0.8909581305238243	0.7089632987421115	0.9110744471047821	0.7884887350936758	0.9057297990959386	1.0	0.16666666666666666	0.0	None	0
668	0.0030015156522264653	0.0029120217273106218	-0.002910824605350869	0.9813423282317079	-1	0	0	0.3333333333333333	1	1.0	2	1.0	1.0	3	2	0	0	0	0.25	4	1	4	0.0	0	0.5075502819425248	0.7364638544510719	0.1555534071809531	0.7446965582197141	1.0	0.5	0.9696252315049186	0.668054261594001	0	0	0.0	-0.0002910824605350869	9
4556	0.023328426929180402	0.001401154303459184	0.0013968369373700614	0.9772768201496007	-1	0	0	0.125	1	1.0	10	0.4	0.7	7	7	4	2	0	0.3	10	3	12	0.16666666666666666	0	0.4601357072442197	0.6662322282154	0.48255194471102775	0.8667059888760299	0.9498309139636942	0.8690142351845904	0.9153357983312959	0.8153570369611957	0.5714285714285714	0	0.0	0.0013968369373700614	14
3250	None	None	None	None	None	0	0	0.1111111111111111	1	1.0	11	0.7222222222222222	0.7272727272727273	8	8	4	1	0	0.2222222222222222	9	2	13	0.08333333333333333	0.36363636363636365	0.4601357072442197	0.6368069125204319	0.48255194471102775	0.8786557974255975	0.8367905055000715	0.8594046304731476	0.8750320957029899	0.8100829507048188	1.0	0	0.0	None	0
394	0.0034507708420571867	0.003374994629590437	-0.003374965543098486	0.9848017492581944	-1	0	0	0.25	1	1.0	3	1.0	0.3333333333333333	2	1	2	1	0	0.2	1	5	5	0.14285714285714285	0	0.5018848357221188	0.5954147527124001	0.5189432559841161	0.9781968844162651	0.5025176780274585	0.952233322155489	0.942659950426108	0.9163823106163018	1.0	0	0.0	-0.00033749655430984863	10
4182	0.021000025366276757	0.00320029126363419	-0.001960151636409077	0.9750341375046079	-1	0	0	0.1	1	1.0	13	1.0	1.0	14	13	0	0	0	0.06666666666666667	15	1	15	0.0	0	0.4601357072442197	0.8971340019714774	0.39455975532232945	0.857205118740195	0.7237500970364488	0.851297416843291	0.888549151596768	0.8699993655107057	0	0	0.0	-0.00019601516364090772	1
3029	0.02325619688657933	0.0009647959216924166	0.0009447077401587244	0.9778813342886697	-1	0	0	0.125	1	1.0	10	0.4	0.7	7	7	4	1	0	0.3	10	3	12	0.08333333333333333	0	0.4601357072442197	0.6662322282154	0.48255194471102775	0.8667059888760299	0.9498309139636942	0.8690142351845904	0.9153357983312959	0.8153570369611957	1.0	0	0.0	0.0009447077401587244	15
532	0.009874214492902296	0.001948316805116607	-0.0017212922504607092	0.9825495543186179	-1	0	0	0.3333333333333333	2	0.6666666666666666	4	0.5714285714285714	0.6666666666666666	6	4	1	0	0	0.2857142857142857	2	7	8	0.0	0.3333333333333333	0.49239901658610263	0.8856213090454721	0.20091894262229132	0.8847897367616065	0.6348482917709578	0.904961622330623	0.902894157071615	0.8921595853912152	0	0	0.0	-0.00017212922504607092	61
4249	0.023585308637513288	0.0016747616785081397	0.0015423660074355056	0.97760456983469	-1	0	0	0.125	1	1.0	10	0.4	0.7	7	7	4	2	0	0.3	10	3	12	0.16666666666666666	0	0.4601357072442197	0.6662322282154	0.48255194471102775	0.8667059888760299	0.9498309139636942	0.8690142351845904	0.9153357983312959	0.8153570369611957	0.5714285714285714	0	0.0	0.0015423660074355056	61
229	0.004593947096606804	0.0036629737024624948	-0.0036591712420705673	0.9743869787034302	-1	0	0	0.6666666666666666	4	0.3333333333333333	2	0.5	0.3333333333333333	5	2	2	1	0	1.0	4	4	8	0.2	0.5	0.5656999179101885	0.9298226824191945	0.5222791315820972	0.7606103653704932	0.7625674140450268	0.9223568526634315	0.8481454789888829	0.8881122619965784	1.0	0.4	0.0	-0.00036591712420705675	16
3794	0.023368027638459434	0.001694016994264423	0.0015131419572834912	0.977613155415296	-1	0	0	0.125	1	1.0	10	0.4	0.7	7	7	4	1	0	0.3	10	3	12	0.08333333333333333	0	0.4601357072442197	0.6662322282154	0.48255194471102775	0.8667059888760299	0.9498309139636942	0.8690142351845904	0.9153357983312959	0.8153570369611957	1.0	0	0.0	0.0015131419572834912	27
742	0.0019067536357717746	0.001815018596479537	-0.0018150066501872587	0.9740365236199195	-1	0	0	0.6666666666666666	2	0.5	1	0.6666666666666666	0.5	1	1	2	0	0	0.6666666666666666	2	3	4	0.0	0	0.8204373323295918	0.5	0.3727584275539103	0.5	0.8948662893570267	0.5	0.9093658787279353	0.5	0	0	0.0	-0.00018150066501872587	24
386	0.0015113838573823503	0.0014506152432522143	-0.0014506111907219886	0.9842284519893824	-1	0	0	0.5	1	1.0	1	1.0	1.0	1	1	1	0	0	0.3333333333333333	1	3	3	0.0	0	0.14354822503602843	0.5	0.8807865317109336	0.5	0.5481908170026941	0.5	0.9532271195866635	0.5	0	0	0.0	-0.00014506111907219886	55
3891	0.022812266068161786	0.0025310641609045323	0.0015808384354560783	0.9760901905217417	-1	0	0	0.125	1	1.0	9	0.55	0.7777777777777778	7	7	3	2	0	0.2	10	2	11	0.2	0	0.4601357072442197	0.6662322282154	0.48255194471102775	0.8667059888760299	0.9498309139636942	0.8690142351845904	0.9153357983312959	0.8153570369611957	0.5714285714285714	0	0.0	0.0015808384354560783	11
4628	0.023330628112026464	0.001654303980708232	0.0016499924758367316	0.9773415257725162	-1	0	0	0.125	1	1.0	10	0.4	0.7	7	7	4	2	0	0.3	10	3	12	0.16666666666666666	0	0.4601357072442197	0.6662322282154	0.48255194471102775	0.8667059888760299	0.9498309139636942	0.8690142351845904	0.9153357983312959	0.8153570369611957	0.5714285714285714	0	0.0	0.0016499924758367316	28
2241	0.0251018151149295	0.0009471928151378224	-0.00047475070265179896	0.9767488109709196	-1	0	0	0.16666666666666666	1	1.0	7	0.5	0.7142857142857143	6	5	2	2	0	0.5	3	6	9	0.2857142857142857	0	0.45006677208353024	0.7130038118339084	0.4325988956274823	0.8527270974644492	0.8367905055000715	0.9087054288598693	0.8710993021475343	0.8395252443947595	0.5833333333333334	0	0.0	-4.7475070265179893e-05	15
1841	0.02194282056682508	0.0015501852855927052	0.000757657528877383	0.9744755776441784	-1	0	0	0.16666666666666666	1	1.0	7	0.375	0.7142857142857143	5	5	3	1	0	0.6666666666666666	4	6	9	0.1	0	0.4601357072442197	0.7316905439195914	0.48255194471102775	0.8527958078070139	0.9498309139636942	0.8863653685532038	0.9153357983312959	0.8326722556814713	1.0	0	0.0	0.000757657528877383	45
4315	0.025697277572970897	0.0037761988780577764	0.00340623972820039	0.9704874465793353	-1	0	0	0.125	1	1.0	9	0.4074074074074074	0.6666666666666666	6	6	4	3	0	0.3333333333333333	9	3	11	0.25	0	0.4793004066949743	0.5938364112630372	0.4325988956274823	0.6937456496704091	0.9498309139636942	0.9149340281734418	0.898293847871743	0.7669176115280862	0.16666666666666666	0	0.0	0.00340623972820039	15
1603	0.02185248369924083	0.0003665256259870444	0.0003340897000013101	0.9749764946950695	-1	0	0	0.16666666666666666	1	1.0	7	0.375	0.7142857142857143	5	5	3	1	0	0.6666666666666666	4	6	9	0.1	0	0.4601357072442197	0.7316905439195914	0.48255194471102775	0.8527958078070139	1.0	0.8929954822241152	0.9255553636377322	0.8357869220590625	1.0	0	0.0	0.0003340897000013101	21
41	None	None	None	None	None	0.25	1	0.7	7	0.3076923076923077	4	0.5	0.15384615384615385	7	2	7	4	0	0.8333333333333334	5	6	15	0.3076923076923077	0.4	0.7764376974146021	0.909223967094976	0.7737706245442892	0.904583314843	0.3081100160237327	0.9624637855594197	0.9377860397468576	0.9308102333340538	0.21428571428571427	0.14285714285714285	0.0	None	0
3266	0.023322424535346508	0.001696397253612381	0.0013785728048883697	0.9776416610442136	-1	0	0	0.125	1	1.0	10	0.4	0.7	7	7	4	2	0	0.3	10	3	12	0.16666666666666666	0	0.4601357072442197	0.6662322282154	0.48255194471102775	0.8667059888760299	0.9498309139636942	0.8690142351845904	0.9153357983312959	0.8153570369611957	0.5714285714285714	0	0.0	0.0013785728048883697	35
4306	0.024562889132854385	0.002172059282718194	0.0008366448665769334	0.9750145259119247	-1	0	0	0.125	1	1.0	9	0.4074074074074074	0.6666666666666666	6	6	4	2	0	0.3333333333333333	9	3	11	0.16666666666666666	0	0.4793004066949743	0.5938364112630372	0.4325988956274823	0.6937456496704091	0.9498309139636942	0.9149340281734418	0.898293847871743	0.7669176115280862	0.5833333333333334	0	0.0	0.0008366448665769334	14
2913	0.023910669281880622	0.0018655110586092332	0.0016674560082028198	0.9770538120456304	-1	0	0	0.125	1	1.0	10	0.4	0.7	7	7	4	2	0	0.3	10	3	12	0.16666666666666666	0	0.4601357072442197	0.6662322282154	0.48255194471102775	0.8667059888760299	0.9498309139636942	0.8690142351845904	0.9153357983312959	0.8153570369611957	0.5714285714285714	0	0.0	0.0016674560082028198	66
4334	0.026981469147540498	0.00541487515049004	-0.00468847996658937	0.544475566517413	-1	0	0	0.125	1	1.0	9	0.4074074074074074	0.6666666666666666	6	6	4	3	0	0.3333333333333333	9	3	11	0.25	0	0.4793004066949743	0.5938364112630372	0.4325988956274823	0.6937456496704091	0.9498309139636942	0.9149340281734418	0.898293847871743	0.7669176115280862	0.16666666666666666	0	0.0	-0.000468847996658937	7
2727	0.02929491889686369	0.007998495138373656	-0.0005200472749056543	0.9811262800751446	-1	0	0	0.25	2	0.9	9	0.5454545454545454	0.8	8	8	3	3	0	0.18181818181818182	11	2	12	0.3	0.18181818181818182	0.4628339869169181	0.5427868650294644	0.48255194471102775	0.8786557974255975	0.8367905055000715	0.8527415458533539	0.8635518539988734	0.7862608296919473	0.5	0	0.0	-5.200472749056543e-05	13
4041	0.028046352285060562	0.0077233256048825066	-0.005096687392325342	0.9765742277044694	-1	0	0	0.125	1	1.0	10	0.4	0.7	7	7	4	3	0	0.3	10	3	12	0.25	0	0.4655322665896165	0.5548558215439274	0.48255194471102775	0.8667059888760299	0.9498309139636942	0.8627737585431117	0.898293847871743	0.7875674859229483	0.14285714285714285	0	0.0	-0.0005096687392325342	4
2643	0.022162231961979757	0.0010048916838000504	0.0005569758129172802	0.9751608199473858	-1	0	0	0.16666666666666666	1	1.0	7	0.375	0.7142857142857143	5	5	3	1	0	0.6666666666666666	4	6	9	0.1	0	0.4601357072442197	0.7316905439195914	0.48255194471102775	0.8527958078070139	0.9498309139636942	0.8863653685532038	0.9153357983312959	0.8326722556814713	1.0	0	0.0	0.0005569758129172802	21
4960	0.0234462510803475	0.0017533001390142512	0.0012724318004927431	0.978500052525298	-1	0	0	0.125	1	1.0	10	0.4	0.7	7	7	4	2	0	0.3	10	3	12	0.16666666666666666	0	0.4601357072442197	0.6662322282154	0.48255194471102775	0.8667059888760299	0.9498309139636942	0.8690142351845904	0.9153357983312959	0.8153570369611957	0.5714285714285714	0	0.0	0.0012724318004927431	25
2984	0.023506812737390022	0.0009614709456383864	0.0008378712277588219	0.9779261993048025	-1	0	0	0.125	1	1.0	10	0.4	0.7	7	7	4	1	0	0.3	10	3	12	0.08333333333333333	0	0.4601357072442197	0.6662322282154	0.48255194471102775	0.8667059888760299	0.9498309139636942	0.8690142351845904	0.9153357983312959	0.8153570369611957	1.0	0	0.0	0.0008378712277588219	10
1128	0.021127247896053986	0.0010917345535733163	0.0005913307298843411	0.9742189590465865	-1	0	0	0.16666666666666666	1	1.0	7	0.5	0.7142857142857143	5	5	3	1	0	0.5	3	6	9	0.1	0	0.4601357072442197	0.7316905439195914	0.48255194471102775	0.8527958078070139	0.9498309139636942	0.8863653685532038	0.9153357983312959	0.8326722556814713	1.0	0	0.0	0.0005913307298843411	35
2141	0.021902374281339926	0.0006385097808695919	0.0003213714357618802	0.9752127308089334	-1	0	0	0.16666666666666666	1	1.0	7	0.375	0.7142857142857143	5	5	3	1	0	0.6666666666666666	4	6	9	0.1	0	0.4601357072442197	0.7316905439195914	0.48255194471102775	0.8527958078070139	0.9498309139636942	0.8863653685532038	0.9153357983312959	0.8326722556814713	1.0	0	0.0	0.0003213714357618802	21
3247	0.023339666418080687	0.00165751067559652	0.001483238230905366	0.9779912054520162	-1	0	0	0.125	1	1.0	10	0.4	0.7	7	7	4	1	0	0.3	10	3	12	0.08333333333333333	0	0.4601357072442197	0.6662322282154	0.48255194471102775	0.8667059888760299	0.9498309139636942	0.8690142351845904	0.9153357983312959	0.8153570369611957	1.0	0	0.0	0.001483238230905366	24
779	0.02161838748971827	0.0018503184995412535	0.0006708066364552529	0.9739494311156347	-1	0	0	0.16666666666666666	1	1.0	7	0.5	0.7142857142857143	5	5	3	1	0	0.5	3	6	9	0.1	0	0.4601357072442197	0.7316905439195914	0.48255194471102775	0.8527958078070139	1.0	0.8929954822241152	0.9255553636377322	0.8357869220590625	1.0	0	0.0	0.0006708066364552529	23
3768	0.02658783861183741	0.004113430688326766	-0.0022288118234877617	0.9778930175317395	-1	0	0	0.125	1	1.0	10	0.6	0.7	8	7	3	2	0	0.2	10	2	12	0.2222222222222222	0	0.45006677208353024	0.653455293289574	0.48255194471102775	0.8719609483564987	0.8367905055000715	0.8950898034874232	0.8710993021475343	0.827140720075631	0.5625	0	0.0	-0.00022288118234877618	12
996	0.02167327440457122	0.0011884795155235525	0.0006339779160678013	0.9743002832071799	-1	0	0	0.16666666666666666	1	1.0	7	0.5	0.7142857142857143	5	5	3	1	0	0.5	3	6	9	0.1	0	0.4601357072442197	0.7316905439195914	0.48255194471102775	0.8527958078070139	1.0	0.8929954822241152	0.9255553636377322	0.8357869220590625	1.0	0	0.0	0.0006339779160678013	18
2850	0.023479421473317243	0.0014657336927817767	0.0014593693098471307	0.9776292086532302	-1	0	0	0.125	1	1.0	10	0.4	0.7	7	7	4	1	0	0.3	10	3	12	0.08333333333333333	0	0.4601357072442197	0.6662322282154	0.48255194471102775	0.8667059888760299	0.9498309139636942	0.8690142351845904	0.9153357983312959	0.8153570369611957	1.0	0	0.0	0.0014593693098471307	29
2182	0.021644755461524934	0.001143637205517109	0.0008191089879339431	0.9743996603283173	-1	0	0	0.16666666666666666	1	1.0	7	0.375	0.7142857142857143	5	5	3	1	0	0.6666666666666666	4	6	9	0.1	0	0.4601357072442197	0.7316905439195914	0.48255194471102775	0.8527958078070139	1.0	0.8929954822241152	0.9255553636377322	0.8357869220590625	1.0	0	0.0	0.0008191089879339431	69
4622	0.023315342232947324	0.001685858350122031	0.0016573964228543468	0.9772483513708111	-1	0	0	0.125	1	1.0	10	0.4	0.7	7	7	4	2	0	0.3	10	3	12	0.16666666666666666	0	0.4601357072442197	0.6662322282154	0.48255194471102775	0.8667059888760299	0.9498309139636942	0.8690142351845904	0.9153357983312959	0.8153570369611957	0.5714285714285714	0.14285714285714285	0.0	0.0016573964228543468	9
627	0.0015016061800972808	0.0014488714472299714	-0.0014488266427743661	0.9842501182423371	-1	0	0	0.5	1	1.0	1	1.0	1.0	1	1	1	1	0	0.3333333333333333	1	3	3	0.16666666666666666	0	0.13799694735198517	0.5	0.8807865317109336	0.5	0.5481908170026941	0.5	0.9542588481367812	0.5	1.0	1.0	0.0	-0.00014488266427743662	53
3440	0.011138377643953751	0.0032453253782696247	-0.0032411136299446133	0.9784066453972	-1	0	0	0.25	1	1.0	4	0.6	0.5	2	2	3	2	0	0.4	5	2	6	0.2	0	0.4866599992126911	0.6774296428464452	0.3418909443701986	0.6005000348871026	0.7821924801867082	0.8982633062991638	0.8625491802645835	0.7519804740698878	0.75	0	0.0	-0.00032411136299446134	6
4597	0.023345067055634865	0.001718912951875308	0.001579974936269973	0.9776649731621533	-1	0	0	0.125	1	1.0	10	0.4	0.7	7	7	4	2	0	0.3	10	3	12	0.16666666666666666	0	0.4601357072442197	0.6662322282154	0.48255194471102775	0.8667059888760299	0.9498309139636942	0.8690142351845904	0.9153357983312959	0.8153570369611957	0.5714285714285714	0	0.0	0.001579974936269973	50
3783	0.02364272689944316	0.0016762998183567069	0.0014580154648918021	0.9776357693101647	-1	0	0	0.125	1	1.0	10	0.4	0.7	7	7	4	2	0	0.3	10	3	12	0.16666666666666666	0	0.4601357072442197	0.6662322282154	0.48255194471102775	0.8667059888760299	0.9498309139636942	0.8690142351845904	0.9153357983312959	0.8153570369611957	0.5714285714285714	0	0.0	0.0014580154648918021	61
360	0.0017676520000107145	0.0017352746990228196	-0.0017352421168771734	0.986175529314967	-1	0	0	1.0	1	0	0	1.0	0	1	0	0	1	0	0.5	1	2	2	0.3333333333333333	0	0	0	0	0	0	0	0	0	0	0	0	-0.00017352421168771734	22
520	0.04255353169883901	0.008233113293980897	-0.007923436472268305	0.9828513925528739	-1	0	0	0.3	3	0.7692307692307693	10	0.3409090909090909	0.6153846153846154	8	8	6	1	0	0.36363636363636365	4	11	15	0.0625	0.16666666666666666	0.4601357072442197	0.6997455734032144	0.6809820192824544	0.8554035662608194	0.9392783083225185	0.7573297607506443	0.9028739306718433	0.7779804929725072	1.0	0	0.0	-0.0007923436472268305	4
3326	0.023248689857043564	0.0013941552118488323	0.0013910008808569487	0.9777900903228554	-1	0	0	0.125	1	1.0	10	0.4	0.7	7	7	4	1	0	0.3	10	3	12	0.08333333333333333	0	0.4601357072442197	0.6662322282154	0.48255194471102775	0.8667059888760299	0.9498309139636942	0.8690142351845904	0.9153357983312959	0.8153570369611957	1.0	0	0.0	0.0013910008808569487	35
1404	0.02166170461262653	0.0003397396287833813	0.000334385327579729	0.9748774046383772	-1	0	0	0.16666666666666666	1	1.0	7	0.375	0.7142857142857143	5	5	3	1	0	0.6666666666666666	4	6	9	0.1	0	0.4601357072442197	0.7316905439195914	0.48255194471102775	0.8527958078070139	1.0	0.8929954822241152	0.9255553636377322	0.8357869220590625	1.0	0	0.0	0.000334385327579729	22
928	0.02132493037042508	0.0020242003754200955	0.0007628740997684948	0.9738977954844321	-1	0	0	0.16666666666666666	1	1.0	7	0.5	0.7142857142857143	5	5	3	1	0	0.5	3	6	9	0.1	0	0.4601357072442197	0.7316905439195914	0.48255194471102775	0.8527958078070139	0.9498309139636942	0.8863653685532038	0.9153357983312959	0.8326722556814713	1.0	0	0.0	0.0007628740997684948	61
3781	0.023351578045883874	0.0016896707841348693	0.0016080817453216374	0.9774518992382977	-1	0	0	0.125	1	1.0	10	0.4	0.7	7	7	4	2	0	0.3	10	3	12	0.16666666666666666	0	0.4601357072442197	0.6662322282154	0.48255194471102775	0.8667059888760299	0.9498309139636942	0.8690142351845904	0.9153357983312959	0.8153570369611957	0.5714285714285714	0	0.0	0.0016080817453216374	31
3403	0.02349094373606622	0.001747547307571597	0.001280359279949619	0.9785438593312802	-1	0	0	0.125	1	1.0	10	0.4	0.7	7	7	4	1	0	0.3	10	3	12	0.08333333333333333	0	0.4601357072442197	0.6662322282154	0.48255194471102775	0.8667059888760299	0.9498309139636942	0.8690142351845904	0.9153357983312959	0.8153570369611957	1.0	0	0.0	0.001280359279949619	19
1557	0.021451793293242358	0.0016698410836067216	0.0006854091979413685	0.9736577806237305	-1	0	0	0.16666666666666666	1	1.0	7	0.5	0.7142857142857143	5	5	3	1	0	0.5	3	6	9	0.1	0	0.4601357072442197	0.7316905439195914	0.48255194471102775	0.8527958078070139	0.9498309139636942	0.8863653685532038	0.9153357983312959	0.8326722556814713	1.0	0	0.0	0.0006854091979413685	12
3509	0.023081590086689963	0.0015046416925634804	0.001127609929406806	0.9784799039032294	-1	0	0	0.125	1	1.0	10	0.4	0.7	7	7	4	1	0	0.3	10	3	12	0.08333333333333333	0	0.4601357072442197	0.6662322282154	0.48255194471102775	0.8667059888760299	0.9498309139636942	0.8690142351845904	0.9153357983312959	0.8153570369611957	1.0	0	0.0	0.001127609929406806	18
4754	0.023338882816049265	0.0011889889677219683	0.0011856324887939975	0.9780376283890551	-1	0	0	0.125	1	1.0	10	0.4	0.7	7	7	4	1	0	0.3	10	3	12	0.08333333333333333	0	0.4601357072442197	0.6662322282154	0.48255194471102775	0.8667059888760299	0.9498309139636942	0.8627737585431117	0.9096704862715237	0.8126444645320972	1.0	0	0.0	0.0011856324887939975	13
4605	0.023349169844195834	0.0016551326447378997	0.0015891467733269557	0.9770217592093969	-1	0	0	0.125	1	1.0	10	0.4	0.7	7	7	4	2	0	0.3	10	3	12	0.16666666666666666	0	0.4601357072442197	0.6662322282154	0.48255194471102775	0.8667059888760299	0.9498309139636942	0.8690142351845904	0.9153357983312959	0.8153570369611957	0.5714285714285714	0.14285714285714285	0.0	0.0015891467733269557	16
4430	0.023756782026022202	0.001491479722767228	0.0014461614394850227	0.9772258232204535	-1	0	0	0.125	1	1.0	10	0.4	0.7	7	7	4	2	0	0.3	10	3	12	0.16666666666666666	0	0.4601357072442197	0.6662322282154	0.48255194471102775	0.8667059888760299	0.9498309139636942	0.8690142351845904	0.9153357983312959	0.8153570369611957	0.5714285714285714	0	0.0	0.0014461614394850227	12
2809	0.023435268363975966	0.0008228744600604858	0.0008016532236398426	0.9778301444771753	-1	0	0	0.125	1	1.0	10	0.4	0.7	7	7	4	1	0	0.3	10	3	12	0.08333333333333333	0	0.4601357072442197	0.6662322282154	0.48255194471102775	0.8667059888760299	0.9498309139636942	0.8690142351845904	0.9153357983312959	0.8153570369611957	1.0	0	0.0	0.0008016532236398426	15
832	0.001488316962034243	0.0014215994961633035	-0.0014215885273343046	0.9842396590824348	-1	0	0	0.5	1	1.0	1	1.0	1.0	1	1	1	1	0	0.3333333333333333	1	3	3	0.16666666666666666	0	0.13799694735198517	0.5	0.8807865317109336	0.5	0.5481908170026941	0.5	0.9542588481367812	0.5	1.0	1.0	0.0	-0.00014215885273343045	27
1258	0.02157185415223917	0.00195342710123001	0.0008291450114272176	0.9738676211486735	-1	0	0	0.16666666666666666	1	1.0	7	0.5	0.7142857142857143	5	5	3	1	0	0.5	3	6	9	0.1	0	0.4601357072442197	0.7316905439195914	0.48255194471102775	0.8527958078070139	0.9498309139636942	0.8863653685532038	0.9153357983312959	0.8326722556814713	1.0	0	0.0	0.0008291450114272176	30
2662	0.017275068882823576	0.006523716731746053	-0.006523699599714714	0.9824703896402355	-1	0	0	0.16666666666666666	1	1.0	6	0.4	0.6666666666666666	4	4	3	1	0	0.8	4	5	8	0.1	0	0.4663476178744199	0.7480976446891711	0.4325988956274823	0.6813660211040264	0.9749154569818472	0.9019885842794871	0.9205956813309613	0.795112433706723	1.0	0	0.0	-0.0006523699599714713	3
3947	0.023837782469944325	0.0017723639452372855	0.0017703733574356995	0.9775577925149558	-1	0	0	0.125	1	1.0	10	0.4	0.7	7	7	4	2	0	0.3	10	3	12	0.16666666666666666	0	0.4601357072442197	0.6662322282154	0.48255194471102775	0.8667059888760299	0.9498309139636942	0.8690142351845904	0.9153357983312959	0.8153570369611957	0.5714285714285714	0	0.0	0.0017703733574356995	61
308	0.004259711711578191	0.003621127271057102	-0.0036182770106481976	0.9825284242916345	-1	0	0	0.5	2	0.5	2	0.5	0.5	4	2	1	0	0	0.75	3	4	6	0.0	0	0.476602127022276	0.689424856381482	0.5133982434885195	0.918012861285161	0.7627579780762094	0.9600003059400551	0.8770033662160681	0.8938211610020783	0	0	0.0	-0.00036182770106481975	7
970	0.0211273248171169	0.0022103617156910044	0.0007001345560507468	0.974182523217191	-1	0	0	0.16666666666666666	1	1.0	7	0.5	0.7142857142857143	5	5	3	1	0	0.5	3	6	9	0.1	0	0.4601357072442197	0.7316905439195914	0.48255194471102775	0.8527958078070139	1.0	0.8929954822241152	0.9255553636377322	0.8357869220590625	1.0	0	0.0	0.0007001345560507468	15
2010	0.026964710959600003	0.004288199375857283	-0.004282966387308152	0.9806897074608761	-1	0	0	0.16666666666666666	1	1.0	6	0.4444444444444444	0.8333333333333334	5	5	2	2	0	0.5	3	6	8	0.25	0	0.4930685468003322	0.5875595514506567	0.48255194471102775	0.8527958078070139	0.9498309139636942	0.8863653685532038	0.898293847871743	0.8003114486917422	0.6	0	0.0	-0.0004282966387308152	6
579	0.00225203608720134	0.002187898578807256	-0.0021878878666762138	0.985573363990024	-1	0	0	1.0	3	0.0	0	0.6666666666666666	0	1	0	2	1	0	0.6666666666666666	3	2	4	0.14285714285714285	1.0	0	0	0	0	0	0	0	0	0	0	0	-0.00021878878666762138	16
1087	0.021419836922853347	0.0020344047455924004	0.000601531624673341	0.9741530407763549	-1	0	0	0.16666666666666666	1	1.0	7	0.5	0.7142857142857143	5	5	3	1	0	0.5	3	6	9	0.1	0	0.4601357072442197	0.7316905439195914	0.48255194471102775	0.8527958078070139	1.0	0.8929954822241152	0.9255553636377322	0.8357869220590625	1.0	0	0.0	0.000601531624673341	10
3142	0.025911505256067852	0.0020251921081572886	-0.0015830622190399954	0.9526558018863537	-1	0	0	0.1111111111111111	1	1.0	11	0.3939393939393939	0.7272727272727273	8	8	4	1	0	0.2727272727272727	11	3	13	0.08333333333333333	0	0.4601357072442197	0.6563718777896531	0.48255194471102775	0.8719609483564987	0.8367905055000715	0.8950898034874232	0.8750320957029899	0.8277549119684168	1.0	0	0.0	-0.00015830622190399955	4
2724	0.012068616924947232	0.004110158876644899	-0.0041091569610741665	0.9814315977018909	-1	0	0	0.3333333333333333	2	0.7142857142857143	5	0.6	0.2857142857142857	3	2	5	2	0	0.6	5	3	9	0.15384615384615385	0.8	0.4124615567121251	0.7236619221836808	0.38264584654393696	0.9059453820264661	0.8460193421627735	0.8585943987317943	0.8812931001648757	0.8425275234839011	0.6666666666666666	0	0.0	-0.00041091569610741664	5
3405	0.0229121553213868	0.0021474346822090615	0.0013277586615625724	0.9788329171652793	-1	0	0	0.125	1	1.0	10	0.4	0.7	7	7	4	1	0	0.3	10	3	12	0.08333333333333333	0	0.4601357072442197	0.6662322282154	0.48255194471102775	0.8667059888760299	0.9498309139636942	0.8690142351845904	0.9153357983312959	0.8153570369611957	1.0	0	0.0	0.0013277586615625724	14
2605	0.02104518754441189	0.001102396160831379	0.0007880127248458336	0.9745316644040463	-1	0	0	0.16666666666666666	1	1.0	7	0.375	0.7142857142857143	5	5	3	1	0	0.6666666666666666	4	6	9	0.1	0	0.4601357072442197	0.7316905439195914	0.48255194471102775	0.8527958078070139	1.0	0.8929954822241152	0.9255553636377322	0.8357869220590625	1.0	0	0.0	0.0007880127248458336	24
3823	0.024084519707610264	0.0013320413042908071	0.0013256049208930588	0.9776389056135929	-1	0	0	0.125	1	1.0	10	0.4	0.7	7	7	4	2	0	0.3	10	3	12	0.16666666666666666	0	0.4601357072442197	0.6662322282154	0.48255194471102775	0.8667059888760299	0.9498309139636942	0.8690142351845904	0.9153357983312959	0.8153570369611957	0.5714285714285714	0	0.0	0.0013256049208930588	20
2915	0.023280893640084087	0.0011571806071557682	0.0007483969630532584	0.9777179532296002	-1	0	0	0.125	1	1.0	10	0.4	0.7	7	7	4	1	0	0.3	10	3	12	0.08333333333333333	0	0.4601357072442197	0.6662322282154	0.48255194471102775	0.8667059888760299	0.9498309139636942	0.8690142351845904	0.9153357983312959	0.8153570369611957	1.0	0	0.0	0.0007483969630532584	12
630	0.001499170709724604	0.0013833226385640204	-0.0013832874764542124	0.9841822287165265	-1	0	0	0.5	1	1.0	1	1.0	1.0	1	1	1	0	0	0.3333333333333333	1	3	3	0.0	0	0.14354822503602843	0.5	0.8807865317109336	0.5	0.5481908170026941	0.5	0.9532271195866635	0.5	0	0	0.0	-0.00013832874764542125	40
3650	0.023531691831538946	0.00161391451543046	0.0015798030999192821	0.9777623373532427	-1	0	0	0.125	1	1.0	10	0.4	0.7	7	7	4	1	0	0.3	10	3	12	0.08333333333333333	0	0.4601357072442197	0.6662322282154	0.48255194471102775	0.8667059888760299	0.9498309139636942	0.8690142351845904	0.9153357983312959	0.8153570369611957	1.0	0	0.0	0.0015798030999192821	45
2957	0.0232812348334671	0.0022468699025409316	0.0011308906047488125	0.9786192274556074	-1	0	0	0.125	1	1.0	10	0.4	0.7	7	7	4	1	0	0.3	10	3	12	0.08333333333333333	0	0.4601357072442197	0.6662322282154	0.48255194471102775	0.8667059888760299	0.9498309139636942	0.8690142351845904	0.9153357983312959	0.8153570369611957	1.0	0	0.0	0.0011308906047488125	30
4774	0.023546090819949333	0.0019958398810875255	0.0010096769559449987	0.9787526158874946	-1	0	0	0.125	1	1.0	10	0.4	0.7	7	7	4	2	0	0.3	10	3	12	0.16666666666666666	0	0.4601357072442197	0.6662322282154	0.48255194471102775	0.8667059888760299	0.9498309139636942	0.8690142351845904	0.9153357983312959	0.8153570369611957	0.5714285714285714	0	0.0	0.0010096769559449987	15
2579	0.023573823407516344	0.0017657824191877993	0.0014338595974060229	0.977990608911144	-1	0	0	0.125	1	1.0	10	0.4	0.7	7	7	4	1	0	0.3	10	3	12	0.08333333333333333	0	0.4601357072442197	0.6662322282154	0.48255194471102775	0.8667059888760299	0.9498309139636942	0.8690142351845904	0.9153357983312959	0.8153570369611957	1.0	0	0.0	0.0014338595974060229	108
4654	0.026395951775380858	0.0038271347323925098	-0.0017732123599266598	0.9778078782160744	-1	0	0	0.2222222222222222	2	0.8181818181818182	9	0.43333333333333335	0.6363636363636364	8	7	4	1	0	0.3	10	3	13	0.09090909090909091	0	0.45006677208353024	0.653455293289574	0.48255194471102775	0.8719609483564987	0.8367905055000715	0.8898248424048424	0.8710993021475343	0.8245101535792368	1.0	0	0.0	-0.00017732123599266598	9
1144	0.021965906041633898	0.0009466907418887128	0.0009194122836033075	0.9745355355974433	-1	0	0	0.16666666666666666	1	1.0	7	0.375	0.7142857142857143	5	5	3	1	0	0.6666666666666666	4	6	9	0.1	0	0.4601357072442197	0.7316905439195914	0.48255194471102775	0.8527958078070139	0.9498309139636942	0.8863653685532038	0.9153357983312959	0.8326722556814713	1.0	0	0.0	0.0009194122836033075	118
4503	0.023568626110822416	0.001771529370142942	0.0016021379661997428	0.977750075171857	-1	0	0	0.125	1	1.0	10	0.4	0.7	7	7	4	2	0	0.3	10	3	12	0.16666666666666666	0	0.4601357072442197	0.6662322282154	0.48255194471102775	0.8667059888760299	0.9498309139636942	0.8690142351845904	0.9153357983312959	0.8153570369611957	0.5714285714285714	0	0.0	0.0016021379661997428	16
1629	0.021491933563415257	0.0019603788220884312	0.0008881337308084722	0.9737138758367916	-1	0	0	0.16666666666666666	1	1.0	7	0.5	0.7142857142857143	5	5	3	1	0	0.5	3	6	9	0.1	0	0.4601357072442197	0.7316905439195914	0.48255194471102775	0.8527958078070139	1.0	0.8929954822241152	0.9255553636377322	0.8357869220590625	1.0	0	0.0	0.0008881337308084722	50
1318	0.013905314219357747	0.003866933996611378	-0.003864423835806803	0.9809289874802816	-1	0	0	0.2	1	1.0	5	0.4666666666666667	0.4	2	2	4	2	0	0.6	5	3	7	0.16666666666666666	0	0.539916283077349	0.7308982038260675	0.4325988956274823	0.6223489884630589	1.0	0.5	0.9268143490228694	0.6223586622691257	0.75	0	0.0	-0.0003864423835806803	4
4345	0.02342560303891313	0.001674491619579374	0.001637102580145149	0.9776040010074545	-1	0	0	0.125	1	1.0	10	0.4	0.7	7	7	4	2	0	0.3	10	3	12	0.16666666666666666	0	0.4601357072442197	0.6662322282154	0.48255194471102775	0.8667059888760299	0.9498309139636942	0.8627737585431117	0.9096704862715237	0.8126444645320972	0.5714285714285714	0	0.0	0.001637102580145149	40
4084	0.01722725405605271	0.004473203587236441	-0.0036708494033996135	0.9820496029431425	-1	0	0	0.16666666666666666	1	1.0	7	0.5625	0.7142857142857143	5	5	3	0	0	0.25	8	2	9	0.0	0	0.46716296915922345	0.6697832679325968	0.48255194471102775	0.6760602676639021	0.9498309139636942	0.8829434022655824	0.903778160574605	0.7603339203136751	0	0	0.0	-0.00036708494033996133	8
3708	0.023291071293316878	0.0014056379419426276	0.001387362875981285	0.9773972606866437	-1	0	0	0.125	1	1.0	10	0.4	0.7	7	7	4	2	0	0.3	10	3	12	0.16666666666666666	0	0.4601357072442197	0.6662322282154	0.48255194471102775	0.8667059888760299	0.9498309139636942	0.8690142351845904	0.9153357983312959	0.8153570369611957	0.5714285714285714	0	0.0	0.001387362875981285	21
264	0.002543575304455122	0.002491331210533244	-0.0024913125548823	0.9837046963599226	-1	0	0	0.5	1	1.0	1	1.0	1.0	2	1	0	0	0	0.3333333333333333	3	1	3	0.0	0	0.4853916077092933	0.9676965819735169	0.314059104981727	0.5619989227322126	0.5409433210842292	0.6542774921667696	0.8789389540498481	0.8067412580415879	0	0	0.0	-0.00024913125548823	21
2057	0.022308085921522867	0.0011169926374589802	0.0007346187909765866	0.9752108797134214	-1	0	0	0.16666666666666666	1	1.0	7	0.375	0.7142857142857143	5	5	3	1	0	0.6666666666666666	4	6	9	0.1	0	0.4601357072442197	0.7316905439195914	0.48255194471102775	0.8527958078070139	0.9498309139636942	0.8863653685532038	0.9153357983312959	0.8326722556814713	1.0	0	0.0	0.0007346187909765866	11
3476	0.022812961093714976	0.0015143170041346445	0.0010377623916480905	0.9786452811984662	-1	0	0	0.125	1	1.0	10	0.4	0.7	7	7	4	1	0	0.3	10	3	12	0.08333333333333333	0	0.4601357072442197	0.6662322282154	0.48255194471102775	0.8667059888760299	0.9498309139636942	0.8690142351845904	0.9153357983312959	0.8153570369611957	1.0	0	0.0	0.0010377623916480905	15
4617	0.023983520040591594	0.0017046070727927344	0.0016782051722969522	0.9775135247219037	-1	0	0	0.125	1	1.0	10	0.4	0.7	7	7	4	2	0	0.3	10	3	12	0.16666666666666666	0	0.4601357072442197	0.6662322282154	0.48255194471102775	0.8667059888760299	0.9498309139636942	0.8690142351845904	0.9153357983312959	0.8153570369611957	0.5714285714285714	0	0.0	0.0016782051722969522	18
1282	0.022103135097314604	0.0016389022586543287	0.0010516319028865812	0.9742714559320059	-1	0	0	0.16666666666666666	1	1.0	7	0.375	0.7142857142857143	5	5	3	1	0	0.6666666666666666	4	6	9	0.1	0	0.4601357072442197	0.7316905439195914	0.48255194471102775	0.8527958078070139	0.9498309139636942	0.8863653685532038	0.9153357983312959	0.8326722556814713	1.0	0	0.0	0.0010516319028865812	121
2226	0.021739961829982682	0.0010875009929723334	0.0009948568350039114	0.9741573531630392	-1	0	0	0.16666666666666666	1	1.0	7	0.375	0.7142857142857143	5	5	3	1	0	0.6666666666666666	4	6	9	0.1	0	0.4601357072442197	0.7316905439195914	0.48255194471102775	0.8527958078070139	1.0	0.8929954822241152	0.9255553636377322	0.8357869220590625	1.0	0	0.0	0.0009948568350039114	67
4002	0.023495974936708162	0.0015442532371320553	0.0011820794034200282	0.9777138981312261	-1	0	0	0.125	1	1.0	10	0.4	0.7	7	7	4	2	0	0.3	10	3	12	0.16666666666666666	0	0.4601357072442197	0.6662322282154	0.48255194471102775	0.8667059888760299	0.9498309139636942	0.8690142351845904	0.9153357983312959	0.8153570369611957	0.5714285714285714	0	0.0	0.0011820794034200282	19
4115	0.02594069434831401	0.0035941916268529576	-0.0017298789859182585	0.9771136723410465	-1	0	0	0.3	3	0.6666666666666666	8	0.35	0.5833333333333334	9	7	4	1	0	0.4	10	4	14	0.1	0.2	0.4601357072442197	0.6260851077707651	0.48255194471102775	0.8862120913572159	0.7237500970364488	0.8842039805466987	0.8193291648757823	0.8225390312554444	1.0	0	0.0	-0.00017298789859182586	8
2709	0.02121095244143547	0.0008697448150212467	0.0007044343686413568	0.9745087749735006	-1	0	0	0.16666666666666666	1	1.0	7	0.375	0.7142857142857143	5	5	3	1	0	0.6666666666666666	4	6	9	0.1	0	0.4601357072442197	0.7316905439195914	0.48255194471102775	0.8527958078070139	0.9498309139636942	0.8863653685532038	0.9153357983312959	0.8326722556814713	1.0	0	0.0	0.0007044343686413568	16
2933	0.022900290028904285	0.001527901619998788	0.0011907810583028074	0.9780739501621644	-1	0	0	0.125	1	1.0	10	0.4	0.7	7	7	4	1	0	0.3	10	3	12	0.08333333333333333	0	0.4601357072442197	0.6662322282154	0.48255194471102775	0.8667059888760299	0.9498309139636942	0.8690142351845904	0.9153357983312959	0.8153570369611957	1.0	0	0.0	0.0011907810583028074	19
1086	0.021900697716002244	0.0007456539762144521	0.0007168080817322842	0.9746762057452436	-1	0	0	0.16666666666666666	1	1.0	7	0.375	0.7142857142857143	5	5	3	1	0	0.6666666666666666	4	6	9	0.1	0	0.4601357072442197	0.7316905439195914	0.48255194471102775	0.8527958078070139	0.9498309139636942	0.8863653685532038	0.9153357983312959	0.8326722556814713	1.0	0	0.0	0.0007168080817322842	75
1288	0.020967576713259585	0.0018846120342814379	0.0006301353476628924	0.9738864163169099	-1	0	0	0.16666666666666666	1	1.0	7	0.5	0.7142857142857143	5	5	3	1	0	0.5	3	6	9	0.1	0	0.4601357072442197	0.7316905439195914	0.48255194471102775	0.8527958078070139	0.9498309139636942	0.8863653685532038	0.9153357983312959	0.8326722556814713	1.0	0	0.0	0.0006301353476628924	54
289	0.001684680627385993	0.0016226939690952376	-0.0016226089485338292	0.9820641273654005	-1	0	0	0	0	0	0	1.0	0	0	0	0	2	0	1.0	1	1	1	0.5	0	0	0	0	0	0	0	0	0	0	0	0	-0.1	0
2470	0.02209994333161184	0.0010009162630784277	0.0008517155345395853	0.9746300795692927	-1	0	0	0.16666666666666666	1	1.0	7	0.375	0.7142857142857143	5	5	3	1	0	0.6666666666666666	4	6	9	0.1	0	0.4601357072442197	0.7316905439195914	0.48255194471102775	0.8527958078070139	1.0	0.8929954822241152	0.9255553636377322	0.8357869220590625	1.0	0	0.0	0.0008517155345395853	61
557	0.0018818648247265334	0.0017198831218242004	-0.0017198827701344719	0.9741324136429571	-1	0	0	0.6666666666666666	2	0.5	1	0.6666666666666666	0.5	1	1	2	0	0	0.6666666666666666	2	3	4	0.0	0	0.8204373323295918	0.5	0.3727584275539103	0.5	0.8948662893570267	0.5	0.9093658787279353	0.5	0	0	0.0	-0.00017198827701344718	48
124	0.0037626414934273027	0.00348255794854002	-0.003480083106036644	0.9856981923027113	-1	0	0	0.6	3	0.4	2	0.7777777777777778	0.2	2	1	4	1	0	1.0	3	3	7	0.09090909090909091	0.5	0.4479086890061952	0.5557207037499703	0.4971123685694151	0.6373090834240682	0.8602566106578458	0.7264910793698076	0.8643806676260127	0.6429373544852197	1.0	0.5	0.0	-0.0003480083106036644	14
4933	0.01674203537961046	0.007321667943022758	-0.007154233609881844	0.9804903403127743	-1	0	0	0.25	1	1.0	4	1.0	1.0	5	4	0	1	0	0.16666666666666666	6	1	6	0.3333333333333333	0	0.4655322665896165	0.5882856060810702	0.38264584654393696	0.8722412637545502	0.8152467368516868	0.9072235930854893	0.8731117336523976	0.8204403722433418	1.0	0.2	0.0	-0.0007154233609881844	1
4570	0.02112373496507243	0.00588456506315449	-0.00555133274497137	0.8936671034467385	-1	0	0	0.3333333333333333	2	0.7142857142857143	5	0.5625	0.7142857142857143	6	5	2	0	0	0.25	8	2	9	0.0	0	0.4628339869169181	0.5951395197269687	0.48255194471102775	0.8815639701241391	0.8367905055000715	0.8716889417812121	0.8635518539988734	0.8078630842970741	0	0	0.0	-0.000555133274497137	4
1843	0.021676041954943253	0.00032013580066933426	0.0003088712088296218	0.975135020775102	-1	0	0	0.16666666666666666	1	1.0	7	0.375	0.7142857142857143	5	5	3	1	0	0.6666666666666666	4	6	9	0.1	0	0.4601357072442197	0.7316905439195914	0.48255194471102775	0.8527958078070139	0.9498309139636942	0.8863653685532038	0.9096704862715237	0.8326722556814713	1.0	0	0.0	0.0003088712088296218	26
1462	0.02228476582885784	0.0012209238395947033	0.0007000837719824585	0.9744506159046388	-1	0	0	0.16666666666666666	1	1.0	7	0.375	0.7142857142857143	5	5	3	1	0	0.6666666666666666	4	6	9	0.1	0	0.4601357072442197	0.7316905439195914	0.48255194471102775	0.8527958078070139	1.0	0.8929954822241152	0.9255553636377322	0.8357869220590625	1.0	0	0.0	0.0007000837719824585	25
2028	0.021742273593649178	0.0006121261760346164	0.00035733101259933625	0.9752061658065737	-1	0	0	0.16666666666666666	1	1.0	7	0.375	0.7142857142857143	5	5	3	1	0	0.6666666666666666	4	6	9	0.1	0	0.4601357072442197	0.7316905439195914	0.48255194471102775	0.8527958078070139	1.0	0.8929954822241152	0.9255553636377322	0.8357869220590625	1.0	0	0.0	0.00035733101259933625	11
610	0.021277669309701305	0.0023317761955447117	0.0005758286301872069	0.9739341024021493	-1	0	0	0.16666666666666666	1	1.0	7	0.5	0.7142857142857143	5	5	3	1	0	0.5	3	6	9	0.1	0	0.4601357072442197	0.7316905439195914	0.48255194471102775	0.8527958078070139	1.0	0.8929954822241152	0.9255553636377322	0.8357869220590625	1.0	0	0.0	0.0005758286301872069	84
4980	0.033213971022439254	0.006929099024187889	-0.006777289108999386	0.9828201380440991	-1	0	0	0.25	2	0.8888888888888888	8	0.55	0.7777777777777778	7	7	3	4	0	0.2	10	2	11	0.4	0.2	0.4601357072442197	0.5579585575404721	0.48255194471102775	0.8592858998327879	0.9498309139636942	0.7671417396294206	0.898293847871743	0.74614651974643	0.3571428571428571	0.14285714285714285	0.005703617309416916	-0.0006777289108999385	1
4291	0.02647790631494093	0.0026832444765202733	-0.00224388745055273	0.9766596809939626	-1	0	0	0.1111111111111111	1	1.0	11	0.3939393939393939	0.7272727272727273	8	8	4	1	0	0.2727272727272727	11	3	13	0.08333333333333333	0	0.4535804030410321	0.6697739916456433	0.48255194471102775	0.8719609483564987	0.8367905055000715	0.8950898034874232	0.870707221637519	0.8305875735731071	1.0	0	0.0	-0.00022438874505527302	2
1646	0.02180177053953889	0.0016419033054083018	0.000896524320167412	0.9745290427409071	-1	0	0	0.16666666666666666	1	1.0	7	0.375	0.7142857142857143	5	5	3	1	0	0.6666666666666666	4	6	9	0.1	0	0.4601357072442197	0.7316905439195914	0.48255194471102775	0.8527958078070139	0.9498309139636942	0.8863653685532038	0.9153357983312959	0.8326722556814713	1.0	0	0.0	0.000896524320167412	27
3974	0.02559825193133469	0.007442462667250503	-0.0025976766131924683	0.9865310274519524	-1	0	0	0.25	2	0.8	8	0.375	0.6	7	6	4	2	0	0.5	4	8	12	0.18181818181818182	0	0.4601357072442197	0.6399448803623087	0.48255194471102775	0.8667059888760299	0.9498309139636942	0.8690142351845904	0.9096704862715237	0.8094611641269925	0.5714285714285714	0	0.0	-0.0002597676613192468	3
2086	0.021817463289732632	0.0013742190273581072	0.0010062720854539465	0.9741704758601601	-1	0	0	0.16666666666666666	1	1.0	7	0.375	0.7142857142857143	5	5	3	1	0	0.6666666666666666	4	6	9	0.1	0	0.4601357072442197	0.7316905439195914	0.48255194471102775	0.8527958078070139	0.9498309139636942	0.8863653685532038	0.9153357983312959	0.8326722556814713	1.0	0	0.0	0.0010062720854539465	113
4440	0.023248999610383143	0.002531821831644719	0.002160402231864527	0.9763523875443704	-1	0	0	0.125	1	1.0	9	0.55	0.7777777777777778	7	7	3	2	0	0.2	10	2	11	0.2	0	0.4601357072442197	0.6662322282154	0.48255194471102775	0.8667059888760299	0.9498309139636942	0.8690142351845904	0.9153357983312959	0.8153570369611957	0.5714285714285714	0	0.0	0.002160402231864527	15
4561	0.023691953680683848	0.001472878692330247	0.001445305961007139	0.9774431911756105	-1	0	0	0.125	1	1.0	10	0.4	0.7	7	7	4	2	0	0.3	10	3	12	0.16666666666666666	0	0.4601357072442197	0.6662322282154	0.48255194471102775	0.8667059888760299	0.9498309139636942	0.8690142351845904	0.9153357983312959	0.8153570369611957	0.5714285714285714	0.14285714285714285	0.0	0.001445305961007139	28
677	0.0016093508135413062	0.0015667684155904044	-0.0015667614710407802	0.984672599692565	-1	0	0	0.5	1	1.0	1	1.0	1.0	1	1	1	1	0	0.3333333333333333	1	3	3	0.16666666666666666	0	0.12279210185969842	0.5	0.8807865317109336	0.5	0.5481908170026941	0.5	0.956984249267343	0.5	1.0	1.0	0.0	-0.000156676147104078	39
967	0.02481203807581662	0.00788997649756081	-0.007540764802132274	0.9786010030353821	-1	0	0	0.14285714285714285	1	1.0	8	0.35714285714285715	0.75	6	6	3	1	0	0.5714285714285714	4	7	10	0.1	0	0.4601357072442197	0.6953803748362081	0.48255194471102775	0.8815639701241391	0.8618750485182243	0.879124424992636	0.8826388985275206	0.832803527311851	1.0	0	0.0	-0.0007540764802132274	1
750	0.002548012986496449	0.0024904032694144486	-0.0024903847332950224	0.9840877487098955	-1	0	0	0.5	1	1.0	1	1.0	1.0	1	1	1	0	0	0.3333333333333333	3	1	3	0.0	0	0.596205196907914	0.5	0.38264584654393696	0.5	1.0	0.5	0.9282366739873285	0.5	0	0	0.0	-0.00024903847332950226	9
1346	0.021392523418361356	0.0016187012832811025	0.0009029914967118018	0.9738853503435968	-1	0	0	0.16666666666666666	1	1.0	7	0.5	0.7142857142857143	5	5	3	1	0	0.5	3	6	9	0.1	0	0.4601357072442197	0.7316905439195914	0.48255194471102775	0.8527958078070139	0.7237500970364488	0.8202909823030446	0.8193291648757823	0.8062896058181768	1.0	0	0.0	0.0009029914967118018	20
251	0.0020030469199898643	0.0019437683291012938	-0.0019435570314784959	0.9850284731238462	-1	0	0	1.0	2	0.0	0	0.75	0	1	0	1	0	0	1.0	2	2	3	0.0	0	0	0	0	0	0	0	0	0	0	0	0	-0.00019435570314784958	50
2459	0.022715860364886646	0.001558086135951646	0.0013650578461782482	0.978003400351847	-1	0	0	0.125	1	1.0	10	0.4	0.7	7	7	4	1	0	0.3	10	3	12	0.08333333333333333	0	0.4601357072442197	0.6662322282154	0.48255194471102775	0.8667059888760299	0.9498309139636942	0.8690142351845904	0.9153357983312959	0.8153570369611957	1.0	0	0.0	0.0013650578461782482	37
3461	0.023486279651334038	0.0014381507413907502	0.0011763103849678582	0.9784634396142523	-1	0	0	0.125	1	1.0	10	0.4	0.7	7	7	4	1	0	0.3	10	3	12	0.08333333333333333	0	0.4601357072442197	0.6662322282154	0.48255194471102775	0.8667059888760299	0.9498309139636942	0.8690142351845904	0.9153357983312959	0.8153570369611957	1.0	0	0.0	0.0011763103849678582	15
2993	0.022633547353443313	0.0018415928287959938	0.0012752175034716378	0.9780984892805873	-1	0	0	0.125	1	1.0	10	0.4	0.7	7	7	4	1	0	0.3	10	3	12	0.08333333333333333	0	0.4601357072442197	0.6662322282154	0.48255194471102775	0.8667059888760299	0.9498309139636942	0.8690142351845904	0.9153357983312959	0.8153570369611957	1.0	0	0.0	0.0012752175034716378	26
1827	0.02221047209638817	0.0039910348366638294	-0.003939780974491965	0.9804149315896699	-1	0	0	0.16666666666666666	1	1.0	7	0.375	0.7142857142857143	5	5	3	1	0	0.6666666666666666	4	6	9	0.1	0	0.4655322665896165	0.7324356063493676	0.48255194471102775	0.8527958078070139	0.9498309139636942	0.8863653685532038	0.903778160574605	0.8328485952008664	1.0	0	0.0	-0.0003939780974491965	7
5001	0.02305956769247645	0.0015786705613288934	0.00064591501966891	0.978177489043677	-1	0	0	0.125	1	1.0	10	0.4	0.7	7	7	4	2	0	0.3	10	3	12	0.16666666666666666	0	0.4601357072442197	0.6662322282154	0.48255194471102775	0.8667059888760299	0.9498309139636942	0.8690142351845904	0.9153357983312959	0.8153570369611957	0.5714285714285714	0	0.0	0.00064591501966891	20
3636	0.021269738183823113	0.014557859692831927	-0.01355910575904842	0.9663319224155892	-1	0	0	0.2	2	0.8461538461538461	11	0.3	0.7692307692307693	12	10	2	2	0	0.5	10	5	15	0.3333333333333333	0	0.526584134540754	0.8550837138507937	0.48255194471102775	0.8727700066345164	0.5945698161214045	0.899163841386364	0.8186573796479212	0.876845990050719	0.5416666666666666	0	0.0	-0.001355910575904842	1
2503	0.004398348349475239	0.0032810035666518507	-0.0032545958499530236	0.9822418110085704	-1	0	0	0.3333333333333333	2	0.6666666666666666	4	0.8	0.3333333333333333	3	2	4	2	0	0.4	2	5	8	0.18181818181818182	0	0.40832455196200224	0.6126162638573304	0.48255194471102775	0.8288423568385819	1.0	0.7862141724409133	0.9179540099115446	0.7526273201362397	0.6666666666666666	0	0.0	-0.00032545958499530236	7
573	0.003161741462403328	0.003099112595385766	-0.0030978839184784435	0.9822172384675036	-1	0	0	0.75	3	0.5	2	0.75	0.25	2	1	3	2	0	0.5	4	2	6	0.2222222222222222	0.5	0.43711398326297585	0.5103570389477059	0.6498652483807112	0.8419930893862678	0.8367905055000715	0.7559134637734745	0.8777356259126808	0.720777942599058	0.75	0	0.0	-0.00030978839184784434	6
4467	0.023242934783694495	0.0016839080625418077	0.0015303491666584013	0.977321147863269	-1	0	0	0.125	1	1.0	10	0.4	0.7	7	7	4	2	0	0.3	10	3	12	0.16666666666666666	0	0.4601357072442197	0.6662322282154	0.48255194471102775	0.8667059888760299	0.9498309139636942	0.8690142351845904	0.9153357983312959	0.8153570369611957	0.5714285714285714	0	0.0	0.0015303491666584013	36
3814	0.032464875533746704	0.00821190679469039	-0.006473593832026837	0.8540241531954269	-1	0	0	0.1	1	1.0	13	0.5357142857142857	0.6923076923076923	10	9	4	0	0	0.14285714285714285	14	2	15	0.0	0	0.4655322665896165	0.8277795672399617	0.48255194471102775	0.8522916446566916	0.7237500970364488	0.9068682559109538	0.8193291648757823	0.8660196271475634	0	0	0.0	-0.0006473593832026837	8
3248	0.02352558819005507	0.0011805626992299454	0.0010904857852983203	0.9783458910909065	-1	0	0	0.125	1	1.0	10	0.4	0.7	7	7	4	1	0	0.3	10	3	12	0.08333333333333333	0	0.4601357072442197	0.6662322282154	0.48255194471102775	0.8667059888760299	0.9498309139636942	0.8690142351845904	0.9153357983312959	0.8153570369611957	1.0	0	0.0	0.0010904857852983203	9
1247	0.0215898153335534	0.0011201423302834995	0.0007129804785233443	0.9739137074359937	-1	0	0	0.16666666666666666	1	1.0	7	0.5	0.7142857142857143	5	5	3	1	0	0.5	3	6	9	0.1	0	0.4601357072442197	0.7316905439195914	0.48255194471102775	0.8527958078070139	0.9498309139636942	0.8863653685532038	0.9153357983312959	0.8326722556814713	1.0	0	0.0	0.0007129804785233443	12
839	0.0217154405536351	0.0010045275205318538	0.0007263334479862879	0.9739456698225021	-1	0	0	0.16666666666666666	1	1.0	7	0.5	0.7142857142857143	5	5	3	1	0	0.5	3	6	9	0.1	0	0.4601357072442197	0.7316905439195914	0.48255194471102775	0.8527958078070139	1.0	0.8929954822241152	0.9255553636377322	0.8357869220590625	1.0	0	0.0	0.0007263334479862879	63
2464	0.02164031997319972	0.0006824350393148517	0.0006715526303869024	0.974764826586332	-1	0	0	0.16666666666666666	1	1.0	7	0.375	0.7142857142857143	5	5	3	1	0	0.6666666666666666	4	6	9	0.1	0	0.4601357072442197	0.7316905439195914	0.48255194471102775	0.8527958078070139	1.0	0.8929954822241152	0.9255553636377322	0.8357869220590625	1.0	0	0.0	0.0006715526303869024	32
4192	0.014397015521063379	0.00680137673104337	-0.0059740265328130275	0.9785397225057416	-1	0	0	0.25	2	0.7777777777777778	7	0.55	0.6666666666666666	7	6	3	2	0	0.2	10	2	11	0.2222222222222222	0	0.4601357072442197	0.6662322282154	0.48255194471102775	0.8667059888760299	0.9498309139636942	0.8690142351845904	0.9153357983312959	0.8153570369611957	0.5714285714285714	0	0.0	-0.0005974026532813028	2
4827	0.030072698596213688	0.004684827584347938	-0.003686206217385238	0.7982551464326918	-1	0	0	0.1111111111111111	1	1.0	11	0.3939393939393939	0.7272727272727273	8	8	4	3	0	0.2727272727272727	11	3	13	0.25	0	0.4655322665896165	0.5518145840268227	0.48255194471102775	0.8719609483564987	0.8367905055000715	0.8898248424048424	0.8635518539988734	0.8029954989254202	0.125	0	0.0	-0.0003686206217385238	8
680	0.011307598540948403	0.0034021286328178428	-0.003389956954790125	0.9803489452742445	-1	0	0	0.25	1	1.0	4	1.0	1.0	5	4	0	0	0	0.16666666666666666	6	1	6	0.0	0	0.5347154141789076	0.6934082925471472	0.1555534071809531	0.8011544629933628	1.0	0.5694282873889431	0.9595550561749925	0.6962947686749797	0	0	0.0	-0.0003389956954790125	3
653	0.0019916989609608947	0.001826989387277497	-0.0018265902347009443	0.9851434562214858	-1	0	0	1.0	1	0	0	1.0	0	1	0	0	1	0	0.5	2	1	2	0.3333333333333333	0	0	0	0	0	0	0	0	0	0	0	0	-0.00018265902347009444	16
1835	0.0041253578009013015	0.002438941229623968	-0.002419952923666366	0.9831797417995286	-1	0	0	0.5	2	0.6666666666666666	2	1.0	0.6666666666666666	4	2	0	0	0	0.2	5	1	5	0.0	0.5	0.45006677208353024	0.7417243459937973	0.4325988956274823	0.8768729434070736	0.8618750485182243	0.8660789231119299	0.8826388985275206	0.8359330077850685	0	0	0.0	-0.0002419952923666366	5
98	0.0022051730558440754	0.0020373385162893057	-0.0020373054160017262	0.9838953032029013	-1	0	0	1.0	3	0.0	0	0.6666666666666666	0	2	0	1	0	0	0.6666666666666666	3	2	4	0.0	1.0	0	0	0	0	0	0	0	0	0	0	0	-0.00020373054160017262	28
590	0.0015520566204111916	0.001494274682447782	-0.0014942742541573825	0.9846812256411962	-1	0	0	0.5	1	1.0	1	1.0	1.0	1	1	1	0	0	0.3333333333333333	1	3	3	0.0	0	0.12279210185969842	0.5	0.8807865317109336	0.5	0.5481908170026941	0.5	0.956984249267343	0.5	0	0	0.0	-0.00014942742541573824	18
1456	0.021471453626234486	0.000766058586885816	0.0007422553459555323	0.9745891663364405	-1	0	0	0.16666666666666666	1	1.0	7	0.375	0.7142857142857143	5	5	3	1	0	0.6666666666666666	4	6	9	0.1	0	0.4601357072442197	0.7316905439195914	0.48255194471102775	0.8527958078070139	1.0	0.8929954822241152	0.9255553636377322	0.8357869220590625	1.0	0	0.0	0.0007422553459555323	46
570	0.001773458466364989	0.001715597065492507	-0.0017155970652813505	0.9863615344332338	-1	0	0	1.0	1	0	0	1.0	0	1	0	0	0	0	0.5	1	2	2	0.0	0	0	0	0	0	0	0	0	0	0	0	0	-0.00017155970652813504	10
2941	0.023026215283582646	0.0019433562341891134	0.001266631691717158	0.978044494941824	-1	0	0	0.125	1	1.0	10	0.4	0.7	7	7	4	1	0	0.3	10	3	12	0.08333333333333333	0	0.4601357072442197	0.6662322282154	0.48255194471102775	0.8667059888760299	0.9498309139636942	0.8690142351845904	0.9153357983312959	0.8153570369611957	1.0	0	0.0	0.001266631691717158	32
4968	0.02359050576641549	0.0016290454851133483	0.0016194120950163964	0.9773735709451626	-1	0	0	0.125	1	1.0	10	0.4	0.7	7	7	4	2	0	0.3	10	3	12	0.16666666666666666	0	0.4601357072442197	0.6662322282154	0.48255194471102775	0.8667059888760299	0.9498309139636942	0.8690142351845904	0.9153357983312959	0.8153570369611957	0.5714285714285714	0	0.0	0.0016194120950163964	45
1559	0.021584866730733825	0.001887302186362974	0.0006373757797364121	0.9738753950994388	-1	0	0	0.16666666666666666	1	1.0	7	0.5	0.7142857142857143	5	5	3	1	0	0.5	3	6	9	0.1	0	0.4601357072442197	0.7316905439195914	0.48255194471102775	0.8527958078070139	1.0	0.8929954822241152	0.9255553636377322	0.8357869220590625	1.0	0	0.0	0.0006373757797364121	16
1351	0.022076174492485633	0.007194837428610555	-0.007194797251308538	0.9792371209967063	-1	0	0	0.2857142857142857	2	0.75	6	0.625	0.5	5	4	4	3	0	1.0	4	4	10	0.2727272727272727	0	0.4930685468003322	0.7199225748579255	0.34459086779453973	0.6622531479677685	0.9498309139636942	0.8934544736227791	0.898293847871743	0.7769506765652366	0.2	0	0.0	-0.0007194797251308539	3
2594	0.02200120518708671	0.0009131004343233398	0.0006583790029366904	0.9749311084249441	-1	0	0	0.16666666666666666	1	1.0	7	0.375	0.7142857142857143	5	5	3	1	0	0.6666666666666666	4	6	9	0.1	0	0.4601357072442197	0.7316905439195914	0.48255194471102775	0.8527958078070139	0.9498309139636942	0.8863653685532038	0.9153357983312959	0.8326722556814713	1.0	0	0.0	0.0006583790029366904	19
4269	0.02354363675904173	0.0021162989050044862	0.0012088503269242668	0.9786907811566127	-1	0	0	0.125	1	1.0	10	0.4	0.7	7	7	4	2	0	0.3	10	3	12	0.16666666666666666	0	0.4601357072442197	0.6662322282154	0.48255194471102775	0.8667059888760299	0.9498309139636942	0.8690142351845904	0.9153357983312959	0.8153570369611957	0.5714285714285714	0	0.0	0.0012088503269242668	11
707	0.0015369337612473849	0.001469443261461965	-0.0014694195175670487	0.9843877765200865	-1	0	0	0.5	1	1.0	1	1.0	1.0	1	1	1	0	0	0.3333333333333333	1	3	3	0.0	0	0.13799694735198517	0.5	0.8807865317109336	0.5	0.5481908170026941	0.5	0.9542588481367812	0.5	0	0	0.0	-0.00014694195175670488	24
1627	0.02202513442446398	0.0011240343462139994	0.0007390907035910887	0.9749610933814168	-1	0	0	0.16666666666666666	1	1.0	7	0.375	0.7142857142857143	5	5	3	1	0	0.6666666666666666	4	6	9	0.1	0	0.4601357072442197	0.7316905439195914	0.48255194471102775	0.8527958078070139	1.0	0.8929954822241152	0.9255553636377322	0.8357869220590625	1.0	0	0.0	0.0007390907035910887	63
4452	0.02339945785154051	0.001825091861581864	0.0013240282098705867	0.977511209598569	-1	0	0	0.125	1	1.0	10	0.4	0.7	7	7	4	2	0	0.3	10	3	12	0.16666666666666666	0	0.4601357072442197	0.6662322282154	0.48255194471102775	0.8667059888760299	0.9498309139636942	0.8690142351845904	0.9153357983312959	0.8153570369611957	0.5714285714285714	0.14285714285714285	0.0	0.0013240282098705867	19
3208	0.02340108196805974	0.001558131733020538	0.001177280609189843	0.9783204094355734	-1	0	0	0.125	1	1.0	10	0.4	0.7	7	7	4	1	0	0.3	10	3	12	0.08333333333333333	0	0.4601357072442197	0.6662322282154	0.48255194471102775	0.8667059888760299	0.9498309139636942	0.8690142351845904	0.9153357983312959	0.8153570369611957	1.0	0.14285714285714285	0.0	0.001177280609189843	28
2192	0.012193004446739401	0.005773026354158371	-0.005703545484383231	0.9853758117622735	-1	0	0	0.3333333333333333	2	0.7142857142857143	5	0.5	0.5714285714285714	5	4	3	1	0	0.5	3	6	9	0.1111111111111111	0.6666666666666666	0.4601357072442197	0.7316905439195914	0.48255194471102775	0.8527958078070139	1.0	0.8929954822241152	0.9255553636377322	0.8357869220590625	1.0	0	0.0	-0.0005703545484383231	2
2142	0.022412882951578065	0.0010490615178684293	0.0004941804967265673	0.9751108682030291	-1	0	0	0.16666666666666666	1	1.0	7	0.375	0.7142857142857143	5	5	3	1	0	0.6666666666666666	4	6	9	0.1	0	0.4601357072442197	0.7316905439195914	0.48255194471102775	0.8527958078070139	0.9498309139636942	0.8863653685532038	0.9153357983312959	0.8326722556814713	1.0	0	0.0	0.0004941804967265673	28
2245	0.021373586276482674	0.0006792243774749982	0.0006094253648159257	0.9746266372749373	-1	0	0	0.16666666666666666	1	1.0	7	0.375	0.7142857142857143	5	5	3	1	0	0.6666666666666666	4	6	9	0.1	0	0.4601357072442197	0.7316905439195914	0.48255194471102775	0.8527958078070139	1.0	0.8929954822241152	0.9255553636377322	0.8357869220590625	1.0	0	0.0	0.0006094253648159257	51
931	0.020872213276890924	0.00701355705702385	-0.006722982381360353	0.9817337372191542	-1	0	0	0.2	1	1.0	5	0.4666666666666667	0.8	4	4	2	2	0	0.6	3	5	7	0.25	0	0.4793004066949743	0.5976296437262981	0.4325988956274823	0.8768729434070736	0.8367905055000715	0.8898248424048424	0.8635518539988734	0.8149597860727138	0.625	0	0.0	-0.0006722982381360353	0
1550	0.021629509183583872	0.002087448939450254	0.0012561349431158629	0.9732660240614924	-1	0	0	0.16666666666666666	1	1.0	7	0.5	0.7142857142857143	5	5	3	1	0	0.5	3	6	9	0.1	0	0.4601357072442197	0.7316905439195914	0.48255194471102775	0.8527958078070139	1.0	0.8929954822241152	0.9255553636377322	0.8357869220590625	1.0	0	0.0	0.0012561349431158629	11
120	0.030883408371050265	0.008256145861906605	-0.008255514836133057	0.9669863883323422	-1	0	0	0.1111111111111111	1	1.0	11	0.325	0.9090909090909091	11	10	1	1	0	0.4	4	10	13	0.2	0	0.5638860762691525	0.9141950919173707	0.22554054967445514	0.8058904221803452	0.6379868193996477	0.770365986407363	0.8940489306770126	0.841125177826641	1.0	0.2727272727272727	0.0	-0.0008255514836133058	22
1186	0.02158103600364092	0.0030461881482538515	0.0011930107266833292	0.9732252255175602	-1	0	0	0.16666666666666666	1	1.0	7	0.5	0.7142857142857143	5	5	3	1	0	0.5	3	6	9	0.1	0	0.4601357072442197	0.7316905439195914	0.48255194471102775	0.8527958078070139	1.0	0.8929954822241152	0.9255553636377322	0.8357869220590625	1.0	0	0.0	0.0011930107266833292	19
83	0.0036834672310579247	0.0036987298395268955	-0.0036978901365774847	0.9855751761556009	-1	0	0	0.75	3	0.5	2	0.5	0.5	3	2	2	2	0	0.75	3	4	6	0.2857142857142857	1.0	0.1	0.6252109822032728	0.5241465572124432	0.5834627870550279	0.4443980610527549	0.7844686971972648	0.8761133060532118	0.6711837293083733	0.6666666666666666	0.6666666666666666	0.0	-0.00036978901365774847	9
4835	0.022621788783863814	0.002119291496552028	0.0014888393977124802	0.9787486975967618	-1	0	0	0.125	1	1.0	10	0.4	0.7	7	7	4	1	0	0.3	10	3	12	0.08333333333333333	0	0.4601357072442197	0.6662322282154	0.48255194471102775	0.8667059888760299	0.9498309139636942	0.8690142351845904	0.9153357983312959	0.8153570369611957	1.0	0	0.0	0.0014888393977124802	21
4455	0.023892630890957115	0.001665955150842353	0.0015470951080115616	0.9774077783344349	-1	0	0	0.125	1	1.0	10	0.4	0.7	7	7	4	2	0	0.3	10	3	12	0.16666666666666666	0	0.4601357072442197	0.6662322282154	0.48255194471102775	0.8667059888760299	0.9498309139636942	0.8690142351845904	0.9153357983312959	0.8153570369611957	0.5714285714285714	0	0.0	0.0015470951080115616	67
22	0.0031207436080558652	0.0024186061599439862	-0.002418120907885958	0.9829001570413323	-1	0	0	0.5	1	1.0	1	0.75	0	1	0	1	1	0	1.0	2	2	3	0.2	0	0	0	0	0	0	0	0	0	0	0	0	-0.0002418120907885958	56
3618	0.023772832231504948	0.001526073440719095	0.0014407026362050575	0.9774845044848445	-1	0	0	0.125	1	1.0	10	0.4	0.7	7	7	4	2	0	0.3	10	3	12	0.16666666666666666	0	0.4601357072442197	0.6662322282154	0.48255194471102775	0.8667059888760299	0.9498309139636942	0.8690142351845904	0.9153357983312959	0.8153570369611957	0.5714285714285714	0	0.0	0.0014407026362050575	46
3995	0.021669041308712472	0.0013547745146680996	0.0009286126986375042	0.9743182739743413	-1	0	0	0.16666666666666666	1	1.0	7	0.375	0.7142857142857143	5	5	3	2	0	0.6666666666666666	4	6	9	0.2	0	0.4601357072442197	0.7316905439195914	0.48255194471102775	0.8527958078070139	0.9498309139636942	0.8863653685532038	0.9153357983312959	0.8326722556814713	0.6	0	0.0	0.0009286126986375042	8
4006	0.023720846001518917	0.0014772615682741705	0.00137630703677865	0.9774874333279889	-1	0	0	0.125	1	1.0	10	0.4	0.7	7	7	4	2	0	0.3	10	3	12	0.16666666666666666	0	0.4601357072442197	0.6662322282154	0.48255194471102775	0.8667059888760299	0.9498309139636942	0.8690142351845904	0.9153357983312959	0.8153570369611957	0.5714285714285714	0.14285714285714285	0.0	0.00137630703677865	22
4025	0.02370930429607131	0.0018567713889115452	0.0016925780543056298	0.977114199971186	-1	0	0	0.125	1	1.0	10	0.4	0.7	7	7	4	2	0	0.3	10	3	12	0.16666666666666666	0	0.4601357072442197	0.6662322282154	0.48255194471102775	0.8667059888760299	0.9498309139636942	0.8627737585431117	0.9096704862715237	0.8126444645320972	0.5714285714285714	0	0.0	0.0016925780543056298	76
1187	0.02152675006929593	0.0017286542913607192	0.000439700623952278	0.9740612058533817	-1	0	0	0.16666666666666666	1	1.0	7	0.5	0.7142857142857143	5	5	3	1	0	0.5	3	6	9	0.1	0	0.4601357072442197	0.7316905439195914	0.48255194471102775	0.8527958078070139	1.0	0.8929954822241152	0.9255553636377322	0.8357869220590625	1.0	0	0.0	0.000439700623952278	19
4236	0.02360884846274794	0.0012009151370031032	0.0012004062222835024	0.9773853195670628	-1	0	0	0.125	1	1.0	10	0.4	0.7	7	7	4	2	0	0.3	10	3	12	0.16666666666666666	0	0.4601357072442197	0.6662322282154	0.48255194471102775	0.8667059888760299	0.9498309139636942	0.8690142351845904	0.9153357983312959	0.8153570369611957	0.5714285714285714	0.14285714285714285	0.0	0.0012004062222835024	13
3645	0.02514782445702135	0.0019002987388208952	0.001383250947639937	0.974494528986505	-1	0	0	0.125	1	1.0	9	0.4074074074074074	0.6666666666666666	6	6	4	2	0	0.3333333333333333	9	3	11	0.16666666666666666	0	0.4793004066949743	0.5938364112630372	0.4325988956274823	0.6937456496704091	0.9437484382316121	0.9065111349929573	0.898293847871743	0.7606839243477195	0.5833333333333334	0	0.0	0.001383250947639937	20
2985	0.02322586056790862	0.0012450152714436975	0.0010227448452781102	0.9779575848892934	-1	0	0	0.125	1	1.0	10	0.4	0.7	7	7	4	1	0	0.3	10	3	12	0.08333333333333333	0	0.4601357072442197	0.6662322282154	0.48255194471102775	0.8667059888760299	0.9498309139636942	0.8690142351845904	0.9153357983312959	0.8153570369611957	1.0	0	0.0	0.0010227448452781102	26
4792	0.02351318525563645	0.001778159486929846	0.001596602782757884	0.9776865911169688	-1	0	0	0.125	1	1.0	10	0.4	0.7	7	7	4	1	0	0.3	10	3	12	0.08333333333333333	0	0.4601357072442197	0.6662322282154	0.48255194471102775	0.8667059888760299	0.9498309139636942	0.8627737585431117	0.9096704862715237	0.8126444645320972	1.0	0	0.0	0.001596602782757884	24
4023	0.00489695112708909	0.0033715551764327153	-0.0033412340357468267	0.9828748315803212	-1	0	0	0.25	1	1.0	3	1.0	1.0	4	3	0	1	0	0.2	5	1	5	0.3333333333333333	0	0.47244765579686276	0.581193730258278	0.4325988956274823	0.8768729434070736	0.8825388254076906	0.8866978978984593	0.886309164344973	0.8099095459942718	1.0	0	0.0	-0.00033412340357468265	1
1493	0.01756408196630838	0.0057744473920239405	-0.005369727669743376	0.9830010542214139	-1	0	0	0.16666666666666666	1	1.0	6	0.5333333333333333	0.6666666666666666	4	4	3	1	0	0.6	3	5	8	0.1	0	0.4663476178744199	0.7480976446891711	0.4325988956274823	0.6813660211040264	0.9749154569818472	0.9019885842794871	0.9205956813309613	0.795112433706723	1.0	0	0.0	-0.0005369727669743376	2
28	0.004567712923446689	0.002148399007558637	-0.0021397184138522126	0.9851289688133055	-1	0	0	0.5	1	1.0	1	1.0	1.0	2	1	0	0	0	0.3333333333333333	3	1	3	0.0	0	0.3902798705162257	0.9204610737883565	0.4487329452136599	0.8314609647068849	0.2462978852972965	0.7553825464578692	0.8315495728478308	0.8486507885466767	0	0	0.0	-0.00021397184138522126	18
2780	0.02361931993259749	0.001217447651035237	0.0011991747733571087	0.9778482899263425	-1	0	0	0.125	1	1.0	10	0.4	0.7	7	7	4	1	0	0.3	10	3	12	0.08333333333333333	0	0.4601357072442197	0.6662322282154	0.48255194471102775	0.8667059888760299	0.9498309139636942	0.8690142351845904	0.9153357983312959	0.8153570369611957	1.0	0.14285714285714285	0.0	0.0011991747733571087	57
3835	0.023567949199366143	0.0019739196150347135	0.0014223472380259393	0.9786208696565619	-1	0	0	0.125	1	1.0	10	0.4	0.7	7	7	4	2	0	0.3	10	3	12	0.16666666666666666	0	0.4601357072442197	0.6662322282154	0.48255194471102775	0.8667059888760299	0.9498309139636942	0.8690142351845904	0.9153357983312959	0.8153570369611957	0.5714285714285714	0	0.0	0.0014223472380259393	45
636	0.0037016694860409374	0.0033269290902135755	-0.0033152206442066336	0.9805512827673173	-1	0.5	1	0.6666666666666666	4	0.5	3	0.6666666666666666	0.16666666666666666	3	1	4	0	0	0.75	4	3	8	0.0	0.5	0.7009427947875525	0.8370122937659602	0.2838066168818631	0.941372988772918	0.613874293805684	0.796613944236635	0.887343859223948	0.872790184910576	0	0	0.0	-0.00033152206442066336	4
2102	0.022257099511646346	0.0005989486059628442	0.0005611245751495892	0.974676998237427	-1	0	0	0.16666666666666666	1	1.0	7	0.375	0.7142857142857143	5	5	3	1	0	0.6666666666666666	4	6	9	0.1	0	0.4601357072442197	0.7316905439195914	0.48255194471102775	0.8527958078070139	1.0	0.8929954822241152	0.9255553636377322	0.8357869220590625	1.0	0	0.0	0.0005611245751495892	31
2895	0.02266341590332889	0.0015863565485398645	0.0013476413359599206	0.9780789047583552	-1	0	0	0.125	1	1.0	10	0.4	0.7	7	7	4	1	0	0.3	10	3	12	0.08333333333333333	0	0.4601357072442197	0.6662322282154	0.48255194471102775	0.8667059888760299	0.9498309139636942	0.8690142351845904	0.9153357983312959	0.8153570369611957	1.0	0	0.0	0.0013476413359599206	20
1139	0.02146906545328815	0.0016229176931393898	0.0007036203033721556	0.9740152725462895	-1	0	0	0.16666666666666666	1	1.0	7	0.5	0.7142857142857143	5	5	3	1	0	0.5	3	6	9	0.1	0	0.4601357072442197	0.7316905439195914	0.48255194471102775	0.8527958078070139	1.0	0.8929954822241152	0.9255553636377322	0.8357869220590625	1.0	0	0.0	0.0007036203033721556	25
302	0.0021697488502259964	0.002090046838803696	-0.002090033665208255	0.9845090011844678	-1	0	0	1.0	3	0.0	0	0.6666666666666666	0	1	0	2	1	0	0.6666666666666666	2	3	4	0.14285714285714285	1.0	0	0	0	0	0	0	0	0	0	0	0	-0.0002090033665208255	43
1076	0.009193946745374538	0.0032384050898594057	-0.003135205217067181	0.9836192724434455	-1	0	0	0.25	1	1.0	3	0.5555555555555556	0.6666666666666666	2	2	2	2	0	1.0	3	3	5	0.25	0	0.5261481429719911	0.6470640670297914	0.3418909443701986	0.6005000348871026	0.7821924801867082	0.8982633062991638	0.8613943259485755	0.7434404107265052	0.75	0	0.0	-0.0003135205217067181	3
2005	0.022528514145261934	0.001213840535654664	0.00043899785638947545	0.9749533331601419	-1	0	0	0.16666666666666666	1	1.0	7	0.375	0.7142857142857143	5	5	3	1	0	0.6666666666666666	4	6	9	0.1	0	0.4601357072442197	0.7316905439195914	0.48255194471102775	0.8527958078070139	0.9498309139636942	0.8863653685532038	0.9153357983312959	0.8326722556814713	1.0	0	0.0	0.00043899785638947545	29
4388	0.02332506586401811	0.0015865985426762284	0.001571560521774571	0.9774761259202017	-1	0	0	0.125	1	1.0	10	0.4	0.7	7	7	4	2	0	0.3	10	3	12	0.16666666666666666	0	0.4601357072442197	0.6662322282154	0.48255194471102775	0.8667059888760299	0.9498309139636942	0.8627737585431117	0.9096704862715237	0.8126444645320972	0.5714285714285714	0	0.0	0.001571560521774571	42
2347	0.02066030045935452	0.007737882868329136	-0.007216418580314828	0.971359689475201	-1	0	0	0.16666666666666666	1	1.0	6	0.4444444444444444	0.6666666666666666	4	4	3	2	0	0.5	3	6	8	0.2	0	0.4628339869169181	0.6225392861080593	0.48255194471102775	0.8657924813882344	0.8367905055000715	0.8898248424048424	0.8635518539988734	0.8152538997766722	0.625	0	0.0	-0.0007216418580314827	0
3001	0.02355460173633808	0.001522129294198307	0.001186165521732076	0.9784423683344291	-1	0	0	0.125	1	1.0	10	0.4	0.7	7	7	4	1	0	0.3	10	3	12	0.08333333333333333	0	0.4601357072442197	0.6662322282154	0.48255194471102775	0.8667059888760299	0.9498309139636942	0.8690142351845904	0.9153357983312959	0.8153570369611957	1.0	0	0.0	0.001186165521732076	28
1565	0.02158968856516728	0.0017765494675623724	0.0007859526884890235	0.9738815170718034	-1	0	0	0.16666666666666666	1	1.0	7	0.5	0.7142857142857143	5	5	3	1	0	0.5	3	6	9	0.1	0	0.4601357072442197	0.7316905439195914	0.48255194471102775	0.8527958078070139	0.9498309139636942	0.8863653685532038	0.9153357983312959	0.8326722556814713	1.0	0	0.0	0.0007859526884890235	48
833	0.028030954599472174	0.00458933603879644	-0.004316276347963088	0.9666181098779043	-1	0	0	0.14285714285714285	1	1.0	8	0.47619047619047616	0.75	6	6	3	1	0	0.42857142857142855	3	7	10	0.1	0	0.45006677208353024	0.8774029382675487	0.48255194471102775	0.8464677212238721	0.9290796612235301	0.8594649452491034	0.9264179222983198	0.8616058966864337	1.0	0	0.0	-0.0004316276347963088	6
2718	0.02355438998933969	0.0012230856228038337	0.0012217526975925104	0.9777892194387958	-1	0	0	0.125	1	1.0	10	0.4	0.7	7	7	4	1	0	0.3	10	3	12	0.08333333333333333	0	0.4601357072442197	0.6662322282154	0.48255194471102775	0.8667059888760299	0.9498309139636942	0.8690142351845904	0.9153357983312959	0.8153570369611957	1.0	0	0.0	0.0012217526975925104	40
90	0.0022717900534924224	0.0022005589145377147	-0.0022001805004821778	0.982706010929873	-1	0	0	1.0	3	0.0	0	0.6666666666666666	0	2	0	1	0	0	0.6666666666666666	3	2	4	0.0	1.0	0	0	0	0	0	0	0	0	0	0	0	-0.0002200180500482178	65
4126	0.0231347403282289	0.0062089130011207935	-0.0029180004474459605	0.9798587713653371	-1	0	0	0.125	1	1.0	9	0.4074074074074074	0.6666666666666666	6	6	4	3	0	0.3333333333333333	9	3	11	0.25	0	0.4655322665896165	0.6452915272260114	0.4325988956274823	0.6937456496704091	0.9498309139636942	0.9100512743124155	0.9041329267599381	0.7761643435231045	0.16666666666666666	0.16666666666666666	0.0	-0.00029180004474459604	8
1906	0.021814075114464867	0.0003041817649055719	0.00030015641241488945	0.974991541674743	-1	0	0	0.16666666666666666	1	1.0	7	0.375	0.7142857142857143	5	5	3	1	0	0.6666666666666666	4	6	9	0.1	0	0.4601357072442197	0.7316905439195914	0.48255194471102775	0.8527958078070139	1.0	0.8929954822241152	0.9255553636377322	0.8357869220590625	1.0	0	0.0	0.00030015641241488945	19
3752	0.0237944582707301	0.001434111795576925	0.001358755221639001	0.9775464405223254	-1	0	0	0.125	1	1.0	10	0.4	0.7	7	7	4	2	0	0.3	10	3	12	0.16666666666666666	0	0.4601357072442197	0.6662322282154	0.48255194471102775	0.8667059888760299	0.9498309139636942	0.8690142351845904	0.9153357983312959	0.8153570369611957	0.5714285714285714	0	0.0	0.001358755221639001	32
4451	0.02937016402563081	0.00473089086705124	0.0013271821037277216	0.9801493976703515	-1	0	0	0.125	1	1.0	10	0.4	0.7	7	7	4	2	0	0.3	10	3	12	0.16666666666666666	0	0.4399978369228408	0.6593813010178285	0.48255194471102775	0.8667059888760299	0.9498309139636942	0.8690142351845904	0.9212422195114758	0.8138137310081556	0.5714285714285714	0	0.0	0.0013271821037277216	4
4235	0.023220161085055813	0.0013645154303422982	0.001357733927242009	0.977336450097349	-1	0	0	0.125	1	1.0	10	0.4	0.7	7	7	4	2	0	0.3	10	3	12	0.16666666666666666	0	0.4601357072442197	0.6662322282154	0.48255194471102775	0.8667059888760299	0.9498309139636942	0.8690142351845904	0.9153357983312959	0.8153570369611957	0.5714285714285714	0	0.0	0.001357733927242009	18
485	0.0019829607008878185	0.001886933281025275	-0.0018867861556288534	0.9851565029748819	-1	0	0	1.0	2	0.0	0	0.75	0	1	0	1	0	0	1.0	2	2	3	0.0	0	0	0	0	0	0	0	0	0	0	0	0	-0.00018867861556288534	22
1945	0.021569419208768897	0.0009859942739158672	0.000583932780107566	0.975314143230261	-1	0	0	0.16666666666666666	1	1.0	7	0.375	0.7142857142857143	5	5	3	1	0	0.6666666666666666	4	6	9	0.1	0	0.4601357072442197	0.7316905439195914	0.48255194471102775	0.8527958078070139	0.9498309139636942	0.8863653685532038	0.9153357983312959	0.8326722556814713	1.0	0	0.0	0.000583932780107566	28
4441	0.041992273445905545	0.0094351780358791	-0.0049438658119768135	0.9734754492274755	-1	0	0	0.125	1	1.0	9	0.34375	0.7777777777777778	7	7	3	3	0	0.5	4	8	11	0.3	0	0.4655322665896165	0.5548558215439274	0.48255194471102775	0.8667059888760299	0.9498309139636942	0.8627737585431117	0.898293847871743	0.7875674859229483	0.14285714285714285	0.14285714285714285	0.0	-0.0004943865811976813	2
4419	0.02370158311867257	0.0014462566555302101	0.0013189508942430934	0.9774229196593153	-1	0	0	0.125	1	1.0	10	0.4	0.7	7	7	4	2	0	0.3	10	3	12	0.16666666666666666	0	0.4601357072442197	0.6662322282154	0.48255194471102775	0.8667059888760299	0.9498309139636942	0.8690142351845904	0.9153357983312959	0.8153570369611957	0.5714285714285714	0	0.0	0.0013189508942430934	17
1079	0.021046360311908277	0.0012515981432252707	0.00031337236458625026	0.9742557519968646	-1	0	0	0.16666666666666666	1	1.0	7	0.5	0.7142857142857143	5	5	3	1	0	0.5	3	6	9	0.1	0	0.4601357072442197	0.7316905439195914	0.48255194471102775	0.8527958078070139	1.0	0.8929954822241152	0.9255553636377322	0.8357869220590625	1.0	0	0.0	0.00031337236458625026	17
687	0.002356215978535771	0.002303726585887287	-0.0023031050995768773	0.9830403174614233	-1	0	0	0.6666666666666666	2	0.5	1	1.0	0.5	1	1	2	0	0	0.25	4	1	4	0.0	0.6666666666666666	0.39083101864899206	0.5	0.8171785520503947	0.5	0.7237500970364488	0.5	0.8617382917598473	0.5	0	0	0.0	-0.00023031050995768774	10
2523	0.02194070461766568	0.00063117466978391	0.00017041145130673006	0.9750731549182082	-1	0	0	0.16666666666666666	1	1.0	7	0.375	0.7142857142857143	5	5	3	1	0	0.6666666666666666	4	6	9	0.1	0	0.4601357072442197	0.7316905439195914	0.48255194471102775	0.8527958078070139	0.9498309139636942	0.8863653685532038	0.9153357983312959	0.8326722556814713	1.0	0	0.0	0.00017041145130673006	15
3959	0.02294998876737466	0.0013983963050956203	0.0012897407026884328	0.977483152053932	-1	0	0	0.125	1	1.0	10	0.4	0.7	7	7	4	2	0	0.3	10	3	12	0.16666666666666666	0	0.4601357072442197	0.6662322282154	0.48255194471102775	0.8667059888760299	0.9498309139636942	0.8627737585431117	0.9096704862715237	0.8126444645320972	0.5714285714285714	0.14285714285714285	0.0	0.0012897407026884328	13
2063	0.021630709499911662	0.0005880138105845618	0.0005799545585125822	0.9747441825448001	-1	0	0	0.16666666666666666	1	1.0	7	0.375	0.7142857142857143	5	5	3	1	0	0.6666666666666666	4	6	9	0.1	0	0.4601357072442197	0.7316905439195914	0.48255194471102775	0.8527958078070139	1.0	0.8929954822241152	0.9255553636377322	0.8357869220590625	1.0	0	0.0	0.0005799545585125822	16
1869	0.02154004443709075	0.0015878650911371026	0.0007814885398797489	0.9737341017289188	-1	0	0	0.16666666666666666	1	1.0	7	0.5	0.7142857142857143	5	5	3	1	0	0.5	3	6	9	0.1	0	0.4601357072442197	0.7316905439195914	0.48255194471102775	0.8527958078070139	1.0	0.8929954822241152	0.9255553636377322	0.8357869220590625	1.0	0	0.0	0.0007814885398797489	46
2589	0.022379322308863893	0.0010867881664720568	0.0009094658602736542	0.9749106862783378	-1	0	0	0.16666666666666666	1	1.0	7	0.375	0.7142857142857143	5	5	3	1	0	0.6666666666666666	4	6	9	0.1	0	0.4601357072442197	0.7316905439195914	0.48255194471102775	0.8527958078070139	0.9498309139636942	0.8863653685532038	0.9153357983312959	0.8326722556814713	1.0	0	0.0	0.0009094658602736542	50
2535	0.021699628529843543	0.0012901663082866201	0.00010465738629894564	0.9755453678766335	-1	0	0	0.16666666666666666	1	1.0	7	0.375	0.7142857142857143	5	5	3	1	0	0.6666666666666666	4	6	9	0.1	0	0.4601357072442197	0.7316905439195914	0.48255194471102775	0.8527958078070139	0.9498309139636942	0.8863653685532038	0.9153357983312959	0.8326722556814713	1.0	0	0.0	0.00010465738629894564	13
2739	0.022087347215954355	0.001509644467060636	0.0006712631989654643	0.9754282464379088	-1	0	0	0.16666666666666666	1	1.0	7	0.375	0.7142857142857143	5	5	3	1	0	0.6666666666666666	4	6	9	0.1	0	0.4601357072442197	0.7316905439195914	0.48255194471102775	0.8527958078070139	0.9498309139636942	0.8863653685532038	0.9153357983312959	0.8326722556814713	1.0	0	0.0	0.0006712631989654643	18
358	0.0018143401824236606	0.0017601723194622476	-0.0017591547347141116	0.9838202457364833	-1	0	0	1.0	1	0	0	1.0	0	0	0	1	1	0	0.5	2	1	2	0.16666666666666666	0	0	0	0	0	0	0	0	0	0	0	0	-0.1	1
4022	0.023412531691848894	0.0016460326189043104	0.0012836564511816944	0.9776761280647263	-1	0	0	0.125	1	1.0	10	0.4	0.7	7	7	4	2	0	0.3	10	3	12	0.16666666666666666	0	0.4601357072442197	0.6662322282154	0.48255194471102775	0.8667059888760299	0.9498309139636942	0.8690142351845904	0.9153357983312959	0.8153570369611957	0.5714285714285714	0.14285714285714285	0.0	0.0012836564511816944	31
1795	0.022036236739681407	0.0017964341847980778	0.00019414722658764308	0.9755341252590014	-1	0	0	0.16666666666666666	1	1.0	7	0.375	0.7142857142857143	5	5	3	1	0	0.6666666666666666	4	6	9	0.1	0	0.4601357072442197	0.7316905439195914	0.48255194471102775	0.8527958078070139	0.9498309139636942	0.8863653685532038	0.9153357983312959	0.8326722556814713	1.0	0	0.0	0.00019414722658764308	13
591	0.005439949921079168	0.003323516399917184	-0.0033213063691599452	0.9834949102267387	-1	0	0	0.3333333333333333	1	1.0	2	0.6666666666666666	0.5	2	1	1	1	0	0.6666666666666666	3	2	4	0.2	0	0.6638313537461518	0.6629038081162749	0.6664594491871336	0.944702168949247	0.8375294147989797	0.8354431022381056	0.8668568383399875	0.8472294564170607	1.0	0.5	0.0	-0.00033213063691599453	4
2025	0.022313542930804803	0.0014445473853977122	0.0003775897890517724	0.975368028841079	-1	0	0	0.16666666666666666	1	1.0	7	0.375	0.7142857142857143	5	5	3	1	0	0.6666666666666666	4	6	9	0.1	0	0.4601357072442197	0.7316905439195914	0.48255194471102775	0.8527958078070139	0.9498309139636942	0.8863653685532038	0.9153357983312959	0.8326722556814713	1.0	0	0.0	0.0003775897890517724	10
2461	0.021350313678389493	0.0007957968328666503	0.000751211506774604	0.9745855798054682	-1	0	0	0.16666666666666666	1	1.0	7	0.375	0.7142857142857143	5	5	3	1	0	0.6666666666666666	4	6	9	0.1	0	0.4601357072442197	0.7316905439195914	0.48255194471102775	0.8527958078070139	1.0	0.8929954822241152	0.9255553636377322	0.8357869220590625	1.0	0	0.0	0.000751211506774604	16
2095	0.021804942354345436	0.0005318277947432442	0.0005245850791170503	0.9748848546427167	-1	0	0	0.16666666666666666	1	1.0	7	0.375	0.7142857142857143	5	5	3	1	0	0.6666666666666666	4	6	9	0.1	0	0.4601357072442197	0.7316905439195914	0.48255194471102775	0.8527958078070139	0.9498309139636942	0.8863653685532038	0.9153357983312959	0.8326722556814713	1.0	0	0.0	0.0005245850791170503	39
4005	0.023183935580129118	0.0016352214524575452	0.0016352183783519727	0.9778281089964149	-1	0	0	0.125	1	1.0	10	0.4	0.7	7	7	4	1	0	0.3	10	3	12	0.08333333333333333	0	0.4601357072442197	0.6662322282154	0.48255194471102775	0.8667059888760299	0.9498309139636942	0.8627737585431117	0.9096704862715237	0.8126444645320972	1.0	0	0.0	0.0016352183783519727	77
2890	0.0229766829436897	0.001442877507175996	0.001279576926140833	0.9779215299354984	-1	0	0	0.125	1	1.0	10	0.4	0.7	7	7	4	1	0	0.3	10	3	12	0.08333333333333333	0	0.4601357072442197	0.6662322282154	0.48255194471102775	0.8667059888760299	0.9498309139636942	0.8627737585431117	0.9096704862715237	0.8126444645320972	1.0	0	0.0	0.001279576926140833	22
364	0.008193428116870618	0.003993662719441762	-0.00394150155310646	0.9611593605748407	-1	0	0	0.6	3	0.6	3	0.5833333333333334	0.4	3	2	3	3	0	0.3333333333333333	2	6	7	0.3333333333333333	0.4	0.6684088078424194	0.9416070689873303	0.529764698360565	0.9477664213886419	0.6409656725242667	0.9558336732608711	0.9122576737199459	0.9487193240829296	0.6666666666666666	0.6666666666666666	0.0	-0.000394150155310646	8
1003	0.021554046472320034	0.0018110263740464627	0.0006092382362516913	0.9740472499233475	-1	0	0	0.16666666666666666	1	1.0	7	0.5	0.7142857142857143	5	5	3	1	0	0.5	3	6	9	0.1	0	0.4601357072442197	0.7316905439195914	0.48255194471102775	0.8527958078070139	1.0	0.8929954822241152	0.9255553636377322	0.8357869220590625	1.0	0	0.0	0.0006092382362516913	18
1777	0.021620806113401222	0.0016376101166825944	0.0007037965311520658	0.9741104963826905	-1	0	0	0.16666666666666666	1	1.0	7	0.5	0.7142857142857143	5	5	3	1	0	0.5	3	6	9	0.1	0	0.4601357072442197	0.7316905439195914	0.48255194471102775	0.8527958078070139	0.9498309139636942	0.8863653685532038	0.9153357983312959	0.8326722556814713	1.0	0	0.0	0.0007037965311520658	14
5040	0.022639752634460893	0.008128060473259709	-0.005178602261525535	0.9780972664550077	-1	0	0	0.3333333333333333	3	0.7272727272727273	8	0.3939393939393939	0.6363636363636364	8	7	4	3	0	0.2727272727272727	11	3	13	0.2727272727272727	0.16666666666666666	0.4655322665896165	0.5694684689430539	0.48255194471102775	0.8982432854722051	0.8367905055000715	0.8898248424048424	0.8635518539988734	0.8198744919503621	0.125	0	0.0	-0.0005178602261525535	5
1431	0.021731690926523838	0.0016501084784896374	0.0006006365968135934	0.9740999801330394	-1	0	0	0.16666666666666666	1	1.0	7	0.5	0.7142857142857143	5	5	3	1	0	0.5	3	6	9	0.1	0	0.4601357072442197	0.7316905439195914	0.48255194471102775	0.8527958078070139	1.0	0.8929954822241152	0.9255553636377322	0.8357869220590625	1.0	0	0.0	0.0006006365968135934	22
830	0.0216223921689591	0.006185296006133708	-0.00616169974125144	0.978958008146078	-1	0	0	0.16666666666666666	1	1.0	7	0.5	0.7142857142857143	5	5	3	1	0	0.5	3	6	9	0.1	0	0.4399978369228408	0.8532793777836744	0.48255194471102775	0.8810175609362002	0.9498309139636942	0.858037058907313	0.9255553636377322	0.8645859055421732	1.0	0	0.0	-0.000616169974125144	1
1084	0.02357005138273361	0.008102349286443988	-0.008042762897545113	0.9790413384444601	-1	0	0	0.16666666666666666	1	1.0	7	0.5	0.7142857142857143	5	5	3	1	0	0.5	3	6	9	0.1	0	0.4399978369228408	0.7351086329956227	0.48255194471102775	0.8527958078070139	1.0	0.8929954822241152	0.9255553636377322	0.8365851342199238	1.0	0	0.0	-0.0008042762897545113	1
4472	0.02172591896370072	0.006822255487751761	-0.0066658264294749085	0.9035830039856256	-1	0	0	0.3333333333333333	2	0.7142857142857143	5	0.5625	0.7142857142857143	6	5	2	0	0	0.25	8	2	9	0.0	0	0.4628339869169181	0.5951395197269687	0.48255194471102775	0.8815639701241391	0.8367905055000715	0.8716889417812121	0.8635518539988734	0.8078630842970741	0	0	0.0	-0.0006665826429474908	2
744	0.0029959543296466692	0.002924552596814408	-0.002916078145778197	0.9808624065547494	-1	0	0	0.25	1	1.0	3	1.0	1.0	3	3	1	0	0	0.2	5	1	5	0.0	0	0.5075502819425248	0.7364638544510719	0.20114167319900983	0.7017445005490668	1.0	0.5	0.9641074497928902	0.6519820187308774	0	0	0.0	-0.00029160781457781974	8
3419	0.022994207610379847	0.001474421511495449	0.001471431814590943	0.9776880379818667	-1	0	0	0.125	1	1.0	10	0.4	0.7	7	7	4	1	0	0.3	10	3	12	0.08333333333333333	0	0.4601357072442197	0.6662322282154	0.48255194471102775	0.8667059888760299	0.9498309139636942	0.8690142351845904	0.9153357983312959	0.8153570369611957	1.0	0	0.0	0.001471431814590943	22
3092	0.02321628052618406	0.0015346267735963006	0.0015330680341524665	0.9780210372704524	-1	0	0	0.125	1	1.0	10	0.4	0.7	7	7	4	1	0	0.3	10	3	12	0.08333333333333333	0	0.4601357072442197	0.6885838180786564	0.48255194471102775	0.901023637051254	0.9498309139636942	0.8690142351845904	0.9153357983312959	0.8363717406918151	1.0	0	0.0	0.0015330680341524665	6
3951	0.023442522669114507	0.0016874969215035188	0.0016210265543649303	0.9776668425392367	-1	0	0	0.125	1	1.0	10	0.4	0.7	7	7	4	1	0	0.3	10	3	12	0.08333333333333333	0	0.4601357072442197	0.6662322282154	0.48255194471102775	0.8667059888760299	0.9498309139636942	0.8690142351845904	0.9153357983312959	0.8153570369611957	1.0	0	0.0	0.0016210265543649303	41
2019	0.021236586823619653	0.0007707074905512346	0.0005399434143266239	0.9746407486501522	-1	0	0	0.16666666666666666	1	1.0	7	0.375	0.7142857142857143	5	5	3	1	0	0.6666666666666666	4	6	9	0.1	0	0.4601357072442197	0.7316905439195914	0.48255194471102775	0.8527958078070139	1.0	0.8929954822241152	0.9255553636377322	0.8357869220590625	1.0	0	0.0	0.0005399434143266239	11
879	0.03356536106274679	0.015286623217502788	-0.015238906428004111	0.7357719135762841	-1	0	0	0.1	1	1.0	13	1.0	0.9230769230769231	13	12	1	0	0	0.06666666666666667	15	1	15	0.0	0	0.7175514621551835	0.9229117139403508	0.5774210123444081	0.9258259106347411	0.5481908170026941	0.9538599263249989	0.9264805523192478	0.9357497731814439	0	0	0.0	-0.0015238906428004112	0
1213	0.02143988442651674	0.002245968564824295	0.000970542813160623	0.9732764718019572	-1	0	0	0.16666666666666666	1	1.0	7	0.5	0.7142857142857143	5	5	3	1	0	0.5	3	6	9	0.1	0	0.4601357072442197	0.7316905439195914	0.48255194471102775	0.8527958078070139	0.9498309139636942	0.8863653685532038	0.9153357983312959	0.8326722556814713	1.0	0	0.0	0.000970542813160623	86
787	0.021210063700706317	0.0013249113376156026	0.000906447354840434	0.9741327983053483	-1	0	0	0.16666666666666666	1	1.0	7	0.5	0.7142857142857143	5	5	3	1	0	0.5	3	6	9	0.1	0	0.4601357072442197	0.7316905439195914	0.48255194471102775	0.8527958078070139	0.9498309139636942	0.8863653685532038	0.9153357983312959	0.8326722556814713	1.0	0	0.0	0.000906447354840434	62
1109	0.0202411545680549	0.005449885288863827	-0.005345064656372848	0.9804496790422127	-1	0	0	0.16666666666666666	1	1.0	7	0.5	0.7142857142857143	5	5	3	1	0	0.5	3	6	9	0.1	0	0.4601357072442197	0.8394550136957574	0.48255194471102775	0.8598627186176188	0.981264980947864	0.7411961278733411	0.9153357983312959	0.8185926042146098	1.0	0	0.0	-0.0005345064656372847	3
2906	0.022781680598575806	0.0024452308511847473	0.0009696621159725632	0.9786697274794868	-1	0	0	0.125	1	1.0	10	0.4	0.7	7	7	4	1	0	0.3	10	3	12	0.08333333333333333	0	0.4601357072442197	0.6662322282154	0.48255194471102775	0.8667059888760299	0.9498309139636942	0.8690142351845904	0.9153357983312959	0.8153570369611957	1.0	0.14285714285714285	0.0	0.0009696621159725632	21
2658	0.021801909164320364	0.0002786599298582912	2.4585326210030192e-05	0.9750418888909995	-1	0	0	0.16666666666666666	1	1.0	7	0.375	0.7142857142857143	5	5	3	1	0	0.6666666666666666	4	6	9	0.1	0	0.4601357072442197	0.7316905439195914	0.48255194471102775	0.8527958078070139	0.9498309139636942	0.8863653685532038	0.9096704862715237	0.8326722556814713	1.0	0	0.0	2.4585326210030192e-05	12
813	0.021380623101151332	0.0013755353589540963	0.00036484738112967406	0.9742401030011014	-1	0	0	0.16666666666666666	1	1.0	7	0.5	0.7142857142857143	5	5	3	1	0	0.5	3	6	9	0.1	0	0.4601357072442197	0.7316905439195914	0.48255194471102775	0.8527958078070139	0.9498309139636942	0.8863653685532038	0.9153357983312959	0.8326722556814713	1.0	0	0.0	0.00036484738112967406	48
806	0.010141912419154683	0.0038055511192724074	-0.0037269431633279344	0.9802938518592311	-1	0	0	0.3333333333333333	2	0.6666666666666666	4	0.4	0.5	4	3	3	1	0	0.8	4	5	8	0.1111111111111111	0.4	0.45006677208353024	0.7521397913121923	0.48255194471102775	0.838154113935157	1.0	0.7678475902665423	0.9264179222983198	0.7886717008726684	1.0	0	0.0	-0.0003726943163327934	11
764	0.017007112681956423	0.011894018789757552	-0.004388371250691527	0.9806812901518266	-1	0	0	0.2857142857142857	2	0.875	7	0.5555555555555556	0.75	6	6	3	1	0	0.2222222222222222	9	2	10	0.1	0.4444444444444444	0.4601357072442197	0.6953803748362081	0.48255194471102775	0.8815639701241391	0.8618750485182243	0.879124424992636	0.8826388985275206	0.832803527311851	1.0	0	0.0	-0.0004388371250691527	5
3543	0.023409639342361312	0.0025192436503500342	0.002055895023891241	0.9753947388621269	-1	0	0	0.125	1	1.0	9	0.55	0.7777777777777778	7	7	3	2	0	0.2	10	2	11	0.2	0	0.4601357072442197	0.6662322282154	0.48255194471102775	0.8667059888760299	0.9498309139636942	0.8690142351845904	0.9153357983312959	0.8153570369611957	0.5714285714285714	0	0.0	0.002055895023891241	17
1786	0.009282583264189912	0.003165382924010082	-0.003102265897997195	0.9839789816904718	-1	0	0	0.25	1	1.0	3	0.5555555555555556	0.6666666666666666	2	2	2	2	0	1.0	3	3	5	0.25	0	0.5261481429719911	0.6470640670297914	0.3418909443701986	0.6005000348871026	0.7821924801867082	0.8982633062991638	0.8613943259485755	0.7434404107265052	0.75	0	0.0	-0.0003102265897997195	6
2137	0.022172228621202772	0.0012127029368983215	0.0005492507931754869	0.9753817169727856	-1	0	0	0.16666666666666666	1	1.0	7	0.375	0.7142857142857143	5	5	3	1	0	0.6666666666666666	4	6	9	0.1	0	0.4601357072442197	0.7316905439195914	0.48255194471102775	0.8527958078070139	0.9498309139636942	0.8863653685532038	0.9153357983312959	0.8326722556814713	1.0	0	0.0	0.0005492507931754869	18
1304	0.021124831447093803	0.0006687082248398689	0.0005228762866585256	0.9743480140538645	-1	0	0	0.16666666666666666	1	1.0	7	0.5	0.7142857142857143	5	5	3	1	0	0.5	3	6	9	0.1	0	0.4601357072442197	0.7316905439195914	0.48255194471102775	0.8527958078070139	1.0	0.8929954822241152	0.9255553636377322	0.8357869220590625	1.0	0	0.0	0.0005228762866585256	15
298	0.0020077213240903484	0.0019216058170131803	-0.0019216010728182328	0.9733109222868345	-1	0	0	0.6666666666666666	2	0.5	1	0.6666666666666666	0.5	1	1	2	0	0	0.6666666666666666	2	3	4	0.0	0	0.8204373323295918	0.5	0.3727584275539103	0.5	0.8948662893570267	0.5	0.9093658787279353	0.5	0	0	0.0	-0.00019216010728182327	70
4181	0.023424976375852745	0.0014100216785331175	0.0012643494739527843	0.9774048265780865	-1	0	0	0.125	1	1.0	10	0.4	0.7	7	7	4	2	0	0.3	10	3	12	0.16666666666666666	0	0.4601357072442197	0.6662322282154	0.48255194471102775	0.8667059888760299	0.9498309139636942	0.8690142351845904	0.9153357983312959	0.8153570369611957	0.5714285714285714	0	0.0	0.0012643494739527843	17
762	0.021127489191757016	0.00147316298256899	0.00040198021956425406	0.9742449045919628	-1	0	0	0.16666666666666666	1	1.0	7	0.5	0.7142857142857143	5	5	3	1	0	0.5	3	6	9	0.1	0	0.4601357072442197	0.7316905439195914	0.48255194471102775	0.8527958078070139	1.0	0.8929954822241152	0.9255553636377322	0.8357869220590625	1.0	0	0.0	0.00040198021956425406	24
2917	0.02178866510469695	0.0008077629096412078	0.0007996779496488697	0.9747662704740234	-1	0	0	0.16666666666666666	1	1.0	7	0.375	0.7142857142857143	5	5	3	1	0	0.6666666666666666	4	6	9	0.1	0	0.4601357072442197	0.7316905439195914	0.48255194471102775	0.8527958078070139	1.0	0.8929954822241152	0.9255553636377322	0.8357869220590625	1.0	0	0.0	0.0007996779496488697	10
517	0.02304476102137225	0.011314636372498764	-0.011310280016545915	0.9827538429491499	-1	0	0	0.3	3	0.8461538461538461	11	0.375	0.5384615384615384	9	7	5	3	0	0.625	8	5	15	0.25	0.15384615384615385	0.4601357072442197	0.8777363948410675	0.48255194471102775	0.8872772084529345	0.7237500970364488	0.9007821557952201	0.898293847871743	0.8889551652894646	0.3333333333333333	0	0.0	-0.0011310280016545915	3
1641	0.021355739446874654	0.0019666204860527055	0.0003877663916848759	0.9742833808761029	-1	0	0	0.16666666666666666	1	1.0	7	0.5	0.7142857142857143	5	5	3	1	0	0.5	3	6	9	0.1	0	0.4601357072442197	0.7316905439195914	0.48255194471102775	0.8527958078070139	0.7237500970364488	0.7836149957374814	0.8193291648757823	0.793953806704272	1.0	0	0.0	0.0003877663916848759	19
2236	0.022012460480398788	0.0011238648902474856	0.0008767836762102854	0.9748842177280598	-1	0	0	0.16666666666666666	1	1.0	7	0.375	0.7142857142857143	5	5	3	1	0	0.6666666666666666	4	6	9	0.1	0	0.4601357072442197	0.7316905439195914	0.48255194471102775	0.8527958078070139	1.0	0.8929954822241152	0.9255553636377322	0.8357869220590625	1.0	0	0.0	0.0008767836762102854	37
4804	0.02271714721824823	0.00201900398364148	0.0010950075766787476	0.9787149522140566	-1	0	0	0.125	1	1.0	10	0.4	0.7	7	7	4	1	0	0.3	10	3	12	0.08333333333333333	0	0.4601357072442197	0.6662322282154	0.48255194471102775	0.8667059888760299	0.9498309139636942	0.8690142351845904	0.9153357983312959	0.8153570369611957	1.0	0	0.0	0.0010950075766787476	11
4046	0.02331590752533621	0.0013114990170941746	0.0013012811826322755	0.9773170957753042	-1	0	0	0.125	1	1.0	10	0.4	0.7	7	7	4	2	0	0.3	10	3	12	0.16666666666666666	0	0.4601357072442197	0.6662322282154	0.48255194471102775	0.8667059888760299	0.9498309139636942	0.8690142351845904	0.9153357983312959	0.8153570369611957	0.5714285714285714	0	0.0	0.0013012811826322755	21
4369	0.017403119162258292	0.005137847503132613	-0.005132355420816634	0.9799514499388531	-1	0	0	0.3333333333333333	3	0.7272727272727273	8	0.3939393939393939	0.6363636363636364	8	7	4	3	0	0.2727272727272727	11	3	13	0.2727272727272727	0.16666666666666666	0.4628339869169181	0.5896889100094943	0.48255194471102775	0.8719609483564987	0.8367905055000715	0.8950898034874232	0.8635518539988734	0.8138115339743666	0.125	0	0.0	-0.0005132355420816634	5
3270	0.02321528619823012	0.0012158510641840008	0.0012158121607583705	0.9778098090317913	-1	0	0	0.125	1	1.0	10	0.4	0.7	7	7	4	1	0	0.3	10	3	12	0.08333333333333333	0	0.4601357072442197	0.6662322282154	0.48255194471102775	0.8667059888760299	0.9498309139636942	0.8690142351845904	0.9153357983312959	0.8153570369611957	1.0	0	0.0	0.0012158121607583705	20
2534	0.021770420069102035	0.0006972438256760944	0.0006964693820721264	0.9744120735997657	-1	0	0	0.16666666666666666	1	1.0	7	0.375	0.7142857142857143	5	5	3	1	0	0.6666666666666666	4	6	9	0.1	0	0.4601357072442197	0.7316905439195914	0.48255194471102775	0.8527958078070139	1.0	0.8929954822241152	0.9255553636377322	0.8357869220590625	1.0	0	0.0	0.0006964693820721264	33
3756	0.02203391413726518	0.001932266704813328	0.0007017533186204148	0.9783965355335772	-1	0	0	0.125	1	1.0	10	0.4	0.7	7	7	4	2	0	0.3	10	3	12	0.16666666666666666	0	0.4601357072442197	0.6662322282154	0.4626838943824472	0.8728771108003063	0.9498309139636942	0.8627737585431117	0.9130715607786684	0.8153946065303523	0.5714285714285714	0	0.0	0.0007017533186204148	14
2282	0.022291234035426526	0.0010365412689197287	0.0008630366132165475	0.97511093795308	-1	0	0	0.16666666666666666	1	1.0	7	0.375	0.7142857142857143	5	5	3	1	0	0.6666666666666666	4	6	9	0.1	0	0.4601357072442197	0.7316905439195914	0.48255194471102775	0.8527958078070139	0.9498309139636942	0.8863653685532038	0.9153357983312959	0.8326722556814713	1.0	0	0.0	0.0008630366132165475	11
4223	0.023452946286531162	0.0016273106447327408	0.001351485963670782	0.9777610018047427	-1	0	0	0.125	1	1.0	10	0.4	0.7	7	7	4	2	0	0.3	10	3	12	0.16666666666666666	0	0.4601357072442197	0.6662322282154	0.48255194471102775	0.8667059888760299	0.9498309139636942	0.8690142351845904	0.9153357983312959	0.8153570369611957	0.5714285714285714	0.14285714285714285	0.0	0.001351485963670782	12
4928	0.02385418901955125	0.006591100023976903	-0.005683269358464823	0.9745477053414345	-1	0	0	0.125	1	1.0	10	0.4	0.7	7	7	4	2	0	0.3	10	3	12	0.16666666666666666	0	0.4601357072442197	0.6666293397535794	0.48255194471102775	0.8667059888760299	0.9498309139636942	0.8690142351845904	0.903778160574605	0.8154466661162513	0.5714285714285714	0	0.0	-0.0005683269358464823	5
2992	0.023032097432036377	0.0010944796995026197	0.0010760974261136873	0.9781333268309375	-1	0	0	0.125	1	1.0	10	0.4	0.7	7	7	4	1	0	0.3	10	3	12	0.08333333333333333	0	0.4601357072442197	0.6662322282154	0.48255194471102775	0.8667059888760299	0.9498309139636942	0.8690142351845904	0.9153357983312959	0.8153570369611957	1.0	0	0.0	0.0010760974261136873	17
4989	0.023518364301627723	0.0017552056540429844	0.0016659291497280347	0.9771633888684461	-1	0	0	0.125	1	1.0	10	0.4	0.7	7	7	4	2	0	0.3	10	3	12	0.16666666666666666	0	0.4601357072442197	0.6662322282154	0.48255194471102775	0.8667059888760299	0.9498309139636942	0.8627737585431117	0.9096704862715237	0.8126444645320972	0.5714285714285714	0	0.0	0.0016659291497280347	25
980	0.021560610316249527	0.001676685238557856	0.0005230221673914286	0.9740222493272056	-1	0	0	0.16666666666666666	1	1.0	7	0.5	0.7142857142857143	5	5	3	1	0	0.5	3	6	9	0.1	0	0.4601357072442197	0.7316905439195914	0.48255194471102775	0.8527958078070139	1.0	0.8929954822241152	0.9255553636377322	0.8357869220590625	1.0	0	0.0	0.0005230221673914286	20
3514	0.02289798293805517	0.001152575390415841	0.0011349182172857267	0.9776737404170018	-1	0	0	0.125	1	1.0	10	0.4	0.7	7	7	4	1	0	0.3	10	3	12	0.08333333333333333	0	0.4601357072442197	0.6662322282154	0.48255194471102775	0.8667059888760299	0.9498309139636942	0.8690142351845904	0.9153357983312959	0.8153570369611957	1.0	0	0.0	0.0011349182172857267	17
4450	0.025395009947923555	0.0017931864091630333	-0.0013976249186608953	0.9264645292085185	-1	0	0	0.1111111111111111	1	1.0	11	0.3939393939393939	0.7272727272727273	8	8	4	2	0	0.2727272727272727	11	3	13	0.16666666666666666	0	0.4601357072442197	0.6563718777896531	0.48255194471102775	0.8719609483564987	0.8367905055000715	0.8950898034874232	0.8750320957029899	0.8277549119684168	0.5625	0	0.0	-0.00013976249186608953	1
2327	0.021847048037198287	0.0009090613105629682	0.000821310246304146	0.9744747863721935	-1	0	0	0.16666666666666666	1	1.0	7	0.375	0.7142857142857143	5	5	3	1	0	0.6666666666666666	4	6	9	0.1	0	0.4601357072442197	0.7316905439195914	0.48255194471102775	0.8527958078070139	0.9498309139636942	0.8863653685532038	0.9153357983312959	0.8326722556814713	1.0	0	0.0	0.000821310246304146	47
3032	0.02293846032575533	0.0012811257910459932	0.0012796268677054599	0.9785019050095902	-1	0	0	0.125	1	1.0	10	0.4	0.7	7	7	4	1	0	0.3	10	3	12	0.08333333333333333	0	0.4601357072442197	0.6662322282154	0.48255194471102775	0.8667059888760299	0.9498309139636942	0.8690142351845904	0.9153357983312959	0.8153570369611957	1.0	0	0.0	0.0012796268677054599	43
3164	0.022115776207074014	0.005782734761236123	-0.0020532540827801872	0.9790565822848704	-1	0	0	0.1111111111111111	1	1.0	11	0.3939393939393939	0.7272727272727273	8	8	4	1	0	0.2727272727272727	11	3	13	0.08333333333333333	0	0.4601357072442197	0.6368069125204319	0.48255194471102775	0.8786557974255975	0.8367905055000715	0.8594046304731476	0.8750320957029899	0.8100829507048188	1.0	0	0.0	-0.00020532540827801872	3
1080	0.021117505349904177	0.0017370540622477946	0.0007389271064302461	0.9739124677554912	-1	0	0	0.16666666666666666	1	1.0	7	0.5	0.7142857142857143	5	5	3	1	0	0.5	3	6	9	0.1	0	0.4601357072442197	0.7316905439195914	0.48255194471102775	0.8527958078070139	0.9498309139636942	0.8863653685532038	0.9153357983312959	0.8326722556814713	1.0	0	0.0	0.0007389271064302461	44
1475	0.021415499908644074	0.0014959113474909155	0.0003430537321737719	0.9742094677593743	-1	0	0	0.16666666666666666	1	1.0	7	0.5	0.7142857142857143	5	5	3	1	0	0.5	3	6	9	0.1	0	0.4601357072442197	0.7316905439195914	0.48255194471102775	0.8527958078070139	1.0	0.8929954822241152	0.9255553636377322	0.8357869220590625	1.0	0	0.0	0.0003430537321737719	14
576	0.00981664505248448	0.0035039604589613793	-0.00333732532303853	0.9801801341578436	-1	0	0	0.4	2	0.6	3	0.5833333333333334	0.6	4	3	2	1	0	0.3333333333333333	2	6	7	0.14285714285714285	0.4	0.7899144093989484	0.7761864853089326	0.6012991461304913	0.9522082373060157	0.4471807410731493	0.8223351000909886	0.855172258804171	0.872426560855985	1.0	0.75	0.0	-0.000333732532303853	7
4492	0.022717786774238097	0.0016477183988981869	0.0012316658220695852	0.9775201141890525	-1	0	0	0.125	1	1.0	10	0.4	0.7	7	7	4	2	0	0.3	10	3	12	0.16666666666666666	0	0.4601357072442197	0.6662322282154	0.48255194471102775	0.8667059888760299	0.9498309139636942	0.8690142351845904	0.9153357983312959	0.8153570369611957	0.5714285714285714	0	0.0	0.0012316658220695852	15
1285	0.021738645748665318	0.0006126836718443736	0.0006057478719258353	0.974772302112753	-1	0	0	0.16666666666666666	1	1.0	7	0.375	0.7142857142857143	5	5	3	1	0	0.6666666666666666	4	6	9	0.1	0	0.4601357072442197	0.7316905439195914	0.48255194471102775	0.8527958078070139	0.9498309139636942	0.8863653685532038	0.9153357983312959	0.8326722556814713	1.0	0	0.0	0.0006057478719258353	41
1261	0.021067622909712754	0.0016888312546102517	0.0007758126911276502	0.9739908820913291	-1	0	0	0.16666666666666666	1	1.0	7	0.5	0.7142857142857143	5	5	3	1	0	0.5	3	6	9	0.1	0	0.4601357072442197	0.7316905439195914	0.48255194471102775	0.8527958078070139	1.0	0.8929954822241152	0.9255553636377322	0.8357869220590625	1.0	0	0.0	0.0007758126911276502	94
1379	0.021114585041955555	0.00189514194934654	0.0007094399659768088	0.9737141579807784	-1	0	0	0.16666666666666666	1	1.0	7	0.5	0.7142857142857143	5	5	3	1	0	0.5	3	6	9	0.1	0	0.4601357072442197	0.7316905439195914	0.48255194471102775	0.8527958078070139	1.0	0.8929954822241152	0.9255553636377322	0.8357869220590625	1.0	0	0.0	0.0007094399659768088	21
2355	0.022273799635104657	0.0015049229008083443	0.00012132669917268116	0.9756173170080595	-1	0	0	0.16666666666666666	1	1.0	7	0.375	0.7142857142857143	5	5	3	1	0	0.6666666666666666	4	6	9	0.1	0	0.4601357072442197	0.7316905439195914	0.48255194471102775	0.8527958078070139	0.9498309139636942	0.8863653685532038	0.9153357983312959	0.8326722556814713	1.0	0	0.0	0.00012132669917268116	13
3117	0.02318518635389852	0.0014809218721768306	0.0013827963999782813	0.9778303957069853	-1	0	0	0.125	1	1.0	10	0.4	0.7	7	7	4	1	0	0.3	10	3	12	0.08333333333333333	0	0.4601357072442197	0.6662322282154	0.48255194471102775	0.8667059888760299	0.9498309139636942	0.8690142351845904	0.9153357983312959	0.8153570369611957	1.0	0	0.0	0.0013827963999782813	34
943	0.005551160333666496	0.0027032826782669907	-0.0027007229273284935	0.9835102578511624	-1	0	0	0.3333333333333333	1	1.0	2	0.6666666666666666	0.5	2	1	1	1	0	0.6666666666666666	3	2	4	0.2	0	0.5520537206131	0.7037489686670367	0.3418909443701986	0.6005000348871026	0.7364441602790892	0.9331152916103239	0.8406036453083383	0.7863014702322169	1.0	0	0.0	-0.00027007229273284935	8
4672	0.022932880234815274	0.001331677546597521	0.0013256377047767627	0.9776095947815061	-1	0	0	0.125	1	1.0	10	0.4	0.7	7	7	4	2	0	0.3	10	3	12	0.16666666666666666	0	0.4601357072442197	0.6662322282154	0.48255194471102775	0.8667059888760299	0.9498309139636942	0.8627737585431117	0.9096704862715237	0.8126444645320972	0.5714285714285714	0	0.0	0.0013256377047767627	29
4599	0.023463724524470465	0.001845783322886389	0.0015346711625080372	0.9776780872997379	-1	0	0	0.125	1	1.0	10	0.4	0.7	7	7	4	2	0	0.3	10	3	12	0.16666666666666666	0	0.4601357072442197	0.6662322282154	0.48255194471102775	0.8667059888760299	0.9498309139636942	0.8690142351845904	0.9153357983312959	0.8153570369611957	0.5714285714285714	0	0.0	0.0015346711625080372	15
1293	0.018746569486113467	0.0028150513426920686	-0.0008595302371013607	0.9760469767265589	-1	0	0	0.16666666666666666	1	1.0	6	0.4444444444444444	0.8333333333333334	5	5	2	1	0	0.5	3	6	8	0.125	0	0.4601357072442197	0.7316905439195914	0.48255194471102775	0.8527958078070139	0.9498309139636942	0.8863653685532038	0.9153357983312959	0.8326722556814713	1.0	0	0.0	-8.595302371013608e-05	12
953	0.021676863432595356	0.000703834447205376	0.000307255453038304	0.9745129572045819	-1	0	0	0.16666666666666666	1	1.0	7	0.5	0.7142857142857143	5	5	3	1	0	0.5	3	6	9	0.1	0	0.4601357072442197	0.7316905439195914	0.48255194471102775	0.8527958078070139	1.0	0.8929954822241152	0.9255553636377322	0.8357869220590625	1.0	0	0.0	0.000307255453038304	21
1656	0.021491883280346284	0.0021356338625723326	0.0007084917882042566	0.9739681257558862	-1	0	0	0.16666666666666666	1	1.0	7	0.5	0.7142857142857143	5	5	3	1	0	0.5	3	6	9	0.1	0	0.4601357072442197	0.7316905439195914	0.48255194471102775	0.8527958078070139	1.0	0.8929954822241152	0.9255553636377322	0.8357869220590625	1.0	0	0.0	0.0007084917882042566	16
3510	0.02072817313480103	0.002125944645686136	0.00044695723765141547	0.9775715864946826	-1	0	0	0.3	3	0.75	9	0.4666666666666667	0.5833333333333334	8	7	5	1	0	0.3	10	3	14	0.07692307692307693	0	0.4601357072442197	0.6368069125204319	0.48255194471102775	0.8786557974255975	0.8367905055000715	0.8594046304731476	0.8750320957029899	0.8100829507048188	1.0	0	0.0	0.00044695723765141547	5
4573	0.023826942545862654	0.001207903282358617	0.001202147345947138	0.9772623145866548	-1	0	0	0.125	1	1.0	10	0.4	0.7	7	7	4	2	0	0.3	10	3	12	0.16666666666666666	0	0.4601357072442197	0.6662322282154	0.48255194471102775	0.8667059888760299	0.9498309139636942	0.8690142351845904	0.9153357983312959	0.8153570369611957	0.5714285714285714	0	0.0	0.001202147345947138	20
468	0.002925495373719167	0.0028617087857901696	-0.002861466180004131	0.9830239227455613	-1	0	0	0.5	2	0.6666666666666666	2	1.0	0.6666666666666666	2	2	2	0	0	0.2	5	1	5	0.0	0.5	0.4901846931404673	0.5745622625375102	0.6498652483807112	0.8419930893862678	0.8618750485182243	0.7991916028343299	0.8736525797610922	0.7536715404327852	0	0	0.0	-0.0002861466180004131	6
667	0.0019998140391601043	0.001851403397823788	-0.0018509740538293579	0.9849899143701272	-1	0	0	1.0	1	0	0	1.0	0	1	0	0	1	0	0.5	2	1	2	0.3333333333333333	0	0	0	0	0	0	0	0	0	0	0	0	-0.00018509740538293578	16
4849	0.023917240763653185	0.0014343392610798185	0.0013980768916176073	0.9775095190568506	-1	0	0	0.125	1	1.0	10	0.4	0.7	7	7	4	2	0	0.3	10	3	12	0.16666666666666666	0	0.4601357072442197	0.6662322282154	0.48255194471102775	0.8667059888760299	0.9498309139636942	0.8690142351845904	0.9153357983312959	0.8153570369611957	0.5714285714285714	0	0.0	0.0013980768916176073	18
4208	0.023491305806417933	0.0016481323240470891	0.0013632035141095014	0.9776505639948386	-1	0	0	0.125	1	1.0	10	0.4	0.7	7	7	4	2	0	0.3	10	3	12	0.16666666666666666	0	0.4601357072442197	0.6662322282154	0.48255194471102775	0.8667059888760299	0.9498309139636942	0.8690142351845904	0.9153357983312959	0.8153570369611957	0.5714285714285714	0	0.0	0.0013632035141095014	22
933	0.021426794024204304	0.0016775102113756554	0.00018132912309729645	0.9742652139546377	-1	0	0	0.16666666666666666	1	1.0	7	0.5	0.7142857142857143	5	5	3	1	0	0.5	3	6	9	0.1	0	0.4601357072442197	0.7316905439195914	0.48255194471102775	0.8527958078070139	0.9498309139636942	0.8863653685532038	0.9153357983312959	0.8326722556814713	1.0	0	0.0	0.00018132912309729645	34
1717	0.02177680981797199	0.0008917192633020448	0.0003407485156570624	0.9745681680696843	-1	0	0	0.16666666666666666	1	1.0	7	0.375	0.7142857142857143	5	5	3	1	0	0.6666666666666666	4	6	9	0.1	0	0.4601357072442197	0.7316905439195914	0.48255194471102775	0.8527958078070139	0.9498309139636942	0.8863653685532038	0.9153357983312959	0.8326722556814713	1.0	0	0.0	0.0003407485156570624	23
519	0.0019386023200335676	0.001814477424636417	-0.0018143644051814534	0.973789289922985	-1	0	0	0.6666666666666666	2	0.5	1	0.6666666666666666	0.5	1	1	2	0	0	0.6666666666666666	2	3	4	0.0	0	0.8204373323295918	0.5	0.3727584275539103	0.5	0.8948662893570267	0.5	0.9093658787279353	0.5	0	0	0.0	-0.00018143644051814533	46
3073	0.0228283749181825	0.0017397367501601913	0.001563764038556035	0.9774754217233373	-1	0	0	0.125	1	1.0	10	0.4	0.7	7	7	4	1	0	0.3	10	3	12	0.08333333333333333	0	0.4601357072442197	0.6662322282154	0.48255194471102775	0.8667059888760299	0.9498309139636942	0.8690142351845904	0.9153357983312959	0.8153570369611957	1.0	0	0.0	0.001563764038556035	91
234	0.006589090717565183	0.0038483743505980023	-0.003848129333322806	0.9840165336254316	-1	0	0	0.5	2	0.5	2	0.6	0.5	4	2	1	1	0	0.4	5	2	6	0.25	0	0.6562650225331887	0.8867561119434111	0.5595104176969377	0.936968423324869	0.7946286140671999	0.9119404493219526	0.8534496861638797	0.914108713151958	1.0	0	0.0	-0.0003848129333322806	10
1676	0.022387396369403182	0.0009861856741328646	0.0007997542468864616	0.9746150607578725	-1	0	0	0.16666666666666666	1	1.0	7	0.375	0.7142857142857143	5	5	3	1	0	0.6666666666666666	4	6	9	0.1	0	0.4601357072442197	0.7316905439195914	0.48255194471102775	0.8527958078070139	0.9498309139636942	0.8863653685532038	0.9153357983312959	0.8326722556814713	1.0	0	0.0	0.0007997542468864616	43
1931	0.021722393277005037	0.0008335967179365859	0.0007020623985784853	0.9747580145486255	-1	0	0	0.16666666666666666	1	1.0	7	0.375	0.7142857142857143	5	5	3	1	0	0.6666666666666666	4	6	9	0.1	0	0.4601357072442197	0.7316905439195914	0.48255194471102775	0.8527958078070139	1.0	0.8929954822241152	0.9255553636377322	0.8357869220590625	1.0	0	0.0	0.0007020623985784853	46
2832	0.02323326305033657	0.0018010042844650205	0.001556787373609701	0.9780741259478205	-1	0	0	0.125	1	1.0	10	0.4	0.7	7	7	4	1	0	0.3	10	3	12	0.08333333333333333	0	0.4601357072442197	0.6662322282154	0.48255194471102775	0.8667059888760299	0.9498309139636942	0.8690142351845904	0.9153357983312959	0.8153570369611957	1.0	0	0.0	0.001556787373609701	62
3899	0.023473798922855928	0.0020460457395449815	0.0013024170781743077	0.9776967065144013	-1	0	0	0.125	1	1.0	10	0.4	0.7	7	7	4	2	0	0.3	10	3	12	0.16666666666666666	0	0.4601357072442197	0.6662322282154	0.48255194471102775	0.8667059888760299	0.9498309139636942	0.8690142351845904	0.9153357983312959	0.8153570369611957	0.5714285714285714	0	0.0	0.0013024170781743077	35
2690	0.021936188337288682	0.0008410967105823236	0.0007686304150514139	0.974506858474224	-1	0	0	0.16666666666666666	1	1.0	7	0.375	0.7142857142857143	5	5	3	1	0	0.6666666666666666	4	6	9	0.1	0	0.4601357072442197	0.7316905439195914	0.48255194471102775	0.8527958078070139	1.0	0.8929954822241152	0.9255553636377322	0.8357869220590625	1.0	0	0.0	0.0007686304150514139	19
4118	0.02355691598635431	0.0012706565787130126	0.0012645782508338883	0.9774214227938791	-1	0	0	0.125	1	1.0	10	0.4	0.7	7	7	4	2	0	0.3	10	3	12	0.16666666666666666	0	0.4601357072442197	0.6662322282154	0.48255194471102775	0.8667059888760299	0.9498309139636942	0.8690142351845904	0.9153357983312959	0.8153570369611957	0.5714285714285714	0.14285714285714285	0.0	0.0012645782508338883	26
4996	0.023611332251364837	0.001501102177594303	0.0011902859781068587	0.9778273833073226	-1	0	0	0.125	1	1.0	10	0.4	0.7	7	7	4	2	0	0.3	10	3	12	0.16666666666666666	0	0.4601357072442197	0.6662322282154	0.48255194471102775	0.8667059888760299	0.9498309139636942	0.8627737585431117	0.9096704862715237	0.8126444645320972	0.5714285714285714	0	0.0	0.0011902859781068587	25
3056	0.023189055492816364	0.0020704415111406924	0.0012435596165292727	0.9788109373862512	-1	0	0	0.125	1	1.0	10	0.4	0.7	7	7	4	1	0	0.3	10	3	12	0.08333333333333333	0	0.4601357072442197	0.6662322282154	0.48255194471102775	0.8667059888760299	0.9498309139636942	0.8690142351845904	0.9153357983312959	0.8153570369611957	1.0	0	0.0	0.0012435596165292727	34
2752	0.022699662337733195	0.0018933331289735492	0.001718737368663737	0.9779905789952286	-1	0	0	0.125	1	1.0	10	0.4	0.7	7	7	4	1	0	0.3	10	3	12	0.08333333333333333	0	0.4601357072442197	0.6885838180786564	0.48255194471102775	0.901023637051254	0.9498309139636942	0.8627737585431117	0.9096704862715237	0.8339050034485193	1.0	0	0.0	0.001718737368663737	27
1252	0.017017191160753554	0.004955342168693885	-0.004705460578736427	0.9830275303289985	-1	0	0	0.16666666666666666	1	1.0	6	0.4444444444444444	0.6666666666666666	4	4	3	2	0	0.5	3	6	8	0.2	0	0.476602127022276	0.6637984258170412	0.6498652483807112	0.8419930893862678	0.9215026375806776	0.7389738739793551	0.9085982494644017	0.7560875036247298	0.625	0	0.0	-0.0004705460578736427	5
776	0.019009852013271288	0.0025982954328374564	-0.0008255943743219923	0.9763144446700177	-1	0	0	0.16666666666666666	1	1.0	6	0.4444444444444444	0.8333333333333334	5	5	2	1	0	0.5	3	6	8	0.125	0	0.4601357072442197	0.7316905439195914	0.48255194471102775	0.8527958078070139	1.0	0.8929954822241152	0.9255553636377322	0.8357869220590625	1.0	0	0.0	-8.255943743219922e-05	68
3286	0.02264670196029415	0.001334184642868163	0.0013289778127912137	0.9778231461413317	-1	0	0	0.125	1	1.0	10	0.4	0.7	7	7	4	1	0	0.3	10	3	12	0.08333333333333333	0	0.4601357072442197	0.6662322282154	0.48255194471102775	0.8667059888760299	0.9498309139636942	0.8690142351845904	0.9153357983312959	0.8153570369611957	1.0	0	0.0	0.0013289778127912137	48
4340	0.023434850814101096	0.0014188514365595826	0.0014081888451529837	0.9772792009824162	-1	0	0	0.125	1	1.0	10	0.4	0.7	7	7	4	2	0	0.3	10	3	12	0.16666666666666666	0	0.4601357072442197	0.6662322282154	0.48255194471102775	0.8667059888760299	0.9498309139636942	0.8690142351845904	0.9153357983312959	0.8153570369611957	0.5714285714285714	0	0.0	0.0014081888451529837	27
4317	0.021173810255576807	0.006457244193250182	-0.006251998554583989	0.8966584732999796	-1	0	0	0.3333333333333333	2	0.7142857142857143	5	0.5625	0.7142857142857143	6	5	2	0	0	0.25	8	2	9	0.0	0	0.4628339869169181	0.5951395197269687	0.48255194471102775	0.8815639701241391	0.8367905055000715	0.8716889417812121	0.8635518539988734	0.8078630842970741	0	0	0.0	-0.0006251998554583989	4
1973	0.021890540784720004	0.0019765300496250434	-5.3628875912010445e-06	0.9757899696674778	-1	0	0	0.16666666666666666	1	1.0	7	0.375	0.7142857142857143	5	5	3	1	0	0.6666666666666666	4	6	9	0.1	0	0.4601357072442197	0.7316905439195914	0.48255194471102775	0.8527958078070139	0.9498309139636942	0.8863653685532038	0.9153357983312959	0.8326722556814713	1.0	0	0.0	-5.362887591201044e-07	10
5029	0.023011196194028076	0.0012859821972191767	0.0012805749025057306	0.9773531569300283	-1	0	0	0.125	1	1.0	10	0.4	0.7	7	7	4	2	0	0.3	10	3	12	0.16666666666666666	0	0.4601357072442197	0.6662322282154	0.48255194471102775	0.8667059888760299	0.9498309139636942	0.8690142351845904	0.9153357983312959	0.8153570369611957	0.5714285714285714	0	0.0	0.0012805749025057306	23
3219	0.023036860774435505	0.0013825176656928843	0.0013765484334484013	0.9776414535196337	-1	0	0	0.125	1	1.0	10	0.4	0.7	7	7	4	1	0	0.3	10	3	12	0.08333333333333333	0	0.4601357072442197	0.6662322282154	0.48255194471102775	0.8667059888760299	0.9498309139636942	0.8690142351845904	0.9153357983312959	0.8153570369611957	1.0	0	0.0	0.0013765484334484013	40
4576	0.02386382348221726	0.001424755974796299	0.0014226120246079808	0.9773050878008496	-1	0	0	0.125	1	1.0	10	0.4	0.7	7	7	4	2	0	0.3	10	3	12	0.16666666666666666	0	0.4601357072442197	0.6662322282154	0.48255194471102775	0.8667059888760299	0.9498309139636942	0.8690142351845904	0.9153357983312959	0.8153570369611957	0.5714285714285714	0	0.0	0.0014226120246079808	26
3175	0.025519352813249033	0.01438419014464009	0.006000019201404766	0.9801618786627359	-1	0	0	0.3333333333333333	3	0.8181818181818182	9	0.28888888888888886	0.6363636363636364	8	7	4	2	0	0.5555555555555556	5	9	13	0.18181818181818182	0.18181818181818182	0.4628339869169181	0.5427868650294644	0.48255194471102775	0.8786557974255975	0.8367905055000715	0.8527415458533539	0.8635518539988734	0.7862608296919473	0.5625	0	0.0	0.006000019201404766	13
2862	0.023094800976790057	0.0015989092404332446	0.0015959818819204898	0.9785533881037483	-1	0	0	0.125	1	1.0	10	0.4	0.7	7	7	4	1	0	0.3	10	3	12	0.08333333333333333	0	0.4601357072442197	0.6662322282154	0.48255194471102775	0.8667059888760299	0.9498309139636942	0.8690142351845904	0.9153357983312959	0.8153570369611957	1.0	0	0.0	0.0015959818819204898	53
4572	0.023270315616982416	0.0012204868749036064	0.0011846916575876303	0.9779676290978524	-1	0	0	0.125	1	1.0	10	0.4	0.7	7	7	4	1	0	0.3	10	3	12	0.08333333333333333	0	0.4601357072442197	0.6662322282154	0.48255194471102775	0.8667059888760299	0.9498309139636942	0.8690142351845904	0.9153357983312959	0.8153570369611957	1.0	0	0.0	0.0011846916575876303	15
533	0.005920140977483065	0.003903134277244911	-0.003782039348044584	0.9835325328580037	-1	0	0	0.5	2	0.6666666666666666	2	0.625	0.3333333333333333	3	1	1	1	0	0.5	4	2	5	0.25	0	0.7314575105843895	0.5829099484120327	0.8123119749138421	0.9181277692642936	0.8444830937591714	0.7903392795611571	0.7662013292647905	0.7956989587072824	1.0	0	0.0	-0.0003782039348044584	6
4974	None	None	None	None	None	0	0	0.2857142857142857	2	0.75	6	0.8333333333333334	0.5	5	4	4	1	0	0.3333333333333333	6	2	10	0.09090909090909091	0.5	0.4601357072442197	0.6996841126466901	0.48255194471102775	0.8527958078070139	1.0	0.8929954822241152	0.9263940743323342	0.8284575255342573	1.0	0	0.0	None	0
4513	0.02331590752533621	0.0013114990170941746	0.0013012811826322755	0.9773170957753042	-1	0	0	0.125	1	1.0	10	0.4	0.7	7	7	4	2	0	0.3	10	3	12	0.16666666666666666	0	0.4601357072442197	0.6662322282154	0.48255194471102775	0.8667059888760299	0.9498309139636942	0.8690142351845904	0.9153357983312959	0.8153570369611957	0.5714285714285714	0	0.0	0.0013012811826322755	11
1126	0.02155404843817612	0.0018531863034544963	0.0005927397052187085	0.9742616485375072	-1	0	0	0.16666666666666666	1	1.0	7	0.5	0.7142857142857143	5	5	3	1	0	0.5	3	6	9	0.1	0	0.4601357072442197	0.7316905439195914	0.48255194471102775	0.8527958078070139	0.9498309139636942	0.8863653685532038	0.9153357983312959	0.8326722556814713	1.0	0	0.0	0.0005927397052187085	22
2990	0.04927714331427318	0.0072120585888533545	-0.006335721448499425	0.9492652100080291	-1	0	0	0.2222222222222222	2	0.8181818181818182	9	0.325	0.7272727272727273	8	8	4	2	0	0.4	4	10	13	0.16666666666666666	0.2	0.4655322665896165	0.5518145840268227	0.48255194471102775	0.8719609483564987	0.8367905055000715	0.8898248424048424	0.8635518539988734	0.8029954989254202	0.5625	0	0.0	-0.0006335721448499425	3
2286	0.021422405246089182	0.001519610634969763	0.0009437980343203324	0.9744070375466092	-1	0	0	0.16666666666666666	1	1.0	7	0.375	0.7142857142857143	5	5	3	1	0	0.6666666666666666	4	6	9	0.1	0	0.4601357072442197	0.7316905439195914	0.48255194471102775	0.8527958078070139	1.0	0.8929954822241152	0.9255553636377322	0.8357869220590625	1.0	0	0.0	0.0009437980343203324	111
1073	0.010535315808890573	0.005684557019694095	-0.0056783671993617755	0.9808891116485824	-1	0	0	0.3333333333333333	2	0.6666666666666666	4	0.4444444444444444	0.5	4	3	3	1	0	0.5	6	3	8	0.1111111111111111	0	0.4527650517562286	0.7646162990537403	0.4325988956274823	0.8768729434070736	0.8618750485182243	0.8998469711893977	0.9000138280977037	0.8555662534714463	1.0	0	0.0	-0.0005678367199361776	2
1287	0.02168256816155117	0.0010448305801864528	0.0006488374861814701	0.9748636769547736	-1	0	0	0.16666666666666666	1	1.0	7	0.375	0.7142857142857143	5	5	3	1	0	0.6666666666666666	4	6	9	0.1	0	0.4601357072442197	0.7316905439195914	0.48255194471102775	0.8527958078070139	0.9498309139636942	0.8863653685532038	0.9153357983312959	0.8326722556814713	1.0	0	0.0	0.0006488374861814701	40
4290	0.023816116670073002	0.0016906650255481654	0.0016606718559514487	0.9775802963401912	-1	0	0	0.125	1	1.0	10	0.4	0.7	7	7	4	2	0	0.3	10	3	12	0.16666666666666666	0	0.4601357072442197	0.6662322282154	0.48255194471102775	0.8667059888760299	0.9498309139636942	0.8690142351845904	0.9153357983312959	0.8153570369611957	0.5714285714285714	0	0.0	0.0016606718559514487	109
2124	0.0217137643194345	0.0010016661327589156	0.0008011777763495487	0.9750582797813959	-1	0	0	0.16666666666666666	1	1.0	7	0.375	0.7142857142857143	5	5	3	1	0	0.6666666666666666	4	6	9	0.1	0	0.4601357072442197	0.7316905439195914	0.48255194471102775	0.8527958078070139	0.9498309139636942	0.8863653685532038	0.9153357983312959	0.8326722556814713	1.0	0	0.0	0.0008011777763495487	64
1950	0.021818982214247773	0.00035753704091906653	0.00022457335319889105	0.975055466633877	-1	0	0	0.16666666666666666	1	1.0	7	0.375	0.7142857142857143	5	5	3	1	0	0.6666666666666666	4	6	9	0.1	0	0.4601357072442197	0.7316905439195914	0.48255194471102775	0.8527958078070139	0.9498309139636942	0.8863653685532038	0.9153357983312959	0.8326722556814713	1.0	0	0.0	0.00022457335319889105	12
3724	0.023545250769392997	0.0014878124394819847	0.0012972978065671843	0.9775487999526635	-1	0	0	0.125	1	1.0	10	0.4	0.7	7	7	4	2	0	0.3	10	3	12	0.16666666666666666	0	0.4601357072442197	0.6662322282154	0.48255194471102775	0.8667059888760299	0.9498309139636942	0.8690142351845904	0.9153357983312959	0.8153570369611957	0.5714285714285714	0	0.0	0.0012972978065671843	16
2841	0.022768388104966182	0.0017568826110054545	0.0010407373927425144	0.9787504437940858	-1	0	0	0.125	1	1.0	10	0.4	0.7	7	7	4	1	0	0.3	10	3	12	0.08333333333333333	0	0.4601357072442197	0.6662322282154	0.48255194471102775	0.8667059888760299	0.9498309139636942	0.8690142351845904	0.9153357983312959	0.8153570369611957	1.0	0	0.0	0.0010407373927425144	37
3105	0.02365474011710457	0.0017547096616522596	0.0015646104531383972	0.9779133148061593	-1	0	0	0.125	1	1.0	10	0.4	0.7	7	7	4	1	0	0.3	10	3	12	0.08333333333333333	0	0.4601357072442197	0.6662322282154	0.48255194471102775	0.8667059888760299	0.9498309139636942	0.8690142351845904	0.9153357983312959	0.8153570369611957	1.0	0	0.0	0.0015646104531383972	47
2852	0.022727291461864266	0.0013031493787161055	0.0013025735734437773	0.9776056055449482	-1	0	0	0.125	1	1.0	10	0.4	0.7	7	7	4	1	0	0.3	10	3	12	0.08333333333333333	0	0.4601357072442197	0.6662322282154	0.48255194471102775	0.8667059888760299	0.9498309139636942	0.8690142351845904	0.9153357983312959	0.8153570369611957	1.0	0	0.0	0.0013025735734437773	57
4254	0.02311482415097009	0.0012858536690497867	0.0012828320291606375	0.977281845292556	-1	0	0	0.125	1	1.0	10	0.4	0.7	7	7	4	2	0	0.3	10	3	12	0.16666666666666666	0	0.4601357072442197	0.6662322282154	0.48255194471102775	0.8667059888760299	0.9498309139636942	0.8690142351845904	0.9153357983312959	0.8153570369611957	0.5714285714285714	0	0.0	0.0012828320291606375	11
54	None	None	None	None	None	0	0	0.5714285714285714	4	0.375	3	0.625	0.25	3	2	6	0	0	1.0	4	4	10	0.0	0.3333333333333333	0.7513982432400517	0.5757520535996126	0.4779582246593	0.946276000007378	0.24336881120940115	0.8479440325420746	0.9387047529782029	0.8362883045788384	0	0	0.0	None	0
2682	0.023045117526368987	0.01070159823959848	-0.00908142790074075	0.9833622991876209	-1	0	0	0.14285714285714285	1	1.0	8	0.4166666666666667	0.625	5	5	4	1	0	0.6666666666666666	6	4	10	0.08333333333333333	0	0.4601357072442197	0.7316905439195914	0.48255194471102775	0.8527958078070139	1.0	0.8929954822241152	0.9255553636377322	0.8357869220590625	1.0	0	0.0	-0.0009081427900740751	2
1960	0.021742924461860585	0.000919719638917324	0.000685106283727604	0.974698408241731	-1	0	0	0.16666666666666666	1	1.0	7	0.375	0.7142857142857143	5	5	3	1	0	0.6666666666666666	4	6	9	0.1	0	0.4601357072442197	0.7316905439195914	0.48255194471102775	0.8527958078070139	1.0	0.8929954822241152	0.9255553636377322	0.8357869220590625	1.0	0	0.0	0.000685106283727604	22
4761	0.023707979892768027	0.006220235649959984	-0.0057980320426611566	0.972935137135784	-1	0	0	0.25	2	0.7777777777777778	7	0.36666666666666664	0.5555555555555556	6	5	4	3	0	0.8333333333333334	5	6	11	0.2727272727272727	0	0.4628339869169181	0.6661304682269407	0.4325988956274823	0.8527270974644492	0.8367905055000715	0.8808450759547105	0.8635518539988734	0.8149420874127654	0.16666666666666666	0	0.0	-0.0005798032042661157	4
4034	0.02739020300166458	0.003801704804897911	-0.00183328789929243	0.9775783934296091	-1	0	0	0.2222222222222222	2	0.8181818181818182	9	0.43333333333333335	0.6363636363636364	8	7	4	1	0	0.3	10	3	13	0.09090909090909091	0	0.45006677208353024	0.653455293289574	0.48255194471102775	0.8719609483564987	0.8367905055000715	0.8950898034874232	0.8710993021475343	0.827140720075631	1.0	0	0.0	-0.00018332878992924302	13
4123	0.023382551094337716	0.0015298695609322474	0.0013723885501258732	0.9775965333430572	-1	0	0	0.125	1	1.0	10	0.4	0.7	7	7	4	2	0	0.3	10	3	12	0.16666666666666666	0	0.4601357072442197	0.6662322282154	0.48255194471102775	0.8667059888760299	0.9498309139636942	0.8690142351845904	0.9153357983312959	0.8153570369611957	0.5714285714285714	0.14285714285714285	0.0	0.0013723885501258732	32
3351	0.023370540894258024	0.0013004887107187424	0.0012629632871672572	0.9776414487079725	-1	0	0	0.125	1	1.0	10	0.4	0.7	7	7	4	1	0	0.3	10	3	12	0.08333333333333333	0	0.4601357072442197	0.6662322282154	0.48255194471102775	0.8667059888760299	0.9498309139636942	0.8690142351845904	0.9153357983312959	0.8153570369611957	1.0	0	0.0	0.0012629632871672572	42
2403	0.021734019277188415	0.000688946620167352	0.0006233595026688352	0.9744404463619437	-1	0	0	0.16666666666666666	1	1.0	7	0.375	0.7142857142857143	5	5	3	1	0	0.6666666666666666	4	6	9	0.1	0	0.4601357072442197	0.7316905439195914	0.48255194471102775	0.8527958078070139	1.0	0.8929954822241152	0.9255553636377322	0.8357869220590625	1.0	0	0.0	0.0006233595026688352	12
1755	0.029955432617032363	0.0047946196232265545	-0.003936974871820405	0.9731841010424414	-1	0	0	0.16666666666666666	1	1.0	7	0.5	0.7142857142857143	6	5	2	3	0	0.5	3	6	9	0.42857142857142855	0	0.4793004066949743	0.6150154053656975	0.4325988956274823	0.8527270974644492	0.8367905055000715	0.9087054288598693	0.8635518539988734	0.8186916915432202	0.16666666666666666	0	0.0	-0.0003936974871820405	10
4158	0.024360484761556046	0.0030218921267241615	0.0019195676693813035	0.9766110525112303	-1	0	0	0.125	1	1.0	10	0.4	0.7	7	7	4	2	0	0.3	10	3	12	0.16666666666666666	0	0.4601357072442197	0.6399448803623087	0.48255194471102775	0.8667059888760299	0.9498309139636942	0.8690142351845904	0.9096704862715237	0.8094611641269925	0.5714285714285714	0	0.0	0.0019195676693813035	11
269	0.0076846339191995235	0.00356454713439311	-0.0032262526443907415	0.9496408361383525	-1	0	0	0.3333333333333333	2	0.8571428571428571	6	1.0	0.8571428571428571	7	6	1	1	0	0.1111111111111111	9	1	9	0.2	0.25	0.44401728423855	0.8649795946767079	0.5507248111613826	0.7186254730278105	0.6650363951215763	0.9605123890618624	0.7750067697118336	0.8803207627027408	1.0	0.14285714285714285	0.0	-0.00032262526443907415	17
2986	0.022692763315118974	0.0014215023854853674	0.0012222830835964275	0.9778499916429675	-1	0	0	0.125	1	1.0	10	0.4	0.7	7	7	4	1	0	0.3	10	3	12	0.08333333333333333	0	0.4601357072442197	0.6662322282154	0.48255194471102775	0.8667059888760299	0.9498309139636942	0.8690142351845904	0.9153357983312959	0.8153570369611957	1.0	0	0.0	0.0012222830835964275	42
1852	0.02179555306010762	0.001103680816883824	0.0007475352229233245	0.9744522609540115	-1	0	0	0.16666666666666666	1	1.0	7	0.375	0.7142857142857143	5	5	3	1	0	0.6666666666666666	4	6	9	0.1	0	0.4601357072442197	0.7316905439195914	0.48255194471102775	0.8527958078070139	0.9498309139636942	0.8863653685532038	0.9153357983312959	0.8326722556814713	1.0	0	0.0	0.0007475352229233245	38
2350	0.02251858525462395	0.0011082142492434912	0.001108129606281841	0.9744416815800796	-1	0	0	0.16666666666666666	1	1.0	7	0.375	0.7142857142857143	5	5	3	1	0	0.6666666666666666	4	6	9	0.1	0	0.4601357072442197	0.7316905439195914	0.48255194471102775	0.8527958078070139	0.9498309139636942	0.8863653685532038	0.9153357983312959	0.8326722556814713	1.0	0	0.0	0.001108129606281841	54
313	0.0199234779373167	0.0037661457251533994	-0.0013156326349204042	0.9286881610048558	-1	0.25	1	0.5	5	0.5384615384615384	7	0.35714285714285715	0.46153846153846156	9	6	5	1	0	0.8571428571428571	7	6	15	0.09090909090909091	0.3333333333333333	0.4460834003582471	0.9093271417822985	0.25299150503118134	0.9673003273350272	0.6420186963604506	0.9418814995769393	0.9373308326008858	0.9440645087893339	1.0	0.1111111111111111	0.0	-0.00013156326349204043	7
3996	0.02342744252745307	0.0014757071948010671	0.0014591869806732584	0.9773150469224123	-1	0	0	0.125	1	1.0	10	0.4	0.7	7	7	4	2	0	0.3	10	3	12	0.16666666666666666	0	0.4601357072442197	0.6662322282154	0.48255194471102775	0.8667059888760299	0.9498309139636942	0.8690142351845904	0.9153357983312959	0.8153570369611957	0.5714285714285714	0	0.0	0.0014591869806732584	12
3554	0.023800995743734305	0.0016510670788000197	0.0015663860739499199	0.9772415948295186	-1	0	0	0.125	1	1.0	10	0.4	0.7	7	7	4	2	0	0.3	10	3	12	0.16666666666666666	0	0.4601357072442197	0.6662322282154	0.48255194471102775	0.8667059888760299	0.9498309139636942	0.8690142351845904	0.9153357983312959	0.8153570369611957	0.5714285714285714	0	0.0	0.0015663860739499199	36
433	0.015246268717226638	0.002956301728294171	-0.0017959098599295321	0.9806625390872669	-1	0.25	1	0.5	5	0.6153846153846154	8	0.4166666666666667	0.6153846153846154	11	8	3	0	0	0.25	12	3	15	0.0	0.6666666666666666	0.7442583234417193	0.8880673597102027	0.25746888023616193	0.9535575674181493	0.4441221905751063	0.9471336238294014	0.9264805523192478	0.9346004102783251	0	0	0.0	-0.00017959098599295323	3
3162	0.02235997774638121	0.008670311472420367	-0.008116653630289333	0.9822938286095895	-1	0	0	0.2222222222222222	2	0.9090909090909091	10	0.3611111111111111	0.7272727272727273	8	8	4	1	0	0.4444444444444444	4	9	13	0.08333333333333333	0.16666666666666666	0.4601357072442197	0.6586337670759977	0.48255194471102775	0.9091291687340407	0.8367905055000715	0.8594046304731476	0.8750320957029899	0.8306448812019712	1.0	0	0.0	-0.0008116653630289332	5
439	0.003953629916754725	0.0020299610671414875	-0.0020041537904662114	0.9847618589262476	-1	0	0	0.5	1	1.0	1	1.0	1.0	2	1	0	0	0	0.3333333333333333	1	3	3	0.0	0	0.453156546670904	0.9715726811915875	0.7415270749331022	0.8574637889848112	0.547890744146984	0.7113909015427234	0.8978883721470678	0.888551738009619	0	0	0.0	-0.00020041537904662114	42
4932	0.023605485389597818	0.001681267302116801	0.001607130572599122	0.9773186616350249	-1	0	0	0.125	1	1.0	10	0.4	0.7	7	7	4	2	0	0.3	10	3	12	0.16666666666666666	0	0.4601357072442197	0.6662322282154	0.48255194471102775	0.8667059888760299	0.9498309139636942	0.8690142351845904	0.9153357983312959	0.8153570369611957	0.5714285714285714	0	0.0	0.001607130572599122	52
2614	0.011650393899321296	0.004987330575084061	-0.004906309187219611	0.9825316123056006	-1	0	0	0.4	2	0.6	3	0.5833333333333334	0.4	3	2	3	2	0	0.75	4	3	7	0.2222222222222222	0	0.4655322665896165	0.7193457453723017	0.38264584654393696	0.6774102146527667	1.0	0.9230713586357538	0.9273452637454358	0.8004827266721724	0.6666666666666666	0	0.0	-0.0004906309187219611	2
3575	0.023097836714958967	0.0014937142998023645	0.0012877656555896114	0.9778028798740935	-1	0	0	0.125	1	1.0	10	0.4	0.7	7	7	4	1	0	0.3	10	3	12	0.08333333333333333	0	0.4601357072442197	0.6662322282154	0.48255194471102775	0.8667059888760299	0.9498309139636942	0.8690142351845904	0.9153357983312959	0.8153570369611957	1.0	0	0.0	0.0012877656555896114	32
4338	0.02561947290449235	0.009021545483510286	-0.008464346056646834	0.7839127111371209	-1	0	0	0.125	1	1.0	9	0.55	0.7777777777777778	7	7	3	3	0	0.2	10	2	11	0.3	0	0.4601357072442197	0.8131778593428474	0.30113604219646034	0.9389630993970016	0.7783156109519266	0.8306436659998606	0.9207840826320193	0.8734074785082343	0.14285714285714285	0	0.0	-0.0008464346056646834	2
3844	0.015688006091216507	0.0018908038566727427	-0.001865488210633768	0.9719376862491245	-1	0	0	0.2	1	1.0	5	1.0	1.0	5	5	1	3	0	0.14285714285714285	7	1	7	0.5	0	0.6126695969954745	0.9105216621784478	0.48255194471102775	0.9222642809788149	0.5643849603734165	0.9735434364432313	0.9274030123302333	0.9426573810024541	0.4	0.2	0.0	-0.0001865488210633768	9
1049	0.021492424198149066	0.0018289082352469226	0.0006830520770312852	0.9740865058435879	-1	0	0	0.16666666666666666	1	1.0	7	0.5	0.7142857142857143	5	5	3	1	0	0.5	3	6	9	0.1	0	0.4601357072442197	0.7316905439195914	0.48255194471102775	0.8527958078070139	0.9498309139636942	0.8863653685532038	0.9153357983312959	0.8326722556814713	1.0	0	0.0	0.0006830520770312852	33
[truncated: 3,944 more rows]
