# Supplementary material for: Environmental influences on evolvable robots
Source: PLoS One. 2020 May 29;15(5):e0233848. doi: 10.1371/journal.pone.0233848 (PMC7259730; doi:10.1371/journal.pone.0233848)
Supplement: S1 Dataset — (ZIP) [file pone.0233848.s003.zip › data_plosone/all_measures_tilted_11.tsv]

robot_id	velocity	displacement_velocity	displacement_velocity_hill	head_balance	contacts	branching	branching_modules_count	limbs	extremities	length_of_limbs	extensiveness	coverage	joints	hinge_count	active_hinges_count	brick_count	touch_sensor_count	brick_sensor_count	proportion	width	height	absolute_size	sensors	symmetry	avg_period	dev_period	avg_phase_offset	dev_phase_offset	avg_amplitude	dev_amplitude	avg_intra_dev_params	avg_inter_dev_params	sensors_reach	recurrence	synaptic_reception	fitness	cons_fitness
3233	None	None	None	None	None	0	0	0.3	3	0.6923076923076923	9	0.46875	0.5384615384615384	7	7	7	1	0	0.5	4	8	15	0.05555555555555555	0.4444444444444444	0.8639215633908803	0.928507628135722	0.9780576650281052	0.7760710625442675	0.6221521076995351	0.8616993882959112	0.8406952900759631	0.867472464119616	1.0	0.14285714285714285	0.0	None	None
766	0.0033770523776403072	0.002628984314424437	-0.002628913109600124	0.9753634577965454	-1	0	0	0.3333333333333333	1	1.0	2	1.0	1.0	3	2	0	0	0	0.25	1	4	4	0.0	0	0.8057075748433238	0.9131163760401134	0.8616343411898881	0.9601849972701444	0.22612634331139175	0.5318097043453247	0.94649949304024	0.8684735260655182	0	0	0.0	-0.0002628913109600124	-0.0002628913109600124
2016	None	None	None	None	None	0	0	0.375	3	0.6666666666666666	6	0.55	0.4444444444444444	5	4	5	1	0	0.8	5	4	11	0.07692307692307693	0.4444444444444444	0.6911043563646453	0.9431851019160713	0.8672365513868538	0.754233243431378	0.9431018050208072	0.923437662247415	0.7799195140467741	0.8947551189361779	1.0	0.2	0.0	None	None
3343	0.013339257126257772	0.007437479584015676	-0.001750997297461679	0.9800591256093226	-1	0	0	0.4444444444444444	4	0.6363636363636364	7	0.43333333333333335	0.45454545454545453	7	5	5	1	0	0.8333333333333334	6	5	13	0.08333333333333333	0.2	0.8639215633908803	0.974616249133987	0.9780576650281052	0.660673347009711	0.568950397857701	0.8911537266155233	0.9271932888534977	0.8946304554884758	1.0	0.14285714285714285	0.0	-0.0001750997297461679	-0.0001750997297461679
184	0.0019540058461983076	0.0018962073771195457	-0.0018895462321399392	0.9819577695704391	-1	0	0	0.5	1	1.0	1	0.75	0	1	0	1	0	0	1.0	2	2	3	0.0	0	0	0	0	0	0	0	0	0	0	0	0	-0.00018895462321399391	-0.00018895462321399391
3339	0.019293515339301147	0.004814538254214024	-0.0009889037728491661	0.9743589926373941	-1	0	0	0.4	4	0.6923076923076923	9	0.5	0.46153846153846156	9	6	5	3	0	0.8333333333333334	6	5	15	0.2727272727272727	0.3333333333333333	0.8639215633908803	0.9639027590574041	0.9780576650281052	0.7295571753493504	0.568950397857701	0.9133280192450186	0.9350402520148685	0.9012067263970422	0.3333333333333333	0.1111111111111111	0.0	-9.889037728491662e-05	-9.889037728491662e-05
3489	0.014169254200901102	0.006555086146106922	0.006554371569980645	0.9779465594377215	-1	0	0	0.5	5	0.5	6	0.4666666666666667	0.3333333333333333	8	4	5	1	0	0.8333333333333334	6	5	14	0.1	0.16666666666666666	0.8639215633908803	0.9699122084280132	0.9668577856835775	0.7342987147897871	0.6933335784161638	0.8916549779359774	0.8864056261921005	0.9001712905578035	1.0	0.125	0.0	0.006554371569980645	0.006554371569980645
545	0.0025648704985810756	0.0015437148844077968	-0.0015436112072656407	0.9634579849134491	-1	0	0	0.3333333333333333	1	1.0	2	1.0	1.0	3	2	0	0	0	0.25	1	4	4	0.0	0	0.8057075748433238	0.5143923261397307	0.8616343411898881	0.9448761077479682	0.22612634331139175	0.5961934052480178	0.94649949304024	0.7495527340345975	0	0	0.0	-0.00015436112072656408	-0.00015436112072656408
4860	0.021346298440497655	0.0093262046882398	0.006513393020519539	0.9788629271002813	-1	0	0	0.4	4	0.6923076923076923	9	0.3125	0.38461538461538464	8	5	6	1	0	0.75	8	6	15	0.07692307692307693	0.15384615384615385	0.8699272150568454	0.968524659216555	0.9780576650281052	0.6524050647597603	0.6221521076995351	0.8685889287345633	0.8849155799340587	0.8788493824983722	1.0	0.25	0.0	0.006513393020519539	0.006513393020519539
231	0.002015166630149564	0.0019945704182713826	-0.001994570183409575	0.9858514418905197	-1	0	0	0.5	1	1.0	1	1.0	1.0	2	1	0	0	0	0.3333333333333333	1	3	3	0.0	0	0.5149837301554258	0.9271083168844341	0.5476608042087519	0.9570833848939884	0.8471767685659959	0.6324916001479411	0.84898106406162	0.887309563704865	0	0	0.0	-0.0001994570183409575	-0.0001994570183409575
1511	0.017464628219180944	0.005289083016657932	-0.005267872467207387	0.9647289341816708	-1	0	0	0.5	5	0.5384615384615384	7	0.375	0.38461538461538464	7	5	7	1	0	0.625	5	8	15	0.0625	0.15384615384615385	0.8639215633908803	0.9484383194217612	0.9780576650281052	0.7045000650143729	0.8899000951789733	0.9062321810151542	0.8714881104447966	0.8825127970819346	1.0	0.14285714285714285	0.0	-0.0005267872467207387	-0.0005267872467207387
523	0.002656928257195559	0.0016752285221211386	-0.0016751949156615963	0.9635449851115447	-1	0	0	0.3333333333333333	1	1.0	2	1.0	1.0	3	2	0	0	0	0.25	1	4	4	0.0	0	0.8057075748433238	0.5143923261397307	0.8616343411898881	0.9448761077479682	0.22612634331139175	0.5961934052480178	0.94649949304024	0.7495527340345975	0	0	0.0	-0.00016751949156615964	-0.00016751949156615964
4227	0.020714960236848236	0.00804022910995558	0.007117254759152271	0.9800184295418647	-1	0	0	0.4	4	0.6923076923076923	9	0.3125	0.38461538461538464	8	5	6	1	0	0.75	8	6	15	0.07692307692307693	0.15384615384615385	0.8795562793508317	0.9722648345950076	0.9780576650281052	0.6524050647597603	0.6221521076995351	0.8685889287345633	0.8864056261921005	0.8834002768928981	1.0	0.25	0.0	0.007117254759152271	0.007117254759152271
2368	0.014271595474811724	0.0071914600713557306	0.003333775884734577	0.9634690804498792	-1	0	0	0.5	5	0.5384615384615384	7	0.375	0.38461538461538464	9	5	5	1	0	0.625	5	8	15	0.1	0.15384615384615385	0.8639215633908803	0.9650521552469351	0.9556579063390498	0.7385344848875207	0.7645150491327926	0.9070413984231926	0.8406952900759631	0.9012841324708477	1.0	0.1111111111111111	0.0	0.003333775884734577	0.003333775884734577
2689	0.014089209809625034	0.006741571877765224	0.0036671585654205908	0.9632609882284596	-1	0	0	0.5	5	0.5384615384615384	7	0.375	0.38461538461538464	8	5	6	1	0	0.625	5	8	15	0.07692307692307693	0.15384615384615385	0.8639215633908803	0.9699122084280132	0.9650595054769596	0.7728801483672972	0.6933335784161638	0.897529210944315	0.8910545117881599	0.9079842017358856	1.0	0.125	0.0	0.0036671585654205908	0.0036671585654205908
4170	0.021286227290320436	0.008553449530517381	0.007482335369502555	0.9795211484156335	-1	0	0	0.4	4	0.6923076923076923	9	0.3125	0.38461538461538464	8	5	6	1	0	0.75	8	6	15	0.07692307692307693	0.15384615384615385	0.8795562793508317	0.9722648345950076	0.9780576650281052	0.6524050647597603	0.6221521076995351	0.8685889287345633	0.8864056261921005	0.8834002768928981	1.0	0.125	0.0	0.007482335369502555	0.007482335369502555
14	0.0052772875447767206	0.005183660856819074	-0.005183654649729393	0.9815802565731838	-1	0.3333333333333333	1	0.625	5	0.3333333333333333	3	0.5238095238095238	0.1111111111111111	1	1	9	6	0	0.42857142857142855	3	7	11	0.2727272727272727	0.75	0.1	0.5	0.18923275572178416	0.5	1.0	0.5	0.9828547332372525	0.5	1.0	1.0	0.4948794223214447	-0.0005183654649729393	-0.0005183654649729393
3157	0.01417915108427743	0.005689302378814571	2.4793001066783937e-05	0.9504041228886474	-1	0.25	1	0.5	5	0.6153846153846154	8	0.4166666666666667	0.38461538461538464	7	5	7	2	0	1.0	6	6	15	0.125	0.15384615384615385	0.8639215633908803	0.9641601954835279	0.9520613459258138	0.7543940319550378	0.9232337815004913	0.9214193140490903	0.9268788641802657	0.9082171443574981	0.5714285714285714	0.14285714285714285	0.0	2.4793001066783937e-05	2.4793001066783937e-05
1097	0.003788784121873159	0.0031533077433870365	-0.003153137686951052	0.977293386540221	-1	0	0	0.3333333333333333	1	1.0	2	1.0	1.0	3	2	0	0	0	0.25	1	4	4	0.0	0	0.4502794342690349	0.8611549203203215	0.1966574873568402	0.8257866782457278	0.2531542764802065	0.9224920751050153	0.8917037583236606	0.8757251595164297	0	0	0.0	-0.0003153137686951052	-0.0003153137686951052
4994	0.017364724793648607	0.007611443950031497	-0.0007958377921055979	0.9475777932647417	-1	0	0	0.5	5	0.5384615384615384	7	0.42857142857142855	0.38461538461538464	7	5	7	1	0	0.7142857142857143	5	7	15	0.0625	0.15384615384615385	0.8639215633908803	0.9682168040449164	0.9520613459258138	0.7492823780443885	0.9232337815004913	0.9251538039902604	0.915290597776793	0.9122917506468331	1.0	0.2857142857142857	0.0	-7.958377921055979e-05	-7.958377921055979e-05
1251	0.003204688127162035	0.0024057543428927866	-0.002367620238716593	0.9757642671374112	-1	0	0	0.5	1	1.0	1	1.0	1.0	2	1	0	0	0	0.3333333333333333	3	1	3	0.0	0	0.7623249223692306	0.7781865410275453	0.365483017727242	0.9343080725117836	0.6334687629026821	0.5948147719807659	0.8476175350765275	0.8071019955935956	0	0	0.0	-0.0002367620238716593	-0.0002367620238716593
2998	0.015100324977458713	0.002734033569274123	-0.0009298953625669813	0.9809368819994645	-1	0	0	0.6	6	0.3333333333333333	4	0.4666666666666667	0.25	6	3	7	1	0	0.8333333333333334	6	5	14	0.06666666666666667	0.16666666666666666	0.8639215633908803	0.977740019989118	0.9668577856835775	0.7564775028062781	0.8538084270767999	0.862852516025897	0.8864056261921005	0.9047971799001064	1.0	0.16666666666666666	0.0	-9.298953625669813e-05	-9.298953625669813e-05
749	0.001779553908573205	0.0016670478225182046	-0.0016670477164187167	0.9749015124615206	-1	0	0	0.5	1	1.0	1	1.0	1.0	1	1	1	0	0	0.3333333333333333	1	3	3	0.0	0	0.7934919066157811	0.5	0.2588674069961173	0.5	0.3087791532052846	0.5	0.9176793492127439	0.5	0	0	0.0	-0.00016670477164187168	-0.00016670477164187168
3135	0.02098442029109304	0.004220653373488746	-0.003994488086693333	0.9717444168778508	-1	0	0	0.4	4	0.6666666666666666	8	0.35	0.5833333333333334	10	7	3	1	0	0.625	8	5	14	0.14285714285714285	0.16666666666666666	0.8639215633908803	0.9582761612268651	0.9668577856835775	0.7326581519374046	0.6680177242348713	0.9053113906370795	0.8406952900759631	0.8940978712407284	1.0	0.2	0.0	-0.0003994488086693333	-0.0003994488086693333
3895	0.014319009240063017	0.007077871238404973	0.003976895531566105	0.9637911281225771	-1	0	0	0.5	5	0.5384615384615384	7	0.375	0.38461538461538464	8	5	6	1	0	0.625	5	8	15	0.07692307692307693	0.15384615384615385	0.8639215633908803	0.9699122084280132	0.9668577856835775	0.6925906297079396	0.6933335784161638	0.897529210944315	0.8910545117881599	0.8958372569049804	1.0	0.125	0.0	0.003976895531566105	0.003976895531566105
4542	0.019955809403225805	0.007644719010138577	0.00707065447212008	0.980756458160961	-1	0	0	0.4	4	0.6923076923076923	9	0.3125	0.38461538461538464	7	5	7	1	0	0.75	8	6	15	0.0625	0.15384615384615385	0.8639215633908803	0.974616249133987	0.9780576650281052	0.660673347009711	0.568950397857701	0.9009024387417964	0.8758591410187715	0.8978757059385425	1.0	0.14285714285714285	0.0	0.00707065447212008	0.00707065447212008
3848	0.013810741873360337	0.003870836855580684	0.003854722061744227	0.973622459962391	-1	0	0	0.5	5	0.5	6	0.4666666666666667	0.3333333333333333	6	4	7	1	0	0.8333333333333334	6	5	14	0.0625	0.16666666666666666	0.8197478993059202	0.9742635430994194	0.9538596261324319	0.8050357731294645	0.6538553015950308	0.940558042378309	0.9423033246346285	0.9311467193429454	1.0	0.16666666666666666	0.0	0.003854722061744227	0.003854722061744227
632	0.0017998908016430898	0.001615793083041927	-0.0016157358204774506	0.9808660364623202	-1	0	0	0.5	1	1.0	1	1.0	1.0	1	1	1	0	0	0.3333333333333333	1	3	3	0.0	0	0.30671071191425603	0.5	0.18644306984348297	0.5	0.2531542764802065	0.5	0.6205700831742963	0.5	0	0	0.0	-0.00016157358204774505	-0.00016157358204774505
2224	0.014503449627288239	0.006984645542288456	0.00280224961354292	0.964693329367717	-1	0	0	0.5	5	0.5384615384615384	7	0.375	0.38461538461538464	8	5	6	1	0	0.625	5	8	15	0.07692307692307693	0.15384615384615385	0.8639215633908803	0.9699122084280132	0.9668577856835775	0.6925906297079396	0.6933335784161638	0.897529210944315	0.8910545117881599	0.8958372569049804	1.0	0.125	0.0	0.00280224961354292	0.00280224961354292
3439	0.014537318674621831	0.006295233223623586	0.006286842673915943	0.9779175653125667	-1	0	0	0.5	5	0.5	6	0.4666666666666667	0.3333333333333333	8	4	5	1	0	0.8333333333333334	6	5	14	0.1	0.16666666666666666	0.8639215633908803	0.9662614292299269	0.9668577856835775	0.7342987147897871	0.6933335784161638	0.8916549779359774	0.8864056261921005	0.8965715599414408	1.0	0.125	0.0	0.006286842673915943	0.006286842673915943
1784	0.014312902875560913	0.006882694765648221	0.0031927543748357335	0.9637486274515749	-1	0	0	0.5	5	0.5384615384615384	7	0.375	0.38461538461538464	8	5	6	1	0	0.625	5	8	15	0.07692307692307693	0.15384615384615385	0.8639215633908803	0.9699122084280132	0.9668577856835775	0.6925906297079396	0.7294252465183371	0.9312547870522893	0.9028471147527376	0.9086412997494807	1.0	0.125	0.0	0.0031927543748357335	0.0031927543748357335
3755	0.014202982601577305	0.006410842549377709	0.006392854433832079	0.978025746682457	-1	0	0	0.5	5	0.5	6	0.4666666666666667	0.3333333333333333	8	4	5	1	0	0.8333333333333334	6	5	14	0.1	0.16666666666666666	0.8639215633908803	0.9699122084280132	0.9668577856835775	0.7342987147897871	0.6933335784161638	0.8916549779359774	0.8864056261921005	0.9001712905578035	1.0	0.25	0.0	0.006392854433832079	0.006392854433832079
3699	0.011154856434493637	0.006267374599665824	-0.006184053370051518	0.9800550681237862	-1	0	0	0.6	6	0.38461538461538464	5	0.42857142857142855	0.3076923076923077	9	4	5	1	0	0.7142857142857143	7	5	15	0.1111111111111111	0.18181818181818182	0.8639215633908803	0.9639027590574041	0.9556579063390498	0.7238139048802821	0.6221521076995351	0.9061297759510376	0.9202442934156577	0.8976915484615382	1.0	0.2222222222222222	0.0	-0.0006184053370051518	-0.0006184053370051518
1156	None	None	None	None	None	0	0	0.3333333333333333	2	0.7142857142857143	5	0.75	0.2857142857142857	4	2	4	1	0	0.75	4	3	9	0.1	0	0.7333392957928027	0.9626909170508419	0.9756896153816008	0.7680695033594407	0.7826269563601711	0.8849168603918961	0.8592354456421394	0.8968396323315374	1.0	0.25	0.0	None	None
4015	0.021946006190767794	0.008829615741233518	0.007907707275899758	0.9800337355584209	-1	0	0	0.4	4	0.6923076923076923	9	0.3125	0.38461538461538464	8	5	6	1	0	0.75	8	6	15	0.07692307692307693	0.15384615384615385	0.8795562793508317	0.9722648345950076	0.9780576650281052	0.6524050647597603	0.6221521076995351	0.8685889287345633	0.8864056261921005	0.8834002768928981	1.0	0.25	0.0	0.007907707275899758	0.007907707275899758
3934	0.014213550059142885	0.0065393128638671395	0.0065330146439762414	0.9779427962375681	-1	0	0	0.5	5	0.5	6	0.4666666666666667	0.3333333333333333	8	4	5	1	0	0.8333333333333334	6	5	14	0.1	0.16666666666666666	0.8639215633908803	0.9699122084280132	0.9668577856835775	0.7342987147897871	0.6933335784161638	0.8916549779359774	0.8864056261921005	0.9001712905578035	1.0	0.125	0.0	0.0065330146439762414	0.0065330146439762414
1605	0.02495629786209142	0.002944401203439232	0.0028211639108225357	0.9779860655221819	-1	0	0	0.2	2	0.8461538461538461	11	0.3333333333333333	0.6923076923076923	11	9	3	2	0	0.5555555555555556	9	5	15	0.25	0.3076923076923077	0.4532491776108275	0.9075239192031257	0.4471482587676222	0.9582242797771351	0.6221521076995351	0.8514697942758805	0.8588885215026085	0.915874584336273	0.6363636363636364	0.18181818181818182	0.0	0.0028211639108225357	0.0028211639108225357
1667	0.010890313742351672	0.006636435056748319	-0.005980559119804049	0.9690733695777273	-1	0.25	1	0.4	4	0.75	9	0.7	0.4166666666666667	7	5	6	0	0	0.8	5	4	14	0.0	0.4444444444444444	0.7990738160009814	0.9489253614993417	0.8318082594537206	0.9182564727450493	0.725839525013505	0.9274684586568889	0.783147157861948	0.932754367230878	0	0	0.0	-0.0005980559119804049	-0.0005980559119804049
1025	0.0017545469578052902	0.0016633125425325951	-0.0016631880106291784	0.9845210188088783	-1	0	0	1.0	1	0	0	1.0	0	1	0	0	0	0	0.5	1	2	2	0.0	0	0	0	0	0	0	0	0	0	0	0	0	-0.00016631880106291784	-0.00016631880106291784
4507	0.021234812891175098	0.008227611034581217	0.007557333345906179	0.9803888559554901	-1	0	0	0.4	4	0.6923076923076923	9	0.3125	0.38461538461538464	8	5	6	1	0	0.75	8	6	15	0.07692307692307693	0.15384615384615385	0.8795562793508317	0.9688931710589158	0.9780576650281052	0.6524050647597603	0.6221521076995351	0.8685889287345633	0.8864056261921005	0.8792802010315629	1.0	0.125	0.0	0.007557333345906179	0.007557333345906179
4793	0.021681314115827258	0.008813006366860533	0.00758877948491805	0.9796230392554515	-1	0	0	0.4	4	0.6923076923076923	9	0.3125	0.38461538461538464	8	5	6	1	0	0.75	8	6	15	0.07692307692307693	0.15384615384615385	0.8795562793508317	0.9722648345950076	0.9780576650281052	0.6525936459040399	0.6221521076995351	0.8685889287345633	0.8864056261921005	0.8834288297917525	1.0	0.25	0.0	0.00758877948491805	0.00758877948491805
4053	0.014671701856997343	0.0033025984397043423	0.000589191975632797	0.9780381162687528	-1	0	0	0.5	5	0.5	6	0.4666666666666667	0.3333333333333333	7	4	6	1	0	0.8333333333333334	6	5	14	0.07692307692307693	0.16666666666666666	0.8639215633908803	0.9446394236595201	0.9780576650281052	0.7507315145485723	0.6221521076995351	0.8951358063532137	0.8406952900759631	0.8836975564655758	1.0	0.14285714285714285	0.0	0.000589191975632797	0.000589191975632797
400	0.0020242731487813445	0.0016959493294875433	-0.0016959486327402106	0.9841814095997881	-1	0	0	1.0	1	0	0	1.0	0	1	0	0	1	0	0.5	2	1	2	0.3333333333333333	0	0	0	0	0	0	0	0	0	0	0	0	-0.00016959486327402105	-0.00016959486327402105
3167	0.016529941060740544	0.005430653048174924	0.004511998927527611	0.9771954141904686	-1	0	0	0.5	5	0.5384615384615384	7	0.42857142857142855	0.38461538461538464	7	5	7	1	0	0.7142857142857143	7	5	15	0.0625	0.15384615384615385	0.8639215633908803	0.9717357280129972	0.9556579063390498	0.743021581661237	0.8899000951789733	0.906552259432678	0.90017598599121	0.9080862077069688	1.0	0.14285714285714285	0.0	0.004511998927527611	0.004511998927527611
5050	0.02088149734715021	0.008684078447724314	0.007755758089077108	0.9796758388926263	-1	0	0	0.4	4	0.6923076923076923	9	0.3125	0.38461538461538464	8	5	6	1	0	0.75	8	6	15	0.07692307692307693	0.15384615384615385	0.8795562793508317	0.9722648345950076	0.9780576650281052	0.6525936459040399	0.6221521076995351	0.8685889287345633	0.8864056261921005	0.8834288297917525	1.0	0.25	0.0	0.007755758089077108	0.007755758089077108
4405	0.020574429940305793	0.00869987341201979	0.007856475673958536	0.9799629332701023	-1	0	0	0.4	4	0.6923076923076923	9	0.3125	0.38461538461538464	8	5	6	1	0	0.75	8	6	15	0.07692307692307693	0.15384615384615385	0.8795562793508317	0.9688931710589158	0.9780576650281052	0.6524050647597603	0.6221521076995351	0.8685889287345633	0.8864056261921005	0.8792802010315629	1.0	0.25	0.0	0.007856475673958536	0.007856475673958536
2609	0.01567970168550149	0.004963575045930474	-0.0008215056795644883	0.9557895647227272	-1	0	0	0.5	5	0.5384615384615384	7	0.5	0.38461538461538464	8	5	6	1	0	0.8333333333333334	5	6	15	0.07692307692307693	0.15384615384615385	0.8639215633908803	0.9671305089945096	0.9538596261324319	0.7442610004257217	0.8272075721558828	0.9168635146828875	0.8912799363346259	0.9075012069414893	1.0	0.125	0.0	-8.215056795644883e-05	-8.215056795644883e-05
2460	0.014127158685897092	0.006938083395734549	0.0032381597879429327	0.9647426208531521	-1	0	0	0.5	5	0.5384615384615384	7	0.375	0.38461538461538464	8	5	6	1	0	0.625	5	8	15	0.07692307692307693	0.15384615384615385	0.8639215633908803	0.9699122084280132	0.9668577856835775	0.6925906297079396	0.672637815171671	0.8852016859940912	0.8517968530929922	0.8918064968308705	1.0	0.125	0.0	0.0032381597879429327	0.0032381597879429327
3675	None	None	None	None	None	0	0	0.4	4	0.6923076923076923	9	0.5	0.46153846153846156	9	6	5	1	0	0.8333333333333334	6	5	15	0.09090909090909091	0.15384615384615385	0.8639215633908803	0.9639027590574041	0.9556579063390498	0.7238139048802821	0.6221521076995351	0.9061297759510376	0.9202442934156577	0.8976915484615382	1.0	0.1111111111111111	0.0	None	None
3519	0.014011406208038294	0.006307718162965288	0.006298837952376273	0.9779644488995385	-1	0	0	0.5	5	0.5	6	0.4666666666666667	0.3333333333333333	8	4	5	1	0	0.8333333333333334	6	5	14	0.1	0.16666666666666666	0.8639215633908803	0.9662614292299269	0.9668577856835775	0.7342987147897871	0.6933335784161638	0.8916549779359774	0.8864056261921005	0.8965715599414408	1.0	0.125	0.0	0.006298837952376273	0.006298837952376273
1129	0.026279085986703938	0.002934927216975512	0.0012207106362628977	0.9803511458043846	-1	0	0	0.2	2	0.8461538461538461	11	0.3333333333333333	0.6923076923076923	11	9	3	2	0	0.5555555555555556	9	5	15	0.25	0.3076923076923077	0.4532491776108275	0.9075239192031257	0.4471482587676222	0.9582242797771351	0.636024966792152	0.8865032025017232	0.8588885215026085	0.9234860196903764	0.6363636363636364	0.18181818181818182	0.0	0.0012207106362628977	0.0012207106362628977
4481	0.020928734961360083	0.008956674930187375	0.007672105561015208	0.9795281356901582	-1	0	0	0.4	4	0.6923076923076923	9	0.3125	0.38461538461538464	8	5	6	1	0	0.75	8	6	15	0.07692307692307693	0.15384615384615385	0.8795562793508317	0.9688931710589158	0.9780576650281052	0.6524050647597603	0.6221521076995351	0.8685889287345633	0.8864056261921005	0.8792802010315629	1.0	0.125	0.0	0.007672105561015208	0.007672105561015208
3840	0.013947097807923232	0.006211286608905452	0.005868902143427761	0.9784198106735951	-1	0	0	0.5	5	0.5	6	0.4666666666666667	0.3333333333333333	8	4	5	1	0	0.8333333333333334	6	5	14	0.1	0.16666666666666666	0.8639215633908803	0.9699122084280132	0.9780576650281052	0.7367057481341223	0.6933335784161638	0.8916549779359774	0.8864056261921005	0.900541306946301	1.0	0.125	0.0	0.005868902143427761	0.005868902143427761
3089	0.015337846896409895	0.004404779023804171	0.0043972701721874926	0.9769169863686059	-1	0	0	0.4	4	0.6923076923076923	9	0.5	0.46153846153846156	8	6	6	1	0	0.8333333333333334	6	5	15	0.07142857142857142	0.3333333333333333	0.8639215633908803	0.9699122084280132	0.9668577856835775	0.7342987147897871	0.6933335784161638	0.8916549779359774	0.8864056261921005	0.9001712905578035	1.0	0.125	0.0	0.0043972701721874926	0.0043972701721874926
2811	0.014683012718679321	0.006615318972146874	0.003811584364913477	0.9641309171880054	-1	0	0	0.5	5	0.5384615384615384	7	0.375	0.38461538461538464	8	5	6	1	0	0.625	5	8	15	0.07692307692307693	0.15384615384615385	0.8639215633908803	0.9699122084280132	0.9668577856835775	0.6924910785034534	0.6933335784161638	0.897529210944315	0.8910545117881599	0.8958227136783311	1.0	0.125	0.0	0.003811584364913477	0.003811584364913477
2174	0.01435184354951298	0.006833159965871023	0.003533156637437274	0.9636395038771756	-1	0	0	0.5	5	0.5384615384615384	7	0.375	0.38461538461538464	8	5	6	1	0	0.625	5	8	15	0.07692307692307693	0.15384615384615385	0.8639215633908803	0.9699122084280132	0.9668577856835775	0.6925906297079396	0.6221521076995351	0.9183075313102207	0.8910545117881599	0.9033463262337411	1.0	0.125	0.0	0.003533156637437274	0.003533156637437274
3153	0.014352995580543404	0.0068089859186733015	0.004303984608470114	0.9633354394720485	-1	0	0	0.5	5	0.5384615384615384	7	0.375	0.38461538461538464	8	5	6	1	0	0.625	5	8	15	0.07692307692307693	0.15384615384615385	0.8639215633908803	0.9699122084280132	0.9668577856835775	0.6925906297079396	0.672637815171671	0.8852016859940912	0.8517968530929922	0.8918064968308705	1.0	0.125	0.0	0.004303984608470114	0.004303984608470114
2116	None	None	None	None	None	0	0	0.4	4	0.6923076923076923	9	0.5357142857142857	0.5384615384615384	8	7	6	0	0	0.5714285714285714	7	4	15	0.0	0.18181818181818182	0.7873240256109707	0.80548873433629	0.9674497581647241	0.6988100210974159	0.725839525013505	0.9409691392718019	0.7707052135831569	0.8425266337413012	0	0	0.0	None	None
5026	0.014151887158096123	0.0037808502644643823	0.0035879883891269176	0.9779452330077564	-1	0	0	0.4	4	0.6923076923076923	9	0.5	0.46153846153846156	8	6	6	1	0	0.8333333333333334	6	5	15	0.07142857142857142	0.3333333333333333	0.8795562793508317	0.9722648345950076	0.9780576650281052	0.6535287400218872	0.6221521076995351	0.8685889287345633	0.8864056261921005	0.8835704291029496	1.0	0.25	0.0	0.0035879883891269176	0.0035879883891269176
4468	0.0157713293831929	0.0016943389565633612	-0.0016874472766415126	0.9784480342868984	-1	0	0	0.4	4	0.6923076923076923	9	0.4166666666666667	0.5384615384615384	8	7	6	1	0	0.4444444444444444	4	9	15	0.06666666666666667	0.15384615384615385	0.8795562793508317	0.9388017191274005	0.9780576650281052	0.7348023662331499	0.6221521076995351	0.8851902565855183	0.8406952900759631	0.8733282685881624	1.0	0.25	0.0	-0.00016874472766415126	-0.00016874472766415126
2326	0.014316679975291942	0.006648157538046738	0.003853068588453585	0.9641326784038666	-1	0	0	0.5	5	0.5384615384615384	7	0.375	0.38461538461538464	8	5	6	1	0	0.625	5	8	15	0.07692307692307693	0.15384615384615385	0.8639215633908803	0.9699122084280132	0.9668577856835775	0.6925906297079396	0.6933335784161638	0.897529210944315	0.8910545117881599	0.8958372569049804	1.0	0.125	0.0	0.003853068588453585	0.003853068588453585
4742	0.0213376558251883	0.008989861253632898	0.0075682003747544946	0.9798670438969262	-1	0	0	0.4	4	0.6923076923076923	9	0.3125	0.38461538461538464	8	5	6	1	0	0.75	8	6	15	0.07692307692307693	0.15384615384615385	0.8795562793508317	0.9688931710589158	0.9780576650281052	0.653683685777482	0.6221521076995351	0.8685889287345633	0.8864056261921005	0.8794797273824286	1.0	0.25	0.0	0.0075682003747544946	0.0075682003747544946
4463	0.021110294558606812	0.008778922628032738	0.007670539285626522	0.9798590058107547	-1	0	0	0.4	4	0.6923076923076923	9	0.3125	0.38461538461538464	8	5	6	1	0	0.75	8	6	15	0.07692307692307693	0.15384615384615385	0.8795562793508317	0.9722648345950076	0.9780576650281052	0.6524050647597603	0.6221521076995351	0.8685889287345633	0.8864056261921005	0.8834002768928981	1.0	0.125	0.0	0.007670539285626522	0.007670539285626522
43	0.02166633548515315	0.006735417959968538	-0.0066456145535396475	0.978836308472705	-1	0	0	0.1	1	1.0	13	0.3125	0.8461538461538461	11	11	3	2	0	0.3333333333333333	12	4	15	0.2	0	0.20578820043546564	0.8714629391017261	0.4079045564402186	0.9297895982803278	0.4685816926603712	0.8567916944139082	0.8964850264100231	0.890458935984004	0.5454545454545454	0.36363636363636365	0.0	-0.0006645614553539647	-0.0006645614553539647
3414	0.013186253610240504	0.004545170674216208	0.0028988070022819327	0.9776662259473304	-1	0.25	1	0.6	6	0.46153846153846156	6	0.5	0.3076923076923077	8	4	6	1	0	0.8333333333333334	6	5	15	0.08333333333333333	0.16666666666666666	0.8795562793508317	0.9722648345950076	0.9780576650281052	0.6525936459040399	0.568950397857701	0.8910827217231589	0.8736897990624056	0.8905539288605445	1.0	0.125	0.0	0.0028988070022819327	0.0028988070022819327
4172	0.022259021464253095	0.0014522822094046753	-0.0007250487313649092	0.9738580293029067	-1	0	0	0.3	3	0.8461538461538461	11	0.3	0.6153846153846154	11	8	3	1	0	0.5	10	5	15	0.14285714285714285	0.15384615384615385	0.8639215633908803	0.9551904241222688	0.9780576650281052	0.7268828762319847	0.6221521076995351	0.8930599621445722	0.8406952900759631	0.8863088222413162	1.0	0.09090909090909091	0.0	-7.250487313649092e-05	-7.250487313649092e-05
2318	0.01437195177723093	0.007026191089274084	0.0034381923357284278	0.9634010420811507	-1	0	0	0.5	5	0.5384615384615384	7	0.375	0.38461538461538464	8	5	6	1	0	0.625	5	8	15	0.07692307692307693	0.15384615384615385	0.8639215633908803	0.9699122084280132	0.9668577856835775	0.5985025020388681	0.7294252465183371	0.9312547870522893	0.9028471147527376	0.8965513694874097	1.0	0.125	0.0	0.0034381923357284278	0.0034381923357284278
3054	0.016595613097417417	0.005250899715139182	0.004659592064796356	0.9747311248790532	-1	0	0	0.4	4	0.6666666666666666	8	0.4666666666666667	0.5	8	6	5	1	0	0.8333333333333334	6	5	14	0.08333333333333333	0.36363636363636365	0.8639215633908803	0.9699122084280132	0.9668577856835775	0.7342987147897871	0.7294252465183371	0.9163056970499408	0.9028471147527376	0.9084013259288592	1.0	0.125	0.0	0.004659592064796356	0.004659592064796356
3269	0.015230261846355002	0.004303990686760892	0.0043022837455112374	0.9765894503355611	-1	0	0	0.4	4	0.6923076923076923	9	0.5	0.46153846153846156	8	6	6	1	0	0.8333333333333334	6	5	15	0.07142857142857142	0.3333333333333333	0.8639215633908803	0.9699122084280132	0.9668577856835775	0.7342987147897871	0.6933335784161638	0.8916549779359774	0.8864056261921005	0.9001712905578035	1.0	0.125	0.0	0.0043022837455112374	0.0043022837455112374
3160	0.014697272996058107	0.009699066733541952	0.0008384728983406737	0.9715188662432857	-1	0	0	0.5	5	0.5	6	0.3888888888888889	0.4166666666666667	7	5	6	1	0	1.0	6	6	14	0.07142857142857142	0.16666666666666666	0.8639215633908803	0.9681360929829521	0.9780576650281052	0.7038430282350238	0.7645150491327926	0.9014033382583588	0.9082860162890107	0.896984577859053	1.0	0.14285714285714285	0.0	0.0008384728983406737	0.0008384728983406737
429	0.0024883726734078833	0.00178486818272375	-0.0017848660640811369	0.9639487103455175	-1	0	0	0.3333333333333333	1	1.0	2	1.0	1.0	3	2	0	0	0	0.25	1	4	4	0.0	0	0.8057075748433238	0.5143923261397307	0.8616343411898881	0.9448761077479682	0.22612634331139175	0.5961934052480178	0.94649949304024	0.7495527340345975	0	0	0.0	-0.0001784866064081137	-0.0001784866064081137
3498	0.015645400915982384	0.004282491038702856	0.004279267219045876	0.9765359406772814	-1	0	0	0.4	4	0.6923076923076923	9	0.5	0.46153846153846156	8	6	6	1	0	0.8333333333333334	6	5	15	0.07142857142857142	0.3333333333333333	0.8639215633908803	0.9699122084280132	0.9668577856835775	0.7342987147897871	0.6933335784161638	0.8916549779359774	0.8864056261921005	0.9001712905578035	1.0	0.125	0.0	0.004279267219045876	0.004279267219045876
4079	0.014445569233135917	0.006412727601962703	0.006409676670798836	0.9780932561631793	-1	0	0	0.5	5	0.5	6	0.4666666666666667	0.3333333333333333	8	4	5	1	0	0.8333333333333334	6	5	14	0.1	0.16666666666666666	0.8639215633908803	0.9662614292299269	0.9668577856835775	0.7342987147897871	0.6933335784161638	0.8916549779359774	0.8864056261921005	0.8965715599414408	1.0	0.125	0.0	0.006409676670798836	0.006409676670798836
1013	0.033113248880434674	0.0035589568457910963	-0.0020392766769648913	0.9716002006567954	-1	0	0	0.1111111111111111	1	1.0	11	0.3939393939393939	0.9090909090909091	11	10	1	2	0	0.2727272727272727	3	11	13	0.4	0	0.5474162395294149	0.8990120477208295	0.2972447509510878	0.9217543294434677	0.627307337319845	0.8190617145260436	0.829573234361387	0.88637547648105	0.5454545454545454	0.18181818181818182	0.0	-0.00020392766769648912	-0.00020392766769648912
4301	0.020489929650535914	0.007985824385583457	0.007356151784053404	0.9806066219457579	-1	0	0	0.4	4	0.6923076923076923	9	0.3125	0.38461538461538464	8	5	6	1	0	0.75	8	6	15	0.07692307692307693	0.15384615384615385	0.8795562793508317	0.9688931710589158	0.9780576650281052	0.6524050647597603	0.6221521076995351	0.8685889287345633	0.8864056261921005	0.8792802010315629	1.0	0.25	0.0	0.007356151784053404	0.007356151784053404
4626	0.02090556333490287	0.00856111314892733	0.007506344353651487	0.9798447531592223	-1	0	0	0.4	4	0.6923076923076923	9	0.3125	0.38461538461538464	8	5	6	1	0	0.75	8	6	15	0.07692307692307693	0.15384615384615385	0.8795562793508317	0.9722648345950076	0.9780576650281052	0.6524050647597603	0.6221521076995351	0.8812241023746487	0.8912799363346259	0.8873089068631314	1.0	0.25	0.0	0.007506344353651487	0.007506344353651487
154	0.008044552456332704	0.0053540742623135445	-0.0053522619036103156	0.984927791955703	-1	0	0	0.625	5	0.4	4	0.48	0.2	5	2	6	1	0	1.0	5	5	12	0.07692307692307693	0.25	0.77557423522096	0.9796950890440872	0.9780576650281052	0.5514938911045713	0.568950397857701	0.9384342143645442	0.9460384707553142	0.9062823627929425	1.0	0.2	0.0	-0.0005352261903610316	-0.0005352261903610316
595	0.0018691840052298004	0.0017350584452451418	-0.0017350437456524679	0.9753941343363093	-1	0	0	0.5	1	1.0	1	1.0	1.0	1	1	1	0	0	0.3333333333333333	1	3	3	0.0	0	0.7934919066157811	0.5	0.3424664268153345	0.5	0.3087791532052846	0.5	0.9011296534660055	0.5	0	0	0.0	-0.0001735043745652468	-0.0001735043745652468
740	0.0018873443036824568	0.0018372420079790853	-0.0018372417432232667	0.9741083734162919	-1	0	0	0.5	1	1.0	1	1.0	1.0	2	1	0	0	0	0.3333333333333333	1	3	3	0.0	0	0.8057075748433238	0.5	0.8616343411898881	0.5	0.22612634331139175	0.5	0.94649949304024	0.5	0	0	0.0	-0.00018372417432232667	-0.00018372417432232667
877	0.0020362736714566584	0.001924730843654356	-0.0019247274398235905	0.9842001840022188	-1	0	0	1.0	2	0.0	0	0.75	0	1	0	1	0	0	1.0	2	2	3	0.0	0	0	0	0	0	0	0	0	0	0	0	0	-0.00019247274398235905	-0.00019247274398235905
4784	0.020264701788986435	0.007679530222829135	0.006918135985975691	0.9799365546899058	-1	0	0	0.4	4	0.6923076923076923	9	0.3125	0.38461538461538464	8	5	6	1	0	0.75	8	6	15	0.07692307692307693	0.15384615384615385	0.8795562793508317	0.9722648345950076	0.9780576650281052	0.6524050647597603	0.6221521076995351	0.8812241023746487	0.8912799363346259	0.8873089068631314	1.0	0.125	0.0	0.006918135985975691	0.006918135985975691
4196	0.008808972109814715	0.0021484585091448914	-0.0016066573587170873	0.9556633917436692	-1	0	0	0.42857142857142855	3	0.5	4	0.5555555555555556	0.375	5	3	4	1	0	0.5	6	3	10	0.1	0.8	0.8639215633908803	0.9646703903773655	0.9887098652357725	0.757084733006387	0.8012401004393368	0.8282083089331121	0.8406952900759631	0.8813841245830016	1.0	0.4	0.0	-0.00016066573587170872	-0.00016066573587170872
4136	0.02101208090481895	0.008676539963744566	0.00757486640727798	0.979708973739377	-1	0	0	0.4	4	0.6923076923076923	9	0.3125	0.38461538461538464	8	5	6	1	0	0.75	8	6	15	0.07692307692307693	0.15384615384615385	0.8795562793508317	0.9722648345950076	0.9780576650281052	0.6524050647597603	0.6221521076995351	0.8685889287345633	0.8864056261921005	0.8834002768928981	1.0	0.25	0.0	0.00757486640727798	0.00757486640727798
4085	0.01430990075583664	0.006565554679095158	0.006454941095431641	0.9779896881187936	-1	0	0	0.5	5	0.5	6	0.4666666666666667	0.3333333333333333	8	4	5	1	0	0.8333333333333334	6	5	14	0.1	0.16666666666666666	0.8639215633908803	0.9699122084280132	0.9668577856835775	0.7342987147897871	0.6933335784161638	0.8916549779359774	0.8864056261921005	0.9001712905578035	1.0	0.25	0.0	0.006454941095431641	0.006454941095431641
450	0.0019258597045645406	0.0016328070593739248	-0.0016327999076698686	0.9846171515151441	-1	0	0	1.0	1	0	0	1.0	0	1	0	0	0	0	0.5	2	1	2	0.0	0	0	0	0	0	0	0	0	0	0	0	0	-0.00016327999076698685	-0.00016327999076698685
1240	0.01863938186249447	0.004020463620535612	-0.004017659704865537	0.9796082978686032	-1	0	0	0.2857142857142857	2	0.875	7	0.35714285714285715	0.75	8	6	1	2	0	0.5714285714285714	4	7	10	0.5	0.2222222222222222	0.3879296169524863	0.9125428897527953	0.36659106018432974	0.9370424384411167	0.644521332008485	0.8834030598929241	0.9061817389781084	0.9134735498436088	0.625	0.5	0.0	-0.00040176597048655375	-0.00040176597048655375
498	0.002566530265939355	0.001757118314820169	-0.0017570872511879791	0.9635956335340533	-1	0	0	0.3333333333333333	1	1.0	2	1.0	1.0	3	2	0	0	0	0.25	1	4	4	0.0	0	0.8057075748433238	0.5143923261397307	0.8616343411898881	0.9448761077479682	0.22612634331139175	0.5961934052480178	0.94649949304024	0.7495527340345975	0	0	0.0	-0.0001757087251187979	-0.0001757087251187979
1107	0.001511359182071659	0.0014510378182324777	-0.001451037559298914	0.9836279312957144	-1	0	0	0.5	1	1.0	1	1.0	1.0	1	1	1	0	0	0.3333333333333333	1	3	3	0.0	0	0.17168840295001833	0.5	0.18644306984348297	0.5	0.2531542764802065	0.5	0.5876873173591761	0.5	0	0	0.0	-0.00014510375592989138	-0.00014510375592989138
3778	0.008134488397562237	0.004697573240644228	-0.0045689253173457406	0.9590416554931486	-1	0	0	0.2	1	1.0	5	0.5833333333333334	0.6	3	3	3	2	0	0.3333333333333333	6	2	7	0.2	0	0.7990738160009814	0.9694824598595932	1.0	0.513302411530959	0.6221521076995351	0.864299567794815	0.8239867012793317	0.8566472139502139	0.6666666666666666	0.3333333333333333	0.0	-0.00045689253173457404	-0.00045689253173457404
4394	0.023631029622248268	0.006899335266821808	0.006698435036504773	0.9733595118342683	-1	0	0	0.3	3	0.8461538461538461	11	0.3333333333333333	0.5384615384615384	9	7	5	1	0	0.5555555555555556	9	5	15	0.08333333333333333	0.15384615384615385	0.8639215633908803	0.9597612802003985	0.9520613459258138	0.7175228421735255	0.6221521076995351	0.9032910926985837	0.9202442934156577	0.8921411026830696	1.0	0.1111111111111111	0.0	0.006698435036504773	0.006698435036504773
4069	0.01382448781963553	0.006352766661838477	0.00604012004259399	0.9801238694776335	-1	0	0	0.5	5	0.5	6	0.4666666666666667	0.3333333333333333	8	4	5	1	0	0.8333333333333334	6	5	14	0.1	0.16666666666666666	0.8639215633908803	0.9422179282563141	0.9668577856835775	0.7342987147897871	0.6933335784161638	0.8916549779359774	0.8805928540056966	0.8778207566363799	1.0	0.25	0.0	0.00604012004259399	0.00604012004259399
1478	0.02484823433587558	0.002817037715275973	0.002230977811020608	0.9778823499570033	-1	0	0	0.2	2	0.8461538461538461	11	0.375	0.6923076923076923	10	9	4	2	0	0.625	8	5	15	0.18181818181818182	0.3076923076923077	0.4532491776108275	0.902906538967871	0.36314310049291276	0.9639078950798736	0.6290885372458435	0.8912577959848782	0.8585695872187165	0.9268654006955641	0.65	0.2	0.0	0.002230977811020608	0.002230977811020608
2989	0.013363449458006535	0.005472776179731402	-3.434568012716066e-05	0.957421079964202	-1	0.25	1	0.5	5	0.6153846153846154	8	0.35714285714285715	0.46153846153846156	8	6	6	1	0	0.8571428571428571	6	7	15	0.07142857142857142	0.15384615384615385	0.8639215633908803	0.9699122084280132	0.9668577856835775	0.6925906297079396	0.6933335784161638	0.897529210944315	0.8910545117881599	0.8958372569049804	1.0	0.125	0.0	-3.434568012716066e-06	-3.434568012716066e-06
952	0.0026040063115999527	0.0017668949679960503	-0.0017668678927355852	0.9637690739883586	-1	0	0	0.3333333333333333	1	1.0	2	1.0	1.0	3	2	0	0	0	0.25	1	4	4	0.0	0	0.8057075748433238	0.5143923261397307	0.8616343411898881	0.9448761077479682	0.22612634331139175	0.5961934052480178	0.94649949304024	0.7495527340345975	0	0	0.0	-0.00017668678927355852	-0.00017668678927355852
594	0.0017231419514735149	0.0016489101476763128	-0.00164890760513965	0.984694152353709	-1	0	0	1.0	1	0	0	1.0	0	1	0	0	0	0	0.5	1	2	2	0.0	0	0	0	0	0	0	0	0	0	0	0	0	-0.000164890760513965	-0.000164890760513965
1045	0.0020732615391531053	0.002020498462021418	-0.0020185314862095484	0.9841860260626922	-1	0	0	0.6666666666666666	2	0.5	1	1.0	0	2	0	1	0	0	1.0	2	2	4	0.0	0	0	0	0	0	0	0	0	0	0	0	0	-0.00020185314862095484	-0.00020185314862095484
3192	None	None	None	None	None	0	0	0.5	5	0.5384615384615384	7	0.5	0.46153846153846156	8	6	6	1	0	0.8333333333333334	5	6	15	0.07142857142857142	0.3333333333333333	0.8639215633908803	0.9671305089945096	0.9538596261324319	0.7419787507324145	0.8272075721558828	0.9083955945557473	0.8910545117881599	0.9041394666378768	1.0	0.125	0.0	None	None
2366	None	None	None	None	None	0	0	0.6	6	0.38461538461538464	5	0.625	0.23076923076923078	8	3	6	1	0	0.375	3	8	15	0.09090909090909091	0.15384615384615385	0.8639215633908803	0.9795463183007425	0.9780576650281052	0.7382133560376932	0.8899000951789733	0.8897072518175313	0.9091721204002305	0.9114224434483439	1.0	0.125	0.0	None	None
2173	None	None	None	None	None	0	0	0.375	3	0.6666666666666666	6	0.55	0.4444444444444444	5	4	5	1	0	0.8	5	4	11	0.07692307692307693	0.4444444444444444	0.6911043563646453	0.9431851019160713	0.9520613459258138	0.7840337044043929	0.9056758904225424	0.9173599071468836	0.7986553138614509	0.897394084853441	1.0	0	0.0	None	None
1698	0.02946657229005558	0.0070747296683092604	-0.006914587865182703	0.9789354143794117	-1	0	0	0.2	2	0.8461538461538461	11	0.46875	0.6923076923076923	10	9	4	1	0	0.5	4	8	15	0.09090909090909091	0.15384615384615385	0.48576816347461893	0.9548130272964442	0.7328049236501746	0.8917574268510741	0.6768875685788758	0.9505116448731041	0.9271932888534977	0.9373169088210159	1.0	0.1	0.0	-0.0006914587865182703	-0.0006914587865182703
3914	0.012603042214413853	0.006018102487989362	0.005748593846903952	0.9757658127252228	-1	0.25	1	0.6	6	0.46153846153846156	6	0.4166666666666667	0.38461538461538464	9	5	5	1	0	1.0	6	6	15	0.1	0.15384615384615385	0.8639215633908803	0.9673871787376271	0.9780576650281052	0.7251975865916562	0.6221521076995351	0.8731888701228854	0.8406952900759631	0.8905702691057223	1.0	0.1111111111111111	0.0	0.005748593846903952	0.005748593846903952
550	0.0027229445122547214	0.002721771947145299	-0.002704277164328269	0.9821971631847042	-1	0	0	1.0	2	0.0	0	0.75	0	2	0	0	0	0	1.0	2	2	3	0.0	0	0	0	0	0	0	0	0	0	0	0	0	-0.0002704277164328269	-0.0002704277164328269
1447	None	None	None	None	None	0	0	0.1	1	1.0	13	0.5357142857142857	0.6923076923076923	10	9	4	3	0	0.5714285714285714	7	4	15	0.2727272727272727	0.46153846153846156	0.77557423522096	0.9378476887406201	0.864841728856965	0.775407836841879	0.8264415960756175	0.9242956953937388	0.8915100609249385	0.895833735793844	0.3	0.2	0.0	None	None
460	0.0032041693624423394	0.0025264389504429537	-0.002512614571343613	0.9715418011200265	-1	0	0	0.5	1	1.0	1	1.0	1.0	2	1	0	0	0	0.3333333333333333	1	3	3	0.0	0	0.7251447405584127	0.6645130950940126	0.3154593580739382	0.739086352656713	0.6032881519431985	0.95003091383269	0.9045741274749083	0.8258643062942097	0	0	0.0	-0.0002512614571343613	-0.0002512614571343613
651	0.001748171822948537	0.0017156729009461479	-0.0017156728998157422	0.9863775273853159	-1	0	0	1.0	1	0	0	1.0	0	1	0	0	0	0	0.5	1	2	2	0.0	0	0	0	0	0	0	0	0	0	0	0	0	-0.00017156728998157423	-0.00017156728998157423
2438	0.015322871754711307	0.004448587314277752	0.004432560207087968	0.9766578943973995	-1	0	0	0.4	4	0.6923076923076923	9	0.5	0.46153846153846156	8	6	6	1	0	0.8333333333333334	6	5	15	0.07142857142857142	0.3333333333333333	0.8639215633908803	0.9699122084280132	0.9668577856835775	0.7342987147897871	0.7294252465183371	0.9163056970499408	0.9028471147527376	0.9084013259288592	1.0	0.125	0.0	0.004432560207087968	0.004432560207087968
125	0.0027830783625970293	0.0025736418347735244	-0.002560668177798541	0.9832524970311873	-1	1.0	1	0.8	4	0.4	2	0.5833333333333334	0.2	3	1	3	0	0	0.75	4	3	7	0.0	0.6666666666666666	0.5693458354682527	0.9736751213993299	1.0	0.6586455320022145	0.7020357682952095	0.8885341240074792	0.8633459128636474	0.8923103601641076	0	0	0.0	-0.0002560668177798541	-0.0002560668177798541
209	0.001798879508855161	0.0017664687351088742	-0.00176643491939778	0.9861649605109489	-1	0	0	1.0	1	0	0	1.0	0	1	0	0	1	0	0.5	1	2	2	0.3333333333333333	0	0	0	0	0	0	0	0	0	0	0	0	-0.000176643491939778	-0.000176643491939778
657	0.0017805619535945984	0.0017208256467307471	-0.0017207579281425804	0.9849772322987947	-1	0	0	1.0	1	0	0	1.0	0	1	0	0	1	0	0.5	1	2	2	0.3333333333333333	0	0	0	0	0	0	0	0	0	0	0	0	-0.00017207579281425803	-0.00017207579281425803
4486	0.020675578356788446	0.008433953660591987	0.0073738069649742655	0.9797195516400893	-1	0	0	0.4	4	0.6923076923076923	9	0.3125	0.38461538461538464	8	5	6	1	0	0.75	8	6	15	0.07692307692307693	0.15384615384615385	0.8795562793508317	0.9722648345950076	0.9780576650281052	0.6524050647597603	0.6221521076995351	0.8573729124412726	0.8595017465356636	0.8801021813470766	1.0	0.25	0.0	0.0073738069649742655	0.0073738069649742655
841	0.0025030404379577055	0.0016853274018302008	-0.0016853265714427232	0.96374644749074	-1	0	0	0.3333333333333333	1	1.0	2	1.0	1.0	3	2	0	0	0	0.25	1	4	4	0.0	0	0.8057075748433238	0.5143923261397307	0.8616343411898881	0.9448761077479682	0.22612634331139175	0.5961934052480178	0.94649949304024	0.7495527340345975	0	0	0.0	-0.0001685326571442723	-0.0001685326571442723
3349	0.013411229022660214	0.0067983068737474854	0.004684070303359792	0.9805639541338745	-1	0	0	0.5	5	0.5	6	0.4666666666666667	0.3333333333333333	6	4	7	1	0	0.8333333333333334	6	5	14	0.0625	0.16666666666666666	0.8197478993059202	0.9728084020218025	0.9833837651319388	0.6728325867015331	0.6933335784161638	0.8824655901988461	0.9045703850040223	0.8913653628808539	1.0	0.16666666666666666	0.0	0.004684070303359792	0.004684070303359792
2944	None	None	None	None	None	0	0	0.5	5	0.5	6	0.56	0.4166666666666667	7	5	6	1	0	1.0	5	5	14	0.07142857142857142	0.4	0.8639215633908803	0.9709109621179602	0.9780576650281052	0.780615470104524	0.8899000951789733	0.8852465764246978	0.8406952900759631	0.9066502452449486	1.0	0.2857142857142857	0.0	None	None
1582	0.03283462054846095	0.002426845754302412	0.001004436884464595	0.9756080131228593	-1	0	0	0.3	3	0.7692307692307693	10	0.3333333333333333	0.6153846153846154	10	8	4	2	0	0.5555555555555556	5	9	15	0.2	0	0.4532491776108275	0.8585134013478263	0.2661910120957697	0.9520980019229958	0.6439128644139366	0.8566012452696975	0.8619402698426314	0.899644768058294	0.6	0.2	0.0	0.001004436884464595	0.001004436884464595
2395	None	None	None	None	None	0	0	0.5	5	0.5	6	0.56	0.3333333333333333	7	4	6	1	0	1.0	5	5	14	0.07692307692307693	0.2222222222222222	0.8639215633908803	0.974616249133987	0.9780576650281052	0.660673347009711	0.568950397857701	0.9267409795722172	0.9271932888534977	0.9075405322929705	1.0	0.14285714285714285	0.0	None	None
923	0.014456483272685753	0.0068113685456450005	0.004358525156043193	0.9628512401846905	-1	0	0	0.5	5	0.5384615384615384	7	0.375	0.38461538461538464	8	5	6	1	0	0.625	5	8	15	0.07692307692307693	0.15384615384615385	0.8639215633908803	0.9699122084280132	0.9668577856835775	0.6925906297079396	0.7294252465183371	0.9312547870522893	0.9028471147527376	0.9086412997494807	1.0	0.125	0.0	0.004358525156043193	0.004358525156043193
2320	0.012057837681970671	0.005181775469689773	-0.004281616747327644	0.9801688189745283	-1	0	0	0.5	4	0.6	6	0.34285714285714286	0.5	7	5	4	1	0	0.7142857142857143	7	5	12	0.1	0.75	0.8639215633908803	0.974616249133987	0.9780576650281052	0.660673347009711	0.568950397857701	0.912483949521046	0.9271932888534977	0.9019893342208302	1.0	0.14285714285714285	0.0	-0.0004281616747327644	-0.0004281616747327644
4350	0.017624460413912843	0.009030291117736011	-0.0038340365888185454	0.9865624010236005	-1	0	0	0.4	4	0.6923076923076923	9	0.46875	0.46153846153846156	9	6	5	1	0	0.5	4	8	15	0.09090909090909091	0.2	0.8639215633908803	0.9625991807065033	0.9780576650281052	0.6486706935049823	0.6221521076995351	0.8954314799333665	0.9160291623795571	0.8810980402436496	1.0	0.2222222222222222	0.0	-0.00038340365888185455	-0.00038340365888185455
4695	0.021276761634747534	0.008617183841588676	0.007143764885284232	0.9793958154713902	-1	0	0	0.4	4	0.6923076923076923	9	0.3125	0.38461538461538464	8	5	6	1	0	0.75	8	6	15	0.07692307692307693	0.15384615384615385	0.8795562793508317	0.9722648345950076	0.9780576650281052	0.6524050647597603	0.568950397857701	0.8821001625649697	0.9028471147527376	0.8875884714310609	1.0	0.125	0.0	0.007143764885284232	0.007143764885284232
4721	0.02082348790679027	0.008290301556337311	0.007503110390687066	0.9799003395575477	-1	0	0	0.4	4	0.6923076923076923	9	0.3125	0.38461538461538464	8	5	6	1	0	0.75	8	6	15	0.07692307692307693	0.15384615384615385	0.8795562793508317	0.9688931710589158	0.9780576650281052	0.6525936459040399	0.6221521076995351	0.8685889287345633	0.8864056261921005	0.8793096250138501	1.0	0.25	0.0	0.007503110390687066	0.007503110390687066
5006	0.02086269332310581	0.00864450082121477	0.007262283204110672	0.9795128868873704	-1	0	0	0.4	4	0.6923076923076923	9	0.3125	0.38461538461538464	8	5	6	1	0	0.75	8	6	15	0.07692307692307693	0.15384615384615385	0.8795562793508317	0.9722648345950076	0.9780576650281052	0.6524050647597603	0.6221521076995351	0.8685889287345633	0.8864056261921005	0.8834002768928981	1.0	0.25	0.0	0.007262283204110672	0.007262283204110672
2414	0.014176013907357708	0.006569420377559378	0.003142078182628981	0.9650459678220721	-1	0	0	0.5	5	0.5384615384615384	7	0.375	0.38461538461538464	8	5	6	1	0	0.625	5	8	15	0.07692307692307693	0.15384615384615385	0.8639215633908803	0.9699122084280132	0.9668577856835775	0.6925906297079396	0.6221521076995351	0.9176480170213329	0.8910545117881599	0.9030910999016519	1.0	0.125	0.0	0.003142078182628981	0.003142078182628981
4575	0.02097268675291595	0.00834246491884247	0.007651807623794239	0.9802750078129053	-1	0	0	0.4	4	0.6923076923076923	9	0.3125	0.38461538461538464	8	5	6	1	0	0.75	8	6	15	0.07692307692307693	0.15384615384615385	0.8795562793508317	0.9688931710589158	0.9780576650281052	0.6524050647597603	0.6221521076995351	0.8685889287345633	0.8864056261921005	0.8792802010315629	1.0	0.25	0.0	0.007651807623794239	0.007651807623794239
391	0.0021024277033093314	0.0018818232846858037	-0.00188179580377035	0.9827110034333625	-1	0	0	1.0	2	0.0	0	0.75	0	1	0	1	0	0	1.0	2	2	3	0.0	0	0	0	0	0	0	0	0	0	0	0	0	-0.00018817958037703502	-0.00018817958037703502
4378	0.01466140698967206	0.00670174766850738	0.006678824788274248	0.9778761757803145	-1	0	0	0.5	5	0.5	6	0.4666666666666667	0.3333333333333333	8	4	5	1	0	0.8333333333333334	6	5	14	0.1	0.16666666666666666	0.8639215633908803	0.9699122084280132	0.9668577856835775	0.7342987147897871	0.6933335784161638	0.8916549779359774	0.8864056261921005	0.9001712905578035	1.0	0.25	0.0	0.006678824788274248	0.006678824788274248
1474	0.027201971238615928	0.007879724816900822	-0.007076041948234388	0.9834815570250033	-1	0	0	0.2	2	0.8461538461538461	11	0.3333333333333333	0.6923076923076923	11	9	3	2	0	0.5555555555555556	9	5	15	0.25	0.3076923076923077	0.4532491776108275	0.9075239192031257	0.4687790268611849	0.9590686674875144	0.6518007620357211	0.8350174178800078	0.8765818164204827	0.9131842651854432	0.5909090909090908	0.18181818181818182	0.0	-0.0007076041948234388	-0.0007076041948234388
3546	0.013525027793243284	0.006551085491434454	0.0051538869691587835	0.9798466328600073	-1	0	0	0.5	5	0.5	6	0.4666666666666667	0.3333333333333333	6	4	7	1	0	0.8333333333333334	6	5	14	0.0625	0.16666666666666666	0.8197478993059202	0.9760118587003827	0.9668577856835775	0.6703491974294952	0.6933335784161638	0.8824655901988461	0.9045703850040223	0.8950963961805701	1.0	0.3333333333333333	0.0	0.0051538869691587835	0.0051538869691587835
757	0.0017675613748386297	0.0017675229303139423	-0.0017675225459761242	0.986434797347915	-1	0	0	1.0	1	0	0	1.0	0	1	0	0	0	0	0.5	1	2	2	0.0	0	0	0	0	0	0	0	0	0	0	0	0	-0.00017675225459761243	-0.00017675225459761243
4081	0.014261321482584088	0.006670867325665833	0.006658333363952359	0.9779732042593154	-1	0	0	0.5	5	0.5	6	0.4666666666666667	0.3333333333333333	8	4	5	1	0	0.8333333333333334	6	5	14	0.1	0.16666666666666666	0.8639215633908803	0.9699122084280132	0.9668577856835775	0.7342987147897871	0.6933335784161638	0.8916549779359774	0.8864056261921005	0.9001712905578035	1.0	0.25	0.0	0.006658333363952359	0.006658333363952359
4457	0.02127123838394133	0.008373526435891674	0.007443445447481806	0.9799580337704941	-1	0	0	0.4	4	0.6923076923076923	9	0.3125	0.38461538461538464	8	5	6	1	0	0.75	8	6	15	0.07692307692307693	0.15384615384615385	0.8795562793508317	0.9722648345950076	0.9780576650281052	0.6524050647597603	0.6221521076995351	0.8685889287345633	0.8864056261921005	0.8834002768928981	1.0	0.25	0.0	0.007443445447481806	0.007443445447481806
3725	0.014682124292615008	0.006454327655587459	0.0063742687016713345	0.9781855756183647	-1	0	0	0.5	5	0.5	6	0.4666666666666667	0.3333333333333333	8	4	5	1	0	0.8333333333333334	6	5	14	0.1	0.16666666666666666	0.8639215633908803	0.9699122084280132	0.9668577856835775	0.7342987147897871	0.6933335784161638	0.8916549779359774	0.8864056261921005	0.9001712905578035	1.0	0.25	0.0	0.0063742687016713345	0.0063742687016713345
2032	0.028196805208905922	0.00538052359202439	-0.004955999868211151	0.9850907836276743	-1	0	0	0.2	2	0.8461538461538461	11	0.3333333333333333	0.6923076923076923	11	9	3	2	0	0.5555555555555556	9	5	15	0.25	0.3076923076923077	0.4532491776108275	0.9075239192031257	0.3836295858002182	0.9591652586366816	0.636024966792152	0.898208912583095	0.8588885215026085	0.9268486745994141	0.5909090909090908	0.18181818181818182	0.0	-0.0004955999868211152	-0.0004955999868211152
2136	0.01193419077875744	0.005308356200691792	-0.005227080777193369	0.9831620902249449	-1	0	0	0.5555555555555556	5	0.45454545454545453	5	0.43333333333333335	0.36363636363636365	7	4	5	1	0	0.8333333333333334	6	5	13	0.09090909090909091	0.2222222222222222	0.8639215633908803	0.974616249133987	0.9780576650281052	0.660673347009711	0.568950397857701	0.9192522471113267	0.9271932888534977	0.9045487398261398	1.0	0.14285714285714285	0.0	-0.0005227080777193369	-0.0005227080777193369
1141	0.013539637585790257	0.0007559624664982771	-0.0005934105677113076	0.9585853053967709	-1	0	0	0.375	3	0.7	7	0.6	0.5	8	5	3	0	0	0.8	5	4	12	0.0	0	0.8013785140973626	0.9432722215541454	0.8926883715193317	0.8924577981346546	0.29143100399884486	0.9283989231798743	0.9482981861739306	0.9238969874948629	0	0	0.0	-5.934105677113076e-05	-5.934105677113076e-05
3308	0.013641512229049487	0.006847366108153257	0.004183229425690369	0.9806531206391764	-1	0	0	0.5	5	0.5	6	0.4666666666666667	0.3333333333333333	6	4	7	1	0	0.8333333333333334	6	5	14	0.0625	0.16666666666666666	0.8197478993059202	0.9760118587003827	0.9668577856835775	0.6703491974294952	0.6933335784161638	0.8824655901988461	0.9045703850040223	0.8950963961805701	1.0	0.16666666666666666	0.0	0.004183229425690369	0.004183229425690369
1168	0.004818461068919869	0.003357358981252345	-0.0033160624600885743	0.9709164925099315	-1	0	0	0.25	1	1.0	4	0.5	0.75	4	3	1	2	0	0.75	4	3	6	0.4	0	0.29859580538481134	0.9407571671963186	0.21274096953609867	0.6366088993898394	0.627414499869025	0.8382760262081312	0.9102093746610354	0.839842611218295	0.625	1.0	0.0	-0.0003316062460088574	-0.0003316062460088574
2455	0.01404221141834331	0.006624340485324836	0.002962898550727929	0.9633163233022514	-1	0	0	0.5	5	0.5384615384615384	7	0.375	0.38461538461538464	8	5	6	1	0	0.625	5	8	15	0.07692307692307693	0.15384615384615385	0.8639215633908803	0.9699122084280132	0.9668577856835775	0.6912861237409129	0.7294252465183371	0.9312547870522893	0.9028471147527376	0.908471817311346	1.0	0.125	0.0	0.002962898550727929	0.002962898550727929
3664	0.01433844841475055	0.006523715654840075	0.006471066891926205	0.9780375250506231	-1	0	0	0.5	5	0.5	6	0.4666666666666667	0.3333333333333333	8	4	5	1	0	0.8333333333333334	6	5	14	0.1	0.16666666666666666	0.8639215633908803	0.9699122084280132	0.9668577856835775	0.7342987147897871	0.568950397857701	0.8966058582858812	0.9028471147527376	0.9017272916163882	1.0	0.125	0.0	0.006471066891926205	0.006471066891926205
2045	0.014172848724821083	0.006843255113586229	0.003429723886024174	0.963628517416624	-1	0	0	0.5	5	0.5384615384615384	7	0.375	0.38461538461538464	8	5	6	1	0	0.625	5	8	15	0.07692307692307693	0.15384615384615385	0.8639215633908803	0.9699122084280132	0.9668577856835775	0.6925906297079396	0.6933335784161638	0.897529210944315	0.8910545117881599	0.8958372569049804	1.0	0.125	0.0	0.003429723886024174	0.003429723886024174
899	0.0017579239667575167	0.0017336321863771923	-0.001733594893063158	0.9853097329281171	-1	0	0	1.0	1	0	0	1.0	0	1	0	0	0	0	0.5	1	2	2	0.0	0	0	0	0	0	0	0	0	0	0	0	0	-0.00017335948930631578	-0.00017335948930631578
2892	0.015866904856098086	0.008532484204998029	-0.008528553645895583	0.9661856096662347	-1	0	0	0.4444444444444444	4	0.6363636363636364	7	0.3611111111111111	0.5454545454545454	8	6	4	1	0	1.0	6	6	13	0.1	0.5714285714285714	0.8197478993059202	0.9557375993614265	0.9538596261324319	0.7442610004257217	0.8551664282616489	0.9238965421903349	0.9028471147527376	0.901354220258453	1.0	0.125	0.0	-0.0008528553645895583	-0.0008528553645895583
1265	0.02788023499169749	0.004254243820360492	-0.004120121125334475	0.9794094020399935	-1	0	0	0.2	2	0.8461538461538461	11	0.5769230769230769	0.6923076923076923	11	9	3	1	0	0.15384615384615385	13	2	15	0.125	0	0.4502794342690349	0.791626334823551	0.20384945738461918	0.9154728253531972	0.6518007620357211	0.8745024727092693	0.8582500510597557	0.8683175796582568	1.0	0.36363636363636365	0.0	-0.00041201211253344747	-0.00041201211253344747
3222	0.014227243104421474	0.0061532993262021695	0.006146878723514752	0.9779914085758508	-1	0	0	0.5	5	0.5	6	0.4666666666666667	0.3333333333333333	8	4	5	1	0	0.8333333333333334	6	5	14	0.1	0.16666666666666666	0.8639215633908803	0.9662614292299269	0.9668577856835775	0.7342987147897871	0.6933335784161638	0.8916549779359774	0.8864056261921005	0.8965715599414408	1.0	0.125	0.0	0.006146878723514752	0.006146878723514752
1263	0.0031600151036732336	0.0028493038722586257	-0.002846736423325522	0.9832607652899755	-1	0	0	0.6	3	0.6	3	0.7777777777777778	0.2	2	1	4	0	0	1.0	3	3	7	0.0	0.5	0.374427987302036	0.548165745740759	0.9558411435552718	0.5557596873549833	0.5285614903249575	0.8566771200155333	0.9322744792475748	0.6759156718965996	0	0	0.0	-0.0002846736423325522	-0.0002846736423325522
1143	0.006062222641029771	0.003635282686877678	-0.003529017099409847	0.9745869970686787	-1	0	0	0.25	1	1.0	3	1.0	1.0	3	3	1	0	0	0.2	1	5	5	0.0	0	0.77557423522096	0.9627880802394315	0.719524316994833	0.965389068258286	0.34617178869209947	0.9431172375829768	0.6790630090220069	0.958110236598023	0	0	0.0	-0.00035290170994098466	-0.00035290170994098466
4977	0.01909103683008949	0.006482071252216034	0.006458163907169033	0.9831181504262237	-1	0	0	0.5	5	0.5384615384615384	7	0.3125	0.38461538461538464	9	5	5	1	0	0.75	8	6	15	0.1	0.18181818181818182	0.8639215633908803	0.9670378396079211	0.9780576650281052	0.6851227950772893	0.6221521076995351	0.8687316929370885	0.8406952900759631	0.8824004972997597	1.0	0.1111111111111111	0.0	0.006458163907169033	0.006458163907169033
4380	0.020951561454707054	0.00904879652607886	0.0074152131294730255	0.9794368951760326	-1	0	0	0.4	4	0.6923076923076923	9	0.3125	0.38461538461538464	8	5	6	1	0	0.75	8	6	15	0.07692307692307693	0.15384615384615385	0.8795562793508317	0.9722648345950076	0.9780576650281052	0.6524050647597603	0.6221521076995351	0.8876346761809586	0.8864056261921005	0.8893829101814335	1.0	0.125	0.0	0.0074152131294730255	0.0074152131294730255
2620	0.014086848539114799	0.006671961347978149	0.0034398287501083424	0.9636850787766361	-1	0	0	0.5	5	0.5384615384615384	7	0.375	0.38461538461538464	8	5	6	1	0	0.625	5	8	15	0.07692307692307693	0.15384615384615385	0.8639215633908803	0.9699122084280132	0.9668577856835775	0.6925906297079396	0.7294252465183371	0.9304643677583196	0.9028471147527376	0.908300896738314	1.0	0.125	0.0	0.0034398287501083424	0.0034398287501083424
4517	0.02090329553321095	0.008594899441745026	0.00716988660977743	0.9794265857660845	-1	0	0	0.4	4	0.6923076923076923	9	0.3125	0.38461538461538464	8	5	6	1	0	0.75	8	6	15	0.07692307692307693	0.15384615384615385	0.8795562793508317	0.9722648345950076	0.9780576650281052	0.6524050647597603	0.6221521076995351	0.8999907692559737	0.8864056261921005	0.8935847524864015	1.0	0.125	0.0	0.00716988660977743	0.00716988660977743
3048	0.013468054889209788	0.006541701914921168	0.004224572449449533	0.9806580845133163	-1	0	0	0.5	5	0.5	6	0.4666666666666667	0.3333333333333333	6	4	7	1	0	0.8333333333333334	6	5	14	0.0625	0.16666666666666666	0.8197478993059202	0.9728084020218025	0.9833837651319388	0.6728325867015331	0.6933335784161638	0.8824655901988461	0.9045703850040223	0.8913653628808539	1.0	0.16666666666666666	0.0	0.004224572449449533	0.004224572449449533
466	0.0017734794419830909	0.0017156582755145941	-0.0017156582753867348	0.9863716757642884	-1	0	0	1.0	1	0	0	1.0	0	1	0	0	0	0	0.5	1	2	2	0.0	0	0	0	0	0	0	0	0	0	0	0	0	-0.00017156582753867348	-0.00017156582753867348
341	0.0021233592886829885	0.0019043167929491463	-0.0019043049920583234	0.9854582995969259	-1	0	0	1.0	2	0.0	0	1.0	0	2	0	0	0	0	0.3333333333333333	3	1	3	0.0	1.0	0	0	0	0	0	0	0	0	0	0	0	-0.00019043049920583233	-0.00019043049920583233
3438	0.01576744963564394	0.004844178956884308	0.004802369980044318	0.9757190816130294	-1	0	0	0.4	4	0.6923076923076923	9	0.5	0.46153846153846156	8	6	6	1	0	0.8333333333333334	6	5	15	0.07142857142857142	0.3333333333333333	0.8639215633908803	0.9662614292299269	0.9780576650281052	0.7371421868622048	0.6933335784161638	0.8916549779359774	0.8864056261921005	0.897022729574185	1.0	0.125	0.0	0.004802369980044318	0.004802369980044318
3408	0.014601276098673068	0.006644254769821339	0.006624309765058601	0.9777977269328741	-1	0	0	0.5	5	0.5	6	0.4666666666666667	0.3333333333333333	8	4	5	1	0	0.8333333333333334	6	5	14	0.1	0.16666666666666666	0.8639215633908803	0.9699122084280132	0.9668577856835775	0.7342987147897871	0.6933335784161638	0.8916549779359774	0.8864056261921005	0.9001712905578035	1.0	0.125	0.0	0.006624309765058601	0.006624309765058601
3443	0.017948095215932398	0.005115544499838651	0.004639799391834503	0.9732504866700769	-1	0	0	0.4	4	0.6923076923076923	9	0.4166666666666667	0.5384615384615384	9	7	5	1	0	1.0	6	6	15	0.08333333333333333	0.5	0.8639215633908803	0.9673871787376271	0.9780576650281052	0.7261564007361792	0.6221521076995351	0.8731888701228854	0.8406952900759631	0.8907266339503528	1.0	0.2222222222222222	0.0	0.004639799391834503	0.004639799391834503
1856	0.020117130740190614	0.0042621246214805154	0.0003977686872896594	0.9755036242000173	-1	0	0	0.3	3	0.6923076923076923	9	0.2777777777777778	0.6923076923076923	11	9	3	3	0	0.6666666666666666	6	9	15	0.375	0	0.4532491776108275	0.9075239192031257	0.4471482587676222	0.9582242797771351	0.6221521076995351	0.8514697942758805	0.8588885215026085	0.915874584336273	0.2727272727272727	0.18181818181818182	0.0	0.0003977686872896594	0.0003977686872896594
1978	0.01187746322132733	0.005983400723421382	-0.0018781392829632887	0.9762548741737029	-1	0	0	0.4444444444444444	4	0.6363636363636364	7	0.43333333333333335	0.5454545454545454	8	6	4	1	0	0.8333333333333334	5	6	13	0.1	0.2	0.8639215633908803	0.9699122084280132	0.9668577856835775	0.7342987147897871	0.7294252465183371	0.9163056970499408	0.9028471147527376	0.9084013259288592	1.0	0.125	0.0	-0.00018781392829632886	-0.00018781392829632886
541	0.001742135219901399	0.0016853525823907532	-0.0016853525823804305	0.9863748287356374	-1	0	0	1.0	1	0	0	1.0	0	1	0	0	0	0	0.5	1	2	2	0.0	0	0	0	0	0	0	0	0	0	0	0	0	-0.00016853525823804305	-0.00016853525823804305
2504	0.014429536556424713	0.007207024020676336	0.002312329638377663	0.9637317595735462	-1	0	0	0.5	5	0.5384615384615384	7	0.375	0.38461538461538464	9	5	5	1	0	0.625	5	8	15	0.1	0.15384615384615385	0.8639215633908803	0.9650521552469351	0.9556579063390498	0.7385344848875207	0.8899000951789733	0.9264514450311198	0.8714881104447966	0.9086035475214436	1.0	0.1111111111111111	0.0	0.002312329638377663	0.002312329638377663
2233	0.019290098965853566	0.00679062715531608	-0.006193448432906211	0.9811648542903031	-1	0	0	0.2857142857142857	2	0.75	6	0.6666666666666666	0.5	6	4	3	4	0	0.6	3	5	10	0.5	0	0.4532491776108275	0.9012775133733627	0.3942408550072466	0.9660298557445769	0.6706520034043095	0.9008072207367538	0.8936410004567217	0.9301164653071524	0.25	0.5	0.0	-0.0006193448432906211	-0.0006193448432906211
3116	0.017170207961988405	0.0011988122930986433	-0.0011941855896112068	0.9728426023527532	-1	0	0	0.4	4	0.6923076923076923	9	0.5	0.46153846153846156	9	6	5	1	0	0.8333333333333334	6	5	15	0.09090909090909091	0.3333333333333333	0.8639215633908803	0.965752778289587	0.9520613459258138	0.8003423233113617	0.8899000951789733	0.893376312701555	0.8406952900759631	0.9075834937333165	1.0	0.1111111111111111	0.0	-0.00011941855896112068	-0.00011941855896112068
598	0.0019660258119389607	0.0016960641508806519	-0.0016957384926373487	0.9847833081426608	-1	0	0	1.0	1	0	0	1.0	0	1	0	0	0	0	0.5	2	1	2	0.0	0	0	0	0	0	0	0	0	0	0	0	0	-0.00016957384926373487	-0.00016957384926373487
1859	0.01347477472871619	0.005927181453780711	-0.005913744287921354	0.957347075872599	-1	0	0	0.25	2	0.9	9	0.3333333333333333	0.7	9	7	2	4	0	1.0	6	6	12	0.6666666666666666	0	0.4532491776108275	0.936343213573748	0.327529415887348	0.9662789914821953	0.6530176972248182	0.8638917059721013	0.8714881104447966	0.9328052565103883	0.2222222222222222	0.4444444444444444	0.0	-0.0005913744287921354	-0.0005913744287921354
3139	0.015402060936364866	0.004348766669631486	0.0043458770097063604	0.9767053738192751	-1	0	0	0.4	4	0.6923076923076923	9	0.5	0.46153846153846156	8	6	6	1	0	0.8333333333333334	6	5	15	0.07142857142857142	0.3333333333333333	0.8639215633908803	0.9699122084280132	0.9668577856835775	0.7342987147897871	0.568950397857701	0.8993053220968363	0.9028471147527376	0.9025941130106446	1.0	0.125	0.0	0.0043458770097063604	0.0043458770097063604
4959	0.019861320688662844	0.0076586663537441995	0.0072057054300063384	0.9796358121045798	-1	0	0	0.4	4	0.6923076923076923	9	0.30612244897959184	0.46153846153846156	9	6	5	1	0	1.0	7	7	15	0.09090909090909091	0.15384615384615385	0.8639215633908803	0.9670608616128901	0.9780576650281052	0.7261564007361792	0.6221521076995351	0.8731888701228854	0.8406952900759631	0.8903922231613911	1.0	0.2222222222222222	0.0	0.0072057054300063384	0.0072057054300063384
1441	0.027640044129614242	0.004104882813762995	-0.004066589344919518	0.9808297882849417	-1	0	0	0.2	2	0.8461538461538461	11	0.4166666666666667	0.6923076923076923	11	9	3	4	0	0.25	12	3	15	0.5	0	0.4502794342690349	0.7916263348235508	0.20384945738461918	0.9152476786077799	0.6787280571297913	0.8755548192054027	0.8596782852909648	0.868573394700355	0.09090909090909091	0.36363636363636365	0.0	-0.0004066589344919518	-0.0004066589344919518
2330	0.014424851843941254	0.006522662300897742	0.0037443791064358627	0.9638145454119559	-1	0	0	0.5	5	0.5384615384615384	7	0.375	0.38461538461538464	8	5	6	1	0	0.625	5	8	15	0.07692307692307693	0.15384615384615385	0.8639215633908803	0.9699122084280132	0.9668577856835775	0.6925906297079396	0.7294252465183371	0.9312547870522893	0.9028471147527376	0.9086412997494807	1.0	0.125	0.0	0.0037443791064358627	0.0037443791064358627
2613	None	None	None	None	None	0	0	0.5	5	0.5384615384615384	7	0.4166666666666667	0.46153846153846156	7	6	7	0	0	1.0	6	6	15	0.0	0.18181818181818182	0.7223737882845483	0.8017362416572142	0.9566613404619433	0.6856032987461641	0.7625645763200493	0.953503768798103	0.7799850648770809	0.8497360532644321	0	0	0.0	None	None
939	0.0017577752246584106	0.0016040100756581	-0.0016040096626448372	0.9760405465693229	-1	0	0	0.5	1	1.0	1	1.0	1.0	1	1	1	0	0	0.3333333333333333	1	3	3	0.0	0	0.6584695976515433	0.5	0.2588674069961173	0.5	0.3087791532052846	0.5	0.8554269087547932	0.5	0	0	0.0	-0.00016040096626448373	-0.00016040096626448373
1688	0.017981946784031796	0.006794831974610588	-0.00436288267254516	0.966311468021207	-1	0	0	0.5	5	0.5384615384615384	7	0.375	0.38461538461538464	8	5	6	1	0	0.625	5	8	15	0.07692307692307693	0.15384615384615385	0.8197478993059202	0.9590650819497029	0.9668577856835775	0.6925906297079396	0.6933335784161638	0.8868878379211498	0.875202277946727	0.8816891735529524	1.0	0.125	0.0	-0.00043628826725451605	-0.00043628826725451605
2595	0.018055112842144713	0.007448045209687779	-0.0010370538682211484	0.9519046210626079	-1	0	0	0.5	5	0.5384615384615384	7	0.4166666666666667	0.46153846153846156	9	6	5	1	0	1.0	6	6	15	0.09090909090909091	0.15384615384615385	0.8639215633908803	0.9650521552469351	0.9556579063390498	0.7385344848875207	0.7645150491327926	0.9070413984231926	0.8406952900759631	0.9012841324708477	1.0	0.1111111111111111	0.0	-0.00010370538682211484	-0.00010370538682211484
1450	0.038459859954621554	0.000574879481380742	0.0005745523376983004	0.9772581730421561	-1	0	0	0.2	2	0.8461538461538461	11	0.4166666666666667	0.7692307692307693	11	10	3	2	0	0.25	3	12	15	0.2222222222222222	0	0.4502794342690349	0.7687678126300934	0.26542135522846133	0.9441142499444126	0.636024966792152	0.9050729166257452	0.8655494698318642	0.8903580491409486	0.5909090909090909	0.2727272727272727	0.0	0.0005745523376983004	0.0005745523376983004
3717	0.015237730027057783	0.005133682615131212	-0.004359605955839402	0.969579513913934	-1	0	0	0.4	4	0.6923076923076923	9	0.5	0.46153846153846156	7	6	7	1	0	0.8333333333333334	6	5	15	0.058823529411764705	0.3333333333333333	0.8639215633908803	0.9732983455436702	0.9780576650281052	0.7489976116599825	0.8012401004393368	0.8938101451449035	0.8406952900759631	0.9066302900996026	1.0	0.14285714285714285	0.0	-0.00043596059558394023	-0.00043596059558394023
1799	0.02333205993118005	0.0068179490408642645	-0.005321631936637076	0.981645116554369	-1	0	0	0.2	2	0.8461538461538461	11	0.375	0.6923076923076923	10	9	4	2	0	0.625	8	5	15	0.18181818181818182	0.3076923076923077	0.4532491776108275	0.902906538967871	0.34583052848928136	0.9644663464887199	0.6439128644139366	0.8384538563552384	0.8585695872187165	0.9162614892887392	0.55	0.2	0.0	-0.0005321631936637077	-0.0005321631936637077
4302	0.021291476181553314	0.00889125932273285	0.007841294404338114	0.9797694578247693	-1	0	0	0.4	4	0.6923076923076923	9	0.3125	0.38461538461538464	8	5	6	1	0	0.75	8	6	15	0.07692307692307693	0.15384615384615385	0.8795562793508317	0.9688931710589158	0.9780576650281052	0.6524050647597603	0.6221521076995351	0.8685889287345633	0.8864056261921005	0.8792802010315629	1.0	0.25	0.0	0.007841294404338114	0.007841294404338114
1373	0.013489479991622673	0.002340514260693825	-0.0010977432337742265	0.9579604128415043	-1	0	0	0.5	5	0.5	6	0.4666666666666667	0.3333333333333333	5	4	8	1	0	0.8333333333333334	5	6	14	0.05263157894736842	0.2	0.8639215633908803	0.9322414037222653	0.7082341822306054	0.8492092661242224	0.6608276318188225	0.8969767061948146	0.745025284745973	0.897649451799494	1.0	0.2	0.0	-0.00010977432337742265	-0.00010977432337742265
2520	0.0143975587470353	0.006902794279732364	0.004018851826850951	0.962908911396705	-1	0	0	0.5	5	0.5384615384615384	7	0.375	0.38461538461538464	8	5	6	1	0	0.625	5	8	15	0.07692307692307693	0.15384615384615385	0.8639215633908803	0.9699122084280132	0.9668577856835775	0.6925906297079396	0.6933335784161638	0.897529210944315	0.8910545117881599	0.8958372569049804	1.0	0.125	0.0	0.004018851826850951	0.004018851826850951
2864	0.014493764523965334	0.007041292566676635	-0.003157102081936212	0.9617991161556821	-1	0	0	0.4	4	0.6923076923076923	9	0.5357142857142857	0.5384615384615384	9	7	5	1	0	0.5714285714285714	4	7	15	0.08333333333333333	0.6666666666666666	0.8639215633908803	0.9609358912727934	0.9520613459258138	0.7352761743278857	0.8899000951789733	0.9375233804527462	0.9271932888534977	0.9097760847996454	1.0	0.1111111111111111	0.0	-0.00031571020819362117	-0.00031571020819362117
4087	0.016239833843114435	0.004965593620290162	-0.004964502874995469	0.9807507492356136	-1	0	0	0.5	5	0.5	6	0.4666666666666667	0.3333333333333333	8	4	5	1	0	0.8333333333333334	6	5	14	0.1	0.16666666666666666	0.8639215633908803	0.9699122084280132	0.9777386977498251	0.7578034840434491	0.7560261014392541	0.9055593049321925	0.8912799363346259	0.908166213187213	1.0	0.25	0.0	-0.0004964502874995469	-0.0004964502874995469
3368	0.017079732736903358	0.005603265709599223	0.004328892887127187	0.9755026522904048	-1	0	0	0.4	4	0.6666666666666666	8	0.4	0.4166666666666667	8	5	5	2	0	0.7142857142857143	7	5	14	0.18181818181818182	0.16666666666666666	0.8639215633908803	0.9699122084280132	0.9668577856835775	0.7342987147897871	0.6933335784161638	0.8916549779359774	0.8864056261921005	0.9001712905578035	0.5625	0.125	0.0	0.004328892887127187	0.004328892887127187
2815	0.013335091769903462	0.004499902582296312	-0.004223433503615254	0.9576445862840502	-1	0	0	0.5	5	0.5	6	0.4666666666666667	0.3333333333333333	7	4	6	1	0	0.8333333333333334	5	6	14	0.07692307692307693	0.16666666666666666	0.8639215633908803	0.9682168040449164	0.9520613459258138	0.7492823780443885	0.9232337815004913	0.9214193140490903	0.9268788641802657	0.9108749679741098	1.0	0.14285714285714285	0.0	-0.00042234335036152543	-0.00042234335036152543
1523	0.016638518828531876	0.004098285168291541	0.0012605076612152049	0.9773892143370422	-1	0	0	0.3333333333333333	2	0.7142857142857143	5	0.375	0.7142857142857143	7	5	1	1	0	0.6666666666666666	4	6	9	0.25	0	0.5283971481139353	0.9003086999572121	0.48221190357567983	0.9481451528196674	0.6518007620357211	0.9356054750051074	0.9159448204912686	0.9304934849976293	1.0	0.7142857142857143	0.0	0.0012605076612152049	0.0012605076612152049
2568	0.02212951653068989	0.010298993610391875	-0.009534223325637874	0.9678905533636526	-1	0	0	0.5	5	0.5384615384615384	7	0.3125	0.46153846153846156	8	6	6	1	0	0.75	6	8	15	0.07142857142857142	0.25	0.8197478993059202	0.9615882127651109	0.9650595054769596	0.8840268502262478	0.8721709527300721	0.9118796473567096	0.9182843754116056	0.9261763183196803	1.0	0.125	0.0	-0.0009534223325637874	-0.0009534223325637874
3040	0.014181697513675985	0.0073086576030771165	0.001533183647127264	0.9643656943792713	-1	0	0	0.5	5	0.5384615384615384	7	0.375	0.38461538461538464	9	5	5	1	0	0.625	5	8	15	0.1	0.15384615384615385	0.8639215633908803	0.9650521552469351	0.9556579063390498	0.7385344848875207	0.7645150491327926	0.9070413984231926	0.8406952900759631	0.9012841324708477	1.0	0.1111111111111111	0.0	0.001533183647127264	0.001533183647127264
2551	0.017303949155623347	0.005700074603857808	-0.005683815698138224	0.9649142195048812	-1	0	0	0.5	5	0.5384615384615384	7	0.375	0.38461538461538464	7	5	7	1	0	0.625	5	8	15	0.0625	0.15384615384615385	0.8639215633908803	0.9484383194217612	0.9780576650281052	0.7045000650143729	0.6881649398680143	0.8961680098756347	0.8406952900759631	0.8785464819955568	1.0	0.14285714285714285	0.0	-0.0005683815698138224	-0.0005683815698138224
4686	0.020601990659736703	0.008127428258599587	0.007423608160441091	0.9802969435162215	-1	0	0	0.4	4	0.6923076923076923	9	0.3125	0.38461538461538464	8	5	6	1	0	0.75	8	6	15	0.07692307692307693	0.15384615384615385	0.8795562793508317	0.9722648345950076	0.9780576650281052	0.6524050647597603	0.6221521076995351	0.8812241023746487	0.8912799363346259	0.8873089068631314	1.0	0.125	0.0	0.007423608160441091	0.007423608160441091
40	0.003047869213664466	0.0023600173414979227	-0.002359502535394523	0.9735627894268095	-1	0	0	0.5	1	1.0	1	1.0	1.0	2	1	0	1	0	0.3333333333333333	3	1	3	0.3333333333333333	0	0.6367418565187517	0.9659959734406555	0.4788018035041709	0.9772365326094007	0.7282665461855263	0.5327166196255558	0.8512732513818462	0.9177706636647815	1.0	0.5	0.0	-0.00023595025353945228	-0.00023595025353945228
3695	0.01689524159592487	0.006364102350132141	0.006280322716866607	0.973986891057897	-1	0	0	0.4	4	0.6923076923076923	9	0.35714285714285715	0.6153846153846154	11	8	3	1	0	0.8571428571428571	6	7	15	0.14285714285714285	0.16666666666666666	0.8639215633908803	0.9563119502365363	0.9556579063390498	0.8351270509608575	0.8177167589746267	0.8907193904019038	0.8406952900759631	0.9062635391867511	1.0	0.09090909090909091	0.0	0.006280322716866607	0.006280322716866607
4250	0.013785181138636643	0.007977784372513608	-0.006043654339684096	0.9835145633743724	-1	0	0	0.5	5	0.5384615384615384	7	0.35714285714285715	0.46153846153846156	9	6	5	1	0	0.8571428571428571	6	7	15	0.09090909090909091	0.18181818181818182	0.8639215633908803	0.9673871787376271	0.9780576650281052	0.7261564007361792	0.6221521076995351	0.8731888701228854	0.8406952900759631	0.8907266339503528	1.0	0.1111111111111111	0.0	-0.0006043654339684095	-0.0006043654339684095
2023	0.028477491128052743	0.006222974192436382	-0.005665911653304003	0.9290085626452116	-1	0	0	0.2	2	0.9230769230769231	12	0.38461538461538464	0.9230769230769231	14	12	0	0	0	0.23076923076923078	13	3	15	0.0	0	0.5991787577973476	0.8686971186109471	0.5215210410514153	0.9376889810314902	0.45021970434789027	0.9278099163970492	0.9090630276779472	0.9156580801416421	0	0	0.0	-0.0005665911653304003	-0.0005665911653304003
4091	0.013849001967583065	0.006328183151962744	0.006283891087362356	0.977938962985066	-1	0	0	0.5	5	0.5	6	0.4666666666666667	0.3333333333333333	8	4	5	1	0	0.8333333333333334	6	5	14	0.1	0.16666666666666666	0.8639215633908803	0.9699122084280132	0.9668577856835775	0.7342987147897871	0.6933335784161638	0.8916549779359774	0.8864056261921005	0.9001712905578035	1.0	0.125	0.0	0.006283891087362356	0.006283891087362356
440	0.0017734734934075598	0.0017155158299629308	-0.0017155158299339808	0.9863374946115161	-1	0	0	1.0	1	0	0	1.0	0	1	0	0	0	0	0.5	1	2	2	0.0	0	0	0	0	0	0	0	0	0	0	0	0	-0.0001715515829933981	-0.0001715515829933981
792	0.0015063639223046874	0.0014084502118473284	-0.001408438244646656	0.9836353225384865	-1	0	0	0.5	1	1.0	1	1.0	1.0	1	1	1	0	0	0.3333333333333333	1	3	3	0.0	0	0.17168840295001833	0.5	0.18644306984348297	0.5	0.2531542764802065	0.5	0.5876873173591761	0.5	0	0	0.0	-0.0001408438244646656	-0.0001408438244646656
4581	0.02083493793993142	0.00794738471327845	0.007437101721872026	0.9806090237465628	-1	0	0	0.4	4	0.6923076923076923	9	0.3125	0.38461538461538464	8	5	6	1	0	0.75	8	6	15	0.07692307692307693	0.15384615384615385	0.8795562793508317	0.9688931710589158	0.9780576650281052	0.6524050647597603	0.6221521076995351	0.8685889287345633	0.8864056261921005	0.8792802010315629	1.0	0.25	0.0	0.007437101721872026	0.007437101721872026
4013	0.01435400128095143	0.006302804794072505	0.006270259418941264	0.9780806527448662	-1	0	0	0.5	5	0.5	6	0.4666666666666667	0.3333333333333333	8	4	5	1	0	0.8333333333333334	6	5	14	0.1	0.16666666666666666	0.8639215633908803	0.9699122084280132	0.9668577856835775	0.7342987147897871	0.6933335784161638	0.8916549779359774	0.8864056261921005	0.9001712905578035	1.0	0.625	0.0	0.006270259418941264	0.006270259418941264
3559	0.02209899073304523	0.0053883586706299684	-0.003011222871669919	0.973048249383004	-1	0	0	0.3	3	0.75	9	0.3333333333333333	0.5	7	6	6	0	0	0.8571428571428571	6	7	14	0.0	0	0.77557423522096	0.8234528380443383	0.9782381758675047	0.7433654857909469	0.7992896276265935	0.9472897542717513	0.8534403629050862	0.861850980475734	0	0	0.0	-0.0003011222871669919	-0.0003011222871669919
1638	0.03437778277491831	0.0023301868547199608	0.0015676140728044284	0.975667773519202	-1	0	0	0.2	2	0.8461538461538461	11	0.4166666666666667	0.7692307692307693	11	10	3	2	0	0.25	3	12	15	0.2222222222222222	0	0.4502794342690349	0.8061128262183996	0.2791379422182033	0.9364015329942418	0.636024966792152	0.9382692920130804	0.8655494698318642	0.9070851295402677	0.6363636363636364	0.18181818181818182	0.0	0.0015676140728044284	0.0015676140728044284
2976	0.017135927960753815	0.007953020287333721	-0.003223902754826951	0.9663282157063763	-1	0	0	0.375	3	0.6666666666666666	6	0.5238095238095238	0.4444444444444444	5	4	5	1	0	0.42857142857142855	3	7	11	0.07692307692307693	0.6666666666666666	0.6911043563646453	0.9122658760303295	0.9887098652357725	0.7559197911869646	0.9214041762885967	0.9121931458429355	0.7682718769519024	0.8740871819275283	1.0	0.2	0.0	-0.00032239027548269507	-0.00032239027548269507
1851	0.037166623746448836	0.015320538055344255	-0.01223645081062002	0.9825284329441378	-1	0	0	0.3	3	0.7692307692307693	10	0.3333333333333333	0.6153846153846154	10	8	4	2	0	0.5555555555555556	5	9	15	0.2	0	0.4532491776108275	0.8585134013478263	0.2661910120957697	0.9522187140068499	0.6439128644139366	0.8633654452185948	0.8622528225344577	0.901401558814592	0.55	0.5	0.0	-0.001223645081062002	-0.001223645081062002
4454	0.0208351073040072	0.008726342957285232	0.00746859161236363	0.9796397061146774	-1	0	0	0.4	4	0.6923076923076923	9	0.3125	0.38461538461538464	8	5	6	1	0	0.75	8	6	15	0.07692307692307693	0.15384615384615385	0.8795562793508317	0.9722648345950076	0.9780576650281052	0.6524050647597603	0.6221521076995351	0.8685889287345633	0.8864056261921005	0.8834002768928981	1.0	0.25	0.0	0.00746859161236363	0.00746859161236363
66	0.002526913479354031	0.0016871748692653542	-0.0016871268890019352	0.9637952404325182	-1	0	0	0.3333333333333333	1	1.0	2	1.0	1.0	3	2	0	0	0	0.25	1	4	4	0.0	0	0.8057075748433238	0.5143923261397307	0.8616343411898881	0.9448761077479682	0.22612634331139175	0.5961934052480178	0.94649949304024	0.7495527340345975	0	0	0.0	-0.00016871268890019352	-0.00016871268890019352
3069	0.01483337180654232	0.006511221779099274	0.00650551109060405	0.9782222200895386	-1	0	0	0.5	5	0.5	6	0.4666666666666667	0.3333333333333333	8	4	5	1	0	0.8333333333333334	6	5	14	0.1	0.16666666666666666	0.8639215633908803	0.9699122084280132	0.9668577856835775	0.7342987147897871	0.6933335784161638	0.8916549779359774	0.8864056261921005	0.9001712905578035	1.0	0.125	0.0	0.00650551109060405	0.00650551109060405
4909	0.026217589445144126	0.00900366064489088	-0.008975836536532854	0.9807564263368774	-1	0	0	0.4	4	0.6923076923076923	9	0.3125	0.38461538461538464	8	5	6	1	0	0.75	8	6	15	0.07692307692307693	0.15384615384615385	0.8699272150568454	0.9719329938504366	0.9780576650281052	0.7057130095080975	0.6221521076995351	0.8883924074949588	0.8912799363346259	0.8970243019740958	1.0	0.375	0.0	-0.0008975836536532853	-0.0008975836536532853
3875	0.01613397027369477	0.004621229435530865	0.004612002322453457	0.9756332114367486	-1	0	0	0.5	5	0.5384615384615384	7	0.42857142857142855	0.38461538461538464	9	5	5	1	0	0.7142857142857143	7	5	15	0.1	0.15384615384615385	0.8639215633908803	0.9673871787376271	0.9780576650281052	0.7261564007361792	0.6221521076995351	0.8880123942172984	0.8406952900759631	0.8952224804795779	1.0	0.2222222222222222	0.0	0.004612002322453457	0.004612002322453457
1938	0.014180803576137409	0.006492202561971476	0.0033542970721264047	0.9641313597024331	-1	0	0	0.5	5	0.5384615384615384	7	0.375	0.38461538461538464	8	5	6	1	0	0.625	5	8	15	0.07692307692307693	0.15384615384615385	0.8639215633908803	0.9699122084280132	0.9668577856835775	0.6925906297079396	0.7294252465183371	0.9312547870522893	0.9028471147527376	0.9086412997494807	1.0	0.125	0.0	0.0033542970721264047	0.0033542970721264047
3779	0.014418349873215745	0.006253611046791683	0.00623501283468706	0.9780759755172219	-1	0	0	0.5	5	0.5	6	0.4666666666666667	0.3333333333333333	8	4	5	1	0	0.8333333333333334	6	5	14	0.1	0.16666666666666666	0.8639215633908803	0.9699122084280132	0.9668577856835775	0.7342987147897871	0.6933335784161638	0.8916549779359774	0.8864056261921005	0.9001712905578035	1.0	0.25	0.0	0.00623501283468706	0.00623501283468706
1595	0.024107954004132306	0.00784792223480312	-0.00586111405798413	0.9513113530899668	-1	0	0	0.2	2	0.9230769230769231	12	0.35714285714285715	0.7692307692307693	11	10	3	5	0	0.8571428571428571	6	7	15	0.5555555555555556	0	0.2825122005316934	0.9511376253833476	0.5443199642345665	0.9407861068741479	0.6530176972248182	0.8503600150903459	0.8765818164204827	0.9234764012455179	0.18181818181818182	0.2727272727272727	0.0	-0.000586111405798413	-0.000586111405798413
3051	None	None	None	None	None	0	0	0.375	3	0.6	6	0.6666666666666666	0.3	5	3	6	1	0	0.5	6	3	12	0.07142857142857142	0.6	0.6911043563646453	0.9534247065025495	0.9733215657350966	0.7381931726688873	0.9056758904225424	0.9276938055105838	0.8406952900759631	0.9004702253796879	1.0	0	0.0	None	None
1968	None	None	None	None	None	0	0	0.375	3	0.6666666666666666	6	0.55	0.4444444444444444	5	4	5	1	0	0.8	5	4	11	0.07692307692307693	0.4444444444444444	0.6911043563646453	0.9431851019160713	0.8672365513868538	0.754233243431378	0.9431018050208072	0.923437662247415	0.7799195140467741	0.8947551189361779	1.0	0.2	0.0	None	None
4805	0.02121273939179978	0.008851490652343951	0.007418548750205109	0.9800447862163812	-1	0	0	0.4	4	0.6923076923076923	9	0.3125	0.38461538461538464	8	5	6	1	0	0.75	8	6	15	0.07692307692307693	0.15384615384615385	0.8795562793508317	0.9722648345950076	0.9780576650281052	0.6524050647597603	0.6221521076995351	0.8685889287345633	0.8864056261921005	0.8834002768928981	1.0	0.25	0.0	0.007418548750205109	0.007418548750205109
2799	0.01452704250891281	0.006773130208801727	0.0038792810083753695	0.9628668419469243	-1	0	0	0.5	5	0.5384615384615384	7	0.375	0.38461538461538464	8	5	6	1	0	0.625	5	8	15	0.07692307692307693	0.15384615384615385	0.8639215633908803	0.9699122084280132	0.9668577856835775	0.6925906297079396	0.7294252465183371	0.9312547870522893	0.9028471147527376	0.9086412997494807	1.0	0.125	0.0	0.0038792810083753695	0.0038792810083753695
3584	0.018688404599797523	0.005139071165507872	0.003943195697110491	0.9773391182051735	-1	0	0	0.4	4	0.6923076923076923	9	0.4166666666666667	0.5384615384615384	9	7	5	1	0	1.0	6	6	15	0.08333333333333333	0.5	0.8639215633908803	0.9639027590574041	0.9556579063390498	0.7238139048802821	0.6221521076995351	0.9061297759510376	0.9202442934156577	0.8976915484615382	1.0	0.2222222222222222	0.0	0.003943195697110491	0.003943195697110491
423	0.001878468905198141	0.0017910436213830266	-0.0017909910538760501	0.9849584411982332	-1	0	0	1.0	1	0	0	1.0	0	1	0	0	1	0	0.5	1	2	2	0.3333333333333333	0	0	0	0	0	0	0	0	0	0	0	0	-0.000179099105387605	-0.000179099105387605
637	0.03381059341411204	0.007111099409243539	-0.005103796004084353	0.9792709235457122	-1	0	0	0.2	2	0.8461538461538461	11	0.45454545454545453	0.7692307692307693	11	10	3	2	0	0.2727272727272727	3	11	15	0.2222222222222222	0	0.4532491776108275	0.8064307065729361	0.3487232864573062	0.9212520218054583	0.6507125073318777	0.8563013516055057	0.81833257978129	0.8688074929481561	0.5454545454545454	0.36363636363636365	0.0	-0.0005103796004084354	-0.0005103796004084354
4631	0.021183669599480728	0.008999661762743525	0.0072471258885936545	0.9790956934989307	-1	0	0	0.4	4	0.6923076923076923	9	0.3125	0.38461538461538464	8	5	6	1	0	0.75	8	6	15	0.07692307692307693	0.15384615384615385	0.8795562793508317	0.9722648345950076	0.9780576650281052	0.6524050647597603	0.6221521076995351	0.8876346761809586	0.8864056261921005	0.8893829101814335	1.0	0.25	0.0	0.0072471258885936545	0.0072471258885936545
1408	0.01077080898917229	0.00641431054057041	-0.005565786600515126	0.9685361101228023	-1	0.25	1	0.4	4	0.75	9	0.7	0.4166666666666667	7	5	6	0	0	0.8	5	4	14	0.0	0.4444444444444444	0.7990738160009814	0.9489253614993417	0.8318082594537206	0.9182564727450493	0.725839525013505	0.9274684586568889	0.783147157861948	0.932754367230878	0	0	0.0	-0.0005565786600515126	-0.0005565786600515126
1553	0.03999719687093171	0.0067732799197143005	0.003195422438283599	0.9664825581193126	-1	0	0	0.1	1	1.0	13	0.38461538461538464	0.9230769230769231	13	12	1	2	0	0.23076923076923078	3	13	15	0.4	0	0.4502794342690349	0.7344366767152783	0.2669606689630781	0.9275589284271013	0.636024966792152	0.9137378156631116	0.8582500510597557	0.878225088753441	0.6153846153846154	0.3076923076923077	0.0	0.003195422438283599	0.003195422438283599
4927	0.02114311995714068	0.008915307096907991	0.007564772453415211	0.9796963271194323	-1	0	0	0.4	4	0.6923076923076923	9	0.3125	0.38461538461538464	8	5	6	1	0	0.75	8	6	15	0.07692307692307693	0.15384615384615385	0.8795562793508317	0.9688931710589158	0.9780576650281052	0.6524050647597603	0.6221521076995351	0.8951353789675057	0.8912799363346259	0.8880411334981506	1.0	0.25	0.0	0.007564772453415211	0.007564772453415211
675	0.0024547906130670243	0.002054870327850018	-0.002054867899918339	0.9821525078653921	-1	0	0	0.5	1	1.0	1	1.0	1.0	2	1	0	0	0	0.3333333333333333	1	3	3	0.0	0	0.4270634757218354	0.769151736165068	0.26758317815039456	0.69240798622232	0.4519333919060421	0.8795092562836971	0.7052834218512323	0.7915411087912304	0	0	0.0	-0.0002054867899918339	-0.0002054867899918339
3906	0.014253650399575374	0.006530454647851841	0.006521189762461962	0.9778964264667134	-1	0	0	0.5	5	0.5	6	0.4666666666666667	0.3333333333333333	8	4	5	1	0	0.8333333333333334	6	5	14	0.1	0.16666666666666666	0.8639215633908803	0.9662614292299269	0.9668577856835775	0.7342987147897871	0.6933335784161638	0.8916549779359774	0.8864056261921005	0.8965715599414408	1.0	0.25	0.0	0.006521189762461962	0.006521189762461962
2950	0.011744288502912592	0.003728845216230742	-0.0036465718049959912	0.9823532490849002	-1	0	0	0.5555555555555556	5	0.45454545454545453	5	0.52	0.2727272727272727	7	3	5	1	0	1.0	5	5	13	0.1	0.18181818181818182	0.8639215633908803	0.974616249133987	0.9780576650281052	0.7226469818727062	0.6221521076995351	0.9154048891082869	0.9271932888534977	0.9112519597975629	1.0	0.14285714285714285	0.0	-0.0003646571804995991	-0.0003646571804995991
1183	0.0021438450965011457	0.002061853348638777	-0.002059825852146245	0.9830097146240886	-1	0	0	0	0	0	0	1.0	0	0	0	0	0	0	1.0	1	1	1	0.0	0	0	0	0	0	0	0	0	0	0	0	0	-0.1	-0.1
1325	0.0014509661881663399	0.0013939637467016233	-0.0013939634676462867	0.9837129796128061	-1	0	0	0.5	1	1.0	1	1.0	1.0	1	1	1	0	0	0.3333333333333333	1	3	3	0.0	0	0.17168840295001833	0.5	0.18644306984348297	0.5	0.2531542764802065	0.5	0.5876873173591761	0.5	0	0	0.0	-0.00013939634676462867	-0.00013939634676462867
1527	0.014567934376017253	0.00685182111631319	0.0034114567387365648	0.9636983513872909	-1	0	0	0.5	5	0.5384615384615384	7	0.375	0.38461538461538464	8	5	6	1	0	0.625	5	8	15	0.07692307692307693	0.15384615384615385	0.8639215633908803	0.9699122084280132	0.9668577856835775	0.6925906297079396	0.7294252465183371	0.9312547870522893	0.9028471147527376	0.9086412997494807	1.0	0.125	0.0	0.0034114567387365648	0.0034114567387365648
1085	0.001393348983026951	0.0013045926884204192	-0.0013045898140188947	0.983744953996882	-1	0	0	0.5	1	1.0	1	1.0	1.0	1	1	1	0	0	0.3333333333333333	1	3	3	0.0	0	0.17168840295001833	0.5	0.18644306984348297	0.5	0.2531542764802065	0.5	0.5876873173591761	0.5	0	0	0.0	-0.00013045898140188946	-0.00013045898140188946
3006	0.015022463788765435	0.004278175991400946	0.004273945791206855	0.9767189872270796	-1	0	0	0.4	4	0.6923076923076923	9	0.5	0.46153846153846156	8	6	6	1	0	0.8333333333333334	6	5	15	0.07142857142857142	0.3333333333333333	0.8639215633908803	0.9699122084280132	0.9668577856835775	0.7342987147897871	0.7294252465183371	0.9163056970499408	0.9028471147527376	0.9084013259288592	1.0	0.125	0.0	0.004273945791206855	0.004273945791206855
1584	0.02649143572616027	0.0028137373238052285	0.002177521498597869	0.9799148615899617	-1	0	0	0.2	2	0.8461538461538461	11	0.3333333333333333	0.6923076923076923	11	9	3	2	0	0.5555555555555556	9	5	15	0.25	0.3076923076923077	0.4532491776108275	0.9075239192031257	0.4471482587676222	0.9582242797771351	0.636024966792152	0.8865032025017232	0.8588885215026085	0.9234860196903764	0.6363636363636364	0.18181818181818182	0.0	0.002177521498597869	0.002177521498597869
3853	0.010800599863046687	0.0025400473230463992	-0.0015551312865944259	0.9628600610761241	-1	0	0	0.5555555555555556	5	0.45454545454545453	5	0.52	0.2727272727272727	6	3	6	1	0	1.0	5	5	13	0.07692307692307693	0.18181818181818182	0.8197478993059202	0.9721488569420158	0.9538596261324319	0.7520882618829932	0.8438744153166418	0.9137133363657257	0.9146489604362973	0.9121963790398864	1.0	0	0.0	-0.00015551312865944258	-0.00015551312865944258
1705	0.025956628470554088	0.003201141994234341	0.0010055060416638234	0.9804347158133127	-1	0	0	0.2	2	0.8461538461538461	11	0.3333333333333333	0.6923076923076923	11	9	3	2	0	0.5555555555555556	9	5	15	0.25	0.3076923076923077	0.4532491776108275	0.9075239192031257	0.4471482587676222	0.9582242797771351	0.636024966792152	0.8865032025017232	0.8588885215026085	0.9234860196903764	0.6363636363636364	0.18181818181818182	0.0	0.0010055060416638234	0.0010055060416638234
2155	0.0181372269011363	0.004177943126279562	-0.004173608064594842	0.9660930831108959	-1	0.25	1	0.5	5	0.6153846153846154	8	0.4166666666666667	0.46153846153846156	8	6	6	0	0	1.0	6	6	15	0.0	0.6666666666666666	0.6911043563646453	0.9167746326050341	0.9420407952173944	0.6810040311669378	0.6198327375279429	0.9588580675089754	0.9350402520148685	0.8911108218621342	0	0	0.0	-0.00041736080645948424	-0.00041736080645948424
4950	0.012591694366240384	0.006982718157037625	-0.00424276665823802	0.9604807382595224	-1	0	0	0.4444444444444444	4	0.6363636363636364	7	0.52	0.2727272727272727	6	3	6	1	0	1.0	5	5	13	0.07692307692307693	0.18181818181818182	0.8197478993059202	0.9721488569420158	0.9482145587503179	0.7444055081194165	0.8538084270767999	0.9098864530393036	0.9146489604362973	0.9098079840420963	1.0	0.3333333333333333	0.0	-0.000424276665823802	-0.000424276665823802
2647	0.014131620989399074	0.00616298450349368	-0.0014599309449955628	0.9636793126536557	-1	0	0	0.4	4	0.6923076923076923	9	0.5357142857142857	0.5384615384615384	9	7	5	1	0	0.5714285714285714	4	7	15	0.08333333333333333	0.6666666666666666	0.8639215633908803	0.9609358912727934	0.9520613459258138	0.7352761743278857	0.6221521076995351	0.9357934889824577	0.9268788641802657	0.9089750731819709	1.0	0.1111111111111111	0.0	-0.0001459930944995563	-0.0001459930944995563
1650	0.018005553633733535	0.006967110468625967	-0.006366143378841499	0.9809577004869798	-1	0	0	0.3333333333333333	2	0.8571428571428571	6	0.42857142857142855	0.7142857142857143	6	5	2	5	0	0.42857142857142855	3	7	9	0.7142857142857143	0	0.4532491776108275	0.9332170542227993	0.6237148041973003	0.9757128789005305	0.6602792732834627	0.7551200684421773	0.8719080674493812	0.9231195399589275	0.16666666666666666	0.3333333333333333	0.0	-0.0006366143378841499	-0.0006366143378841499
3278	0.013369388011412454	0.006447690334376517	0.005631419798333953	0.9794221792945326	-1	0	0	0.5	5	0.5	6	0.4666666666666667	0.3333333333333333	6	4	7	1	0	0.8333333333333334	6	5	14	0.0625	0.16666666666666666	0.8197478993059202	0.9728084020218025	0.9668577856835775	0.6703491974294952	0.7731361431789149	0.9109240718223187	0.9320525576248596	0.9006085667195424	1.0	0.16666666666666666	0.0	0.005631419798333953	0.005631419798333953
3052	0.015334082064697593	0.004423248967809995	0.004405687840520717	0.9768115649714153	-1	0	0	0.4	4	0.6923076923076923	9	0.5	0.46153846153846156	8	6	6	1	0	0.8333333333333334	6	5	15	0.07142857142857142	0.3333333333333333	0.8639215633908803	0.9699122084280132	0.9668577856835775	0.7342987147897871	0.568950397857701	0.8993053220968363	0.9028471147527376	0.9025941130106446	1.0	0.125	0.0	0.004405687840520717	0.004405687840520717
4943	0.021036067322053015	0.00849958179242727	0.007733621436382064	0.9807829205720059	-1	0	0	0.4	4	0.6923076923076923	9	0.3125	0.38461538461538464	8	5	6	1	0	0.75	8	6	15	0.07692307692307693	0.15384615384615385	0.8795562793508317	0.9688931710589158	0.9780576650281052	0.6524050647597603	0.6221521076995351	0.8685889287345633	0.8864056261921005	0.8792802010315629	1.0	0.25	0.0	0.007733621436382064	0.007733621436382064
3865	0.021930197195636426	0.00706912324053143	-0.007068983042099863	0.9836208943565912	-1	0	0	0.5	5	0.5384615384615384	7	0.42857142857142855	0.38461538461538464	8	5	6	1	0	0.7142857142857143	7	5	15	0.07692307692307693	0.15384615384615385	0.8197478993059202	0.9686505009988599	0.9780576650281052	0.7072060488404556	0.6221521076995351	0.9094003479009262	0.923371486214886	0.90081363669865	1.0	0.125	0.0	-0.0007068983042099863	-0.0007068983042099863
554	0.002912033588597729	0.0021421133448041403	-0.0021420336403842246	0.9699849182774519	-1	0	0	0.3333333333333333	1	1.0	2	1.0	1.0	3	2	0	0	0	0.25	1	4	4	0.0	0	0.6103031764530983	0.7034038940831416	0.2460506717205507	0.6275256967753192	0.8434882349405758	0.9255763450053334	0.9211819369139919	0.7861612621672112	0	0	0.0	-0.00021420336403842245	-0.00021420336403842245
44	None	None	None	None	None	0	0	0.5	4	0.5555555555555556	5	0.7333333333333333	0.3333333333333333	5	3	5	1	0	0.6	5	3	11	0.08333333333333333	0.5	0.6036568923969124	0.9268834964782567	0.9748761132252847	0.9584398730825451	0.4239046530445411	0.8988137439195124	0.8817368647682837	0.9321809672355007	1.0	0.2	0.0	None	None
4224	0.013863373662283593	0.007210637265570834	-0.0002584948273563607	0.9835131294567908	-1	0	0	0.5	5	0.5384615384615384	7	0.46875	0.38461538461538464	8	5	6	1	0	0.5	8	4	15	0.07692307692307693	0.16666666666666666	0.8639215633908803	0.9699122084280132	0.9780576650281052	0.738160978767688	0.730058629722708	0.9163019156818961	0.8912799363346259	0.908950112656914	1.0	0.25	0.0	-2.5849482735636068e-05	-2.5849482735636068e-05
1414	0.026072321569885714	0.003048323727080554	0.0009794187088295776	0.9802486079006386	-1	0	0	0.2	2	0.8461538461538461	11	0.3333333333333333	0.6923076923076923	11	9	3	2	0	0.5555555555555556	9	5	15	0.25	0.3076923076923077	0.4532491776108275	0.9075239192031257	0.4471482587676222	0.9582242797771351	0.636024966792152	0.8865032025017232	0.8588885215026085	0.9234860196903764	0.6363636363636364	0.18181818181818182	0.0	0.0009794187088295776	0.0009794187088295776
4780	0.020747403723781553	0.009313804694357244	0.007647487573053237	0.9795555886135737	-1	0	0	0.4	4	0.6923076923076923	9	0.3125	0.38461538461538464	8	5	6	1	0	0.75	8	6	15	0.07692307692307693	0.15384615384615385	0.8795562793508317	0.9613047135803323	0.9780576650281052	0.6524050647597603	0.6221521076995351	0.8685889287345633	0.8864056261921005	0.871046897106337	1.0	0.125	0.0	0.007647487573053237	0.007647487573053237
1519	0.011365502114322778	0.005446362198147681	-0.005339653634253613	0.9802811635687053	-1	0.3333333333333333	1	0.5555555555555556	5	0.5454545454545454	6	0.43333333333333335	0.36363636363636365	6	4	6	1	0	0.8333333333333334	6	5	13	0.07142857142857142	0.2857142857142857	0.4502794342690349	0.9381494455578692	0.3626852492180172	0.9704888629509499	0.6787235274681315	0.9031654658164526	0.9092804540528114	0.9434832112694275	1.0	0.3333333333333333	0.0	-0.0005339653634253613	-0.0005339653634253613
4138	0.02075140729537399	0.008886299770158054	0.007219212594270195	0.9791354680216258	-1	0	0	0.4	4	0.6923076923076923	9	0.3125	0.38461538461538464	8	5	6	1	0	0.75	8	6	15	0.07692307692307693	0.15384615384615385	0.8795562793508317	0.9722648345950076	0.9780576650281052	0.6524050647597603	0.6221521076995351	0.8685889287345633	0.8864056261921005	0.8834002768928981	1.0	0.25	0.0	0.007219212594270195	0.007219212594270195
3826	0.011396587179156255	0.004742156062251629	-0.0046805276042924055	0.982615680727234	-1	0	0	0.5555555555555556	5	0.45454545454545453	5	0.43333333333333335	0.36363636363636365	7	4	5	1	0	0.8333333333333334	6	5	13	0.09090909090909091	0.2222222222222222	0.8639215633908803	0.974616249133987	0.9780576650281052	0.660673347009711	0.6221521076995351	0.8742165570335745	0.90017598599121	0.8893710212626685	1.0	0.14285714285714285	0.0	-0.00046805276042924057	-0.00046805276042924057
2348	0.014375663969018905	0.0069779419529267415	0.0028435186155487467	0.9630330669345644	-1	0	0	0.5	5	0.5384615384615384	7	0.375	0.38461538461538464	8	5	6	1	0	0.625	5	8	15	0.07692307692307693	0.15384615384615385	0.8639215633908803	0.9699122084280132	0.9668577856835775	0.6925906297079396	0.7294252465183371	0.9312547870522893	0.9028471147527376	0.9086412997494807	1.0	0.125	0.0	0.0028435186155487467	0.0028435186155487467
2292	0.014450680679443743	0.006832974966568511	0.0033619112741245685	0.9644299887607424	-1	0	0	0.5	5	0.5384615384615384	7	0.375	0.38461538461538464	8	5	6	1	0	0.625	5	8	15	0.07692307692307693	0.15384615384615385	0.8639215633908803	0.9699122084280132	0.9668577856835775	0.6925906297079396	0.6221521076995351	0.9183075313102207	0.8910545117881599	0.9033463262337411	1.0	0.125	0.0	0.0033619112741245685	0.0033619112741245685
444	0.0025863988287779006	0.0018684769995247184	-0.001868335993445669	0.9637870562959219	-1	0	0	0.3333333333333333	1	1.0	2	1.0	1.0	3	2	0	0	0	0.25	1	4	4	0.0	0	0.8057075748433238	0.5143923261397307	0.8616343411898881	0.9448761077479682	0.22612634331139175	0.5961934052480178	0.94649949304024	0.7495527340345975	0	0	0.0	-0.00018683359934456691	-0.00018683359934456691
255	0.006664687791010441	0.0036087018800219015	-0.003608644221065315	0.9755876898363227	-1	0	0	0.6	3	0.4	2	0.7	0.4	4	2	2	1	0	0.4	5	2	7	0.16666666666666666	0.4	0.3127091652975308	0.8700128597689901	0.5788946900162455	0.7911801265129008	0.4071958530712506	0.9016154884752624	0.7107949069013128	0.860102747978756	1.0	0.75	0.0	-0.0003608644221065315	-0.0003608644221065315
284	0.0021760241928938592	0.001974744116779196	-0.0019725144598066037	0.983852147154574	-1	0	0	1.0	2	0.0	0	0.75	0	2	0	0	0	0	1.0	2	2	3	0.0	0	0	0	0	0	0	0	0	0	0	0	0	-0.00019725144598066037	-0.00019725144598066037
2133	0.014034620298746194	0.0023214288399230998	0.0022623035228479783	0.9546424472197718	-1	0	0	0.5	5	0.5384615384615384	7	0.5	0.38461538461538464	8	5	6	1	0	0.8333333333333334	5	6	15	0.07692307692307693	0.15384615384615385	0.8639215633908803	0.9671305089945096	0.9538596261324319	0.7442610004257217	0.8899000951789733	0.9268345740439995	0.8912799363346259	0.911306419469612	1.0	0.125	0.0	0.0022623035228479783	0.0022623035228479783
221	0.013745080568447934	0.003368361991607937	-0.003366774823144609	0.9801588826804959	-1	0	0	0.5	3	0.5714285714285714	4	0.42857142857142855	0.5714285714285714	7	4	1	2	0	0.42857142857142855	7	3	9	0.6666666666666666	1.0	0.5073489033935965	0.9111252865115572	0.33783426770250846	0.9249566585404263	0.627307337319845	0.720394236485585	0.8762720864878042	0.8730852124070889	0.6428571428571428	0.42857142857142855	0.0	-0.0003366774823144609	-0.0003366774823144609
4917	0.021430398094105386	0.008617941568387804	0.007760960401648564	0.9803677167278342	-1	0	0	0.4	4	0.6923076923076923	9	0.3125	0.38461538461538464	8	5	6	1	0	0.75	8	6	15	0.07692307692307693	0.15384615384615385	0.8795562793508317	0.9688931710589158	0.9780576650281052	0.6524050647597603	0.6221521076995351	0.8685889287345633	0.8864056261921005	0.8792802010315629	1.0	0.25	0.0	0.007760960401648564	0.007760960401648564
4788	0.022239669176862292	0.009551458134059788	0.008831105879272052	0.9801490917128117	-1	0	0	0.3	3	0.8333333333333334	10	0.2916666666666667	0.4166666666666667	7	5	6	4	0	0.75	8	6	14	0.2857142857142857	0.16666666666666666	0.8639215633908803	0.9742042728688911	0.9780576650281052	0.660673347009711	0.6221521076995351	0.8742165570335745	0.897675126315317	0.8888279766898938	0.14285714285714285	0.2857142857142857	0.0	0.008831105879272052	0.008831105879272052
3027	None	None	None	None	None	0	0	0.2222222222222222	2	0.8181818181818182	9	0.5416666666666666	0.6363636363636364	7	7	5	1	0	0.375	3	8	13	0.07142857142857142	0	0.8639215633908803	0.928507628135722	0.9780576650281052	0.7760710625442675	0.568950397857701	0.8739237101856795	0.8714881104447966	0.8715055312099658	1.0	0.14285714285714285	0.0	None	None
1327	0.01783981628126397	0.009410766559494643	-0.00866873815173969	0.9547206676630614	-1	0	0	0.5	5	0.5384615384615384	7	0.5	0.46153846153846156	11	6	3	1	0	0.8333333333333334	5	6	15	0.2	0.6666666666666666	0.8639215633908803	0.9529379156849417	0.9520613459258138	0.749618774495523	0.8899000951789733	0.9305621106717166	0.8714881104447966	0.9032037097088071	1.0	0.09090909090909091	0.0	-0.0008668738151739691	-0.0008668738151739691
89	0.019947610908831313	0.00469901735864318	-0.002956239825417158	0.980286756333759	-1	0	0	0.3	3	0.6923076923076923	9	0.2777777777777778	0.6923076923076923	11	9	3	1	0	0.6666666666666666	6	9	15	0.125	0	0.7036032551720112	0.7646862568724451	0.7282107484172967	0.919450081973209	0.591130630269422	0.8551551872142731	0.7844076762327263	0.8577046373000045	1.0	0.18181818181818182	0.0	-0.0002956239825417158	-0.0002956239825417158
3435	0.013743122046879351	0.0004568974649757015	-0.00044287166175106514	0.9777282868800704	-1	0	0	0.5	5	0.5	6	0.4666666666666667	0.3333333333333333	8	4	5	1	0	0.8333333333333334	6	5	14	0.1	0.16666666666666666	0.8314976896959309	0.9569338643725676	0.9668577856835775	0.7342987147897871	0.725839525013505	0.8899700385788882	0.865241953099558	0.8878858072092164	1.0	0.125	0.0	-4.428716617510652e-05	-4.428716617510652e-05
5024	0.02042377476261242	0.0014579794972847154	-0.0014416299474817782	0.9806127997269735	-1	0	0	0.4	4	0.6923076923076923	9	0.3125	0.38461538461538464	7	5	7	1	0	0.75	8	6	15	0.0625	0.15384615384615385	0.8639215633908803	0.953450653525999	0.9780576650281052	0.6721338487414752	0.6221521076995351	0.8761212174348016	0.8406952900759631	0.8696509300121228	1.0	0.14285714285714285	0.0	-0.00014416299474817782	-0.00014416299474817782
563	0.0025648274890110027	0.0016727965865070728	-0.0016727931435463223	0.9635812616331227	-1	0	0	0.3333333333333333	1	1.0	2	1.0	1.0	3	2	0	0	0	0.25	1	4	4	0.0	0	0.8057075748433238	0.5143923261397307	0.8616343411898881	0.9448761077479682	0.22612634331139175	0.5961934052480178	0.94649949304024	0.7495527340345975	0	0	0.0	-0.00016727931435463222	-0.00016727931435463222
1467	0.0026526436034619116	0.0026097412287492986	-0.0026095246870811105	0.9818897855186514	-1	0	0	0.5	2	0.6666666666666666	2	0.625	0.3333333333333333	3	1	1	1	0	0.5	2	4	5	0.25	0	0.4502794342690349	0.8611549203203215	0.1966574873568402	0.8257866782457278	0.2531542764802065	0.9224920751050153	0.8917037583236606	0.8757251595164297	1.0	0	0.0	-0.00026095246870811106	-0.00026095246870811106
857	0.007917913539127101	0.00425696325589315	-0.0041272729081422745	0.9748493655059516	-1	0	0	0.25	1	1.0	3	1.0	1.0	4	3	0	0	0	0.2	1	5	5	0.0	0	0.7875004454560138	0.6258694471758244	0.8671678887890092	0.5417313059946239	0.514787455686643	0.9430867710135752	0.8399393306026293	0.7619065456406812	0	0	0.0	-0.00041272729081422746	-0.00041272729081422746
814	0.013077261921661218	0.005777914771136574	0.00026665589547802563	0.9686056694901628	-1	0	0	0.4	4	0.6923076923076923	9	0.5	0.5384615384615384	9	7	5	1	0	0.8333333333333334	5	6	15	0.08333333333333333	0.3333333333333333	0.8639215633908803	0.9650521552469351	0.9556579063390498	0.7385344848875207	0.8899000951789733	0.9264514450311198	0.8714881104447966	0.9086035475214436	1.0	0.1111111111111111	0.0	0.00026665589547802563	0.00026665589547802563
4271	0.020868351515344025	0.008743954093485204	0.007877556051626955	0.9799571936844151	-1	0	0	0.4	4	0.6923076923076923	9	0.3125	0.38461538461538464	8	5	6	1	0	0.75	8	6	15	0.07692307692307693	0.15384615384615385	0.8795562793508317	0.9722648345950076	0.9780576650281052	0.6525936459040399	0.6221521076995351	0.8685889287345633	0.8864056261921005	0.8834288297917525	1.0	0.25	0.0	0.007877556051626955	0.007877556051626955
1665	0.025049670224500477	0.0035295467001494286	0.002556947724981889	0.9775678807025479	-1	0	0	0.2	2	0.8461538461538461	11	0.375	0.6923076923076923	10	9	4	2	0	0.625	8	5	15	0.18181818181818182	0.3076923076923077	0.4532491776108275	0.902906538967871	0.36314310049291276	0.9639078950798736	0.6290885372458435	0.8912577959848782	0.8585695872187165	0.9268654006955641	0.6	0.2	0.0	0.002556947724981889	0.002556947724981889
4935	0.005493748128016335	0.0045746435583206655	-0.0045746251360915995	0.9834643328689658	-1	0	0	0.5714285714285714	4	0.5	4	0.5	0.25	5	2	4	2	0	0.8	4	5	10	0.2222222222222222	0.25	0.8951909953107833	0.9823737082731022	0.9780576650281052	0.5279449188710356	0.6221521076995351	0.8409780376557301	0.9297487355227877	0.8735442735369803	0.6	0.4	0.0	-0.00045746251360915993	-0.00045746251360915993
3488	0.013327103324177593	0.006237512007680707	0.004858060509446785	0.9803567349140653	-1	0	0	0.5	5	0.5	6	0.4666666666666667	0.3333333333333333	6	4	7	1	0	0.8333333333333334	6	5	14	0.0625	0.16666666666666666	0.8197478993059202	0.9728084020218025	0.9833837651319388	0.6728325867015331	0.6933335784161638	0.8824655901988461	0.9045703850040223	0.8913653628808539	1.0	0.16666666666666666	0.0	0.004858060509446785	0.004858060509446785
344	0.0017429609173640458	0.0017156147361168917	-0.0017156147359272966	0.9863573980971494	-1	0	0	1.0	1	0	0	1.0	0	1	0	0	0	0	0.5	1	2	2	0.0	0	0	0	0	0	0	0	0	0	0	0	0	-0.00017156147359272965	-0.00017156147359272965
3666	0.014743131649983664	0.00670688441833045	0.006695467791894074	0.9778618853008437	-1	0	0	0.5	5	0.5	6	0.4666666666666667	0.3333333333333333	8	4	5	1	0	0.8333333333333334	6	5	14	0.1	0.16666666666666666	0.8639215633908803	0.9699122084280132	0.9668577856835775	0.7342987147897871	0.6933335784161638	0.8916549779359774	0.8864056261921005	0.9001712905578035	1.0	0.125	0.0	0.006695467791894074	0.006695467791894074
4673	0.021093435462340347	0.008673669530152337	0.007400246161346471	0.9796083682261167	-1	0	0	0.4	4	0.6923076923076923	9	0.3125	0.38461538461538464	8	5	6	1	0	0.75	8	6	15	0.07692307692307693	0.15384615384615385	0.8795562793508317	0.9722648345950076	0.9780576650281052	0.6524050647597603	0.6221521076995351	0.8685889287345633	0.8864056261921005	0.8834002768928981	1.0	0.25	0.0	0.007400246161346471	0.007400246161346471
4373	0.019744740117049818	0.006729265564054173	0.006642829810844676	0.9796373420415206	-1	0	0	0.4	4	0.6923076923076923	9	0.30612244897959184	0.46153846153846156	9	6	5	1	0	1.0	7	7	15	0.09090909090909091	0.15384615384615385	0.8639215633908803	0.9673871787376271	0.9780576650281052	0.7261564007361792	0.6221521076995351	0.8731888701228854	0.8406952900759631	0.8907266339503528	1.0	0.2222222222222222	0.0	0.006642829810844676	0.006642829810844676
2104	0.03649024668771804	0.004404453860191551	0.003955238063452696	0.9691458207752001	-1	0	0	0.1	1	1.0	13	0.38461538461538464	0.9230769230769231	13	12	1	1	0	0.23076923076923078	3	13	15	0.2	0	0.4502794342690349	0.7344366767152782	0.26542135522846133	0.9253194217055868	0.636024966792152	0.9025867254882526	0.8544747689510359	0.872155965760726	1.0	0.6153846153846154	0.0	0.003955238063452696	0.003955238063452696
3599	0.01441134595729272	0.007801509273422787	-0.0027004672692270883	0.9583186403363777	-1	0.25	1	0.6	6	0.46153846153846156	6	0.42857142857142855	0.3076923076923077	7	4	7	1	0	0.7142857142857143	5	7	15	0.06666666666666667	0.15384615384615385	0.8639215633908803	0.9682168040449164	0.9520613459258138	0.7492823780443885	0.9232337815004913	0.9214193140490903	0.9268788641802657	0.9108749679741098	1.0	0.14285714285714285	0.0	-0.00027004672692270884	-0.00027004672692270884
4864	0.021403024951228797	0.008595054538888765	0.007900950339179362	0.9801449216398426	-1	0	0	0.4	4	0.6923076923076923	9	0.3125	0.38461538461538464	8	5	6	1	0	0.75	8	6	15	0.07692307692307693	0.15384615384615385	0.8795562793508317	0.9722648345950076	0.9780576650281052	0.6525936459040399	0.6221521076995351	0.8876346761809586	0.8864056261921005	0.8894101814565857	1.0	0.25	0.0	0.007900950339179362	0.007900950339179362
4477	0.022929409618342757	0.004664600874131316	-0.0044277246144709854	0.9737927029420982	-1	0	0	0.3	3	0.8333333333333334	10	0.3888888888888889	0.6666666666666666	11	8	2	1	0	0.4444444444444444	9	4	14	0.2	0.16666666666666666	0.8639215633908803	0.9551904241222688	0.9780576650281052	0.7268828762319847	0.6221521076995351	0.8930599621445722	0.8406952900759631	0.8863088222413162	1.0	0.09090909090909091	0.0	-0.00044277246144709854	-0.00044277246144709854
3539	0.01333070898439325	0.007355702251240123	0.003978092934253582	0.9804150937776567	-1	0	0	0.5555555555555556	5	0.45454545454545453	5	0.43333333333333335	0.36363636363636365	7	4	5	2	0	0.8333333333333334	6	5	13	0.18181818181818182	0.18181818181818182	0.77557423522096	0.9689494460923308	0.9669480411032773	0.7126102189806974	0.6608276318188225	0.8838137451398718	0.8484329042920635	0.8933965102818612	0.6428571428571428	0.14285714285714285	0.0	0.003978092934253582	0.003978092934253582
4667	0.02134898779401597	0.008601208312159662	0.007827984233504516	0.9802331257233194	-1	0	0	0.4	4	0.6923076923076923	9	0.3125	0.38461538461538464	8	5	6	1	0	0.75	8	6	15	0.07692307692307693	0.15384615384615385	0.8795562793508317	0.9722648345950076	0.9780576650281052	0.6524050647597603	0.6221521076995351	0.8611286193632894	0.860081249872517	0.8811902635396225	1.0	0.25	0.0	0.007827984233504516	0.007827984233504516
3728	0.014324190702677044	0.006821596580736951	0.006770482651654221	0.9780769275272903	-1	0	0	0.5	5	0.5	6	0.4666666666666667	0.3333333333333333	8	4	5	1	0	0.8333333333333334	6	5	14	0.1	0.16666666666666666	0.8639215633908803	0.9699122084280132	0.9668577856835775	0.7342987147897871	0.6933335784161638	0.8916549779359774	0.8864056261921005	0.9001712905578035	1.0	0.125	0.0	0.006770482651654221	0.006770482651654221
808	0.0018709378842784695	0.001665402629414956	-0.0016651615305616023	0.9740495406163243	-1	0	0	0.5	1	1.0	1	1.0	1.0	1	1	1	0	0	0.3333333333333333	1	3	3	0.0	0	0.7934919066157811	0.5	0.3424664268153345	0.5	0.3087791532052846	0.5	0.9011296534660055	0.5	0	0	0.0	-0.00016651615305616024	-0.00016651615305616024
3659	0.01436471509858569	0.006381141263992089	0.0063539394304242105	0.9781441203283595	-1	0	0	0.5	5	0.5	6	0.4666666666666667	0.3333333333333333	8	4	5	1	0	0.8333333333333334	6	5	14	0.1	0.16666666666666666	0.8639215633908803	0.9699122084280132	0.9668577856835775	0.7342987147897871	0.6933335784161638	0.8916549779359774	0.8864056261921005	0.9001712905578035	1.0	0.125	0.0	0.0063539394304242105	0.0063539394304242105
4816	0.01623625565386094	0.004248878503452877	-0.004099425524278747	0.9791848918606302	-1	0	0	0.4	4	0.6923076923076923	9	0.4166666666666667	0.38461538461538464	7	5	7	2	0	1.0	6	6	15	0.125	0.18181818181818182	0.8951909953107833	0.9750973086661515	0.9780576650281052	0.7148487841652637	0.568950397857701	0.8615701590324802	0.8714881104447966	0.8945737052691377	0.5714285714285714	0.14285714285714285	0.0	-0.00040994255242787466	-0.00040994255242787466
2795	0.019951018617031295	0.010022838513178487	-0.007962368126791285	0.9668415421954366	-1	0	0	0.5	5	0.5384615384615384	7	0.375	0.46153846153846156	10	6	4	1	0	0.625	5	8	15	0.125	0.15384615384615385	0.8197478993059202	0.9467399401662259	0.9520613459258138	0.7245823906192729	0.7199344333370808	0.9227085217153923	0.8831033439607835	0.8917064563573899	1.0	0.1	0.0	-0.0007962368126791285	-0.0007962368126791285
4916	0.0230475499965205	0.011315051925439365	-0.011097701008023684	0.971222426586794	-1	0	0	0.4	4	0.6923076923076923	9	0.35714285714285715	0.5384615384615384	10	7	4	1	0	0.8571428571428571	6	7	15	0.1111111111111111	0.15384615384615385	0.8639215633908803	0.9579228745568558	0.9668577856835775	0.7326581519374046	0.6933335784161638	0.893448223264929	0.8406952900759631	0.8895962695708376	1.0	0.3	0.0	-0.0011097701008023683	-0.0011097701008023683
768	0.001720784193476894	0.001673944400635484	-0.0016739383894738065	0.984826114353962	-1	0	0	1.0	1	0	0	1.0	0	1	0	0	0	0	0.5	1	2	2	0.0	0	0	0	0	0	0	0	0	0	0	0	0	-0.00016739383894738064	-0.00016739383894738064
2178	0.010813940554426416	0.0056349706893034784	-0.0055126080065486475	0.9821758816961095	-1	0	0	0.5	4	0.5	5	0.4	0.3	6	3	5	1	0	0.8333333333333334	6	5	12	0.09090909090909091	0.18181818181818182	0.4502794342690349	0.8574840817992763	0.20384945738461918	0.9453707253667222	0.6708356298463469	0.8975183442875437	0.9061676959331808	0.9065174339775658	1.0	0.3333333333333333	0.0	-0.0005512608006548647	-0.0005512608006548647
446	0.002253866628465926	0.0020094502158334786	-0.002008918876305621	0.9743692327664322	-1	0	0	0.6666666666666666	2	0.5	1	0.6666666666666666	0.5	3	1	0	0	0	0.6666666666666666	2	3	4	0.0	0	0.8057075748433238	0.564509345824668	0.8616343411898881	0.9373324888627437	0.22612634331139175	0.8868604068707948	0.94649949304024	0.8421856638387979	0	0	0.0	-0.00020089188763056212	-0.00020089188763056212
4320	0.021309012659164253	0.009071781101097484	0.007423212974507637	0.979469788666242	-1	0	0	0.4	4	0.6923076923076923	9	0.3125	0.38461538461538464	8	5	6	1	0	0.75	8	6	15	0.07692307692307693	0.15384615384615385	0.8795562793508317	0.9688931710589158	0.9780576650281052	0.6524050647597603	0.6221521076995351	0.8685889287345633	0.8864056261921005	0.8792802010315629	1.0	0.25	0.0	0.007423212974507637	0.007423212974507637
175	0.0022976852948436515	0.002251030843064405	-0.0022502815259588136	0.9832273061581203	-1	0	0	1.0	1	0	0	1.0	0	1	0	0	0	0	0.5	2	1	2	0.0	0	0	0	0	0	0	0	0	0	0	0	0	-0.00022502815259588135	-0.00022502815259588135
1014	0.0027777429329757263	0.0027203544191479272	-0.0027200075500979433	0.9828972032010045	-1	0	0	0.5	2	0.6666666666666666	2	1.0	0.6666666666666666	2	2	2	0	0	0.2	5	1	5	0.0	0.5	0.9859455115136082	0.5350784984803714	0.7413198199486593	0.5	0.8827286521693092	0.7382464255388391	0.7561788755164475	0.5968778863326815	0	0	0.0	-0.0002720007550097943	-0.0002720007550097943
1598	0.014409923380460944	0.0067502736581622905	0.0033472650891250596	0.9649947982662392	-1	0	0	0.5	5	0.5384615384615384	7	0.375	0.38461538461538464	8	5	6	1	0	0.625	5	8	15	0.07692307692307693	0.15384615384615385	0.8639215633908803	0.9699122084280132	0.9668577856835775	0.6925906297079396	0.7294252465183371	0.9312547870522893	0.9028471147527376	0.9086412997494807	1.0	0.25	0.0	0.0033472650891250596	0.0033472650891250596
1068	0.0018112923630595483	0.0016021927377087618	-0.001602153654311058	0.9808313425156744	-1	0	0	0.5	1	1.0	1	1.0	1.0	1	1	1	0	0	0.3333333333333333	1	3	3	0.0	0	0.30671071191425603	0.5	0.27004208966270016	0.5	0.2531542764802065	0.5	0.5556581422205479	0.5	0	0	0.0	-0.0001602153654311058	-0.0001602153654311058
3687	0.014272654465246363	0.00652689685755383	0.006484579314991565	0.9780114175589913	-1	0	0	0.5	5	0.5	6	0.4666666666666667	0.3333333333333333	8	4	5	1	0	0.8333333333333334	6	5	14	0.1	0.16666666666666666	0.8639215633908803	0.9699122084280132	0.9668577856835775	0.7342987147897871	0.6933335784161638	0.8916549779359774	0.8864056261921005	0.9001712905578035	1.0	0.125	0.0	0.006484579314991565	0.006484579314991565
2635	0.010306094633982518	0.0033417653016709803	-0.003250834642363952	0.981586057737103	-1	0	0	0.5714285714285714	4	0.375	3	0.4166666666666667	0.25	4	2	5	1	0	0.6666666666666666	6	4	10	0.08333333333333333	0.2222222222222222	0.4502794342690349	0.8239052671902517	0.39610684176090943	0.9541377577158279	0.7461004566388496	0.940387435317739	0.9104454259244275	0.9202348078761119	1.0	0	0.0	-0.0003250834642363952	-0.0003250834642363952
2349	0.01441056521494958	0.006708209080664128	0.002962577242735595	0.9651404821993341	-1	0	0	0.5	5	0.5384615384615384	7	0.375	0.38461538461538464	8	5	6	1	0	0.625	5	8	15	0.07692307692307693	0.15384615384615385	0.8639215633908803	0.9699122084280132	0.9668577856835775	0.6925906297079396	0.568950397857701	0.9163565163816418	0.9028471147527376	0.9025949302580345	1.0	0.125	0.0	0.002962577242735595	0.002962577242735595
2159	0.01445344853201726	0.007120113331900404	0.0037676136100057234	0.9637161444988669	-1	0	0	0.5	5	0.5384615384615384	7	0.375	0.38461538461538464	8	5	6	1	0	0.625	5	8	15	0.07692307692307693	0.15384615384615385	0.8639215633908803	0.9699122084280132	0.9668577856835775	0.6925906297079396	0.6933335784161638	0.897529210944315	0.8910545117881599	0.8958372569049804	1.0	0.125	0.0	0.0037676136100057234	0.0037676136100057234
1370	0.022800807381158986	0.00485230818185315	-0.004084375782146291	0.9796065723170708	-1	0	0	0.2	2	0.8461538461538461	11	0.375	0.6923076923076923	11	9	3	2	0	0.625	8	5	15	0.25	0.3076923076923077	0.4532491776108275	0.9098131978903533	0.2900527809233088	0.9616733129912931	0.636024966792152	0.887448871004664	0.8588885215026085	0.9264191941822545	0.6363636363636364	0.18181818181818182	0.0	-0.00040843757821462906	-0.00040843757821462906
858	0.025864336767594847	0.005333146204956502	-0.005242399792445308	0.9812457932473667	-1	0	0	0.2	2	0.8333333333333334	10	0.5833333333333334	0.5833333333333334	9	7	4	3	0	0.16666666666666666	12	2	14	0.3	0	0.4502794342690349	0.8589598635472715	0.20384945738461918	0.9521553655216487	0.636024966792152	0.9144252542478872	0.9242467662966165	0.9159680306913485	0.1111111111111111	0.4444444444444444	0.0	-0.0005242399792445309	-0.0005242399792445309
4854	0.02142909859121188	0.008702016029211487	0.007342189799147465	0.979543695641325	-1	0	0	0.4	4	0.6923076923076923	9	0.3125	0.38461538461538464	8	5	6	1	0	0.75	8	6	15	0.07692307692307693	0.15384615384615385	0.8795562793508317	0.9688931710589158	0.9780576650281052	0.6524050647597603	0.6221521076995351	0.8685889287345633	0.8864056261921005	0.8792802010315629	1.0	0.25	0.0	0.007342189799147465	0.007342189799147465
4073	0.014312105611529367	0.006537834417305585	0.0065080432547047085	0.9780117589752606	-1	0	0	0.5	5	0.5	6	0.4666666666666667	0.3333333333333333	8	4	5	1	0	0.8333333333333334	6	5	14	0.1	0.16666666666666666	0.8639215633908803	0.9699122084280132	0.9668577856835775	0.7342987147897871	0.6933335784161638	0.8916549779359774	0.8864056261921005	0.9001712905578035	1.0	0.25	0.0	0.0065080432547047085	0.0065080432547047085
1972	0.006006019091975654	0.003418495549119823	-0.003418394190155071	0.9730695045494556	-1	0	0	0.6666666666666666	4	0.42857142857142855	3	0.45	0.42857142857142855	6	3	2	1	0	0.8	4	5	9	0.2	0.4	0.5976938861264514	0.925967606130878	0.7506998053661313	0.9404118781035843	0.49323137305373466	0.9572331482182621	0.9171300350275593	0.942558301849124	1.0	0.16666666666666666	0.0	-0.0003418394190155071	-0.0003418394190155071
3583	0.014074373549293652	0.006273293736680376	0.006270563465631386	0.9779928497535064	-1	0	0	0.5	5	0.5	6	0.4666666666666667	0.3333333333333333	8	4	5	1	0	0.8333333333333334	6	5	14	0.1	0.16666666666666666	0.8639215633908803	0.9662614292299269	0.9668577856835775	0.7342987147897871	0.6584937407942693	0.8925002490333709	0.8912799363346259	0.8968426311792488	1.0	0.125	0.0	0.006270563465631386	0.006270563465631386
1323	0.01854921413093978	0.0026836516053534492	-0.002675104117606641	0.9790510371428945	-1	0	0	0.3	3	0.7692307692307693	10	0.4166666666666667	0.6923076923076923	11	9	3	1	0	0.25	12	3	15	0.125	0	0.4502794342690349	0.791626334823551	0.20384945738461918	0.9143348241635888	0.6518007620357211	0.8761663283050297	0.8582500510597557	0.8683416051151716	1.0	0.36363636363636365	0.0	-0.00026751041176066413	-0.00026751041176066413
3962	0.014398163825923672	0.006290746721602071	0.006284444639883287	0.9781024290802108	-1	0	0	0.5	5	0.5	6	0.4666666666666667	0.3333333333333333	8	4	5	1	0	0.8333333333333334	6	5	14	0.1	0.16666666666666666	0.8639215633908803	0.9662614292299269	0.9668577856835775	0.7342987147897871	0.6933335784161638	0.8916549779359774	0.8864056261921005	0.8965715599414408	1.0	0.25	0.0	0.006284444639883287	0.006284444639883287
3472	0.014405361944757566	0.006291919351504589	0.006266240621018354	0.9780710677030802	-1	0	0	0.5	5	0.5	6	0.4666666666666667	0.3333333333333333	8	4	5	1	0	0.8333333333333334	6	5	14	0.1	0.16666666666666666	0.8639215633908803	0.9662614292299269	0.9668577856835775	0.7342987147897871	0.6933335784161638	0.8916549779359774	0.8864056261921005	0.8965715599414408	1.0	0.125	0.0	0.006266240621018354	0.006266240621018354
1387	0.024787899031168934	0.0020489090663725036	0.0020474059431306382	0.9783476936985928	-1	0	0	0.2	2	0.8461538461538461	11	0.3333333333333333	0.6923076923076923	11	9	3	2	0	0.5555555555555556	9	5	15	0.25	0.3076923076923077	0.4532491776108275	0.9075239192031257	0.4471482587676222	0.9582242797771351	0.636024966792152	0.8856425514736653	0.8588885215026085	0.9232849693010426	0.6363636363636364	0.18181818181818182	0.0	0.0020474059431306382	0.0020474059431306382
1997	None	None	None	None	None	0	0	0.375	3	0.6666666666666666	6	0.55	0.4444444444444444	5	4	5	1	0	0.8	5	4	11	0.07692307692307693	0.4444444444444444	0.6911043563646453	0.9431851019160713	0.9520613459258138	0.7840337044043929	0.9056758904225424	0.9173599071468836	0.7986553138614509	0.897394084853441	1.0	0	0.0	None	None
4800	0.021238732698721813	0.009540422194515884	0.007813928684571697	0.9796773632268237	-1	0	0	0.4	4	0.6923076923076923	9	0.3125	0.38461538461538464	8	5	6	1	0	0.75	8	6	15	0.07692307692307693	0.15384615384615385	0.8795562793508317	0.9613047135803323	0.9780576650281052	0.6524050647597603	0.6221521076995351	0.8685889287345633	0.8864056261921005	0.871046897106337	1.0	0.125	0.0	0.007813928684571697	0.007813928684571697
198	0.002265543979348442	0.0020426121690565262	-0.0020408090102852386	0.9862136248710094	-1	0	0	0.5	1	1.0	1	0.75	0	1	0	1	0	0	1.0	2	2	3	0.0	0	0	0	0	0	0	0	0	0	0	0	0	-0.00020408090102852386	-0.00020408090102852386
2319	0.013997727935705952	0.006595483239307105	0.0038284366369168875	0.9634385752847201	-1	0	0	0.5	5	0.5384615384615384	7	0.375	0.38461538461538464	8	5	6	1	0	0.625	5	8	15	0.07692307692307693	0.15384615384615385	0.8639215633908803	0.9699122084280132	0.9668577856835775	0.6925906297079396	0.6933335784161638	0.897529210944315	0.8910545117881599	0.8958372569049804	1.0	0.125	0.0	0.0038284366369168875	0.0038284366369168875
1331	0.016113420772402607	0.006105715501942313	-0.004060510262702127	0.9667126690865202	-1	0	0	0.5	5	0.5384615384615384	7	0.375	0.38461538461538464	7	5	7	1	0	0.625	5	8	15	0.0625	0.15384615384615385	0.8639215633908803	0.9449858842124776	0.9780576650281052	0.7404908930730029	0.568950397857701	0.9288354368453166	0.8714881104447966	0.8960121065170134	1.0	0.14285714285714285	0.0	-0.0004060510262702127	-0.0004060510262702127
3954	0.014446291000605483	0.006886068131969309	0.006781517187285565	0.9777725144579932	-1	0	0	0.5	5	0.5	6	0.4666666666666667	0.3333333333333333	8	4	5	1	0	0.8333333333333334	6	5	14	0.1	0.16666666666666666	0.8639215633908803	0.9699122084280132	0.9668577856835775	0.7342987147897871	0.6933335784161638	0.8916549779359774	0.8864056261921005	0.9001712905578035	1.0	0.25	0.0	0.006781517187285565	0.006781517187285565
449	0.020905795328397443	0.010074083240638528	-0.00713829040377362	0.7367003030018591	-1	0	0	0.16666666666666666	1	1.0	7	1.0	0.8571428571428571	7	6	1	5	0	0.1111111111111111	9	1	9	1.0	0	0.4502794342690349	0.7994780891245808	0.26542135522846133	0.9599925112596597	0.5759951885216352	0.8825692359548384	0.8544747689510359	0.8995855092587451	0.14285714285714285	0.2857142857142857	0.0	-0.000713829040377362	-0.000713829040377362
2492	0.011288543996754526	0.008268307286653955	-0.00763994109855608	0.9657827132949774	-1	0	0	0.5555555555555556	5	0.45454545454545453	5	0.43333333333333335	0.2727272727272727	7	3	5	1	0	0.8333333333333334	6	5	13	0.1	0.2222222222222222	0.8639215633908803	0.974616249133987	0.9780576650281052	0.6606862085805143	0.568950397857701	0.9192522471113267	0.9271932888534977	0.9045503909599893	1.0	0.14285714285714285	0.0	-0.0007639941098556079	-0.0007639941098556079
819	0.012458547975219798	0.004706327976886081	-0.004706105629868892	0.9545398369593475	-1	0	0	0.3333333333333333	2	0.6666666666666666	4	0.5	0.5	5	3	2	1	0	1.0	4	4	8	0.16666666666666666	0	0.31928340929352567	0.9177884150547198	0.26542135522846133	0.7861363988308887	0.7056462929005418	0.8756037635509131	0.918161656205558	0.8685997879146592	1.0	0.4	0.0	-0.0004706105629868892	-0.0004706105629868892
26	None	None	None	None	None	0.25	1	0.5	5	0.46153846153846156	6	0.46875	0.46153846153846156	10	6	4	3	0	0.5	8	4	15	0.375	0.46153846153846156	0.4180266268643799	0.9045253605213274	0.7686677598890668	0.9631669681000823	0.6064423529065948	0.9293435643159622	0.8925127336172426	0.9368105413248398	0.6	0.4	0.0	None	None
24	0.018040261011118938	0.008039599031995564	-0.005874885475389797	0.9773164516555543	-1	0	0	0.375	3	0.6666666666666666	6	0.4074074074074074	0.5555555555555556	7	5	3	0	0	0.3333333333333333	3	9	11	0.0	0.25	0.8304583154354657	0.941735195014504	0.49802201270632124	0.7869954886189081	0.8666962348232772	0.9781240403920559	0.9320508257786996	0.9327651091678635	0	0	0.0	-0.0005874885475389797	-0.0005874885475389797
2539	0.011458504953773136	0.006143922606257912	-0.0005671764183240673	0.9625647261717694	-1	0	0	0.5	5	0.5	6	0.4666666666666667	0.25	7	3	6	1	0	0.8333333333333334	5	6	14	0.08333333333333333	0.16666666666666666	0.8639215633908803	0.9682168040449164	0.9520613459258138	0.7492823780443885	0.8899000951789733	0.9389001272732795	0.9271932888534977	0.9179264965610732	1.0	0.14285714285714285	0.0	-5.671764183240673e-05	-5.671764183240673e-05
1575	0.02828695984459685	0.018459676652148035	-0.018453851374590522	0.9712355819732488	-1	0	0	0.125	1	1.0	10	0.3	0.9	10	9	1	4	0	0.625	8	5	12	0.8	0	0.4502794342690349	0.7727201917882138	0.2002534723707297	0.9185770426511756	0.636024966792152	0.7094143516492409	0.8582500510597557	0.8195273228954925	0.2	0.4	0.0	-0.0018453851374590521	-0.0018453851374590521
3041	0.004902719069471968	0.004810006366773315	-0.00479482209913567	0.9829632387151654	-1	0	0	0.625	5	0.3333333333333333	3	0.55	0.2222222222222222	5	2	5	1	0	0.8	4	5	11	0.09090909090909091	0.2857142857142857	0.77557423522096	0.9796950890440872	0.9780576650281052	0.5514938911045713	0.6221521076995351	0.8763505082705307	0.9271932888534977	0.8822384729779178	1.0	0.2	0.0	-0.000479482209913567	-0.000479482209913567
3978	0.011198487333449143	0.003623549501564878	0.003296169845223185	0.9764985806118741	-1	0	0	0.5	5	0.5384615384615384	7	0.5	0.3076923076923077	8	4	6	1	0	0.8333333333333334	6	5	15	0.08333333333333333	0.16666666666666666	0.8639215633908803	0.9699122084280132	0.9668577856835775	0.6977683417036507	0.568950397857701	0.901635258505913	0.9028471147527376	0.8979913073271579	1.0	0.125	0.0	0.003296169845223185	0.003296169845223185
531	0.00212350442912066	0.0018019647491111434	-0.0018019340798110725	0.9846648929166483	-1	0	0	1.0	2	0.0	0	0.75	0	2	0	0	0	0	1.0	2	2	3	0.0	0	0	0	0	0	0	0	0	0	0	0	0	-0.00018019340798110725	-0.00018019340798110725
3319	0.017929317971390333	0.004886796230183899	0.004322287160848109	0.9772952836846558	-1	0	0	0.4	4	0.6923076923076923	9	0.4166666666666667	0.5384615384615384	9	7	5	1	0	1.0	6	6	15	0.08333333333333333	0.5	0.8639215633908803	0.9639027590574041	0.9556579063390498	0.7238139048802821	0.6221521076995351	0.9307105694156038	0.9271932888534977	0.9073721755378136	1.0	0.1111111111111111	0.0	0.004322287160848109	0.004322287160848109
2269	None	None	None	None	None	0	0	0.5	5	0.5384615384615384	7	0.5	0.46153846153846156	8	6	6	1	0	0.8333333333333334	5	6	15	0.07142857142857142	0.3333333333333333	0.8639215633908803	0.9671305089945096	0.9538596261324319	0.7442610004257217	0.8899000951789733	0.9327946849236114	0.9028471147527376	0.9137377795756011	1.0	0.375	0.0	None	None
2512	0.014313709829811196	0.0067755694242953735	0.003362949234026507	0.9639555031337628	-1	0	0	0.5	5	0.5384615384615384	7	0.375	0.38461538461538464	8	5	6	1	0	0.625	5	8	15	0.07692307692307693	0.15384615384615385	0.8639215633908803	0.9699122084280132	0.9668577856835775	0.6925906297079396	0.6933335784161638	0.897529210944315	0.8910545117881599	0.8958372569049804	1.0	0.125	0.0	0.003362949234026507	0.003362949234026507
203	0.0017734807719630536	0.0017155875525393244	-0.0017155875513780272	0.9863519198720766	-1	0	0	1.0	1	0	0	1.0	0	1	0	0	0	0	0.5	1	2	2	0.0	0	0	0	0	0	0	0	0	0	0	0	0	-0.00017155875513780272	-0.00017155875513780272
1746	0.011036302428954127	0.004767726174008556	-0.004501700330065229	0.9827888748512484	-1	0	0	0.5	4	0.4444444444444444	4	0.36666666666666664	0.3333333333333333	5	3	5	2	0	0.8333333333333334	6	5	11	0.16666666666666666	0.2	0.4502794342690349	0.8006844200435596	0.27788461249818264	0.9395800482098944	0.7259517279405303	0.9242084241728201	0.9012333872734433	0.9013113248841829	0.6	0	0.0	-0.00045017003300652287	-0.00045017003300652287
2999	0.015301429199792592	0.004307832687647536	0.004307674234350257	0.9765982277000214	-1	0	0	0.4	4	0.6923076923076923	9	0.5	0.46153846153846156	8	6	6	1	0	0.8333333333333334	6	5	15	0.07142857142857142	0.3333333333333333	0.8639215633908803	0.9699122084280132	0.9668577856835775	0.7342987147897871	0.6933335784161638	0.9145857481333047	0.8912799363346259	0.9077831379961673	1.0	0.125	0.0	0.004307674234350257	0.004307674234350257
3386	0.013307950508947976	0.005723128676821545	-0.005656539339318484	0.9774593123491345	-1	0	0	0.5	5	0.5384615384615384	7	0.375	0.46153846153846156	8	6	6	0	0	0.625	8	5	15	0.0	0.16666666666666666	0.7489740117527542	0.9138954516681229	0.8751104062851699	0.7699474574774235	0.7560261014392541	0.9513496563724397	0.9194126979404754	0.8985421730801072	0	0	0.0	-0.0005656539339318485	-0.0005656539339318485
3815	0.014335781989451664	0.006348974281140288	0.006182435514506723	0.9783590181201086	-1	0	0	0.5	5	0.5	6	0.4666666666666667	0.3333333333333333	8	4	5	1	0	0.8333333333333334	6	5	14	0.1	0.16666666666666666	0.8639215633908803	0.9699122084280132	0.9780576650281052	0.7367057481341223	0.6933335784161638	0.8916549779359774	0.8864056261921005	0.900541306946301	1.0	0.125	0.0	0.006182435514506723	0.006182435514506723
4638	0.017243987303862424	0.00787099474781635	-0.0014995770966734767	0.9793476610657862	-1	0	0	0.4444444444444444	4	0.6363636363636364	7	0.37142857142857144	0.45454545454545453	7	5	5	1	0	0.7142857142857143	7	5	13	0.08333333333333333	0.18181818181818182	0.8639215633908803	0.974616249133987	0.9780576650281052	0.660673347009711	0.6221521076995351	0.8742165570335745	0.90017598599121	0.8893710212626685	1.0	0.2857142857142857	0.0	-0.00014995770966734766	-0.00014995770966734766
2203	0.014698815744512948	0.007015189218547416	0.0030668122315362133	0.9641555342699879	-1	0	0	0.5	5	0.5384615384615384	7	0.375	0.38461538461538464	8	5	6	1	0	0.625	5	8	15	0.07692307692307693	0.15384615384615385	0.8639215633908803	0.9699122084280132	0.9668577856835775	0.6925906297079396	0.6221521076995351	0.9183075313102207	0.8910545117881599	0.9033463262337411	1.0	0.125	0.0	0.0030668122315362133	0.0030668122315362133
1321	0.00456950912581753	0.0031571178523757118	-0.0031332162221082167	0.9724167709237219	-1	0	0	0.5	2	0.6666666666666666	2	0.625	0.6666666666666666	2	2	2	0	0	0.5	2	4	5	0.0	0	0.5972742927243366	0.9481243328913769	0.17493551065500984	0.6133931695438316	0.4241162330015629	0.8467869335850268	0.8503081033042778	0.8445243469214153	0	0	0.0	-0.0003133216222108217	-0.0003133216222108217
141	0.013311391950769223	0.004587055587308878	-0.004586846817220387	0.9805332981808254	-1	0	0	0.3333333333333333	2	0.8333333333333334	5	0.5714285714285714	0.5	5	3	2	1	0	0.2857142857142857	7	2	8	0.16666666666666666	0.2857142857142857	0.23958894315718843	0.8876564091271377	0.6542397710448469	0.9317468485069029	0.4549954847102146	0.8978895344080781	0.8935858097400103	0.9076229712052144	1.0	0.6	0.0	-0.00045868468172203874	-0.00045868468172203874
3608	0.014969151363723907	0.004742716366061462	0.00419857075604656	0.9739481937504586	-1	0	0	0.4	4	0.6923076923076923	9	0.4166666666666667	0.6153846153846154	12	8	2	1	0	1.0	6	6	15	0.25	0.3333333333333333	0.8197478993059202	0.9654059742806477	0.9482145587503179	0.7778403533466365	0.568950397857701	0.9042733543447202	0.8567795555581662	0.9068592886059746	1.0	0.08333333333333333	0.0	0.00419857075604656	0.00419857075604656
3448	0.01317527514034906	0.005708297344523378	0.0012440659784335088	0.968055622530973	-1	0	0	0.4	4	0.6923076923076923	9	0.5	0.5384615384615384	9	7	5	1	0	0.8333333333333334	5	6	15	0.08333333333333333	0.3333333333333333	0.8639215633908803	0.9610089776092643	0.9780576650281052	0.7417703275108203	0.7645150491327926	0.9070413984231926	0.8406952900759631	0.8983744648872574	1.0	0.1111111111111111	0.0	0.0012440659784335088	0.0012440659784335088
3340	0.014271481668784078	0.008371822659653139	-0.004092174816532084	0.976810585274237	-1	0	0	0.5	4	0.6	6	0.4	0.4	7	4	4	1	0	0.8333333333333334	6	5	12	0.1111111111111111	0.2	0.8639215633908803	0.9675323598951235	0.9780576650281052	0.6606862085805143	0.568950397857701	0.9007774522040164	0.9177319287677962	0.8898213132952175	1.0	0.14285714285714285	0.0	-0.0004092174816532084	-0.0004092174816532084
1205	0.0014307445911774044	0.001310921860080417	-0.0013109199097981585	0.983691748867461	-1	0	0	0.5	1	1.0	1	1.0	1.0	1	1	1	0	0	0.3333333333333333	1	3	3	0.0	0	0.17168840295001833	0.5	0.18644306984348297	0.5	0.2531542764802065	0.5	0.5876873173591761	0.5	0	0	0.0	-0.00013109199097981585	-0.00013109199097981585
3330	0.0156812049793664	0.004176231341671919	0.004176215850475545	0.9765976060771537	-1	0	0	0.4	4	0.6923076923076923	9	0.5	0.46153846153846156	8	6	6	1	0	0.8333333333333334	6	5	15	0.07142857142857142	0.3333333333333333	0.8639215633908803	0.9699122084280132	0.9668577856835775	0.7342987147897871	0.6933335784161638	0.8916549779359774	0.8864056261921005	0.9001712905578035	1.0	0.125	0.0	0.004176215850475545	0.004176215850475545
1868	0.025158309577198695	0.0041497438752786595	0.0016421801923471547	0.9776716394638052	-1	0	0	0.2	2	0.8461538461538461	11	0.375	0.6923076923076923	10	9	4	2	0	0.625	8	5	15	0.18181818181818182	0.3076923076923077	0.4532491776108275	0.902906538967871	0.36314310049291276	0.9639078950798736	0.6290885372458435	0.8912577959848782	0.8585695872187165	0.9268654006955641	0.6	0.2	0.0	0.0016421801923471547	0.0016421801923471547
3582	0.01224572000655094	0.00360842873382475	0.0028977387954550503	0.9738839509728819	-1	0	0	0.5	5	0.5384615384615384	7	0.5	0.38461538461538464	10	5	4	1	0	0.8333333333333334	6	5	15	0.14285714285714285	0.15384615384615385	0.8197478993059202	0.9575634318380463	0.9538596261324319	0.7283060542741171	0.6933335784161638	0.9095932624283667	0.8864056261921005	0.8944510290549441	1.0	0.1	0.0	0.0028977387954550503	0.0028977387954550503
1028	0.0027124298693478382	0.0016686105957021541	-0.0016682748338580134	0.9633148587487973	-1	0	0	0.3333333333333333	1	1.0	2	1.0	1.0	3	2	0	0	0	0.25	1	4	4	0.0	0	0.8057075748433238	0.5143923261397307	0.8616343411898881	0.9448761077479682	0.22612634331139175	0.5961934052480178	0.94649949304024	0.7495527340345975	0	0	0.0	-0.00016682748338580134	-0.00016682748338580134
447	0.0026616796302591753	0.002031870905863836	-0.002025792572024195	0.9755629777493234	-1	0	0	0.6666666666666666	2	0.5	1	0.6666666666666666	0.5	2	1	1	0	0	0.6666666666666666	3	2	4	0.0	0	0.4264434014469366	0.8960589149081059	0.6697113249349886	0.9280155943442324	0.5601004567670748	0.75354118885091	0.7612398479978958	0.8746583246880171	0	0	0.0	-0.0002025792572024195	-0.0002025792572024195
3658	0.014372472120063083	0.005413130418689741	0.005271324912478796	0.9778616267584986	-1	0	0	0.5	5	0.5	6	0.4666666666666667	0.3333333333333333	8	4	5	3	0	0.8333333333333334	6	5	14	0.3	0.16666666666666666	0.8197478993059202	0.9681132902532957	0.9725028530656912	0.7044845029571076	0.6331595383505381	0.8758988556815396	0.8406952900759631	0.8888142646577651	0.375	0.25	0.0	0.005271324912478796	0.005271324912478796
4735	0.022587819194500067	0.0045547393588414465	-0.003974763203118085	0.9728669549552696	-1	0	0	0.3	3	0.8333333333333334	10	0.3888888888888889	0.6666666666666666	11	8	2	1	0	0.4444444444444444	9	4	14	0.2	0.16666666666666666	0.8639215633908803	0.9551904241222688	0.9780576650281052	0.7268828762319847	0.6221521076995351	0.8930599621445722	0.8406952900759631	0.8863088222413162	1.0	0.18181818181818182	0.0	-0.0003974763203118085	-0.0003974763203118085
138	0.0027121360749575102	0.0026783693500177026	-0.0026779072142014324	0.9835992627140464	-1	0	0	0.5	2	0.3333333333333333	1	0.625	0.3333333333333333	3	1	1	0	0	0.5	2	4	5	0.0	0	0.6692751819405833	0.5601645301715239	0.9472250407616973	0.9105598555557061	0.4040542708504716	0.9431771242397289	0.901826722111227	0.8569940796703127	0	0	0.0	-0.00026779072142014325	-0.00026779072142014325
2243	0.0144670217205399	0.006768214892389333	0.003236929888683101	0.9641915872646784	-1	0	0	0.5	5	0.5384615384615384	7	0.375	0.38461538461538464	8	5	6	1	0	0.625	5	8	15	0.07692307692307693	0.15384615384615385	0.8639215633908803	0.9699122084280132	0.9668577856835775	0.6925906297079396	0.7294252465183371	0.9312547870522893	0.9028471147527376	0.9086412997494807	1.0	0.125	0.0	0.003236929888683101	0.003236929888683101
4476	0.020488205945503008	0.0019901195699314066	-0.0019564807849422527	0.980871425401185	-1	0	0	0.4	4	0.6923076923076923	9	0.3125	0.38461538461538464	7	5	7	1	0	0.75	8	6	15	0.0625	0.15384615384615385	0.8639215633908803	0.953450653525999	0.9780576650281052	0.6721338487414752	0.6221521076995351	0.8761212174348016	0.8406952900759631	0.8696509300121228	1.0	0.14285714285714285	0.0	-0.00019564807849422526	-0.00019564807849422526
626	0.0034756840384536566	0.002802740563073428	-0.0028025094101741766	0.9744344372338501	-1	0	0	0.3333333333333333	1	1.0	2	1.0	1.0	3	2	0	0	0	0.25	1	4	4	0.0	0	0.8057075748433238	0.9131163760401134	0.8616343411898881	0.9601849972701444	0.22612634331139175	0.5318097043453247	0.94649949304024	0.8684735260655182	0	0	0.0	-0.00028025094101741764	-0.00028025094101741764
4802	0.020949946307444546	0.008677678188506965	0.007423437138993885	0.9795970471015836	-1	0	0	0.4	4	0.6923076923076923	9	0.3125	0.38461538461538464	8	5	6	1	0	0.75	8	6	15	0.07692307692307693	0.15384615384615385	0.8795562793508317	0.9722648345950076	0.9780576650281052	0.6524050647597603	0.6221521076995351	0.8812241023746487	0.8912799363346259	0.8873089068631314	1.0	0.25	0.0	0.007423437138993885	0.007423437138993885
3249	0.011710334679607292	0.004891177451935721	-0.0027008873173625923	0.9757278779042385	-1	0	0	0.4444444444444444	4	0.5454545454545454	6	0.5416666666666666	0.36363636363636365	7	4	5	0	0	0.6666666666666666	6	4	13	0.0	0	0.77557423522096	0.8072415254118389	0.9782381758675047	0.675787542396157	0.725839525013505	0.9397761418687751	0.7799850648770809	0.8372734112193756	0	0	0.0	-0.00027008873173625924	-0.00027008873173625924
3859	0.014289548598937479	0.006779659948623681	0.006702018803417977	0.977939999258805	-1	0	0	0.5	5	0.5	6	0.4666666666666667	0.3333333333333333	8	4	5	1	0	0.8333333333333334	6	5	14	0.1	0.16666666666666666	0.8639215633908803	0.9699122084280132	0.9668577856835775	0.7342987147897871	0.6933335784161638	0.8916549779359774	0.8864056261921005	0.9001712905578035	1.0	0.25	0.0	0.006702018803417977	0.006702018803417977
414	0.0017849886431876402	0.0017841796675396471	-0.0017840926196052353	0.9856009783945937	-1	0	0	1.0	1	0	0	1.0	0	1	0	0	0	0	0.5	1	2	2	0.0	0	0	0	0	0	0	0	0	0	0	0	0	-0.00017840926196052354	-0.00017840926196052354
277	0.006297290185632486	0.003155736915298367	-0.0031496930836961107	0.9717132923216564	-1	0	0	0.25	1	1.0	3	1.0	1.0	3	3	1	3	0	0.2	1	5	5	0.5	0	0.5255378057609851	0.6651076459774278	0.41277364747287904	0.9743375673333912	0.13123117110644608	0.5764705333229836	0.8520149897053064	0.8240053632064215	0.3333333333333333	0.6666666666666666	0.0	-0.00031496930836961105	-0.00031496930836961105
2797	0.017264290990599503	0.007648929777208721	-0.0030181544003719846	0.9601406242434326	-1	0	0	0.5	5	0.5384615384615384	7	0.42857142857142855	0.46153846153846156	9	6	5	1	0	0.7142857142857143	5	7	15	0.09090909090909091	0.15384615384615385	0.8639215633908803	0.9650521552469351	0.9669480411032773	0.735216580875353	0.8899000951789733	0.9264514450311198	0.8714881104447966	0.9081287508978142	1.0	0.1111111111111111	0.0	-0.00030181544003719845	-0.00030181544003719845
2590	0.014229600697883203	0.006667310428625816	0.0033567544462457925	0.9642285638825052	-1	0	0	0.5	5	0.5384615384615384	7	0.375	0.38461538461538464	8	5	6	1	0	0.625	5	8	15	0.07692307692307693	0.15384615384615385	0.8639215633908803	0.9699122084280132	0.9668577856835775	0.6925906297079396	0.6933335784161638	0.897529210944315	0.8910545117881599	0.8958372569049804	1.0	0.125	0.0	0.0033567544462457925	0.0033567544462457925
4505	0.014295279939290861	0.00811191041508652	-0.006113164112297646	0.9837182337543713	-1	0	0	0.5	5	0.5384615384615384	7	0.35714285714285715	0.46153846153846156	9	6	5	1	0	0.8571428571428571	6	7	15	0.09090909090909091	0.18181818181818182	0.8639215633908803	0.9636098677568096	0.9780576650281052	0.7261564007361792	0.6221521076995351	0.8731888701228854	0.8406952900759631	0.8869892655456887	1.0	0.2222222222222222	0.0	-0.0006113164112297646	-0.0006113164112297646
1480	0.01650130739636793	0.009812982877595678	-0.00887010536087219	0.9711928770506906	-1	0	0	0.5555555555555556	5	0.45454545454545453	5	0.5416666666666666	0.45454545454545453	9	5	3	2	0	0.6666666666666666	4	6	13	0.3333333333333333	0.2857142857142857	0.2652666178412906	0.943286944436509	0.6505668348843331	0.8615014756982826	0.8899000951789733	0.9694069367151202	0.9532289367267589	0.9369300849237362	0.5555555555555556	0.1111111111111111	0.0	-0.0008870105360872189	-0.0008870105360872189
4493	0.021107838973875616	0.008992668936011616	0.007396739384198827	0.9792337220322191	-1	0	0	0.4	4	0.6923076923076923	9	0.3125	0.38461538461538464	8	5	6	1	0	0.75	8	6	15	0.07692307692307693	0.15384615384615385	0.8795562793508317	0.9722648345950076	0.9780576650281052	0.6524050647597603	0.6221521076995351	0.8685889287345633	0.8864056261921005	0.8834002768928981	1.0	0.25	0.0	0.007396739384198827	0.007396739384198827
3155	0.014268902969505214	0.006681456635929355	0.0037537362342037234	0.9641663517716283	-1	0	0	0.5	5	0.5384615384615384	7	0.375	0.38461538461538464	8	5	6	1	0	0.625	5	8	15	0.07692307692307693	0.15384615384615385	0.8639215633908803	0.9699122084280132	0.9668577856835775	0.6924910785034534	0.6680177242348713	0.8962067765807441	0.8910545117881599	0.8953771081770482	1.0	0.125	0.0	0.0037537362342037234	0.0037537362342037234
2694	0.014436435039037307	0.006764371365129818	0.0036481100881260095	0.9636474008365514	-1	0	0	0.5	5	0.5384615384615384	7	0.375	0.38461538461538464	8	5	6	1	0	0.625	5	8	15	0.07692307692307693	0.15384615384615385	0.8639215633908803	0.9699122084280132	0.9668577856835775	0.6925906297079396	0.6933335784161638	0.897529210944315	0.8910545117881599	0.8958372569049804	1.0	0.125	0.0	0.0036481100881260095	0.0036481100881260095
4449	0.014901735446354505	0.000790515489111153	-0.0007900414444137202	0.9847311771724745	-1	0	0	0.4	4	0.6923076923076923	9	0.42857142857142855	0.38461538461538464	7	5	7	0	0	0.7142857142857143	5	7	15	0.0	0.36363636363636365	0.7990738160009814	0.8199252113533139	0.9887098652357725	0.710525263103684	0.725839525013505	0.9258143841859963	0.7516963012333887	0.838344322967445	0	0	0.0	-7.900414444137202e-05	-7.900414444137202e-05
2851	0.014740767406679478	0.005351378530894905	0.003195736707048973	0.9791081527059858	-1	0	0	0.5	5	0.5384615384615384	7	0.5	0.38461538461538464	7	5	7	1	0	0.8333333333333334	6	5	15	0.0625	0.2	0.8639215633908803	0.974616249133987	0.9780576650281052	0.660673347009711	0.568950397857701	0.9192522471113267	0.9271932888534977	0.9045487398261398	1.0	0.14285714285714285	0.0	0.003195736707048973	0.003195736707048973
1669	0.020346876505690965	0.005256143296075029	-0.0029458200158095187	0.9543397844729868	-1	0	0	0.2	2	0.9230769230769231	12	0.2777777777777778	0.7692307692307693	11	10	3	4	0	0.6666666666666666	6	9	15	0.4444444444444444	0	0.4532491776108275	0.9584911937507294	0.719524316994833	0.9676416275478772	0.6530176972248182	0.8532163122288532	0.8632763268630012	0.9408012955171996	0.13636363636363635	0.36363636363636365	0.0	-0.0002945820015809519	-0.0002945820015809519
4699	0.025395841400005753	0.007406158331905454	-0.006918187564414185	0.982501755251227	-1	0	0	0.4	4	0.6923076923076923	9	0.375	0.38461538461538464	7	5	7	1	0	0.625	8	5	15	0.0625	0.18181818181818182	0.8951909953107833	0.9769955790720513	1.0	0.5271199568962625	0.6221521076995351	0.8867658094379957	0.9377668756558581	0.8778080693363937	1.0	0.2857142857142857	0.0	-0.0006918187564414185	-0.0006918187564414185
1998	0.040582819547281684	0.0052134804545508244	0.0022850398983877813	0.9681959379334222	-1	0	0	0.1	1	1.0	13	0.38461538461538464	0.9230769230769231	13	12	1	2	0	0.23076923076923078	3	13	15	0.4	0	0.4502794342690349	0.7344366767152783	0.26542135522846133	0.9289052873749242	0.636024966792152	0.9137378156631116	0.8582500510597557	0.8789437454322027	0.6153846153846154	0.23076923076923078	0.0	0.0022850398983877813	0.0022850398983877813
781	0.001981982172146071	0.0017024913519516837	-0.001700500752085553	0.9848025838887087	-1	0	0	1.0	1	0	0	1.0	0	1	0	0	0	0	0.5	2	1	2	0.0	0	0	0	0	0	0	0	0	0	0	0	0	-0.0001700500752085553	-0.0001700500752085553
1245	0.017593763744934734	0.003933097119559423	-0.0039010994029440938	0.975061260284396	-1	0	0	0.2	2	0.9230769230769231	12	0.3409090909090909	0.6923076923076923	11	9	3	2	0	0.36363636363636365	11	4	15	0.25	0	0.2804319705845925	0.9335099666156607	0.5281253606752778	0.955924557052976	0.6530176972248182	0.9356928230389093	0.9315493376247268	0.9426089927194182	0.5454545454545454	0.36363636363636365	0.0	-0.00039010994029440937	-0.00039010994029440937
767	0.0018517254229133513	0.0016428840663102447	-0.0016427428251003942	0.9734590586614256	-1	0	0	0.5	1	1.0	1	1.0	1.0	1	1	1	0	0	0.3333333333333333	1	3	3	0.0	0	0.7934919066157811	0.5	0.3424664268153345	0.5	0.3087791532052846	0.5	0.9011296534660055	0.5	0	0	0.0	-0.00016427428251003943	-0.00016427428251003943
798	0.001842307404391354	0.0016993083465912636	-0.0016992949219392466	0.9752314835967271	-1	0	0	0.5	1	1.0	1	1.0	1.0	1	1	1	0	0	0.3333333333333333	1	3	3	0.0	0	0.7934919066157811	0.5	0.3424664268153345	0.5	0.3087791532052846	0.5	0.9011296534660055	0.5	0	0	0.0	-0.00016992949219392465	-0.00016992949219392465
448	0.0016893848141702932	0.0016221149499814134	-0.0016220326642184522	0.9819336875997595	-1	0	0	0	0	0	0	1.0	0	0	0	0	2	0	1.0	1	1	1	0.5	0	0	0	0	0	0	0	0	0	0	0	0	-0.1	-0.1
1353	0.0061379038909509555	0.00397638997230947	-0.003976221562039035	0.9752246489210805	-1	0.3333333333333333	1	0.5555555555555556	5	0.5454545454545454	6	0.4642857142857143	0.45454545454545453	8	5	4	3	0	0.5714285714285714	4	7	13	0.3333333333333333	0.3333333333333333	0.24549860225033085	0.880032932942639	0.3626852492180172	0.9361419355444028	0.6708356298463469	0.9456474604558156	0.9278072230465716	0.9249377219165745	0.125	0.375	0.0	-0.0003976221562039035	-0.0003976221562039035
1492	0.03488762556964295	0.0007896391788860027	-0.0006179088653598352	0.9764931170963028	-1	0	0	0.2	2	0.8461538461538461	11	0.4166666666666667	0.7692307692307693	11	10	3	2	0	0.25	3	12	15	0.2222222222222222	0	0.4502794342690349	0.7779047903643428	0.26542135522846133	0.9415701823909252	0.636024966792152	0.921785544275494	0.8582500510597557	0.8972183925102641	0.6363636363636364	0.2727272727272727	0.0	-6.179088653598353e-05	-6.179088653598353e-05
274	0.002779372545027556	0.0027168787507925365	-0.0027162523112558602	0.9838687351063253	-1	0	0	0.5	2	0.75	3	0.6	0.25	2	1	3	0	0	0.4	2	5	6	0.0	0	0.4464060242872467	0.7737132123977055	0.525414014071614	0.9754506858900863	0.20911737144940096	0.7486026752595277	0.839108685968615	0.8808946006025485	0	0	0.0	-0.000271625231125586	-0.000271625231125586
3663	0.015478068575199119	0.004353055984174248	-0.004351676740514665	0.9818538209974516	-1	0	0	0.5	5	0.5	6	0.4666666666666667	0.3333333333333333	8	4	5	1	0	0.8333333333333334	6	5	14	0.1	0.16666666666666666	0.8639215633908803	0.9699122084280132	0.9780576650281052	0.7654612361135622	0.7560261014392541	0.9187247804402531	0.8912799363346259	0.9137544219918193	1.0	0.125	0.0	-0.0004351676740514665	-0.0004351676740514665
1089	0.0021487967278939714	0.0020511903278765294	-0.0020492687719738632	0.9829442337174772	-1	0	0	0	0	0	0	1.0	0	0	0	0	0	0	1.0	1	1	1	0.0	0	0	0	0	0	0	0	0	0	0	0	0	-0.1	-0.1
4143	0.014364450040132646	0.006159250361009678	0.006145074959599489	0.9778103186547449	-1	0	0	0.5	5	0.5	6	0.4666666666666667	0.3333333333333333	8	4	5	1	0	0.8333333333333334	6	5	14	0.1	0.16666666666666666	0.8639215633908803	0.9699122084280132	0.9780576650281052	0.7309893641205726	0.6933335784161638	0.8764885707727958	0.8733927981698413	0.8951169076597978	1.0	0.25	0.0	0.006145074959599489	0.006145074959599489
2803	0.013470027254604494	0.006973111213828233	0.006086559546605013	0.9793563911047873	-1	0	0	0.5	5	0.5	6	0.4666666666666667	0.3333333333333333	6	4	7	1	0	0.8333333333333334	6	5	14	0.0625	0.16666666666666666	0.8197478993059202	0.9760118587003827	0.9668577856835775	0.6703491974294952	0.6933335784161638	0.8824655901988461	0.9045703850040223	0.8950963961805701	1.0	0.16666666666666666	0.0	0.006086559546605013	0.006086559546605013
3046	0.015131622909605808	0.004296527021279944	0.0042956285590153515	0.9767255597953068	-1	0	0	0.4	4	0.6923076923076923	9	0.5	0.46153846153846156	8	6	6	1	0	0.8333333333333334	6	5	15	0.07142857142857142	0.3333333333333333	0.8639215633908803	0.9699122084280132	0.9668577856835775	0.7341189884420634	0.6414168693139541	0.8958727349924883	0.886620973201658	0.901466913086262	1.0	0.125	0.0	0.0042956285590153515	0.0042956285590153515
2926	0.016003636254314325	0.004011299337602938	0.0036941189027148154	0.9739891187290072	-1	0	0	0.4	4	0.6923076923076923	9	0.5	0.46153846153846156	8	6	6	1	0	0.8333333333333334	6	5	15	0.07142857142857142	0.3333333333333333	0.8197478993059202	0.9689599941151704	0.9668577856835775	0.7342987147897871	0.7294252465183371	0.9163056970499408	0.9028471147527376	0.9075059886316638	1.0	0.125	0.0	0.0036941189027148154	0.0036941189027148154
238	0.0034169541303192812	0.003323220380537489	-0.0033107057859584938	0.982638978185261	-1	0	0	0.6666666666666666	4	0.16666666666666666	1	0.5	0.16666666666666666	4	1	3	3	0	1.0	4	4	8	0.42857142857142855	0	0.5671481748691295	0.790058475929733	0.9895959808528844	0.8951994755105408	0.7778875436945814	0.7234770785776358	0.8894244592056462	0.8141715197373645	0.25	0.25	0.0	-0.0003310705785958494	-0.0003310705785958494
836	0.023509248426263087	0.0071389278816865916	-0.006827062475116353	0.9580131855095462	-1	0	0	0.4	4	0.6923076923076923	9	0.4166666666666667	0.46153846153846156	8	6	6	0	0	1.0	6	6	15	0.0	0.36363636363636365	0.7067390723245969	0.9040902353293223	0.8010752511716064	0.8825222041549143	0.6113958878327852	0.9453504756897091	0.9350402520148685	0.9145283506385735	0	0	0.0	-0.0006827062475116353	-0.0006827062475116353
4734	0.01807151420768473	0.007200472923365473	0.007020764668980861	0.9786332390252496	-1	0	0	0.4	4	0.6923076923076923	9	0.375	0.46153846153846156	9	6	5	1	0	0.625	8	5	15	0.09090909090909091	0.15384615384615385	0.8639215633908803	0.9673871787376271	0.9780576650281052	0.7261564007361792	0.6221521076995351	0.883952715066102	0.8406952900759631	0.8939591617550935	1.0	0.2222222222222222	0.0	0.007020764668980861	0.007020764668980861
4082	0.01495231184159189	0.006787771742283002	0.0008697796832515484	0.980308609828611	-1	0.25	1	0.6	6	0.46153846153846156	6	0.42857142857142855	0.38461538461538464	8	5	6	1	0	0.7142857142857143	7	5	15	0.07692307692307693	0.16666666666666666	0.8795562793508317	0.9722648345950076	0.9780576650281052	0.6524050647597603	0.6221521076995351	0.8685889287345633	0.8864056261921005	0.8834002768928981	1.0	0.125	0.0	0.0008697796832515484	0.0008697796832515484
95	0.008127418131800075	0.00362592145020711	-0.003616286174484168	0.9806825909336041	-1	0	0	0.5	3	0.3333333333333333	2	0.5	0.3333333333333333	3	2	4	1	0	1.0	4	4	8	0.09090909090909091	0	0.4348855744870234	0.9348671223627344	0.5684931244588627	0.9253811735795789	0.2278467734205364	0.5650235788882665	0.8646919615939981	0.8598993787148236	1.0	0.6666666666666666	0.0	-0.0003616286174484168	-0.0003616286174484168
2549	0.012306493662947145	0.005571364966621136	-0.004714330898506107	0.9804258267156197	-1	0	0	0.5	4	0.6	6	0.34285714285714286	0.5	7	5	4	1	0	0.7142857142857143	7	5	12	0.1	0.75	0.8639215633908803	0.974616249133987	0.9780576650281052	0.660673347009711	0.6221521076995351	0.887278885508915	0.9202442934156575	0.8933879608880165	1.0	0.14285714285714285	0.0	-0.00047143308985061073	-0.00047143308985061073
2905	0.014162070103703744	0.006316940201687431	0.006305836690801344	0.9780510239587478	-1	0	0	0.5	5	0.5	6	0.4666666666666667	0.3333333333333333	8	4	5	1	0	0.8333333333333334	6	5	14	0.1	0.16666666666666666	0.8639215633908803	0.9699122084280132	0.9668577856835775	0.7342987147897871	0.6933335784161638	0.8916549779359774	0.8864056261921005	0.9001712905578035	1.0	0.125	0.0	0.006305836690801344	0.006305836690801344
3375	0.016014321003730018	0.006668633506354074	0.003895562128715305	0.9785416060188442	-1	0.25	1	0.5	5	0.6153846153846154	8	0.42857142857142855	0.38461538461538464	9	5	5	1	0	0.7142857142857143	7	5	15	0.1	0.15384615384615385	0.8639215633908803	0.9673871787376271	0.9780576650281052	0.7293583463743593	0.568950397857701	0.8947272582715257	0.8714881104447966	0.8978666654770744	1.0	0.1111111111111111	0.0	0.003895562128715305	0.003895562128715305
1722	0.017494787820781108	0.008399064243860105	-0.007634643178354872	0.9688697281473164	-1	0	0	0.4	4	0.6923076923076923	9	0.35714285714285715	0.6153846153846154	11	8	3	1	0	0.8571428571428571	7	6	15	0.14285714285714285	0.4444444444444444	0.77557423522096	0.9543200299628962	0.9520613459258138	0.8910171064121278	0.6530176972248182	0.9167794242579812	0.8714881104447966	0.9250685893255813	1.0	0.09090909090909091	0.0	-0.0007634643178354871	-0.0007634643178354871
1763	0.021588812634780966	0.0025609246331150426	-0.0023051187923663874	0.9807087018559689	-1	0	0	0.3	3	0.6923076923076923	9	0.5	0.5384615384615384	7	7	7	1	0	0.8333333333333334	5	6	15	0.05555555555555555	0.16666666666666666	0.8639215633908803	0.9707998786965801	0.9520613459258138	0.9421384797329352	0.7056462929005418	0.8966937858146077	0.8775123155595825	0.9436596556622814	1.0	0.2857142857142857	0.0	-0.00023051187923663874	-0.00023051187923663874
4444	0.02083409961841408	0.008334117421011871	0.007324502295068863	0.9794972275522417	-1	0	0	0.4	4	0.6923076923076923	9	0.3125	0.38461538461538464	8	5	6	1	0	0.75	8	6	15	0.07692307692307693	0.15384615384615385	0.8795562793508317	0.9722648345950076	0.9780576650281052	0.6534534228533384	0.6221521076995351	0.8685889287345633	0.8864056261921005	0.883559022887039	1.0	0.25	0.0	0.007324502295068863	0.007324502295068863
3736	0.015218095079735988	0.004209237699987143	0.004191770017304293	0.9768448450328906	-1	0	0	0.4	4	0.6923076923076923	9	0.5	0.46153846153846156	8	6	6	1	0	0.8333333333333334	6	5	15	0.07142857142857142	0.3333333333333333	0.8639215633908803	0.9662614292299269	0.9668577856835775	0.7342987147897871	0.6933335784161638	0.8916549779359774	0.8864056261921005	0.8965715599414408	1.0	0.25	0.0	0.004191770017304293	0.004191770017304293
534	0.0017596260179192312	0.0017125146885284821	-0.0017124887757753514	0.9851238461987024	-1	0	0	1.0	1	0	0	1.0	0	1	0	0	0	0	0.5	1	2	2	0.0	0	0	0	0	0	0	0	0	0	0	0	0	-0.00017124887757753515	-0.00017124887757753515
1922	0.014775887860785418	0.006869679798006505	-0.0027523103481991037	0.9620469264037239	-1	0	0	0.4	4	0.6923076923076923	9	0.5357142857142857	0.5384615384615384	9	7	5	1	0	0.5714285714285714	4	7	15	0.08333333333333333	0.6666666666666666	0.8639215633908803	0.9609358912727934	0.9520613459258138	0.7352761743278857	0.8899000951789733	0.940631701864515	0.9271932888534977	0.911251950983043	1.0	0.1111111111111111	0.0	-0.0002752310348199104	-0.0002752310348199104
507	0.002628653639848588	0.0018567482632359253	-0.0018567402351502423	0.9637189788015815	-1	0	0	0.3333333333333333	1	1.0	2	1.0	1.0	3	2	0	0	0	0.25	1	4	4	0.0	0	0.8057075748433238	0.5143923261397307	0.8616343411898881	0.9448761077479682	0.22612634331139175	0.5961934052480178	0.94649949304024	0.7495527340345975	0	0	0.0	-0.00018567402351502422	-0.00018567402351502422
3215	0.014846681216609729	0.004168724500042936	0.004164863204810293	0.9770022572238258	-1	0	0	0.4	4	0.6923076923076923	9	0.5	0.46153846153846156	8	6	6	1	0	0.8333333333333334	6	5	15	0.07142857142857142	0.3333333333333333	0.8639215633908803	0.9699122084280132	0.9668577856835775	0.7342987147897871	0.6680177242348713	0.8902244187354563	0.8864056261921005	0.899729406201304	1.0	0.125	0.0	0.004164863204810293	0.004164863204810293
1212	0.001454506149684581	0.001358231735220688	-0.0013582317234278943	0.9837384904561124	-1	0	0	0.5	1	1.0	1	1.0	1.0	1	1	1	0	0	0.3333333333333333	1	3	3	0.0	0	0.17168840295001833	0.5	0.18644306984348297	0.5	0.2531542764802065	0.5	0.5876873173591761	0.5	0	0	0.0	-0.00013582317234278943	-0.00013582317234278943
130	0.0019676361490119153	0.0018648503353503691	-0.0018648082800391196	0.9793089199901588	-1	0	0	0.6666666666666666	2	0.5	1	0.6666666666666666	0.5	1	1	2	1	0	0.6666666666666666	2	3	4	0.125	0	0.3255508962898104	0.5	1.0	0.5	0.3579783592538398	0.5	0.9571302916649838	0.5	1.0	1.0	0.0	-0.00018648082800391195	-0.00018648082800391195
216	0.0036086116159219812	0.003330836533264828	-0.0033297819221774906	0.9770918862486268	-1	0	0	0.8	4	0.2	1	0.875	0.2	3	1	3	1	0	0.5	2	4	7	0.125	0.8	0.4642945606838449	0.9664477824052052	0.9939977927961825	0.5231312542882116	0.9232337815004913	0.8673110959544904	0.9258992421329997	0.855305646655599	1.0	0.3333333333333333	0.0	-0.00033297819221774904	-0.00033297819221774904
785	0.0019654828281405615	0.001664261170913112	-0.0016642346835382092	0.9842823417277926	-1	0	0	1.0	1	0	0	1.0	0	1	0	0	1	0	0.5	2	1	2	0.3333333333333333	0	0	0	0	0	0	0	0	0	0	0	0	-0.0001664234683538209	-0.0001664234683538209
2623	0.013465641089135255	0.005009758317119621	-0.005008834275957963	0.9620919764649278	-1	0	0	0.25	2	0.9	9	0.3333333333333333	0.7	9	7	2	4	0	1.0	6	6	12	0.6666666666666666	0	0.4532491776108275	0.936343213573748	0.327529415887348	0.9662789914821953	0.6530176972248182	0.8815322245859434	0.8582500510597557	0.936052517811256	0.16666666666666666	0.6666666666666666	0.0	-0.0005008834275957964	-0.0005008834275957964
4165	0.013395445750915533	0.002704123336880144	-0.001639973000547609	0.9844866556015873	-1	0	0	0.4	4	0.6923076923076923	9	0.375	0.46153846153846156	7	6	7	1	0	0.4	4	10	15	0.058823529411764705	0.2857142857142857	0.8639215633908803	0.9667808897481454	0.9780576650281052	0.6721338487414752	0.6221521076995351	0.8761212174348016	0.8406952900759631	0.8823595320473663	1.0	0.14285714285714285	0.0	-0.00016399730005476089	-0.00016399730005476089
3641	0.014067600431421166	0.006155513364847263	0.0061554535253178005	0.9779946052362407	-1	0	0	0.5	5	0.5	6	0.4666666666666667	0.3333333333333333	8	4	5	1	0	0.8333333333333334	6	5	14	0.1	0.16666666666666666	0.8639215633908803	0.9662614292299269	0.9668577856835775	0.7342987147897871	0.6933335784161638	0.8916549779359774	0.8864056261921005	0.8965715599414408	1.0	0	0.0	0.0061554535253178005	0.0061554535253178005
2396	0.01437299401200444	0.006888025349796665	0.0034807031906757984	0.9631636786011217	-1	0	0	0.5	5	0.5384615384615384	7	0.375	0.38461538461538464	8	5	6	1	0	0.625	5	8	15	0.07692307692307693	0.15384615384615385	0.8639215633908803	0.9699122084280132	0.9668577856835775	0.6925906297079396	0.6435356699003538	0.9033892354073874	0.8912799363346259	0.8978538553000879	1.0	0.125	0.0	0.0034807031906757984	0.0034807031906757984
3545	0.01429455558991896	0.006559920456017292	0.006475604441714793	0.9780561216049547	-1	0	0	0.5	5	0.5	6	0.4666666666666667	0.3333333333333333	8	4	5	1	0	0.8333333333333334	6	5	14	0.1	0.16666666666666666	0.8639215633908803	0.9699122084280132	0.9668577856835775	0.7342987147897871	0.568950397857701	0.8966058582858812	0.9028471147527376	0.9017272916163882	1.0	0.125	0.0	0.006475604441714793	0.006475604441714793
2843	None	None	None	None	None	0	0	0.5	5	0.5384615384615384	7	0.5	0.46153846153846156	9	6	5	1	0	0.8333333333333334	5	6	15	0.09090909090909091	0.3333333333333333	0.8639215633908803	0.9650521552469351	0.9556579063390498	0.7385344848875207	0.7645150491327926	0.9070413984231926	0.8406952900759631	0.9012841324708477	1.0	0.1111111111111111	0.0	None	None
721	0.002572741074959791	0.0016145704094793194	-0.0016145703452053646	0.9637457527711484	-1	0	0	0.3333333333333333	1	1.0	2	1.0	1.0	3	2	0	0	0	0.25	1	4	4	0.0	0	0.8057075748433238	0.5143923261397307	0.8616343411898881	0.9448761077479682	0.22612634331139175	0.5961934052480178	0.94649949304024	0.7495527340345975	0	0	0.0	-0.00016145703452053646	-0.00016145703452053646
4571	0.022424178942233804	0.0045024908984520875	-0.003993875375214399	0.9730061792097136	-1	0	0	0.3	3	0.8333333333333334	10	0.3888888888888889	0.6666666666666666	11	8	2	1	0	0.4444444444444444	9	4	14	0.2	0.16666666666666666	0.8639215633908803	0.9551904241222688	0.9780576650281052	0.7268828762319847	0.6221521076995351	0.8930599621445722	0.8406952900759631	0.8863088222413162	1.0	0.18181818181818182	0.0	-0.00039938753752143986	-0.00039938753752143986
2325	0.014245172306367184	0.00675025590308096	0.0034857872856795284	0.9640710715698029	-1	0	0	0.5	5	0.5384615384615384	7	0.375	0.38461538461538464	8	5	6	1	0	0.625	5	8	15	0.07692307692307693	0.15384615384615385	0.8639215633908803	0.9699122084280132	0.9668577856835775	0.6925906297079396	0.6933335784161638	0.897529210944315	0.8910545117881599	0.8958372569049804	1.0	0.125	0.0	0.0034857872856795284	0.0034857872856795284
3364	0.01207893001973857	0.0028768163799181555	-0.0027594706055614738	0.9779246642440538	-1	0	0	0.4	4	0.6923076923076923	9	0.30612244897959184	0.46153846153846156	8	6	6	0	0	1.0	7	7	15	0.0	0.16666666666666666	0.7990738160009814	0.805450234670171	0.9827147939421895	0.6983400324940284	0.725839525013505	0.9343460114563604	0.7564561822437762	0.8373337976813797	0	0	0.0	-0.00027594706055614736	-0.00027594706055614736
1357	0.012862808672277069	0.0019643408693964404	-0.00023845115828398342	0.9643133971328463	-1	0	0	0.5	4	0.6	6	0.6	0.4	5	4	6	1	0	0.8	4	5	12	0.06666666666666667	0.25	0.8639215633908803	0.9322414037222653	0.7082341822306054	0.8492092661242224	0.6608276318188225	0.8969767061948146	0.745025284745973	0.897649451799494	1.0	0.2	0.0	-2.3845115828398342e-05	-2.3845115828398342e-05
2284	0.01424378220829612	0.006480302232701797	0.0037572842465079283	0.9638907755241551	-1	0	0	0.5	5	0.5384615384615384	7	0.375	0.38461538461538464	8	5	6	1	0	0.625	5	8	15	0.07692307692307693	0.15384615384615385	0.8639215633908803	0.9699122084280132	0.9668577856835775	0.6925906297079396	0.7294252465183371	0.9312547870522893	0.9028471147527376	0.9086412997494807	1.0	0.125	0.0	0.0037572842465079283	0.0037572842465079283
2634	0.014372090925226488	0.0067536633423998646	0.003499611712943133	0.9641854454195247	-1	0	0	0.5	5	0.5384615384615384	7	0.375	0.38461538461538464	8	5	6	1	0	0.625	5	8	15	0.07692307692307693	0.15384615384615385	0.8639215633908803	0.9699122084280132	0.9668577856835775	0.6925906297079396	0.7294252465183371	0.9270197224389345	0.9028471147527376	0.9068452859020245	1.0	0.125	0.0	0.003499611712943133	0.003499611712943133
3468	0.019450526533048348	0.007594663243703185	-0.007201429192379806	0.973513410440782	-1	0	0	0.3	3	0.7692307692307693	10	0.375	0.6153846153846154	10	8	4	0	0	0.625	8	5	15	0.0	0	0.77557423522096	0.8281668295626778	0.978147920447805	0.74326202926181	0.725839525013505	0.93203768120388	0.7720883564264133	0.8521252229912021	0	0	0.0	-0.0007201429192379807	-0.0007201429192379807
4000	0.013936827419254116	0.00618453869172938	0.006179487381669781	0.9781181544105633	-1	0	0	0.5	5	0.5	6	0.4666666666666667	0.3333333333333333	8	4	5	1	0	0.8333333333333334	6	5	14	0.1	0.16666666666666666	0.8639215633908803	0.9699122084280132	0.9668577856835775	0.7342987147897871	0.6933335784161638	0.8916549779359774	0.8864056261921005	0.9001712905578035	1.0	0.125	0.0	0.006179487381669781	0.006179487381669781
2861	0.01449060901351561	0.007072226236602852	0.0035429465871452156	0.9636338108936545	-1	0	0	0.5	5	0.5384615384615384	7	0.375	0.38461538461538464	8	5	6	1	0	0.625	5	8	15	0.07692307692307693	0.15384615384615385	0.8639215633908803	0.9699122084280132	0.9668577856835775	0.6925906297079396	0.6933335784161638	0.897529210944315	0.8910545117881599	0.8958372569049804	1.0	0.125	0.0	0.0035429465871452156	0.0035429465871452156
3430	0.011581713967613552	0.005248740417338252	-0.005160194333647812	0.9825434344384056	-1	0	0	0.5555555555555556	5	0.45454545454545453	5	0.43333333333333335	0.36363636363636365	7	4	5	1	0	0.8333333333333334	6	5	13	0.09090909090909091	0.2222222222222222	0.8639215633908803	0.974616249133987	0.9780576650281052	0.660673347009711	0.6221521076995351	0.8742165570335745	0.90017598599121	0.8893710212626685	1.0	0.14285714285714285	0.0	-0.0005160194333647813	-0.0005160194333647813
3999	0.01456565587453842	0.006834328645545572	0.0068318557432865135	0.977960933355824	-1	0	0	0.5	5	0.5	6	0.4666666666666667	0.3333333333333333	8	4	5	1	0	0.8333333333333334	6	5	14	0.1	0.16666666666666666	0.8639215633908803	0.9699122084280132	0.9668577856835775	0.7342987147897871	0.6933335784161638	0.8916549779359774	0.8864056261921005	0.9001712905578035	1.0	0.25	0.0	0.0068318557432865135	0.0068318557432865135
4379	0.020193322065258954	0.008606646976375188	0.007544214428574105	0.9795940299432977	-1	0	0	0.4	4	0.6923076923076923	9	0.3125	0.38461538461538464	8	5	6	1	0	0.75	8	6	15	0.07692307692307693	0.15384615384615385	0.8795562793508317	0.9722648345950076	0.9780576650281052	0.6547169094509854	0.6221521076995351	0.9235363972111161	0.8912799363346259	0.9028576024600545	1.0	0.25	0.0	0.007544214428574105	0.007544214428574105
961	0.015480519492759266	0.001682359367974044	-0.001242913623109458	0.9573001273637896	-1	0	0	0.5	5	0.5	6	0.4666666666666667	0.4166666666666667	6	5	7	1	0	0.8333333333333334	6	5	14	0.058823529411764705	0.2	0.8639215633908803	0.9329634484675431	0.7474839395869511	0.8661394497499751	0.6946915796010129	0.9011896000544317	0.7546333139557243	0.9035200177331215	1.0	0.16666666666666666	0.0	-0.0001242913623109458	-0.0001242913623109458
4862	0.021138296147749112	0.008649777879943418	0.007564423294376788	0.9797193245866557	-1	0	0	0.4	4	0.6923076923076923	9	0.3125	0.38461538461538464	8	5	6	1	0	0.75	8	6	15	0.07692307692307693	0.15384615384615385	0.8795562793508317	0.9722648345950076	0.9780576650281052	0.6524050647597603	0.6221521076995351	0.8685889287345633	0.8864056261921005	0.8834002768928981	1.0	0.25	0.0	0.007564423294376788	0.007564423294376788
842	0.001771779367154403	0.0017299911337879802	-0.0017299394920678116	0.9852168395813363	-1	0	0	1.0	1	0	0	1.0	0	1	0	0	0	0	0.5	1	2	2	0.0	0	0	0	0	0	0	0	0	0	0	0	0	-0.00017299394920678116	-0.00017299394920678116
2657	0.011500212642321874	0.00492209694299427	-0.004221449774293375	0.9800134898228032	-1	0	0	0.5	4	0.6	6	0.34285714285714286	0.5	7	5	4	1	0	0.7142857142857143	7	5	12	0.1	0.75	0.8639215633908803	0.974616249133987	0.9780576650281052	0.7765908809914109	0.6221521076995351	0.8742165570335745	0.90017598599121	0.9069994675360873	1.0	0.14285714285714285	0.0	-0.00042214497742933745	-0.00042214497742933745
2180	0.014461771521645177	0.006427249359523202	0.0036914156964975814	0.9641549993809966	-1	0	0	0.5	5	0.5384615384615384	7	0.375	0.38461538461538464	8	5	6	1	0	0.625	5	8	15	0.07692307692307693	0.15384615384615385	0.8639215633908803	0.9699122084280132	0.9668577856835775	0.6925906297079396	0.7294252465183371	0.9312547870522893	0.9028471147527376	0.9086412997494807	1.0	0.125	0.0	0.0036914156964975814	0.0036914156964975814
1095	None	None	None	None	None	0	0	0.5	3	0.42857142857142855	3	0.6	0.2857142857142857	3	2	5	2	0	0.6	5	3	9	0.15384615384615385	0	0.16586245049631088	0.5770020701311439	0.6894690055278909	0.8121219065031872	0.4871201481137982	0.560211712344165	0.8962197730360286	0.6619774791526041	0.6666666666666666	0.3333333333333333	0.0	None	None
1269	0.0017515943221130302	0.001603609184678746	-0.0016036079862708375	0.9810849261714432	-1	0	0	0.5	1	1.0	1	1.0	1.0	1	1	1	0	0	0.3333333333333333	1	3	3	0.0	0	0.30671071191425603	0.5	0.27004208966270016	0.5	0.2531542764802065	0.5	0.5556581422205479	0.5	0	0	0.0	-0.00016036079862708375	-0.00016036079862708375
851	0.0035919503757622334	0.0025008168105535382	-0.0025006993202643314	0.9672598418505499	-1	0	0	0.3333333333333333	1	1.0	2	1.0	1.0	3	2	0	0	0	0.25	1	4	4	0.0	0	0.8057075748433238	0.5143923261397307	0.8199365197484081	0.9451408624966059	0.22612634331139175	0.5961934052480178	0.9408284543760466	0.7498713930985704	0	0	0.0	-0.00025006993202643314	-0.00025006993202643314
3591	0.016409448171402767	0.0019168324574921902	-0.0017333363564534148	0.976375875781859	-1	0	0	0.5	5	0.5	6	0.4666666666666667	0.3333333333333333	8	4	5	1	0	0.8333333333333334	6	5	14	0.1	0.16666666666666666	0.8639215633908803	0.9699122084280132	0.913908900339505	0.7501844318617148	0.6933335784161638	0.8916549779359774	0.866849276410163	0.9026316700104646	1.0	0.125	0.0	-0.00017333363564534147	-0.00017333363564534147
1999	0.01820376581345093	0.004302498870875699	-0.0037855902244273974	0.9482120731170327	-1	0	0	0.2222222222222222	2	0.9090909090909091	10	0.325	0.7272727272727273	10	8	2	4	0	0.625	8	5	13	0.6666666666666666	0	0.45176430593993117	0.9277449276819346	0.26542135522846133	0.9652660861547161	0.644521332008485	0.8347342549015665	0.8650059699464103	0.9240670137836381	0.1	0.4	0.0	-0.0003785590224427397	-0.0003785590224427397
3821	0.01729498236968381	0.006069966831702257	0.004465963927161732	0.9753582227825252	-1	0	0	0.4	4	0.6666666666666666	8	0.4	0.4166666666666667	8	5	5	2	0	0.7142857142857143	7	5	14	0.18181818181818182	0.16666666666666666	0.8639215633908803	0.9699122084280132	0.9668577856835775	0.7342987147897871	0.6933335784161638	0.8916549779359774	0.8864056261921005	0.9001712905578035	0.5625	0.125	0.0	0.004465963927161732	0.004465963927161732
1047	0.0026926714972435118	0.00177901121710799	-0.0017787225355439006	0.9635683032843008	-1	0	0	0.3333333333333333	1	1.0	2	1.0	1.0	3	2	0	0	0	0.25	1	4	4	0.0	0	0.8057075748433238	0.5143923261397307	0.8616343411898881	0.9448761077479682	0.22612634331139175	0.5961934052480178	0.94649949304024	0.7495527340345975	0	0	0.0	-0.00017787225355439006	-0.00017787225355439006
2653	0.016644524767472475	0.009664866862585185	-0.0022000558472668763	0.9800003793313703	-1	0	0	0.4444444444444444	4	0.6363636363636364	7	0.43333333333333335	0.36363636363636365	7	4	5	1	0	0.8333333333333334	6	5	13	0.09090909090909091	0.18181818181818182	0.8639215633908803	0.9717357280129972	0.9556579063390498	0.743021581661237	0.6221521076995351	0.920516031811351	0.8772113048663374	0.9128970585625222	1.0	0.14285714285714285	0.0	-0.00022000558472668762	-0.00022000558472668762
4349	0.02127152021281665	0.008143089162168625	0.007363323033933286	0.9799226911931354	-1	0	0	0.4	4	0.6923076923076923	9	0.3125	0.38461538461538464	8	5	6	1	0	0.75	8	6	15	0.07692307692307693	0.15384615384615385	0.8795562793508317	0.9688931710589158	0.9780576650281052	0.6524050647597603	0.6221521076995351	0.8876346761809586	0.8864056261921005	0.8854468193654125	1.0	0.25	0.0	0.007363323033933286	0.007363323033933286
2295	0.014436681914431908	0.006582978711531401	0.003685541254746125	0.9639047129585261	-1	0	0	0.5	5	0.5384615384615384	7	0.375	0.38461538461538464	8	5	6	1	0	0.625	5	8	15	0.07692307692307693	0.15384615384615385	0.8639215633908803	0.9699122084280132	0.9668577856835775	0.6924910785034534	0.6933335784161638	0.897529210944315	0.8910545117881599	0.8958227136783311	1.0	0.125	0.0	0.003685541254746125	0.003685541254746125
2230	0.014509564589946063	0.006870210671251463	0.0033789368262753536	0.9632357151646909	-1	0	0	0.5	5	0.5384615384615384	7	0.375	0.38461538461538464	8	5	6	1	0	0.625	5	8	15	0.07692307692307693	0.15384615384615385	0.8639215633908803	0.9699122084280132	0.9650595054769596	0.7728801483672972	0.7294252465183371	0.9312547870522893	0.9028471147527376	0.9194293920560466	1.0	0.125	0.0	0.0033789368262753536	0.0033789368262753536
3004	0.016800018154720528	0.0038838743023703517	-0.0021493225924796404	0.9761943584323071	-1	0.25	1	0.6	6	0.46153846153846156	6	0.42857142857142855	0.38461538461538464	8	5	6	1	0	0.7142857142857143	7	5	15	0.07692307692307693	0.16666666666666666	0.8197478993059202	0.9674948461044985	0.9668577856835775	0.7342987147897871	0.6933335784161638	0.8916549779359774	0.8788289093625962	0.897756138697585	1.0	0.125	0.0	-0.00021493225924796403	-0.00021493225924796403
2542	0.01451137120456259	0.006834423260740636	0.0036183473948557384	0.9637827671509308	-1	0	0	0.5	5	0.5384615384615384	7	0.375	0.38461538461538464	8	5	6	1	0	0.625	5	8	15	0.07692307692307693	0.15384615384615385	0.8639215633908803	0.9699122084280132	0.9668577856835775	0.6925906297079396	0.6933335784161638	0.897529210944315	0.8910545117881599	0.8958372569049804	1.0	0.125	0.0	0.0036183473948557384	0.0036183473948557384
3365	0.013099114069413253	0.006611849246189501	0.0034870650181579262	0.9811556814757044	-1	0	0	0.5	5	0.5	6	0.4666666666666667	0.3333333333333333	6	4	7	1	0	0.8333333333333334	6	5	14	0.0625	0.16666666666666666	0.8197478993059202	0.9728084020218025	0.9806265367084812	0.6707888443886324	0.6933335784161638	0.8824655901988461	0.903811596655895	0.8910658028777019	1.0	0.16666666666666666	0.0	0.0034870650181579262	0.0034870650181579262
3226	0.015372057111624562	0.004336217509940943	0.0043302283036414785	0.9767047947235142	-1	0	0	0.4	4	0.6923076923076923	9	0.5	0.46153846153846156	8	6	6	1	0	0.8333333333333334	6	5	15	0.07142857142857142	0.3333333333333333	0.8639215633908803	0.9699122084280132	0.9668577856835775	0.7342987147897871	0.6933335784161638	0.8916549779359774	0.8864056261921005	0.9001712905578035	1.0	0.125	0.0	0.0043302283036414785	0.0043302283036414785
3107	0.016594709986654143	0.008879765322473471	-0.008807874156485646	0.9797697997167246	-1	0	0	0.5	4	0.6	6	0.4444444444444444	0.5	7	5	4	1	0	0.3333333333333333	3	9	12	0.1	0.5	0.77557423522096	0.960547990566923	0.9556579063390498	0.7000636729376726	0.7645150491327926	0.9140184438634189	0.9268788641802657	0.894218956161416	1.0	0.14285714285714285	0.0	-0.0008807874156485646	-0.0008807874156485646
2499	None	None	None	None	None	0	0	0.4	4	0.6923076923076923	9	0.5357142857142857	0.5384615384615384	10	7	4	1	0	0.5714285714285714	4	7	15	0.1111111111111111	0.3333333333333333	0.8639215633908803	0.962431206996566	0.9650595054769596	0.7273761175740541	0.7294252465183371	0.9200624236127338	0.8714881104447966	0.9022617464279645	1.0	0.1	0.0	None	None
2399	None	None	None	None	None	0	0	0.5	5	0.5384615384615384	7	0.5	0.46153846153846156	8	6	6	1	0	0.8333333333333334	5	6	15	0.07142857142857142	0.3333333333333333	0.8639215633908803	0.9671305089945096	0.9538596261324319	0.7442610004257217	0.8272075721558828	0.9083955945557473	0.8910545117881599	0.9044843168664368	1.0	0.125	0.0	None	None
4037	0.014144059759713666	0.006190002240483768	0.006189860494885748	0.977913188811646	-1	0	0	0.5	5	0.5	6	0.4666666666666667	0.3333333333333333	8	4	5	1	0	0.8333333333333334	6	5	14	0.1	0.16666666666666666	0.8639215633908803	0.9699122084280132	0.9668577856835775	0.7342987147897871	0.6933335784161638	0.8916549779359774	0.8864056261921005	0.9001712905578035	1.0	0.125	0.0	0.006189860494885748	0.006189860494885748
539	0.002029437811296326	0.0017601410885771651	-0.0017586743938429819	0.9846813441817293	-1	0	0	1.0	1	0	0	1.0	0	1	0	0	0	0	0.5	2	1	2	0.0	0	0	0	0	0	0	0	0	0	0	0	0	-0.0001758674393842982	-0.0001758674393842982
3374	0.015416609002145743	0.0051507609277751856	0.00504946086300582	0.9776078635210681	-1	0.25	1	0.6	6	0.46153846153846156	6	0.5	0.3076923076923077	8	4	6	1	0	0.8333333333333334	6	5	15	0.08333333333333333	0.15384615384615385	0.8639215633908803	0.9699122084280132	0.9668577856835775	0.7342987147897871	0.6667327234952467	0.8972011198714758	0.886620973201658	0.901917282060554	1.0	0.125	0.0	0.00504946086300582	0.00504946086300582
681	0.002643495341352458	0.0016512096149952557	-0.0016508035570186445	0.9630953886058371	-1	0	0	0.3333333333333333	1	1.0	2	1.0	1.0	3	2	0	0	0	0.25	1	4	4	0.0	0	0.8057075748433238	0.5143923261397307	0.8616343411898881	0.9448761077479682	0.22612634331139175	0.5961934052480178	0.94649949304024	0.7495527340345975	0	0	0.0	-0.00016508035570186446	-0.00016508035570186446
20	0.03337054629071559	0.010936607611129238	-0.010627098820698705	0.7754286666168371	-1	0	0	0.25	2	0.8888888888888888	8	0.55	0.8888888888888888	9	8	1	0	0	0.2	10	2	11	0.0	0	0.7379764050767577	0.8458776300750683	0.42962248320117313	0.8900329065259208	0.8108703604347911	0.605952644477192	0.8260951271664599	0.8034521848350049	0	0	0.0	-0.0010627098820698705	-0.0010627098820698705
1180	0.014346816700989515	0.009106176466347728	-0.008694674513679721	0.9821258888949332	-1	0	0	0.42857142857142855	3	0.625	5	0.4	0.5	7	4	2	2	0	1.0	5	5	10	0.4	0.2222222222222222	0.4502794342690349	0.8964899782178981	0.26542135522846133	0.9445850964809966	0.636024966792152	0.8516021675637313	0.8718414227426242	0.9044184973969548	0.6428571428571428	0.42857142857142855	0.0	-0.0008694674513679721	-0.0008694674513679721
435	0.0033320028596131182	0.0025303427434127308	-0.002529828604757668	0.978790399833272	-1	0	0	0.5	1	1.0	1	1.0	1.0	2	1	0	1	0	0.3333333333333333	1	3	3	0.3333333333333333	0	0.3855474995678912	0.6004856587566991	0.38237933826508064	0.8764639636967219	0.3026988959450394	0.7050243752257813	0.6796645053379349	0.7463798815284346	1.0	0	0.0	-0.0002529828604757668	-0.0002529828604757668
1484	0.013947187297783662	0.003588553856764729	-0.0018894263461407914	0.9463820003323122	-1	0	0	0.5	4	0.6	6	0.34285714285714286	0.6	8	6	3	2	0	0.7142857142857143	7	5	12	0.25	0.4	0.45176430593993117	0.9260150902325851	0.5882680285188439	0.973632744298785	0.636024966792152	0.8830638358924702	0.8650059699464103	0.9381522568020492	0.5625	0.125	0.0	-0.00018894263461407914	-0.00018894263461407914
3224	0.012993824101985938	0.006403803744657412	0.004177356010979565	0.9808743156682671	-1	0	0	0.5	5	0.5	6	0.4666666666666667	0.3333333333333333	6	4	7	1	0	0.8333333333333334	6	5	14	0.0625	0.16666666666666666	0.8197478993059202	0.9728084020218025	0.9833837651319388	0.6728325867015331	0.6933335784161638	0.8824655901988461	0.9045703850040223	0.8913653628808539	1.0	0.16666666666666666	0.0	0.004177356010979565	0.004177356010979565
3812	0.017056111289121774	0.0028860117588260757	0.0026301237843756146	0.9746901741119325	-1	0	0	0.4	4	0.6923076923076923	9	0.5	0.46153846153846156	9	6	5	1	0	0.8333333333333334	6	5	15	0.09090909090909091	0.3333333333333333	0.8639215633908803	0.9636157887014468	0.9556579063390498	0.8782349450823886	0.6221521076995351	0.8947225771258238	0.8406952900759631	0.9215862971323558	1.0	0.2222222222222222	0.0	0.0026301237843756146	0.0026301237843756146
2513	0.014351067148726951	0.006821283122168626	0.003236842091731313	0.9639739230404775	-1	0	0	0.5	5	0.5384615384615384	7	0.375	0.38461538461538464	8	5	6	1	0	0.625	5	8	15	0.07692307692307693	0.15384615384615385	0.8639215633908803	0.9699122084280132	0.9780576650281052	0.6950945646115148	0.6933335784161638	0.897529210944315	0.8910545117881599	0.8962033267168129	1.0	0.125	0.0	0.003236842091731313	0.003236842091731313
1955	0.03412914048651914	0.0011635589816128794	0.000881051056236157	0.975538223620081	-1	0	0	0.2	2	0.8461538461538461	11	0.4166666666666667	0.7692307692307693	11	10	3	2	0	0.25	3	12	15	0.2222222222222222	0	0.4502794342690349	0.8061128262183996	0.2791379422182033	0.9364015329942418	0.636024966792152	0.9382692920130804	0.8655494698318642	0.9070851295402677	0.6363636363636364	0.18181818181818182	0.0	0.000881051056236157	0.000881051056236157
1942	0.014520152381266596	0.006818957837191415	0.0028477806968741155	0.9639154536698187	-1	0	0	0.5	5	0.5384615384615384	7	0.375	0.38461538461538464	8	5	6	1	0	0.625	5	8	15	0.07692307692307693	0.15384615384615385	0.8639215633908803	0.9699122084280132	0.9668577856835775	0.6925906297079396	0.7294252465183371	0.9312547870522893	0.9028471147527376	0.9086412997494807	1.0	0.125	0.0	0.0028477806968741155	0.0028477806968741155
293	0.0018142203396297385	0.0017562400371763521	-0.0017561908715666165	0.9858931515550051	-1	0	0	1.0	1	0	0	1.0	0	1	0	0	0	0	0.5	1	2	2	0.0	0	0	0	0	0	0	0	0	0	0	0	0	-0.00017561908715666165	-0.00017561908715666165
3291	0.012551813111469004	0.0010636600018338696	-0.0008827838760431301	0.9807613693524193	-1	0	0	0.5	4	0.6	6	0.4	0.3	7	3	4	1	0	0.8333333333333334	6	5	12	0.125	0.2	0.8639215633908803	0.9758208889837697	0.9780576650281052	0.7476116056697243	0.7645150491327926	0.8535683986422365	0.8406952900759631	0.8986387779059454	1.0	0.14285714285714285	0.0	-8.827838760431301e-05	-8.827838760431301e-05
4555	0.020430548430177515	0.007576848194724631	0.0025467379846817297	0.9755265660508794	-1	0	0	0.4	4	0.6923076923076923	9	0.3125	0.38461538461538464	7	5	7	1	0	0.75	8	6	15	0.0625	0.15384615384615385	0.8951909953107833	0.9482500119668745	0.9780576650281052	0.6621818117100841	0.6221521076995351	0.8454275199178699	0.8406952900759631	0.8532265935430611	1.0	0.14285714285714285	0.0	0.0025467379846817297	0.0025467379846817297
2018	0.02927350455563834	0.004961993997987088	-0.002135407594691484	0.9837159880634628	-1	0	0	0.2	2	0.8461538461538461	11	0.375	0.6923076923076923	10	9	4	2	0	0.625	8	5	15	0.18181818181818182	0.3076923076923077	0.4532491776108275	0.902906538967871	0.4039254766486987	0.9641857194112468	0.6667633721932485	0.8324261107585692	0.8762270300537353	0.9149217746398517	0.55	0.2	0.0	-0.00021354075946914842	-0.00021354075946914842
1358	0.0034618981174017074	0.002704545900583945	-0.0027044787523865317	0.9755827326665365	-1	0	0	0.3333333333333333	1	1.0	2	1.0	1.0	3	2	0	0	0	0.25	1	4	4	0.0	0	0.8057075748433238	0.9131163760401134	0.8616343411898881	0.9601849972701444	0.22612634331139175	0.5318097043453247	0.94649949304024	0.8684735260655182	0	0	0.0	-0.0002704478752386532	-0.0002704478752386532
4447	0.021052988120236007	0.0023990932470849507	-0.002267564775254375	0.9793573739877716	-1	0	0	0.4	4	0.6923076923076923	9	0.3125	0.38461538461538464	8	5	6	1	0	0.75	8	6	15	0.07692307692307693	0.15384615384615385	0.8795562793508317	0.9727065084385803	0.9780576650281052	0.6611826197297401	0.6392007366594858	0.8290295579564894	0.8406952900759631	0.8743802676942868	1.0	0.25	0.0	-0.0002267564775254375	-0.0002267564775254375
4040	0.011583429698061675	0.005448520959440191	-0.005397344113816301	0.9829320216458778	-1	0	0	0.5555555555555556	5	0.45454545454545453	5	0.43333333333333335	0.36363636363636365	7	4	5	1	0	0.8333333333333334	6	5	13	0.09090909090909091	0.2222222222222222	0.8639215633908803	0.974616249133987	0.9780576650281052	0.6593281834827045	0.6221521076995351	0.8742165570335745	0.90017598599121	0.8891742681403123	1.0	0.14285714285714285	0.0	-0.0005397344113816301	-0.0005397344113816301
21	0.003839074050587051	0.003746605746073751	-0.003709843892375291	0.9862516646877743	-1	0	0	0.7142857142857143	5	0.125	1	0.6666666666666666	0.125	3	1	6	1	0	0.6	5	3	10	0.07142857142857142	0.5	0.8154579897291068	0.9608246457210442	0.7079739569558171	0.6359633749796405	0.35210796579862136	0.6435367170184033	0.9206873146150989	0.809915232805128	1.0	0.3333333333333333	0.0	-0.0003709843892375291	-0.0003709843892375291
4353	0.021997892448552787	0.008566672697058469	0.00791739819974113	0.9786016091574284	-1	0	0	0.4	4	0.6923076923076923	9	0.30612244897959184	0.38461538461538464	8	5	6	1	0	1.0	7	7	15	0.07692307692307693	0.15384615384615385	0.8795562793508317	0.9722648345950076	0.9780576650281052	0.6524050647597603	0.6221521076995351	0.8685889287345633	0.8864056261921005	0.8834002768928981	1.0	0.25	0.0	0.00791739819974113	0.00791739819974113
4423	0.01051406251181758	0.006371787055304999	-0.006367597103235301	0.9851012192216402	-1	0	0	0.4	4	0.6666666666666666	8	0.4666666666666667	0.3333333333333333	7	4	6	2	0	0.8333333333333334	5	6	14	0.15384615384615385	0.16666666666666666	0.9718910230272163	0.9770912379572275	0.9780576650281052	0.535280675001439	0.6221521076995351	0.820610660702542	0.8406952900759631	0.8587527904708676	0.5714285714285714	0.2857142857142857	0.0	-0.0006367597103235301	-0.0006367597103235301
1239	0.002535212368491721	0.0017921084540249805	-0.0017920924492869285	0.9635992709416106	-1	0	0	0.3333333333333333	1	1.0	2	1.0	1.0	3	2	0	0	0	0.25	1	4	4	0.0	0	0.8057075748433238	0.5143923261397307	0.8616343411898881	0.9448761077479682	0.22612634331139175	0.5961934052480178	0.94649949304024	0.7495527340345975	0	0	0.0	-0.00017920924492869286	-0.00017920924492869286
1986	0.025285407905585987	0.0029811198164086646	0.00256219088669035	0.977890279053542	-1	0	0	0.2	2	0.8461538461538461	11	0.375	0.6923076923076923	10	9	4	2	0	0.625	8	5	15	0.18181818181818182	0.3076923076923077	0.4532491776108275	0.902906538967871	0.36314310049291276	0.9639078950798736	0.6667633721932485	0.8188108868232098	0.8762270300537353	0.9122209594719471	0.65	0.2	0.0	0.00256219088669035	0.00256219088669035
2881	0.014641643253978777	0.006688012952010124	0.0035298402466742308	0.9640450562627089	-1	0	0	0.5	5	0.5384615384615384	7	0.375	0.38461538461538464	8	5	6	1	0	0.625	5	8	15	0.07692307692307693	0.15384615384615385	0.8639215633908803	0.9699122084280132	0.9668577856835775	0.6925906297079396	0.6933335784161638	0.897529210944315	0.8910545117881599	0.8958372569049804	1.0	0.125	0.0	0.0035298402466742308	0.0035298402466742308
1993	None	None	None	None	None	0	0	0.5	5	0.5384615384615384	7	0.6	0.38461538461538464	9	5	5	1	0	1.0	5	5	15	0.1	0.5454545454545454	0.8639215633908803	0.9650521552469351	0.9780576650281052	0.7361043465288549	0.702984687864763	0.8966607063428091	0.8061914446566343	0.8973635339954427	1.0	0.1111111111111111	0.0	None	None
1664	0.02543932794051959	0.001980574883458052	0.0017882334141425165	0.9792685646037149	-1	0	0	0.2	2	0.8461538461538461	11	0.3333333333333333	0.6923076923076923	11	9	3	2	0	0.5555555555555556	9	5	15	0.25	0.3076923076923077	0.4532491776108275	0.9075239192031257	0.4471482587676222	0.9582242797771351	0.636024966792152	0.888469169129083	0.8714881104447966	0.9239484661582615	0.6363636363636364	0.18181818181818182	0.0	0.0017882334141425165	0.0017882334141425165
1769	0.014757062026661553	0.0027752509428222664	-0.0013344491753381612	0.9472067940505348	-1	0	0	0.375	3	0.7777777777777778	7	0.36666666666666664	0.6666666666666666	8	6	2	3	0	0.8333333333333334	6	5	11	0.5	0.4	0.45176430593993117	0.9260150902325851	0.5882680285188439	0.9738240312899774	0.6290885372458435	0.8637913464929247	0.8496834802196197	0.9348394462542323	0.125	0.125	0.0	-0.00013344491753381613	-0.00013344491753381613
3573	0.017663901201224273	0.010922719973412704	-0.007809171296558735	0.982451284589027	-1	0	0	0.5	5	0.5384615384615384	7	0.375	0.38461538461538464	9	5	5	1	0	0.625	8	5	15	0.1	0.15384615384615385	0.8639215633908803	0.9664490494287765	0.9780576650281052	0.7013517017653033	0.6221521076995351	0.8834430406394713	0.9202442934156577	0.8889359043387789	1.0	0.2222222222222222	0.0	-0.0007809171296558735	-0.0007809171296558735
4198	0.01305287181433743	0.0064797252395614015	0.004191118373173985	0.9811917744116989	-1	0	0	0.5	5	0.5	6	0.4666666666666667	0.3333333333333333	8	4	5	1	0	0.8333333333333334	6	5	14	0.1	0.16666666666666666	0.8639215633908803	0.9422179282563141	0.9668577856835775	0.6977683417036507	0.6933335784161638	0.8970480196155959	0.8805928540056966	0.8733636809693152	1.0	0.25	0.0	0.004191118373173985	0.004191118373173985
350	0.0018625255222108033	0.0017718364446421058	-0.0017717734440860075	0.9858888309699486	-1	0	0	1.0	1	0	0	1.0	0	1	0	0	0	0	0.5	1	2	2	0.0	0	0	0	0	0	0	0	0	0	0	0	0	-0.00017717734440860075	-0.00017717734440860075
2583	0.015514018408890214	0.004314527743550722	0.004308001755731364	0.9767028944286748	-1	0	0	0.4	4	0.6923076923076923	9	0.5	0.46153846153846156	8	6	6	1	0	0.8333333333333334	6	5	15	0.07142857142857142	0.3333333333333333	0.8639215633908803	0.9699122084280132	0.9668577856835775	0.7342987147897871	0.6331595383505381	0.9219812092645842	0.8406952900759631	0.9104983323764957	1.0	0.125	0.0	0.004308001755731364	0.004308001755731364
2585	0.01444423438568983	0.006922502792604202	0.0031528143111469427	0.9638618311135421	-1	0	0	0.5	5	0.5384615384615384	7	0.375	0.38461538461538464	8	5	6	1	0	0.625	5	8	15	0.07692307692307693	0.15384615384615385	0.8639215633908803	0.9699122084280132	0.9668577856835775	0.6925906297079396	0.6933335784161638	0.897529210944315	0.8910545117881599	0.8958372569049804	1.0	0.125	0.0	0.0031528143111469427	0.0031528143111469427
3698	0.014515418522499296	0.003690636112931404	-0.0030503769781169126	0.9750545823999833	-1	0	0	0.3	3	0.7692307692307693	10	0.30612244897959184	0.5384615384615384	8	7	6	0	0	1.0	7	7	15	0.0	0	0.7990738160009814	0.805450234670171	0.9827147939421895	0.6983400324940284	0.7442020506667772	0.9353192483176935	0.7455742351775301	0.8380578271579135	0	0	0.0	-0.00030503769781169127	-0.00030503769781169127
3596	0.015347776692675558	0.0083982020044123	-0.0017499109698641347	0.978793643940097	-1	0	0	0.5	4	0.6	6	0.4	0.4	7	4	4	1	0	0.8333333333333334	6	5	12	0.1111111111111111	0.2	0.8639215633908803	0.9675323598951235	0.9780576650281052	0.6606862085805143	0.6221521076995351	0.887278885508915	0.9202442934156577	0.8850723997500456	1.0	0.14285714285714285	0.0	-0.00017499109698641347	-0.00017499109698641347
4732	0.01503678439757401	0.0007343168269984007	-0.00021076289990703395	0.9848988681268818	-1	0	0	0.4	4	0.6923076923076923	9	0.42857142857142855	0.38461538461538464	7	5	7	0	0	0.7142857142857143	5	7	15	0.0	0.36363636363636365	0.7990738160009814	0.8199252113533139	0.9887098652357725	0.710525263103684	0.725839525013505	0.9283176158523287	0.7516963012333887	0.8400099463458054	0	0	0.0	-2.1076289990703396e-05	-2.1076289990703396e-05
3685	0.014943791684019917	0.007358408005226942	-0.007354162076967865	0.9842899503749407	-1	0	0	0.6	6	0.38461538461538464	5	0.5	0.23076923076923078	8	3	6	1	0	0.8333333333333334	6	5	15	0.09090909090909091	0.18181818181818182	0.8795562793508317	0.9688931710589158	0.9780576650281052	0.6524050647597603	0.6221521076995351	0.8685889287345633	0.8864056261921005	0.8792802010315629	1.0	0.25	0.0	-0.0007354162076967865	-0.0007354162076967865
2684	0.014667389650410062	0.007009794867192278	0.002509928389469638	0.9641215481514012	-1	0	0	0.5	5	0.5384615384615384	7	0.375	0.38461538461538464	8	5	6	1	0	0.625	5	8	15	0.07692307692307693	0.15384615384615385	0.8639215633908803	0.9699122084280132	0.9780576650281052	0.6950945646115148	0.7294252465183371	0.9332602549400445	0.9028471147527376	0.9098390995379626	1.0	0.125	0.0	0.002509928389469638	0.002509928389469638
4193	0.014273368377235068	0.002273692478854134	0.0014103603054186832	0.9774513998335391	-1	0	0	0.5	5	0.5	6	0.4666666666666667	0.3333333333333333	8	4	5	1	0	0.8333333333333334	6	5	14	0.1	0.16666666666666666	0.8639215633908803	0.9699122084280132	0.9826245385224898	0.7432468927030437	0.6933335784161638	0.8916549779359774	0.8864056261921005	0.9015517093775168	1.0	0.125	0.0	0.0014103603054186832	0.0014103603054186832
4020	0.01428856350484705	0.006536525519303204	0.006528175373879665	0.9780252115238735	-1	0	0	0.5	5	0.5	6	0.4666666666666667	0.3333333333333333	8	4	5	1	0	0.8333333333333334	6	5	14	0.1	0.16666666666666666	0.8639215633908803	0.9699122084280132	0.9668577856835775	0.7342987147897871	0.6933335784161638	0.8916549779359774	0.8864056261921005	0.9001712905578035	1.0	0.25	0.0	0.006528175373879665	0.006528175373879665
1395	0.0014717653985113462	0.0013948027474586897	-0.0013947993435211683	0.9837183204518072	-1	0	0	0.5	1	1.0	1	1.0	1.0	1	1	1	0	0	0.3333333333333333	1	3	3	0.0	0	0.17168840295001833	0.5	0.18644306984348297	0.5	0.2531542764802065	0.5	0.5876873173591761	0.5	0	0	0.0	-0.00013947993435211683	-0.00013947993435211683
3492	None	None	None	None	None	0	0	0.4444444444444444	4	0.6363636363636364	7	0.65	0.36363636363636365	7	4	5	1	0	0.8	4	5	13	0.09090909090909091	0.4	0.8639215633908803	0.9713814539103766	0.9780576650281052	0.7247238525314416	0.6221521076995351	0.8917675452200751	0.9202442934156577	0.9002975262353158	1.0	0.14285714285714285	0.0	None	None
2928	0.016475553573154913	0.007324499582159548	-0.006323639664694674	0.9667079940136332	-1	0	0	0.5	5	0.5384615384615384	7	0.375	0.38461538461538464	8	5	6	1	0	0.625	5	8	15	0.07692307692307693	0.15384615384615385	0.8197478993059202	0.9590650819497029	0.9668577856835775	0.6924910785034534	0.6933335784161638	0.8868878379211498	0.875202277946727	0.881672915883766	1.0	0.125	0.0	-0.0006323639664694674	-0.0006323639664694674
4592	None	None	None	None	None	0	0	0.3	3	0.7692307692307693	10	0.625	0.46153846153846156	7	6	7	0	0	0.6666666666666666	6	4	15	0.0	0.2222222222222222	0.7990738160009814	0.8411860095378098	0.9887098652357725	0.6667528033788581	0.725839525013505	0.9309689906494171	0.7516963012333887	0.8394436950361791	0	0	0.0	None	None
2774	0.014314339613004273	0.006508832647470338	0.00302061496607827	0.9633978243653114	-1	0	0	0.5	5	0.5384615384615384	7	0.375	0.38461538461538464	8	5	6	1	0	0.625	5	8	15	0.07692307692307693	0.15384615384615385	0.8639215633908803	0.9699122084280132	0.9668577856835775	0.6925906297079396	0.7294252465183371	0.9270197224389345	0.9028471147527376	0.9068452859020245	1.0	0.125	0.0	0.00302061496607827	0.00302061496607827
1135	0.001780120237098934	0.001598763810908642	-0.001598761172935073	0.9761788981512384	-1	0	0	0.5	1	1.0	1	1.0	1.0	1	1	1	0	0	0.3333333333333333	1	3	3	0.0	0	0.6584695976515433	0.5	0.2588674069961173	0.5	0.3087791532052846	0.5	0.8554269087547932	0.5	0	0	0.0	-0.0001598761172935073	-0.0001598761172935073
2962	0.014461872202533074	0.007030889890765245	0.003564785647692103	0.9637458938300797	-1	0	0	0.5	5	0.5384615384615384	7	0.375	0.38461538461538464	8	5	6	1	0	0.625	5	8	15	0.07692307692307693	0.15384615384615385	0.8639215633908803	0.9699122084280132	0.9671886033548152	0.6926934865906105	0.7465352882579979	0.9192846702738783	0.8913057883238472	0.9037408348301817	1.0	0.125	0.0	0.003564785647692103	0.003564785647692103
3206	0.015611015954490017	0.004569500419795238	0.0044924614108269815	0.9760690117634429	-1	0	0	0.4	4	0.6923076923076923	9	0.5	0.46153846153846156	8	6	6	1	0	0.8333333333333334	6	5	15	0.07142857142857142	0.3333333333333333	0.8639215633908803	0.9662614292299269	0.9780576650281052	0.7369627213841003	0.6667327234952467	0.9154969344525452	0.9028471147527376	0.905158628509647	1.0	0.125	0.0	0.0044924614108269815	0.0044924614108269815
1954	0.01237276314086873	0.004905442770632542	-0.0037610862268295958	0.9801887973922181	-1	0	0	0.5	4	0.6	6	0.34285714285714286	0.5	7	5	4	1	0	0.7142857142857143	7	5	12	0.1	0.75	0.8639215633908803	0.974616249133987	0.9780576650281052	0.660673347009711	0.568950397857701	0.9192522471113267	0.9271932888534977	0.9045487398261398	1.0	0.14285714285714285	0.0	-0.00037610862268295955	-0.00037610862268295955
119	0.002670376476172588	0.0018734036687983128	-0.0018730601302690553	0.9636723076416327	-1	0	0	0.3333333333333333	1	1.0	2	1.0	1.0	3	2	0	0	0	0.25	1	4	4	0.0	0	0.8057075748433238	0.5143923261397307	0.8616343411898881	0.9448761077479682	0.22612634331139175	0.5961934052480178	0.94649949304024	0.7495527340345975	0	0	0.0	-0.00018730601302690552	-0.00018730601302690552
3043	0.015395830908090415	0.004196494923720501	0.004194294107669378	0.9768167635747579	-1	0	0	0.4	4	0.6923076923076923	9	0.5	0.46153846153846156	8	6	6	1	0	0.8333333333333334	6	5	15	0.07142857142857142	0.3333333333333333	0.8639215633908803	0.9699122084280132	0.9668577856835775	0.7341189884420634	0.6414168693139541	0.8958727349924883	0.886620973201658	0.901466913086262	1.0	0.125	0.0	0.004194294107669378	0.004194294107669378
4035	0.014278194859494124	0.006451834164826408	0.0064260746276244155	0.9779911603716264	-1	0	0	0.5	5	0.5	6	0.4666666666666667	0.3333333333333333	8	4	5	1	0	0.8333333333333334	6	5	14	0.1	0.16666666666666666	0.8639215633908803	0.9699122084280132	0.9668577856835775	0.7342987147897871	0.6933335784161638	0.8916549779359774	0.8864056261921005	0.9001712905578035	1.0	0.125	0.0	0.0064260746276244155	0.0064260746276244155
4847	0.02074465652464523	0.007978801140083997	0.007148578214059019	0.9801368745649323	-1	0	0	0.4	4	0.6923076923076923	9	0.3125	0.38461538461538464	8	5	6	1	0	0.75	8	6	15	0.07692307692307693	0.15384615384615385	0.8795562793508317	0.9688931710589158	0.9780576650281052	0.6524050647597603	0.6221521076995351	0.8685889287345633	0.8864056261921005	0.8792802010315629	1.0	0.25	0.0	0.007148578214059019	0.007148578214059019
918	0.00389062685839299	0.0030085349601794696	-0.0029937202439509958	0.9643565639438216	-1	0	0	0.3333333333333333	1	1.0	2	1.0	1.0	3	2	0	0	0	0.25	1	4	4	0.0	0	0.8658906936741502	0.5994334301884647	0.2323854335770365	0.598963243597236	0.5950781895229194	0.8953301772063894	0.9313208229981339	0.7278109771465682	0	0	0.0	-0.00029937202439509955	-0.00029937202439509955
2456	0.015170951040463636	0.004289232353154359	0.0042805833777733995	0.9767999234074426	-1	0	0	0.4	4	0.6923076923076923	9	0.5	0.46153846153846156	8	6	6	1	0	0.8333333333333334	6	5	15	0.07142857142857142	0.3333333333333333	0.8639215633908803	0.9699122084280132	0.9668577856835775	0.7342987147897871	0.6933335784161638	0.8916549779359774	0.8864056261921005	0.9001712905578035	1.0	0.125	0.0	0.0042805833777733995	0.0042805833777733995
1832	0.03636773427639329	0.004469440821652381	0.0039054632546709324	0.9692150004174468	-1	0	0	0.1	1	1.0	13	0.38461538461538464	0.9230769230769231	13	12	1	1	0	0.23076923076923078	3	13	15	0.2	0	0.4502794342690349	0.7344366767152782	0.26542135522846133	0.9253194217055868	0.636024966792152	0.9025867254882526	0.8544747689510359	0.872155965760726	1.0	0.6153846153846154	0.0	0.0039054632546709324	0.0039054632546709324
217	0.0027806378959186868	0.0022183006271126672	-0.0022182710738246664	0.9704359186515452	-1	0	0	0.3333333333333333	1	1.0	2	1.0	1.0	3	2	0	0	0	0.25	1	4	4	0.0	0	0.6103031764530983	0.7034038940831416	0.2460506717205507	0.6275256967753192	0.8434882349405758	0.9255763450053334	0.9211819369139919	0.7861612621672112	0	0	0.0	-0.00022182710738246665	-0.00022182710738246665
845	0.0035685916573176832	0.002599197014991431	-0.002536851844249495	0.9814781025313548	-1	0	0	0.75	3	0.3333333333333333	1	0.5555555555555556	0.3333333333333333	3	1	1	0	0	1.0	3	3	5	0.0	1.0	0.7066402629654855	0.8877516113584357	0.8318082594537206	0.8056817360998235	0.34976537987691253	0.7367456983912297	0.9460685453210884	0.8185316071644482	0	0	0.0	-0.0002536851844249495	-0.0002536851844249495
1743	0.014829080664878973	0.007429051702249228	0.0023648933674556825	0.9648327700639991	-1	0	0	0.5	5	0.5384615384615384	7	0.375	0.38461538461538464	8	5	6	1	0	0.625	5	8	15	0.07692307692307693	0.15384615384615385	0.8639215633908803	0.9699122084280132	0.9780576650281052	0.6955369611740982	0.7294252465183371	0.9312547870522893	0.9028471147527376	0.9090245250369972	1.0	0.25	0.0	0.0023648933674556825	0.0023648933674556825
4283	0.02081159053834947	0.008561923284650049	0.007570598646974482	0.979664901008077	-1	0	0	0.4	4	0.6923076923076923	9	0.3125	0.38461538461538464	8	5	6	1	0	0.75	8	6	15	0.07692307692307693	0.15384615384615385	0.8795562793508317	0.9722648345950076	0.9780576650281052	0.6524050647597603	0.6221521076995351	0.8685889287345633	0.8864056261921005	0.8834002768928981	1.0	0.25	0.0	0.007570598646974482	0.007570598646974482
3653	0.014418592575219151	0.006482326614037714	0.006333686650535042	0.9779496204680574	-1	0	0	0.5	5	0.5	6	0.4666666666666667	0.3333333333333333	8	4	5	1	0	0.8333333333333334	6	5	14	0.1	0.16666666666666666	0.8639215633908803	0.9699122084280132	0.9668577856835775	0.7342987147897871	0.6933335784161638	0.8916549779359774	0.8864056261921005	0.9001712905578035	1.0	0.125	0.0	0.006333686650535042	0.006333686650535042
846	0.0019620987206231608	0.0016620519373198143	-0.001662017486445489	0.984191342395223	-1	0	0	1.0	1	0	0	1.0	0	1	0	0	0	0	0.5	2	1	2	0.0	0	0	0	0	0	0	0	0	0	0	0	0	-0.0001662017486445489	-0.0001662017486445489
4218	0.021172954450046598	0.00827510126059816	0.007292472126979165	0.9797501261983584	-1	0	0	0.4	4	0.6923076923076923	9	0.3125	0.38461538461538464	8	5	6	1	0	0.75	8	6	15	0.07692307692307693	0.15384615384615385	0.8795562793508317	0.9722648345950076	0.9780576650281052	0.6524050647597603	0.6221521076995351	0.8685889287345633	0.8864056261921005	0.8834002768928981	1.0	0.25	0.0	0.007292472126979165	0.007292472126979165
4188	0.02129525165369042	0.008444119143264494	0.007961191933013834	0.9803528182315459	-1	0	0	0.4	4	0.6923076923076923	9	0.3125	0.38461538461538464	8	5	6	1	0	0.75	8	6	15	0.07692307692307693	0.15384615384615385	0.8795562793508317	0.9722648345950076	0.9780576650281052	0.6525936459040399	0.6221521076995351	0.8685889287345633	0.8864056261921005	0.8834288297917525	1.0	0.125	0.0	0.007961191933013834	0.007961191933013834
3044	0.014290818396762255	0.006800061155103637	0.003675819567975294	0.9635647570461647	-1	0	0	0.5	5	0.5384615384615384	7	0.375	0.38461538461538464	8	5	6	1	0	0.625	5	8	15	0.07692307692307693	0.15384615384615385	0.8639215633908803	0.9699122084280132	0.9668577856835775	0.6925906297079396	0.6933335784161638	0.897529210944315	0.8910545117881599	0.8958372569049804	1.0	0.125	0.0	0.003675819567975294	0.003675819567975294
2481	0.02426678724822801	0.005277137096196543	-0.005057706720155668	0.9767233950898855	-1	0	0	0.2	2	0.8461538461538461	11	0.375	0.6153846153846154	9	8	5	5	0	0.625	5	8	15	0.38461538461538464	0.15384615384615385	0.77557423522096	0.949269185449677	0.7935594721083964	0.8717028217131902	0.8899000951789733	0.9185597779167767	0.7796709386513884	0.9185443856277341	0.2222222222222222	0.2222222222222222	0.0	-0.0005057706720155668	-0.0005057706720155668
4997	0.013770061801160529	0.007193804908532069	-0.0005656430587231402	0.9816754882650285	-1	0	0	0.5555555555555556	5	0.45454545454545453	5	0.43333333333333335	0.36363636363636365	7	4	5	3	0	0.8333333333333334	6	5	13	0.2727272727272727	0.18181818181818182	0.77557423522096	0.9677141619272236	0.9669480411032773	0.7126102189806974	0.6608276318188225	0.8838137451398718	0.8432484059639614	0.8921107470215085	0.2857142857142857	0.2857142857142857	0.0	-5.656430587231402e-05	-5.656430587231402e-05
3481	0.014308734437561577	0.006069461298129095	0.006069385320961878	0.9780995336191113	-1	0	0	0.5	5	0.5	6	0.4666666666666667	0.3333333333333333	8	4	5	1	0	0.8333333333333334	6	5	14	0.1	0.16666666666666666	0.8639215633908803	0.9699122084280132	0.9668577856835775	0.7342987147897871	0.6933335784161638	0.8916549779359774	0.8864056261921005	0.9001712905578035	1.0	0.25	0.0	0.006069385320961878	0.006069385320961878
4924	0.021108797224858724	0.008928904545122018	0.007704826000004055	0.9795007910058792	-1	0	0	0.4	4	0.6923076923076923	9	0.3125	0.38461538461538464	8	5	6	1	0	0.75	8	6	15	0.07692307692307693	0.15384615384615385	0.8795562793508317	0.9722648345950076	0.9780576650281052	0.6524050647597603	0.6221521076995351	0.8685889287345633	0.8864056261921005	0.8834002768928981	1.0	0.25	0.0	0.007704826000004055	0.007704826000004055
1974	0.014240036836452016	0.002304953353542279	0.0022828850837363626	0.9555562231779516	-1	0	0	0.5	5	0.5384615384615384	7	0.5	0.38461538461538464	8	5	6	1	0	0.8333333333333334	5	6	15	0.07692307692307693	0.15384615384615385	0.8639215633908803	0.9671305089945096	0.9538596261324319	0.7442610004257217	0.8899000951789733	0.9327946849236114	0.9028471147527376	0.9137377795756011	1.0	0.125	0.0	0.0022828850837363626	0.0022828850837363626
4210	0.012648974151147825	0.003532947314409121	-0.003519474563361028	0.9781164463745871	-1	0	0	0.4	4	0.6923076923076923	9	0.30612244897959184	0.46153846153846156	8	6	6	0	0	1.0	7	7	15	0.0	0.16666666666666666	0.7990738160009814	0.805450234670171	0.9827147939421895	0.6983400324940284	0.725839525013505	0.9081640448062532	0.7564561822437762	0.820122858292567	0	0	0.0	-0.00035194745633610277	-0.00035194745633610277
2204	0.014619781651775828	0.007004491027133567	0.003270000786129725	0.9641444633434156	-1	0	0	0.5	5	0.5384615384615384	7	0.375	0.38461538461538464	8	5	6	1	0	0.625	5	8	15	0.07692307692307693	0.15384615384615385	0.8639215633908803	0.9699122084280132	0.9668577856835775	0.6925906297079396	0.6933335784161638	0.897529210944315	0.8910545117881599	0.8958372569049804	1.0	0.125	0.0	0.003270000786129725	0.003270000786129725
4642	0.021298035202805925	0.0085257902129199	0.007612239938668973	0.980006826567072	-1	0	0	0.4	4	0.6923076923076923	9	0.3125	0.38461538461538464	8	5	6	1	0	0.75	8	6	15	0.07692307692307693	0.15384615384615385	0.8795562793508317	0.9722648345950076	0.9780576650281052	0.6524050647597603	0.6221521076995351	0.8685889287345633	0.8864056261921005	0.8834002768928981	1.0	0.125	0.0	0.007612239938668973	0.007612239938668973
4632	0.021363352085507322	0.008713641788252947	0.00771458600080678	0.9803016271498259	-1	0	0	0.4	4	0.6923076923076923	9	0.3125	0.38461538461538464	8	5	6	1	0	0.75	8	6	15	0.07692307692307693	0.15384615384615385	0.8795562793508317	0.9722648345950076	0.9780576650281052	0.6524050647597603	0.6221521076995351	0.8812241023746487	0.8912799363346259	0.8873089068631314	1.0	0.125	0.0	0.00771458600080678	0.00771458600080678
1695	0.043800650129883455	0.00247746885334946	0.0007891581302794263	0.9773866914541592	-1	0	0	0.1	1	1.0	13	0.38461538461538464	0.9230769230769231	13	12	1	2	0	0.23076923076923078	3	13	15	0.4	0	0.4502794342690349	0.7344366767152783	0.26542135522846133	0.9303565313601703	0.636024966792152	0.9123551966936728	0.8582500510597557	0.8791128166408041	0.6153846153846154	0.23076923076923078	0.0	0.0007891581302794263	0.0007891581302794263
3741	0.014063689202152037	0.0062418314800916025	0.006141451148853313	0.9779822986332419	-1	0	0	0.5	5	0.5	6	0.4666666666666667	0.3333333333333333	8	4	5	1	0	0.8333333333333334	6	5	14	0.1	0.16666666666666666	0.8639215633908803	0.9699122084280132	0.9668577856835775	0.7342987147897871	0.6933335784161638	0.8916549779359774	0.8864056261921005	0.9001712905578035	1.0	0.25	0.0	0.006141451148853313	0.006141451148853313
1883	0.025671489504454827	0.007116013214866901	-0.0012294812792218314	0.9772427879994345	-1	0	0	0.2	2	0.8461538461538461	11	0.375	0.6923076923076923	10	9	4	3	0	0.625	8	5	15	0.2727272727272727	0.3076923076923077	0.4532491776108275	0.902906538967871	0.3603167723463316	0.9640446104511136	0.6439128644139366	0.9004476403105045	0.8585695872187165	0.9291477224451308	0.3	0.3	0.0	-0.00012294812792218313	-0.00012294812792218313
518	0.0021558571383082036	0.002086384327374171	-0.0020863440529978235	0.9850461494761267	-1	0	0	1.0	2	0.0	0	0.75	0	2	0	0	2	0	1.0	2	2	3	1.0	0	0	0	0	0	0	0	0	0	0	0	0	-0.00020863440529978236	-0.00020863440529978236
2688	0.016397729236646095	0.006961210298087847	-0.005990139654742309	0.9693781043219915	-1	0	0	0.4	4	0.6923076923076923	9	0.35714285714285715	0.6153846153846154	11	8	3	2	0	0.8571428571428571	7	6	15	0.2857142857142857	0.4444444444444444	0.77557423522096	0.9674344655183339	0.9520613459258138	0.9170962856862076	0.6787280571297913	0.9060037348844078	0.9142194045312777	0.9362494849296155	0.5454545454545454	0.2727272727272727	0.0	-0.000599013965474231	-0.000599013965474231
3793	0.014439500299065208	0.006192985666951741	0.006106549619255688	0.9780397470524543	-1	0	0	0.5	5	0.5	6	0.4666666666666667	0.3333333333333333	8	4	5	1	0	0.8333333333333334	6	5	14	0.1	0.16666666666666666	0.8639215633908803	0.9699122084280132	0.9780576650281052	0.738160978767688	0.7560261014392541	0.9347108997040626	0.8912799363346259	0.9160854090174323	1.0	0.125	0.0	0.006106549619255688	0.006106549619255688
3950	0.014090986338000634	0.006135189171543507	0.006105080410463208	0.9781633981832202	-1	0	0	0.5	5	0.5	6	0.4666666666666667	0.3333333333333333	8	4	5	1	0	0.8333333333333334	6	5	14	0.1	0.16666666666666666	0.8639215633908803	0.9699122084280132	0.9668577856835775	0.7342987147897871	0.6933335784161638	0.8916549779359774	0.8864056261921005	0.9001712905578035	1.0	0.25	0.0	0.006105080410463208	0.006105080410463208
3819	None	None	None	None	None	0	0	0.4444444444444444	4	0.6363636363636364	7	0.65	0.36363636363636365	7	4	5	1	0	0.8	4	5	13	0.09090909090909091	0.4	0.8639215633908803	0.9713814539103766	0.9780576650281052	0.6978465445119358	0.6221521076995351	0.910476428719344	0.9202442934156577	0.9026537515112829	1.0	0.2857142857142857	0.0	None	None
265	0.00214396399894614	0.0018903136774968746	-0.0018899965467740712	0.9839968999408598	-1	0	0	1.0	2	0.0	0	0.75	0	2	0	0	0	0	1.0	2	2	3	0.0	0	0	0	0	0	0	0	0	0	0	0	0	-0.00018899965467740712	-0.00018899965467740712
5016	0.013934314652982316	0.004493613984668744	-0.004411715365243828	0.9825969165333164	-1	0	0	0.3	3	0.8461538461538461	11	0.3125	0.5384615384615384	8	7	6	3	0	0.3333333333333333	4	12	15	0.2	0.15384615384615385	0.8197478993059202	0.9758751620609115	0.9780576650281052	0.70717960406395	0.6933335784161638	0.9017141208050244	0.9260133135985297	0.9060284286013672	0.125	0.25	0.0	-0.00044117153652438283	-0.00044117153652438283
1308	0.024336827235894483	0.007080494971284117	-0.007062773966949986	0.9815283083970205	-1	0	0	0.2	2	0.8461538461538461	11	0.375	0.6923076923076923	11	9	3	3	0	0.4	10	4	15	0.375	0	0.2652666178412906	0.8503211944362292	0.5281253606752778	0.9517459903455868	0.636024966792152	0.9504702861651595	0.9315493376247268	0.9280941314382494	0.09090909090909091	0.18181818181818182	0.0	-0.0007062773966949986	-0.0007062773966949986
3969	0.014357376344879864	0.0064058761765163575	0.006290840241776593	0.9777765880383231	-1	0	0	0.5	5	0.5	6	0.4666666666666667	0.3333333333333333	8	4	5	1	0	0.8333333333333334	6	5	14	0.1	0.16666666666666666	0.8639215633908803	0.9699122084280132	0.9668577856835775	0.7342987147897871	0.6933335784161638	0.8916549779359774	0.8864056261921005	0.9001712905578035	1.0	0.25	0.0	0.006290840241776593	0.006290840241776593
874	0.0014738883572486669	0.001386882411400856	-0.0013868722344370992	0.9835782281573537	-1	0	0	0.5	1	1.0	1	1.0	1.0	1	1	1	0	0	0.3333333333333333	1	3	3	0.0	0	0.17168840295001833	0.5	0.18644306984348297	0.5	0.2531542764802065	0.5	0.5876873173591761	0.5	0	0	0.0	-0.00013868722344370993	-0.00013868722344370993
2952	0.013008953249091147	0.00418693392329437	0.004186259866515989	0.9723895366154442	-1	0	0	0.4	4	0.6923076923076923	9	0.5	0.46153846153846156	8	6	6	1	0	0.8333333333333334	6	5	15	0.07142857142857142	0.3333333333333333	0.8718708539107854	0.9712774666377155	0.9668577856835775	0.7342987147897871	0.7294252465183371	0.9163056970499408	0.9028471147527376	0.9097197224475553	1.0	0.125	0.0	0.004186259866515989	0.004186259866515989
3600	0.018395651827699498	0.004175032252160691	0.0030772039629439977	0.9719914747402866	-1	0	0	0.5	5	0.5384615384615384	7	0.5	0.46153846153846156	9	6	5	1	0	0.8333333333333334	6	5	15	0.09090909090909091	0.3333333333333333	0.8639215633908803	0.9639027590574041	0.9556579063390498	0.7238139048802821	0.6221521076995351	0.9084498997426758	0.9271932888534977	0.8985329194562759	1.0	0.1111111111111111	0.0	0.0030772039629439977	0.0030772039629439977
4237	0.021003413673548767	0.008885603562168274	0.007866660606539918	0.9798739137293729	-1	0	0	0.4	4	0.6923076923076923	9	0.3125	0.38461538461538464	8	5	6	1	0	0.75	8	6	15	0.07692307692307693	0.15384615384615385	0.8795562793508317	0.9722648345950076	0.9780576650281052	0.6524050647597603	0.6221521076995351	0.8876346761809586	0.8864056261921005	0.8893829101814335	1.0	0.125	0.0	0.007866660606539918	0.007866660606539918
3216	0.010386707052132658	0.0028784200932623866	-0.00022424495127860812	0.9612612026572265	-1	0	0	0.5555555555555556	5	0.45454545454545453	5	0.37142857142857144	0.36363636363636365	6	4	6	1	0	0.7142857142857143	7	5	13	0.07142857142857142	0.4444444444444444	0.8197478993059202	0.9684224888134962	0.9538596261324319	0.7520882618829932	0.6364995806887019	0.9503335666781422	0.9377878709695057	0.9237785382388575	1.0	0.3333333333333333	0.0	-2.242449512786081e-05	-2.242449512786081e-05
4433	0.019312224781314783	0.005303766353173225	0.0007250874555131096	0.9709310697471359	-1	0	0	0.4	4	0.6923076923076923	9	0.4166666666666667	0.5384615384615384	9	7	5	1	0	1.0	6	6	15	0.08333333333333333	0.5	0.8639215633908803	0.9597612802003985	0.9556579063390498	0.7238139048802821	0.6221521076995351	0.8966459361288914	0.9202442934156577	0.890767510417221	1.0	0.2222222222222222	0.0	0.0007250874555131096	0.0007250874555131096
4059	0.015133470272875439	0.008364408611777797	-0.002217583361180997	0.9786179505088527	-1	0	0	0.5	4	0.6	6	0.4	0.4	7	4	4	1	0	0.8333333333333334	6	5	12	0.1111111111111111	0.2	0.8639215633908803	0.9675323598951235	0.9780576650281052	0.6606862085805143	0.6221521076995351	0.887278885508915	0.9202442934156577	0.8850723997500456	1.0	0.14285714285714285	0.0	-0.0002217583361180997	-0.0002217583361180997
2017	0.0146202029480835	0.006645758686938555	0.0033239789397435846	0.9641346873646017	-1	0	0	0.5	5	0.5384615384615384	7	0.375	0.38461538461538464	8	5	6	1	0	0.625	5	8	15	0.07692307692307693	0.15384615384615385	0.8639215633908803	0.9699122084280132	0.9668577856835775	0.6925906297079396	0.7294252465183371	0.9312547870522893	0.9028471147527376	0.9086412997494807	1.0	0.125	0.0	0.0033239789397435846	0.0033239789397435846
4483	0.020960625593376206	0.008533257014069056	0.0070926214523130025	0.9791904810441058	-1	0	0	0.4	4	0.6923076923076923	9	0.3125	0.38461538461538464	8	5	6	1	0	0.75	8	6	15	0.07692307692307693	0.15384615384615385	0.8795562793508317	0.9722648345950076	0.9780576650281052	0.6564538470504578	0.6221521076995351	0.9137732268256411	0.8912799363346259	0.8991987424110011	1.0	0.25	0.0	0.0070926214523130025	0.0070926214523130025
2649	0.014211837975639335	0.00671985597973502	0.003585511332265229	0.9634452987727695	-1	0	0	0.5	5	0.5384615384615384	7	0.375	0.38461538461538464	8	5	6	1	0	0.625	5	8	15	0.07692307692307693	0.15384615384615385	0.8639215633908803	0.9699122084280132	0.9780576650281052	0.6950945646115148	0.7294252465183371	0.9312547870522893	0.9028471147527376	0.9089669436573038	1.0	0.125	0.0	0.003585511332265229	0.003585511332265229
167	0.0030836356193841485	0.0027394614826779704	-0.0027301499023585627	0.983561442020941	-1	0	0	0.75	3	0.3333333333333333	1	0.5555555555555556	0.3333333333333333	4	1	0	1	0	1.0	3	3	5	1.0	1.0	0.21341567606092968	0.5857479311418609	0.6815402737144626	0.8164968461773703	0.5587871044475549	0.7752575640666902	0.8967691627480334	0.7361038320967984	1.0	0	0.0	-0.0002730149902358563	-0.0002730149902358563
1483	0.011698788578337376	0.005953694337702502	1.3342791036754243e-05	0.9620745635360763	-1	0	0	0.5	5	0.5	6	0.4666666666666667	0.25	7	3	6	1	0	0.8333333333333334	5	6	14	0.08333333333333333	0.16666666666666666	0.8639215633908803	0.9682168040449164	0.9520613459258138	0.7492823780443885	0.8899000951789733	0.9389001272732795	0.9271932888534977	0.9179264965610732	1.0	0.14285714285714285	0.0	1.3342791036754243e-05	1.3342791036754243e-05
1502	None	None	None	None	None	0.25	1	0.5	5	0.6153846153846154	8	0.625	0.38461538461538464	8	5	6	1	0	0.6666666666666666	4	6	15	0.07692307692307693	0.36363636363636365	0.7873240256109707	0.9262307689636246	0.9520613459258138	0.7744547114218135	0.7294252465183371	0.9220487952540231	0.8626692696667094	0.8887574751414639	1.0	0.125	0.0	None	None
72	0.012966318699316056	0.004145813945001977	-0.004108960856153996	0.9813235510976315	-1	0	0	0.3333333333333333	2	0.8333333333333334	5	0.5714285714285714	0.5	5	3	2	3	0	0.2857142857142857	7	2	8	0.5	0.2857142857142857	0.13670577554016144	0.9353859193375824	0.6542397710448469	0.9317468485069029	0.4549954847102146	0.8978895344080781	0.8935858097400103	0.923210219704361	0.2	0.2	0.0	-0.0004108960856153996	-0.0004108960856153996
1289	0.014486801527689405	0.0030758254066457517	0.000762694484347131	0.9546893721401324	-1	0	0	0.5	5	0.5384615384615384	7	0.375	0.38461538461538464	10	5	4	2	0	0.625	5	8	15	0.2857142857142857	0.15384615384615385	0.8639215633908803	0.962431206996566	0.9780576650281052	0.7304225293975759	0.7294252465183371	0.9262057266536262	0.8714881104447966	0.9052203630097753	0.55	0.1	0.0	0.000762694484347131	0.000762694484347131
4151	0.021379918814823703	0.008838876536067531	0.00761400297675942	0.9794847603222336	-1	0	0	0.4	4	0.6923076923076923	9	0.3125	0.38461538461538464	8	5	6	1	0	0.75	8	6	15	0.07692307692307693	0.15384615384615385	0.8795562793508317	0.9688931710589158	0.9780576650281052	0.6524050647597603	0.6221521076995351	0.8685889287345633	0.8864056261921005	0.8792802010315629	1.0	0.25	0.0	0.00761400297675942	0.00761400297675942
1505	0.008914390688662673	0.00543132640919045	-0.00532889069539071	0.9824700841991134	-1	0.5	2	0.7	7	0.38461538461538464	5	0.42857142857142855	0.3076923076923077	8	4	6	1	0	0.7142857142857143	5	7	15	0.08333333333333333	0.5	0.2553826100458107	0.908531693018967	0.5083638303823553	0.950586499237304	0.618918134652692	0.9567713064979995	0.9436271003140084	0.9417639936517469	1.0	0.25	0.0	-0.0005328890695390709	-0.0005328890695390709
3630	0.014177517445396628	0.00656873807871786	0.006562906559671864	0.9780340134223257	-1	0	0	0.5	5	0.5	6	0.4666666666666667	0.3333333333333333	8	4	5	1	0	0.8333333333333334	6	5	14	0.1	0.16666666666666666	0.8639215633908803	0.9699122084280132	0.9668577856835775	0.7342987147897871	0.6933335784161638	0.8916549779359774	0.8864056261921005	0.9001712905578035	1.0	0.25	0.0	0.006562906559671864	0.006562906559671864
2297	0.014236219631004892	0.006517957678150339	0.0033209327551797225	0.9641667635324557	-1	0	0	0.5	5	0.5384615384615384	7	0.375	0.38461538461538464	8	5	6	1	0	0.625	5	8	15	0.07692307692307693	0.15384615384615385	0.8639215633908803	0.9699122084280132	0.9668577856835775	0.6925906297079396	0.7294252465183371	0.9312547870522893	0.9028471147527376	0.9086412997494807	1.0	0.125	0.0	0.0033209327551797225	0.0033209327551797225
1871	0.014211396858368152	0.006795813025544112	0.0039062374734545793	0.9636733204641019	-1	0	0	0.5	5	0.5384615384615384	7	0.375	0.38461538461538464	8	5	6	1	0	0.625	5	8	15	0.07692307692307693	0.15384615384615385	0.8639215633908803	0.9699122084280132	0.9668577856835775	0.6925906297079396	0.6956285189745148	0.8958383771950309	0.8878950894173142	0.8952681839910963	1.0	0.125	0.0	0.0039062374734545793	0.0039062374734545793
273	0.0034017113024266527	0.002797328514850234	-0.0027920180017262713	0.9789426829867499	-1	0	0	0.6	3	0.6	3	0.4666666666666667	0.4	4	2	2	1	0	0.6	3	5	7	0.16666666666666666	0.5	0.5252758948256419	0.9410894335932161	0.8670620197195797	0.8708401191822815	0.6605063165855567	0.9459291381805788	0.9219792084256259	0.9251012345554307	1.0	0.25	0.0	-0.00027920180017262713	-0.00027920180017262713
4478	0.024414550287464847	0.009945971993337145	-0.009924487773684727	0.9778803510136269	-1	0	0	0.4	4	0.6923076923076923	9	0.3125	0.38461538461538464	7	5	7	1	0	0.75	8	6	15	0.0625	0.15384615384615385	0.8639215633908803	0.9498216039538471	0.9780576650281052	0.7166597722008112	0.6221521076995351	0.8454275199178699	0.8406952900759631	0.8648230879828841	1.0	0.14285714285714285	0.0	-0.0009924487773684727	-0.0009924487773684727
4139	0.01446480605730312	0.006629991255436734	0.006625273002618694	0.9780376166019032	-1	0	0	0.5	5	0.5	6	0.4666666666666667	0.3333333333333333	8	4	5	1	0	0.8333333333333334	6	5	14	0.1	0.16666666666666666	0.8639215633908803	0.9662614292299269	0.9668577856835775	0.7342987147897871	0.6933335784161638	0.8916549779359774	0.8864056261921005	0.8965715599414408	1.0	0	0.0	0.006625273002618694	0.006625273002618694
1995	None	None	None	None	None	0	0	0.3	3	0.75	9	0.5833333333333334	0.5833333333333334	8	7	5	0	0	0.6666666666666666	6	4	14	0.0	0.18181818181818182	0.7489740117527542	0.7904207037386511	0.9304321806079422	0.7595167220918204	0.48595874378822385	0.9435150893125851	0.8914083682975592	0.8537571169549959	0	0	0.0	None	None
1730	0.008824988745919096	0.004265400124798464	-0.0042251239219044	0.9695459619655209	-1	0	0	0.5	3	0.7142857142857143	5	0.375	0.7142857142857143	7	5	1	1	0	0.6666666666666666	4	6	9	0.25	0.4	0.39375421515023945	0.9487337542424231	0.9467946214079724	0.9460819651446403	0.6600993354781661	0.9523232455281221	0.9379854440395117	0.9491075143633239	1.0	0.14285714285714285	0.0	-0.00042251239219044	-0.00042251239219044
2260	0.014670134122315265	0.006693011911510283	0.0031344836327534373	0.964534126850387	-1	0	0	0.5	5	0.5384615384615384	7	0.375	0.38461538461538464	8	5	6	1	0	0.625	5	8	15	0.07692307692307693	0.15384615384615385	0.8639215633908803	0.9699122084280132	0.9668577856835775	0.6925906297079396	0.7294252465183371	0.9312547870522893	0.9028471147527376	0.9086412997494807	1.0	0.125	0.0	0.0031344836327534373	0.0031344836327534373
4534	0.020085996971760736	0.007382953555687413	0.00689269847610266	0.9808409233728356	-1	0	0	0.4	4	0.6923076923076923	9	0.3125	0.38461538461538464	7	5	7	1	0	0.75	8	6	15	0.0625	0.15384615384615385	0.8639215633908803	0.974616249133987	0.9780576650281052	0.660673347009711	0.568950397857701	0.8840564389858357	0.8758591410187715	0.892373328861205	1.0	0.2857142857142857	0.0	0.00689269847610266	0.00689269847610266
3901	0.020929494989098733	0.008486081293433196	0.007471813273718964	0.980442290894613	-1	0	0	0.4	4	0.6923076923076923	9	0.3125	0.38461538461538464	8	5	6	1	0	0.75	8	6	15	0.07692307692307693	0.15384615384615385	0.8795562793508317	0.9688931710589158	0.9780576650281052	0.6524050647597603	0.6221521076995351	0.8685889287345633	0.8864056261921005	0.8792802010315629	1.0	0.25	0.0	0.007471813273718964	0.007471813273718964
509	0.002404552304268706	0.002149911826133166	-0.002149895006171778	0.9820506157638254	-1	0	0	0.5	1	1.0	1	1.0	1.0	2	1	0	0	0	0.3333333333333333	1	3	3	0.0	0	0.4270634757218354	0.769151736165068	0.26758317815039456	0.69240798622232	0.4331387190404099	0.8980495086988429	0.7073912722093472	0.8016897347270021	0	0	0.0	-0.00021498950061717782	-0.00021498950061717782
2599	0.014500900214278663	0.006766883825198282	0.0038408902683684065	0.9635648900587828	-1	0	0	0.5	5	0.5384615384615384	7	0.375	0.38461538461538464	8	5	6	1	0	0.625	5	8	15	0.07692307692307693	0.15384615384615385	0.8639215633908803	0.9699122084280132	0.9668577856835775	0.6924910785034534	0.6933335784161638	0.897529210944315	0.8910545117881599	0.8958227136783311	1.0	0.125	0.0	0.0038408902683684065	0.0038408902683684065
330	0.001965178706333955	0.0016796517897554016	-0.0016788553007157088	0.984177059090937	-1	0	0	1.0	1	0	0	1.0	0	1	0	0	1	0	0.5	2	1	2	0.3333333333333333	0	0	0	0	0	0	0	0	0	0	0	0	-0.0001678855300715709	-0.0001678855300715709
4021	0.014257248414603617	0.006225955589993427	0.006224230345198977	0.9779171106680653	-1	0	0	0.5	5	0.5	6	0.4666666666666667	0.3333333333333333	8	4	5	1	0	0.8333333333333334	6	5	14	0.1	0.16666666666666666	0.8639215633908803	0.9699122084280132	0.9668577856835775	0.7342987147897871	0.7199344333370808	0.887735854836999	0.8864056261921005	0.898968562337158	1.0	0.125	0.0	0.006224230345198977	0.006224230345198977
3762	0.014179656659684728	0.006663962894007193	0.006663254634642679	0.9779832683038617	-1	0	0	0.5	5	0.5	6	0.4666666666666667	0.3333333333333333	8	4	5	1	0	0.8333333333333334	6	5	14	0.1	0.16666666666666666	0.8639215633908803	0.9699122084280132	0.9668577856835775	0.7342987147897871	0.6933335784161638	0.8916549779359774	0.8864056261921005	0.9001712905578035	1.0	0.25	0.0	0.006663254634642679	0.006663254634642679
1222	0.006101162952645717	0.0036281848419100937	-0.0035170620552651493	0.9746703744933228	-1	0	0	0.25	1	1.0	3	1.0	1.0	3	3	1	0	0	0.2	1	5	5	0.0	0	0.77557423522096	0.9627880802394315	0.719524316994833	0.965389068258286	0.34617178869209947	0.9431172375829768	0.6790630090220069	0.958110236598023	0	0	0.0	-0.00035170620552651494	-0.00035170620552651494
4812	0.020911518586422484	0.009011026473302899	0.00793521031572833	0.9798335315031957	-1	0	0	0.4	4	0.6923076923076923	9	0.3125	0.38461538461538464	8	5	6	1	0	0.75	8	6	15	0.07692307692307693	0.15384615384615385	0.8795562793508317	0.9688931710589158	0.9780576650281052	0.6524050647597603	0.6221521076995351	0.8876346761809586	0.8864056261921005	0.8854468193654125	1.0	0.125	0.0	0.00793521031572833	0.00793521031572833
4434	0.025692181613458993	0.004987262251002554	-0.0010284032841504755	0.954658746787028	-1	0	0	0.2222222222222222	2	0.8181818181818182	9	0.3611111111111111	0.45454545454545453	5	5	7	2	0	1.0	6	6	13	0.1111111111111111	0.25	0.8639215633908803	0.9635292461835879	0.9780576650281052	0.5317767153688263	0.6221521076995351	0.8178783541761161	0.8406952900759631	0.8367810341852008	0.6	0.4	0.0	-0.00010284032841504756	-0.00010284032841504756
4591	0.021421252464092974	0.008905341736860927	0.0071092883478664475	0.979332505673114	-1	0	0	0.4	4	0.6923076923076923	9	0.3125	0.38461538461538464	8	5	6	1	0	0.75	8	6	15	0.07692307692307693	0.15384615384615385	0.8795562793508317	0.9688931710589158	0.9780576650281052	0.6524050647597603	0.6221521076995351	0.8685889287345633	0.8864056261921005	0.8792802010315629	1.0	0.25	0.0	0.0071092883478664475	0.0071092883478664475
1715	0.01056345216430931	0.004425987547451855	-0.004422818096315282	0.9713180060430614	-1	0.3333333333333333	1	0.625	5	0.4444444444444444	4	0.36666666666666664	0.4444444444444444	7	4	3	1	0	0.8333333333333334	6	5	11	0.14285714285714285	0.3333333333333333	0.7451083379838679	0.9393084090064655	0.9058434145672841	0.946053155373569	0.6068976256363319	0.9459398353786314	0.915800249265799	0.9438481968117967	1.0	0.14285714285714285	0.0	-0.00044228180963152826	-0.00044228180963152826
2914	0.013821838182863644	0.006058938258423545	0.00363467001015775	0.9642101720393702	-1	0	0	0.5	5	0.5384615384615384	7	0.375	0.38461538461538464	8	5	6	1	0	0.625	5	8	15	0.07692307692307693	0.15384615384615385	0.8639215633908803	0.9699122084280132	0.9641005572601198	0.6897259017672126	0.6933335784161638	0.897529210944315	0.8896039663404067	0.8954190785836703	1.0	0.125	0.0	0.00363467001015775	0.00363467001015775
622	0.003929919701721362	0.0025321642905300466	-0.0025305362924983505	0.961595316611378	-1	0	0	0.3333333333333333	1	1.0	2	1.0	1.0	2	2	1	0	0	0.25	1	4	4	0.0	0	0.840664890075099	0.6157931032345811	0.30622192175163054	0.740816878208397	0.4669526924360146	0.8294501514546737	0.9057371666599588	0.7377992395053404	0	0	0.0	-0.00025305362924983506	-0.00025305362924983506
88	0.023544597390995597	0.007366241606429848	-0.002609315788740015	0.9828181634983124	-1	0	0	0.125	1	1.0	9	1.0	1.0	10	9	0	0	0	0.09090909090909091	1	11	11	0.0	0	0.5105780155767367	0.8352969343874724	0.5717063485934288	0.8519550583669463	0.622715140756463	0.6144093148396349	0.8005720990450302	0.7824240064117249	0	0	0.0	-0.0002609315788740015	-0.0002609315788740015
3314	0.007013883052685675	0.003343152684965693	-0.003154449051618576	0.9609860148611783	-1	0	0	0.2	1	1.0	5	0.5833333333333334	0.6	3	3	3	2	0	0.3333333333333333	6	2	7	0.2	0	0.8639215633908803	0.9797820826285735	1.0	0.513302411530959	0.5938652658113968	0.8782415144089535	0.8775123155595825	0.87760629221553	0.6666666666666666	0.3333333333333333	0.0	-0.0003154449051618576	-0.0003154449051618576
4879	0.02119886549108735	0.008575011446091291	0.007498137666930909	0.9798643344322772	-1	0	0	0.4	4	0.6923076923076923	9	0.3125	0.38461538461538464	8	5	6	1	0	0.75	8	6	15	0.07692307692307693	0.15384615384615385	0.8795562793508317	0.9722648345950076	0.9780576650281052	0.6524050647597603	0.6221521076995351	0.8685889287345633	0.8864056261921005	0.8834002768928981	1.0	0.375	0.0	0.007498137666930909	0.007498137666930909
3507	0.013708556270920902	0.006504449457744451	0.0026019838850784775	0.9750791298501866	-1	0	0	0.4	4	0.6666666666666666	8	0.3888888888888889	0.5	8	6	5	1	0	1.0	6	6	14	0.08333333333333333	0.18181818181818182	0.8639215633908803	0.9699122084280132	0.9668577856835775	0.7342987147897871	0.6933335784161638	0.8916549779359774	0.8864056261921005	0.9001712905578035	1.0	0.25	0.0	0.0026019838850784775	0.0026019838850784775
4108	0.009788882334744451	0.005269376034008998	-0.004336669112893284	0.9544145743702226	-1	0	0	0.42857142857142855	3	0.5	4	0.5555555555555556	0.375	5	3	4	1	0	0.5	6	3	10	0.1	0.8	0.8639215633908803	0.9588339948148432	0.9887098652357725	0.757084733006387	0.8012401004393368	0.8282083089331121	0.8239867012793317	0.8757316719823253	1.0	0.2	0.0	-0.00043366691128932837	-0.00043366691128932837
3990	0.014294269716700862	0.006549445863677601	0.0065482949636287415	0.9781445560079285	-1	0	0	0.5	5	0.5	6	0.4666666666666667	0.3333333333333333	8	4	5	1	0	0.8333333333333334	6	5	14	0.1	0.16666666666666666	0.8639215633908803	0.9699122084280132	0.9668577856835775	0.733190100683104	0.6933335784161638	0.8916549779359774	0.8864056261921005	0.9000011822868218	1.0	0.125	0.0	0.0065482949636287415	0.0065482949636287415
2818	0.014208187234692082	0.006704253917326445	0.0033343898851348275	0.9646583607209046	-1	0	0	0.5	5	0.5384615384615384	7	0.375	0.38461538461538464	8	5	6	1	0	0.625	5	8	15	0.07692307692307693	0.15384615384615385	0.8639215633908803	0.9699122084280132	0.9668577856835775	0.6925906297079396	0.6680177242348713	0.8962067765807441	0.8910545117881599	0.8953917063464483	1.0	0.125	0.0	0.0033343898851348275	0.0033343898851348275
2088	0.010344867636283301	0.004705469314351363	-0.004704999201810757	0.9762687053642328	-1	0.3333333333333333	1	0.6666666666666666	6	0.36363636363636365	4	0.43333333333333335	0.2727272727272727	8	3	4	0	0	0.8333333333333334	6	5	13	0.0	0.2857142857142857	0.5976938861264514	0.932455086187613	0.8103000177236617	0.9606647883800433	0.5249810347214181	0.9003048119931545	0.8759416232385868	0.9354577869946646	0	0	0.0	-0.0004704999201810757	-0.0004704999201810757
582	0.0025540664968241285	0.001652487007893493	-0.0016524505800576124	0.9641988853111274	-1	0	0	0.3333333333333333	1	1.0	2	1.0	1.0	3	2	0	0	0	0.25	1	4	4	0.0	0	0.8057075748433238	0.5143923261397307	0.8616343411898881	0.9448761077479682	0.22612634331139175	0.5961934052480178	0.94649949304024	0.7495527340345975	0	0	0.0	-0.00016524505800576123	-0.00016524505800576123
2820	None	None	None	None	None	0	0	0.5	5	0.5384615384615384	7	0.5	0.46153846153846156	8	6	6	1	0	0.8333333333333334	5	6	15	0.07142857142857142	0.3333333333333333	0.8639215633908803	0.9671305089945096	0.9538596261324319	0.7429210463411401	0.8899000951789733	0.9327946849236114	0.9028471147527376	0.9135529526603967	1.0	0.125	0.0	None	None
2372	None	None	None	None	None	0	0	0.5	5	0.5384615384615384	7	0.5	0.46153846153846156	8	6	6	1	0	0.8333333333333334	5	6	15	0.07142857142857142	0.3333333333333333	0.8639215633908803	0.9671305089945096	0.9647405381986793	0.7362864074764047	0.8272075721558828	0.9083955945557473	0.8910545117881599	0.9032831322542599	1.0	0.125	0.0	None	None
1429	0.016914276811064236	0.007173531702813656	-0.006436539467773081	0.9693953137535992	-1	0	0	0.4	4	0.6923076923076923	9	0.35714285714285715	0.6153846153846154	11	8	3	2	0	0.8571428571428571	7	6	15	0.2857142857142857	0.4444444444444444	0.77557423522096	0.967103485496468	0.9520613459258138	0.9210549470086458	0.6378332742835475	0.9110367937617706	0.8930945016183813	0.9382750904037144	0.5454545454545454	0.09090909090909091	0.0	-0.0006436539467773081	-0.0006436539467773081
3171	0.015396260538231404	0.0043528669465837605	0.004309748557018241	0.9767527021994391	-1	0	0	0.4	4	0.6923076923076923	9	0.5	0.46153846153846156	8	6	6	1	0	0.8333333333333334	6	5	15	0.07142857142857142	0.3333333333333333	0.8639215633908803	0.9662614292299269	0.9668577856835775	0.7342987147897871	0.6933335784161638	0.8916549779359774	0.8864056261921005	0.8965715599414408	1.0	0.25	0.0	0.004309748557018241	0.004309748557018241
4786	0.021368315020304274	0.008686137926951002	0.007479727863266675	0.9796122434393613	-1	0	0	0.4	4	0.6923076923076923	9	0.3125	0.38461538461538464	8	5	6	1	0	0.75	8	6	15	0.07692307692307693	0.15384615384615385	0.8795562793508317	0.9722648345950076	0.9780576650281052	0.6524050647597603	0.6221521076995351	0.8876346761809586	0.8864056261921005	0.8893829101814335	1.0	0.125	0.0	0.007479727863266675	0.007479727863266675
4078	0.01143688047738708	0.0024780970745261863	-0.0024456290947965447	0.9782379231000681	-1	0	0	0.4	4	0.6923076923076923	9	0.30612244897959184	0.46153846153846156	7	6	7	0	0	1.0	7	7	15	0.0	0.16666666666666666	0.77557423522096	0.8234528380443383	0.9782381758675047	0.7053551358320178	0.725839525013505	0.9501586519192329	0.8534403629050862	0.8565440390705039	0	0	0.0	-0.0002445629094796545	-0.0002445629094796545
75	0.0028676327443230244	0.002798849035564489	-0.00279646675841341	0.976588335398704	-1	0	0	1.0	1	0	0	1.0	0	1	0	0	3	0	0.5	1	2	2	1.0	0	0	0	0	0	0	0	0	0	0	0	0	-0.000279646675841341	-0.000279646675841341
2536	0.015088481018576847	0.007737931403766183	0.002809577957931387	0.9632157923610282	-1	0	0	0.5	5	0.5384615384615384	7	0.375	0.38461538461538464	8	5	6	1	0	0.625	5	8	15	0.07692307692307693	0.15384615384615385	0.8639215633908803	0.9662614292299269	0.9780576650281052	0.6955369611740982	0.7294252465183371	0.9312547870522893	0.9028471147527376	0.9057105947650866	1.0	0.125	0.0	0.002809577957931387	0.002809577957931387
1813	0.04018714840246588	0.0025680202566043782	-0.0022603568281830896	0.9746665928032534	-1	0	0	0.2	2	0.8461538461538461	11	0.4166666666666667	0.7692307692307693	11	10	3	2	0	0.25	3	12	15	0.2222222222222222	0	0.4502794342690349	0.7536747123271587	0.26542135522846133	0.9412787827341932	0.636024966792152	0.90415321166137	0.8582500510597557	0.8855088238621904	0.6363636363636364	0.2727272727272727	0.0	-0.00022603568281830897	-0.00022603568281830897
1065	0.004283564784567809	0.004087043714872407	-0.00408665050265996	0.9855798765541871	-1	0	0	0.5	3	0.6666666666666666	4	0.5333333333333333	0.3333333333333333	3	2	4	1	0	0.6	3	5	8	0.09090909090909091	0.5	0.8878378735344171	0.912668076439118	0.7741409121074483	0.9281762109416222	0.5950781895229194	0.917105909863945	0.9164157279896165	0.9195641925589292	1.0	1.0	0.0	-0.000408665050265996	-0.000408665050265996
4129	0.010894368926008901	0.007544823618346892	-0.007352082005520389	0.9828366446084433	-1	0	0	0.5555555555555556	5	0.45454545454545453	5	0.43333333333333335	0.2727272727272727	7	3	5	1	0	0.8333333333333334	6	5	13	0.1	0.18181818181818182	0.8639215633908803	0.974616249133987	0.9780576650281052	0.7226469818727062	0.6221521076995351	0.8917675452200751	0.9202442934156577	0.9036245830507098	1.0	0.14285714285714285	0.0	-0.000735208200552039	-0.000735208200552039
1834	0.013951235941333243	0.004734737168886834	-0.004710446091951045	0.9522792733478412	-1	0	0	0.375	3	0.7	7	0.3333333333333333	0.6	8	6	3	4	0	1.0	6	6	12	0.5	0	0.4502794342690349	0.8572224886647477	0.4254455402161268	0.9368493337067223	0.636024966792152	0.8541926870366275	0.8676847643067357	0.8895113971805687	0.1875	0.25	0.0	-0.0004710446091951045	-0.0004710446091951045
774	0.0018155215578924298	0.0018145002965216284	-0.0018142685808920634	0.9858454888792	-1	0	0	1.0	1	0	0	1.0	0	1	0	0	0	0	0.5	1	2	2	0.0	0	0	0	0	0	0	0	0	0	0	0	0	-0.00018142685808920635	-0.00018142685808920635
4443	0.02042556618204644	0.0020174714875635896	-0.0006215232962072277	0.9827499453273572	-1	0	0	0.4	4	0.6923076923076923	9	0.3125	0.38461538461538464	8	5	6	1	0	0.75	8	6	15	0.07692307692307693	0.15384615384615385	0.8197478993059202	0.9677077219133543	0.9780576650281052	0.6524050647597603	0.6221521076995351	0.8685889287345633	0.8857735574990863	0.8779068766208495	1.0	0.125	0.0	-6.215232962072278e-05	-6.215232962072278e-05
3966	0.016165275008607802	0.005973129019626084	0.0059696818513466825	0.9758007058915716	-1	0.25	1	0.6	6	0.46153846153846156	6	0.4166666666666667	0.3076923076923077	9	4	5	1	0	1.0	6	6	15	0.1111111111111111	0.15384615384615385	0.8639215633908803	0.9636098677568096	0.9780576650281052	0.7261564007361792	0.6221521076995351	0.8731888701228854	0.8406952900759631	0.8869892655456887	1.0	0.2222222222222222	0.0	0.0059696818513466825	0.0059696818513466825
3445	0.01467395605804223	0.006678766108479575	0.006527303196615852	0.9779941600943838	-1	0	0	0.5	5	0.5	6	0.4666666666666667	0.3333333333333333	8	4	5	1	0	0.8333333333333334	6	5	14	0.1	0.16666666666666666	0.8639215633908803	0.9662614292299269	0.9668577856835775	0.7342987147897871	0.6933335784161638	0.8916549779359774	0.8864056261921005	0.8965715599414408	1.0	0.125	0.0	0.006527303196615852	0.006527303196615852
4133	0.011373096222951514	0.0054735512984693925	-0.0053801774324239915	0.9827776965742498	-1	0	0	0.5555555555555556	5	0.45454545454545453	5	0.43333333333333335	0.36363636363636365	7	4	5	1	0	0.8333333333333334	6	5	13	0.09090909090909091	0.2222222222222222	0.8639215633908803	0.974616249133987	0.9780576650281052	0.6593281834827045	0.6221521076995351	0.8742165570335745	0.90017598599121	0.8891742681403123	1.0	0.14285714285714285	0.0	-0.0005380177432423992	-0.0005380177432423992
3239	0.013469142373151725	0.006860334984663877	0.0041616796298174505	0.9813305799035026	-1	0	0	0.5	5	0.5	6	0.4666666666666667	0.3333333333333333	6	4	7	1	0	0.8333333333333334	6	5	14	0.0625	0.16666666666666666	0.8197478993059202	0.9728084020218025	0.9833837651319388	0.6728325867015331	0.6933335784161638	0.8824655901988461	0.9045703850040223	0.8913653628808539	1.0	0.16666666666666666	0.0	0.0041616796298174505	0.0041616796298174505
2837	0.01325064249205226	0.006811263496443014	0.004648920550379811	0.9810123823934535	-1	0	0	0.5	5	0.5	6	0.4666666666666667	0.3333333333333333	6	4	7	1	0	0.8333333333333334	6	5	14	0.0625	0.16666666666666666	0.8197478993059202	0.9728084020218025	0.9833837651319388	0.6728325867015331	0.6933335784161638	0.8824655901988461	0.9045703850040223	0.8913653628808539	1.0	0.16666666666666666	0.0	0.004648920550379811	0.004648920550379811
2175	0.014545879206676417	0.006869437859247881	0.0036916642565446734	0.9639522821040813	-1	0	0	0.5	5	0.5384615384615384	7	0.375	0.38461538461538464	8	5	6	1	0	0.625	5	8	15	0.07692307692307693	0.15384615384615385	0.8639215633908803	0.9699122084280132	0.9668577856835775	0.6925906297079396	0.6933335784161638	0.897529210944315	0.8910545117881599	0.8958372569049804	1.0	0.125	0.0	0.0036916642565446734	0.0036916642565446734
1209	0.0014793360505700169	0.0014170151848943242	-0.0014169958456885694	0.9837384122356668	-1	0	0	0.5	1	1.0	1	1.0	1.0	1	1	1	0	0	0.3333333333333333	1	3	3	0.0	0	0.16873146558998664	0.5	0.18644306984348297	0.5	0.2531542764802065	0.5	0.5898851817961076	0.5	0	0	0.0	-0.00014169958456885693	-0.00014169958456885693
1588	0.03505007245159832	0.004464114235629579	-0.0021141315943858556	0.9807089061757497	-1	0	0	0.1	1	1.0	13	0.38461538461538464	0.9230769230769231	13	12	1	2	0	0.23076923076923078	3	13	15	0.4	0	0.2825122005316934	0.7636966312893333	0.2791379422182033	0.9327915389430463	0.6518007620357211	0.9037579301108518	0.8765818164204827	0.8822983521730474	0.6153846153846154	0.23076923076923078	0.0	-0.00021141315943858557	-0.00021141315943858557
29	None	None	None	None	None	0	0	0.4	4	0.6153846153846154	8	0.625	0.38461538461538464	8	5	6	3	0	0.6666666666666666	6	4	15	0.23076923076923078	0.5454545454545454	0.6935436255103012	0.8702838651865549	0.558283129343461	0.6817946146054095	0.2826237922923523	0.9546336462447558	0.8597302421259012	0.8703458079099642	0.75	0.375	0.0	None	None
2046	0.01735536381971335	0.007815959065982947	-0.0032503047186918997	0.9664926887997661	-1	0	0	0.375	3	0.6666666666666666	6	0.5238095238095238	0.4444444444444444	5	4	5	1	0	0.42857142857142855	3	7	11	0.07692307692307693	0.6666666666666666	0.6911043563646453	0.9122658760303295	0.9887098652357725	0.7559197911869646	0.8899000951789733	0.9093623747568006	0.8437008407313338	0.8728035464443138	1.0	0.2	0.0	-0.00032503047186918996	-0.00032503047186918996
510	0.0031681493048293964	0.0026391040864116315	-0.00263868800210683	0.981004678258995	-1	0	0	0.5	1	1.0	1	1.0	1.0	2	1	0	0	0	0.3333333333333333	1	3	3	0.0	0	0.4817541432076501	0.8520075731491019	0.27924718949762106	0.8027144620335653	0.5754757135806595	0.9616985898368686	0.7901892667784143	0.8933727892708309	0	0	0.0	-0.000263868800210683	-0.000263868800210683
3416	0.014672666306124469	0.006618527321287252	0.006573910708035416	0.9780935900097071	-1	0	0	0.5	5	0.5	6	0.4666666666666667	0.3333333333333333	8	4	5	1	0	0.8333333333333334	6	5	14	0.1	0.16666666666666666	0.8639215633908803	0.9699122084280132	0.9668577856835775	0.7342987147897871	0.6933335784161638	0.8916549779359774	0.8864056261921005	0.9001712905578035	1.0	0.125	0.0	0.006573910708035416	0.006573910708035416
2067	0.02634538956467041	0.007413171633838639	-0.005893418075148131	0.977047087897694	-1	0	0	0.1	1	1.0	13	0.375	0.7692307692307693	11	10	3	4	0	0.4	10	4	15	0.4444444444444444	0.3076923076923077	0.4532491776108275	0.8900458349083042	0.26542135522846133	0.964802070916706	0.636024966792152	0.6773628400133482	0.8544747689510359	0.8857394305603205	0.2727272727272727	0.18181818181818182	0.0	-0.0005893418075148131	-0.0005893418075148131
4490	0.0129056814691238	0.005993084062355815	0.0040861414312539784	0.9792490341995206	-1	0	0	0.5555555555555556	5	0.45454545454545453	5	0.43333333333333335	0.36363636363636365	7	4	5	3	0	0.8333333333333334	6	5	13	0.2727272727272727	0.18181818181818182	0.77557423522096	0.9689494460923308	0.9669480411032773	0.7126102189806974	0.6608276318188225	0.8838137451398718	0.8484329042920635	0.8933965102818612	0.2857142857142857	0.2857142857142857	0.0	0.0040861414312539784	0.0040861414312539784
1098	0.0024482854959102947	0.002158621355511833	-0.002158566583318181	0.9823775279370475	-1	0	0	0.5	1	1.0	1	1.0	1.0	2	1	0	0	0	0.3333333333333333	1	3	3	0.0	0	0.38988354398647107	0.6967202500846273	0.5858280693297433	0.9819048416822279	0.42696669875945503	0.850448650145629	0.7915535150331594	0.8991577290495583	0	0	0.0	-0.0002158566583318181	-0.0002158566583318181
1754	0.0061315400256199085	0.003142938790214208	-0.0031333908563549234	0.9726636017639138	-1	0	0	0.6666666666666666	4	0.42857142857142855	3	0.45	0.42857142857142855	6	3	2	1	0	0.8	4	5	9	0.2	0.4	0.5976938861264514	0.925967606130878	0.7506998053661313	0.9404118781035843	0.44888369919715815	0.9492841389048944	0.9088921025841692	0.9392447473034621	1.0	0.16666666666666666	0.0	-0.00031333908563549234	-0.00031333908563549234
1221	0.04437649852764343	0.010228785225015306	-0.01017756809720854	0.9778125483856499	-1	0	0	0.1	1	1.0	13	0.38461538461538464	0.9230769230769231	13	12	1	2	0	0.23076923076923078	3	13	15	0.4	0	0.6911043563646453	0.9477407351685628	0.863384465800251	0.8788991912231381	0.5758866175098987	0.9455768421512107	0.9271932888534977	0.9294522306314257	0.5384615384615384	0.15384615384615385	0.0	-0.001017756809720854	-0.001017756809720854
2827	0.014557372546409464	0.006791851395369693	0.0035343405038653804	0.9636138387868427	-1	0	0	0.5	5	0.5384615384615384	7	0.375	0.38461538461538464	8	5	6	1	0	0.625	5	8	15	0.07692307692307693	0.15384615384615385	0.8639215633908803	0.9699122084280132	0.9668577856835775	0.6925906297079396	0.6933335784161638	0.897529210944315	0.8910545117881599	0.8958372569049804	1.0	0.125	0.0	0.0035343405038653804	0.0035343405038653804
2425	0.01219433233071106	0.0046461841005112255	-0.004541909629896096	0.96465910291299	-1	0	0	0.5	5	0.5384615384615384	7	0.375	0.38461538461538464	8	5	6	1	0	0.625	5	8	15	0.07692307692307693	0.15384615384615385	0.8639215633908803	0.9699122084280132	0.9733230499723626	0.6915590233624981	0.6933335784161638	0.897529210944315	0.8865114589506773	0.8956865914369796	1.0	0.25	0.0	-0.00045419096298960954	-0.00045419096298960954
2206	0.030245547693475844	0.003412344937577579	0.0032368908893661112	0.9776893682806413	-1	0	0	0.2	2	0.8461538461538461	11	0.42857142857142855	0.6153846153846154	10	8	4	2	0	0.7142857142857143	7	5	15	0.2	0.3076923076923077	0.4532491776108275	0.9027652573008862	0.27022297744405954	0.9650796594181428	0.6369764348676281	0.8631199179125677	0.8622528225344577	0.9215051018409841	0.55	0.5	0.0	0.0032368908893661112	0.0032368908893661112
2048	0.011718030214753308	0.005047149993280296	-0.004652017156171855	0.9815953022032241	-1	0	0	0.5714285714285714	4	0.375	3	0.4166666666666667	0.375	5	3	4	2	0	0.6666666666666666	6	4	10	0.2	0.2222222222222222	0.4502794342690349	0.8006844200435596	0.27788461249818264	0.9395800482098944	0.6727500180986963	0.916094773144212	0.8782701120404071	0.8979856880842936	0.6	0	0.0	-0.00046520171561718546	-0.00046520171561718546
1537	0.03745466794019626	0.0003805195625914256	0.00030995611501153557	0.9772665537917532	-1	0	0	0.2	2	0.8461538461538461	11	0.4166666666666667	0.7692307692307693	11	10	3	2	0	0.25	3	12	15	0.2222222222222222	0	0.4502794342690349	0.7687678126300934	0.26542135522846133	0.9437334560821207	0.636024966792152	0.9028686524600228	0.8655494698318642	0.8892931361084174	0.6363636363636364	0.2727272727272727	0.0	0.00030995611501153557	0.00030995611501153557
4698	0.021257921879617555	0.008572191153775834	0.006686552069270523	0.9789091481359287	-1	0	0	0.4	4	0.6923076923076923	9	0.3125	0.38461538461538464	8	5	6	1	0	0.75	8	6	15	0.07692307692307693	0.15384615384615385	0.8795562793508317	0.9722648345950076	0.9780576650281052	0.6524050647597603	0.6221521076995351	0.8685889287345633	0.8864056261921005	0.8834002768928981	1.0	0.125	0.0	0.006686552069270523	0.006686552069270523
4535	0.021544156541150338	0.009013152519029169	0.007877689993954901	0.9796907550640984	-1	0	0	0.4	4	0.6923076923076923	9	0.3125	0.38461538461538464	8	5	6	1	0	0.75	8	6	15	0.07692307692307693	0.15384615384615385	0.8795562793508317	0.9688931710589158	0.9780576650281052	0.6524050647597603	0.6221521076995351	0.8685889287345633	0.8864056261921005	0.8792802010315629	1.0	0.25	0.0	0.007877689993954901	0.007877689993954901
4852	0.021202279346450678	0.008775532954029839	0.007697774838729602	0.9797433171499677	-1	0	0	0.4	4	0.6923076923076923	9	0.3125	0.38461538461538464	8	5	6	1	0	0.75	8	6	15	0.07692307692307693	0.15384615384615385	0.8795562793508317	0.9722648345950076	0.9780576650281052	0.6524050647597603	0.6221521076995351	0.8685889287345633	0.8864056261921005	0.8834002768928981	1.0	0.25	0.0	0.007697774838729602	0.007697774838729602
3172	0.015034607514068467	0.00959841365956549	-0.009539310187835336	0.9719085459016673	-1	0	0	0.5	5	0.5384615384615384	7	0.4166666666666667	0.46153846153846156	8	6	6	1	0	1.0	6	6	15	0.07142857142857142	0.2	0.8639215633908803	0.9699122084280132	0.9780576650281052	0.7108069802518939	0.6933335784161638	0.9145857481333047	0.8912799363346259	0.9044591839760867	1.0	0.125	0.0	-0.0009539310187835336	-0.0009539310187835336
3059	0.016790907789037253	0.009689924741878275	-0.0013761402636257778	0.9803998781931393	-1	0	0	0.4444444444444444	4	0.6363636363636364	7	0.43333333333333335	0.36363636363636365	7	4	5	1	0	0.8333333333333334	6	5	13	0.09090909090909091	0.18181818181818182	0.8639215633908803	0.9717357280129972	0.9556579063390498	0.743021581661237	0.8899000951789733	0.9247306203131188	0.9271932888534977	0.914449531304919	1.0	0.14285714285714285	0.0	-0.00013761402636257777	-0.00013761402636257777
4324	0.02135875955305678	0.008763444242941773	0.007188778468532505	0.9793906753133724	-1	0	0	0.4	4	0.6923076923076923	9	0.3125	0.38461538461538464	8	5	6	1	0	0.75	8	6	15	0.07692307692307693	0.15384615384615385	0.8795562793508317	0.9688931710589158	0.9780576650281052	0.6524050647597603	0.6221521076995351	0.8685889287345633	0.8864056261921005	0.8792802010315629	1.0	0.25	0.0	0.007188778468532505	0.007188778468532505
1740	0.045524780687452276	0.0023841925741943945	0.0021511097187731604	0.9784074568904734	-1	0	0	0.1	1	1.0	13	0.38461538461538464	0.9230769230769231	13	12	1	2	0	0.23076923076923078	3	13	15	0.4	0	0.4502794342690349	0.7344366767152783	0.2669606689630781	0.9298545270569218	0.636024966792152	0.9123551966936728	0.8582500510597557	0.8788389989413408	0.6153846153846154	0.3076923076923077	0.0	0.0021511097187731604	0.0021511097187731604
3563	0.01183892388980024	0.004420926608039651	-0.0026717020921543434	0.9765351725629474	-1	0	0	0.5	5	0.5	6	0.5	0.3333333333333333	7	4	6	0	0	0.5714285714285714	7	4	14	0.0	0.18181818181818182	0.77557423522096	0.8072415254118389	0.9782381758675047	0.675787542396157	0.725839525013505	0.9397761418687751	0.7799850648770809	0.8372734112193756	0	0	0.0	-0.0002671702092154343	-0.0002671702092154343
4261	0.020974539539322497	0.00864524294465523	0.007243619329757398	0.9794602516879752	-1	0	0	0.4	4	0.6923076923076923	9	0.3125	0.38461538461538464	8	5	6	1	0	0.75	8	6	15	0.07692307692307693	0.15384615384615385	0.8795562793508317	0.9688931710589158	0.9780576650281052	0.6524050647597603	0.6221521076995351	0.8685889287345633	0.8864056261921005	0.8792802010315629	1.0	0.25	0.0	0.007243619329757398	0.007243619329757398
914	0.0025366383389104938	0.0017559328748245925	-0.001755927093329605	0.9634940388710423	-1	0	0	0.3333333333333333	1	1.0	2	1.0	1.0	3	2	0	0	0	0.25	1	4	4	0.0	0	0.8057075748433238	0.5143923261397307	0.8616343411898881	0.9448761077479682	0.22612634331139175	0.5961934052480178	0.94649949304024	0.7495527340345975	0	0	0.0	-0.0001755927093329605	-0.0001755927093329605
1572	0.026456180440456945	0.005155251269282148	-0.0032025077306961506	0.9791051320148269	-1	0	0	0.4	4	0.6153846153846154	8	0.3	0.6153846153846154	10	8	4	3	0	0.5	5	10	15	0.3	0	0.45176430593993117	0.873775057831618	0.34583052848928136	0.9477196576705813	0.65529879481365	0.7986688553805712	0.8622528225344577	0.8879592981623101	0.5	0.2	0.0	-0.00032025077306961506	-0.00032025077306961506
4121	0.020823423432513654	0.008692360373035878	0.007688287158981599	0.9799643660553293	-1	0	0	0.4	4	0.6923076923076923	9	0.3125	0.38461538461538464	8	5	6	1	0	0.75	8	6	15	0.07692307692307693	0.15384615384615385	0.8795562793508317	0.9688931710589158	0.9780576650281052	0.6524050647597603	0.6221521076995351	0.8685889287345633	0.8864056261921005	0.8792802010315629	1.0	0.25	0.0	0.007688287158981599	0.007688287158981599
4636	0.021032078662893267	0.00850622867448952	0.007541799916593928	0.9797475311621432	-1	0	0	0.4	4	0.6923076923076923	9	0.3125	0.38461538461538464	8	5	6	1	0	0.75	8	6	15	0.07692307692307693	0.15384615384615385	0.8795562793508317	0.9722648345950076	0.9780576650281052	0.6525936459040399	0.6221521076995351	0.8685889287345633	0.8864056261921005	0.8834288297917525	1.0	0.25	0.0	0.007541799916593928	0.007541799916593928
3684	0.014494244436535124	0.006596081298917148	0.0065637979072393614	0.9779679571061277	-1	0	0	0.5	5	0.5	6	0.4666666666666667	0.3333333333333333	8	4	5	1	0	0.8333333333333334	6	5	14	0.1	0.16666666666666666	0.8639215633908803	0.9699122084280132	0.9668577856835775	0.7342987147897871	0.6933335784161638	0.8916549779359774	0.8864056261921005	0.9001712905578035	1.0	0.25	0.0	0.0065637979072393614	0.0065637979072393614
1436	0.02548955662906117	0.004898392536264827	0.0017574561734468347	0.9770452305409751	-1	0	0	0.2	2	0.8461538461538461	11	0.375	0.6923076923076923	10	9	4	2	0	0.625	8	5	15	0.18181818181818182	0.3076923076923077	0.4532491776108275	0.902906538967871	0.36314310049291276	0.9639078950798736	0.6290885372458435	0.8912577959848782	0.8585695872187165	0.9268654006955641	0.6	0.2	0.0	0.0017574561734468347	0.0017574561734468347
1016	0.00252375875715883	0.001691293810193439	-0.0016912930256685681	0.9636237663212861	-1	0	0	0.3333333333333333	1	1.0	2	1.0	1.0	3	2	0	0	0	0.25	1	4	4	0.0	0	0.8057075748433238	0.5143923261397307	0.8616343411898881	0.9448761077479682	0.22612634331139175	0.5961934052480178	0.94649949304024	0.7495527340345975	0	0	0.0	-0.0001691293025668568	-0.0001691293025668568
2160	0.015725254961152776	0.008952143972021254	-0.008861799973242886	0.9656527528891778	-1	0	0	0.5	5	0.5384615384615384	7	0.375	0.38461538461538464	8	5	6	1	0	0.625	5	8	15	0.07692307692307693	0.15384615384615385	0.8639215633908803	0.9699122084280132	0.9780576650281052	0.7610209344681038	0.7294252465183371	0.9348257446558705	0.9028471147527376	0.9192021365755398	1.0	0.125	0.0	-0.0008861799973242885	-0.0008861799973242885
4743	0.021024432023895267	0.008387145846244427	0.007236264614532056	0.9796292705984192	-1	0	0	0.4	4	0.6923076923076923	9	0.3125	0.38461538461538464	8	5	6	1	0	0.75	8	6	15	0.07692307692307693	0.15384615384615385	0.8795562793508317	0.9688931710589158	0.9780576650281052	0.6524050647597603	0.6221521076995351	0.8685889287345633	0.8864056261921005	0.8792802010315629	1.0	0.25	0.0	0.007236264614532056	0.007236264614532056
2587	0.012640822508109256	0.005392646121708483	-0.004405709743891829	0.9807745581167439	-1	0	0	0.5	4	0.6	6	0.34285714285714286	0.5	7	5	4	1	0	0.7142857142857143	7	5	12	0.1	0.75	0.8639215633908803	0.974616249133987	0.9780576650281052	0.660673347009711	0.6221521076995351	0.8742165570335745	0.90017598599121	0.8893710212626685	1.0	0.14285714285714285	0.0	-0.0004405709743891829	-0.0004405709743891829
540	0.0019012499056825737	0.0016884080429430406	-0.0016883871775760309	0.9838838504040159	-1	0	0	1.0	2	0.0	0	1.0	0	1	0	1	0	0	0.3333333333333333	3	1	3	0.0	1.0	0	0	0	0	0	0	0	0	0	0	0	-0.0001688387177576031	-0.0001688387177576031
1317	0.002695134207345274	0.0025565894247282835	-0.002556279926382679	0.9797910778874401	-1	0	0	0.8	4	0.2	1	0.5833333333333334	0.2	2	1	4	1	0	0.75	3	4	7	0.09090909090909091	0.6666666666666666	0.23179974844072815	0.6789846620988034	0.7430726738997866	0.9247878233020191	0.7217261695280672	0.882370908760457	0.9144201977310275	0.8529354562692718	1.0	0	0.0	-0.00025562799263826794	-0.00025562799263826794
436	0.002596085258065649	0.0017487304542719005	-0.0017487208851548438	0.9636148448282851	-1	0	0	0.3333333333333333	1	1.0	2	1.0	1.0	3	2	0	0	0	0.25	1	4	4	0.0	0	0.8057075748433238	0.5143923261397307	0.8616343411898881	0.9448761077479682	0.22612634331139175	0.5961934052480178	0.94649949304024	0.7495527340345975	0	0	0.0	-0.00017487208851548437	-0.00017487208851548437
1765	0.014460061409379103	0.006755292209880611	0.0029669079965413906	0.9640665158258515	-1	0	0	0.5	5	0.5384615384615384	7	0.375	0.38461538461538464	8	5	6	1	0	0.625	5	8	15	0.07692307692307693	0.15384615384615385	0.8639215633908803	0.9699122084280132	0.9668577856835775	0.6925906297079396	0.7294252465183371	0.9312547870522893	0.9028471147527376	0.9086412997494807	1.0	0.125	0.0	0.0029669079965413906	0.0029669079965413906
731	0.004025902580884116	0.0034375623282639537	-0.0034282255596807206	0.9633571041402669	-1	0	0	0.25	1	1.0	3	1.0	0.6666666666666666	3	2	1	0	0	0.2	1	5	5	0.0	0	0.8266276081100281	0.6818019542655034	0.4551986819469815	0.9248483351469645	0.3087791532052846	0.8819633323991035	0.8842604254026282	0.8533491220788645	0	0	0.0	-0.00034282255596807204	-0.00034282255596807204
1153	0.001801841662007109	0.0016281193370494022	-0.0016280911402553246	0.9808536369302706	-1	0	0	0.5	1	1.0	1	1.0	1.0	1	1	1	0	0	0.3333333333333333	1	3	3	0.0	0	0.30671071191425603	0.5	0.27004208966270016	0.5	0.2531542764802065	0.5	0.5556581422205479	0.5	0	0	0.0	-0.00016280911402553246	-0.00016280911402553246
597	0.0017842246906751352	0.0017290342401621922	-0.0017289432863334699	0.9857908269794237	-1	0	0	1.0	1	0	0	1.0	0	1	0	0	0	0	0.5	1	2	2	0.0	0	0	0	0	0	0	0	0	0	0	0	0	-0.00017289432863334698	-0.00017289432863334698
930	0.003320216413426566	0.002558017054956644	-0.0025571572793799497	0.9714448143240371	-1	0	0	0.5	1	1.0	1	1.0	1.0	2	1	0	0	0	0.3333333333333333	1	3	3	0.0	0	0.7251447405584127	0.6645130950940126	0.2597909423029434	0.831725995324994	0.6032881519431985	0.95003091383269	0.918983772341945	0.8509608403556213	0	0	0.0	-0.000255715727937995	-0.000255715727937995
4343	0.014179916534093815	0.006618726903196116	0.006561658316205237	0.9779651807149133	-1	0	0	0.5	5	0.5	6	0.4666666666666667	0.3333333333333333	8	4	5	1	0	0.8333333333333334	6	5	14	0.1	0.16666666666666666	0.8639215633908803	0.9699122084280132	0.9668577856835775	0.7342987147897871	0.6933335784161638	0.8916549779359774	0.8864056261921005	0.9001712905578035	1.0	0	0.0	0.006561658316205237	0.006561658316205237
1742	0.022112231006050156	0.01596428139704377	-0.015957146060851943	0.9741219011529955	-1	0	0	0.5	5	0.5384615384615384	7	0.35714285714285715	0.38461538461538464	8	5	6	1	0	0.8571428571428571	6	7	15	0.07692307692307693	0.18181818181818182	0.8639215633908803	0.9795463183007425	0.9780576650281052	0.7382133560376932	0.8899000951789733	0.8897072518175313	0.9091721204002305	0.9114224434483439	1.0	0.125	0.0	-0.0015957146060851944	-0.0015957146060851944
3935	0.014474351560307483	0.006810581292801473	0.006717691279491197	0.9780252067449978	-1	0	0	0.5	5	0.5	6	0.4666666666666667	0.3333333333333333	8	4	5	1	0	0.8333333333333334	6	5	14	0.1	0.16666666666666666	0.8639215633908803	0.9699122084280132	0.9668577856835775	0.7342987147897871	0.6933335784161638	0.8916549779359774	0.8864056261921005	0.9001712905578035	1.0	0.25	0.0	0.006717691279491197	0.006717691279491197
4039	0.014491431459123415	0.006462970736385589	0.006411602586036124	0.9782081280226839	-1	0	0	0.5	5	0.5	6	0.4666666666666667	0.3333333333333333	8	4	5	1	0	0.8333333333333334	6	5	14	0.1	0.16666666666666666	0.8639215633908803	0.9699122084280132	0.9668577856835775	0.7342987147897871	0.6933335784161638	0.8916549779359774	0.8864056261921005	0.9001712905578035	1.0	0.125	0.0	0.006411602586036124	0.006411602586036124
3413	0.013616199059778974	0.006824441092605806	0.004432160641771072	0.9804818912814958	-1	0	0	0.5	5	0.5	6	0.4666666666666667	0.3333333333333333	6	4	7	1	0	0.8333333333333334	6	5	14	0.0625	0.16666666666666666	0.8197478993059202	0.9728084020218025	0.9833837651319388	0.6728325867015331	0.6933335784161638	0.8824655901988461	0.9045703850040223	0.8913653628808539	1.0	0.16666666666666666	0.0	0.004432160641771072	0.004432160641771072
384	0.002738411060238883	0.0022425494594027215	-0.0022424921300759825	0.9872454568747604	-1	0	0	1.0	3	0.0	0	0.6666666666666666	0	3	0	0	1	0	0.6666666666666666	2	3	4	1.0	1.0	0	0	0	0	0	0	0	0	0	0	0	-0.00022424921300759825	-0.00022424921300759825
2218	0.011911799059697777	0.0065926618153125775	-0.002141402207341841	0.9764259904270415	-1	0	0	0.4444444444444444	4	0.6363636363636364	7	0.43333333333333335	0.5454545454545454	8	6	4	1	0	0.8333333333333334	5	6	13	0.1	0.2	0.8639215633908803	0.9699122084280132	0.9668577856835775	0.7342987147897871	0.6946915796010129	0.9011281879336277	0.9028471147527376	0.9031872220409684	1.0	0.125	0.0	-0.00021414022073418408	-0.00021414022073418408
259	0.0017926441625370243	0.0017352446101803025	-0.0017352111296256667	0.9861536536499425	-1	0	0	1.0	1	0	0	1.0	0	1	0	0	1	0	0.5	1	2	2	0.3333333333333333	0	0	0	0	0	0	0	0	0	0	0	0	-0.00017352111296256668	-0.00017352111296256668
4247	0.02370841566886188	0.007605684896366876	-0.007532924964938112	0.9833053019838615	-1	0	0	0.4	4	0.6923076923076923	9	0.375	0.38461538461538464	7	5	7	1	0	0.625	8	5	15	0.0625	0.18181818181818182	0.8951909953107833	0.9769955790720513	0.9780576650281052	0.5435761860754853	0.6221521076995351	0.8555019800293157	0.9202442934156577	0.8699656934419266	1.0	0.2857142857142857	0.0	-0.0007532924964938111	-0.0007532924964938111
5049	0.02100067875926681	0.008280178301948877	0.007495489477163003	0.9800698388490628	-1	0	0	0.4	4	0.6923076923076923	9	0.3125	0.38461538461538464	8	5	6	1	0	0.75	8	6	15	0.07692307692307693	0.15384615384615385	0.8795562793508317	0.9688931710589158	0.9780576650281052	0.6524050647597603	0.6221521076995351	0.8685889287345633	0.8864056261921005	0.8792802010315629	1.0	0.25	0.0	0.007495489477163003	0.007495489477163003
2168	0.027041707822801114	0.004788030309680561	-0.004356208613101362	0.9777424871042787	-1	0	0	0.3	3	0.6923076923076923	9	0.2777777777777778	0.6923076923076923	11	9	3	3	0	0.6666666666666666	6	9	15	0.375	0	0.4532491776108275	0.9075239192031257	0.48221190357567983	0.9584871978499651	0.636024966792152	0.8607891158372645	0.8588885215026085	0.9179635946400465	0.45454545454545453	0.18181818181818182	0.0	-0.0004356208613101362	-0.0004356208613101362
2415	0.017719024299466077	0.003066459803952834	-0.002732392381573207	0.976654614411454	-1	0	0	0.5	5	0.5384615384615384	7	0.35714285714285715	0.38461538461538464	8	5	6	1	0	0.8571428571428571	6	7	15	0.07692307692307693	0.18181818181818182	0.8197478993059202	0.9783013756096669	0.9780576650281052	0.713848196928252	0.6933335784161638	0.8955810454493347	0.9237914299294632	0.9080949333601761	1.0	0.125	0.0	-0.00027323923815732073	-0.00027323923815732073
3333	0.016848630910798468	0.004486653982709294	-0.0027980647562307454	0.9684089639428621	-1	0	0	0.4	4	0.6666666666666666	8	0.3888888888888889	0.5833333333333334	8	7	5	1	0	1.0	6	6	14	0.07692307692307693	0.2	0.8639215633908803	0.9294098466826075	0.9538596261324319	0.7442610004257216	0.6933335784161638	0.9230101836325383	0.8910545117881599	0.8852675360290226	1.0	0.125	0.0	-0.0002798064756230745	-0.0002798064756230745
2197	0.014591232199332805	0.006915738370058223	0.002591003149485591	0.9648837083809282	-1	0	0	0.5	5	0.5384615384615384	7	0.375	0.38461538461538464	8	5	6	1	0	0.625	5	8	15	0.07692307692307693	0.15384615384615385	0.8639215633908803	0.9699122084280132	0.9668577856835775	0.6925906297079396	0.7294252465183371	0.9312547870522893	0.9028471147527376	0.9086412997494807	1.0	0.125	0.0	0.002591003149485591	0.002591003149485591
2090	0.011531130386146879	0.005894042809897441	-0.0006502997149349155	0.961828262290459	-1	0	0	0.5	5	0.5	6	0.4666666666666667	0.25	7	3	6	1	0	0.8333333333333334	5	6	14	0.08333333333333333	0.16666666666666666	0.8639215633908803	0.9682168040449164	0.9520613459258138	0.7492823780443885	0.8899000951789733	0.9389001272732795	0.9271932888534977	0.9179264965610732	1.0	0.14285714285714285	0.0	-6.502997149349156e-05	-6.502997149349156e-05
772	0.01357977512493979	0.002355543249725395	-0.0010252057108662842	0.9585148665585395	-1	0	0	0.5	5	0.5	6	0.4666666666666667	0.3333333333333333	5	4	8	1	0	0.8333333333333334	5	6	14	0.05263157894736842	0.2	0.8639215633908803	0.9322414037222653	0.7082341822306054	0.8492092661242224	0.6608276318188225	0.8969767061948146	0.745025284745973	0.897649451799494	1.0	0.2	0.0	-0.00010252057108662841	-0.00010252057108662841
1920	0.02893545279326038	0.0030811162575619154	0.002822262595972751	0.9794558953023537	-1	0	0	0.2	2	0.8461538461538461	11	0.375	0.6923076923076923	11	9	3	2	0	0.625	8	5	15	0.25	0.3076923076923077	0.4532491776108275	0.9180671900120216	0.46651750205052644	0.9679903324997947	0.6221521076995351	0.8777486286760355	0.8582500510597557	0.9307936743848623	0.6363636363636364	0.18181818181818182	0.0	0.002822262595972751	0.002822262595972751
3800	0.014346666433453354	0.006313475383530425	0.006196898744427179	0.9778700599501408	-1	0	0	0.5	5	0.5	6	0.4666666666666667	0.3333333333333333	8	4	5	1	0	0.8333333333333334	6	5	14	0.1	0.16666666666666666	0.8639215633908803	0.9699122084280132	0.9668577856835775	0.7342987147897871	0.6933335784161638	0.8916549779359774	0.8864056261921005	0.9001712905578035	1.0	0.125	0.0	0.006196898744427179	0.006196898744427179
73	0.02148374439366684	0.005647891800021253	-0.005629072038927148	0.9821077458247582	-1	0	0	0.3	3	0.6923076923076923	9	0.26785714285714285	0.5384615384615384	8	7	6	5	0	0.875	8	7	15	0.3333333333333333	0	0.5486244738876904	0.9543014394337915	0.4480167638647732	0.8936932159625467	0.5017258200560443	0.8862452292578393	0.7547748279562169	0.9173568786374457	0.125	0.5	0.0	-0.0005629072038927147	-0.0005629072038927147
634	0.002049114642345891	0.0018061963208800531	-0.0017982863306331427	0.9841748225887251	-1	0	0	1.0	1	0	0	1.0	0	1	0	0	1	0	0.5	2	1	2	0.3333333333333333	0	0	0	0	0	0	0	0	0	0	0	0	-0.00017982863306331427	-0.00017982863306331427
3227	0.013283894760909893	0.006772344149883909	0.004869828550399651	0.9806083902432458	-1	0	0	0.5	5	0.5	6	0.4666666666666667	0.3333333333333333	6	4	7	1	0	0.8333333333333334	6	5	14	0.0625	0.16666666666666666	0.8197478993059202	0.9728084020218025	0.9833837651319388	0.6728325867015331	0.6933335784161638	0.8824655901988461	0.9045703850040223	0.8913653628808539	1.0	0.16666666666666666	0.0	0.004869828550399651	0.004869828550399651
2541	0.008099597000629498	0.0037839695587008953	-0.0036842104121690613	0.9748914916672723	-1	0	0	0.3333333333333333	2	0.6666666666666666	4	0.4	0.6666666666666666	4	4	3	1	0	0.8	4	5	8	0.1	1.0	0.8314976896959309	0.9617702573910908	0.9632823123199266	0.6946516857727035	0.7927511527457982	0.8607555779565887	0.7540017027519514	0.8761246966280825	1.0	0.25	0.0	-0.00036842104121690615	-0.00036842104121690615
1678	0.011225408044908102	0.004921004658404121	-0.0047819577571756675	0.9831704780382363	-1	0	0	0.5	4	0.4444444444444444	4	0.36666666666666664	0.3333333333333333	5	3	5	2	0	0.8333333333333334	6	5	11	0.16666666666666666	0.2	0.4502794342690349	0.8006844200435596	0.27788461249818264	0.9395800482098944	0.7182023204781653	0.9229739044406854	0.8981260497750587	0.9007914239731071	0.6	0	0.0	-0.00047819577571756673	-0.00047819577571756673
2420	0.008179699867037166	0.004416858548809141	-0.0044145348419499944	0.9700886077310898	-1	0	0	0.5	3	0.7142857142857143	5	0.36	0.7142857142857143	6	5	2	1	0	1.0	5	5	9	0.14285714285714285	0.5	0.5976938861264514	0.9091195047428136	0.7808353070250995	0.9608546330679464	0.5664288588151354	0.8981835362649755	0.9032184261985874	0.9282574391874986	1.0	0.16666666666666666	0.0	-0.00044145348419499943	-0.00044145348419499943
1481	0.011434216302677035	0.004882193897942125	-0.004666114531889776	0.9826741007441157	-1	0	0	0.5	4	0.4444444444444444	4	0.36666666666666664	0.3333333333333333	5	3	5	2	0	0.8333333333333334	6	5	11	0.16666666666666666	0.2	0.4502794342690349	0.8006844200435596	0.27788461249818264	0.9395800482098944	0.7259517279405303	0.9242084241728201	0.9012333872734433	0.9013113248841829	0.6	0	0.0	-0.0004666114531889776	-0.0004666114531889776
3106	0.008672572035511056	0.004429109433096962	-0.0036825386797416787	0.9536390571148384	-1	0	0	0.42857142857142855	3	0.5	4	0.5555555555555556	0.375	3	3	6	1	0	0.5	6	3	10	0.0625	0.8	0.7990738160009814	0.9694824598595932	0.9944855431530846	0.5115219334756188	0.8012401004393368	0.8239373023161319	0.8239867012793317	0.843248989172285	1.0	0.3333333333333333	0.0	-0.0003682538679741679	-0.0003682538679741679
1562	0.03796933665155597	0.007719038361906861	-0.007487906379236	0.9781101443650383	-1	0	0	0.2	2	0.8461538461538461	11	0.45454545454545453	0.6923076923076923	11	9	3	4	0	0.2727272727272727	3	11	15	0.5	0	0.4502794342690349	0.7975481027612367	0.273485285925041	0.9339099901443659	0.5356977311249964	0.9189118644946026	0.8582500510597557	0.8955770349801612	0.2727272727272727	0.18181818181818182	0.0	-0.0007487906379236001	-0.0007487906379236001
1383	0.02369784962492038	0.005437894170525838	-0.0053210103537270235	0.969243742584843	-1	0	0	0.25	2	0.7777777777777778	7	0.4583333333333333	0.6666666666666666	8	6	2	6	0	0.6666666666666666	4	6	11	1.0	0.2222222222222222	0.3478890182596829	0.801391036943707	0.22495078466508814	0.9484926393645685	0.6573765119609717	0.8830792766336574	0.8634861501526137	0.8918738820136598	0.125	0.75	0.0	-0.0005321010353727024	-0.0005321010353727024
701	0.002542798888847521	0.0016856446015531003	-0.0016856336516871417	0.96398623172926	-1	0	0	0.3333333333333333	1	1.0	2	1.0	1.0	3	2	0	0	0	0.25	1	4	4	0.0	0	0.8057075748433238	0.5143923261397307	0.8616343411898881	0.9448761077479682	0.22612634331139175	0.5961934052480178	0.94649949304024	0.7495527340345975	0	0	0.0	-0.00016856336516871416	-0.00016856336516871416
4056	0.014380416378623945	0.006622935716160883	0.006589243956906107	0.9780163158400271	-1	0	0	0.5	5	0.5	6	0.4666666666666667	0.3333333333333333	8	4	5	1	0	0.8333333333333334	6	5	14	0.1	0.16666666666666666	0.8639215633908803	0.9699122084280132	0.9668577856835775	0.7342987147897871	0.6933335784161638	0.8916549779359774	0.8864056261921005	0.9001712905578035	1.0	0.25	0.0	0.006589243956906107	0.006589243956906107
1133	0.01192113526682469	0.005205845480774664	-0.00492411697671879	0.9809979383271252	-1	0.25	1	0.6	6	0.38461538461538464	5	0.46875	0.3076923076923077	7	4	7	1	0	0.5	8	4	15	0.06666666666666667	0.2857142857142857	0.4502794342690349	0.912265610357203	0.2900527809233088	0.9674172267710827	0.636024966792152	0.8942639085988202	0.9022440275698488	0.9322960575209768	1.0	0	0.0	-0.000492411697671879	-0.000492411697671879
529	0.0021398912085551455	0.0018281224453493268	-0.001828120198186591	0.9837183284935467	-1	0	0	1.0	2	0.0	0	0.75	0	2	0	0	0	0	1.0	2	2	3	0.0	0	0	0	0	0	0	0	0	0	0	0	0	-0.0001828120198186591	-0.0001828120198186591
4719	0.020596592285159053	0.008542209515265138	0.007764418380273655	0.9800128251124355	-1	0	0	0.4	4	0.6923076923076923	9	0.3125	0.38461538461538464	8	5	6	1	0	0.75	8	6	15	0.07692307692307693	0.15384615384615385	0.8795562793508317	0.9688931710589158	0.9780576650281052	0.6524050647597603	0.6221521076995351	0.8685889287345633	0.8864056261921005	0.8792802010315629	1.0	0.25	0.0	0.007764418380273655	0.007764418380273655
4748	None	None	None	None	None	0	0	0.5	5	0.5384615384615384	7	0.6	0.38461538461538464	7	5	7	2	0	1.0	5	5	15	0.125	0.3333333333333333	0.77557423522096	0.9689494460923308	0.9556579063390498	0.7111798852516433	0.6608276318188225	0.8962249213611843	0.8772113048663374	0.8971447197364306	0.6428571428571428	0.2857142857142857	0.0	None	None
4515	0.02057991339504822	0.008471518810200378	0.00770824543872329	0.9799596774582531	-1	0	0	0.4	4	0.6923076923076923	9	0.3125	0.38461538461538464	8	5	6	1	0	0.75	8	6	15	0.07692307692307693	0.15384615384615385	0.8795562793508317	0.9722648345950076	0.9780576650281052	0.6524050647597603	0.568950397857701	0.9086627882471953	0.9028471147527376	0.8967221903927848	1.0	0.25	0.0	0.00770824543872329	0.00770824543872329
3621	0.014341624381951494	0.006574759423603261	0.006477399398450957	0.9779848097024032	-1	0	0	0.5	5	0.5	6	0.4666666666666667	0.3333333333333333	8	4	5	1	0	0.8333333333333334	6	5	14	0.1	0.16666666666666666	0.8639215633908803	0.9699122084280132	0.9668577856835775	0.7342987147897871	0.6933335784161638	0.8916549779359774	0.8864056261921005	0.9001712905578035	1.0	0.125	0.0	0.006477399398450957	0.006477399398450957
1924	0.020654726057621916	0.007424461028861936	-0.00736956666430983	0.9628366166163204	-1	0	0	0.3	3	0.8461538461538461	11	0.375	0.6153846153846154	9	8	5	0	0	0.625	5	8	15	0.0	0.36363636363636365	0.6911043563646453	0.9198853589079898	0.8495113921850601	0.8007367368132297	0.34976537987691253	0.9486021085803762	0.9350402520148685	0.9045667762622513	0	0	0.0	-0.0007369566664309831	-0.0007369566664309831
1185	0.00261118249255499	0.0016497428864028407	-0.0016497305730387467	0.9637493046463337	-1	0	0	0.3333333333333333	1	1.0	2	1.0	1.0	3	2	0	0	0	0.25	1	4	4	0.0	0	0.8057075748433238	0.5143923261397307	0.8616343411898881	0.9448761077479682	0.22612634331139175	0.5961934052480178	0.94649949304024	0.7495527340345975	0	0	0.0	-0.00016497305730387468	-0.00016497305730387468
2074	None	None	None	None	None	0	0	0.375	3	0.6666666666666666	6	0.55	0.4444444444444444	5	4	5	1	0	0.8	5	4	11	0.07692307692307693	0.4444444444444444	0.6911043563646453	0.9431851019160713	0.9520613459258138	0.7840337044043929	0.9431018050208072	0.923437662247415	0.8109428187012451	0.8999135039953297	1.0	0	0.0	None	None
1100	0.002955323014092059	0.0029095964471969327	-0.002909562294488984	0.9786741085149964	-1	0	0	0.5	2	0.6666666666666666	2	0.625	0.3333333333333333	3	1	1	1	0	0.5	2	4	5	0.25	0	0.7451083379838679	0.8200659441370505	0.2588674069961173	0.8034325860492609	0.3087791532052846	0.9170433475125279	0.9176793492127439	0.8551823758300234	1.0	0	0.0	-0.0002909562294488984	-0.0002909562294488984
3332	0.012486293642024273	0.002097162358140486	-0.00024293623254383718	0.9800828897225226	-1	0	0	0.5555555555555556	5	0.45454545454545453	5	0.43333333333333335	0.2727272727272727	5	3	7	1	0	0.8333333333333334	6	5	13	0.0625	0.18181818181818182	0.8639215633908803	0.9817528549703776	0.9782381758675047	0.6874318914146834	0.7645150491327926	0.8139340089403926	0.8758591410187715	0.8892480375382871	1.0	0.2	0.0	-2.4293623254383717e-05	-2.4293623254383717e-05
1497	0.024935243918126144	0.0026938085704191423	0.0024958888859117597	0.9784919202022264	-1	0	0	0.2	2	0.8461538461538461	11	0.375	0.6923076923076923	10	9	4	2	0	0.625	8	5	15	0.18181818181818182	0.3076923076923077	0.4532491776108275	0.902906538967871	0.36314310049291276	0.9639078950798736	0.6290885372458435	0.8912577959848782	0.8585695872187165	0.9268654006955641	0.65	0.2	0.0	0.0024958888859117597	0.0024958888859117597
1793	None	None	None	None	None	0.25	1	0.4	4	0.7692307692307693	10	0.75	0.46153846153846156	7	6	7	1	0	0.8	4	5	15	0.058823529411764705	0.36363636363636365	0.77557423522096	0.9215943959602515	0.9520613459258138	0.7559614479586748	0.7787574076091969	0.9228243631169408	0.8406952900759631	0.8834392252323866	1.0	0	0.0	None	None
2788	None	None	None	None	None	0	0	0.1	1	1.0	13	0.5357142857142857	0.6923076923076923	10	9	4	2	0	0.5714285714285714	7	4	15	0.18181818181818182	0.46153846153846156	0.6586804826696959	0.9310285742817502	0.7231203020087225	0.9327468489862029	0.7288846459925653	0.8937830055436665	0.851972269424018	0.9208594605790216	0.55	0.4	0.0	None	None
2273	0.01405267666499664	0.006495953887474574	0.003095308897353291	0.9635850487793908	-1	0	0	0.5	5	0.5384615384615384	7	0.375	0.38461538461538464	8	5	6	1	0	0.625	5	8	15	0.07692307692307693	0.15384615384615385	0.8639215633908803	0.9699122084280132	0.9668577856835775	0.6925906297079396	0.7294252465183371	0.9312547870522893	0.9028471147527376	0.9086412997494807	1.0	0.125	0.0	0.003095308897353291	0.003095308897353291
4851	0.0212667796863415	0.008805422745934528	0.007398630868594341	0.9794120497841335	-1	0	0	0.4	4	0.6923076923076923	9	0.3125	0.38461538461538464	8	5	6	1	0	0.75	8	6	15	0.07692307692307693	0.15384615384615385	0.8795562793508317	0.9688931710589158	0.9780576650281052	0.6524050647597603	0.6221521076995351	0.8899486501040396	0.8912799363346259	0.8862360008376051	1.0	0.25	0.0	0.007398630868594341	0.007398630868594341
2808	0.013512325021736462	0.00530249068267764	0.0002833690251330857	0.957138220986101	-1	0.25	1	0.5	5	0.6153846153846154	8	0.35714285714285715	0.46153846153846156	8	6	6	1	0	0.8571428571428571	6	7	15	0.07142857142857142	0.15384615384615385	0.8639215633908803	0.9699122084280132	0.9668577856835775	0.6925906297079396	0.6933335784161638	0.897529210944315	0.8910545117881599	0.8958372569049804	1.0	0.125	0.0	0.0002833690251330857	0.0002833690251330857
2300	0.015106624584964768	0.007238085666707234	0.00014089562763819121	0.9606790864758679	-1	0	0	0.5	5	0.5384615384615384	7	0.375	0.46153846153846156	9	6	5	1	0	0.625	5	8	15	0.09090909090909091	0.15384615384615385	0.8639215633908803	0.9650521552469351	0.9556579063390498	0.7385344848875207	0.7645150491327926	0.9070413984231926	0.8406952900759631	0.9012841324708477	1.0	0.1111111111111111	0.0	0.00014089562763819121	0.00014089562763819121
4765	0.02124318498791792	0.008965291075272318	0.007404838142259909	0.9793004463521542	-1	0	0	0.4	4	0.6923076923076923	9	0.3125	0.38461538461538464	8	5	6	1	0	0.75	8	6	15	0.07692307692307693	0.15384615384615385	0.8795562793508317	0.9722648345950076	0.9780576650281052	0.6524050647597603	0.6221521076995351	0.8812241023746487	0.8912799363346259	0.8873089068631314	1.0	0.25	0.0	0.007404838142259909	0.007404838142259909
4938	0.021187431626472478	0.008562930346808634	0.007730877408877382	0.9795639765096844	-1	0	0	0.4	4	0.6923076923076923	9	0.3125	0.38461538461538464	8	5	6	1	0	0.75	8	6	15	0.07692307692307693	0.15384615384615385	0.8795562793508317	0.9722648345950076	0.9780576650281052	0.6525936459040399	0.6221521076995351	0.8685889287345633	0.8864056261921005	0.8834288297917525	1.0	0.25	0.0	0.007730877408877382	0.007730877408877382
3592	0.015552812525760814	0.006454590156577757	-0.0048608659721120825	0.9769590884967797	-1	0	0	0.4	4	0.6923076923076923	9	0.35714285714285715	0.46153846153846156	10	6	4	1	0	0.8571428571428571	6	7	15	0.125	0.15384615384615385	0.8795562793508317	0.9644607123029637	0.9780576650281052	0.6582033640277829	0.568950397857701	0.8854132417654222	0.8714881104447966	0.880830341615725	1.0	0.1	0.0	-0.00048608659721120827	-0.00048608659721120827
4117	0.020406090394555848	0.007631010962944495	0.007107999402213621	0.9803417834819503	-1	0	0	0.4	4	0.6923076923076923	9	0.3125	0.38461538461538464	8	5	6	1	0	0.75	8	6	15	0.07692307692307693	0.15384615384615385	0.8795562793508317	0.9688931710589158	0.9780576650281052	0.6524050647597603	0.6221521076995351	0.8685889287345633	0.8864056261921005	0.8792802010315629	1.0	0.25	0.0	0.007107999402213621	0.007107999402213621
4205	0.01431615620867581	0.006300073309331605	0.006288226754190496	0.9781823643458939	-1	0	0	0.5	5	0.5	6	0.4666666666666667	0.3333333333333333	8	4	5	1	0	0.8333333333333334	6	5	14	0.1	0.16666666666666666	0.8639215633908803	0.9699122084280132	0.9668577856835775	0.7342987147897871	0.6933335784161638	0.8916549779359774	0.8864056261921005	0.9001712905578035	1.0	0.25	0.0	0.006288226754190496	0.006288226754190496
1264	0.0018239951906575513	0.001650559569717685	-0.0016504745506676147	0.9806174119400078	-1	0	0	0.5	1	1.0	1	1.0	1.0	1	1	1	0	0	0.3333333333333333	1	3	3	0.0	0	0.30671071191425603	0.5	0.27004208966270016	0.5	0.2531542764802065	0.5	0.5556581422205479	0.5	0	0	0.0	-0.00016504745506676146	-0.00016504745506676146
1819	0.01472720413573692	0.005462729388714265	-0.005438399975712379	0.9700868509665121	-1	0	0	0.4	4	0.6923076923076923	9	0.35714285714285715	0.6153846153846154	11	8	3	2	0	0.8571428571428571	7	6	15	0.2857142857142857	0.4444444444444444	0.77557423522096	0.9674344655183339	0.9520613459258138	0.9163455769989801	0.627307337319845	0.9069171401668406	0.8972880927026903	0.9362681703061282	0.5454545454545454	0.09090909090909091	0.0	-0.0005438399975712379	-0.0005438399975712379
266	0.0021869570620200707	0.002152627230943368	-0.002152405706364917	0.9826653696813306	-1	0	0	0.6666666666666666	2	0.5	1	1.0	0	1	0	2	1	0	1.0	2	2	4	0.14285714285714285	0	0	0	0	0	0	0	0	0	0	0	0	-0.0002152405706364917	-0.0002152405706364917
1235	0.014910379049167305	0.0037593775450122774	0.0012293810130600076	0.9608253487313512	-1	0	0	0.5	5	0.5384615384615384	7	0.375	0.38461538461538464	8	5	6	1	0	0.625	5	8	15	0.07692307692307693	0.15384615384615385	0.8639215633908803	0.9699122084280132	0.9780576650281052	0.6969772458493221	0.7294252465183371	0.937437453658135	0.9080872977920476	0.9119492823215246	1.0	0.125	0.0	0.0012293810130600076	0.0012293810130600076
3095	0.016162022260392518	0.00421013259485202	0.004200329435840877	0.975156872690941	-1	0	0	0.4	4	0.6923076923076923	9	0.5	0.46153846153846156	8	6	6	1	0	0.8333333333333334	6	5	15	0.07142857142857142	0.3333333333333333	0.8639215633908803	0.9699122084280132	0.9725432081811898	0.7386806452543624	0.6933335784161638	0.8916549779359774	0.8848946101582725	0.9008456014067926	1.0	0.125	0.0	0.004200329435840877	0.004200329435840877
3733	0.013492237488936324	0.0066625419659205815	0.0065014080218756464	0.9783389960315028	-1	0	0	0.5	5	0.5	6	0.4666666666666667	0.3333333333333333	8	4	5	1	0	0.8333333333333334	6	5	14	0.1	0.16666666666666666	0.8639215633908803	0.9699122084280132	0.9668577856835775	0.6977683417036507	0.568950397857701	0.901635258505913	0.9028471147527376	0.8979913073271579	1.0	0.125	0.0	0.0065014080218756464	0.0065014080218756464
4986	0.023843739098764354	0.007381508987805859	-0.00735657956133766	0.9836296730510616	-1	0	0	0.5	5	0.5384615384615384	7	0.42857142857142855	0.3076923076923077	6	4	8	2	0	0.7142857142857143	7	5	15	0.1111111111111111	0.15384615384615385	0.8257535509718854	0.9786190718394304	0.9780576650281052	0.5470424772635746	0.6221521076995351	0.8635916918656648	0.9135683825001424	0.8757305462286015	0.5833333333333334	0.3333333333333333	0.0	-0.0007356579561337659	-0.0007356579561337659
535	0.014367778387432226	0.0035865234513368584	-0.0034334468871070694	0.9808477199401857	-1	0	0	0.2	1	1.0	5	0.4666666666666667	0.8	5	4	1	2	0	0.6	3	5	7	0.4	0	0.32557979963593764	0.8132734175026801	0.48097535257541446	0.83586286595826	0.6530176972248182	0.8351844504447185	0.7447909732333979	0.8283535603815103	0.6	0.6	0.0	-0.00034334468871070694	-0.00034334468871070694
1146	0.002638041277584808	0.0017369081821160277	-0.0017367171027543316	0.9636858871671108	-1	0	0	0.3333333333333333	1	1.0	2	1.0	1.0	3	2	0	0	0	0.25	1	4	4	0.0	0	0.8057075748433238	0.5143923261397307	0.8616343411898881	0.9448761077479682	0.22612634331139175	0.5961934052480178	0.94649949304024	0.7495527340345975	0	0	0.0	-0.00017367171027543317	-0.00017367171027543317
2022	0.011340084624254598	0.0055597387423552275	-0.005484846550315395	0.9749599070066188	-1	0.3333333333333333	1	0.5555555555555556	5	0.5454545454545454	6	0.4642857142857143	0.36363636363636365	7	4	5	4	0	0.5714285714285714	4	7	13	0.36363636363636365	0.3333333333333333	0.2652666178412906	0.8635335146132876	0.7045615542855617	0.9350689247541012	0.636024966792152	0.9488921100120205	0.8872472988797304	0.9225756415088155	0.2857142857142857	0	0.0	-0.0005484846550315394	-0.0005484846550315394
4720	0.02220122884634066	0.009376978315593396	0.0077779001057943185	0.9791677945092505	-1	0	0	0.4	4	0.6923076923076923	9	0.3125	0.38461538461538464	8	5	6	1	0	0.75	8	6	15	0.07692307692307693	0.15384615384615385	0.8699272150568454	0.9719329938504366	0.9780576650281052	0.7457196905736685	0.6221521076995351	0.8554628684153711	0.884601042139047	0.8940603458470288	1.0	0.25	0.0	0.0077779001057943185	0.0077779001057943185
1628	0.012138840753042529	0.002672116401184389	-0.0018657843929245738	0.9658366462231672	-1	0	0	0.5	4	0.6	6	0.6	0.4	5	4	6	1	0	0.8	4	5	12	0.06666666666666667	0.25	0.8639215633908803	0.9322414037222653	0.7082341822306054	0.8641963244022339	0.6608276318188225	0.8969767061948146	0.745025284745973	0.9013309909047159	1.0	0.2	0.0	-0.00018657843929245738	-0.00018657843929245738
2753	0.01443023361769296	0.006735001020311217	0.0035733336476495314	0.9638523456103266	-1	0	0	0.5	5	0.5384615384615384	7	0.375	0.38461538461538464	8	5	6	1	0	0.625	5	8	15	0.07692307692307693	0.15384615384615385	0.8639215633908803	0.9699122084280132	0.9668577856835775	0.6925906297079396	0.6933335784161638	0.897529210944315	0.8910545117881599	0.8958372569049804	1.0	0.125	0.0	0.0035733336476495314	0.0035733336476495314
176	0.003523819163190275	0.0026140054764976287	-0.002613887403861105	0.9776095282289662	-1	0	0	0.5	1	1.0	1	1.0	1.0	2	1	0	1	0	0.3333333333333333	1	3	3	0.3333333333333333	0	0.39577827985311964	0.696501049081624	0.6129846934816425	0.8399935343109592	0.6536823534370075	0.9601248381304598	0.7871529692247705	0.8687624023686707	1.0	0.5	0.0	-0.00026138874038611053	-0.00026138874038611053
2097	0.015257008486614362	0.007554188113295738	0.0025953307779436165	0.9645227834272043	-1	0	0	0.5	5	0.5384615384615384	7	0.375	0.38461538461538464	8	5	6	1	0	0.625	5	8	15	0.07692307692307693	0.15384615384615385	0.8639215633908803	0.9699122084280132	0.9650595054769596	0.7728801483672972	0.7294252465183371	0.9312547870522893	0.9028471147527376	0.9194293920560466	1.0	0.125	0.0	0.0025953307779436165	0.0025953307779436165
4243	0.014085091009751534	0.006318454990893147	0.0062660740197291	0.9779346558278919	-1	0	0	0.5	5	0.5	6	0.4666666666666667	0.3333333333333333	8	4	5	1	0	0.8333333333333334	6	5	14	0.1	0.16666666666666666	0.8639215633908803	0.9699122084280132	0.9668577856835775	0.7342987147897871	0.6933335784161638	0.8916549779359774	0.8864056261921005	0.9001712905578035	1.0	0.25	0.0	0.0062660740197291	0.0062660740197291
1202	0.012539075300415382	0.001740035103171156	-0.000444458241945491	0.9636758608149143	-1	0	0	0.5	4	0.6	6	0.6	0.4	5	4	6	1	0	0.8	4	5	12	0.06666666666666667	0.25	0.8639215633908803	0.9322414037222653	0.7082341822306054	0.8492092661242224	0.8204327613443247	0.9238234680183673	0.745025284745973	0.9073618451151912	1.0	0.2	0.0	-4.44458241945491e-05	-4.44458241945491e-05
1349	0.017641800280102697	0.009000809630639473	-0.005104354492632744	0.9821295454750814	-1	0	0	0.42857142857142855	3	0.5	4	0.625	0.5	6	4	3	2	0	1.0	4	4	10	0.25	0	0.6835730491185703	0.8405108898807397	0.523060354786032	0.9421780833967178	0.26830940964415373	0.8947106822347376	0.9348906641565939	0.9000292579302546	0.5833333333333334	0.3333333333333333	0.0	-0.0005104354492632744	-0.0005104354492632744
1296	0.013985725885023415	0.004055650789769616	-0.004052916588560899	0.9858523822702357	-1	0	0	0.25	2	0.9	9	0.8	0.5	7	5	4	4	0	0.6	3	5	12	0.4	0	0.39375421515023945	0.9631495320074341	0.2900527809233088	0.961626035548638	0.6221521076995351	0.8059391757088764	0.8988569649469993	0.9331516519660584	0.21428571428571427	0.42857142857142855	0.0	-0.0004052916588560899	-0.0004052916588560899
1850	0.014417083014388337	0.0069334264267544065	0.0037130756128166127	0.9630314215244103	-1	0	0	0.5	5	0.5384615384615384	7	0.375	0.38461538461538464	8	5	6	1	0	0.625	5	8	15	0.07692307692307693	0.15384615384615385	0.8639215633908803	0.9699122084280132	0.9668577856835775	0.6925906297079396	0.6933335784161638	0.897529210944315	0.8910545117881599	0.8958372569049804	1.0	0.125	0.0	0.0037130756128166127	0.0037130756128166127
2427	0.014474791778372811	0.00684643646485844	0.0034963072750379414	0.9643514176649776	-1	0	0	0.5	5	0.5384615384615384	7	0.375	0.38461538461538464	8	5	6	1	0	0.625	5	8	15	0.07692307692307693	0.15384615384615385	0.8639215633908803	0.9699122084280132	0.9668577856835775	0.6925906297079396	0.7294252465183371	0.9312547870522893	0.9028471147527376	0.9086412997494807	1.0	0.125	0.0	0.0034963072750379414	0.0034963072750379414
2400	0.014206365495251665	0.006794492815804087	0.003462814493876084	0.9640020185499057	-1	0	0	0.5	5	0.5384615384615384	7	0.375	0.38461538461538464	8	5	6	1	0	0.625	5	8	15	0.07692307692307693	0.15384615384615385	0.8639215633908803	0.9699122084280132	0.9668577856835775	0.6925906297079396	0.6221521076995351	0.9183075313102207	0.8910545117881599	0.9033463262337411	1.0	0.125	0.0	0.003462814493876084	0.003462814493876084
1297	0.030420620037608613	0.0001569661983512156	-0.00011001511363308354	0.9756960737373547	-1	0	0	0.2	2	0.8461538461538461	11	0.4166666666666667	0.7692307692307693	11	10	3	2	0	0.25	3	12	15	0.2222222222222222	0	0.4502794342690349	0.7687678126300934	0.26542135522846133	0.9394940775568269	0.636024966792152	0.9229104303172684	0.8582500510597557	0.8949354844044843	0.6363636363636364	0.2727272727272727	0.0	-1.1001511363308355e-05	-1.1001511363308355e-05
96	0.014106185667875677	0.005186240336361079	-0.005180240322410953	0.9786984709377327	-1	0	0	0.5	5	0.5384615384615384	7	0.42857142857142855	0.38461538461538464	7	5	7	3	0	0.7142857142857143	7	5	15	0.1875	0.4	0.22525056926183518	0.8758712205136037	0.7218631953340288	0.938592986739611	0.5238946112256914	0.9391169116180736	0.9361438930839491	0.9221732066248536	0.42857142857142855	0.2857142857142857	0.0	-0.0005180240322410953	-0.0005180240322410953
3083	0.014904451717791428	0.0039765942110964805	0.003947600213550535	0.9767535544020441	-1	0	0	0.4	4	0.6923076923076923	9	0.5	0.46153846153846156	8	6	6	1	0	0.8333333333333334	6	5	15	0.07142857142857142	0.3333333333333333	0.8639215633908803	0.9662614292299269	0.9668577856835775	0.7342987147897871	0.6933335784161638	0.9145857481333047	0.8912799363346259	0.9044287423790693	1.0	0.25	0.0	0.003947600213550535	0.003947600213550535
2674	0.014935969714941702	0.0038211365212915	-0.0038121195197967934	0.9841292509730319	-1	0	0	0.6	6	0.38461538461538464	5	0.4166666666666667	0.3076923076923077	7	4	7	1	0	1.0	6	6	15	0.06666666666666667	0.18181818181818182	0.8639215633908803	0.9822309534733004	0.9780576650281052	0.7186724789298492	0.7645150491327926	0.8520601241516945	0.9144511194649962	0.9032353962212837	1.0	0.14285714285714285	0.0	-0.00038121195197967934	-0.00038121195197967934
2655	0.013883182657814576	0.005917920772633312	0.003924474427419048	0.9648907958514412	-1	0	0	0.5	5	0.5384615384615384	7	0.375	0.38461538461538464	8	5	6	1	0	0.625	5	8	15	0.07692307692307693	0.15384615384615385	0.8639215633908803	0.9699122084280132	0.9641005572601198	0.6897259017672126	0.6933335784161638	0.897529210944315	0.8896039663404067	0.8954190785836703	1.0	0.125	0.0	0.003924474427419048	0.003924474427419048
1469	0.014103662156864812	0.002062553511075795	0.00015091008356710642	0.975693768858243	-1	0	0	0.25	2	0.9	9	0.5454545454545454	0.8	10	8	1	2	0	0.18181818181818182	2	11	12	0.5	0	0.4502794342690349	0.8606536204435368	0.1966574873568402	0.7382817225568206	0.6530176972248182	0.8436473437346288	0.8759416232385868	0.8197225529203732	0.55	0.6	0.0	0.00015091008356710642	0.00015091008356710642
4442	0.024301325357243265	0.01446140738058583	-0.011695255257204194	0.9791617196857898	-1	0	0	0.4	4	0.6923076923076923	9	0.2777777777777778	0.5384615384615384	9	7	5	1	0	0.6666666666666666	6	9	15	0.08333333333333333	0.15384615384615385	0.8639215633908803	0.9673871787376271	0.9780576650281052	0.7224608341054777	0.6221521076995351	0.8947889072693732	0.8406952900759631	0.8968222558256207	1.0	0.1111111111111111	0.0	-0.0011695255257204193	-0.0011695255257204193
4655	0.023638413685430387	0.0058488621500105776	-0.005769984959302679	0.982434989306745	-1	0	0	0.5	5	0.5384615384615384	7	0.3125	0.3076923076923077	8	4	6	1	0	0.75	8	6	15	0.08333333333333333	0.18181818181818182	0.8795562793508317	0.9722648345950076	0.9780576650281052	0.6524050647597603	0.6221521076995351	0.8876346761809586	0.8864056261921005	0.8893829101814335	1.0	0.25	0.0	-0.0005769984959302679	-0.0005769984959302679
2875	0.014674700102545766	0.006860317795782957	0.004056948003687915	0.962950708822903	-1	0	0	0.5	5	0.5384615384615384	7	0.375	0.38461538461538464	8	5	6	1	0	0.625	5	8	15	0.07692307692307693	0.15384615384615385	0.8639215633908803	0.9699122084280132	0.9668577856835775	0.6925906297079396	0.6933335784161638	0.897529210944315	0.8910545117881599	0.8958372569049804	1.0	0.125	0.0	0.004056948003687915	0.004056948003687915
4400	0.020889145154928825	0.008304176270796507	0.007643993473170176	0.9804320304932322	-1	0	0	0.4	4	0.6923076923076923	9	0.3125	0.38461538461538464	8	5	6	1	0	0.75	8	6	15	0.07692307692307693	0.15384615384615385	0.8795562793508317	0.9688931710589158	0.9780576650281052	0.6524050647597603	0.6221521076995351	0.8685889287345633	0.8864056261921005	0.8792802010315629	1.0	0.25	0.0	0.007643993473170176	0.007643993473170176
2477	0.014630107747443666	0.0069876820422119755	-0.0027043157769900683	0.9627504586032508	-1	0	0	0.4	4	0.6923076923076923	9	0.5357142857142857	0.5384615384615384	9	7	5	1	0	0.5714285714285714	4	7	15	0.08333333333333333	0.6666666666666666	0.8639215633908803	0.9609358912727934	0.9520613459258138	0.7352761743278857	0.8899000951789733	0.940631701864515	0.9271932888534977	0.911251950983043	1.0	0.1111111111111111	0.0	-0.0002704315776990068	-0.0002704315776990068
3096	0.018939280822627674	0.0034838898605163253	-0.0025014556965237468	0.9742480648922067	-1	0	0	0.5	5	0.5384615384615384	7	0.375	0.46153846153846156	7	6	7	1	0	0.625	5	8	15	0.058823529411764705	0.25	0.8639215633908803	0.9449858842124776	0.9780576650281052	0.7463650374359565	0.568950397857701	0.9350304474427443	0.8714881104447966	0.8999365482760895	1.0	0.14285714285714285	0.0	-0.00025014556965237465	-0.00025014556965237465
2922	0.013606128333487882	0.007104424343145093	0.004559923479723062	0.980881098080376	-1	0	0	0.5	5	0.5	6	0.4666666666666667	0.3333333333333333	6	4	7	1	0	0.8333333333333334	6	5	14	0.0625	0.16666666666666666	0.8197478993059202	0.9728084020218025	0.9833837651319388	0.6728325867015331	0.6933335784161638	0.8824655901988461	0.9045703850040223	0.8913653628808539	1.0	0.16666666666666666	0.0	0.004559923479723062	0.004559923479723062
4710	0.021352707541662484	0.009324352177037445	0.006948078591068513	0.9790408106688667	-1	0	0	0.4	4	0.6923076923076923	9	0.3125	0.38461538461538464	8	5	6	1	0	0.75	8	6	15	0.07692307692307693	0.15384615384615385	0.8699272150568454	0.968524659216555	0.9780576650281052	0.6524050647597603	0.6221521076995351	0.8685889287345633	0.8849155799340587	0.8788493824983722	1.0	0.25	0.0	0.006948078591068513	0.006948078591068513
4995	0.021148929983642907	0.008397401999526571	0.0071566891442326015	0.9796541731539795	-1	0	0	0.4	4	0.6923076923076923	9	0.3125	0.38461538461538464	8	5	6	1	0	0.75	8	6	15	0.07692307692307693	0.15384615384615385	0.8795562793508317	0.9688931710589158	0.9780576650281052	0.6524050647597603	0.6221521076995351	0.8685889287345633	0.8864056261921005	0.8792802010315629	1.0	0.25	0.0	0.0071566891442326015	0.0071566891442326015
1873	0.010735043559535203	0.006504357494752657	-0.005863395963683119	0.9691129499136886	-1	0.25	1	0.4	4	0.75	9	0.7	0.4166666666666667	7	5	6	0	0	0.8	5	4	14	0.0	0.4444444444444444	0.7990738160009814	0.9489253614993417	0.8318082594537206	0.9182564727450493	0.725839525013505	0.9274684586568889	0.783147157861948	0.932754367230878	0	0	0.0	-0.0005863395963683119	-0.0005863395963683119
1900	0.012292129851687861	0.006859211542828941	-0.00672832257693322	0.9726055307491385	-1	0.3333333333333333	1	0.5555555555555556	5	0.5454545454545454	6	0.4642857142857143	0.36363636363636365	7	4	5	4	0	0.5714285714285714	4	7	13	0.36363636363636365	0.3333333333333333	0.4502794342690349	0.8648182930356124	0.5224727043821156	0.9484367140111587	0.636024966792152	0.9445998969399798	0.8640378904551822	0.9265385522066945	0.14285714285714285	0	0.0	-0.000672832257693322	-0.000672832257693322
4715	0.01932366073125033	0.006344225091715689	0.00353584452592836	0.9764400710287409	-1	0	0	0.4	4	0.6923076923076923	9	0.3125	0.38461538461538464	8	5	6	1	0	0.75	8	6	15	0.07692307692307693	0.15384615384615385	0.8699272150568454	0.968524659216555	0.9780576650281052	0.659825845042109	0.6221521076995351	0.9137732268256411	0.897072897101316	0.8956591037346181	1.0	0.25	0.0	0.00353584452592836	0.00353584452592836
1169	0.012650676964783057	0.0017829836016357307	-7.070288160480783e-05	0.9636350047833306	-1	0	0	0.5	4	0.6	6	0.6	0.4	5	4	6	1	0	0.8	4	5	12	0.06666666666666667	0.25	0.8639215633908803	0.9322414037222653	0.7082341822306054	0.8492092661242224	0.6608276318188225	0.8969767061948146	0.745025284745973	0.897649451799494	1.0	0.2	0.0	-7.070288160480784e-06	-7.070288160480784e-06
4281	0.024864644804258994	0.009370549791656415	0.0009659040745228694	0.97051558921608	-1	0	0	0.3	3	0.7692307692307693	10	0.30612244897959184	0.5384615384615384	8	7	6	0	0	1.0	7	7	15	0.0	0	0.7990738160009814	0.805450234670171	0.9827147939421895	0.7340227878424842	0.7625645763200493	0.9307395258395676	0.7363675191288706	0.8426372153431244	0	0	0.0	0.0009659040745228694	0.0009659040745228694
1430	None	None	None	None	None	0	0	0.2222222222222222	2	0.9090909090909091	10	0.8125	0.45454545454545453	7	5	5	1	0	1.0	4	4	13	0.08333333333333333	0.4	0.7223737882845483	0.7865019991900782	0.8939163201126072	0.7522039662335425	0.34617178869209947	0.9465874256419768	0.9263200204538775	0.8535927599447137	1.0	0	0.0	None	None
3133	0.015155731245432905	0.004045597670241426	0.0040289049299506155	0.9767919189410434	-1	0	0	0.4	4	0.6923076923076923	9	0.5	0.46153846153846156	8	6	6	1	0	0.8333333333333334	6	5	15	0.07142857142857142	0.3333333333333333	0.8639215633908803	0.9699122084280132	0.9668577856835775	0.7342987147897871	0.6933335784161638	0.9145857481333047	0.8912799363346259	0.9077831379961673	1.0	0.125	0.0	0.0040289049299506155	0.0040289049299506155
4225	0.019674723484098232	0.0066656620332197535	0.006371430013856749	0.9800705850481792	-1	0	0	0.4	4	0.6923076923076923	9	0.30612244897959184	0.46153846153846156	9	6	5	1	0	1.0	7	7	15	0.09090909090909091	0.15384615384615385	0.8639215633908803	0.9673871787376271	0.9780576650281052	0.7261564007361792	0.6221521076995351	0.8731888701228854	0.8406952900759631	0.8907266339503528	1.0	0.2222222222222222	0.0	0.006371430013856749	0.006371430013856749
4609	0.02109289542540702	0.009090600626497143	0.007539031662812983	0.9797467738263962	-1	0	0	0.4	4	0.6923076923076923	9	0.3125	0.38461538461538464	8	5	6	1	0	0.75	8	6	15	0.07692307692307693	0.15384615384615385	0.8795562793508317	0.9613047135803323	0.9780576650281052	0.6524050647597603	0.6221521076995351	0.8685889287345633	0.8864056261921005	0.871046897106337	1.0	0.125	0.0	0.007539031662812983	0.007539031662812983
477	0.03930941367618685	0.0036396355638533395	-0.003601467724335328	0.9801880002057827	-1	0	0	0.1	1	1.0	13	0.38461538461538464	0.9230769230769231	13	12	1	2	0	0.23076923076923078	3	13	15	0.4	0	0.4502794342690349	0.8080638219133436	0.26542135522846133	0.9111318990015552	0.636024966792152	0.854800743509204	0.8544747689510359	0.8636479000070008	0.6153846153846154	0.15384615384615385	0.0	-0.0003601467724335328	-0.0003601467724335328
4509	0.020450134036244145	0.00834531552707976	0.007436213108448152	0.9798949119515524	-1	0	0	0.4	4	0.6923076923076923	9	0.3125	0.38461538461538464	8	5	6	1	0	0.75	8	6	15	0.07692307692307693	0.15384615384615385	0.8795562793508317	0.9722648345950076	0.9780576650281052	0.6524050647597603	0.6221521076995351	0.8685889287345633	0.8864056261921005	0.8834002768928981	1.0	0.25	0.0	0.007436213108448152	0.007436213108448152
1531	None	None	None	None	None	0	0	0.3	3	0.6923076923076923	9	0.42857142857142855	0.5384615384615384	10	7	4	3	0	0.7142857142857143	7	5	15	0.3333333333333333	0.6153846153846154	0.45176430593993117	0.9289931564026839	0.3526888219841523	0.9647820374355013	0.6582670069769156	0.7146301521642888	0.847712839501138	0.9060685795415971	0.4	0.3	0.0	None	None
993	0.001852050490116562	0.0016930495961374973	-0.0016929633642290536	0.9749388737178605	-1	0	0	0.5	1	1.0	1	1.0	1.0	1	1	1	0	0	0.3333333333333333	1	3	3	0.0	0	0.7934919066157811	0.5	0.3424664268153345	0.5	0.3087791532052846	0.5	0.9011296534660055	0.5	0	0	0.0	-0.00016929633642290536	-0.00016929633642290536
1956	0.0066724207040356675	0.004865602047458723	-0.004865564393524145	0.9769632896636239	-1	0	0	0.6666666666666666	4	0.42857142857142855	3	0.45	0.2857142857142857	6	2	2	1	0	0.8	4	5	9	0.25	0.4	0.4502794342690349	0.9465956733621456	0.941623983608366	0.9697577349394018	0.636024966792152	0.8755090595621526	0.8902502174129475	0.9407244237594216	1.0	0.16666666666666666	0.0	-0.0004865564393524145	-0.0004865564393524145
2125	0.038278086286398776	0.011281778358890562	-0.010772154924581558	0.7668107868988286	-1	0	0	0.1	1	1.0	13	0.38461538461538464	0.9230769230769231	13	12	1	2	0	0.23076923076923078	3	13	15	0.4	0	0.4502794342690349	0.7344366767152783	0.2669606689630781	0.9244962697818679	0.636024966792152	0.9137378156631116	0.8582500510597557	0.8766220203657508	0.6538461538461539	0.3076923076923077	0.0	-0.0010772154924581557	-0.0010772154924581557
329	0.0025325007616809965	0.002484627055497124	-0.002484595712861539	0.9841044911625921	-1	0	0	0.5	1	1.0	1	1.0	1.0	1	1	1	0	0	0.3333333333333333	3	1	3	0.0	0	0.45055246866249526	0.5	0.425108722073419	0.5	1.0	0.5	0.9341419620776282	0.5	0	0	0.0	-0.0002484595712861539	-0.0002484595712861539
4923	0.014758959274280632	0.008032527870164502	-0.007563998026634429	0.9837596242045987	-1	0	0	0.5	5	0.5384615384615384	7	0.35714285714285715	0.46153846153846156	9	6	5	2	0	0.8571428571428571	6	7	15	0.18181818181818182	0.18181818181818182	0.8639215633908803	0.9632491881311712	0.9780576650281052	0.7261564007361792	0.6221521076995351	0.8731888701228854	0.8406952900759631	0.8866467622532371	0.6111111111111112	0.2222222222222222	0.0	-0.0007563998026634429	-0.0007563998026634429
4100	0.017545657568538944	0.006088237985064263	0.004182880877449433	0.975433998318484	-1	0	0	0.4	4	0.6666666666666666	8	0.4	0.4166666666666667	8	5	5	2	0	0.7142857142857143	7	5	14	0.18181818181818182	0.16666666666666666	0.8639215633908803	0.9699122084280132	0.9668577856835775	0.7342987147897871	0.6933335784161638	0.8916549779359774	0.8864056261921005	0.9001712905578035	0.5625	0.25	0.0	0.004182880877449433	0.004182880877449433
3651	0.014019187604256193	0.006357215326971239	0.006330265181615009	0.9782559524231317	-1	0	0	0.5	5	0.5	6	0.4666666666666667	0.3333333333333333	8	4	5	1	0	0.8333333333333334	6	5	14	0.1	0.16666666666666666	0.8639215633908803	0.9699122084280132	0.9668577856835775	0.7342987147897871	0.6715591452264243	0.8963321233085119	0.9008332509382896	0.9016401384424745	1.0	0.25	0.0	0.006330265181615009	0.006330265181615009
3017	0.013827081393167203	0.006985768885218766	0.00539084231041054	0.9799409368248299	-1	0	0	0.5	5	0.5	6	0.4666666666666667	0.3333333333333333	6	4	7	1	0	0.8333333333333334	6	5	14	0.0625	0.16666666666666666	0.8197478993059202	0.9728084020218025	0.9833837651319388	0.6728325867015331	0.6933335784161638	0.8824655901988461	0.9045703850040223	0.8913653628808539	1.0	0.16666666666666666	0.0	0.00539084231041054	0.00539084231041054
3318	0.01536425532885177	0.006412846306081224	0.0063776938040642625	0.9749059591475895	-1	0	0	0.5	5	0.5384615384615384	7	0.35714285714285715	0.46153846153846156	9	6	5	1	0	0.8571428571428571	7	6	15	0.09090909090909091	0.15384615384615385	0.77557423522096	0.9577433484527772	0.9520613459258138	0.8442546350297121	0.8899000951789733	0.910074807915254	0.8406952900759631	0.9149164860278536	1.0	0.1111111111111111	0.0	0.0063776938040642625	0.0063776938040642625
166	0.003451595349124916	0.0033635479373020118	-0.0033487912480353885	0.9815108674996595	-1	0	0	0.75	3	0.3333333333333333	1	0.625	0.3333333333333333	2	1	2	3	0	0.5	4	2	5	0.42857142857142855	0.6666666666666666	0.2664403848643924	0.8408282819343231	0.7530105260860127	0.6754830462976797	0.5055190348014211	0.8371653380977194	0.8889225228317893	0.7932989829235501	0.5	1.0	0.15122124655269045	-0.00033487912480353887	-0.00033487912480353887
668	0.001813926438847113	0.001767451191726334	-0.0017674504769247753	0.9842799827202845	-1	0	0	1.0	1	0	0	1.0	0	1	0	0	0	0	0.5	1	2	2	0.0	0	0	0	0	0	0	0	0	0	0	0	0	-0.00017674504769247753	-0.00017674504769247753
4556	0.018274141227075453	0.00032652643206711743	-0.00031388090230244706	0.9788664333764001	-1	0	0	0.4	4	0.6923076923076923	9	0.3125	0.38461538461538464	8	5	6	1	0	0.75	8	6	15	0.07692307692307693	0.15384615384615385	0.8314976896959309	0.9607346999898503	0.9780576650281052	0.6524050647597603	0.725839525013505	0.9004766363094667	0.8278538458175034	0.8818262362270957	1.0	0.25	0.0	-3.138809023024471e-05	-3.138809023024471e-05
3250	0.015005816477051034	0.004308420185708057	0.00430180814842887	0.9767660543745961	-1	0	0	0.4	4	0.6923076923076923	9	0.5	0.46153846153846156	8	6	6	1	0	0.8333333333333334	6	5	15	0.07142857142857142	0.3333333333333333	0.8639215633908803	0.9699122084280132	0.9668577856835775	0.7342987147897871	0.568950397857701	0.8993053220968363	0.9028471147527376	0.9025941130106446	1.0	0.125	0.0	0.00430180814842887	0.00430180814842887
394	0.0018152501904461495	0.001763090878772297	-0.0017630296446173794	0.9855243340040044	-1	0	0	1.0	1	0	0	1.0	0	1	0	0	0	0	0.5	1	2	2	0.0	0	0	0	0	0	0	0	0	0	0	0	0	-0.00017630296446173794	-0.00017630296446173794
4182	0.018862035069646465	0.0055117355179801425	0.0015361503966727218	0.9715960100567225	-1	0	0	0.4	4	0.6923076923076923	9	0.4166666666666667	0.5384615384615384	9	7	5	1	0	1.0	6	6	15	0.08333333333333333	0.5	0.8639215633908803	0.9639027590574041	0.9556579063390498	0.7238139048802821	0.6221521076995351	0.8966459361288914	0.9202442934156577	0.8943763752009027	1.0	0.2222222222222222	0.0	0.0015361503966727218	0.0015361503966727218
3029	0.014560379059770043	0.006695500881818567	0.0034548348511639023	0.9645352338899313	-1	0	0	0.5	5	0.5384615384615384	7	0.375	0.38461538461538464	8	5	6	1	0	0.625	5	8	15	0.07692307692307693	0.15384615384615385	0.8639215633908803	0.9699122084280132	0.9668577856835775	0.6924910785034534	0.6850952491485189	0.8991083216474456	0.8912460578717083	0.8963592909857494	1.0	0.125	0.0	0.0034548348511639023	0.0034548348511639023
532	0.0017796079031832178	0.0017156632646853922	-0.0017156632644076551	0.9863712316760869	-1	0	0	1.0	1	0	0	1.0	0	1	0	0	0	0	0.5	1	2	2	0.0	0	0	0	0	0	0	0	0	0	0	0	0	-0.0001715663264407655	-0.0001715663264407655
4249	0.020776868515742623	0.008466228973957948	0.0077092701054057135	0.9801996574289357	-1	0	0	0.4	4	0.6923076923076923	9	0.3125	0.38461538461538464	8	5	6	1	0	0.75	8	6	15	0.07692307692307693	0.15384615384615385	0.8795562793508317	0.9688931710589158	0.9780576650281052	0.6524050647597603	0.6221521076995351	0.8685889287345633	0.8864056261921005	0.8792802010315629	1.0	0.25	0.0	0.0077092701054057135	0.0077092701054057135
229	0.0020352092688702356	0.0019258759995280962	-0.0019258040121786378	0.9836836637116312	-1	0	0	1.0	2	0.0	0	0.75	0	1	0	1	0	0	1.0	2	2	3	0.0	0	0	0	0	0	0	0	0	0	0	0	0	-0.00019258040121786379	-0.00019258040121786379
3794	0.01434481071873858	0.006494867622156627	0.006419973269846743	0.9779906838524176	-1	0	0	0.5	5	0.5	6	0.4666666666666667	0.3333333333333333	8	4	5	1	0	0.8333333333333334	6	5	14	0.1	0.16666666666666666	0.8639215633908803	0.9699122084280132	0.9668577856835775	0.7342987147897871	0.6933335784161638	0.8916549779359774	0.8864056261921005	0.9001712905578035	1.0	0.125	0.0	0.006419973269846743	0.006419973269846743
742	0.003104173841227387	0.0016065409467005745	-0.0016065049779740244	0.9668723674890755	-1	0	0	0.3333333333333333	1	1.0	2	1.0	1.0	3	2	0	0	0	0.25	1	4	4	0.0	0	0.8057075748433238	0.5143923261397307	0.7368847386222489	0.959944126900246	0.22612634331139175	0.5961934052480178	0.9420959286073987	0.7699339026650298	0	0	0.0	-0.00016065049779740245	-0.00016065049779740245
386	0.0020801207692170112	0.0020256510586804362	-0.0020256230680741477	0.9852643965172979	-1	0	0	1.0	2	0.0	0	0.75	0	2	0	0	1	0	1.0	2	2	3	0.5	0	0	0	0	0	0	0	0	0	0	0	0	-0.00020256230680741478	-0.00020256230680741478
3891	0.02281359835804154	0.01169023426371686	-0.011283419746690896	0.9714056832605272	-1	0	0	0.4	4	0.6923076923076923	9	0.35714285714285715	0.5384615384615384	10	7	4	1	0	0.8571428571428571	6	7	15	0.1111111111111111	0.15384615384615385	0.8639215633908803	0.962431206996566	0.9668577856835775	0.7326581519374046	0.6933335784161638	0.893448223264929	0.8406952900759631	0.8934014149788082	1.0	0.2	0.0	-0.0011283419746690895	-0.0011283419746690895
4628	0.00574922745578405	0.004693484709212093	-0.00469299984440743	0.9833821556752086	-1	0	0	0.5714285714285714	4	0.5	4	0.5	0.25	5	2	4	2	0	0.8	4	5	10	0.2222222222222222	0.25	0.8951909953107833	0.9823737082731022	0.9780576650281052	0.5279449188710356	0.6221521076995351	0.8409780376557301	0.9297487355227877	0.8735442735369803	0.6	0.4	0.0	-0.000469299984440743	-0.000469299984440743
2241	0.014300289994181899	0.00662572146773731	0.003365907766366325	0.963571657958975	-1	0	0	0.5	5	0.5384615384615384	7	0.375	0.38461538461538464	8	5	6	1	0	0.625	5	8	15	0.07692307692307693	0.15384615384615385	0.8639215633908803	0.9699122084280132	0.9668577856835775	0.6925906297079396	0.7294252465183371	0.9312547870522893	0.9028471147527376	0.9086412997494807	1.0	0.125	0.0	0.003365907766366325	0.003365907766366325
1841	0.025258312998602876	0.0033241197643887927	-0.0033193620691848234	0.9830840186502742	-1	0	0	0.3	3	0.6923076923076923	9	0.375	0.6153846153846154	10	8	4	3	0	0.625	8	5	15	0.3	0.3076923076923077	0.45176430593993117	0.9406458542556313	0.5018664723135475	0.9549816484787462	0.67530949325379	0.8652369713702923	0.8765818164204827	0.9281792025684297	0.2	0.3	0.0	-0.00033193620691848236	-0.00033193620691848236
4315	0.024121976507691614	0.0010625612782872269	-0.0007017581861502195	0.9827828400367333	-1	0	0	0.3	3	0.7692307692307693	10	0.46875	0.38461538461538464	6	5	8	2	0	0.5	8	4	15	0.10526315789473684	0	0.8471324056558824	0.9565586716077947	0.9780576650281052	0.616812982890971	0.6221521076995351	0.802462849926059	0.8406952900759631	0.839778036645269	0.6666666666666666	0.16666666666666666	0.0	-7.017581861502195e-05	-7.017581861502195e-05
1603	0.007641126639782677	0.003938095384606663	-0.003937995587620417	0.972145280299684	-1	0	0	0.625	5	0.3333333333333333	3	0.44	0.3333333333333333	7	3	3	1	0	1.0	5	5	11	0.16666666666666666	0.3333333333333333	0.4502794342690349	0.9147273294510534	0.5955561961649787	0.9575214560929936	0.636024966792152	0.9528698397756183	0.9096766945988779	0.944357739972503	1.0	0.14285714285714285	0.0	-0.00039379955876204175	-0.00039379955876204175
41	0.002381467668576524	0.0023289475587911584	-0.002328035753778145	0.9830232028604763	-1	0	0	1.0	1	0	0	1.0	0	1	0	0	0	0	0.5	2	1	2	0.0	0	0	0	0	0	0	0	0	0	0	0	0	-0.0002328035753778145	-0.0002328035753778145
3266	0.015445592418232295	0.004044271034143124	0.0040430822166610736	0.977075891682924	-1	0	0	0.4	4	0.6923076923076923	9	0.5	0.46153846153846156	8	6	6	1	0	0.8333333333333334	6	5	15	0.07142857142857142	0.3333333333333333	0.8639215633908803	0.9699122084280132	0.9668577856835775	0.733190100683104	0.6933335784161638	0.8916549779359774	0.8864056261921005	0.9000011822868218	1.0	0.125	0.0	0.0040430822166610736	0.0040430822166610736
4306	0.020805050218908928	0.0018031685823397547	-0.001758013344772838	0.9806398735622739	-1	0	0	0.4	4	0.6923076923076923	9	0.3125	0.38461538461538464	7	5	7	1	0	0.75	8	6	15	0.0625	0.15384615384615385	0.8639215633908803	0.953450653525999	0.9780576650281052	0.6721338487414752	0.6221521076995351	0.8823284036115331	0.8406952900759631	0.8718442498865319	1.0	0.14285714285714285	0.0	-0.0001758013344772838	-0.0001758013344772838
2913	0.016438078571710486	0.011111660258741565	-0.00526110650438062	0.9714042853487925	-1	0	0	0.4	4	0.6666666666666666	8	0.3888888888888889	0.4166666666666667	7	5	6	1	0	1.0	6	6	14	0.07142857142857142	0.16666666666666666	0.8639215633908803	0.9717357280129972	0.9556579063390498	0.7000636729376726	0.8899000951789733	0.9393594586431939	0.9271932888534977	0.914909284829597	1.0	0.14285714285714285	0.0	-0.000526110650438062	-0.000526110650438062
4334	0.01404963561072914	0.006743633739539585	0.006734229756894044	0.9778730747607453	-1	0	0	0.5	5	0.5	6	0.4666666666666667	0.3333333333333333	8	4	5	1	0	0.8333333333333334	6	5	14	0.1	0.16666666666666666	0.8639215633908803	0.9699122084280132	0.9668577856835775	0.7342987147897871	0.7108820903100075	0.8795382588809121	0.8595017465356636	0.8965282694027472	1.0	0.25	0.0	0.006734229756894044	0.006734229756894044
2727	0.01730375522893836	0.005216233326107252	-0.005164040596735012	0.949643668108448	-1	0	0	0.375	3	0.5555555555555556	5	0.36666666666666664	0.4444444444444444	5	4	5	0	0	0.8333333333333334	5	6	11	0.0	0.2857142857142857	0.7223737882845483	0.8376514171215482	1.0	0.6917697096249188	0.725839525013505	0.9520145656241216	0.8534403629050862	0.8596414304833683	0	0	0.0	-0.0005164040596735012	-0.0005164040596735012
4041	0.013956355174309121	0.006002536222198665	0.005994565656933289	0.9780095150252384	-1	0	0	0.5	5	0.5	6	0.4666666666666667	0.3333333333333333	8	4	5	1	0	0.8333333333333334	6	5	14	0.1	0.16666666666666666	0.8639215633908803	0.9699122084280132	0.9668577856835775	0.7342987147897871	0.6933335784161638	0.8916549779359774	0.8864056261921005	0.9001712905578035	1.0	0	0.0	0.005994565656933289	0.005994565656933289
2643	0.014663488297279823	0.0067266475397734764	0.003864514855842849	0.9630903862173708	-1	0	0	0.5	5	0.5384615384615384	7	0.375	0.38461538461538464	8	5	6	1	0	0.625	5	8	15	0.07692307692307693	0.15384615384615385	0.8639215633908803	0.9699122084280132	0.9668577856835775	0.6912861237409129	0.7294252465183371	0.9270197224389345	0.9028471147527376	0.9066728138372188	1.0	0.125	0.0	0.003864514855842849	0.003864514855842849
4960	0.021900088616618133	0.009599078211165714	0.009208785285117229	0.9802074928865037	-1	0	0	0.3	3	0.8333333333333334	10	0.2916666666666667	0.4166666666666667	7	5	6	4	0	0.75	8	6	14	0.2857142857142857	0.16666666666666666	0.8639215633908803	0.9742042728688911	0.9780576650281052	0.6636193310288244	0.6221521076995351	0.8742165570335745	0.897675126315317	0.8892609892424753	0.14285714285714285	0.2857142857142857	0.0	0.009208785285117229	0.009208785285117229
2984	0.014465330906357677	0.006738761846115779	0.003319835842790843	0.9646513903974424	-1	0	0	0.5	5	0.5384615384615384	7	0.375	0.38461538461538464	8	5	6	1	0	0.625	5	8	15	0.07692307692307693	0.15384615384615385	0.8639215633908803	0.9699122084280132	0.9668577856835775	0.6925906297079396	0.6933335784161638	0.8968111964065664	0.8910545117881599	0.8955949268668449	1.0	0.125	0.0	0.003319835842790843	0.003319835842790843
1128	0.00479159757499288	0.0033654033173283887	-0.0033253208897922144	0.9781797686858525	-1	0	0	0.25	1	1.0	4	0.5	0.75	4	3	1	2	0	0.75	4	3	6	0.4	0	0.27603090965602506	0.7540942671594053	0.17742068328155	0.6222654907008243	0.6664768151101934	0.8668939541568762	0.8682134502344857	0.7621503250888867	0.625	0.75	0.0	-0.0003325320889792214	-0.0003325320889792214
2141	0.013489478155110365	0.006356183333524849	0.0025215191985200444	0.9751718302113483	-1	0	0	0.4	4	0.6666666666666666	8	0.3888888888888889	0.5	8	6	5	1	0	1.0	6	6	14	0.08333333333333333	0.18181818181818182	0.8639215633908803	0.9699122084280132	0.9668577856835775	0.7342987147897871	0.7294252465183371	0.9163056970499408	0.9028471147527376	0.9084013259288592	1.0	0.125	0.0	0.0025215191985200444	0.0025215191985200444
3247	0.020927167844428413	0.00821290805976939	-0.004000522600729112	0.9734515030347837	-1	0	0	0.4	4	0.6923076923076923	9	0.4166666666666667	0.5384615384615384	9	7	5	1	0	1.0	6	6	15	0.08333333333333333	0.5	0.8639215633908803	0.9673871787376271	0.9780576650281052	0.7085534159261555	0.568950397857701	0.887926338312305	0.8714881104447966	0.892448417791123	1.0	0.1111111111111111	0.0	-0.00040005226007291115	-0.00040005226007291115
779	0.0018251725625114418	0.001608526118311879	-0.0016085023659971772	0.9808715365700861	-1	0	0	0.5	1	1.0	1	1.0	1.0	1	1	1	0	0	0.3333333333333333	1	3	3	0.0	0	0.30671071191425603	0.5	0.18644306984348297	0.5	0.2531542764802065	0.5	0.6205700831742963	0.5	0	0	0.0	-0.00016085023659971772	-0.00016085023659971772
3768	0.014513688022712986	0.006548707873147058	0.006542238355412608	0.9778299853524351	-1	0	0	0.5	5	0.5	6	0.4666666666666667	0.3333333333333333	8	4	5	1	0	0.8333333333333334	6	5	14	0.1	0.16666666666666666	0.8639215633908803	0.9699122084280132	0.9668577856835775	0.733190100683104	0.6933335784161638	0.8916549779359774	0.8864056261921005	0.9000011822868218	1.0	0.125	0.0	0.006542238355412608	0.006542238355412608
996	0.004781145248418111	0.0033380047626669854	-0.003305382825493589	0.9710595138190208	-1	0	0	0.25	1	1.0	4	0.5	0.75	4	3	1	2	0	0.75	4	3	6	0.4	0	0.29859580538481134	0.9407571671963186	0.21274096953609867	0.6366088993898394	0.627414499869025	0.8382760262081312	0.9102093746610354	0.839842611218295	0.625	1.0	0.0	-0.00033053828254935887	-0.00033053828254935887
2850	0.01512500824369857	0.004293713570890397	0.004289894861645858	0.9770208489234293	-1	0	0	0.4	4	0.6923076923076923	9	0.5	0.46153846153846156	8	6	6	1	0	0.8333333333333334	6	5	15	0.07142857142857142	0.3333333333333333	0.8639215633908803	0.9699122084280132	0.9668577856835775	0.7342987147897871	0.6850952491485189	0.9052919135691736	0.9028471147527376	0.9045667558713221	1.0	0.125	0.0	0.004289894861645858	0.004289894861645858
2182	0.014599774068875712	0.006843191432420618	0.003599513483670134	0.9635249724575239	-1	0	0	0.5	5	0.5384615384615384	7	0.375	0.38461538461538464	8	5	6	1	0	0.625	5	8	15	0.07692307692307693	0.15384615384615385	0.8639215633908803	0.9699122084280132	0.9668577856835775	0.6925906297079396	0.7294252465183371	0.9312547870522893	0.9028471147527376	0.9086412997494807	1.0	0.125	0.0	0.003599513483670134	0.003599513483670134
4622	0.020774495642281728	0.008647852970932282	0.007451048181904805	0.9794753096115947	-1	0	0	0.4	4	0.6923076923076923	9	0.3125	0.38461538461538464	8	5	6	1	0	0.75	8	6	15	0.07692307692307693	0.15384615384615385	0.8795562793508317	0.9722648345950076	0.9780576650281052	0.6524050647597603	0.6221521076995351	0.8685889287345633	0.8864056261921005	0.8834002768928981	1.0	0.25	0.0	0.007451048181904805	0.007451048181904805
627	0.0023121572989832704	0.0022601421410907607	-0.0022600232740355134	0.9859750034101739	-1	1.0	1	1.0	4	0.0	0	0.5555555555555556	0	2	0	2	0	0	1.0	3	3	5	0.0	1.0	0	0	0	0	0	0	0	0	0	0	0	-0.00022600232740355134	-0.00022600232740355134
3440	0.015295602414474575	0.0037222829911127283	0.0031927701306380817	0.9754000964945583	-1	0	0	0.5	5	0.5384615384615384	7	0.5	0.46153846153846156	8	6	6	1	0	0.8333333333333334	6	5	15	0.07142857142857142	0.3333333333333333	0.8795562793508317	0.9722648345950076	0.9780576650281052	0.6524050647597603	0.6221521076995351	0.8685889287345633	0.8864056261921005	0.8834002768928981	1.0	0.125	0.0	0.0031927701306380817	0.0031927701306380817
4597	0.021144566249013435	0.00876944480539746	0.007237699551485231	0.9793865446751384	-1	0	0	0.4	4	0.6923076923076923	9	0.3125	0.38461538461538464	8	5	6	1	0	0.75	8	6	15	0.07692307692307693	0.15384615384615385	0.8795562793508317	0.9688931710589158	0.9780576650281052	0.6524050647597603	0.6221521076995351	0.8685889287345633	0.8864056261921005	0.8792802010315629	1.0	0.25	0.0	0.007237699551485231	0.007237699551485231
3783	0.014148379543598828	0.006706778375965958	0.006665823953866734	0.9779819975322765	-1	0	0	0.5	5	0.5	6	0.4666666666666667	0.3333333333333333	8	4	5	1	0	0.8333333333333334	6	5	14	0.1	0.16666666666666666	0.8639215633908803	0.9662614292299269	0.9668577856835775	0.7342987147897871	0.6933335784161638	0.8916549779359774	0.8864056261921005	0.8965715599414408	1.0	0.25	0.0	0.006665823953866734	0.006665823953866734
360	0.0034109607284702206	0.0032584355251234804	-0.0032574240834457027	0.9711840913038758	-1	0	0	0.3333333333333333	1	1.0	2	1.0	1.0	3	2	0	0	0	0.25	1	4	4	0.0	0	0.5345721850194355	0.7721619560795839	0.29413987701811595	0.6505791935333023	0.14425402653676644	0.6847264811264475	0.8330912361408166	0.7052811670476951	0	0	0.0	-0.00032574240834457025	-0.00032574240834457025
520	0.0033460934068431244	0.002629603247965429	-0.002610986830494793	0.9846430343886733	-1	1.0	1	1.0	4	0.25	1	0.5	0.25	5	1	0	0	0	0.75	4	3	6	0.0	1.0	0.6404265839774995	0.8069311913440689	0.7745323241456228	0.674685437922492	0.3373178208489094	0.8240560427008359	0.8861522159580575	0.7746179387678486	0	0	0.0	-0.0002610986830494793	-0.0002610986830494793
3326	0.013164045489160397	0.007067676659080261	0.004629097958384878	0.9810111916618245	-1	0	0	0.5	5	0.5	6	0.4666666666666667	0.3333333333333333	6	4	7	1	0	0.8333333333333334	6	5	14	0.0625	0.16666666666666666	0.8197478993059202	0.9728084020218025	0.9833837651319388	0.6728325867015331	0.6667327234952467	0.931797916609577	0.9507994964447773	0.9092337618833237	1.0	0.16666666666666666	0.0	0.004629097958384878	0.004629097958384878
1404	None	None	None	None	None	0	0	0.375	3	0.6666666666666666	6	0.55	0.4444444444444444	5	4	5	1	0	0.8	5	4	11	0.07692307692307693	0.4444444444444444	0.6911043563646453	0.9431851019160713	0.7519018566943092	0.7627147198673467	0.9476916861375093	0.9237131418714597	0.7918484418862591	0.8963206510876662	1.0	0	0.0	None	None
928	0.0025185682601923587	0.001737818794118831	-0.0017377241279601923	0.9631331813940933	-1	0	0	0.3333333333333333	1	1.0	2	1.0	1.0	3	2	0	0	0	0.25	1	4	4	0.0	0	0.8057075748433238	0.5143923261397307	0.8616343411898881	0.9448761077479682	0.22612634331139175	0.5961934052480178	0.94649949304024	0.7495527340345975	0	0	0.0	-0.00017377241279601923	-0.00017377241279601923
3781	0.014521640374146168	0.006257600086544957	0.006251914457132786	0.9781236132863645	-1	0	0	0.5	5	0.5	6	0.4666666666666667	0.3333333333333333	8	4	5	1	0	0.8333333333333334	6	5	14	0.1	0.16666666666666666	0.8639215633908803	0.9699122084280132	0.9668577856835775	0.7342987147897871	0.6933335784161638	0.8916549779359774	0.8864056261921005	0.9001712905578035	1.0	0.25	0.0	0.006251914457132786	0.006251914457132786
3403	0.015927402287823442	0.0025444769028671716	0.0011677445054521854	0.9578059092679883	-1	0	0	0.25	2	0.7777777777777778	7	0.36666666666666664	0.5555555555555556	5	5	5	1	0	0.8333333333333334	6	5	11	0.07142857142857142	0.3333333333333333	0.8639215633908803	0.9635292461835879	0.9780576650281052	0.5317767153688263	0.6221521076995351	0.7803366435403484	0.8406952900759631	0.8258265717486695	1.0	0.4	0.0	0.0011677445054521854	0.0011677445054521854
1557	0.005960804586064919	0.0033994022761761407	-0.003399400701714322	0.9728771112854717	-1	0	0	0.6666666666666666	4	0.42857142857142855	3	0.45	0.42857142857142855	6	3	2	1	0	0.8	4	5	9	0.2	0.4	0.5976938861264514	0.925967606130878	0.7506998053661313	0.9404118781035843	0.46122298777622517	0.9478649583535931	0.9065406470493266	0.9386889631511556	1.0	0.16666666666666666	0.0	-0.0003399400701714322	-0.0003399400701714322
3509	0.014328555682033938	0.006593221375252246	0.006591964830886758	0.9778986379767344	-1	0	0	0.5	5	0.5	6	0.4666666666666667	0.3333333333333333	8	4	5	1	0	0.8333333333333334	6	5	14	0.1	0.16666666666666666	0.8639215633908803	0.9662614292299269	0.9668577856835775	0.7342987147897871	0.6933335784161638	0.8916549779359774	0.8864056261921005	0.8965715599414408	1.0	0.125	0.0	0.006591964830886758	0.006591964830886758
4754	0.020798414317713648	0.00813841554185822	0.007400271095142783	0.9799834483327183	-1	0	0	0.4	4	0.6923076923076923	9	0.3125	0.38461538461538464	8	5	6	1	0	0.75	8	6	15	0.07692307692307693	0.15384615384615385	0.8795562793508317	0.9722648345950076	0.9780576650281052	0.6524050647597603	0.6221521076995351	0.8685889287345633	0.8864056261921005	0.8834002768928981	1.0	0.375	0.0	0.007400271095142783	0.007400271095142783
4605	0.022451855965722474	0.004937120630739689	-0.0045833959670216525	0.9725955027510644	-1	0	0	0.3	3	0.8333333333333334	10	0.3888888888888889	0.6666666666666666	11	8	2	1	0	0.4444444444444444	9	4	14	0.2	0.16666666666666666	0.8639215633908803	0.9594848702070778	0.9780576650281052	0.7268828762319847	0.6221521076995351	0.8930599621445722	0.8406952900759631	0.8897958056003004	1.0	0.18181818181818182	0.0	-0.00045833959670216526	-0.00045833959670216526
4430	0.02105847101224044	0.007995325788103913	0.007278318990904663	0.979824943941988	-1	0	0	0.4	4	0.6923076923076923	9	0.3125	0.38461538461538464	8	5	6	1	0	0.75	8	6	15	0.07692307692307693	0.15384615384615385	0.8795562793508317	0.9722648345950076	0.9780576650281052	0.6524050647597603	0.6221521076995351	0.8704121159692392	0.8831538444221712	0.8839508318453139	1.0	0.25	0.0	0.007278318990904663	0.007278318990904663
2809	0.014307573699376026	0.006493280218812059	0.0037213903414661693	0.9635489307449389	-1	0	0	0.5	5	0.5384615384615384	7	0.375	0.38461538461538464	8	5	6	1	0	0.625	5	8	15	0.07692307692307693	0.15384615384615385	0.8639215633908803	0.9699122084280132	0.9668577856835775	0.6925906297079396	0.6933335784161638	0.897529210944315	0.8910545117881599	0.8958372569049804	1.0	0.125	0.0	0.0037213903414661693	0.0037213903414661693
832	0.0018403780027339029	0.0017420710864741026	-0.0017420701742839545	0.9756468126942536	-1	0	0	0.5	1	1.0	1	1.0	1.0	1	1	1	0	0	0.3333333333333333	1	3	3	0.0	0	0.7934919066157811	0.5	0.3424664268153345	0.5	0.3087791532052846	0.5	0.9011296534660055	0.5	0	0	0.0	-0.00017420701742839546	-0.00017420701742839546
1258	0.002635766760946627	0.0017701099929917383	-0.0017698901647056988	0.9630794597165387	-1	0	0	0.3333333333333333	1	1.0	2	1.0	1.0	3	2	0	0	0	0.25	1	4	4	0.0	0	0.8057075748433238	0.5143923261397307	0.8616343411898881	0.9448761077479682	0.22612634331139175	0.5961934052480178	0.94649949304024	0.7495527340345975	0	0	0.0	-0.00017698901647056987	-0.00017698901647056987
2662	0.01420560402120253	0.00643423484385523	0.0034096092571375566	0.9635120478999104	-1	0	0	0.5	5	0.5384615384615384	7	0.375	0.38461538461538464	8	5	6	1	0	0.625	5	8	15	0.07692307692307693	0.15384615384615385	0.8639215633908803	0.9699122084280132	0.9668577856835775	0.6925906297079396	0.6933335784161638	0.899910049255862	0.8912799363346259	0.8966480678270703	1.0	0.125	0.0	0.0034096092571375566	0.0034096092571375566
3947	0.014456234257926803	0.006745447761871867	0.0066456992081083376	0.9779498556108027	-1	0	0	0.5	5	0.5	6	0.4666666666666667	0.3333333333333333	8	4	5	1	0	0.8333333333333334	6	5	14	0.1	0.16666666666666666	0.8639215633908803	0.9699122084280132	0.9668577856835775	0.7342987147897871	0.6933335784161638	0.8916549779359774	0.8864056261921005	0.9001712905578035	1.0	0.25	0.0	0.0066456992081083376	0.0066456992081083376
308	0.0017199649333153278	0.0017149487782949543	-0.0017148939114995643	0.9853740188136386	-1	0	0	1.0	1	0	0	1.0	0	1	0	0	0	0	0.5	1	2	2	0.0	0	0	0	0	0	0	0	0	0	0	0	0	-0.00017148939114995643	-0.00017148939114995643
970	0.0018265237862829108	0.001653659870489111	-0.0016536200218276382	0.9808747495916539	-1	0	0	0.5	1	1.0	1	1.0	1.0	1	1	1	0	0	0.3333333333333333	1	3	3	0.0	0	0.30671071191425603	0.5	0.27004208966270016	0.5	0.2531542764802065	0.5	0.5556581422205479	0.5	0	0	0.0	-0.00016536200218276382	-0.00016536200218276382
2010	0.014563244737927965	0.007021822313330909	0.004058066517816507	0.9629603204332617	-1	0	0	0.5	5	0.5384615384615384	7	0.375	0.38461538461538464	8	5	6	1	0	0.625	5	8	15	0.07692307692307693	0.15384615384615385	0.8639215633908803	0.9699122084280132	0.9668577856835775	0.6925906297079396	0.6933335784161638	0.897529210944315	0.8910545117881599	0.8958372569049804	1.0	0.125	0.0	0.004058066517816507	0.004058066517816507
579	0.002540251860041212	0.0017630537970408629	-0.0017630524862336443	0.9638434032883498	-1	0	0	0.3333333333333333	1	1.0	2	1.0	1.0	3	2	0	0	0	0.25	1	4	4	0.0	0	0.8057075748433238	0.5143923261397307	0.8616343411898881	0.9448761077479682	0.22612634331139175	0.5961934052480178	0.94649949304024	0.7495527340345975	0	0	0.0	-0.00017630524862336444	-0.00017630524862336444
1087	0.012187590823889045	0.005130640714823928	3.678662189409097e-06	0.9618581096884791	-1	0.25	1	0.5	5	0.6153846153846154	8	0.42857142857142855	0.38461538461538464	8	5	6	1	0	0.7142857142857143	5	7	15	0.07692307692307693	0.15384615384615385	0.8639215633908803	0.9699122084280132	0.9668577856835775	0.6925906297079396	0.7294252465183371	0.9312547870522893	0.9028471147527376	0.9086412997494807	1.0	0.125	0.0	3.678662189409097e-06	3.678662189409097e-06
3142	0.023569345742442745	0.0050729399725982045	-0.0047649900445762795	0.9779980365551345	-1	0	0	0.3	3	0.8461538461538461	11	0.4166666666666667	0.6923076923076923	11	9	3	1	0	1.0	6	6	15	0.125	0.5	0.77557423522096	0.9377594053866387	0.9520613459258138	0.830915940767725	0.8709184688164606	0.9157224377345436	0.8406952900759631	0.9029176786027314	1.0	0.09090909090909091	0.0	-0.00047649900445762797	-0.00047649900445762797
2724	0.020073885639586852	0.002199070176123368	-0.0021505209354342647	0.945212806964414	-1	0	0	0.3333333333333333	3	0.6363636363636364	7	0.3611111111111111	0.45454545454545453	5	5	7	1	0	1.0	6	6	13	0.05555555555555555	0.25	0.8639215633908803	0.9646703903773655	0.9780576650281052	0.7530315387844508	0.7645150491327926	0.8080141497564088	0.8406952900759631	0.8757759109993796	1.0	0.2	0.0	-0.00021505209354342648	-0.00021505209354342648
3405	0.01437328535154254	0.006812319584369717	0.006775379449412382	0.9777771244404887	-1	0	0	0.5	5	0.5	6	0.4666666666666667	0.3333333333333333	8	4	5	1	0	0.8333333333333334	6	5	14	0.1	0.16666666666666666	0.8639215633908803	0.9699122084280132	0.9668577856835775	0.7342987147897871	0.6933335784161638	0.8916549779359774	0.8864056261921005	0.9001712905578035	1.0	0.25	0.0	0.006775379449412382	0.006775379449412382
2605	0.014445155597398344	0.0067794694632012575	0.0034782203228853493	0.9640734783726261	-1	0	0	0.5	5	0.5384615384615384	7	0.375	0.38461538461538464	8	5	6	1	0	0.625	5	8	15	0.07692307692307693	0.15384615384615385	0.8639215633908803	0.9699122084280132	0.9668577856835775	0.6925906297079396	0.6933335784161638	0.897529210944315	0.8910545117881599	0.8958372569049804	1.0	0.125	0.0	0.0034782203228853493	0.0034782203228853493
3823	0.014431416971797598	0.006444327336983083	0.006299585957864487	0.9779333312013402	-1	0	0	0.5	5	0.5	6	0.4666666666666667	0.3333333333333333	8	4	5	1	0	0.8333333333333334	6	5	14	0.1	0.16666666666666666	0.8639215633908803	0.9699122084280132	0.9668577856835775	0.7342987147897871	0.6221521076995351	0.9140285859813939	0.8864056261921005	0.9075845114116109	1.0	0.25	0.0	0.006299585957864487	0.006299585957864487
2915	0.008182155331674925	0.006818314647288492	-0.006668804194174729	0.9853117063978312	-1	0.3333333333333333	1	0.625	5	0.4444444444444444	4	0.55	0.3333333333333333	6	3	4	0	0	0.8	5	4	11	0.0	0.5714285714285714	0.7450890861828133	0.946289603688276	0.8129952168350227	0.9236626106553736	0.7941874725349255	0.9462755139847878	0.8735139226059677	0.9395507118772747	0	0	0.0	-0.0006668804194174729	-0.0006668804194174729
630	0.03488028058304884	0.0019593707481897985	-0.0009428377337643148	0.9768004070231888	-1	0	0	0.1	1	1.0	13	0.38461538461538464	0.9230769230769231	13	12	1	2	0	0.23076923076923078	3	13	15	0.4	0	0.4502794342690349	0.8120914702219624	0.2791379422182033	0.9389198404064273	0.636024966792152	0.8888206915821427	0.8655494698318642	0.8900890128758921	0.6153846153846154	0.38461538461538464	0.0	-9.428377337643148e-05	-9.428377337643148e-05
3650	0.014183123908316211	0.006489130390272879	0.006456830047717316	0.9778889665966141	-1	0	0	0.5	5	0.5	6	0.4666666666666667	0.3333333333333333	8	4	5	1	0	0.8333333333333334	6	5	14	0.1	0.16666666666666666	0.8639215633908803	0.9699122084280132	0.9668577856835775	0.7342987147897871	0.6933335784161638	0.8916549779359774	0.8864056261921005	0.9001712905578035	1.0	0.25	0.0	0.006456830047717316	0.006456830047717316
2957	0.014232206209341023	0.006210786926326323	0.006196087477240298	0.9780826127348026	-1	0	0	0.5	5	0.5	6	0.4666666666666667	0.3333333333333333	8	4	5	1	0	0.8333333333333334	6	5	14	0.1	0.16666666666666666	0.8639215633908803	0.9699122084280132	0.9668577856835775	0.7342987147897871	0.6933335784161638	0.8916549779359774	0.8864056261921005	0.9001712905578035	1.0	0.25	0.0	0.006196087477240298	0.006196087477240298
4774	0.014095155767521636	0.007862658276338995	-0.006000288190464211	0.9836212340309987	-1	0	0	0.5	5	0.5384615384615384	7	0.35714285714285715	0.46153846153846156	9	6	5	1	0	0.8571428571428571	6	7	15	0.09090909090909091	0.18181818181818182	0.8639215633908803	0.9673871787376271	0.9780576650281052	0.7261564007361792	0.6221521076995351	0.8731888701228854	0.8406952900759631	0.8907266339503528	1.0	0.2222222222222222	0.0	-0.000600028819046421	-0.000600028819046421
2579	0.014358085952322635	0.006668287850092394	0.0037463194401640416	0.9638777020755012	-1	0	0	0.5	5	0.5384615384615384	7	0.375	0.38461538461538464	8	5	6	1	0	0.625	5	8	15	0.07692307692307693	0.15384615384615385	0.8639215633908803	0.9699122084280132	0.9668577856835775	0.6925906297079396	0.6933335784161638	0.8968111964065664	0.8910545117881599	0.8955949268668449	1.0	0.125	0.0	0.0037463194401640416	0.0037463194401640416
4654	0.013644441340903498	0.0028476215195930325	0.0027571436141708137	0.9783189586853868	-1	0	0	0.4	4	0.6923076923076923	9	0.5	0.46153846153846156	8	6	6	1	0	0.8333333333333334	6	5	15	0.07142857142857142	0.3333333333333333	0.8795562793508317	0.9722648345950076	0.9780576650281052	0.6525936459040399	0.6221521076995351	0.8685889287345633	0.8864056261921005	0.8834288297917525	1.0	0.25	0.0	0.0027571436141708137	0.0027571436141708137
1144	0.0015013095465313544	0.0014405791772920575	-0.0014405791185396078	0.9836260850536118	-1	0	0	0.5	1	1.0	1	1.0	1.0	1	1	1	0	0	0.3333333333333333	1	3	3	0.0	0	0.17168840295001833	0.5	0.18644306984348297	0.5	0.2531542764802065	0.5	0.5876873173591761	0.5	0	0	0.0	-0.00014405791185396078	-0.00014405791185396078
4503	0.02117761369830151	0.008228067799513373	0.007634217195725576	0.9803652810572865	-1	0	0	0.4	4	0.6923076923076923	9	0.3125	0.38461538461538464	8	5	6	1	0	0.75	8	6	15	0.07692307692307693	0.15384615384615385	0.8795562793508317	0.9722648345950076	0.9780576650281052	0.6524050647597603	0.6221521076995351	0.8685889287345633	0.8864056261921005	0.8834002768928981	1.0	0.25	0.0	0.007634217195725576	0.007634217195725576
1629	0.010672133300822593	0.005267803964110135	-0.005048511850597853	0.9761145294493309	-1	0	0	0.5714285714285714	4	0.5	4	0.5555555555555556	0.5	7	4	2	0	0	0.5	3	6	10	0.0	1.0	0.2825122005316934	0.9562592825742617	0.5694195573597771	0.907069750925141	0.760570580438025	0.9376228564783026	0.9340696130389895	0.9364988077225129	0	0	0.0	-0.0005048511850597853	-0.0005048511850597853
1318	0.0014653125943676134	0.0013706062324792378	-0.0013706056580844689	0.9837572343509449	-1	0	0	0.5	1	1.0	1	1.0	1.0	1	1	1	0	0	0.3333333333333333	1	3	3	0.0	0	0.17168840295001833	0.5	0.18644306984348297	0.5	0.2531542764802065	0.5	0.5876873173591761	0.5	0	0	0.0	-0.00013706056580844688	-0.00013706056580844688
4345	0.023024205778984473	0.012438398033689584	-0.011749128585413578	0.9719659436716889	-1	0	0	0.4	4	0.6923076923076923	9	0.35714285714285715	0.5384615384615384	10	7	4	1	0	0.8571428571428571	6	7	15	0.1111111111111111	0.15384615384615385	0.8639215633908803	0.9582761612268651	0.9668577856835775	0.7326581519374046	0.7294252465183371	0.9200624236127338	0.8714881104447966	0.8998119282206505	1.0	0.2	0.0	-0.0011749128585413578	-0.0011749128585413578
4084	0.014086308777349182	0.0067690411868403305	0.00669326095119972	0.9777705012236219	-1	0	0	0.5	5	0.5	6	0.4666666666666667	0.3333333333333333	8	4	5	1	0	0.8333333333333334	6	5	14	0.1	0.16666666666666666	0.8639215633908803	0.9699122084280132	0.9668577856835775	0.733190100683104	0.6933335784161638	0.8916549779359774	0.8864056261921005	0.9000011822868218	1.0	0.125	0.0	0.00669326095119972	0.00669326095119972
3708	0.014659886148584557	0.006320524286056741	0.006318579134194623	0.9782959630728535	-1	0	0	0.5	5	0.5	6	0.4666666666666667	0.3333333333333333	8	4	5	1	0	0.8333333333333334	6	5	14	0.1	0.16666666666666666	0.8639215633908803	0.9662614292299269	0.9780576650281052	0.7371421868622048	0.6933335784161638	0.8916549779359774	0.8864056261921005	0.897022729574185	1.0	0.25	0.0	0.006318579134194623	0.006318579134194623
264	0.001902734378533037	0.001857533241511568	-0.001857532864748079	0.9844519644757529	-1	0	0	1.0	2	0.0	0	1.0	0	2	0	0	0	0	0.3333333333333333	3	1	3	0.0	1.0	0	0	0	0	0	0	0	0	0	0	0	-0.0001857532864748079	-0.0001857532864748079
2057	0.025147143268901443	0.0023418422572241146	0.0019507105268192987	0.9797780720448578	-1	0	0	0.2	2	0.8461538461538461	11	0.375	0.6923076923076923	10	9	4	2	0	0.625	8	5	15	0.18181818181818182	0.3076923076923077	0.4532491776108275	0.902906538967871	0.36314310049291276	0.9639078950798736	0.6439128644139366	0.8977248709009982	0.8585695872187165	0.9283991344125643	0.65	0.3	0.0	0.0019507105268192987	0.0019507105268192987
3476	0.014288856260921377	0.006570235735888056	0.006531941366077622	0.9781030383183632	-1	0	0	0.5	5	0.5	6	0.4666666666666667	0.3333333333333333	8	4	5	1	0	0.8333333333333334	6	5	14	0.1	0.16666666666666666	0.8639215633908803	0.9699122084280132	0.9668577856835775	0.7342987147897871	0.6933335784161638	0.8916549779359774	0.8864056261921005	0.9001712905578035	1.0	0.125	0.0	0.006531941366077622	0.006531941366077622
4617	None	None	None	None	None	0	0	0.375	3	0.8	8	0.75	0.3	5	3	6	2	0	1.0	4	4	12	0.14285714285714285	0.5	0.77557423522096	0.9796950890440872	0.9780576650281052	0.5514938911045713	0.6221521076995351	0.8763505082705307	0.9271932888534977	0.8822384729779178	0.6	0.4	0.0	None	None
1282	0.0018321297295710486	0.0017721229869186814	-0.0017721176959192288	0.9858270487909178	-1	0	0	1.0	1	0	0	1.0	0	1	0	0	0	0	0.5	1	2	2	0.0	0	0	0	0	0	0	0	0	0	0	0	0	-0.00017721176959192288	-0.00017721176959192288
2226	0.014106257607008711	0.006904933195786559	0.0029745554653540828	0.9639330489563074	-1	0	0	0.5	5	0.5384615384615384	7	0.375	0.38461538461538464	8	5	6	1	0	0.625	5	8	15	0.07692307692307693	0.15384615384615385	0.8639215633908803	0.9699122084280132	0.9668577856835775	0.6925906297079396	0.7294252465183371	0.9312547870522893	0.9028471147527376	0.9086412997494807	1.0	0.125	0.0	0.0029745554653540828	0.0029745554653540828
4002	0.021017117673574684	0.00905171489707755	0.007914244957360312	0.9796770514262486	-1	0	0	0.4	4	0.6923076923076923	9	0.3125	0.38461538461538464	8	5	6	1	0	0.75	8	6	15	0.07692307692307693	0.15384615384615385	0.8795562793508317	0.9722648345950076	0.9780576650281052	0.6524050647597603	0.6221521076995351	0.8685889287345633	0.8864056261921005	0.8834002768928981	1.0	0.25	0.0	0.007914244957360312	0.007914244957360312
4115	0.014417944096797785	0.006654055323435527	0.006641490956218556	0.9779406617645284	-1	0	0	0.5	5	0.5	6	0.4666666666666667	0.3333333333333333	8	4	5	1	0	0.8333333333333334	6	5	14	0.1	0.16666666666666666	0.8639215633908803	0.9699122084280132	0.9668577856835775	0.7342987147897871	0.6933335784161638	0.8916549779359774	0.8864056261921005	0.9001712905578035	1.0	0.375	0.0	0.006641490956218556	0.006641490956218556
2709	0.015263345811373395	0.005670581683839964	-0.0009506595799126197	0.9551797934772079	-1	0	0	0.5	5	0.5384615384615384	7	0.5	0.38461538461538464	8	5	6	1	0	0.8333333333333334	5	6	15	0.07692307692307693	0.15384615384615385	0.8639215633908803	0.9671305089945096	0.9538596261324319	0.7442610004257217	0.8899000951789733	0.9394311896261116	0.9028471147527376	0.9166114364394033	1.0	0.125	0.0	-9.506595799126197e-05	-9.506595799126197e-05
2933	0.01477953114806606	0.006067209465380853	-0.00023440975125252255	0.960268701977069	-1	0	0	0.5	5	0.5384615384615384	7	0.375	0.46153846153846156	9	6	5	1	0	0.625	5	8	15	0.09090909090909091	0.15384615384615385	0.8639215633908803	0.9650521552469351	0.9556579063390498	0.7383925980835001	0.7645150491327926	0.9070413984231926	0.8406952900759631	0.9012623427918997	1.0	0.1111111111111111	0.0	-2.3440975125252256e-05	-2.3440975125252256e-05
1086	0.00341481852169511	0.0025777023413110682	-0.002577514662940284	0.974875711867805	-1	0	0	0.3333333333333333	1	1.0	2	1.0	1.0	3	2	0	0	0	0.25	1	4	4	0.0	0	0.8057075748433238	0.9131163760401134	0.8616343411898881	0.9601849972701444	0.22612634331139175	0.5318097043453247	0.94649949304024	0.8684735260655182	0	0	0.0	-0.0002577514662940284	-0.0002577514662940284
1288	None	None	None	None	None	0	0	0.4	4	0.5384615384615384	7	0.375	0.46153846153846156	10	6	4	2	0	0.625	8	5	15	0.25	0.46153846153846156	0.4502794342690349	0.8665701716972444	0.4475231954292395	0.9220154942149312	0.4509919132887861	0.9357724338321656	0.901730316384781	0.9121349916725631	0.55	0	0.0	None	None
289	0.009943204267221922	0.0047117598350482	-0.004698391236819483	0.980490178605048	-1	0.3333333333333333	1	0.625	5	0.5	5	0.5	0.4	6	4	5	1	0	0.6666666666666666	6	4	12	0.08333333333333333	0.5	0.7781775259903035	0.8552967390719444	0.954518207782154	0.5974139172923104	0.657894717537191	0.9133833382208183	0.8254613896034924	0.8189192879179135	1.0	0.16666666666666666	0.0	-0.0004698391236819483	-0.0004698391236819483
2470	0.014488379619756919	0.006645139647605674	0.0036181875886871686	0.9647448358837833	-1	0	0	0.5	5	0.5384615384615384	7	0.375	0.38461538461538464	8	5	6	1	0	0.625	5	8	15	0.07692307692307693	0.15384615384615385	0.8639215633908803	0.9699122084280132	0.9668577856835775	0.6925906297079396	0.6667327234952467	0.9021299289733544	0.8912460578717083	0.8974144649069372	1.0	0.125	0.0	0.0036181875886871686	0.0036181875886871686
557	0.0017801976356722766	0.0017249948500962303	-0.0017229188879688746	0.9833247158527686	-1	0	0	1.0	1	0	0	1.0	0	1	0	0	0	0	0.5	2	1	2	0.0	0	0	0	0	0	0	0	0	0	0	0	0	-0.00017229188879688747	-0.00017229188879688747
124	0.010033471162574756	0.003719343436181262	-0.003690939112494316	0.9397227893017532	-1	0	0	0.16666666666666666	1	1.0	7	0.36	0.42857142857142855	3	3	5	6	0	1.0	5	5	9	0.42857142857142855	0	0.8974324523243228	0.6582551176325445	0.14824842224246998	0.6936723885154429	0.24590414855567483	0.5745381068875303	0.9468852887297633	0.6436147248193675	0.3333333333333333	0.6666666666666666	0.5802118786700604	-0.00036909391124943157	-0.00036909391124943157
4933	0.017705761959398353	0.003671383384495595	-0.000743054703834724	0.981194338250279	-1	0	0	0.5	5	0.5384615384615384	7	0.35714285714285715	0.38461538461538464	7	5	7	1	0	0.8571428571428571	7	6	15	0.0625	0.15384615384615385	0.8639215633908803	0.9713814539103766	0.9780576650281052	0.660673347009711	0.6221521076995351	0.8742165570335745	0.90017598599121	0.8852630105597199	1.0	0.14285714285714285	0.0	-7.43054703834724e-05	-7.43054703834724e-05
4570	0.02072496091103166	0.008182974561880666	0.007678912254073477	0.9803023717747813	-1	0	0	0.4	4	0.6923076923076923	9	0.3125	0.38461538461538464	8	5	6	1	0	0.75	8	6	15	0.07692307692307693	0.15384615384615385	0.8795562793508317	0.9722648345950076	0.9780576650281052	0.6564538470504578	0.6221521076995351	0.8720502905275148	0.8864056261921005	0.8850577037616535	1.0	0.25	0.0	0.007678912254073477	0.007678912254073477
1843	0.025624967370122587	0.003487538042908267	0.00013324674425945556	0.9806524668196069	-1	0	0	0.2	2	0.8461538461538461	11	0.3333333333333333	0.6923076923076923	11	9	3	2	0	0.5555555555555556	9	5	15	0.25	0.3076923076923077	0.4532491776108275	0.9075239192031257	0.4471482587676222	0.9582242797771351	0.636024966792152	0.8865032025017232	0.8588885215026085	0.9234860196903764	0.6363636363636364	0.18181818181818182	0.0	0.00013324674425945556	0.00013324674425945556
1462	None	None	None	None	None	0	0	0.375	3	0.6666666666666666	6	0.55	0.4444444444444444	5	4	5	1	0	0.8	5	4	11	0.07692307692307693	0.4444444444444444	0.6911043563646453	0.9431851019160713	0.8672365513868538	0.754233243431378	0.9431018050208072	0.923437662247415	0.7799195140467741	0.8947551189361779	1.0	0.2	0.0	None	None
2028	0.014147862180710994	0.006844261909548268	0.0036451472123635474	0.9636377141385465	-1	0	0	0.5	5	0.5384615384615384	7	0.375	0.38461538461538464	8	5	6	1	0	0.625	5	8	15	0.07692307692307693	0.15384615384615385	0.8639215633908803	0.9699122084280132	0.9668577856835775	0.6925906297079396	0.7294252465183371	0.9332602549400445	0.9028471147527376	0.9095162649399248	1.0	0.125	0.0	0.0036451472123635474	0.0036451472123635474
610	0.009215100452330658	0.006276564724964358	-0.006274383491567638	0.9829074093172692	-1	0	0	0.2857142857142857	2	0.75	6	0.5555555555555556	0.375	3	3	6	3	0	0.5	6	3	10	0.1875	0.5	0.34983889051405537	0.8150038957854341	0.41971508478813835	0.9570078428894764	0.6530176972248182	0.7586458422783984	0.81833257978129	0.871053659079926	0.3333333333333333	1.0	0.051462724295770805	-0.0006274383491567637	-0.0006274383491567637
4980	0.0186570043362106	0.007475856028984302	0.0071341014228539675	0.9810196757011185	-1	0	0	0.5	5	0.5384615384615384	7	0.35714285714285715	0.38461538461538464	9	5	5	2	0	0.8571428571428571	7	6	15	0.2	0.15384615384615385	0.8639215633908803	0.9685260808342678	0.9780576650281052	0.7851841944873799	0.6221521076995351	0.8816694231947958	0.8863118385981129	0.9041053917291947	0.5555555555555556	0.2222222222222222	0.0	0.0071341014228539675	0.0071341014228539675
4291	0.01509016787744827	0.002711435827377169	-0.0005179458349405209	0.9806369978575333	-1	0	0	0.5555555555555556	5	0.45454545454545453	5	0.43333333333333335	0.2727272727272727	7	3	5	1	0	0.8333333333333334	6	5	13	0.1	0.18181818181818182	0.8639215633908803	0.9758208889837697	0.9780576650281052	0.7463650374359565	0.7645150491327926	0.8535683986422365	0.8406952900759631	0.898438340524807	1.0	0.14285714285714285	0.0	-5.179458349405209e-05	-5.179458349405209e-05
1646	None	None	None	None	None	0	0	0.375	3	0.6666666666666666	6	0.55	0.4444444444444444	5	4	5	1	0	0.8	5	4	11	0.07692307692307693	0.4444444444444444	0.6911043563646453	0.9431851019160713	0.9520613459258138	0.7840337044043929	0.9431018050208072	0.923437662247415	0.8109428187012451	0.8999135039953297	1.0	0	0.0	None	None
3974	0.022614972837419676	0.01250025696426161	-0.011856927329310872	0.9717984510240064	-1	0	0	0.4	4	0.6923076923076923	9	0.35714285714285715	0.5384615384615384	10	7	4	1	0	0.8571428571428571	6	7	15	0.1111111111111111	0.15384615384615385	0.8639215633908803	0.962431206996566	0.9668577856835775	0.7326581519374046	0.6933335784161638	0.893448223264929	0.8406952900759631	0.8934014149788082	1.0	0.1	0.0	-0.0011856927329310873	-0.0011856927329310873
2086	0.014107450177456383	0.006908568742869339	0.0032109285572443137	0.9639911768873811	-1	0	0	0.5	5	0.5384615384615384	7	0.375	0.38461538461538464	9	5	5	1	0	0.625	5	8	15	0.1	0.15384615384615385	0.8639215633908803	0.9673871787376271	0.9780576650281052	0.6856229347531151	0.6221521076995351	0.8947889072693732	0.8406952900759631	0.8912347240116661	1.0	0.1111111111111111	0.0	0.0032109285572443137	0.0032109285572443137
4440	0.021134787492855193	0.00866636089455037	0.007758090469466104	0.9800300626799281	-1	0	0	0.4	4	0.6923076923076923	9	0.3125	0.38461538461538464	8	5	6	1	0	0.75	8	6	15	0.07692307692307693	0.15384615384615385	0.8795562793508317	0.9722648345950076	0.9780576650281052	0.6524050647597603	0.6221521076995351	0.8876346761809586	0.8864056261921005	0.8893829101814335	1.0	0.25	0.0	0.007758090469466104	0.007758090469466104
4561	0.02108812776333549	0.008238257013107184	0.007597622277082076	0.9803132745898342	-1	0	0	0.4	4	0.6923076923076923	9	0.3125	0.38461538461538464	8	5	6	1	0	0.75	8	6	15	0.07692307692307693	0.15384615384615385	0.8795562793508317	0.9688931710589158	0.9780576650281052	0.6524050647597603	0.6221521076995351	0.9103927863826654	0.8912799363346259	0.893683548631133	1.0	0.25	0.0	0.007597622277082076	0.007597622277082076
677	0.0018208999008399395	0.0016370693583899793	-0.0016370577060393404	0.9805597353034797	-1	0	0	0.5	1	1.0	1	1.0	1.0	1	1	1	0	0	0.3333333333333333	1	3	3	0.0	0	0.30671071191425603	0.5	0.18644306984348297	0.5	0.2531542764802065	0.5	0.6205700831742963	0.5	0	0	0.0	-0.00016370577060393404	-0.00016370577060393404
967	0.002717321221963351	0.001723962265106098	-0.001723685072528813	0.9633731103281795	-1	0	0	0.3333333333333333	1	1.0	2	1.0	1.0	3	2	0	0	0	0.25	1	4	4	0.0	0	0.8057075748433238	0.5143923261397307	0.8616343411898881	0.9448761077479682	0.22612634331139175	0.5961934052480178	0.94649949304024	0.7495527340345975	0	0	0.0	-0.0001723685072528813	-0.0001723685072528813
750	0.002164630553629869	0.0021137645020355886	-0.002113758704104945	0.9852116698156945	-1	0	0	1.0	3	0.0	0	0.6666666666666666	0	2	0	1	0	0	0.6666666666666666	3	2	4	0.0	1.0	0	0	0	0	0	0	0	0	0	0	0	-0.00021137587041049447	-0.00021137587041049447
1346	0.0031012838500935292	0.002451405060924805	-0.0024466960055181176	0.9695532332416801	-1	0	0	0.3333333333333333	1	1.0	2	1.0	1.0	2	2	1	1	0	0.25	4	1	4	0.16666666666666666	0	0.7759283579302803	0.7068081409407322	0.5212151119550243	0.8790103907097642	0.7764100640650076	0.7567421000157641	0.7698037887941139	0.7912772295686692	1.0	0.5	0.0	-0.00024466960055181177	-0.00024466960055181177
251	0.003099044908511074	0.0027958698180597552	-0.002785883778960629	0.9836405754284341	-1	0	0	0.75	3	0.3333333333333333	1	0.5555555555555556	0.3333333333333333	4	1	0	1	0	1.0	3	3	5	1.0	1.0	0.21341567606092968	0.5857479311418609	0.6815402737144626	0.8164968461773703	0.5587871044475549	0.7752575640666902	0.8967691627480334	0.7361038320967984	1.0	0	0.0	-0.0002785883778960629	-0.0002785883778960629
2459	None	None	None	None	None	0	0	0.5	5	0.5384615384615384	7	0.5	0.38461538461538464	8	5	6	1	0	0.8333333333333334	5	6	15	0.07692307692307693	0.3333333333333333	0.8639215633908803	0.9671305089945096	0.9538596261324319	0.74411684062234	0.775363863498898	0.916449772101724	0.8912799363346259	0.9073283375367127	1.0	0.125	0.0	None	None
3461	0.014707155083631228	0.006744542931254458	0.006610143895877973	0.9778656596829784	-1	0	0	0.5	5	0.5	6	0.4666666666666667	0.3333333333333333	8	4	5	1	0	0.8333333333333334	6	5	14	0.1	0.16666666666666666	0.8639215633908803	0.9699122084280132	0.9668577856835775	0.7342987147897871	0.6221521076995351	0.9140285859813939	0.8864056261921005	0.9075845114116109	1.0	0.25	0.0	0.006610143895877973	0.006610143895877973
2993	0.01533450251560108	0.004102482590966038	0.004098105719223216	0.97643082038114	-1	0	0	0.4	4	0.6923076923076923	9	0.5	0.46153846153846156	8	6	6	1	0	0.8333333333333334	6	5	15	0.07142857142857142	0.3333333333333333	0.8639215633908803	0.9699122084280132	0.9668577856835775	0.7341189884420634	0.6414168693139541	0.8958727349924883	0.886620973201658	0.901466913086262	1.0	0.125	0.0	0.004098105719223216	0.004098105719223216
1827	0.022454226139625333	0.007417209163188477	-0.007289451073081464	0.9494008254190058	-1	0	0	0.2	2	0.9230769230769231	12	0.35714285714285715	0.7692307692307693	11	10	3	6	0	0.8571428571428571	6	7	15	0.6666666666666666	0	0.2825122005316934	0.9280398551297014	0.48221190357567983	0.9415228472814487	0.7056462929005418	0.8696233646359801	0.8765818164204827	0.9176737933679531	0.22727272727272727	0.36363636363636365	0.0	-0.0007289451073081465	-0.0007289451073081465
5001	0.02124542192067905	0.008455479812769279	0.00753382090247794	0.9800801368290664	-1	0	0	0.4	4	0.6923076923076923	9	0.3125	0.38461538461538464	8	5	6	1	0	0.75	8	6	15	0.07692307692307693	0.15384615384615385	0.8795562793508317	0.9688931710589158	0.9780576650281052	0.6512389781752559	0.6221521076995351	0.8685889287345633	0.8864056261921005	0.8790982864894682	1.0	0.25	0.0	0.00753382090247794	0.00753382090247794
3636	0.013406622140850382	0.003398019254848214	0.0033740796029295317	0.9730926078371548	-1	0	0	0.4	4	0.6923076923076923	9	0.5	0.46153846153846156	9	6	5	1	0	0.8333333333333334	6	5	15	0.09090909090909091	0.3333333333333333	0.8639215633908803	0.9664790310867359	0.9556579063390498	0.7616150654550278	0.7645150491327926	0.8858301049670189	0.8406952900759631	0.899404633313168	1.0	0.1111111111111111	0.0	0.0033740796029295317	0.0033740796029295317
2503	0.014221046722887366	0.006663513054172013	0.0034385732842710666	0.9638981376919474	-1	0	0	0.5	5	0.5384615384615384	7	0.375	0.38461538461538464	8	5	6	1	0	0.625	5	8	15	0.07692307692307693	0.15384615384615385	0.8639215633908803	0.9699122084280132	0.9668577856835775	0.6925906297079396	0.6933335784161638	0.897529210944315	0.8910545117881599	0.8958372569049804	1.0	0.125	0.0	0.0034385732842710666	0.0034385732842710666
573	0.0023508572430771366	0.002301771991182954	-0.0023017698826867834	0.9855547186408822	-1	0	0	0.5	1	1.0	1	1.0	1.0	2	1	0	2	0	0.3333333333333333	1	3	3	0.6666666666666666	0	0.5671481748691295	0.70605159470658	0.9895959808528844	0.5	0.8561399143172725	0.6862237753617184	0.8555757562522236	0.6348164783865868	0.75	0.5	0.0	-0.00023017698826867833	-0.00023017698826867833
4467	0.019643363674616318	0.005395955708147007	0.001989857516081186	0.9761646081614476	-1	0	0	0.4	4	0.6923076923076923	9	0.3125	0.38461538461538464	8	5	6	1	0	0.75	8	6	15	0.07692307692307693	0.15384615384615385	0.8795562793508317	0.9688931710589158	0.9780576650281052	0.659825845042109	0.6221521076995351	0.9137732268256411	0.897072897101316	0.8960372171296989	1.0	0.25	0.0	0.001989857516081186	0.001989857516081186
3814	0.014290373565697104	0.006458059090535971	0.006450654572702323	0.9778200352582899	-1	0	0	0.5	5	0.5	6	0.4666666666666667	0.3333333333333333	8	4	5	1	0	0.8333333333333334	6	5	14	0.1	0.16666666666666666	0.8639215633908803	0.9699122084280132	0.9668577856835775	0.7342987147897871	0.6933335784161638	0.8764885707727958	0.8733927981698413	0.8956444552990974	1.0	0.25	0.0	0.006450654572702323	0.006450654572702323
3248	0.013115286047199321	0.007130653638784805	0.004398612661370094	0.981022018261875	-1	0	0	0.5	5	0.5	6	0.4666666666666667	0.3333333333333333	6	4	7	1	0	0.8333333333333334	6	5	14	0.0625	0.16666666666666666	0.8197478993059202	0.9728084020218025	0.9833837651319388	0.6726558137117661	0.7199344333370808	0.9172806268185449	0.9377878709695057	0.9033039707526178	1.0	0.16666666666666666	0.0	0.004398612661370094	0.004398612661370094
1247	0.0018338603491637397	0.001646494705487012	-0.001646475094504866	0.9807136239349047	-1	0	0	0.5	1	1.0	1	1.0	1.0	1	1	1	0	0	0.3333333333333333	1	3	3	0.0	0	0.30671071191425603	0.5	0.27004208966270016	0.5	0.2531542764802065	0.5	0.5556581422205479	0.5	0	0	0.0	-0.0001646475094504866	-0.0001646475094504866
839	0.025001432371291894	0.0050234549486176654	-0.0038812172963899865	0.9799001836937586	-1	0	0	0.16666666666666666	1	1.0	7	0.42857142857142855	0.8571428571428571	7	6	1	2	0	0.42857142857142855	3	7	9	0.4	0	0.4532491776108275	0.8136491904500107	0.41252311476035936	0.88858352864747	0.6530176972248182	0.8289994581184232	0.87248579125157	0.8467845936509173	0.5714285714285714	0.42857142857142855	0.0	-0.00038812172963899864	-0.00038812172963899864
2464	0.01437538807625825	0.006620769627548459	0.003405933011408266	0.9645594762687905	-1	0	0	0.5	5	0.5384615384615384	7	0.375	0.38461538461538464	8	5	6	1	0	0.625	5	8	15	0.07692307692307693	0.15384615384615385	0.8639215633908803	0.9699122084280132	0.9668577856835775	0.6925906297079396	0.6933335784161638	0.897529210944315	0.8910545117881599	0.8958372569049804	1.0	0.125	0.0	0.003405933011408266	0.003405933011408266
4192	0.01657193453998594	0.008590607463058411	-0.00850771297912368	0.9806587865836576	-1	0	0	0.5	4	0.6	6	0.4444444444444444	0.5	7	5	4	1	0	0.3333333333333333	3	9	12	0.1	0.5	0.77557423522096	0.960547990566923	0.9556579063390498	0.6985097523155501	0.6608276318188225	0.9081581708340247	0.9268788641802657	0.8916777012397101	1.0	0.14285714285714285	0.0	-0.000850771297912368	-0.000850771297912368
4827	0.02118839637528268	0.00901817869526845	0.007130081162676843	0.979066705161369	-1	0	0	0.4	4	0.6923076923076923	9	0.3125	0.38461538461538464	8	5	6	1	0	0.75	8	6	15	0.07692307692307693	0.15384615384615385	0.8795562793508317	0.9688931710589158	0.9780576650281052	0.6524050647597603	0.6221521076995351	0.8685889287345633	0.8864056261921005	0.8792802010315629	1.0	0.25	0.0	0.007130081162676843	0.007130081162676843
680	0.003429931282345953	0.0026364951068681	-0.0026361803835070023	0.9751098771226081	-1	0	0	0.3333333333333333	1	1.0	2	1.0	1.0	3	2	0	0	0	0.25	1	4	4	0.0	0	0.8057075748433238	0.9131163760401134	0.8616343411898881	0.9601849972701444	0.22612634331139175	0.5318097043453247	0.94649949304024	0.8684735260655182	0	0	0.0	-0.00026361803835070024	-0.00026361803835070024
653	0.002143830565835367	0.00198921228777506	-0.0019878572737692534	0.9826058492519955	-1	0	0	0	0	0	0	1.0	0	0	0	0	0	0	1.0	1	1	1	0.0	0	0	0	0	0	0	0	0	0	0	0	0	-0.1	-0.1
1835	0.0231600917598259	0.0023252081319713263	-0.0020529683360879947	0.9466539755706465	-1	0	0	0.2	2	0.9230769230769231	12	0.35714285714285715	0.7692307692307693	11	10	3	6	0	0.8571428571428571	6	7	15	0.6666666666666666	0	0.2825122005316934	0.9280398551297014	0.48221190357567983	0.9425185969854603	0.7056462929005418	0.8696233646359801	0.8765818164204827	0.9181317558068145	0.22727272727272727	0.36363636363636365	0.0	-0.00020529683360879947	-0.00020529683360879947
98	0.025370289587315	0.008574347080420737	-0.006807723590584664	0.9505924500672264	-1	0	0	0.3	3	0.7692307692307693	10	0.3125	0.5384615384615384	9	7	5	1	0	0.75	6	8	15	0.08333333333333333	0.4444444444444444	0.38823934768019236	0.9576569846377756	0.5887964116088699	0.90836560621339	0.6536461654373239	0.9238046988627553	0.9267309740292292	0.9331371767994647	1.0	0.4444444444444444	0.0	-0.0006807723590584664	-0.0006807723590584664
590	0.0019104693711091668	0.001850421675722208	-0.0018493242526880548	0.9850944947894013	-1	0	0	1.0	2	0.0	0	0.75	0	1	0	1	0	0	1.0	2	2	3	0.0	0	0	0	0	0	0	0	0	0	0	0	0	-0.00018493242526880548	-0.00018493242526880548
1456	0.0025893453633647917	0.0025534899457626595	-0.002553198091351351	0.9814183014578304	-1	0	0	0.5	2	0.6666666666666666	2	0.625	0.3333333333333333	3	1	1	1	0	0.5	2	4	5	0.25	0	0.4502794342690349	0.8611549203203215	0.1966574873568402	0.8257866782457278	0.2531542764802065	0.9224920751050153	0.8917037583236606	0.8757251595164297	1.0	0.3333333333333333	0.0	-0.0002553198091351351	-0.0002553198091351351
570	0.01284454542602052	0.002017877071301893	-0.0002770375871093984	0.9640545847993492	-1	0	0	0.5	4	0.6	6	0.6	0.4	5	4	6	1	0	0.8	4	5	12	0.06666666666666667	0.25	0.8639215633908803	0.9322414037222653	0.7082341822306054	0.8492092661242224	0.6608276318188225	0.8969767061948146	0.745025284745973	0.897649451799494	1.0	0.2	0.0	-2.770375871093984e-05	-2.770375871093984e-05
2941	0.01465684843211394	0.006707089250637752	0.003999658029638697	0.9641020868169236	-1	0	0	0.5	5	0.5384615384615384	7	0.375	0.38461538461538464	8	5	6	1	0	0.625	5	8	15	0.07692307692307693	0.15384615384615385	0.8639215633908803	0.9699122084280132	0.9668577856835775	0.6924910785034534	0.6667327234952467	0.9021299289733544	0.8912460578717083	0.8974001166698587	1.0	0.125	0.0	0.003999658029638697	0.003999658029638697
4968	0.020490289070076592	0.008195417876502423	0.007288049074086907	0.9799043825756666	-1	0	0	0.4	4	0.6923076923076923	9	0.3125	0.38461538461538464	8	5	6	1	0	0.75	8	6	15	0.07692307692307693	0.15384615384615385	0.8795562793508317	0.9722648345950076	0.9780576650281052	0.6524050647597603	0.6221521076995351	0.8876346761809586	0.8864056261921005	0.8893829101814335	1.0	0.25	0.0	0.007288049074086907	0.007288049074086907
1559	0.002646186965893025	0.0025691095968935797	-0.0025689457402100924	0.9819642474119176	-1	0	0	0.5	2	0.6666666666666666	2	0.625	0.3333333333333333	3	1	1	1	0	0.5	2	4	5	0.25	0	0.4502794342690349	0.8611549203203215	0.1966574873568402	0.8257866782457278	0.2531542764802065	0.9224920751050153	0.8917037583236606	0.8757251595164297	1.0	0	0.0	-0.00025689457402100924	-0.00025689457402100924
1351	None	None	None	None	None	0	0	0.5	4	0.6	6	0.5	0.5	7	5	4	2	0	0.6666666666666666	6	4	12	0.2	0.5	0.8639215633908803	0.974616249133987	0.9780576650281052	0.660673347009711	0.6221521076995351	0.8742165570335745	0.90017598599121	0.8893710212626685	0.5714285714285714	0.2857142857142857	0.0	None	None
2594	None	None	None	None	None	0	0	0.5	5	0.5384615384615384	7	0.5	0.46153846153846156	8	6	6	1	0	0.8333333333333334	5	6	15	0.07142857142857142	0.3333333333333333	0.8639215633908803	0.9671305089945096	0.9538596261324319	0.7442610004257217	0.8018917179745901	0.908194597387833	0.8910545117881599	0.9044148038177957	1.0	0.125	0.0	None	None
4269	0.02135768547470414	0.008710068721006778	0.007554608564980266	0.9796222518723752	-1	0	0	0.4	4	0.6923076923076923	9	0.3125	0.38461538461538464	8	5	6	1	0	0.75	8	6	15	0.07692307692307693	0.15384615384615385	0.8795562793508317	0.9722648345950076	0.9780576650281052	0.6524050647597603	0.6221521076995351	0.8876346761809586	0.8864056261921005	0.8893829101814335	1.0	0.25	0.0	0.007554608564980266	0.007554608564980266
707	0.002632679332760994	0.001607768589651483	-0.0016077534422143645	0.9635688102709598	-1	0	0	0.3333333333333333	1	1.0	2	1.0	1.0	3	2	0	0	0	0.25	1	4	4	0.0	0	0.8057075748433238	0.5143923261397307	0.8616343411898881	0.9448761077479682	0.22612634331139175	0.5961934052480178	0.94649949304024	0.7495527340345975	0	0	0.0	-0.00016077534422143645	-0.00016077534422143645
1627	0.035486447543459865	0.002128139377724754	0.001971760226573323	0.9746090910379421	-1	0	0	0.2	2	0.8461538461538461	11	0.45454545454545453	0.6923076923076923	11	9	3	1	0	0.2727272727272727	3	11	15	0.125	0	0.4502794342690349	0.788738210383728	0.2541160426421368	0.943139197857319	0.636024966792152	0.908873529109231	0.8655494698318642	0.8949157554167108	1.0	0.36363636363636365	0.0	0.001971760226573323	0.001971760226573323
4452	0.020989202905998365	0.008230530773045436	0.007513167054636641	0.980317605120407	-1	0	0	0.4	4	0.6923076923076923	9	0.3125	0.38461538461538464	8	5	6	1	0	0.75	8	6	15	0.07692307692307693	0.15384615384615385	0.8795562793508317	0.9688931710589158	0.9780576650281052	0.6524050647597603	0.6221521076995351	0.8685889287345633	0.8864056261921005	0.8792802010315629	1.0	0.25	0.0	0.007513167054636641	0.007513167054636641
3208	0.015554083270843764	0.004554765251202114	0.004470880530569903	0.9768520692801	-1	0	0	0.4	4	0.6923076923076923	9	0.5	0.46153846153846156	8	6	6	1	0	0.8333333333333334	6	5	15	0.07142857142857142	0.3333333333333333	0.8639215633908803	0.9699122084280132	0.9668577856835775	0.7342987147897871	0.6680177242348713	0.8902244187354563	0.8864056261921005	0.899729406201304	1.0	0.125	0.0	0.004470880530569903	0.004470880530569903
2192	0.011495907515097811	0.00616440447827558	-0.0061293727681049045	0.9823028031311931	-1	0	0	0.5	4	0.5	5	0.4	0.3	6	3	5	1	0	0.8333333333333334	6	5	12	0.09090909090909091	0.18181818181818182	0.4502794342690349	0.8574840817992763	0.20384945738461918	0.9453707253667222	0.7277379309855776	0.905489057789426	0.910052213366626	0.9090236817435342	1.0	0.3333333333333333	0.0	-0.0006129372768104905	-0.0006129372768104905
2142	0.020464216760553645	0.009251109271141535	-0.006151214347133701	0.95092637998429	-1	0	0	0.5	5	0.5384615384615384	7	0.4166666666666667	0.5384615384615384	11	7	3	1	0	1.0	6	6	15	0.16666666666666666	0.4	0.77557423522096	0.948208880183488	0.9520613459258138	0.7493150848174444	0.6121229143785744	0.9297169322150836	0.9271932888534977	0.8997896347070613	1.0	0.18181818181818182	0.0	-0.0006151214347133701	-0.0006151214347133701
2245	0.014822984399114197	0.005313192778846589	0.001435037922607492	0.9631915401695029	-1	0	0	0.5	5	0.5384615384615384	7	0.375	0.38461538461538464	8	5	6	1	0	0.625	5	8	15	0.07692307692307693	0.15384615384615385	0.8756368394439047	0.9713933049816816	0.9668577856835775	0.6925906297079396	0.7294252465183371	0.9312547870522893	0.9028471147527376	0.9100701490136829	1.0	0.125	0.0	0.001435037922607492	0.001435037922607492
931	0.0013985132944414503	0.001319415144276943	-0.0013193822859815288	0.9833974178493733	-1	0	0	0.5	1	1.0	1	1.0	1.0	1	1	1	0	0	0.3333333333333333	1	3	3	0.0	0	0.17168840295001833	0.5	0.18644306984348297	0.5	0.2531542764802065	0.5	0.5876873173591761	0.5	0	0	0.0	-0.0001319382285981529	-0.0001319382285981529
1550	0.0221516552468976	0.00373291020927438	-0.0036666698938297416	0.9811703277224277	-1	0.25	1	0.3	3	0.7692307692307693	10	0.4166666666666667	0.6153846153846154	10	8	4	2	0	0.25	12	3	15	0.2	0.6666666666666666	0.4502794342690349	0.9159127223060123	0.5281253606752778	0.9205008776034452	0.6439128644139366	0.9666539863401812	0.9222972708646265	0.9390441910576085	0.55	0.2	0.0	-0.0003666669893829742	-0.0003666669893829742
120	0.0035103154348075797	0.003179910599558328	-0.003179910457796927	0.9878152835754935	-1	0	0	0.6	3	0.6	3	0.4666666666666667	0.2	4	1	2	1	0	0.6	3	5	7	0.2	0.5	0.369666336874099	0.9150592457955976	0.6904692175645718	0.9401067925174189	0.4155258702495478	0.9190388976474368	0.9242455229343491	0.9255280299243661	1.0	0.25	0.0	-0.0003179910457796927	-0.0003179910457796927
1186	0.0027391063314059585	0.0026696289188758836	-0.0026691465386667126	0.9839276364849163	-1	0	0	0.5	2	0.6666666666666666	2	1.0	0.6666666666666666	2	2	2	0	0	0.2	5	1	5	0.0	0.5	0.9859455115136082	0.5350784984803714	0.7413198199486593	0.5	0.8827286521693092	0.7382464255388391	0.7561788755164475	0.5968778863326815	0	0	0.0	-0.00026691465386667124	-0.00026691465386667124
83	0.025991002268376067	0.007801995030798598	-0.007773492142182485	0.8031014452368813	-1	0	0	0.1	1	1.0	13	1.0	1.0	14	13	0	1	0	0.06666666666666667	15	1	15	0.3333333333333333	0	0.6448889493667955	0.9114216984749401	0.40267353485226715	0.8174651317855348	0.5054942514747837	0.8762966634967374	0.8023305774231698	0.8731831505004114	1.0	0.07142857142857142	0.0	-0.0007773492142182485	-0.0007773492142182485
4835	0.022722085743920678	0.0019726498387948456	-0.001781391446458085	0.9786394853038578	-1	0	0	0.4	4	0.6923076923076923	9	0.3125	0.38461538461538464	7	5	7	1	0	0.75	8	6	15	0.0625	0.15384615384615385	0.8639215633908803	0.953450653525999	0.9780576650281052	0.6621942022374923	0.6221521076995351	0.8766875178914735	0.8406952900759631	0.868149717528583	1.0	0.14285714285714285	0.0	-0.0001781391446458085	-0.0001781391446458085
4455	0.019063048469467454	0.00594886314999273	0.005662304818321126	0.9789151675008022	-1	0	0	0.3	3	0.8461538461538461	11	0.375	0.46153846153846156	8	6	6	1	0	0.625	8	5	15	0.07142857142857142	0.15384615384615385	0.8795562793508317	0.9688931710589158	0.9780576650281052	0.6524050647597603	0.6221521076995351	0.8724714191921392	0.8733927981698413	0.8804938101063998	1.0	0.25	0.0	0.005662304818321126	0.005662304818321126
22	None	None	None	None	None	0	0	0.5	5	0.46153846153846156	6	0.5	0.3076923076923077	6	4	8	1	0	0.8333333333333334	6	5	15	0.05555555555555555	0.5454545454545454	0.2381612971168631	0.8685200875412622	0.6569934531345133	0.9494922720697532	0.8155849868598818	0.8756032065655448	0.9451240502607164	0.9053147778056557	1.0	0.3333333333333333	0.0	None	None
3618	0.014323198272888431	0.00656912734327701	0.006486026482383046	0.9779844950170511	-1	0	0	0.5	5	0.5	6	0.4666666666666667	0.3333333333333333	8	4	5	1	0	0.8333333333333334	6	5	14	0.1	0.16666666666666666	0.8639215633908803	0.9699122084280132	0.9668577856835775	0.7342987147897871	0.6933335784161638	0.8916549779359774	0.8864056261921005	0.9001712905578035	1.0	0.25	0.0	0.006486026482383046	0.006486026482383046
3995	0.014406014080155712	0.006769987506657156	0.006766979626947664	0.978059658114977	-1	0	0	0.5	5	0.5	6	0.4666666666666667	0.3333333333333333	8	4	5	1	0	0.8333333333333334	6	5	14	0.1	0.16666666666666666	0.8639215633908803	0.9699122084280132	0.9668577856835775	0.7342987147897871	0.6933335784161638	0.8916549779359774	0.8864056261921005	0.9001712905578035	1.0	0.125	0.0	0.006766979626947664	0.006766979626947664
4006	0.014129762033303664	0.006501347818271258	0.0064993567419644425	0.9780102743294852	-1	0	0	0.5	5	0.5	6	0.4666666666666667	0.3333333333333333	8	4	5	1	0	0.8333333333333334	6	5	14	0.1	0.16666666666666666	0.8639215633908803	0.9699122084280132	0.9668577856835775	0.7342987147897871	0.6933335784161638	0.8916549779359774	0.8864056261921005	0.9001712905578035	1.0	0.25	0.0	0.0064993567419644425	0.0064993567419644425
4025	0.017928455094713486	0.002496911652827695	-0.001962406778821189	0.967237126853776	-1	0	0	0.5	5	0.5384615384615384	7	0.375	0.46153846153846156	10	6	4	1	0	0.625	5	8	15	0.125	0.25	0.6298407708733208	0.9636766393679628	0.8357928314603233	0.8935868031209236	0.5007369592951788	0.9362116018921836	0.850448132141451	0.9368785454645611	1.0	0.2	0.0	-0.00019624067788211888	-0.00019624067788211888
1187	0.012870965871107688	0.0007520248033391292	-0.0007486426484700002	0.9711429489487248	-1	0	0	0.5	5	0.5384615384615384	7	0.4166666666666667	0.5384615384615384	9	7	5	1	0	1.0	6	6	15	0.08333333333333333	0.3333333333333333	0.6911043563646453	0.9200166610743541	0.9556579063390498	0.7385344848875207	0.8899000951789733	0.9264514450311198	0.8714881104447966	0.8812985458240339	1.0	0.1111111111111111	0.0	-7.486426484700002e-05	-7.486426484700002e-05
4236	0.02088923941619314	0.008445794196222451	0.007677641718623734	0.9801848992678788	-1	0	0	0.4	4	0.6923076923076923	9	0.3125	0.38461538461538464	8	5	6	1	0	0.75	8	6	15	0.07692307692307693	0.15384615384615385	0.8795562793508317	0.9688931710589158	0.9780576650281052	0.6524050647597603	0.6221521076995351	0.8685889287345633	0.8864056261921005	0.8792802010315629	1.0	0.25	0.0	0.007677641718623734	0.007677641718623734
3645	0.014080708531310014	0.006313183253195517	0.006264549766427677	0.9779659569588838	-1	0	0	0.5	5	0.5	6	0.4666666666666667	0.3333333333333333	8	4	5	1	0	0.8333333333333334	6	5	14	0.1	0.16666666666666666	0.8639215633908803	0.9699122084280132	0.9668577856835775	0.7342987147897871	0.6933335784161638	0.8916549779359774	0.8864056261921005	0.9001712905578035	1.0	0.125	0.0	0.006264549766427677	0.006264549766427677
2985	0.014116095372661454	0.006643854834430904	0.0035364359403705753	0.9641742781128655	-1	0	0	0.5	5	0.5384615384615384	7	0.375	0.38461538461538464	8	5	6	1	0	0.625	5	8	15	0.07692307692307693	0.15384615384615385	0.8639215633908803	0.9699122084280132	0.9668577856835775	0.6925906297079396	0.6933335784161638	0.897529210944315	0.8910545117881599	0.8958372569049804	1.0	0.125	0.0	0.0035364359403705753	0.0035364359403705753
4792	None	None	None	None	None	0	0	0.4444444444444444	4	0.6363636363636364	7	0.65	0.2727272727272727	5	3	7	3	0	0.8	5	4	13	0.1875	0.4444444444444444	0.77557423522096	0.9796950890440872	1.0	0.5473303580154854	0.6221521076995351	0.8862321715008001	0.9271932888534977	0.8849023012390407	0.2	0.4	0.0	None	None
4023	0.010144826232325347	0.0034812298022534834	0.002696765587668966	0.9796933200581606	-1	0	0	0.5	5	0.5	6	0.4666666666666667	0.3333333333333333	8	4	5	1	0	0.8333333333333334	6	5	14	0.1	0.16666666666666666	0.8795562793508317	0.9722648345950076	0.9780576650281052	0.6525936459040399	0.6221521076995351	0.8685889287345633	0.8864056261921005	0.8834288297917525	1.0	0.25	0.0	0.002696765587668966	0.002696765587668966
1493	0.036036362672050605	0.002420576790889168	0.002419792571834195	0.9748050332282399	-1	0	0	0.2	2	0.8461538461538461	11	0.45454545454545453	0.6923076923076923	11	9	3	1	0	0.2727272727272727	3	11	15	0.125	0	0.4502794342690349	0.788738210383728	0.2541160426421368	0.943139197857319	0.6518007620357211	0.8979529663915956	0.8655494698318642	0.8909235210669311	1.0	0.36363636363636365	0.0	0.002419792571834195	0.002419792571834195
28	0.0021905192577461674	0.0020959274542603	-0.002095549986525783	0.9836433096905054	-1	0	0	1.0	1	0	0	1.0	0	1	0	0	0	0	0.5	1	2	2	0.0	0	0	0	0	0	0	0	0	0	0	0	0	-0.00020955499865257828	-0.00020955499865257828
2780	0.015109219838327005	0.0042017382698729235	0.004201554052423265	0.9766644952817234	-1	0	0	0.4	4	0.6923076923076923	9	0.5	0.46153846153846156	8	6	6	1	0	0.8333333333333334	6	5	15	0.07142857142857142	0.3333333333333333	0.8639215633908803	0.9699122084280132	0.9668577856835775	0.7342987147897871	0.711696104069436	0.8989573845352803	0.8912799363346259	0.9024816259928898	1.0	0.125	0.0	0.004201554052423265	0.004201554052423265
3835	None	None	None	None	None	0	0	0.5	5	0.5384615384615384	7	0.625	0.3076923076923077	7	4	7	1	0	0.6666666666666666	4	6	15	0.06666666666666667	0.3333333333333333	0.8639215633908803	0.974616249133987	0.9780576650281052	0.7226469818727062	0.6221521076995351	0.9154048891082869	0.9271932888534977	0.9112519597975629	1.0	0.14285714285714285	0.0	None	None
636	0.0019938401176600533	0.0017196631579679195	-0.0017192540405826927	0.9841451383373596	-1	0	0	1.0	1	0	0	1.0	0	1	0	0	1	0	0.5	2	1	2	0.3333333333333333	0	0	0	0	0	0	0	0	0	0	0	0	-0.00017192540405826928	-0.00017192540405826928
2102	0.014327056672390258	0.002110282961967274	0.0017992786581883472	0.9553332423032425	-1	0	0	0.5	5	0.5384615384615384	7	0.5	0.38461538461538464	9	5	5	1	0	0.8333333333333334	5	6	15	0.1	0.15384615384615385	0.8639215633908803	0.9650521552469351	0.9556579063390498	0.7385344848875207	0.6221521076995351	0.9266769660290562	0.8406952900759631	0.9086952519789554	1.0	0.1111111111111111	0.0	0.0017992786581883472	0.0017992786581883472
2895	0.01968405229807812	0.0028305709336179587	0.0015473057193910755	0.973368812010089	-1	0	0	0.5	5	0.46153846153846156	6	0.4166666666666667	0.38461538461538464	7	5	7	2	0	1.0	6	6	15	0.125	0.16666666666666666	0.7223737882845483	0.9674164663322904	0.9780576650281052	0.7302670243855466	0.7645150491327926	0.8632398447538873	0.8714881104447966	0.8885902349129643	0.7142857142857143	0.2857142857142857	0.0	0.0015473057193910755	0.0015473057193910755
1139	0.005827093105023265	0.0044674820783455905	-0.004444842809624635	0.9866404968794553	-1	0	0	0.5	3	0.5	3	0.5333333333333333	0.3333333333333333	4	2	3	0	0	0.6	3	5	8	0.0	0.5	0.821485810083658	0.90811235463581	0.6875233372662668	0.9010512498450509	0.472421784699916	0.86019510829192	0.9077447550117689	0.8914421833173592	0	0	0.0	-0.00044448428096246345	-0.00044448428096246345
302	0.0025375882673085016	0.002496638270826038	-0.002496618446320642	0.9847213446901144	-1	0	0	0.5	1	1.0	1	1.0	1.0	2	1	0	0	0	0.3333333333333333	3	1	3	0.0	0	0.2971702994962633	0.8764920929560294	0.44422828377707546	0.7978419569602211	0.45239740992518296	0.971362261379807	0.9257609261377794	0.9076678229415437	0	0	0.0	-0.0002496618446320642	-0.0002496618446320642
1076	0.001790905599210265	0.001676107999056352	-0.0016760972811537284	0.9816480032918281	-1	0	0	0.5	1	1.0	1	1.0	1.0	1	1	1	0	0	0.3333333333333333	1	3	3	0.0	0	0.30671071191425603	0.5	0.27004208966270016	0.5	0.11329519407201176	0.5	0.6982138874280871	0.5	0	0	0.0	-0.00016760972811537283	-0.00016760972811537283
2005	0.008054782514441345	0.005573671499206954	-0.005568650636780934	0.9855216700141929	-1	0	0	0.625	5	0.4	4	0.48	0.2	5	2	6	1	0	1.0	5	5	12	0.07692307692307693	0.25	0.77557423522096	0.9796950890440872	0.9780576650281052	0.5514938911045713	0.568950397857701	0.9384342143645442	0.9460384707553142	0.9062823627929425	1.0	0.2	0.0	-0.0005568650636780934	-0.0005568650636780934
4388	0.02082696221891624	0.008602606977156306	0.007543452054095304	0.9800813089523808	-1	0	0	0.4	4	0.6923076923076923	9	0.3125	0.38461538461538464	8	5	6	1	0	0.75	8	6	15	0.07692307692307693	0.15384615384615385	0.8795562793508317	0.9722648345950076	0.9780576650281052	0.6524050647597603	0.6221521076995351	0.8685889287345633	0.8864056261921005	0.8834002768928981	1.0	0.25	0.0	0.007543452054095304	0.007543452054095304
2347	None	None	None	None	None	0	0	0.5	5	0.5384615384615384	7	0.5	0.46153846153846156	8	6	6	1	0	0.8333333333333334	5	6	15	0.07142857142857142	0.3333333333333333	0.8639215633908803	0.9671305089945096	0.9538596261324319	0.7442610004257217	0.8899000951789733	0.9327946849236114	0.9028471147527376	0.9137377795756011	1.0	0.125	0.0	None	None
3001	0.012944654944649	0.004106428163327773	0.004105578005092263	0.9726827431774526	-1	0	0	0.4	4	0.6923076923076923	9	0.5	0.46153846153846156	8	6	6	1	0	0.8333333333333334	6	5	15	0.07142857142857142	0.3333333333333333	0.8718708539107854	0.9712774666377155	0.9668577856835775	0.7342987147897871	0.6933335784161638	0.8916549779359774	0.8906376908309371	0.9015953114190312	1.0	0.125	0.0	0.004105578005092263	0.004105578005092263
1565	0.012219542208242345	0.004097987440403714	-0.0040254649216732215	0.9646642550287042	-1	0	0	0.5	5	0.5384615384615384	7	0.35714285714285715	0.46153846153846156	9	6	5	1	0	0.8571428571428571	7	6	15	0.09090909090909091	0.16666666666666666	0.8639215633908803	0.9553639925796434	0.9780576650281052	0.7413705835101246	0.568950397857701	0.9351608119213658	0.9206873146150989	0.905665360456901	1.0	0.1111111111111111	0.0	-0.00040254649216732213	-0.00040254649216732213
833	0.0018382316758738203	0.0016314007641735054	-0.0016313634546151984	0.9809112221517605	-1	0	0	0.5	1	1.0	1	1.0	1.0	1	1	1	0	0	0.3333333333333333	1	3	3	0.0	0	0.30671071191425603	0.5	0.18644306984348297	0.5	0.2531542764802065	0.5	0.6205700831742963	0.5	0	0	0.0	-0.00016313634546151983	-0.00016313634546151983
2718	0.01456771582417782	0.006880351635934642	0.0031499017190508892	0.9647682828410827	-1	0	0	0.5	5	0.5384615384615384	7	0.375	0.38461538461538464	8	5	6	1	0	0.625	5	8	15	0.07692307692307693	0.15384615384615385	0.8639215633908803	0.9699122084280132	0.9668577856835775	0.6925906297079396	0.6933335784161638	0.897529210944315	0.8910545117881599	0.8958372569049804	1.0	0.125	0.0	0.0031499017190508892	0.0031499017190508892
90	0.02441231170558774	0.007203760856194112	-0.007200727258208041	0.9536910294578639	-1	0	0	0.2	2	0.9230769230769231	12	0.234375	0.6923076923076923	11	9	3	6	0	1.0	8	8	15	0.75	0	0.3738405119462249	0.9488973044560565	0.8333289665149696	0.9446751481570996	0.451570787306206	0.8450430347354643	0.8615113601724271	0.9230911799576301	0.2727272727272727	0.36363636363636365	0.39357518238866573	-0.0007200727258208042	-0.0007200727258208042
4126	0.0142079602822777	0.00608360208010904	0.006036484690290991	0.9780671649621093	-1	0	0	0.5	5	0.5	6	0.4666666666666667	0.3333333333333333	8	4	5	1	0	0.8333333333333334	6	5	14	0.1	0.16666666666666666	0.8639215633908803	0.9699122084280132	0.9668577856835775	0.7342987147897871	0.6933335784161638	0.8916549779359774	0.8864056261921005	0.9001712905578035	1.0	0.25	0.0	0.006036484690290991	0.006036484690290991
1906	0.014768483348516496	0.0070949253441715664	0.0032592384768861805	0.9633982645174681	-1	0	0	0.5	5	0.5384615384615384	7	0.375	0.38461538461538464	8	5	6	1	0	0.625	5	8	15	0.07692307692307693	0.15384615384615385	0.8639215633908803	0.9699122084280132	0.9668577856835775	0.6925906297079396	0.6956285189745148	0.8958383771950309	0.8878950894173142	0.8952681839910963	1.0	0.125	0.0	0.0032592384768861805	0.0032592384768861805
3752	0.01195475051289949	0.0037712929053294775	0.0019594362913287647	0.9804205414854417	-1	0	0	0.5	5	0.5384615384615384	7	0.5	0.38461538461538464	9	5	5	1	0	0.8333333333333334	6	5	15	0.1	0.15384615384615385	0.8639215633908803	0.9639027590574041	0.9520613459258138	0.7175228421735255	0.6221521076995351	0.9032910926985837	0.9202442934156577	0.8957098993897658	1.0	0.1111111111111111	0.0	0.0019594362913287647	0.0019594362913287647
4451	0.018419081115719448	0.005067169943170223	-0.0011056628267663154	0.9828641445611713	-1	0	0	0.5	5	0.5384615384615384	7	0.35714285714285715	0.38461538461538464	8	5	6	1	0	0.8571428571428571	7	6	15	0.07692307692307693	0.15384615384615385	0.8639215633908803	0.9699122084280132	0.9725028530656912	0.7296400334810911	0.6933335784161638	0.8916549779359774	0.8864056261921005	0.8994577330658003	1.0	0.25	0.0	-0.00011056628267663154	-0.00011056628267663154
4235	0.02032373274749799	0.008974455707766041	0.007299353404564306	0.9793138229688533	-1	0	0	0.4	4	0.6923076923076923	9	0.3125	0.38461538461538464	8	5	6	1	0	0.75	8	6	15	0.07692307692307693	0.15384615384615385	0.8795562793508317	0.9688931710589158	0.9780576650281052	0.6524050647597603	0.6221521076995351	0.8685889287345633	0.8864056261921005	0.8792802010315629	1.0	0.25	0.0	0.007299353404564306	0.007299353404564306
485	0.0031371021491515636	0.00256935899509949	-0.0025693245421259015	0.9803963502072166	-1	0	0	0.5	1	1.0	1	1.0	1.0	2	1	0	0	0	0.3333333333333333	1	3	3	0.0	0	0.4817541432076501	0.8520075731491019	0.27924718949762106	0.8027144620335653	0.5754757135806595	0.9616985898368686	0.7901892667784143	0.8933727892708309	0	0	0.0	-0.00025693245421259015	-0.00025693245421259015
1945	0.02503461434096557	0.0028934127213301537	0.0025343326098615604	0.9779148606673096	-1	0	0	0.2	2	0.8333333333333334	10	0.35	0.75	10	9	3	5	0	0.625	8	5	14	0.5555555555555556	0.3333333333333333	0.4532491776108275	0.902906538967871	0.36314310049291276	0.9639078950798736	0.6439128644139366	0.8977248709009982	0.8585695872187165	0.9283991344125643	0.1	0.3	0.0	0.0025343326098615604	0.0025343326098615604
4441	0.020811690480141424	0.008701424680786458	0.007328179762968106	0.9795295090840668	-1	0	0	0.4	4	0.6923076923076923	9	0.3125	0.38461538461538464	8	5	6	1	0	0.75	8	6	15	0.07692307692307693	0.15384615384615385	0.8795562793508317	0.9722648345950076	0.9780576650281052	0.6524050647597603	0.568950397857701	0.8821001625649697	0.9028471147527376	0.8875884714310609	1.0	0.375	0.0	0.007328179762968106	0.007328179762968106
4419	0.02103950848604226	0.008504894002664649	0.007492827938639512	0.9799489577752614	-1	0	0	0.4	4	0.6923076923076923	9	0.3125	0.38461538461538464	8	5	6	1	0	0.75	8	6	15	0.07692307692307693	0.15384615384615385	0.8795562793508317	0.9722648345950076	0.9780576650281052	0.6524050647597603	0.6221521076995351	0.8876346761809586	0.8864056261921005	0.8893829101814335	1.0	0.125	0.0	0.007492827938639512	0.007492827938639512
1079	0.02212880786514133	0.013397706355137455	-0.013358846185777266	0.9470559034653601	-1	0	0	0.2	2	0.9166666666666666	11	0.35	0.6666666666666666	10	8	3	0	0	0.4	4	10	14	0.0	0	0.5543874408292109	0.9481881155669887	0.7179989408780045	0.9133204519950671	0.472421784699916	0.961402910973697	0.9459989589876395	0.9440474794768564	0	0	0.0	-0.0013358846185777267	-0.0013358846185777267
687	0.00249661715416964	0.0017826117154884878	-0.0017824202377992554	0.9635206493587881	-1	0	0	0.3333333333333333	1	1.0	2	1.0	1.0	3	2	0	0	0	0.25	1	4	4	0.0	0	0.8057075748433238	0.5143923261397307	0.8616343411898881	0.9448761077479682	0.22612634331139175	0.5961934052480178	0.94649949304024	0.7495527340345975	0	0	0.0	-0.00017824202377992554	-0.00017824202377992554
2523	0.015126083223226405	0.004177597246206711	0.004177486667550579	0.9764575525862237	-1	0	0	0.4	4	0.6923076923076923	9	0.5	0.46153846153846156	8	6	6	1	0	0.8333333333333334	6	5	15	0.07142857142857142	0.3333333333333333	0.8639215633908803	0.9699122084280132	0.9668577856835775	0.7342987147897871	0.6933335784161638	0.9145857481333047	0.8912799363346259	0.9077831379961673	1.0	0.125	0.0	0.004177486667550579	0.004177486667550579
3959	0.014337479675306892	0.0067374298393256815	0.006656161524871448	0.9777076343468831	-1	0	0	0.5	5	0.5	6	0.4666666666666667	0.3333333333333333	8	4	5	1	0	0.8333333333333334	6	5	14	0.1	0.16666666666666666	0.8639215633908803	0.9699122084280132	0.9668577856835775	0.7342987147897871	0.6933335784161638	0.8916549779359774	0.8864056261921005	0.9001712905578035	1.0	0.125	0.0	0.006656161524871448	0.006656161524871448
2063	None	None	None	None	None	0	0	0.3	3	0.6923076923076923	9	0.5	0.5384615384615384	10	7	4	3	0	0.8333333333333334	6	5	15	0.3333333333333333	0.46153846153846156	0.6911043563646453	0.9289132073469137	0.758250368099783	0.8871029773343322	0.8770449152264866	0.8713772852060854	0.7823099141501025	0.8985846796332897	0.4	0.2	0.0	None	None
1869	0.014445638599044453	0.0073684815628355035	0.0024474210408629306	0.9624255103355763	-1	0	0	0.5	5	0.5384615384615384	7	0.375	0.38461538461538464	9	5	5	1	0	0.625	5	8	15	0.1	0.15384615384615385	0.8639215633908803	0.9650521552469351	0.9556579063390498	0.7385344848875207	0.8899000951789733	0.9264514450311198	0.8714881104447966	0.9086035475214436	1.0	0.1111111111111111	0.0	0.0024474210408629306	0.0024474210408629306
2589	0.014508332861199168	0.006783827047632215	0.003305603130052365	0.964367894721847	-1	0	0	0.5	5	0.5384615384615384	7	0.375	0.38461538461538464	8	5	6	1	0	0.625	5	8	15	0.07692307692307693	0.15384615384615385	0.8639215633908803	0.9699122084280132	0.9668577856835775	0.6925906297079396	0.6933335784161638	0.897529210944315	0.8910545117881599	0.8958372569049804	1.0	0.125	0.0	0.003305603130052365	0.003305603130052365
2535	0.01447748682396529	0.006920234743072639	0.0037471252162723134	0.9638540545597163	-1	0	0	0.5	5	0.5384615384615384	7	0.375	0.38461538461538464	8	5	6	1	0	0.625	5	8	15	0.07692307692307693	0.15384615384615385	0.8639215633908803	0.9699122084280132	0.9668577856835775	0.6925906297079396	0.6667327234952467	0.9021299289733544	0.8912460578717083	0.8974144649069372	1.0	0.125	0.0	0.0037471252162723134	0.0037471252162723134
2739	0.01480498303626611	0.006995642324692848	0.0032673811327862496	0.9647037435193104	-1	0	0	0.5	5	0.5384615384615384	7	0.375	0.38461538461538464	8	5	6	1	0	0.625	5	8	15	0.07692307692307693	0.15384615384615385	0.8639215633908803	0.9699122084280132	0.9668577856835775	0.6925906297079396	0.725839525013505	0.9051746839967203	0.7989419594544549	0.8984827519659652	1.0	0.125	0.0	0.0032673811327862496	0.0032673811327862496
358	0.001998807331693941	0.0017141918846092033	-0.0017141904726755651	0.9842803735430338	-1	0	0	1.0	1	0	0	1.0	0	1	0	0	1	0	0.5	2	1	2	0.3333333333333333	0	0	0	0	0	0	0	0	0	0	0	0	-0.0001714190472675565	-0.0001714190472675565
4022	0.014633544889678954	0.006576480357569881	0.006469860455695514	0.9779206113117995	-1	0	0	0.5	5	0.5	6	0.4666666666666667	0.3333333333333333	8	4	5	1	0	0.8333333333333334	6	5	14	0.1	0.16666666666666666	0.8639215633908803	0.9699122084280132	0.9668577856835775	0.7342987147897871	0.6933335784161638	0.8916549779359774	0.8864056261921005	0.9001712905578035	1.0	0.125	0.0	0.006469860455695514	0.006469860455695514
1795	0.011381852360076944	0.005116111660765438	-0.004824336260342347	0.9832171808117063	-1	0	0	0.5	4	0.4444444444444444	4	0.36666666666666664	0.3333333333333333	5	3	5	2	0	0.8333333333333334	6	5	11	0.16666666666666666	0.2	0.4502794342690349	0.8006844200435596	0.27788461249818264	0.9395800482098944	0.7259517279405303	0.9242084241728201	0.9012333872734433	0.9013113248841829	0.6	0	0.0	-0.0004824336260342347	-0.0004824336260342347
591	0.0019319016129671262	0.0017093268371319243	-0.0017092798953246234	0.98474471626128	-1	0	0	1.0	1	0	0	1.0	0	1	0	0	0	0	0.5	1	2	2	0.0	0	0	0	0	0	0	0	0	0	0	0	0	-0.00017092798953246234	-0.00017092798953246234
2025	0.009270961819888094	0.004486209846341546	-0.004423412873277783	0.9719437719049696	-1	0.3333333333333333	1	0.5555555555555556	5	0.5454545454545454	6	0.43333333333333335	0.36363636363636365	7	4	5	0	0	0.8333333333333334	5	6	13	0.0	0.2857142857142857	0.4502794342690349	0.9591899699907341	0.5723389669460743	0.9712968666148821	0.7056462929005418	0.9009471549688828	0.926302960625021	0.9508366292615148	0	0	0.0	-0.00044234128732777834	-0.00044234128732777834
2461	0.018363667459346113	0.005525523219878766	-0.00383718729509746	0.9670788517772222	-1	0	0	0.5	5	0.5384615384615384	7	0.375	0.38461538461538464	7	5	7	1	0	0.625	5	8	15	0.0625	0.15384615384615385	0.8639215633908803	0.9449858842124776	0.9780576650281052	0.7404908930730029	0.6221521076995351	0.8863583826967943	0.8406952900759631	0.8789003503987827	1.0	0.14285714285714285	0.0	-0.00038371872950974603	-0.00038371872950974603
2095	0.014117605121713988	0.006751477978916714	0.0035241982837590493	0.9634977325973025	-1	0	0	0.5	5	0.5384615384615384	7	0.375	0.38461538461538464	8	5	6	1	0	0.625	5	8	15	0.07692307692307693	0.15384615384615385	0.8639215633908803	0.9699122084280132	0.9668577856835775	0.6925906297079396	0.6221521076995351	0.9183075313102207	0.8910545117881599	0.9033463262337411	1.0	0.125	0.0	0.0035241982837590493	0.0035241982837590493
4005	0.014328641795519011	0.006393329164957222	0.006384222144716183	0.9780421775582415	-1	0	0	0.5	5	0.5	6	0.4666666666666667	0.3333333333333333	8	4	5	1	0	0.8333333333333334	6	5	14	0.1	0.16666666666666666	0.8639215633908803	0.9699122084280132	0.9668577856835775	0.7342987147897871	0.6933335784161638	0.8916549779359774	0.8864056261921005	0.9001712905578035	1.0	0.125	0.0	0.006384222144716183	0.006384222144716183
2890	0.01537718318922547	0.004128844373506068	0.004128825129065924	0.9767373100182517	-1	0	0	0.4	4	0.6923076923076923	9	0.5	0.46153846153846156	8	6	6	1	0	0.8333333333333334	6	5	15	0.07142857142857142	0.3333333333333333	0.8639215633908803	0.9699122084280132	0.9668577856835775	0.7342987147897871	0.6933335784161638	0.8916549779359774	0.8864056261921005	0.9001712905578035	1.0	0.125	0.0	0.004128825129065924	0.004128825129065924
364	0.0019820328674978013	0.0019358733774433865	-0.0019289930436630408	0.9817845841005131	-1	0	0	0.5	1	1.0	1	0.75	0	1	0	1	0	0	1.0	2	2	3	0.0	0	0	0	0	0	0	0	0	0	0	0	0	-0.0001928993043663041	-0.0001928993043663041
1003	0.01157759731686069	0.005820032081532697	-0.005613220627960368	0.9770068903244037	-1	0	0	0.5	3	0.6666666666666666	4	0.5	0.5	4	3	3	1	0	1.0	4	4	8	0.1111111111111111	0.5	0.8348066425565648	0.8008687970089152	0.7130051985317012	0.8723460522297022	0.472421784699916	0.9247306456099819	0.8632951774374257	0.874426308729957	1.0	0.25	0.0	-0.0005613220627960368	-0.0005613220627960368
1777	0.025120038786920554	0.004188218950265239	0.002913387530945771	0.9776687432915542	-1	0	0	0.2	2	0.8461538461538461	11	0.375	0.6923076923076923	10	9	4	3	0	0.625	8	5	15	0.2727272727272727	0.3076923076923077	0.4532491776108275	0.902906538967871	0.36314310049291276	0.9639078950798736	0.6290885372458435	0.8584765431726473	0.8585695872187165	0.9197671002582323	0.3	0.3	0.0	0.002913387530945771	0.002913387530945771
5040	0.021367664561747254	0.008732810335601592	0.007564411786977209	0.9795068434877775	-1	0	0	0.4	4	0.6923076923076923	9	0.3125	0.38461538461538464	8	5	6	1	0	0.75	8	6	15	0.07692307692307693	0.15384615384615385	0.8795562793508317	0.9688931710589158	0.9780576650281052	0.6524050647597603	0.6221521076995351	0.8725470672426406	0.8535868222803298	0.8805176611292991	1.0	0.25	0.0	0.007564411786977209	0.007564411786977209
1431	0.026841523222506266	0.008885457633894358	-0.00854027948311798	0.9807451707357854	-1	0	0	0.2	2	0.8461538461538461	11	0.4166666666666667	0.7692307692307693	11	10	3	2	0	0.25	3	12	15	0.2222222222222222	0	0.4502794342690349	0.7687678126300934	0.24039945565239482	0.9429181794877782	0.636024966792152	0.9229104303172684	0.8582500510597557	0.8968596057414654	0.6363636363636364	0.2727272727272727	0.0	-0.0008540279483117979	-0.0008540279483117979
830	0.0017952531333661767	0.0017461038245917154	-0.0017460082267200796	0.985351437119148	-1	0	0	1.0	1	0	0	1.0	0	1	0	0	0	0	0.5	1	2	2	0.0	0	0	0	0	0	0	0	0	0	0	0	0	-0.00017460082267200795	-0.00017460082267200795
1084	0.0026282510992011276	0.0016501020353275582	-0.0016495631900411032	0.9632107884386252	-1	0	0	0.3333333333333333	1	1.0	2	1.0	1.0	3	2	0	0	0	0.25	1	4	4	0.0	0	0.8057075748433238	0.5143923261397307	0.8616343411898881	0.9448761077479682	0.22612634331139175	0.5961934052480178	0.94649949304024	0.7495527340345975	0	0	0.0	-0.00016495631900411033	-0.00016495631900411033
4472	0.021870149573455278	0.008393181326320248	0.007715657326502394	0.9787868476748484	-1	0	0	0.4	4	0.6923076923076923	9	0.30612244897959184	0.38461538461538464	8	5	6	1	0	1.0	7	7	15	0.07692307692307693	0.15384615384615385	0.8795562793508317	0.9722648345950076	0.9780576650281052	0.6524050647597603	0.6221521076995351	0.8826972368361979	0.8912799363346259	0.887779690235446	1.0	0.125	0.0	0.007715657326502394	0.007715657326502394
744	0.00272704591692165	0.0021039942643091753	-0.002085270934344012	0.9780366953973418	-1	0	0	0.6666666666666666	2	0.5	1	0.6666666666666666	0.5	3	1	0	0	0	0.6666666666666666	3	2	4	0.0	0	0.8057075748433238	0.564509345824668	0.8616343411898881	0.9373324888627437	0.22612634331139175	0.8868604068707948	0.94649949304024	0.8421856638387979	0	0	0.0	-0.0002085270934344012	-0.0002085270934344012
3419	0.014251100900767427	0.0005974723314381878	-0.0003789586360905305	0.9774815519471646	-1	0	0	0.5	5	0.5	6	0.4666666666666667	0.3333333333333333	8	4	5	1	0	0.8333333333333334	6	5	14	0.1	0.16666666666666666	0.8314976896959309	0.9569338643725676	0.9668577856835775	0.7342987147897871	0.725839525013505	0.9145035919943698	0.8290846900372982	0.8968294736916143	1.0	0.125	0.0	-3.789586360905305e-05	-3.789586360905305e-05
3092	0.013127715830409815	0.006550373518940178	0.00502279246817875	0.9798896222537105	-1	0	0	0.5	5	0.5	6	0.4666666666666667	0.3333333333333333	6	4	7	1	0	0.8333333333333334	6	5	14	0.0625	0.16666666666666666	0.8197478993059202	0.9760118587003827	0.9668577856835775	0.6703491974294952	0.6933335784161638	0.8824655901988461	0.9045703850040223	0.8950963961805701	1.0	0.16666666666666666	0.0	0.00502279246817875	0.00502279246817875
3951	0.0171115095280976	0.005407697434751968	0.0053492718463355945	0.9733220258085591	-1	0	0	0.4	4	0.6923076923076923	9	0.5	0.46153846153846156	8	6	6	1	0	0.8333333333333334	6	5	15	0.07142857142857142	0.3333333333333333	0.8639215633908803	0.9662614292299269	0.9668577856835775	0.6925906297079396	0.7451772870731489	0.8922241787767574	0.8591925194730472	0.8902768260323499	1.0	0.25	0.0	0.0053492718463355945	0.0053492718463355945
2019	0.025324015136772012	0.004192736098032278	0.0027465227580056486	0.9773707036496097	-1	0	0	0.2	2	0.8461538461538461	11	0.375	0.6923076923076923	10	9	4	2	0	0.625	8	5	15	0.18181818181818182	0.3076923076923077	0.4532491776108275	0.902906538967871	0.36314310049291276	0.9639078950798736	0.6290885372458435	0.8912577959848782	0.8585695872187165	0.9268654006955641	0.65	0.2	0.0	0.0027465227580056486	0.0027465227580056486
879	0.0017777384919414065	0.0016746037376578408	-0.0016746028541009823	0.9751615038643935	-1	0	0	0.5	1	1.0	1	1.0	1.0	1	1	1	0	0	0.3333333333333333	1	3	3	0.0	0	0.7934919066157811	0.5	0.2588674069961173	0.5	0.3087791532052846	0.5	0.9176793492127439	0.5	0	0	0.0	-0.00016746028541009822	-0.00016746028541009822
1213	0.003244968628058829	0.0030294990115668865	-0.003026104468739209	0.9835482725411934	-1	0	0	0.6	3	0.6	3	0.7777777777777778	0.2	2	1	4	0	0	1.0	3	3	7	0.0	0.5	0.374427987302036	0.548165745740759	0.9558411435552718	0.5557596873549833	0.5285614903249575	0.8566771200155333	0.9322744792475748	0.6759156718965996	0	0	0.0	-0.0003026104468739209	-0.0003026104468739209
787	0.023035552998652845	0.0055383791134063515	-0.004841066343165058	0.9817932472464405	-1	0	0	0.25	2	0.8888888888888888	8	0.4074074074074074	0.7777777777777778	9	7	1	2	0	0.3333333333333333	3	9	11	0.5	0	0.4532491776108275	0.8644313529495435	0.26542135522846133	0.9250250105359367	0.5759951885216352	0.6904836860920056	0.8582500510597557	0.8484566366192351	0.6111111111111112	0.4444444444444444	0.0	-0.0004841066343165058	-0.0004841066343165058
1109	0.013646046560336035	0.00929812716134005	-0.009179622067582605	0.9751100693025871	-1	0.3333333333333333	1	0.5555555555555556	5	0.5454545454545454	6	0.4642857142857143	0.45454545454545453	8	5	4	4	0	0.5714285714285714	4	7	13	0.4444444444444444	0.3333333333333333	0.24549860225033085	0.871329820904289	0.5826691891935157	0.9515022978794117	0.6708356298463469	0.9420409094122798	0.9315493376247268	0.9281892672727855	0.3125	0.375	0.0	-0.0009179622067582605	-0.0009179622067582605
2906	0.01410962410464754	0.006694925672985944	0.0037014951088564763	0.9635732574760992	-1	0	0	0.5	5	0.5384615384615384	7	0.375	0.38461538461538464	8	5	6	1	0	0.625	5	8	15	0.07692307692307693	0.15384615384615385	0.8639215633908803	0.9699122084280132	0.9668577856835775	0.6925906297079396	0.7294252465183371	0.9312547870522893	0.9028471147527376	0.9086412997494807	1.0	0.125	0.0	0.0037014951088564763	0.0037014951088564763
2658	0.011374729548185534	0.006037022381730633	-0.005503051176105392	0.9788599278300603	-1	0.3333333333333333	1	0.5555555555555556	5	0.5454545454545454	6	0.65	0.2727272727272727	6	3	6	0	0	0.8	5	4	13	0.0	0.4444444444444444	0.8314976896959309	0.9480930919149364	0.7508871561761361	0.9344437512117905	0.725839525013505	0.915573186245816	0.7797866178791408	0.9339227771721604	0	0	0.0	-0.0005503051176105392	-0.0005503051176105392
813	0.0019201250965295339	0.0016466809650974444	-0.0016465218424572298	0.9845532654370874	-1	0	0	1.0	1	0	0	1.0	0	1	0	0	0	0	0.5	2	1	2	0.0	0	0	0	0	0	0	0	0	0	0	0	0	-0.00016465218424572298	-0.00016465218424572298
806	0.0018205006167785734	0.0016486254682035204	-0.001648587460276679	0.9809423181932467	-1	0	0	0.5	1	1.0	1	1.0	1.0	1	1	1	0	0	0.3333333333333333	1	3	3	0.0	0	0.30671071191425603	0.5	0.27004208966270016	0.5	0.2531542764802065	0.5	0.5556581422205479	0.5	0	0	0.0	-0.0001648587460276679	-0.0001648587460276679
764	0.002685823912486643	0.0017112446512797177	-0.0017096426617048371	0.9631342674387688	-1	0	0	0.3333333333333333	1	1.0	2	1.0	1.0	3	2	0	0	0	0.25	1	4	4	0.0	0	0.8057075748433238	0.5143923261397307	0.8616343411898881	0.9448761077479682	0.22612634331139175	0.5961934052480178	0.94649949304024	0.7495527340345975	0	0	0.0	-0.00017096426617048372	-0.00017096426617048372
3543	0.013025354246921268	0.006688803679944928	0.0045140910861572285	0.9806207452904041	-1	0	0	0.5	5	0.5	6	0.4666666666666667	0.3333333333333333	6	4	7	1	0	0.8333333333333334	6	5	14	0.0625	0.16666666666666666	0.8197478993059202	0.9728084020218025	0.9833837651319388	0.6728325867015331	0.6933335784161638	0.8824655901988461	0.9045703850040223	0.8913653628808539	1.0	0.16666666666666666	0.0	0.0045140910861572285	0.0045140910861572285
1786	0.04577696833449666	0.007480871482704675	-0.001078909307488691	0.9756799094291534	-1	0	0	0.1	1	1.0	13	0.38461538461538464	0.9230769230769231	13	12	1	2	0	0.23076923076923078	3	13	15	0.4	0	0.4502794342690349	0.7344366767152783	0.26542135522846133	0.9305034498417595	0.636024966792152	0.9137378156631116	0.8582500510597557	0.879808415269918	0.6153846153846154	0.15384615384615385	0.0	-0.0001078909307488691	-0.0001078909307488691
2137	0.015000302544401621	0.007358621802113844	-0.00044301690437218886	0.9602516261418416	-1	0	0	0.5	5	0.5384615384615384	7	0.375	0.46153846153846156	9	6	5	1	0	0.625	5	8	15	0.09090909090909091	0.15384615384615385	0.8639215633908803	0.9650521552469351	0.9556579063390498	0.7385344848875207	0.8899000951789733	0.9264514450311198	0.8714881104447966	0.9086035475214436	1.0	0.1111111111111111	0.0	-4.430169043721889e-05	-4.430169043721889e-05
1304	0.044810512530543294	0.001656438122967909	0.0008675862724745867	0.9788403389889153	-1	0	0	0.1	1	1.0	13	0.38461538461538464	0.9230769230769231	13	12	1	2	0	0.23076923076923078	3	13	15	0.4	0	0.4502794342690349	0.7344366767152783	0.2669606689630781	0.9298545270569218	0.636024966792152	0.9123551966936728	0.8582500510597557	0.8788389989413408	0.6153846153846154	0.3076923076923077	0.0	0.0008675862724745867	0.0008675862724745867
298	0.002024290234569382	0.00169449382061439	-0.0016944782641529585	0.9841756980918952	-1	0	0	1.0	1	0	0	1.0	0	1	0	0	1	0	0.5	2	1	2	0.3333333333333333	0	0	0	0	0	0	0	0	0	0	0	0	-0.00016944782641529585	-0.00016944782641529585
4181	0.021090769804822607	0.008608437940939564	0.007582928340160772	0.979883117329111	-1	0	0	0.4	4	0.6923076923076923	9	0.3125	0.38461538461538464	8	5	6	1	0	0.75	8	6	15	0.07692307692307693	0.15384615384615385	0.8795562793508317	0.9722648345950076	0.9780576650281052	0.6524050647597603	0.6221521076995351	0.8573729124412726	0.8595017465356636	0.8801021813470766	1.0	0.25	0.0	0.007582928340160772	0.007582928340160772
762	0.014704594023823197	0.006090247663026326	-0.0058479334088466055	0.9785909383241295	-1	0	0	0.3333333333333333	2	0.8333333333333334	5	0.4444444444444444	0.6666666666666666	5	4	2	3	0	0.5	6	3	8	0.42857142857142855	0	0.2652666178412906	0.7471349307135713	0.29940251601763446	0.9246259441998486	0.6530176972248182	0.9148842492052812	0.9315493376247268	0.8795702798769541	0.2	0.6	0.0	-0.0005847933408846606	-0.0005847933408846606
2917	0.018466320238451437	0.007592042257589273	-0.007582853154700866	0.9664713427645172	-1	0	0	0.5	5	0.5384615384615384	7	0.375	0.38461538461538464	7	5	7	1	0	0.625	5	8	15	0.0625	0.15384615384615385	0.8639215633908803	0.9449858842124776	0.9725432081811898	0.7003631555725125	0.6221521076995351	0.8934137058450025	0.8389213792407086	0.874304631307397	1.0	0.14285714285714285	0.0	-0.0007582853154700866	-0.0007582853154700866
517	0.0019480484299896448	0.0018513246652374356	-0.0018513234198183459	0.9852791591199092	-1	0	0	0.5	1	1.0	1	1.0	1.0	1	1	1	3	0	0.3333333333333333	1	3	3	0.5	0	0.1	0.5	1.0	0.5	0.6874986229454747	0.5	0.9765914968643674	0.5	1.0	1.0	0.0	-0.00018513234198183458	-0.00018513234198183458
1641	0.028507237528769346	0.003099861012191759	0.00012215661924476183	0.9811618635322008	-1	0	0	0.2	2	0.8461538461538461	11	0.42857142857142855	0.6153846153846154	10	8	4	1	0	0.7142857142857143	7	5	15	0.1	0.3076923076923077	0.4532491776108275	0.902906538967871	0.2694533205767512	0.9666710473308238	0.6439128644139366	0.8516441926756062	0.8622528225344577	0.9204378287662724	1.0	0.2	0.0	0.00012215661924476183	0.00012215661924476183
2236	0.01152512145962432	0.006098701250828245	-0.006051372222655901	0.9821327585617069	-1	0	0	0.5	4	0.5	5	0.4	0.3	6	3	5	1	0	0.8333333333333334	6	5	12	0.09090909090909091	0.18181818181818182	0.4502794342690349	0.8574840817992763	0.20384945738461918	0.9453707253667222	0.6708356298463469	0.8975183442875437	0.9061676959331808	0.9065174339775658	1.0	0.3333333333333333	0.0	-0.0006051372222655901	-0.0006051372222655901
4804	0.020926833063752648	0.008620003506986756	0.0075767831319007144	0.9794739364976367	-1	0	0	0.4	4	0.6923076923076923	9	0.3125	0.38461538461538464	8	5	6	1	0	0.75	8	6	15	0.07692307692307693	0.15384615384615385	0.8795562793508317	0.9688931710589158	0.9780576650281052	0.6524050647597603	0.6221521076995351	0.8876346761809586	0.8864056261921005	0.8854468193654125	1.0	0.25	0.0	0.0075767831319007144	0.0075767831319007144
4046	0.012375185737205318	0.002152269292760208	-0.0013948471370641964	0.9811464885523022	-1	0	0	0.5	4	0.6	6	0.4	0.3	7	3	4	1	0	0.8333333333333334	6	5	12	0.125	0.2	0.8639215633908803	0.9758208889837697	0.9780576650281052	0.7476116056697243	0.7645150491327926	0.8535683986422365	0.8406952900759631	0.8986387779059454	1.0	0.14285714285714285	0.0	-0.00013948471370641964	-0.00013948471370641964
4369	0.021328205633353723	0.008623738866518278	0.007423123854250925	0.979484768738612	-1	0	0	0.4	4	0.6923076923076923	9	0.3125	0.38461538461538464	8	5	6	1	0	0.75	8	6	15	0.07692307692307693	0.15384615384615385	0.8795562793508317	0.9722648345950076	0.9780576650281052	0.6525936459040399	0.6221521076995351	0.8685889287345633	0.8864056261921005	0.8834288297917525	1.0	0.25	0.0	0.007423123854250925	0.007423123854250925
[truncated: 4,047 more rows]
