# Supplementary material for: Environmental influences on evolvable robots
Source: PLoS One. 2020 May 29;15(5):e0233848. doi: 10.1371/journal.pone.0233848 (PMC7259730; doi:10.1371/journal.pone.0233848)
Supplement: S1 Dataset — (ZIP) [file pone.0233848.s003.zip › data_plosone/all_measures_tilted_3.tsv]

robot_id	velocity	displacement_velocity	displacement_velocity_hill	head_balance	contacts	branching	branching_modules_count	limbs	extremities	length_of_limbs	extensiveness	coverage	joints	hinge_count	active_hinges_count	brick_count	touch_sensor_count	brick_sensor_count	proportion	width	height	absolute_size	sensors	symmetry	avg_period	dev_period	avg_phase_offset	dev_phase_offset	avg_amplitude	dev_amplitude	avg_intra_dev_params	avg_inter_dev_params	sensors_reach	recurrence	synaptic_reception	fitness	cons_fitness
3233	0.011980827761923631	0.005950080711589755	0.005947160346475266	0.9650858565224527	-1	0	0	0.16666666666666666	1	1.0	6	1.0	1.0	7	6	0	1	0	0.125	8	1	8	0.3333333333333333	0	0.9250349315805693	0.9706779785342912	0.4952052664516847	0.953838865824201	0.9323535551513116	0.8332422567105939	0.9405725703186	0.9377465024495879	1.0	0.2857142857142857	0.0	0.005947160346475266	0.005947160346475266
766	0.029239182613387264	0.004749507156232535	-0.0043818408148607515	0.9800377038935498	-1	0	0	0.2	2	0.9230769230769231	12	0.38461538461538464	0.8461538461538461	12	11	2	1	0	0.23076923076923078	3	13	15	0.14285714285714285	0	0.35142369030757054	0.8911249443324472	0.627352860321704	0.9500369745291122	0.7960002949229956	0.9628854689652722	0.90612844910815	0.9409112956445268	1.0	0.4166666666666667	0.0	-0.00043818408148607515	-0.00043818408148607515
2016	0.008891969037576225	0.004847011191295741	-0.0002436883202613655	0.9696632289201603	-1	0	0	0.3333333333333333	2	0.8333333333333334	5	0.5714285714285714	0.8333333333333334	6	5	1	1	0	0.2857142857142857	7	2	8	0.2	0	0.9542262896106241	0.9683082634833938	0.2993039355771744	0.9621227751830922	0.9005088746367722	0.8603687492377163	0.9676293714688066	0.9439703748776218	1.0	0.5	0.0	-2.436883202613655e-05	-2.436883202613655e-05
3343	0.01175314083949527	0.006452784296637623	0.006435085186312342	0.9644431702426487	-1	0	0	0.16666666666666666	1	1.0	6	1.0	1.0	7	6	0	1	0	0.125	8	1	8	0.3333333333333333	0	0.9250349315805693	0.9706779785342912	0.4952052664516847	0.953838865824201	0.9323535551513116	0.8332422567105939	0.9405725703186	0.9377465024495879	1.0	0.42857142857142855	0.0	0.006435085186312342	0.006435085186312342
184	0.00628713837458509	0.0028061092992979994	-0.0028053153623354738	0.9801960082737382	-1	0	0	0.6	3	0.4	2	0.4666666666666667	0.4	4	2	2	1	0	0.6	3	5	7	0.16666666666666666	0.5	0.7661531475172338	0.8754818929625545	0.5009613170736018	0.9045937405372348	0.5617209653540005	0.9244682157895893	0.8890392957286739	0.9033292937779251	1.0	0	0.0	-0.00028053153623354735	-0.00028053153623354735
3339	0.008956584201956098	0.004768746649775183	0.004546224523014046	0.9734059685168717	-1	0	0	0.2	1	1.0	5	1.0	1.0	6	5	0	1	0	0.14285714285714285	7	1	7	0.3333333333333333	0	0.6136235391452306	0.9710882423854573	0.5038192731405061	0.952282905898098	0.9005088746367722	0.8412493730488843	0.8760980942582568	0.9384914948715145	1.0	0.5	0.0	0.004546224523014046	0.004546224523014046
3489	0.011983672181845241	0.00651608952882219	0.006514524450836584	0.9642330593994657	-1	0	0	0.16666666666666666	1	1.0	6	1.0	1.0	7	6	0	1	0	0.125	8	1	8	0.3333333333333333	0	0.9250349315805693	0.9706779785342912	0.4952052664516847	0.953838865824201	0.9323535551513116	0.8332422567105939	0.9405725703186	0.9377465024495879	1.0	0.5714285714285714	0.0	0.006514524450836584	0.006514524450836584
545	0.0018138490725513004	0.001795114449294271	-0.0017932587620288552	0.9837532969631786	-1	0	0	1.0	1	0	0	1.0	0	1	0	0	2	0	0.5	2	1	2	0.6666666666666666	0	0	0	0	0	0	0	0	0	0	0	0	-0.0001793258762028855	-0.0001793258762028855
4860	0.008472716453842287	0.004315670894104055	-0.004313200416945294	0.9806672564826442	-1	0	0	0.3333333333333333	2	0.8571428571428571	6	0.5625	0.7142857142857143	6	5	2	1	0	0.25	8	2	9	0.14285714285714285	0	0.9542262896106241	0.9588772200626958	0.30791794226599595	0.9640001806448372	0.9323535551513116	0.8487986278929881	0.9303353848502395	0.9382349427821116	1.0	0.16666666666666666	0.0	-0.0004313200416945294	-0.0004313200416945294
231	0.002048998588093007	0.001774006855910654	-0.0017738483027591903	0.9848170213388372	-1	0	0	1.0	1	0	0	1.0	0	1	0	0	3	0	0.5	2	1	2	1.0	0	0	0	0	0	0	0	0	0	0	0	0	-0.00017738483027591903	-0.00017738483027591903
1511	0.009258725351873665	0.0042425721055017115	0.003903462780145699	0.9766870344811316	-1	0	0	0.3333333333333333	2	0.8571428571428571	6	0.5625	0.8571428571428571	7	6	1	1	0	0.25	8	2	9	0.2	0	0.35142369030757054	0.9671262739464666	0.5124332798293276	0.95133072635316	0.8816901937161571	0.8275241670927747	0.90612844910815	0.9334468694549164	1.0	0.42857142857142855	0.0	0.003903462780145699	0.003903462780145699
523	0.0017426295316410462	0.0016965976743632746	-0.0016944766988951593	0.9832060183674528	-1	0	0	1.0	1	0	0	1.0	0	1	0	0	0	0	0.5	2	1	2	0.0	0	0	0	0	0	0	0	0	0	0	0	0	-0.00016944766988951593	-0.00016944766988951593
4227	0.009385183352351082	0.005025438320063944	0.0018451233712751204	0.9613189013769163	-1	0	0	0.2	1	1.0	5	1.0	0.8	5	4	1	2	0	0.14285714285714285	7	1	7	0.4	0	0.9834176476406788	0.9355960866239738	0.10340260470266416	0.9707283319769021	0.9323535551513116	0.8121801780635095	0.9825953912676174	0.9273868689161247	0.6	0.2	0.0	0.0018451233712751204	0.0018451233712751204
2368	0.008857886742464493	0.0040249929850127986	-0.004024768029288367	0.9794160267502242	-1	0	0	0.2	1	1.0	5	1.0	1.0	6	5	0	2	0	0.14285714285714285	7	1	7	0.6666666666666666	0	0.9542262896106241	0.9683082634833938	0.2993039355771744	0.9636461460486755	0.9323535551513116	0.7924374471824125	0.9676293714688066	0.9357680223513589	0.5833333333333334	0.3333333333333333	0.0	-0.00040247680292883667	-0.00040247680292883667
2689	0.010457561397150384	0.0055665619213565165	0.005566269648932314	0.9683098551929743	-1	0	0	0.3333333333333333	2	0.8571428571428571	6	0.5625	0.8571428571428571	7	6	1	1	0	0.25	8	2	9	0.2	0	0.9250349315805693	0.9706779785342912	0.4952052664516847	0.953838865824201	0.9323535551513116	0.8332422567105939	0.9405725703186	0.9377465024495879	1.0	0.2857142857142857	0.0	0.005566269648932314	0.005566269648932314
4170	0.011101597583088612	0.005982695759769988	0.005906829381341449	0.9678118249372782	-1	0	0	0.3333333333333333	2	0.8571428571428571	6	0.5625	0.8571428571428571	7	6	1	1	0	0.25	8	2	9	0.2	0	0.9250349315805693	0.9706779785342912	0.4952052664516847	0.9554360886754214	0.9323535551513116	0.8332422567105939	0.9405725703186	0.9384604460801201	1.0	0.2857142857142857	0.0	0.005906829381341449	0.005906829381341449
14	0.011403119104428833	0.004530953941893651	-0.0045195092538338226	0.9637734853597103	-1	0	0	0.4	4	0.6153846153846154	8	0.4166666666666667	0.46153846153846156	10	6	4	3	0	0.4444444444444444	4	9	15	0.375	0.36363636363636365	0.584427089470222	0.9356202733745057	0.4873929646495679	0.8075976682473893	0.7335609285382226	0.9406050146034107	0.8722549428190849	0.9081344702634121	0.1	0.1	0.0	-0.00045195092538338223	-0.00045195092538338223
3157	0.009147257767327326	0.004784448608784181	0.004743697197733465	0.9733011349255161	-1	0	0	0.2	1	1.0	5	1.0	1.0	6	5	0	1	0	0.14285714285714285	7	1	7	0.3333333333333333	0	0.6136235391452306	0.9710882423854573	0.5038192731405061	0.952282905898098	0.9005088746367722	0.8412493730488843	0.8760980942582568	0.9384914948715145	1.0	0.3333333333333333	0.0	0.004743697197733465	0.004743697197733465
1097	0.015843723110099194	0.003711241465346378	-0.0032481014226284364	0.9770098664773257	-1	0	0	0.25	2	0.9	9	0.5454545454545454	0.9	10	9	1	1	0	0.18181818181818182	11	2	12	0.2	0	0.506603666210738	0.9091520655135675	0.731832503501343	0.8767432164938417	0.8686641941222326	0.9524446506206805	0.9087463393784537	0.9183999009248509	1.0	0.7	0.0	-0.0003248101422628436	-0.0003248101422628436
4994	0.01729916906823635	0.009310394125984734	0.00846691272670655	0.9635542018204066	-1	0	0	0.2222222222222222	2	0.9090909090909091	10	0.5416666666666666	0.7272727272727273	9	8	3	2	0	0.16666666666666666	12	2	13	0.2222222222222222	0	0.9834176476406788	0.9714000873653476	0.4952052664516847	0.9474585689345199	0.8908589965984302	0.8946325522292446	0.9476439298785684	0.9454301473954981	0.5555555555555556	0.5555555555555556	0.0	0.00846691272670655	0.00846691272670655
1251	0.012049114513624889	0.002725335410938192	-0.00245708255033746	0.9750771213054752	-1	0	0	0.3333333333333333	2	0.8333333333333334	5	0.5714285714285714	0.8333333333333334	6	5	1	1	0	0.2857142857142857	7	2	8	0.2	0	0.32681791850873126	0.9385822153146167	0.5552625864845897	0.9385418588452609	0.7192229853119203	0.8532735268527534	0.9067815982861327	0.9171609998830588	1.0	0.3333333333333333	0.0	-0.000245708255033746	-0.000245708255033746
2998	0.014559705638822364	0.006531597231879937	0.005749422861500778	0.9581577791996034	-1	0	0	0.2857142857142857	2	0.875	7	0.5555555555555556	0.875	8	7	1	1	0	0.2222222222222222	9	2	10	0.2	0	0.9542262896106241	0.9688174741309553	0.2993039355771744	0.9525905138537609	0.9005088746367722	0.8611202734380601	0.9676293714688066	0.9401239808794913	1.0	0.25	0.0	0.005749422861500778	0.005749422861500778
749	0.032205256684568584	0.003719883193799613	-0.0029492495804411584	0.9790838225924114	-1	0	0	0.2	2	0.9230769230769231	12	0.3125	0.6923076923076923	10	9	4	3	0	0.75	6	8	15	0.2727272727272727	0.3333333333333333	0.548167103003862	0.9393044581739113	0.8290696989204385	0.9490975254441514	0.5340736860537572	0.9727222641250399	0.8637026083007211	0.956044739470072	0.2	0.1	0.0	-0.00029492495804411584	-0.00029492495804411584
3135	0.012021750846924261	0.0065294109756080946	0.006508905820919334	0.9644095672368053	-1	0	0	0.16666666666666666	1	1.0	6	1.0	1.0	7	6	0	1	0	0.125	8	1	8	0.3333333333333333	0	0.9250349315805693	0.9706779785342912	0.4952052664516847	0.953838865824201	0.9323535551513116	0.8332422567105939	0.9405725703186	0.9377465024495879	1.0	0.7142857142857143	0.0	0.006508905820919334	0.006508905820919334
3895	0.012121168276641794	0.006086659458246099	0.006086658997372618	0.9651487954927109	-1	0	0	0.16666666666666666	1	1.0	6	1.0	1.0	7	6	0	1	0	0.125	8	1	8	0.3333333333333333	0	0.9250349315805693	0.9706779785342912	0.4952052664516847	0.953838865824201	0.9323535551513116	0.8332422567105939	0.9405725703186	0.9377465024495879	1.0	0.2857142857142857	0.0	0.006086658997372618	0.006086658997372618
4542	0.013780358685159665	0.0066667991055817735	0.006612489728155668	0.9604020800636089	-1	0	0	0.2857142857142857	2	0.875	7	0.5555555555555556	0.75	7	6	2	1	0	0.2222222222222222	9	2	10	0.14285714285714285	0	0.9834176476406788	0.9539575899810572	0.10340260470266416	0.9594599456494791	0.9323535551513116	0.8389368186189133	0.9825953912676174	0.9318307967011518	1.0	0.14285714285714285	0.0	0.006612489728155668	0.006612489728155668
3848	0.013797349692889321	0.004164857597059443	-0.004130620531054063	0.9644701529279653	-1	0	0	0.16666666666666666	1	1.0	6	1.0	1.0	7	6	0	1	0	0.125	8	1	8	0.3333333333333333	0	0.8377552478016556	0.9645434736342545	0.4952052664516847	0.953838865824201	0.9323535551513116	0.8332422567105939	0.9405725703186	0.9338152667805182	1.0	0.42857142857142855	0.0	-0.0004130620531054063	-0.0004130620531054063
632	0.007090331450718933	0.0027809311316679417	-0.0012720464936088753	0.9785103769698235	-1	0	0	0.4	2	0.8	4	0.5833333333333334	0.8	5	4	1	1	0	0.3333333333333333	6	2	7	0.2	0	0.9250349315805693	0.968659747657533	0.4952052664516847	0.9721934292443368	0.8816901937161571	0.8358342493353657	0.9405725703186	0.9463915036019996	1.0	0.6	0.0	-0.00012720464936088753	-0.00012720464936088753
2224	0.010930429180660586	0.005929599879893647	0.005923868522129191	0.9677852006696799	-1	0	0	0.3333333333333333	2	0.8571428571428571	6	0.5625	0.8571428571428571	7	6	1	1	0	0.25	8	2	9	0.2	0	0.9250349315805693	0.9706779785342912	0.4952052664516847	0.953838865824201	0.9323535551513116	0.8332422567105939	0.9405725703186	0.9377465024495879	1.0	0.7142857142857143	0.0	0.005923868522129191	0.005923868522129191
3439	0.012078799894240549	0.006178065615097512	0.006166748631265781	0.9649103288790009	-1	0	0	0.16666666666666666	1	1.0	6	1.0	1.0	7	6	0	1	0	0.125	8	1	8	0.3333333333333333	0	0.9250349315805693	0.9706779785342912	0.4952052664516847	0.953838865824201	0.9323535551513116	0.8332422567105939	0.9405725703186	0.9377465024495879	1.0	0.2857142857142857	0.0	0.006166748631265781	0.006166748631265781
1784	0.0147256874321763	0.002086572027395504	0.0010284537971488655	0.9706490795314376	-1	0	0	0.2222222222222222	2	0.9090909090909091	10	0.5416666666666666	0.9090909090909091	11	10	1	1	0	0.16666666666666666	12	2	13	0.2	0	0.30221214670989194	0.973271539605651	0.5124332798293276	0.9753298704884362	0.569781776501608	0.9688870237829527	0.9797690734089765	0.9726208687274934	1.0	0.2727272727272727	0.0	0.0010284537971488655	0.0010284537971488655
3755	0.01471162272658654	0.006665421054756331	0.005973142294025685	0.9579953746683321	-1	0	0	0.2857142857142857	2	0.875	7	0.5555555555555556	0.875	8	7	1	1	0	0.2222222222222222	9	2	10	0.2	0	0.9542262896106241	0.9688174741309553	0.2993039355771744	0.9525905138537609	0.9323535551513116	0.8329616148224729	0.9676293714688066	0.9359030448160892	1.0	0.25	0.0	0.005973142294025685	0.005973142294025685
3699	0.01179402961155794	0.006300863633243547	0.006250174550273488	0.9647225599507427	-1	0	0	0.16666666666666666	1	1.0	6	1.0	1.0	7	6	0	1	0	0.125	8	1	8	0.3333333333333333	0	0.9250349315805693	0.9706779785342912	0.4952052664516847	0.953838865824201	0.9323535551513116	0.8332422567105939	0.9405725703186	0.9377465024495879	1.0	0.42857142857142855	0.0	0.006250174550273488	0.006250174550273488
1156	0.01158677083662418	0.0026525718686070242	0.0021561684614388892	0.9795648106599786	-1	0	0	0.2222222222222222	2	0.9090909090909091	10	0.5416666666666666	0.9090909090909091	11	10	1	1	0	0.16666666666666666	12	2	13	0.2	0	0.9421576342205228	0.9665168840419731	0.4952052664516847	0.9658989824025547	0.8816901937161571	0.8817196716441172	0.9405725703186	0.9480964342914441	1.0	0.2727272727272727	0.0	0.0021561684614388892	0.0021561684614388892
4015	0.012425712209975898	0.00648509924006783	0.00647502007818326	0.9644563690591493	-1	0	0	0.16666666666666666	1	1.0	6	1.0	1.0	7	6	0	1	0	0.125	8	1	8	0.3333333333333333	0	0.9250349315805693	0.9706779785342912	0.4952052664516847	0.9554360886754214	0.9323535551513116	0.8332422567105939	0.9405725703186	0.9384604460801201	1.0	0.7142857142857143	0.0	0.00647502007818326	0.00647502007818326
3934	0.016321354075185476	0.007890761440718767	0.00438796018166938	0.959450848701748	-1	0	0	0.25	2	0.8888888888888888	8	0.55	0.7777777777777778	8	7	2	2	0	0.2	10	2	11	0.2857142857142857	0	0.9542262896106241	0.9688174741309553	0.2993039355771744	0.9525905138537609	0.9323535551513116	0.8247499874964695	0.9676293714688066	0.9347355361016173	0.5625	0.25	0.0	0.00438796018166938	0.00438796018166938
1605	0.009000145231142825	0.003980076184104045	0.003960222009322503	0.9732043068604386	-1	0	0	0.2	1	1.0	5	1.0	1.0	6	5	0	1	0	0.14285714285714285	7	1	7	0.3333333333333333	0	0.6382293109440699	0.9690902551472367	0.5038192731405061	0.9612162410649749	0.8751771939191949	0.7802756924180309	0.9251516294140327	0.9334490931386715	1.0	0.5	0.0	0.003960222009322503	0.003960222009322503
1667	0.008494531663618637	0.0034749960902907564	0.0034622823349376975	0.9744815653941526	-1	0	0	0.3333333333333333	2	0.8333333333333334	5	0.5714285714285714	0.8333333333333334	6	5	1	1	0	0.2857142857142857	7	2	8	0.2	0	0.6382293109440699	0.9690902551472367	0.5038192731405061	0.9612162410649749	0.8751771939191949	0.8533298610982026	0.9251516294140327	0.9429713098417245	1.0	0.5	0.0	0.0034622823349376975	0.0034622823349376975
1025	0.008316955788477293	0.0024529499195189617	0.0006001335450576317	0.9781002553415127	-1	0	0	0.2857142857142857	2	0.875	7	0.5555555555555556	0.875	8	7	1	1	0	0.2222222222222222	9	2	10	0.2	0	0.48500401942984245	0.9629598536032415	0.4952052664516847	0.9584434156409662	0.8751771939191949	0.9658677979738635	0.9405725703186	0.9625417285127745	1.0	0.375	0.0	0.0006001335450576317	0.0006001335450576317
4507	0.013814506651357694	0.007507384441457501	0.007503127201827213	0.9637739768787293	-1	0	0	0.2857142857142857	2	0.875	7	0.5555555555555556	0.75	7	6	2	3	0	0.2222222222222222	9	2	10	0.42857142857142855	0	0.9834176476406788	0.9539575899810572	0.10340260470266416	0.9594599456494791	0.9323535551513116	0.8464752880733931	0.9825953912676174	0.9330253769751464	0.14285714285714285	0.14285714285714285	0.0	0.007503127201827213	0.007503127201827213
4793	0.013822391088535155	0.007553320179535248	0.006230397098658122	0.9671831243674264	-1	0	0	0.25	2	0.8888888888888888	8	0.55	0.5555555555555556	5	5	5	2	0	0.2	10	2	11	0.14285714285714285	0	0.9834176476406788	0.5581188219404474	0.10340260470266416	0.9715734464532978	0.9323535551513116	0.5130729629917894	0.9825953912676174	0.7811662929022611	0.6	0.2	0.0	0.006230397098658122	0.006230397098658122
4053	0.01188135659708652	0.006443133009819328	0.006415859717280847	0.9646109070356931	-1	0	0	0.16666666666666666	1	1.0	6	1.0	1.0	7	6	0	1	0	0.125	8	1	8	0.3333333333333333	0	0.9250349315805693	0.9706779785342912	0.4952052664516847	0.953838865824201	0.9323535551513116	0.8332422567105939	0.9405725703186	0.9377465024495879	1.0	0.7142857142857143	0.0	0.006415859717280847	0.006415859717280847
400	0.0022447460392519504	0.0019253982994776413	-0.0019252382405195738	0.9844378073925315	-1	0	0	1.0	2	0.0	0	0.75	0	2	0	0	1	0	1.0	2	2	3	0.5	0	0	0	0	0	0	0	0	0	0	0	0	-0.00019252382405195737	-0.00019252382405195737
3167	0.012001536518583126	0.005791866491648628	0.005780734577423819	0.9648742795543445	-1	0	0	0.16666666666666666	1	1.0	6	1.0	1.0	7	6	0	1	0	0.125	8	1	8	0.3333333333333333	0	0.9250349315805693	0.9706779785342912	0.4952052664516847	0.953838865824201	0.9323535551513116	0.8332422567105939	0.9405725703186	0.9377465024495879	1.0	0.2857142857142857	0.0	0.005780734577423819	0.005780734577423819
5050	0.012700925902612792	0.007781967357337218	0.0038556873557138225	0.969007173954592	-1	0	0	0.2857142857142857	2	0.875	7	0.5555555555555556	0.75	6	6	3	2	0	0.2222222222222222	9	2	10	0.2	0	0.9834176476406788	0.9245265333646221	0.31476749308173657	0.9642925956653831	0.9116062758748708	0.923743867056844	0.9696661229828496	0.9407711650182586	0.5833333333333333	0.6666666666666666	0.0	0.0038556873557138225	0.0038556873557138225
4405	0.01420244123630586	0.006889179711574614	0.006743512948989732	0.9600549681386619	-1	0	0	0.2857142857142857	2	0.875	7	0.5555555555555556	0.75	7	6	2	2	0	0.2222222222222222	9	2	10	0.2857142857142857	0	0.9834176476406788	0.9539575899810572	0.10340260470266416	0.9594599456494791	0.9323535551513116	0.8389368186189133	0.9825953912676174	0.9318307967011518	0.5714285714285714	0.14285714285714285	0.0	0.006743512948989732	0.006743512948989732
2609	0.010727370119578595	0.005960125428727165	0.004785487937317221	0.9679047012538798	-1	0	0	0.3333333333333333	2	0.8571428571428571	6	0.5625	0.8571428571428571	7	6	1	1	0	0.25	8	2	9	0.2	0	0.9250349315805693	0.9706779785342912	0.4952052664516847	0.9575098182639287	0.9323535551513116	0.8332422567105939	0.9405725703186	0.9394125562799138	1.0	0.42857142857142855	0.0	0.004785487937317221	0.004785487937317221
2460	0.008803369859643207	0.0028199838278028036	0.00017889745556581046	0.9699612110882854	-1	0	0	0.3333333333333333	2	0.8333333333333334	5	0.5714285714285714	0.8333333333333334	6	5	1	1	0	0.2857142857142857	7	2	8	0.2	0	0.9542262896106241	0.9683082634833938	0.2993039355771744	0.963966071686588	0.9005088746367722	0.8603687492377163	0.9676293714688066	0.9448766978765768	1.0	0.3333333333333333	0.0	0.00017889745556581046	0.00017889745556581046
3675	0.009036224758824953	0.004791031414782062	0.004589658787621763	0.9734342317234027	-1	0	0	0.2	1	1.0	5	1.0	1.0	6	5	0	1	0	0.14285714285714285	7	1	7	0.3333333333333333	0	0.6136235391452306	0.9710882423854573	0.5038192731405061	0.952282905898098	0.8191907753938281	0.8236574511294698	0.8760980942582568	0.9360173818908136	1.0	0.3333333333333333	0.0	0.004589658787621763	0.004589658787621763
3519	0.009452976660760691	0.003462513246172153	-0.0025609360798006012	0.965334862654598	-1	0	0	0.3333333333333333	2	0.8333333333333334	5	0.5714285714285714	0.8333333333333334	6	5	1	1	0	0.2857142857142857	7	2	8	0.2	0	0.9834176476406788	0.9482576412783715	0.10340260470266416	0.9636020337483571	0.9323535551513116	0.5625882732821204	0.9825953912676174	0.8952377688991847	1.0	0.3333333333333333	0.0	-0.0002560936079800601	-0.0002560936079800601
1129	0.024086648575532495	0.0017207081337592396	-0.0014760166861664326	0.9803114105549451	-1	0	0	0.2	2	0.9230769230769231	12	0.38461538461538464	0.8461538461538461	12	11	2	1	0	0.23076923076923078	3	13	15	0.14285714285714285	0	0.35142369030757054	0.9373421507367444	0.7942850765560808	0.9011470206783235	0.8751771939191949	0.9599333779114539	0.90612844910815	0.9368634757384584	1.0	0.4166666666666667	0.0	-0.00014760166861664325	-0.00014760166861664325
4481	0.014388370482912425	0.006501570679385338	0.005769311688407836	0.9580274370799622	-1	0	0	0.2857142857142857	2	0.875	7	0.5555555555555556	0.875	8	7	1	1	0	0.2222222222222222	9	2	10	0.2	0	0.9542262896106241	0.9688174741309553	0.2993039355771744	0.9525905138537609	0.9323535551513116	0.8247499874964695	0.9676293714688066	0.9347355361016173	1.0	0.25	0.0	0.005769311688407836	0.005769311688407836
3840	0.012041057699823369	0.0062692099814488315	0.006209408865365326	0.964766176784273	-1	0	0	0.16666666666666666	1	1.0	6	1.0	1.0	7	6	0	1	0	0.125	8	1	8	0.3333333333333333	0	0.9250349315805693	0.9706779785342912	0.4952052664516847	0.953838865824201	0.9323535551513116	0.8332422567105939	0.9405725703186	0.9377465024495879	1.0	0.7142857142857143	0.0	0.006209408865365326	0.006209408865365326
3089	0.012104675876574189	0.005833918648488907	0.005812923505609663	0.9647414200263416	-1	0	0	0.16666666666666666	1	1.0	6	1.0	1.0	7	6	0	1	0	0.125	8	1	8	0.3333333333333333	0	0.9250349315805693	0.9706779785342912	0.4952052664516847	0.953838865824201	0.9323535551513116	0.8332422567105939	0.9405725703186	0.9377465024495879	1.0	0.2857142857142857	0.0	0.005812923505609663	0.005812923505609663
2811	0.014868269147575497	0.0066203604672113074	0.005794386111045261	0.9579005775374513	-1	0	0	0.2857142857142857	2	0.875	7	0.5555555555555556	0.875	8	7	1	1	0	0.2222222222222222	9	2	10	0.2	0	0.9542262896106241	0.9688174741309553	0.2993039355771744	0.9525905138537609	0.9323535551513116	0.8247499874964695	0.9676293714688066	0.9347355361016173	1.0	0.25	0.0	0.005794386111045261	0.005794386111045261
2174	0.008506309350989392	0.003566952030895085	0.003543829379443739	0.9744909599711097	-1	0	0	0.3333333333333333	2	0.8333333333333334	5	0.5714285714285714	0.8333333333333334	6	5	1	1	0	0.2857142857142857	7	2	8	0.2	0	0.6382293109440699	0.9690902551472367	0.5038192731405061	0.9612162410649749	0.9070218744337343	0.7869018651998099	0.9251516294140327	0.9342537191316065	1.0	0.5	0.0	0.003543829379443739	0.003543829379443739
3153	0.013598411448798526	0.006535609054858509	0.00650612595091852	0.9605732045737193	-1	0	0	0.2857142857142857	2	0.875	7	0.5555555555555556	0.75	7	6	2	1	0	0.2222222222222222	9	2	10	0.14285714285714285	0	0.9834176476406788	0.9539575899810572	0.10340260470266416	0.9594599456494791	0.9323535551513116	0.8389368186189133	0.9825953912676174	0.9318307967011518	1.0	0.14285714285714285	0.0	0.00650612595091852	0.00650612595091852
2116	0.01077310890609791	0.005753188833023811	0.005753188824828982	0.968057898548973	-1	0	0	0.3333333333333333	2	0.8571428571428571	6	0.5625	0.8571428571428571	7	6	1	1	0	0.25	8	2	9	0.2	0	0.9250349315805693	0.9706779785342912	0.4952052664516847	0.953838865824201	0.9323535551513116	0.8332422567105939	0.9405725703186	0.9377465024495879	1.0	0.2857142857142857	0.0	0.005753188824828982	0.005753188824828982
5026	0.01670150289235649	0.013313120368639105	-0.013070202074523562	0.9561711513129256	-1	0	0	0.2857142857142857	2	0.875	7	0.5555555555555556	0.75	7	6	2	2	0	0.2222222222222222	9	2	10	0.2857142857142857	0	0.9834176476406788	0.9539575899810572	0.10340260470266416	0.9393201642025407	0.9323535551513116	0.8389368186189133	0.9825953912676174	0.9222735767821162	0.5714285714285714	0.7142857142857143	0.0	-0.0013070202074523562	-0.0013070202074523562
4468	0.014354030825254776	0.006705856383545755	0.006631828873679395	0.9602154397361227	-1	0	0	0.2857142857142857	2	0.875	7	0.5555555555555556	0.75	7	6	2	2	0	0.2222222222222222	9	2	10	0.2857142857142857	0	0.9834176476406788	0.9539575899810572	0.10340260470266416	0.9594599456494791	0.9323535551513116	0.8431678144060971	0.9806062809440402	0.9324979305468225	0.5714285714285714	0.7142857142857143	0.0	0.006631828873679395	0.006631828873679395
2326	0.010621432774504192	0.00571687337775671	0.005716806408668382	0.9676725614495814	-1	0	0	0.3333333333333333	2	0.8571428571428571	6	0.5625	0.8571428571428571	7	6	1	1	0	0.25	8	2	9	0.2	0	0.9250349315805693	0.9706779785342912	0.4952052664516847	0.953838865824201	0.8686641941222326	0.8642291949544151	0.9405725703186	0.9422942500122004	1.0	0.2857142857142857	0.0	0.005716806408668382	0.005716806408668382
4742	0.013748869170399549	0.0070666577955255236	0.007066657384654565	0.9642367150201977	-1	0	0	0.2857142857142857	2	0.875	7	0.5555555555555556	0.75	7	6	2	3	0	0.2222222222222222	9	2	10	0.42857142857142855	0	0.9834176476406788	0.9539575899810572	0.10340260470266416	0.9594599456494791	0.9323535551513116	0.8389368186189133	0.9825953912676174	0.9318307967011518	0.14285714285714285	0.14285714285714285	0.0	0.007066657384654565	0.007066657384654565
4463	0.01424293959168337	0.006758542844374806	0.006720388599845595	0.9605317936752058	-1	0	0	0.2857142857142857	2	0.875	7	0.5555555555555556	0.75	7	6	2	2	0	0.2222222222222222	9	2	10	0.2857142857142857	0	0.9834176476406788	0.9539575899810572	0.10340260470266416	0.9594599456494791	0.9323535551513116	0.8243977027034407	0.9825953912676174	0.9295974761080044	0.5714285714285714	0.14285714285714285	0.0	0.006720388599845595	0.006720388599845595
43	0.001779028157315589	0.0017302032121293306	-0.001729156290042167	0.9837564673535367	-1	0	0	1.0	1	0	0	1.0	0	0	0	1	1	0	0.5	2	1	2	0.16666666666666666	0	0	0	0	0	0	0	0	0	0	0	0	-0.1	-0.1
3414	0.01194398738637692	0.006334115150518445	0.006314733650254648	0.9647438221188552	-1	0	0	0.16666666666666666	1	1.0	6	1.0	1.0	7	6	0	1	0	0.125	8	1	8	0.3333333333333333	0	0.9250349315805693	0.9706779785342912	0.4952052664516847	0.953838865824201	0.9323535551513116	0.8332422567105939	0.9405725703186	0.9377465024495879	1.0	0.2857142857142857	0.0	0.006314733650254648	0.006314733650254648
4172	0.014880386625078967	0.003367908808317587	0.00296316258430692	0.9607378407738585	-1	0	0	0.2857142857142857	2	0.875	7	0.5555555555555556	0.875	8	7	1	1	0	0.2222222222222222	9	2	10	0.2	0	0.9542262896106241	0.9688174741309553	0.2993039355771744	0.9549085911492577	0.9323535551513116	0.8247499874964695	0.9676293714688066	0.9357962597481481	1.0	0.25	0.0	0.00296316258430692	0.00296316258430692
2318	0.01054177138656619	0.00527186394125402	0.0052670028737013385	0.9681214456587006	-1	0	0	0.3333333333333333	2	0.8571428571428571	6	0.5625	0.8571428571428571	7	6	1	1	0	0.25	8	2	9	0.2	0	0.9250349315805693	0.9706779785342912	0.4952052664516847	0.953838865824201	0.9323535551513116	0.8332422567105939	0.9405725703186	0.9377465024495879	1.0	0.2857142857142857	0.0	0.0052670028737013385	0.0052670028737013385
3054	0.014853984138801516	0.006602175060563354	0.005719416884159228	0.9579151293543731	-1	0	0	0.2857142857142857	2	0.875	7	0.5555555555555556	0.875	8	7	1	1	0	0.2222222222222222	9	2	10	0.2	0	0.9542262896106241	0.9688174741309553	0.2993039355771744	0.9525905138537609	0.9323535551513116	0.8247499874964695	0.9676293714688066	0.9347355361016173	1.0	0.25	0.0	0.005719416884159228	0.005719416884159228
3269	0.014570427729912934	0.0064451794520908	0.005713795740754619	0.9578621291030212	-1	0	0	0.2857142857142857	2	0.875	7	0.5555555555555556	0.875	8	7	1	1	0	0.2222222222222222	9	2	10	0.2	0	0.9542262896106241	0.9688174741309553	0.2993039355771744	0.9525905138537609	0.9005088746367722	0.8611202734380601	0.9676293714688066	0.9401239808794913	1.0	0.25	0.0	0.005713795740754619	0.005713795740754619
3160	0.010469911412952868	0.005616584390465613	0.00561439396767663	0.9680072798286485	-1	0	0	0.3333333333333333	2	0.8571428571428571	6	0.5625	0.8571428571428571	7	6	1	1	0	0.25	8	2	9	0.2	0	0.9250349315805693	0.9706779785342912	0.4952052664516847	0.953838865824201	0.9323535551513116	0.8332422567105939	0.9405725703186	0.9377465024495879	1.0	0.2857142857142857	0.0	0.00561439396767663	0.00561439396767663
429	0.0032088826492703486	0.00238132926036628	-0.0023469318321494397	0.9781571071086135	-1	0	0	0.5	1	1.0	1	1.0	1.0	2	1	0	1	0	0.3333333333333333	3	1	3	0.3333333333333333	0	0.5397407741304736	0.7134870322096618	0.6334681064743153	0.6697300705660892	0.5889294124084368	0.9481185775259312	0.7432027539001115	0.8188073363810418	1.0	0	0.0	-0.00023469318321494396	-0.00023469318321494396
3498	0.01185594431298737	0.006569677918132465	0.0065629506579311285	0.9644464414181115	-1	0	0	0.16666666666666666	1	1.0	6	1.0	1.0	7	6	0	1	0	0.125	8	1	8	0.3333333333333333	0	0.9250349315805693	0.9706779785342912	0.4952052664516847	0.953838865824201	0.9323535551513116	0.8332422567105939	0.9405725703186	0.9377465024495879	1.0	0.2857142857142857	0.0	0.0065629506579311285	0.0065629506579311285
4079	0.012012879617175582	0.0058864189962626315	0.005861517908269692	0.9649970190010466	-1	0	0	0.16666666666666666	1	1.0	6	1.0	1.0	7	6	0	1	0	0.125	8	1	8	0.3333333333333333	0	0.9250349315805693	0.9706779785342912	0.4952052664516847	0.953838865824201	0.9323535551513116	0.8332422567105939	0.9405725703186	0.9377465024495879	1.0	0.42857142857142855	0.0	0.005861517908269692	0.005861517908269692
1013	0.008640975363727307	0.0017947299987476372	0.0015908227624191434	0.9771098386781492	-1	0	0	0.3333333333333333	2	0.8333333333333334	5	0.5714285714285714	0.8333333333333334	6	5	1	1	0	0.2857142857142857	7	2	8	0.2	0	0.32681791850873126	0.9602086138027776	0.5552625864845897	0.9385418588452609	0.7192229853119203	0.8532735268527534	0.9028820485849106	0.9280196958383621	1.0	0.3333333333333333	0.0	0.0015908227624191434	0.0015908227624191434
4301	0.013758398152671625	0.0050048141959992435	0.005001271275526612	0.9546665470839383	-1	0	0	0.2857142857142857	2	0.875	7	0.3333333333333333	0.75	7	6	2	2	0	0.8333333333333334	6	5	10	0.2857142857142857	0	0.9834176476406788	0.9539575899810572	0.10340260470266416	0.9602717637450824	0.9323535551513116	0.8389368186189133	0.9825953912676174	0.9322756688277376	0.5714285714285714	0.14285714285714285	0.0	0.005001271275526612	0.005001271275526612
4626	0.0056367226118183905	0.005380984281179924	-0.005380116487139672	0.9813643065373902	-1	0	0	0.4	2	0.8	4	1.0	0.6	5	3	1	2	0	0.14285714285714285	1	7	7	0.5	0.3333333333333333	0.30221214670989194	0.9728258047250803	0.4952052664516847	0.8276255799732946	0.8686641941222326	0.8472746071779955	0.9258451030012639	0.9077726709404396	0.6	0.4	0.0	-0.0005380116487139672	-0.0005380116487139672
154	0.019677821726430136	0.006347150798413066	-0.0062677462458327355	0.9324101913156212	-1	0	0	0.3333333333333333	3	0.7272727272727273	8	0.325	0.6363636363636364	9	7	3	2	0	0.625	5	8	13	0.25	0.3333333333333333	0.3888955088997129	0.9119465349266587	0.2279940521273825	0.960453406586008	0.33623385958736574	0.8080609260344925	0.8654696306018723	0.9106562483782011	0.5555555555555556	0	0.0	-0.0006267746245832735	-0.0006267746245832735
595	0.018251243568252022	0.0037871401038789172	-0.0036809285130191194	0.9582266517723032	-1	0	0	0.2857142857142857	2	0.75	6	0.4166666666666667	0.625	6	5	3	0	0	0.375	8	3	10	0.0	0.25	0.5397407741304736	0.8870435798887992	0.6334681064743153	0.8829912934822793	0.5333066652213303	0.9798106695798806	0.8486968670996985	0.9343013941062172	0	0	0.0	-0.0003680928513019119	-0.0003680928513019119
740	0.0031106976392173283	0.0030246215296333007	-0.0030216762404893594	0.981698576941565	-1	0	0	0.5	2	0.6666666666666666	2	0.625	0.3333333333333333	3	1	1	0	0	0.5	4	2	5	0.0	0	0.7107779301136136	0.8156607387763323	0.9299550334405924	0.7592749938973057	0.7988941517161949	0.7083621007308146	0.7110509786327583	0.7639497468357385	0	0	0.0	-0.00030216762404893595	-0.00030216762404893595
877	0.003243031654755562	0.002735517856046703	-0.0027354348819337224	0.9834228467423338	-1	0	0	0.75	3	0.3333333333333333	1	0.625	0.3333333333333333	4	1	0	1	0	0.5	2	4	5	1.0	0.6666666666666666	0.5391259074646166	0.9138765880116178	0.26133551013627826	0.8474903154723901	0.5251376250161897	0.9711766292356349	0.9316871413142259	0.9263159573226659	1.0	0.5	0.0	-0.00027354348819337224	-0.00027354348819337224
4784	0.013838978971579895	0.006698435519226446	0.00666375208135256	0.9605604071287905	-1	0	0	0.2857142857142857	2	0.875	7	0.5555555555555556	0.75	7	6	2	1	0	0.2222222222222222	9	2	10	0.14285714285714285	0	0.9834176476406788	0.9539575899810572	0.10340260470266416	0.9594599456494791	0.9323535551513116	0.8431678144060971	0.9806062809440402	0.9324979305468225	1.0	0.14285714285714285	0.0	0.00666375208135256	0.00666375208135256
4196	0.008888461756583796	0.004150779034811616	0.003770838010889301	0.9740707619466079	-1	0	0	0.2	1	1.0	5	1.0	1.0	6	5	0	1	0	0.14285714285714285	7	1	7	0.3333333333333333	0	0.6136235391452306	0.9710882423854573	0.5038192731405061	0.952282905898098	0.9005088746367722	0.8412493730488843	0.8760980942582568	0.9384914948715145	1.0	0.3333333333333333	0.0	0.003770838010889301	0.003770838010889301
4136	0.011941273077331612	0.00645988729367549	0.006438226628033626	0.9645461486659751	-1	0	0	0.16666666666666666	1	1.0	6	1.0	1.0	7	6	0	1	0	0.125	8	1	8	0.3333333333333333	0	0.9250349315805693	0.9706779785342912	0.4952052664516847	0.953838865824201	0.9323535551513116	0.8332422567105939	0.9405725703186	0.9377465024495879	1.0	0.2857142857142857	0.0	0.006438226628033626	0.006438226628033626
4085	0.013807774917926714	0.00679669500532779	0.0067799889467488215	0.9602040452662094	-1	0	0	0.2857142857142857	2	0.875	7	0.5555555555555556	0.75	7	6	2	1	0	0.2222222222222222	9	2	10	0.14285714285714285	0	0.9834176476406788	0.9539575899810572	0.10340260470266416	0.9594599456494791	0.9323535551513116	0.8389368186189133	0.9825953912676174	0.9318307967011518	1.0	0.14285714285714285	0.0	0.0067799889467488215	0.0067799889467488215
450	0.0018417834696064514	0.0017749542544660856	-0.0017747728905737345	0.9851582226733222	-1	0	0	1.0	1	0	0	1.0	0	1	0	0	0	0	0.5	1	2	2	0.0	0	0	0	0	0	0	0	0	0	0	0	0	-0.00017747728905737346	-0.00017747728905737346
1240	0.008359636584403718	0.0035016930359771698	0.0032708414596989855	0.9743334686542778	-1	0	0	0.3333333333333333	2	0.8333333333333334	5	0.5714285714285714	0.8333333333333334	6	5	1	1	0	0.2857142857142857	7	2	8	0.2	0	0.6382293109440699	0.9690902551472367	0.5038192731405061	0.9612162410649749	0.9070218744337343	0.7869018651998099	0.9251516294140327	0.9342537191316065	1.0	0.5	0.0	0.0032708414596989855	0.0032708414596989855
498	0.0017467332232420196	0.0016964664291657051	-0.0016943431431036989	0.9832134788466595	-1	0	0	1.0	1	0	0	1.0	0	1	0	0	0	0	0.5	2	1	2	0.0	0	0	0	0	0	0	0	0	0	0	0	0	-0.00016943431431036988	-0.00016943431431036988
1107	0.026818938088663643	0.004185531229753836	-0.0018283688794284137	0.9804432896782365	-1	0	0	0.2	2	0.9230769230769231	12	0.38461538461538464	0.8461538461538461	12	11	2	1	0	0.23076923076923078	3	13	15	0.14285714285714285	0	0.35142369030757054	0.8780519011964161	0.627352860321704	0.9453332298132421	0.7960002949229956	0.9641719708955325	0.90612844910815	0.9373588391841668	1.0	0.5	0.0	-0.00018283688794284137	-0.00018283688794284137
3778	0.009898010483632189	0.005095837568450795	-0.00044963781427302056	0.961827389263581	-1	0	0	0.2	1	1.0	5	1.0	0.8	5	4	1	1	0	0.14285714285714285	7	1	7	0.2	0	0.9834176476406788	0.9355960866239738	0.10340260470266416	0.9707283319769021	0.9323535551513116	0.8121801780635095	0.9825953912676174	0.9273868689161247	1.0	0.2	0.0	-4.496378142730205e-05	-4.496378142730205e-05
4394	0.00937397044148222	0.005345612734016821	0.0014487369382229828	0.9615050068761036	-1	0	0	0.2	1	1.0	5	1.0	0.8	5	4	1	2	0	0.14285714285714285	7	1	7	0.4	0	0.9834176476406788	0.9355960866239738	0.10340260470266416	0.9707283319769021	0.9323535551513116	0.8121801780635095	0.9825953912676174	0.9273868689161247	0.6	0.2	0.0	0.0014487369382229828	0.0014487369382229828
4069	0.015807268943193165	0.006119506321420612	0.0023060784266154956	0.9608442881382129	-1	0	0	0.25	2	0.8888888888888888	8	0.55	0.8888888888888888	9	8	1	1	0	0.2	10	2	11	0.2	0	0.9834176476406788	0.9662383252083281	0.10340260470266416	0.9517784356728755	0.9323535551513116	0.8236297835405476	0.9825953912676174	0.932510938511986	1.0	0.2222222222222222	0.0	0.0023060784266154956	0.0023060784266154956
1478	0.009436983181769243	0.004261044149489458	0.0038890135408920514	0.9767244802677737	-1	0	0	0.3333333333333333	2	0.8571428571428571	6	0.5625	0.8571428571428571	7	6	1	1	0	0.25	8	2	9	0.2	0	0.35142369030757054	0.9671262739464666	0.5124332798293276	0.95133072635316	0.8686641941222326	0.8569597053202267	0.90612844910815	0.9379008094810193	1.0	0.42857142857142855	0.0	0.0038890135408920514	0.0038890135408920514
2989	0.0119865604958374	0.005884024099668768	0.005829413737732829	0.9647335529293625	-1	0	0	0.16666666666666666	1	1.0	6	1.0	1.0	7	6	0	1	0	0.125	8	1	8	0.3333333333333333	0	0.9250349315805693	0.9706779785342912	0.4952052664516847	0.953838865824201	0.9323535551513116	0.8332422567105939	0.9405725703186	0.9377465024495879	1.0	0.2857142857142857	0.0	0.005829413737732829	0.005829413737732829
952	0.0023309232042231518	0.002285087969189548	-0.002285064577278201	0.9841720382559188	-1	0	0	0.6666666666666666	2	0.5	1	0.6666666666666666	0	1	0	2	0	0	0.6666666666666666	2	3	4	0.0	0	0	0	0	0	0	0	0	0	0	0	0	-0.00022850645772782012	-0.00022850645772782012
594	0.0019779373711840244	0.0017639602428970126	-0.0017633856372236208	0.9837425509576992	-1	0	0	1.0	2	0.0	0	1.0	0	1	0	1	0	0	0.3333333333333333	3	1	3	0.0	1.0	0	0	0	0	0	0	0	0	0	0	0	-0.0001763385637223621	-0.0001763385637223621
1045	0.011334149183976678	0.0026950834418407493	0.001102169237312784	0.9786725112111281	-1	0	0	0.2857142857142857	2	0.875	7	0.5555555555555556	0.875	8	7	1	1	0	0.2222222222222222	9	2	10	0.2	0	0.48500401942984245	0.9629598536032415	0.4952052664516847	0.9559156504017468	0.8751771939191949	0.9367677774491051	0.9311443001998639	0.9530267731360168	1.0	0.625	0.0	0.001102169237312784	0.001102169237312784
3192	0.011863826102345704	0.006179836406124686	0.006143851327821268	0.9649004743132693	-1	0	0	0.16666666666666666	1	1.0	6	1.0	1.0	7	6	0	1	0	0.125	8	1	8	0.3333333333333333	0	0.9250349315805693	0.9706779785342912	0.4952052664516847	0.953838865824201	0.9323535551513116	0.8332422567105939	0.9405725703186	0.9377465024495879	1.0	0.2857142857142857	0.0	0.006143851327821268	0.006143851327821268
2366	0.010548393971268926	0.005659239811896158	0.005654867661819276	0.9677852993286323	-1	0	0	0.3333333333333333	2	0.8571428571428571	6	0.5625	0.8571428571428571	7	6	1	1	0	0.25	8	2	9	0.2	0	0.9250349315805693	0.9706779785342912	0.4952052664516847	0.953838865824201	0.8686641941222326	0.8642291949544151	0.9405725703186	0.9422942500122004	1.0	0.2857142857142857	0.0	0.005654867661819276	0.005654867661819276
2173	0.010685374062073587	0.005938011983914545	0.005857542955497676	0.9679199092456398	-1	0	0	0.3333333333333333	2	0.8571428571428571	6	0.5625	0.8571428571428571	7	6	1	1	0	0.25	8	2	9	0.2	0	0.9250349315805693	0.9706779785342912	0.4952052664516847	0.953838865824201	0.9323535551513116	0.8332422567105939	0.9405725703186	0.9377465024495879	1.0	0.7142857142857143	0.0	0.005857542955497676	0.005857542955497676
1698	0.010868328410719694	0.0015819854443335482	-0.0014218053234197074	0.9733986282701396	-1	0	0	0.2	1	1.0	5	1.0	1.0	6	5	0	1	0	0.14285714285714285	7	1	7	0.3333333333333333	0	0.5513955993317156	0.9625559997782611	0.5038192731405061	0.9612162410649749	0.8751771939191949	0.7802756924180309	0.9251516294140327	0.9292180296999936	1.0	0.5	0.0	-0.00014218053234197074	-0.00014218053234197074
3914	0.01591745477745107	0.005845442817779764	-0.005747931349007139	0.956661937937537	-1	0	0	0.16666666666666666	1	1.0	6	1.0	0.8333333333333334	6	5	1	0	0	0.125	8	1	8	0.0	0	0.8669466058317103	0.9472695776721597	0.35932880149781654	0.9620769172790816	0.8576101730365941	0.7791969648887365	0.958111341536627	0.9213601761815714	0	0	0.0	-0.0005747931349007138	-0.0005747931349007138
550	0.001774025424536835	0.0017260518133733094	-0.0017239283582801187	0.983265089972127	-1	0	0	1.0	1	0	0	1.0	0	1	0	0	0	0	0.5	2	1	2	0.0	0	0	0	0	0	0	0	0	0	0	0	0	-0.00017239283582801186	-0.00017239283582801186
1447	0.0037537332121365613	0.0023464390378703905	-0.0023450485208679483	0.9853773834432011	-1	0	0	0.375	3	0.7777777777777778	7	0.4074074074074074	0.6666666666666666	9	6	1	3	0	0.3333333333333333	3	9	11	1.0	0.25	0.9834176476406788	0.9695649541708894	0.21992342479778676	0.9584496104565969	0.8816901937161571	0.7067610357555174	0.957851688235174	0.9236582742869744	0.1111111111111111	0.4444444444444444	0.0	-0.00023450485208679483	-0.00023450485208679483
460	0.0264010191636677	0.003983717198306025	-0.00225737359844683	0.9781698056259114	-1	0	0	0.2	2	0.9230769230769231	12	0.38461538461538464	0.8461538461538461	12	11	2	1	0	0.23076923076923078	3	13	15	0.14285714285714285	0	0.4934150547969659	0.9338721845555784	0.7942850765560808	0.9093174485713608	0.8751771939191949	0.9642886926925328	0.8942395675948535	0.9398945737724583	1.0	0.3333333333333333	0.0	-0.000225737359844683	-0.000225737359844683
651	0.001742690830033399	0.0016963736458210001	-0.001694254021035653	0.9832186233984764	-1	0	0	1.0	1	0	0	1.0	0	1	0	0	0	0	0.5	2	1	2	0.0	0	0	0	0	0	0	0	0	0	0	0	0	-0.0001694254021035653	-0.0001694254021035653
2438	0.010626346867749227	0.005733354960570995	0.005733215925528618	0.9677130066523915	-1	0	0	0.3333333333333333	2	0.8571428571428571	6	0.5625	0.8571428571428571	7	6	1	1	0	0.25	8	2	9	0.2	0	0.9250349315805693	0.9706779785342912	0.4952052664516847	0.953838865824201	0.9323535551513116	0.8332422567105939	0.9405725703186	0.9377465024495879	1.0	0.7142857142857143	0.0	0.005733215925528618	0.005733215925528618
125	0.0025742168881035077	0.0019161909279688358	-0.0019161887283780563	0.9754411510887394	-1	0	0	0.5	1	1.0	1	1.0	1.0	2	1	0	1	0	0.3333333333333333	1	3	3	0.3333333333333333	0	0.8764969220648873	0.7440608551337644	0.4600359922158009	0.9692308431586036	0.5218246563252306	0.6367507720449572	0.9203756108094201	0.844594758010068	1.0	0	0.0	-0.00019161887283780562	-0.00019161887283780562
209	0.001807909237004497	0.0017945097643926255	-0.0017926864652348673	0.9837936431281145	-1	0	0	1.0	1	0	0	1.0	0	1	0	0	2	0	0.5	2	1	2	0.6666666666666666	0	0	0	0	0	0	0	0	0	0	0	0	-0.00017926864652348672	-0.00017926864652348672
657	0.0019700220913864536	0.0017634438356059594	-0.0017634438352198635	0.9842183408927174	-1	0	0	1.0	1	0	0	1.0	0	1	0	0	1	0	0.5	2	1	2	0.3333333333333333	0	0	0	0	0	0	0	0	0	0	0	0	-0.00017634438352198635	-0.00017634438352198635
4486	0.007941889037269305	0.0025699493081303973	-0.0015028910151600663	0.9672878540757534	-1	0	0	0.25	1	1.0	4	1.0	0.75	4	3	1	2	0	0.16666666666666666	6	1	6	0.4	0	0.9834176476406788	0.562866681883261	0.10340260470266416	0.977329136054043	0.9323535551513116	0.5141513432564537	0.9825953912676174	0.7953893208409015	0.625	0.25	0.0	-0.00015028910151600663	-0.00015028910151600663
841	0.021814732708075085	0.008150313988072925	-0.008144584055828326	0.9289998109399303	-1	0	0	0.2	2	0.9230769230769231	12	0.5357142857142857	0.9230769230769231	13	12	1	1	0	0.14285714285714285	14	2	15	0.2	0	0.6806453626111699	0.9140546453998074	0.4968075590985025	0.9592187055255285	0.8816901937161571	0.9676027558879428	0.90612844910815	0.9513366050976556	1.0	0.3076923076923077	0.0	-0.0008144584055828326	-0.0008144584055828326
3349	0.004112654041248223	0.003796531434138247	-0.0037890489280531206	0.983307054704669	-1	0	0	0.5	3	0.6666666666666666	4	0.5714285714285714	0.6666666666666666	7	4	0	1	0	0.2857142857142857	2	7	8	1.0	0.3333333333333333	0.9250349315805693	0.9706779785342912	0.4952052664516847	0.953838865824201	0.9323535551513116	0.8332422567105939	0.9405725703186	0.9377465024495879	1.0	0.7142857142857143	0.0	-0.00037890489280531205	-0.00037890489280531205
2944	0.010724430240600349	0.005397368924507483	0.005396272030394385	0.9682950074156002	-1	0	0	0.3333333333333333	2	0.8571428571428571	6	0.5625	0.8571428571428571	7	6	1	1	0	0.25	8	2	9	0.2	0	0.9250349315805693	0.9706779785342912	0.4952052664516847	0.953838865824201	0.9323535551513116	0.8332422567105939	0.9405725703186	0.9377465024495879	1.0	0.2857142857142857	0.0	0.005396272030394385	0.005396272030394385
1582	0.009490848601039234	0.004115976959515092	0.0037890719328065817	0.976803045866603	-1	0	0	0.3333333333333333	2	0.8571428571428571	6	0.5625	0.8571428571428571	7	6	1	1	0	0.25	8	2	9	0.2	0	0.35142369030757054	0.9671262739464666	0.5124332798293276	0.95133072635316	0.8686641941222326	0.8569597053202267	0.90612844910815	0.9379008094810193	1.0	0.42857142857142855	0.0	0.0037890719328065817	0.0037890719328065817
2395	0.01056432272939825	0.005618847589378081	0.0056158651570899915	0.9677710912155281	-1	0	0	0.3333333333333333	2	0.8571428571428571	6	0.5625	0.8571428571428571	7	6	1	1	0	0.25	8	2	9	0.2	0	0.9250349315805693	0.9706779785342912	0.4952052664516847	0.953838865824201	0.8686641941222326	0.8642291949544151	0.9405725703186	0.9422942500122004	1.0	0.2857142857142857	0.0	0.0056158651570899915	0.0056158651570899915
923	0.024928714332404074	0.0015447318419128078	-0.0013755348548414941	0.9802018703394771	-1	0	0	0.2	2	0.9230769230769231	12	0.38461538461538464	0.8461538461538461	12	11	2	1	0	0.23076923076923078	3	13	15	0.14285714285714285	0	0.4934150547969659	0.9343981015912034	0.7942850765560808	0.908009046949355	0.7960002949229956	0.9662511082985186	0.8810426269811322	0.9408540220854891	1.0	0.25	0.0	-0.0001375534854841494	-0.0001375534854841494
2320	0.014625306612246522	0.006710511688877159	0.005996558268000453	0.9578025794089059	-1	0	0	0.2857142857142857	2	0.875	7	0.5555555555555556	0.875	8	7	1	1	0	0.2222222222222222	9	2	10	0.2	0	0.9542262896106241	0.9688174741309553	0.2993039355771744	0.9525905138537609	0.9323535551513116	0.8247499874964695	0.9676293714688066	0.9347355361016173	1.0	0.25	0.0	0.005996558268000453	0.005996558268000453
4350	0.013808966223598952	0.006662481623529097	0.006637738569336468	0.9601250408854546	-1	0	0	0.2857142857142857	2	0.875	7	0.5555555555555556	0.75	7	6	2	1	0	0.2222222222222222	9	2	10	0.14285714285714285	0	0.9834176476406788	0.9539575899810572	0.10340260470266416	0.9594599456494791	0.9323535551513116	0.8389368186189133	0.9825953912676174	0.9318307967011518	1.0	0.14285714285714285	0.0	0.006637738569336468	0.006637738569336468
4695	0.013479698212101002	0.007235158688321327	0.007183140620863279	0.96371592134654	-1	0	0	0.2857142857142857	2	0.875	7	0.5555555555555556	0.75	7	6	2	2	0	0.2222222222222222	9	2	10	0.2857142857142857	0	0.9834176476406788	0.9539575899810572	0.10340260470266416	0.9594599456494791	0.9323535551513116	0.8389368186189133	0.9825953912676174	0.9318307967011518	0.5714285714285714	0.14285714285714285	0.0	0.007183140620863279	0.007183140620863279
4721	0.013625086499682386	0.0068252170450375715	0.006806371317037958	0.9641448293583491	-1	0	0	0.2857142857142857	2	0.875	7	0.5555555555555556	0.75	7	6	2	2	0	0.2222222222222222	9	2	10	0.2857142857142857	0	0.9834176476406788	0.9539575899810572	0.10340260470266416	0.9594599456494791	0.9323535551513116	0.8431678144060971	0.9806062809440402	0.9324979305468225	0.5714285714285714	0.14285714285714285	0.0	0.006806371317037958	0.006806371317037958
5006	0.016186520514121498	0.00866273070984377	0.008523422152378677	0.9632607365555003	-1	0	0	0.2222222222222222	2	0.9090909090909091	10	0.5416666666666666	0.8181818181818182	9	9	3	2	0	0.16666666666666666	12	2	13	0.2	0	0.9834176476406788	0.9714000873653476	0.4952052664516847	0.9474585689345199	0.8908589965984302	0.8946325522292446	0.9476439298785684	0.9454301473954981	0.5555555555555556	0.7777777777777778	0.0	0.008523422152378677	0.008523422152378677
2414	0.010654677995177228	0.0051787091317787365	0.005178706109320213	0.9683851419894574	-1	0	0	0.3333333333333333	2	0.8571428571428571	6	0.5625	0.8571428571428571	7	6	1	1	0	0.25	8	2	9	0.2	0	0.9250349315805693	0.9706779785342912	0.4952052664516847	0.953838865824201	0.9323535551513116	0.8332422567105939	0.9405725703186	0.9377465024495879	1.0	0.2857142857142857	0.0	0.005178706109320213	0.005178706109320213
4575	0.013741016730325685	0.006944913003557194	0.006937268944825203	0.9602752260818465	-1	0	0	0.2857142857142857	2	0.875	7	0.5555555555555556	0.75	7	6	2	1	0	0.2222222222222222	9	2	10	0.14285714285714285	0	0.9834176476406788	0.9539575899810572	0.10340260470266416	0.9594599456494791	0.8609369118331645	0.8440556003351191	0.9800034231906848	0.9326389843581454	1.0	0.14285714285714285	0.0	0.006937268944825203	0.006937268944825203
391	0.0018422072382312858	0.0017949589504311209	-0.001794915931019882	0.9854397692922687	-1	0	0	1.0	1	0	0	1.0	0	1	0	0	1	0	0.5	1	2	2	0.3333333333333333	0	0	0	0	0	0	0	0	0	0	0	0	-0.0001794915931019882	-0.0001794915931019882
4378	0.0139679151255652	0.006828729924252833	0.006760805378516305	0.9601581056188231	-1	0	0	0.2857142857142857	2	0.875	7	0.5555555555555556	0.75	7	6	2	2	0	0.2222222222222222	9	2	10	0.2857142857142857	0	0.9834176476406788	0.9539575899810572	0.10340260470266416	0.9594599456494791	0.9323535551513116	0.8389368186189133	0.9825953912676174	0.9318307967011518	0.5714285714285714	0.14285714285714285	0.0	0.006760805378516305	0.006760805378516305
1474	0.009802426399464713	0.0045333474228003	0.0038510951467741624	0.977051614817287	-1	0	0	0.3333333333333333	2	0.8571428571428571	6	0.5625	0.8571428571428571	7	6	1	1	0	0.25	8	2	9	0.2	0	0.35142369030757054	0.9671262739464666	0.5124332798293276	0.95133072635316	0.8686641941222326	0.8569597053202267	0.90612844910815	0.9379008094810193	1.0	0.42857142857142855	0.0	0.0038510951467741624	0.0038510951467741624
3546	0.011964296575269167	0.006215983527121663	0.006213752251229907	0.9646238425407967	-1	0	0	0.16666666666666666	1	1.0	6	1.0	1.0	7	6	0	1	0	0.125	8	1	8	0.3333333333333333	0	0.9250349315805693	0.9706779785342912	0.4952052664516847	0.953838865824201	0.9323535551513116	0.8332422567105939	0.9405725703186	0.9377465024495879	1.0	0.2857142857142857	0.0	0.006213752251229907	0.006213752251229907
757	0.012614999622488642	0.0030315129069941626	-0.0029796844727726784	0.9823292121762628	-1	0	0	0.3333333333333333	2	0.6666666666666666	4	0.5714285714285714	0.6666666666666666	5	4	2	4	0	0.2857142857142857	7	2	8	0.5714285714285714	0	0.5259830578653979	0.9163604786419178	0.7595004541917232	0.8285431389404757	0.3448109763837558	0.9563857425481527	0.8545347497589575	0.913119729024502	0.30000000000000004	0.6	0.0	-0.00029796844727726787	-0.00029796844727726787
4081	0.014156431483608553	0.007200768835545664	0.005451793885816732	0.9667098341226028	-1	0	0	0.16666666666666666	1	1.0	7	1.0	0.8571428571428571	7	6	1	1	0	0.1111111111111111	9	1	9	0.2	0	0.9250349315805693	0.9706779785342912	0.4952052664516847	0.953838865824201	0.9323535551513116	0.8332422567105939	0.9405725703186	0.9377465024495879	1.0	0.2857142857142857	0.0	0.005451793885816732	0.005451793885816732
4457	0.013908779574089189	0.006886785839807628	0.006880911723433085	0.9601251655843028	-1	0	0	0.2857142857142857	2	0.875	7	0.5555555555555556	0.75	7	6	2	1	0	0.2222222222222222	9	2	10	0.14285714285714285	0	0.9834176476406788	0.9539575899810572	0.10340260470266416	0.9594599456494791	0.9323535551513116	0.8389368186189133	0.9825953912676174	0.9318307967011518	1.0	0.7142857142857143	0.0	0.006880911723433085	0.006880911723433085
3725	0.012118380043777459	0.006505878868340754	0.00645450326622674	0.9645241197310934	-1	0	0	0.16666666666666666	1	1.0	6	1.0	1.0	7	6	0	1	0	0.125	8	1	8	0.3333333333333333	0	0.9250349315805693	0.9706779785342912	0.4952052664516847	0.953838865824201	0.9323535551513116	0.8332422567105939	0.9405725703186	0.9377465024495879	1.0	0.2857142857142857	0.0	0.00645450326622674	0.00645450326622674
2032	0.016273435274599336	0.006782984675912461	-0.006758833907613862	0.9651402754997048	-1	0	0	0.2857142857142857	2	0.875	7	0.5555555555555556	0.875	8	7	1	0	0	0.2222222222222222	9	2	10	0.0	0	0.5699836972557737	0.9556458922708599	0.5260999273485462	0.9519265155207455	0.8576101730365941	0.7807633378881783	0.9090396360489278	0.9199759139631523	0	0	0.0	-0.0006758833907613862	-0.0006758833907613862
2136	0.010562006972395701	0.005559878213540435	0.0055586116786442985	0.9680259542780897	-1	0	0	0.3333333333333333	2	0.8571428571428571	6	0.5625	0.8571428571428571	7	6	1	1	0	0.25	8	2	9	0.2	0	0.9250349315805693	0.9706779785342912	0.4952052664516847	0.953838865824201	0.8686641941222326	0.8642291949544151	0.9405725703186	0.9422942500122004	1.0	0.2857142857142857	0.0	0.0055586116786442985	0.0055586116786442985
1141	0.011465147363491515	0.0026847320021019545	0.0009877004485469585	0.9785577103419757	-1	0	0	0.2857142857142857	2	0.875	7	0.5555555555555556	0.875	8	7	1	1	0	0.2222222222222222	9	2	10	0.2	0	0.48500401942984245	0.9629598536032415	0.4952052664516847	0.9559156504017468	0.8751771939191949	0.9367677774491051	0.9311443001998639	0.9530267731360168	1.0	0.875	0.0	0.0009877004485469585	0.0009877004485469585
3308	0.011677015555430046	0.006161163398586607	0.00614060479428086	0.9646299611709055	-1	0	0	0.16666666666666666	1	1.0	6	1.0	1.0	7	6	0	1	0	0.125	8	1	8	0.3333333333333333	0	0.9250349315805693	0.9706779785342912	0.4952052664516847	0.953838865824201	0.9323535551513116	0.8332422567105939	0.9405725703186	0.9377465024495879	1.0	0.2857142857142857	0.0	0.00614060479428086	0.00614060479428086
1168	0.013958046950452328	0.00109787281153296	-0.00021280916423161906	0.9734884190340607	-1	0	0	0.2	2	0.9230769230769231	12	0.5357142857142857	0.9230769230769231	13	12	1	1	0	0.14285714285714285	14	2	15	0.2	0	0.6309788205233633	0.9318617792589504	0.7041645528109629	0.9474812339695069	0.8794812922679249	0.9475285975298537	0.9124707465104454	0.9427095271429077	1.0	0.23076923076923078	0.0	-2.1280916423161904e-05	-2.1280916423161904e-05
2455	0.011649877167319755	0.0032998342911570644	0.002669183241311609	0.970823858679815	-1	0	0	0.3333333333333333	2	0.8571428571428571	6	0.5625	0.8571428571428571	7	6	1	1	0	0.25	8	2	9	0.2	0	0.9250349315805693	0.9706779785342912	0.4952052664516847	0.9560864394093976	0.9323535551513116	0.8332422567105939	0.9405725703186	0.9387558905435057	1.0	0.2857142857142857	0.0	0.002669183241311609	0.002669183241311609
3664	0.008920617141139772	0.004975070972337666	0.004349598841252831	0.9736569928167722	-1	0	0	0.2	1	1.0	5	1.0	1.0	6	5	0	1	0	0.14285714285714285	7	1	7	0.3333333333333333	0	0.6136235391452306	0.9710882423854573	0.5038192731405061	0.952282905898098	0.8191907753938281	0.8565301126775379	0.8760980942582568	0.9407457415438725	1.0	0.3333333333333333	0.0	0.004349598841252831	0.004349598841252831
2045	0.0108434089211221	0.005528397591411884	0.005097524192767253	0.9664718888176321	-1	0	0	0.3333333333333333	2	0.8571428571428571	6	0.5625	0.8571428571428571	7	6	1	1	0	0.25	8	2	9	0.2	0	0.9250349315805693	0.9686228775017127	0.4952052664516847	0.9633983932688387	0.8816901937161571	0.8473594078586849	0.9405725703186	0.9429312492943427	1.0	0.42857142857142855	0.0	0.005097524192767253	0.005097524192767253
899	0.0025405970272990744	0.0025374100869211325	-0.0025373566410175946	0.9852484499007917	-1	0	0	0.5	2	0.6666666666666666	2	0.8333333333333334	0.3333333333333333	3	1	1	1	0	0.6666666666666666	2	3	5	0.25	0	0.4596674663771189	0.9538246247319431	0.32174207810528616	0.803197772396642	0.6849023294861173	0.8745853188219803	0.9241756785032706	0.8933589241183596	1.0	0	0.0	-0.0002537356641017595	-0.0002537356641017595
2892	0.009719752336149022	0.005805039896342408	0.00577887552828275	0.9745132422320759	-1	0	0	0.3333333333333333	2	0.8571428571428571	6	0.5625	0.8571428571428571	7	6	1	1	0	0.25	8	2	9	0.2	0	0.9250349315805693	0.9706779785342912	0.4952052664516847	0.953838865824201	0.9323535551513116	0.833661920914721	0.9405725703186	0.9378053080464827	1.0	0.2857142857142857	0.0	0.00577887552828275	0.00577887552828275
1265	0.007853847194156428	0.003416704118475574	-0.0033619651422310388	0.9797392698181849	-1	0	0	0.5	3	0.6666666666666666	4	0.4444444444444444	0.6666666666666666	6	4	1	1	0	0.5	6	3	8	0.25	1.0	0.6382293109440699	0.9690902551472367	0.5397990289800275	0.9631268641861723	0.8751771939191949	0.8533298610982026	0.9251516294140327	0.9439052059331847	1.0	0.5	0.0	-0.00033619651422310385	-0.00033619651422310385
3222	0.014157306293449192	0.00656760665278416	0.006358312567925213	0.9570215759971743	-1	0	0	0.2857142857142857	2	0.875	7	0.5555555555555556	0.875	8	7	1	1	0	0.2222222222222222	9	2	10	0.2	0	0.9542262896106241	0.9597088464722708	0.30791794226599595	0.963024849613091	0.9323535551513116	0.8253406900873671	0.9589228275049093	0.9346916455021506	1.0	0.625	0.0	0.006358312567925213	0.006358312567925213
1263	0.008679456908696061	0.001772226357742537	0.001685230934256172	0.9770327660324066	-1	0	0	0.3333333333333333	2	0.8333333333333334	5	0.5714285714285714	0.8333333333333334	6	5	1	1	0	0.2857142857142857	7	2	8	0.2	0	0.6382293109440699	0.9690902551472367	0.5106688239562469	0.9625669539900468	0.8751771939191949	0.8533298610982026	0.9251516294140327	0.9436283143206712	1.0	0.6666666666666666	0.0	0.001685230934256172	0.001685230934256172
1143	0.009099103488364646	0.001822417091912381	0.0016886211649157984	0.9773509108893794	-1	0	0	0.3333333333333333	2	0.8333333333333334	5	0.5714285714285714	0.8333333333333334	6	5	1	1	0	0.2857142857142857	7	2	8	0.2	0	0.6382293109440699	0.9690902551472367	0.5106688239562469	0.9625669539900468	0.8751771939191949	0.8533298610982026	0.9251516294140327	0.9436283143206712	1.0	0.5	0.0	0.0016886211649157984	0.0016886211649157984
4977	0.013310243743448089	0.007433639219044444	0.007433210697501501	0.9628392942638748	-1	0	0	0.2857142857142857	2	0.875	7	0.5555555555555556	0.75	7	6	2	2	0	0.2222222222222222	9	2	10	0.2857142857142857	0	0.9834176476406788	0.9539575899810572	0.10340260470266416	0.9602717637450824	0.9323535551513116	0.8389368186189133	0.9825953912676174	0.9322756688277376	0.5714285714285714	0.14285714285714285	0.0	0.007433210697501501	0.007433210697501501
4380	0.005818276857981942	0.005572266781704424	-0.005571165671875603	0.9813163325377263	-1	0	0	0.4	2	0.8	4	1.0	0.6	5	3	1	3	0	0.14285714285714285	1	7	7	0.75	0.3333333333333333	0.30221214670989194	0.9728258047250803	0.4952052664516847	0.8276255799732946	0.8140936924214477	0.8413674172830277	0.9258451030012639	0.9065106799565459	0.4	0.4	0.0	-0.0005571165671875603	-0.0005571165671875603
2620	0.008513269704433305	0.003893506428216111	0.003511220395464122	0.9753877593432376	-1	0	0	0.3333333333333333	2	0.8333333333333334	5	0.5714285714285714	0.8333333333333334	6	5	1	1	0	0.2857142857142857	7	2	8	0.2	0	0.6136235391452306	0.9710882423854573	0.5038192731405061	0.952282905898098	0.9005088746367722	0.8412493730488843	0.8760980942582568	0.9384914948715145	1.0	0.3333333333333333	0.0	0.003511220395464122	0.003511220395464122
4517	0.01412346958384203	0.00640985468255367	0.0063563447364069015	0.9605389573112609	-1	0	0	0.2857142857142857	2	0.875	7	0.5555555555555556	0.75	7	6	2	2	0	0.2222222222222222	9	2	10	0.2857142857142857	0	0.9834176476406788	0.9539575899810572	0.10340260470266416	0.9594599456494791	0.9323535551513116	0.8431678144060971	0.9806062809440402	0.9324979305468225	0.5714285714285714	0.14285714285714285	0.0	0.0063563447364069015	0.0063563447364069015
3048	0.014024228644819857	0.006679995221821676	0.006484701387007474	0.9568037600808511	-1	0	0	0.2857142857142857	2	0.875	7	0.5555555555555556	0.875	8	7	1	1	0	0.2222222222222222	9	2	10	0.2	0	0.9542262896106241	0.9597088464722708	0.30791794226599595	0.963024849613091	0.9323535551513116	0.8253406900873671	0.9589228275049093	0.9346916455021506	1.0	0.125	0.0	0.006484701387007474	0.006484701387007474
466	0.002072172498403691	0.001963777196433657	-0.0019637704733875905	0.9854357774408674	-1	0	0	1.0	2	0.0	0	0.75	0	1	0	1	0	0	1.0	2	2	3	0.0	0	0	0	0	0	0	0	0	0	0	0	0	-0.00019637704733875905	-0.00019637704733875905
341	0.001843293793503804	0.0017632364772365969	-0.0017631782705854642	0.9858245018500792	-1	0	0	1.0	1	0	0	1.0	0	1	0	0	0	0	0.5	1	2	2	0.0	0	0	0	0	0	0	0	0	0	0	0	0	-0.00017631782705854643	-0.00017631782705854643
3438	0.00903818302131177	0.005085111511103631	0.005062869704720537	0.9730652309641934	-1	0	0	0.2	1	1.0	5	1.0	1.0	6	5	0	1	0	0.14285714285714285	7	1	7	0.3333333333333333	0	0.6136235391452306	0.9710882423854573	0.5038192731405061	0.952282905898098	0.9005088746367722	0.8412493730488843	0.8760980942582568	0.9384914948715145	1.0	0.3333333333333333	0.0	0.005062869704720537	0.005062869704720537
3408	0.011852157211272205	0.00629414184811427	0.006256771946113754	0.9646373761827001	-1	0	0	0.16666666666666666	1	1.0	6	1.0	1.0	7	6	0	1	0	0.125	8	1	8	0.3333333333333333	0	0.9250349315805693	0.9706779785342912	0.4952052664516847	0.953838865824201	0.9323535551513116	0.8332422567105939	0.9405725703186	0.9377465024495879	1.0	0.2857142857142857	0.0	0.006256771946113754	0.006256771946113754
3443	0.011691313754504041	0.006355519540604736	0.0063205318621353925	0.9645639517791793	-1	0	0	0.16666666666666666	1	1.0	6	1.0	1.0	7	6	0	1	0	0.125	8	1	8	0.3333333333333333	0	0.9250349315805693	0.9706779785342912	0.4952052664516847	0.953838865824201	0.8686641941222326	0.8642291949544151	0.9405725703186	0.9422942500122004	1.0	0.2857142857142857	0.0	0.0063205318621353925	0.0063205318621353925
1856	0.009056759637700225	0.004166983945236073	0.0006135288460503498	0.9696908493931681	-1	0	0	0.3333333333333333	2	0.8333333333333334	5	0.5714285714285714	0.8333333333333334	6	5	1	1	0	0.2857142857142857	7	2	8	0.2	0	0.9542262896106241	0.9683082634833938	0.2993039355771744	0.9621227751830922	0.9323535551513116	0.7919733647331063	0.9676293714688066	0.934851357484234	1.0	0.3333333333333333	0.0	0.0006135288460503498	0.0006135288460503498
1978	0.013120306303243581	0.0068338418792072385	0.004149910807700686	0.9681743126062281	-1	0	0	0.2857142857142857	2	0.875	7	0.5555555555555556	0.875	8	7	1	1	0	0.2222222222222222	9	2	10	0.2	0	0.6382293109440699	0.9688280276835257	0.5038192731405061	0.955601410051712	0.8751771939191949	0.8555551883311179	0.9251516294140327	0.9405605572148205	1.0	0.375	0.0	0.004149910807700686	0.004149910807700686
541	0.002296523648051522	0.0021921053590450964	-0.0021918298817191735	0.9852461620988296	-1	0	0	0.6666666666666666	2	0.5	1	0.6666666666666666	0.5	1	1	2	0	0	0.6666666666666666	2	3	4	0.0	0	0.836487513849419	0.5	0.2441526133620419	0.5	0.1267860728247962	0.5	0.9571439960128695	0.5	0	0	0.0	-0.00021918298817191734	-0.00021918298817191734
2504	0.010680975393961952	0.005775106379204441	0.005775009549900457	0.9678388250193899	-1	0	0	0.3333333333333333	2	0.8571428571428571	6	0.5625	0.8571428571428571	7	6	1	1	0	0.25	8	2	9	0.2	0	0.9250349315805693	0.9706779785342912	0.4952052664516847	0.953838865824201	0.8686641941222326	0.8642291949544151	0.9405725703186	0.9422942500122004	1.0	0.2857142857142857	0.0	0.005775009549900457	0.005775009549900457
2233	0.013867012495778517	0.003889941818388244	0.0027018762112132693	0.9679688759444197	-1	0	0	0.2857142857142857	2	0.875	7	0.5555555555555556	0.75	7	6	2	2	0	0.2222222222222222	9	2	10	0.2857142857142857	0	0.9250349315805693	0.9706779785342912	0.4952052664516847	0.9596901090163623	0.8140936924214477	0.8474078088989322	0.9264977499426522	0.9423884346896756	0.6428571428571428	0.42857142857142855	0.0	0.0027018762112132693	0.0027018762112132693
3116	0.014545478527475085	0.006875198039860365	0.005888805909771589	0.9578108048222341	-1	0	0	0.2857142857142857	2	0.875	7	0.5555555555555556	0.875	8	7	1	1	0	0.2222222222222222	9	2	10	0.2	0	0.9542262896106241	0.9688174741309553	0.2993039355771744	0.9525905138537609	0.9323535551513116	0.8247499874964695	0.9676293714688066	0.9347355361016173	1.0	0.25	0.0	0.005888805909771589	0.005888805909771589
598	0.0018725686285977938	0.0018266974228564722	-0.0018248530478367666	0.9838003506589016	-1	0	0	1.0	1	0	0	1.0	0	1	0	0	2	0	0.5	2	1	2	0.6666666666666666	0	0	0	0	0	0	0	0	0	0	0	0	-0.00018248530478367668	-0.00018248530478367668
1859	0.010991563328553026	0.005918696412547169	0.004874172470786306	0.9672505793040352	-1	0	0	0.3333333333333333	2	0.8571428571428571	6	0.5625	0.8571428571428571	7	6	1	1	0	0.25	8	2	9	0.2	0	0.9250349315805693	0.9686228775017127	0.4952052664516847	0.9635680475437173	0.9323535551513116	0.7754475387663196	0.9405725703186	0.9338942860674204	1.0	0.42857142857142855	0.0	0.004874172470786306	0.004874172470786306
3139	0.005486368929989568	0.0028486821708828864	-0.002847562480390654	0.9726474428220863	-1	0	0	0.4	2	0.8	4	0.5833333333333334	0.8	6	4	0	1	0	0.3333333333333333	2	6	7	0.5	0	0.32681791850873126	0.9662426317469894	0.5038192731405061	0.8762294721061048	0.8751771939191949	0.8336670914349493	0.9251516294140327	0.9095170767299546	1.0	0.5	0.0	-0.0002847562480390654	-0.0002847562480390654
4959	0.015498429733361354	0.009096179257974756	0.00891047858637374	0.9669914027807042	-1	0	0	0.25	2	0.8888888888888888	8	0.55	0.7777777777777778	7	7	3	2	0	0.2	10	2	11	0.2	0	0.9834176476406788	0.913666457840616	0.10340260470266416	0.9612650571252587	0.8609369118331645	0.9153249928044882	0.9800034231906848	0.9340359309214344	0.5714285714285714	0.14285714285714285	0.0	0.00891047858637374	0.00891047858637374
1441	0.008754446181067434	0.0014077565968011632	0.001319916539954214	0.9769111775570533	-1	0	0	0.3333333333333333	2	0.8333333333333334	5	0.5714285714285714	0.8333333333333334	6	5	1	1	0	0.2857142857142857	7	2	8	0.2	0	0.6382293109440699	0.9690902551472367	0.5106688239562469	0.9625669539900468	0.8751771939191949	0.8533298610982026	0.9251516294140327	0.9436283143206712	1.0	0.3333333333333333	0.0	0.001319916539954214	0.001319916539954214
2330	0.010403740095306686	0.00570908281039752	0.005655883842353667	0.9679432279127008	-1	0	0	0.3333333333333333	2	0.8571428571428571	6	0.5625	0.8571428571428571	7	6	1	1	0	0.25	8	2	9	0.2	0	0.9250349315805693	0.9706779785342912	0.4952052664516847	0.953838865824201	0.9323535551513116	0.8332422567105939	0.9405725703186	0.9377465024495879	1.0	0.2857142857142857	0.0	0.005655883842353667	0.005655883842353667
2613	0.014089253822651918	0.005011698966550981	0.0009220492220747242	0.9696065156360343	-1	0	0	0.2857142857142857	2	0.875	7	0.5555555555555556	0.875	8	7	1	1	0	0.2222222222222222	9	2	10	0.2	0	0.6382293109440699	0.9688280276835257	0.5106688239562469	0.957180795928852	0.9070218744337343	0.8202397985417794	0.9251516294140327	0.9362660394292468	1.0	0.375	0.0	0.0009220492220747242	0.0009220492220747242
939	0.028038026443181915	0.00463830744028987	-0.002441857912383416	0.9636888575986438	-1	0	0	0.2	2	0.9230769230769231	12	0.38461538461538464	0.8461538461538461	12	11	2	1	0	0.23076923076923078	3	13	15	0.14285714285714285	0	0.35142369030757054	0.9063722418453748	0.7595004541917232	0.8993109023846069	0.8686641941222326	0.9439645912958773	0.9075137741873752	0.9189331888567501	1.0	0.4166666666666667	0.0	-0.0002441857912383416	-0.0002441857912383416
1688	0.009618717719778052	0.004213215370017606	0.0038032378373589466	0.9768550763038314	-1	0	0	0.3333333333333333	2	0.8571428571428571	6	0.5625	0.8571428571428571	7	6	1	1	0	0.25	8	2	9	0.2	0	0.35142369030757054	0.9671262739464666	0.5124332798293276	0.95133072635316	0.8686641941222326	0.820726241028141	0.90612844910815	0.9324689438698399	1.0	0.42857142857142855	0.0	0.0038032378373589466	0.0038032378373589466
2595	0.0040447469605107795	0.00336779453954562	-0.0033441434867662696	0.9824602993520647	-1	0	0	0.5	3	0.6666666666666666	4	0.5714285714285714	0.5	5	3	2	2	0	0.2857142857142857	2	7	8	0.3333333333333333	0.3333333333333333	0.30221214670989194	0.9440346923684146	0.5124332798293276	0.9426179060151981	0.8140936924214477	0.8413674172830277	0.8889762755013183	0.919155848703525	0.7	0.4	0.0	-0.00033441434867662696	-0.00033441434867662696
1450	0.00812740654774859	0.003335936752843932	0.0033318548551369816	0.9743621985473028	-1	0	0	0.3333333333333333	2	0.8333333333333334	5	0.5714285714285714	0.8333333333333334	6	5	1	1	0	0.2857142857142857	7	2	8	0.2	0	0.6382293109440699	0.9690902551472367	0.5038192731405061	0.9612162410649749	0.8751771939191949	0.8144696426465	0.9251516294140327	0.9377077260540592	1.0	0.5	0.0	0.0033318548551369816	0.0033318548551369816
3717	0.012046562648215358	0.006340927540186421	0.006310531970077954	0.9650997730272466	-1	0	0	0.16666666666666666	1	1.0	6	1.0	1.0	7	6	0	1	0	0.125	8	1	8	0.3333333333333333	0	0.9250349315805693	0.9706779785342912	0.4952052664516847	0.953838865824201	0.9323535551513116	0.8332422567105939	0.9405725703186	0.9377465024495879	1.0	0.2857142857142857	0.0	0.006310531970077954	0.006310531970077954
1799	0.01321660038081275	0.006627936415178031	0.004284955412031549	0.9677942292565239	-1	0	0	0.2857142857142857	2	0.875	7	0.5555555555555556	0.875	8	7	1	1	0	0.2222222222222222	9	2	10	0.2	0	0.6382293109440699	0.9688280276835257	0.5038192731405061	0.955601410051712	0.9070218744337343	0.8202397985417794	0.9251516294140327	0.9355085708252975	1.0	0.375	0.0	0.004284955412031549	0.004284955412031549
4302	0.014770795400014306	0.006453282677166768	0.005723383021130044	0.9579910654103616	-1	0	0	0.2857142857142857	2	0.875	7	0.5555555555555556	0.875	8	7	1	1	0	0.2222222222222222	9	2	10	0.2	0	0.9542262896106241	0.9688174741309553	0.2993039355771744	0.9525905138537609	0.9323535551513116	0.8092699594865472	0.9676293714688066	0.9325970787696315	1.0	0.25	0.0	0.005723383021130044	0.005723383021130044
1373	0.008836616822585167	0.0018185395150994673	0.0017532027133753214	0.9772453027558338	-1	0	0	0.3333333333333333	2	0.8333333333333334	5	0.5714285714285714	0.8333333333333334	6	5	1	1	0	0.2857142857142857	7	2	8	0.2	0	0.6382293109440699	0.9690902551472367	0.5397990289800275	0.9631268641861723	0.8478919430688023	0.8308498628688993	0.9168787345726536	0.9408412647133046	1.0	0.16666666666666666	0.0	0.0017532027133753214	0.0017532027133753214
2520	0.008432119847576532	0.005032394614450986	-0.004449538957086061	0.9707786766606024	-1	0	0	0.4	2	0.8	4	0.5833333333333334	0.8	5	4	1	1	0	0.3333333333333333	6	2	7	0.2	0	0.9834176476406788	0.9572921516232812	0.10340260470266416	0.9703228565807925	0.9323535551513116	0.5677259882330811	0.9825953912676174	0.9080331143439735	1.0	0.4	0.0	-0.0004449538957086061	-0.0004449538957086061
2864	0.014408218638765222	0.006753543377005444	0.005904343030886527	0.9575087790196818	-1	0	0	0.2857142857142857	2	0.875	7	0.5555555555555556	0.875	8	7	1	1	0	0.2222222222222222	9	2	10	0.2	0	0.9542262896106241	0.9688174741309553	0.2993039355771744	0.9525905138537609	0.9005088746367722	0.8611202734380601	0.9676293714688066	0.9401239808794913	1.0	0.25	0.0	0.005904343030886527	0.005904343030886527
4087	0.016351948808490484	0.008648443378909909	0.0019006153712353949	0.9568266476336443	-1	0	0	0.25	2	0.8888888888888888	8	0.55	0.8888888888888888	9	8	1	1	0	0.2	10	2	11	0.2	0	0.9834176476406788	0.9662383252083281	0.16166301475022546	0.9478488352591875	0.9323535551513116	0.816340086947891	0.9772285735248268	0.9296914504015805	1.0	0.3333333333333333	0.0	0.0019006153712353949	0.0019006153712353949
3368	0.014840589990038157	0.006505796585338432	0.005802237397595401	0.957731933892096	-1	0	0	0.2857142857142857	2	0.875	7	0.5555555555555556	0.875	8	7	1	1	0	0.2222222222222222	9	2	10	0.2	0	0.9542262896106241	0.9688174741309553	0.2993039355771744	0.9525905138537609	0.9323535551513116	0.8247499874964695	0.9676293714688066	0.9347355361016173	1.0	0.25	0.0	0.005802237397595401	0.005802237397595401
2815	0.014500435920166758	0.006842175255031875	0.006014092127745164	0.9573248698512088	-1	0	0	0.2857142857142857	2	0.875	7	0.5555555555555556	0.875	8	7	1	1	0	0.2222222222222222	9	2	10	0.2	0	0.9542262896106241	0.9688174741309553	0.2993039355771744	0.9525905138537609	0.9005088746367722	0.8611202734380601	0.9676293714688066	0.9401239808794913	1.0	0.25	0.0	0.006014092127745164	0.006014092127745164
1523	0.007894846611748501	0.004110610840898062	-0.003438239281553308	0.9766298269768873	-1	0	0	0.4	2	0.8	4	0.5833333333333334	0.8	5	4	1	1	0	0.3333333333333333	6	2	7	0.2	0	0.9250349315805693	0.9582123932429308	0.5124332798293276	0.9711559711322337	0.8816901937161571	0.7977393646362868	0.90612844910815	0.9354603809493134	1.0	0.4	0.0	-0.0003438239281553308	-0.0003438239281553308
2568	0.004620183357333868	0.003372766999284652	-0.0033620631198892493	0.9807371146551824	-1	0	0	0.6666666666666666	4	0.16666666666666666	1	0.5333333333333333	0.16666666666666666	3	1	4	1	0	0.6	5	3	8	0.1	0	0.30221214670989194	0.9616945692800187	0.5124332798293276	0.9068298459614539	0.8187570152942547	0.7870589316240802	0.7595552773517069	0.9062463089771545	1.0	0.6666666666666666	0.0	-0.00033620631198892496	-0.00033620631198892496
3040	0.011803569987250802	0.006550454314349446	0.006523915289244702	0.9643103394102629	-1	0	0	0.16666666666666666	1	1.0	6	1.0	1.0	7	6	0	1	0	0.125	8	1	8	0.3333333333333333	0	0.9250349315805693	0.9706779785342912	0.4952052664516847	0.953838865824201	0.8686641941222326	0.8642291949544151	0.9405725703186	0.9422942500122004	1.0	0.2857142857142857	0.0	0.006523915289244702	0.006523915289244702
2551	0.01045611152714613	0.0056034393880998925	0.005601706760742955	0.9678257510388711	-1	0	0	0.3333333333333333	2	0.8571428571428571	6	0.5625	0.8571428571428571	7	6	1	1	0	0.25	8	2	9	0.2	0	0.9250349315805693	0.9706779785342912	0.4952052664516847	0.953838865824201	0.9323535551513116	0.8427239600417046	0.9405725703186	0.9390920519885586	1.0	0.2857142857142857	0.0	0.005601706760742955	0.005601706760742955
4686	0.01388102799100895	0.005978923001093234	0.005931886158519926	0.9618317257222555	-1	0	0	0.2857142857142857	2	0.875	7	0.5555555555555556	0.75	7	6	2	1	0	0.2222222222222222	9	2	10	0.14285714285714285	0	0.9834176476406788	0.9539575899810572	0.10340260470266416	0.957865149225007	0.9323535551513116	0.8389368186189133	0.9825953912676174	0.9309736240576654	1.0	0.14285714285714285	0.0	0.005931886158519926	0.005931886158519926
40	0.0035820630687605852	0.002598997109414788	-0.0025989373495463024	0.9812948719697354	-1	0	0	0.8	4	0.2	1	0.4666666666666667	0.2	3	1	3	1	0	0.6	5	3	7	0.125	0.8	0.5787720482786242	0.8529255510578054	0.42751209617468267	0.8470342671857376	0.7793022219004462	0.8968501789596021	0.8770556058536371	0.8673032571816611	1.0	0.3333333333333333	0.0	-0.0002598937349546302	-0.0002598937349546302
3695	0.011950925780645763	0.006431293515774563	0.00641117088707169	0.9643855456539193	-1	0	0	0.16666666666666666	1	1.0	6	1.0	1.0	7	6	0	1	0	0.125	8	1	8	0.3333333333333333	0	0.9250349315805693	0.9706779785342912	0.4952052664516847	0.953838865824201	0.9323535551513116	0.8332422567105939	0.9405725703186	0.9377465024495879	1.0	0.42857142857142855	0.0	0.00641117088707169	0.00641117088707169
4250	0.014718950307219564	0.006656792794601421	0.005995524645949298	0.9579049560532799	-1	0	0	0.2857142857142857	2	0.875	7	0.5555555555555556	0.875	8	7	1	1	0	0.2222222222222222	9	2	10	0.2	0	0.9542262896106241	0.9688174741309553	0.2993039355771744	0.9525905138537609	0.9323535551513116	0.8247499874964695	0.9676293714688066	0.9347355361016173	1.0	0.25	0.0	0.005995524645949298	0.005995524645949298
2023	0.008096159540824304	0.004068949581918228	0.0034584056380510923	0.9751480306541042	-1	0	0	0.3333333333333333	2	0.8333333333333334	5	0.5714285714285714	0.8333333333333334	6	5	1	1	0	0.2857142857142857	7	2	8	0.2	0	0.6136235391452306	0.9710882423854573	0.5038192731405061	0.952282905898098	0.7591219278596008	0.8334241811610196	0.8921682034013411	0.9373765075309438	1.0	0.3333333333333333	0.0	0.0034584056380510923	0.0034584056380510923
4091	0.008475555088573002	0.004282750974251837	-0.0023221704989549083	0.9660348419713777	-1	0	0	0.25	1	1.0	4	0.6	0.75	4	3	1	3	0	0.4	5	2	6	0.6	0	0.9542262896106241	0.9466135450200333	0.30791794226599595	0.974381631231798	0.9323535551513116	0.8305811899141949	0.9303353848502395	0.9370970064981791	0.5	0.5	0.0	-0.00023221704989549085	-0.00023221704989549085
440	0.0017426192719047938	0.001693966086630991	-0.0016919515416663827	0.9833503058919404	-1	0	0	1.0	1	0	0	1.0	0	1	0	0	0	0	0.5	2	1	2	0.0	0	0	0	0	0	0	0	0	0	0	0	0	-0.00016919515416663827	-0.00016919515416663827
792	0.0026604487685427483	0.0024644017955300643	-0.002464401746739176	0.9828739566851965	-1	0	0	0.6666666666666666	2	0.5	1	0.6666666666666666	0.5	3	1	0	1	0	0.6666666666666666	2	3	4	0.5	0	0.8416021950409338	0.9688946576696028	0.30804297647380485	0.8689636313466846	0.8140936924214477	0.9544187665209359	0.9370610709959738	0.9421731775977047	1.0	0.3333333333333333	0.0	-0.0002464401746739176	-0.0002464401746739176
4581	0.005630481180624328	0.0042339614364526055	-0.0042278454498256846	0.9786383235655333	-1	0	0	0.6666666666666666	4	0.3333333333333333	2	0.5	0.16666666666666666	5	1	2	1	0	1.0	4	4	8	0.25	0.3333333333333333	0.9250349315805693	0.9715722092069097	0.4952052664516847	0.963243441897443	0.8777830534505267	0.8142850282389644	0.9264977499426522	0.9403941340895751	1.0	0.4	0.0	-0.00042278454498256846	-0.00042278454498256846
4013	0.012045631891314504	0.006164853525295862	0.006147531706562412	0.9650075100058904	-1	0	0	0.16666666666666666	1	1.0	6	1.0	1.0	7	6	0	1	0	0.125	8	1	8	0.3333333333333333	0	0.9250349315805693	0.9706779785342912	0.4952052664516847	0.953838865824201	0.9323535551513116	0.8332422567105939	0.9405725703186	0.9377465024495879	1.0	0.2857142857142857	0.0	0.006147531706562412	0.006147531706562412
3559	0.011939821621747011	0.006254087518112696	0.00621445465654847	0.9647601795912164	-1	0	0	0.16666666666666666	1	1.0	6	1.0	1.0	7	6	0	1	0	0.125	8	1	8	0.3333333333333333	0	0.9250349315805693	0.9706779785342912	0.4952052664516847	0.953838865824201	0.9323535551513116	0.8332422567105939	0.9405725703186	0.9377465024495879	1.0	0.2857142857142857	0.0	0.00621445465654847	0.00621445465654847
1638	0.00852951520319496	0.0035355110601811377	0.003451560002213192	0.974182310919508	-1	0	0	0.3333333333333333	2	0.8333333333333334	5	0.5714285714285714	0.8333333333333334	6	5	1	1	0	0.2857142857142857	7	2	8	0.2	0	0.6382293109440699	0.9690902551472367	0.5038192731405061	0.9612162410649749	0.9070218744337343	0.7869018651998099	0.9251516294140327	0.9342537191316065	1.0	0.5	0.0	0.003451560002213192	0.003451560002213192
2976	0.014711009288241182	0.006464201117903541	0.005959259492125869	0.9577446328286469	-1	0	0	0.2857142857142857	2	0.875	7	0.5555555555555556	0.875	8	7	1	1	0	0.2222222222222222	9	2	10	0.2	0	0.9542262896106241	0.9688174741309553	0.2993039355771744	0.9525905138537609	0.9323535551513116	0.8247499874964695	0.9676293714688066	0.9347355361016173	1.0	0.25	0.0	0.005959259492125869	0.005959259492125869
1851	0.010744855035225346	0.0054608930851183955	0.0048531672978018485	0.9669985996133373	-1	0	0	0.3333333333333333	2	0.8571428571428571	6	0.5625	0.8571428571428571	7	6	1	1	0	0.25	8	2	9	0.2	0	0.9250349315805693	0.9686228775017127	0.4952052664516847	0.9633983932688387	0.8816901937161571	0.8473594078586849	0.9405725703186	0.9429312492943427	1.0	0.42857142857142855	0.0	0.0048531672978018485	0.0048531672978018485
4454	0.010543455532307115	0.005463889329849425	0.005451095056795817	0.9683944428742193	-1	0	0	0.3333333333333333	2	0.8571428571428571	6	0.5625	0.8571428571428571	7	6	1	1	0	0.25	8	2	9	0.2	0	0.9250349315805693	0.9706779785342912	0.4952052664516847	0.953838865824201	0.9323535551513116	0.8332422567105939	0.9405725703186	0.9377465024495879	1.0	0.2857142857142857	0.0	0.005451095056795817	0.005451095056795817
66	0.012124124855050978	0.003421777428887453	-0.00341816622151642	0.9819589326030602	-1	0	0	0.3333333333333333	2	0.8333333333333334	5	0.4	0.6666666666666666	4	4	3	1	0	0.8	4	5	8	0.1	0.2857142857142857	0.5911063987217993	0.904483071216075	0.7538321076250905	0.9095559537725786	0.2973600056767609	0.917680105422735	0.9184542218820945	0.9107239917401937	1.0	0.25	0.0	-0.000341816622151642	-0.000341816622151642
3069	0.0148963312564572	0.00681226567887079	0.006061440864300912	0.9579149190511116	-1	0	0	0.2857142857142857	2	0.875	7	0.5555555555555556	0.875	8	7	1	1	0	0.2222222222222222	9	2	10	0.2	0	0.9542262896106241	0.9688174741309553	0.2993039355771744	0.9525905138537609	0.9323535551513116	0.8329616148224729	0.9676293714688066	0.9359030448160892	1.0	0.25	0.0	0.006061440864300912	0.006061440864300912
4909	0.01366925716998173	0.00741542633240115	0.007401686996295415	0.9637197140026904	-1	0	0	0.2857142857142857	2	0.875	7	0.5555555555555556	0.75	7	6	2	3	0	0.2222222222222222	9	2	10	0.42857142857142855	0	0.9834176476406788	0.9539575899810572	0.10340260470266416	0.9594599456494791	0.9323535551513116	0.8389368186189133	0.9825953912676174	0.9318307967011518	0.14285714285714285	0.14285714285714285	0.0	0.007401686996295415	0.007401686996295415
3875	0.011993520854755073	0.0060446522165578465	0.006024970593812763	0.96492332301203	-1	0	0	0.16666666666666666	1	1.0	6	1.0	1.0	7	6	0	1	0	0.125	8	1	8	0.3333333333333333	0	0.9250349315805693	0.9706779785342912	0.4952052664516847	0.953838865824201	0.9323535551513116	0.8332422567105939	0.9405725703186	0.9377465024495879	1.0	0.42857142857142855	0.0	0.006024970593812763	0.006024970593812763
1938	0.010534743619494035	0.005233477880543311	0.00523339068121434	0.9684417534638342	-1	0	0	0.3333333333333333	2	0.8571428571428571	6	0.5625	0.8571428571428571	7	6	1	1	0	0.25	8	2	9	0.2	0	0.9250349315805693	0.9706779785342912	0.4952052664516847	0.953838865824201	0.9323535551513116	0.8332422567105939	0.9405725703186	0.9377465024495879	1.0	0.2857142857142857	0.0	0.00523339068121434	0.00523339068121434
3779	0.012037541027849574	0.006300415431626523	0.006289809407463591	0.9647883288043202	-1	0	0	0.16666666666666666	1	1.0	6	1.0	1.0	7	6	0	1	0	0.125	8	1	8	0.3333333333333333	0	0.9250349315805693	0.9706779785342912	0.4952052664516847	0.953838865824201	0.9323535551513116	0.8332422567105939	0.9405725703186	0.9377465024495879	1.0	0.2857142857142857	0.0	0.006289809407463591	0.006289809407463591
1595	0.011513273631539579	0.005353381082894497	0.0022921005784177634	0.9783469802062555	-1	0	0	0.375	3	0.6666666666666666	6	0.4074074074074074	0.5555555555555556	6	5	4	1	0	0.3333333333333333	9	3	11	0.09090909090909091	0	0.6382293109440699	0.9690902551472367	0.5038192731405061	0.9612162410649749	0.8751771939191949	0.8533298610982026	0.9251516294140327	0.9429713098417245	1.0	0.5	0.0	0.0022921005784177634	0.0022921005784177634
3051	0.014934082917216839	0.006822102358238686	0.005922369326360471	0.9577774630424888	-1	0	0	0.2857142857142857	2	0.875	7	0.5555555555555556	0.875	8	7	1	1	0	0.2222222222222222	9	2	10	0.2	0	0.9542262896106241	0.9688174741309553	0.2993039355771744	0.9525905138537609	0.9323535551513116	0.8247499874964695	0.9676293714688066	0.9347355361016173	1.0	0.25	0.0	0.005922369326360471	0.005922369326360471
1968	0.009382083839422897	0.005491471402742479	-0.0006111822342818639	0.9702658131064453	-1	0	0	0.3333333333333333	2	0.8333333333333334	5	0.5714285714285714	0.8333333333333334	6	5	1	1	0	0.2857142857142857	7	2	8	0.2	0	0.9542262896106241	0.9683082634833938	0.2993039355771744	0.9621227751830922	0.9323535551513116	0.7919733647331063	0.9676293714688066	0.934851357484234	1.0	0.3333333333333333	0.0	-6.111822342818639e-05	-6.111822342818639e-05
4805	0.01393579571841905	0.0064207668708625865	0.006410735575978895	0.9605557462745538	-1	0	0	0.2857142857142857	2	0.875	7	0.5555555555555556	0.75	7	6	2	1	0	0.2222222222222222	9	2	10	0.14285714285714285	0	0.9834176476406788	0.9539575899810572	0.10340260470266416	0.9594599456494791	0.8609369118331645	0.8440556003351191	0.9800034231906848	0.9326389843581454	1.0	0.14285714285714285	0.0	0.006410735575978895	0.006410735575978895
2799	0.014469114052840435	0.006853218761337509	0.006025702026629503	0.9572462973773695	-1	0	0	0.2857142857142857	2	0.875	7	0.5555555555555556	0.875	8	7	1	1	0	0.2222222222222222	9	2	10	0.2	0	0.9542262896106241	0.9688174741309553	0.2993039355771744	0.9525905138537609	0.9323535551513116	0.8247499874964695	0.9676293714688066	0.9347355361016173	1.0	0.25	0.0	0.006025702026629503	0.006025702026629503
3584	0.012014116564314243	0.006368055179809041	0.006368050695931288	0.9642599150005091	-1	0	0	0.16666666666666666	1	1.0	6	1.0	1.0	7	6	0	1	0	0.125	8	1	8	0.3333333333333333	0	0.9250349315805693	0.9706779785342912	0.4952052664516847	0.953838865824201	0.9323535551513116	0.8332422567105939	0.9405725703186	0.9377465024495879	1.0	0.42857142857142855	0.0	0.006368050695931288	0.006368050695931288
423	0.0025744836967038225	0.002356043077523601	-0.002355099581841736	0.9817527221565536	-1	0	0	0.75	3	0.3333333333333333	1	0.625	0.3333333333333333	4	1	0	1	0	0.5	4	2	5	1.0	0.6666666666666666	0.5779432306164446	0.918401506496927	0.6859183740974768	0.599139741355476	0.27014117722012726	0.9238920388277619	0.8886675807327161	0.8548364836939476	1.0	0	0.0	-0.00023550995818417362	-0.00023550995818417362
637	0.002331749529930092	0.0023307273808493346	-0.002330682947024294	0.9851455315464048	-1	0	0	0.5	2	0.6666666666666666	2	0.8333333333333334	0.3333333333333333	3	1	1	0	0	0.6666666666666666	2	3	5	0.0	0	0.4596674663771189	0.9538246247319431	0.32174207810528616	0.803197772396642	0.6849023294861173	0.9266371350574811	0.9260033136837698	0.9108068276299668	0	0	0.0	-0.0002330682947024294	-0.0002330682947024294
4631	0.014065903291059017	0.005378028001988777	0.005347851658744502	0.9543955535530722	-1	0	0	0.2857142857142857	2	0.875	7	0.3333333333333333	0.75	7	6	2	2	0	0.8333333333333334	6	5	10	0.2857142857142857	0	0.9834176476406788	0.9539575899810572	0.10340260470266416	0.9602717637450824	0.9323535551513116	0.8431678144060971	0.9806062809440402	0.9329387622834262	0.5714285714285714	0.14285714285714285	0.0	0.005347851658744502	0.005347851658744502
1408	0.008305901063808113	0.002908958215307937	0.002645493313826963	0.9753862331813554	-1	0	0	0.3333333333333333	2	0.8333333333333334	5	0.5714285714285714	0.8333333333333334	6	5	1	1	0	0.2857142857142857	7	2	8	0.2	0	0.6382293109440699	0.9690902551472367	0.5329494781642868	0.9617009606468001	0.8751771939191949	0.7159839484798256	0.9251516294140327	0.9262910314683924	1.0	0.5	0.0	0.002645493313826963	0.002645493313826963
1553	0.00849619291255616	0.0034910528973389346	0.0034700030500194887	0.9748444420010036	-1	0	0	0.3333333333333333	2	0.8333333333333334	5	0.5714285714285714	0.8333333333333334	6	5	1	1	0	0.2857142857142857	7	2	8	0.2	0	0.6382293109440699	0.9690902551472367	0.5038192731405061	0.9612162410649749	0.8751771939191949	0.8533298610982026	0.9251516294140327	0.9429713098417245	1.0	0.5	0.0	0.0034700030500194887	0.0034700030500194887
4927	0.013395162167599195	0.006751555987203481	0.006745473744581584	0.9641578879576089	-1	0	0	0.2857142857142857	2	0.875	7	0.5555555555555556	0.75	7	6	2	3	0	0.2222222222222222	9	2	10	0.42857142857142855	0	0.9834176476406788	0.9539575899810572	0.10340260470266416	0.9594599456494791	0.9323535551513116	0.8389368186189133	0.9825953912676174	0.9318307967011518	0.14285714285714285	0.14285714285714285	0.0	0.006745473744581584	0.006745473744581584
675	0.023184340477046973	0.0017027155445088118	-0.0011751320636440145	0.9804886215620693	-1	0	0	0.2	2	0.9230769230769231	12	0.38461538461538464	0.8461538461538461	12	11	2	1	0	0.23076923076923078	3	13	15	0.14285714285714285	0	0.35142369030757054	0.9373421507367444	0.7942850765560808	0.9011470206783235	0.8751771939191949	0.961691271744616	0.90612844910815	0.93777792253856	1.0	0.4166666666666667	0.0	-0.00011751320636440145	-0.00011751320636440145
3906	0.009044908491934733	0.004917316525460521	0.004674409272079144	0.9734020476377111	-1	0	0	0.2	1	1.0	5	1.0	1.0	6	5	0	1	0	0.14285714285714285	7	1	7	0.3333333333333333	0	0.6136235391452306	0.9710882423854573	0.5038192731405061	0.952282905898098	0.9005088746367722	0.8412493730488843	0.8760980942582568	0.9384914948715145	1.0	0.3333333333333333	0.0	0.004674409272079144	0.004674409272079144
2950	0.011066306784813393	0.005988404264289391	0.005218439846270152	0.9689151306166501	-1	0	0	0.3333333333333333	2	0.8571428571428571	6	0.5625	0.8571428571428571	7	6	1	1	0	0.25	8	2	9	0.2	0	0.9250349315805693	0.9706779785342912	0.4952052664516847	0.9554360886754214	0.9323535551513116	0.8110349960259304	0.9405725703186	0.9354678327620687	1.0	0.2857142857142857	0.0	0.005218439846270152	0.005218439846270152
1183	0.008810591933930858	0.0013616494922961068	0.0013553094363186382	0.9772035340149395	-1	0	0	0.3333333333333333	2	0.8333333333333334	5	0.5714285714285714	0.8333333333333334	6	5	1	1	0	0.2857142857142857	7	2	8	0.2	0	0.6382293109440699	0.9690902551472367	0.5397990289800275	0.9631268641861723	0.8751771939191949	0.8533298610982026	0.9251516294140327	0.9439052059331847	1.0	0.3333333333333333	0.0	0.0013553094363186382	0.0013553094363186382
1325	0.009044619865413958	0.0013617419249901572	0.0013362402821279614	0.9771922250210895	-1	0	0	0.3333333333333333	2	0.8333333333333334	5	0.5714285714285714	0.8333333333333334	6	5	1	1	0	0.2857142857142857	7	2	8	0.2	0	0.6382293109440699	0.9690902551472367	0.5106688239562469	0.9625669539900468	0.8751771939191949	0.8533298610982026	0.9251516294140327	0.9436283143206712	1.0	0.3333333333333333	0.0	0.0013362402821279614	0.0013362402821279614
1527	0.012710649759764485	0.000451259340901284	0.00019520085063270325	0.9784052569450212	-1	0	0	0.2222222222222222	2	0.9090909090909091	10	0.5416666666666666	0.9090909090909091	11	10	1	1	0	0.16666666666666666	12	2	13	0.2	0	0.37091555951142013	0.9465731019502956	0.7595004541917232	0.965110801974786	0.569781776501608	0.9600209312658146	0.9707841437352053	0.9578880564271225	1.0	0.45454545454545453	0.0	0.00019520085063270325	0.00019520085063270325
1085	0.011158986702482637	0.0029250952532502606	0.0010779146859580572	0.9785475728072083	-1	0	0	0.2857142857142857	2	0.875	7	0.5555555555555556	0.875	8	7	1	1	0	0.2222222222222222	9	2	10	0.2	0	0.48500401942984245	0.9629598536032415	0.4952052664516847	0.9559156504017468	0.8751771939191949	0.9367677774491051	0.9311443001998639	0.9530267731360168	1.0	0.375	0.0	0.0010779146859580572	0.0010779146859580572
3006	0.012179991864167647	0.006192085788680543	0.006190491712434779	0.9646694637484811	-1	0	0	0.16666666666666666	1	1.0	6	1.0	1.0	7	6	0	1	0	0.125	8	1	8	0.3333333333333333	0	0.9250349315805693	0.9706779785342912	0.4952052664516847	0.953838865824201	0.9323535551513116	0.8332422567105939	0.9405725703186	0.9377465024495879	1.0	0.2857142857142857	0.0	0.006190491712434779	0.006190491712434779
1584	0.0041252377237847035	0.003495466236835734	-0.003469968233413847	0.9824814711597678	-1	0	0	0.5	3	0.6666666666666666	4	0.5714285714285714	0.5	5	3	2	2	0	0.2857142857142857	2	7	8	0.3333333333333333	0.3333333333333333	0.30221214670989194	0.9440346923684146	0.5124332798293276	0.9241738859480122	0.8140936924214477	0.813004239135281	0.8189725616902575	0.9059518776904648	0.7	0.4	0.0	-0.00034699682334138473	-0.00034699682334138473
3853	0.012009980870596267	0.006058406990123207	0.006052129876582322	0.9650065468538822	-1	0	0	0.16666666666666666	1	1.0	6	1.0	1.0	7	6	0	1	0	0.125	8	1	8	0.3333333333333333	0	0.9250349315805693	0.9706779785342912	0.4952052664516847	0.953838865824201	0.9323535551513116	0.8332422567105939	0.9405725703186	0.9377465024495879	1.0	0.2857142857142857	0.0	0.006052129876582322	0.006052129876582322
1705	0.008725394218559656	0.0039173931116427575	0.0038588332335536737	0.9750347030648734	-1	0	0	0.3333333333333333	2	0.8333333333333334	5	0.5714285714285714	0.8333333333333334	6	5	1	1	0	0.2857142857142857	7	2	8	0.2	0	0.6136235391452306	0.9710882423854573	0.5038192731405061	0.952282905898098	0.9005088746367722	0.8412493730488843	0.8760980942582568	0.9384914948715145	1.0	0.3333333333333333	0.0	0.0038588332335536737	0.0038588332335536737
2155	0.010471978162121259	0.005486254562187737	0.005486104654104841	0.9679973072098491	-1	0	0	0.3333333333333333	2	0.8571428571428571	6	0.5625	0.8571428571428571	7	6	1	1	0	0.25	8	2	9	0.2	0	0.9250349315805693	0.9706779785342912	0.4952052664516847	0.953838865824201	0.8686641941222326	0.8642291949544151	0.9405725703186	0.9422942500122004	1.0	0.2857142857142857	0.0	0.005486104654104841	0.005486104654104841
4950	0.013426887341692261	0.007011792808313451	0.006954339780093726	0.964185236427135	-1	0	0	0.2857142857142857	2	0.875	7	0.5555555555555556	0.75	7	6	2	2	0	0.2222222222222222	9	2	10	0.2857142857142857	0	0.9834176476406788	0.9539575899810572	0.10340260470266416	0.9594599456494791	0.8609369118331645	0.8440556003351191	0.9800034231906848	0.9326389843581454	0.5714285714285714	0.14285714285714285	0.0	0.006954339780093726	0.006954339780093726
2647	0.012096959957714835	0.006284982862737107	0.0062830354429947635	0.9645601457445185	-1	0	0	0.16666666666666666	1	1.0	6	1.0	1.0	7	6	0	1	0	0.125	8	1	8	0.3333333333333333	0	0.9250349315805693	0.9706779785342912	0.4952052664516847	0.953838865824201	0.9323535551513116	0.8332422567105939	0.9405725703186	0.9377465024495879	1.0	0.42857142857142855	0.0	0.0062830354429947635	0.0062830354429947635
1650	0.009857088868183745	0.004314274853351069	0.003794785548187044	0.9767880299924274	-1	0	0	0.3333333333333333	2	0.8571428571428571	6	0.5625	0.8571428571428571	7	6	1	1	0	0.25	8	2	9	0.2	0	0.35142369030757054	0.9671262739464666	0.5124332798293276	0.95133072635316	0.8816901937161571	0.8275241670927747	0.90612844910815	0.9334468694549164	1.0	0.42857142857142855	0.0	0.003794785548187044	0.003794785548187044
3278	0.012065038442013426	0.0063093777547363825	0.006292700160663441	0.9648327126588934	-1	0	0	0.16666666666666666	1	1.0	6	1.0	1.0	7	6	0	1	0	0.125	8	1	8	0.3333333333333333	0	0.9250349315805693	0.9706779785342912	0.4952052664516847	0.953838865824201	0.9323535551513116	0.8332422567105939	0.9405725703186	0.9377465024495879	1.0	0.42857142857142855	0.0	0.006292700160663441	0.006292700160663441
3052	0.012046382309682892	0.006297338393949685	0.006282676016856916	0.9648728152667139	-1	0	0	0.16666666666666666	1	1.0	6	1.0	1.0	7	6	0	1	0	0.125	8	1	8	0.3333333333333333	0	0.9250349315805693	0.9706779785342912	0.4952052664516847	0.953838865824201	0.9323535551513116	0.8332422567105939	0.9405725703186	0.9377465024495879	1.0	0.42857142857142855	0.0	0.006282676016856916	0.006282676016856916
4943	0.01740239869067647	0.009333522591868546	0.008432662800776989	0.9635781727955585	-1	0	0	0.2222222222222222	2	0.9090909090909091	10	0.5416666666666666	0.7272727272727273	9	8	3	2	0	0.16666666666666666	12	2	13	0.2222222222222222	0	0.9834176476406788	0.9714000873653476	0.4952052664516847	0.9474585689345199	0.8908589965984302	0.8946325522292446	0.9476439298785684	0.9454301473954981	0.5555555555555556	0.5555555555555556	0.0	0.008432662800776989	0.008432662800776989
3865	0.012464936942305369	0.006389522574042127	0.006285409684965689	0.9672456498888029	-1	0	0	0.16666666666666666	1	1.0	6	1.0	0.8333333333333334	6	5	1	2	0	0.125	8	1	8	0.4	0	0.9542262896106241	0.9683082634833938	0.2993039355771744	0.9621227751830922	0.9323535551513116	0.7919733647331063	0.9676293714688066	0.934851357484234	0.5833333333333334	0.5	0.0	0.006285409684965689	0.006285409684965689
554	0.0017341943120855342	0.0016626002802866608	-0.0016625308525051842	0.9845907193770296	-1	0	0	1.0	1	0	0	1.0	0	1	0	0	0	0	0.5	1	2	2	0.0	0	0	0	0	0	0	0	0	0	0	0	0	-0.00016625308525051842	-0.00016625308525051842
44	0.0022568471287784777	0.002244282342230797	-0.0022442660356209168	0.9859133687298056	-1	0	0	0.5	1	1.0	1	1.0	1.0	2	1	0	0	0	0.3333333333333333	1	3	3	0.0	0	0.4931085647570315	0.9648724806768232	0.5693840275287795	0.9789000938783218	0.8947962960620115	0.7411658747594062	0.9088558252532192	0.9390073368330821	0	0	0.0	-0.00022442660356209167	-0.00022442660356209167
4224	0.014256508036883784	0.006872570268472561	0.00678548718989269	0.9602483119318667	-1	0	0	0.2857142857142857	2	0.875	7	0.5555555555555556	0.75	7	6	2	2	0	0.2222222222222222	9	2	10	0.2857142857142857	0	0.9834176476406788	0.9539575899810572	0.10340260470266416	0.9594599456494791	0.9323535551513116	0.8389368186189133	0.9825953912676174	0.9318307967011518	0.5714285714285714	0.14285714285714285	0.0	0.00678548718989269	0.00678548718989269
1414	0.00982808880815056	0.004447197487046029	0.003874275863930969	0.9770147649005325	-1	0	0	0.3333333333333333	2	0.8571428571428571	6	0.5625	0.8571428571428571	7	6	1	1	0	0.25	8	2	9	0.2	0	0.35142369030757054	0.9671262739464666	0.5124332798293276	0.95133072635316	0.8816901937161571	0.8275241670927747	0.90612844910815	0.9334468694549164	1.0	0.42857142857142855	0.0	0.003874275863930969	0.003874275863930969
4780	0.013813676144526029	0.007671232008367936	0.0076613248387718815	0.9635290100065146	-1	0	0	0.2857142857142857	2	0.875	7	0.5555555555555556	0.75	7	6	2	3	0	0.2222222222222222	9	2	10	0.42857142857142855	0	0.9834176476406788	0.9539575899810572	0.10340260470266416	0.9594599456494791	0.9323535551513116	0.8389368186189133	0.9825953912676174	0.9318307967011518	0.14285714285714285	0.14285714285714285	0.0	0.0076613248387718815	0.0076613248387718815
1519	0.008173671547092025	0.0027564332157848127	0.0027411636776734846	0.9751337654853335	-1	0	0	0.3333333333333333	2	0.8333333333333334	5	0.5714285714285714	0.8333333333333334	6	5	1	1	0	0.2857142857142857	7	2	8	0.2	0	0.6382293109440699	0.9690902551472367	0.5329494781642868	0.9617009606468001	0.8751771939191949	0.7963270175833146	0.9251516294140327	0.9356770007051036	1.0	0.5	0.0	0.0027411636776734846	0.0027411636776734846
4138	0.013793082046711857	0.004151474142437501	-0.004044229756802844	0.9638702889437927	-1	0	0	0.16666666666666666	1	1.0	6	1.0	1.0	7	6	0	1	0	0.125	8	1	8	0.3333333333333333	0	0.8377552478016556	0.9645434736342545	0.4952052664516847	0.953838865824201	0.9323535551513116	0.8332422567105939	0.9405725703186	0.9338152667805182	1.0	0.7142857142857143	0.0	-0.00040442297568028443	-0.00040442297568028443
3826	0.01202730205617788	0.006072693575198755	0.006060403252824345	0.9648178985904704	-1	0	0	0.16666666666666666	1	1.0	6	1.0	1.0	7	6	0	1	0	0.125	8	1	8	0.3333333333333333	0	0.9250349315805693	0.9706779785342912	0.4952052664516847	0.953838865824201	0.9323535551513116	0.8332422567105939	0.9405725703186	0.9377465024495879	1.0	0.42857142857142855	0.0	0.006060403252824345	0.006060403252824345
2348	0.009910269825062162	0.004484745795224182	0.003910001878830451	0.9772560170412715	-1	0	0	0.3333333333333333	2	0.8571428571428571	6	0.5625	0.8571428571428571	7	6	1	1	0	0.25	8	2	9	0.2	0	0.35142369030757054	0.9671262739464666	0.5124332798293276	0.95133072635316	0.8816901937161571	0.8275241670927747	0.90612844910815	0.9334468694549164	1.0	0.42857142857142855	0.0	0.003910001878830451	0.003910001878830451
2292	0.010636608234369838	0.005958193537824459	0.005908966928124075	0.9682392340713272	-1	0	0	0.3333333333333333	2	0.8571428571428571	6	0.5625	0.8571428571428571	7	6	1	1	0	0.25	8	2	9	0.2	0	0.9250349315805693	0.9706779785342912	0.4952052664516847	0.953838865824201	0.9323535551513116	0.8332422567105939	0.9405725703186	0.9377465024495879	1.0	0.2857142857142857	0.0	0.005908966928124075	0.005908966928124075
444	0.0017763658391146675	0.001726372285405875	-0.0017242355463323335	0.983246828411758	-1	0	0	1.0	1	0	0	1.0	0	1	0	0	0	0	0.5	2	1	2	0.0	0	0	0	0	0	0	0	0	0	0	0	0	-0.00017242355463323336	-0.00017242355463323336
255	0.014985478135166116	0.005275247802651194	-0.0052215884219737095	0.9803981142293217	-1	0	0	0.2	2	0.9230769230769231	12	0.3409090909090909	0.8461538461538461	12	11	2	3	0	0.36363636363636365	11	4	15	0.42857142857142855	0	0.4934150547969659	0.9400667764938545	0.7595004541917232	0.8098886282112233	0.6067375852529941	0.9633088486847873	0.909425268861586	0.9234341507318307	0.08333333333333333	0.5	0.0	-0.000522158842197371	-0.000522158842197371
284	0.0029618440408074142	0.0023424047225925207	-0.0023287924545453615	0.9732530466960527	-1	0	0	0.5	1	1.0	1	1.0	1.0	2	1	0	3	0	0.3333333333333333	3	1	3	1.0	0	0.5577161560442644	0.9881421730965084	0.8263436617277711	0.7365454492112024	0.2404393596041438	0.7015870808277411	0.9629043638087431	0.891090797077485	0.5	0.5	0.18068071384090728	-0.00023287924545453616	-0.00023287924545453616
2133	0.0035483738300282	0.0033387740051108584	-0.003338341259456677	0.9845369300412662	-1	0	0	0.75	3	0.5	2	0.6	0.25	4	1	1	3	0	0.4	2	5	6	1.0	0.5	0.32681791850873126	0.9448492725776825	0.6359668670105254	0.88215650763639	0.691937734461528	0.8090882061259773	0.8891847388881317	0.890840439695259	0.25	0.75	0.0	-0.0003338341259456677	-0.0003338341259456677
221	0.0066980180590827205	0.003918290462415971	-0.0038759235855684118	0.9527632168469886	-1	0.5	1	0.7142857142857143	5	0.25	2	0.5	0.25	5	2	4	0	0	0.8	5	4	10	0.0	0.4	0.48196575247073853	0.7442263469871597	0.6772088469587705	0.9782220337246759	0.3103831803469972	0.8601950110357848	0.8107159881141531	0.9029055402095865	0	0	0.0	-0.0003875923585568412	-0.0003875923585568412
4917	0.0153521380766222	0.004644339475946438	0.003439435797401576	0.9588600700331711	-1	0	0	0.25	2	0.8888888888888888	8	0.55	0.7777777777777778	8	7	2	2	0	0.2	10	2	11	0.2857142857142857	0	0.9834176476406788	0.948518148279168	0.10340260470266416	0.9571958185965245	0.9323535551513116	0.8366428106922464	0.9825953912676174	0.9276742626443549	0.5625	0.125	0.0	0.003439435797401576	0.003439435797401576
4788	0.013853485549891097	0.0065365879985018185	0.006515745819844185	0.9606165522603964	-1	0	0	0.2857142857142857	2	0.875	7	0.5555555555555556	0.75	7	6	2	1	0	0.2222222222222222	9	2	10	0.14285714285714285	0	0.9834176476406788	0.9539575899810572	0.10340260470266416	0.9594599456494791	0.9323535551513116	0.8389368186189133	0.9825953912676174	0.9318307967011518	1.0	0.14285714285714285	0.0	0.006515745819844185	0.006515745819844185
3027	0.012140659396560782	0.006294325039160902	0.00626343969392021	0.9648189117033601	-1	0	0	0.16666666666666666	1	1.0	6	1.0	1.0	7	6	0	1	0	0.125	8	1	8	0.3333333333333333	0	0.9250349315805693	0.9706779785342912	0.4952052664516847	0.953838865824201	0.9323535551513116	0.8332422567105939	0.9405725703186	0.9377465024495879	1.0	0.42857142857142855	0.0	0.00626343969392021	0.00626343969392021
1327	0.008867647697316405	0.0014569555535583973	0.0014453996917131048	0.9770830590956128	-1	0	0	0.3333333333333333	2	0.8333333333333334	5	0.5714285714285714	0.8333333333333334	6	5	1	1	0	0.2857142857142857	7	2	8	0.2	0	0.6382293109440699	0.9690902551472367	0.5106688239562469	0.9625669539900468	0.8751771939191949	0.8533298610982026	0.9251516294140327	0.9436283143206712	1.0	0.5	0.0	0.0014453996917131048	0.0014453996917131048
89	0.002219707077476079	0.0018827977405705032	-0.0018826241641079692	0.9845797713004208	-1	0	0	1.0	2	0.0	0	0.75	0	2	0	0	1	0	1.0	2	2	3	0.5	0	0	0	0	0	0	0	0	0	0	0	0	-0.00018826241641079692	-0.00018826241641079692
3435	0.012766675795838041	0.007040917068883858	0.0036497073156178967	0.9666940228077365	-1	0	0	0.16666666666666666	1	1.0	6	1.0	0.8333333333333334	6	5	1	2	0	0.125	8	1	8	0.4	0	0.9542262896106241	0.9683082634833938	0.3284341406009551	0.9591799474178239	0.9323535551513116	0.7919733647331063	0.9630476441122562	0.9332521791818766	0.5833333333333334	0.6666666666666666	0.0	0.0036497073156178967	0.0036497073156178967
5024	0.010771516257457717	0.006069277014103364	0.0010442546468711095	0.9648420404472279	-1	0	0	0.3333333333333333	2	0.8571428571428571	6	0.5625	0.7142857142857143	6	5	2	2	0	0.25	8	2	9	0.2857142857142857	0	0.9542262896106241	0.9588772200626958	0.30791794226599595	0.9625031749130805	0.9323535551513116	0.8487986278929881	0.9303353848502395	0.9374128484562566	0.5833333333333334	0.16666666666666666	0.0	0.0010442546468711095	0.0010442546468711095
563	0.002011808526467309	0.0019359069590078317	-0.0019358010555321473	0.9849071878818254	-1	0	0	1.0	1	0	0	1.0	0	1	0	0	1	0	0.5	2	1	2	0.3333333333333333	0	0	0	0	0	0	0	0	0	0	0	0	-0.00019358010555321471	-0.00019358010555321471
1467	0.00810579089136569	0.0032468821373122167	0.0028511986923313907	0.9755191724707436	-1	0	0	0.3333333333333333	2	0.8333333333333334	5	0.5714285714285714	0.8333333333333334	6	5	1	1	0	0.2857142857142857	7	2	8	0.2	0	0.6382293109440699	0.9690902551472367	0.5329494781642868	0.9617009606468001	0.8751771939191949	0.8533298610982026	0.9251516294140327	0.9432053389685383	1.0	0.5	0.0	0.0028511986923313907	0.0028511986923313907
857	0.0024705972883147555	0.002467202012985989	-0.0024670026980487063	0.9846849668612486	-1	0	0	0.3333333333333333	1	1.0	2	0.6666666666666666	0.5	2	1	1	1	0	0.6666666666666666	3	2	4	0.2	0	0.41464884226441273	0.7318689589214892	0.7915457840668193	0.8270572552534119	0.6505891014203214	0.9429514399230006	0.845650017965313	0.8570968322884505	1.0	0	0.0	-0.00024670026980487064	-0.00024670026980487064
814	0.007615369529508219	0.0024811527153208814	-0.0017755433897721966	0.9726288892129558	-1	0	0	0.4	2	0.8	4	0.5833333333333334	0.6	4	3	2	2	0	0.3333333333333333	6	2	7	0.2857142857142857	0	0.9834176476406788	0.9103044414287539	0.173777609032353	0.9557325207445353	0.7717781995486256	0.9643120403451695	0.9435568506733423	0.9476183615037013	0.625	0.25	0.0	-0.00017755433897721965	-0.00017755433897721965
4271	0.012570694760320598	0.006562050218007445	0.006529530319639937	0.9640301001705613	-1	0	0	0.16666666666666666	1	1.0	6	1.0	1.0	7	6	0	1	0	0.125	8	1	8	0.3333333333333333	0	0.9250349315805693	0.9706779785342912	0.4952052664516847	0.9554360886754214	0.9323535551513116	0.8332422567105939	0.9405725703186	0.9384604460801201	1.0	0.2857142857142857	0.0	0.006529530319639937	0.006529530319639937
1665	0.010831490983434994	0.005465956244715214	0.004951349378274414	0.9670495484890865	-1	0	0	0.3333333333333333	2	0.8571428571428571	6	0.5625	0.8571428571428571	7	6	1	1	0	0.25	8	2	9	0.2	0	0.35142369030757054	0.9671262739464666	0.5124332798293276	0.95133072635316	0.8140936924214477	0.8387287572733435	0.90612844910815	0.935096992283058	1.0	0.2857142857142857	0.0	0.004951349378274414	0.004951349378274414
4935	0.016500317257733665	0.008371754003784085	0.008136470244171115	0.964041917640796	-1	0	0	0.2222222222222222	2	0.9090909090909091	10	0.5416666666666666	0.8181818181818182	9	9	3	4	0	0.16666666666666666	12	2	13	0.4	0	0.9834176476406788	0.9714000873653476	0.4952052664516847	0.9474585689345199	0.8908589965984302	0.8946325522292446	0.9476439298785684	0.9454301473954981	0.1111111111111111	0.3333333333333333	0.0	0.008136470244171115	0.008136470244171115
3488	0.01234974961109248	0.001766356580887137	0.0012861786920278253	0.9809438290710533	-1	0	0	0.16666666666666666	1	1.0	7	1.0	0.5714285714285714	5	4	3	2	0	0.1111111111111111	9	1	9	0.2222222222222222	0	0.30221214670989194	0.9235290368693063	0.5706936898768891	0.8578966021916643	0.569781776501608	0.8179605799238162	0.7595552773517069	0.8733162091419235	0.7	0.4	0.0	0.0012861786920278253	0.0012861786920278253
344	0.0024481376603375286	0.00192142243637445	-0.0019209997135309334	0.9764639276228928	-1	0	0	0.5	1	1.0	1	1.0	1.0	2	1	0	0	0	0.3333333333333333	3	1	3	0.0	0	0.8021265006914987	0.7381701937732157	0.5911693795978545	0.6822914409552459	0.5875783704168989	0.9130244969482313	0.853908107992214	0.799629356405034	0	0	0.0	-0.00019209997135309333	-0.00019209997135309333
3666	0.01209957270383984	0.005918998309951108	0.005918819940133291	0.9647318766620183	-1	0	0	0.16666666666666666	1	1.0	6	1.0	1.0	7	6	0	1	0	0.125	8	1	8	0.3333333333333333	0	0.9250349315805693	0.9706779785342912	0.4952052664516847	0.953838865824201	0.9323535551513116	0.8332422567105939	0.9405725703186	0.9377465024495879	1.0	0.42857142857142855	0.0	0.005918819940133291	0.005918819940133291
4673	0.013732193613614973	0.007417085683330712	0.007384101772095835	0.9636221659337562	-1	0	0	0.2857142857142857	2	0.875	7	0.5555555555555556	0.75	7	6	2	2	0	0.2222222222222222	9	2	10	0.2857142857142857	0	0.9834176476406788	0.9539575899810572	0.10340260470266416	0.9594599456494791	0.9323535551513116	0.8389368186189133	0.9825953912676174	0.9318307967011518	0.5714285714285714	0.14285714285714285	0.0	0.007384101772095835	0.007384101772095835
4373	0.013744874457629296	0.00659819832689714	0.006590705362358492	0.960392697105849	-1	0	0	0.2857142857142857	2	0.875	7	0.5555555555555556	0.75	7	6	2	1	0	0.2222222222222222	9	2	10	0.14285714285714285	0	0.9834176476406788	0.9539575899810572	0.10340260470266416	0.9594599456494791	0.9323535551513116	0.8389368186189133	0.9825953912676174	0.9318307967011518	1.0	0.14285714285714285	0.0	0.006590705362358492	0.006590705362358492
2104	0.01074839508186263	0.005494267436311721	0.005483860294170388	0.9684351162519544	-1	0	0	0.3333333333333333	2	0.8571428571428571	6	0.5625	0.8571428571428571	7	6	1	1	0	0.25	8	2	9	0.2	0	0.9250349315805693	0.9706779785342912	0.4952052664516847	0.953838865824201	0.9323535551513116	0.8332422567105939	0.9405725703186	0.9377465024495879	1.0	0.2857142857142857	0.0	0.005483860294170388	0.005483860294170388
3599	0.008432979168849268	0.003991622001048557	-0.0012395599406788186	0.9763935734321765	-1	0	0	0.25	1	1.0	4	1.0	1.0	5	4	0	1	0	0.16666666666666666	6	1	6	0.3333333333333333	0	0.9250349315805693	0.9715722092069097	0.4952052664516847	0.963243441897443	0.9323535551513116	0.8061319836998325	0.9405725703186	0.9393956037345652	1.0	0.8	0.0	-0.00012395599406788186	-0.00012395599406788186
4864	0.011048789950672898	0.005955286090684478	0.0024857865122002703	0.9679132344992702	-1	0	0	0.3333333333333333	2	0.8571428571428571	6	0.5625	0.7142857142857143	6	5	2	3	0	0.25	8	2	9	0.42857142857142855	0	0.9542262896106241	0.9588772200626958	0.30791794226599595	0.9625031749130805	0.9323535551513116	0.8487986278929881	0.9303353848502395	0.9374128484562566	0.16666666666666666	0.16666666666666666	0.0	0.0024857865122002703	0.0024857865122002703
4477	0.014009012815902649	0.006860574591919376	0.006853403951341314	0.9599213185870193	-1	0	0	0.2857142857142857	2	0.875	7	0.5555555555555556	0.75	7	6	2	1	0	0.2222222222222222	9	2	10	0.14285714285714285	0	0.9834176476406788	0.9539575899810572	0.10340260470266416	0.9594599456494791	0.9323535551513116	0.8389368186189133	0.9825953912676174	0.9318307967011518	1.0	0.14285714285714285	0.0	0.006853403951341314	0.006853403951341314
3539	0.01384954513968891	0.006527891125527442	0.006491278930307098	0.9607315613845027	-1	0	0	0.2857142857142857	2	0.875	7	0.5555555555555556	0.75	7	6	2	1	0	0.2222222222222222	9	2	10	0.14285714285714285	0	0.9834176476406788	0.9539575899810572	0.10340260470266416	0.9594599456494791	0.9323535551513116	0.8389368186189133	0.9825953912676174	0.9318307967011518	1.0	0.14285714285714285	0.0	0.006491278930307098	0.006491278930307098
4667	0.013838663067167967	0.006545216634226674	0.0065110043302191506	0.9604754608934036	-1	0	0	0.2857142857142857	2	0.875	7	0.5555555555555556	0.75	7	6	2	1	0	0.2222222222222222	9	2	10	0.14285714285714285	0	0.9834176476406788	0.9539575899810572	0.10340260470266416	0.9594599456494791	0.9323535551513116	0.8389368186189133	0.9825953912676174	0.9318307967011518	1.0	0.14285714285714285	0.0	0.0065110043302191506	0.0065110043302191506
3728	0.012040586466933411	0.006436531861186514	0.006399061795965598	0.9646407777544694	-1	0	0	0.16666666666666666	1	1.0	6	1.0	1.0	7	6	0	1	0	0.125	8	1	8	0.3333333333333333	0	0.9250349315805693	0.9706779785342912	0.4952052664516847	0.953838865824201	0.9323535551513116	0.8332422567105939	0.9405725703186	0.9377465024495879	1.0	0.7142857142857143	0.0	0.006399061795965598	0.006399061795965598
808	0.002106110809216185	0.002045488141402342	-0.0020436222664423787	0.9829101051314243	-1	0	0	0	0	0	0	1.0	0	0	0	0	0	0	1.0	1	1	1	0.0	0	0	0	0	0	0	0	0	0	0	0	0	-0.1	-0.1
3659	0.010160001149152562	0.004932549970850521	-0.0004948256876664605	0.9638885734986083	-1	0	0	0.2	1	1.0	5	1.0	0.8	5	4	1	2	0	0.14285714285714285	7	1	7	0.4	0	0.9834176476406788	0.9355960866239738	0.10340260470266416	0.9707283319769021	0.9323535551513116	0.8121801780635095	0.9825953912676174	0.9273868689161247	0.6	0.2	0.0	-4.948256876664605e-05	-4.948256876664605e-05
4816	0.013781190046910695	0.0074595134286938895	0.007451595467971716	0.9640615760105072	-1	0	0	0.2857142857142857	2	0.875	7	0.5555555555555556	0.75	7	6	2	3	0	0.2222222222222222	9	2	10	0.42857142857142855	0	0.9834176476406788	0.9539575899810572	0.10340260470266416	0.9594599456494791	0.9323535551513116	0.8389368186189133	0.9825953912676174	0.9318307967011518	0.14285714285714285	0.14285714285714285	0.0	0.007451595467971716	0.007451595467971716
2795	0.002111312522871415	0.002092249646704477	-0.0020922404117873395	0.9857078885073004	-1	0	0	0.5	1	1.0	1	1.0	0	1	0	1	1	0	0.3333333333333333	1	3	3	0.2	0	0	0	0	0	0	0	0	0	0	0	0	-0.00020922404117873394	-0.00020922404117873394
4916	0.008193244228120086	0.004525470938438803	-0.004201446606779885	0.9753602197700775	-1	0	0	0.4	2	0.8	4	0.5833333333333334	0.8	5	4	1	2	0	0.3333333333333333	6	2	7	0.4	0	0.9250349315805693	0.9626326679202606	0.5124332798293276	0.963473903425965	0.9323535551513116	0.8579319518271417	0.7595552773517069	0.9412105269699347	0.6	0.2	0.0	-0.0004201446606779885	-0.0004201446606779885
768	0.0018134383432669478	0.0017616939116937773	-0.0017609987302861728	0.98484464870174	-1	0	0	1.0	1	0	0	1.0	0	1	0	0	1	0	0.5	2	1	2	0.3333333333333333	0	0	0	0	0	0	0	0	0	0	0	0	-0.0001760998730286173	-0.0001760998730286173
2178	0.010575537846672756	0.0057194756186382855	0.005719144076839796	0.9682005207857118	-1	0	0	0.3333333333333333	2	0.8571428571428571	6	0.5625	0.8571428571428571	7	6	1	1	0	0.25	8	2	9	0.2	0	0.9250349315805693	0.9706779785342912	0.4952052664516847	0.953838865824201	0.9323535551513116	0.8332422567105939	0.9405725703186	0.9377465024495879	1.0	0.2857142857142857	0.0	0.005719144076839796	0.005719144076839796
446	0.0020882958603728173	0.0018609799963274633	-0.0018609143226214963	0.9849922213756732	-1	0	0	1.0	1	0	0	1.0	0	1	0	0	3	0	0.5	2	1	2	1.0	0	0	0	0	0	0	0	0	0	0	0	0	-0.00018609143226214962	-0.00018609143226214962
4320	0.01635901841654971	0.007824803220453695	0.0048630812664551696	0.9597554643496068	-1	0	0	0.25	2	0.8888888888888888	8	0.55	0.7777777777777778	8	7	2	1	0	0.2	10	2	11	0.14285714285714285	0	0.9542262896106241	0.9688174741309553	0.2993039355771744	0.9525905138537609	0.9323535551513116	0.8247499874964695	0.9676293714688066	0.9347355361016173	1.0	0.25	0.0	0.0048630812664551696	0.0048630812664551696
175	0.0026116033159885245	0.002161188987991362	-0.0020975957598644438	0.9733365052379804	-1	0	0	0.6666666666666666	2	0.5	1	0.6666666666666666	0.5	3	1	0	0	0	0.6666666666666666	3	2	4	0.0	0	0.9057744721667913	0.5173087095939671	0.667601621375695	0.8695654575271281	0.35246474975529213	0.697633811670391	0.90603452203506	0.7179158052287105	0	0	0.0	-0.00020975957598644437	-0.00020975957598644437
1014	0.00906184228644734	0.007617218260717915	-0.0069036333070277055	0.9786112639476069	-1	0	0	0.4	2	0.8	4	0.5833333333333334	0.8	5	4	1	1	0	0.3333333333333333	6	2	7	0.2	0	0.9834176476406788	0.9719700244816105	0.4952052664516847	0.9721934292443368	0.8816901937161571	0.8358342493353657	0.9405725703186	0.9483040407304307	1.0	0.6	0.0	-0.0006903633307027706	-0.0006903633307027706
1598	0.009901666816663953	0.004382709668383061	0.0028815816708796555	0.9776733484562348	-1	0	0	0.3333333333333333	2	0.8571428571428571	6	0.5625	0.8571428571428571	7	6	1	1	0	0.25	8	2	9	0.2	0	0.35142369030757054	0.9662822422343561	0.7595004541917232	0.9617879192942713	0.9323535551513116	0.5906258955723224	0.9394496318682155	0.9101833473946149	1.0	0.42857142857142855	0.0	0.0028815816708796555	0.0028815816708796555
1068	0.029198531133590232	0.005235270274043738	-0.004933085161039406	0.9800879135813038	-1	0	0	0.2	2	0.9230769230769231	12	0.38461538461538464	0.8461538461538461	12	11	2	1	0	0.23076923076923078	3	13	15	0.14285714285714285	0	0.35142369030757054	0.8911249443324472	0.627352860321704	0.9500369745291122	0.7960002949229956	0.9632479006589749	0.90612844910815	0.9410998499504967	1.0	0.5833333333333334	0.0	-0.0004933085161039406	-0.0004933085161039406
3687	0.009140531210644317	0.003738147487526341	0.0026106094105340654	0.9702459697988481	-1	0	0	0.2	1	1.0	5	0.4666666666666667	0.8	5	4	1	1	0	0.6	5	3	7	0.2	0	0.9250349315805693	0.9715722092069097	0.4952052664516847	0.963243441897443	0.9323535551513116	0.8061319836998327	0.9405725703186	0.9393956037345652	1.0	0.4	0.0	0.0026106094105340654	0.0026106094105340654
2635	0.008060077711129812	0.00427439486760832	-0.003233523260087182	0.9766085306322038	-1	0	0	0.4	2	0.8	4	0.5833333333333334	0.8	5	4	1	1	0	0.3333333333333333	6	2	7	0.2	0	0.9250349315805693	0.9715722092069097	0.4952052664516847	0.963243441897443	0.8686641941222326	0.8658897462602395	0.9405725703186	0.947227266767291	1.0	0.4	0.0	-0.00032335232600871823	-0.00032335232600871823
2349	0.010642801970939808	0.005838958486734939	0.00581823308092254	0.9678470756668052	-1	0	0	0.3333333333333333	2	0.8571428571428571	6	0.5625	0.8571428571428571	7	6	1	1	0	0.25	8	2	9	0.2	0	0.9250349315805693	0.9706779785342912	0.4952052664516847	0.953838865824201	0.8777830534505267	0.8361582358210208	0.9264977499426522	0.9381564988671696	1.0	0.2857142857142857	0.0	0.00581823308092254	0.00581823308092254
2159	0.010942792755057846	0.005587125047898725	0.005032931960505603	0.9667086200812357	-1	0	0	0.3333333333333333	2	0.8571428571428571	6	0.5625	0.8571428571428571	7	6	1	1	0	0.25	8	2	9	0.2	0	0.9250349315805693	0.9686228775017127	0.4952052664516847	0.9633983932688387	0.8816901937161571	0.8473594078586849	0.9405725703186	0.9429312492943427	1.0	0.42857142857142855	0.0	0.005032931960505603	0.005032931960505603
1370	0.009218444864516987	0.001385705870913397	0.0013522049347239062	0.9769567331243247	-1	0	0	0.3333333333333333	2	0.8333333333333334	5	0.5714285714285714	0.8333333333333334	6	5	1	1	0	0.2857142857142857	7	2	8	0.2	0	0.6382293109440699	0.9690902551472367	0.5106688239562469	0.9625669539900468	0.9070218744337343	0.7869018651998099	0.9251516294140327	0.9350042330271391	1.0	0.5	0.0	0.0013522049347239062	0.0013522049347239062
858	0.02941314616121447	0.0041572676045850635	-0.003820241886958093	0.9801603961629746	-1	0	0	0.2	2	0.9230769230769231	12	0.38461538461538464	0.8461538461538461	12	11	2	1	0	0.23076923076923078	3	13	15	0.14285714285714285	0	0.35142369030757054	0.8911249443324472	0.627352860321704	0.9500369745291122	0.7960002949229956	0.96501080563896	0.90612844910815	0.9420348586618336	1.0	0.4166666666666667	0.0	-0.0003820241886958093	-0.0003820241886958093
4854	0.013520634448469236	0.0074342308704153474	0.0073385494050426745	0.9637321522312161	-1	0	0	0.2857142857142857	2	0.875	7	0.5555555555555556	0.75	7	6	2	3	0	0.2222222222222222	9	2	10	0.42857142857142855	0	0.9834176476406788	0.9539575899810572	0.10340260470266416	0.9602717637450824	0.9323535551513116	0.8389368186189133	0.9825953912676174	0.9322756688277376	0.14285714285714285	0.14285714285714285	0.0	0.0073385494050426745	0.0073385494050426745
4073	0.011811186623520379	0.005848733582946752	0.005848364446082012	0.9651240527965828	-1	0	0	0.16666666666666666	1	1.0	6	1.0	1.0	7	6	0	1	0	0.125	8	1	8	0.3333333333333333	0	0.9250349315805693	0.9706779785342912	0.4952052664516847	0.953838865824201	0.9323535551513116	0.8332422567105939	0.9405725703186	0.9377465024495879	1.0	0.42857142857142855	0.0	0.005848364446082012	0.005848364446082012
1972	0.011138564956831666	0.00553359940263858	0.0051699491016053084	0.966687134766176	-1	0	0	0.3333333333333333	2	0.8571428571428571	6	0.5625	0.8571428571428571	7	6	1	1	0	0.25	8	2	9	0.2	0	0.9250349315805693	0.9686228775017127	0.4952052664516847	0.9633983932688387	0.9323535551513116	0.7754475387663196	0.9405725703186	0.9337949865144423	1.0	0.42857142857142855	0.0	0.0051699491016053084	0.0051699491016053084
3583	0.011817488105140907	0.005870701720886848	0.005840814954445872	0.965141112999871	-1	0	0	0.16666666666666666	1	1.0	6	1.0	1.0	7	6	0	1	0	0.125	8	1	8	0.3333333333333333	0	0.9250349315805693	0.9706779785342912	0.4952052664516847	0.953838865824201	0.9323535551513116	0.8332422567105939	0.9405725703186	0.9377465024495879	1.0	0.42857142857142855	0.0	0.005840814954445872	0.005840814954445872
1323	0.007923645569679751	0.002905048317175287	0.002888140036767248	0.9748974172249666	-1	0	0	0.3333333333333333	2	0.8333333333333334	5	0.5714285714285714	0.8333333333333334	6	5	1	1	0	0.2857142857142857	7	2	8	0.2	0	0.6382293109440699	0.9690902551472367	0.5329494781642868	0.9617009606468001	0.9070218744337343	0.7448250241014481	0.9251516294140327	0.9295581360870003	1.0	0.3333333333333333	0.0	0.002888140036767248	0.002888140036767248
3962	0.013843025350635448	0.006402889874370626	0.006358207243210938	0.9607253803825334	-1	0	0	0.2857142857142857	2	0.875	7	0.5555555555555556	0.75	7	6	2	1	0	0.2222222222222222	9	2	10	0.14285714285714285	0	0.9834176476406788	0.9539575899810572	0.10340260470266416	0.9594599456494791	0.9323535551513116	0.8389368186189133	0.9825953912676174	0.9318307967011518	1.0	0.14285714285714285	0.0	0.006358207243210938	0.006358207243210938
3472	0.011921599932409254	0.006470874529758759	0.006455175930371293	0.9646364195231932	-1	0	0	0.16666666666666666	1	1.0	6	1.0	1.0	7	6	0	1	0	0.125	8	1	8	0.3333333333333333	0	0.9250349315805693	0.9706779785342912	0.4952052664516847	0.953838865824201	0.9323535551513116	0.8332422567105939	0.9405725703186	0.9377465024495879	1.0	0.42857142857142855	0.0	0.006455175930371293	0.006455175930371293
1387	0.011141476382780322	0.006497032120145237	-0.0064938818308418874	0.9777152371306108	-1	0	0	0.3333333333333333	2	0.8333333333333334	5	0.5714285714285714	0.8333333333333334	6	5	1	1	0	0.2857142857142857	7	2	8	0.2	0	0.6382293109440699	0.9690902551472367	0.5038192731405061	0.9437794908591246	0.8751771939191949	0.7159839484798256	0.9251516294140327	0.9165861263184817	1.0	0.3333333333333333	0.0	-0.0006493881830841887	-0.0006493881830841887
1997	0.011031714682814102	0.005355705036866541	0.005070268920195998	0.9664355041049157	-1	0	0	0.3333333333333333	2	0.8571428571428571	6	0.5625	0.8571428571428571	7	6	1	1	0	0.25	8	2	9	0.2	0	0.9250349315805693	0.9686228775017127	0.4952052664516847	0.9633983932688387	0.8816901937161571	0.8473594078586849	0.9405725703186	0.9429312492943427	1.0	0.42857142857142855	0.0	0.005070268920195998	0.005070268920195998
4800	0.015776063363218466	0.007208162962579055	0.007114044744092369	0.9625090065372333	-1	0	0	0.25	2	0.8888888888888888	8	0.55	0.7777777777777778	7	7	3	3	0	0.2	10	2	11	0.3	0	0.9834176476406788	0.913666457840616	0.10340260470266416	0.9612650571252587	0.9323535551513116	0.9160748145023057	0.9825953912676174	0.9342351444688859	0.14285714285714285	0.14285714285714285	0.0	0.007114044744092369	0.007114044744092369
198	0.005740217944827945	0.0028108180907973064	-0.0028086101931218193	0.9792097705545134	-1	0	0	0.5	2	0.75	3	1.0	0.75	4	3	1	0	0	0.16666666666666666	6	1	6	0.0	0.8	0.6945637798796188	0.8832559100105234	0.7219659115792878	0.8446788103489947	0.46252417054105555	0.8608156328578723	0.8548209848657858	0.8637028040742859	0	0	0.0	-0.00028086101931218193	-0.00028086101931218193
2319	0.010589622504947382	0.005695508618266377	0.005684658775585385	0.9676973551205658	-1	0	0	0.3333333333333333	2	0.8571428571428571	6	0.5625	0.8571428571428571	7	6	1	1	0	0.25	8	2	9	0.2	0	0.9250349315805693	0.9706779785342912	0.4952052664516847	0.953838865824201	0.9323535551513116	0.8332422567105939	0.9405725703186	0.9377465024495879	1.0	0.2857142857142857	0.0	0.005684658775585385	0.005684658775585385
1331	0.008399656012735481	0.0034748542070723947	0.0031704429262789918	0.9744308546518322	-1	0	0	0.3333333333333333	2	0.8333333333333334	5	0.5714285714285714	0.8333333333333334	6	5	1	1	0	0.2857142857142857	7	2	8	0.2	0	0.6382293109440699	0.9690902551472367	0.5038192731405061	0.9612162410649749	0.8751771939191949	0.8533298610982026	0.9251516294140327	0.9429713098417245	1.0	0.5	0.0	0.0031704429262789918	0.0031704429262789918
3954	0.009715487957528753	0.005306393203308043	0.002689039499183745	0.9691994787562772	-1	0	0	0.3333333333333333	2	0.6666666666666666	4	0.5714285714285714	0.6666666666666666	6	4	1	1	0	0.2857142857142857	7	2	8	0.25	0	0.9542262896106241	0.9588772200626958	0.30791794226599595	0.9625031749130805	0.9323535551513116	0.8487986278929881	0.9303353848502395	0.9374128484562566	1.0	0.16666666666666666	0.0	0.002689039499183745	0.002689039499183745
449	0.001877176144713898	0.001826595288123493	-0.0018247514967608966	0.983807442614104	-1	0	0	1.0	1	0	0	1.0	0	1	0	0	2	0	0.5	2	1	2	0.6666666666666666	0	0	0	0	0	0	0	0	0	0	0	0	-0.00018247514967608967	-0.00018247514967608967
2492	0.010611623388555222	0.005812939128161183	0.0057915174601789665	0.968025474974656	-1	0	0	0.3333333333333333	2	0.8571428571428571	6	0.5625	0.8571428571428571	7	6	1	1	0	0.25	8	2	9	0.2	0	0.9250349315805693	0.9706779785342912	0.4952052664516847	0.953838865824201	0.9323535551513116	0.8332422567105939	0.9405725703186	0.9377465024495879	1.0	0.42857142857142855	0.0	0.0057915174601789665	0.0057915174601789665
819	0.0021438384445224713	0.0020293664219318847	-0.0020276541977701564	0.9828169342655835	-1	0	0	0	0	0	0	1.0	0	0	0	0	0	0	1.0	1	1	1	0.0	0	0	0	0	0	0	0	0	0	0	0	0	-0.1	-0.1
26	0.012425742067267523	0.0036726695018725742	-0.003429247800258059	0.9319434708515294	-1	0	0	0.42857142857142855	3	0.625	5	0.3333333333333333	0.375	3	3	6	7	0	0.8333333333333334	6	5	10	0.4375	0.2222222222222222	0.8434745867278529	0.6887432495646555	0.12389444444051394	0.9704246966706553	0.2118442755642853	0.7457909985006814	0.9550873468620176	0.8565727192550558	0.3333333333333333	1.0	0.0	-0.00034292478002580587	-0.00034292478002580587
24	0.019116838082803428	0.007501659874826838	-0.007180411222218349	0.9655523107314049	-1	0	0	0.3	3	0.7692307692307693	10	0.42857142857142855	0.6153846153846154	10	8	4	1	0	0.7142857142857143	5	7	15	0.1	0.6153846153846154	0.6424318229647188	0.9762356185228815	0.5338250306131813	0.9577780153800535	0.5406847125850585	0.8978734416256352	0.8875908854473941	0.9527396108083492	1.0	0.2	0.0	-0.0007180411222218349	-0.0007180411222218349
2539	0.010513105805776078	0.005770891197271956	0.005770399246111551	0.9675409419399147	-1	0	0	0.3333333333333333	2	0.8571428571428571	6	0.5625	0.8571428571428571	7	6	1	1	0	0.25	8	2	9	0.2	0	0.9250349315805693	0.9706779785342912	0.4952052664516847	0.953838865824201	0.9323535551513116	0.8332422567105939	0.9405725703186	0.9377465024495879	1.0	0.2857142857142857	0.0	0.005770399246111551	0.005770399246111551
1575	0.008631181821085793	0.0035540908415156113	0.0035383101694518183	0.9742494549257518	-1	0	0	0.3333333333333333	2	0.8333333333333334	5	0.5714285714285714	0.8333333333333334	6	5	1	1	0	0.2857142857142857	7	2	8	0.2	0	0.6382293109440699	0.9690902551472367	0.5038192731405061	0.9612162410649749	0.8751771939191949	0.8533298610982026	0.9251516294140327	0.9429713098417245	1.0	0.5	0.0	0.0035383101694518183	0.0035383101694518183
3041	0.01479630550983175	0.006783677868116816	0.005847189592745339	0.9577547020012761	-1	0	0	0.2857142857142857	2	0.875	7	0.5555555555555556	0.875	8	7	1	1	0	0.2222222222222222	9	2	10	0.2	0	0.9542262896106241	0.9688174741309553	0.2993039355771744	0.9525905138537609	0.9323535551513116	0.8247499874964695	0.9676293714688066	0.9347355361016173	1.0	0.25	0.0	0.005847189592745339	0.005847189592745339
3978	0.01213083842452067	0.006136413844512397	0.006084725639966166	0.9648793085933138	-1	0	0	0.16666666666666666	1	1.0	6	1.0	1.0	7	6	0	1	0	0.125	8	1	8	0.3333333333333333	0	0.9250349315805693	0.9706779785342912	0.4952052664516847	0.953838865824201	0.9323535551513116	0.8332422567105939	0.9405725703186	0.9377465024495879	1.0	0.2857142857142857	0.0	0.006084725639966166	0.006084725639966166
531	0.009640833061975454	0.0022922815865699404	-0.002290961211931574	0.9797779539813626	-1	0	0	0.25	2	0.8888888888888888	8	0.55	0.8888888888888888	9	8	1	1	0	0.2	10	2	11	0.2	0	0.35142369030757054	0.9459363514330368	0.7595004541917232	0.8735597566239515	0.5584147577313742	0.9562746096857111	0.867218269331456	0.9325568682796589	1.0	0.5555555555555556	0.0	-0.0002290961211931574	-0.0002290961211931574
3319	0.01109966968003608	0.00035118389921242336	-0.0003501384940222751	0.9747960316093732	-1	0	0	0.16666666666666666	1	1.0	6	1.0	1.0	7	6	0	1	0	0.125	8	1	8	0.3333333333333333	0	0.8076550895787028	0.9629137838306571	0.4952052664516847	0.953838865824201	0.9323535551513116	0.8332422567105939	0.9405725703186	0.932848139449987	1.0	0.42857142857142855	0.0	-3.501384940222751e-05	-3.501384940222751e-05
2269	0.00904886545243765	0.0015902117987329119	0.0011180986572008516	0.9723995688473079	-1	0	0	0.3333333333333333	2	0.8571428571428571	6	0.5625	0.8571428571428571	7	6	1	1	0	0.25	8	2	9	0.2	0	0.9250349315805693	0.9706779785342912	0.4952052664516847	0.947261643969078	0.8686641941222326	0.8441097671712755	0.9405725703186	0.9365731032589798	1.0	0.42857142857142855	0.0	0.0011180986572008516	0.0011180986572008516
2512	0.009561661837405241	0.005899546125776439	-0.002249802592096201	0.9704989249807198	-1	0	0	0.3333333333333333	2	0.8333333333333334	5	0.5714285714285714	0.8333333333333334	6	5	1	1	0	0.2857142857142857	7	2	8	0.2	0	0.9542262896106241	0.9588772200626958	0.30791794226599595	0.9625031749130805	0.7510676658264599	0.8742324026778916	0.9566105532398141	0.9414641825828379	1.0	0.16666666666666666	0.0	-0.0002249802592096201	-0.0002249802592096201
203	0.002219170198922497	0.0019980567369053174	-0.0019978236715867603	0.9826406365335915	-1	0	0	1.0	3	0.0	0	0.6666666666666666	0	3	0	0	0	0	0.6666666666666666	3	2	4	0.0	1.0	0	0	0	0	0	0	0	0	0	0	0	-0.00019978236715867604	-0.00019978236715867604
1746	0.012778613995702159	0.006546148407750621	0.004167350373170501	0.9683832441809594	-1	0	0	0.2857142857142857	2	0.875	7	0.5555555555555556	0.875	8	7	1	1	0	0.2222222222222222	9	2	10	0.2	0	0.6382293109440699	0.9688280276835257	0.5038192731405061	0.955601410051712	0.8751771939191949	0.8555551883311179	0.9251516294140327	0.9405605572148205	1.0	0.375	0.0	0.004167350373170501	0.004167350373170501
2999	0.011902526140132845	0.0057952183923477936	0.00576775156328992	0.9649413244260483	-1	0	0	0.16666666666666666	1	1.0	6	1.0	1.0	7	6	0	1	0	0.125	8	1	8	0.3333333333333333	0	0.9250349315805693	0.9706779785342912	0.4952052664516847	0.953838865824201	0.9323535551513116	0.8332422567105939	0.9405725703186	0.9377465024495879	1.0	0.2857142857142857	0.0	0.00576775156328992	0.00576775156328992
3386	0.011868022972824617	0.006517460755419212	0.006516455161717321	0.9647911643429709	-1	0	0	0.16666666666666666	1	1.0	6	1.0	1.0	7	6	0	1	0	0.125	8	1	8	0.3333333333333333	0	0.9250349315805693	0.9706779785342912	0.4952052664516847	0.953838865824201	0.9323535551513116	0.8332422567105939	0.9405725703186	0.9377465024495879	1.0	0.42857142857142855	0.0	0.006516455161717321	0.006516455161717321
3815	0.009672511890847092	0.005092154277359889	0.0006323602937462526	0.9623169635764249	-1	0	0	0.2	1	1.0	5	1.0	0.8	5	4	1	2	0	0.14285714285714285	7	1	7	0.4	0	0.9834176476406788	0.9355960866239738	0.10340260470266416	0.9707283319769021	0.9323535551513116	0.8121801780635095	0.9825953912676174	0.9273868689161247	0.6	0.2	0.0	0.0006323602937462526	0.0006323602937462526
4638	0.014153641567119695	0.006240944311636929	0.0061916826200352605	0.960512821725904	-1	0	0	0.2857142857142857	2	0.875	7	0.5555555555555556	0.75	7	6	2	2	0	0.2222222222222222	9	2	10	0.2857142857142857	0	0.9834176476406788	0.9539575899810572	0.10340260470266416	0.9594599456494791	0.9323535551513116	0.8431678144060971	0.9806062809440402	0.9324979305468225	0.5714285714285714	0.14285714285714285	0.0	0.0061916826200352605	0.0061916826200352605
2203	0.01333997746109023	0.006777652355758044	0.003955519848899089	0.9680726625085367	-1	0	0	0.2857142857142857	2	0.875	7	0.5555555555555556	0.875	8	7	1	1	0	0.2222222222222222	9	2	10	0.2	0	0.6382293109440699	0.9688280276835257	0.5038192731405061	0.955601410051712	0.9070218744337343	0.8202397985417794	0.9251516294140327	0.9355085708252975	1.0	0.375	0.0	0.003955519848899089	0.003955519848899089
1321	0.008437343316484436	0.003550045014981952	0.0034443432516957466	0.9745157785195354	-1	0	0	0.3333333333333333	2	0.8333333333333334	5	0.5714285714285714	0.8333333333333334	6	5	1	1	0	0.2857142857142857	7	2	8	0.2	0	0.6382293109440699	0.9690902551472367	0.5038192731405061	0.9612162410649749	0.9070218744337343	0.7869018651998099	0.9251516294140327	0.9342537191316065	1.0	0.5	0.0	0.0034443432516957466	0.0034443432516957466
141	0.015089380485730759	0.007067001189101042	-0.007052233492143459	0.945445185635192	-1	0.25	1	0.5	5	0.5384615384615384	7	0.30612244897959184	0.46153846153846156	9	6	5	0	0	1.0	7	7	15	0.0	0.75	0.5255795652374237	0.9132974189514005	0.16290527609957764	0.9356662632019026	0.5774060257667921	0.8440541901337406	0.8607435569997185	0.9037978125981259	0	0	0.0	-0.000705223349214346	-0.000705223349214346
3608	0.009361272655328452	0.005409572495069721	0.0023778022275593854	0.9651467926343996	-1	0	0	0.2	1	1.0	5	1.0	1.0	6	5	0	1	0	0.14285714285714285	7	1	7	0.3333333333333333	0	0.6136235391452306	0.9710882423854573	0.5038192731405061	0.952282905898098	0.8638000280806704	0.8282038179394859	0.8760980942582568	0.9366457993664508	1.0	0.3333333333333333	0.0	0.0023778022275593854	0.0023778022275593854
3448	0.005491103074465871	0.002838547127943344	-0.002835533836302168	0.9721564248187031	-1	0	0	0.4	2	0.8	4	0.5833333333333334	0.8	6	4	0	1	0	0.3333333333333333	2	6	7	0.5	0	0.32681791850873126	0.9662426317469894	0.5038192731405061	0.8762294721061048	0.8751771939191949	0.8336670914349493	0.9251516294140327	0.9095170767299546	1.0	0.5	0.0	-0.0002835533836302168	-0.0002835533836302168
3340	0.013849122234805925	0.006633247295863002	0.0063341101600153825	0.9566586943737648	-1	0	0	0.2857142857142857	2	0.875	7	0.5555555555555556	0.875	8	7	1	1	0	0.2222222222222222	9	2	10	0.2	0	0.9542262896106241	0.9597088464722708	0.30791794226599595	0.963024849613091	0.9323535551513116	0.8253406900873671	0.9589228275049093	0.9346916455021506	1.0	0.125	0.0	0.0063341101600153825	0.0063341101600153825
1205	0.008393238998815916	0.003387985318072573	0.003295746968269636	0.9743680550378996	-1	0	0	0.3333333333333333	2	0.8333333333333334	5	0.5714285714285714	0.8333333333333334	6	5	1	1	0	0.2857142857142857	7	2	8	0.2	0	0.6382293109440699	0.9690902551472367	0.5038192731405061	0.9612162410649749	0.9070218744337343	0.7869018651998099	0.9251516294140327	0.9342537191316065	1.0	0.5	0.0	0.003295746968269636	0.003295746968269636
3330	0.010505913255597464	0.005609549880984646	0.005605405714992088	0.968007918217794	-1	0	0	0.3333333333333333	2	0.8571428571428571	6	0.5625	0.8571428571428571	7	6	1	1	0	0.25	8	2	9	0.2	0	0.9250349315805693	0.9706779785342912	0.4952052664516847	0.953838865824201	0.9323535551513116	0.8332422567105939	0.9405725703186	0.9377465024495879	1.0	0.2857142857142857	0.0	0.005605405714992088	0.005605405714992088
1868	0.010428986076871979	0.005282781904267093	0.005281262167344794	0.9682988786418636	-1	0	0	0.3333333333333333	2	0.8571428571428571	6	0.5625	0.8571428571428571	7	6	1	1	0	0.25	8	2	9	0.2	0	0.9250349315805693	0.9706779785342912	0.4952052664516847	0.953838865824201	0.8686641941222326	0.8642291949544151	0.9405725703186	0.9422942500122004	1.0	0.2857142857142857	0.0	0.005281262167344794	0.005281262167344794
3582	0.01204185467840679	0.0060524794057347136	0.006052247331945009	0.9648567523841931	-1	0	0	0.16666666666666666	1	1.0	6	1.0	1.0	7	6	0	1	0	0.125	8	1	8	0.3333333333333333	0	0.9250349315805693	0.9706779785342912	0.4952052664516847	0.953838865824201	0.9323535551513116	0.8332422567105939	0.9405725703186	0.9377465024495879	1.0	0.2857142857142857	0.0	0.006052247331945009	0.006052247331945009
1028	0.02183296201265611	0.00432650406988155	-0.004221298095065092	0.9792461263211165	-1	0	0	0.2222222222222222	2	0.9090909090909091	10	0.5416666666666666	0.9090909090909091	10	10	2	4	0	0.16666666666666666	12	2	13	0.5	0	0.42241937255226814	0.9074598150509061	0.7942850765560808	0.8858350750643105	0.6067375852529941	0.9693788382287057	0.8810426269811322	0.9305790961777622	0.15000000000000002	0.4	0.0	-0.0004221298095065092	-0.0004221298095065092
447	0.001634895930610338	0.0016349057350779409	-0.001634905734990909	0.982498460836503	-1	0	0	0	0	0	0	1.0	0	0	0	0	1	0	1.0	1	1	1	0.25	0	0	0	0	0	0	0	0	0	0	0	0	-0.1	-0.1
3658	0.012176659117450153	0.006429830709281112	0.00636235738872982	0.9647822490967871	-1	0	0	0.16666666666666666	1	1.0	6	1.0	1.0	7	6	0	1	0	0.125	8	1	8	0.3333333333333333	0	0.9250349315805693	0.9706779785342912	0.4952052664516847	0.953838865824201	0.9323535551513116	0.8332422567105939	0.9405725703186	0.9377465024495879	1.0	0.2857142857142857	0.0	0.00636235738872982	0.00636235738872982
4735	0.01391299820927319	0.00735690316910188	0.006827255892356399	0.9628347395534391	-1	0	0	0.2857142857142857	2	0.875	7	0.5555555555555556	0.75	7	6	2	2	0	0.2222222222222222	9	2	10	0.2857142857142857	0	0.9834176476406788	0.9539575899810572	0.10340260470266416	0.9623727384276789	0.9323535551513116	0.8389368186189133	0.9825953912676174	0.9334555163383247	0.5714285714285714	0.14285714285714285	0.0	0.006827255892356399	0.006827255892356399
138	0.010775538233956453	0.0028032678891495647	-0.0027850032016261184	0.9834255543399427	-1	0.25	1	0.5	5	0.5833333333333334	7	0.35	0.5833333333333334	10	7	3	0	0	0.625	5	8	14	0.0	0.6666666666666666	0.30651417040746765	0.9337144280160121	0.48401516319482046	0.9301329454012113	0.612033022578145	0.9607242492885785	0.9300669186270677	0.9432318814215853	0	0	0.0	-0.00027850032016261186	-0.00027850032016261186
2243	0.010702313755855598	0.005410195550750453	0.005405373483335632	0.9681452777836385	-1	0	0	0.3333333333333333	2	0.8571428571428571	6	0.5625	0.8571428571428571	7	6	1	1	0	0.25	8	2	9	0.2	0	0.9250349315805693	0.9706779785342912	0.4952052664516847	0.953838865824201	0.9323535551513116	0.8332422567105939	0.9405725703186	0.9377465024495879	1.0	0.2857142857142857	0.0	0.005405373483335632	0.005405373483335632
4476	0.013917955293834272	0.006268796717717981	0.006256388656767362	0.9604598122908504	-1	0	0	0.2857142857142857	2	0.875	7	0.5555555555555556	0.75	7	6	2	1	0	0.2222222222222222	9	2	10	0.14285714285714285	0	0.9834176476406788	0.9539575899810572	0.10340260470266416	0.9594599456494791	0.9323535551513116	0.8389368186189133	0.9825953912676174	0.9318307967011518	1.0	0.14285714285714285	0.0	0.006256388656767362	0.006256388656767362
626	0.001779375881711463	0.0017311606672629804	-0.0017304399645062644	0.985040728836644	-1	0	0	1.0	1	0	0	1.0	0	1	0	0	1	0	0.5	2	1	2	0.3333333333333333	0	0	0	0	0	0	0	0	0	0	0	0	-0.00017304399645062644	-0.00017304399645062644
4802	0.013955397361384179	0.00626643998761858	0.006244656297974156	0.9605761363724	-1	0	0	0.2857142857142857	2	0.875	7	0.5555555555555556	0.75	7	6	2	1	0	0.2222222222222222	9	2	10	0.14285714285714285	0	0.9834176476406788	0.9539575899810572	0.10340260470266416	0.9594599456494791	0.9323535551513116	0.8389368186189133	0.9825953912676174	0.9318307967011518	1.0	0.14285714285714285	0.0	0.006244656297974156	0.006244656297974156
3249	0.014835017089746567	0.007206663089331655	0.004690528779507014	0.9584474775944457	-1	0	0	0.2857142857142857	2	0.875	7	0.5555555555555556	0.875	8	7	1	1	0	0.2222222222222222	9	2	10	0.2	0	0.9542262896106241	0.9688174741309553	0.2993039355771744	0.9566936168870829	0.9323535551513116	0.8247499874964695	0.9676293714688066	0.9366374172251742	1.0	0.375	0.0	0.004690528779507014	0.004690528779507014
3859	0.010325350947823938	0.005947864143757258	0.0027597991198999856	0.9668679833986294	-1	0	0	0.3333333333333333	2	0.8571428571428571	6	0.5625	0.8571428571428571	7	6	1	1	0	0.25	8	2	9	0.2	0	0.9834176476406788	0.9539575899810572	0.10340260470266416	0.9594599456494791	0.9323535551513116	0.8389368186189133	0.9825953912676174	0.9318307967011518	1.0	0.14285714285714285	0.0	0.0027597991198999856	0.0027597991198999856
414	0.01314898872207422	0.003983806571927902	-0.003983523461544972	0.9836259593350051	-1	0	0	0.2222222222222222	2	0.9090909090909091	10	0.5416666666666666	0.7272727272727273	9	8	3	5	0	0.16666666666666666	2	12	13	0.5555555555555556	0	0.46102757541627826	0.956085866549155	0.4952052664516847	0.8364934527513036	0.4284439250994865	0.9748597879884856	0.9405725703186	0.942147621021845	0.2222222222222222	0.6666666666666666	0.0	-0.00039835234615449714	-0.00039835234615449714
277	0.003714266053589005	0.0030665285882353443	-0.003065107884523902	0.9827158464477439	-1	0	0	0.5	2	0.6666666666666666	2	0.625	0.3333333333333333	3	1	1	0	0	0.5	2	4	5	0.0	0	0.7795343054680661	0.9599239241794068	0.44926731666458997	0.9320639290196634	0.6849023294861173	0.8821315234262727	0.903410026985563	0.9310261667287522	0	0	0.0	-0.0003065107884523902	-0.0003065107884523902
2797	0.014487553076050897	0.006574257806310024	0.005940964266425895	0.957698964604669	-1	0	0	0.2857142857142857	2	0.875	7	0.5555555555555556	0.875	8	7	1	1	0	0.2222222222222222	9	2	10	0.2	0	0.9542262896106241	0.9688174741309553	0.2993039355771744	0.9525905138537609	0.9323535551513116	0.8247499874964695	0.9676293714688066	0.9347355361016173	1.0	0.25	0.0	0.005940964266425895	0.005940964266425895
2590	0.01057430176366923	0.005501879767124966	0.005498936366778785	0.9680635684651473	-1	0	0	0.3333333333333333	2	0.8571428571428571	6	0.5625	0.8571428571428571	7	6	1	1	0	0.25	8	2	9	0.2	0	0.9250349315805693	0.9706779785342912	0.4952052664516847	0.953838865824201	0.9323535551513116	0.8332422567105939	0.9405725703186	0.9377465024495879	1.0	0.2857142857142857	0.0	0.005498936366778785	0.005498936366778785
4505	0.013844978209934633	0.0067021534030851345	0.00669825396531215	0.960223830280373	-1	0	0	0.2857142857142857	2	0.875	7	0.5555555555555556	0.75	7	6	2	1	0	0.2222222222222222	9	2	10	0.14285714285714285	0	0.9834176476406788	0.9539575899810572	0.10340260470266416	0.9594599456494791	0.9323535551513116	0.8389368186189133	0.9825953912676174	0.9318307967011518	1.0	0.14285714285714285	0.0	0.00669825396531215	0.00669825396531215
1480	0.00812050283943669	0.003395075630072813	0.0031893951127434273	0.9745969834768942	-1	0	0	0.3333333333333333	2	0.8333333333333334	5	0.5714285714285714	0.8333333333333334	6	5	1	1	0	0.2857142857142857	7	2	8	0.2	0	0.6382293109440699	0.9690902551472367	0.5038192731405061	0.9612162410649749	0.8751771939191949	0.8533298610982026	0.9251516294140327	0.9429713098417245	1.0	0.5	0.0	0.0031893951127434273	0.0031893951127434273
4493	0.014218112587994231	0.006395387795288866	0.0063324019770234835	0.9603205534076824	-1	0	0	0.2857142857142857	2	0.875	7	0.5555555555555556	0.75	7	6	2	2	0	0.2222222222222222	9	2	10	0.2857142857142857	0	0.9834176476406788	0.9539575899810572	0.10340260470266416	0.9594599456494791	0.9323535551513116	0.8389368186189133	0.9825953912676174	0.9318307967011518	0.5714285714285714	0.14285714285714285	0.0	0.0063324019770234835	0.0063324019770234835
3155	0.011647520306455675	0.006335207432772747	0.006296937160750447	0.9644646531234071	-1	0	0	0.16666666666666666	1	1.0	6	1.0	1.0	7	6	0	1	0	0.125	8	1	8	0.3333333333333333	0	0.9250349315805693	0.9706779785342912	0.4952052664516847	0.953838865824201	0.9323535551513116	0.8332422567105939	0.9405725703186	0.9377465024495879	1.0	0.2857142857142857	0.0	0.006296937160750447	0.006296937160750447
2694	0.010415024708433113	0.005666602257144878	0.005659040000466526	0.9675953385607053	-1	0	0	0.3333333333333333	2	0.8571428571428571	6	0.5625	0.8571428571428571	7	6	1	1	0	0.25	8	2	9	0.2	0	0.9250349315805693	0.9706779785342912	0.4952052664516847	0.953838865824201	0.8686641941222326	0.8642291949544151	0.9405725703186	0.9422942500122004	1.0	0.2857142857142857	0.0	0.005659040000466526	0.005659040000466526
4449	0.01417575963353004	0.006946636566333714	0.006879910663842959	0.9600892997161636	-1	0	0	0.2857142857142857	2	0.875	7	0.5555555555555556	0.75	7	6	2	2	0	0.2222222222222222	9	2	10	0.2857142857142857	0	0.9834176476406788	0.9539575899810572	0.10340260470266416	0.9594599456494791	0.9323535551513116	0.8389368186189133	0.9825953912676174	0.9318307967011518	0.5714285714285714	0.14285714285714285	0.0	0.006879910663842959	0.006879910663842959
2851	0.011137951143529537	0.0036919204572174722	0.003040469331136979	0.9704525498754163	-1	0	0	0.3333333333333333	2	0.8571428571428571	6	0.5625	0.8571428571428571	7	6	1	1	0	0.25	8	2	9	0.2	0	0.9250349315805693	0.9706779785342912	0.4952052664516847	0.9560864394093976	0.9323535551513116	0.8332422567105939	0.9405725703186	0.9387558905435057	1.0	0.2857142857142857	0.0	0.003040469331136979	0.003040469331136979
1669	0.008020867839418556	0.0033238520878848712	0.003050195480602422	0.9743250293002402	-1	0	0	0.3333333333333333	2	0.8333333333333334	5	0.5714285714285714	0.8333333333333334	6	5	1	1	0	0.2857142857142857	7	2	8	0.2	0	0.6382293109440699	0.9690902551472367	0.5038192731405061	0.9612162410649749	0.8751771939191949	0.8533298610982026	0.9251516294140327	0.9429713098417245	1.0	0.5	0.0	0.003050195480602422	0.003050195480602422
4699	0.013581352316569527	0.007401975696862313	0.007399656278650293	0.9637631353011662	-1	0	0	0.2857142857142857	2	0.875	7	0.5555555555555556	0.75	7	6	2	3	0	0.2222222222222222	9	2	10	0.42857142857142855	0	0.9834176476406788	0.9539575899810572	0.10340260470266416	0.9594599456494791	0.9323535551513116	0.8389368186189133	0.9825953912676174	0.9318307967011518	0.14285714285714285	0.14285714285714285	0.0	0.007399656278650293	0.007399656278650293
1998	0.01302504064322996	0.00648300281658484	0.00435348040809048	0.9677261039878556	-1	0	0	0.2857142857142857	2	0.875	7	0.5555555555555556	0.875	8	7	1	1	0	0.2222222222222222	9	2	10	0.2	0	0.6382293109440699	0.9688280276835257	0.5038192731405061	0.955601410051712	0.8751771939191949	0.8555551883311179	0.9251516294140327	0.9405605572148205	1.0	0.375	0.0	0.00435348040809048	0.00435348040809048
781	0.023709984966423216	0.0025331643110453566	-0.002247494325848934	0.9802138645637085	-1	0	0	0.2	2	0.9230769230769231	12	0.38461538461538464	0.8461538461538461	12	11	2	1	0	0.23076923076923078	3	13	15	0.14285714285714285	0	0.4934150547969659	0.9376993462065365	0.7942850765560808	0.908009046949355	0.7960002949229956	0.9662511082985186	0.8810426269811322	0.9418689339697544	1.0	0.25	0.0	-0.0002247494325848934	-0.0002247494325848934
1245	0.013129075211531884	0.0030925933866347228	0.002945400683500678	0.9666082803364873	-1	0	0	0.375	3	0.6666666666666666	6	0.4583333333333333	0.5555555555555556	6	5	4	2	0	0.6666666666666666	6	4	11	0.18181818181818182	0	0.9542262896106241	0.9651335138596433	0.2993039355771744	0.9721748187790227	0.9070218744337343	0.705513184331599	0.9676293714688066	0.9297382325475767	0.5833333333333334	0.3333333333333333	0.0	0.002945400683500678	0.002945400683500678
767	0.0017426743428066785	0.0016945670952589241	-0.0016925234917884485	0.9833181203907344	-1	0	0	1.0	1	0	0	1.0	0	1	0	0	0	0	0.5	2	1	2	0.0	0	0	0	0	0	0	0	0	0	0	0	0	-0.00016925234917884485	-0.00016925234917884485
798	0.002623591256600946	0.0025669520023339954	-0.0025669515398299724	0.9852066178372757	-1	0	0	1.0	3	0.0	0	0.6666666666666666	0	2	0	1	3	0	0.6666666666666666	2	3	4	0.75	1.0	0	0	0	0	0	0	0	0	0	0	0	-0.00025669515398299723	-0.00025669515398299723
448	0.0017788269036629711	0.0017248679013442262	-0.0017227667447191513	0.9833666067779454	-1	0	0	1.0	1	0	0	1.0	0	1	0	0	0	0	0.5	2	1	2	0.0	0	0	0	0	0	0	0	0	0	0	0	0	-0.00017227667447191513	-0.00017227667447191513
1353	0.008792171089813514	0.002549725853134825	0.0024698269827577177	0.9748284971308905	-1	0	0	0.3333333333333333	2	0.8333333333333334	5	0.5714285714285714	0.8333333333333334	6	5	1	1	0	0.2857142857142857	7	2	8	0.2	0	0.8783678245640395	0.9635492944878136	0.4579959910487051	0.9517680627648956	0.9242794687545637	0.7898951318990849	0.9214945215423676	0.9260189286271078	1.0	0.5	0.0	0.0024698269827577177	0.0024698269827577177
1492	0.007646356337461181	0.003794942496395729	-0.0012780085634938529	0.9762108084710847	-1	0	0	0.25	1	1.0	4	1.0	1.0	5	4	0	1	0	0.16666666666666666	6	1	6	0.3333333333333333	0	0.9250349315805693	0.968659747657533	0.4952052664516847	0.9711215433000787	0.8816901937161571	0.8358342493353657	0.9405725703186	0.9457293675803007	1.0	0.6	0.0	-0.0001278008563493853	-0.0001278008563493853
274	0.00234230463445576	0.0022768648029527954	-0.002276864757068359	0.9854761043184054	-1	0	0	1.0	2	0.0	0	0.75	0	1	0	1	2	0	1.0	2	2	3	0.4	0	0	0	0	0	0	0	0	0	0	0	0	-0.0002276864757068359	-0.0002276864757068359
3663	0.012076833132881404	0.006384233225835811	0.006357939695494714	0.964732332902943	-1	0	0	0.16666666666666666	1	1.0	6	1.0	1.0	7	6	0	1	0	0.125	8	1	8	0.3333333333333333	0	0.9250349315805693	0.9706779785342912	0.4952052664516847	0.953838865824201	0.9323535551513116	0.8332422567105939	0.9405725703186	0.9377465024495879	1.0	0.2857142857142857	0.0	0.006357939695494714	0.006357939695494714
1089	0.024280609505843296	0.0010860878484810427	-0.0007851013953532474	0.9803410405600366	-1	0	0	0.2	2	0.9230769230769231	12	0.38461538461538464	0.8461538461538461	12	11	2	1	0	0.23076923076923078	3	13	15	0.14285714285714285	0	0.35142369030757054	0.9373421507367444	0.7942850765560808	0.9011470206783235	0.8751771939191949	0.961691271744616	0.90612844910815	0.93777792253856	1.0	0.4166666666666667	0.0	-7.851013953532473e-05	-7.851013953532473e-05
4143	0.012473481102972346	0.006282390165793153	0.0062475511534609805	0.9645704596971677	-1	0	0	0.16666666666666666	1	1.0	6	1.0	1.0	7	6	0	1	0	0.125	8	1	8	0.3333333333333333	0	0.9250349315805693	0.9706779785342912	0.4952052664516847	0.9554360886754214	0.9323535551513116	0.8332422567105939	0.9405725703186	0.9384604460801201	1.0	0.7142857142857143	0.0	0.0062475511534609805	0.0062475511534609805
2803	0.011707900840015762	0.006276749127007925	0.006262018612887863	0.964377036385556	-1	0	0	0.16666666666666666	1	1.0	6	1.0	1.0	7	6	0	1	0	0.125	8	1	8	0.3333333333333333	0	0.9250349315805693	0.9706779785342912	0.4952052664516847	0.953838865824201	0.9323535551513116	0.8332422567105939	0.9405725703186	0.9377465024495879	1.0	0.42857142857142855	0.0	0.006262018612887863	0.006262018612887863
3046	0.012124419674784498	0.006198593619298143	0.006173236771407578	0.9648736036449204	-1	0	0	0.16666666666666666	1	1.0	6	1.0	1.0	7	6	0	1	0	0.125	8	1	8	0.3333333333333333	0	0.9250349315805693	0.9706779785342912	0.4952052664516847	0.953838865824201	0.9323535551513116	0.8332422567105939	0.9405725703186	0.9377465024495879	1.0	0.42857142857142855	0.0	0.006173236771407578	0.006173236771407578
2926	0.010552222103787728	0.00556912301324381	0.005566828189224274	0.9681015932500533	-1	0	0	0.3333333333333333	2	0.8571428571428571	6	0.5625	0.8571428571428571	7	6	1	1	0	0.25	8	2	9	0.2	0	0.9250349315805693	0.9706779785342912	0.4952052664516847	0.953838865824201	0.9323535551513116	0.8332422567105939	0.9405725703186	0.9377465024495879	1.0	0.42857142857142855	0.0	0.005566828189224274	0.005566828189224274
238	0.003311255329807648	0.0026774309176488343	-0.0026742175075211145	0.9677624529381013	-1	0	0	0.3333333333333333	1	1.0	2	1.0	1.0	3	2	0	3	0	0.25	4	1	4	1.0	0	0.8555555734137237	0.7188138219097504	0.6944375790016428	0.7861949380381923	0.391357568460775	0.5765061839779343	0.8728483054500066	0.7005092862328017	0.3333333333333333	0	0.0	-0.00026742175075211147	-0.00026742175075211147
836	0.009695938017844186	0.003952498302586925	-0.0037831501678610878	0.9808549156471899	-1	0	0	0.3333333333333333	2	0.8571428571428571	6	0.45	0.5714285714285714	6	4	2	0	0	0.8	5	4	9	0.0	0	0.5042382315212629	0.9471686369563702	0.5659310045526544	0.8982357804461147	0.43452274639690086	0.9543545369509275	0.8426825453400391	0.9371107206052686	0	0	0.0	-0.0003783150167861088	-0.0003783150167861088
4734	0.013571660935797597	0.0068474343606919445	0.006826759434480001	0.9642412861558073	-1	0	0	0.2857142857142857	2	0.875	7	0.5555555555555556	0.75	7	6	2	3	0	0.2222222222222222	9	2	10	0.42857142857142855	0	0.9834176476406788	0.9539575899810572	0.10340260470266416	0.9594599456494791	0.9323535551513116	0.8373124911247325	0.9751199529183702	0.9315768515693844	0.5714285714285714	0.14285714285714285	0.0	0.006826759434480001	0.006826759434480001
4082	0.011980182096339435	0.00579017078721509	0.0057651085920957966	0.9649980996760606	-1	0	0	0.16666666666666666	1	1.0	6	1.0	1.0	7	6	0	1	0	0.125	8	1	8	0.3333333333333333	0	0.9250349315805693	0.9706779785342912	0.4952052664516847	0.953838865824201	0.9323535551513116	0.8332422567105939	0.9405725703186	0.9377465024495879	1.0	0.42857142857142855	0.0	0.0057651085920957966	0.0057651085920957966
95	0.01160700308040909	0.006099777368137377	-0.00602132468464626	0.9660287185236295	-1	0.5	2	0.6	6	0.46153846153846156	6	0.375	0.38461538461538464	10	5	4	0	0	0.625	8	5	15	0.0	0.4444444444444444	0.6645384381179792	0.8830816444488357	0.465901483340671	0.8684140641344835	0.6342371004581612	0.9295824555670967	0.8355528283709095	0.8968848461280104	0	0	0.0	-0.0006021324684646259	-0.0006021324684646259
2549	0.009160432511162392	0.004980393110792136	0.0009179260554500986	0.9683986665073437	-1	0	0	0.3333333333333333	2	0.8333333333333334	5	0.5714285714285714	0.8333333333333334	6	5	1	1	0	0.2857142857142857	7	2	8	0.2	0	0.9542262896106241	0.9683082634833938	0.2993039355771744	0.9621227751830922	0.9323535551513116	0.8031777719999014	0.9676293714688066	0.9362464522193948	1.0	0.3333333333333333	0.0	0.0009179260554500986	0.0009179260554500986
2905	0.011480973451993984	0.0060561190075554775	0.006056049766437737	0.9650763590827021	-1	0	0	0.16666666666666666	1	1.0	6	1.0	1.0	7	6	0	1	0	0.125	8	1	8	0.3333333333333333	0	0.9250349315805693	0.9706779785342912	0.4952052664516847	0.953838865824201	0.8686641941222326	0.8795587636641393	0.9405725703186	0.9447345983135128	1.0	0.2857142857142857	0.0	0.006056049766437737	0.006056049766437737
3375	0.017655319582508513	0.004660021183286322	-0.004486548224121573	0.964384737867339	-1	0	0	0.125	1	1.0	10	1.0	1.0	11	10	0	1	0	0.08333333333333333	12	1	12	0.3333333333333333	0	0.38949183048880565	0.9671191156748042	0.4952052664516847	0.9436324805900532	0.8816901937161571	0.8224284447840741	0.9405725703186	0.9293920051026655	1.0	0.36363636363636365	0.0	-0.0004486548224121573	-0.0004486548224121573
1722	0.010686477625257733	0.005371793938017544	0.00514448125334682	0.9660954041168501	-1	0	0	0.3333333333333333	2	0.8571428571428571	6	0.5625	0.8571428571428571	7	6	1	1	0	0.25	8	2	9	0.2	0	0.9250349315805693	0.9686228775017127	0.4952052664516847	0.9633983932688387	0.8816901937161571	0.8122919727034029	0.9405725703186	0.9382958690219052	1.0	0.42857142857142855	0.0	0.00514448125334682	0.00514448125334682
1763	0.01076386993311377	0.005625644013463653	0.005082354026271544	0.9667644070269894	-1	0	0	0.3333333333333333	2	0.8571428571428571	6	0.5625	0.8571428571428571	7	6	1	1	0	0.25	8	2	9	0.2	0	0.9250349315805693	0.9686228775017127	0.4952052664516847	0.9635680475437173	0.9323535551513116	0.7754475387663196	0.9405725703186	0.9338942860674204	1.0	0.42857142857142855	0.0	0.005082354026271544	0.005082354026271544
4444	0.014478041573475077	0.0067402143588535905	0.006391203808520629	0.9573964967264219	-1	0	0	0.2857142857142857	2	0.875	7	0.5555555555555556	0.875	8	7	1	1	0	0.2222222222222222	9	2	10	0.2	0	0.9542262896106241	0.9688174741309553	0.2993039355771744	0.9544378780208511	0.9005088746367722	0.8611202734380601	0.9676293714688066	0.9409013399037085	1.0	0.25	0.0	0.006391203808520629	0.006391203808520629
3736	0.014068418138575907	0.006731637506052134	0.006719884770897128	0.9602963516998336	-1	0	0	0.2857142857142857	2	0.875	7	0.5555555555555556	0.75	7	6	2	1	0	0.2222222222222222	9	2	10	0.14285714285714285	0	0.9834176476406788	0.9539575899810572	0.10340260470266416	0.9594599456494791	0.9323535551513116	0.8389368186189133	0.9825953912676174	0.9318307967011518	1.0	0.14285714285714285	0.0	0.006719884770897128	0.006719884770897128
534	0.0021736668595326125	0.001886022300481987	-0.001885583695966081	0.9835258794683375	-1	0	0	1.0	2	0.0	0	0.75	0	2	0	0	0	0	1.0	2	2	3	0.0	0	0	0	0	0	0	0	0	0	0	0	0	-0.00018855836959660809	-0.00018855836959660809
1922	0.01392814899566801	0.006935778402754634	0.002785426156189836	0.9664140490378333	-1	0	0	0.2857142857142857	2	0.875	7	0.5555555555555556	0.875	8	7	1	1	0	0.2222222222222222	9	2	10	0.2	0	0.6382293109440699	0.9688280276835257	0.5038192731405061	0.9565045765283565	0.8751771939191949	0.8555551883311179	0.9251516294140327	0.94095989526801	1.0	0.375	0.0	0.002785426156189836	0.002785426156189836
507	0.0017866773178187262	0.0017206843768862664	-0.0017206530813870119	0.9845261539225938	-1	0	0	1.0	1	0	0	1.0	0	1	0	0	1	0	0.5	1	2	2	0.3333333333333333	0	0	0	0	0	0	0	0	0	0	0	0	-0.0001720653081387012	-0.0001720653081387012
3215	0.009925405168296809	0.003210635004604191	0.0013278307256182676	0.9664694213463879	-1	0	0	0.2	1	1.0	5	1.0	1.0	6	5	0	1	0	0.14285714285714285	7	1	7	0.3333333333333333	0	0.9542262896106241	0.9683082634833938	0.2993039355771744	0.963966071686588	0.9077513890205772	0.7845966463768085	0.9676293714688066	0.9350054557545019	1.0	0.3333333333333333	0.0	0.0013278307256182676	0.0013278307256182676
1212	0.02669680458305802	0.004240632360355339	-0.0031457672890744266	0.9809582083273481	-1	0	0	0.2	2	0.9230769230769231	12	0.38461538461538464	0.8461538461538461	12	11	2	1	0	0.23076923076923078	3	13	15	0.14285714285714285	0	0.35142369030757054	0.9436678679835796	0.7942850765560808	0.910496372900318	0.8751771939191949	0.9599333779114539	0.90612844910815	0.9411169088639059	1.0	0.4166666666666667	0.0	-0.00031457672890744266	-0.00031457672890744266
130	0.002258257752654095	0.002244791400656211	-0.0022311314377530577	0.9798707703231275	-1	0	0	0.3333333333333333	1	1.0	2	1.0	0	0	0	3	1	0	0.25	4	1	4	0.1	0	0	0	0	0	0	0	0	0	0	0	0	-0.1	-0.1
216	0.002177189471192784	0.0019676877287425087	-0.001967454146927336	0.9838054959554859	-1	0	0	1.0	2	0.0	0	0.75	0	2	0	0	1	0	1.0	2	2	3	0.5	0	0	0	0	0	0	0	0	0	0	0	0	-0.00019674541469273362	-0.00019674541469273362
785	0.011453678997636755	0.003342670535593645	0.0009041956760917235	0.9788175765185861	-1	0	0	0.2857142857142857	2	0.875	7	0.5555555555555556	0.875	8	7	1	1	0	0.2222222222222222	9	2	10	0.2	0	0.48500401942984245	0.9629598536032415	0.4952052664516847	0.9559156504017468	0.8751771939191949	0.9367677774491051	0.9311443001998639	0.9530267731360168	1.0	0.625	0.0	0.0009041956760917235	0.0009041956760917235
2623	0.014573230697166522	0.006888789344374299	0.006058044613922386	0.9572629979527137	-1	0	0	0.2857142857142857	2	0.875	7	0.5555555555555556	0.875	8	7	1	1	0	0.2222222222222222	9	2	10	0.2	0	0.9542262896106241	0.9688174741309553	0.2993039355771744	0.9525905138537609	0.9323535551513116	0.8247499874964695	0.9676293714688066	0.9347355361016173	1.0	0.25	0.0	0.006058044613922386	0.006058044613922386
4165	0.0068284534810052235	0.0038233366844303493	-0.003821850609812219	0.9477309484648653	-1	0	0	0.25	1	1.0	4	1.0	1.0	5	4	0	1	0	0.16666666666666666	1	6	6	0.3333333333333333	0	0.30221214670989194	0.9728258047250803	0.5124332798293276	0.8753071946186827	0.8686641941222326	0.8472746071779955	0.7891441087731477	0.9178394664834241	1.0	0.4	0.0	-0.00038218506098122186	-0.00038218506098122186
3641	0.011239023238581228	0.00612954887521046	0.006119144198701705	0.9646857073661803	-1	0	0	0.16666666666666666	1	1.0	6	1.0	1.0	7	6	0	1	0	0.125	8	1	8	0.3333333333333333	0	0.9250349315805693	0.9706779785342912	0.4952052664516847	0.953838865824201	0.8686641941222326	0.8642291949544151	0.9405725703186	0.9422942500122004	1.0	0.42857142857142855	0.0	0.006119144198701705	0.006119144198701705
2396	0.010568222683768995	0.005797741292030958	0.0057965660879674375	0.9676173581669028	-1	0	0	0.3333333333333333	2	0.8571428571428571	6	0.5625	0.8571428571428571	7	6	1	1	0	0.25	8	2	9	0.2	0	0.9250349315805693	0.9706779785342912	0.4952052664516847	0.953838865824201	0.9323535551513116	0.8332422567105939	0.9405725703186	0.9377465024495879	1.0	0.2857142857142857	0.0	0.0057965660879674375	0.0057965660879674375
3545	0.009626896986836284	0.0050976365455328255	0.0017415138237943766	0.9661646427967432	-1	0	0	0.2	1	1.0	5	1.0	1.0	6	5	0	1	0	0.14285714285714285	7	1	7	0.3333333333333333	0	0.6136235391452306	0.9710882423854573	0.5038192731405061	0.952282905898098	0.9005088746367722	0.8412493730488843	0.8760980942582568	0.9384914948715145	1.0	0.3333333333333333	0.0	0.0017415138237943766	0.0017415138237943766
2843	0.010646216467040844	0.005928400997124101	0.005912607301142829	0.9675118104479935	-1	0	0	0.3333333333333333	2	0.8571428571428571	6	0.5625	0.8571428571428571	7	6	1	1	0	0.25	8	2	9	0.2	0	0.9250349315805693	0.9706779785342912	0.4952052664516847	0.953838865824201	0.9323535551513116	0.8332422567105939	0.9405725703186	0.9377465024495879	1.0	0.2857142857142857	0.0	0.005912607301142829	0.005912607301142829
721	0.00255411867625828	0.0025011975390118336	-0.002501193114506292	0.9841368758507961	-1	0	0	0.5	1	1.0	1	1.0	1.0	2	1	0	0	0	0.3333333333333333	3	1	3	0.0	0	0.5990053655637018	0.9187862020242029	0.353379161628273	0.6847634915164549	0.26308891033746384	0.6696624447316777	0.8543331578350967	0.7863045739740048	0	0	0.0	-0.0002501193114506292	-0.0002501193114506292
4571	0.013842815402791139	0.006108069067367783	0.006098960862250423	0.960415609321038	-1	0	0	0.2857142857142857	2	0.875	7	0.5555555555555556	0.75	7	6	2	1	0	0.2222222222222222	9	2	10	0.14285714285714285	0	0.9834176476406788	0.9539575899810572	0.10340260470266416	0.9594599456494791	0.9323535551513116	0.8389368186189133	0.9825953912676174	0.9318307967011518	1.0	0.14285714285714285	0.0	0.006098960862250423	0.006098960862250423
2325	0.010622374057569042	0.005804059645589991	0.0058019518026113555	0.9676132304802535	-1	0	0	0.3333333333333333	2	0.8571428571428571	6	0.5625	0.8571428571428571	7	6	1	1	0	0.25	8	2	9	0.2	0	0.9250349315805693	0.9706779785342912	0.4952052664516847	0.953838865824201	0.8686641941222326	0.8642291949544151	0.9405725703186	0.9422942500122004	1.0	0.2857142857142857	0.0	0.0058019518026113555	0.0058019518026113555
3364	0.011774878897453206	0.006139102534352463	0.006122351723923254	0.9649387779906942	-1	0	0	0.16666666666666666	1	1.0	6	1.0	1.0	7	6	0	1	0	0.125	8	1	8	0.3333333333333333	0	0.9250349315805693	0.9706779785342912	0.4952052664516847	0.953838865824201	0.9323535551513116	0.8332422567105939	0.9405725703186	0.9377465024495879	1.0	0.42857142857142855	0.0	0.006122351723923254	0.006122351723923254
1357	0.008044365067701807	0.004090495840805694	-0.0017925741209818327	0.9765144191421746	-1	0	0	0.25	1	1.0	4	1.0	1.0	5	4	0	1	0	0.16666666666666666	6	1	6	0.3333333333333333	0	0.9250349315805693	0.968659747657533	0.4952052664516847	0.9711215433000787	0.8816901937161571	0.8358342493353657	0.9405725703186	0.9457293675803007	1.0	0.6	0.0	-0.00017925741209818326	-0.00017925741209818326
2284	0.010442575320117371	0.0056761997615371994	0.005675270262637759	0.9681007059970649	-1	0	0	0.3333333333333333	2	0.8571428571428571	6	0.5625	0.8571428571428571	7	6	1	1	0	0.25	8	2	9	0.2	0	0.9250349315805693	0.9706779785342912	0.4952052664516847	0.953838865824201	0.8686641941222326	0.8642291949544151	0.9405725703186	0.9422942500122004	1.0	0.2857142857142857	0.0	0.005675270262637759	0.005675270262637759
2634	0.010573620580628829	0.00561371658448356	0.005613204950213184	0.9681979455560298	-1	0	0	0.3333333333333333	2	0.8571428571428571	6	0.5625	0.8571428571428571	7	6	1	1	0	0.25	8	2	9	0.2	0	0.9250349315805693	0.9706779785342912	0.4952052664516847	0.953838865824201	0.9323535551513116	0.8332422567105939	0.9405725703186	0.9377465024495879	1.0	0.2857142857142857	0.0	0.005613204950213184	0.005613204950213184
3468	0.011820107400820883	0.006392634822451804	0.0063487046456446004	0.9645048335333293	-1	0	0	0.16666666666666666	1	1.0	6	1.0	1.0	7	6	0	1	0	0.125	8	1	8	0.3333333333333333	0	0.9250349315805693	0.9706779785342912	0.4952052664516847	0.953838865824201	0.9323535551513116	0.8332422567105939	0.9405725703186	0.9377465024495879	1.0	0.2857142857142857	0.0	0.0063487046456446004	0.0063487046456446004
4000	0.013940642818765647	0.007075884944013004	0.005724559060849855	0.9652706945104818	-1	0	0	0.16666666666666666	1	1.0	7	1.0	1.0	8	7	0	1	0	0.1111111111111111	9	1	9	0.3333333333333333	0	0.9542262896106241	0.9688174741309553	0.2993039355771744	0.9525905138537609	0.9323535551513116	0.8329616148224729	0.9676293714688066	0.9359030448160892	1.0	0.25	0.0	0.005724559060849855	0.005724559060849855
2861	0.011958490233750355	0.0059851887688335305	0.005970973275604352	0.9647873978097246	-1	0	0	0.16666666666666666	1	1.0	6	1.0	1.0	7	6	0	1	0	0.125	8	1	8	0.3333333333333333	0	0.9250349315805693	0.9706779785342912	0.4952052664516847	0.953838865824201	0.9323535551513116	0.8332422567105939	0.9405725703186	0.9377465024495879	1.0	0.42857142857142855	0.0	0.005970973275604352	0.005970973275604352
3430	0.011984582235496892	0.006324698387195863	0.006320279390808997	0.9648432110409575	-1	0	0	0.16666666666666666	1	1.0	6	1.0	1.0	7	6	0	1	0	0.125	8	1	8	0.3333333333333333	0	0.9250349315805693	0.9706779785342912	0.4952052664516847	0.953838865824201	0.9323535551513116	0.8332422567105939	0.9405725703186	0.9377465024495879	1.0	0.2857142857142857	0.0	0.006320279390808997	0.006320279390808997
3999	0.012476613728204463	0.006092713244271012	0.006067156126739105	0.9647132805987935	-1	0	0	0.16666666666666666	1	1.0	6	1.0	1.0	7	6	0	1	0	0.125	8	1	8	0.3333333333333333	0	0.9250349315805693	0.9706779785342912	0.4952052664516847	0.953838865824201	0.9323535551513116	0.8332422567105939	0.9405725703186	0.9377465024495879	1.0	0.42857142857142855	0.0	0.006067156126739105	0.006067156126739105
4379	0.014361585856634848	0.006792860871716517	0.006683353334620425	0.9603065165387403	-1	0	0	0.2857142857142857	2	0.875	7	0.5555555555555556	0.75	7	6	2	2	0	0.2222222222222222	9	2	10	0.2857142857142857	0	0.9834176476406788	0.9539575899810572	0.10340260470266416	0.9594599456494791	0.9323535551513116	0.8474025701487256	0.9825953912676174	0.9331742206045297	0.5714285714285714	0.14285714285714285	0.0	0.006683353334620425	0.006683353334620425
961	0.017755182001483637	0.0011406229094672031	-0.0008009773072712196	0.9702845900181076	-1	0	0	0.2	2	0.9166666666666666	11	0.5384615384615384	0.9166666666666666	12	11	1	1	0	0.15384615384615385	13	2	14	0.2	0	0.6309788205233633	0.9236279815680204	0.5996849096313237	0.9360313838203301	0.8794812922679249	0.96460435710848	0.7947052736365915	0.9441189180589987	1.0	0.4166666666666667	0.0	-8.009773072712196e-05	-8.009773072712196e-05
4862	0.010509867177978877	0.005656069754771052	0.00204151922599963	0.9677140395851608	-1	0	0	0.3333333333333333	2	0.8571428571428571	6	0.5625	0.8571428571428571	7	6	1	1	0	0.25	8	2	9	0.2	0	0.9834176476406788	0.9539575899810572	0.10340260470266416	0.9594599456494791	0.9323535551513116	0.8389368186189133	0.9825953912676174	0.9318307967011518	1.0	0.14285714285714285	0.0	0.00204151922599963	0.00204151922599963
842	0.0017816672006523435	0.0017362816521070289	-0.0017362224913577606	0.9854111519463308	-1	0	0	1.0	1	0	0	1.0	0	1	0	0	0	0	0.5	1	2	2	0.0	0	0	0	0	0	0	0	0	0	0	0	0	-0.00017362224913577607	-0.00017362224913577607
2657	0.010711867638956044	0.005263278491228789	0.005263267659992618	0.9682066468323878	-1	0	0	0.3333333333333333	2	0.8571428571428571	6	0.5625	0.8571428571428571	7	6	1	1	0	0.25	8	2	9	0.2	0	0.9250349315805693	0.9706779785342912	0.4952052664516847	0.953838865824201	0.9323535551513116	0.8332422567105939	0.9405725703186	0.9377465024495879	1.0	0.2857142857142857	0.0	0.005263267659992618	0.005263267659992618
2180	0.010904243464730555	0.005713138854928006	0.005200830369165451	0.96671118998717	-1	0	0	0.3333333333333333	2	0.8571428571428571	6	0.5625	0.8571428571428571	7	6	1	1	0	0.25	8	2	9	0.2	0	0.9250349315805693	0.9686228775017127	0.4952052664516847	0.9633983932688387	0.9323535551513116	0.7754475387663196	0.9405725703186	0.9337949865144423	1.0	0.42857142857142855	0.0	0.005200830369165451	0.005200830369165451
1095	0.014353873486548053	0.010156675815494948	-0.008973578906432274	0.9698224795200235	-1	0	0	0.2222222222222222	2	0.9090909090909091	10	0.5416666666666666	0.9090909090909091	11	10	1	1	0	0.16666666666666666	12	2	13	0.2	0	0.9421576342205228	0.9665168840419731	0.4952052664516847	0.963854692433548	0.8816901937161571	0.8817196716441172	0.9405725703186	0.9470977209416379	1.0	0.2727272727272727	0.0	-0.0008973578906432275	-0.0008973578906432275
1269	0.00819545388050842	0.003485060986403865	0.0032104125550064646	0.9746353713237711	-1	0	0	0.3333333333333333	2	0.8333333333333334	5	0.5714285714285714	0.8333333333333334	6	5	1	1	0	0.2857142857142857	7	2	8	0.2	0	0.6382293109440699	0.9690902551472367	0.5038192731405061	0.9612162410649749	0.9070218744337343	0.7869018651998099	0.9251516294140327	0.9342537191316065	1.0	0.5	0.0	0.0032104125550064646	0.0032104125550064646
851	0.02417044016199871	0.0013028968014055606	-0.0008665525576623601	0.9803368315087183	-1	0	0	0.2	2	0.9230769230769231	12	0.38461538461538464	0.8461538461538461	12	11	2	1	0	0.23076923076923078	3	13	15	0.14285714285714285	0	0.35142369030757054	0.9373421507367444	0.7942850765560808	0.9011470206783235	0.8751771939191949	0.9599333779114539	0.90612844910815	0.9368634757384584	1.0	0.4166666666666667	0.0	-8.6655255766236e-05	-8.6655255766236e-05
3591	0.012150872829482672	0.00612187846445592	0.006100417905199972	0.9648765307465933	-1	0	0	0.16666666666666666	1	1.0	6	1.0	1.0	7	6	0	1	0	0.125	8	1	8	0.3333333333333333	0	0.9250349315805693	0.9706779785342912	0.4952052664516847	0.953838865824201	0.9323535551513116	0.8332422567105939	0.9405725703186	0.9377465024495879	1.0	0.2857142857142857	0.0	0.006100417905199972	0.006100417905199972
1999	0.010663743954384736	0.005631399803645254	0.00563077627105449	0.9679550988255636	-1	0	0	0.3333333333333333	2	0.8571428571428571	6	0.5625	0.8571428571428571	7	6	1	1	0	0.25	8	2	9	0.2	0	0.9250349315805693	0.9706779785342912	0.4952052664516847	0.953838865824201	0.9323535551513116	0.8332422567105939	0.9405725703186	0.9377465024495879	1.0	0.2857142857142857	0.0	0.00563077627105449	0.00563077627105449
3821	0.010046579942437184	0.005003539186234699	-0.0004427247858521128	0.9620544099654973	-1	0	0	0.2	1	1.0	5	1.0	0.8	5	4	1	1	0	0.14285714285714285	7	1	7	0.2	0	0.9834176476406788	0.9355960866239738	0.10340260470266416	0.9707283319769021	0.9323535551513116	0.8121801780635095	0.9825953912676174	0.9273868689161247	1.0	0.4	0.0	-4.427247858521128e-05	-4.427247858521128e-05
1047	0.029155538141966263	0.004832383554946462	-0.004390285155533816	0.9801292996495953	-1	0	0	0.2	2	0.9230769230769231	12	0.38461538461538464	0.8461538461538461	12	11	2	1	0	0.23076923076923078	3	13	15	0.14285714285714285	0	0.35142369030757054	0.8911249443324472	0.627352860321704	0.9500369745291122	0.7960002949229956	0.9632479006589749	0.90612844910815	0.9410998499504967	1.0	0.4166666666666667	0.0	-0.00043902851555338156	-0.00043902851555338156
2653	0.01082019576691378	0.00566245782666579	0.005659438763907524	0.9679917189391268	-1	0	0	0.3333333333333333	2	0.8571428571428571	6	0.5625	0.8571428571428571	7	6	1	1	0	0.25	8	2	9	0.2	0	0.9250349315805693	0.9706779785342912	0.4952052664516847	0.953838865824201	0.9323535551513116	0.8332422567105939	0.9405725703186	0.9377465024495879	1.0	0.2857142857142857	0.0	0.005659438763907524	0.005659438763907524
4349	0.00963728026818206	0.005126510069542133	0.0013106596397533979	0.9620690065946279	-1	0	0	0.2	1	1.0	5	1.0	0.8	5	4	1	2	0	0.14285714285714285	7	1	7	0.4	0	0.9834176476406788	0.9355960866239738	0.10340260470266416	0.9707283319769021	0.9323535551513116	0.8196268931511403	0.9806062809440402	0.9284920093480377	0.6	0.2	0.0	0.0013106596397533979	0.0013106596397533979
2295	0.014249530564539259	0.003071247644033117	-0.003039688372318568	0.9672846232908252	-1	0	0	0.3333333333333333	2	0.8571428571428571	6	0.5625	0.8571428571428571	7	6	1	1	0	0.25	8	2	9	0.2	0	0.6631958802438281	0.9658033171053697	0.4952052664516847	0.953838865824201	0.8686641941222326	0.8642291949544151	0.9405725703186	0.9393471966632501	1.0	0.2857142857142857	0.0	-0.0003039688372318568	-0.0003039688372318568
2230	0.010410600360832361	0.005680483642291828	0.0056797584797016205	0.9678240172520346	-1	0	0	0.3333333333333333	2	0.8571428571428571	6	0.5625	0.8571428571428571	7	6	1	1	0	0.25	8	2	9	0.2	0	0.9250349315805693	0.9706779785342912	0.4952052664516847	0.953838865824201	0.8686641941222326	0.8409343687713647	0.9405725703186	0.9388352947328343	1.0	0.42857142857142855	0.0	0.0056797584797016205	0.0056797584797016205
3004	0.01182120314899295	0.0062750911442914885	0.006248767604495598	0.9647816031612282	-1	0	0	0.16666666666666666	1	1.0	6	1.0	1.0	7	6	0	1	0	0.125	8	1	8	0.3333333333333333	0	0.9250349315805693	0.9706779785342912	0.4952052664516847	0.953838865824201	0.9323535551513116	0.8332422567105939	0.9405725703186	0.9377465024495879	1.0	0.42857142857142855	0.0	0.006248767604495598	0.006248767604495598
2542	0.010668571817823205	0.005924874539569258	0.005899193017024972	0.9679151365116895	-1	0	0	0.3333333333333333	2	0.8571428571428571	6	0.5625	0.8571428571428571	7	6	1	1	0	0.25	8	2	9	0.2	0	0.9250349315805693	0.9706779785342912	0.4952052664516847	0.953838865824201	0.9323535551513116	0.8375509543581612	0.9405725703186	0.9383534878120874	1.0	0.2857142857142857	0.0	0.005899193017024972	0.005899193017024972
3365	0.012184615402326435	0.006535790406448883	0.006489094541343794	0.9645646559446373	-1	0	0	0.16666666666666666	1	1.0	6	1.0	1.0	7	6	0	1	0	0.125	8	1	8	0.3333333333333333	0	0.9250349315805693	0.9706779785342912	0.4952052664516847	0.953838865824201	0.9323535551513116	0.8332422567105939	0.9405725703186	0.9377465024495879	1.0	0.2857142857142857	0.0	0.006489094541343794	0.006489094541343794
3226	0.014554176515760834	0.006461272967758501	0.006008645078173692	0.9575078862045008	-1	0	0	0.2857142857142857	2	0.875	7	0.5555555555555556	0.875	8	7	1	1	0	0.2222222222222222	9	2	10	0.2	0	0.9542262896106241	0.9688174741309553	0.2993039355771744	0.9525905138537609	0.9323535551513116	0.8247499874964695	0.9676293714688066	0.9347355361016173	1.0	0.25	0.0	0.006008645078173692	0.006008645078173692
3107	0.010378688086169376	0.005684992892946059	0.005668362846900185	0.968184277731348	-1	0	0	0.3333333333333333	2	0.8571428571428571	6	0.5625	0.8571428571428571	7	6	1	1	0	0.25	8	2	9	0.2	0	0.9250349315805693	0.9706779785342912	0.4952052664516847	0.953838865824201	0.9323535551513116	0.8332422567105939	0.9405725703186	0.9377465024495879	1.0	0.2857142857142857	0.0	0.005668362846900185	0.005668362846900185
2499	0.0105507586814433	0.005782152397059334	0.005781414586090217	0.9675806283489827	-1	0	0	0.3333333333333333	2	0.8571428571428571	6	0.5625	0.8571428571428571	7	6	1	1	0	0.25	8	2	9	0.2	0	0.9250349315805693	0.9706779785342912	0.4952052664516847	0.953838865824201	0.9323535551513116	0.8332422567105939	0.9405725703186	0.9377465024495879	1.0	0.2857142857142857	0.0	0.005781414586090217	0.005781414586090217
2399	0.010610998540781848	0.005674844008896347	0.005659436790533652	0.9676843188284496	-1	0	0	0.3333333333333333	2	0.8571428571428571	6	0.5625	0.8571428571428571	7	6	1	1	0	0.25	8	2	9	0.2	0	0.9250349315805693	0.9706779785342912	0.4952052664516847	0.953838865824201	0.9323535551513116	0.8332422567105939	0.9405725703186	0.9377465024495879	1.0	0.42857142857142855	0.0	0.005659436790533652	0.005659436790533652
4037	0.01023634864630008	0.006058135359328543	-0.0011480150685780133	0.9681018759985095	-1	0	0	0.2	1	1.0	5	1.0	1.0	6	5	0	1	0	0.14285714285714285	7	1	7	0.3333333333333333	0	0.9542262896106241	0.9588772200626958	0.30791794226599595	0.9625031749130805	0.9323535551513116	0.8487986278929881	0.9303353848502395	0.9374128484562566	1.0	0.3333333333333333	0.0	-0.00011480150685780134	-0.00011480150685780134
539	0.02499382283011654	0.0014434869075224668	-0.0013139228859888078	0.98020055821349	-1	0	0	0.2	2	0.9230769230769231	12	0.38461538461538464	0.8461538461538461	12	11	2	1	0	0.23076923076923078	3	13	15	0.14285714285714285	0	0.4934150547969659	0.9343981015912034	0.7942850765560808	0.908009046949355	0.7960002949229956	0.9662511082985186	0.8810426269811322	0.9408540220854891	1.0	0.25	0.0	-0.00013139228859888077	-0.00013139228859888077
3374	0.012032048771623921	0.0064203932823902795	0.006405850183645193	0.9646064189764488	-1	0	0	0.16666666666666666	1	1.0	6	1.0	1.0	7	6	0	1	0	0.125	8	1	8	0.3333333333333333	0	0.9250349315805693	0.9706779785342912	0.4952052664516847	0.953838865824201	0.9323535551513116	0.8332422567105939	0.9405725703186	0.9377465024495879	1.0	0.2857142857142857	0.0	0.006405850183645193	0.006405850183645193
681	0.0017460155644490178	0.0016792078796528365	-0.001679144221531976	0.9844928482411972	-1	0	0	1.0	1	0	0	1.0	0	1	0	0	0	0	0.5	1	2	2	0.0	0	0	0	0	0	0	0	0	0	0	0	0	-0.0001679144221531976	-0.0001679144221531976
20	0.008780673912093126	0.00417212745002878	-0.004121565958144915	0.9719845908544938	-1	0.3333333333333333	1	0.5	4	0.7	7	0.375	0.6	10	6	1	0	0	0.5	4	8	12	0.0	0.5	0.5249182717722611	0.8893631508005546	0.4436730553210929	0.960301770520401	0.6279800651944277	0.8614478753321375	0.8057621549036381	0.9141861491782376	0	0	0.0	-0.0004121565958144915	-0.0004121565958144915
1180	0.028457577856477245	0.0034312456177605145	-0.003202712390923629	0.980293544633523	-1	0	0	0.2	2	0.9230769230769231	12	0.38461538461538464	0.8461538461538461	12	11	2	1	0	0.23076923076923078	3	13	15	0.14285714285714285	0	0.3142362762832656	0.8809526882657677	0.6428164178262661	0.9146814836740582	0.8686641941222326	0.9386138427542005	0.90612844910815	0.9142730774227028	1.0	0.5	0.0	-0.0003202712390923629	-0.0003202712390923629
435	0.02495983309317883	0.005325795759979405	-0.004635829223901986	0.9812489360059303	-1	0	0	0.25	2	0.9	9	0.5	0.7	8	7	3	3	0	0.375	3	8	12	0.3333333333333333	0	0.41464884226441273	0.8905519137865089	0.9480371181268321	0.9409689743847738	0.5912359131258901	0.9551603149882298	0.8810426269811322	0.9334753020542342	0.125	0.25	0.0	-0.00046358292239019854	-0.00046358292239019854
1484	0.008163561322062548	0.0043728450246700275	-0.0037571271710906476	0.9766784208551945	-1	0	0	0.4	2	0.8	4	0.5833333333333334	0.8	5	4	1	1	0	0.3333333333333333	6	2	7	0.2	0	0.9250349315805693	0.9582123932429308	0.5124332798293276	0.9711559711322337	0.9323535551513116	0.8068201947376644	0.90612844910815	0.9366030853072073	1.0	0.6	0.0	-0.0003757127171090648	-0.0003757127171090648
3224	0.011868296620820496	0.006317815967952877	0.006293485937625478	0.9646462516075465	-1	0	0	0.16666666666666666	1	1.0	6	1.0	1.0	7	6	0	1	0	0.125	8	1	8	0.3333333333333333	0	0.9250349315805693	0.9706779785342912	0.4952052664516847	0.953838865824201	0.9323535551513116	0.8332422567105939	0.9405725703186	0.9377465024495879	1.0	0.42857142857142855	0.0	0.006293485937625478	0.006293485937625478
3812	0.008417056904373492	0.0036029396753401682	-0.0026373252477798377	0.9698665168788275	-1	0	0	0.25	1	1.0	4	1.0	1.0	5	4	0	1	0	0.16666666666666666	6	1	6	0.3333333333333333	0	0.9834176476406788	0.9572921516232812	0.10340260470266416	0.968871184988194	0.9323535551513116	0.5677259882330811	0.9825953912676174	0.9066528500909778	1.0	0.6	0.0	-0.0002637325247779838	-0.0002637325247779838
2513	0.01458904947627733	0.006977552380447513	0.006214249884453217	0.9571854407880644	-1	0	0	0.2857142857142857	2	0.875	7	0.5555555555555556	0.875	8	7	1	1	0	0.2222222222222222	9	2	10	0.2	0	0.9542262896106241	0.9688174741309553	0.2993039355771744	0.9525905138537609	0.9005088746367722	0.8611202734380601	0.9676293714688066	0.9401239808794913	1.0	0.25	0.0	0.006214249884453217	0.006214249884453217
1955	0.010627236407804521	0.005561831718792222	0.005300303464204529	0.9662574822661549	-1	0	0	0.3333333333333333	2	0.8571428571428571	6	0.5625	0.8571428571428571	7	6	1	1	0	0.25	8	2	9	0.2	0	0.9250349315805693	0.9686228775017127	0.4952052664516847	0.9633983932688387	0.9323535551513116	0.7754475387663196	0.9405725703186	0.9337949865144423	1.0	0.42857142857142855	0.0	0.005300303464204529	0.005300303464204529
1942	0.007743025536861682	0.004288182004097863	-0.002739910067740716	0.9779687405936597	-1	0	0	0.4	2	0.8	4	0.5833333333333334	0.8	5	4	1	1	0	0.3333333333333333	6	2	7	0.2	0	0.9250349315805693	0.9715722092069097	0.4952052664516847	0.9644259441780281	0.9323535551513116	0.8061319836998325	0.9405725703186	0.94003625052266	1.0	0.4	0.0	-0.0002739910067740716	-0.0002739910067740716
293	0.022209504811642737	0.00473720459161537	-0.004612851905109318	0.9824222886099734	-1	0	0	0.2	2	0.9230769230769231	12	0.38461538461538464	0.8461538461538461	12	11	2	1	0	0.23076923076923078	3	13	15	0.14285714285714285	0	0.5111129107020135	0.9137918409321362	0.8381847053662866	0.916601109903159	0.634193315707088	0.9600129551658998	0.8427242759738433	0.9337282793462466	1.0	0.08333333333333333	0.0	-0.00046128519051093176	-0.00046128519051093176
3291	0.014394944581044896	0.006681278566720297	0.006605666515020765	0.960354349478875	-1	0	0	0.2857142857142857	2	0.875	7	0.5555555555555556	0.75	7	6	2	2	0	0.2222222222222222	9	2	10	0.2857142857142857	0	0.9834176476406788	0.9539575899810572	0.10340260470266416	0.9594599456494791	0.9323535551513116	0.8389368186189133	0.9825953912676174	0.9318307967011518	0.5714285714285714	0.14285714285714285	0.0	0.006605666515020765	0.006605666515020765
4555	0.009939864821888628	0.005122380993363288	0.00010120636155268268	0.9626605109521694	-1	0	0	0.2	1	1.0	5	1.0	0.8	5	4	1	2	0	0.14285714285714285	7	1	7	0.4	0	0.9834176476406788	0.9355960866239738	0.10340260470266416	0.9707283319769021	0.9323535551513116	0.8222490620109948	0.9825953912676174	0.9288857936168553	0.6	0.2	0.0	0.00010120636155268268	0.00010120636155268268
2018	0.0105958573381383	0.005427469929073954	0.005418812794068462	0.9680757034569729	-1	0	0	0.3333333333333333	2	0.8571428571428571	6	0.5625	0.8571428571428571	7	6	1	1	0	0.25	8	2	9	0.2	0	0.9250349315805693	0.9706779785342912	0.4952052664516847	0.953838865824201	0.8686641941222326	0.8642291949544151	0.9405725703186	0.9422942500122004	1.0	0.2857142857142857	0.0	0.005418812794068462	0.005418812794068462
1358	0.0062702380517406404	0.0026582059270210644	-0.0024617313580785195	0.9823392090561001	-1	0	0	0.5	2	0.75	3	0.6	0.75	4	3	1	1	0	0.4	5	2	6	0.2	0	0.32681791850873126	0.9448492725776825	0.6428164178262661	0.8769697969912628	0.7192229853119203	0.8473168420985748	0.9004861588273347	0.8977896311343404	1.0	0.5	0.0	-0.000246173135807852	-0.000246173135807852
4447	0.014289160270678919	0.0065007347642444535	0.006460836531067091	0.9602697152827541	-1	0	0	0.2857142857142857	2	0.875	7	0.5555555555555556	0.75	7	6	2	2	0	0.2222222222222222	9	2	10	0.2857142857142857	0	0.9834176476406788	0.9539575899810572	0.10340260470266416	0.9594599456494791	0.9323535551513116	0.8474025701487256	0.9825953912676174	0.9331742206045297	0.5714285714285714	0.14285714285714285	0.0	0.006460836531067091	0.006460836531067091
4040	0.010398689203136883	0.005296948054458289	0.003296420410779842	0.9662473565437433	-1	0	0	0.3333333333333333	2	0.8571428571428571	6	0.5625	0.7142857142857143	6	5	2	2	0	0.25	8	2	9	0.2857142857142857	0	0.9542262896106241	0.9588772200626958	0.30791794226599595	0.9625031749130805	0.9323535551513116	0.8487986278929881	0.9303353848502395	0.9374128484562566	0.5833333333333334	0.16666666666666666	0.0	0.003296420410779842	0.003296420410779842
21	0.001654905597580492	0.001593247560879268	-0.0015931676350069977	0.9818873953319817	-1	0	0	0	0	0	0	1.0	0	0	0	0	2	0	1.0	1	1	1	0.5	0	0	0	0	0	0	0	0	0	0	0	0	-0.1	-0.1
4353	0.0116298479430251	0.006351839202718094	0.006351508965453898	0.96420256437013	-1	0	0	0.16666666666666666	1	1.0	6	1.0	1.0	7	6	0	1	0	0.125	8	1	8	0.3333333333333333	0	0.9250349315805693	0.9706779785342912	0.4952052664516847	0.953838865824201	0.8686641941222326	0.7964291571608758	0.9405725703186	0.9328121999815141	1.0	0.2857142857142857	0.0	0.006351508965453898	0.006351508965453898
4423	0.013680658630879958	0.006131624442617303	0.0060987132934516314	0.9608440411765602	-1	0	0	0.2857142857142857	2	0.875	7	0.5555555555555556	0.75	7	6	2	1	0	0.2222222222222222	9	2	10	0.14285714285714285	0	0.9834176476406788	0.9539575899810572	0.10340260470266416	0.9594599456494791	0.8031320912773048	0.8226215686721157	0.9751199529183702	0.9293304147373753	1.0	0.14285714285714285	0.0	0.0060987132934516314	0.0060987132934516314
1239	0.014055285621117495	0.0112476912865524	-0.011236628925716025	0.9776417455417683	-1	0	0	0.25	2	0.8888888888888888	8	0.55	0.8888888888888888	9	8	1	1	0	0.2	10	2	11	0.2	0	0.45400263640418714	0.9540604829259188	0.2441526133620419	0.9249025018962351	0.569781776501608	0.9678087692392715	0.8858863667528529	0.9517794305338947	1.0	0.3333333333333333	0.0	-0.0011236628925716024	-0.0011236628925716024
1986	0.011005844141791262	0.005875779994532102	0.0053496343477976	0.9665204356812461	-1	0	0	0.3333333333333333	2	0.8571428571428571	6	0.5625	0.8571428571428571	7	6	1	1	0	0.25	8	2	9	0.2	0	0.9250349315805693	0.9686228775017127	0.4952052664516847	0.9633983932688387	0.9323535551513116	0.7754475387663196	0.9405725703186	0.9337949865144423	1.0	0.2857142857142857	0.0	0.0053496343477976	0.0053496343477976
2881	0.016648331583605482	0.014204954782462786	-0.013833109279077	0.9629749298095909	-1	0	0	0.2857142857142857	2	0.875	7	0.5555555555555556	0.875	8	7	1	1	0	0.2222222222222222	9	2	10	0.2	0	0.9542262896106241	0.9688174741309553	0.2993039355771744	0.9323903696103079	0.9323535551513116	0.8247499874964695	0.9676293714688066	0.9266519465916655	1.0	0.25	0.0	-0.0013833109279077001	-0.0013833109279077001
1993	0.013410168325889852	0.006791540707412379	0.004295885507014809	0.9677149093864914	-1	0	0	0.2857142857142857	2	0.875	7	0.5555555555555556	0.875	8	7	1	1	0	0.2222222222222222	9	2	10	0.2	0	0.6382293109440699	0.9688280276835257	0.5038192731405061	0.955601410051712	0.9070218744337343	0.8202397985417794	0.9251516294140327	0.9355085708252975	1.0	0.375	0.0	0.004295885507014809	0.004295885507014809
1664	0.010837763847349666	0.005611695220948402	0.0052031458122657245	0.9666085023479629	-1	0	0	0.3333333333333333	2	0.8571428571428571	6	0.5625	0.8571428571428571	7	6	1	1	0	0.25	8	2	9	0.2	0	0.9250349315805693	0.9686228775017127	0.4952052664516847	0.9633983932688387	0.9323535551513116	0.7754475387663196	0.9405725703186	0.9337949865144423	1.0	0.42857142857142855	0.0	0.0052031458122657245	0.0052031458122657245
1769	0.009667160673520588	0.004455473372170493	0.003808609361994213	0.977148238822207	-1	0	0	0.3333333333333333	2	0.8571428571428571	6	0.5625	0.8571428571428571	7	6	1	1	0	0.25	8	2	9	0.2	0	0.35142369030757054	0.9671262739464666	0.5124332798293276	0.95133072635316	0.8686641941222326	0.8569597053202267	0.90612844910815	0.9379008094810193	1.0	0.42857142857142855	0.0	0.003808609361994213	0.003808609361994213
3573	0.011972170435789579	0.005820981893164177	0.005796475864722894	0.9648693966973341	-1	0	0	0.16666666666666666	1	1.0	6	1.0	1.0	7	6	0	1	0	0.125	8	1	8	0.3333333333333333	0	0.9250349315805693	0.9706779785342912	0.4952052664516847	0.953838865824201	0.9323535551513116	0.8332422567105939	0.9405725703186	0.9377465024495879	1.0	0.14285714285714285	0.0	0.005796475864722894	0.005796475864722894
4198	0.012006335703056354	0.0059068372478294166	0.0059042216129176735	0.9648239417191784	-1	0	0	0.16666666666666666	1	1.0	6	1.0	1.0	7	6	0	1	0	0.125	8	1	8	0.3333333333333333	0	0.9250349315805693	0.9706779785342912	0.4952052664516847	0.953838865824201	0.9323535551513116	0.8332422567105939	0.9405725703186	0.9377465024495879	1.0	0.2857142857142857	0.0	0.0059042216129176735	0.0059042216129176735
350	0.002424124202907835	0.0019787057489733155	-0.0019785947696478122	0.9844033205417247	-1	0	0	1.0	2	0.0	0	1.0	0	2	0	0	2	0	0.3333333333333333	3	1	3	1.0	1.0	0	0	0	0	0	0	0	0	0	0	0	-0.00019785947696478122	-0.00019785947696478122
2583	0.008993734789019908	0.005285177998770602	-0.0003807905733983039	0.9703094537094333	-1	0	0	0.3333333333333333	2	0.8333333333333334	5	0.5714285714285714	0.8333333333333334	6	5	1	1	0	0.2857142857142857	7	2	8	0.2	0	0.9542262896106241	0.9683082634833938	0.2993039355771744	0.9621227751830922	0.9323535551513116	0.7919733647331063	0.9676293714688066	0.934851357484234	1.0	0.5	0.0	-3.807905733983039e-05	-3.807905733983039e-05
2585	0.01059805008903984	0.005740140908542975	0.0057385826054189605	0.9675072080140589	-1	0	0	0.3333333333333333	2	0.8571428571428571	6	0.5625	0.8571428571428571	7	6	1	1	0	0.25	8	2	9	0.2	0	0.9250349315805693	0.9706779785342912	0.4952052664516847	0.953838865824201	0.8686641941222326	0.8468190586351851	0.9405725703186	0.939684774506335	1.0	0.42857142857142855	0.0	0.0057385826054189605	0.0057385826054189605
3698	0.012021770886339732	0.00613321926169995	0.006120271755763363	0.9648280866839611	-1	0	0	0.16666666666666666	1	1.0	6	1.0	1.0	7	6	0	1	0	0.125	8	1	8	0.3333333333333333	0	0.9250349315805693	0.9706779785342912	0.4952052664516847	0.953838865824201	0.9323535551513116	0.8332422567105939	0.9405725703186	0.9377465024495879	1.0	0.2857142857142857	0.0	0.006120271755763363	0.006120271755763363
3596	0.013862196916509098	0.0067953184458212235	0.00678858923736204	0.9601636376413571	-1	0	0	0.2857142857142857	2	0.875	7	0.5555555555555556	0.75	7	6	2	1	0	0.2222222222222222	9	2	10	0.14285714285714285	0	0.9834176476406788	0.9539575899810572	0.10340260470266416	0.9594599456494791	0.9323535551513116	0.8389368186189133	0.9825953912676174	0.9318307967011518	1.0	0.14285714285714285	0.0	0.00678858923736204	0.00678858923736204
4732	0.013838409122778962	0.007450771399224021	0.0074380652356931835	0.9638157629343492	-1	0	0	0.2857142857142857	2	0.875	7	0.5555555555555556	0.75	7	6	2	3	0	0.2222222222222222	9	2	10	0.42857142857142855	0	0.9834176476406788	0.9539575899810572	0.10340260470266416	0.9594599456494791	0.9323535551513116	0.8389368186189133	0.9825953912676174	0.9318307967011518	0.14285714285714285	0.7142857142857143	0.0	0.0074380652356931835	0.0074380652356931835
3685	0.012293539661203076	0.006416381531194287	0.006399919815101978	0.9646707538985587	-1	0	0	0.16666666666666666	1	1.0	6	1.0	1.0	7	6	0	1	0	0.125	8	1	8	0.3333333333333333	0	0.9250349315805693	0.9706779785342912	0.4952052664516847	0.953838865824201	0.9323535551513116	0.8332422567105939	0.9405725703186	0.9377465024495879	1.0	0.7142857142857143	0.0	0.006399919815101978	0.006399919815101978
2684	0.011832752946860424	0.00631274316299253	0.006268483769008369	0.9646626940867942	-1	0	0	0.16666666666666666	1	1.0	6	1.0	1.0	7	6	0	1	0	0.125	8	1	8	0.3333333333333333	0	0.9250349315805693	0.9706779785342912	0.4952052664516847	0.953838865824201	0.9323535551513116	0.8332422567105939	0.9405725703186	0.9377465024495879	1.0	0.42857142857142855	0.0	0.006268483769008369	0.006268483769008369
4193	0.0117564517043204	0.00624266713465537	0.005948923852697034	0.9651455368395974	-1	0	0	0.16666666666666666	1	1.0	6	1.0	1.0	7	6	0	1	0	0.125	8	1	8	0.3333333333333333	0	0.9250349315805693	0.9706779785342912	0.4952052664516847	0.9546682618046959	0.9323535551513116	0.8332422567105939	0.9405725703186	0.9381152051885566	1.0	0.42857142857142855	0.0	0.005948923852697034	0.005948923852697034
4020	0.012909461327425716	0.0030475247261213525	-0.0027821614904601694	0.9680742105084315	-1	0	0	0.3333333333333333	2	0.8571428571428571	6	0.5625	0.7142857142857143	6	5	2	1	0	0.25	8	2	9	0.14285714285714285	0	0.8669466058317103	0.9558338564617693	0.30791794226599595	0.9625031749130805	0.9323535551513116	0.8742195792817343	0.9303353848502395	0.9400769330361269	1.0	0.16666666666666666	0.0	-0.0002782161490460169	-0.0002782161490460169
1395	0.008106709658544193	0.0032516323056857185	0.002961238219480132	0.9743715126344084	-1	0	0	0.3333333333333333	2	0.8333333333333334	5	0.5714285714285714	0.8333333333333334	6	5	1	1	0	0.2857142857142857	7	2	8	0.2	0	0.6382293109440699	0.9690902551472367	0.5038192731405061	0.9612162410649749	0.8751771939191949	0.8533298610982026	0.9251516294140327	0.9429713098417245	1.0	0.5	0.0	0.002961238219480132	0.002961238219480132
3492	0.015936126149459034	0.00770154383958114	0.004639545283882675	0.959735087822379	-1	0	0	0.25	2	0.8888888888888888	8	0.55	0.7777777777777778	8	7	2	1	0	0.2	10	2	11	0.14285714285714285	0	0.9542262896106241	0.9688174741309553	0.2993039355771744	0.9525905138537609	0.9323535551513116	0.8247499874964695	0.9676293714688066	0.9347355361016173	1.0	0.375	0.0	0.004639545283882675	0.004639545283882675
2928	0.010921644489570701	0.005821013844933128	0.005805281600597269	0.9678540630513928	-1	0	0	0.3333333333333333	2	0.8571428571428571	6	0.5625	0.7142857142857143	6	5	2	2	0	0.25	8	2	9	0.2857142857142857	0	0.9542262896106241	0.9683082634833938	0.2993039355771744	0.9657540304238744	0.9229299594456023	0.7326596047783344	0.9638681231805448	0.9301501289584303	0.5833333333333334	0.5	0.0	0.005805281600597269	0.005805281600597269
4592	0.01421885715567266	0.006851460873152968	0.006789244847299805	0.9603527613786896	-1	0	0	0.2857142857142857	2	0.875	7	0.5555555555555556	0.75	7	6	2	2	0	0.2222222222222222	9	2	10	0.2857142857142857	0	0.9834176476406788	0.9539575899810572	0.10340260470266416	0.9594599456494791	0.9323535551513116	0.8389368186189133	0.9825953912676174	0.9318307967011518	0.5714285714285714	0.14285714285714285	0.0	0.006789244847299805	0.006789244847299805
2774	0.010585016949738967	0.005927091843160658	0.005926737264040191	0.967841817673838	-1	0	0	0.3333333333333333	2	0.8571428571428571	6	0.5625	0.8571428571428571	7	6	1	1	0	0.25	8	2	9	0.2	0	0.9250349315805693	0.9706779785342912	0.4952052664516847	0.953838865824201	0.9323535551513116	0.8332422567105939	0.9405725703186	0.9377465024495879	1.0	0.2857142857142857	0.0	0.005926737264040191	0.005926737264040191
1135	0.02839325421606257	0.0013035382554873315	-0.0010672450486111553	0.9798018448809404	-1	0	0	0.2	2	0.9230769230769231	12	0.38461538461538464	0.8461538461538461	12	11	2	1	0	0.23076923076923078	3	13	15	0.14285714285714285	0	0.35142369030757054	0.88976445429058	0.7595004541917232	0.9356266848308157	0.8686641941222326	0.9500633888942066	0.9075137741873752	0.928919541526705	1.0	0.5	0.0	-0.00010672450486111554	-0.00010672450486111554
2962	0.00866898342012857	0.004611421166699677	0.004313436926402223	0.9734511496122881	-1	0	0	0.2	1	1.0	5	1.0	1.0	6	5	0	1	0	0.14285714285714285	7	1	7	0.3333333333333333	0	0.6136235391452306	0.9710882423854573	0.5038192731405061	0.952282905898098	0.8191907753938281	0.8565301126775379	0.8760980942582568	0.9407457415438725	1.0	0.3333333333333333	0.0	0.004313436926402223	0.004313436926402223
3206	0.01515165969872329	0.013026925408327311	-0.01298824630827174	0.9641595793284976	-1	0	0	0.16666666666666666	1	1.0	6	1.0	1.0	7	6	0	1	0	0.125	8	1	8	0.3333333333333333	0	0.9250349315805693	0.9706779785342912	0.4952052664516847	0.9326714171213359	0.9323535551513116	0.8332422567105939	0.9405725703186	0.9294957201696958	1.0	0.2857142857142857	0.0	-0.001298824630827174	-0.001298824630827174
1954	0.008470049646431518	0.0039277785914801685	-0.0032760238460443694	0.971221702194627	-1	0	0	0.4	2	0.8	4	0.5833333333333334	0.8	5	4	1	1	0	0.3333333333333333	6	2	7	0.2	0	0.9834176476406788	0.9572921516232812	0.10340260470266416	0.968871184988194	0.9323535551513116	0.842338508067967	0.9825953912676174	0.9394116863497105	1.0	0.4	0.0	-0.0003276023846044369	-0.0003276023846044369
119	0.005216516144280296	0.0030620906596319137	-0.003027479839901822	0.9824340243908856	-1	0	0	0.25	1	1.0	3	1.0	1.0	4	3	0	0	0	0.2	5	1	5	0.0	0	0.20892864406297723	0.6991472034369232	0.46512999732466803	0.8304984867998032	0.36541789300552996	0.7826360107108028	0.7962264680839909	0.7751865838750259	0	0	0.0	-0.0003027479839901822	-0.0003027479839901822
3043	0.017750919014775053	0.0023925728096375605	-0.002363146255397398	0.9576875174784758	-1	0	0	0.2857142857142857	2	0.875	7	0.5555555555555556	0.875	8	7	1	1	0	0.2222222222222222	9	2	10	0.2	0	0.8233067639422534	0.9656523024978825	0.2993039355771744	0.9525905138537609	0.9323535551513116	0.8247499874964695	0.9676293714688066	0.9326733851592209	1.0	0.25	0.0	-0.0002363146255397398	-0.0002363146255397398
4035	0.012181152349520379	0.006106068065596128	0.006088867790750309	0.9649864210936564	-1	0	0	0.16666666666666666	1	1.0	6	1.0	1.0	7	6	0	1	0	0.125	8	1	8	0.3333333333333333	0	0.9250349315805693	0.9706779785342912	0.4952052664516847	0.953838865824201	0.9323535551513116	0.8332422567105939	0.9405725703186	0.9377465024495879	1.0	0.2857142857142857	0.0	0.006088867790750309	0.006088867790750309
4847	0.016774253981028827	0.014265111440745578	-0.01407853172774612	0.9627618680545538	-1	0	0	0.2857142857142857	2	0.875	7	0.5555555555555556	0.75	7	6	2	1	0	0.2222222222222222	9	2	10	0.14285714285714285	0	0.9834176476406788	0.9539575899810572	0.10340260470266416	0.9393201642025407	0.9323535551513116	0.8389368186189133	0.9825953912676174	0.9222735767821162	1.0	0.14285714285714285	0.0	-0.001407853172774612	-0.001407853172774612
918	0.008965181954835031	0.0019334243151592912	0.0015195441808853966	0.9774978945384897	-1	0	0	0.3333333333333333	2	0.8333333333333334	5	0.5714285714285714	0.8333333333333334	6	5	1	1	0	0.2857142857142857	7	2	8	0.2	0	0.6382293109440699	0.9690902551472367	0.5106688239562469	0.9625669539900468	0.8751771939191949	0.8533298610982026	0.9251516294140327	0.9436283143206712	1.0	0.3333333333333333	0.0	0.0015195441808853966	0.0015195441808853966
2456	0.008766513752543855	0.0047305569083914215	0.00016649452392050572	0.9662231026935085	-1	0	0	0.3333333333333333	2	0.8333333333333334	5	0.5714285714285714	0.8333333333333334	6	5	1	1	0	0.2857142857142857	7	2	8	0.2	0	0.9542262896106241	0.9588772200626958	0.33704814728977656	0.9595645187883735	0.905068304300919	0.8532735986691022	0.9168506189267532	0.9365625012673003	1.0	0.16666666666666666	0.0	0.00016649452392050572	0.00016649452392050572
1832	0.014268866254912463	0.0072107828234769826	0.0011964547242823602	0.9664472489440317	-1	0	0	0.25	2	0.8888888888888888	8	0.55	0.8888888888888888	9	8	1	1	0	0.2	10	2	11	0.2	0	0.9834176476406788	0.9639436702119423	0.16166301475022546	0.956872173758342	0.9323535551513116	0.8326876339921732	0.9772285735248268	0.934833077160324	1.0	0.3333333333333333	0.0	0.0011964547242823602	0.0011964547242823602
217	0.0026369426952353478	0.0025867067296454346	-0.002586392825745903	0.9849710583213962	-1	0	0	0.6666666666666666	2	0.5	1	0.6666666666666666	0.5	2	1	1	0	0	0.6666666666666666	2	3	4	0.0	0	0.4288520551068503	0.6335427006678676	0.2387477357975402	0.6901530414246471	0.2054879288178954	0.554670245544856	0.7432130827785188	0.6277585722613278	0	0	0.0	-0.0002586392825745903	-0.0002586392825745903
845	0.024553783367842842	0.0017190633907997938	-0.0005021092304539745	0.9805232297900331	-1	0	0	0.2	2	0.9230769230769231	12	0.38461538461538464	0.8461538461538461	12	11	2	1	0	0.23076923076923078	3	13	15	0.14285714285714285	0	0.4934150547969659	0.9278202192504585	0.7942850765560808	0.908009046949355	0.7960002949229956	0.9662511082985186	0.8810426269811322	0.9389215465648112	1.0	0.25	0.0	-5.021092304539745e-05	-5.021092304539745e-05
1743	0.013292308462802691	0.006976966170091373	0.0037985923502481924	0.9679522822755052	-1	0	0	0.2857142857142857	2	0.875	7	0.5555555555555556	0.875	8	7	1	1	0	0.2222222222222222	9	2	10	0.2	0	0.6382293109440699	0.9688280276835257	0.5038192731405061	0.955601410051712	0.8751771939191949	0.8555551883311179	0.9251516294140327	0.9405605572148205	1.0	0.375	0.0	0.0037985923502481924	0.0037985923502481924
4283	0.01186059498362595	0.0060389475433981245	0.00601170997261123	0.9649864023261794	-1	0	0	0.16666666666666666	1	1.0	6	1.0	1.0	7	6	0	1	0	0.125	8	1	8	0.3333333333333333	0	0.9250349315805693	0.9706779785342912	0.4952052664516847	0.953838865824201	0.9323535551513116	0.8332422567105939	0.9405725703186	0.9377465024495879	1.0	0.2857142857142857	0.0	0.00601170997261123	0.00601170997261123
3653	0.012023842686952863	0.006513114700004387	0.006474123434942749	0.9646166799212468	-1	0	0	0.16666666666666666	1	1.0	6	1.0	1.0	7	6	0	1	0	0.125	8	1	8	0.3333333333333333	0	0.9250349315805693	0.9706779785342912	0.4952052664516847	0.953838865824201	0.9323535551513116	0.8332422567105939	0.9405725703186	0.9377465024495879	1.0	0.2857142857142857	0.0	0.006474123434942749	0.006474123434942749
846	0.010014920741605765	0.004610081796783492	-0.004474970960099596	0.9140348599000155	-1	0	0	0.3333333333333333	2	0.7142857142857143	5	0.6428571428571429	0.5714285714285714	5	4	3	3	0	0.2857142857142857	7	2	9	0.3333333333333333	0	0.9243983184570561	0.9659340749710302	0.4952052664516847	0.9570199793824515	0.8686641941222326	0.8137387853361729	0.9405725703186	0.9334411916040638	0.4	0.6	0.0	-0.00044749709600995963	-0.00044749709600995963
4218	0.012076912956909443	0.006530796650284097	0.006496964371878466	0.9645285258924008	-1	0	0	0.16666666666666666	1	1.0	6	1.0	1.0	7	6	0	1	0	0.125	8	1	8	0.3333333333333333	0	0.9250349315805693	0.9706779785342912	0.4952052664516847	0.953838865824201	0.9323535551513116	0.8332422567105939	0.9405725703186	0.9377465024495879	1.0	0.2857142857142857	0.0	0.006496964371878466	0.006496964371878466
4188	0.011963734176254914	0.006348336742514322	0.006347206651804886	0.9644437399370164	-1	0	0	0.16666666666666666	1	1.0	6	1.0	1.0	7	6	0	1	0	0.125	8	1	8	0.3333333333333333	0	0.9250349315805693	0.9706779785342912	0.4952052664516847	0.953838865824201	0.9323535551513116	0.8332422567105939	0.9405725703186	0.9377465024495879	1.0	0.2857142857142857	0.0	0.006347206651804886	0.006347206651804886
3044	0.010497417285370916	0.005514269128873454	0.005507855874831442	0.9680927818436341	-1	0	0	0.3333333333333333	2	0.8571428571428571	6	0.5625	0.8571428571428571	7	6	1	1	0	0.25	8	2	9	0.2	0	0.9250349315805693	0.9706779785342912	0.4952052664516847	0.953838865824201	0.8686641941222326	0.8285637611305816	0.9405725703186	0.9370953509118055	1.0	0.2857142857142857	0.0	0.005507855874831442	0.005507855874831442
2481	0.010593323150776669	0.005695503930260194	0.005691429802602972	0.9677475426454709	-1	0	0	0.3333333333333333	2	0.8571428571428571	6	0.5625	0.8571428571428571	7	6	1	1	0	0.25	8	2	9	0.2	0	0.9250349315805693	0.9706779785342912	0.4952052664516847	0.953838865824201	0.9323535551513116	0.8332422567105939	0.9405725703186	0.9377465024495879	1.0	0.2857142857142857	0.0	0.005691429802602972	0.005691429802602972
4997	0.013620920459053007	0.006844246132996638	0.0068413539153656736	0.9603560646644332	-1	0	0	0.2857142857142857	2	0.875	7	0.5555555555555556	0.75	7	6	2	1	0	0.2222222222222222	9	2	10	0.14285714285714285	0	0.9834176476406788	0.9539575899810572	0.10340260470266416	0.9594599456494791	0.9323535551513116	0.8431678144060971	0.9806062809440402	0.9324979305468225	1.0	0.14285714285714285	0.0	0.0068413539153656736	0.0068413539153656736
3481	0.012265830977134929	0.006837226330831594	0.0037880814049511572	0.9653096321661689	-1	0	0	0.16666666666666666	1	1.0	6	1.0	1.0	7	6	0	1	0	0.125	8	1	8	0.3333333333333333	0	0.9250349315805693	0.9706779785342912	0.4952052664516847	0.9503623090892991	0.9323535551513116	0.8332422567105939	0.9405725703186	0.9362458428215322	1.0	0.5714285714285714	0.0	0.0037880814049511572	0.0037880814049511572
4924	0.013489857625268137	0.00718233546886151	0.007111296022445857	0.9639621104417828	-1	0	0	0.2857142857142857	2	0.875	7	0.5555555555555556	0.75	7	6	2	2	0	0.2222222222222222	9	2	10	0.2857142857142857	0	0.9834176476406788	0.9539575899810572	0.10340260470266416	0.9594599456494791	0.9323535551513116	0.8464752880733931	0.9825953912676174	0.9330253769751464	0.5714285714285714	0.14285714285714285	0.0	0.007111296022445857	0.007111296022445857
1974	0.013133573305536102	0.006633585731958956	0.004423037254468581	0.967836779609231	-1	0	0	0.2857142857142857	2	0.875	7	0.5555555555555556	0.875	8	7	1	1	0	0.2222222222222222	9	2	10	0.2	0	0.6382293109440699	0.9688280276835257	0.5038192731405061	0.955601410051712	0.9070218744337343	0.8202397985417794	0.9251516294140327	0.9355085708252975	1.0	0.375	0.0	0.004423037254468581	0.004423037254468581
4210	0.009995823912266784	0.004966143043454375	-0.000363260778746924	0.9621485121145763	-1	0	0	0.2	1	1.0	5	1.0	0.8	5	4	1	1	0	0.14285714285714285	7	1	7	0.2	0	0.9834176476406788	0.9355960866239738	0.10340260470266416	0.9707283319769021	0.9323535551513116	0.8121801780635095	0.9825953912676174	0.9273868689161247	1.0	0.2	0.0	-3.63260778746924e-05	-3.63260778746924e-05
2204	0.010479558605137865	0.005532173911326063	0.005515830036929558	0.9682757020767083	-1	0	0	0.3333333333333333	2	0.8571428571428571	6	0.5625	0.8571428571428571	7	6	1	1	0	0.25	8	2	9	0.2	0	0.9250349315805693	0.9706779785342912	0.4952052664516847	0.953838865824201	0.9323535551513116	0.8332422567105939	0.9405725703186	0.9377465024495879	1.0	0.2857142857142857	0.0	0.005515830036929558	0.005515830036929558
4642	0.014257590807035148	0.007635939054947632	0.006078785580368642	0.9666898502693725	-1	0	0	0.25	2	0.9	9	0.5454545454545454	0.7	8	7	3	2	0	0.18181818181818182	11	2	12	0.2222222222222222	0	0.9834176476406788	0.948518148279168	0.10340260470266416	0.9555060086490216	0.9323535551513116	0.8292020158502275	0.9825953912676174	0.9255444783446013	0.5625	0.125	0.0	0.006078785580368642	0.006078785580368642
4632	0.013786136581952565	0.006267824908529199	0.006218144286132425	0.9605979689038442	-1	0	0	0.2857142857142857	2	0.875	7	0.5555555555555556	0.75	7	6	2	1	0	0.2222222222222222	9	2	10	0.14285714285714285	0	0.9834176476406788	0.9539575899810572	0.10340260470266416	0.9594599456494791	0.9323535551513116	0.8389368186189133	0.9825953912676174	0.9318307967011518	1.0	0.14285714285714285	0.0	0.006218144286132425	0.006218144286132425
1695	0.008568170093018622	0.0025482126458382334	-0.001540787879570769	0.9775139968364112	-1	0	0	0.25	1	1.0	4	1.0	1.0	5	4	0	1	0	0.16666666666666666	6	1	6	0.3333333333333333	0	0.35142369030757054	0.9656445331147053	0.5124332798293276	0.9503760805151967	0.8816901937161571	0.7989925002818546	0.90612844910815	0.9279851196361721	1.0	0.6	0.0	-0.0001540787879570769	-0.0001540787879570769
3741	0.011772712168461642	0.006350442934709429	0.006329246568903697	0.9646427380575285	-1	0	0	0.16666666666666666	1	1.0	6	1.0	1.0	7	6	0	1	0	0.125	8	1	8	0.3333333333333333	0	0.9250349315805693	0.9706779785342912	0.4952052664516847	0.953838865824201	0.9323535551513116	0.8332422567105939	0.9405725703186	0.9377465024495879	1.0	0.2857142857142857	0.0	0.006329246568903697	0.006329246568903697
1883	0.003047543948921696	0.0028288069558055568	-0.002828780965845557	0.9830324160628295	-1	0	0	0.75	3	0.5	2	0.6	0.25	3	1	2	3	0	0.4	2	5	6	0.5	0.5	0.5259830578653979	0.962255661203812	0.4952052664516847	0.9737121072810012	0.8271196920153722	0.629356489765228	0.9264977499426522	0.9212874636457705	0.3333333333333333	0.6666666666666666	0.0	-0.0002828780965845557	-0.0002828780965845557
518	0.0018776927804634656	0.0018253126322114082	-0.0018235375688158935	0.9838912120420142	-1	0	0	1.0	1	0	0	1.0	0	1	0	0	2	0	0.5	2	1	2	0.6666666666666666	0	0	0	0	0	0	0	0	0	0	0	0	-0.00018235375688158937	-0.00018235375688158937
2688	0.010232328738672712	0.005053950238342064	-0.0012510284725218406	0.9625934729901123	-1	0	0	0.2	1	1.0	5	1.0	0.8	5	4	1	1	0	0.14285714285714285	7	1	7	0.2	0	0.9834176476406788	0.9355960866239738	0.10340260470266416	0.9707283319769021	0.9323535551513116	0.8121801780635095	0.9825953912676174	0.9273868689161247	1.0	0.6	0.0	-0.00012510284725218406	-0.00012510284725218406
3793	0.011774178580890846	0.006583091786935174	0.006557661439809386	0.9647166277084487	-1	0	0	0.16666666666666666	1	1.0	6	1.0	1.0	7	6	0	1	0	0.125	8	1	8	0.3333333333333333	0	0.9250349315805693	0.9706779785342912	0.4952052664516847	0.953838865824201	0.9323535551513116	0.8332422567105939	0.9405725703186	0.9377465024495879	1.0	0.7142857142857143	0.0	0.006557661439809386	0.006557661439809386
3950	0.009048312332854637	0.0026208384368285845	-0.0009618984653220117	0.9670225656018577	-1	0	0	0.3333333333333333	2	0.8333333333333334	5	0.5714285714285714	0.6666666666666666	5	4	2	1	0	0.2857142857142857	7	2	8	0.14285714285714285	0	0.9834176476406788	0.5581188219404474	0.10340260470266416	0.970020307414972	0.9323535551513116	0.5130729629917894	0.9825953912676174	0.7780278623347162	1.0	0.2	0.0	-9.618984653220117e-05	-9.618984653220117e-05
3819	0.00971121937591719	0.005348053581549119	0.0013081290492240238	0.9672759453555727	-1	0	0	0.2	1	1.0	5	1.0	1.0	6	5	0	1	0	0.14285714285714285	7	1	7	0.3333333333333333	0	0.9542262896106241	0.9683082634833938	0.2993039355771744	0.9621227751830922	0.9323535551513116	0.7919733647331063	0.9676293714688066	0.934851357484234	1.0	0.8333333333333334	0.0	0.0013081290492240238	0.0013081290492240238
265	0.024993323241561553	0.0017123564857561765	-0.00044522211296099353	0.9805370291347735	-1	0	0	0.2	2	0.9230769230769231	12	0.38461538461538464	0.8461538461538461	12	11	2	1	0	0.23076923076923078	3	13	15	0.14285714285714285	0	0.4934150547969659	0.9278202192504585	0.7942850765560808	0.908009046949355	0.7960002949229956	0.9662511082985186	0.8810426269811322	0.9389215465648112	1.0	0.25	0.0	-4.4522211296099356e-05	-4.4522211296099356e-05
5016	0.015290731601969596	0.008473187685213514	0.008301089288412038	0.9673144942445493	-1	0	0	0.25	2	0.8888888888888888	8	0.55	0.7777777777777778	7	7	3	4	0	0.2	10	2	11	0.4	0	0.9834176476406788	0.913666457840616	0.10340260470266416	0.9612650571252587	0.9323535551513116	0.9160748145023057	0.9825953912676174	0.9342351444688859	0.14285714285714285	0.7142857142857143	0.0	0.008301089288412038	0.008301089288412038
1308	0.012035729300567347	0.004059222035649253	0.0023995094382965984	0.9801545027683591	-1	0	0	0.2222222222222222	2	0.9090909090909091	10	0.5416666666666666	0.9090909090909091	11	10	1	1	0	0.16666666666666666	12	2	13	0.2	0	0.9421576342205228	0.9665168840419731	0.4952052664516847	0.963854692433548	0.8816901937161571	0.8817196716441172	0.9405725703186	0.9470977209416379	1.0	0.5454545454545454	0.0	0.0023995094382965984	0.0023995094382965984
3969	0.01191137622730241	0.006486111910310235	0.00645608146849645	0.9645380687285365	-1	0	0	0.16666666666666666	1	1.0	6	1.0	1.0	7	6	0	1	0	0.125	8	1	8	0.3333333333333333	0	0.9250349315805693	0.9706779785342912	0.4952052664516847	0.953838865824201	0.9323535551513116	0.8332422567105939	0.9405725703186	0.9377465024495879	1.0	0.7142857142857143	0.0	0.00645608146849645	0.00645608146849645
874	0.02558169833667352	0.0027152501393996778	-0.001046668425221704	0.9800317961881072	-1	0	0	0.2	2	0.9230769230769231	12	0.38461538461538464	0.7692307692307693	11	10	3	2	0	0.23076923076923078	3	13	15	0.2222222222222222	0	0.3142362762832656	0.8679009465683745	0.7595004541917232	0.9113063047646787	0.8686641941222326	0.9404227609059038	0.9088807109435889	0.9108255839435154	0.5454545454545454	0.5454545454545454	0.0	-0.00010466684252217039	-0.00010466684252217039
2952	0.011803060279606257	0.0059452772823258395	0.005928604093167057	0.9646145222273113	-1	0	0	0.16666666666666666	1	1.0	6	1.0	1.0	7	6	0	1	0	0.125	8	1	8	0.3333333333333333	0	0.9250349315805693	0.9706779785342912	0.4952052664516847	0.953838865824201	0.9323535551513116	0.8332422567105939	0.9405725703186	0.9377465024495879	1.0	0.42857142857142855	0.0	0.005928604093167057	0.005928604093167057
3600	0.011963941952215555	0.006414839392448384	0.0063853847483980415	0.9649269766744032	-1	0	0	0.16666666666666666	1	1.0	6	1.0	1.0	7	6	0	1	0	0.125	8	1	8	0.3333333333333333	0	0.9250349315805693	0.9706779785342912	0.4952052664516847	0.953838865824201	0.8777830534505267	0.8361582358210208	0.9264977499426522	0.9381564988671696	1.0	0.42857142857142855	0.0	0.0063853847483980415	0.0063853847483980415
4237	0.010564400899333337	0.005206137444153837	0.002462110241210446	0.966522925235301	-1	0	0	0.3333333333333333	2	0.8571428571428571	6	0.5625	0.7142857142857143	6	5	2	1	0	0.25	8	2	9	0.14285714285714285	0	0.9542262896106241	0.9588772200626958	0.30791794226599595	0.9625031749130805	0.9323535551513116	0.8487986278929881	0.9303353848502395	0.9374128484562566	1.0	0.16666666666666666	0.0	0.002462110241210446	0.002462110241210446
3216	0.014545527519136616	0.006784937002072703	0.005906218654909558	0.9575971987824827	-1	0	0	0.2857142857142857	2	0.875	7	0.5555555555555556	0.875	8	7	1	1	0	0.2222222222222222	9	2	10	0.2	0	0.9542262896106241	0.9688174741309553	0.2993039355771744	0.9525905138537609	0.9323535551513116	0.8247499874964695	0.9676293714688066	0.9347355361016173	1.0	0.25	0.0	0.005906218654909558	0.005906218654909558
4433	0.014168586892413789	0.0067535411597743535	0.006700363274324298	0.9604992574720721	-1	0	0	0.2857142857142857	2	0.875	7	0.5555555555555556	0.75	7	6	2	2	0	0.2222222222222222	9	2	10	0.2857142857142857	0	0.9834176476406788	0.9539575899810572	0.10340260470266416	0.9594599456494791	0.9323535551513116	0.8431678144060971	0.9806062809440402	0.9324979305468225	0.5714285714285714	0.14285714285714285	0.0	0.006700363274324298	0.006700363274324298
4059	0.011608982579899622	0.006551610613178253	-0.0027532990736785965	0.9570879170896711	-1	0	0	0.16666666666666666	1	1.0	6	0.4	0.8333333333333334	6	5	1	1	0	0.8	5	4	8	0.2	0	0.9542262896106241	0.9588772200626958	0.30791794226599595	0.9625031749130805	0.9323535551513116	0.8742195792817343	0.9303353848502395	0.9414620401849599	1.0	0.16666666666666666	0.0	-0.00027532990736785966	-0.00027532990736785966
2017	0.011052588979718841	0.00558694526319044	0.005168995064966283	0.9669002497111259	-1	0	0	0.3333333333333333	2	0.8571428571428571	6	0.5625	0.8571428571428571	7	6	1	1	0	0.25	8	2	9	0.2	0	0.35142369030757054	0.9671262739464666	0.5124332798293276	0.95133072635316	0.8816901937161571	0.8275241670927747	0.90612844910815	0.9334468694549164	1.0	0.42857142857142855	0.0	0.005168995064966283	0.005168995064966283
4483	0.013939989900310316	0.0069068190348864815	0.006906797470656694	0.9596982485797523	-1	0	0	0.2857142857142857	2	0.875	7	0.5555555555555556	0.75	7	6	2	1	0	0.2222222222222222	9	2	10	0.14285714285714285	0	0.9834176476406788	0.9539575899810572	0.10340260470266416	0.9594599456494791	0.9323535551513116	0.8389368186189133	0.9825953912676174	0.9318307967011518	1.0	0.14285714285714285	0.0	0.006906797470656694	0.006906797470656694
2649	0.01061272364460899	0.005374069790162637	0.005372482373518204	0.9681068801405127	-1	0	0	0.3333333333333333	2	0.8571428571428571	6	0.5625	0.8571428571428571	7	6	1	1	0	0.25	8	2	9	0.2	0	0.9250349315805693	0.9706779785342912	0.4952052664516847	0.953838865824201	0.9323535551513116	0.8332422567105939	0.9405725703186	0.9377465024495879	1.0	0.2857142857142857	0.0	0.005372482373518204	0.005372482373518204
167	0.002262255168139993	0.0019355611375304214	-0.001935413218044258	0.9844248472269804	-1	0	0	1.0	2	0.0	0	0.75	0	2	0	0	1	0	1.0	2	2	3	0.5	0	0	0	0	0	0	0	0	0	0	0	0	-0.0001935413218044258	-0.0001935413218044258
1483	0.008383416697600518	0.003496629902938935	0.0034868835659150415	0.9742934370414013	-1	0	0	0.3333333333333333	2	0.8333333333333334	5	0.5714285714285714	0.8333333333333334	6	5	1	1	0	0.2857142857142857	7	2	8	0.2	0	0.6382293109440699	0.9690902551472367	0.5038192731405061	0.9612162410649749	0.8751771939191949	0.8533298610982026	0.9251516294140327	0.9429713098417245	1.0	0.5	0.0	0.0034868835659150415	0.0034868835659150415
1502	0.008298431118277688	0.0034464156108184557	0.003327713370722586	0.9739866799667497	-1	0	0	0.3333333333333333	2	0.8333333333333334	5	0.5714285714285714	0.8333333333333334	6	5	1	1	0	0.2857142857142857	7	2	8	0.2	0	0.6382293109440699	0.9690902551472367	0.5038192731405061	0.9612162410649749	0.8751771939191949	0.8533298610982026	0.9251516294140327	0.9429713098417245	1.0	0.5	0.0	0.003327713370722586	0.003327713370722586
72	0.009819553752195669	0.003602373034381481	-0.0035330436014190084	0.9759799813806054	-1	0	0	0.25	1	1.0	3	1.0	1.0	4	3	0	1	0	0.2	5	1	5	0.3333333333333333	0	0.6468398267982163	0.6317362509151458	0.39656518755025816	0.9490781051135599	0.6284371712750685	0.6733675602538354	0.8634553859860388	0.8015656948883233	1.0	0.25	0.0	-0.0003533043601419008	-0.0003533043601419008
1289	0.011516213073603603	0.0032945267736682127	0.0012506033054447314	0.9787448651613584	-1	0	0	0.2857142857142857	2	0.875	7	0.5555555555555556	0.875	8	7	1	1	0	0.2222222222222222	9	2	10	0.2	0	0.48500401942984245	0.9629598536032415	0.4952052664516847	0.9559156504017468	0.8751771939191949	0.9367677774491051	0.9311443001998639	0.9530267731360168	1.0	0.625	0.0	0.0012506033054447314	0.0012506033054447314
4151	0.014142825314106173	0.006199802146416829	-0.006117889827921112	0.9675094317562294	-1	0	0	0.3333333333333333	2	0.8571428571428571	6	0.5625	0.8571428571428571	7	6	1	0	0	0.25	8	2	9	0.0	0	0.7504755640227418	0.9563091647773	0.4952052664516847	0.9528132601995457	0.8374372926226616	0.7924091967533758	0.9118693209365181	0.9225078559824184	0	0	0.0	-0.0006117889827921112	-0.0006117889827921112
1505	0.008267940570957448	0.0035420357242715783	0.0035328888678560024	0.9744016978466058	-1	0	0	0.3333333333333333	2	0.8333333333333334	5	0.5714285714285714	0.8333333333333334	6	5	1	1	0	0.2857142857142857	7	2	8	0.2	0	0.6382293109440699	0.9690902551472367	0.5038192731405061	0.9612162410649749	0.8751771939191949	0.8533298610982026	0.9251516294140327	0.9429713098417245	1.0	0.5	0.0	0.0035328888678560024	0.0035328888678560024
3630	0.012004804591186654	0.006248576511820843	0.006223308585215489	0.9649065502577752	-1	0	0	0.16666666666666666	1	1.0	6	1.0	1.0	7	6	0	1	0	0.125	8	1	8	0.3333333333333333	0	0.9250349315805693	0.9706779785342912	0.4952052664516847	0.953838865824201	0.9323535551513116	0.8332422567105939	0.9405725703186	0.9377465024495879	1.0	0.2857142857142857	0.0	0.006223308585215489	0.006223308585215489
2297	0.010359101972580168	0.0057953948120354004	0.005779627900930272	0.9680476395808667	-1	0	0	0.3333333333333333	2	0.8571428571428571	6	0.5625	0.8571428571428571	7	6	1	1	0	0.25	8	2	9	0.2	0	0.9250349315805693	0.9706779785342912	0.4952052664516847	0.953838865824201	0.9323535551513116	0.8427239600417046	0.9405725703186	0.9390920519885586	1.0	0.2857142857142857	0.0	0.005779627900930272	0.005779627900930272
1871	0.0035824475508936904	0.003411284623991473	-0.003410761543399867	0.9846843979610317	-1	0	0	0.5	2	0.6666666666666666	2	1.0	0.3333333333333333	3	1	1	4	0	0.2	1	5	5	1.0	0.5	0.9834176476406788	0.9773269598782287	0.3639038469748439	0.8359309164864779	0.9323535551513116	0.5744998479225767	0.9454499133153371	0.8695946157295038	0.3333333333333333	0.6666666666666666	0.0	-0.0003410761543399867	-0.0003410761543399867
273	0.002024207764303933	0.0019177121939893556	-0.0019177116457568123	0.9843742027124849	-1	0	0	1.0	2	0.0	0	0.75	0	1	0	1	0	0	1.0	2	2	3	0.0	0	0	0	0	0	0	0	0	0	0	0	0	-0.00019177116457568124	-0.00019177116457568124
4478	0.014153956652962986	0.006815940392089075	0.006765048237412698	0.9602678643978986	-1	0	0	0.2857142857142857	2	0.875	7	0.5555555555555556	0.75	7	6	2	2	0	0.2222222222222222	9	2	10	0.2857142857142857	0	0.9834176476406788	0.9539575899810572	0.10340260470266416	0.9594599456494791	0.9323535551513116	0.8474025701487256	0.9825953912676174	0.9331742206045297	0.5714285714285714	0.14285714285714285	0.0	0.006765048237412698	0.006765048237412698
4139	0.011678233107017964	0.00555788351219877	0.00555568694379509	0.9649057321312449	-1	0	0	0.16666666666666666	1	1.0	6	1.0	1.0	7	6	0	1	0	0.125	8	1	8	0.3333333333333333	0	0.9250349315805693	0.9706779785342912	0.4952052664516847	0.953838865824201	0.9454294982992151	0.861563778013515	0.9405725703186	0.9418845206925147	1.0	0.42857142857142855	0.0	0.00555568694379509	0.00555568694379509
1995	0.010682813748248551	0.005782140242466998	0.0057744503978015204	0.9681276162516703	-1	0	0	0.3333333333333333	2	0.8571428571428571	6	0.5625	0.8571428571428571	7	6	1	1	0	0.25	8	2	9	0.2	0	0.9250349315805693	0.9706779785342912	0.4952052664516847	0.953838865824201	0.9323535551513116	0.8332422567105939	0.9405725703186	0.9377465024495879	1.0	0.2857142857142857	0.0	0.0057744503978015204	0.0057744503978015204
1730	0.00962198043192044	0.0041916858727470705	0.0038109329653690785	0.9767858970434296	-1	0	0	0.3333333333333333	2	0.8571428571428571	6	0.5625	0.8571428571428571	7	6	1	1	0	0.25	8	2	9	0.2	0	0.35142369030757054	0.9671262739464666	0.5124332798293276	0.95133072635316	0.8686641941222326	0.8569597053202267	0.90612844910815	0.9379008094810193	1.0	0.42857142857142855	0.0	0.0038109329653690785	0.0038109329653690785
2260	0.008991313792197043	0.004600550372709376	0.0005552313286861628	0.968559130856138	-1	0	0	0.3333333333333333	2	0.8333333333333334	5	0.5714285714285714	0.8333333333333334	6	5	1	1	0	0.2857142857142857	7	2	8	0.2	0	0.6136235391452306	0.9710882423854573	0.5038192731405061	0.952282905898098	0.8638000280806704	0.8282038179394859	0.8760980942582568	0.9366457993664508	1.0	0.3333333333333333	0.0	0.0005552313286861628	0.0005552313286861628
4534	0.014828054340189873	0.006976906816062149	0.006057294391774095	0.9577106263704467	-1	0	0	0.2857142857142857	2	0.875	7	0.5555555555555556	0.875	8	7	1	1	0	0.2222222222222222	9	2	10	0.2	0	0.9542262896106241	0.9688174741309553	0.2993039355771744	0.9525905138537609	0.9323535551513116	0.8247499874964695	0.9676293714688066	0.9347355361016173	1.0	0.25	0.0	0.006057294391774095	0.006057294391774095
3901	0.01210751353043761	0.005889605323801364	0.005884830705014647	0.9651666678945799	-1	0	0	0.16666666666666666	1	1.0	6	1.0	1.0	7	6	0	1	0	0.125	8	1	8	0.3333333333333333	0	0.9250349315805693	0.9706779785342912	0.4952052664516847	0.953838865824201	0.9323535551513116	0.8332422567105939	0.9405725703186	0.9377465024495879	1.0	0.42857142857142855	0.0	0.005884830705014647	0.005884830705014647
509	0.0016367535318741605	0.0015718919163031358	-0.0015718919162169595	0.9826754001609351	-1	0	0	0	0	0	0	1.0	0	0	0	0	1	0	1.0	1	1	1	0.25	0	0	0	0	0	0	0	0	0	0	0	0	-0.1	-0.1
2599	0.012045971993589873	0.006456702079548064	0.006426974893557882	0.9647013569203038	-1	0	0	0.16666666666666666	1	1.0	6	1.0	1.0	7	6	0	1	0	0.125	8	1	8	0.3333333333333333	0	0.9250349315805693	0.9706779785342912	0.4952052664516847	0.953838865824201	0.9323535551513116	0.8332422567105939	0.9405725703186	0.9377465024495879	1.0	0.42857142857142855	0.0	0.006426974893557882	0.006426974893557882
330	0.016015453257324005	0.003612446144166139	-0.0035691281292524976	0.9815925752973124	-1	0	0	0.2	1	1.0	5	1.0	1.0	5	5	1	2	0	0.14285714285714285	7	1	7	0.3333333333333333	0	0.4625419084743697	0.8940582051280656	0.8290696989204385	0.867996505024876	0.8148456535812798	0.9636391660989686	0.8825779913254141	0.9191723855387542	0.6	0.2	0.0	-0.00035691281292524977	-0.00035691281292524977
4021	0.012041447489243337	0.006558445599735141	0.006533969885397436	0.9643755036360592	-1	0	0	0.16666666666666666	1	1.0	6	1.0	1.0	7	6	0	1	0	0.125	8	1	8	0.3333333333333333	0	0.9250349315805693	0.9706779785342912	0.4952052664516847	0.953838865824201	0.9323535551513116	0.8332422567105939	0.9405725703186	0.9377465024495879	1.0	0.7142857142857143	0.0	0.006533969885397436	0.006533969885397436
3762	0.014676218394572626	0.00690475811111205	0.0062205349384222616	0.9574479940252885	-1	0	0	0.2857142857142857	2	0.875	7	0.5555555555555556	0.875	8	7	1	1	0	0.2222222222222222	9	2	10	0.2	0	0.9542262896106241	0.9688174741309553	0.2993039355771744	0.9525905138537609	0.9323535551513116	0.8247499874964695	0.9676293714688066	0.9347355361016173	1.0	0.25	0.0	0.0062205349384222616	0.0062205349384222616
1222	0.007825076825593118	0.003896908453734667	-0.0038388332279081397	0.9788538629591451	-1	0	0	0.5	3	0.6666666666666666	4	0.4444444444444444	0.6666666666666666	6	4	1	1	0	0.5	6	3	8	0.25	1.0	0.6382293109440699	0.9690902551472367	0.5106688239562469	0.9625669539900468	0.8751771939191949	0.8533298610982026	0.9251516294140327	0.9436283143206712	1.0	0.3333333333333333	0.0	-0.00038388332279081395	-0.00038388332279081395
4812	0.01392233331048516	0.0065809023310637515	0.006558938343391528	0.9605349403628632	-1	0	0	0.2857142857142857	2	0.875	7	0.5555555555555556	0.75	7	6	2	1	0	0.2222222222222222	9	2	10	0.14285714285714285	0	0.9834176476406788	0.9539575899810572	0.10340260470266416	0.9594599456494791	0.9323535551513116	0.8431678144060971	0.9806062809440402	0.9324979305468225	1.0	0.14285714285714285	0.0	0.006558938343391528	0.006558938343391528
4434	0.016751805039834124	0.014190229530657105	-0.013967296185249875	0.9626120649386286	-1	0	0	0.2857142857142857	2	0.875	7	0.5555555555555556	0.75	7	6	2	1	0	0.2222222222222222	9	2	10	0.14285714285714285	0	0.9834176476406788	0.9539575899810572	0.10340260470266416	0.9393201642025407	0.9323535551513116	0.8389368186189133	0.9825953912676174	0.9222735767821162	1.0	0.14285714285714285	0.0	-0.0013967296185249875	-0.0013967296185249875
4591	0.013406079261485059	0.005711486656890106	0.0052621330742125905	0.9564922187343785	-1	0	0	0.3333333333333333	2	0.7142857142857143	5	0.5625	0.7142857142857143	7	5	1	1	0	0.25	8	2	9	0.25	0	0.9834176476406788	0.9539575899810572	0.10340260470266416	0.9594599456494791	0.9323535551513116	0.8389368186189133	0.9825953912676174	0.9318307967011518	1.0	0.14285714285714285	0.0	0.0052621330742125905	0.0052621330742125905
1715	0.010415728841169782	0.004668329107069493	0.004134786289035747	0.977719432316291	-1	0	0	0.2857142857142857	2	0.875	7	0.5555555555555556	0.875	8	7	1	1	0	0.2222222222222222	9	2	10	0.2	0	0.6382293109440699	0.9688280276835257	0.5038192731405061	0.955601410051712	0.9070218744337343	0.8202397985417794	0.9251516294140327	0.9355085708252975	1.0	0.375	0.0	0.004134786289035747	0.004134786289035747
2914	0.016684631750153462	0.007834915383567306	0.004483163060282546	0.9573182089850589	-1	0	0	0.2222222222222222	2	0.9090909090909091	10	0.5416666666666666	0.9090909090909091	11	10	1	1	0	0.16666666666666666	12	2	13	0.2	0	0.30221214670989194	0.9689528789915925	0.5124332798293276	0.9334929927401816	0.8686641941222326	0.8548450314827114	0.7595552773517069	0.932041795027566	1.0	0.18181818181818182	0.0	0.004483163060282546	0.004483163060282546
622	0.0018004045266691246	0.001738999481436601	-0.0017389303313807005	0.9845598262132361	-1	0	0	1.0	1	0	0	1.0	0	1	0	0	1	0	0.5	1	2	2	0.3333333333333333	0	0	0	0	0	0	0	0	0	0	0	0	-0.00017389303313807006	-0.00017389303313807006
88	0.018073689419683556	0.007721336996588596	-0.007465171231524467	0.9579723581288266	-1	0	0	0.1	1	1.0	13	0.38461538461538464	0.9230769230769231	13	12	1	1	0	0.23076923076923078	3	13	15	0.2	0	0.5152121808213981	0.9156066698137031	0.4883869336524514	0.8232555403885536	0.6627321116130193	0.9184683067719882	0.8841001589572997	0.8923325843439868	1.0	0.15384615384615385	0.0	-0.0007465171231524467	-0.0007465171231524467
3314	0.0120916583562049	0.0065857210453440646	0.006585626528173592	0.9641675647205722	-1	0	0	0.16666666666666666	1	1.0	6	1.0	1.0	7	6	0	1	0	0.125	8	1	8	0.3333333333333333	0	0.9250349315805693	0.9706779785342912	0.4952052664516847	0.953838865824201	0.9323535551513116	0.8332422567105939	0.9405725703186	0.9377465024495879	1.0	0.7142857142857143	0.0	0.006585626528173592	0.006585626528173592
4879	0.014651339582722057	0.0068015019558205604	0.0061078877974266	0.957809478472911	-1	0	0	0.2857142857142857	2	0.875	7	0.5555555555555556	0.875	8	7	1	1	0	0.2222222222222222	9	2	10	0.2	0	0.9542262896106241	0.9688174741309553	0.2993039355771744	0.9525905138537609	0.9323535551513116	0.8247499874964695	0.9676293714688066	0.9347355361016173	1.0	0.25	0.0	0.0061078877974266	0.0061078877974266
3507	0.011920358086119609	0.006384040256299762	0.0060400386845034055	0.9650974483064266	-1	0	0	0.16666666666666666	1	1.0	6	1.0	1.0	7	6	0	1	0	0.125	8	1	8	0.3333333333333333	0	0.9250349315805693	0.9706779785342912	0.4952052664516847	0.954487087694581	0.8686641941222326	0.8642291949544151	0.9405725703186	0.9425623070106763	1.0	0.42857142857142855	0.0	0.0060400386845034055	0.0060400386845034055
4108	0.011937514659380186	0.006135492797176877	0.006108915422657208	0.964862494778589	-1	0	0	0.16666666666666666	1	1.0	6	1.0	1.0	7	6	0	1	0	0.125	8	1	8	0.3333333333333333	0	0.9250349315805693	0.9706779785342912	0.4952052664516847	0.953838865824201	0.9323535551513116	0.8332422567105939	0.9405725703186	0.9377465024495879	1.0	0.2857142857142857	0.0	0.006108915422657208	0.006108915422657208
3990	0.011943381785466596	0.00640090647945659	0.006368767380125343	0.9649201207748255	-1	0	0	0.16666666666666666	1	1.0	6	1.0	1.0	7	6	0	1	0	0.125	8	1	8	0.3333333333333333	0	0.9250349315805693	0.9706779785342912	0.4952052664516847	0.953838865824201	0.9323535551513116	0.8332422567105939	0.9405725703186	0.9377465024495879	1.0	0.7142857142857143	0.0	0.006368767380125343	0.006368767380125343
2818	0.010676202565297568	0.0054607949133642095	0.0054607854345273	0.9683175204975228	-1	0	0	0.3333333333333333	2	0.8571428571428571	6	0.5625	0.8571428571428571	7	6	1	1	0	0.25	8	2	9	0.2	0	0.9250349315805693	0.9706779785342912	0.4952052664516847	0.953838865824201	0.9323535551513116	0.8332422567105939	0.9405725703186	0.9377465024495879	1.0	0.2857142857142857	0.0	0.0054607854345273	0.0054607854345273
2088	0.009081092443335116	0.004010338574068799	0.0004990469053758883	0.9697640986948305	-1	0	0	0.3333333333333333	2	0.8333333333333334	5	0.5714285714285714	0.8333333333333334	6	5	1	1	0	0.2857142857142857	7	2	8	0.2	0	0.9542262896106241	0.9683082634833938	0.2993039355771744	0.9621227751830922	0.9323535551513116	0.7919733647331063	0.9676293714688066	0.934851357484234	1.0	0.3333333333333333	0.0	0.0004990469053758883	0.0004990469053758883
582	0.001634896808034562	0.0015714405568281722	-0.001571440556739455	0.9825456854604336	-1	0	0	0	0	0	0	1.0	0	0	0	0	1	0	1.0	1	1	1	0.25	0	0	0	0	0	0	0	0	0	0	0	0	-0.1	-0.1
2820	0.010674722107518414	0.005915677686740292	0.005908458746990649	0.9676264920265977	-1	0	0	0.3333333333333333	2	0.8571428571428571	6	0.5625	0.8571428571428571	7	6	1	1	0	0.25	8	2	9	0.2	0	0.9250349315805693	0.9706779785342912	0.4952052664516847	0.953838865824201	0.9323535551513116	0.8332422567105939	0.9405725703186	0.9377465024495879	1.0	0.2857142857142857	0.0	0.005908458746990649	0.005908458746990649
2372	0.01009039327956849	0.0018663111229498266	0.0018656059752778125	0.9720424840002825	-1	0	0	0.2857142857142857	2	0.875	7	0.5555555555555556	0.875	8	7	1	1	0	0.2222222222222222	9	2	10	0.2	0	0.9542262896106241	0.9688174741309553	0.35756434562473577	0.9476640025282906	0.9323535551513116	0.8329616148224729	0.9578469245046222	0.9337907764885253	1.0	0.25	0.0	0.0018656059752778125	0.0018656059752778125
1429	0.01173585120149673	0.0038372456116052517	0.0032032797546233138	0.977471174672282	-1	0	0	0.25	2	0.8888888888888888	8	0.55	0.8888888888888888	9	8	1	1	0	0.2	10	2	11	0.2	0	0.9421576342205228	0.9277370570147266	0.7595004541917232	0.9757807567161841	0.9323535551513116	0.861573773085054	0.90612844910815	0.9365717524489289	1.0	0.3333333333333333	0.0	0.0032032797546233138	0.0032032797546233138
3171	0.012021942596928816	0.006332640849005897	0.006332608182108364	0.9644867931501904	-1	0	0	0.16666666666666666	1	1.0	6	1.0	1.0	7	6	0	1	0	0.125	8	1	8	0.3333333333333333	0	0.9250349315805693	0.9706779785342912	0.4952052664516847	0.953838865824201	0.9323535551513116	0.8332422567105939	0.9405725703186	0.9377465024495879	1.0	0.2857142857142857	0.0	0.006332608182108364	0.006332608182108364
4786	0.016543446525279865	0.008501142445696783	0.008312415470319023	0.9639701490054255	-1	0	0	0.2222222222222222	2	0.9090909090909091	10	0.5416666666666666	0.8181818181818182	9	9	3	4	0	0.16666666666666666	12	2	13	0.4	0	0.9834176476406788	0.9714000873653476	0.4952052664516847	0.9474585689345199	0.8908589965984302	0.8946325522292446	0.9476439298785684	0.9454301473954981	0.1111111111111111	0.7777777777777778	0.0	0.008312415470319023	0.008312415470319023
4078	0.012179234093382073	0.006518142171601107	0.006512617215521371	0.9642997937832463	-1	0	0	0.16666666666666666	1	1.0	6	1.0	1.0	7	6	0	1	0	0.125	8	1	8	0.3333333333333333	0	0.9250349315805693	0.9706779785342912	0.4952052664516847	0.953838865824201	0.9323535551513116	0.8332422567105939	0.9405725703186	0.9377465024495879	1.0	0.2857142857142857	0.0	0.006512617215521371	0.006512617215521371
75	0.005766652895911559	0.002852625715240271	-0.0028460342936450188	0.9811546885578818	-1	0	0	0.5	3	0.5	3	0.5333333333333333	0.3333333333333333	4	2	3	0	0	0.6	3	5	8	0.0	0	0.30608745977307167	0.8999709266520709	0.4961501416980553	0.911170246309281	0.6112782180706703	0.9416479602494019	0.8409975720877065	0.9194834248672685	0	0	0.0	-0.0002846034293645019	-0.0002846034293645019
2536	0.010535511138070741	0.005238161765699482	0.005228745895149082	0.9682017136236334	-1	0	0	0.3333333333333333	2	0.8571428571428571	6	0.5625	0.8571428571428571	7	6	1	1	0	0.25	8	2	9	0.2	0	0.9250349315805693	0.9706779785342912	0.4952052664516847	0.953838865824201	0.9323535551513116	0.8332422567105939	0.9405725703186	0.9377465024495879	1.0	0.2857142857142857	0.0	0.005228745895149082	0.005228745895149082
1813	0.010682289472412834	0.005264918770960386	0.0049471088943763685	0.9667303870497778	-1	0	0	0.3333333333333333	2	0.8571428571428571	6	0.5625	0.8571428571428571	7	6	1	1	0	0.25	8	2	9	0.2	0	0.9250349315805693	0.9686228775017127	0.4952052664516847	0.9633983932688387	0.9323535551513116	0.7754475387663196	0.9405725703186	0.9337949865144423	1.0	0.42857142857142855	0.0	0.0049471088943763685	0.0049471088943763685
1065	0.015787056754322227	0.005255708147465452	-0.004502019423706953	0.9772200400526887	-1	0	0	0.25	2	0.9	9	0.5454545454545454	0.9	10	9	1	1	0	0.18181818181818182	11	2	12	0.2	0	0.506603666210738	0.9091520655135675	0.731832503501343	0.8767432164938417	0.8686641941222326	0.9524446506206805	0.9087463393784537	0.9183999009248509	1.0	0.4	0.0	-0.00045020194237069527	-0.00045020194237069527
4129	0.01210895669748615	0.006416418689105808	0.006397204427934924	0.9647272391704835	-1	0	0	0.16666666666666666	1	1.0	6	1.0	1.0	7	6	0	1	0	0.125	8	1	8	0.3333333333333333	0	0.9250349315805693	0.9706779785342912	0.4952052664516847	0.953838865824201	0.9323535551513116	0.8332422567105939	0.9405725703186	0.9377465024495879	1.0	0.2857142857142857	0.0	0.006397204427934924	0.006397204427934924
1834	0.010688328270226664	0.005948764657546347	0.005890656344657979	0.9677336369040214	-1	0	0	0.3333333333333333	2	0.8571428571428571	6	0.5625	0.8571428571428571	7	6	1	1	0	0.25	8	2	9	0.2	0	0.9250349315805693	0.9706779785342912	0.4952052664516847	0.953838865824201	0.9323535551513116	0.8332422567105939	0.9405725703186	0.9377465024495879	1.0	0.2857142857142857	0.0	0.005890656344657979	0.005890656344657979
774	0.018747332036905068	0.004365229340079315	-0.004262448400022784	0.9780748048860138	-1	0	0	0.25	2	0.9	9	0.5454545454545454	0.7	8	7	3	3	0	0.18181818181818182	11	2	12	0.3333333333333333	0	0.35142369030757054	0.9457953842517318	0.7595004541917232	0.857978002799407	0.8686641941222326	0.8779622869202821	0.9251516294140327	0.9011774827422089	0.125	0.75	0.0	-0.00042624484000227845	-0.00042624484000227845
4443	0.01483315035661217	0.00169057927034106	0.001668674242918484	0.9623066001003744	-1	0	0	0.2857142857142857	2	0.875	7	0.5555555555555556	0.75	7	6	2	1	0	0.2222222222222222	9	2	10	0.14285714285714285	0	0.9834176476406788	0.9565973943885296	0.10340260470266416	0.9594599456494791	0.9323535551513116	0.8431678144060971	0.9806062809440402	0.9337832540093397	1.0	0.14285714285714285	0.0	0.001668674242918484	0.001668674242918484
3966	0.014434344893989277	0.006419266139997957	0.005682160727523186	0.9576007224424864	-1	0	0	0.2857142857142857	2	0.875	7	0.5555555555555556	0.875	8	7	1	1	0	0.2222222222222222	9	2	10	0.2	0	0.9542262896106241	0.9688174741309553	0.2993039355771744	0.9525905138537609	0.9323535551513116	0.8247499874964695	0.9676293714688066	0.9347355361016173	1.0	0.25	0.0	0.005682160727523186	0.005682160727523186
3445	0.008540672534886022	0.0035682641394157214	-0.0025757305891587054	0.9698622824392584	-1	0	0	0.25	1	1.0	4	1.0	1.0	5	4	0	1	0	0.16666666666666666	6	1	6	0.3333333333333333	0	0.9834176476406788	0.9572921516232812	0.10340260470266416	0.968871184988194	0.9323535551513116	0.5677259882330811	0.9825953912676174	0.9066528500909778	1.0	1.0	0.0	-0.00025757305891587054	-0.00025757305891587054
4133	0.011847481902269523	0.00639831193054198	0.006382018742910194	0.9646364509512934	-1	0	0	0.16666666666666666	1	1.0	6	1.0	1.0	7	6	0	1	0	0.125	8	1	8	0.3333333333333333	0	0.9250349315805693	0.9706779785342912	0.4952052664516847	0.953838865824201	0.9323535551513116	0.8332422567105939	0.9405725703186	0.9377465024495879	1.0	0.2857142857142857	0.0	0.006382018742910194	0.006382018742910194
3239	0.012058026584857221	0.006048647763527105	0.006006760412604426	0.9649776076607532	-1	0	0	0.16666666666666666	1	1.0	6	1.0	1.0	7	6	0	1	0	0.125	8	1	8	0.3333333333333333	0	0.9250349315805693	0.9706779785342912	0.4952052664516847	0.953838865824201	0.9323535551513116	0.8332422567105939	0.9405725703186	0.9377465024495879	1.0	0.42857142857142855	0.0	0.006006760412604426	0.006006760412604426
2837	0.011095456713161972	0.005465130022158611	0.004597811049019947	0.9673256625755218	-1	0	0	0.3333333333333333	2	0.8571428571428571	6	0.5625	0.8571428571428571	7	6	1	1	0	0.25	8	2	9	0.2	0	0.9250349315805693	0.9706779785342912	0.4952052664516847	0.9575098182639287	0.9323535551513116	0.8332422567105939	0.9405725703186	0.9394125562799138	1.0	0.42857142857142855	0.0	0.004597811049019947	0.004597811049019947
2175	0.0021331040532287337	0.0020644143279995317	-0.002064342980638266	0.9854323947976421	-1	0	0	0.5	1	1.0	1	1.0	0	1	0	1	1	0	0.3333333333333333	1	3	3	0.2	0	0	0	0	0	0	0	0	0	0	0	0	-0.00020643429806382663	-0.00020643429806382663
1209	0.007995575639451635	0.003190604850502441	0.0031661822372011012	0.9751390746313444	-1	0	0	0.3333333333333333	2	0.8333333333333334	5	0.5714285714285714	0.8333333333333334	6	5	1	1	0	0.2857142857142857	7	2	8	0.2	0	0.6382293109440699	0.9690902551472367	0.5329494781642868	0.9617009606468001	0.8751771939191949	0.7159839484798256	0.9251516294140327	0.9262910314683924	1.0	0.5	0.0	0.0031661822372011012	0.0031661822372011012
1588	0.007783908750461308	0.0025497823820670182	0.0025497599021956055	0.9751604598794682	-1	0	0	0.3333333333333333	2	0.8333333333333334	5	0.5714285714285714	0.8333333333333334	6	5	1	1	0	0.2857142857142857	7	2	8	0.2	0	0.6382293109440699	0.9690902551472367	0.5329494781642868	0.9617009606468001	0.8751771939191949	0.8533298610982026	0.9251516294140327	0.9432053389685383	1.0	0.5	0.0	0.0025497599021956055	0.0025497599021956055
29	0.02024339523538387	0.00894100874904796	-0.008397482721058253	0.9781566255278338	-1	0	0	0.5	5	0.46153846153846156	6	0.6	0.38461538461538464	8	5	6	0	0	1.0	5	5	15	0.0	0.2	0.4927385683557339	0.9087167760792293	0.7377267244377873	0.9670613489715046	0.4541804180373726	0.8593641660399635	0.8017597740725594	0.9238539078411002	0	0	0.0	-0.0008397482721058253	-0.0008397482721058253
2046	0.013275363019113574	0.006677778414893232	0.004102404684191378	0.9680064310642164	-1	0	0	0.2857142857142857	2	0.875	7	0.5555555555555556	0.875	8	7	1	1	0	0.2222222222222222	9	2	10	0.2	0	0.6382293109440699	0.9688280276835257	0.5038192731405061	0.955601410051712	0.8751771939191949	0.8555551883311179	0.9251516294140327	0.9405605572148205	1.0	0.25	0.0	0.004102404684191378	0.004102404684191378
510	0.011349371135289143	0.007382752082261972	-0.006999320683622474	0.9723347610271073	-1	0	0	0.4	2	0.8	4	0.5833333333333334	0.6	4	3	2	6	0	0.3333333333333333	6	2	7	0.8571428571428571	0	0.7204477775128879	0.9654565399299364	0.6629386290094705	0.847110335778054	0.41902808177113116	0.941971364627341	0.9193368698511976	0.9314925176105627	0.25	0.5	0.0	-0.0006999320683622474	-0.0006999320683622474
3416	0.011892485637899654	0.005914886908864198	0.005895209815609783	0.9648875732771128	-1	0	0	0.16666666666666666	1	1.0	6	1.0	1.0	7	6	0	1	0	0.125	8	1	8	0.3333333333333333	0	0.9250349315805693	0.9706779785342912	0.4952052664516847	0.953838865824201	0.9323535551513116	0.8332422567105939	0.9405725703186	0.9377465024495879	1.0	0.2857142857142857	0.0	0.005895209815609783	0.005895209815609783
2067	0.013388067030143714	0.0066098980238053565	0.004228728516998336	0.9677182573983087	-1	0	0	0.2857142857142857	2	0.875	7	0.5555555555555556	0.875	8	7	1	1	0	0.2222222222222222	9	2	10	0.2	0	0.9542262896106241	0.9666537871580091	0.35756434562473577	0.958622809260093	0.9323535551513116	0.7649153726606689	0.9578469245046222	0.9284527383244697	1.0	0.5	0.0	0.004228728516998336	0.004228728516998336
4490	0.009148439371237257	0.0029444564371021447	0.0003300390963780621	0.9697825173995348	-1	0	0	0.3333333333333333	2	0.8333333333333334	5	0.5714285714285714	0.6666666666666666	5	4	2	2	0	0.2857142857142857	7	2	8	0.2857142857142857	0	0.9834176476406788	0.5581188219404474	0.10340260470266416	0.9732270931413127	0.9323535551513116	0.5957551127764834	0.9825953912676174	0.8029532644826045	0.6	1.0	0.0	0.0003300390963780621	0.0003300390963780621
1098	0.013860615991797814	0.006374937644595692	-0.006330122328848526	0.9745723408414799	-1	0	0	0.2	2	0.9166666666666666	11	0.5384615384615384	0.9166666666666666	13	11	0	1	0	0.15384615384615385	2	13	14	0.5	0	0.45400263640418714	0.919894365795194	0.4952052664516847	0.9236735462999585	0.8794812922679249	0.9592089340136726	0.7947052736365915	0.9368670877481527	1.0	0.5384615384615384	0.0	-0.0006330122328848526	-0.0006330122328848526
1754	0.013287549207388278	0.006756890104759442	0.004316479009821778	0.9681284704603537	-1	0	0	0.2857142857142857	2	0.875	7	0.5555555555555556	0.875	8	7	1	1	0	0.2222222222222222	9	2	10	0.2	0	0.6382293109440699	0.9688280276835257	0.5038192731405061	0.955601410051712	0.8751771939191949	0.8555551883311179	0.9251516294140327	0.9405605572148205	1.0	0.375	0.0	0.004316479009821778	0.004316479009821778
1221	0.010483605672879846	0.00239274040568033	0.0007324941724736072	0.9792053599347244	-1	0	0	0.25	2	0.8888888888888888	8	0.55	0.8888888888888888	9	8	1	1	0	0.2	10	2	11	0.2	0	0.6185843485521144	0.9558382479336992	0.4952052664516847	0.9546149627483148	0.8686641941222326	0.959174389959409	0.9203468918346487	0.9565839563446821	1.0	0.3333333333333333	0.0	0.0007324941724736072	0.0007324941724736072
2827	0.014519441912182273	0.0064451256487421844	0.005786965219387366	0.9577974620252716	-1	0	0	0.2857142857142857	2	0.875	7	0.5555555555555556	0.875	8	7	1	1	0	0.2222222222222222	9	2	10	0.2	0	0.9542262896106241	0.9688174741309553	0.2993039355771744	0.9525905138537609	0.9323535551513116	0.8247499874964695	0.9676293714688066	0.9347355361016173	1.0	0.25	0.0	0.005786965219387366	0.005786965219387366
2425	0.010736506273436273	0.0056525518458093674	0.00562360134692957	0.9681976748300447	-1	0	0	0.3333333333333333	2	0.8571428571428571	6	0.5625	0.8571428571428571	7	6	1	1	0	0.25	8	2	9	0.2	0	0.9250349315805693	0.9706779785342912	0.4952052664516847	0.953838865824201	0.9323535551513116	0.8332422567105939	0.9405725703186	0.9377465024495879	1.0	0.2857142857142857	0.0	0.00562360134692957	0.00562360134692957
2206	0.010646090048017323	0.005649843027104461	0.005126020469177972	0.9673578388779858	-1	0	0	0.3333333333333333	2	0.8571428571428571	6	0.5625	0.8571428571428571	7	6	1	1	0	0.25	8	2	9	0.2	0	0.9250349315805693	0.9706779785342912	0.4952052664516847	0.9575098182639287	0.9323535551513116	0.8332422567105939	0.9405725703186	0.9394125562799138	1.0	0.5714285714285714	0.0	0.005126020469177972	0.005126020469177972
2048	0.002632181912662621	0.002197188395296327	-0.002197103735968686	0.9811326225803636	-1	0	0	0.3333333333333333	1	1.0	2	1.0	0.5	2	1	1	3	0	0.25	1	4	4	0.6	0	0.675712699065166	0.9559360692111042	0.4244063082488558	0.9612102464345701	0.9388915267252633	0.5163391092127687	0.9613496847480608	0.8925914078265211	0.5	0.5	0.0	-0.00021971037359686858	-0.00021971037359686858
1537	0.008560434724157347	0.0037948542411748772	0.0037744882579094467	0.973008907290509	-1	0	0	0.2	1	1.0	5	1.0	1.0	6	5	0	1	0	0.14285714285714285	7	1	7	0.3333333333333333	0	0.6382293109440699	0.9690902551472367	0.5038192731405061	0.9612162410649749	0.8751771939191949	0.8533298610982026	0.9251516294140327	0.9429713098417245	1.0	0.5	0.0	0.0037744882579094467	0.0037744882579094467
4698	0.014141935044818168	0.006889161437613	0.006839493191571325	0.9600735954606358	-1	0	0	0.2857142857142857	2	0.875	7	0.5555555555555556	0.75	7	6	2	2	0	0.2222222222222222	9	2	10	0.2857142857142857	0	0.9834176476406788	0.9539575899810572	0.10340260470266416	0.9594599456494791	0.9323535551513116	0.8389368186189133	0.9825953912676174	0.9318307967011518	0.5714285714285714	0.14285714285714285	0.0	0.006839493191571325	0.006839493191571325
4535	0.010634772321152015	0.006127915549096568	0.004992382781395502	0.967604476968388	-1	0	0	0.3333333333333333	2	0.8571428571428571	6	0.5625	0.7142857142857143	6	5	2	2	0	0.25	8	2	9	0.2857142857142857	0	0.9542262896106241	0.9588772200626958	0.30791794226599595	0.9625031749130805	0.9323535551513116	0.8487986278929881	0.9303353848502395	0.9374128484562566	0.5833333333333334	0.16666666666666666	0.0	0.004992382781395502	0.004992382781395502
4852	0.013040590714488803	0.007425045249312741	0.007361412565956534	0.9636555531599017	-1	0	0	0.2857142857142857	2	0.875	7	0.5555555555555556	0.75	7	6	2	3	0	0.2222222222222222	9	2	10	0.42857142857142855	0	0.9834176476406788	0.9539575899810572	0.10340260470266416	0.9602717637450824	0.9323535551513116	0.8389368186189133	0.9825953912676174	0.9322756688277376	0.14285714285714285	0.14285714285714285	0.0	0.007361412565956534	0.007361412565956534
3172	0.0027691873804322675	0.0027106905318418674	-0.0027106759331796265	0.9839090725825612	-1	0	0	0.75	3	0.3333333333333333	1	0.625	0.3333333333333333	3	1	1	1	0	0.5	2	4	5	0.25	0.6666666666666666	0.30221214670989194	0.9616945692800187	0.5124332798293276	0.9068298459614539	0.8686641941222326	0.8348607657488966	0.7595552773517069	0.9147479349831297	1.0	0.6666666666666666	0.0	-0.00027106759331796263	-0.00027106759331796263
3059	0.01433893109844647	0.006811347623167267	0.006382684131483848	0.9568719277100838	-1	0	0	0.2857142857142857	2	0.875	7	0.5555555555555556	0.875	8	7	1	1	0	0.2222222222222222	9	2	10	0.2	0	0.9542262896106241	0.9597088464722708	0.30791794226599595	0.963024849613091	0.9323535551513116	0.8253406900873671	0.9589228275049093	0.9346916455021506	1.0	0.25	0.0	0.006382684131483848	0.006382684131483848
4324	0.004761458236424413	0.004095944398538489	-0.004095933859588742	0.9805398986995835	-1	0	0	0.25	1	1.0	4	1.0	0.75	4	3	1	2	0	0.16666666666666666	1	6	6	0.4	0	0.33510994859977244	0.9462085154272715	0.5124332798293276	0.929732947430485	0.7273315381607072	0.8458572873851344	0.8500760180826432	0.9156097202600818	0.75	0.25	0.0	-0.00040959338595887416	-0.00040959338595887416
1740	0.008526224213006495	0.003504514385439295	0.0033201011715243292	0.9742862823783398	-1	0	0	0.3333333333333333	2	0.8333333333333334	5	0.5714285714285714	0.8333333333333334	6	5	1	1	0	0.2857142857142857	7	2	8	0.2	0	0.6382293109440699	0.9690902551472367	0.5038192731405061	0.9612162410649749	0.9070218744337343	0.7869018651998099	0.9251516294140327	0.9342537191316065	1.0	0.5	0.0	0.0033201011715243292	0.0033201011715243292
3563	0.012134453615571522	0.006467773230710737	0.006451113716484373	0.9645308069231971	-1	0	0	0.16666666666666666	1	1.0	6	1.0	1.0	7	6	0	1	0	0.125	8	1	8	0.3333333333333333	0	0.9250349315805693	0.9706779785342912	0.4952052664516847	0.953838865824201	0.9323535551513116	0.8332422567105939	0.9405725703186	0.9377465024495879	1.0	0.2857142857142857	0.0	0.006451113716484373	0.006451113716484373
4261	0.0020797676802815296	0.0020328171554868184	-0.002032711997980192	0.9854965004711957	-1	0	0	0.5	1	1.0	1	1.0	0	1	0	1	2	0	0.3333333333333333	1	3	3	0.4	0	0	0	0	0	0	0	0	0	0	0	0	-0.0002032711997980192	-0.0002032711997980192
914	0.022926553939014528	0.0019379423215445271	-0.0017331538460261368	0.9804529227456006	-1	0	0	0.2	2	0.9230769230769231	12	0.38461538461538464	0.8461538461538461	12	11	2	1	0	0.23076923076923078	3	13	15	0.14285714285714285	0	0.35142369030757054	0.9373421507367444	0.7942850765560808	0.9011470206783235	0.8751771939191949	0.961691271744616	0.90612844910815	0.93777792253856	1.0	0.4166666666666667	0.0	-0.00017331538460261368	-0.00017331538460261368
1572	0.012239707211031653	0.006126410386090351	0.0022560767246519575	0.9786703130298685	-1	0	0	0.375	3	0.6666666666666666	6	0.4074074074074074	0.5555555555555556	6	5	4	1	0	0.3333333333333333	9	3	11	0.09090909090909091	0	0.6136235391452306	0.9772540351744006	0.4122904259042207	0.9530181507189821	0.7382360111320476	0.8576384225933148	0.9210947667909818	0.9455944690872722	1.0	0.5	0.0	0.0022560767246519575	0.0022560767246519575
4121	0.023279770781907537	0.007405992453706264	0.0012254327264569302	0.5680835877238408	-1	0	0	0.25	2	0.9	9	0.5454545454545454	0.8	9	8	2	1	0	0.18181818181818182	11	2	12	0.14285714285714285	0	0.9250349315805693	0.9639573826206508	0.4952052664516847	0.9684418603268733	0.8908589965984302	0.891733530610656	0.9448690799252546	0.9497692305359335	1.0	0.2222222222222222	0.0	0.0012254327264569302	0.0012254327264569302
4636	0.01777096928408561	0.002696047372764502	-0.002654177971041042	0.960289324067834	-1	0	0	0.2857142857142857	2	0.875	7	0.5555555555555556	0.75	7	6	2	1	0	0.2222222222222222	9	2	10	0.14285714285714285	0	0.9834176476406788	0.9521586385385525	0.10340260470266416	0.9594599456494791	0.9323535551513116	0.8389368186189133	0.9825953912676174	0.9309743329374582	1.0	0.14285714285714285	0.0	-0.0002654177971041042	-0.0002654177971041042
3684	0.009359791559612174	0.005593418349699371	0.0021139548822002216	0.96582376973322	-1	0	0	0.2	1	1.0	5	1.0	1.0	6	5	0	1	0	0.14285714285714285	7	1	7	0.3333333333333333	0	0.9542262896106241	0.9683082634833938	0.2993039355771744	0.9621227751830922	0.9323535551513116	0.7919733647331063	0.9676293714688066	0.934851357484234	1.0	0.5	0.0	0.0021139548822002216	0.0021139548822002216
1436	0.009410511780864179	0.0030643494519818756	-0.002896029735860384	0.9788608573412168	-1	0	0	0.5	3	0.7142857142857143	5	0.42857142857142855	0.7142857142857143	7	5	1	1	0	0.42857142857142855	7	3	9	0.25	1.0	0.9250349315805693	0.9686228775017127	0.4952052664516847	0.9633983932688387	0.9323535551513116	0.7758871046024683	0.9405725703186	0.9338470242671267	1.0	0.42857142857142855	0.0	-0.0002896029735860384	-0.0002896029735860384
1016	0.00892839511447541	0.0015430323318455072	0.0015357861256333292	0.9768935480203749	-1	0	0	0.3333333333333333	2	0.8333333333333334	5	0.5714285714285714	0.8333333333333334	6	5	1	1	0	0.2857142857142857	7	2	8	0.2	0	0.6382293109440699	0.9690902551472367	0.5106688239562469	0.9625669539900468	0.8751771939191949	0.8533298610982026	0.9251516294140327	0.9436283143206712	1.0	0.3333333333333333	0.0	0.0015357861256333292	0.0015357861256333292
2160	0.010613554502478077	0.005623937842819203	0.0056125489664110885	0.9679574756942989	-1	0	0	0.3333333333333333	2	0.8571428571428571	6	0.5625	0.8571428571428571	7	6	1	1	0	0.25	8	2	9	0.2	0	0.9250349315805693	0.9706779785342912	0.4952052664516847	0.953838865824201	0.9323535551513116	0.8332422567105939	0.9405725703186	0.9377465024495879	1.0	0.2857142857142857	0.0	0.0056125489664110885	0.0056125489664110885
4743	0.020434127401714353	0.005211656911427138	0.0027583175949558083	0.9389899107453273	-1	0	0	0.2857142857142857	2	0.875	7	0.3333333333333333	0.75	7	6	2	2	0	0.8333333333333334	6	5	10	0.2857142857142857	0	0.9834176476406788	0.9539575899810572	0.10340260470266416	0.9617404002113811	0.8031320912773048	0.8226215686721157	0.9751199529183702	0.9306385061297764	0.5714285714285714	0.14285714285714285	0.0	0.0027583175949558083	0.0027583175949558083
2587	0.004207773451521692	0.0033859937075060927	-0.003358094646135596	0.9823038423437997	-1	0	0	0.5	3	0.6666666666666666	4	0.5714285714285714	0.5	5	3	2	2	0	0.2857142857142857	2	7	8	0.3333333333333333	0.3333333333333333	0.30221214670989194	0.9440346923684146	0.5124332798293276	0.9426179060151981	0.8140936924214477	0.8413674172830277	0.8889762755013183	0.919155848703525	0.7	0.4	0.0	-0.0003358094646135596	-0.0003358094646135596
540	0.0017870441127546038	0.001730288316268001	-0.0017296458241202821	0.9847463491991592	-1	0	0	1.0	1	0	0	1.0	0	1	0	0	1	0	0.5	2	1	2	0.3333333333333333	0	0	0	0	0	0	0	0	0	0	0	0	-0.00017296458241202822	-0.00017296458241202822
1317	0.009550351513055833	0.003990690335521599	0.0035464272014684084	0.9768211342183943	-1	0	0	0.3333333333333333	2	0.8571428571428571	6	0.5625	0.8571428571428571	7	6	1	1	0	0.25	8	2	9	0.2	0	0.35142369030757054	0.9671262739464666	0.5124332798293276	0.95133072635316	0.8686641941222326	0.8569597053202267	0.90612844910815	0.9379008094810193	1.0	0.42857142857142855	0.0	0.0035464272014684084	0.0035464272014684084
436	0.00194560370730688	0.0018542511067945076	-0.0018542492609143638	0.9852201549444422	-1	0	0	1.0	1	0	0	1.0	0	1	0	0	1	0	0.5	2	1	2	0.3333333333333333	0	0	0	0	0	0	0	0	0	0	0	0	-0.00018542492609143637	-0.00018542492609143637
1765	0.011050980994244819	0.005939071345996371	0.004554659676516214	0.9676931326182188	-1	0	0	0.3333333333333333	2	0.8571428571428571	6	0.5625	0.8571428571428571	7	6	1	1	0	0.25	8	2	9	0.2	0	0.9250349315805693	0.9686228775017127	0.4952052664516847	0.9655518633550055	0.8816901937161571	0.8473594078586849	0.9405725703186	0.9440485557852099	1.0	0.2857142857142857	0.0	0.004554659676516214	0.004554659676516214
731	0.0034053176358475826	0.0033532214401166666	-0.003352120449292659	0.9810545949826046	-1	0	0	0.5	2	0.75	3	0.5	0.5	2	2	3	1	0	0.75	4	3	6	0.1	0	0.7960451227051635	0.8848873131563603	0.4778278202741536	0.9757483229439199	0.784721769236474	0.850074979745271	0.9269013480957484	0.923425003504884	1.0	1.0	0.0	-0.0003352120449292659	-0.0003352120449292659
1153	0.00879306039774047	0.001672341434837417	0.0016606606655620003	0.9768528682359596	-1	0	0	0.3333333333333333	2	0.8333333333333334	5	0.5714285714285714	0.8333333333333334	6	5	1	1	0	0.2857142857142857	7	2	8	0.2	0	0.6382293109440699	0.9690902551472367	0.5106688239562469	0.9625669539900468	0.8751771939191949	0.8533298610982026	0.9251516294140327	0.9436283143206712	1.0	0.3333333333333333	0.0	0.0016606606655620003	0.0016606606655620003
597	0.0016853774550401742	0.0016224928480327837	-0.001622408796168442	0.9820190414619472	-1	0	0	0	0	0	0	1.0	0	0	0	0	2	0	1.0	1	1	1	0.5	0	0	0	0	0	0	0	0	0	0	0	0	-0.1	-0.1
930	0.02596923202513355	0.003934358355887475	-0.003934245627400937	0.9811280142923041	-1	0	0	0.2	2	0.9230769230769231	12	0.3333333333333333	0.7692307692307693	11	10	3	1	0	0.5555555555555556	9	5	15	0.1111111111111111	0.3333333333333333	0.4934150547969659	0.9323763053294657	0.8290696989204385	0.8768931364786711	0.8686641941222326	0.9704512081679377	0.8810426269811322	0.9366089335806982	1.0	0.2727272727272727	0.0	-0.0003934245627400937	-0.0003934245627400937
4343	0.013489336394315201	0.0064695034124793264	0.006447827017010242	0.9606252794531579	-1	0	0	0.2857142857142857	2	0.875	7	0.5555555555555556	0.75	7	6	2	1	0	0.2222222222222222	9	2	10	0.14285714285714285	0	0.9834176476406788	0.9539575899810572	0.10340260470266416	0.9594599456494791	0.9323535551513116	0.8389368186189133	0.9825953912676174	0.9318307967011518	1.0	0.14285714285714285	0.0	0.006447827017010242	0.006447827017010242
1742	0.00838110577353196	0.003473989592739861	0.003389245518462833	0.9744659621789185	-1	0	0	0.3333333333333333	2	0.8333333333333334	5	0.5714285714285714	0.8333333333333334	6	5	1	1	0	0.2857142857142857	7	2	8	0.2	0	0.6382293109440699	0.9690902551472367	0.5038192731405061	0.9612162410649749	0.8751771939191949	0.8533298610982026	0.9251516294140327	0.9429713098417245	1.0	0.5	0.0	0.003389245518462833	0.003389245518462833
3935	0.012097300438480958	0.006254460457621513	0.006254118519119185	0.964684462404735	-1	0	0	0.16666666666666666	1	1.0	6	1.0	1.0	7	6	0	1	0	0.125	8	1	8	0.3333333333333333	0	0.9250349315805693	0.9706779785342912	0.4952052664516847	0.953838865824201	0.9323535551513116	0.8332422567105939	0.9405725703186	0.9377465024495879	1.0	0.2857142857142857	0.0	0.006254118519119185	0.006254118519119185
4039	0.011888941745712776	0.006486168054963692	0.006439783572522896	0.9643370334590421	-1	0	0	0.16666666666666666	1	1.0	6	1.0	1.0	7	6	0	1	0	0.125	8	1	8	0.3333333333333333	0	0.9250349315805693	0.9706779785342912	0.4952052664516847	0.953838865824201	0.9323535551513116	0.8332422567105939	0.9405725703186	0.9377465024495879	1.0	0.2857142857142857	0.0	0.006439783572522896	0.006439783572522896
3413	0.014901083737463365	0.0022132886763964765	-0.002170139075370906	0.9642889787850286	-1	0	0	0.16666666666666666	1	1.0	6	1.0	1.0	7	6	0	1	0	0.125	8	1	8	0.3333333333333333	0	0.6631958802438281	0.9658033171053697	0.4952052664516847	0.953838865824201	0.9323535551513116	0.8332422567105939	0.9405725703186	0.9345833177951081	1.0	0.42857142857142855	0.0	-0.0002170139075370906	-0.0002170139075370906
384	0.0025513775537594602	0.0025032002681242235	-0.0025031970725785404	0.9841739376650462	-1	0	0	0.5	1	1.0	1	1.0	1.0	2	1	0	0	0	0.3333333333333333	3	1	3	0.0	0	0.8154894102616816	0.8635514545923337	0.4899843405645772	0.8949002276252941	0.5851166757898206	0.949962327878517	0.9012279237932534	0.9097170285347039	0	0	0.0	-0.00025031970725785405	-0.00025031970725785405
2218	0.010584513147914176	0.005316601983182202	0.005294425435001982	0.9682106920043175	-1	0	0	0.3333333333333333	2	0.8571428571428571	6	0.5625	0.8571428571428571	7	6	1	1	0	0.25	8	2	9	0.2	0	0.9250349315805693	0.9706779785342912	0.4952052664516847	0.953838865824201	0.9323535551513116	0.8332422567105939	0.9405725703186	0.9377465024495879	1.0	0.42857142857142855	0.0	0.005294425435001982	0.005294425435001982
259	0.002604772924327825	0.0025592932283189304	-0.0025592930291467495	0.9845980926161492	-1	0	0	0.5	1	1.0	1	1.0	0	1	0	1	1	0	0.3333333333333333	3	1	3	0.2	0	0	0	0	0	0	0	0	0	0	0	0	-0.00025592930291467496	-0.00025592930291467496
4247	0.01193141895802161	0.0065207399502565	0.0064673581726890925	0.9643185052239495	-1	0	0	0.16666666666666666	1	1.0	6	1.0	1.0	7	6	0	1	0	0.125	8	1	8	0.3333333333333333	0	0.9250349315805693	0.9706779785342912	0.4952052664516847	0.953838865824201	0.9323535551513116	0.8332422567105939	0.9405725703186	0.9377465024495879	1.0	0.42857142857142855	0.0	0.0064673581726890925	0.0064673581726890925
5049	0.015282916452854862	0.008897467876629615	0.008662874517233568	0.9670038103126699	-1	0	0	0.25	2	0.8888888888888888	8	0.55	0.7777777777777778	7	7	3	2	0	0.2	10	2	11	0.2	0	0.9834176476406788	0.913666457840616	0.10340260470266416	0.9612650571252587	0.8609369118331645	0.9153249928044882	0.9800034231906848	0.9340359309214344	0.5714285714285714	0.14285714285714285	0.0	0.008662874517233568	0.008662874517233568
2168	0.013182379702766787	0.006766097105642205	0.004438324350281848	0.9678608588567024	-1	0	0	0.2857142857142857	2	0.875	7	0.5555555555555556	0.875	8	7	1	1	0	0.2222222222222222	9	2	10	0.2	0	0.6382293109440699	0.9688280276835257	0.5038192731405061	0.955601410051712	0.9070218744337343	0.8202397985417794	0.9251516294140327	0.9355085708252975	1.0	0.5	0.0	0.004438324350281848	0.004438324350281848
2415	0.010525337437366245	0.005342684758347198	0.005327224783546534	0.96847751466268	-1	0	0	0.3333333333333333	2	0.8571428571428571	6	0.5625	0.8571428571428571	7	6	1	1	0	0.25	8	2	9	0.2	0	0.9250349315805693	0.9706779785342912	0.4952052664516847	0.953838865824201	0.9323535551513116	0.8332422567105939	0.9405725703186	0.9377465024495879	1.0	0.2857142857142857	0.0	0.005327224783546534	0.005327224783546534
3333	0.009330539703075305	0.0049992285360704655	0.0013346063192422408	0.9665723534264441	-1	0	0	0.2	1	1.0	5	1.0	1.0	6	5	0	1	0	0.14285714285714285	7	1	7	0.3333333333333333	0	0.9542262896106241	0.9683082634833938	0.2993039355771744	0.9624657448642264	0.9323535551513116	0.7919733647331063	0.9676293714688066	0.935042992529688	1.0	0.5	0.0	0.0013346063192422408	0.0013346063192422408
2197	0.014091279940260147	0.007781814688850695	-0.007756466584185078	0.9694120955213015	-1	0	0	0.3333333333333333	2	0.8571428571428571	6	0.5625	0.8571428571428571	7	6	1	1	0	0.25	8	2	9	0.2	0	0.9250349315805693	0.9686228775017127	0.4952052664516847	0.9479828332247271	0.9323535551513116	0.7754475387663196	0.9405725703186	0.9258047544296503	1.0	0.42857142857142855	0.0	-0.0007756466584185078	-0.0007756466584185078
2090	0.0085282870046986	0.0032544624962848458	0.0031267889233385334	0.9743089595817676	-1	0	0	0.3333333333333333	2	0.8333333333333334	5	0.5714285714285714	0.8333333333333334	6	5	1	1	0	0.2857142857142857	7	2	8	0.2	0	0.6382293109440699	0.9690902551472367	0.5038192731405061	0.9612162410649749	0.9070218744337343	0.7869018651998099	0.9251516294140327	0.9342537191316065	1.0	0.5	0.0	0.0031267889233385334	0.0031267889233385334
772	0.0019242615709523761	0.0017311011702969177	-0.001725876207811784	0.9805969327473529	-1	0	0	1.0	1	0	0	1.0	0	1	0	0	0	0	0.5	2	1	2	0.0	0	0	0	0	0	0	0	0	0	0	0	0	-0.0001725876207811784	-0.0001725876207811784
1920	0.011191069377540375	0.005860248449307963	0.005241659635519567	0.9664507040388777	-1	0	0	0.3333333333333333	2	0.8571428571428571	6	0.5625	0.8571428571428571	7	6	1	1	0	0.25	8	2	9	0.2	0	0.9250349315805693	0.9686228775017127	0.4952052664516847	0.9633983932688387	0.8816901937161571	0.8008763098586387	0.9405725703186	0.9368681506843213	1.0	0.42857142857142855	0.0	0.005241659635519567	0.005241659635519567
3800	0.015754271297317327	0.0013583159078923057	0.0012873815784861624	0.5554208402064068	-1	0	0	0.16666666666666666	1	1.0	6	1.0	1.0	7	6	0	1	0	0.125	8	1	8	0.3333333333333333	0	0.9250349315805693	0.9706779785342912	0.4952052664516847	0.9560864394093976	0.9323535551513116	0.8332422567105939	0.9405725703186	0.9387558905435057	1.0	0.2857142857142857	0.0	0.0012873815784861624	0.0012873815784861624
73	0.01927750648274834	0.0037828248754117034	-0.0037459569617947076	0.9678334435067906	-1	0.5	2	0.5	5	0.5384615384615384	7	0.42857142857142855	0.38461538461538464	9	5	5	2	0	0.7142857142857143	5	7	15	0.2	0.2	0.6341414910214465	0.9651095609294054	0.15662693922546872	0.9397805138090155	0.8270149422414684	0.9662340054052135	0.9712176755423491	0.9585344944433613	0.5555555555555556	0.3333333333333333	0.0	-0.00037459569617947076	-0.00037459569617947076
634	0.0021107385252078815	0.0018254560175223506	-0.0018242256459756467	0.9832651194329034	-1	0	0	1.0	2	0.0	0	1.0	0	2	0	0	0	0	0.3333333333333333	3	1	3	0.0	1.0	0	0	0	0	0	0	0	0	0	0	0	-0.00018242256459756467	-0.00018242256459756467
3227	0.01206839641468408	0.006076915641315366	0.006058905186800143	0.9649451890700685	-1	0	0	0.16666666666666666	1	1.0	6	1.0	1.0	7	6	0	1	0	0.125	8	1	8	0.3333333333333333	0	0.9250349315805693	0.9706779785342912	0.4952052664516847	0.953838865824201	0.8831492228898428	0.8255041990451684	0.9405725703186	0.936673767504945	1.0	0.2857142857142857	0.0	0.006058905186800143	0.006058905186800143
2541	0.010633679280724508	0.005692877732506307	0.005686346908386954	0.9678717783992781	-1	0	0	0.3333333333333333	2	0.8571428571428571	6	0.5625	0.8571428571428571	7	6	1	1	0	0.25	8	2	9	0.2	0	0.9250349315805693	0.9706779785342912	0.4952052664516847	0.953838865824201	0.9323535551513116	0.8332422567105939	0.9405725703186	0.9377465024495879	1.0	0.2857142857142857	0.0	0.005686346908386954	0.005686346908386954
1678	0.009668225353845152	0.004219698546769885	0.003809357690973043	0.9769734117982873	-1	0	0	0.3333333333333333	2	0.8571428571428571	6	0.5625	0.8571428571428571	7	6	1	1	0	0.25	8	2	9	0.2	0	0.35142369030757054	0.9671262739464666	0.5124332798293276	0.95133072635316	0.8816901937161571	0.8275241670927747	0.90612844910815	0.9334468694549164	1.0	0.42857142857142855	0.0	0.003809357690973043	0.003809357690973043
2420	0.014485331947292658	0.012996746611785365	-0.012954860166126838	0.9692812979847352	-1	0	0	0.3333333333333333	2	0.8571428571428571	6	0.5625	0.8571428571428571	7	6	1	1	0	0.25	8	2	9	0.2	0	0.9250349315805693	0.9706779785342912	0.4952052664516847	0.9326714171213359	0.9323535551513116	0.8375509543581612	0.9405725703186	0.9301771625549116	1.0	0.2857142857142857	0.0	-0.0012954860166126839	-0.0012954860166126839
1481	0.008463016956784876	0.003215667109897389	0.003133321986785703	0.9750053882918646	-1	0	0	0.3333333333333333	2	0.8333333333333334	5	0.5714285714285714	0.8333333333333334	6	5	1	1	0	0.2857142857142857	7	2	8	0.2	0	0.6382293109440699	0.9690902551472367	0.5038192731405061	0.9612162410649749	0.9070218744337343	0.7869018651998099	0.9251516294140327	0.9342537191316065	1.0	0.3333333333333333	0.0	0.003133321986785703	0.003133321986785703
3106	0.015774506983008717	0.001720599020920808	0.0015653834658028152	0.5514627315266252	-1	0	0	0.16666666666666666	1	1.0	6	1.0	1.0	7	6	0	1	0	0.125	8	1	8	0.3333333333333333	0	0.9250349315805693	0.9706779785342912	0.4952052664516847	0.9560864394093976	0.9323535551513116	0.8332422567105939	0.9405725703186	0.9387558905435057	1.0	0.2857142857142857	0.0	0.0015653834658028152	0.0015653834658028152
1562	0.008150239493457622	0.0026537225873844816	-0.0016174500138057615	0.9775281205291753	-1	0	0	0.25	1	1.0	4	1.0	1.0	5	4	0	1	0	0.16666666666666666	6	1	6	0.3333333333333333	0	0.35142369030757054	0.9656445331147053	0.5124332798293276	0.9503760805151967	0.8686641941222326	0.8558383569918531	0.90612844910815	0.9364253653649084	1.0	0.6	0.0	-0.00016174500138057616	-0.00016174500138057616
1383	0.00871843627679091	0.0034367962259630297	0.0030841504351530854	0.9754371643374672	-1	0	0	0.3333333333333333	2	0.8333333333333334	5	0.5714285714285714	0.8333333333333334	6	5	1	1	0	0.2857142857142857	7	2	8	0.2	0	0.6382293109440699	0.9690902551472367	0.5038192731405061	0.9567940184277649	0.9070218744337343	0.7869018651998099	0.9251516294140327	0.9319106036446794	1.0	0.3333333333333333	0.0	0.0030841504351530854	0.0030841504351530854
701	0.0018544576109018219	0.0018535461682761436	-0.001853472432796127	0.9853523776405839	-1	0	0	1.0	1	0	0	1.0	0	1	0	0	0	0	0.5	1	2	2	0.0	0	0	0	0	0	0	0	0	0	0	0	0	-0.0001853472432796127	-0.0001853472432796127
4056	0.012195705704443718	0.00654604775194968	0.006420981022453275	0.96713115762333	-1	0	0	0.16666666666666666	1	1.0	6	1.0	0.8333333333333334	6	5	1	2	0	0.125	8	1	8	0.4	0	0.9542262896106241	0.9683082634833938	0.2993039355771744	0.9621227751830922	0.9323535551513116	0.7919733647331063	0.9676293714688066	0.934851357484234	0.5833333333333334	0.3333333333333333	0.0	0.006420981022453275	0.006420981022453275
1133	0.009187980482293537	0.001618408913168872	0.0014915133372475286	0.9770119707055491	-1	0	0	0.3333333333333333	2	0.8333333333333334	5	0.5714285714285714	0.8333333333333334	6	5	1	1	0	0.2857142857142857	7	2	8	0.2	0	0.6382293109440699	0.9690902551472367	0.5106688239562469	0.9625669539900468	0.8751771939191949	0.8533298610982026	0.9251516294140327	0.9436283143206712	1.0	0.3333333333333333	0.0	0.0014915133372475286	0.0014915133372475286
529	0.006508629602831323	0.00395652328535369	-0.003954406022280981	0.9822456146603047	-1	0	0	0.5	2	0.75	3	0.6	0.75	5	3	0	0	0	0.4	2	5	6	0.0	0	0.6806453626111699	0.904298745532075	0.13598922802910107	0.7914890594453359	0.29075205931171644	0.9578335998319818	0.9256812850360587	0.9032877505453173	0	0	0.0	-0.00039544060222809806	-0.00039544060222809806
4719	0.014904942966072702	0.004263315507045008	0.004092133887844204	0.9577962960049893	-1	0	0	0.2857142857142857	2	0.875	7	0.5555555555555556	0.75	7	6	2	3	0	0.2222222222222222	9	2	10	0.42857142857142855	0	0.9834176476406788	0.9539575899810572	0.10340260470266416	0.9617404002113811	0.9323535551513116	0.8389368186189133	0.9825953912676174	0.9330959380339735	0.14285714285714285	0.14285714285714285	0.0	0.004092133887844204	0.004092133887844204
4748	0.015292077866036624	0.003606662009437969	0.003604200699445338	0.9625287920930008	-1	0	0	0.2857142857142857	2	0.875	7	0.5555555555555556	0.75	7	6	2	2	0	0.2222222222222222	9	2	10	0.2857142857142857	0	0.9834176476406788	0.9539575899810572	0.10340260470266416	0.9617404002113811	0.9323535551513116	0.8389368186189133	0.9825953912676174	0.9330959380339735	0.5714285714285714	0.14285714285714285	0.0	0.003604200699445338	0.003604200699445338
4515	0.013882091235803678	0.006678788033489101	0.006658850738730057	0.9602882549749379	-1	0	0	0.2857142857142857	2	0.875	7	0.5555555555555556	0.75	7	6	2	1	0	0.2222222222222222	9	2	10	0.14285714285714285	0	0.9834176476406788	0.9539575899810572	0.10340260470266416	0.9594599456494791	0.9323535551513116	0.8389368186189133	0.9825953912676174	0.9318307967011518	1.0	0.14285714285714285	0.0	0.006658850738730057	0.006658850738730057
3621	0.011029926015378383	0.00585268907444905	0.004805169119428856	0.9644012132404537	-1	0	0	0.42857142857142855	3	0.625	5	0.625	0.625	7	5	2	1	0	0.25	8	2	10	0.16666666666666666	0	0.9834176476406788	0.9539575899810572	0.10340260470266416	0.9594599456494791	0.9323535551513116	0.8389368186189133	0.9825953912676174	0.9318307967011518	1.0	0.14285714285714285	0.0	0.004805169119428856	0.004805169119428856
1924	0.010636513025649195	0.005544618452090511	0.0051753376836601445	0.9666719074503244	-1	0	0	0.3333333333333333	2	0.8571428571428571	6	0.5625	0.8571428571428571	7	6	1	1	0	0.25	8	2	9	0.2	0	0.9250349315805693	0.9686228775017127	0.4952052664516847	0.9633983932688387	0.9323535551513116	0.7754475387663196	0.9405725703186	0.9337949865144423	1.0	0.42857142857142855	0.0	0.0051753376836601445	0.0051753376836601445
1185	0.008938609015786388	0.0017732913136191961	0.0017688046165213332	0.9767001881975599	-1	0	0	0.3333333333333333	2	0.8333333333333334	5	0.5714285714285714	0.8333333333333334	6	5	1	1	0	0.2857142857142857	7	2	8	0.2	0	0.6382293109440699	0.9690902551472367	0.5106688239562469	0.9625669539900468	0.8751771939191949	0.8533298610982026	0.9251516294140327	0.9436283143206712	1.0	0.6666666666666666	0.0	0.0017688046165213332	0.0017688046165213332
2074	0.010542866712961072	0.00369050274049103	-0.0036089119979207866	0.9730103793947502	-1	0	0	0.3333333333333333	2	0.8571428571428571	6	0.5625	0.8571428571428571	7	6	1	1	0	0.25	8	2	9	0.2	0	0.9250349315805693	0.9706779785342912	0.4952052664516847	0.9177472049098587	0.8686641941222326	0.8642291949544151	0.9386252252398055	0.93005601573216	1.0	0.42857142857142855	0.0	-0.00036089119979207867	-0.00036089119979207867
1100	0.008791129091903537	0.0010558514752022007	0.0009700585755775443	0.9772284372424186	-1	0	0	0.3333333333333333	2	0.8333333333333334	5	0.5714285714285714	0.8333333333333334	6	5	1	1	0	0.2857142857142857	7	2	8	0.2	0	0.6382293109440699	0.9690902551472367	0.5106688239562469	0.9625669539900468	0.8751771939191949	0.8533298610982026	0.9251516294140327	0.9436283143206712	1.0	0.3333333333333333	0.0	0.0009700585755775443	0.0009700585755775443
3332	0.015710154929548515	0.0015287697926817958	0.001335840269488265	0.5554568591449922	-1	0	0	0.16666666666666666	1	1.0	6	1.0	1.0	7	6	0	1	0	0.125	8	1	8	0.3333333333333333	0	0.9250349315805693	0.9706779785342912	0.4952052664516847	0.9560864394093976	0.9323535551513116	0.8332422567105939	0.9405725703186	0.9387558905435057	1.0	0.7142857142857143	0.0	0.001335840269488265	0.001335840269488265
1497	0.008424622147608305	0.003407268100919456	0.0032835037620382347	0.974308531370052	-1	0	0	0.3333333333333333	2	0.8333333333333334	5	0.5714285714285714	0.8333333333333334	6	5	1	1	0	0.2857142857142857	7	2	8	0.2	0	0.6382293109440699	0.9690902551472367	0.5038192731405061	0.9612162410649749	0.9070218744337343	0.7869018651998099	0.9251516294140327	0.9342537191316065	1.0	0.3333333333333333	0.0	0.0032835037620382347	0.0032835037620382347
1793	0.013037846391999753	0.006689854061182979	0.004393794220710093	0.9683779613531591	-1	0	0	0.2857142857142857	2	0.875	7	0.5555555555555556	0.875	8	7	1	1	0	0.2222222222222222	9	2	10	0.2	0	0.6382293109440699	0.9688280276835257	0.5038192731405061	0.955601410051712	0.9070218744337343	0.8202397985417794	0.9251516294140327	0.9355085708252975	1.0	0.375	0.0	0.004393794220710093	0.004393794220710093
2788	0.01375707782075531	0.012485682679983762	-0.012414425052628117	0.9686196848189851	-1	0	0	0.3333333333333333	2	0.8571428571428571	6	0.5625	0.8571428571428571	7	6	1	1	0	0.25	8	2	9	0.2	0	0.9250349315805693	0.9706779785342912	0.4952052664516847	0.9489696500647852	0.8686641941222326	0.8409343687713647	0.9405725703186	0.9367864289041696	1.0	0.2857142857142857	0.0	-0.0012414425052628118	-0.0012414425052628118
2273	0.008893583258705097	0.004312845827233863	0.0014746347689959785	0.9684398305050647	-1	0	0	0.3333333333333333	2	0.8333333333333334	5	0.5714285714285714	0.8333333333333334	6	5	1	1	0	0.2857142857142857	7	2	8	0.2	0	0.9542262896106241	0.9683082634833938	0.2993039355771744	0.9621227751830922	0.9005088746367722	0.8603687492377163	0.9676293714688066	0.9439703748776218	1.0	0.3333333333333333	0.0	0.0014746347689959785	0.0014746347689959785
4851	0.010953624047558045	0.0036648850444000675	0.0012553776227438717	0.9649571850944112	-1	0	0	0.16666666666666666	1	1.0	6	1.0	0.8333333333333334	6	5	1	2	0	0.125	8	1	8	0.4	0	0.9834176476406788	0.9244411466081913	0.10340260470266416	0.9672003338683195	0.9323535551513116	0.7960535105495031	0.9825953912676174	0.9180912673748067	0.5833333333333334	0.16666666666666666	0.0	0.0012553776227438717	0.0012553776227438717
2808	0.014482292659685425	0.006728434661000368	0.006095760793543406	0.957544183582157	-1	0	0	0.2857142857142857	2	0.875	7	0.5555555555555556	0.875	8	7	1	1	0	0.2222222222222222	9	2	10	0.2	0	0.9542262896106241	0.9688174741309553	0.2993039355771744	0.9525905138537609	0.9323535551513116	0.8247499874964695	0.9676293714688066	0.9347355361016173	1.0	0.25	0.0	0.006095760793543406	0.006095760793543406
2300	0.010581306622236912	0.005866041139472524	0.005856173384153765	0.9675626694269178	-1	0	0	0.3333333333333333	2	0.8571428571428571	6	0.5625	0.8571428571428571	7	6	1	1	0	0.25	8	2	9	0.2	0	0.9250349315805693	0.9706779785342912	0.4952052664516847	0.953838865824201	0.8686641941222326	0.8642291949544151	0.9405725703186	0.9422942500122004	1.0	0.2857142857142857	0.0	0.005856173384153765	0.005856173384153765
4765	0.01385619058260502	0.006750935371364574	0.006739833413767574	0.9602718974188781	-1	0	0	0.2857142857142857	2	0.875	7	0.5555555555555556	0.75	7	6	2	1	0	0.2222222222222222	9	2	10	0.14285714285714285	0	0.9834176476406788	0.9539575899810572	0.10340260470266416	0.9594599456494791	0.8577025929780897	0.8262178868489085	0.9751199529183702	0.9298723958661617	1.0	0.14285714285714285	0.0	0.006739833413767574	0.006739833413767574
4938	0.01593460820519056	0.008088019900358286	0.008017776739249553	0.9622703603900731	-1	0	0	0.25	2	0.8888888888888888	8	0.55	0.7777777777777778	7	7	3	3	0	0.2	10	2	11	0.3	0	0.9834176476406788	0.913666457840616	0.10340260470266416	0.9612650571252587	0.9323535551513116	0.9160748145023057	0.9825953912676174	0.9342351444688859	0.14285714285714285	0.14285714285714285	0.0	0.008017776739249553	0.008017776739249553
3592	0.01202295206467719	0.004469892192300047	-0.004383830689351075	0.9725973522697707	-1	0	0	0.2	1	1.0	5	1.0	1.0	6	5	0	0	0	0.14285714285714285	7	1	7	0.0	0	0.5699836972557737	0.9538374163503772	0.5260999273485462	0.9420295216567155	0.7811562398352125	0.7670807142337903	0.8892298075752898	0.9118237293571924	0	0	0.0	-0.00043838306893510755	-0.00043838306893510755
4117	0.0117806928061138	0.006357209554770606	0.006352595327367351	0.964691598184903	-1	0	0	0.16666666666666666	1	1.0	6	1.0	1.0	7	6	0	1	0	0.125	8	1	8	0.3333333333333333	0	0.9250349315805693	0.9706779785342912	0.4952052664516847	0.953838865824201	0.9323535551513116	0.8332422567105939	0.9405725703186	0.9377465024495879	1.0	0.42857142857142855	0.0	0.006352595327367351	0.006352595327367351
4205	0.014885848945655108	0.007095106323429567	0.006768342227859147	0.9574581817274321	-1	0	0	0.2857142857142857	2	0.875	7	0.5555555555555556	0.875	8	7	1	1	0	0.2222222222222222	9	2	10	0.2	0	0.9542262896106241	0.9688174741309553	0.2993039355771744	0.9544378780208511	0.9323535551513116	0.8247499874964695	0.9676293714688066	0.9355780584743136	1.0	0.25	0.0	0.006768342227859147	0.006768342227859147
1264	0.00936695158355996	0.001217177574964712	0.000884398675408921	0.9778430719248761	-1	0	0	0.3333333333333333	2	0.8333333333333334	5	0.5714285714285714	0.8333333333333334	6	5	1	1	0	0.2857142857142857	7	2	8	0.2	0	0.32681791850873126	0.9602086138027776	0.526132381460809	0.938909977552806	0.8751771939191949	0.8336670914349493	0.8480858009206295	0.9247869071762177	1.0	0.3333333333333333	0.0	0.000884398675408921	0.000884398675408921
1819	0.010671802403365144	0.005825237535945278	0.005769566696050908	0.9679037620037582	-1	0	0	0.3333333333333333	2	0.8571428571428571	6	0.5625	0.8571428571428571	7	6	1	1	0	0.25	8	2	9	0.2	0	0.9250349315805693	0.9706779785342912	0.4952052664516847	0.953838865824201	0.8686641941222326	0.8642291949544151	0.9405725703186	0.9422942500122004	1.0	0.2857142857142857	0.0	0.005769566696050908	0.005769566696050908
266	0.0018163699107112512	0.0017620284117323209	-0.001761334678455176	0.9849299097133292	-1	0	0	1.0	1	0	0	1.0	0	1	0	0	1	0	0.5	2	1	2	0.3333333333333333	0	0	0	0	0	0	0	0	0	0	0	0	-0.0001761334678455176	-0.0001761334678455176
1235	0.00904773499398545	0.001971834694258	0.0014179760388354015	0.9779521154922195	-1	0	0	0.3333333333333333	2	0.8333333333333334	5	0.5714285714285714	0.8333333333333334	6	5	1	1	0	0.2857142857142857	7	2	8	0.2	0	0.32681791850873126	0.9602086138027776	0.526132381460809	0.938909977552806	0.7192229853119203	0.8532735268527534	0.9028820485849106	0.9281620684903562	1.0	0.5	0.0	0.0014179760388354015	0.0014179760388354015
3095	0.014684123408208885	0.006864998770938784	0.006021400038145108	0.9577033148927395	-1	0	0	0.2857142857142857	2	0.875	7	0.5555555555555556	0.875	8	7	1	1	0	0.2222222222222222	9	2	10	0.2	0	0.9542262896106241	0.9688174741309553	0.2993039355771744	0.9525905138537609	0.9323535551513116	0.8247499874964695	0.9676293714688066	0.9347355361016173	1.0	0.25	0.0	0.006021400038145108	0.006021400038145108
3733	0.01201734793767613	0.006095218575555207	0.006078810922267605	0.964923864586941	-1	0	0	0.16666666666666666	1	1.0	6	1.0	1.0	7	6	0	1	0	0.125	8	1	8	0.3333333333333333	0	0.9250349315805693	0.9706779785342912	0.4952052664516847	0.953838865824201	0.9323535551513116	0.8332422567105939	0.9405725703186	0.9377465024495879	1.0	0.7142857142857143	0.0	0.006078810922267605	0.006078810922267605
4986	0.016609315108160296	0.008191452260536618	0.005861032382949605	0.9639224265689501	-1	0	0	0.2	2	0.9230769230769231	12	0.5357142857142857	0.7692307692307693	10	10	4	3	0	0.14285714285714285	14	2	15	0.25	0	0.6382293109440699	0.9720425979464591	0.4952052664516847	0.949859088832605	0.8862745951572937	0.7964245841947042	0.9405725703186	0.9320172065836307	0.2	0.4	0.0	0.005861032382949605	0.005861032382949605
535	0.0019194159046869064	0.0018383798071761072	-0.0018383749781494298	0.9850693626647169	-1	0	0	1.0	1	0	0	1.0	0	1	0	0	1	0	0.5	2	1	2	0.3333333333333333	0	0	0	0	0	0	0	0	0	0	0	0	-0.00018383749781494298	-0.00018383749781494298
1146	0.014838714220769367	0.001932307657558451	-0.0017509850471819114	0.9757284132703644	-1	0	0	0.2857142857142857	2	0.875	7	0.5555555555555556	0.75	7	6	2	2	0	0.2222222222222222	9	2	10	0.2857142857142857	0	0.47729466784198016	0.9514885876851003	0.4952052664516847	0.9446705234239022	0.8686641941222326	0.8150983281634284	0.90612844910815	0.9192659117260061	0.5714285714285714	0.42857142857142855	0.0	-0.00017509850471819115	-0.00017509850471819115
2022	0.011117117524749727	0.00567252368387689	0.004817346000347494	0.9674332160961768	-1	0	0	0.3333333333333333	2	0.8571428571428571	6	0.5625	0.8571428571428571	7	6	1	1	0	0.25	8	2	9	0.2	0	0.9250349315805693	0.9706779785342912	0.4952052664516847	0.9575098182639287	0.8686641941222326	0.8642291949544151	0.9405725703186	0.9438458833005573	1.0	0.42857142857142855	0.0	0.004817346000347494	0.004817346000347494
4720	0.013786137991658372	0.007204968761016148	0.007194353883382442	0.9640952050365118	-1	0	0	0.2857142857142857	2	0.875	7	0.5555555555555556	0.75	7	6	2	3	0	0.2222222222222222	9	2	10	0.42857142857142855	0	0.9834176476406788	0.9539575899810572	0.10340260470266416	0.9594599456494791	0.9323535551513116	0.8389368186189133	0.9825953912676174	0.9318307967011518	0.14285714285714285	0.14285714285714285	0.0	0.007194353883382442	0.007194353883382442
1628	0.008223136641895303	0.0031574458416822096	0.0031293687385945098	0.9744015371967668	-1	0	0	0.3333333333333333	2	0.8333333333333334	5	0.5714285714285714	0.8333333333333334	6	5	1	1	0	0.2857142857142857	7	2	8	0.2	0	0.6382293109440699	0.9690902551472367	0.5038192731405061	0.9612162410649749	0.8751771939191949	0.8533298610982026	0.9251516294140327	0.9429713098417245	1.0	0.5	0.0	0.0031293687385945098	0.0031293687385945098
2753	0.01411285156269557	0.007130395110493794	0.004485546331098356	0.9643705496246482	-1	0	0	0.16666666666666666	1	1.0	7	1.0	1.0	8	7	0	1	0	0.1111111111111111	9	1	9	0.3333333333333333	0	0.6382293109440699	0.9688280276835257	0.5038192731405061	0.955601410051712	0.9070218744337343	0.8202397985417794	0.9251516294140327	0.9355085708252975	1.0	0.5	0.0	0.004485546331098356	0.004485546331098356
176	0.018626895229704087	0.004071330208369273	-0.004066063597633486	0.9471956177426503	-1	0	0	0.375	3	0.7	7	0.4444444444444444	0.7	9	7	2	2	0	0.3333333333333333	3	9	12	0.3333333333333333	0.2222222222222222	0.3563479079490271	0.9484400240002862	0.7660688535893938	0.8912320095172109	0.5023259578089719	0.9482712004187325	0.9330793839222815	0.9334766002247362	0.5555555555555556	0.3333333333333333	0.0	-0.0004066063597633486	-0.0004066063597633486
2097	0.01065484195936977	0.005490545015982355	0.005488680116785699	0.9681519615232163	-1	0	0	0.3333333333333333	2	0.8571428571428571	6	0.5625	0.8571428571428571	7	6	1	1	0	0.25	8	2	9	0.2	0	0.9250349315805693	0.9706779785342912	0.4952052664516847	0.953838865824201	0.8686641941222326	0.8642291949544151	0.9405725703186	0.9422942500122004	1.0	0.2857142857142857	0.0	0.005488680116785699	0.005488680116785699
4243	0.014621129588966126	0.006271409156142805	0.005627161867068411	0.9576166433096532	-1	0	0	0.2857142857142857	2	0.875	7	0.5555555555555556	0.875	8	7	1	1	0	0.2222222222222222	9	2	10	0.2	0	0.9542262896106241	0.9688174741309553	0.2993039355771744	0.9525905138537609	0.9323535551513116	0.8247499874964695	0.9676293714688066	0.9347355361016173	1.0	0.25	0.0	0.005627161867068411	0.005627161867068411
1202	0.008367101968779813	0.0032334123403345853	0.003231915421807052	0.9746201772282634	-1	0	0	0.3333333333333333	2	0.8333333333333334	5	0.5714285714285714	0.8333333333333334	6	5	1	1	0	0.2857142857142857	7	2	8	0.2	0	0.6382293109440699	0.9690902551472367	0.5038192731405061	0.9612162410649749	0.9070218744337343	0.7869018651998099	0.9251516294140327	0.9342537191316065	1.0	0.5	0.0	0.003231915421807052	0.003231915421807052
1349	0.008671192759315433	0.0013979567892063991	0.001397765548970932	0.9769424381758817	-1	0	0	0.3333333333333333	2	0.8333333333333334	5	0.5714285714285714	0.8333333333333334	6	5	1	1	0	0.2857142857142857	7	2	8	0.2	0	0.6382293109440699	0.9690902551472367	0.5106688239562469	0.9625669539900468	0.8751771939191949	0.8533298610982026	0.9251516294140327	0.9436283143206712	1.0	0.3333333333333333	0.0	0.001397765548970932	0.001397765548970932
1296	0.009114597336760762	0.0009149736596980944	0.0008727047490957796	0.9769315487556716	-1	0	0	0.3333333333333333	2	0.8333333333333334	5	0.5714285714285714	0.8333333333333334	6	5	1	1	0	0.2857142857142857	7	2	8	0.2	0	0.6382293109440699	0.9690902551472367	0.5106688239562469	0.9625669539900468	0.9070218744337343	0.7869018651998099	0.9251516294140327	0.9350042330271391	1.0	0.5	0.0	0.0008727047490957796	0.0008727047490957796
1850	0.01425891082954308	0.003973332244946186	0.003826221678035692	0.9734284178192557	-1	0	0	0.2	2	0.9166666666666666	11	0.5384615384615384	0.9166666666666666	12	11	1	1	0	0.15384615384615385	13	2	14	0.2	0	0.9421576342205228	0.9646237019314484	0.4952052664516847	0.9674062233962952	0.9070218744337343	0.8748853302651107	0.9405725703186	0.9468665639678187	1.0	0.3333333333333333	0.0	0.003826221678035692	0.003826221678035692
2427	0.01043657065935213	0.005319542992316548	0.0053118736317686035	0.9680725826668456	-1	0	0	0.3333333333333333	2	0.8571428571428571	6	0.5625	0.8571428571428571	7	6	1	1	0	0.25	8	2	9	0.2	0	0.9250349315805693	0.9706779785342912	0.4952052664516847	0.953838865824201	0.8686641941222326	0.8642291949544151	0.9405725703186	0.9422942500122004	1.0	0.2857142857142857	0.0	0.0053118736317686035	0.0053118736317686035
2400	0.010514402984846533	0.00546948535327537	0.005468751110835371	0.9668099510835177	-1	0	0	0.3333333333333333	2	0.8571428571428571	6	0.5625	0.8571428571428571	7	6	1	1	0	0.25	8	2	9	0.2	0	0.9250349315805693	0.9618352453327789	0.5124332798293276	0.9635701641487	0.9323535551513116	0.8340861947004811	0.90612844910815	0.9373612955254739	1.0	0.2857142857142857	0.0	0.005468751110835371	0.005468751110835371
1297	0.013390583280484524	0.0034971773248332304	0.003261030883928106	0.9666224928154481	-1	0	0	0.375	3	0.6666666666666666	6	0.4583333333333333	0.5555555555555556	6	5	4	2	0	0.6666666666666666	6	4	11	0.18181818181818182	0	0.9542262896106241	0.9651335138596433	0.2993039355771744	0.9721748187790227	0.9070218744337343	0.705513184331599	0.9676293714688066	0.9297382325475767	0.5833333333333334	0.3333333333333333	0.0	0.003261030883928106	0.003261030883928106
96	0.013734259295945716	0.0050318818464459075	-0.004999166224398445	0.9765185679327469	-1	0	0	0.4	4	0.6666666666666666	8	0.4666666666666667	0.6666666666666666	11	8	2	2	0	0.3	10	3	14	0.4	0.36363636363636365	0.4665180644976159	0.8615211906055031	0.584798031205269	0.9490958489061678	0.6194749689229504	0.9579987863620669	0.9338703778573479	0.9325727893883842	0.5454545454545454	0.18181818181818182	0.0	-0.0004999166224398446	-0.0004999166224398446
3083	0.015051027358485566	0.0033448828150592145	0.0027953649807077804	0.9605401159618001	-1	0	0	0.2857142857142857	2	0.875	7	0.5555555555555556	0.875	8	7	1	1	0	0.2222222222222222	9	2	10	0.2	0	0.9542262896106241	0.9688174741309553	0.2993039355771744	0.9549085911492577	0.9323535551513116	0.8247499874964695	0.9676293714688066	0.9357962597481481	1.0	0.25	0.0	0.0027953649807077804	0.0027953649807077804
2674	0.008795689136326432	0.004659341567301515	0.0009122595453675908	0.9690647979995758	-1	0	0	0.3333333333333333	2	0.8333333333333334	5	0.5714285714285714	0.8333333333333334	6	5	1	1	0	0.2857142857142857	7	2	8	0.2	0	0.9542262896106241	0.9683082634833938	0.2993039355771744	0.9621227751830922	0.9323535551513116	0.7919733647331063	0.9676293714688066	0.934851357484234	1.0	0.5	0.0	0.0009122595453675908	0.0009122595453675908
2655	0.010410160117867861	0.005671620546508894	0.0056643659348856205	0.967912282834698	-1	0	0	0.3333333333333333	2	0.8571428571428571	6	0.5625	0.8571428571428571	7	6	1	1	0	0.25	8	2	9	0.2	0	0.9250349315805693	0.9706779785342912	0.4952052664516847	0.953838865824201	0.9323535551513116	0.8375509543581612	0.9405725703186	0.9383534878120874	1.0	0.2857142857142857	0.0	0.0056643659348856205	0.0056643659348856205
1469	0.00891070966357583	0.002741698159537497	0.0027415395649730075	0.9747978738725788	-1	0	0	0.3333333333333333	2	0.8333333333333334	5	0.5714285714285714	0.8333333333333334	6	5	1	1	0	0.2857142857142857	7	2	8	0.2	0	0.8783678245640395	0.9635492944878136	0.4579959910487051	0.9517680627648956	0.9242794687545637	0.7898951318990849	0.9214945215423676	0.9260189286271078	1.0	0.5	0.0	0.0027415395649730075	0.0027415395649730075
4442	0.014303710019718703	0.006711100003232964	0.006606066792466397	0.9602438731539945	-1	0	0	0.2857142857142857	2	0.875	7	0.5555555555555556	0.75	7	6	2	2	0	0.2222222222222222	9	2	10	0.2857142857142857	0	0.9834176476406788	0.9539575899810572	0.10340260470266416	0.9594599456494791	0.9323535551513116	0.8464752880733931	0.9825953912676174	0.9330253769751464	0.5714285714285714	0.14285714285714285	0.0	0.006606066792466397	0.006606066792466397
4655	0.014332949544151829	0.006887781338158338	0.0068271686087848045	0.9601731675371464	-1	0	0	0.2857142857142857	2	0.875	7	0.5555555555555556	0.75	7	6	2	2	0	0.2222222222222222	9	2	10	0.2857142857142857	0	0.9834176476406788	0.9539575899810572	0.10340260470266416	0.9594599456494791	0.9323535551513116	0.8474025701487256	0.9825953912676174	0.9331742206045297	0.5714285714285714	0.7142857142857143	0.0	0.0068271686087848045	0.0068271686087848045
2875	0.014559908418646916	0.006627487310681271	0.005978829888818692	0.9577843819421512	-1	0	0	0.2857142857142857	2	0.875	7	0.5555555555555556	0.875	8	7	1	1	0	0.2222222222222222	9	2	10	0.2	0	0.9542262896106241	0.9688174741309553	0.2993039355771744	0.9525905138537609	0.9323535551513116	0.8247499874964695	0.9676293714688066	0.9347355361016173	1.0	0.25	0.0	0.005978829888818692	0.005978829888818692
4400	0.014229188627503095	0.006149885078601538	0.006061059304526878	0.9604123801191901	-1	0	0	0.2857142857142857	2	0.875	7	0.5555555555555556	0.75	7	6	2	2	0	0.2222222222222222	9	2	10	0.2857142857142857	0	0.9834176476406788	0.9539575899810572	0.10340260470266416	0.9594599456494791	0.9323535551513116	0.8474025701487256	0.9825953912676174	0.9331742206045297	0.5714285714285714	0.14285714285714285	0.0	0.006061059304526878	0.006061059304526878
2477	0.010388087139484902	0.005654829535782785	0.00564749442491339	0.9681654546177506	-1	0	0	0.3333333333333333	2	0.8571428571428571	6	0.5625	0.8571428571428571	7	6	1	1	0	0.25	8	2	9	0.2	0	0.9250349315805693	0.9706779785342912	0.4952052664516847	0.953838865824201	0.8686641941222326	0.8468190586351851	0.9405725703186	0.939684774506335	1.0	0.2857142857142857	0.0	0.00564749442491339	0.00564749442491339
3096	0.012121731336568428	0.0062839403869935015	0.006274216421060872	0.9647532084076673	-1	0	0	0.16666666666666666	1	1.0	6	1.0	1.0	7	6	0	1	0	0.125	8	1	8	0.3333333333333333	0	0.9250349315805693	0.9706779785342912	0.4952052664516847	0.953838865824201	0.9323535551513116	0.8332422567105939	0.9405725703186	0.9377465024495879	1.0	0.42857142857142855	0.0	0.006274216421060872	0.006274216421060872
2922	0.01477716688632019	0.006694815441987432	0.005915325520460293	0.957781281548489	-1	0	0	0.2857142857142857	2	0.875	7	0.5555555555555556	0.875	8	7	1	1	0	0.2222222222222222	9	2	10	0.2	0	0.9542262896106241	0.9688174741309553	0.2993039355771744	0.9525905138537609	0.9323535551513116	0.8247499874964695	0.9676293714688066	0.9347355361016173	1.0	0.25	0.0	0.005915325520460293	0.005915325520460293
4710	0.017269183466713956	0.005365361152048815	-0.005341931565459929	0.9569915010301218	-1	0	0	0.2857142857142857	2	0.875	7	0.5555555555555556	0.75	7	6	2	1	0	0.2222222222222222	9	2	10	0.14285714285714285	0	0.9834176476406788	0.9527653192227639	0.10340260470266416	0.9613551401797763	0.9135063637398929	0.8271633630987894	0.9814763773147703	0.9305137894030286	1.0	0.14285714285714285	0.0	-0.0005341931565459929	-0.0005341931565459929
4995	0.015029322513514137	0.008242440382749724	0.005319523607109567	0.9635892569154924	-1	0	0	0.25	2	0.8888888888888888	8	0.55	0.7777777777777778	8	7	2	2	0	0.2	10	2	11	0.2857142857142857	0	0.9542262896106241	0.9688174741309553	0.2993039355771744	0.9525905138537609	0.9323535551513116	0.8247499874964695	0.9676293714688066	0.9347355361016173	0.5625	0.25	0.0	0.005319523607109567	0.005319523607109567
1873	0.010622926050699392	0.005472687640156025	0.005446409946260263	0.9683645994430498	-1	0	0	0.3333333333333333	2	0.8571428571428571	6	0.5625	0.8571428571428571	7	6	1	1	0	0.25	8	2	9	0.2	0	0.9250349315805693	0.9706779785342912	0.4952052664516847	0.953838865824201	0.9323535551513116	0.8332422567105939	0.9405725703186	0.9377465024495879	1.0	0.2857142857142857	0.0	0.005446409946260263	0.005446409946260263
1900	0.010418447059231234	0.005831970580392153	0.005801836533864463	0.9676539063872995	-1	0	0	0.3333333333333333	2	0.8571428571428571	6	0.5625	0.8571428571428571	7	6	1	1	0	0.25	8	2	9	0.2	0	0.9250349315805693	0.9706779785342912	0.4952052664516847	0.953838865824201	0.9323535551513116	0.8332422567105939	0.9405725703186	0.9377465024495879	1.0	0.2857142857142857	0.0	0.005801836533864463	0.005801836533864463
4715	0.012491804843551153	0.006533182013996228	0.0065042750872864935	0.9639190725763701	-1	0	0	0.16666666666666666	1	1.0	6	1.0	1.0	7	6	0	1	0	0.125	8	1	8	0.3333333333333333	0	0.9250349315805693	0.9706779785342912	0.4952052664516847	0.9554360886754214	0.9323535551513116	0.8332422567105939	0.9405725703186	0.9384604460801201	1.0	0.7142857142857143	0.0	0.0065042750872864935	0.0065042750872864935
1169	0.01712649694585843	0.0004178802082830859	-0.0004173552334256374	0.973861374640566	-1	0	0	0.2	2	0.9230769230769231	12	0.5357142857142857	0.9230769230769231	13	12	1	1	0	0.14285714285714285	14	2	15	0.2	0	0.6185843485521144	0.889370606753266	0.7041645528109629	0.9300574607273614	0.8686641941222326	0.9622497211593508	0.90612844910815	0.9331882028081215	1.0	0.23076923076923078	0.0	-4.1735523342563736e-05	-4.1735523342563736e-05
4281	0.01379826266968411	0.006537324523519169	0.006481214584423271	0.960313791571974	-1	0	0	0.2857142857142857	2	0.875	7	0.5555555555555556	0.75	7	6	2	1	0	0.2222222222222222	9	2	10	0.14285714285714285	0	0.9250349315805693	0.9645792334316611	0.5124332798293276	0.9541956871292008	0.7008376427557167	0.8227505893404987	0.7595552773517069	0.9324738700045544	1.0	0.2857142857142857	0.0	0.006481214584423271	0.006481214584423271
1430	0.008262937034666287	0.0029535891206802986	0.002699351084644977	0.9755983752996492	-1	0	0	0.3333333333333333	2	0.8333333333333334	5	0.5714285714285714	0.8333333333333334	6	5	1	1	0	0.2857142857142857	7	2	8	0.2	0	0.6382293109440699	0.9690902551472367	0.5302555826520351	0.9618926123920754	0.8751771939191949	0.8533298610982026	0.9251516294140327	0.9432984043814947	1.0	0.3333333333333333	0.0	0.002699351084644977	0.002699351084644977
3133	0.011947324691071966	0.006174206792151575	0.006120188164796126	0.9650265377913222	-1	0	0	0.16666666666666666	1	1.0	6	1.0	1.0	7	6	0	1	0	0.125	8	1	8	0.3333333333333333	0	0.9250349315805693	0.9706779785342912	0.4952052664516847	0.953838865824201	0.8831492228898428	0.8255041990451684	0.9405725703186	0.936673767504945	1.0	0.42857142857142855	0.0	0.006120188164796126	0.006120188164796126
4225	0.011918478854900515	0.006145941313182643	0.006132537391883019	0.9648544642382227	-1	0	0	0.16666666666666666	1	1.0	6	1.0	1.0	7	6	0	1	0	0.125	8	1	8	0.3333333333333333	0	0.9250349315805693	0.9706779785342912	0.4952052664516847	0.953838865824201	0.9323535551513116	0.8332422567105939	0.9405725703186	0.9377465024495879	1.0	0.42857142857142855	0.0	0.006132537391883019	0.006132537391883019
4609	0.014060564110555243	0.006837868815148952	0.0067766284067302925	0.960158239560025	-1	0	0	0.2857142857142857	2	0.875	7	0.5555555555555556	0.75	7	6	2	2	0	0.2222222222222222	9	2	10	0.2857142857142857	0	0.9834176476406788	0.9539575899810572	0.10340260470266416	0.9594599456494791	0.9323535551513116	0.8431678144060971	0.9806062809440402	0.9324979305468225	0.5714285714285714	0.7142857142857143	0.0	0.0067766284067302925	0.0067766284067302925
477	0.013101436037360359	0.004476431720387738	-0.003924211901664174	0.9558547490741345	-1	0	0	0.3333333333333333	2	0.8571428571428571	6	0.5	0.7142857142857143	6	5	2	0	0	0.5	3	6	9	0.0	0	0.3459264550355157	0.7524007799460225	0.6469666734047717	0.9093240795827273	0.5753660468749373	0.9024521840676899	0.8337223712987193	0.8676739238834036	0	0	0.0	-0.00039242119016641745	-0.00039242119016641745
4509	0.01646473096230817	0.014177622524998825	-0.013856503155910716	0.9624400425444156	-1	0	0	0.2857142857142857	2	0.875	7	0.5555555555555556	0.875	8	7	1	1	0	0.2222222222222222	9	2	10	0.2	0	0.9542262896106241	0.9688174741309553	0.2993039355771744	0.9323903696103079	0.9323535551513116	0.8247499874964695	0.9676293714688066	0.9266519465916655	1.0	0.25	0.0	-0.0013856503155910715	-0.0013856503155910715
1531	0.008336219117452743	0.0033046656389015697	0.003278978483246133	0.9744688320620949	-1	0	0	0.3333333333333333	2	0.8333333333333334	5	0.5714285714285714	0.8333333333333334	6	5	1	1	0	0.2857142857142857	7	2	8	0.2	0	0.6382293109440699	0.9690902551472367	0.5038192731405061	0.9612162410649749	0.8751771939191949	0.8533298610982026	0.9251516294140327	0.9429713098417245	1.0	0.3333333333333333	0.0	0.003278978483246133	0.003278978483246133
993	0.025582869942074482	0.003323312563196425	-0.0017371687769653147	0.9800803135234614	-1	0	0	0.2	2	0.9230769230769231	12	0.38461538461538464	0.7692307692307693	11	10	3	2	0	0.23076923076923078	3	13	15	0.2222222222222222	0	0.3142362762832656	0.8679009465683745	0.7595004541917232	0.9113063047646787	0.8686641941222326	0.9404227609059038	0.9088807109435889	0.9108255839435154	0.5454545454545454	0.5454545454545454	0.0	-0.00017371687769653148	-0.00017371687769653148
1956	0.010913299112921862	0.005883993238794179	0.005094070133926637	0.9666645426977192	-1	0	0	0.3333333333333333	2	0.8571428571428571	6	0.5625	0.8571428571428571	7	6	1	1	0	0.25	8	2	9	0.2	0	0.35142369030757054	0.9671262739464666	0.5124332798293276	0.95133072635316	0.8140936924214477	0.8387287572733435	0.90612844910815	0.935096992283058	1.0	0.2857142857142857	0.0	0.005094070133926637	0.005094070133926637
2125	0.008934045164703378	0.002438704859424869	0.0018111790291493127	0.9689146534224056	-1	0	0	0.3333333333333333	2	0.8333333333333334	5	0.5714285714285714	0.8333333333333334	6	5	1	1	0	0.2857142857142857	7	2	8	0.2	0	0.9542262896106241	0.9683082634833938	0.2993039355771744	0.963966071686588	0.9005088746367722	0.8603687492377163	0.9676293714688066	0.9448766978765768	1.0	0.3333333333333333	0.0	0.0018111790291493127	0.0018111790291493127
329	0.0017875876832917574	0.0017307727299909622	-0.0017300654782902247	0.9849104632180835	-1	0	0	1.0	1	0	0	1.0	0	1	0	0	1	0	0.5	2	1	2	0.3333333333333333	0	0	0	0	0	0	0	0	0	0	0	0	-0.00017300654782902248	-0.00017300654782902248
4923	0.013621544319913545	0.007249660564820057	0.007249619146185518	0.9641063658474025	-1	0	0	0.2857142857142857	2	0.875	7	0.5555555555555556	0.75	7	6	2	3	0	0.2222222222222222	9	2	10	0.42857142857142855	0	0.9834176476406788	0.9539575899810572	0.10340260470266416	0.9594599456494791	0.8609369118331645	0.8440556003351191	0.9800034231906848	0.9326389843581454	0.14285714285714285	0.14285714285714285	0.0	0.007249619146185518	0.007249619146185518
4100	0.010864228999825112	0.0028082331509003814	0.002727893309443314	0.970279096958604	-1	0	0	0.42857142857142855	3	0.625	5	0.625	0.625	7	5	2	1	0	0.25	8	2	10	0.16666666666666666	0	0.9834176476406788	0.9431457222598457	0.10340260470266416	0.9594599456494791	0.9323535551513116	0.8389368186189133	0.9825953912676174	0.9269698971882266	1.0	0.14285714285714285	0.0	0.002727893309443314	0.002727893309443314
3651	0.01651682705086602	0.008033701289375042	0.004616973199187237	0.9594098073745218	-1	0	0	0.25	2	0.8888888888888888	8	0.55	0.7777777777777778	8	7	2	2	0	0.2	10	2	11	0.2857142857142857	0	0.9542262896106241	0.9688174741309553	0.2993039355771744	0.9525905138537609	0.9323535551513116	0.8247499874964695	0.9676293714688066	0.9347355361016173	0.5625	0.25	0.0	0.004616973199187237	0.004616973199187237
3017	0.017674509507038416	0.006437446154547866	-0.0064118356875919515	0.955804931408692	-1	0	0	0.2857142857142857	2	0.875	7	0.5555555555555556	0.875	8	7	1	0	0	0.2222222222222222	9	2	10	0.0	0	0.8669466058317103	0.9556293120177712	0.2993039355771744	0.9551001202861832	0.9022194257234364	0.8048182724552773	0.9648412145320066	0.9251603447090776	0	0	0.0	-0.0006411835687591952	-0.0006411835687591952
3318	0.012142947207242547	0.006212475249414698	0.0061899432824872	0.9647263177488316	-1	0	0	0.16666666666666666	1	1.0	6	1.0	1.0	7	6	0	1	0	0.125	8	1	8	0.3333333333333333	0	0.9250349315805693	0.9706779785342912	0.4952052664516847	0.953838865824201	0.9323535551513116	0.8332422567105939	0.9405725703186	0.9377465024495879	1.0	0.42857142857142855	0.0	0.0061899432824872	0.0061899432824872
166	0.015730160205718234	0.004560985205226981	-0.004298596532873275	0.9850662052315836	-1	0	0	0.25	2	0.8888888888888888	8	0.55	0.6666666666666666	7	6	3	0	0	0.8	4	5	11	0.0	0.4444444444444444	0.850790521860233	0.8968016277498203	0.8022491159606139	0.6550095481249355	0.28097792773467817	0.7358547111818556	0.9183348141313068	0.7817594794119851	0	0	0.0	-0.0004298596532873275	-0.0004298596532873275
668	0.0017393874762239784	0.0017173578910134849	-0.001715203133419326	0.9835040883573467	-1	0	0	1.0	1	0	0	1.0	0	0	0	1	0	0	0.5	2	1	2	0.0	0	0	0	0	0	0	0	0	0	0	0	0	-0.1	-0.1
4556	0.013643498393355644	0.006908521539927402	0.006877932109433117	0.964020120598546	-1	0	0	0.2857142857142857	2	0.875	7	0.5555555555555556	0.75	7	6	2	2	0	0.2222222222222222	9	2	10	0.2857142857142857	0	0.9834176476406788	0.9539575899810572	0.10340260470266416	0.9594599456494791	0.9323535551513116	0.8389368186189133	0.9825953912676174	0.9318307967011518	0.5714285714285714	0.14285714285714285	0.0	0.006877932109433117	0.006877932109433117
3250	0.011970174546922792	0.006478710620354141	0.006423088899488804	0.9649169078777995	-1	0	0	0.16666666666666666	1	1.0	6	1.0	1.0	7	6	0	1	0	0.125	8	1	8	0.3333333333333333	0	0.9250349315805693	0.9706779785342912	0.4952052664516847	0.953838865824201	0.9323535551513116	0.8332422567105939	0.9405725703186	0.9377465024495879	1.0	0.2857142857142857	0.0	0.006423088899488804	0.006423088899488804
394	0.0017758212359201891	0.001726785908889629	-0.0017246322749587997	0.9832243625004944	-1	0	0	1.0	1	0	0	1.0	0	1	0	0	0	0	0.5	2	1	2	0.0	0	0	0	0	0	0	0	0	0	0	0	0	-0.00017246322749587997	-0.00017246322749587997
4182	0.011708207886782403	0.006125417967719434	0.006124408470408687	0.9649542347505087	-1	0	0	0.16666666666666666	1	1.0	6	1.0	1.0	7	6	0	1	0	0.125	8	1	8	0.3333333333333333	0	0.9250349315805693	0.9706779785342912	0.4952052664516847	0.953838865824201	0.9323535551513116	0.8332422567105939	0.9405725703186	0.9377465024495879	1.0	0.2857142857142857	0.0	0.006124408470408687	0.006124408470408687
3029	0.014400874816701244	0.006510452754859038	0.0057216546621702245	0.9578066278279959	-1	0	0	0.2857142857142857	2	0.875	7	0.5555555555555556	0.875	8	7	1	1	0	0.2222222222222222	9	2	10	0.2	0	0.9542262896106241	0.9688174741309553	0.2993039355771744	0.9525905138537609	0.9005088746367722	0.8611202734380601	0.9676293714688066	0.9401239808794913	1.0	0.25	0.0	0.0057216546621702245	0.0057216546621702245
532	0.001782943365641742	0.0017205929799182298	-0.0017205417771799876	0.9854046184091169	-1	0	0	1.0	1	0	0	1.0	0	1	0	0	0	0	0.5	1	2	2	0.0	0	0	0	0	0	0	0	0	0	0	0	0	-0.00017205417771799875	-0.00017205417771799875
4249	0.014694809785652753	0.006930134600480156	0.006083463028098369	0.9576742645286846	-1	0	0	0.2857142857142857	2	0.875	7	0.5555555555555556	0.875	8	7	1	1	0	0.2222222222222222	9	2	10	0.2	0	0.9542262896106241	0.9688174741309553	0.2993039355771744	0.9525905138537609	0.9323535551513116	0.8247499874964695	0.9676293714688066	0.9347355361016173	1.0	0.25	0.0	0.006083463028098369	0.006083463028098369
229	0.0026047678925599635	0.0025592620063025974	-0.0025592618111875635	0.9845904306295103	-1	0	0	0.5	1	1.0	1	1.0	0	1	0	1	1	0	0.3333333333333333	3	1	3	0.2	0	0	0	0	0	0	0	0	0	0	0	0	-0.00025592618111875635	-0.00025592618111875635
3794	0.015355690032210679	0.0033290181718983293	0.0033229036269671786	0.9623960646699162	-1	0	0	0.2857142857142857	2	0.875	7	0.5555555555555556	0.75	7	6	2	2	0	0.2222222222222222	9	2	10	0.2857142857142857	0	0.9834176476406788	0.9539575899810572	0.10340260470266416	0.9617404002113811	0.9323535551513116	0.8389368186189133	0.9825953912676174	0.9330959380339735	0.5714285714285714	0.14285714285714285	0.0	0.0033229036269671786	0.0033229036269671786
742	0.002004663367189741	0.0017506645774048074	-0.0017505487892609892	0.9839585974684648	-1	0	0	1.0	1	0	0	1.0	0	1	0	0	3	0	0.5	2	1	2	1.0	0	0	0	0	0	0	0	0	0	0	0	0	-0.00017505487892609893	-0.00017505487892609893
386	0.02738122428877396	0.004374625833606855	-0.004197043473140022	0.9805317650368719	-1	0	0	0.2	2	0.9230769230769231	12	0.38461538461538464	0.8461538461538461	12	11	2	1	0	0.23076923076923078	3	13	15	0.14285714285714285	0	0.35142369030757054	0.8911249443324472	0.627352860321704	0.9453332298132421	0.7960002949229956	0.9632479006589749	0.90612844910815	0.9393210344671026	1.0	0.5	0.0	-0.00041970434731400223	-0.00041970434731400223
3891	0.012035794882503658	0.0064536382946422	0.006421468327747685	0.9644134119608198	-1	0	0	0.16666666666666666	1	1.0	6	1.0	1.0	7	6	0	1	0	0.125	8	1	8	0.3333333333333333	0	0.9250349315805693	0.9706779785342912	0.4952052664516847	0.953838865824201	0.8777830534505267	0.8361582358210208	0.9264977499426522	0.9381564988671696	1.0	0.2857142857142857	0.0	0.006421468327747685	0.006421468327747685
4628	0.010038469364658834	0.0056572834998324046	0.0026106979330377156	0.9611422687431288	-1	0	0	0.2	1	1.0	5	1.0	1.0	5	5	1	3	0	0.14285714285714285	7	1	7	0.5	0	0.9834176476406788	0.9572921516232812	0.10340260470266416	0.9703228565807925	0.9323535551513116	0.5677259882330811	0.9825953912676174	0.9080331143439735	0.2	0.4	0.0	0.0026106979330377156	0.0026106979330377156
2241	0.010491217502937621	0.0057856207277485845	0.005785278232256264	0.9677486254063222	-1	0	0	0.3333333333333333	2	0.8571428571428571	6	0.5625	0.8571428571428571	7	6	1	1	0	0.25	8	2	9	0.2	0	0.9250349315805693	0.9706779785342912	0.4952052664516847	0.953838865824201	0.9323535551513116	0.8332422567105939	0.9405725703186	0.9377465024495879	1.0	0.2857142857142857	0.0	0.005785278232256264	0.005785278232256264
1841	0.010504256291377884	0.005629727442606436	0.0056287977174386454	0.9678386377835373	-1	0	0	0.3333333333333333	2	0.8571428571428571	6	0.5625	0.8571428571428571	7	6	1	1	0	0.25	8	2	9	0.2	0	0.9250349315805693	0.9706779785342912	0.4952052664516847	0.953838865824201	0.9323535551513116	0.8332422567105939	0.9405725703186	0.9377465024495879	1.0	0.2857142857142857	0.0	0.0056287977174386454	0.0056287977174386454
4315	0.01416005741667168	0.006396639149649235	0.006338089129717194	0.9604835251926829	-1	0	0	0.2857142857142857	2	0.875	7	0.5555555555555556	0.75	7	6	2	2	0	0.2222222222222222	9	2	10	0.2857142857142857	0	0.9834176476406788	0.9539575899810572	0.10340260470266416	0.9594599456494791	0.9323535551513116	0.8431678144060971	0.9806062809440402	0.9324979305468225	0.5714285714285714	0.14285714285714285	0.0	0.006338089129717194	0.006338089129717194
1603	0.01088732986830423	0.005856417518431041	0.004641799123776565	0.9671788862708077	-1	0	0	0.3333333333333333	2	0.8571428571428571	6	0.5625	0.8571428571428571	7	6	1	1	0	0.25	8	2	9	0.2	0	0.9250349315805693	0.9686228775017127	0.4952052664516847	0.9655518633550055	0.8816901937161571	0.8473594078586849	0.9405725703186	0.9440485557852099	1.0	0.2857142857142857	0.0	0.004641799123776565	0.004641799123776565
41	0.00230361179490245	0.0022240481608992112	-0.0022234369835376798	0.9838857909908086	-1	0	0	0.6666666666666666	2	0.5	1	0.6666666666666666	0.5	1	1	2	0	0	0.6666666666666666	2	3	4	0.0	0	0.5421942338767372	0.5	0.318831223657595	0.5	0.18353205321753677	0.5	0.8144020541462516	0.5	0	0	0.0	-0.00022234369835376797	-0.00022234369835376797
3266	0.011944372270054718	0.006311267209209463	0.006311261770337541	0.9639560205227531	-1	0	0	0.16666666666666666	1	1.0	6	1.0	1.0	7	6	0	1	0	0.125	8	1	8	0.3333333333333333	0	0.9250349315805693	0.9706779785342912	0.4952052664516847	0.953838865824201	0.9323535551513116	0.8332422567105939	0.9405725703186	0.9377465024495879	1.0	0.2857142857142857	0.0	0.006311261770337541	0.006311261770337541
4306	0.009446328383428905	0.005887251547041065	-0.005271021352879502	0.9686567378487576	-1	0	0	0.25	1	1.0	4	1.0	1.0	5	4	0	1	0	0.16666666666666666	6	1	6	0.3333333333333333	0	0.9834176476406788	0.9572921516232812	0.10340260470266416	0.9703228565807925	0.9323535551513116	0.5677259882330811	0.9825953912676174	0.9080331143439735	1.0	0.4	0.0	-0.0005271021352879502	-0.0005271021352879502
2913	0.010435177998032409	0.005474751062243726	0.005467172920721069	0.9678382937105073	-1	0	0	0.3333333333333333	2	0.8571428571428571	6	0.5625	0.8571428571428571	7	6	1	1	0	0.25	8	2	9	0.2	0	0.9250349315805693	0.9706779785342912	0.4952052664516847	0.953838865824201	0.9323535551513116	0.8332422567105939	0.9405725703186	0.9377465024495879	1.0	0.2857142857142857	0.0	0.005467172920721069	0.005467172920721069
4334	0.013707564069391259	0.006787505356910089	0.006779182568035113	0.9602502252508782	-1	0	0	0.2857142857142857	2	0.875	7	0.5555555555555556	0.75	7	6	2	1	0	0.2222222222222222	9	2	10	0.14285714285714285	0	0.9834176476406788	0.9539575899810572	0.10340260470266416	0.9594599456494791	0.8031320912773048	0.8226215686721157	0.9751199529183702	0.9293304147373753	1.0	0.14285714285714285	0.0	0.006779182568035113	0.006779182568035113
2727	0.010632164844730296	0.0057385848129632225	0.005737882758844704	0.967987135236995	-1	0	0	0.3333333333333333	2	0.8571428571428571	6	0.5625	0.8571428571428571	7	6	1	1	0	0.25	8	2	9	0.2	0	0.9250349315805693	0.9706779785342912	0.4952052664516847	0.953838865824201	0.9323535551513116	0.8332422567105939	0.9405725703186	0.9377465024495879	1.0	0.2857142857142857	0.0	0.005737882758844704	0.005737882758844704
4041	0.012154308048251714	0.00628726599813954	0.006260943174556543	0.9648209138843519	-1	0	0	0.16666666666666666	1	1.0	6	1.0	1.0	7	6	0	1	0	0.125	8	1	8	0.3333333333333333	0	0.9250349315805693	0.9706779785342912	0.4952052664516847	0.953838865824201	0.9323535551513116	0.8332422567105939	0.9405725703186	0.9377465024495879	1.0	0.2857142857142857	0.0	0.006260943174556543	0.006260943174556543
2643	0.010703598138509969	0.005740710087341211	0.005718431077471264	0.967730017230115	-1	0	0	0.3333333333333333	2	0.8571428571428571	6	0.5625	0.8571428571428571	7	6	1	1	0	0.25	8	2	9	0.2	0	0.9250349315805693	0.9706779785342912	0.4952052664516847	0.953838865824201	0.9323535551513116	0.8332422567105939	0.9405725703186	0.9377465024495879	1.0	0.2857142857142857	0.0	0.005718431077471264	0.005718431077471264
4960	0.01616746335135125	0.009232747662944334	0.002488385454799687	0.9600966751562261	-1	0	0	0.2857142857142857	2	0.875	7	0.5555555555555556	0.875	8	7	1	2	0	0.2222222222222222	9	2	10	0.4	0	0.9542262896106241	0.9737192588483432	0.4952052664516847	0.946810185665236	0.8797615953603314	0.9015339161557357	0.9442135804053351	0.9479436340241303	0.5625	0.75	0.0	0.002488385454799687	0.002488385454799687
2984	0.013854892712947925	0.004123210750265628	-0.004067629582273387	0.9639988351533196	-1	0	0	0.16666666666666666	1	1.0	6	1.0	1.0	7	6	0	1	0	0.125	8	1	8	0.3333333333333333	0	0.8377552478016556	0.9645434736342545	0.4952052664516847	0.953838865824201	0.9323535551513116	0.8332422567105939	0.9405725703186	0.9338152667805182	1.0	0.42857142857142855	0.0	-0.0004067629582273387	-0.0004067629582273387
1128	0.012063239197903712	0.003978763919601652	0.00018821854561117953	0.978040817933941	-1	0	0	0.2857142857142857	2	0.875	7	0.5555555555555556	0.875	8	7	1	1	0	0.2222222222222222	9	2	10	0.2	0	0.48500401942984245	0.9472934084746788	0.4952052664516847	0.9495136937086531	0.8686641941222326	0.9612364024898361	0.9135017927896764	0.9530813486579428	1.0	0.625	0.0	0.00018821854561117953	0.00018821854561117953
2141	0.010652350004376225	0.005432643852287026	0.005431746533854863	0.968177940294783	-1	0	0	0.3333333333333333	2	0.8571428571428571	6	0.5625	0.8571428571428571	7	6	1	1	0	0.25	8	2	9	0.2	0	0.9250349315805693	0.9706779785342912	0.4952052664516847	0.953838865824201	0.9323535551513116	0.8332422567105939	0.9405725703186	0.9377465024495879	1.0	0.2857142857142857	0.0	0.005431746533854863	0.005431746533854863
3247	0.012113833580265083	0.006136665791134675	0.006122482075932037	0.9647347863946539	-1	0	0	0.16666666666666666	1	1.0	6	1.0	1.0	7	6	0	1	0	0.125	8	1	8	0.3333333333333333	0	0.9250349315805693	0.9706779785342912	0.4952052664516847	0.953838865824201	0.9323535551513116	0.8332422567105939	0.9405725703186	0.9377465024495879	1.0	0.2857142857142857	0.0	0.006122482075932037	0.006122482075932037
779	0.0018083405811322106	0.0017477894423700326	-0.0017476660808288798	0.9844863209034695	-1	0	0	1.0	1	0	0	1.0	0	1	0	0	0	0	0.5	1	2	2	0.0	0	0	0	0	0	0	0	0	0	0	0	0	-0.00017476660808288797	-0.00017476660808288797
3768	0.0032600931844687037	0.0030760722192530853	-0.0030737135250016867	0.9815558597833645	-1	0	0	0.5	2	0.5	2	0.6	0.5	4	2	1	1	0	0.4	2	5	6	0.25	0	0.4140976022876449	0.9539509195170907	0.5038192731405061	0.958067003552103	0.9005088746367722	0.821249640927992	0.9184169357935213	0.928344214591365	1.0	0.5	0.0	-0.00030737135250016867	-0.00030737135250016867
996	0.009360940791474318	0.0012924049920918503	0.0011361432716087637	0.9773760535477183	-1	0	0	0.3333333333333333	2	0.8333333333333334	5	0.5714285714285714	0.8333333333333334	6	5	1	1	0	0.2857142857142857	7	2	8	0.2	0	0.6382293109440699	0.9690902551472367	0.5106688239562469	0.9625669539900468	0.9070218744337343	0.7869018651998099	0.9251516294140327	0.9350042330271391	1.0	0.3333333333333333	0.0	0.0011361432716087637	0.0011361432716087637
2850	0.010636659899228984	0.005751713425489398	0.005751553232031057	0.9679438028633902	-1	0	0	0.3333333333333333	2	0.8571428571428571	6	0.5625	0.8571428571428571	7	6	1	1	0	0.25	8	2	9	0.2	0	0.9250349315805693	0.9706779785342912	0.4952052664516847	0.953838865824201	0.9323535551513116	0.8332422567105939	0.9405725703186	0.9377465024495879	1.0	0.2857142857142857	0.0	0.005751553232031057	0.005751553232031057
2182	0.014007510187754318	0.006316217382275448	-0.006290488957853368	0.9674936261223993	-1	0	0	0.3333333333333333	2	0.8571428571428571	6	0.5625	0.8571428571428571	7	6	1	0	0	0.25	8	2	9	0.0	0	0.7504755640227418	0.9563091647773	0.4952052664516847	0.9507677877608762	0.8140936924214477	0.826577925632341	0.8994672598270772	0.9266325564943502	0	0	0.0	-0.0006290488957853369	-0.0006290488957853369
4622	0.013434573472874826	0.007270098019977869	0.0072315970540179015	0.9638858936618531	-1	0	0	0.2857142857142857	2	0.875	7	0.5555555555555556	0.75	7	6	2	2	0	0.2222222222222222	9	2	10	0.2857142857142857	0	0.9834176476406788	0.9539575899810572	0.10340260470266416	0.9594599456494791	0.9323535551513116	0.8389368186189133	0.9825953912676174	0.9318307967011518	0.5714285714285714	0.14285714285714285	0.0	0.0072315970540179015	0.0072315970540179015
627	0.0017769265929279893	0.0017263817007863854	-0.001724244499092489	0.9832461371068396	-1	0	0	1.0	1	0	0	1.0	0	1	0	0	0	0	0.5	2	1	2	0.0	0	0	0	0	0	0	0	0	0	0	0	0	-0.0001724244499092489	-0.0001724244499092489
3440	0.011930252297608102	0.006389489592847477	0.006380688025721529	0.9644279418914113	-1	0	0	0.16666666666666666	1	1.0	6	1.0	1.0	7	6	0	1	0	0.125	8	1	8	0.3333333333333333	0	0.9250349315805693	0.9706779785342912	0.4952052664516847	0.953838865824201	0.9323535551513116	0.8332422567105939	0.9405725703186	0.9377465024495879	1.0	0.42857142857142855	0.0	0.006380688025721529	0.006380688025721529
4597	0.014121056704825804	0.006959371087348359	0.0068786080965494685	0.9603218118309584	-1	0	0	0.2857142857142857	2	0.875	7	0.5555555555555556	0.75	7	6	2	2	0	0.2222222222222222	9	2	10	0.2857142857142857	0	0.9834176476406788	0.9539575899810572	0.10340260470266416	0.9594599456494791	0.9323535551513116	0.8474025701487256	0.9825953912676174	0.9331742206045297	0.5714285714285714	0.7142857142857143	0.0	0.0068786080965494685	0.0068786080965494685
3783	0.00977323687459877	0.004533329610016694	0.0011056415203259914	0.9624826523815158	-1	0	0	0.2	1	1.0	5	1.0	0.8	5	4	1	2	0	0.14285714285714285	7	1	7	0.4	0	0.9834176476406788	0.9355960866239738	0.10340260470266416	0.9710728772833042	0.9323535551513116	0.8121801780635095	0.9825953912676174	0.9276601395136347	0.6	0.2	0.0	0.0011056415203259914	0.0011056415203259914
360	0.0020899317691848423	0.0018531511667028342	-0.0018524958463573594	0.9846829160695826	-1	0	0	1.0	1	0	0	1.0	0	1	0	0	2	0	0.5	2	1	2	0.6666666666666666	0	0	0	0	0	0	0	0	0	0	0	0	-0.00018524958463573594	-0.00018524958463573594
520	0.0018108744483848656	0.0017558837294335884	-0.001755778973475104	0.9850589932852645	-1	0	0	1.0	1	0	0	1.0	0	0	0	1	1	0	0.5	2	1	2	0.16666666666666666	0	0	0	0	0	0	0	0	0	0	0	0	-0.1	-0.1
3326	0.01241861860123466	0.006166620230623036	0.006166307413813608	0.9650001065887119	-1	0	0	0.16666666666666666	1	1.0	6	1.0	1.0	7	6	0	1	0	0.125	8	1	8	0.3333333333333333	0	0.9250349315805693	0.9705211030891359	0.4952052664516847	0.9482748271144398	0.8686641941222326	0.8245290591134123	0.9405725703186	0.9340150424575981	1.0	0.2857142857142857	0.0	0.006166307413813608	0.006166307413813608
1404	0.008143653093180742	0.003578186831611717	0.0033503169380756648	0.9741978323096838	-1	0	0	0.3333333333333333	2	0.8333333333333334	5	0.5714285714285714	0.8333333333333334	6	5	1	1	0	0.2857142857142857	7	2	8	0.2	0	0.6382293109440699	0.9690902551472367	0.5038192731405061	0.9612162410649749	0.9005088746367722	0.7999969857279865	0.9191986591845283	0.9358713340072933	1.0	0.3333333333333333	0.0	0.0033503169380756648	0.0033503169380756648
928	0.01343225096425034	0.009293511898343808	-0.008167260461432763	0.9713024384358394	-1	0	0	0.25	2	0.9	9	0.5454545454545454	0.9	10	9	1	1	0	0.18181818181818182	11	2	12	0.2	0	0.933596282900546	0.9680164375455563	0.627352860321704	0.959489414769769	0.8816901937161571	0.8887622763001115	0.9311443001998639	0.9470669422737471	1.0	0.5	0.0	-0.0008167260461432763	-0.0008167260461432763
3781	0.011997644874892915	0.006222676234032716	0.006217678940810968	0.9650208102728239	-1	0	0	0.16666666666666666	1	1.0	6	1.0	1.0	7	6	0	1	0	0.125	8	1	8	0.3333333333333333	0	0.9250349315805693	0.9706779785342912	0.4952052664516847	0.953838865824201	0.9323535551513116	0.8332422567105939	0.9405725703186	0.9377465024495879	1.0	0.42857142857142855	0.0	0.006217678940810968	0.006217678940810968
3403	0.01210708456558952	0.0065829681146176485	0.006563161490193428	0.9642009931865253	-1	0	0	0.16666666666666666	1	1.0	6	1.0	1.0	7	6	0	1	0	0.125	8	1	8	0.3333333333333333	0	0.9250349315805693	0.9706779785342912	0.4952052664516847	0.953838865824201	0.9323535551513116	0.8332422567105939	0.9405725703186	0.9377465024495879	1.0	0.2857142857142857	0.0	0.006563161490193428	0.006563161490193428
1557	0.009727031799793135	0.0043148867062576144	0.0037835500168749104	0.9768813560896639	-1	0	0	0.3333333333333333	2	0.8571428571428571	6	0.5625	0.8571428571428571	7	6	1	1	0	0.25	8	2	9	0.2	0	0.35142369030757054	0.9671262739464666	0.5124332798293276	0.95133072635316	0.8686641941222326	0.8569597053202267	0.90612844910815	0.9379008094810193	1.0	0.42857142857142855	0.0	0.0037835500168749104	0.0037835500168749104
3509	0.011840938898405115	0.006288822353615426	0.0062542671931830164	0.9648107430879262	-1	0	0	0.16666666666666666	1	1.0	6	1.0	1.0	7	6	0	1	0	0.125	8	1	8	0.3333333333333333	0	0.9250349315805693	0.9706779785342912	0.4952052664516847	0.953838865824201	0.9323535551513116	0.8332422567105939	0.9405725703186	0.9377465024495879	1.0	0.2857142857142857	0.0	0.0062542671931830164	0.0062542671931830164
4754	0.008287269771893827	0.002472372791197779	-0.0020098127940561612	0.9750540251256032	-1	0	0	0.4	2	0.8	4	0.5833333333333334	0.6	3	3	3	2	0	0.3333333333333333	6	2	7	0.2	0	0.30221214670989194	0.949598329482489	0.5124332798293276	0.9032468834940967	0.569781776501608	0.8195900523453956	0.7595552773517069	0.9027189357376476	0.6666666666666666	0.3333333333333333	0.0	-0.00020098127940561614	-0.00020098127940561614
4605	0.013666971165186309	0.006266323744584997	0.006263784251126024	0.9605771561842612	-1	0	0	0.2857142857142857	2	0.875	7	0.5555555555555556	0.75	7	6	2	1	0	0.2222222222222222	9	2	10	0.14285714285714285	0	0.9834176476406788	0.9539575899810572	0.10340260470266416	0.9594599456494791	0.9323535551513116	0.8389368186189133	0.9825953912676174	0.9318307967011518	1.0	0.14285714285714285	0.0	0.006263784251126024	0.006263784251126024
4430	0.01435118998579597	0.006527639113214238	0.006487729405888498	0.9604069472480656	-1	0	0	0.2857142857142857	2	0.875	7	0.5555555555555556	0.75	7	6	2	2	0	0.2222222222222222	9	2	10	0.2857142857142857	0	0.9834176476406788	0.9539575899810572	0.10340260470266416	0.9594599456494791	0.9323535551513116	0.8431678144060971	0.9806062809440402	0.9324979305468225	0.5714285714285714	0.14285714285714285	0.0	0.006487729405888498	0.006487729405888498
2809	0.010584024598372653	0.005286268948155561	0.005285038589445165	0.968491367070489	-1	0	0	0.3333333333333333	2	0.8571428571428571	6	0.5625	0.8571428571428571	7	6	1	1	0	0.25	8	2	9	0.2	0	0.9250349315805693	0.9706779785342912	0.4952052664516847	0.953838865824201	0.9323535551513116	0.8332422567105939	0.9405725703186	0.9377465024495879	1.0	0.42857142857142855	0.0	0.005285038589445165	0.005285038589445165
832	0.024478058969571077	0.0038519875690076048	-0.002922149485299287	0.9816160254669755	-1	0	0	0.2	2	0.9230769230769231	12	0.38461538461538464	0.7692307692307693	11	10	3	3	0	0.23076923076923078	3	13	15	0.3333333333333333	0	0.47729466784198016	0.9269997046246724	0.8290696989204385	0.9394969481086941	0.8816901937161571	0.9624808699368986	0.9016288283469617	0.9449523116274204	0.2727272727272727	0.36363636363636365	0.0	-0.0002922149485299287	-0.0002922149485299287
1258	0.008253648982563208	0.0031976162303583066	0.002705160103303176	0.9744753645972931	-1	0	0	0.3333333333333333	2	0.8333333333333334	5	0.5714285714285714	0.8333333333333334	6	5	1	1	0	0.2857142857142857	7	2	8	0.2	0	0.6382293109440699	0.9690902551472367	0.5038192731405061	0.9612162410649749	0.8751771939191949	0.7159839484798256	0.9251516294140327	0.9259927736394477	1.0	0.5	0.0	0.002705160103303176	0.002705160103303176
2662	0.01066829708532603	0.005550017841815143	0.005544788740357877	0.9682262345207374	-1	0	0	0.3333333333333333	2	0.8571428571428571	6	0.5625	0.8571428571428571	7	6	1	1	0	0.25	8	2	9	0.2	0	0.9250349315805693	0.9706779785342912	0.4952052664516847	0.953838865824201	0.9323535551513116	0.8332422567105939	0.9405725703186	0.9377465024495879	1.0	0.2857142857142857	0.0	0.005544788740357877	0.005544788740357877
3947	0.011863489129024336	0.006467378614491606	0.0062009674944131276	0.9652493342629727	-1	0	0	0.16666666666666666	1	1.0	6	1.0	1.0	7	6	0	1	0	0.125	8	1	8	0.3333333333333333	0	0.9250349315805693	0.9706779785342912	0.4952052664516847	0.954487087694581	0.9323535551513116	0.8332422567105939	0.9405725703186	0.9380342956079063	1.0	0.2857142857142857	0.0	0.0062009674944131276	0.0062009674944131276
308	0.0050498747856336295	0.004217269199913088	-0.004217145526694767	0.9797838299194565	-1	0	0	0.75	3	0.3333333333333333	1	0.625	0.3333333333333333	4	1	0	1	0	0.5	2	4	5	1.0	0.6666666666666666	0.7795092210606361	0.970294356207732	0.5507185556022448	0.8398607445886661	0.6167585514616389	0.9186731757013094	0.8624512207291808	0.9257135599171746	1.0	0	0.0	-0.0004217145526694767	-0.0004217145526694767
970	0.023727169654858757	0.0010594837628333331	-0.0007002583878491729	0.9803427707874116	-1	0	0	0.2	2	0.9230769230769231	12	0.38461538461538464	0.8461538461538461	12	11	2	1	0	0.23076923076923078	3	13	15	0.14285714285714285	0	0.35142369030757054	0.9373421507367444	0.7942850765560808	0.9011470206783235	0.8751771939191949	0.961691271744616	0.90612844910815	0.93777792253856	1.0	0.4166666666666667	0.0	-7.002583878491729e-05	-7.002583878491729e-05
2010	0.013470333583979687	0.0014462943911856285	-0.0014030212399779407	0.9664709054657786	-1	0	0	0.3333333333333333	2	0.8571428571428571	6	0.5625	0.8571428571428571	7	6	1	1	0	0.25	8	2	9	0.2	0	0.7504755640227418	0.9600872883619094	0.4952052664516847	0.9633983932688387	0.9323535551513116	0.7754475387663196	0.9405725703186	0.9284649484337849	1.0	0.42857142857142855	0.0	-0.00014030212399779407	-0.00014030212399779407
579	0.0019946850641542266	0.0017787074031561927	-0.0017754244575831839	0.9808620187688444	-1	0	0	1.0	1	0	0	1.0	0	1	0	0	1	0	0.5	2	1	2	0.3333333333333333	0	0	0	0	0	0	0	0	0	0	0	0	-0.00017754244575831837	-0.00017754244575831837
1087	0.027638500729218692	0.0037054814600852707	-0.0025993957777173376	0.9805919645998805	-1	0	0	0.2	2	0.9230769230769231	12	0.4166666666666667	0.7692307692307693	11	10	3	1	0	0.25	3	12	15	0.1111111111111111	0	0.3142362762832656	0.8464540907479188	0.7595004541917232	0.9066200479132623	0.8686641941222326	0.94002818407279	0.90612844910815	0.9041357244528792	1.0	0.45454545454545453	0.0	-0.00025993957777173377	-0.00025993957777173377
3142	0.010140937277493801	0.005214184591771615	0.0036603189549511456	0.9631248136840415	-1	0	0	0.3333333333333333	2	0.8571428571428571	6	0.5625	0.8571428571428571	7	6	1	1	0	0.25	8	2	9	0.2	0	0.9834176476406788	0.9640535443748756	0.10340260470266416	0.9593993730385622	0.9323535551513116	0.7791867833924966	0.9825953912676174	0.9289623350220343	1.0	0.42857142857142855	0.0	0.0036603189549511456	0.0036603189549511456
2724	0.010726704993506142	0.005478367190785547	0.00547567200710431	0.9681700016591658	-1	0	0	0.3333333333333333	2	0.8571428571428571	6	0.5625	0.8571428571428571	7	6	1	1	0	0.25	8	2	9	0.2	0	0.9250349315805693	0.9706779785342912	0.4952052664516847	0.953838865824201	0.9323535551513116	0.8332422567105939	0.9405725703186	0.9377465024495879	1.0	0.2857142857142857	0.0	0.00547567200710431	0.00547567200710431
3405	0.010094003057535555	0.003781790028173598	0.001631290463255009	0.981008147788295	-1	0	0	0.16666666666666666	1	1.0	7	1.0	1.0	8	7	0	1	0	0.1111111111111111	9	1	9	0.3333333333333333	0	0.6382293109440699	0.9688280276835257	0.5038192731405061	0.9522431102652161	0.9070218744337343	0.8202397985417794	0.9251516294140327	0.9339542182329313	1.0	0.75	0.0	0.001631290463255009	0.001631290463255009
2605	0.010623281058600186	0.005471039580055878	0.0054682995211060605	0.9679623698978604	-1	0	0	0.3333333333333333	2	0.8571428571428571	6	0.5625	0.8571428571428571	7	6	1	1	0	0.25	8	2	9	0.2	0	0.9250349315805693	0.9706779785342912	0.4952052664516847	0.953838865824201	0.8686641941222326	0.8642291949544151	0.9405725703186	0.9422942500122004	1.0	0.2857142857142857	0.0	0.0054682995211060605	0.0054682995211060605
3823	0.015515792441564513	0.0067692174800577055	0.0052182718779274625	0.9661898007801207	-1	0	0	0.125	1	1.0	10	1.0	1.0	11	10	0	1	0	0.08333333333333333	12	1	12	0.3333333333333333	0	0.35142369030757054	0.9708252572127285	0.4952052664516847	0.9436324805900532	0.8816901937161571	0.8224284447840741	0.9405725703186	0.9320443349920101	1.0	0.36363636363636365	0.0	0.0052182718779274625	0.0052182718779274625
2915	0.009489656042299524	0.002994759776533981	-0.001735466857919633	0.9655578945160919	-1	0	0	0.3333333333333333	2	0.8333333333333334	5	0.5714285714285714	0.8333333333333334	6	5	1	1	0	0.2857142857142857	7	2	8	0.2	0	0.9834176476406788	0.9482576412783715	0.10340260470266416	0.9636020337483571	0.9323535551513116	0.8282696411447542	0.9825953912676174	0.9299535501978287	1.0	0.3333333333333333	0.0	-0.00017354668579196332	-0.00017354668579196332
630	0.01812434233262418	0.004129392943033984	-0.004128694957118738	0.9810035138573832	-1	0	0	0.25	2	0.8888888888888888	8	0.55	0.8888888888888888	8	8	2	3	0	0.2	10	2	11	0.375	0	0.35142369030757054	0.87566373417383	0.627352860321704	0.9061515025172154	0.8751771939191949	0.888947485741888	0.938505014923245	0.8908886689822563	0.125	0.875	0.0	-0.0004128694957118738	-0.0004128694957118738
3650	0.012565657810632574	0.00633453936867667	0.006262806984070837	0.96714363584869	-1	0	0	0.16666666666666666	1	1.0	6	1.0	0.8333333333333334	6	5	1	2	0	0.125	8	1	8	0.4	0	0.9542262896106241	0.9683082634833938	0.2993039355771744	0.9621227751830922	0.9323535551513116	0.7919733647331063	0.9676293714688066	0.934851357484234	0.5833333333333334	0.3333333333333333	0.0	0.006262806984070837	0.006262806984070837
2957	0.008335715423685955	0.0037148611458395573	-0.003246479063826883	0.9706110294729686	-1	0	0	0.4	2	0.8	4	0.5833333333333334	0.8	5	4	1	1	0	0.3333333333333333	6	2	7	0.2	0	0.9834176476406788	0.9572921516232812	0.10340260470266416	0.968871184988194	0.9323535551513116	0.5677259882330811	0.9825953912676174	0.9066528500909778	1.0	0.4	0.0	-0.0003246479063826883	-0.0003246479063826883
4774	0.01365489087354946	0.0068948255011478795	0.006894718413680351	0.9643733660973316	-1	0	0	0.2857142857142857	2	0.875	7	0.5555555555555556	0.75	7	6	2	3	0	0.2222222222222222	9	2	10	0.42857142857142855	0	0.9834176476406788	0.9539575899810572	0.10340260470266416	0.9594599456494791	0.9323535551513116	0.8389368186189133	0.9825953912676174	0.9318307967011518	0.14285714285714285	0.14285714285714285	0.0	0.006894718413680351	0.006894718413680351
2579	0.013253308803334873	0.007020409752655128	0.003984489190439128	0.9679800001320796	-1	0	0	0.2857142857142857	2	0.875	7	0.5555555555555556	0.875	8	7	1	1	0	0.2222222222222222	9	2	10	0.2	0	0.6382293109440699	0.9688280276835257	0.5038192731405061	0.955601410051712	0.9070218744337343	0.8202397985417794	0.9251516294140327	0.9355085708252975	1.0	0.25	0.0	0.003984489190439128	0.003984489190439128
4654	0.01372453530761386	0.007424719076845992	0.007424713164401071	0.9640295782342347	-1	0	0	0.2857142857142857	2	0.875	7	0.5555555555555556	0.75	7	6	2	3	0	0.2222222222222222	9	2	10	0.42857142857142855	0	0.9834176476406788	0.9539575899810572	0.10340260470266416	0.9594599456494791	0.9323535551513116	0.8389368186189133	0.9825953912676174	0.9318307967011518	0.14285714285714285	0.14285714285714285	0.0	0.007424713164401071	0.007424713164401071
1144	0.008935044001157355	0.001089395398951103	0.0010439216222584073	0.977224683580391	-1	0	0	0.3333333333333333	2	0.8333333333333334	5	0.5714285714285714	0.8333333333333334	6	5	1	1	0	0.2857142857142857	7	2	8	0.2	0	0.6382293109440699	0.9690902551472367	0.5106688239562469	0.9625669539900468	0.8751771939191949	0.8533298610982026	0.9251516294140327	0.9436283143206712	1.0	0.3333333333333333	0.0	0.0010439216222584073	0.0010439216222584073
4503	0.013835104934629559	0.006044788976018486	0.006021417337383579	0.960640594296137	-1	0	0	0.2857142857142857	2	0.875	7	0.5555555555555556	0.75	7	6	2	1	0	0.2222222222222222	9	2	10	0.14285714285714285	0	0.9834176476406788	0.9539575899810572	0.10340260470266416	0.9594599456494791	0.9323535551513116	0.8389368186189133	0.9825953912676174	0.9318307967011518	1.0	0.14285714285714285	0.0	0.006021417337383579	0.006021417337383579
1629	0.008440568525541125	0.003565334869049475	0.0034868500753132744	0.9748220130751868	-1	0	0	0.3333333333333333	2	0.8333333333333334	5	0.5714285714285714	0.8333333333333334	6	5	1	1	0	0.2857142857142857	7	2	8	0.2	0	0.6382293109440699	0.9690902551472367	0.5038192731405061	0.9612162410649749	0.8751771939191949	0.8533298610982026	0.9251516294140327	0.9429713098417245	1.0	0.5	0.0	0.0034868500753132744	0.0034868500753132744
1318	0.008808904424958717	0.0015690241518519499	0.0015620817023632913	0.9773459437821574	-1	0	0	0.3333333333333333	2	0.8333333333333334	5	0.5714285714285714	0.8333333333333334	6	5	1	1	0	0.2857142857142857	7	2	8	0.2	0	0.6382293109440699	0.9690902551472367	0.5397990289800275	0.9631268641861723	0.8751771939191949	0.8533298610982026	0.9251516294140327	0.9439052059331847	1.0	0.5	0.0	0.0015620817023632913	0.0015620817023632913
4345	0.010379461460095699	0.005953885190254155	0.0036969893877328206	0.967784991551251	-1	0	0	0.3333333333333333	2	0.8571428571428571	6	0.5625	0.7142857142857143	6	5	2	1	0	0.25	8	2	9	0.14285714285714285	0	0.9542262896106241	0.9588772200626958	0.30791794226599595	0.9625031749130805	0.9323535551513116	0.8487986278929881	0.9303353848502395	0.9374128484562566	1.0	0.16666666666666666	0.0	0.0036969893877328206	0.0036969893877328206
4084	0.014778299170738713	0.006636431560752825	0.005976674188997047	0.9576772769300285	-1	0	0	0.2857142857142857	2	0.875	7	0.5555555555555556	0.875	8	7	1	1	0	0.2222222222222222	9	2	10	0.2	0	0.9542262896106241	0.9688174741309553	0.2993039355771744	0.9525905138537609	0.9323535551513116	0.8247499874964695	0.9676293714688066	0.9347355361016173	1.0	0.375	0.0	0.005976674188997047	0.005976674188997047
3708	0.011775833226968782	0.006347639451917495	0.006346413921617168	0.9643881743688011	-1	0	0	0.16666666666666666	1	1.0	6	1.0	1.0	7	6	0	1	0	0.125	8	1	8	0.3333333333333333	0	0.9250349315805693	0.9706779785342912	0.4952052664516847	0.953838865824201	0.9323535551513116	0.8332422567105939	0.9405725703186	0.9377465024495879	1.0	0.2857142857142857	0.0	0.006346413921617168	0.006346413921617168
264	0.0025702091085266663	0.0025701508083242467	-0.002569184436237214	0.9820168286929716	-1	0	0	0.6666666666666666	2	0.5	1	0.6666666666666666	0	2	0	1	0	0	0.6666666666666666	3	2	4	0.0	0	0	0	0	0	0	0	0	0	0	0	0	-0.0002569184436237214	-0.0002569184436237214
2057	0.00822793344848396	0.0038282885068441474	-0.003399767783922982	0.9699401887924523	-1	0	0	0.4	2	0.8	4	0.5833333333333334	0.8	5	4	1	1	0	0.3333333333333333	6	2	7	0.2	0	0.9834176476406788	0.9572921516232812	0.10340260470266416	0.968871184988194	0.9323535551513116	0.842338508067967	0.9825953912676174	0.9394116863497105	1.0	0.4	0.0	-0.0003399767783922982	-0.0003399767783922982
3476	0.011808237748871409	0.006288546033635787	0.00628484581259798	0.9647912288869674	-1	0	0	0.16666666666666666	1	1.0	6	1.0	1.0	7	6	0	1	0	0.125	8	1	8	0.3333333333333333	0	0.9250349315805693	0.9706779785342912	0.4952052664516847	0.953838865824201	0.8777830534505267	0.8361582358210208	0.9264977499426522	0.9381564988671696	1.0	0.42857142857142855	0.0	0.00628484581259798	0.00628484581259798
4617	0.013764162031249333	0.006782153327831042	0.006758708710021413	0.9603107392871115	-1	0	0	0.2857142857142857	2	0.875	7	0.5555555555555556	0.75	7	6	2	1	0	0.2222222222222222	9	2	10	0.14285714285714285	0	0.9834176476406788	0.9539575899810572	0.10340260470266416	0.9594599456494791	0.9323535551513116	0.8389368186189133	0.9825953912676174	0.9318307967011518	1.0	0.42857142857142855	0.0	0.006758708710021413	0.006758708710021413
1282	0.011537819450110436	0.002561275567913572	0.0008451255256535224	0.9787751655873542	-1	0	0	0.2857142857142857	2	0.875	7	0.5555555555555556	0.875	8	7	1	1	0	0.2222222222222222	9	2	10	0.2	0	0.48500401942984245	0.9629598536032415	0.4952052664516847	0.9559156504017468	0.8751771939191949	0.9367677774491051	0.9311443001998639	0.9530267731360168	1.0	0.625	0.0	0.0008451255256535224	0.0008451255256535224
2226	0.010494710499697945	0.005040959477686783	0.005036884586032891	0.9682548187177725	-1	0	0	0.3333333333333333	2	0.8571428571428571	6	0.5625	0.8571428571428571	7	6	1	1	0	0.25	8	2	9	0.2	0	0.9250349315805693	0.9706779785342912	0.4952052664516847	0.953838865824201	0.8686641941222326	0.8642291949544151	0.9405725703186	0.9422942500122004	1.0	0.2857142857142857	0.0	0.005036884586032891	0.005036884586032891
4002	0.011832673026918252	0.006065014089470353	0.0060007803068603816	0.9646380738796217	-1	0	0	0.16666666666666666	1	1.0	6	1.0	1.0	7	6	0	1	0	0.125	8	1	8	0.3333333333333333	0	0.9250349315805693	0.9706779785342912	0.4952052664516847	0.953838865824201	0.9323535551513116	0.8332422567105939	0.9405725703186	0.9377465024495879	1.0	0.2857142857142857	0.0	0.0060007803068603816	0.0060007803068603816
4115	0.011737151250850562	0.006126298038269268	0.006112165581683278	0.9647135567299506	-1	0	0	0.16666666666666666	1	1.0	6	1.0	1.0	7	6	0	1	0	0.125	8	1	8	0.3333333333333333	0	0.9250349315805693	0.9706779785342912	0.4952052664516847	0.953838865824201	0.9323535551513116	0.8332422567105939	0.9405725703186	0.9377465024495879	1.0	0.2857142857142857	0.0	0.006112165581683278	0.006112165581683278
2709	0.003972130792077028	0.0037502348348671497	-0.0037492454010261576	0.9833024045909535	-1	0	0	0.6	3	0.6	3	0.5833333333333334	0.4	5	2	1	2	0	0.3333333333333333	2	6	7	0.6666666666666666	0.4	0.30221214670989194	0.9310357478248226	0.5124332798293276	0.8735950515913498	0.569781776501608	0.802368366022641	0.8696227508424876	0.8785744730391079	0.7	0.6	0.0	-0.00037492454010261574	-0.00037492454010261574
2933	0.010595758898863085	0.0054683705252270695	0.005467615887304714	0.968280315220376	-1	0	0	0.3333333333333333	2	0.8571428571428571	6	0.5625	0.8571428571428571	7	6	1	1	0	0.25	8	2	9	0.2	0	0.9250349315805693	0.9706779785342912	0.4952052664516847	0.953838865824201	0.9323535551513116	0.8427239600417046	0.9405725703186	0.9390920519885586	1.0	0.2857142857142857	0.0	0.005467615887304714	0.005467615887304714
1086	0.02779674997523468	0.003777913887162698	-0.002316064262614607	0.9807890578911728	-1	0	0	0.2	2	0.9230769230769231	12	0.38461538461538464	0.8461538461538461	12	11	2	1	0	0.23076923076923078	3	13	15	0.14285714285714285	0	0.35142369030757054	0.9436678679835796	0.7942850765560808	0.910496372900318	0.8751771939191949	0.9599333779114539	0.90612844910815	0.9411169088639059	1.0	0.25	0.0	-0.00023160642626146073	-0.00023160642626146073
1288	0.011598989778351759	0.003386838013626512	0.0020158434418167995	0.9697547494046151	-1	0	0	0.3333333333333333	2	0.8571428571428571	6	0.5625	0.8571428571428571	7	6	1	1	0	0.25	8	2	9	0.2	0	0.9250349315805693	0.9686228775017127	0.4952052664516847	0.9647038916220315	0.8816901937161571	0.8473594078586849	0.9405725703186	0.9436032653932477	1.0	0.42857142857142855	0.0	0.0020158434418167995	0.0020158434418167995
289	0.0020248599936284997	0.0019608857935988233	-0.001960868245062208	0.9848772144654486	-1	0	0	1.0	2	0.0	0	0.75	0	2	0	0	1	0	1.0	2	2	3	0.5	0	0	0	0	0	0	0	0	0	0	0	0	-0.0001960868245062208	-0.0001960868245062208
2470	0.010543065625264908	0.005867251862264517	0.005865016157287354	0.9675094418839458	-1	0	0	0.3333333333333333	2	0.8571428571428571	6	0.5625	0.8571428571428571	7	6	1	1	0	0.25	8	2	9	0.2	0	0.9250349315805693	0.9706779785342912	0.4952052664516847	0.953838865824201	0.8686641941222326	0.8642291949544151	0.9405725703186	0.9422942500122004	1.0	0.2857142857142857	0.0	0.005865016157287354	0.005865016157287354
557	0.0017760108698408963	0.0017175228271367404	-0.0017174988663695276	0.9844880779411479	-1	0	0	1.0	1	0	0	1.0	0	1	0	0	1	0	0.5	1	2	2	0.3333333333333333	0	0	0	0	0	0	0	0	0	0	0	0	-0.00017174988663695275	-0.00017174988663695275
124	0.003173375324498871	0.0027431974034408395	-0.0027355851094922608	0.9751367819192692	-1	0	0	0.5	2	0.6666666666666666	2	0.625	0.6666666666666666	3	2	1	2	0	0.5	4	2	5	0.4	0	0.48155715685926764	0.7553950145961447	0.5534322886600873	0.8068774136889664	0.11411123407641925	0.9550008312701748	0.8461756928871681	0.8665550957586386	0.6666666666666666	0.3333333333333333	0.0	-0.0002735585109492261	-0.0002735585109492261
4933	0.02449584772078676	0.0018062978145088158	0.0017593333624847884	0.9128081940801853	-1	0	0	0.125	1	1.0	10	1.0	0.9	9	9	2	3	0	0.08333333333333333	12	1	12	0.375	0	0.9834176476406788	0.9714000873653476	0.4952052664516847	0.9474585689345199	0.8908589965984302	0.8946325522292446	0.9476439298785684	0.9454301473954981	0.1111111111111111	0.7777777777777778	0.0	0.0017593333624847884	0.0017593333624847884
4570	0.013726706267599737	0.0066651443035246095	0.006639795834223409	0.9601284126017432	-1	0	0	0.2857142857142857	2	0.875	7	0.5555555555555556	0.75	7	6	2	1	0	0.2222222222222222	9	2	10	0.14285714285714285	0	0.9834176476406788	0.9539575899810572	0.10340260470266416	0.9594599456494791	0.9323535551513116	0.8389368186189133	0.9825953912676174	0.9318307967011518	1.0	0.14285714285714285	0.0	0.006639795834223409	0.006639795834223409
1843	0.009298024316574859	0.004437732335013334	-0.0002575664941226881	0.9702377330761753	-1	0	0	0.3333333333333333	2	0.8333333333333334	5	0.5714285714285714	0.8333333333333334	6	5	1	1	0	0.2857142857142857	7	2	8	0.2	0	0.9542262896106241	0.9683082634833938	0.2993039355771744	0.9621227751830922	0.9323535551513116	0.7919733647331063	0.9676293714688066	0.934851357484234	1.0	0.3333333333333333	0.0	-2.5756649412268812e-05	-2.5756649412268812e-05
1462	0.008499979835643262	0.003189609510258198	0.003177571055983164	0.9745113821798081	-1	0	0	0.3333333333333333	2	0.8333333333333334	5	0.5714285714285714	0.8333333333333334	6	5	1	1	0	0.2857142857142857	7	2	8	0.2	0	0.6382293109440699	0.9690902551472367	0.5038192731405061	0.9612162410649749	0.9070218744337343	0.7869018651998099	0.9251516294140327	0.9342537191316065	1.0	0.5	0.0	0.003177571055983164	0.003177571055983164
2028	0.01277492384450506	0.006664254393104267	0.004204908882560548	0.9680210352322273	-1	0	0	0.2857142857142857	2	0.875	7	0.5555555555555556	0.875	8	7	1	1	0	0.2222222222222222	9	2	10	0.2	0	0.6382293109440699	0.9688280276835257	0.5038192731405061	0.955601410051712	0.8751771939191949	0.8555551883311179	0.9251516294140327	0.9405605572148205	1.0	0.25	0.0	0.004204908882560548	0.004204908882560548
610	0.0017953141282575492	0.0017263611710002101	-0.001726327192749014	0.9844024009266299	-1	0	0	1.0	1	0	0	1.0	0	1	0	0	1	0	0.5	1	2	2	0.3333333333333333	0	0	0	0	0	0	0	0	0	0	0	0	-0.0001726327192749014	-0.0001726327192749014
4980	0.0048266405485380345	0.003623265513792154	-0.003563546858961903	0.9647850936589071	-1	0	0	0.4	2	0.8	4	0.5833333333333334	0.6	4	3	2	2	0	0.3333333333333333	6	2	7	0.2857142857142857	0	0.6428148971752854	0.9691708982251117	0.49642897344964715	0.8493992319144749	0.7510676658264599	0.8787665038814666	0.8573537852448593	0.9157709591446144	0.625	0.25	0.0	-0.0003563546858961903	-0.0003563546858961903
4291	0.011905934827526407	0.006505626757087314	0.006487056325235569	0.9645029215223988	-1	0	0	0.16666666666666666	1	1.0	6	1.0	1.0	7	6	0	1	0	0.125	8	1	8	0.3333333333333333	0	0.9250349315805693	0.9706779785342912	0.4952052664516847	0.953838865824201	0.9323535551513116	0.8332422567105939	0.9405725703186	0.9377465024495879	1.0	0.7142857142857143	0.0	0.006487056325235569	0.006487056325235569
1646	0.008528735640696285	0.003171078075918335	0.0029777051025780396	0.974543899289226	-1	0	0	0.3333333333333333	2	0.8333333333333334	5	0.5714285714285714	0.8333333333333334	6	5	1	1	0	0.2857142857142857	7	2	8	0.2	0	0.6382293109440699	0.9690902551472367	0.5038192731405061	0.9612162410649749	0.9070218744337343	0.7869018651998099	0.9251516294140327	0.9342537191316065	1.0	0.5	0.0	0.0029777051025780396	0.0029777051025780396
3974	0.009846885465575946	0.0046644585349086025	-0.0004286475837894831	0.9629474203246036	-1	0	0	0.2	1	1.0	5	1.0	0.8	5	4	1	1	0	0.14285714285714285	7	1	7	0.2	0	0.9834176476406788	0.9355960866239738	0.10340260470266416	0.9707283319769021	0.9323535551513116	0.8121801780635095	0.9825953912676174	0.9273868689161247	1.0	0.4	0.0	-4.286475837894831e-05	-4.286475837894831e-05
2086	0.010832370741331305	0.0055288992450503605	0.00549631690263532	0.9683032894049922	-1	0	0	0.3333333333333333	2	0.8571428571428571	6	0.5625	0.8571428571428571	7	6	1	1	0	0.25	8	2	9	0.2	0	0.9250349315805693	0.9706779785342912	0.4952052664516847	0.953838865824201	0.9323535551513116	0.8332422567105939	0.9405725703186	0.9377465024495879	1.0	0.2857142857142857	0.0	0.00549631690263532	0.00549631690263532
4440	0.008211196617675887	0.0035464154048713255	-0.002355517498678268	0.9702497431116399	-1	0	0	0.25	1	1.0	4	1.0	1.0	5	4	0	1	0	0.16666666666666666	6	1	6	0.3333333333333333	0	0.9834176476406788	0.9572921516232812	0.10340260470266416	0.968871184988194	0.9323535551513116	0.5677259882330811	0.9825953912676174	0.9066528500909778	1.0	1.0	0.0	-0.00023555174986782682	-0.00023555174986782682
4561	0.013774155248853264	0.00608054091518324	0.006063157000026511	0.9595122875916207	-1	0	0	0.2857142857142857	2	0.875	7	0.5555555555555556	0.75	7	6	2	1	0	0.2222222222222222	9	2	10	0.14285714285714285	0	0.9834176476406788	0.9539575899810572	0.10340260470266416	0.9602717637450824	0.9323535551513116	0.8389368186189133	0.9825953912676174	0.9322756688277376	1.0	0.14285714285714285	0.0	0.006063157000026511	0.006063157000026511
677	0.001755812446857698	0.0017087606422791204	-0.0017087498820070853	0.9846769552311845	-1	0	0	1.0	1	0	0	1.0	0	1	0	0	0	0	0.5	1	2	2	0.0	0	0	0	0	0	0	0	0	0	0	0	0	-0.00017087498820070852	-0.00017087498820070852
967	0.0106563817752938	0.0029966019801936127	0.0013051189671233828	0.9789793462706364	-1	0	0	0.2857142857142857	2	0.875	7	0.5555555555555556	0.875	8	7	1	1	0	0.2222222222222222	9	2	10	0.2	0	0.48500401942984245	0.9629598536032415	0.4952052664516847	0.9559156504017468	0.8751771939191949	0.9593372520522421	0.9405725703186	0.9595022469701655	1.0	0.625	0.0	0.0013051189671233828	0.0013051189671233828
750	0.0019979086400143922	0.0017182398322128137	-0.0017181865401148765	0.9837889305481645	-1	0	0	1.0	1	0	0	1.0	0	1	0	0	3	0	0.5	2	1	2	1.0	0	0	0	0	0	0	0	0	0	0	0	0	-0.00017181865401148764	-0.00017181865401148764
1346	0.00798659542073125	0.004787087860371336	-0.003864959221818044	0.9760402479637893	-1	0	0	0.4	2	0.8	4	0.5833333333333334	0.8	5	4	1	1	0	0.3333333333333333	6	2	7	0.2	0	0.9250349315805693	0.9582123932429308	0.5124332798293276	0.9711559711322337	0.8816901937161571	0.8677018218497683	0.90612844910815	0.9449703379923357	1.0	0.4	0.0	-0.0003864959221818044	-0.0003864959221818044
251	0.0020693838249659703	0.002020072931759871	-0.00201813462145522	0.9829760534872487	-1	0	0	0	0	0	0	1.0	0	0	0	0	0	0	1.0	1	1	1	0.0	0	0	0	0	0	0	0	0	0	0	0	0	-0.1	-0.1
2459	0.002154776845294168	0.002134358237795651	-0.0021342870583062187	0.9857267815821147	-1	0	0	0.5	1	1.0	1	1.0	0	1	0	1	1	0	0.3333333333333333	1	3	3	0.2	0	0	0	0	0	0	0	0	0	0	0	0	-0.00021342870583062186	-0.00021342870583062186
3461	0.012044914103639946	0.006490159558948791	0.0064337894337117285	0.9648311246898107	-1	0	0	0.16666666666666666	1	1.0	6	1.0	1.0	7	6	0	1	0	0.125	8	1	8	0.3333333333333333	0	0.9250349315805693	0.9706779785342912	0.4952052664516847	0.953838865824201	0.9323535551513116	0.8332422567105939	0.9405725703186	0.9377465024495879	1.0	0.7142857142857143	0.0	0.0064337894337117285	0.0064337894337117285
2993	0.01194429692155321	0.006386684451035175	0.006386036286716468	0.9648238517747745	-1	0	0	0.16666666666666666	1	1.0	6	1.0	1.0	7	6	0	1	0	0.125	8	1	8	0.3333333333333333	0	0.9250349315805693	0.9706779785342912	0.4952052664516847	0.953838865824201	0.9323535551513116	0.8332422567105939	0.9405725703186	0.9377465024495879	1.0	0.2857142857142857	0.0	0.006386036286716468	0.006386036286716468
1827	0.011549862401318896	0.003533060725990487	0.002293066280298834	0.9698078011490399	-1	0	0	0.3333333333333333	2	0.8571428571428571	6	0.5625	0.8571428571428571	7	6	1	1	0	0.25	8	2	9	0.2	0	0.9250349315805693	0.9686228775017127	0.4952052664516847	0.9647038916220315	0.8816901937161571	0.8473594078586849	0.9405725703186	0.9436032653932477	1.0	0.2857142857142857	0.0	0.002293066280298834	0.002293066280298834
5001	0.01903371040201555	0.010440632706409188	0.006722599352441855	0.9667880853212086	-1	0	0	0.25	2	0.9	9	0.5454545454545454	0.8	8	8	3	2	0	0.18181818181818182	11	2	12	0.2	0	0.9834176476406788	0.9033511434004018	0.30791794226599595	0.956319191816291	0.9116062758748708	0.9418424896794602	0.9696661229828496	0.9371424533253643	0.5625	0.625	0.0	0.006722599352441855	0.006722599352441855
3636	0.016783279028911465	0.0035160389473508536	-0.0006691841006145429	0.7559912725166289	-1	0	0	0.16666666666666666	1	1.0	7	1.0	1.0	8	7	0	1	0	0.1111111111111111	9	1	9	0.3333333333333333	0	0.9542262896106241	0.9688174741309553	0.3215845897852144	0.952160669593784	0.9323535551513116	0.8329616148224729	0.96417800101452	0.935713277600785	1.0	0.25	0.0	-6.691841006145429e-05	-6.691841006145429e-05
2503	0.01064183499265714	0.005266323669848931	0.005266287137243695	0.9682968466986376	-1	0	0	0.3333333333333333	2	0.8571428571428571	6	0.5625	0.8571428571428571	7	6	1	1	0	0.25	8	2	9	0.2	0	0.9250349315805693	0.9706779785342912	0.4952052664516847	0.953838865824201	0.9323535551513116	0.8332422567105939	0.9405725703186	0.9377465024495879	1.0	0.2857142857142857	0.0	0.005266287137243695	0.005266287137243695
573	0.0018249505543025718	0.0017562286758197943	-0.0017562097322295436	0.9853901600612587	-1	0	0	1.0	1	0	0	1.0	0	1	0	0	1	0	0.5	1	2	2	0.3333333333333333	0	0	0	0	0	0	0	0	0	0	0	0	-0.00017562097322295435	-0.00017562097322295435
4467	0.01189812166572736	0.006305074612893992	0.006304912192713926	0.9646929064552014	-1	0	0	0.16666666666666666	1	1.0	6	1.0	1.0	7	6	0	1	0	0.125	8	1	8	0.3333333333333333	0	0.9250349315805693	0.9706779785342912	0.4952052664516847	0.953838865824201	0.9323535551513116	0.8332422567105939	0.9405725703186	0.9377465024495879	1.0	0.7142857142857143	0.0	0.006304912192713926	0.006304912192713926
3814	0.008649008528978493	0.0026089609988234922	-0.0006970795801823211	0.970404499525045	-1	0	0	0.3333333333333333	2	0.8333333333333334	5	0.5714285714285714	0.6666666666666666	5	4	2	1	0	0.2857142857142857	7	2	8	0.14285714285714285	0	0.9834176476406788	0.5581188219404474	0.10340260470266416	0.9730483586158709	0.9323535551513116	0.5130729629917894	0.9825953912676174	0.7842726533990947	1.0	0.2	0.0	-6.970795801823212e-05	-6.970795801823212e-05
3248	0.011625730718709475	0.005946854986818289	0.005942709982239333	0.9651036522933503	-1	0	0	0.16666666666666666	1	1.0	6	1.0	1.0	7	6	0	1	0	0.125	8	1	8	0.3333333333333333	0	0.9250349315805693	0.9706779785342912	0.4952052664516847	0.953838865824201	0.8686641941222326	0.8642291949544151	0.9405725703186	0.9422942500122004	1.0	0.42857142857142855	0.0	0.005942709982239333	0.005942709982239333
1247	0.009714541886819365	0.0011600550336491567	0.00041962344063565653	0.9757257242329633	-1	0	0	0.3333333333333333	2	0.8571428571428571	6	0.36	0.7142857142857143	6	5	2	1	0	1.0	5	5	9	0.14285714285714285	0	0.6382293109440699	0.9621932073133117	0.5552625864845897	0.9631293380126654	0.7257359851088825	0.8656163384216522	0.9028820485849106	0.9419918798646364	1.0	0.5	0.0	0.00041962344063565653	0.00041962344063565653
839	0.0017635309118665453	0.0017270923771371906	-0.0017249267648995323	0.9832077352965422	-1	0	0	1.0	1	0	0	1.0	0	1	0	0	0	0	0.5	2	1	2	0.0	0	0	0	0	0	0	0	0	0	0	0	0	-0.00017249267648995322	-0.00017249267648995322
2464	0.010710895379984497	0.005574383438336792	0.0055716562950210045	0.9680045340622223	-1	0	0	0.3333333333333333	2	0.8571428571428571	6	0.5625	0.8571428571428571	7	6	1	1	0	0.25	8	2	9	0.2	0	0.9250349315805693	0.9706779785342912	0.4952052664516847	0.953838865824201	0.9323535551513116	0.8332422567105939	0.9405725703186	0.9377465024495879	1.0	0.2857142857142857	0.0	0.0055716562950210045	0.0055716562950210045
4192	0.011467001976087455	0.006331542574298043	0.006148572880317463	0.964684315545294	-1	0	0	0.16666666666666666	1	1.0	6	1.0	1.0	7	6	0	1	0	0.125	8	1	8	0.3333333333333333	0	0.9250349315805693	0.9706779785342912	0.4952052664516847	0.954487087694581	0.9323535551513116	0.8332422567105939	0.9405725703186	0.9380342956079063	1.0	0.2857142857142857	0.0	0.006148572880317463	0.006148572880317463
4827	0.013937786136974035	0.006730248277040544	0.006327167187085673	0.9625730692865241	-1	0	0	0.2857142857142857	2	0.875	7	0.5555555555555556	0.75	7	6	2	2	0	0.2222222222222222	9	2	10	0.2857142857142857	0	0.9834176476406788	0.9539575899810572	0.10340260470266416	0.9623727384276789	0.9323535551513116	0.8151895068348294	0.9825953912676174	0.9299294624207979	0.5714285714285714	0.14285714285714285	0.0	0.006327167187085673	0.006327167187085673
680	0.0023803337729831346	0.002319691586073583	-0.0023196675744720178	0.9847951820343653	-1	0	0	0.5	2	0.6666666666666666	2	0.8333333333333334	0.3333333333333333	3	1	1	0	0	0.6666666666666666	2	3	5	0.0	0	0.7497466747408037	0.9644566338837526	0.44926731666458997	0.9499397353018121	0.6849023294861173	0.8821315234262727	0.9170426699265098	0.940040372265093	0	0	0.0	-0.00023196675744720178	-0.00023196675744720178
653	0.0018083682871026562	0.0017534328160184426	-0.0017533821376437783	0.9854024239266126	-1	0	0	1.0	1	0	0	1.0	0	1	0	0	0	0	0.5	1	2	2	0.0	0	0	0	0	0	0	0	0	0	0	0	0	-0.00017533821376437782	-0.00017533821376437782
1835	0.010835032559256627	0.005292391452599145	0.004904897414275685	0.9667896113025407	-1	0	0	0.3333333333333333	2	0.8571428571428571	6	0.5625	0.8571428571428571	7	6	1	1	0	0.25	8	2	9	0.2	0	0.9250349315805693	0.9686228775017127	0.4952052664516847	0.9633983932688387	0.9323535551513116	0.7754475387663196	0.9405725703186	0.9337949865144423	1.0	0.42857142857142855	0.0	0.004904897414275685	0.004904897414275685
98	0.002734741773184743	0.0026869118108762704	-0.002680205783753733	0.983227244020446	-1	0	0	0.5	1	1.0	1	0.75	0	0	0	2	1	0	1.0	2	2	3	0.125	0	0	0	0	0	0	0	0	0	0	0	0	-0.1	-0.1
590	0.011361219468767713	0.00517342055795859	-0.004938737705022444	0.9793744903583345	-1	0	0	0.2857142857142857	2	0.875	7	0.5555555555555556	0.875	8	7	1	1	0	0.2222222222222222	9	2	10	0.2	0	0.48500401942984245	0.9266897839483331	0.7595004541917232	0.8916984518638037	0.8365147772302779	0.9695767471309404	0.9251516294140327	0.937159867383096	1.0	0.625	0.0	-0.0004938737705022444	-0.0004938737705022444
1456	0.010906065803948905	0.005841940696626814	0.005125950004054719	0.9669387653257859	-1	0	0	0.3333333333333333	2	0.8571428571428571	6	0.5625	0.8571428571428571	7	6	1	1	0	0.25	8	2	9	0.2	0	0.9250349315805693	0.9686228775017127	0.4952052664516847	0.9655518633550055	0.8816901937161571	0.8473594078586849	0.9405725703186	0.9440485557852099	1.0	0.2857142857142857	0.0	0.005125950004054719	0.005125950004054719
570	0.0017784301479425104	0.001726993962268024	-0.0017248322216719028	0.9832131282887459	-1	0	0	1.0	1	0	0	1.0	0	1	0	0	0	0	0.5	2	1	2	0.0	0	0	0	0	0	0	0	0	0	0	0	0	-0.00017248322216719027	-0.00017248322216719027
2941	0.010665553028617337	0.005126814536629553	0.00512511763712369	0.9681839937376799	-1	0	0	0.3333333333333333	2	0.8571428571428571	6	0.5625	0.8571428571428571	7	6	1	1	0	0.25	8	2	9	0.2	0	0.9250349315805693	0.9706779785342912	0.4952052664516847	0.953838865824201	0.8686641941222326	0.8468190586351851	0.9405725703186	0.939684774506335	1.0	0.2857142857142857	0.0	0.00512511763712369	0.00512511763712369
4968	0.013278234182471534	0.0068447842053802515	0.0067672095713269265	0.9640473751182577	-1	0	0	0.2857142857142857	2	0.875	7	0.5555555555555556	0.75	7	6	2	2	0	0.2222222222222222	9	2	10	0.2857142857142857	0	0.9834176476406788	0.9539575899810572	0.10340260470266416	0.9594599456494791	0.9323535551513116	0.8389368186189133	0.9825953912676174	0.9318307967011518	0.5714285714285714	0.14285714285714285	0.0	0.0067672095713269265	0.0067672095713269265
1559	0.008876635748357183	0.004074643916239581	0.004073648131798992	0.9731018182217682	-1	0	0	0.2	1	1.0	5	1.0	1.0	6	5	0	1	0	0.14285714285714285	7	1	7	0.3333333333333333	0	0.6382293109440699	0.9690902551472367	0.5038192731405061	0.9612162410649749	0.8751771939191949	0.7802756924180309	0.9251516294140327	0.9334490931386715	1.0	0.5	0.0	0.004073648131798992	0.004073648131798992
1351	0.008720329446990851	0.001399788127885346	0.0013975676890787645	0.9773628335660187	-1	0	0	0.3333333333333333	2	0.8333333333333334	5	0.5714285714285714	0.8333333333333334	6	5	1	1	0	0.2857142857142857	7	2	8	0.2	0	0.6382293109440699	0.9690902551472367	0.5397990289800275	0.9631268641861723	0.8751771939191949	0.8533298610982026	0.9251516294140327	0.9439052059331847	1.0	0.5	0.0	0.0013975676890787645	0.0013975676890787645
2594	0.010446488478263053	0.0055282095314557675	0.005527998637003473	0.9680795897179449	-1	0	0	0.3333333333333333	2	0.8571428571428571	6	0.5625	0.8571428571428571	7	6	1	1	0	0.25	8	2	9	0.2	0	0.9250349315805693	0.9706779785342912	0.4952052664516847	0.953838865824201	0.9323535551513116	0.8427239600417046	0.9405725703186	0.9390920519885586	1.0	0.5714285714285714	0.0	0.005527998637003473	0.005527998637003473
4269	0.00975168444679845	0.005065533666926381	-0.0012030977694959283	0.9626743555981437	-1	0	0	0.2	1	1.0	5	1.0	0.8	5	4	1	1	0	0.14285714285714285	7	1	7	0.2	0	0.9834176476406788	0.9355960866239738	0.10340260470266416	0.9707283319769021	0.9323535551513116	0.8121801780635095	0.9825953912676174	0.9273868689161247	1.0	0.2	0.0	-0.00012030977694959283	-0.00012030977694959283
707	0.0018856195931578107	0.0018113661895916404	-0.0018111060932416287	0.981055499065631	-1	0	0	1.0	1	0	0	1.0	0	1	0	0	0	0	0.5	2	1	2	0.0	0	0	0	0	0	0	0	0	0	0	0	0	-0.00018111060932416285	-0.00018111060932416285
1627	0.009477612413435654	0.004359790883610508	0.003722656205333856	0.9771046282648322	-1	0	0	0.3333333333333333	2	0.8571428571428571	6	0.5625	0.8571428571428571	7	6	1	1	0	0.25	8	2	9	0.2	0	0.35142369030757054	0.9671262739464666	0.5124332798293276	0.95133072635316	0.8686641941222326	0.8569597053202267	0.90612844910815	0.9379008094810193	1.0	0.42857142857142855	0.0	0.003722656205333856	0.003722656205333856
4452	0.010363934587409123	0.006238684522362262	0.0044534759507508575	0.9679272579309869	-1	0	0	0.3333333333333333	2	0.8571428571428571	6	0.5625	0.7142857142857143	6	5	2	2	0	0.25	8	2	9	0.2857142857142857	0	0.9542262896106241	0.9588772200626958	0.30791794226599595	0.9625031749130805	0.929467931019554	0.872968574932176	0.9351816996719956	0.9412535776310208	0.5833333333333334	0.16666666666666666	0.0	0.0044534759507508575	0.0044534759507508575
3208	0.011790978743599955	0.0062330167768806215	0.006232492078793081	0.9644422819881314	-1	0	0	0.16666666666666666	1	1.0	6	1.0	1.0	7	6	0	1	0	0.125	8	1	8	0.3333333333333333	0	0.9250349315805693	0.9706779785342912	0.4952052664516847	0.953838865824201	0.9323535551513116	0.8332422567105939	0.9405725703186	0.9377465024495879	1.0	0.42857142857142855	0.0	0.006232492078793081	0.006232492078793081
2192	0.010715277250066062	0.005363371345699532	0.00476509940005343	0.9675911569200849	-1	0	0	0.3333333333333333	2	0.8571428571428571	6	0.5625	0.8571428571428571	7	6	1	1	0	0.25	8	2	9	0.2	0	0.35142369030757054	0.9671262739464666	0.5124332798293276	0.95133072635316	0.8686641941222326	0.8569597053202267	0.90612844910815	0.9379008094810193	1.0	0.2857142857142857	0.0	0.00476509940005343	0.00476509940005343
2142	0.010583379339187888	0.005171659110330222	0.005148191392134155	0.9682913191013882	-1	0	0	0.3333333333333333	2	0.8571428571428571	6	0.5625	0.8571428571428571	7	6	1	1	0	0.25	8	2	9	0.2	0	0.9250349315805693	0.9706779785342912	0.4952052664516847	0.953838865824201	0.8686641941222326	0.8642291949544151	0.9405725703186	0.9422942500122004	1.0	0.2857142857142857	0.0	0.005148191392134155	0.005148191392134155
2245	0.010818142752778412	0.005973778141158722	0.0059582580244653075	0.9679256030211085	-1	0	0	0.3333333333333333	2	0.8571428571428571	6	0.5625	0.8571428571428571	7	6	1	1	0	0.25	8	2	9	0.2	0	0.9250349315805693	0.9706779785342912	0.4952052664516847	0.953838865824201	0.9323535551513116	0.8332422567105939	0.9405725703186	0.9377465024495879	1.0	0.2857142857142857	0.0	0.0059582580244653075	0.0059582580244653075
931	0.023588789446201023	0.0051339410477561805	-0.005110455304508651	0.9817412499129421	-1	0	0	0.2857142857142857	2	0.875	7	0.5555555555555556	0.875	8	7	1	1	0	0.2222222222222222	9	2	10	0.2	0	0.7342631118436754	0.8526134467389814	0.6144573662321862	0.8564593978700283	0.6092339350801048	0.8910303978680842	0.6671535531152389	0.8677162312556838	1.0	0.125	0.0	-0.0005110455304508651	-0.0005110455304508651
1550	0.009388419304380313	0.0039725731071902255	0.0036279922459552002	0.9760999125013088	-1	0	0	0.3333333333333333	2	0.8333333333333334	5	0.5714285714285714	0.8333333333333334	6	5	1	1	0	0.2857142857142857	7	2	8	0.2	0	0.6136235391452306	0.9772540351744006	0.4122904259042207	0.9530181507189821	0.7382360111320476	0.8576384225933148	0.9210947667909818	0.9455944690872722	1.0	0.5	0.0	0.0036279922459552002	0.0036279922459552002
120	0.03742360090503351	0.006722840747915385	-0.006684918520576963	0.6272930574011577	-1	0	0	0.2222222222222222	2	0.9090909090909091	10	0.325	0.8181818181818182	11	9	1	0	0	0.4	4	10	13	0.0	0	0.6092998022330491	0.8473803074798841	0.2906558376552297	0.8997189658624662	0.43359065274104563	0.8635200706191167	0.90603452203506	0.8718834427145055	0	0	0.0	-0.0006684918520576963	-0.0006684918520576963
1186	0.010100684617582043	0.002634625338319723	0.001370423476416601	0.9789246688542694	-1	0	0	0.5	3	0.5714285714285714	4	0.42857142857142855	0.5714285714285714	5	4	3	1	0	0.42857142857142855	7	3	9	0.1111111111111111	0	0.9250349315805693	0.968659747657533	0.4952052664516847	0.9721934292443368	0.9323535551513116	0.5763929974038305	0.9405725703186	0.9191677070296628	1.0	0.4	0.0	0.001370423476416601	0.001370423476416601
83	0.016467655034849194	0.003777552030991163	-0.0032873214909371006	0.9792769581425745	-1	0	0	0.3	3	0.7692307692307693	10	0.4166666666666667	0.7692307692307693	12	10	2	3	0	0.25	3	12	15	0.5	0	0.32276803258795433	0.9576263390528289	0.6729173444542867	0.9340830624132926	0.391116461588233	0.9573745460790514	0.9303421785443589	0.9507471654834024	0.3333333333333333	0.25	0.0	-0.00032873214909371007	-0.00032873214909371007
4835	0.0138705243536843	0.007035679077686936	0.00700710945504692	0.9643676110578461	-1	0	0	0.2857142857142857	2	0.875	7	0.5555555555555556	0.75	7	6	2	3	0	0.2222222222222222	9	2	10	0.42857142857142855	0	0.9834176476406788	0.9539575899810572	0.10340260470266416	0.9594599456494791	0.9323535551513116	0.8389368186189133	0.9825953912676174	0.9318307967011518	0.14285714285714285	0.14285714285714285	0.0	0.00700710945504692	0.00700710945504692
4455	0.013469553327875916	0.007198873125355775	0.007180110653901877	0.9640726272763	-1	0	0	0.2857142857142857	2	0.875	7	0.5555555555555556	0.75	7	6	2	2	0	0.2222222222222222	9	2	10	0.2857142857142857	0	0.9834176476406788	0.9539575899810572	0.10340260470266416	0.9594599456494791	0.9323535551513116	0.8389368186189133	0.9825953912676174	0.9318307967011518	0.5714285714285714	0.14285714285714285	0.0	0.007180110653901877	0.007180110653901877
22	None	None	None	None	None	0.25	1	0.6	6	0.46153846153846156	6	0.5357142857142857	0.38461538461538464	9	5	5	2	0	0.5714285714285714	7	4	15	0.2	0.5454545454545454	0.7277461936930137	0.9436599148011634	0.4606921562719094	0.925555890646534	0.8320794888863572	0.9206630346598497	0.8942031600193621	0.9306487958284481	0.5555555555555556	0.3333333333333333	0.0	None	None
3618	0.008862278205307965	0.005071542760517622	0.0018076565951034088	0.9681602233302306	-1	0	0	0.5	3	0.5714285714285714	4	0.42857142857142855	0.5714285714285714	6	4	2	1	0	0.42857142857142855	7	3	9	0.16666666666666666	0	0.9834176476406788	0.9244411466081913	0.10340260470266416	0.9657180046617259	0.9323535551513116	0.7960535105495031	0.9825953912676174	0.9169374979444426	1.0	0.16666666666666666	0.0	0.0018076565951034088	0.0018076565951034088
3995	0.012038298654108166	0.006476247536448832	0.006468229150578964	0.9645987578786589	-1	0	0	0.16666666666666666	1	1.0	6	1.0	1.0	7	6	0	1	0	0.125	8	1	8	0.3333333333333333	0	0.9250349315805693	0.9706779785342912	0.4952052664516847	0.953838865824201	0.9323535551513116	0.8332422567105939	0.9405725703186	0.9377465024495879	1.0	0.42857142857142855	0.0	0.006468229150578964	0.006468229150578964
4006	0.011945709357789967	0.006183184267703109	0.006176817681770791	0.9645031325434689	-1	0	0	0.16666666666666666	1	1.0	6	1.0	1.0	7	6	0	1	0	0.125	8	1	8	0.3333333333333333	0	0.9250349315805693	0.9706779785342912	0.4952052664516847	0.953838865824201	0.8777830534505267	0.8361582358210208	0.9264977499426522	0.9381564988671696	1.0	0.2857142857142857	0.0	0.006176817681770791	0.006176817681770791
4025	0.008015419384367315	0.0031545332420443786	0.0024916988856991304	0.9742707159643815	-1	0	0	0.3333333333333333	2	0.8333333333333334	5	0.5714285714285714	0.8333333333333334	7	5	0	1	0	0.2857142857142857	7	2	8	0.5	0	0.9250349315805693	0.9706779785342912	0.4952052664516847	0.953838865824201	0.9323535551513116	0.8332422567105939	0.9405725703186	0.9377465024495879	1.0	0.7142857142857143	0.0	0.0024916988856991304	0.0024916988856991304
1187	0.01141403584358152	0.002643785933482766	0.0008048167589996089	0.9787657289099311	-1	0	0	0.2857142857142857	2	0.875	7	0.5555555555555556	0.875	8	7	1	1	0	0.2222222222222222	9	2	10	0.2	0	0.48500401942984245	0.9629598536032415	0.4952052664516847	0.9559156504017468	0.8751771939191949	0.9367677774491051	0.9311443001998639	0.9530267731360168	1.0	0.625	0.0	0.0008048167589996089	0.0008048167589996089
4236	0.011950019273363423	0.006593334486477639	0.006586104281208784	0.9643918240021288	-1	0	0	0.16666666666666666	1	1.0	6	1.0	1.0	7	6	0	1	0	0.125	8	1	8	0.3333333333333333	0	0.9250349315805693	0.9706779785342912	0.4952052664516847	0.953838865824201	0.9323535551513116	0.8332422567105939	0.9405725703186	0.9377465024495879	1.0	0.2857142857142857	0.0	0.006586104281208784	0.006586104281208784
3645	0.011691444807357506	0.005907424076196976	0.005899185327604313	0.9650062389793941	-1	0	0	0.16666666666666666	1	1.0	6	1.0	1.0	7	6	0	1	0	0.125	8	1	8	0.3333333333333333	0	0.9250349315805693	0.9706779785342912	0.4952052664516847	0.953838865824201	0.9323535551513116	0.8332422567105939	0.9405725703186	0.9377465024495879	1.0	0.2857142857142857	0.0	0.005899185327604313	0.005899185327604313
2985	0.010590932237729197	0.005720286202199235	0.00571958718883354	0.967938979766311	-1	0	0	0.3333333333333333	2	0.8571428571428571	6	0.5625	0.8571428571428571	7	6	1	1	0	0.25	8	2	9	0.2	0	0.9250349315805693	0.9706779785342912	0.4952052664516847	0.953838865824201	0.9323535551513116	0.8332422567105939	0.9405725703186	0.9377465024495879	1.0	0.2857142857142857	0.0	0.00571958718883354	0.00571958718883354
4792	0.01366280455013314	0.007304411979491705	0.007297455661979777	0.9638413157066044	-1	0	0	0.2857142857142857	2	0.875	7	0.5555555555555556	0.75	7	6	2	3	0	0.2222222222222222	9	2	10	0.42857142857142855	0	0.9834176476406788	0.9539575899810572	0.10340260470266416	0.9594599456494791	0.9323535551513116	0.8464752880733931	0.9825953912676174	0.9330253769751464	0.14285714285714285	0.14285714285714285	0.0	0.007297455661979777	0.007297455661979777
4023	0.0037560127590395764	0.0030250709182105887	-0.0030246977044915044	0.9802951622655004	-1	0	0	0.5	3	0.6666666666666666	4	0.4444444444444444	0.5	5	3	2	2	0	0.5	3	6	8	0.3333333333333333	0.4	0.30221214670989194	0.9728258047250803	0.5124332798293276	0.8441957626320594	0.9033121977951323	0.852640487084657	0.94775273227296	0.9122211079325641	0.7	0.6	0.0	-0.0003024697704491504	-0.0003024697704491504
1493	0.008493193581725076	0.0033996926660218706	0.0033996586658424995	0.9746124133247251	-1	0	0	0.3333333333333333	2	0.8333333333333334	5	0.5714285714285714	0.8333333333333334	6	5	1	1	0	0.2857142857142857	7	2	8	0.2	0	0.6382293109440699	0.9690902551472367	0.5038192731405061	0.9612162410649749	0.9070218744337343	0.7869018651998099	0.9251516294140327	0.9342537191316065	1.0	0.5	0.0	0.0033996586658424995	0.0033996586658424995
28	0.024930894799016813	0.006958883344600653	-0.006823074185146603	0.9759853907766701	-1	0	0	0.3	3	0.7692307692307693	10	0.5	0.6153846153846154	10	8	4	2	0	0.8333333333333334	5	6	15	0.2	0.16666666666666666	0.7653683677195581	0.779999223110459	0.5930557829726946	0.9068361472290464	0.6973092297978277	0.9352384043675391	0.8694662841020842	0.8879978092160403	0.6	0	0.0	-0.0006823074185146603	-0.0006823074185146603
2780	0.010826041671102604	0.005408147142201288	0.005362256029837463	0.9682416464210704	-1	0	0	0.3333333333333333	2	0.8571428571428571	6	0.5625	0.8571428571428571	7	6	1	1	0	0.25	8	2	9	0.2	0	0.9250349315805693	0.9706779785342912	0.4952052664516847	0.953838865824201	0.9323535551513116	0.8332422567105939	0.9405725703186	0.9377465024495879	1.0	0.2857142857142857	0.0	0.005362256029837463	0.005362256029837463
3835	0.011990337265414538	0.006194167012288214	0.00617390502848618	0.9650744176189804	-1	0	0	0.16666666666666666	1	1.0	6	1.0	1.0	7	6	0	1	0	0.125	8	1	8	0.3333333333333333	0	0.9250349315805693	0.9706779785342912	0.4952052664516847	0.953838865824201	0.9323535551513116	0.8332422567105939	0.9405725703186	0.9377465024495879	1.0	0.42857142857142855	0.0	0.00617390502848618	0.00617390502848618
636	0.001764440877222815	0.0017161615075029673	-0.0017140655968588044	0.9835729684560851	-1	0	0	1.0	1	0	0	1.0	0	0	0	1	0	0	0.5	2	1	2	0.0	0	0	0	0	0	0	0	0	0	0	0	0	-0.1	-0.1
2102	0.014317367384361915	0.012905682494514577	-0.012865475757613536	0.9693393494366264	-1	0	0	0.3333333333333333	2	0.8571428571428571	6	0.5625	0.8571428571428571	7	6	1	1	0	0.25	8	2	9	0.2	0	0.9250349315805693	0.9706779785342912	0.4952052664516847	0.9326714171213359	0.8686641941222326	0.8642291949544151	0.9405725703186	0.9346041713634734	1.0	0.2857142857142857	0.0	-0.0012865475757613536	-0.0012865475757613536
2895	0.010390419885986378	0.005517322221561949	0.005515170510221373	0.9680072798286485	-1	0	0	0.3333333333333333	2	0.8571428571428571	6	0.5625	0.8571428571428571	7	6	1	1	0	0.25	8	2	9	0.2	0	0.9250349315805693	0.9706779785342912	0.4952052664516847	0.953838865824201	0.9323535551513116	0.8332422567105939	0.9405725703186	0.9377465024495879	1.0	0.2857142857142857	0.0	0.005515170510221373	0.005515170510221373
1139	0.014031203120658512	0.010208699612638603	-0.009155942841299496	0.9697008396226737	-1	0	0	0.2222222222222222	2	0.9090909090909091	10	0.5416666666666666	0.9090909090909091	11	10	1	1	0	0.16666666666666666	12	2	13	0.2	0	0.9421576342205228	0.9665168840419731	0.4952052664516847	0.963854692433548	0.8816901937161571	0.8817196716441172	0.9405725703186	0.9470977209416379	1.0	0.2727272727272727	0.0	-0.0009155942841299495	-0.0009155942841299495
302	0.0025587017761610677	0.002514097943080684	-0.0025140977196275007	0.984559382612405	-1	0	0	0.5	1	1.0	1	1.0	0	1	0	1	1	0	0.3333333333333333	3	1	3	0.2	0	0	0	0	0	0	0	0	0	0	0	0	-0.0002514097719627501	-0.0002514097719627501
1076	0.010391905477389047	0.0018337822237616496	-0.0018317419297637734	0.9802074165665575	-1	0	0	0.2857142857142857	2	0.875	7	0.5555555555555556	0.875	8	7	1	1	0	0.2222222222222222	9	2	10	0.2	0	0.6034896318606471	0.9674182739221651	0.5627716601376677	0.887444371061193	0.32370178779673786	0.9457305796957926	0.8904966140703784	0.9411027624540497	1.0	0.375	0.0	-0.00018317419297637734	-0.00018317419297637734
2005	0.008502721744092424	0.00360743716008269	0.0034754062111285065	0.9750447387964686	-1	0	0	0.3333333333333333	2	0.8333333333333334	5	0.5714285714285714	0.8333333333333334	6	5	1	1	0	0.2857142857142857	7	2	8	0.2	0	0.6136235391452306	0.9710882423854573	0.5038192731405061	0.952282905898098	0.8191907753938281	0.8236574511294698	0.8760980942582568	0.9360173818908136	1.0	0.3333333333333333	0.0	0.0034754062111285065	0.0034754062111285065
4388	0.011910316849838783	0.006299484672773719	0.006295969577178228	0.9646533929987361	-1	0	0	0.16666666666666666	1	1.0	6	1.0	1.0	7	6	0	1	0	0.125	8	1	8	0.3333333333333333	0	0.9250349315805693	0.9706779785342912	0.4952052664516847	0.953838865824201	0.9323535551513116	0.8332422567105939	0.9405725703186	0.9377465024495879	1.0	0.2857142857142857	0.0	0.006295969577178228	0.006295969577178228
2347	0.010658914958037941	0.005481942007133308	0.005445469007835185	0.9683241979394744	-1	0	0	0.3333333333333333	2	0.8571428571428571	6	0.5625	0.8571428571428571	7	6	1	1	0	0.25	8	2	9	0.2	0	0.9250349315805693	0.9706779785342912	0.4952052664516847	0.953838865824201	0.9323535551513116	0.8332422567105939	0.9405725703186	0.9377465024495879	1.0	0.2857142857142857	0.0	0.005445469007835185	0.005445469007835185
3001	0.010318270394965448	0.004980755822035015	0.0049566984415605414	0.9684162175877875	-1	0	0	0.3333333333333333	2	0.8571428571428571	6	0.5625	0.8571428571428571	7	6	1	1	0	0.25	8	2	9	0.2	0	0.9250349315805693	0.9706779785342912	0.4952052664516847	0.953838865824201	0.9323535551513116	0.8332422567105939	0.9405725703186	0.9377465024495879	1.0	0.2857142857142857	0.0	0.0049566984415605414	0.0049566984415605414
1565	0.014885962674196796	0.0011898539503653808	0.0011623722973422821	0.9766359686818185	-1	0	0	0.25	2	0.9	9	0.5454545454545454	0.9	10	9	1	1	0	0.18181818181818182	11	2	12	0.2	0	0.2761930687516359	0.9621055765577929	0.44475212866412656	0.9283286681868372	0.9388915267252633	0.7651790147597377	0.9564571488993346	0.910977890149344	1.0	0.5	0.0	0.0011623722973422821	0.0011623722973422821
833	0.005164715835820123	0.002199885391785621	-0.002199821581281847	0.9823793854856092	-1	0	0	0.5	2	0.6666666666666666	2	0.625	0.6666666666666666	4	2	0	0	0	0.5	4	2	5	0.0	0	0.5990053655637018	0.9636706707684705	0.3763481365218203	0.7984098628736799	0.5351034010584222	0.9591339973172706	0.9214936061064023	0.9310809758643999	0	0	0.0	-0.00021998215812818472	-0.00021998215812818472
2718	0.00846623638787901	0.00418443167554793	0.003102361639970941	0.975486841245265	-1	0	0	0.3333333333333333	2	0.8333333333333334	5	0.5714285714285714	0.8333333333333334	6	5	1	1	0	0.2857142857142857	7	2	8	0.2	0	0.6136235391452306	0.9710882423854573	0.5038192731405061	0.952282905898098	0.8587250719543951	0.8271882841866448	0.8760980942582568	0.9365048026524455	1.0	0.3333333333333333	0.0	0.003102361639970941	0.003102361639970941
90	0.004255452938144951	0.0041353130928103105	-0.004134781807337626	0.9807226136075315	-1	0.3333333333333333	1	0.625	5	0.4444444444444444	4	0.55	0.3333333333333333	6	3	4	0	0	0.8	4	5	11	0.0	0.2857142857142857	0.5120882793670237	0.8440223665777145	0.6606516632220447	0.7934124883069034	0.6143404927065916	0.926311060908298	0.7995026908655257	0.8647303621385618	0	0	0.0	-0.0004134781807337626	-0.0004134781807337626
4126	0.014425957864747171	0.00687005903119332	0.005971427950276832	0.957128562226859	-1	0	0	0.2857142857142857	2	0.875	7	0.5555555555555556	0.875	8	7	1	1	0	0.2222222222222222	9	2	10	0.2	0	0.9542262896106241	0.9688174741309553	0.2993039355771744	0.9525905138537609	0.9005088746367722	0.8611202734380601	0.9676293714688066	0.9401239808794913	1.0	0.25	0.0	0.005971427950276832	0.005971427950276832
1906	0.012799598564423658	0.0066042328523430146	0.0042602109604950615	0.9677513616450951	-1	0	0	0.2857142857142857	2	0.875	7	0.5555555555555556	0.875	8	7	1	1	0	0.2222222222222222	9	2	10	0.2	0	0.6382293109440699	0.9688280276835257	0.5038192731405061	0.955601410051712	0.8751771939191949	0.8555551883311179	0.9251516294140327	0.9405605572148205	1.0	0.375	0.0	0.0042602109604950615	0.0042602109604950615
3752	0.012244314857000957	0.005958264709042889	0.005910247248585703	0.9650202137957898	-1	0	0	0.16666666666666666	1	1.0	6	1.0	1.0	7	6	0	1	0	0.125	8	1	8	0.3333333333333333	0	0.9250349315805693	0.9706779785342912	0.4952052664516847	0.953838865824201	0.9323535551513116	0.8332422567105939	0.9405725703186	0.9377465024495879	1.0	0.2857142857142857	0.0	0.005910247248585703	0.005910247248585703
4451	0.00932566002951671	0.005185406128334314	0.0021201814381086076	0.9655090918427289	-1	0	0	0.2	1	1.0	5	1.0	1.0	6	5	0	1	0	0.14285714285714285	7	1	7	0.3333333333333333	0	0.6136235391452306	0.9710882423854573	0.5038192731405061	0.952282905898098	0.8638000280806704	0.8282038179394859	0.8760980942582568	0.9366457993664508	1.0	0.5	0.0	0.0021201814381086076	0.0021201814381086076
4235	0.014849273492495634	0.006482015082645716	0.00580492526957356	0.9578529093284541	-1	0	0	0.2857142857142857	2	0.875	7	0.5555555555555556	0.875	8	7	1	1	0	0.2222222222222222	9	2	10	0.2	0	0.9542262896106241	0.9688174741309553	0.2993039355771744	0.9525905138537609	0.9323535551513116	0.8247499874964695	0.9676293714688066	0.9347355361016173	1.0	0.25	0.0	0.00580492526957356	0.00580492526957356
485	0.0018132499751066311	0.0017557991992195037	-0.0017550458744411573	0.9849891985803182	-1	0	0	1.0	1	0	0	1.0	0	1	0	0	1	0	0.5	2	1	2	0.3333333333333333	0	0	0	0	0	0	0	0	0	0	0	0	-0.00017550458744411572	-0.00017550458744411572
1945	0.010581984443305761	0.005392607815514576	0.005068733013174647	0.9660501896368764	-1	0	0	0.3333333333333333	2	0.8571428571428571	6	0.5625	0.8571428571428571	7	6	1	1	0	0.25	8	2	9	0.2	0	0.9250349315805693	0.9686228775017127	0.4952052664516847	0.9633983932688387	0.8816901937161571	0.8473594078586849	0.9405725703186	0.9429312492943427	1.0	0.42857142857142855	0.0	0.005068733013174647	0.005068733013174647
4441	0.013626048401478146	0.0066727876060993134	0.006648320832632938	0.9607062445370392	-1	0	0	0.2857142857142857	2	0.875	7	0.5555555555555556	0.75	7	6	2	1	0	0.2222222222222222	9	2	10	0.14285714285714285	0	0.9834176476406788	0.9539575899810572	0.10340260470266416	0.9594599456494791	0.9323535551513116	0.8389368186189133	0.9825953912676174	0.9318307967011518	1.0	0.14285714285714285	0.0	0.006648320832632938	0.006648320832632938
4419	0.00976210126867266	0.004563614351475452	-0.0015310492222987131	0.9638382701287135	-1	0	0	0.2	1	1.0	5	1.0	0.8	5	4	1	1	0	0.14285714285714285	7	1	7	0.2	0	0.9834176476406788	0.9355960866239738	0.10340260470266416	0.9707283319769021	0.9323535551513116	0.8121801780635095	0.9825953912676174	0.9273868689161247	1.0	0.2	0.0	-0.00015310492222987132	-0.00015310492222987132
1079	0.015962737417697107	0.0003072073928486045	-7.406457243627843e-05	0.9703619299809738	-1	0	0	0.2	2	0.9230769230769231	12	0.5357142857142857	0.9230769230769231	13	12	1	1	0	0.14285714285714285	14	2	15	0.2	0	0.6309788205233633	0.924530531852399	0.7041645528109629	0.9446246566188942	0.8794812922679249	0.9380347045292808	0.9124707465104454	0.936223803671366	1.0	0.38461538461538464	0.0	-7.406457243627843e-06	-7.406457243627843e-06
687	0.0018164465441345649	0.0017620561678477593	-0.001761312071216725	0.9849611653536497	-1	0	0	1.0	1	0	0	1.0	0	1	0	0	1	0	0.5	2	1	2	0.3333333333333333	0	0	0	0	0	0	0	0	0	0	0	0	-0.00017613120712167249	-0.00017613120712167249
2523	0.010418024570014521	0.0053220384560119975	0.0053183583664309815	0.9680691608417632	-1	0	0	0.3333333333333333	2	0.8571428571428571	6	0.5625	0.8571428571428571	7	6	1	1	0	0.25	8	2	9	0.2	0	0.9250349315805693	0.9706779785342912	0.4952052664516847	0.953838865824201	0.8686641941222326	0.8642291949544151	0.9405725703186	0.9422942500122004	1.0	0.2857142857142857	0.0	0.0053183583664309815	0.0053183583664309815
3959	0.015968387918849577	0.007436748596342223	0.005756391481473155	0.9547396224787047	-1	0	0	0.16666666666666666	1	1.0	7	1.0	0.8571428571428571	7	6	1	2	0	0.1111111111111111	9	1	9	0.4	0	0.9834176476406788	0.9640535443748756	0.10340260470266416	0.9589762553895964	0.9323535551513116	0.7791867833924966	0.9825953912676174	0.9287242082939822	0.5714285714285714	0.2857142857142857	0.0	0.005756391481473155	0.005756391481473155
2063	0.010972694816426324	0.0055338110372378365	0.005194470504209944	0.9664718303855104	-1	0	0	0.3333333333333333	2	0.8571428571428571	6	0.5625	0.8571428571428571	7	6	1	1	0	0.25	8	2	9	0.2	0	0.9250349315805693	0.9686228775017127	0.4952052664516847	0.9633983932688387	0.9323535551513116	0.7754475387663196	0.9405725703186	0.9337949865144423	1.0	0.42857142857142855	0.0	0.005194470504209944	0.005194470504209944
1869	0.011424602260788199	0.005350315107185535	0.004599972988327381	0.9673525293522639	-1	0	0	0.3333333333333333	2	0.8571428571428571	6	0.5625	0.8571428571428571	7	6	1	1	0	0.25	8	2	9	0.2	0	0.9250349315805693	0.9686228775017127	0.4952052664516847	0.9642796194666055	0.8816901937161571	0.8473594078586849	0.9405725703186	0.9433831047851267	1.0	0.2857142857142857	0.0	0.004599972988327381	0.004599972988327381
2589	0.006010023769137647	0.005767787947034733	-0.005767517104872008	0.9821638437823985	-1	0	0	0.4	2	0.8	4	1.0	0.6	5	3	1	3	0	0.14285714285714285	1	7	7	0.75	0.3333333333333333	0.30221214670989194	0.9728258047250803	0.4952052664516847	0.8272632890162932	0.8140936924214477	0.8413674172830277	0.9264977499426522	0.9064389744001224	0.4	0.4	0.0	-0.0005767517104872009	-0.0005767517104872009
2535	0.01470681255650233	0.006568233531868731	0.005815502386156474	0.9577793372278194	-1	0	0	0.2857142857142857	2	0.875	7	0.5555555555555556	0.875	8	7	1	1	0	0.2222222222222222	9	2	10	0.2	0	0.9542262896106241	0.9688174741309553	0.2993039355771744	0.9525905138537609	0.9323535551513116	0.8247499874964695	0.9676293714688066	0.9347355361016173	1.0	0.25	0.0	0.005815502386156474	0.005815502386156474
2739	0.010710744774961716	0.005778023848058456	0.005772375014459395	0.9681589464966771	-1	0	0	0.3333333333333333	2	0.8571428571428571	6	0.5625	0.8571428571428571	7	6	1	1	0	0.25	8	2	9	0.2	0	0.9250349315805693	0.9706779785342912	0.4952052664516847	0.953838865824201	0.9323535551513116	0.8332422567105939	0.9405725703186	0.9377465024495879	1.0	0.2857142857142857	0.0	0.005772375014459395	0.005772375014459395
358	0.002118740480541815	0.002099223169517845	-0.002099223012914781	0.9848556043141876	-1	0	0	1.0	2	0.0	0	0.75	0	2	0	0	1	0	1.0	2	2	3	0.5	0	0	0	0	0	0	0	0	0	0	0	0	-0.00020992230129147812	-0.00020992230129147812
4022	0.012096022521181278	0.006250857962373401	0.006241894539201524	0.9648401611481531	-1	0	0	0.16666666666666666	1	1.0	6	1.0	1.0	7	6	0	1	0	0.125	8	1	8	0.3333333333333333	0	0.9250349315805693	0.9706779785342912	0.4952052664516847	0.953838865824201	0.9323535551513116	0.8332422567105939	0.9405725703186	0.9377465024495879	1.0	0.2857142857142857	0.0	0.006241894539201524	0.006241894539201524
1795	0.01056554404469707	0.0056141352412795885	0.005601048912883229	0.9679068560953248	-1	0	0	0.3333333333333333	2	0.8571428571428571	6	0.5625	0.8571428571428571	7	6	1	1	0	0.25	8	2	9	0.2	0	0.9250349315805693	0.9706779785342912	0.4952052664516847	0.953838865824201	0.8686641941222326	0.8409343687713647	0.9405725703186	0.9388352947328343	1.0	0.2857142857142857	0.0	0.005601048912883229	0.005601048912883229
591	0.01132476425292749	0.00327387761409883	-0.003267653963369408	0.9815966249452944	-1	0	0	0.3	3	0.8461538461538461	11	0.2727272727272727	0.6923076923076923	11	9	3	4	0	0.45454545454545453	5	11	15	0.5	0.15384615384615385	0.35142369030757054	0.8488406419186357	0.4952052664516847	0.9539790746075739	0.7233363957237585	0.9625951256024445	0.90612844910815	0.935130270471126	0.18181818181818182	0.36363636363636365	0.0	-0.00032676539633694077	-0.00032676539633694077
2025	0.009135392554216328	0.004894445549020279	0.0007537128580634146	0.9688665392674617	-1	0	0	0.3333333333333333	2	0.8333333333333334	5	0.5714285714285714	0.8333333333333334	6	5	1	1	0	0.2857142857142857	7	2	8	0.2	0	0.9542262896106241	0.9683082634833938	0.2993039355771744	0.9621227751830922	0.9323535551513116	0.7919733647331063	0.9676293714688066	0.934851357484234	1.0	0.3333333333333333	0.0	0.0007537128580634146	0.0007537128580634146
2461	0.010527154585565376	0.005516496510304565	0.005496439312554849	0.9682889401113448	-1	0	0	0.3333333333333333	2	0.8571428571428571	6	0.5625	0.8571428571428571	7	6	1	1	0	0.25	8	2	9	0.2	0	0.9250349315805693	0.9706779785342912	0.4952052664516847	0.953838865824201	0.9323535551513116	0.8332422567105939	0.9405725703186	0.9377465024495879	1.0	0.2857142857142857	0.0	0.005496439312554849	0.005496439312554849
2095	0.010577807058296185	0.0052733353591837345	0.005272378832030879	0.9681367631132147	-1	0	0	0.3333333333333333	2	0.8571428571428571	6	0.5625	0.8571428571428571	7	6	1	1	0	0.25	8	2	9	0.2	0	0.9250349315805693	0.9706779785342912	0.4952052664516847	0.953838865824201	0.8686641941222326	0.8642291949544151	0.9405725703186	0.9422942500122004	1.0	0.2857142857142857	0.0	0.005272378832030879	0.005272378832030879
4005	0.012043435071235386	0.005960247081229067	0.0059483301987285145	0.9649799317400107	-1	0	0	0.16666666666666666	1	1.0	6	1.0	1.0	7	6	0	1	0	0.125	8	1	8	0.3333333333333333	0	0.9250349315805693	0.9706779785342912	0.4952052664516847	0.953838865824201	0.9323535551513116	0.8332422567105939	0.9405725703186	0.9377465024495879	1.0	0.7142857142857143	0.0	0.0059483301987285145	0.0059483301987285145
2890	0.014708727418599118	0.0069382235546939204	0.0061990482612981745	0.9572221167354622	-1	0	0	0.2857142857142857	2	0.875	7	0.5555555555555556	0.875	8	7	1	1	0	0.2222222222222222	9	2	10	0.2	0	0.9542262896106241	0.9688174741309553	0.2993039355771744	0.9525905138537609	0.9323535551513116	0.8247499874964695	0.9676293714688066	0.9347355361016173	1.0	0.25	0.0	0.0061990482612981745	0.0061990482612981745
364	0.0019929111210949956	0.0019213867451293395	-0.0019213796606062622	0.9842571592619881	-1	0	0	1.0	2	0.0	0	0.75	0	2	0	0	0	0	1.0	2	2	3	0.0	0	0	0	0	0	0	0	0	0	0	0	0	-0.0001921379660606262	-0.0001921379660606262
1003	0.01017869191782498	0.0032478516854885144	0.0006570947840487847	0.9785650008960728	-1	0	0	0.2857142857142857	2	0.875	7	0.5555555555555556	0.875	8	7	1	1	0	0.2222222222222222	9	2	10	0.2	0	0.48500401942984245	0.9629598536032415	0.4952052664516847	0.9584434156409662	0.8751771939191949	0.9587814872466011	0.9405725703186	0.9601134853416546	1.0	0.625	0.0	0.0006570947840487847	0.0006570947840487847
1777	0.011387914113019192	0.005482892920025167	0.0044872659528715445	0.9678949367362011	-1	0	0	0.3333333333333333	2	0.8571428571428571	6	0.5625	0.8571428571428571	7	6	1	1	0	0.25	8	2	9	0.2	0	0.9250349315805693	0.9686228775017127	0.4952052664516847	0.9642796194666055	0.8816901937161571	0.8473594078586849	0.9405725703186	0.9433831047851267	1.0	0.42857142857142855	0.0	0.0044872659528715445	0.0044872659528715445
5040	0.01717013012164156	0.008916976209708292	0.002273310200799585	0.9640201558762113	-1	0	0	0.4444444444444444	4	0.5454545454545454	6	0.3611111111111111	0.5454545454545454	8	6	4	2	0	0.4444444444444444	9	4	13	0.2	0	0.9834176476406788	0.9432773706849022	0.31476749308173657	0.9642656198030686	0.9116062758748708	0.9055346818506544	0.9696661229828496	0.9420736545903481	0.5625	0.75	0.0	0.002273310200799585	0.002273310200799585
1431	0.011389331948257113	0.003644069877144051	0.002441402378564111	0.969428819340641	-1	0	0	0.3333333333333333	2	0.8571428571428571	6	0.5625	0.8571428571428571	7	6	1	1	0	0.25	8	2	9	0.2	0	0.9250349315805693	0.9686228775017127	0.4952052664516847	0.9647038916220315	0.8816901937161571	0.8473594078586849	0.9405725703186	0.9436032653932477	1.0	0.42857142857142855	0.0	0.002441402378564111	0.002441402378564111
830	0.002116919318565307	0.0018694217482448825	-0.0018691888260459386	0.9843708887635145	-1	0	0	1.0	1	0	0	1.0	0	1	0	0	0	0	0.5	1	2	2	0.0	0	0	0	0	0	0	0	0	0	0	0	0	-0.00018691888260459385	-0.00018691888260459385
1084	0.026390669121430337	0.003863333874841557	-0.0038633014456745086	0.9809203413331173	-1	0	0	0.2	2	0.9230769230769231	12	0.3333333333333333	0.7692307692307693	11	10	3	1	0	0.5555555555555556	9	5	15	0.1111111111111111	0.3333333333333333	0.4934150547969659	0.9323763053294657	0.8290696989204385	0.8768931364786711	0.8686641941222326	0.9704512081679377	0.8810426269811322	0.9366089335806982	1.0	0.2727272727272727	0.0	-0.00038633014456745083	-0.00038633014456745083
4472	0.014757160165960933	0.0064946821807154755	0.005746165051207236	0.9579903533932204	-1	0	0	0.2857142857142857	2	0.875	7	0.5555555555555556	0.875	8	7	1	1	0	0.2222222222222222	9	2	10	0.2	0	0.9542262896106241	0.9688174741309553	0.2993039355771744	0.9525905138537609	0.9323535551513116	0.8247499874964695	0.9676293714688066	0.9347355361016173	1.0	0.25	0.0	0.005746165051207236	0.005746165051207236
744	0.002309959672283749	0.0021389962863343605	-0.0021389807042638824	0.9863927348857553	-1	0	0	1.0	1	0	0	1.0	0	1	0	0	0	0	0.5	2	1	2	0.0	0	0	0	0	0	0	0	0	0	0	0	0	-0.00021389807042638824	-0.00021389807042638824
3419	0.013674842363928085	0.00686595083476822	0.006865145110731949	0.9601879183211897	-1	0	0	0.2857142857142857	2	0.875	7	0.5555555555555556	0.75	7	6	2	1	0	0.2222222222222222	9	2	10	0.14285714285714285	0	0.9834176476406788	0.9539575899810572	0.10340260470266416	0.9594599456494791	0.8777830534505267	0.8529604303077041	0.9806062809440402	0.9340756320525812	1.0	0.14285714285714285	0.0	0.006865145110731949	0.006865145110731949
3092	0.011581840604768608	0.006021439510886694	0.006017097731295012	0.9650733834163822	-1	0	0	0.16666666666666666	1	1.0	6	1.0	1.0	7	6	0	1	0	0.125	8	1	8	0.3333333333333333	0	0.9250349315805693	0.9706779785342912	0.4952052664516847	0.953838865824201	0.9323535551513116	0.8332422567105939	0.9405725703186	0.9377465024495879	1.0	0.2857142857142857	0.0	0.006017097731295012	0.006017097731295012
3951	0.01351104781553047	0.006547238565000875	0.00585353855391052	0.9603392634739221	-1	0	0	0.2857142857142857	2	0.875	7	0.5555555555555556	0.75	7	6	2	1	0	0.2222222222222222	9	2	10	0.14285714285714285	0	0.9834176476406788	0.9539575899810572	0.16166301475022546	0.9571477843133763	0.9323535551513116	0.8389368186189133	0.9772285735248268	0.9305949925054207	1.0	0.2857142857142857	0.0	0.00585353855391052	0.00585353855391052
2019	0.010652197067092431	0.005228995085527231	0.005227822692890979	0.9682487468385101	-1	0	0	0.3333333333333333	2	0.8571428571428571	6	0.5625	0.8571428571428571	7	6	1	1	0	0.25	8	2	9	0.2	0	0.9250349315805693	0.9706779785342912	0.4952052664516847	0.953838865824201	0.8686641941222326	0.8642291949544151	0.9405725703186	0.9422942500122004	1.0	0.2857142857142857	0.0	0.005227822692890979	0.005227822692890979
879	0.010599448915996325	0.0040602535994131335	-0.003816337091092592	0.9759352669414852	-1	0	0	0.4	2	0.8	4	0.5833333333333334	0.8	4	4	2	3	0	0.3333333333333333	6	2	7	0.375	0	0.5331903114016896	0.9563487348021341	0.627352860321704	0.9474872734977954	0.8751771939191949	0.7143830210465167	0.9251516294140327	0.9087780462173063	0.25	0.75	0.0	-0.0003816337091092592	-0.0003816337091092592
1213	0.011469569438768375	0.002930878931107287	0.001078722703541124	0.978723386067194	-1	0	0	0.2857142857142857	2	0.875	7	0.5555555555555556	0.875	8	7	1	1	0	0.2222222222222222	9	2	10	0.2	0	0.48500401942984245	0.9629598536032415	0.4952052664516847	0.9559156504017468	0.8751771939191949	0.9253986148419828	0.9251516294140327	0.9503050586088656	1.0	0.375	0.0	0.001078722703541124	0.001078722703541124
787	0.01043371410095975	0.004050009131251759	-0.0038858122265344867	0.9751985918623264	-1	0	0	0.4	2	0.8	4	0.5833333333333334	0.8	4	4	2	3	0	0.3333333333333333	6	2	7	0.375	0	0.5331903114016896	0.9563487348021341	0.627352860321704	0.9474872734977954	0.8751771939191949	0.9441187656128064	0.9356033797763181	0.9495764263765456	0.25	0.75	0.0	-0.00038858122265344867	-0.00038858122265344867
1109	0.02600650267384541	0.001332488558581933	-0.0012340810405054787	0.9801231421373019	-1	0	0	0.2	2	0.9230769230769231	12	0.38461538461538464	0.8461538461538461	12	11	2	1	0	0.23076923076923078	3	13	15	0.14285714285714285	0	0.35142369030757054	0.9428070240651527	0.7942850765560808	0.9011470206783235	0.8751771939191949	0.9512580239871556	0.90612844910815	0.9347001883239787	1.0	0.4166666666666667	0.0	-0.00012340810405054786	-0.00012340810405054786
2906	0.010525249371005076	0.005310782918909553	0.0053051832518116624	0.9683039849355982	-1	0	0	0.3333333333333333	2	0.8571428571428571	6	0.5625	0.8571428571428571	7	6	1	1	0	0.25	8	2	9	0.2	0	0.9250349315805693	0.9706779785342912	0.4952052664516847	0.953838865824201	0.8686641941222326	0.8642291949544151	0.9405725703186	0.9422942500122004	1.0	0.2857142857142857	0.0	0.0053051832518116624	0.0053051832518116624
2658	0.010562272320183095	0.005934773561137875	0.005933827638075784	0.9675842222367078	-1	0	0	0.3333333333333333	2	0.8571428571428571	6	0.5625	0.8571428571428571	7	6	1	1	0	0.25	8	2	9	0.2	0	0.9250349315805693	0.9706779785342912	0.4952052664516847	0.953838865824201	0.9323535551513116	0.8332422567105939	0.9405725703186	0.9377465024495879	1.0	0.2857142857142857	0.0	0.005933827638075784	0.005933827638075784
813	0.025463874008371697	0.0015660678612454473	-0.001338674884846661	0.9800902600484344	-1	0	0	0.2	2	0.9230769230769231	12	0.38461538461538464	0.8461538461538461	12	11	2	1	0	0.23076923076923078	3	13	15	0.14285714285714285	0	0.4934150547969659	0.9343981015912034	0.7942850765560808	0.908009046949355	0.7960002949229956	0.9662511082985186	0.8810426269811322	0.9408540220854891	1.0	0.25	0.0	-0.0001338674884846661	-0.0001338674884846661
806	0.007181411366284256	0.002078741222896776	-0.0009508484969327792	0.97837786468151	-1	0	0	0.4	2	0.8	4	0.5833333333333334	0.8	5	4	1	1	0	0.3333333333333333	6	2	7	0.2	0	0.9250349315805693	0.968659747657533	0.4952052664516847	0.9721934292443368	0.8816901937161571	0.8358342493353657	0.9405725703186	0.9463915036019996	1.0	0.6	0.0	-9.508484969327792e-05	-9.508484969327792e-05
764	0.0208734409755126	0.010322186765292743	-0.009985188661145554	0.952910980768548	-1	0	0	0.2	2	0.9230769230769231	12	0.5357142857142857	0.9230769230769231	13	12	1	1	0	0.14285714285714285	14	2	15	0.2	0	0.6806453626111699	0.9442047056732632	0.4952052664516847	0.9386309064571198	0.8686641941222326	0.9616659541017676	0.9197061985541548	0.9491248643472544	1.0	0.5384615384615384	0.0	-0.0009985188661145554	-0.0009985188661145554
3543	0.009842120475645979	0.005680623372424587	0.00028485575865796776	0.9671337959584563	-1	0	0	0.2	1	1.0	5	1.0	1.0	6	5	0	1	0	0.14285714285714285	7	1	7	0.3333333333333333	0	0.9542262896106241	0.9588772200626958	0.30791794226599595	0.9625031749130805	0.9323535551513116	0.8487986278929881	0.9303353848502395	0.9374128484562566	1.0	0.16666666666666666	0.0	0.00028485575865796776	0.00028485575865796776
1786	0.010943271176537674	0.005888689437091157	0.004628105422162183	0.9677933011737202	-1	0	0	0.3333333333333333	2	0.8571428571428571	6	0.5625	0.8571428571428571	7	6	1	1	0	0.25	8	2	9	0.2	0	0.9250349315805693	0.9686228775017127	0.4952052664516847	0.9655518633550055	0.8816901937161571	0.8473594078586849	0.9405725703186	0.9440485557852099	1.0	0.5714285714285714	0.0	0.004628105422162183	0.004628105422162183
2137	0.012832854970796661	0.006265975769484043	0.0049862778013528225	0.9679602044251615	-1	0	0	0.2857142857142857	2	0.875	7	0.5555555555555556	0.875	8	7	1	1	0	0.2222222222222222	9	2	10	0.2	0	0.6136235391452306	0.970388496442548	0.5038192731405061	0.9456310529359526	0.9005088746367722	0.8481083127889071	0.8760980942582568	0.9363433154212335	1.0	0.25	0.0	0.0049862778013528225	0.0049862778013528225
1304	0.009160812322333593	0.0017587411054663241	0.0015213966515779027	0.9774554908645691	-1	0	0	0.3333333333333333	2	0.8333333333333334	5	0.5714285714285714	0.8333333333333334	6	5	1	1	0	0.2857142857142857	7	2	8	0.2	0	0.6382293109440699	0.9690902551472367	0.5106688239562469	0.9625669539900468	0.8751771939191949	0.8533298610982026	0.9251516294140327	0.9436283143206712	1.0	0.5	0.0	0.0015213966515779027	0.0015213966515779027
298	0.0016572298604314213	0.001623268139365483	-0.001623179978732738	0.9821866573810234	-1	0	0	0	0	0	0	1.0	0	0	0	0	2	0	1.0	1	1	1	0.5	0	0	0	0	0	0	0	0	0	0	0	0	-0.1	-0.1
4181	0.009964628799159854	0.004958711597546901	-0.0012444516299028696	0.9627913254687037	-1	0	0	0.2	1	1.0	5	1.0	0.8	5	4	1	1	0	0.14285714285714285	7	1	7	0.2	0	0.9834176476406788	0.9355960866239738	0.10340260470266416	0.9707283319769021	0.9323535551513116	0.8121801780635095	0.9825953912676174	0.9273868689161247	1.0	0.2	0.0	-0.00012444516299028695	-0.00012444516299028695
762	0.0017426730228785085	0.0016944311795191688	-0.00169239305490533	0.9833254233903764	-1	0	0	1.0	1	0	0	1.0	0	1	0	0	0	0	0.5	2	1	2	0.0	0	0	0	0	0	0	0	0	0	0	0	0	-0.000169239305490533	-0.000169239305490533
2917	0.014928136336059949	0.013062419986769568	-0.012981994992764367	0.9644063385304237	-1	0	0	0.16666666666666666	1	1.0	6	1.0	1.0	7	6	0	1	0	0.125	8	1	8	0.3333333333333333	0	0.9250349315805693	0.9706779785342912	0.4952052664516847	0.9326714171213359	0.9323535551513116	0.8332422567105939	0.9405725703186	0.9294957201696958	1.0	0.2857142857142857	0.0	-0.0012981994992764367	-0.0012981994992764367
517	0.017106730842299033	0.005668295121746442	-0.0054729756151820986	0.9795161793399936	-1	0	0	0.3333333333333333	2	0.8571428571428571	6	0.5625	0.8571428571428571	7	6	1	1	0	0.25	8	2	9	0.2	0	0.7342631118436754	0.7907171094332551	0.6144573662321862	0.8596515749440199	0.6591805867885179	0.887836033995065	0.6641893994354948	0.8502834495775995	1.0	0.14285714285714285	0.0	-0.0005472975615182098	-0.0005472975615182098
1641	0.013418180611025175	0.006753508336804244	0.004541799748796928	0.9678379333357302	-1	0	0	0.2857142857142857	2	0.875	7	0.5555555555555556	0.875	8	7	1	1	0	0.2222222222222222	9	2	10	0.2	0	0.6382293109440699	0.9688280276835257	0.5038192731405061	0.955601410051712	0.9070218744337343	0.8202397985417794	0.9251516294140327	0.9355085708252975	1.0	0.375	0.0	0.004541799748796928	0.004541799748796928
2236	0.010716763463605379	0.005463967989349222	0.005125246278081468	0.9665938112609476	-1	0	0	0.3333333333333333	2	0.8571428571428571	6	0.5625	0.8571428571428571	7	6	1	1	0	0.25	8	2	9	0.2	0	0.9250349315805693	0.9686228775017127	0.4952052664516847	0.9633983932688387	0.8816901937161571	0.8473594078586849	0.9405725703186	0.9429312492943427	1.0	0.42857142857142855	0.0	0.005125246278081468	0.005125246278081468
4804	0.016325218164312406	0.008130926241867587	0.007965287122321064	0.9639107780978711	-1	0	0	0.2222222222222222	2	0.9090909090909091	10	0.5416666666666666	0.8181818181818182	9	9	3	4	0	0.16666666666666666	12	2	13	0.4	0	0.9834176476406788	0.9714000873653476	0.4952052664516847	0.9474585689345199	0.8908589965984302	0.8946325522292446	0.9476439298785684	0.9454301473954981	0.1111111111111111	0.7777777777777778	0.0	0.007965287122321064	0.007965287122321064
4046	0.011866276295347363	0.005999863856191542	0.005992764015066864	0.9651007511613046	-1	0	0	0.16666666666666666	1	1.0	6	1.0	1.0	7	6	0	1	0	0.125	8	1	8	0.3333333333333333	0	0.9250349315805693	0.9706779785342912	0.4952052664516847	0.953838865824201	0.9323535551513116	0.8332422567105939	0.9405725703186	0.9377465024495879	1.0	0.42857142857142855	0.0	0.005992764015066864	0.005992764015066864
4369	0.006060843306209565	0.005795541706854294	-0.00579010645705779	0.9812252875105822	-1	0	0	0.4	2	0.8	4	1.0	0.6	5	3	1	3	0	0.14285714285714285	1	7	7	0.75	0.3333333333333333	0.30221214670989194	0.9728258047250803	0.4952052664516847	0.8276255799732946	0.8031320912773048	0.8092267620749407	0.9107462889117565	0.9000044716513473	0.4	0.4	0.0	-0.000579010645705779	-0.000579010645705779
3270	0.015758581489139348	0.0014990798846872858	0.0013114287978974297	0.5551701571124401	-1	0	0	0.16666666666666666	1	1.0	6	1.0	1.0	7	6	0	1	0	0.125	8	1	8	0.3333333333333333	0	0.9250349315805693	0.9706779785342912	0.4952052664516847	0.9560864394093976	0.9323535551513116	0.8332422567105939	0.9405725703186	0.9387558905435057	1.0	0.42857142857142855	0.0	0.0013114287978974297	0.0013114287978974297
2534	0.010632873709560148	0.005672971368810274	0.005669126246739166	0.9680655290889942	-1	0	0	0.3333333333333333	2	0.8571428571428571	6	0.5625	0.8571428571428571	7	6	1	1	0	0.25	8	2	9	0.2	0	0.9250349315805693	0.9706779785342912	0.4952052664516847	0.953838865824201	0.8686641941222326	0.8468190586351851	0.9405725703186	0.939684774506335	1.0	0.2857142857142857	0.0	0.005669126246739166	0.005669126246739166
3756	0.014624951085787935	0.006734760681821598	0.006115441069085859	0.9578712028827223	-1	0	0	0.2857142857142857	2	0.875	7	0.5555555555555556	0.875	8	7	1	1	0	0.2222222222222222	9	2	10	0.2	0	0.9542262896106241	0.9688174741309553	0.2993039355771744	0.9525905138537609	0.9323535551513116	0.8247499874964695	0.9676293714688066	0.9347355361016173	1.0	0.375	0.0	0.006115441069085859	0.006115441069085859
2282	0.010589679110038898	0.005695897457207101	0.00566355751837412	0.9683007670266657	-1	0	0	0.3333333333333333	2	0.8571428571428571	6	0.5625	0.8571428571428571	7	6	1	1	0	0.25	8	2	9	0.2	0	0.9250349315805693	0.9706779785342912	0.4952052664516847	0.953838865824201	0.9323535551513116	0.8332422567105939	0.9405725703186	0.9377465024495879	1.0	0.2857142857142857	0.0	0.00566355751837412	0.00566355751837412
4223	0.012243530284210902	0.006400002250273311	0.0063564046708581455	0.9647763443397942	-1	0	0	0.16666666666666666	1	1.0	6	1.0	1.0	7	6	0	1	0	0.125	8	1	8	0.3333333333333333	0	0.9250349315805693	0.9706779785342912	0.4952052664516847	0.953838865824201	0.9323535551513116	0.8332422567105939	0.9405725703186	0.9377465024495879	1.0	0.2857142857142857	0.0	0.0063564046708581455	0.0063564046708581455
4928	0.015258362973477872	0.008201178719949052	0.008017420345341532	0.9671618236942452	-1	0	0	0.25	2	0.8888888888888888	8	0.55	0.7777777777777778	7	7	3	2	0	0.2	10	2	11	0.2	0	0.9834176476406788	0.913666457840616	0.10340260470266416	0.9612650571252587	0.9323535551513116	0.9160748145023057	0.9825953912676174	0.9342351444688859	0.5714285714285714	0.14285714285714285	0.0	0.008017420345341532	0.008017420345341532
2992	0.014556263460081324	0.006511692600002162	0.005747034887519399	0.9578889128103221	-1	0	0	0.2857142857142857	2	0.875	7	0.5555555555555556	0.875	8	7	1	1	0	0.2222222222222222	9	2	10	0.2	0	0.9542262896106241	0.9688174741309553	0.2993039355771744	0.9525905138537609	0.9323535551513116	0.8247499874964695	0.9676293714688066	0.9347355361016173	1.0	0.25	0.0	0.005747034887519399	0.005747034887519399
4989	0.017306788588870897	0.009363279914801674	0.008388395634736909	0.9633784131631711	-1	0	0	0.2222222222222222	2	0.9090909090909091	10	0.5416666666666666	0.7272727272727273	9	8	3	2	0	0.16666666666666666	12	2	13	0.2222222222222222	0	0.9834176476406788	0.9714000873653476	0.4952052664516847	0.9474585689345199	0.8908589965984302	0.8946325522292446	0.9476439298785684	0.9454301473954981	0.5555555555555556	0.5555555555555556	0.0	0.008388395634736909	0.008388395634736909
980	0.006750394238667929	0.003908505106281868	-0.0038698418635674005	0.9713193454236514	-1	0	0	0.5	2	0.75	3	0.6	0.5	3	2	2	4	0	0.4	2	5	6	0.5714285714285714	0	0.9834176476406788	0.5484726748179442	0.10340260470266416	0.9683491431993875	0.9376253383805582	0.5593554711174109	0.9825953912676174	0.7832360670979329	0.5	0	0.0	-0.00038698418635674004	-0.00038698418635674004
3514	0.009331923777688825	0.005677877554037285	0.002483106599890174	0.9656927449384819	-1	0	0	0.2	1	1.0	5	1.0	1.0	6	5	0	1	0	0.14285714285714285	7	1	7	0.3333333333333333	0	0.9542262896106241	0.9683082634833938	0.2993039355771744	0.9621227751830922	0.9323535551513116	0.7919733647331063	0.9676293714688066	0.934851357484234	1.0	0.3333333333333333	0.0	0.002483106599890174	0.002483106599890174
[truncated: 4,037 more rows]
