# Supplementary material for: Environmental influences on evolvable robots
Source: PLoS One. 2020 May 29;15(5):e0233848. doi: 10.1371/journal.pone.0233848 (PMC7259730; doi:10.1371/journal.pone.0233848)
Supplement: S1 Dataset — (ZIP) [file pone.0233848.s003.zip › data_plosone/all_measures_seasonal_tilted_15.tsv]

robot_id	velocity	displacement_velocity	displacement_velocity_hill	head_balance	contacts	branching	branching_modules_count	limbs	extremities	length_of_limbs	extensiveness	coverage	joints	hinge_count	active_hinges_count	brick_count	touch_sensor_count	brick_sensor_count	proportion	width	height	absolute_size	sensors	symmetry	avg_period	dev_period	avg_phase_offset	dev_phase_offset	avg_amplitude	dev_amplitude	avg_intra_dev_params	avg_inter_dev_params	sensors_reach	recurrence	synaptic_reception	fitness	cons_fitness
3233	0.027258496326164453	0.004358433678028357	0.0032874332599589465	0.9400391069150471	-1	0	0	0.2	2	0.8461538461538461	11	0.2727272727272727	0.7692307692307693	11	10	3	0	0	0.45454545454545453	11	5	15	0.0	0	0.642639100704003	0.9457815430582022	0.36476880050409777	0.9318483380324529	0.43300820347154206	0.7510438764252615	0.7814409367634978	0.8996074699676562	0	0	0.0	0.0032874332599589465	11
766	0.00600500050625229	0.002454175711797237	-0.001868370682222417	0.9721447986380354	-1	0	0	0.5	2	0.6666666666666666	2	1.0	0.6666666666666666	3	2	1	0	0	0.2	5	1	5	0.0	0.5	0.7283466651824794	0.7381277092025456	0.6843751435185604	0.9650164367336977	0.5722942437875008	0.7065215473797498	0.8348260368605005	0.851197644410715	0	0	0.0	-0.0001868370682222417	19
2016	0.022166429815639366	0.0015964112842460291	0.001594789299853862	0.9501579162081789	-1	0.25	1	0.3	3	0.7692307692307693	10	0.25	0.6153846153846154	11	8	3	0	0	0.6	10	6	15	0.0	0.4	0.613713017218261	0.9537402835844071	0.3314209246031433	0.9256122433265522	0.43300820347154206	0.7554890269504242	0.7814409367634978	0.9024835743660417	0	0	0.0	0.001594789299853862	19
3343	0.025859586286385742	0.00442930417697383	0.003600329685203812	0.9437396631174277	-1	0	0	0.2	2	0.8461538461538461	11	0.2727272727272727	0.7692307692307693	11	10	3	0	0	0.45454545454545453	11	5	15	0.0	0	0.642639100704003	0.9457815430582022	0.36476880050409777	0.9318483380324529	0.43300820347154206	0.7649054817957472	0.7814409367634978	0.9018598995319027	0	0	0.0	0.003600329685203812	61
184	0.015542229030586517	0.005558462667815067	-0.005265386728553074	0.9617198413248799	-1	0.5	2	0.7	7	0.38461538461538464	5	0.42857142857142855	0.3076923076923077	8	4	6	0	0	0.7142857142857143	5	7	15	0.0	0.5	0.70090087424569	0.8401768482263813	0.6239081568826463	0.9204805445015191	0.3493398942602704	0.8909120379142068	0.9032189559922533	0.8879041942729433	0	0	0.0	-0.0005265386728553074	16
3339	0.025494881341229313	0.0044288088000856	0.003309439007027836	0.9444995978018481	-1	0	0	0.2	2	0.8461538461538461	11	0.2727272727272727	0.7692307692307693	11	10	3	0	0	0.45454545454545453	11	5	15	0.0	0	0.642639100704003	0.9457815430582022	0.36476880050409777	0.9318483380324529	0.43300820347154206	0.7510438764252615	0.7814409367634978	0.8996074699676562	0	0	0.0	0.003309439007027836	16
3489	0.025915371843281115	0.0043541655532871575	0.0034199885835940937	0.9438461840747724	-1	0	0	0.2	2	0.8461538461538461	11	0.2727272727272727	0.7692307692307693	11	10	3	0	0	0.45454545454545453	11	5	15	0.0	0	0.642639100704003	0.9457815430582022	0.36476880050409777	0.9318483380324529	0.43300820347154206	0.7510438764252615	0.7814409367634978	0.8996074699676562	0	0	0.0	0.0034199885835940937	17
545	0.0026122709211803537	0.0021377107188045386	-0.0021249317601885432	0.978081884678112	-1	0	0	0.5	1	1.0	1	1.0	1.0	2	1	0	2	0	0.3333333333333333	3	1	3	0.6666666666666666	0	0.7013642796250049	0.9508298013464681	0.73476603081196	0.521702772640273	0.20522494903366564	0.7412066290546951	0.94147731221888	0.7969037938873177	0.75	0	0.367797359044806	-0.00021249317601885432	11
4860	0.025473838363339003	0.004131384727494905	0.0033279961057970397	0.9432177835554527	-1	0	0	0.2	2	0.8461538461538461	11	0.2727272727272727	0.7692307692307693	11	10	3	0	0	0.45454545454545453	11	5	15	0.0	0	0.642639100704003	0.9457815430582022	0.36476880050409777	0.9318483380324529	0.43300820347154206	0.7531568625977022	0.7814409367634978	0.899948132672872	0	0	0.0	0.0033279961057970397	13
231	0.002859155857340199	0.002687569924976047	-0.0026875377072964495	0.9842913338488727	-1	0	0	0.6666666666666666	2	0.5	1	1.0	0.5	3	1	0	2	0	0.25	1	4	4	1.0	0.6666666666666666	0.2597043533420666	0.8726802430764724	0.6298242181571079	0.7630398330491489	0.160210657270899	0.6910161181793543	0.8245553156908364	0.7857878410704766	0.6666666666666666	1.0	0.0	-0.000268753770729645	16
1511	0.01720385522483334	0.001996881750003012	0.00021101983668782548	0.9693598556537939	-1	0	0	0.3	3	0.6923076923076923	9	0.2777777777777778	0.5384615384615384	9	7	5	2	0	0.6666666666666666	6	9	15	0.16666666666666666	0.15384615384615385	0.613713017218261	0.8882389425778283	0.4564506539743959	0.9400998821853735	0.4434328723470813	0.8844939513014333	0.8389937822466031	0.907819141983666	0.611111111111111	0.3333333333333333	0.0	0.00021101983668782548	68
523	0.0018013932267806289	0.0017442510992804602	-0.0017441961550429225	0.9860516608032796	-1	0	0	1.0	1	0	0	1.0	0	1	0	0	0	0	0.5	1	2	2	0.0	0	0	0	0	0	0	0	0	0	0	0	0	-0.00017441961550429224	17
4227	0.026007704348218853	0.004941612081257993	0.004313209770389266	0.94488535755607	-1	0	0	0.2	2	0.8461538461538461	11	0.2727272727272727	0.7692307692307693	11	10	3	0	0	0.45454545454545453	11	5	15	0.0	0	0.642639100704003	0.9457815430582022	0.36476880050409777	0.9318483380324529	0.43300820347154206	0.7531568625977022	0.7814409367634978	0.899948132672872	0	0	0.0	0.004313209770389266	69
2368	0.022398457463245643	0.0019807859204374547	0.001933899641636807	0.9499463086742945	-1	0.25	1	0.3	3	0.7692307692307693	10	0.25	0.6153846153846154	11	8	3	0	0	0.6	10	6	15	0.0	0.4	0.613713017218261	0.9537402835844071	0.3314209246031433	0.9256122433265522	0.43300820347154206	0.7554890269504242	0.7814409367634978	0.9024835743660417	0	0	0.0	0.001933899641636807	7
2689	0.02829597573419784	0.0037672148111226565	0.0028822591057884005	0.9382016401615221	-1	0	0	0.2	2	0.8461538461538461	11	0.2727272727272727	0.7692307692307693	11	10	3	0	0	0.45454545454545453	11	5	15	0.0	0	0.642639100704003	0.9457815430582022	0.36476880050409777	0.9318483380324529	0.43300820347154206	0.7510438764252615	0.7814409367634978	0.8996074699676562	0	0	0.0	0.0028822591057884005	16
4170	0.025895430663498455	0.0043435243621168145	0.003432598966315058	0.9431888752018542	-1	0	0	0.2	2	0.8461538461538461	11	0.2727272727272727	0.7692307692307693	11	10	3	0	0	0.45454545454545453	11	5	15	0.0	0	0.642639100704003	0.9457815430582022	0.36476880050409777	0.9318483380324529	0.43300820347154206	0.7510438764252615	0.7814409367634978	0.8996074699676562	0	0	0.0	0.003432598966315058	18
14	None	None	None	None	None	0.25	1	0.5	5	0.6153846153846154	8	0.5	0.46153846153846156	8	6	6	0	0	0.8333333333333334	6	5	15	0.0	0.6	0.7089217331051147	0.8728191618291249	0.48311869737230706	0.9215669089994085	0.5766986249970191	0.8828783989733161	0.7841416636111634	0.894413802006509	0	0	0.0	None	0
3157	0.025748969837979464	0.00428659578829315	0.0034750224759656314	0.9438209290559275	-1	0	0	0.2	2	0.8461538461538461	11	0.2727272727272727	0.7692307692307693	11	10	3	0	0	0.45454545454545453	11	5	15	0.0	0	0.642639100704003	0.9457815430582022	0.36476880050409777	0.9318483380324529	0.43300820347154206	0.7510438764252615	0.7814409367634978	0.8996074699676562	0	0	0.0	0.0034750224759656314	33
1097	0.013113142431374028	0.0013494812544228867	-0.0012368935067176537	0.9723870819965722	-1	0	0	0.4	4	0.6153846153846154	8	0.3125	0.46153846153846156	9	6	5	2	0	0.75	6	8	15	0.18181818181818182	0.3076923076923077	0.613713017218261	0.8882389425778283	0.3314209246031433	0.9382025480723323	0.4434328723470813	0.887620947413355	0.8389937822466031	0.9077569332228359	0.611111111111111	0.3333333333333333	0.0	-0.00012368935067176538	39
4994	0.029252947759825166	0.00451604752504274	0.003653854135912519	0.9261049828708541	-1	0	0	0.3	3	0.6923076923076923	9	0.2777777777777778	0.6923076923076923	10	9	4	0	0	0.6666666666666666	9	6	15	0.0	0	0.769968252344192	0.860084322618348	0.556808527652915	0.9389853331661808	0.3901403221466012	0.7568950424791177	0.8745484529329705	0.8693400030700492	0	0	0.0	0.003653854135912519	15
1251	0.017196737188444066	0.006952328215056986	-0.006924084179157762	0.975039451766948	-1	0	0	0.3	3	0.7692307692307693	10	0.5769230769230769	0.6153846153846154	9	8	5	1	0	0.15384615384615385	13	2	15	0.07692307692307693	0.14285714285714285	0.3331582367563255	0.8317363247895683	0.19309179652262226	0.9542243733922227	0.6666177094025022	0.9075063329836327	0.9251556302091205	0.9093917101734175	1.0	0.2222222222222222	0.0	-0.0006924084179157762	6
2998	0.025692854656705334	0.004080599111620266	0.0033424284294188253	0.9438815429203607	-1	0	0	0.2	2	0.8461538461538461	11	0.2727272727272727	0.7692307692307693	11	10	3	0	0	0.45454545454545453	11	5	15	0.0	0	0.642639100704003	0.9457815430582022	0.36476880050409777	0.9318483380324529	0.42580801487283626	0.742333915961757	0.7814409367634978	0.8982125400276734	0	0	0.0	0.0033424284294188253	18
749	0.03184165088943075	0.005654849043717023	-0.005053321963752945	0.9827649451259501	-1	0	0	0.3	3	0.6923076923076923	9	0.30612244897959184	0.6153846153846154	9	8	5	2	0	1.0	7	7	15	0.15384615384615385	0	0.27527730701166697	0.8933915222225717	0.17422317516008196	0.8270298419319838	0.6578732199128794	0.8631438809061334	0.898033604280418	0.8634303244018598	0.5555555555555556	0.4444444444444444	0.0	-0.0005053321963752945	2
3135	0.025410834673428643	0.004377404371527422	0.0035894953813982097	0.9446988821651049	-1	0	0	0.2	2	0.8461538461538461	11	0.2727272727272727	0.7692307692307693	11	10	3	0	0	0.45454545454545453	11	5	15	0.0	0	0.642639100704003	0.9457815430582022	0.36476880050409777	0.9318483380324529	0.43300820347154206	0.7510438764252615	0.7814409367634978	0.8996074699676562	0	0	0.0	0.0035894953813982097	66
3895	0.025553244188756777	0.004206813219390689	0.003297794288585598	0.943433580242116	-1	0	0	0.2	2	0.8461538461538461	11	0.2727272727272727	0.7692307692307693	11	10	3	0	0	0.45454545454545453	11	5	15	0.0	0	0.642639100704003	0.9457815430582022	0.36476880050409777	0.9318483380324529	0.43300820347154206	0.7531568625977022	0.7814409367634978	0.899948132672872	0	0	0.0	0.003297794288585598	17
4542	0.02926550125351891	0.005168622700804091	0.0032148211656050766	0.9290894588631812	-1	0	0	0.2	2	0.8461538461538461	11	0.25	0.7692307692307693	12	10	2	0	0	0.6	10	6	15	0.0	0	0.628176058961132	0.9554007401240252	0.3623036211749085	0.9289946551751416	0.43300820347154206	0.7457598609895637	0.7886337980128194	0.9035490039499253	0	0	0.0	0.0032148211656050766	11
3848	0.02152555087719195	0.003584217120199466	0.0024240228173849163	0.9439827127921578	-1	0	0	0.3	3	0.7692307692307693	10	0.25	0.6923076923076923	11	9	3	0	0	0.6	10	6	15	0.0	0	0.613713017218261	0.9604507115465913	0.36476880050409777	0.935353053893501	0.41126588964741817	0.763893042840322	0.9292339023484819	0.91256207583445	0	0	0.0	0.0024240228173849163	6
632	0.0018118023649642706	0.0017266760517228282	-0.0017266094617047682	0.9850912636115574	-1	0	0	1.0	1	0	0	1.0	0	1	0	0	0	0	0.5	1	2	2	0.0	0	0	0	0	0	0	0	0	0	0	0	0	-0.0001726609461704768	34
2224	0.023234835627041952	0.0019328490255304867	0.0018719369743090129	0.9497281016769067	-1	0.25	1	0.3	3	0.7692307692307693	10	0.25	0.6153846153846154	11	8	3	0	0	0.6	10	6	15	0.0	0.4	0.613713017218261	0.9537402835844071	0.3314209246031433	0.9256122433265522	0.43300820347154206	0.7554890269504242	0.7814409367634978	0.9024835743660417	0	0	0.0	0.0018719369743090129	46
3439	0.025268696713295347	0.004079401321630476	0.003410820200936342	0.9438965363801741	-1	0	0	0.2	2	0.8461538461538461	11	0.2727272727272727	0.7692307692307693	11	10	3	0	0	0.45454545454545453	11	5	15	0.0	0	0.642639100704003	0.9457815430582022	0.36476880050409777	0.9318483380324529	0.43300820347154206	0.7510438764252615	0.7814409367634978	0.8996074699676562	0	0	0.0	0.003410820200936342	34
1784	0.015394259640571367	0.0013994149724829068	0.0011407387147077215	0.9749521814057811	-1	0	0	0.5	5	0.46153846153846156	6	0.375	0.23076923076923078	5	3	9	1	0	0.4	10	4	15	0.05	0.14285714285714285	0.4887392944935332	0.8779314347920809	0.19309179652262226	0.9041147037660859	0.6248415259826119	0.8714334993883414	0.9120540606694895	0.8852885867792092	1.0	0.2	0.0	0.0011407387147077215	58
3755	0.02514515273520347	0.0041044354354624136	0.0033634502887392613	0.944003916615295	-1	0	0	0.2	2	0.8461538461538461	11	0.2727272727272727	0.7692307692307693	11	10	3	0	0	0.45454545454545453	11	5	15	0.0	0	0.642639100704003	0.9457815430582022	0.36476880050409777	0.9318483380324529	0.43300820347154206	0.7510438764252615	0.7814409367634978	0.8996074699676562	0	0	0.0	0.0033634502887392613	15
3699	0.025685157323061307	0.004934064643967271	0.0042713139555243885	0.9448979798900958	-1	0	0	0.2	2	0.8461538461538461	11	0.2727272727272727	0.7692307692307693	11	10	3	0	0	0.45454545454545453	11	5	15	0.0	0	0.642639100704003	0.9457815430582022	0.36476880050409777	0.9318483380324529	0.43300820347154206	0.7510438764252615	0.7814409367634978	0.8996074699676562	0	0	0.0	0.0042713139555243885	42
1156	0.012957080919759771	0.0013287997614421499	-0.0013160863632217465	0.9726955832056667	-1	0	0	0.4	4	0.6153846153846154	8	0.3125	0.46153846153846156	9	6	5	2	0	0.75	6	8	15	0.18181818181818182	0.3076923076923077	0.613713017218261	0.8882389425778283	0.3314209246031433	0.9382025480723323	0.4434328723470813	0.887620947413355	0.8389937822466031	0.9077569332228359	0.611111111111111	0.3333333333333333	0.0	-0.00013160863632217466	33
4015	0.025905832943964306	0.004393443593127813	0.0035903524577008566	0.9438706804399711	-1	0	0	0.2	2	0.8461538461538461	11	0.2727272727272727	0.7692307692307693	11	10	3	0	0	0.45454545454545453	11	5	15	0.0	0	0.642639100704003	0.9457815430582022	0.36476880050409777	0.9318483380324529	0.43300820347154206	0.7531568625977022	0.7814409367634978	0.899948132672872	0	0	0.0	0.0035903524577008566	104
3934	0.028258272514955437	0.0038835553385517868	0.002870896779874881	0.9389072609247668	-1	0	0	0.2	2	0.8461538461538461	11	0.2727272727272727	0.7692307692307693	11	10	3	0	0	0.45454545454545453	11	5	15	0.0	0	0.642639100704003	0.9457815430582022	0.36476880050409777	0.9318483380324529	0.43300820347154206	0.7510438764252615	0.7814409367634978	0.8996074699676562	0	0	0.0	0.002870896779874881	12
1605	0.014358833765350262	0.001922532394377256	0.001218692889454041	0.9749051658697999	-1	0.25	1	0.6	6	0.38461538461538464	5	0.4166666666666667	0.23076923076923078	4	3	10	1	0	0.4444444444444444	9	4	15	0.043478260869565216	0.14285714285714285	0.2943696472467666	0.8854875643284301	0.3772457584404314	0.9074661140769242	0.504063556719134	0.9088289984632032	0.8798482435081013	0.9010832258330994	1.0	0.25	0.0	0.001218692889454041	23
1667	0.012638433053017456	0.000756293283000954	-0.00017182658184061232	0.974643548592984	-1	0	0	0.4	4	0.6153846153846154	8	0.3125	0.46153846153846156	9	6	5	2	0	0.75	6	8	15	0.18181818181818182	0.3076923076923077	0.613713017218261	0.8882389425778283	0.33291986768733517	0.8981235624206197	0.4434328723470813	0.8866170288350725	0.8389937822466031	0.8910995673398431	0.611111111111111	0.3333333333333333	0.0	-1.718265818406123e-05	27
1025	0.012877642307158318	0.0019381495630041447	-0.001592035599079074	0.9733224264360959	-1	0	0	0.4	4	0.6153846153846154	8	0.3125	0.46153846153846156	9	6	5	2	0	0.75	6	8	15	0.18181818181818182	0.3076923076923077	0.613713017218261	0.8882389425778283	0.3314209246031433	0.9434132161134415	0.4434328723470813	0.8864956021511573	0.8389937822466031	0.9100310168609647	0.611111111111111	0.3333333333333333	0.0	-0.0001592035599079074	46
4507	0.021194666673620362	0.003428236658585092	0.002454533982333038	0.9447146566995517	-1	0	0	0.3	3	0.7692307692307693	10	0.25	0.6923076923076923	11	9	3	0	0	0.6	10	6	15	0.0	0	0.613713017218261	0.9604507115465913	0.36476880050409777	0.935353053893501	0.38270635413626086	0.8092908695123546	0.9292339023484819	0.919513040744715	0	0	0.0	0.002454533982333038	10
4793	0.025953682085630616	0.004235547531071606	0.003315466388222821	0.9432939151140194	-1	0	0	0.2	2	0.8461538461538461	11	0.2727272727272727	0.7692307692307693	11	10	3	0	0	0.45454545454545453	11	5	15	0.0	0	0.642639100704003	0.9457815430582022	0.36476880050409777	0.9318483380324529	0.43300820347154206	0.7531568625977022	0.7814409367634978	0.899948132672872	0	0	0.0	0.003315466388222821	19
4053	0.025940850512099364	0.004197774251439565	0.0033018851838122264	0.9437307256307582	-1	0	0	0.2	2	0.8461538461538461	11	0.2727272727272727	0.7692307692307693	11	10	3	0	0	0.45454545454545453	11	5	15	0.0	0	0.642639100704003	0.9457815430582022	0.36476880050409777	0.9318483380324529	0.43300820347154206	0.7510438764252615	0.7814409367634978	0.8996074699676562	0	0	0.0	0.0033018851838122264	16
400	0.012924546170962432	0.001126525281783976	-0.001109122719149476	0.9725495296408386	-1	0	0	0.4	4	0.6153846153846154	8	0.3125	0.46153846153846156	9	6	5	2	0	0.75	6	8	15	0.18181818181818182	0.3076923076923077	0.613713017218261	0.8882389425778283	0.3314209246031433	0.9382025480723323	0.4434328723470813	0.8864956021511573	0.8389937822466031	0.9074429347654599	0.611111111111111	0.3333333333333333	0.0	-0.0001109122719149476	96
3167	0.025571752564837583	0.004430430838624221	0.003462864175666999	0.9440290457435855	-1	0	0	0.2	2	0.8461538461538461	11	0.2727272727272727	0.7692307692307693	11	10	3	0	0	0.45454545454545453	11	5	15	0.0	0	0.642639100704003	0.9457815430582022	0.36476880050409777	0.9318483380324529	0.43300820347154206	0.7510438764252615	0.7814409367634978	0.8996074699676562	0	0	0.0	0.003462864175666999	11
5050	0.02549548667011803	0.004308186076850554	0.0034487673537313157	0.9442574399152728	-1	0	0	0.2	2	0.8461538461538461	11	0.2727272727272727	0.7692307692307693	11	10	3	0	0	0.45454545454545453	11	5	15	0.0	0	0.642639100704003	0.9457815430582022	0.36476880050409777	0.9318483380324529	0.43300820347154206	0.7531568625977022	0.7814409367634978	0.899948132672872	0	0	0.0	0.0034487673537313157	14
4405	0.02554790684726695	0.004372623486870279	0.0033865619859326504	0.944218830915472	-1	0	0	0.2	2	0.8461538461538461	11	0.2727272727272727	0.7692307692307693	11	10	3	0	0	0.45454545454545453	11	5	15	0.0	0	0.642639100704003	0.9457815430582022	0.36476880050409777	0.9318483380324529	0.43300820347154206	0.7510438764252615	0.7814409367634978	0.8996074699676562	0	0	0.0	0.0033865619859326504	8
2609	0.025305669918563832	0.004369824467472226	0.0033622471943592666	0.9440362196921028	-1	0	0	0.2	2	0.8461538461538461	11	0.2727272727272727	0.7692307692307693	11	10	3	0	0	0.45454545454545453	11	5	15	0.0	0	0.642639100704003	0.9457815430582022	0.36476880050409777	0.9318483380324529	0.43300820347154206	0.7510438764252615	0.7814409367634978	0.8996074699676562	0	0	0.0	0.0033622471943592666	50
2460	0.021086363612654643	0.0037094991856065694	0.00215441212668018	0.943904442519505	-1	0	0	0.3	3	0.7692307692307693	10	0.25	0.6923076923076923	11	9	3	0	0	0.6	10	6	15	0.0	0	0.613713017218261	0.9604507115465913	0.36476880050409777	0.935353053893501	0.41126588964741817	0.763893042840322	0.9292339023484819	0.91256207583445	0	0	0.0	0.00215441212668018	8
3675	None	None	None	None	None	0.25	1	0.4	4	0.6153846153846154	8	0.5555555555555556	0.5384615384615384	11	7	3	0	0	0.3333333333333333	9	3	15	0.0	0.46153846153846156	0.613713017218261	0.9352443605743542	0.7972950436160195	0.9469742442458217	0.4437763674511935	0.8506623147684379	0.9269072910526548	0.9191481450309912	0	0	0.0	None	0
3519	0.024797946937376948	0.004400001519263124	0.0034730249669765647	0.9446326883001428	-1	0	0	0.2	2	0.8461538461538461	11	0.2727272727272727	0.7692307692307693	11	10	3	0	0	0.45454545454545453	11	5	15	0.0	0	0.642639100704003	0.9457815430582022	0.36476880050409777	0.9318483380324529	0.43300820347154206	0.7510438764252615	0.7814409367634978	0.8996074699676562	0	0	0.0	0.0034730249669765647	57
1129	0.04492276688201682	0.007849461540797133	-0.007647649470976958	0.9272163140530465	-1	0	0	0.3333333333333333	3	0.7272727272727273	8	0.325	0.5454545454545454	9	6	3	3	0	0.4	4	10	13	0.42857142857142855	0.16666666666666666	0.4968137767680519	0.822106326810801	0.19309179652262226	0.9438527504258497	0.6666177094025022	0.8824284544694495	0.8763988594193656	0.8930965830711161	0.2222222222222222	0.3333333333333333	0.0	-0.0007647649470976959	3
4481	0.038485947699645154	0.008500278690831916	-0.005638405624238855	0.8725700492383918	-1	0	0	0.1	1	1.0	13	1.0	1.0	14	13	0	0	0	0.06666666666666667	15	1	15	0.0	0	0.613713017218261	0.9556582810407285	0.3314209246031433	0.924375091908775	0.43300820347154206	0.7226439574060403	0.7814409367634978	0.8981778491268309	0	0	0.0	-0.0005638405624238855	0
3840	0.028689379436976626	0.004111887219553015	0.003189442602630823	0.9373547461817422	-1	0	0	0.2	2	0.8461538461538461	11	0.2727272727272727	0.7692307692307693	11	10	3	0	0	0.45454545454545453	11	5	15	0.0	0	0.642639100704003	0.9457815430582022	0.36476880050409777	0.9318483380324529	0.43300820347154206	0.7531568625977022	0.7814409367634978	0.899948132672872	0	0	0.0	0.003189442602630823	14
3089	0.025558470714226265	0.00443055013837834	0.0034168125472116753	0.9442049355151237	-1	0	0	0.2	2	0.8461538461538461	11	0.2727272727272727	0.7692307692307693	11	10	3	0	0	0.45454545454545453	11	5	15	0.0	0	0.642639100704003	0.9457815430582022	0.36476880050409777	0.9318483380324529	0.43300820347154206	0.7510438764252615	0.7814409367634978	0.8996074699676562	0	0	0.0	0.0034168125472116753	34
2811	0.02573086275527744	0.004158412546226564	0.0034417720111755336	0.9426763299517079	-1	0	0	0.2	2	0.8461538461538461	11	0.2727272727272727	0.7692307692307693	11	10	3	0	0	0.45454545454545453	11	5	15	0.0	0	0.642639100704003	0.9457815430582022	0.36476880050409777	0.9318483380324529	0.43300820347154206	0.7510438764252615	0.7814409367634978	0.8996074699676562	0	0	0.0	0.0034417720111755336	65
2174	0.022946546297187224	0.0016495836499684736	0.0016491003523528339	0.9499677039278523	-1	0.25	1	0.3	3	0.7692307692307693	10	0.25	0.6153846153846154	11	8	3	0	0	0.6	10	6	15	0.0	0.4	0.613713017218261	0.9537402835844071	0.3314209246031433	0.9256122433265522	0.43300820347154206	0.7554890269504242	0.7814409367634978	0.9024835743660417	0	0	0.0	0.0016491003523528339	6
3153	0.0257525493671709	0.004158133078267752	0.003504428804111902	0.9414049929408363	-1	0	0	0.2	2	0.8461538461538461	11	0.2727272727272727	0.7692307692307693	11	10	3	0	0	0.45454545454545453	11	5	15	0.0	0	0.642639100704003	0.9457815430582022	0.36476880050409777	0.9318483380324529	0.43300820347154206	0.7510438764252615	0.7814409367634978	0.8996074699676562	0	0	0.0	0.003504428804111902	40
2116	0.007459109954431538	0.004991039236671494	-0.004970572711125302	0.9701491078959984	-1	0.5	2	0.6	6	0.5384615384615384	7	0.3333333333333333	0.46153846153846156	11	6	3	0	0	0.5555555555555556	9	5	15	0.0	0.6666666666666666	0.613713017218261	0.9488875409070325	0.8106136479452626	0.9355706269912798	0.41126588964741817	0.6999370732538825	0.810270961117568	0.8954769705278585	0	0	0.0	-0.0004970572711125302	3
5026	0.028599958091889383	0.004157060840663504	0.0030932882848308616	0.9373036512946352	-1	0	0	0.2	2	0.8461538461538461	11	0.2727272727272727	0.7692307692307693	11	10	3	0	0	0.45454545454545453	11	5	15	0.0	0	0.642639100704003	0.9457815430582022	0.36476880050409777	0.9318483380324529	0.43300820347154206	0.7531568625977022	0.7814409367634978	0.899948132672872	0	0	0.0	0.0030932882848308616	14
4468	0.02563817969505539	0.004312653576808964	0.003454894050951378	0.9439803304800565	-1	0	0	0.2	2	0.8461538461538461	11	0.2727272727272727	0.7692307692307693	11	10	3	0	0	0.45454545454545453	11	5	15	0.0	0	0.642639100704003	0.9457815430582022	0.36476880050409777	0.9318483380324529	0.43300820347154206	0.7510438764252615	0.7814409367634978	0.8996074699676562	0	0	0.0	0.003454894050951378	13
2326	0.02240669464351457	0.002056501261327235	0.0020143216900886003	0.9503284078503319	-1	0.25	1	0.3	3	0.7692307692307693	10	0.25	0.6153846153846154	11	8	3	0	0	0.6	10	6	15	0.0	0.4	0.613713017218261	0.9537402835844071	0.3314209246031433	0.9256122433265522	0.43300820347154206	0.7554890269504242	0.7814409367634978	0.9024835743660417	0	0	0.0	0.0020143216900886003	18
4742	0.02563618782527676	0.004157622512573135	0.0034007042876264618	0.9433500072583568	-1	0	0	0.2	2	0.8461538461538461	11	0.2727272727272727	0.7692307692307693	11	10	3	0	0	0.45454545454545453	11	5	15	0.0	0	0.642639100704003	0.9457815430582022	0.36476880050409777	0.9318483380324529	0.43300820347154206	0.7531568625977022	0.7814409367634978	0.899948132672872	0	0	0.0	0.0034007042876264618	12
4463	0.025937016409532058	0.004128762092052994	0.0033967632896771344	0.9433504445059555	-1	0	0	0.2	2	0.8461538461538461	11	0.2727272727272727	0.7692307692307693	11	10	3	0	0	0.45454545454545453	11	5	15	0.0	0	0.642639100704003	0.9457815430582022	0.36476880050409777	0.9318483380324529	0.43300820347154206	0.7531568625977022	0.7814409367634978	0.899948132672872	0	0	0.0	0.0033967632896771344	21
43	0.003513430680367044	0.0025050618934028186	-0.0025001900889970057	0.9765730815756175	-1	0	0	0.75	3	0.3333333333333333	1	0.625	0.3333333333333333	1	1	3	2	0	0.5	4	2	5	0.2	0.6666666666666666	0.6808375406697178	0.5	0.6679106781704937	0.5	0.5227870534115935	0.5	0.6718433910848453	0.5	1.0	1.0	0.9900539465951304	-0.00025001900889970056	39
3414	0.025778990059568678	0.004434262527803576	0.003415376911373259	0.9440056378952941	-1	0	0	0.2	2	0.8461538461538461	11	0.2727272727272727	0.7692307692307693	11	10	3	0	0	0.45454545454545453	11	5	15	0.0	0	0.642639100704003	0.9457815430582022	0.36476880050409777	0.9318483380324529	0.43300820347154206	0.7649054817957472	0.7814409367634978	0.9018598995319027	0	0	0.0	0.003415376911373259	28
4172	0.02577595742762686	0.004169609079559222	0.003324572681701421	0.9443469680947272	-1	0	0	0.2	2	0.8461538461538461	11	0.2727272727272727	0.7692307692307693	11	10	3	0	0	0.45454545454545453	11	5	15	0.0	0	0.642639100704003	0.9457815430582022	0.36476880050409777	0.9318483380324529	0.40084122077187895	0.7407622374567614	0.7853500830343287	0.8979623496911107	0	0	0.0	0.003324572681701421	12
2318	0.02996783716075412	0.0046819701143608426	0.00348461008534135	0.9249094645919562	-1	0	0	0.3	3	0.6923076923076923	9	0.2777777777777778	0.6923076923076923	10	9	4	0	0	0.6666666666666666	9	6	15	0.0	0	0.769968252344192	0.860084322618348	0.556808527652915	0.9389853331661808	0.40084122077187895	0.7530327369055386	0.8739176419534469	0.8685474571583086	0	0	0.0	0.00348461008534135	66
3054	0.025448584831822753	0.00443216329506388	0.0036391443362966827	0.9447479842796593	-1	0	0	0.2	2	0.8461538461538461	11	0.2727272727272727	0.7692307692307693	11	10	3	0	0	0.45454545454545453	11	5	15	0.0	0	0.642639100704003	0.9457815430582022	0.36476880050409777	0.9318483380324529	0.43300820347154206	0.7649054817957472	0.7814409367634978	0.9018598995319027	0	0	0.0	0.0036391443362966827	45
3269	0.0255468917091914	0.004433478213386853	0.0034111800391168935	0.9440156703782552	-1	0	0	0.2	2	0.8461538461538461	11	0.2727272727272727	0.7692307692307693	11	10	3	0	0	0.45454545454545453	11	5	15	0.0	0	0.642639100704003	0.9457815430582022	0.36476880050409777	0.9318483380324529	0.43300820347154206	0.7510438764252615	0.7814409367634978	0.8996074699676562	0	0	0.0	0.0034111800391168935	10
3160	0.025466067631008633	0.004193101706458658	0.0034789539900557643	0.9437180430717498	-1	0	0	0.2	2	0.8461538461538461	11	0.2727272727272727	0.7692307692307693	11	10	3	0	0	0.45454545454545453	11	5	15	0.0	0	0.642639100704003	0.9457815430582022	0.36476880050409777	0.9318483380324529	0.43300820347154206	0.7510438764252615	0.7814409367634978	0.8996074699676562	0	0	0.0	0.0034789539900557643	14
429	0.0018286092805957369	0.0017398489680270476	-0.0017398158277859353	0.9853320619552713	-1	0	0	1.0	1	0	0	1.0	0	1	0	0	0	0	0.5	1	2	2	0.0	0	0	0	0	0	0	0	0	0	0	0	0	-0.00017398158277859353	32
3498	0.025758836676461602	0.004470199118253973	0.0034615301244022476	0.943922490127018	-1	0	0	0.2	2	0.8461538461538461	11	0.2727272727272727	0.7692307692307693	11	10	3	0	0	0.45454545454545453	11	5	15	0.0	0	0.642639100704003	0.9457815430582022	0.36476880050409777	0.9318483380324529	0.43300820347154206	0.7649054817957472	0.7814409367634978	0.9018598995319027	0	0	0.0	0.0034615301244022476	25
4079	0.03847494202967387	0.008197867600256835	-0.005689928608447925	0.873396047179406	-1	0	0	0.1	1	1.0	13	1.0	1.0	14	13	0	0	0	0.06666666666666667	15	1	15	0.0	0	0.613713017218261	0.9556582810407285	0.3314209246031433	0.924375091908775	0.43300820347154206	0.719085606238777	0.7814409367634978	0.8976374837772045	0	0	0.0	-0.0005689928608447925	1
1013	0.013095108464392644	0.0008336160697145854	-0.0007229667530783829	0.9729011225175905	-1	0	0	0.4	4	0.6153846153846154	8	0.3125	0.46153846153846156	9	6	5	2	0	0.75	6	8	15	0.18181818181818182	0.3076923076923077	0.613713017218261	0.8882389425778283	0.4564506539743959	0.9400998821853735	0.4434328723470813	0.8856476144371106	0.8389937822466031	0.9081350226465108	0.611111111111111	0.3333333333333333	0.0	-7.229667530783828e-05	33
4301	0.02942464824800513	0.0018977909919548148	0.0011601392202201955	0.96722283583121	-1	0	0	0.4	4	0.5384615384615384	7	0.625	0.5384615384615384	11	7	3	0	0	0.16666666666666666	12	2	15	0.0	0	0.613713017218261	0.9428154612193891	0.3314209246031433	0.9144811548497083	0.43300820347154206	0.7463831412633336	0.7814409367634978	0.889325891196226	0	0	0.0	0.0011601392202201955	1
4626	0.02610416007765633	0.0043769894131484135	0.003285679308157953	0.94336541758582	-1	0	0	0.2	2	0.8461538461538461	11	0.2727272727272727	0.7692307692307693	11	10	3	0	0	0.45454545454545453	11	5	15	0.0	0	0.642639100704003	0.9457815430582022	0.36476880050409777	0.9318483380324529	0.43300820347154206	0.7531568625977022	0.7814409367634978	0.899948132672872	0	0	0.0	0.003285679308157953	13
154	0.002271333811339127	0.0020880852256902143	-0.002087963282713255	0.9840440580802793	-1	0	0	1.0	3	0.0	0	0.6666666666666666	0	3	0	0	1	0	0.6666666666666666	3	2	4	1.0	1.0	0	0	0	0	0	0	0	0	0	0	0	-0.0002087963282713255	23
595	0.007756521670955305	0.005384694160457285	-0.0053798754608449725	0.9668954521907307	-1	0	0	0.5555555555555556	5	0.36363636363636365	4	0.3611111111111111	0.2727272727272727	7	3	5	3	0	1.0	6	6	13	0.3	0.16666666666666666	0.34640510624222576	0.9009692561867737	0.415716648685692	0.9163900738425155	0.7453729278746095	0.7715859624573317	0.8901264321985844	0.8743378174689898	0.42857142857142855	0.42857142857142855	0.0	-0.0005379875460844973	4
740	0.01483773509927966	0.0028833707037664493	0.0005992181075733032	0.963066356331631	-1	0	0	0.5	5	0.5384615384615384	7	0.3125	0.5384615384615384	11	7	3	0	0	0.75	8	6	15	0.0	0.15384615384615385	0.613713017218261	0.9544972916733758	0.36476880050409777	0.9463068599452292	0.4187036682272355	0.8672270950057581	0.9237241278534712	0.930632871767833	0	0	0.0	0.0005992181075733032	75
877	0.012966149513955614	0.0012113178553082304	-0.001181063882650414	0.9723744335941091	-1	0	0	0.4	4	0.6153846153846154	8	0.3125	0.46153846153846156	9	6	5	2	0	0.75	6	8	15	0.18181818181818182	0.3076923076923077	0.613713017218261	0.8882389425778283	0.3314209246031433	0.9382025480723323	0.46207093180516995	0.8853634643374628	0.8389937822466031	0.9071288126669491	0.611111111111111	0.2222222222222222	0.0	-0.00011810638826504138	29
4784	0.025997778902871995	0.0044884366016659126	0.0038211827759422885	0.9436920460678356	-1	0	0	0.2	2	0.8461538461538461	11	0.2727272727272727	0.7692307692307693	11	10	3	0	0	0.45454545454545453	11	5	15	0.0	0	0.642639100704003	0.9457815430582022	0.36476880050409777	0.9318483380324529	0.43300820347154206	0.7531568625977022	0.7814409367634978	0.899948132672872	0	0	0.0	0.0038211827759422885	28
4196	0.024240614600647713	0.005462212103731345	-0.0052895306394245886	0.9452294574486031	-1	0	0	0.3	3	0.7692307692307693	10	0.25	0.6923076923076923	11	9	3	0	0	0.6	10	6	15	0.0	0	0.613713017218261	0.9572094342394711	0.8106136479452626	0.9242291810891875	0.4005649910221404	0.7088745595747082	0.810270961117568	0.8971814101555133	0	0	0.0	-0.0005289530639424588	3
4136	0.027382914039809286	0.003997561876715598	0.0030694716495556964	0.9377396818054786	-1	0	0	0.2	2	0.8461538461538461	11	0.2727272727272727	0.7692307692307693	11	10	3	0	0	0.45454545454545453	11	5	15	0.0	0	0.642639100704003	0.9457815430582022	0.36476880050409777	0.9318483380324529	0.43300820347154206	0.7510438764252615	0.7814409367634978	0.8996074699676562	0	0	0.0	0.0030694716495556964	11
4085	0.025576662801244758	0.004569462673216258	0.0035831373476513757	0.9437765800882105	-1	0	0	0.2	2	0.8461538461538461	11	0.2727272727272727	0.7692307692307693	11	10	3	0	0	0.45454545454545453	11	5	15	0.0	0	0.642639100704003	0.9457815430582022	0.36476880050409777	0.9318483380324529	0.43300820347154206	0.7472905812285271	0.7814409367634978	0.8990045709772826	0	0	0.0	0.0035831373476513757	34
450	0.0017797194733204583	0.001725622050933851	-0.0017255307693006363	0.9849557257139858	-1	0	0	1.0	1	0	0	1.0	0	0	0	1	1	0	0.5	2	1	2	0.16666666666666666	0	0	0	0	0	0	0	0	0	0	0	0	-0.1	1
1240	0.017356696757950346	0.0017958647903661244	0.001321685222911991	0.9714710144785896	-1	0	0	0.3	3	0.6923076923076923	9	0.2777777777777778	0.5384615384615384	9	7	5	2	0	0.6666666666666666	6	9	15	0.16666666666666666	0.15384615384615385	0.613713017218261	0.8882389425778283	0.33291986768733517	0.9424735000981717	0.46661625372453797	0.88534631041546	0.8389937822466031	0.9092408558877743	0.6666666666666666	0.3333333333333333	0.0	0.001321685222911991	100
498	0.014549003649471249	0.005874630754744943	-0.005851503643136347	0.9518055421499745	-1	0	0	0.625	5	0.3	3	0.5714285714285714	0.3	8	3	3	0	0	0.42857142857142855	3	7	12	0.0	0	0.49473341673338045	0.928361665881877	0.3314209246031433	0.9123771052306885	0.43300820347154206	0.9191982035689134	0.844039027103432	0.9202269725658719	0	0	0.0	-0.0005851503643136347	2
1107	0.031469056305873544	0.0062807095234678045	-0.005970379200098696	0.7179757567728	-1	0	0	0.1	1	1.0	13	1.0	1.0	14	13	0	0	0	0.06666666666666667	15	1	15	0.0	0	0.613713017218261	0.9395622585456325	0.6018999828459681	0.9531222674700989	0.4258559358493888	0.7939736531316965	0.920781815892598	0.9143816945506167	0	0	0.0	-0.0005970379200098696	3
3778	0.029562186361723492	0.00420889306608463	0.003743334292190486	0.9259858867286903	-1	0	0	0.3	3	0.6923076923076923	9	0.2777777777777778	0.6923076923076923	10	9	4	0	0	0.6666666666666666	9	6	15	0.0	0	0.769968252344192	0.860084322618348	0.556808527652915	0.9389853331661808	0.3901403221466012	0.7540041184770582	0.8745484529329705	0.8687463752084432	0	0	0.0	0.003743334292190486	9
4394	0.025468545750075004	0.004067247664768493	0.0032913865564449143	0.9441012366185254	-1	0	0	0.2	2	0.8461538461538461	11	0.2727272727272727	0.7692307692307693	11	10	3	0	0	0.45454545454545453	11	5	15	0.0	0	0.642639100704003	0.9457815430582022	0.36476880050409777	0.9318483380324529	0.43300820347154206	0.7510438764252615	0.7814409367634978	0.8996074699676562	0	0	0.0	0.0032913865564449143	17
4069	0.025874456360717276	0.004262455346547373	0.0034263719080299374	0.9435039499317208	-1	0	0	0.2	2	0.8461538461538461	11	0.2727272727272727	0.7692307692307693	11	10	3	0	0	0.45454545454545453	11	5	15	0.0	0	0.642639100704003	0.9457815430582022	0.36476880050409777	0.9318483380324529	0.43300820347154206	0.7531568625977022	0.7814409367634978	0.899948132672872	0	0	0.0	0.0034263719080299374	38
1478	0.010696917846842877	0.005919203612306139	-0.005717562193927133	0.9633338323381576	-1	0	0	0.5	5	0.46153846153846156	6	0.375	0.38461538461538464	8	5	6	2	0	0.4	10	4	15	0.15384615384615385	0.14285714285714285	0.4118509312457716	0.9455022645629628	0.33217039614523924	0.9549652870118445	0.4759433501508566	0.8789066453860416	0.92131333403023	0.9327657818609046	0.625	0.625	0.0	-0.0005717562193927133	13
2989	0.028438959717787253	0.003999373245212787	0.003048196447664111	0.9373650131723857	-1	0	0	0.2	2	0.8461538461538461	11	0.2727272727272727	0.7692307692307693	11	10	3	0	0	0.45454545454545453	11	5	15	0.0	0	0.642639100704003	0.9457815430582022	0.36476880050409777	0.9318483380324529	0.43300820347154206	0.7531568625977022	0.7814409367634978	0.899948132672872	0	0	0.0	0.003048196447664111	13
952	0.013067639998853122	0.001357526916174823	-0.0012670085480574887	0.972562236953768	-1	0	0	0.4	4	0.6153846153846154	8	0.3125	0.46153846153846156	9	6	5	2	0	0.75	6	8	15	0.18181818181818182	0.3076923076923077	0.613713017218261	0.8882389425778283	0.3314209246031433	0.9382025480723323	0.4434328723470813	0.8864956021511573	0.8389937822466031	0.9074429347654599	0.611111111111111	0.3333333333333333	0.0	-0.00012670085480574888	76
594	0.0019893205247974704	0.001958946997212362	-0.001958946677186762	0.9860983674518394	-1	0	0	1.0	1	0	0	1.0	0	0	0	1	4	0	0.5	1	2	2	0.6666666666666666	0	0	0	0	0	0	0	0	0	0	0	0	-0.1	0
1045	0.012594323643879402	0.0033772942811488332	0.0016710529563561892	0.9801368954124164	-1	0	0	0.4	2	0.6	3	0.5833333333333334	0.6	4	3	2	1	0	0.3333333333333333	6	2	7	0.14285714285714285	0	0.674561675828207	0.6951001047448803	0.6843751435185604	0.9280127533655739	0.49645980415012214	0.6534540183408762	0.7489555122353272	0.7922094434111908	1.0	0	0.0	0.0016710529563561892	26
3192	0.026008859373890397	0.004299491530597211	0.0032825375518674487	0.9439063980604018	-1	0	0	0.2	2	0.8461538461538461	11	0.2727272727272727	0.7692307692307693	11	10	3	0	0	0.45454545454545453	11	5	15	0.0	0	0.642639100704003	0.9457815430582022	0.36476880050409777	0.9318483380324529	0.43300820347154206	0.7510438764252615	0.7814409367634978	0.8996074699676562	0	0	0.0	0.0032825375518674487	12
2366	0.02234074376005509	0.0017566860187346058	0.0017406843294287932	0.9505977240174447	-1	0.25	1	0.3	3	0.7692307692307693	10	0.25	0.6153846153846154	11	8	3	0	0	0.6	10	6	15	0.0	0.4	0.613713017218261	0.9537402835844071	0.3314209246031433	0.9256122433265522	0.43300820347154206	0.7554890269504242	0.7814409367634978	0.9024835743660417	0	0	0.0	0.0017406843294287932	8
2173	0.02297774428177632	0.002067090145308501	0.00197383593701931	0.9504831879994136	-1	0.25	1	0.3	3	0.7692307692307693	10	0.25	0.6153846153846154	11	8	3	0	0	0.6	10	6	15	0.0	0.4	0.613713017218261	0.9537402835844071	0.3314209246031433	0.9256122433265522	0.43300820347154206	0.7554890269504242	0.7814409367634978	0.9024835743660417	0	0	0.0	0.00197383593701931	19
1698	None	None	None	None	None	0	0	0.5	5	0.4166666666666667	5	0.5833333333333334	0.25	6	3	7	0	0	0.375	8	3	14	0.0	0.15384615384615385	0.28711664395155356	0.8263976919294149	0.7353046459047683	0.9345832133086618	0.42390902281526427	0.8104596708987268	0.8771773748263304	0.8688554762901048	0	0	0.0	None	0
3914	0.02510753568947229	0.0045474093187039275	0.003539551483618686	0.9448610809155924	-1	0	0	0.2	2	0.8461538461538461	11	0.2727272727272727	0.7692307692307693	11	10	3	0	0	0.45454545454545453	11	5	15	0.0	0	0.642639100704003	0.9457815430582022	0.36476880050409777	0.9318483380324529	0.43300820347154206	0.7510438764252615	0.7814409367634978	0.8996074699676562	0	0	0.0	0.003539551483618686	28
550	0.01617762950261586	0.00536061428474289	-0.00530734957579985	0.9832363893239047	-1	0	0	0.2	1	1.0	5	1.0	0.8	4	4	2	2	0	0.14285714285714285	7	1	7	0.25	0	0.871605232508219	0.7896100249459553	0.207458257314104	0.9417290522544048	0.7971650529167579	0.896439065443743	0.966030210800529	0.889713713401946	0.625	0	0.0	-0.000530734957579985	2
1447	0.010792744092956894	0.002359390979385543	-0.0019123920378680095	0.9757086210949273	-1	0	0	0.5	5	0.46153846153846156	6	0.35714285714285715	0.38461538461538464	8	5	6	2	0	0.8571428571428571	6	7	15	0.15384615384615385	0.3076923076923077	0.4492721384666377	0.8992540456917748	0.5208912115358144	0.8879168937860675	0.44360461989913735	0.8883969582100629	0.8209655963319472	0.8919700267896419	0.625	0.5	0.0	-0.00019123920378680094	23
460	0.0019653353717451294	0.001820596537758578	-0.001819874517118219	0.9850168671761177	-1	0	0	1.0	1	0	0	1.0	0	1	0	0	0	0	0.5	2	1	2	0.0	0	0	0	0	0	0	0	0	0	0	0	0	-0.0001819874517118219	18
651	0.0018170658052819595	0.0016796202511699116	-0.0016794269028044982	0.9847594845456015	-1	0	0	1.0	1	0	0	1.0	0	1	0	0	1	0	0.5	2	1	2	0.3333333333333333	0	0	0	0	0	0	0	0	0	0	0	0	-0.00016794269028044982	11
2438	0.022690310569722393	0.001725692159091469	0.0016944519917112871	0.949975367564613	-1	0.25	1	0.3	3	0.7692307692307693	10	0.25	0.6153846153846154	11	8	3	0	0	0.6	10	6	15	0.0	0.4	0.613713017218261	0.9537402835844071	0.3314209246031433	0.9256122433265522	0.43300820347154206	0.7554890269504242	0.7814409367634978	0.9024835743660417	0	0	0.0	0.0016944519917112871	10
125	0.005798245922480693	0.003420044331163921	-0.0032842295248629253	0.9678645939306775	-1	0	0	0.4	2	0.8	4	0.5833333333333334	0.6	3	3	3	3	0	0.3333333333333333	6	2	7	0.3	0.3333333333333333	0.640823843119848	0.8704660545988638	0.24167848268410913	0.9695033195679545	0.6335524447723269	0.9081210916974944	0.8633196063190501	0.9276889379718293	0.3333333333333333	0.3333333333333333	0.0	-0.0003284229524862925	17
209	0.0018178018699318709	0.0017701919213431551	-0.0017690434307089781	0.9834949326685483	-1	0	0	1.0	1	0	0	1.0	0	1	0	0	1	0	0.5	2	1	2	0.3333333333333333	0	0	0	0	0	0	0	0	0	0	0	0	-0.0001769043430708978	38
657	0.00198443831417178	0.0018235986775823583	-0.0018235910574649944	0.9756339728335741	-1	0	0	0.6666666666666666	2	0.5	1	0.6666666666666666	0.5	1	1	2	0	0	0.6666666666666666	2	3	4	0.0	0	0.5899060166948884	0.5	0.7260794637284576	0.5	0.27563381573683426	0.5	0.868326352813849	0.5	0	0	0.0	-0.00018235910574649944	18
4486	0.01972774345084966	0.004651964203181923	0.0037848744119941932	0.9730812761648355	-1	0	0	0.2	2	0.8461538461538461	11	0.5357142857142857	0.7692307692307693	12	10	2	0	0	0.14285714285714285	14	2	15	0.0	0	0.613713017218261	0.9378510593594922	0.8106136479452626	0.9514258202525839	0.3969861218918395	0.8065315379812136	0.9292339023484819	0.9146815433855512	0	0	0.0	0.0037848744119941932	0
841	0.00510179073291428	0.003145468566797208	-0.003145468200126934	0.9810343679959046	-1	0	0	0.5	2	0.6666666666666666	2	0.625	0.6666666666666666	2	2	2	2	0	0.5	4	2	5	0.25	0	0.8641733325912397	0.7954778424179402	0.3921875717592802	0.948917297827021	0.49645980415012214	0.6194145151320318	0.9208002000779775	0.8304850436176062	0.75	0.5	0.0	-0.0003145468200126934	3
3349	0.025630649794629055	0.004280369282275816	0.0035190551798276698	0.9439014040793716	-1	0	0	0.2	2	0.8461538461538461	11	0.2727272727272727	0.7692307692307693	11	10	3	0	0	0.45454545454545453	11	5	15	0.0	0	0.642639100704003	0.9457815430582022	0.36476880050409777	0.9318483380324529	0.43300820347154206	0.7649054817957472	0.7814409367634978	0.9018598995319027	0	0	0.0	0.0035190551798276698	33
2944	0.025721339905010656	0.004409288366484487	0.00332900206235793	0.9441621282151152	-1	0	0	0.2	2	0.8461538461538461	11	0.2727272727272727	0.7692307692307693	11	10	3	0	0	0.45454545454545453	11	5	15	0.0	0	0.642639100704003	0.9457815430582022	0.36476880050409777	0.9318483380324529	0.43300820347154206	0.7510438764252615	0.7814409367634978	0.8996074699676562	0	0	0.0	0.00332900206235793	34
1582	0.013714075971723054	0.005380045005341664	-0.005321570892408859	0.9686618237663912	-1	0	0	0.4	4	0.5833333333333334	7	0.25925925925925924	0.4166666666666667	9	5	4	2	0	0.6666666666666666	6	9	14	0.25	0.15384615384615385	0.35660271254954906	0.9343097489631856	0.3314209246031433	0.9477810475598412	0.41126588964741817	0.89151712686438	0.8389937822466031	0.9277941808830412	0.6111111111111112	0.3333333333333333	0.0	-0.0005321570892408858	15
2395	0.024770595852639184	0.001850596103988973	0.0016883337610258823	0.9405199360298709	-1	0.25	1	0.4	4	0.5833333333333334	7	0.2916666666666667	0.5833333333333334	9	7	4	0	0	0.75	8	6	14	0.0	0.3333333333333333	0.642639100704003	0.8558864498176395	0.3030034073605674	0.9385401759005633	0.40084122077187895	0.7685169572748055	0.7853500830343287	0.8701717353480701	0	0	0.0	0.0016883337610258823	11
923	0.013361449743320979	0.005478897369835494	-0.005478742739508041	0.9873953905876857	-1	0	0	0.6666666666666666	4	0.42857142857142855	3	0.5	0.42857142857142855	5	3	3	1	0	0.5	3	6	9	0.125	0.6666666666666666	0.1691480195849736	0.6672028170983845	0.21673686529809316	0.7870386632358776	0.5351725005384061	0.7276155845336394	0.8521037653992929	0.7300931755597257	1.0	0.2	0.0	-0.000547874273950804	8
2320	0.02441114160876939	0.0018991715229438922	0.001841049500266568	0.9409027226712056	-1	0.25	1	0.4	4	0.5833333333333334	7	0.2916666666666667	0.5833333333333334	9	7	4	0	0	0.75	8	6	14	0.0	0.3333333333333333	0.642639100704003	0.8558864498176395	0.3030034073605674	0.9385401759005633	0.40084122077187895	0.7685169572748055	0.7853500830343287	0.8701717353480701	0	0	0.0	0.001841049500266568	15
4350	0.029080454897877507	0.0022148174082229945	0.0013542488183007177	0.9674324515152044	-1	0	0	0.4	4	0.5384615384615384	7	0.625	0.5384615384615384	11	7	3	0	0	0.16666666666666666	12	2	15	0.0	0	0.613713017218261	0.9428154612193891	0.3314209246031433	0.9144811548497083	0.43300820347154206	0.7269510026208975	0.7814409367634978	0.8859952669501232	0	0	0.0	0.0013542488183007177	0
4695	0.02577669680335993	0.004338703557422838	0.0034706943558867388	0.9436839961552003	-1	0	0	0.2	2	0.8461538461538461	11	0.2727272727272727	0.7692307692307693	11	10	3	0	0	0.45454545454545453	11	5	15	0.0	0	0.642639100704003	0.9457815430582022	0.36476880050409777	0.9318483380324529	0.43300820347154206	0.7531568625977022	0.7814409367634978	0.899948132672872	0	0	0.0	0.0034706943558867388	76
4721	0.02557744508043917	0.004533883495723423	0.004089114660537869	0.945303844298099	-1	0	0	0.2	2	0.8461538461538461	11	0.2727272727272727	0.7692307692307693	11	10	3	0	0	0.45454545454545453	11	5	15	0.0	0	0.642639100704003	0.9457815430582022	0.36476880050409777	0.9318483380324529	0.43300820347154206	0.7531568625977022	0.7814409367634978	0.899948132672872	0	0	0.0	0.004089114660537869	79
5006	0.025684776070435972	0.004156516793357997	0.003443086980244849	0.9434975868191853	-1	0	0	0.2	2	0.8461538461538461	11	0.2727272727272727	0.7692307692307693	11	10	3	0	0	0.45454545454545453	11	5	15	0.0	0	0.642639100704003	0.9457815430582022	0.36476880050409777	0.9318483380324529	0.43300820347154206	0.7531568625977022	0.7814409367634978	0.899948132672872	0	0	0.0	0.003443086980244849	49
2414	0.022981319613802884	0.0018922941690736907	0.0018516505139318166	0.9506007489667101	-1	0.25	1	0.3	3	0.7692307692307693	10	0.25	0.6153846153846154	11	8	3	0	0	0.6	10	6	15	0.0	0.4	0.613713017218261	0.9537402835844071	0.3314209246031433	0.9256122433265522	0.43300820347154206	0.7554890269504242	0.7814409367634978	0.9024835743660417	0	0	0.0	0.0018516505139318166	16
4575	0.02483807338028455	0.004564651620475603	0.0040433686989483205	0.9452339346409762	-1	0	0	0.2	2	0.8461538461538461	11	0.2727272727272727	0.7692307692307693	11	10	3	0	0	0.45454545454545453	11	5	15	0.0	0	0.642639100704003	0.9457815430582022	0.36476880050409777	0.9318483380324529	0.43300820347154206	0.7531568625977022	0.7814409367634978	0.899948132672872	0	0	0.0	0.0040433686989483205	30
391	0.001993607496462948	0.0017719558709494566	-0.001771953116278636	0.9842444213350946	-1	0	0	1.0	1	0	0	1.0	0	1	0	0	0	0	0.5	2	1	2	0.0	0	0	0	0	0	0	0	0	0	0	0	0	-0.0001771953116278636	9
4378	0.025711140809745354	0.004417769744203871	0.0033272492837911113	0.944097333317116	-1	0	0	0.2	2	0.8461538461538461	11	0.2727272727272727	0.7692307692307693	11	10	3	0	0	0.45454545454545453	11	5	15	0.0	0	0.642639100704003	0.9457815430582022	0.36476880050409777	0.9318483380324529	0.43300820347154206	0.7531568625977022	0.7814409367634978	0.899948132672872	0	0	0.0	0.0033272492837911113	10
1474	0.012464494039405187	0.0003254171509561177	-0.0002748362306743008	0.9738072779612471	-1	0	0	0.4	4	0.6153846153846154	8	0.3125	0.46153846153846156	9	6	5	2	0	0.75	6	8	15	0.18181818181818182	0.3076923076923077	0.613713017218261	0.8882389425778283	0.4564506539743959	0.8934384786141504	0.38294388951050035	0.8884717151290532	0.8389937822466031	0.8900728781386762	0.611111111111111	0.4444444444444444	0.0	-2.7483623067430082e-05	54
3546	0.02548264708891155	0.004260427740328613	0.003543828158781422	0.9440855313140429	-1	0	0	0.2	2	0.8461538461538461	11	0.2727272727272727	0.7692307692307693	11	10	3	0	0	0.45454545454545453	11	5	15	0.0	0	0.642639100704003	0.9457815430582022	0.36476880050409777	0.9318483380324529	0.43300820347154206	0.7649054817957472	0.7814409367634978	0.9018598995319027	0	0	0.0	0.003543828158781422	98
757	0.01065062654736066	0.004142536219958362	-0.00410794769408931	0.9534152874842151	-1	0	0	0.5714285714285714	4	0.375	3	0.47619047619047616	0.375	7	3	2	0	0	0.42857142857142855	3	7	10	0.0	0	0.613713017218261	0.9407735627314929	0.3314209246031433	0.8490314960079858	0.43300820347154206	0.8733151472248656	0.7814409367634978	0.8948233011919039	0	0	0.0	-0.000410794769408931	9
4081	0.02586720376312972	0.004651315188434648	0.0036126888346287526	0.9438659728590222	-1	0	0	0.2	2	0.8461538461538461	11	0.2727272727272727	0.7692307692307693	11	10	3	0	0	0.45454545454545453	11	5	15	0.0	0	0.642639100704003	0.9457815430582022	0.36476880050409777	0.9318483380324529	0.43300820347154206	0.7531568625977022	0.7814409367634978	0.899948132672872	0	0	0.0	0.0036126888346287526	78
4457	0.02101939144819946	0.0036851634559375663	0.0022616521821549416	0.9442114390872627	-1	0	0	0.3	3	0.7692307692307693	10	0.25	0.6923076923076923	11	9	3	0	0	0.6	10	6	15	0.0	0	0.613713017218261	0.9604507115465913	0.36476880050409777	0.935353053893501	0.4005649910221404	0.7637390257860524	0.9292339023484819	0.9125393655991713	0	0	0.0	0.0022616521821549416	4
3725	0.027754786353924404	0.004115215507418027	0.003274269075543775	0.9391030842100906	-1	0	0	0.2	2	0.8461538461538461	11	0.2727272727272727	0.7692307692307693	11	10	3	0	0	0.45454545454545453	11	5	15	0.0	0	0.642639100704003	0.9457815430582022	0.36476880050409777	0.9318483380324529	0.43300820347154206	0.7510438764252615	0.7814409367634978	0.8996074699676562	0	0	0.0	0.003274269075543775	14
2032	0.022864335978911323	0.0019241778622403366	0.0019208678496952193	0.9497667276409308	-1	0.25	1	0.3	3	0.7692307692307693	10	0.25	0.6153846153846154	11	8	3	0	0	0.6	10	6	15	0.0	0.4	0.613713017218261	0.9537402835844071	0.3314209246031433	0.9256122433265522	0.43300820347154206	0.7554890269504242	0.7814409367634978	0.9024835743660417	0	0	0.0	0.0019208678496952193	71
2136	0.022160265904817334	0.0020793045308774138	0.0020205021045700414	0.9509674440318386	-1	0.25	1	0.3	3	0.7692307692307693	10	0.25	0.6153846153846154	11	8	3	0	0	0.6	10	6	15	0.0	0.4	0.613713017218261	0.9537402835844071	0.3314209246031433	0.9256122433265522	0.43300820347154206	0.7554890269504242	0.7814409367634978	0.9024835743660417	0	0	0.0	0.0020205021045700414	84
1141	0.014742494767771168	0.00722275606259983	-0.0056680599749935195	0.9729104613229286	-1	0	0	0.3	3	0.6923076923076923	9	0.3125	0.46153846153846156	9	6	5	1	0	0.75	8	6	15	0.09090909090909091	0.3076923076923077	0.613713017218261	0.8882389425778283	0.4718349710657238	0.8868338588393798	0.43322493335102613	0.8879502638068222	0.8066196257482119	0.8876757793575241	1.0	0.3333333333333333	0.0	-0.000566805997499352	4
3308	0.02570033805698384	0.004325694783634588	0.0034446555413885907	0.9439307828700745	-1	0	0	0.2	2	0.8461538461538461	11	0.2727272727272727	0.7692307692307693	11	10	3	0	0	0.45454545454545453	11	5	15	0.0	0	0.642639100704003	0.9457815430582022	0.36476880050409777	0.9318483380324529	0.43300820347154206	0.7510438764252615	0.7814409367634978	0.8996074699676562	0	0	0.0	0.0034446555413885907	30
1168	0.012682041978102354	0.0012833819681615185	-0.0012419449137290818	0.9726228993368708	-1	0	0	0.4	4	0.6153846153846154	8	0.3125	0.46153846153846156	9	6	5	2	0	0.75	6	8	15	0.18181818181818182	0.3076923076923077	0.613713017218261	0.8882389425778283	0.3314209246031433	0.9382025480723323	0.4434328723470813	0.8811851614811463	0.8389937822466031	0.9059843638868342	0.611111111111111	0.2222222222222222	0.0	-0.00012419449137290818	41
2455	0.025975406038123535	0.00436791507000995	0.003417110924845818	0.9432911193925461	-1	0	0	0.2	2	0.8461538461538461	11	0.2727272727272727	0.7692307692307693	11	10	3	0	0	0.45454545454545453	11	5	15	0.0	0	0.642639100704003	0.9457815430582022	0.36476880050409777	0.9318483380324529	0.43300820347154206	0.7510438764252615	0.7814409367634978	0.8996074699676562	0	0	0.0	0.003417110924845818	40
3664	0.025567749131591253	0.004442037918084944	0.003566968947030864	0.9436775828915651	-1	0	0	0.2	2	0.8461538461538461	11	0.2727272727272727	0.7692307692307693	11	10	3	0	0	0.45454545454545453	11	5	15	0.0	0	0.642639100704003	0.9457815430582022	0.36476880050409777	0.9318483380324529	0.43300820347154206	0.7510438764252615	0.7814409367634978	0.8996074699676562	0	0	0.0	0.003566968947030864	19
2045	0.02294913381699843	0.00189681677534753	0.0018742530977020836	0.9503483012054912	-1	0.25	1	0.3	3	0.7692307692307693	10	0.25	0.6153846153846154	11	8	3	0	0	0.6	10	6	15	0.0	0.4	0.613713017218261	0.9537402835844071	0.3314209246031433	0.9256122433265522	0.43300820347154206	0.7554890269504242	0.7814409367634978	0.9024835743660417	0	0	0.0	0.0018742530977020836	42
899	0.012455330384832736	0.003108405463433492	0.0018150025243235375	0.9797998623051207	-1	0	0	0.4	2	0.6	3	0.5833333333333334	0.6	4	3	2	1	0	0.3333333333333333	6	2	7	0.14285714285714285	0	0.674561675828207	0.6951001047448803	0.6843751435185604	0.9280127533655739	0.49645980415012214	0.6534540183408762	0.7489555122353272	0.7922094434111908	1.0	0	0.0	0.0018150025243235375	26
2892	0.02539720152837277	0.004184516613625232	0.0034209508672063253	0.9435441883372542	-1	0	0	0.2	2	0.8461538461538461	11	0.2727272727272727	0.7692307692307693	11	10	3	0	0	0.45454545454545453	11	5	15	0.0	0	0.642639100704003	0.9457815430582022	0.36476880050409777	0.9318483380324529	0.43300820347154206	0.7510438764252615	0.7814409367634978	0.8996074699676562	0	0	0.0	0.0034209508672063253	42
1265	0.005957527607866703	0.005919155711108036	-0.005896898457578835	0.9825193085961604	-1	0.25	1	0.6	6	0.38461538461538464	5	0.5357142857142857	0.23076923076923078	4	3	10	2	0	0.5714285714285714	4	7	15	0.08695652173913043	0.5	0.4968137767680519	0.6982487317259154	0.3754401164022978	0.8854887794950991	0.3588432310687931	0.8524517083162317	0.8250928444164817	0.82435457937376	1.0	0.25	0.0	-0.0005896898457578836	6
3222	0.026088918449008534	0.0042273696782897646	0.0036900979075248147	0.9433927924990821	-1	0	0	0.2	2	0.8461538461538461	11	0.2727272727272727	0.7692307692307693	11	10	3	0	0	0.45454545454545453	11	5	15	0.0	0	0.642639100704003	0.9457815430582022	0.36476880050409777	0.9318483380324529	0.43300820347154206	0.7510438764252615	0.7814409367634978	0.8996074699676562	0	0	0.0	0.0036900979075248147	40
1263	0.013380709842194612	0.0014364389215609638	-0.0013978591206835925	0.9729018372912418	-1	0	0	0.4	4	0.6153846153846154	8	0.3125	0.46153846153846156	9	6	5	2	0	0.75	6	8	15	0.18181818181818182	0.3076923076923077	0.613713017218261	0.8882389425778283	0.3314209246031433	0.9300719250779653	0.4434328723470813	0.8844939513014333	0.8389937822466031	0.9030971933524847	0.611111111111111	0.3333333333333333	0.0	-0.00013978591206835925	23
1143	0.012927551284828271	0.0013334541087225349	-0.0012488471771080203	0.9724419384784043	-1	0	0	0.4	4	0.6153846153846154	8	0.3125	0.46153846153846156	9	6	5	2	0	0.75	6	8	15	0.18181818181818182	0.3076923076923077	0.613713017218261	0.8882389425778283	0.3314209246031433	0.9382025480723323	0.46207093180516995	0.8853634643374628	0.8389937822466031	0.9071288126669491	0.6666666666666666	0.2222222222222222	0.0	-0.00012488471771080202	32
4977	0.025365605220453297	0.0039763265575055	0.0031221814675889896	0.942950578068	-1	0	0	0.2	2	0.8461538461538461	11	0.2727272727272727	0.7692307692307693	11	10	3	0	0	0.45454545454545453	11	5	15	0.0	0	0.642639100704003	0.9457815430582022	0.36476880050409777	0.9318483380324529	0.43300820347154206	0.7531568625977022	0.7814409367634978	0.899948132672872	0	0	0.0	0.0031221814675889896	14
4380	0.020490765358363253	0.00334401610349293	0.0028675065798648616	0.9717074730267186	-1	0	0	0.2	2	0.8461538461538461	11	0.38461538461538464	0.7692307692307693	12	10	2	0	0	0.23076923076923078	13	3	15	0.0	0	0.5549093903799169	0.9246810600744937	0.8106136479452626	0.9605076016512761	0.42213704655948014	0.7816518298412521	0.9203768141571337	0.9109099576583156	0	0	0.0	0.0028675065798648616	4
2620	0.02578579795458734	0.004960254198169676	0.004181023165264113	0.945002557011215	-1	0	0	0.2	2	0.8461538461538461	11	0.2727272727272727	0.7692307692307693	11	10	3	0	0	0.45454545454545453	11	5	15	0.0	0	0.642639100704003	0.9457815430582022	0.36476880050409777	0.9318483380324529	0.43300820347154206	0.7510438764252615	0.7814409367634978	0.8996074699676562	0	0	0.0	0.004181023165264113	65
4517	0.027963283247675472	0.0038758850656859995	0.0030299338681024166	0.9378099523481864	-1	0	0	0.2	2	0.8461538461538461	11	0.2727272727272727	0.7692307692307693	11	10	3	0	0	0.45454545454545453	11	5	15	0.0	0	0.642639100704003	0.9457815430582022	0.36476880050409777	0.9318483380324529	0.43300820347154206	0.7510438764252615	0.7814409367634978	0.8996074699676562	0	0	0.0	0.0030299338681024166	11
3048	0.04055863714631152	0.005285472085643712	-0.005285066935416964	0.6994532396830155	-1	0	0	0.2	2	0.8461538461538461	11	0.5357142857142857	0.7692307692307693	12	10	2	0	0	0.14285714285714285	14	2	15	0.0	0	0.613713017218261	0.9640181101308197	0.8106136479452626	0.9380219070806594	0.3969861218918395	0.8316623772615427	0.9338606476157965	0.9265035335346486	0	0	0.0	-0.0005285066935416964	2
466	0.0021272407292607953	0.0019641240460535644	-0.0019638629191855985	0.9852406113719128	-1	0	0	1.0	2	0.0	0	1.0	0	1	0	1	0	0	0.3333333333333333	3	1	3	0.0	1.0	0	0	0	0	0	0	0	0	0	0	0	-0.00019638629191855985	18
341	0.022410544581467278	0.010787017453708733	-0.01047175586379148	0.9064168418923614	-1	0	0	0.4	4	0.6153846153846154	8	0.3125	0.46153846153846156	10	6	4	2	0	0.75	8	6	15	0.25	0.3076923076923077	0.6078392247356389	0.8874954330245969	0.3314209246031433	0.9163276593185368	0.33867157785507346	0.8655663809408897	0.8009239327650586	0.8915877601521192	0.65	0.5	0.0	-0.001047175586379148	3
3438	0.025965944295329755	0.004657249292581553	0.003686901923082201	0.9435195914204061	-1	0	0	0.2	2	0.8461538461538461	11	0.2727272727272727	0.7692307692307693	11	10	3	0	0	0.45454545454545453	11	5	15	0.0	0	0.642639100704003	0.9457815430582022	0.36476880050409777	0.9318483380324529	0.43300820347154206	0.7510438764252615	0.7814409367634978	0.8996074699676562	0	0	0.0	0.003686901923082201	31
3408	0.025082102341426153	0.004207577618113151	0.003543107518709435	0.9437375584197668	-1	0	0	0.2	2	0.8461538461538461	11	0.2727272727272727	0.7692307692307693	11	10	3	0	0	0.45454545454545453	11	5	15	0.0	0	0.642639100704003	0.9457815430582022	0.36476880050409777	0.9318483380324529	0.43300820347154206	0.7510438764252615	0.7814409367634978	0.8996074699676562	0	0	0.0	0.003543107518709435	14
3443	0.025754300124088893	0.004389209659764871	0.0035468191830809633	0.9436102699106167	-1	0	0	0.2	2	0.8461538461538461	11	0.2727272727272727	0.7692307692307693	11	10	3	0	0	0.45454545454545453	11	5	15	0.0	0	0.642639100704003	0.9457815430582022	0.36476880050409777	0.9318483380324529	0.43300820347154206	0.7510438764252615	0.7814409367634978	0.8996074699676562	0	0	0.0	0.0035468191830809633	96
1856	0.02270450480334908	0.001912742714365208	0.0018664142858796629	0.9504887688561637	-1	0.25	1	0.3	3	0.7692307692307693	10	0.25	0.6153846153846154	11	8	3	0	0	0.6	10	6	15	0.0	0.4	0.613713017218261	0.9537402835844071	0.3314209246031433	0.9256122433265522	0.43300820347154206	0.7554890269504242	0.7814409367634978	0.9024835743660417	0	0	0.0	0.0018664142858796629	10
1978	0.022368357413557912	0.0017191923398316134	0.001717871726425961	0.9506535848872766	-1	0.25	1	0.3	3	0.7692307692307693	10	0.25	0.6153846153846154	11	8	3	0	0	0.6	10	6	15	0.0	0.4	0.613713017218261	0.9537402835844071	0.3314209246031433	0.9256122433265522	0.43300820347154206	0.7554890269504242	0.7814409367634978	0.9024835743660417	0	0	0.0	0.001717871726425961	20
541	0.0022659026954675414	0.002035463143302404	-0.0020353316771125353	0.9839092182759901	-1	0	0	0.75	3	0.25	1	0.6	0.25	3	1	2	3	0	0.4	2	5	6	0.5	0.4	0.4307006950265281	0.9551976308465853	0.636634719010836	0.9095676037746049	0.7022791363221652	0.8254264479252362	0.8382830349381919	0.9094709833189356	0.3333333333333333	0.6666666666666666	0.0	-0.00020353316771125354	22
2504	0.024959992043162075	0.004344474726674629	0.0032800927251650513	0.9453518221202432	-1	0	0	0.2	2	0.8461538461538461	11	0.2727272727272727	0.7692307692307693	11	10	3	0	0	0.45454545454545453	11	5	15	0.0	0	0.642639100704003	0.9457815430582022	0.36476880050409777	0.9318483380324529	0.43300820347154206	0.7510438764252615	0.7814409367634978	0.8996074699676562	0	0	0.0	0.0032800927251650513	26
2233	0.024673977013955913	0.001544087511604167	0.0013362699166319895	0.9405401875768665	-1	0.25	1	0.4	4	0.5833333333333334	7	0.2916666666666667	0.5833333333333334	9	7	4	0	0	0.75	8	6	14	0.0	0.3333333333333333	0.642639100704003	0.8558864498176395	0.3030034073605674	0.9385401759005633	0.40084122077187895	0.7685169572748055	0.7853500830343287	0.8701717353480701	0	0	0.0	0.0013362699166319895	7
3116	0.029981485501717843	0.005295816861581246	-0.0012865609725217022	0.6518690165065113	-1	0	0	0.2	2	0.8461538461538461	11	0.2727272727272727	0.6923076923076923	11	9	3	0	0	0.45454545454545453	11	5	15	0.0	0	0.642639100704003	0.9606943727079731	0.3931863177466737	0.9283462741150368	0.43300820347154206	0.7594609526651185	0.8024589509111775	0.9090859358270879	0	0	0.0	-0.00012865609725217023	6
598	0.013293387202761903	0.0020972896964175044	-0.0020380899271102274	0.9727706499481326	-1	0	0	0.4	4	0.6153846153846154	8	0.3125	0.46153846153846156	9	6	5	2	0	0.75	6	8	15	0.18181818181818182	0.3076923076923077	0.613713017218261	0.8914802055564239	0.3314209246031433	0.9382025480723323	0.4434328723470813	0.8864956021511573	0.8389937822466031	0.9083647223619392	0.611111111111111	0.2222222222222222	0.0	-0.00020380899271102274	25
1859	0.013268336893793553	0.000898181233649315	-0.0008624286865106807	0.9728822172200893	-1	0	0	0.4	4	0.6153846153846154	8	0.3125	0.46153846153846156	9	6	5	2	0	0.75	6	8	15	0.18181818181818182	0.3076923076923077	0.613713017218261	0.8882389425778283	0.4564506539743959	0.9400998821853735	0.4434328723470813	0.8856476144371106	0.8389937822466031	0.9081350226465108	0.611111111111111	0.3333333333333333	0.0	-8.624286865106807e-05	22
3139	0.025293631679851145	0.004299404158008489	0.003324559502253811	0.9439453785061853	-1	0	0	0.2	2	0.8461538461538461	11	0.2727272727272727	0.7692307692307693	11	10	3	0	0	0.45454545454545453	11	5	15	0.0	0	0.642639100704003	0.9457815430582022	0.36476880050409777	0.9318483380324529	0.43300820347154206	0.7510438764252615	0.7814409367634978	0.8996074699676562	0	0	0.0	0.003324559502253811	36
4959	0.026015264574189723	0.0048630397243858755	0.004204354817498006	0.9435630250667879	-1	0	0	0.2	2	0.8461538461538461	11	0.2727272727272727	0.7692307692307693	11	10	3	0	0	0.45454545454545453	11	5	15	0.0	0	0.642639100704003	0.9457815430582022	0.36476880050409777	0.9318483380324529	0.43300820347154206	0.7531568625977022	0.7814409367634978	0.899948132672872	0	0	0.0	0.004204354817498006	71
1441	0.014329203548499382	0.0024774039138378504	0.0014095238765468214	0.9748442852323221	-1	0.25	1	0.6	6	0.38461538461538464	5	0.4166666666666667	0.23076923076923078	4	3	10	1	0	0.4444444444444444	9	4	15	0.043478260869565216	0.14285714285714285	0.2943696472467666	0.8854875643284301	0.3772457584404314	0.9469842613540088	0.504063556719134	0.9088289984632032	0.9120287623743097	0.9175253753430496	1.0	0.25	0.0	0.0014095238765468214	48
2330	0.022446385616104823	0.0020563164842258173	0.0019906823525139344	0.9507178916588958	-1	0.25	1	0.3	3	0.7692307692307693	10	0.25	0.6153846153846154	11	8	3	0	0	0.6	10	6	15	0.0	0.4	0.613713017218261	0.9537402835844071	0.3314209246031433	0.9256122433265522	0.43300820347154206	0.7554890269504242	0.7814409367634978	0.9024835743660417	0	0	0.0	0.0019906823525139344	18
2613	0.025925258832824864	0.004604982164307296	0.003532206279302256	0.9439038193051856	-1	0	0	0.2	2	0.8461538461538461	11	0.2727272727272727	0.7692307692307693	11	10	3	0	0	0.45454545454545453	11	5	15	0.0	0	0.642639100704003	0.9457815430582022	0.36476880050409777	0.9318483380324529	0.43300820347154206	0.7510438764252615	0.7814409367634978	0.8996074699676562	0	0	0.0	0.003532206279302256	29
939	0.02377029249094113	0.011709009362034716	-0.011591729487970994	0.9099472211696982	-1	0	0	0.4	4	0.6153846153846154	8	0.42857142857142855	0.5384615384615384	10	7	4	2	0	0.7142857142857143	7	5	15	0.2222222222222222	0.36363636363636365	0.8269931623672347	0.9074597876194442	0.8010888180385598	0.9600501809141188	0.42937929972431566	0.9313764098107815	0.9292339023484819	0.9364418094643935	0.6	0.3	0.0	-0.0011591729487970995	1
1688	0.014065982230428485	0.002027435444852393	0.0011798728812385656	0.9749422830951693	-1	0.25	1	0.6	6	0.38461538461538464	5	0.4166666666666667	0.23076923076923078	4	3	10	1	0	0.4444444444444444	9	4	15	0.043478260869565216	0.14285714285714285	0.2943696472467666	0.8854875643284301	0.3772457584404314	0.9074661140769242	0.504063556719134	0.9088289984632032	0.8798482435081013	0.9010832258330994	1.0	0.25	0.0	0.0011798728812385656	41
2595	0.02856670528828525	0.0041761385538722886	0.0031360550898385346	0.9374952893365149	-1	0	0	0.2	2	0.8461538461538461	11	0.2727272727272727	0.7692307692307693	11	10	3	0	0	0.45454545454545453	11	5	15	0.0	0	0.642639100704003	0.9457815430582022	0.36476880050409777	0.9318483380324529	0.43300820347154206	0.7510438764252615	0.7814409367634978	0.8996074699676562	0	0	0.0	0.0031360550898385346	19
1450	0.013214758733854583	0.0011392542626392185	-0.0008349809732687545	0.9727451427563192	-1	0	0	0.4	4	0.6153846153846154	8	0.3125	0.46153846153846156	9	6	5	2	0	0.75	6	8	15	0.18181818181818182	0.3076923076923077	0.613713017218261	0.8882389425778283	0.4564506539743959	0.9400998821853735	0.4434328723470813	0.8856476144371106	0.8389937822466031	0.9081350226465108	0.611111111111111	0.3333333333333333	0.0	-8.349809732687545e-05	40
3717	0.025946637578689372	0.004511787698671048	0.003656765816208986	0.9433963940013806	-1	0	0	0.2	2	0.8461538461538461	11	0.2727272727272727	0.7692307692307693	11	10	3	0	0	0.45454545454545453	11	5	15	0.0	0	0.642639100704003	0.9457815430582022	0.36476880050409777	0.9318483380324529	0.43300820347154206	0.7649054817957472	0.7814409367634978	0.9018598995319027	0	0	0.0	0.003656765816208986	13
1799	0.008737637474885191	0.00433189912907998	-0.0043103295283880814	0.9873229077996305	-1	0	0	0.4	2	0.8	4	0.5833333333333334	0.6	5	3	1	0	0	0.3333333333333333	2	6	7	0.0	0	0.18103419200651819	0.9666080781587973	0.6231651135017708	0.919153056124438	0.4759433501508566	0.7514032581032195	0.9112020894716327	0.9089456006500222	0	0	0.0	-0.00043103295283880816	11
4302	0.025692498954040206	0.0042942912013940356	0.003530692906889588	0.9439110381631093	-1	0	0	0.2	2	0.8461538461538461	11	0.2727272727272727	0.7692307692307693	11	10	3	0	0	0.45454545454545453	11	5	15	0.0	0	0.642639100704003	0.9457815430582022	0.36476880050409777	0.9318483380324529	0.43300820347154206	0.7531568625977022	0.7814409367634978	0.899948132672872	0	0	0.0	0.003530692906889588	58
1373	0.014287949154737398	0.00046662884909885835	0.0004509999149432617	0.9735457918697864	-1	0	0	0.4	4	0.6153846153846154	8	0.3125	0.5384615384615384	10	7	4	2	0	0.75	6	8	15	0.2222222222222222	0.3076923076923077	0.4492721384666377	0.8896941441826172	0.33217039614523924	0.8913147041728408	0.4550245630358097	0.8744689361084039	0.8209655963319472	0.8853712534036478	0.6000000000000001	0.3	0.0	0.0004509999149432617	25
2520	0.02627631386764713	0.004109725760077144	0.003348385857158413	0.9428421264315184	-1	0	0	0.2	2	0.8461538461538461	11	0.2727272727272727	0.7692307692307693	11	10	3	0	0	0.45454545454545453	11	5	15	0.0	0	0.642639100704003	0.9457815430582022	0.36476880050409777	0.9318483380324529	0.43300820347154206	0.7510438764252615	0.7814409367634978	0.8996074699676562	0	0	0.0	0.003348385857158413	24
2864	0.039302467538754715	0.007273994577295455	-0.00724213803304495	0.7562794072123987	-1	0	0	0.2	2	0.8461538461538461	11	0.5357142857142857	0.8461538461538461	12	11	2	0	0	0.14285714285714285	14	2	15	0.0	0	0.628176058961132	0.958604541249063	0.7245992821079237	0.9119711274357912	0.38270635413626086	0.8099530832007331	0.8986926239085352	0.9097006577936569	0	0	0.0	-0.000724213803304495	0
4087	0.02583105674407632	0.004204128196297547	0.003328881505870322	0.9435928808547112	-1	0	0	0.2	2	0.8461538461538461	11	0.2727272727272727	0.7692307692307693	11	10	3	0	0	0.45454545454545453	11	5	15	0.0	0	0.642639100704003	0.9457815430582022	0.36476880050409777	0.9318483380324529	0.43300820347154206	0.7531568625977022	0.7814409367634978	0.899948132672872	0	0	0.0	0.003328881505870322	27
3368	0.028034295399727873	0.003733079782943062	0.0028226978471725408	0.9386574567345071	-1	0	0	0.2	2	0.8461538461538461	11	0.2727272727272727	0.7692307692307693	11	10	3	0	0	0.45454545454545453	11	5	15	0.0	0	0.642639100704003	0.9457815430582022	0.36476880050409777	0.9318483380324529	0.43300820347154206	0.7510438764252615	0.7814409367634978	0.8996074699676562	0	0	0.0	0.0028226978471725408	8
2815	0.02544512615174088	0.004239881621737371	0.0034779984608804253	0.9440357692832408	-1	0	0	0.2	2	0.8461538461538461	11	0.2727272727272727	0.7692307692307693	11	10	3	0	0	0.45454545454545453	11	5	15	0.0	0	0.642639100704003	0.9457815430582022	0.36476880050409777	0.9318483380324529	0.43300820347154206	0.7510438764252615	0.7814409367634978	0.8996074699676562	0	0	0.0	0.0034779984608804253	43
1523	0.014424487852918597	0.002261699201050473	0.0011979255049060185	0.9748242958228035	-1	0.25	1	0.6	6	0.38461538461538464	5	0.4166666666666667	0.23076923076923078	4	3	10	1	0	0.4444444444444444	9	4	15	0.043478260869565216	0.14285714285714285	0.2943696472467666	0.8854875643284301	0.3772457584404314	0.9469842613540088	0.504063556719134	0.9088289984632032	0.9120287623743097	0.9175253753430496	1.0	0.25	0.0	0.0011979255049060185	36
2568	0.02547346896948465	0.004192354903505832	0.0032088263061676755	0.9437734347953616	-1	0	0	0.2	2	0.8461538461538461	11	0.2727272727272727	0.7692307692307693	11	10	3	0	0	0.45454545454545453	11	5	15	0.0	0	0.642639100704003	0.9457815430582022	0.36476880050409777	0.9318483380324529	0.43300820347154206	0.7510438764252615	0.7814409367634978	0.8996074699676562	0	0	0.0	0.0032088263061676755	12
3040	0.025354220492913093	0.004199937747501893	0.0033139669424412264	0.9434784296515067	-1	0	0	0.2	2	0.8461538461538461	11	0.2727272727272727	0.7692307692307693	11	10	3	0	0	0.45454545454545453	11	5	15	0.0	0	0.642639100704003	0.9457815430582022	0.36476880050409777	0.9318483380324529	0.43300820347154206	0.7510438764252615	0.7814409367634978	0.8996074699676562	0	0	0.0	0.0033139669424412264	20
2551	0.029656690161264584	0.005787535330864896	-0.0016034413906572899	0.6443652449759321	-1	0	0	0.2222222222222222	2	0.8181818181818182	9	0.28888888888888886	0.7272727272727273	10	8	2	0	0	0.5555555555555556	9	5	13	0.0	0	0.769968252344192	0.9517555617516077	0.571017286274203	0.9361572495207442	0.43300820347154206	0.7516772051352849	0.8726429435704561	0.9053659491483936	0	0	0.0	-0.000160344139065729	6
4686	0.02807558511259043	0.004203429354911251	0.0031172564387011385	0.9387782916614404	-1	0	0	0.2	2	0.8461538461538461	11	0.2727272727272727	0.7692307692307693	11	10	3	0	0	0.45454545454545453	11	5	15	0.0	0	0.642639100704003	0.9457815430582022	0.36476880050409777	0.9318483380324529	0.43300820347154206	0.7531568625977022	0.7814409367634978	0.899948132672872	0	0	0.0	0.0031172564387011385	9
40	0.0020960557581286075	0.0019488896904459026	-0.0019485469038599335	0.9850177156036976	-1	0	0	1.0	2	0.0	0	0.75	0	2	0	0	0	0	1.0	2	2	3	0.0	0	0	0	0	0	0	0	0	0	0	0	0	-0.00019485469038599336	15
3695	0.02583833694203618	0.0041720831435552224	0.003492436611193569	0.9436673593733482	-1	0	0	0.2	2	0.8461538461538461	11	0.2727272727272727	0.7692307692307693	11	10	3	0	0	0.45454545454545453	11	5	15	0.0	0	0.642639100704003	0.9457815430582022	0.36476880050409777	0.9318483380324529	0.43300820347154206	0.7510438764252615	0.7814409367634978	0.8996074699676562	0	0	0.0	0.003492436611193569	9
4250	0.02829302954145464	0.004253235469777032	0.0030729813831859485	0.9377925094977115	-1	0	0	0.2	2	0.8461538461538461	11	0.2727272727272727	0.7692307692307693	11	10	3	0	0	0.45454545454545453	11	5	15	0.0	0	0.642639100704003	0.9457815430582022	0.36476880050409777	0.9318483380324529	0.43300820347154206	0.7531568625977022	0.7814409367634978	0.899948132672872	0	0	0.0	0.0030729813831859485	13
2023	0.023093702260084375	0.001801164818819114	0.001780481279535912	0.9500506100742836	-1	0.25	1	0.3	3	0.7692307692307693	10	0.25	0.6153846153846154	11	8	3	0	0	0.6	10	6	15	0.0	0.4	0.613713017218261	0.9537402835844071	0.3314209246031433	0.9256122433265522	0.43300820347154206	0.7554890269504242	0.7814409367634978	0.9024835743660417	0	0	0.0	0.001780481279535912	20
4091	0.025892632965445802	0.004282254419587372	0.003399006340057353	0.9439261119127226	-1	0	0	0.2	2	0.8461538461538461	11	0.2727272727272727	0.7692307692307693	11	10	3	0	0	0.45454545454545453	11	5	15	0.0	0	0.642639100704003	0.9457815430582022	0.36476880050409777	0.9318483380324529	0.43300820347154206	0.7510438764252615	0.7814409367634978	0.8996074699676562	0	0	0.0	0.003399006340057353	18
440	0.001992013748368114	0.001937327178217439	-0.0019373210234626282	0.9845731790890961	-1	0	0	1.0	2	0.0	0	0.75	0	2	0	0	0	0	1.0	2	2	3	0.0	0	0	0	0	0	0	0	0	0	0	0	0	-0.00019373210234626282	60
792	0.013825076165808449	0.0009977808231377545	-0.000198072921917572	0.9728618008772387	-1	0	0	0.4	4	0.6153846153846154	8	0.3125	0.46153846153846156	9	6	5	2	0	0.75	6	8	15	0.18181818181818182	0.3076923076923077	0.613713017218261	0.8882389425778283	0.33291986768733517	0.9424735000981717	0.41126588964741817	0.8988367286092349	0.8389937822466031	0.9130270572833444	0.611111111111111	0.4444444444444444	0.0	-1.98072921917572e-05	95
4581	0.02134291986939608	0.00354312460792217	-0.0025384667598350144	0.9629059339925117	-1	0.25	1	0.3	3	0.7692307692307693	10	0.25	0.6153846153846154	11	8	3	0	0	0.6	10	6	15	0.0	0.4	0.613713017218261	0.9250223825514914	0.3314209246031433	0.9509967355434327	0.43300820347154206	0.7952216205503153	0.7814409367634978	0.9070650891415664	0	0	0.0	-0.00025384667598350144	4
4013	0.02476398591294278	0.004402242697113084	0.00354356941970986	0.9441016626422125	-1	0	0	0.2	2	0.8461538461538461	11	0.2727272727272727	0.7692307692307693	11	10	3	0	0	0.45454545454545453	11	5	15	0.0	0	0.642639100704003	0.9457815430582022	0.36476880050409777	0.9318483380324529	0.43300820347154206	0.7510438764252615	0.7814409367634978	0.8996074699676562	0	0	0.0	0.00354356941970986	30
3559	0.026209892633875416	0.004189027972938675	0.0033232254227845513	0.9405040326942974	-1	0	0	0.2	2	0.8461538461538461	11	0.2727272727272727	0.7692307692307693	11	10	3	0	0	0.45454545454545453	11	5	15	0.0	0	0.642639100704003	0.9457815430582022	0.36476880050409777	0.9318483380324529	0.43300820347154206	0.7649054817957472	0.7814409367634978	0.9018598995319027	0	0	0.0	0.0033232254227845513	19
1638	0.012661732098259475	0.0008347548764230175	-0.00031257106402339947	0.9742582397605049	-1	0	0	0.4	4	0.6153846153846154	8	0.3125	0.46153846153846156	9	6	5	2	0	0.75	6	8	15	0.18181818181818182	0.3076923076923077	0.613713017218261	0.8882389425778283	0.33291986768733517	0.8981235624206197	0.4434328723470813	0.8864956021511573	0.8389937822466031	0.8910605074998924	0.611111111111111	0.3333333333333333	0.0	-3.1257106402339944e-05	38
2976	0.027827424988187813	0.00414131950020021	0.0031839655520620722	0.9384004636571447	-1	0	0	0.2	2	0.8461538461538461	11	0.2727272727272727	0.7692307692307693	11	10	3	0	0	0.45454545454545453	11	5	15	0.0	0	0.642639100704003	0.9457815430582022	0.36476880050409777	0.9318483380324529	0.43300820347154206	0.7510438764252615	0.7814409367634978	0.8996074699676562	0	0	0.0	0.0031839655520620722	16
1851	0.022551071394163808	0.0019852008276284457	0.001920937436782186	0.9505334884199472	-1	0.25	1	0.3	3	0.7692307692307693	10	0.25	0.6153846153846154	11	8	3	0	0	0.6	10	6	15	0.0	0.4	0.613713017218261	0.9537402835844071	0.3314209246031433	0.9256122433265522	0.43300820347154206	0.7554890269504242	0.7814409367634978	0.9024835743660417	0	0	0.0	0.001920937436782186	48
4454	0.02592425840174315	0.004292818860825531	0.003240865876788189	0.943208431102021	-1	0	0	0.2	2	0.8461538461538461	11	0.2727272727272727	0.7692307692307693	11	10	3	0	0	0.45454545454545453	11	5	15	0.0	0	0.642639100704003	0.9457815430582022	0.36476880050409777	0.9318483380324529	0.43300820347154206	0.7531568625977022	0.7814409367634978	0.899948132672872	0	0	0.0	0.003240865876788189	10
66	None	None	None	None	None	0	0	0.5	5	0.38461538461538464	5	0.625	0.3076923076923077	8	4	6	3	0	0.6666666666666666	4	6	15	0.25	0	0.8980106322223256	0.8550022312151104	0.5458188461726765	0.9174200780696182	0.31140419358434734	0.9123407789082825	0.9443456262778492	0.8979740333765637	0.125	0.125	0.0	None	0
3069	0.025639312045278972	0.004485873027935469	0.0039017006418503647	0.9432466629437348	-1	0	0	0.2	2	0.8461538461538461	11	0.2727272727272727	0.7692307692307693	11	10	3	0	0	0.45454545454545453	11	5	15	0.0	0	0.642639100704003	0.9457815430582022	0.36476880050409777	0.9318483380324529	0.43300820347154206	0.7510438764252615	0.7814409367634978	0.8996074699676562	0	0	0.0	0.0039017006418503647	103
4909	0.03854533318069311	0.00852872366997343	-0.0062746058750245	0.8736385928159566	-1	0	0	0.1	1	1.0	13	1.0	1.0	14	13	0	0	0	0.06666666666666667	15	1	15	0.0	0	0.613713017218261	0.9556582810407285	0.3314209246031433	0.924375091908775	0.43300820347154206	0.7226439574060403	0.7814409367634978	0.8981778491268309	0	0	0.0	-0.0006274605875024499	0
3875	0.028673509619677028	0.004101211463832565	0.0030824930528014025	0.9384641902890046	-1	0	0	0.2	2	0.8461538461538461	11	0.2727272727272727	0.7692307692307693	11	10	3	0	0	0.45454545454545453	11	5	15	0.0	0	0.642639100704003	0.9457815430582022	0.36476880050409777	0.9318483380324529	0.43300820347154206	0.7531568625977022	0.7814409367634978	0.899948132672872	0	0	0.0	0.0030824930528014025	11
1938	None	None	None	None	None	0	0	0.6	6	0.23076923076923078	3	0.625	0.15384615384615385	2	2	12	3	0	0.6666666666666666	6	4	15	0.10714285714285714	0	0.4262527299652046	0.9631206636372561	0.6807113889880824	0.8206705510044837	0.32905462522742807	0.5597004486268147	0.9137871804287527	0.8421691450591097	0.5	1.0	0.0	None	0
3779	0.027723965625796064	0.007726378605549124	-0.007617182460091517	0.9316718014189432	-1	0	0	0.2	2	0.8461538461538461	11	0.2727272727272727	0.7692307692307693	11	10	3	0	0	0.45454545454545453	11	5	15	0.0	0	0.642639100704003	0.9379783650384896	0.36476880050409777	0.9318483380324529	0.40084122077187895	0.7407622374567614	0.7853500830343287	0.8935192886335346	0	0	0.0	-0.0007617182460091517	0
1595	0.028394024389952165	0.006700917819758314	-0.006467529349033664	0.9830321335102261	-1	0	0	0.5	5	0.38461538461538464	5	0.3333333333333333	0.3076923076923077	6	4	8	2	0	0.5555555555555556	9	5	15	0.1111111111111111	0	0.4887392944935332	0.8695244465605131	0.35142242508250493	0.9462708804322253	0.7917988191605245	0.8135100810483251	0.9487342564906283	0.8888885870756738	0.5833333333333334	0.6666666666666666	0.0	-0.0006467529349033663	2
3051	0.02551474526162332	0.004618398734227709	0.0037730294688967103	0.9445416599029339	-1	0	0	0.2	2	0.8461538461538461	11	0.2727272727272727	0.7692307692307693	11	10	3	0	0	0.45454545454545453	11	5	15	0.0	0	0.642639100704003	0.9457815430582022	0.36476880050409777	0.9318483380324529	0.43300820347154206	0.7510438764252615	0.7814409367634978	0.8996074699676562	0	0	0.0	0.0037730294688967103	117
1968	0.022531783188935135	0.0018404883618549168	0.0018286998383133428	0.9512073282177969	-1	0.25	1	0.3	3	0.7692307692307693	10	0.25	0.6153846153846154	11	8	3	0	0	0.6	10	6	15	0.0	0.4	0.613713017218261	0.9537402835844071	0.3314209246031433	0.9256122433265522	0.43300820347154206	0.7554890269504242	0.7814409367634978	0.9024835743660417	0	0	0.0	0.0018286998383133428	3
4805	0.02497632436117288	0.004729468968669375	0.0040447249163473795	0.9450025134065072	-1	0	0	0.2	2	0.8461538461538461	11	0.2727272727272727	0.7692307692307693	11	10	3	0	0	0.45454545454545453	11	5	15	0.0	0	0.642639100704003	0.9457815430582022	0.36476880050409777	0.9318483380324529	0.43300820347154206	0.7531568625977022	0.7814409367634978	0.899948132672872	0	0	0.0	0.0040447249163473795	110
2799	0.030340075180197545	0.00355659012723942	0.0011895298178256385	0.9365279762619059	-1	0	0	0.2	2	0.8461538461538461	11	0.25	0.7692307692307693	11	10	3	0	0	0.6	10	6	15	0.0	0	0.642639100704003	0.9696033577330695	0.3931863177466737	0.9239637821240432	0.43300820347154206	0.7572594153923743	0.8024589509111775	0.9141905740966261	0	0	0.0	0.0011895298178256385	5
3584	0.037608684098771675	0.00850075797469676	-0.005278281656827091	0.8717369810124234	-1	0	0	0.1	1	1.0	13	1.0	1.0	14	13	0	0	0	0.06666666666666667	15	1	15	0.0	0	0.613713017218261	0.9556582810407285	0.3314209246031433	0.924375091908775	0.43300820347154206	0.719085606238777	0.7814409367634978	0.8976374837772045	0	0	0.0	-0.0005278281656827091	1
423	0.0028666286585373787	0.002708225418473026	-0.0027080617774526443	0.9848639610006885	-1	0	0	0.75	3	0.3333333333333333	1	0.5555555555555556	0.3333333333333333	3	1	1	0	0	1.0	3	3	5	0.0	1.0	0.27527730701166697	0.7520648091545442	0.11985172685656158	0.6550983962162914	0.606971376908619	0.7510100696415292	0.8917288395536136	0.7214628279153745	0	0	0.0	-0.0002708061777452644	7
637	0.0017869239546127885	0.0016991018175548317	-0.0016990698791210623	0.9851645460691141	-1	0	0	1.0	1	0	0	1.0	0	1	0	0	0	0	0.5	1	2	2	0.0	0	0	0	0	0	0	0	0	0	0	0	0	-0.00016990698791210623	86
4631	0.025705489188658552	0.004024817226316844	0.0033011184908887294	0.9437625717986955	-1	0	0	0.2	2	0.8461538461538461	11	0.2727272727272727	0.7692307692307693	11	10	3	0	0	0.45454545454545453	11	5	15	0.0	0	0.642639100704003	0.9457815430582022	0.36476880050409777	0.9318483380324529	0.43300820347154206	0.7531568625977022	0.7814409367634978	0.899948132672872	0	0	0.0	0.0033011184908887294	14
1408	0.012786257270905274	0.0002484900923507733	4.445173586553723e-06	0.9736920412314279	-1	0	0	0.4	4	0.6153846153846154	8	0.3125	0.46153846153846156	9	6	5	2	0	0.75	6	8	15	0.18181818181818182	0.3076923076923077	0.613713017218261	0.8882389425778283	0.34935516598688154	0.8971477148372689	0.46661625372453797	0.88534631041546	0.8389937822466031	0.8903468590839003	0.611111111111111	0.3333333333333333	0.0	4.445173586553723e-06	89
1553	0.022624461456991225	0.0018676771539369234	0.0018522836394964722	0.9503206914866275	-1	0.25	1	0.3	3	0.7692307692307693	10	0.25	0.6153846153846154	11	8	3	0	0	0.6	10	6	15	0.0	0.4	0.613713017218261	0.9537402835844071	0.3314209246031433	0.9256122433265522	0.43300820347154206	0.7554890269504242	0.7814409367634978	0.9024835743660417	0	0	0.0	0.0018522836394964722	44
4927	0.025998730748716028	0.004470791463574684	0.0034111826252782268	0.9440309608863702	-1	0	0	0.2	2	0.8461538461538461	11	0.2727272727272727	0.7692307692307693	11	10	3	0	0	0.45454545454545453	11	5	15	0.0	0	0.642639100704003	0.9457815430582022	0.36476880050409777	0.9318483380324529	0.43300820347154206	0.7531568625977022	0.7814409367634978	0.899948132672872	0	0	0.0	0.0034111826252782268	19
675	0.016485564071623594	0.005628161740799864	-0.0055114473458809125	0.9763472731017423	-1	0.25	1	0.6	6	0.38461538461538464	5	0.4166666666666667	0.23076923076923078	4	3	10	0	0	0.4444444444444444	9	4	15	0.0	0.14285714285714285	0.369566636486256	0.9702058206118032	0.5794923544479398	0.8960905963810174	0.4598906887438622	0.8475895147554339	0.9044623425817746	0.9206476094306447	0	0	0.0	-0.0005511447345880913	0
3906	0.011589499541651694	0.00538560977517154	-0.005371267960035536	0.9105249541499248	-1	0	0	0.5	5	0.5384615384615384	7	0.375	0.3076923076923077	6	4	8	1	0	0.625	8	5	15	0.05555555555555555	0.4	0.8058386362145544	0.8959725707616923	0.8106136479452626	0.9606839033347713	0.2911956147567383	0.9432627089923462	0.8921478323774987	0.9382000078666977	1.0	0.3333333333333333	0.0	-0.0005371267960035536	1
2950	0.02859451717379815	0.004250967030860805	0.003084715219536582	0.9377529437907712	-1	0	0	0.2	2	0.8461538461538461	11	0.2727272727272727	0.7692307692307693	11	10	3	0	0	0.45454545454545453	11	5	15	0.0	0	0.642639100704003	0.9457815430582022	0.36476880050409777	0.9318483380324529	0.43300820347154206	0.7510438764252615	0.7814409367634978	0.8996074699676562	0	0	0.0	0.003084715219536582	16
1183	0.013042241691111045	0.001353962801027481	-0.00123448921972678	0.9725785375727058	-1	0	0	0.4	4	0.6153846153846154	8	0.3125	0.46153846153846156	9	6	5	2	0	0.75	6	8	15	0.18181818181818182	0.3076923076923077	0.613713017218261	0.8882389425778283	0.3314209246031433	0.9382025480723323	0.4434328723470813	0.8864956021511573	0.8389937822466031	0.9074429347654599	0.611111111111111	0.3333333333333333	0.0	-0.00012344892197267801	36
1325	0.017570582261456448	0.007288414215576323	-0.007263573037904834	0.9748752624663141	-1	0	0	0.4	4	0.6153846153846154	8	0.625	0.5384615384615384	9	7	5	1	0	0.16666666666666666	12	2	15	0.08333333333333333	0.14285714285714285	0.21153795692766786	0.8326193950881001	0.5613997203582406	0.9603948489130406	0.6666177094025022	0.9049027587451777	0.9251556302091205	0.9128180872594283	1.0	0.1111111111111111	0.0	-0.0007263573037904834	3
1527	0.012791967152481926	0.00447642631221877	-0.00437124976354237	0.97336528488542	-1	0	0	0.4	4	0.6153846153846154	8	0.3125	0.46153846153846156	8	6	6	2	0	0.75	6	8	15	0.14285714285714285	0.3076923076923077	0.4492721384666377	0.88705788579894	0.3939357892887696	0.9020868353962611	0.44360461989913735	0.8923555103117451	0.8389937822466031	0.8939966870188786	0.625	0.25	0.0	-0.000437124976354237	10
1085	0.01187175489418695	0.002455633803492607	-0.0015449424061562684	0.9744305116096867	-1	0	0	0.5	5	0.46153846153846156	6	0.35714285714285715	0.38461538461538464	8	5	6	2	0	0.8571428571428571	6	7	15	0.15384615384615385	0.3076923076923077	0.4492721384666377	0.8912912257291133	0.45912581839228406	0.9444737506933766	0.4596881112489689	0.8902723523645254	0.8851315772869107	0.9124374070120684	0.625	0.375	0.0	-0.00015449424061562684	30
3006	0.025328378111226384	0.004408049499263352	0.0035312155308922797	0.9439981632267707	-1	0	0	0.2	2	0.8461538461538461	11	0.2727272727272727	0.7692307692307693	11	10	3	0	0	0.45454545454545453	11	5	15	0.0	0	0.642639100704003	0.9457815430582022	0.36476880050409777	0.9318483380324529	0.43300820347154206	0.7510438764252615	0.7814409367634978	0.8996074699676562	0	0	0.0	0.0035312155308922797	18
1584	0.016867642481406413	0.000588558107229883	-0.0005884177970894938	0.9707034254497325	-1	0	0	0.3	3	0.6923076923076923	9	0.2777777777777778	0.5384615384615384	9	7	5	1	0	0.6666666666666666	6	9	15	0.08333333333333333	0.15384615384615385	0.613713017218261	0.8882389425778283	0.49446708767956365	0.8907648706821576	0.43322493335102613	0.8851641752592911	0.8013966061561968	0.88807643976902	1.0	0.3333333333333333	0.0	-5.8841779708949384e-05	30
3853	0.025346412765393858	0.004020307948743396	0.003413822741181672	0.9425885086935446	-1	0	0	0.2	2	0.8461538461538461	11	0.2727272727272727	0.7692307692307693	11	10	3	0	0	0.45454545454545453	11	5	15	0.0	0	0.642639100704003	0.9457815430582022	0.36476880050409777	0.9318483380324529	0.43300820347154206	0.7510438764252615	0.7814409367634978	0.8996074699676562	0	0	0.0	0.003413822741181672	17
1705	0.02298081539033972	0.0019132663948072041	0.0019123280326275019	0.9499668141491667	-1	0.25	1	0.3	3	0.7692307692307693	10	0.25	0.6153846153846154	11	8	3	0	0	0.6	10	6	15	0.0	0.4	0.613713017218261	0.9537402835844071	0.3314209246031433	0.9256122433265522	0.43300820347154206	0.7554890269504242	0.7814409367634978	0.9024835743660417	0	0	0.0	0.0019123280326275019	83
2155	0.022829323857913968	0.002020500396893045	0.0019116358065913689	0.9501868481813842	-1	0.25	1	0.3	3	0.7692307692307693	10	0.25	0.6153846153846154	11	8	3	0	0	0.6	10	6	15	0.0	0.4	0.613713017218261	0.9537402835844071	0.3314209246031433	0.9256122433265522	0.43300820347154206	0.7554890269504242	0.7814409367634978	0.9024835743660417	0	0	0.0	0.0019116358065913689	18
4950	0.02569882762969206	0.0037026931662257367	0.0031864042424109137	0.9414022283031097	-1	0	0	0.2	2	0.8461538461538461	11	0.2727272727272727	0.7692307692307693	11	10	3	0	0	0.45454545454545453	11	5	15	0.0	0	0.642639100704003	0.9457815430582022	0.36476880050409777	0.9318483380324529	0.43300820347154206	0.7531568625977022	0.7814409367634978	0.899948132672872	0	0	0.0	0.0031864042424109137	16
2647	0.025910019761876155	0.0045160465421756335	0.003349230633990578	0.9442539289498776	-1	0	0	0.2	2	0.8461538461538461	11	0.2727272727272727	0.7692307692307693	11	10	3	0	0	0.45454545454545453	11	5	15	0.0	0	0.642639100704003	0.9457815430582022	0.36476880050409777	0.9318483380324529	0.43300820347154206	0.7510438764252615	0.7814409367634978	0.8996074699676562	0	0	0.0	0.003349230633990578	25
1650	0.012513386267960586	0.0005407072465264073	-0.00041316449561616485	0.973997555725664	-1	0	0	0.4	4	0.6153846153846154	8	0.3125	0.46153846153846156	9	6	5	2	0	0.75	6	8	15	0.18181818181818182	0.3076923076923077	0.613713017218261	0.8882389425778283	0.4564506539743959	0.8934384786141504	0.4434328723470813	0.8856476144371106	0.8389937822466031	0.8891500960741592	0.611111111111111	0.3333333333333333	0.0	-4.1316449561616485e-05	34
3278	0.025402844637056977	0.004794755265645068	0.0041820814427746406	0.9448870997227615	-1	0	0	0.2	2	0.8461538461538461	11	0.2727272727272727	0.7692307692307693	11	10	3	0	0	0.45454545454545453	11	5	15	0.0	0	0.642639100704003	0.9457815430582022	0.36476880050409777	0.9318483380324529	0.43300820347154206	0.7510438764252615	0.7814409367634978	0.8996074699676562	0	0	0.0	0.0041820814427746406	97
3052	0.03896908041969221	0.008893266434799724	-0.00662704690164485	0.8708602381328696	-1	0	0	0.1	1	1.0	13	1.0	1.0	14	13	0	0	0	0.06666666666666667	15	1	15	0.0	0	0.613713017218261	0.9556582810407285	0.3314209246031433	0.924375091908775	0.4434328723470813	0.7978187853961862	0.8165743609750833	0.9101532799700016	0	0	0.0	-0.000662704690164485	0
4943	0.027769721792758075	0.004347887912520929	0.0030780394601754597	0.9480385123938369	-1	0	0	0.3	3	0.6923076923076923	9	0.2727272727272727	0.6923076923076923	11	9	3	0	0	0.45454545454545453	11	5	15	0.0	0	0.642639100704003	0.9457815430582022	0.36476880050409777	0.9318483380324529	0.43300820347154206	0.7531568625977022	0.7814409367634978	0.899948132672872	0	0	0.0	0.0030780394601754597	0
3865	0.025979099109570008	0.0042063927142627	0.0033908046736440905	0.9430137911654717	-1	0	0	0.2	2	0.8461538461538461	11	0.2727272727272727	0.7692307692307693	11	10	3	0	0	0.45454545454545453	11	5	15	0.0	0	0.642639100704003	0.9457815430582022	0.36476880050409777	0.9318483380324529	0.43300820347154206	0.7510438764252615	0.7814409367634978	0.8996074699676562	0	0	0.0	0.0033908046736440905	28
554	0.0021107384705464144	0.0019677096208613088	-0.001966424007767132	0.9850033064383911	-1	0	0	1.0	2	0.0	0	0.75	0	2	0	0	0	0	1.0	2	2	3	0.0	0	0	0	0	0	0	0	0	0	0	0	0	-0.0001966424007767132	22
44	None	None	None	None	None	0	0	0.3	3	0.75	9	0.5833333333333334	0.5	7	6	6	4	0	0.6666666666666666	6	4	14	0.26666666666666666	0.4	0.7619840290818284	0.9247465945091139	0.43514844818312515	0.6744691365123481	0.9113389202222031	0.6896798532114341	0.9148041176361823	0.7933519896503378	0.3571428571428571	0.14285714285714285	0.0	None	0
4224	0.025551649085353654	0.004677984171035484	0.0041619603881277506	0.94505820057555	-1	0	0	0.2	2	0.8461538461538461	11	0.2727272727272727	0.7692307692307693	11	10	3	0	0	0.45454545454545453	11	5	15	0.0	0	0.642639100704003	0.9457815430582022	0.36476880050409777	0.9318483380324529	0.43300820347154206	0.7531568625977022	0.7814409367634978	0.899948132672872	0	0	0.0	0.0041619603881277506	127
1414	0.02451566315246645	0.01215087205472536	-0.011924240439094484	0.8673013018886292	-1	0	0	0.4444444444444444	4	0.5454545454545454	6	0.5909090909090909	0.36363636363636365	8	4	4	2	0	0.18181818181818182	2	11	13	0.25	0.16666666666666666	0.28329577891141555	0.8705552513238882	0.3314209246031433	0.9441035937570208	0.406774088986315	0.9009322516847219	0.8389937822466031	0.9099818228695178	0.625	0.375	0.0	-0.0011924240439094484	3
4780	0.01719807792959899	0.0069470119681658525	-0.0057215763251060306	0.9735020593696335	-1	0.25	1	0.5	5	0.5384615384615384	7	0.3125	0.46153846153846156	11	6	3	0	0	0.75	8	6	15	0.0	0.2857142857142857	0.613713017218261	0.9367779734497779	0.3314209246031433	0.9227926276882568	0.43300820347154206	0.7935999557885679	0.7814409367634978	0.8979350894001805	0	0	0.0	-0.000572157632510603	0
1519	0.008531027994877817	0.004325924267394861	-0.004255137274769103	0.9722137135220877	-1	0	0	0.3	3	0.6923076923076923	9	0.4166666666666667	0.5384615384615384	9	7	5	2	0	0.25	12	3	15	0.16666666666666666	0	0.28483125971501444	0.887790680181867	0.4564506539743959	0.9409019705510983	0.4434328723470813	0.905145708314107	0.8389937822466031	0.9140344611839004	0.6111111111111112	0.4444444444444444	0.0	-0.00042551372747691034	8
4138	0.025585466036297765	0.004114072551341412	0.0034650754704767684	0.9434498086465032	-1	0	0	0.2	2	0.8461538461538461	11	0.2727272727272727	0.7692307692307693	11	10	3	0	0	0.45454545454545453	11	5	15	0.0	0	0.642639100704003	0.9457815430582022	0.36476880050409777	0.9318483380324529	0.43300820347154206	0.7510438764252615	0.7814409367634978	0.8996074699676562	0	0	0.0	0.0034650754704767684	38
3826	0.025855061139659498	0.004308421314780188	0.003535985189751468	0.9434319723907123	-1	0	0	0.2	2	0.8461538461538461	11	0.2727272727272727	0.7692307692307693	11	10	3	0	0	0.45454545454545453	11	5	15	0.0	0	0.642639100704003	0.9457815430582022	0.36476880050409777	0.9318483380324529	0.43300820347154206	0.7472905812285271	0.7814409367634978	0.8990045709772826	0	0	0.0	0.003535985189751468	70
2348	0.024767309900240696	0.0017907163727387252	0.0017406497499372145	0.9406162400093142	-1	0.25	1	0.4	4	0.5833333333333334	7	0.2916666666666667	0.5833333333333334	9	7	4	0	0	0.75	8	6	14	0.0	0.3333333333333333	0.642639100704003	0.8558864498176395	0.3030034073605674	0.9385401759005633	0.40084122077187895	0.7685169572748055	0.7853500830343287	0.8701717353480701	0	0	0.0	0.0017406497499372145	12
2292	0.02949795488479542	0.005148450172946065	0.003739799090152312	0.9256398357225977	-1	0	0	0.3	3	0.6923076923076923	9	0.2777777777777778	0.6923076923076923	10	9	4	0	0	0.6666666666666666	9	6	15	0.0	0	0.769968252344192	0.860084322618348	0.556808527652915	0.9389853331661808	0.40084122077187895	0.7530327369055386	0.8739176419534469	0.8685474571583086	0	0	0.0	0.003739799090152312	28
444	0.009491259122190555	0.006491380274060575	-0.005650463235756939	0.9725572123969117	-1	0	0	0.5555555555555556	5	0.36363636363636365	4	0.6190476190476191	0.09090909090909091	4	1	8	2	0	0.42857142857142855	3	7	13	0.11764705882352941	0.5454545454545454	0.634349151436539	0.510794949145378	0.43056121437365025	0.9646208392405704	0.7444218053825763	0.6055911228056552	0.8368165288852526	0.7788892549867032	0.75	0.25	0.0	-0.0005650463235756938	6
255	0.0019342519234139492	0.00186702146137649	-0.0018670030983389298	0.9845811457542005	-1	0	0	1.0	2	0.0	0	0.75	0	2	0	0	0	0	1.0	2	2	3	0.0	0	0	0	0	0	0	0	0	0	0	0	0	-0.00018670030983389298	22
284	0.001959564404091669	0.0019313856762266913	-0.001931380668597148	0.985063591516111	-1	0	0	1.0	2	0.0	0	0.75	0	2	0	0	0	0	1.0	2	2	3	0.0	0	0	0	0	0	0	0	0	0	0	0	0	-0.0001931380668597148	13
2133	0.022729852456342316	0.001989671880514245	0.0019647481237439744	0.9507874949757235	-1	0.25	1	0.3	3	0.7692307692307693	10	0.25	0.6153846153846154	11	8	3	0	0	0.6	10	6	15	0.0	0.4	0.613713017218261	0.9537402835844071	0.3314209246031433	0.9256122433265522	0.43300820347154206	0.7554890269504242	0.7814409367634978	0.9024835743660417	0	0	0.0	0.0019647481237439744	15
221	0.001689913483248573	0.0016225492179815374	-0.0016224646411539842	0.9820271816234744	-1	0	0	0	0	0	0	1.0	0	0	0	0	2	0	1.0	1	1	1	0.5	0	0	0	0	0	0	0	0	0	0	0	0	-0.1	1
4917	0.030002778041126332	0.0053482228745680175	-0.0011542977491782523	0.6436809252045461	-1	0	0	0.2	2	0.8461538461538461	11	0.2727272727272727	0.6923076923076923	11	9	3	0	0	0.45454545454545453	11	5	15	0.0	0	0.642639100704003	0.9606943727079731	0.3931863177466737	0.9283462741150368	0.43300820347154206	0.759961081201459	0.7956518421158475	0.9091613845658385	0	0	0.0	-0.00011542977491782523	6
4788	0.02570179740610369	0.0041434765726015045	0.0034673003574145563	0.9437713915468177	-1	0	0	0.2	2	0.8461538461538461	11	0.2727272727272727	0.7692307692307693	11	10	3	0	0	0.45454545454545453	11	5	15	0.0	0	0.642639100704003	0.9457815430582022	0.36476880050409777	0.9318483380324529	0.43300820347154206	0.7531568625977022	0.7814409367634978	0.899948132672872	0	0	0.0	0.0034673003574145563	72
3027	0.025917185079110176	0.004563778429249962	0.0035014463260042454	0.9439464468576739	-1	0	0	0.2	2	0.8461538461538461	11	0.2727272727272727	0.7692307692307693	11	10	3	0	0	0.45454545454545453	11	5	15	0.0	0	0.642639100704003	0.9457815430582022	0.36476880050409777	0.9318483380324529	0.43300820347154206	0.7510438764252615	0.7814409367634978	0.8996074699676562	0	0	0.0	0.0035014463260042454	40
1327	0.01753033911340637	0.0020437991044180083	0.00014837709432330393	0.9696973532629009	-1	0	0	0.3	3	0.6923076923076923	9	0.2777777777777778	0.5384615384615384	9	7	5	2	0	0.6666666666666666	6	9	15	0.16666666666666666	0.15384615384615385	0.613713017218261	0.8882389425778283	0.4564506539743959	0.9400998821853735	0.38294388951050035	0.8967304164032427	0.8389937822466031	0.9112666071029484	0.611111111111111	0.4444444444444444	0.0	0.00014837709432330393	44
89	0.01613370426388113	0.005768150724182322	-0.005763868061381356	0.9766596064812525	-1	0	0	0.2222222222222222	2	0.9090909090909091	10	0.5416666666666666	0.9090909090909091	12	10	0	0	0	0.16666666666666666	2	12	13	0.0	0	0.5888408579426598	0.81798864682645	0.5856076429607087	0.8616728181609075	0.500777284680711	0.6812717461595396	0.7101615437315217	0.7963904223733169	0	0	0.0	-0.0005763868061381355	5
3435	0.025365266200561756	0.004016598307983626	0.003228346628148502	0.9436041481936247	-1	0	0	0.2	2	0.8461538461538461	11	0.2727272727272727	0.7692307692307693	11	10	3	0	0	0.45454545454545453	11	5	15	0.0	0	0.642639100704003	0.9457815430582022	0.36476880050409777	0.9318483380324529	0.42580801487283626	0.742333915961757	0.7814409367634978	0.8982125400276734	0	0	0.0	0.003228346628148502	15
5024	0.024538200027006567	0.004367210933120259	-0.004286450347056838	0.9292006009153206	-1	0	0	0.125	1	1.0	10	1.0	0.8	8	8	3	0	0	0.08333333333333333	12	1	12	0.0	0	0.769968252344192	0.8567134146415354	0.5876912242246802	0.9382073426689557	0.4115742628090716	0.7742516721382502	0.8745484529329705	0.8714275070443601	0	0	0.0	-0.0004286450347056838	1
563	0.0019143150062725335	0.0018761378019522875	-0.0018761196884284667	0.9844924093508821	-1	0	0	1.0	2	0.0	0	1.0	0	1	0	1	0	0	0.3333333333333333	3	1	3	0.0	1.0	0	0	0	0	0	0	0	0	0	0	0	-0.00018761196884284668	11
1467	0.022683240389622165	0.0017923761657686302	0.0017755067710157203	0.9507161103827534	-1	0.25	1	0.3	3	0.7692307692307693	10	0.25	0.6153846153846154	11	8	3	0	0	0.6	10	6	15	0.0	0.4	0.613713017218261	0.9537402835844071	0.3314209246031433	0.9256122433265522	0.43300820347154206	0.7554890269504242	0.7814409367634978	0.9024835743660417	0	0	0.0	0.0017755067710157203	103
857	0.037334712174557534	0.005756288687523588	9.595229490127533e-05	0.9670552554600182	-1	0	0	0.2	2	0.8461538461538461	11	0.3125	0.8461538461538461	12	11	2	0	0	0.3333333333333333	12	4	15	0.0	0	0.628176058961132	0.9641310625561929	0.8217073754582497	0.9425610453030421	0.4665942399519335	0.8737671932094117	0.9313505157196997	0.9355135120533488	0	0	0.0	9.595229490127533e-05	4
814	0.013878514585210638	0.005768456197691546	-0.005530704064485382	0.9733268348651747	-1	0	0	0.3	3	0.6923076923076923	9	0.2777777777777778	0.5384615384615384	9	7	5	2	0	0.6666666666666666	6	9	15	0.16666666666666666	0.15384615384615385	0.28483125971501444	0.8913051413040459	0.4464166657188442	0.9344703359406246	0.38294388951050035	0.8999381471041857	0.8389937822466031	0.9104698711475148	0.6111111111111112	0.2222222222222222	0.0	-0.0005530704064485383	7
4271	0.024642423421793232	0.004195182782482381	0.003471959219847359	0.9442361588505978	-1	0	0	0.2	2	0.8461538461538461	11	0.2727272727272727	0.7692307692307693	11	10	3	0	0	0.45454545454545453	11	5	15	0.0	0	0.642639100704003	0.9457815430582022	0.36476880050409777	0.9318483380324529	0.43300820347154206	0.7531568625977022	0.7814409367634978	0.899948132672872	0	0	0.0	0.003471959219847359	33
1665	0.010028255156176752	0.004808331476560952	-0.004638382529260468	0.9791299355413483	-1	0.25	1	0.5	5	0.6153846153846154	8	0.4166666666666667	0.5384615384615384	12	7	2	0	0	0.25	12	3	15	0.0	0.6666666666666666	0.613713017218261	0.947310316471554	0.3623036211749085	0.944741489831365	0.42213704655948014	0.7850903689074441	0.7921458320313628	0.9122342714085427	0	0	0.0	-0.0004638382529260468	8
4935	0.025823768149854272	0.00409771770271115	0.0033831446342995498	0.9441688043745546	-1	0	0	0.2	2	0.8461538461538461	11	0.2727272727272727	0.7692307692307693	11	10	3	0	0	0.45454545454545453	11	5	15	0.0	0	0.642639100704003	0.9457815430582022	0.36476880050409777	0.9318483380324529	0.43300820347154206	0.7531568625977022	0.7814409367634978	0.899948132672872	0	0	0.0	0.0033831446342995498	35
3488	0.025551061136042028	0.0044089835269003844	0.0033834670411576153	0.9442659273906915	-1	0	0	0.2	2	0.8461538461538461	11	0.2727272727272727	0.7692307692307693	11	10	3	0	0	0.45454545454545453	11	5	15	0.0	0	0.642639100704003	0.9457815430582022	0.36476880050409777	0.9318483380324529	0.43300820347154206	0.7510438764252615	0.7814409367634978	0.8996074699676562	0	0	0.0	0.0033834670411576153	13
344	0.002167193387071084	0.0021142909642055336	-0.0021103147698915675	0.9818793410242679	-1	0	0	0.5	1	1.0	1	0.75	0	1	0	1	1	0	1.0	2	2	3	0.2	0	0	0	0	0	0	0	0	0	0	0	0	-0.00021103147698915676	8
3666	0.02606311065901577	0.004693331587222125	0.00412755354130566	0.9451051636596344	-1	0	0	0.2	2	0.8461538461538461	11	0.2727272727272727	0.7692307692307693	11	10	3	0	0	0.45454545454545453	11	5	15	0.0	0	0.642639100704003	0.9457815430582022	0.36476880050409777	0.9318483380324529	0.43300820347154206	0.7649054817957472	0.7814409367634978	0.9018598995319027	0	0	0.0	0.00412755354130566	46
4673	0.025884061383895443	0.004413854138720879	0.003375518145256469	0.9438191348857767	-1	0	0	0.2	2	0.8461538461538461	11	0.2727272727272727	0.7692307692307693	11	10	3	0	0	0.45454545454545453	11	5	15	0.0	0	0.642639100704003	0.9457815430582022	0.36476880050409777	0.9318483380324529	0.43300820347154206	0.7531568625977022	0.7814409367634978	0.899948132672872	0	0	0.0	0.003375518145256469	31
4373	0.02589479425434947	0.004273970401279326	0.0033571199461099087	0.9431835792762426	-1	0	0	0.2	2	0.8461538461538461	11	0.2727272727272727	0.7692307692307693	11	10	3	0	0	0.45454545454545453	11	5	15	0.0	0	0.642639100704003	0.9457815430582022	0.36476880050409777	0.9318483380324529	0.43300820347154206	0.7531568625977022	0.7814409367634978	0.899948132672872	0	0	0.0	0.0033571199461099087	29
2104	0.007483548273739279	0.005146838725327701	-0.005120676224662678	0.9702013462756439	-1	0.5	2	0.6	6	0.5384615384615384	7	0.3333333333333333	0.46153846153846156	11	6	3	0	0	0.5555555555555556	9	5	15	0.0	0.6666666666666666	0.613713017218261	0.9488875409070325	0.8106136479452626	0.9355706269912798	0.41126588964741817	0.7252841376560664	0.810270961117568	0.8992777358103509	0	0	0.0	-0.0005120676224662677	2
3599	0.02568781018579073	0.004155706376751855	0.0033892858285180356	0.9439404251358974	-1	0	0	0.2	2	0.8461538461538461	11	0.2727272727272727	0.7692307692307693	11	10	3	0	0	0.45454545454545453	11	5	15	0.0	0	0.642639100704003	0.9457815430582022	0.36476880050409777	0.9318483380324529	0.43300820347154206	0.7531568625977022	0.7814409367634978	0.899948132672872	0	0	0.0	0.0033892858285180356	39
4864	0.028490048847735993	0.004250614404749004	0.003114022592011753	0.9380107970002705	-1	0	0	0.2	2	0.8461538461538461	11	0.2727272727272727	0.7692307692307693	11	10	3	0	0	0.45454545454545453	11	5	15	0.0	0	0.642639100704003	0.9457815430582022	0.36476880050409777	0.9318483380324529	0.43300820347154206	0.7531568625977022	0.7814409367634978	0.899948132672872	0	0	0.0	0.003114022592011753	15
4477	0.025649424353097403	0.005109127795421103	0.004332421849457209	0.945034033949231	-1	0	0	0.2	2	0.8461538461538461	11	0.2727272727272727	0.7692307692307693	11	10	3	0	0	0.45454545454545453	11	5	15	0.0	0	0.642639100704003	0.9457815430582022	0.36476880050409777	0.9318483380324529	0.43300820347154206	0.7531568625977022	0.7814409367634978	0.899948132672872	0	0	0.0	0.004332421849457209	138
3539	0.025843537667053888	0.004518600672183474	0.0035488717272433535	0.9434676837540632	-1	0	0	0.2	2	0.8461538461538461	11	0.2727272727272727	0.7692307692307693	11	10	3	0	0	0.45454545454545453	11	5	15	0.0	0	0.642639100704003	0.9457815430582022	0.36476880050409777	0.9318483380324529	0.43300820347154206	0.7531568625977022	0.7814409367634978	0.899948132672872	0	0	0.0	0.0035488717272433535	88
4667	0.025391136242771475	0.004253494705493547	0.0035074119666786024	0.9432449003453622	-1	0	0	0.2	2	0.8461538461538461	11	0.2727272727272727	0.7692307692307693	11	10	3	0	0	0.45454545454545453	11	5	15	0.0	0	0.642639100704003	0.9457815430582022	0.36476880050409777	0.9318483380324529	0.43300820347154206	0.7510438764252615	0.7814409367634978	0.8996074699676562	0	0	0.0	0.0035074119666786024	25
3728	0.02588640818555827	0.004505274836504113	0.003467205661527559	0.9437893856495259	-1	0	0	0.2	2	0.8461538461538461	11	0.2727272727272727	0.7692307692307693	11	10	3	0	0	0.45454545454545453	11	5	15	0.0	0	0.642639100704003	0.9457815430582022	0.36476880050409777	0.9318483380324529	0.43300820347154206	0.7510438764252615	0.7814409367634978	0.8996074699676562	0	0	0.0	0.003467205661527559	26
808	0.0033643448027497625	0.0028708366381757135	-0.002854736797412935	0.9827840473255164	-1	0	0	0.6666666666666666	4	0.16666666666666666	1	0.5333333333333333	0.16666666666666666	2	1	5	0	0	0.6	5	3	8	0.0	0.2857142857142857	0.12744970012625484	0.568196577362691	0.7048746199093306	0.8076401860000196	0.6492087757818015	0.7033231729686439	0.9403767320328563	0.7021324260239663	0	0	0.0	-0.0002854736797412935	11
3659	0.025108318259298976	0.004196191129719216	0.0034282744817661	0.9437236877973669	-1	0	0	0.2	2	0.8461538461538461	11	0.2727272727272727	0.7692307692307693	11	10	3	0	0	0.45454545454545453	11	5	15	0.0	0	0.642639100704003	0.9457815430582022	0.36476880050409777	0.9318483380324529	0.43300820347154206	0.7649054817957472	0.7814409367634978	0.9018598995319027	0	0	0.0	0.0034282744817661	19
4816	0.02556461556324593	0.004515770792349197	0.003997846638453343	0.9453829267329339	-1	0	0	0.2	2	0.8461538461538461	11	0.2727272727272727	0.7692307692307693	11	10	3	0	0	0.45454545454545453	11	5	15	0.0	0	0.642639100704003	0.9457815430582022	0.36476880050409777	0.9318483380324529	0.43300820347154206	0.7531568625977022	0.7814409367634978	0.899948132672872	0	0	0.0	0.003997846638453343	14
2795	0.025131053074969604	0.003256093139616024	0.0028034617318261922	0.9602129416110274	-1	0.25	1	0.3	3	0.7692307692307693	10	0.2727272727272727	0.6923076923076923	12	9	2	0	0	0.45454545454545453	11	5	15	0.0	0.5	0.628176058961132	0.9549968990678317	0.5876912242246802	0.9361169306906578	0.42213704655948014	0.7750010947913841	0.8726429435704561	0.9109651851228278	0	0	0.0	0.0028034617318261922	1
4916	0.025940272149067325	0.004192802289851548	0.0032449858417474696	0.9434227775621152	-1	0	0	0.2	2	0.8461538461538461	11	0.2727272727272727	0.7692307692307693	11	10	3	0	0	0.45454545454545453	11	5	15	0.0	0	0.642639100704003	0.9457815430582022	0.36476880050409777	0.9318483380324529	0.43300820347154206	0.7531568625977022	0.7814409367634978	0.899948132672872	0	0	0.0	0.0032449858417474696	22
768	0.0072738162788873306	0.004612255414784362	-0.0046034124840593025	0.9763568342358124	-1	0.3333333333333333	1	0.625	5	0.4	4	0.3333333333333333	0.4	8	4	3	2	0	1.0	6	6	12	0.3333333333333333	0.6666666666666666	0.24741005249414827	0.9460843874356342	0.6473405835581924	0.9178675134370303	0.39710488957895923	0.814504347064941	0.8921478323774987	0.9048854557420251	0.5625	0.25	0.0	-0.00046034124840593023	6
2178	0.022586623799999653	0.001609092876368695	0.0016090832019483067	0.9505990713750221	-1	0.25	1	0.3	3	0.7692307692307693	10	0.25	0.6153846153846154	11	8	3	0	0	0.6	10	6	15	0.0	0.4	0.613713017218261	0.9537402835844071	0.3314209246031433	0.9256122433265522	0.43300820347154206	0.7554890269504242	0.7814409367634978	0.9024835743660417	0	0	0.0	0.0016090832019483067	8
446	0.0017891603533701417	0.0017697372260225624	-0.0017685686804327866	0.9836037773327497	-1	0	0	1.0	1	0	0	1.0	0	1	0	0	1	0	0.5	2	1	2	0.3333333333333333	0	0	0	0	0	0	0	0	0	0	0	0	-0.00017685686804327867	16
4320	0.02503189080356291	0.0042518000817997545	0.0034456289134692747	0.9432484040206058	-1	0	0	0.2	2	0.8461538461538461	11	0.2727272727272727	0.7692307692307693	11	10	3	0	0	0.45454545454545453	11	5	15	0.0	0	0.642639100704003	0.9457815430582022	0.36476880050409777	0.9318483380324529	0.43300820347154206	0.7510438764252615	0.7814409367634978	0.8996074699676562	0	0	0.0	0.0034456289134692747	22
175	0.0066736035794981345	0.0025935281512038445	-0.0024564376792532727	0.9700044278927134	-1	0	0	0.4	2	0.8	4	0.4666666666666667	0.6	5	3	1	3	0	0.6	5	3	7	0.75	0.3333333333333333	0.35225307233209613	0.8288686809545237	0.27846207706049786	0.8080746510528057	0.6708839480502395	0.6168098536620069	0.8313717022293227	0.762010899434817	0.6	0.4	0.0	-0.00024564376792532726	13
1014	0.022962260790000077	0.009048521300739104	-0.008230557342633676	0.9823716087142406	-1	0	0	0.3	3	0.6923076923076923	9	0.625	0.5384615384615384	8	7	6	3	0	0.16666666666666666	2	12	15	0.2	0	0.9388283826527921	0.9127772376454873	0.5135632419068448	0.9779431174737958	0.6364490297275069	0.9282583695247454	0.9570723245297738	0.9478479571275875	0.625	0.5	0.0	-0.0008230557342633676	4
1598	0.014217631986048708	0.0022291252298147993	0.0007670008321878243	0.9746756979900798	-1	0	0	0.5	5	0.46153846153846156	6	0.3125	0.3076923076923077	5	4	9	0	0	0.75	8	6	15	0.0	0.14285714285714285	0.3250837544818068	0.8619329381576731	0.23561637846909084	0.8580517857992761	0.5370750233514634	0.9446450505122151	0.892836936379088	0.8962183052664304	0	0	0.0	0.0007670008321878243	94
1068	0.013070983007194809	0.0013542343075398711	-0.0012687294302702404	0.9721955109977621	-1	0	0	0.4	4	0.6153846153846154	8	0.3125	0.46153846153846156	9	6	5	2	0	0.75	6	8	15	0.18181818181818182	0.3076923076923077	0.613713017218261	0.8882389425778283	0.3314209246031433	0.9382025480723323	0.4434328723470813	0.8864956021511573	0.8389937822466031	0.9074429347654599	0.611111111111111	0.3333333333333333	0.0	-0.00012687294302702402	47
3687	0.02439148123172113	0.005595012855590385	-0.005591678334197283	0.9453656145472554	-1	0	0	0.3	3	0.7692307692307693	10	0.25	0.6923076923076923	11	9	3	0	0	0.6	10	6	15	0.0	0	0.613713017218261	0.9572094342394711	0.8106136479452626	0.9242291810891875	0.41126588964741817	0.710609395345533	0.810270961117568	0.8974400652650497	0	0	0.0	-0.0005591678334197283	1
2635	0.02815974393228339	0.004134544435821575	0.0032738317407771497	0.9384959244094716	-1	0	0	0.2	2	0.8461538461538461	11	0.2727272727272727	0.7692307692307693	11	10	3	0	0	0.45454545454545453	11	5	15	0.0	0	0.642639100704003	0.9457815430582022	0.36476880050409777	0.9318483380324529	0.43300820347154206	0.7510438764252615	0.7814409367634978	0.8996074699676562	0	0	0.0	0.0032738317407771497	15
2349	0.022950280308845317	0.002069584720045855	0.0018403601184325113	0.9505876395004397	-1	0.25	1	0.3	3	0.7692307692307693	10	0.25	0.6153846153846154	11	8	3	0	0	0.6	10	6	15	0.0	0.4	0.613713017218261	0.9537402835844071	0.3314209246031433	0.9256122433265522	0.43300820347154206	0.7554890269504242	0.7814409367634978	0.9024835743660417	0	0	0.0	0.0018403601184325113	14
2159	0.022499830159384778	0.0018354575240551673	0.001810618923332113	0.9510138257836223	-1	0.25	1	0.3	3	0.7692307692307693	10	0.25	0.6153846153846154	11	8	3	0	0	0.6	10	6	15	0.0	0.4	0.613713017218261	0.9537402835844071	0.3314209246031433	0.9256122433265522	0.43300820347154206	0.7554890269504242	0.7814409367634978	0.9024835743660417	0	0	0.0	0.001810618923332113	14
1370	0.017454008967261844	0.007348137846617496	-0.0072782466966957015	0.9823565652047562	-1	0	0	0.4	4	0.6153846153846154	8	0.3125	0.5384615384615384	10	7	4	2	0	0.75	6	8	15	0.2222222222222222	0.3076923076923077	0.512204546406448	0.8838102875154814	0.6013465316899678	0.8759018096419596	0.42944361983067847	0.8409542434242178	0.859589374298015	0.8679379236102304	0.6	0.3	0.0	-0.0007278246696695702	1
858	0.012861061529040506	0.001316392311961345	-0.0012022804299902405	0.9723342503311377	-1	0	0	0.4	4	0.6153846153846154	8	0.3125	0.46153846153846156	9	6	5	2	0	0.75	6	8	15	0.18181818181818182	0.3076923076923077	0.613713017218261	0.8882389425778283	0.3314209246031433	0.9382025480723323	0.46661625372453797	0.88534631041546	0.8389937822466031	0.9071240666513352	0.6666666666666666	0.3333333333333333	0.0	-0.00012022804299902405	37
4854	0.02786815295308295	0.0037693416604262678	0.0028545462666175725	0.9384228981376304	-1	0	0	0.2	2	0.8461538461538461	11	0.2727272727272727	0.7692307692307693	11	10	3	0	0	0.45454545454545453	11	5	15	0.0	0	0.642639100704003	0.9457815430582022	0.36476880050409777	0.9318483380324529	0.43300820347154206	0.7531568625977022	0.7814409367634978	0.899948132672872	0	0	0.0	0.0028545462666175725	8
4073	0.02601143621548258	0.0049401657693278955	0.004245233184233117	0.944449482779712	-1	0	0	0.2	2	0.8461538461538461	11	0.2727272727272727	0.7692307692307693	11	10	3	0	0	0.45454545454545453	11	5	15	0.0	0	0.642639100704003	0.9457815430582022	0.36476880050409777	0.9318483380324529	0.43300820347154206	0.7531568625977022	0.7814409367634978	0.899948132672872	0	0	0.0	0.004245233184233117	106
1972	0.022347377212722546	0.001870569538501625	0.001848442971648157	0.9501229758385815	-1	0.25	1	0.3	3	0.7692307692307693	10	0.25	0.6153846153846154	11	8	3	0	0	0.6	10	6	15	0.0	0.4	0.613713017218261	0.9537402835844071	0.3314209246031433	0.9256122433265522	0.43300820347154206	0.7554890269504242	0.7814409367634978	0.9024835743660417	0	0	0.0	0.001848442971648157	9
3583	0.020908255132567215	0.0034072111329853036	0.003098110400623166	0.9716620831144699	-1	0	0	0.2	2	0.8461538461538461	11	0.38461538461538464	0.7692307692307693	12	10	2	0	0	0.23076923076923078	13	3	15	0.0	0	0.5549093903799169	0.9246810600744937	0.8106136479452626	0.9605076016512761	0.42213704655948014	0.7816518298412521	0.9203768141571337	0.9109099576583156	0	0	0.0	0.003098110400623166	3
1323	0.012935227336571474	0.001108340849523923	-0.0010791093880843916	0.9724171843832811	-1	0	0	0.4	4	0.6153846153846154	8	0.3125	0.46153846153846156	9	6	5	2	0	0.75	6	8	15	0.18181818181818182	0.3076923076923077	0.613713017218261	0.8882389425778283	0.3314209246031433	0.9382025480723323	0.46661625372453797	0.8446835192316607	0.820663096139203	0.8967995822888032	0.6666666666666666	0.3333333333333333	0.0	-0.00010791093880843917	40
3962	0.02587425915361054	0.0040686428123552654	0.0033478627713360216	0.9437478924136936	-1	0	0	0.2	2	0.8461538461538461	11	0.2727272727272727	0.7692307692307693	11	10	3	0	0	0.45454545454545453	11	5	15	0.0	0	0.642639100704003	0.9457815430582022	0.36476880050409777	0.9318483380324529	0.43300820347154206	0.7531568625977022	0.7814409367634978	0.899948132672872	0	0	0.0	0.0033478627713360216	22
3472	0.025621970118265593	0.004241052172492699	0.0033801379212004914	0.9439013656371414	-1	0	0	0.2	2	0.8461538461538461	11	0.2727272727272727	0.7692307692307693	11	10	3	0	0	0.45454545454545453	11	5	15	0.0	0	0.642639100704003	0.9457815430582022	0.36476880050409777	0.9318483380324529	0.43300820347154206	0.7510438764252615	0.7814409367634978	0.8996074699676562	0	0	0.0	0.0033801379212004914	14
1387	0.016581801375638038	0.0058448894529415955	-0.005336522685221413	0.9720330794822443	-1	0	0	0.3	3	0.7692307692307693	10	0.38461538461538464	0.6923076923076923	11	9	3	0	0	0.23076923076923078	13	3	15	0.0	0.14285714285714285	0.42611791057984744	0.948716958466659	0.5975849885376389	0.9367665937763379	0.3774795570578517	0.9076498025375755	0.9141359214307203	0.9329475722542951	0	0	0.0	-0.0005336522685221413	8
1997	0.029068896201749454	0.002555056410693583	0.0009408403977692394	0.9679911027771975	-1	0	0	0.4	4	0.5384615384615384	7	0.625	0.5384615384615384	11	7	3	0	0	0.16666666666666666	12	2	15	0.0	0	0.613713017218261	0.9428154612193891	0.3314209246031433	0.9144811548497083	0.43300820347154206	0.7410649611160958	0.7814409367634978	0.8884071070134888	0	0	0.0	0.0009408403977692394	2
4800	0.025854829105252518	0.004123788802810752	0.00343647799051594	0.9430352571961655	-1	0	0	0.2	2	0.8461538461538461	11	0.2727272727272727	0.7692307692307693	11	10	3	0	0	0.45454545454545453	11	5	15	0.0	0	0.642639100704003	0.9457815430582022	0.36476880050409777	0.9318483380324529	0.43300820347154206	0.7531568625977022	0.7814409367634978	0.899948132672872	0	0	0.0	0.00343647799051594	30
198	0.0022978343191045374	0.0022428553649470645	-0.0022421213515602134	0.9831752591398056	-1	0	0	1.0	1	0	0	1.0	0	1	0	0	0	0	0.5	2	1	2	0.0	0	0	0	0	0	0	0	0	0	0	0	0	-0.00022421213515602133	9
2319	0.023084127605985966	0.0018580162229229643	0.001852189070403336	0.9504344042336118	-1	0.25	1	0.3	3	0.7692307692307693	10	0.25	0.6153846153846154	11	8	3	0	0	0.6	10	6	15	0.0	0.4	0.613713017218261	0.9537402835844071	0.3314209246031433	0.9256122433265522	0.43300820347154206	0.7554890269504242	0.7814409367634978	0.9024835743660417	0	0	0.0	0.001852189070403336	15
1331	0.012922464901268573	0.006915205291563143	-0.006913936127708209	0.9731560711235511	-1	0.25	1	0.6	6	0.38461538461538464	5	0.5	0.23076923076923078	7	3	7	0	0	0.8333333333333334	5	6	15	0.0	0.18181818181818182	0.49610576354157276	0.951812801279825	0.3931863177466737	0.9256905250704851	0.43300820347154206	0.7501980395037082	0.8074123987285996	0.9004064098498614	0	0	0.0	-0.000691393612770821	2
3954	0.02990359264153706	0.004545386682026268	0.0033462344147334733	0.9248818741472218	-1	0	0	0.3	3	0.6923076923076923	9	0.2777777777777778	0.6923076923076923	10	9	4	0	0	0.6666666666666666	9	6	15	0.0	0	0.769968252344192	0.860084322618348	0.556808527652915	0.9389853331661808	0.43300820347154206	0.7436912638902495	0.8726429435704561	0.8666478998427319	0	0	0.0	0.0033462344147334733	14
449	0.0019674599090176914	0.001915281556390005	-0.0019152811351841126	0.9845340369375764	-1	0	0	1.0	2	0.0	0	0.75	0	2	0	0	0	0	1.0	2	2	3	0.0	0	0	0	0	0	0	0	0	0	0	0	0	-0.00019152811351841125	44
2492	0.02789596738619031	0.003973725784786683	0.0031008959343469945	0.9391247108001995	-1	0	0	0.2	2	0.8461538461538461	11	0.2727272727272727	0.7692307692307693	11	10	3	0	0	0.45454545454545453	11	5	15	0.0	0	0.642639100704003	0.9457815430582022	0.36476880050409777	0.9318483380324529	0.43300820347154206	0.7510438764252615	0.7814409367634978	0.8996074699676562	0	0	0.0	0.0031008959343469945	38
819	0.013015826367886778	0.0018360114316930767	-0.0014564373732841216	0.9733570011422162	-1	0	0	0.4	4	0.6153846153846154	8	0.3125	0.46153846153846156	9	6	5	2	0	0.75	6	8	15	0.18181818181818182	0.3076923076923077	0.613713017218261	0.8882389425778283	0.3314209246031433	0.9434132161134415	0.4434328723470813	0.8864956021511573	0.8389937822466031	0.9100310168609647	0.611111111111111	0.2222222222222222	0.0	-0.00014564373732841215	44
26	0.017466647651804036	0.004178763956284726	-0.004117717850146025	0.9815621187558025	-1	0	0	0.42857142857142855	3	0.625	5	0.47619047619047616	0.375	3	3	6	1	0	0.42857142857142855	7	3	10	0.0625	0.2222222222222222	0.6443508651676533	0.6989261857954661	0.34245953451924904	0.7409380468173146	0.6367234184799944	0.8565386935014975	0.8133777721822797	0.7732272419314006	1.0	0.3333333333333333	0.0	-0.0004117717850146025	24
24	0.002082454856988093	0.0019794977897606204	-0.001977562273218244	0.9832398979296108	-1	0	0	1.0	1	0	0	1.0	0	1	0	0	1	0	0.5	2	1	2	0.3333333333333333	0	0	0	0	0	0	0	0	0	0	0	0	-0.0001977562273218244	16
2539	0.0257308012229174	0.004235754999160609	0.0034354392997026782	0.9433875551507487	-1	0	0	0.2	2	0.8461538461538461	11	0.2727272727272727	0.7692307692307693	11	10	3	0	0	0.45454545454545453	11	5	15	0.0	0	0.642639100704003	0.9457815430582022	0.36476880050409777	0.9318483380324529	0.43300820347154206	0.7510438764252615	0.7814409367634978	0.8996074699676562	0	0	0.0	0.0034354392997026782	91
1575	0.019080454247304462	0.005651739117843448	-0.005551575049448762	0.9763358213164683	-1	0	0	0.4	4	0.6153846153846154	8	0.45454545454545453	0.3076923076923077	6	4	8	0	0	0.2727272727272727	11	3	15	0.0	0.14285714285714285	0.214584266140613	0.9560218925621232	0.75118629921106	0.8701848284199317	0.4598906887438622	0.9122004646486764	0.926927314091056	0.919888186109754	0	0	0.0	-0.0005551575049448762	12
3041	0.022622353983699276	0.0017446369603648444	0.0017369693934656304	0.9506170835771254	-1	0.25	1	0.3	3	0.7692307692307693	10	0.25	0.6153846153846154	11	8	3	0	0	0.6	10	6	15	0.0	0.4	0.613713017218261	0.9537402835844071	0.3314209246031433	0.9256122433265522	0.43300820347154206	0.7554890269504242	0.7814409367634978	0.9024835743660417	0	0	0.0	0.0017369693934656304	9
3978	0.025151025937761903	0.004365793700346607	0.0033075487852118664	0.9440818286010145	-1	0	0	0.2	2	0.8461538461538461	11	0.2727272727272727	0.7692307692307693	11	10	3	0	0	0.45454545454545453	11	5	15	0.0	0	0.642639100704003	0.9457815430582022	0.36476880050409777	0.9318483380324529	0.43300820347154206	0.7510438764252615	0.7814409367634978	0.8996074699676562	0	0	0.0	0.0033075487852118664	17
531	0.0018476743321120246	0.0017055750559708286	-0.001705527167615477	0.9847804074370746	-1	0	0	1.0	1	0	0	1.0	0	1	0	0	1	0	0.5	2	1	2	0.3333333333333333	0	0	0	0	0	0	0	0	0	0	0	0	-0.0001705527167615477	11
3319	0.015572175283462263	0.005227575352993493	-0.005174939298938679	0.9715345317100217	-1	0	0	0.4	4	0.6923076923076923	9	0.3409090909090909	0.6153846153846154	12	8	2	0	0	0.36363636363636365	11	4	15	0.0	0.15384615384615385	0.628176058961132	0.9549968990678317	0.5876912242246802	0.9361169306906578	0.40084122077187895	0.7672187259110771	0.8739176419534469	0.9097657809546136	0	0	0.0	-0.0005174939298938679	2
2269	0.027012182427111352	0.004168818506147032	0.003435502165854064	0.9611724617355135	-1	0	0	0.3	3	0.6923076923076923	9	0.3409090909090909	0.5384615384615384	10	7	4	1	0	0.36363636363636365	11	4	15	0.1111111111111111	0	0.613713017218261	0.968068665749822	0.571017286274203	0.9526204359465591	0.42213704655948014	0.8534826837363032	0.8908536524317193	0.9384843250676626	1.0	0.2	0.0	0.003435502165854064	18
2512	0.025238853795313036	0.004443714693519609	0.003341670774395738	0.9440966689365395	-1	0	0	0.2	2	0.8461538461538461	11	0.2727272727272727	0.7692307692307693	11	10	3	0	0	0.45454545454545453	11	5	15	0.0	0	0.642639100704003	0.9457815430582022	0.36476880050409777	0.9318483380324529	0.43300820347154206	0.7510438764252615	0.7814409367634978	0.8996074699676562	0	0	0.0	0.003341670774395738	21
203	0.0022976246641814883	0.0022972130294360085	-0.0022965268931664407	0.9847762125964432	-1	0	0	0.75	3	0.3333333333333333	1	0.8333333333333334	0	1	0	3	1	0	0.6666666666666666	2	3	5	0.1111111111111111	0.6666666666666666	0	0	0	0	0	0	0	0	0	0	0	-0.00022965268931664408	10
1746	0.012841779844574432	0.0007108405768516088	-0.00014745681694791675	0.9744641983514862	-1	0	0	0.4	4	0.6153846153846154	8	0.3125	0.46153846153846156	9	6	5	2	0	0.75	6	8	15	0.18181818181818182	0.3076923076923077	0.613713017218261	0.8882389425778283	0.33291986768733517	0.8981235624206197	0.46661625372453797	0.88534631041546	0.8389937822466031	0.8906919988154745	0.611111111111111	0.3333333333333333	0.0	-1.4745681694791675e-05	20
2999	0.026616783736361626	0.0038600440494643297	0.0031334129572582973	0.9398018926175722	-1	0	0	0.2	2	0.8461538461538461	11	0.2727272727272727	0.7692307692307693	11	10	3	0	0	0.45454545454545453	11	5	15	0.0	0	0.642639100704003	0.9457815430582022	0.36476880050409777	0.9318483380324529	0.43300820347154206	0.7510438764252615	0.7814409367634978	0.8996074699676562	0	0	0.0	0.0031334129572582973	17
3386	0.0253697313582961	0.004422901082614262	0.003414214895234654	0.9439621002855425	-1	0	0	0.2	2	0.8461538461538461	11	0.2727272727272727	0.7692307692307693	11	10	3	0	0	0.45454545454545453	11	5	15	0.0	0	0.642639100704003	0.9457815430582022	0.36476880050409777	0.9318483380324529	0.43300820347154206	0.7649054817957472	0.7814409367634978	0.9018598995319027	0	0	0.0	0.003414214895234654	11
3815	0.026006503887095574	0.0041290191750114275	0.0033726483721419993	0.9435225593327827	-1	0	0	0.2	2	0.8461538461538461	11	0.2727272727272727	0.7692307692307693	11	10	3	0	0	0.45454545454545453	11	5	15	0.0	0	0.642639100704003	0.9457815430582022	0.36476880050409777	0.9318483380324529	0.43300820347154206	0.7510438764252615	0.7814409367634978	0.8996074699676562	0	0	0.0	0.0033726483721419993	24
4638	0.025133815590372584	0.00415206260691323	0.0033086282035776965	0.9441189532214515	-1	0	0	0.2	2	0.8461538461538461	11	0.2727272727272727	0.7692307692307693	11	10	3	0	0	0.45454545454545453	11	5	15	0.0	0	0.642639100704003	0.9457815430582022	0.36476880050409777	0.9318483380324529	0.43300820347154206	0.7531568625977022	0.7814409367634978	0.899948132672872	0	0	0.0	0.0033086282035776965	28
2203	0.0242783920281145	0.002793764943887399	0.0002741137497125614	0.9561210048490683	-1	0.25	1	0.3	3	0.7692307692307693	10	0.25	0.6153846153846154	11	8	3	0	0	0.6	10	6	15	0.0	0.4	0.613713017218261	0.9537402835844071	0.3314209246031433	0.9358455656638595	0.43300820347154206	0.7554890269504242	0.820663096139203	0.9070492864632191	0	0	0.0	0.0002741137497125614	5
1321	0.012883703865931968	0.00044720339173867445	-0.00018991678335784782	0.9746260252482519	-1	0	0	0.4	4	0.6153846153846154	8	0.3125	0.46153846153846156	9	6	5	2	0	0.75	6	8	15	0.18181818181818182	0.3076923076923077	0.613713017218261	0.8882389425778283	0.33291986768733517	0.8981235624206197	0.4434328723470813	0.8864956021511573	0.8389937822466031	0.8910605074998924	0.611111111111111	0.3333333333333333	0.0	-1.899167833578478e-05	36
141	0.00713529796145055	0.0041767706708766335	-0.004168434565543837	0.9800626688939624	-1	0	0	0.5555555555555556	5	0.36363636363636365	4	0.5416666666666666	0.18181818181818182	5	2	7	4	0	0.375	3	8	13	0.26666666666666666	0.18181818181818182	0.9540110307169867	0.692861994424388	0.35418771197997356	0.8338445330494281	0.9226663887875439	0.9407633960263048	0.9252435784011015	0.8494895234327928	0.5	0.8	0.07224739581972889	-0.0004168434565543837	59
3608	0.02592121518905817	0.004331947914343761	0.0035240264798665887	0.9436560818013191	-1	0	0	0.2	2	0.8461538461538461	11	0.2727272727272727	0.7692307692307693	11	10	3	0	0	0.45454545454545453	11	5	15	0.0	0	0.642639100704003	0.9457815430582022	0.36476880050409777	0.9318483380324529	0.43300820347154206	0.7472905812285271	0.7814409367634978	0.8990045709772826	0	0	0.0	0.0035240264798665887	18
3448	0.02566314247571633	0.0043373247833255425	0.0033671516243886533	0.9441902654304268	-1	0	0	0.2	2	0.8461538461538461	11	0.2727272727272727	0.7692307692307693	11	10	3	0	0	0.45454545454545453	11	5	15	0.0	0	0.642639100704003	0.9457815430582022	0.36476880050409777	0.9318483380324529	0.43300820347154206	0.7472905812285271	0.7814409367634978	0.8990045709772826	0	0	0.0	0.0033671516243886533	7
3340	0.027804699240615585	0.004365639098879333	0.003412233896326994	0.9395793897428228	-1	0	0	0.2	2	0.8461538461538461	11	0.2727272727272727	0.7692307692307693	11	10	3	0	0	0.45454545454545453	11	5	15	0.0	0	0.642639100704003	0.9457815430582022	0.36476880050409777	0.9318483380324529	0.43300820347154206	0.7531568625977022	0.7814409367634978	0.899948132672872	0	0	0.0	0.003412233896326994	34
1205	0.014543895440294505	0.0003370425626854775	0.00029363987558350853	0.9721025578047509	-1	0	0	0.4	4	0.6153846153846154	8	0.3125	0.5384615384615384	10	7	4	2	0	0.75	6	8	15	0.2222222222222222	0.3076923076923077	0.4492721384666377	0.8896941441826172	0.33217039614523924	0.9362758222988716	0.42734938099724973	0.8885517745444187	0.8389937822466031	0.9075152434737512	0.6000000000000001	0.5	0.0	0.00029363987558350853	47
3330	0.029548415862892634	0.005042009525050257	0.0033398469469647168	0.92990008944582	-1	0	0	0.2	2	0.8461538461538461	11	0.25	0.7692307692307693	11	10	3	0	0	0.6	10	6	15	0.0	0	0.642639100704003	0.9457815430582022	0.3931863177466737	0.9322343209761761	0.43300820347154206	0.7527918849660952	0.8024589509111775	0.9000720698208999	0	0	0.0	0.0033398469469647168	7
1868	0.022963467366351135	0.0017116522557195657	0.0017113814666620372	0.9498676297850941	-1	0.25	1	0.3	3	0.7692307692307693	10	0.25	0.6153846153846154	11	8	3	0	0	0.6	10	6	15	0.0	0.4	0.613713017218261	0.9537402835844071	0.3314209246031433	0.9256122433265522	0.43300820347154206	0.7554890269504242	0.7814409367634978	0.9024835743660417	0	0	0.0	0.0017113814666620372	23
3582	0.025508280795912816	0.004235533133001585	0.0034518392791778084	0.9438322927692955	-1	0	0	0.2	2	0.8461538461538461	11	0.2727272727272727	0.7692307692307693	11	10	3	0	0	0.45454545454545453	11	5	15	0.0	0	0.642639100704003	0.9457815430582022	0.36476880050409777	0.9318483380324529	0.43300820347154206	0.7510438764252615	0.7814409367634978	0.8996074699676562	0	0	0.0	0.0034518392791778084	15
1028	0.01226690345907269	0.00037840426639405335	-0.00022569818058654816	0.9743662334250045	-1	0	0	0.4	4	0.6153846153846154	8	0.3125	0.46153846153846156	9	6	5	2	0	0.75	6	8	15	0.18181818181818182	0.3076923076923077	0.613713017218261	0.8882389425778283	0.4564506539743959	0.8934384786141504	0.4434328723470813	0.8844939513014333	0.8389937822466031	0.8887769302808868	0.611111111111111	0.3333333333333333	0.0	-2.2569818058654817e-05	70
447	0.0018035449106963207	0.0017057121057658395	-0.0017057110107923177	0.9848213004222615	-1	0	0	1.0	1	0	0	1.0	0	1	0	0	1	0	0.5	2	1	2	0.3333333333333333	0	0	0	0	0	0	0	0	0	0	0	0	-0.00017057110107923177	8
3658	0.025625090904579585	0.00425144267387609	0.003312262129563484	0.9441525982585708	-1	0	0	0.2	2	0.8461538461538461	11	0.2727272727272727	0.7692307692307693	11	10	3	0	0	0.45454545454545453	11	5	15	0.0	0	0.642639100704003	0.9457815430582022	0.36476880050409777	0.9318483380324529	0.43300820347154206	0.7510438764252615	0.7814409367634978	0.8996074699676562	0	0	0.0	0.003312262129563484	23
4735	0.021387180221469324	0.0036548793187616965	0.0023201641784580587	0.9441240995387504	-1	0	0	0.3	3	0.7692307692307693	10	0.25	0.6923076923076923	11	9	3	0	0	0.6	10	6	15	0.0	0	0.613713017218261	0.9604507115465913	0.36476880050409777	0.935353053893501	0.4005649910221404	0.7637390257860524	0.9292339023484819	0.9125393655991713	0	0	0.0	0.0023201641784580587	3
138	0.01379247777640161	0.004744131152678787	-0.004185563821670398	0.9255891043044192	-1	0	0	0.3	3	0.6923076923076923	9	0.5	0.5384615384615384	7	7	7	5	0	0.3	10	3	15	0.2777777777777778	0	0.6250981199299426	0.9518203414031321	0.472513004731124	0.9436151851971749	0.6037263115033563	0.8887043150910451	0.7716775033091118	0.9325274252042107	0.14285714285714285	0.7142857142857143	0.0	-0.0004185563821670398	33
2243	0.022124438102269283	0.0018160982388027876	0.0017940080742530255	0.9510280716583707	-1	0.25	1	0.3	3	0.7692307692307693	10	0.25	0.6153846153846154	11	8	3	0	0	0.6	10	6	15	0.0	0.4	0.613713017218261	0.9537402835844071	0.3314209246031433	0.9256122433265522	0.43300820347154206	0.7554890269504242	0.7814409367634978	0.9024835743660417	0	0	0.0	0.0017940080742530255	20
4476	0.0301360426854308	0.004999109519517345	0.0037058396090399884	0.9253772705271723	-1	0	0	0.3	3	0.6923076923076923	9	0.2777777777777778	0.6923076923076923	10	9	4	0	0	0.6666666666666666	9	6	15	0.0	0	0.769968252344192	0.860084322618348	0.556808527652915	0.9389853331661808	0.3901403221466012	0.7568950424791177	0.8745484529329705	0.8693400030700492	0	0	0.0	0.0037058396090399884	9
626	0.011401525908006659	0.00381490126360143	-0.0037377144104745598	0.9718825704554293	-1	0	0	0.5	5	0.46153846153846156	6	0.4166666666666667	0.38461538461538464	8	5	6	2	0	1.0	6	6	15	0.15384615384615385	0.3076923076923077	0.4476542915295608	0.8638391165601796	0.7462706583345161	0.9470104969757993	0.42944361983067847	0.8886915069345344	0.9453108209220016	0.9063111457001343	0.625	0.25	0.0	-0.000373771441047456	9
4802	0.028356600515827765	0.004328574473083205	0.003372702555527976	0.938113550783397	-1	0	0	0.2	2	0.8461538461538461	11	0.2727272727272727	0.7692307692307693	11	10	3	0	0	0.45454545454545453	11	5	15	0.0	0	0.642639100704003	0.9457815430582022	0.36476880050409777	0.9318483380324529	0.43300820347154206	0.7531568625977022	0.7814409367634978	0.899948132672872	0	0	0.0	0.003372702555527976	28
3249	0.027778138551795624	0.003863061173392117	0.0029187978517527884	0.9388359175379942	-1	0	0	0.2	2	0.8461538461538461	11	0.2727272727272727	0.7692307692307693	11	10	3	0	0	0.45454545454545453	11	5	15	0.0	0	0.642639100704003	0.9457815430582022	0.36476880050409777	0.9318483380324529	0.43300820347154206	0.7510438764252615	0.7814409367634978	0.8996074699676562	0	0	0.0	0.0029187978517527884	10
3859	0.02537403193832578	0.004708825244238715	0.004054393512785703	0.9448641558528893	-1	0	0	0.2	2	0.8461538461538461	11	0.2727272727272727	0.7692307692307693	11	10	3	0	0	0.45454545454545453	11	5	15	0.0	0	0.642639100704003	0.9457815430582022	0.36476880050409777	0.9318483380324529	0.40084122077187895	0.7407622374567614	0.7853500830343287	0.8979623496911107	0	0	0.0	0.004054393512785703	102
414	0.008499440199066182	0.004878054391022334	-0.004871774626020399	0.94337703924595	-1	0.3333333333333333	1	0.625	5	0.3	3	0.4	0.3	8	3	3	2	0	0.8333333333333334	6	5	12	0.4	0.2857142857142857	0.5412277589401726	0.8930764209634723	0.539921403425977	0.8916893801950333	0.8177633612958768	0.7890207119496733	0.8652143475112587	0.8641155582556327	0.5625	0.25	0.0	-0.00048717746260203994	5
277	0.013386930295460281	0.005126535125830482	-0.005125287703674809	0.9705505289635956	-1	0	0	0.5	4	0.4444444444444444	4	0.6111111111111112	0.2222222222222222	3	2	7	0	0	0.5	6	3	11	0.0	0.2	0.17363484501814425	0.8718113614996352	0.4800162352689556	0.8721983285794651	0.5370750233514634	0.9264536927657961	0.8706484251196098	0.8931840497046097	0	0	0.0	-0.0005125287703674809	2
2797	0.025871917261740773	0.004032436587421916	0.003263402974671762	0.9434068774637608	-1	0	0	0.2	2	0.8461538461538461	11	0.2727272727272727	0.7692307692307693	11	10	3	0	0	0.45454545454545453	11	5	15	0.0	0	0.642639100704003	0.9457815430582022	0.36476880050409777	0.9318483380324529	0.43300820347154206	0.7510438764252615	0.7814409367634978	0.8996074699676562	0	0	0.0	0.003263402974671762	24
2590	0.02093850908099437	0.003712226907858673	0.0023936218422536608	0.9442317742130606	-1	0	0	0.3	3	0.7692307692307693	10	0.25	0.6923076923076923	11	9	3	0	0	0.6	10	6	15	0.0	0	0.613713017218261	0.9604507115465913	0.36476880050409777	0.935353053893501	0.38270635413626086	0.80939781951936	0.9292339023484819	0.9195301376640987	0	0	0.0	0.0023936218422536608	19
4505	0.025134852513019394	0.004377440206184869	0.003855027502530019	0.9455150044865137	-1	0	0	0.2	2	0.8461538461538461	11	0.2727272727272727	0.7692307692307693	11	10	3	0	0	0.45454545454545453	11	5	15	0.0	0	0.642639100704003	0.9457815430582022	0.36476880050409777	0.9318483380324529	0.43300820347154206	0.7531568625977022	0.7814409367634978	0.899948132672872	0	0	0.0	0.003855027502530019	38
1480	0.014598080027317759	0.005825262622597073	-0.0048013890020016	0.9798469118565227	-1	0.5	2	0.6	6	0.5384615384615384	7	0.3125	0.38461538461538464	11	5	3	0	0	0.75	8	6	15	0.0	0.5714285714285714	0.613713017218261	0.9531554893957191	0.3931863177466737	0.947659444718957	0.43300820347154206	0.7336770075120501	0.8024589509111775	0.909497023856822	0	0	0.0	-0.00048013890020016	6
4493	0.0255732323940348	0.004351223689613072	0.0035169869777735775	0.9440692561450069	-1	0	0	0.2	2	0.8461538461538461	11	0.2727272727272727	0.7692307692307693	11	10	3	0	0	0.45454545454545453	11	5	15	0.0	0	0.642639100704003	0.9457815430582022	0.36476880050409777	0.9318483380324529	0.43300820347154206	0.7531568625977022	0.7814409367634978	0.899948132672872	0	0	0.0	0.0035169869777735775	44
3155	0.025913911870945324	0.004251875856947848	0.0035488358948466167	0.9435950565525427	-1	0	0	0.2	2	0.8461538461538461	11	0.2727272727272727	0.7692307692307693	11	10	3	0	0	0.45454545454545453	11	5	15	0.0	0	0.642639100704003	0.9457815430582022	0.36476880050409777	0.9318483380324529	0.43300820347154206	0.7466142763073638	0.7814409367634978	0.8988962290223597	0	0	0.0	0.0035488358948466167	72
2694	0.02536475686079901	0.004463863267381752	0.0035532277899907564	0.9448494927554599	-1	0	0	0.2	2	0.8461538461538461	11	0.2727272727272727	0.7692307692307693	11	10	3	0	0	0.45454545454545453	11	5	15	0.0	0	0.642639100704003	0.9457815430582022	0.36476880050409777	0.9318483380324529	0.43300820347154206	0.7510438764252615	0.7814409367634978	0.8996074699676562	0	0	0.0	0.0035532277899907564	48
4449	0.013166383071309847	0.0029708962572480464	0.0006106086906380906	0.9748663443880861	-1	0	0	0.42857142857142855	3	0.625	5	0.4166666666666667	0.5	7	4	2	0	0	0.375	8	3	10	0.0	0	0.613713017218261	0.9566295060653909	0.3314209246031433	0.9308994282628019	0.43300820347154206	0.8044112128213645	0.7814409367634978	0.9144671014210729	0	0	0.0	0.0006106086906380906	0
2851	0.02588961889980072	0.004484215053478267	0.003621923391492288	0.943724874841323	-1	0	0	0.2	2	0.8461538461538461	11	0.2727272727272727	0.7692307692307693	11	10	3	0	0	0.45454545454545453	11	5	15	0.0	0	0.642639100704003	0.9457815430582022	0.36476880050409777	0.9318483380324529	0.43300820347154206	0.7510438764252615	0.7814409367634978	0.8996074699676562	0	0	0.0	0.003621923391492288	102
1669	0.023242268898406523	0.002035698935847853	0.001959564902616013	0.9499365745167904	-1	0.25	1	0.3	3	0.7692307692307693	10	0.25	0.6153846153846154	11	8	3	0	0	0.6	10	6	15	0.0	0.4	0.613713017218261	0.9537402835844071	0.3314209246031433	0.9256122433265522	0.43300820347154206	0.7554890269504242	0.7814409367634978	0.9024835743660417	0	0	0.0	0.001959564902616013	43
4699	0.025799217729124795	0.004420369447224809	0.003319532609808123	0.9440831024617808	-1	0	0	0.2	2	0.8461538461538461	11	0.2727272727272727	0.7692307692307693	11	10	3	0	0	0.45454545454545453	11	5	15	0.0	0	0.642639100704003	0.9457815430582022	0.36476880050409777	0.9318483380324529	0.43300820347154206	0.7531568625977022	0.7814409367634978	0.899948132672872	0	0	0.0	0.003319532609808123	18
1998	0.0226035938131297	0.002027134156007124	0.002015830340076218	0.9504497122189337	-1	0.25	1	0.3	3	0.7692307692307693	10	0.25	0.6153846153846154	11	8	3	0	0	0.6	10	6	15	0.0	0.4	0.613713017218261	0.9537402835844071	0.3314209246031433	0.9256122433265522	0.43300820347154206	0.7554890269504242	0.7814409367634978	0.9024835743660417	0	0	0.0	0.002015830340076218	44
781	0.036750529965097124	0.005535223699122268	-0.00035643022216739974	0.9667217493752781	-1	0	0	0.2	2	0.8461538461538461	11	0.3125	0.8461538461538461	12	11	2	0	0	0.3333333333333333	12	4	15	0.0	0	0.628176058961132	0.9641310625561929	0.8217073754582497	0.9425610453030421	0.4665942399519335	0.8737671932094117	0.9313505157196997	0.9355135120533488	0	0	0.0	-3.5643022216739974e-05	10
1245	0.004213849009854872	0.004135206881973446	-0.0041349733652600315	0.9869683081997677	-1	0	0	0.6	6	0.3076923076923077	4	0.46875	0	3	0	11	2	0	0.5	4	8	15	0.08695652173913043	0.14285714285714285	0	0	0	0	0	0	0	0	0	0	0	-0.00041349733652600317	10
767	0.013271076249429282	0.001052813249056508	-4.5396666709152774e-05	0.9779847806057808	-1	0	0	0.4	2	0.6	3	0.5833333333333334	0.6	4	3	2	1	0	0.3333333333333333	6	2	7	0.14285714285714285	0	0.7552391598596155	0.7891351205439981	0.6843751435185604	0.9280127533655739	0.49645980415012214	0.6534540183408762	0.7888502516246413	0.8180975541928073	1.0	0	0.0	-4.539666670915277e-06	24
798	0.01579372963335362	0.0023747121230445786	-0.00223322095463983	0.9813962259277083	-1	0	0	0.2	1	1.0	5	1.0	0.8	4	4	2	2	0	0.14285714285714285	7	1	7	0.25	0	0.871605232508219	0.7896100249459553	0.207458257314104	0.9417290522544048	0.7971650529167579	0.896439065443743	0.966030210800529	0.889713713401946	0.625	0	0.0	-0.000223322095463983	3
448	0.0023543541568214863	0.002151305158364519	-0.002151193534938256	0.9838652426257595	-1	0	0	0.6666666666666666	2	0.0	0	0.6666666666666666	0	1	0	2	0	0	0.6666666666666666	3	2	4	0.0	0	0	0	0	0	0	0	0	0	0	0	0	-0.0002151193534938256	6
1353	0.01279918556611598	0.0006207246399216734	-0.00033667465103315547	0.9745882989638904	-1	0	0	0.4	4	0.6153846153846154	8	0.3125	0.46153846153846156	9	6	5	2	0	0.75	6	8	15	0.18181818181818182	0.3076923076923077	0.613713017218261	0.8882389425778283	0.33291986768733517	0.8981235624206197	0.4434328723470813	0.8864956021511573	0.8389937822466031	0.8910605074998924	0.611111111111111	0.3333333333333333	0.0	-3.366746510331555e-05	48
1492	None	None	None	None	None	0	0	0.3	3	0.7692307692307693	10	0.75	0.3076923076923077	4	4	10	0	0	0.8	4	5	15	0.0	0.3333333333333333	0.35382186023462026	0.8613982944740965	0.5794923544479398	0.8668195927454966	0.3641736519498924	0.7829386990594083	0.8358896502583394	0.8403701124282695	0	0	0.0	None	0
274	0.001791814529361303	0.0017384536678026496	-0.0017373423035484895	0.9835231354070583	-1	0	0	1.0	1	0	0	1.0	0	1	0	0	1	0	0.5	2	1	2	0.3333333333333333	0	0	0	0	0	0	0	0	0	0	0	0	-0.00017373423035484895	14
3663	0.02531591231652094	0.003551089436724748	0.0027277778109426197	0.9399080357629891	-1	0	0	0.2	2	0.8461538461538461	11	0.25	0.6923076923076923	11	9	3	0	0	0.6	10	6	15	0.0	0	0.613713017218261	0.9537402835844071	0.3314209246031433	0.9256122433265522	0.43300820347154206	0.7595330711969701	0.7814409367634978	0.9031275298338636	0	0	0.0	0.0027277778109426197	4
1089	0.013461402203078256	0.0013981027100082861	-0.0013561949050656405	0.9732450627372755	-1	0	0	0.4	4	0.6153846153846154	8	0.3125	0.46153846153846156	9	6	5	2	0	0.75	6	8	15	0.18181818181818182	0.3076923076923077	0.613713017218261	0.8882389425778283	0.3314209246031433	0.9300719250779653	0.4434328723470813	0.9101279528967503	0.820663096139203	0.9109500149411502	0.611111111111111	0.3333333333333333	0.0	-0.00013561949050656404	30
4143	0.02888013985610133	0.0027425569109021243	0.0021190527184617412	0.9276866847580868	-1	0	0	0.2	2	0.8461538461538461	11	0.2727272727272727	0.7692307692307693	11	10	3	0	0	0.45454545454545453	11	5	15	0.0	0	0.642639100704003	0.9437429202997352	0.36476880050409777	0.9318483380324529	0.43300820347154206	0.7531568625977022	0.7814409367634978	0.8987694199558801	0	0	0.0	0.0021190527184617412	7
2803	0.025223676873765737	0.004294364407658422	0.003475365256435185	0.9435868982679761	-1	0	0	0.2	2	0.8461538461538461	11	0.2727272727272727	0.7692307692307693	11	10	3	0	0	0.45454545454545453	11	5	15	0.0	0	0.642639100704003	0.9457815430582022	0.36476880050409777	0.9318483380324529	0.43300820347154206	0.7510438764252615	0.7814409367634978	0.8996074699676562	0	0	0.0	0.003475365256435185	19
3046	0.02594061857286414	0.0045561616734686484	0.003409799518411385	0.9437396466737047	-1	0	0	0.2	2	0.8461538461538461	11	0.2727272727272727	0.7692307692307693	11	10	3	0	0	0.45454545454545453	11	5	15	0.0	0	0.642639100704003	0.9457815430582022	0.36476880050409777	0.9318483380324529	0.43300820347154206	0.7510438764252615	0.7814409367634978	0.8996074699676562	0	0	0.0	0.003409799518411385	40
2926	0.02568833027752354	0.004941912924025303	0.004297783017072079	0.9448784341700749	-1	0	0	0.2	2	0.8461538461538461	11	0.2727272727272727	0.7692307692307693	11	10	3	0	0	0.45454545454545453	11	5	15	0.0	0	0.642639100704003	0.9457815430582022	0.36476880050409777	0.9318483380324529	0.43300820347154206	0.7510438764252615	0.7814409367634978	0.8996074699676562	0	0	0.0	0.004297783017072079	21
238	0.0023973290155252527	0.0022088352817916388	-0.0022081342818112276	0.9849247840698693	-1	0	0	0.5	1	1.0	1	1.0	0	1	0	1	1	0	0.3333333333333333	3	1	3	0.2	0	0	0	0	0	0	0	0	0	0	0	0	-0.00022081342818112276	10
836	0.007672684605092042	0.004385903306988105	-0.004353904332806804	0.9826181883087177	-1	0	0	0.4444444444444444	4	0.45454545454545453	5	0.4642857142857143	0.2727272727272727	6	3	6	2	0	0.5714285714285714	7	4	13	0.15384615384615385	0.36363636363636365	0.24741005249414827	0.8798003831303379	0.4743911094429231	0.942002486715597	0.46495971712130874	0.8879577790320533	0.9015680012061951	0.9074368170594621	0.6666666666666667	0.5	0.0	-0.00043539043328068045	6
4734	0.02228870084036894	0.0016307560858780873	-0.0014150224999009702	0.9735089122622653	-1	0	0	0.2	2	0.8461538461538461	11	0.38461538461538464	0.7692307692307693	12	10	2	0	0	0.23076923076923078	13	3	15	0.0	0	0.628176058961132	0.9450572397386942	0.8106136479452626	0.9533389823049545	0.41678659724684125	0.7698815742727327	0.9007259539350776	0.9134536523931984	0	0	0.0	-0.000141502249990097	1
4082	0.025395896041471543	0.0043765172517495465	0.003249905643000132	0.9450589801199994	-1	0	0	0.2	2	0.8461538461538461	11	0.2727272727272727	0.7692307692307693	11	10	3	0	0	0.45454545454545453	11	5	15	0.0	0	0.642639100704003	0.9457815430582022	0.36476880050409777	0.9318483380324529	0.43300820347154206	0.7510438764252615	0.7814409367634978	0.8996074699676562	0	0	0.0	0.003249905643000132	12
95	0.01184809423867529	0.004453075450022918	-0.004452528422196659	0.9726418844554037	-1	0	0	0.5	5	0.5384615384615384	7	0.375	0.3076923076923077	6	4	8	5	0	0.625	5	8	15	0.2777777777777778	0.25	0.4816232654264018	0.7933287986796281	0.23324506809000303	0.9584357809468064	0.314594460740039	0.73069676983202	0.8490329118387603	0.8614171681760435	0.16666666666666666	0.3333333333333333	0.0	-0.00044525284221966585	47
2549	0.03584573381978859	0.007160565379512062	-0.00404418946149124	0.8657457612789742	-1	0	0	0.1	1	1.0	13	1.0	1.0	14	13	0	0	0	0.06666666666666667	15	1	15	0.0	0	0.613713017218261	0.9556582810407285	0.3314209246031433	0.924375091908775	0.4434328723470813	0.7805752884425671	0.8165743609750833	0.9072863916369643	0	0	0.0	-0.00040441894614912403	1
2905	0.02550912810499145	0.0044183932701249125	0.003340065740989719	0.9440385003423151	-1	0	0	0.2	2	0.8461538461538461	11	0.2727272727272727	0.7692307692307693	11	10	3	0	0	0.45454545454545453	11	5	15	0.0	0	0.642639100704003	0.9457815430582022	0.36476880050409777	0.9318483380324529	0.43300820347154206	0.7510438764252615	0.7814409367634978	0.8996074699676562	0	0	0.0	0.003340065740989719	36
3375	0.025253275520983966	0.004388012498785809	0.0035061067787275826	0.9443114957169473	-1	0	0	0.2	2	0.8461538461538461	11	0.2727272727272727	0.7692307692307693	11	10	3	0	0	0.45454545454545453	11	5	15	0.0	0	0.642639100704003	0.9457815430582022	0.36476880050409777	0.9318483380324529	0.43300820347154206	0.7510438764252615	0.7814409367634978	0.8996074699676562	0	0	0.0	0.0035061067787275826	15
1722	0.014960267752849596	0.005391435222692907	-0.005116619997458066	0.9722510378719452	-1	0.25	1	0.6	6	0.38461538461538464	5	0.45454545454545453	0.38461538461538464	10	5	4	0	0	0.2727272727272727	11	3	15	0.0	0.5	0.2099888452732821	0.9399910652048991	0.4772930190524571	0.9255701304869477	0.44794822013153307	0.7760314461713592	0.8186142014799901	0.8976644260650449	0	0	0.0	-0.0005116619997458066	6
1763	0.022539095529107708	0.0017906000191609329	0.0017569515171592933	0.9509765257131636	-1	0.25	1	0.3	3	0.7692307692307693	10	0.25	0.6153846153846154	11	8	3	0	0	0.6	10	6	15	0.0	0.4	0.613713017218261	0.9537402835844071	0.3314209246031433	0.9256122433265522	0.43300820347154206	0.7554890269504242	0.7814409367634978	0.9024835743660417	0	0	0.0	0.0017569515171592933	52
4444	0.025244374914333956	0.004917779635711742	0.0018706145519312815	0.9693006725311136	-1	0	0	0.3	3	0.6923076923076923	9	0.2777777777777778	0.5384615384615384	10	7	4	0	0	0.6666666666666666	9	6	15	0.0	0	0.769968252344192	0.9517555617516077	0.571017286274203	0.9441116326397381	0.43300820347154206	0.7639020382769551	0.8265833214849901	0.9111455375681895	0	0	0.0	0.0018706145519312815	4
3736	0.025869504722544574	0.0043089418356287625	0.003331899726666097	0.9438299923009804	-1	0	0	0.2	2	0.8461538461538461	11	0.2727272727272727	0.7692307692307693	11	10	3	0	0	0.45454545454545453	11	5	15	0.0	0	0.642639100704003	0.9457815430582022	0.36476880050409777	0.9318483380324529	0.43300820347154206	0.7510438764252615	0.7814409367634978	0.8996074699676562	0	0	0.0	0.003331899726666097	11
534	0.0018292012872892138	0.0016432473004780225	-0.0016431991481191247	0.9846627765936086	-1	0	0	1.0	1	0	0	1.0	0	1	0	0	1	0	0.5	2	1	2	0.3333333333333333	0	0	0	0	0	0	0	0	0	0	0	0	-0.00016431991481191248	15
1922	0.02299793971890095	0.001837044598053323	0.0018261780172914158	0.9499548347450847	-1	0.25	1	0.3	3	0.7692307692307693	10	0.25	0.6153846153846154	11	8	3	0	0	0.6	10	6	15	0.0	0.4	0.613713017218261	0.9537402835844071	0.3314209246031433	0.9256122433265522	0.43300820347154206	0.7554890269504242	0.7814409367634978	0.9024835743660417	0	0	0.0	0.0018261780172914158	31
507	0.002024021986434663	0.0019916593913825147	-0.0019916034048040494	0.9848824444353981	-1	0	0	1.0	2	0.0	0	0.75	0	2	0	0	0	0	1.0	2	2	3	0.0	0	0	0	0	0	0	0	0	0	0	0	0	-0.00019916034048040495	14
3215	0.02866910507227721	0.003991162235678039	0.0029389961885886925	0.9378961164915456	-1	0	0	0.2	2	0.8461538461538461	11	0.2727272727272727	0.7692307692307693	11	10	3	0	0	0.45454545454545453	11	5	15	0.0	0	0.642639100704003	0.9457815430582022	0.36476880050409777	0.9318483380324529	0.43300820347154206	0.7510438764252615	0.7814409367634978	0.8996074699676562	0	0	0.0	0.0029389961885886925	7
1212	0.012649311626816786	0.0014108898377120972	-0.0013703922820264534	0.9725784481520245	-1	0	0	0.4	4	0.6153846153846154	8	0.3125	0.46153846153846156	9	6	5	2	0	0.75	6	8	15	0.18181818181818182	0.3076923076923077	0.613713017218261	0.8882389425778283	0.3314209246031433	0.9382025480723323	0.46661625372453797	0.88534631041546	0.8389937822466031	0.9071240666513352	0.6666666666666666	0.3333333333333333	0.0	-0.00013703922820264535	36
130	0.003651657983469078	0.0033493200424899697	-0.003348882783094244	0.9784679692088132	-1	0	0	0.6	3	0.6	3	0.7777777777777778	0.2	4	1	2	2	0	1.0	3	3	7	0.4	0.5	0.48587195631770264	0.9481099489370087	0.7349576821159236	0.9310462437851625	0.5277342501283162	0.9780958379733388	0.9512174882908447	0.9569909106254947	0.625	0.5	0.0	-0.0003348882783094244	24
216	0.027103817145837594	0.005278918333016871	-0.004919004180739607	0.9201689369478716	-1	0.25	1	0.3	3	0.7692307692307693	10	0.23809523809523808	0.6923076923076923	11	9	3	2	0	0.7777777777777778	9	7	15	0.25	0.25	0.6509425303856982	0.856952189808752	0.2960473299577081	0.9043511138477369	0.3647525038566894	0.9037690644754578	0.8794238408710214	0.8901414362734601	0.5454545454545454	0.18181818181818182	0.0	-0.0004919004180739606	14
785	0.011021767758637507	0.0024725290005254874	-0.002111491422824868	0.9743857560422353	-1	0	0	0.5	5	0.46153846153846156	6	0.35714285714285715	0.38461538461538464	8	5	6	2	0	0.8571428571428571	6	7	15	0.15384615384615385	0.3076923076923077	0.4492721384666377	0.8912912257291133	0.45837634685018813	0.9395610935473908	0.4596881112489689	0.8881500020537026	0.8209943941358977	0.9094210903648762	0.625	0.375	0.0	-0.0002111491422824868	28
2623	0.028321997046220043	0.0041519951193832475	0.003114868083045494	0.9385152238232433	-1	0	0	0.2	2	0.8461538461538461	11	0.2727272727272727	0.7692307692307693	11	10	3	0	0	0.45454545454545453	11	5	15	0.0	0	0.642639100704003	0.9457815430582022	0.36476880050409777	0.9318483380324529	0.43300820347154206	0.7510438764252615	0.7814409367634978	0.8996074699676562	0	0	0.0	0.003114868083045494	21
4165	0.02526243654849574	0.004316267626953678	0.003492535214404892	0.94393954885616	-1	0	0	0.2	2	0.8461538461538461	11	0.2727272727272727	0.7692307692307693	11	10	3	0	0	0.45454545454545453	11	5	15	0.0	0	0.642639100704003	0.9457815430582022	0.36476880050409777	0.9318483380324529	0.43300820347154206	0.7531568625977022	0.7814409367634978	0.899948132672872	0	0	0.0	0.003492535214404892	34
3641	0.028258272514955437	0.0038835553385517868	0.002870896779874881	0.9389072609247668	-1	0	0	0.2	2	0.8461538461538461	11	0.2727272727272727	0.7692307692307693	11	10	3	0	0	0.45454545454545453	11	5	15	0.0	0	0.642639100704003	0.9457815430582022	0.36476880050409777	0.9318483380324529	0.43300820347154206	0.7510438764252615	0.7814409367634978	0.8996074699676562	0	0	0.0	0.002870896779874881	5
2396	0.025580371683852354	0.004193701380905643	0.003327573474012899	0.9439394358816608	-1	0	0	0.2	2	0.8461538461538461	11	0.2727272727272727	0.7692307692307693	11	10	3	0	0	0.45454545454545453	11	5	15	0.0	0	0.642639100704003	0.9457815430582022	0.36476880050409777	0.9318483380324529	0.43300820347154206	0.7510438764252615	0.7814409367634978	0.8996074699676562	0	0	0.0	0.003327573474012899	50
3545	0.025290828601468245	0.0042975555687531355	0.0033790008038783875	0.943976798309425	-1	0	0	0.2	2	0.8461538461538461	11	0.2727272727272727	0.7692307692307693	11	10	3	0	0	0.45454545454545453	11	5	15	0.0	0	0.642639100704003	0.9457815430582022	0.36476880050409777	0.9318483380324529	0.43300820347154206	0.7510438764252615	0.7814409367634978	0.8996074699676562	0	0	0.0	0.0033790008038783875	13
2843	0.024859701790828196	0.0041218871881325185	0.003578492334389437	0.944233265832521	-1	0	0	0.2	2	0.8461538461538461	11	0.2727272727272727	0.7692307692307693	11	10	3	0	0	0.45454545454545453	11	5	15	0.0	0	0.642639100704003	0.9457815430582022	0.36476880050409777	0.9318483380324529	0.43300820347154206	0.7510438764252615	0.7814409367634978	0.8996074699676562	0	0	0.0	0.003578492334389437	29
721	0.021771236066000232	0.005930684792734985	-0.005891158063393538	0.9391466563008162	-1	0	0	0.25	2	0.7777777777777778	7	0.3142857142857143	0.6666666666666666	8	6	2	0	0	0.7142857142857143	5	7	11	0.0	0	0.2512309175342863	0.940121285705326	0.6013465316899678	0.8968964072461413	0.4619142519544878	0.8963446901490034	0.8878742111911753	0.9135719059979629	0	0	0.0	-0.0005891158063393539	4
4571	0.0256418253622234	0.004705576013085914	0.004159381414976801	0.9448296554707132	-1	0	0	0.2	2	0.8461538461538461	11	0.2727272727272727	0.7692307692307693	11	10	3	0	0	0.45454545454545453	11	5	15	0.0	0	0.642639100704003	0.9457815430582022	0.36476880050409777	0.9318483380324529	0.43300820347154206	0.7531568625977022	0.7814409367634978	0.899948132672872	0	0	0.0	0.004159381414976801	121
2325	0.023275553445427817	0.0016343450814507714	0.00162403488780394	0.950386035270238	-1	0.25	1	0.3	3	0.7692307692307693	10	0.25	0.6153846153846154	11	8	3	0	0	0.6	10	6	15	0.0	0.4	0.613713017218261	0.9537402835844071	0.3314209246031433	0.9256122433265522	0.43300820347154206	0.7554890269504242	0.7814409367634978	0.9024835743660417	0	0	0.0	0.00162403488780394	9
3364	0.026366963165977607	0.004793201717443436	0.0041035379716593285	0.9434596573600662	-1	0	0	0.2	2	0.8461538461538461	11	0.2727272727272727	0.7692307692307693	11	10	3	0	0	0.45454545454545453	11	5	15	0.0	0	0.642639100704003	0.9457815430582022	0.36476880050409777	0.9318483380324529	0.43300820347154206	0.7510438764252615	0.7814409367634978	0.8996074699676562	0	0	0.0	0.0041035379716593285	13
1357	0.022776641251713792	0.0020674202546927863	0.0019747500201045425	0.9501615656915536	-1	0.25	1	0.3	3	0.7692307692307693	10	0.25	0.6153846153846154	11	8	3	0	0	0.6	10	6	15	0.0	0.4	0.613713017218261	0.9537402835844071	0.3314209246031433	0.9256122433265522	0.43300820347154206	0.7554890269504242	0.7814409367634978	0.9024835743660417	0	0	0.0	0.0019747500201045425	104
2284	0.02216487239669835	0.0017501772692464562	0.0017501766877708294	0.9504895916601053	-1	0.25	1	0.3	3	0.7692307692307693	10	0.25	0.6153846153846154	11	8	3	0	0	0.6	10	6	15	0.0	0.4	0.613713017218261	0.9537402835844071	0.3314209246031433	0.9256122433265522	0.43300820347154206	0.7554890269504242	0.7814409367634978	0.9024835743660417	0	0	0.0	0.0017501766877708294	21
2634	0.03017678741342875	0.00499524018348029	0.003747517933660278	0.9255568853031816	-1	0	0	0.3	3	0.6923076923076923	9	0.2777777777777778	0.6923076923076923	10	9	4	0	0	0.6666666666666666	9	6	15	0.0	0	0.769968252344192	0.860084322618348	0.556808527652915	0.9389853331661808	0.40084122077187895	0.7530327369055386	0.8739176419534469	0.8685474571583086	0	0	0.0	0.003747517933660278	25
3468	0.025721440930115577	0.003904962288940451	0.0033590349172371876	0.9431531273873229	-1	0	0	0.2	2	0.8461538461538461	11	0.2727272727272727	0.7692307692307693	11	10	3	0	0	0.45454545454545453	11	5	15	0.0	0	0.642639100704003	0.9457815430582022	0.36476880050409777	0.9318483380324529	0.43300820347154206	0.7510438764252615	0.7814409367634978	0.8996074699676562	0	0	0.0	0.0033590349172371876	12
4000	0.025960731534793793	0.004174675538693458	0.0034387835289510582	0.9433049218981056	-1	0	0	0.2	2	0.8461538461538461	11	0.2727272727272727	0.7692307692307693	11	10	3	0	0	0.45454545454545453	11	5	15	0.0	0	0.642639100704003	0.9457815430582022	0.36476880050409777	0.9318483380324529	0.43300820347154206	0.7510438764252615	0.7814409367634978	0.8996074699676562	0	0	0.0	0.0034387835289510582	20
2861	0.021485195073474773	0.00364898590219591	0.0023402511362598947	0.9440371045078091	-1	0	0	0.3	3	0.7692307692307693	10	0.25	0.6923076923076923	11	9	3	0	0	0.6	10	6	15	0.0	0	0.613713017218261	0.9604507115465913	0.36476880050409777	0.935353053893501	0.41126588964741817	0.763893042840322	0.9292339023484819	0.91256207583445	0	0	0.0	0.0023402511362598947	6
3430	0.024785556269766033	0.0045118099597960615	0.003664442362959865	0.9437687315192426	-1	0	0	0.2	2	0.8461538461538461	11	0.2727272727272727	0.7692307692307693	11	10	3	0	0	0.45454545454545453	11	5	15	0.0	0	0.642639100704003	0.9457815430582022	0.36476880050409777	0.9318483380324529	0.43300820347154206	0.7510438764252615	0.7814409367634978	0.8996074699676562	0	0	0.0	0.003664442362959865	41
3999	0.025299793823762053	0.00431311323675759	0.0033740369261702095	0.9439769034175202	-1	0	0	0.2	2	0.8461538461538461	11	0.2727272727272727	0.7692307692307693	11	10	3	0	0	0.45454545454545453	11	5	15	0.0	0	0.642639100704003	0.9457815430582022	0.36476880050409777	0.9318483380324529	0.40084122077187895	0.7407622374567614	0.7853500830343287	0.8979623496911107	0	0	0.0	0.0033740369261702095	26
4379	0.029690898889196213	0.004729740241354827	0.0035735527638026472	0.9260316174411214	-1	0	0	0.3	3	0.6923076923076923	9	0.2777777777777778	0.6923076923076923	10	9	4	0	0	0.6666666666666666	9	6	15	0.0	0	0.769968252344192	0.860084322618348	0.556808527652915	0.9389853331661808	0.3901403221466012	0.7568950424791177	0.8745484529329705	0.8693400030700492	0	0	0.0	0.0035735527638026472	13
961	0.012847771422124073	0.0013660141123533393	-0.0013224464282880167	0.9724226036247628	-1	0	0	0.4	4	0.6153846153846154	8	0.3125	0.46153846153846156	9	6	5	2	0	0.75	6	8	15	0.18181818181818182	0.3076923076923077	0.613713017218261	0.8882389425778283	0.3314209246031433	0.9382025480723323	0.4434328723470813	0.8864956021511573	0.8389937822466031	0.9074429347654599	0.611111111111111	0.3333333333333333	0.0	-0.00013224464282880167	59
4862	0.02586321061593566	0.004246666864065636	0.0034347847065164957	0.9442672321155838	-1	0	0	0.2	2	0.8461538461538461	11	0.2727272727272727	0.7692307692307693	11	10	3	0	0	0.45454545454545453	11	5	15	0.0	0	0.642639100704003	0.9457815430582022	0.36476880050409777	0.9318483380324529	0.43300820347154206	0.7531568625977022	0.7814409367634978	0.899948132672872	0	0	0.0	0.0034347847065164957	20
842	0.012664019065637543	0.000617279769074671	-0.0002981341035627892	0.9788991802915702	-1	0	0	0.4	2	0.6	3	0.5833333333333334	0.6	4	3	2	1	0	0.3333333333333333	6	2	7	0.14285714285714285	0	0.7552391598596155	0.7891351205439981	0.6843751435185604	0.9280127533655739	0.49645980415012214	0.6534540183408762	0.7888502516246413	0.8180975541928073	1.0	0	0.0	-2.981341035627892e-05	86
2657	0.02577718805715546	0.004974434117696581	0.0042523015737860855	0.944042439656468	-1	0	0	0.2	2	0.8461538461538461	11	0.2727272727272727	0.7692307692307693	11	10	3	0	0	0.45454545454545453	11	5	15	0.0	0	0.642639100704003	0.9457815430582022	0.36476880050409777	0.9318483380324529	0.43300820347154206	0.7510438764252615	0.7814409367634978	0.8996074699676562	0	0	0.0	0.0042523015737860855	97
2180	0.02837262196425918	0.0055185839170045275	-0.0013915944388810059	0.6542068796069886	-1	0	0	0.2	2	0.8461538461538461	11	0.25	0.6923076923076923	10	9	4	0	0	0.6	10	6	15	0.0	0	0.628176058961132	0.9598014884901894	0.3931863177466737	0.9265108987432351	0.4382205379093117	0.770679697900193	0.8024589509111775	0.9094094978803146	0	0	0.0	-0.0001391594438881006	9
1095	0.013398859042781923	0.0008114034680752622	-0.0007832104672225074	0.9731234831989068	-1	0	0	0.4	4	0.6153846153846154	8	0.3125	0.46153846153846156	9	6	5	2	0	0.75	6	8	15	0.18181818181818182	0.3076923076923077	0.613713017218261	0.8882389425778283	0.4564506539743959	0.9400998821853735	0.41126588964741817	0.8878355348364333	0.8389937822466031	0.9087390656826414	0.611111111111111	0.3333333333333333	0.0	-7.832104672225074e-05	49
1269	0.020213562102000465	0.005691442041105723	-0.005687439598907822	0.9752220756723873	-1	0	0	0.6	6	0.3076923076923077	4	0.4166666666666667	0.23076923076923078	6	3	8	0	0	0.4444444444444444	9	4	15	0.0	0.14285714285714285	0.37261294569920117	0.9563807581697233	0.5794923544479398	0.9252145508889155	0.44890705571431433	0.8920055138690844	0.8939762741161081	0.9290036412085325	0	0	0.0	-0.0005687439598907821	6
851	0.024328239619969792	0.002895926975003893	-0.001989044755619927	0.9580997663347909	-1	0	0	0.3	3	0.6923076923076923	9	0.3	0.6923076923076923	12	9	2	0	0	0.5	10	5	15	0.0	0	0.613713017218261	0.9359370811786264	0.5876912242246802	0.9503910519751725	0.4258559358493888	0.8206698356160259	0.9037309668451761	0.9156834361966393	0	0	0.0	-0.0001989044755619927	19
3591	0.026022537231595807	0.0041954026136505245	0.003265201706445306	0.9440607992675406	-1	0	0	0.2	2	0.8461538461538461	11	0.2727272727272727	0.7692307692307693	11	10	3	0	0	0.45454545454545453	11	5	15	0.0	0	0.642639100704003	0.9457815430582022	0.36476880050409777	0.9318483380324529	0.43300820347154206	0.7510438764252615	0.7814409367634978	0.8996074699676562	0	0	0.0	0.003265201706445306	8
1999	0.02264241828322575	0.0016826945804964272	0.0016709961183656113	0.9501052189223096	-1	0.25	1	0.3	3	0.7692307692307693	10	0.25	0.6153846153846154	11	8	3	0	0	0.6	10	6	15	0.0	0.4	0.613713017218261	0.9537402835844071	0.3314209246031433	0.9256122433265522	0.43300820347154206	0.7554890269504242	0.7814409367634978	0.9024835743660417	0	0	0.0	0.0016709961183656113	22
3821	0.02591180080104046	0.003965694061426454	0.0032215907202412203	0.9436616912605833	-1	0	0	0.2	2	0.8461538461538461	11	0.2727272727272727	0.7692307692307693	11	10	3	0	0	0.45454545454545453	11	5	15	0.0	0	0.642639100704003	0.9457815430582022	0.36476880050409777	0.9318483380324529	0.43300820347154206	0.7510438764252615	0.7814409367634978	0.8996074699676562	0	0	0.0	0.0032215907202412203	10
1047	0.004084794846970407	0.0038996719942385343	-0.003889457882658694	0.9760522564672552	-1	0.25	1	0.7	7	0.23076923076923078	3	0.42857142857142855	0.07692307692307693	1	1	13	2	0	0.7142857142857143	5	7	15	0.06666666666666667	0.2	0.613713017218261	0.5	0.20144146196137153	0.5	0.6393986030119728	0.5	0.881503948070658	0.5	1.0	1.0	0.8506222440131381	-0.00038894578826586943	7
2653	0.02940412355473877	0.0102683503098972	-0.0036778126922491832	0.9692423387091895	-1	0	0	0.3	3	0.6923076923076923	9	0.5769230769230769	0.6153846153846154	11	8	3	0	0	0.15384615384615385	13	2	15	0.0	0	0.613713017218261	0.8947312920137185	0.3314209246031433	0.8393074857823206	0.4424437995677537	0.7578502713729283	0.736793245834086	0.8381698931389698	0	0	0.0	-0.0003677812692249183	1
4349	0.028458944524986325	0.0039322949060463476	0.002970158835135519	0.9376499517865056	-1	0	0	0.2	2	0.8461538461538461	11	0.2727272727272727	0.7692307692307693	11	10	3	0	0	0.45454545454545453	11	5	15	0.0	0	0.642639100704003	0.9457815430582022	0.36476880050409777	0.9318483380324529	0.43300820347154206	0.7531568625977022	0.7814409367634978	0.899948132672872	0	0	0.0	0.002970158835135519	18
2295	0.024200004763312626	0.002721013997081092	0.00028556635644685414	0.9565098494309409	-1	0.25	1	0.3	3	0.7692307692307693	10	0.25	0.6153846153846154	11	8	3	0	0	0.6	10	6	15	0.0	0.4	0.613713017218261	0.9537402835844071	0.3314209246031433	0.9358455656638595	0.43300820347154206	0.7554890269504242	0.820663096139203	0.9070492864632191	0	0	0.0	0.00028556635644685414	8
2230	0.022683715530013183	0.0019293614050590786	0.0018348497623619868	0.9508263742367327	-1	0.25	1	0.3	3	0.7692307692307693	10	0.25	0.6153846153846154	11	8	3	0	0	0.6	10	6	15	0.0	0.4	0.613713017218261	0.9537402835844071	0.3314209246031433	0.9256122433265522	0.43300820347154206	0.7554890269504242	0.7814409367634978	0.9024835743660417	0	0	0.0	0.0018348497623619868	7
3004	0.02537563566809768	0.004110592111525824	0.00326240707510036	0.9439131068373796	-1	0	0	0.2	2	0.8461538461538461	11	0.2727272727272727	0.7692307692307693	11	10	3	0	0	0.45454545454545453	11	5	15	0.0	0	0.642639100704003	0.9457815430582022	0.36476880050409777	0.9318483380324529	0.43300820347154206	0.7510438764252615	0.7814409367634978	0.8996074699676562	0	0	0.0	0.00326240707510036	15
2542	0.030331957234876663	0.0047439270718624945	0.0034312734433671562	0.9255588331810389	-1	0	0	0.3	3	0.6923076923076923	9	0.2777777777777778	0.6923076923076923	10	9	4	0	0	0.6666666666666666	9	6	15	0.0	0	0.769968252344192	0.860084322618348	0.556808527652915	0.9389853331661808	0.40084122077187895	0.7530327369055386	0.8739176419534469	0.8685474571583086	0	0	0.0	0.0034312734433671562	21
3365	0.02589545952271986	0.004138613099190248	0.0033260837389497925	0.9434575569557906	-1	0	0	0.2	2	0.8461538461538461	11	0.2727272727272727	0.7692307692307693	11	10	3	0	0	0.45454545454545453	11	5	15	0.0	0	0.642639100704003	0.9457815430582022	0.36476880050409777	0.9318483380324529	0.43300820347154206	0.7510438764252615	0.7814409367634978	0.8996074699676562	0	0	0.0	0.0033260837389497925	19
3226	0.02517444522587857	0.004178240231974951	0.0032787627497254616	0.9441337196487372	-1	0	0	0.2	2	0.8461538461538461	11	0.2727272727272727	0.7692307692307693	11	10	3	0	0	0.45454545454545453	11	5	15	0.0	0	0.642639100704003	0.9457815430582022	0.36476880050409777	0.9318483380324529	0.43300820347154206	0.7510438764252615	0.7814409367634978	0.8996074699676562	0	0	0.0	0.0032787627497254616	17
3107	0.028477498447454404	0.004096874785082119	0.003094822895760367	0.938563411095741	-1	0	0	0.2	2	0.8461538461538461	11	0.2727272727272727	0.7692307692307693	11	10	3	0	0	0.45454545454545453	11	5	15	0.0	0	0.642639100704003	0.9457815430582022	0.36476880050409777	0.9318483380324529	0.43300820347154206	0.7510438764252615	0.7814409367634978	0.8996074699676562	0	0	0.0	0.003094822895760367	13
2499	0.02849877180126364	0.0038524382022214285	0.002997580073271671	0.9377039223396678	-1	0	0	0.2	2	0.8461538461538461	11	0.2727272727272727	0.7692307692307693	11	10	3	0	0	0.45454545454545453	11	5	15	0.0	0	0.642639100704003	0.9457815430582022	0.36476880050409777	0.9318483380324529	0.43300820347154206	0.7510438764252615	0.7814409367634978	0.8996074699676562	0	0	0.0	0.002997580073271671	53
2399	0.025753188483706547	0.004173274045242544	0.0033228042994358485	0.943923459524903	-1	0	0	0.2	2	0.8461538461538461	11	0.2727272727272727	0.7692307692307693	11	10	3	0	0	0.45454545454545453	11	5	15	0.0	0	0.642639100704003	0.9457815430582022	0.36476880050409777	0.9318483380324529	0.43300820347154206	0.7510438764252615	0.7814409367634978	0.8996074699676562	0	0	0.0	0.0033228042994358485	63
4037	0.03392037935770985	0.0029217127866795535	-0.002918002267096835	0.6433756617360387	-1	0	0	0.2	2	0.8461538461538461	11	0.3125	0.7692307692307693	11	10	3	0	0	0.3333333333333333	12	4	15	0.0	0	0.642639100704003	0.9457815430582022	0.36476880050409777	0.9318483380324529	0.43300820347154206	0.7531568625977022	0.7814409367634978	0.899948132672872	0	0	0.0	-0.0002918002267096835	2
539	0.0019313062111877052	0.001896723129671799	-0.0018966722100322365	0.9848328692023229	-1	0	0	1.0	2	0.0	0	0.75	0	1	0	1	0	0	1.0	2	2	3	0.0	0	0	0	0	0	0	0	0	0	0	0	0	-0.00018966722100322364	45
3374	0.02606518839080685	0.00494317474796046	0.004192239242895934	0.9436250070090485	-1	0	0	0.2	2	0.8461538461538461	11	0.2727272727272727	0.7692307692307693	11	10	3	0	0	0.45454545454545453	11	5	15	0.0	0	0.642639100704003	0.9457815430582022	0.36476880050409777	0.9318483380324529	0.43300820347154206	0.7510438764252615	0.7814409367634978	0.8996074699676562	0	0	0.0	0.004192239242895934	30
681	0.015719412148173947	0.0029850329900564035	-0.0029846126471903575	0.9815886657998143	-1	0	0	0.2	1	1.0	5	1.0	1.0	6	5	0	0	0	0.14285714285714285	7	1	7	0.0	0	0.4307006950265281	0.8532330177079808	0.3085553777379372	0.894175325761211	0.6821455617835678	0.6233086886356587	0.8382830349381919	0.8124446065646512	0	0	0.0	-0.00029846126471903573	7
20	0.015437437278605212	0.0066430932867987385	-0.006287602597688262	0.9836133829733554	-1	0	0	0.3	3	0.8461538461538461	11	0.35714285714285715	0.6153846153846154	11	8	3	1	0	0.8571428571428571	7	6	15	0.14285714285714285	0.36363636363636365	0.7539898650292216	0.9530351858283662	0.5701315431646136	0.9109792881144628	0.5900609535264477	0.9287562550464684	0.8821763508906815	0.9330521944738527	1.0	0.5454545454545454	0.0	-0.0006287602597688263	9
1180	0.007945764336897618	0.006540939864457271	-0.006537063607470823	0.9678354441369489	-1	0	0	0.5	4	0.4444444444444444	4	0.36666666666666664	0.2222222222222222	5	2	5	2	0	0.8333333333333334	5	6	11	0.18181818181818182	0.2222222222222222	0.613713017218261	0.8872351668318683	0.3314209246031433	0.6598051074397685	0.39739347130173147	0.9330564421147649	0.8072398176899046	0.8565118552834848	0.6	0.4	0.0	-0.0006537063607470823	5
435	0.013163685196470654	0.0007252043670778869	1.7444223453881535e-05	0.9789680039990014	-1	0	0	0.4	2	0.6	3	0.5833333333333334	0.6	4	3	2	1	0	0.3333333333333333	6	2	7	0.14285714285714285	0	0.7552391598596155	0.7891351205439981	0.6843751435185604	0.9280127533655739	0.49645980415012214	0.6534540183408762	0.7888502516246413	0.8180975541928073	1.0	0	0.0	1.7444223453881535e-05	21
1484	0.002708490112288722	0.002672560033875743	-0.002646634563591803	0.9792126242495576	-1	0	0	0.75	3	0.0	0	0.5555555555555556	0	0	0	4	0	0	1.0	3	3	5	0.0	0	0	0	0	0	0	0	0	0	0	0	0	-0.1	3
3224	0.025972594797467233	0.004316362045174784	0.00339615122072981	0.94383903915412	-1	0	0	0.2	2	0.8461538461538461	11	0.2727272727272727	0.7692307692307693	11	10	3	0	0	0.45454545454545453	11	5	15	0.0	0	0.642639100704003	0.9457815430582022	0.36476880050409777	0.9318483380324529	0.43300820347154206	0.7510438764252615	0.7814409367634978	0.8996074699676562	0	0	0.0	0.00339615122072981	30
3812	0.028274855432939006	0.0042638158819466145	0.003186546563123594	0.938357954532163	-1	0	0	0.2	2	0.8461538461538461	11	0.2727272727272727	0.7692307692307693	11	10	3	0	0	0.45454545454545453	11	5	15	0.0	0	0.642639100704003	0.9457815430582022	0.36476880050409777	0.9318483380324529	0.43300820347154206	0.7531568625977022	0.7814409367634978	0.899948132672872	0	0	0.0	0.003186546563123594	16
2513	0.025424126268600435	0.004007900487926523	0.003292804648239732	0.9433289154841387	-1	0	0	0.2	2	0.8461538461538461	11	0.2727272727272727	0.7692307692307693	11	10	3	0	0	0.45454545454545453	11	5	15	0.0	0	0.642639100704003	0.9457815430582022	0.36476880050409777	0.9318483380324529	0.43300820347154206	0.7510438764252615	0.7814409367634978	0.8996074699676562	0	0	0.0	0.003292804648239732	19
1955	0.023033225205579825	0.001668413864787989	0.0016669640602094843	0.9500046409839116	-1	0.25	1	0.3	3	0.7692307692307693	10	0.25	0.6153846153846154	11	8	3	0	0	0.6	10	6	15	0.0	0.4	0.613713017218261	0.9537402835844071	0.3314209246031433	0.9256122433265522	0.43300820347154206	0.7554890269504242	0.7814409367634978	0.9024835743660417	0	0	0.0	0.0016669640602094843	21
1942	0.02375500184680749	0.003749713062453954	0.0021139292081036815	0.9510557233343344	-1	0.25	1	0.3	3	0.7692307692307693	10	0.25	0.6153846153846154	11	8	3	0	0	0.6	10	6	15	0.0	0.4	0.613713017218261	0.9537402835844071	0.3314209246031433	0.9249425187424755	0.43300820347154206	0.7554890269504242	0.7787404491279952	0.902199039745907	0	0	0.0	0.0021139292081036815	6
293	0.0023245027569254798	0.0022088033032136947	-0.002206284753288826	0.9819961271737683	-1	0	0	1.0	1	0	0	1.0	0	1	0	0	1	0	0.5	2	1	2	0.3333333333333333	0	0	0	0	0	0	0	0	0	0	0	0	-0.0002206284753288826	27
3291	0.02557026279906923	0.0045990360032769064	0.004073502341970291	0.9449589761398485	-1	0	0	0.2	2	0.8461538461538461	11	0.2727272727272727	0.7692307692307693	11	10	3	0	0	0.45454545454545453	11	5	15	0.0	0	0.642639100704003	0.9457815430582022	0.36476880050409777	0.9318483380324529	0.43300820347154206	0.7531568625977022	0.7814409367634978	0.899948132672872	0	0	0.0	0.004073502341970291	99
4555	0.03562812787880394	0.006537098312847622	-0.0047795964173363995	0.9021374164440088	-1	0	0	0.2	2	0.8461538461538461	11	0.5357142857142857	0.8461538461538461	12	11	2	0	0	0.14285714285714285	14	2	15	0.0	0	0.628176058961132	0.967957954317745	0.46718655270139015	0.9107336499020693	0.4952012693433178	0.772831347453202	0.8324377342850472	0.9103876949122723	0	0	0.0	-0.00047795964173363994	0
2018	0.04002619411564863	0.006881488297512734	-0.0043518447449105106	0.855788923713229	-1	0	0	0.1111111111111111	1	1.0	11	1.0	1.0	12	11	0	0	0	0.07692307692307693	13	1	13	0.0	0	0.613713017218261	0.947530908374123	0.3314209246031433	0.9078670160164586	0.43300820347154206	0.732392135445326	0.7814409367634978	0.8872310618126542	0	0	0.0	-0.0004351844744910511	2
1358	0.021943035473688657	0.0053625142067241175	-0.005160517060927513	0.9744037665536803	-1	0	0	0.25	2	0.7777777777777778	7	0.55	0.6666666666666666	8	6	2	0	0	0.2	10	2	11	0.0	0	0.5549093903799169	0.8952508623368222	0.42406901431843885	0.9626290740694444	0.5136691546525289	0.8480367392292782	0.9106983075374644	0.9146045255881164	0	0	0.0	-0.0005160517060927513	8
4447	0.027983222314282546	0.00443511886786165	0.003225521943940798	0.9392095147091992	-1	0	0	0.2	2	0.8461538461538461	11	0.2727272727272727	0.7692307692307693	11	10	3	0	0	0.45454545454545453	11	5	15	0.0	0	0.642639100704003	0.9457815430582022	0.36476880050409777	0.9318483380324529	0.43300820347154206	0.7483652311463498	0.7814409367634978	0.8991769093643622	0	0	0.0	0.003225521943940798	15
4040	0.02586737414529313	0.004140811176999039	0.0034079831126376525	0.9433427926420928	-1	0	0	0.2	2	0.8461538461538461	11	0.2727272727272727	0.7692307692307693	11	10	3	0	0	0.45454545454545453	11	5	15	0.0	0	0.642639100704003	0.9457815430582022	0.36476880050409777	0.9318483380324529	0.43300820347154206	0.7472905812285271	0.7814409367634978	0.8990045709772826	0	0	0.0	0.0034079831126376525	42
21	0.025362951531747988	0.002132074762117246	-0.0012986566962755821	0.9419730460939035	-1	0	0	0.2	2	0.8461538461538461	11	0.23809523809523808	0.6153846153846154	10	8	4	0	0	0.7777777777777778	7	9	15	0.0	0.2857142857142857	0.5959019538573631	0.9138810017541283	0.4963999775486162	0.9419351842853432	0.4417726803361036	0.8809240654673359	0.8683673804557338	0.9155361055887317	0	0	0.0	-0.00012986566962755821	134
4353	0.029332267374849307	0.004452101745515003	0.0036651201523518724	0.9265766579179219	-1	0	0	0.3	3	0.6923076923076923	9	0.2777777777777778	0.6923076923076923	10	9	4	0	0	0.6666666666666666	9	6	15	0.0	0	0.769968252344192	0.860084322618348	0.556808527652915	0.9389853331661808	0.3901403221466012	0.7568950424791177	0.8745484529329705	0.8693400030700492	0	0	0.0	0.0036651201523518724	14
4423	0.025557230208805893	0.0043039348622261305	0.003491707514078181	0.943784089627998	-1	0	0	0.2	2	0.8461538461538461	11	0.2727272727272727	0.7692307692307693	11	10	3	0	0	0.45454545454545453	11	5	15	0.0	0	0.642639100704003	0.9457815430582022	0.36476880050409777	0.9318483380324529	0.43300820347154206	0.7510438764252615	0.7814409367634978	0.8996074699676562	0	0	0.0	0.003491707514078181	11
1239	0.013082571887068272	0.0010872050950530745	-0.0008772173103847931	0.9729642011387267	-1	0	0	0.4	4	0.6153846153846154	8	0.3125	0.46153846153846156	9	6	5	2	0	0.75	6	8	15	0.18181818181818182	0.3076923076923077	0.613713017218261	0.8882389425778283	0.4564506539743959	0.9400998821853735	0.38294388951050035	0.8884717151290532	0.8389937822466031	0.9089159523720678	0.611111111111111	0.4444444444444444	0.0	-8.772173103847931e-05	69
1986	0.022070158903427242	0.0017620510923061468	0.001743134360036105	0.9502532808969253	-1	0.25	1	0.3	3	0.7692307692307693	10	0.25	0.6153846153846154	11	8	3	0	0	0.6	10	6	15	0.0	0.4	0.613713017218261	0.9537402835844071	0.3314209246031433	0.9256122433265522	0.43300820347154206	0.7554890269504242	0.7814409367634978	0.9024835743660417	0	0	0.0	0.001743134360036105	38
2881	0.02557490477091162	0.004461706239050635	0.0035553740122500036	0.9436381262037914	-1	0	0	0.2	2	0.8461538461538461	11	0.2727272727272727	0.7692307692307693	11	10	3	0	0	0.45454545454545453	11	5	15	0.0	0	0.642639100704003	0.9457815430582022	0.36476880050409777	0.9318483380324529	0.43300820347154206	0.7510438764252615	0.7814409367634978	0.8996074699676562	0	0	0.0	0.0035553740122500036	59
1993	0.023150836164724423	0.0019948586598861344	0.001956544352985966	0.9499958767160438	-1	0.25	1	0.3	3	0.7692307692307693	10	0.25	0.6153846153846154	11	8	3	0	0	0.6	10	6	15	0.0	0.4	0.613713017218261	0.9537402835844071	0.3314209246031433	0.9256122433265522	0.43300820347154206	0.7554890269504242	0.7814409367634978	0.9024835743660417	0	0	0.0	0.001956544352985966	12
1664	0.008193892550204085	0.0026401364127307115	-0.002554090386102324	0.9757513522919011	-1	0	0	0.5555555555555556	5	0.36363636363636365	4	0.48148148148148145	0.36363636363636365	7	4	5	2	0	0.3333333333333333	9	3	13	0.18181818181818182	0.16666666666666666	0.18103419200651819	0.9070183456692141	0.6231651135017708	0.9289729640916996	0.43300820347154206	0.8893166981406955	0.8671714647842894	0.9097719256567878	0.5714285714285714	0.2857142857142857	0.0	-0.00025540903861023237	6
1769	0.02633636037845586	0.009668326221567405	-0.009526344955614286	0.9527459817606666	-1	0.25	1	0.6	6	0.46153846153846156	6	0.45454545454545453	0.38461538461538464	10	5	4	0	0	0.2727272727272727	11	3	15	0.0	0.5	0.24741005249414827	0.9436058063862849	0.4772930190524571	0.9030236774070491	0.43300820347154206	0.7884905996486239	0.8143909795794172	0.8929745814683026	0	0	0.0	-0.0009526344955614286	0
3573	0.028757435849792373	0.004175365257874368	0.0029903433729645632	0.9382395069114884	-1	0	0	0.2	2	0.8461538461538461	11	0.2727272727272727	0.7692307692307693	11	10	3	0	0	0.45454545454545453	11	5	15	0.0	0	0.642639100704003	0.9457815430582022	0.36476880050409777	0.9318483380324529	0.43300820347154206	0.7649054817957472	0.7814409367634978	0.9018598995319027	0	0	0.0	0.0029903433729645632	7
4198	0.025955284955158107	0.0039310619374277635	0.0033190127275883343	0.9434495807619374	-1	0	0	0.2	2	0.8461538461538461	11	0.2727272727272727	0.7692307692307693	11	10	3	0	0	0.45454545454545453	11	5	15	0.0	0	0.642639100704003	0.9457815430582022	0.36476880050409777	0.9318483380324529	0.43300820347154206	0.7531568625977022	0.7814409367634978	0.899948132672872	0	0	0.0	0.0033190127275883343	21
350	0.0019708167488282882	0.0019121614253815036	-0.0019066963828668787	0.980435128906715	-1	0	0	0.5	1	1.0	1	0.75	0	0	0	2	0	0	1.0	2	2	3	0.0	0	0	0	0	0	0	0	0	0	0	0	0	-0.1	1
2583	0.02873050667314934	0.0044134010090471016	0.0030137201171637545	0.9358186411507824	-1	0	0	0.2	2	0.8461538461538461	11	0.25	0.6923076923076923	9	9	5	0	0	0.6	10	6	15	0.0	0	0.8972974039843811	0.85821439473557	0.8106136479452626	0.936596893584913	0.40084122077187895	0.7727257946098252	0.9292339023484819	0.870533227394429	0	0	0.0	0.0030137201171637545	10
2585	0.025780457524475775	0.0043959721294661485	0.003423845967611155	0.9439603052617032	-1	0	0	0.2	2	0.8461538461538461	11	0.2727272727272727	0.7692307692307693	11	10	3	0	0	0.45454545454545453	11	5	15	0.0	0	0.642639100704003	0.9457815430582022	0.36476880050409777	0.9318483380324529	0.43300820347154206	0.7510438764252615	0.7814409367634978	0.8996074699676562	0	0	0.0	0.003423845967611155	58
3698	0.02580893443964322	0.004305061050120959	0.003377051995047001	0.9434950814705284	-1	0	0	0.2	2	0.8461538461538461	11	0.2727272727272727	0.7692307692307693	11	10	3	0	0	0.45454545454545453	11	5	15	0.0	0	0.642639100704003	0.9457815430582022	0.36476880050409777	0.9318483380324529	0.43300820347154206	0.7510438764252615	0.7814409367634978	0.8996074699676562	0	0	0.0	0.003377051995047001	16
3596	0.025499704783061173	0.004279973487394108	0.0033520887612719036	0.9435634930645918	-1	0	0	0.2	2	0.8461538461538461	11	0.2727272727272727	0.7692307692307693	11	10	3	0	0	0.45454545454545453	11	5	15	0.0	0	0.642639100704003	0.9457815430582022	0.36476880050409777	0.9318483380324529	0.43300820347154206	0.7510438764252615	0.7814409367634978	0.8996074699676562	0	0	0.0	0.0033520887612719036	18
4732	0.025671587858459056	0.004843787123125061	0.004163727217552018	0.9447957624349248	-1	0	0	0.2	2	0.8461538461538461	11	0.2727272727272727	0.7692307692307693	11	10	3	0	0	0.45454545454545453	11	5	15	0.0	0	0.642639100704003	0.9457815430582022	0.36476880050409777	0.9318483380324529	0.43300820347154206	0.7531568625977022	0.7814409367634978	0.899948132672872	0	0	0.0	0.004163727217552018	51
3685	0.02581455318944538	0.004371391978386693	0.0034490199204812518	0.9437486076178498	-1	0	0	0.2	2	0.8461538461538461	11	0.2727272727272727	0.7692307692307693	11	10	3	0	0	0.45454545454545453	11	5	15	0.0	0	0.642639100704003	0.9457815430582022	0.36476880050409777	0.9318483380324529	0.43300820347154206	0.7510438764252615	0.7814409367634978	0.8996074699676562	0	0	0.0	0.0034490199204812518	21
2684	0.02565146484412417	0.0043620855738388566	0.0034809700208004216	0.9439930449088993	-1	0	0	0.2	2	0.8461538461538461	11	0.2727272727272727	0.7692307692307693	11	10	3	0	0	0.45454545454545453	11	5	15	0.0	0	0.642639100704003	0.9457815430582022	0.36476880050409777	0.9318483380324529	0.43300820347154206	0.7510438764252615	0.7814409367634978	0.8996074699676562	0	0	0.0	0.0034809700208004216	42
4193	0.025232468692794326	0.004654201438981583	0.003933064814733057	0.9448916114019767	-1	0	0	0.2	2	0.8461538461538461	11	0.2727272727272727	0.7692307692307693	11	10	3	0	0	0.45454545454545453	11	5	15	0.0	0	0.642639100704003	0.9457815430582022	0.36476880050409777	0.9318483380324529	0.43300820347154206	0.7531568625977022	0.7814409367634978	0.899948132672872	0	0	0.0	0.003933064814733057	61
4020	0.025407415429539313	0.004135476667643924	0.003409707728395317	0.9431941363023352	-1	0	0	0.2	2	0.8461538461538461	11	0.2727272727272727	0.7692307692307693	11	10	3	0	0	0.45454545454545453	11	5	15	0.0	0	0.642639100704003	0.9457815430582022	0.36476880050409777	0.9318483380324529	0.43300820347154206	0.7472905812285271	0.7814409367634978	0.8990045709772826	0	0	0.0	0.003409707728395317	19
1395	0.02345587406931627	0.003894211894857454	-0.00177186959501609	0.9642120571385173	-1	0	0	0.2	2	0.8461538461538461	11	0.25	0.8461538461538461	12	11	2	0	0	0.6	10	6	15	0.0	0	0.613713017218261	0.9563216702851125	0.8106136479452626	0.9421596816558772	0.4374609884167522	0.8316751600460439	0.9265265525757501	0.9235385413070304	0	0	0.0	-0.000177186959501609	9
3492	0.0399802553653117	0.005192618215935528	-0.005165333335177064	0.7042324298796211	-1	0	0	0.2	2	0.8461538461538461	11	0.5357142857142857	0.7692307692307693	12	10	2	0	0	0.14285714285714285	14	2	15	0.0	0	0.613713017218261	0.9640181101308197	0.8106136479452626	0.9380219070806594	0.3969861218918395	0.8316623772615427	0.9338606476157965	0.9265035335346486	0	0	0.0	-0.0005165333335177064	0
2928	0.02598117933369669	0.003213595385762757	0.002591048736857582	0.9401258675675531	-1	0	0	0.2	2	0.8461538461538461	11	0.25	0.6923076923076923	11	9	3	0	0	0.6	10	6	15	0.0	0	0.613713017218261	0.9537402835844071	0.3314209246031433	0.9256122433265522	0.43300820347154206	0.7554890269504242	0.7814409367634978	0.9024835743660417	0	0	0.0	0.002591048736857582	11
4592	0.025111283093122473	0.004168989366853875	0.0033695118114706263	0.9438107757866824	-1	0	0	0.2	2	0.8461538461538461	11	0.2727272727272727	0.7692307692307693	11	10	3	0	0	0.45454545454545453	11	5	15	0.0	0	0.642639100704003	0.9457815430582022	0.36476880050409777	0.9318483380324529	0.43300820347154206	0.7531568625977022	0.7814409367634978	0.899948132672872	0	0	0.0	0.0033695118114706263	34
2774	0.02568468606250575	0.004629161950403257	0.003707998215667955	0.9447972152306232	-1	0	0	0.2	2	0.8461538461538461	11	0.2727272727272727	0.7692307692307693	11	10	3	0	0	0.45454545454545453	11	5	15	0.0	0	0.642639100704003	0.9457815430582022	0.36476880050409777	0.9318483380324529	0.43300820347154206	0.7510438764252615	0.7814409367634978	0.8996074699676562	0	0	0.0	0.003707998215667955	62
1135	0.013766972705549768	0.0008532383132859445	-0.00020238404281254076	0.973451672035106	-1	0	0	0.4	4	0.6153846153846154	8	0.3125	0.46153846153846156	9	6	5	2	0	0.75	6	8	15	0.18181818181818182	0.3076923076923077	0.613713017218261	0.8882389425778283	0.33291986768733517	0.9424735000981717	0.4434328723470813	0.8889570292783903	0.8389937822466031	0.9102281461642705	0.611111111111111	0.3333333333333333	0.0	-2.0238404281254075e-05	66
2962	0.025887119806473863	0.004332212166574095	0.003405571723590696	0.9435059125106711	-1	0	0	0.2	2	0.8461538461538461	11	0.2727272727272727	0.7692307692307693	11	10	3	0	0	0.45454545454545453	11	5	15	0.0	0	0.642639100704003	0.9457815430582022	0.36476880050409777	0.9318483380324529	0.43300820347154206	0.7510438764252615	0.7814409367634978	0.8996074699676562	0	0	0.0	0.003405571723590696	27
3206	0.02586796089280033	0.004347342786504689	0.0033606048117366073	0.9439735095187423	-1	0	0	0.2	2	0.8461538461538461	11	0.2727272727272727	0.7692307692307693	11	10	3	0	0	0.45454545454545453	11	5	15	0.0	0	0.642639100704003	0.9457815430582022	0.36476880050409777	0.9318483380324529	0.43300820347154206	0.7649054817957472	0.7814409367634978	0.9018598995319027	0	0	0.0	0.0033606048117366073	17
1954	0.024028383031308116	0.0016902366211479988	0.00138209019581865	0.9406815898319002	-1	0.25	1	0.4	4	0.5833333333333334	7	0.2916666666666667	0.5833333333333334	9	7	4	0	0	0.75	8	6	14	0.0	0.3333333333333333	0.642639100704003	0.8558864498176395	0.3030034073605674	0.9385401759005633	0.40084122077187895	0.7685169572748055	0.7853500830343287	0.8701717353480701	0	0	0.0	0.00138209019581865	33
119	None	None	None	None	None	0	0	0.4	4	0.5384615384615384	7	0.4166666666666667	0.23076923076923078	6	3	8	4	0	0.4444444444444444	4	9	15	0.23529411764705882	0	0.6322278873968334	0.8956219861734666	0.438674734855128	0.9322051998135004	0.331698811005004	0.9242698630546254	0.8856508088989844	0.9186490442709297	0.3333333333333333	0	0.0	None	0
3043	0.02586825562952478	0.0044350562369406205	0.003501765679615584	0.9439805114866519	-1	0	0	0.2	2	0.8461538461538461	11	0.2727272727272727	0.7692307692307693	11	10	3	0	0	0.45454545454545453	11	5	15	0.0	0	0.642639100704003	0.9457815430582022	0.36476880050409777	0.9318483380324529	0.43300820347154206	0.7510438764252615	0.7814409367634978	0.8996074699676562	0	0	0.0	0.003501765679615584	34
4035	0.025621655413267077	0.004128208946364205	0.003426860077569456	0.9436390252494612	-1	0	0	0.2	2	0.8461538461538461	11	0.2727272727272727	0.7692307692307693	11	10	3	0	0	0.45454545454545453	11	5	15	0.0	0	0.642639100704003	0.9457815430582022	0.36476880050409777	0.9318483380324529	0.43300820347154206	0.7510438764252615	0.7814409367634978	0.8996074699676562	0	0	0.0	0.003426860077569456	11
4847	0.030315525255080772	0.0030778217294107186	0.002189532764909641	0.9615066424801438	-1	0	0	0.3	3	0.6923076923076923	9	0.5769230769230769	0.6153846153846154	11	8	3	0	0	0.15384615384615385	13	2	15	0.0	0	0.613713017218261	0.9537402835844071	0.3314209246031433	0.9243510304476426	0.43300820347154206	0.7964332343993027	0.7814409367634978	0.9086907230414883	0	0	0.0	0.002189532764909641	4
918	0.013330179833999964	0.0010379924863286722	-0.0008354375673469048	0.9786935223672016	-1	0	0	0.4	2	0.6	3	0.5833333333333334	0.6	4	3	2	1	0	0.3333333333333333	6	2	7	0.14285714285714285	0	0.7552391598596155	0.7891351205439981	0.6843751435185604	0.9280127533655739	0.49645980415012214	0.6534540183408762	0.7888502516246413	0.8180975541928073	1.0	0	0.0	-8.354375673469048e-05	54
2456	0.025461499542912703	0.004807838843003252	0.0041183687295484215	0.9449648231015026	-1	0	0	0.2	2	0.8461538461538461	11	0.2727272727272727	0.7692307692307693	11	10	3	0	0	0.45454545454545453	11	5	15	0.0	0	0.642639100704003	0.9457815430582022	0.36476880050409777	0.9318483380324529	0.43300820347154206	0.7649054817957472	0.7814409367634978	0.9018598995319027	0	0	0.0	0.0041183687295484215	36
1832	0.02797351013346877	0.0045190768391990205	-0.00444870858310406	0.9826744307282259	-1	0	0	0.4	4	0.5384615384615384	7	0.2777777777777778	0.38461538461538464	8	5	6	2	0	0.6666666666666666	9	6	15	0.15384615384615385	0	0.4887392944935332	0.8668060354915893	0.35142242508250493	0.9577798471264374	0.8873590264648208	0.8252013382563055	0.9487342564906283	0.8986433320746474	0.5625	0.5	0.0	-0.00044487085831040597	9
217	0.002590104526284367	0.002542836144881862	-0.002542828720780342	0.9842578065474283	-1	0	0	0.5	1	1.0	1	1.0	1.0	1	1	1	1	0	0.3333333333333333	3	1	3	0.16666666666666666	0	0.7469378699902942	0.5	0.6430173045428285	0.5	0.2937677755095806	0.5	0.8741675418554498	0.5	1.0	1.0	0.0	-0.00025428287207803423	14
845	0.0017777620471633368	0.0017294626895012555	-0.0017294092815619585	0.9850656703954247	-1	0	0	1.0	1	0	0	1.0	0	1	0	0	0	0	0.5	1	2	2	0.0	0	0	0	0	0	0	0	0	0	0	0	0	-0.00017294092815619584	18
1743	0.02266784522381493	0.0018723283207575702	0.0018469183057931945	0.9508312330374021	-1	0.25	1	0.3	3	0.7692307692307693	10	0.25	0.6153846153846154	11	8	3	0	0	0.6	10	6	15	0.0	0.4	0.613713017218261	0.9537402835844071	0.3314209246031433	0.9256122433265522	0.43300820347154206	0.7554890269504242	0.7814409367634978	0.9024835743660417	0	0	0.0	0.0018469183057931945	24
4283	0.025534036422654584	0.004167445143383717	0.0033068365560953833	0.9438994982388381	-1	0	0	0.2	2	0.8461538461538461	11	0.2727272727272727	0.7692307692307693	11	10	3	0	0	0.45454545454545453	11	5	15	0.0	0	0.642639100704003	0.9457815430582022	0.36476880050409777	0.9318483380324529	0.43300820347154206	0.7472905812285271	0.7814409367634978	0.8990045709772826	0	0	0.0	0.0033068365560953833	18
3653	0.027944414596973	0.0038246275640092487	0.002964393414527864	0.9376571040061895	-1	0	0	0.2	2	0.8461538461538461	11	0.2727272727272727	0.7692307692307693	11	10	3	0	0	0.45454545454545453	11	5	15	0.0	0	0.642639100704003	0.9457815430582022	0.36476880050409777	0.9318483380324529	0.43300820347154206	0.7510438764252615	0.7814409367634978	0.8996074699676562	0	0	0.0	0.002964393414527864	8
846	None	None	None	None	None	0	0	0.5	4	0.4444444444444444	4	0.7857142857142857	0.1111111111111111	3	1	7	3	0	0.2857142857142857	7	2	11	0.1875	0.2222222222222222	0.10546417484024931	0.8605411853333638	0.6004846514159178	0.94237806438958	0.34657270259112816	0.9283295926248972	0.940870615158038	0.9162050990942735	0.6666666666666666	0.6666666666666666	0.3331864592765052	None	0
4218	0.024751772927081195	0.004323167517621404	0.003712851932719899	0.9451396832053075	-1	0	0	0.2	2	0.8461538461538461	11	0.2727272727272727	0.7692307692307693	11	10	3	0	0	0.45454545454545453	11	5	15	0.0	0	0.642639100704003	0.9457815430582022	0.36476880050409777	0.9318483380324529	0.43300820347154206	0.7531568625977022	0.7814409367634978	0.899948132672872	0	0	0.0	0.003712851932719899	113
4188	0.030373082627538024	0.00454785087128359	-0.00159882942806518	0.6536655715167898	-1	0	0	0.125	1	1.0	9	1.0	1.0	10	9	0	0	0	0.09090909090909091	11	1	11	0.0	0	0.769968252344192	0.860084322618348	0.556808527652915	0.9389853331661808	0.3901403221466012	0.7568950424791177	0.8745484529329705	0.8693400030700492	0	0	0.0	-0.000159882942806518	0
3044	0.025535245364172045	0.004422033415916828	0.0033371944740826845	0.9441057892854975	-1	0	0	0.2	2	0.8461538461538461	11	0.2727272727272727	0.7692307692307693	11	10	3	0	0	0.45454545454545453	11	5	15	0.0	0	0.642639100704003	0.9457815430582022	0.36476880050409777	0.9318483380324529	0.43300820347154206	0.7510438764252615	0.7814409367634978	0.8996074699676562	0	0	0.0	0.0033371944740826845	22
2481	0.0256808184746457	0.004374482181092015	0.003455371938754076	0.9440256493399657	-1	0	0	0.2	2	0.8461538461538461	11	0.2727272727272727	0.7692307692307693	11	10	3	0	0	0.45454545454545453	11	5	15	0.0	0	0.642639100704003	0.9457815430582022	0.36476880050409777	0.9318483380324529	0.43300820347154206	0.7510438764252615	0.7814409367634978	0.8996074699676562	0	0	0.0	0.003455371938754076	25
4997	0.021121172975382258	0.002446721233126127	0.002235314094025458	0.9640350514564623	-1	0	0	0.3	3	0.7692307692307693	10	0.25	0.6923076923076923	11	9	3	0	0	0.6	10	6	15	0.0	0	0.613713017218261	0.9533089000495412	0.36476880050409777	0.9366256576616654	0.43300820347154206	0.7842235588390499	0.7814409367634978	0.9116019688306379	0	0	0.0	0.002235314094025458	13
3481	0.025630594592825667	0.004325947208970206	0.0032227613559564954	0.9445855288113659	-1	0	0	0.2	2	0.8461538461538461	11	0.2727272727272727	0.7692307692307693	11	10	3	0	0	0.45454545454545453	11	5	15	0.0	0	0.642639100704003	0.9457815430582022	0.36476880050409777	0.9318483380324529	0.43300820347154206	0.7510438764252615	0.7814409367634978	0.8996074699676562	0	0	0.0	0.0032227613559564954	10
4924	0.025948103517560623	0.004226510421895266	0.0034502257504832722	0.9433418871621319	-1	0	0	0.2	2	0.8461538461538461	11	0.2727272727272727	0.7692307692307693	11	10	3	0	0	0.45454545454545453	11	5	15	0.0	0	0.642639100704003	0.9457815430582022	0.36476880050409777	0.9318483380324529	0.43300820347154206	0.7510438764252615	0.7814409367634978	0.8996074699676562	0	0	0.0	0.0034502257504832722	16
1974	0.02472504120606711	0.0016806194987689955	0.0015693978608573998	0.9407842792003955	-1	0.25	1	0.4	4	0.5833333333333334	7	0.2916666666666667	0.5833333333333334	9	7	4	0	0	0.75	8	6	14	0.0	0.3333333333333333	0.642639100704003	0.8558864498176395	0.3030034073605674	0.9385401759005633	0.40084122077187895	0.7685169572748055	0.7853500830343287	0.8701717353480701	0	0	0.0	0.0015693978608573998	36
4210	0.01324213164315133	0.0038689459014259985	0.0012858995878903884	0.9742099768029002	-1	0	0	0.42857142857142855	3	0.625	5	0.4166666666666667	0.5	7	4	2	0	0	0.375	8	3	10	0.0	0	0.613713017218261	0.9566295060653909	0.3314209246031433	0.9308994282628019	0.43300820347154206	0.7939269279640975	0.7814409367634978	0.9127482026692718	0	0	0.0	0.0012858995878903884	4
2204	0.03966153294662849	0.007123691423827825	-0.004320341698157077	0.8560955732836051	-1	0	0	0.1111111111111111	1	1.0	11	1.0	1.0	12	11	0	0	0	0.07692307692307693	13	1	13	0.0	0	0.613713017218261	0.947530908374123	0.3314209246031433	0.9078670160164586	0.43300820347154206	0.732392135445326	0.7814409367634978	0.8872310618126542	0	0	0.0	-0.00043203416981570775	0
4642	0.025749175630233843	0.004184109859164601	0.0035736458808033012	0.9442585975909716	-1	0	0	0.2	2	0.8461538461538461	11	0.2727272727272727	0.7692307692307693	11	10	3	0	0	0.45454545454545453	11	5	15	0.0	0	0.642639100704003	0.9457815430582022	0.36476880050409777	0.9318483380324529	0.43300820347154206	0.7767367454467727	0.7814409367634978	0.9038185015087483	0	0	0.0	0.0035736458808033012	11
4632	0.02622784494657432	0.004069500529867872	0.0033415277108971133	0.9428380485741508	-1	0	0	0.2	2	0.8461538461538461	11	0.2727272727272727	0.7692307692307693	11	10	3	0	0	0.45454545454545453	11	5	15	0.0	0	0.642639100704003	0.9457815430582022	0.36476880050409777	0.9318483380324529	0.43300820347154206	0.7767367454467727	0.7814409367634978	0.9038185015087483	0	0	0.0	0.0033415277108971133	10
1695	0.020886655232758074	0.004109524716928453	-0.0028084923633231408	0.9586236223266086	-1	0	0	0.3	3	0.6923076923076923	9	0.3	0.6153846153846154	11	8	3	0	0	0.5	10	5	15	0.0	0	0.613713017218261	0.890039987097722	0.3314209246031433	0.9475619544059506	0.43300820347154206	0.7794993030288501	0.7814409367634978	0.8892122904855512	0	0	0.0	-0.0002808492363323141	16
3741	0.02648112920189405	0.004622791100606435	0.004096800728083918	0.9429382394447318	-1	0	0	0.2	2	0.8461538461538461	11	0.2727272727272727	0.7692307692307693	11	10	3	0	0	0.45454545454545453	11	5	15	0.0	0	0.642639100704003	0.9457815430582022	0.36476880050409777	0.9318483380324529	0.43300820347154206	0.7510438764252615	0.7814409367634978	0.8996074699676562	0	0	0.0	0.004096800728083918	108
1883	0.007250156092278755	0.004637757583676934	-0.004544104276520253	0.970414749094329	-1	0.5	2	0.6	6	0.5384615384615384	7	0.3333333333333333	0.46153846153846156	11	6	3	0	0	0.5555555555555556	9	5	15	0.0	0.6666666666666666	0.613713017218261	0.9544972916733758	0.36476880050409777	0.9463068599452292	0.38270635413626086	0.8227401399317632	0.9292339023484819	0.9229110378188818	0	0	0.0	-0.0004544104276520253	10
518	0.0018776021462016724	0.001801437639418931	-0.001801389227337992	0.9851513913246974	-1	0	0	1.0	1	0	0	1.0	0	1	0	0	1	0	0.5	1	2	2	0.3333333333333333	0	0	0	0	0	0	0	0	0	0	0	0	-0.0001801389227337992	37
2688	0.028630762663680184	0.003938962382064987	0.0028828970079234745	0.9379258405465069	-1	0	0	0.2	2	0.8461538461538461	11	0.2727272727272727	0.7692307692307693	11	10	3	0	0	0.45454545454545453	11	5	15	0.0	0	0.642639100704003	0.9457815430582022	0.36476880050409777	0.9318483380324529	0.43300820347154206	0.7510438764252615	0.7814409367634978	0.8996074699676562	0	0	0.0	0.0028828970079234745	12
3793	0.025658147194783355	0.004158311458486259	0.003291789889644658	0.94413558164396	-1	0	0	0.2	2	0.8461538461538461	11	0.2727272727272727	0.7692307692307693	11	10	3	0	0	0.45454545454545453	11	5	15	0.0	0	0.642639100704003	0.9457815430582022	0.36476880050409777	0.9318483380324529	0.43300820347154206	0.7510438764252615	0.7814409367634978	0.8996074699676562	0	0	0.0	0.003291789889644658	10
3950	0.022042286246042552	0.0060825422476459366	-0.00014568654321428056	0.9726478399018167	-1	0.3333333333333333	1	0.375	3	0.7	7	0.4	0.6	9	6	2	0	0	0.3	10	3	12	0.0	1.0	0.8972974039843811	0.9577885491843673	0.8106136479452626	0.9335613826163235	0.4923519601514016	0.7698375183234348	0.8956231314640123	0.9108468618583432	0	0	0.0	-1.4568654321428057e-05	2
3819	0.02586054405061501	0.003579139705065404	0.0026795350989093406	0.9400556096586715	-1	0	0	0.2	2	0.8461538461538461	11	0.25	0.6923076923076923	11	9	3	0	0	0.6	10	6	15	0.0	0	0.613713017218261	0.9537402835844071	0.3314209246031433	0.9256122433265522	0.43300820347154206	0.7554890269504242	0.7814409367634978	0.9024835743660417	0	0	0.0	0.0026795350989093406	8
265	0.0025615232538406902	0.002516294174002726	-0.0025162595674751353	0.9845342452064648	-1	0	0	0.5	1	1.0	1	1.0	1.0	2	1	0	1	0	0.3333333333333333	3	1	3	0.3333333333333333	0	0.1568143346443036	0.5419524094029515	0.31262524795145835	0.8734507394963483	0.46417086838716387	0.9744617685371221	0.9257968210127809	0.8714579239091144	1.0	0	0.0	-0.0002516259567475135	15
5016	0.025437825862313062	0.004396668569930235	0.0035520022468758985	0.9437457157166599	-1	0	0	0.2	2	0.8461538461538461	11	0.2727272727272727	0.7692307692307693	11	10	3	0	0	0.45454545454545453	11	5	15	0.0	0	0.642639100704003	0.9457815430582022	0.36476880050409777	0.9318483380324529	0.43300820347154206	0.7531568625977022	0.7814409367634978	0.899948132672872	0	0	0.0	0.0035520022468758985	97
1308	0.012872654986283392	0.0010139840916290439	-0.00039723725845144286	0.9746093220422317	-1	0	0	0.4	4	0.6153846153846154	8	0.3125	0.46153846153846156	9	6	5	2	0	0.75	6	8	15	0.18181818181818182	0.3076923076923077	0.613713017218261	0.8882389425778283	0.33291986768733517	0.8981235624206197	0.4434328723470813	0.8864956021511573	0.8389937822466031	0.8910605074998924	0.611111111111111	0.3333333333333333	0.0	-3.972372584514428e-05	39
3969	0.04052981973066203	0.005565836639339574	-0.005548195027429893	0.7029819569627236	-1	0	0	0.2	2	0.8461538461538461	11	0.5357142857142857	0.7692307692307693	12	10	2	0	0	0.14285714285714285	14	2	15	0.0	0	0.613713017218261	0.9640181101308197	0.8106136479452626	0.9380219070806594	0.4078572788039015	0.8439296470824241	0.9292339023484819	0.9285272165164978	0	0	0.0	-0.0005548195027429893	2
874	0.011863622066115402	0.003033533479879482	-0.0019416285172045929	0.9718113316351578	-1	0	0	0.5	5	0.46153846153846156	6	0.35714285714285715	0.38461538461538464	8	5	6	2	0	0.8571428571428571	6	7	15	0.15384615384615385	0.3076923076923077	0.613713017218261	0.8895749885813458	0.44484913605008325	0.9356689442385114	0.42944361983067847	0.8963843689707915	0.8389937822466031	0.9094635586311184	0.625	0.375	0.0	-0.0001941628517204593	17
2952	0.025652568482040127	0.005086963015261584	0.004387813720701988	0.9445928819017724	-1	0	0	0.2	2	0.8461538461538461	11	0.2727272727272727	0.7692307692307693	11	10	3	0	0	0.45454545454545453	11	5	15	0.0	0	0.642639100704003	0.9457815430582022	0.36476880050409777	0.9318483380324529	0.43300820347154206	0.7510438764252615	0.7814409367634978	0.8996074699676562	0	0	0.0	0.004387813720701988	110
3600	0.025476024777270106	0.0046455649902456785	0.003578221339794704	0.9439340354973089	-1	0	0	0.2	2	0.8461538461538461	11	0.2727272727272727	0.7692307692307693	11	10	3	0	0	0.45454545454545453	11	5	15	0.0	0	0.642639100704003	0.9457815430582022	0.36476880050409777	0.9318483380324529	0.43300820347154206	0.7649054817957472	0.7814409367634978	0.9018598995319027	0	0	0.0	0.003578221339794704	50
4237	0.02598251986182052	0.004274991203525522	0.0034274332814374954	0.943413935907778	-1	0	0	0.2	2	0.8461538461538461	11	0.2727272727272727	0.7692307692307693	11	10	3	0	0	0.45454545454545453	11	5	15	0.0	0	0.642639100704003	0.9457815430582022	0.36476880050409777	0.9318483380324529	0.43300820347154206	0.7531568625977022	0.7814409367634978	0.899948132672872	0	0	0.0	0.0034274332814374954	40
3216	0.025797547034182723	0.00456574678157293	0.0033363589885222157	0.9442407602419756	-1	0	0	0.2	2	0.8461538461538461	11	0.2727272727272727	0.7692307692307693	11	10	3	0	0	0.45454545454545453	11	5	15	0.0	0	0.642639100704003	0.9457815430582022	0.36476880050409777	0.9318483380324529	0.43300820347154206	0.7510438764252615	0.7814409367634978	0.8996074699676562	0	0	0.0	0.0033363589885222157	9
4433	0.025942020053719848	0.004231631506394886	0.0034597444525970526	0.9434428992787894	-1	0	0	0.2	2	0.8461538461538461	11	0.2727272727272727	0.7692307692307693	11	10	3	0	0	0.45454545454545453	11	5	15	0.0	0	0.642639100704003	0.9457815430582022	0.36476880050409777	0.9318483380324529	0.43300820347154206	0.7531568625977022	0.7814409367634978	0.899948132672872	0	0	0.0	0.0034597444525970526	17
4059	0.02580617486230256	0.004341773860645573	0.0033770977873953463	0.9438921085273742	-1	0	0	0.2	2	0.8461538461538461	11	0.2727272727272727	0.7692307692307693	11	10	3	0	0	0.45454545454545453	11	5	15	0.0	0	0.642639100704003	0.9457815430582022	0.36476880050409777	0.9318483380324529	0.43300820347154206	0.7472905812285271	0.7814409367634978	0.8990045709772826	0	0	0.0	0.0033770977873953463	23
2017	0.02317141238963148	0.0016965233827160881	0.001696159404090086	0.9504270636209483	-1	0.25	1	0.3	3	0.7692307692307693	10	0.25	0.6153846153846154	11	8	3	0	0	0.6	10	6	15	0.0	0.4	0.613713017218261	0.9537402835844071	0.3314209246031433	0.9256122433265522	0.43300820347154206	0.7554890269504242	0.7814409367634978	0.9024835743660417	0	0	0.0	0.001696159404090086	23
4483	0.02522000012545614	0.004326083288685588	0.0034604915324270855	0.9438271256391152	-1	0	0	0.2	2	0.8461538461538461	11	0.2727272727272727	0.7692307692307693	11	10	3	0	0	0.45454545454545453	11	5	15	0.0	0	0.642639100704003	0.9457815430582022	0.36476880050409777	0.9318483380324529	0.43300820347154206	0.7531568625977022	0.7814409367634978	0.899948132672872	0	0	0.0	0.0034604915324270855	12
2649	0.02604845407881664	0.004963783992469523	0.004228183691504173	0.9436108408247388	-1	0	0	0.2	2	0.8461538461538461	11	0.2727272727272727	0.7692307692307693	11	10	3	0	0	0.45454545454545453	11	5	15	0.0	0	0.642639100704003	0.9457815430582022	0.36476880050409777	0.9318483380324529	0.43300820347154206	0.7510438764252615	0.7814409367634978	0.8996074699676562	0	0	0.0	0.004228183691504173	37
167	0.004624684948541781	0.004556244322286187	-0.0045541463315677665	0.9806632103753639	-1	0.3333333333333333	1	0.75	6	0.3	3	0.8	0.1	4	1	7	3	0	0.6	5	3	12	0.2	0.75	0.6332096342303908	0.8442746933364144	0.472513004731124	0.9610400016793836	0.5745930369998042	0.6755873626750012	0.7752871088375157	0.8672059471865889	0.5	0.25	0.0	-0.00045541463315677664	7
1483	0.01342540725210769	0.0003780579582704195	-8.696338361380203e-05	0.9712847021626047	-1	0	0	0.4	4	0.6153846153846154	8	0.3125	0.5384615384615384	10	7	4	2	0	0.75	6	8	15	0.2222222222222222	0.3076923076923077	0.5549093903799169	0.877912745201231	0.48925904342195325	0.93051030502868	0.4310682702871584	0.8761542480223019	0.8389937822466031	0.8979474557853385	0.6000000000000001	0.3	0.0	-8.696338361380204e-06	28
1502	0.010796035445381918	0.0057051559004806665	-0.005464331052740056	0.9729004145510238	-1	0	0	0.4	4	0.5384615384615384	7	0.375	0.38461538461538464	9	5	5	2	0	0.4	10	4	15	0.2	0	0.613713017218261	0.9385063276303639	0.3314209246031433	0.9325133983598928	0.38270635413626086	0.8917587667633424	0.8389937822466031	0.9232051819017997	0.5555555555555556	0.4444444444444444	0.0	-0.0005464331052740056	8
72	0.023104468622253585	0.009313419730390094	-0.008635658632367363	0.9317811438248771	-1	0	0	0.3	3	0.6923076923076923	9	0.5769230769230769	0.46153846153846156	7	6	7	4	0	0.15384615384615385	2	13	15	0.23529411764705882	0.15384615384615385	0.5029735293713264	0.736807638149094	0.5852710058048589	0.9498440759552803	0.7169382672154992	0.8881473330882167	0.8465225996204252	0.8822784893281659	0.14285714285714285	0.2857142857142857	0.0	-0.0008635658632367363	5
1289	0.011007257311946439	0.0026241629185130796	-0.002365894107471831	0.9744062379863252	-1	0	0	0.5	5	0.46153846153846156	6	0.35714285714285715	0.38461538461538464	8	5	6	2	0	0.8571428571428571	6	7	15	0.15384615384615385	0.3076923076923077	0.4492721384666377	0.8912912257291133	0.45837634685018813	0.9294030750516797	0.4596881112489689	0.896804772993475	0.8410958660018408	0.9073127888850332	0.625	0.375	0.0	-0.00023658941074718309	17
4151	0.02593064869280854	0.004406830321845466	0.003560174425328141	0.943092165405202	-1	0	0	0.2	2	0.8461538461538461	11	0.2727272727272727	0.7692307692307693	11	10	3	0	0	0.45454545454545453	11	5	15	0.0	0	0.642639100704003	0.9457815430582022	0.36476880050409777	0.9318483380324529	0.43300820347154206	0.7531568625977022	0.7814409367634978	0.899948132672872	0	0	0.0	0.003560174425328141	41
1505	0.01102210381396099	0.00698706171692926	-0.00697017408158055	0.9743032941682694	-1	0.5	2	0.6	6	0.46153846153846156	6	0.42857142857142855	0.23076923076923078	5	3	9	0	0	0.7142857142857143	5	7	15	0.0	0.2	0.15489940025250964	0.919478614547435	0.3314209246031433	0.7351527137794418	0.43300820347154206	0.7842530381789257	0.7814409367634978	0.829526911619333	0	0	0.0	-0.000697017408158055	4
3630	0.025538158686412838	0.0043099520686511635	0.0035312762105719764	0.9434541654157471	-1	0	0	0.2	2	0.8461538461538461	11	0.2727272727272727	0.7692307692307693	11	10	3	0	0	0.45454545454545453	11	5	15	0.0	0	0.642639100704003	0.9457815430582022	0.36476880050409777	0.9318483380324529	0.43300820347154206	0.7510438764252615	0.7814409367634978	0.8996074699676562	0	0	0.0	0.0035312762105719764	66
2297	0.023149312891897224	0.0018732467449759484	0.0018318805127134127	0.9500712065406464	-1	0.25	1	0.3	3	0.7692307692307693	10	0.25	0.6153846153846154	11	8	3	0	0	0.6	10	6	15	0.0	0.4	0.613713017218261	0.9537402835844071	0.3314209246031433	0.9256122433265522	0.43300820347154206	0.7554890269504242	0.7814409367634978	0.9024835743660417	0	0	0.0	0.0018318805127134127	8
1871	0.02597099196064725	0.0023104291749063747	-0.0022687470866719402	0.9491560574477726	-1	0	0	0.4	4	0.5384615384615384	7	0.30612244897959184	0.5384615384615384	10	7	4	0	0	1.0	7	7	15	0.0	0	0.628176058961132	0.9473178720235377	0.5015597345850086	0.9436123024308993	0.42213704655948014	0.7977381783773485	0.9005883188979202	0.9137005827971808	0	0	0.0	-0.00022687470866719403	17
273	0.0018662629451651714	0.0017145169445903596	-0.0017143973604669418	0.9846202081360564	-1	0	0	1.0	1	0	0	1.0	0	1	0	0	1	0	0.5	2	1	2	0.3333333333333333	0	0	0	0	0	0	0	0	0	0	0	0	-0.00017143973604669417	19
4478	0.028092245214102283	0.004188893345503975	0.0031024206987490814	0.9381741757210557	-1	0	0	0.2	2	0.8461538461538461	11	0.2727272727272727	0.7692307692307693	11	10	3	0	0	0.45454545454545453	11	5	15	0.0	0	0.642639100704003	0.9457815430582022	0.36476880050409777	0.9318483380324529	0.43300820347154206	0.7531568625977022	0.7814409367634978	0.899948132672872	0	0	0.0	0.0031024206987490814	16
4139	0.021460650326433062	0.0036996201541372826	0.0023785457072642	0.9439762006889696	-1	0	0	0.3	3	0.7692307692307693	10	0.25	0.6923076923076923	11	9	3	0	0	0.6	10	6	15	0.0	0	0.613713017218261	0.9604507115465913	0.36476880050409777	0.935353053893501	0.4005649910221404	0.7637390257860524	0.9292339023484819	0.9125393655991713	0	0	0.0	0.0023785457072642	8
1995	0.025201040796985128	0.0015826477871036342	0.001443518425928793	0.9404622564669807	-1	0.25	1	0.4	4	0.5833333333333334	7	0.2916666666666667	0.5833333333333334	9	7	4	0	0	0.75	8	6	14	0.0	0.3333333333333333	0.642639100704003	0.8558864498176395	0.3030034073605674	0.9385401759005633	0.40084122077187895	0.7685169572748055	0.7853500830343287	0.8701717353480701	0	0	0.0	0.001443518425928793	8
1730	0.012573457687662213	0.0025791628059534384	0.0011839114164610256	0.9745776390250787	-1	0.25	1	0.6	6	0.38461538461538464	5	0.4166666666666667	0.23076923076923078	4	3	10	1	0	0.4444444444444444	9	4	15	0.043478260869565216	0.14285714285714285	0.2943696472467666	0.8854875643284301	0.3772457584404314	0.9469842613540088	0.504063556719134	0.9423500087626765	0.9254685627720767	0.9291723710367076	1.0	0.25	0.0	0.0011839114164610256	19
2260	0.022916305499626775	0.0018345978331748523	0.001833328835535651	0.9504014952489149	-1	0.25	1	0.3	3	0.7692307692307693	10	0.25	0.6153846153846154	11	8	3	0	0	0.6	10	6	15	0.0	0.4	0.613713017218261	0.9537402835844071	0.3314209246031433	0.9256122433265522	0.43300820347154206	0.7453815131909722	0.7814409367634978	0.9008886707303411	0	0	0.0	0.001833328835535651	18
4534	0.025871719782619217	0.004864920571169163	0.0037376653952895505	0.9435024723048565	-1	0	0	0.2	2	0.8461538461538461	11	0.2727272727272727	0.7692307692307693	11	10	3	0	0	0.45454545454545453	11	5	15	0.0	0	0.642639100704003	0.9457815430582022	0.36476880050409777	0.9318483380324529	0.43300820347154206	0.7531568625977022	0.7814409367634978	0.899948132672872	0	0	0.0	0.0037376653952895505	31
3901	0.025618933640590633	0.004197318438324286	0.0034150977189159153	0.9438679946193604	-1	0	0	0.2	2	0.8461538461538461	11	0.2727272727272727	0.7692307692307693	11	10	3	0	0	0.45454545454545453	11	5	15	0.0	0	0.642639100704003	0.9457815430582022	0.36476880050409777	0.9318483380324529	0.43300820347154206	0.7531568625977022	0.7814409367634978	0.899948132672872	0	0	0.0	0.0034150977189159153	26
509	0.0019500406889783961	0.001935236035761439	-0.0019352236504669772	0.9845306318094608	-1	0	0	1.0	2	0.0	0	0.75	0	2	0	0	0	0	1.0	2	2	3	0.0	0	0	0	0	0	0	0	0	0	0	0	0	-0.0001935223650466977	36
2599	0.02540320004576403	0.004197469502269499	0.003377328805968581	0.9436836663907763	-1	0	0	0.2	2	0.8461538461538461	11	0.2727272727272727	0.7692307692307693	11	10	3	0	0	0.45454545454545453	11	5	15	0.0	0	0.642639100704003	0.9457815430582022	0.36476880050409777	0.9318483380324529	0.43300820347154206	0.7510438764252615	0.7814409367634978	0.8996074699676562	0	0	0.0	0.003377328805968581	53
330	0.0023915452420763864	0.0023355897039374204	-0.0023355654533949314	0.985442250720821	-1	0	0	0.75	3	0.0	0	0.625	0	1	0	3	2	0	0.5	2	4	5	0.2222222222222222	0.5	0	0	0	0	0	0	0	0	0	0	0	-0.00023355654533949312	18
4021	0.025854145196628542	0.004155444213996045	0.003373774641587404	0.9442797318598432	-1	0	0	0.2	2	0.8461538461538461	11	0.2727272727272727	0.7692307692307693	11	10	3	0	0	0.45454545454545453	11	5	15	0.0	0	0.642639100704003	0.9457815430582022	0.36476880050409777	0.9318483380324529	0.43300820347154206	0.7531568625977022	0.7814409367634978	0.899948132672872	0	0	0.0	0.003373774641587404	20
3762	0.02594453473206756	0.004121917350745213	0.003416107500247872	0.9436559770639782	-1	0	0	0.2	2	0.8461538461538461	11	0.2727272727272727	0.7692307692307693	11	10	3	0	0	0.45454545454545453	11	5	15	0.0	0	0.642639100704003	0.9457815430582022	0.36476880050409777	0.9318483380324529	0.43300820347154206	0.7510438764252615	0.7814409367634978	0.8996074699676562	0	0	0.0	0.003416107500247872	11
1222	0.012668774750601129	0.0004578173496082622	-6.393675477005972e-05	0.9749720433567333	-1	0	0	0.4	4	0.6153846153846154	8	0.3125	0.46153846153846156	9	6	5	2	0	0.75	6	8	15	0.18181818181818182	0.3076923076923077	0.613713017218261	0.8882389425778283	0.33291986768733517	0.8981235624206197	0.4434328723470813	0.8864956021511573	0.8389937822466031	0.8910605074998924	0.611111111111111	0.3333333333333333	0.0	-6.393675477005972e-06	35
4812	0.02711160117322747	0.004182545369745919	0.003150699593022988	0.9381218451837283	-1	0	0	0.2	2	0.8461538461538461	11	0.2727272727272727	0.7692307692307693	11	10	3	0	0	0.45454545454545453	11	5	15	0.0	0	0.642639100704003	0.9457815430582022	0.36476880050409777	0.9318483380324529	0.43300820347154206	0.7531568625977022	0.7814409367634978	0.899948132672872	0	0	0.0	0.003150699593022988	13
4434	0.025659907167774464	0.00440890067583762	0.003390570522516005	0.9430207063648304	-1	0	0	0.2	2	0.8461538461538461	11	0.2727272727272727	0.7692307692307693	11	10	3	0	0	0.45454545454545453	11	5	15	0.0	0	0.642639100704003	0.9457815430582022	0.36476880050409777	0.9318483380324529	0.43300820347154206	0.7531568625977022	0.7814409367634978	0.899948132672872	0	0	0.0	0.003390570522516005	36
4591	0.02589370807301927	0.004504930524975113	0.0036021836599549493	0.944084332632315	-1	0	0	0.2	2	0.8461538461538461	11	0.2727272727272727	0.7692307692307693	11	10	3	0	0	0.45454545454545453	11	5	15	0.0	0	0.642639100704003	0.9457815430582022	0.36476880050409777	0.9318483380324529	0.43300820347154206	0.7531568625977022	0.7814409367634978	0.899948132672872	0	0	0.0	0.0036021836599549493	85
1715	0.02444568925929202	0.002599133348172514	-0.0016706231605732647	0.958262411625557	-1	0	0	0.3	3	0.6923076923076923	9	0.3	0.6923076923076923	12	9	2	0	0	0.5	10	5	15	0.0	0	0.613713017218261	0.9359370811786264	0.5876912242246802	0.9503910519751725	0.4258559358493888	0.8206698356160259	0.9037309668451761	0.9156834361966393	0	0	0.0	-0.00016706231605732646	18
2914	0.023000963214685134	0.0061892145758412715	0.0010808966693011805	0.9621511684437206	-1	0	0	0.2	2	0.8461538461538461	11	0.2727272727272727	0.6923076923076923	11	9	3	0	0	0.45454545454545453	11	5	15	0.0	0	0.642639100704003	0.9606943727079731	0.3931863177466737	0.9426798155020409	0.43300820347154206	0.7594609526651185	0.820663096139203	0.9154466704677247	0	0	0.0	0.0010808966693011805	3
622	0.019145848293300755	0.0035902228080992096	-0.003511470094628975	0.9819205651883671	-1	0	0	0.2	1	1.0	5	1.0	1.0	6	5	0	0	0	0.14285714285714285	7	1	7	0.0	0	0.4307006950265281	0.8532330177079808	0.3085553777379372	0.894175325761211	0.6821455617835678	0.6233086886356587	0.8382830349381919	0.8124446065646512	0	0	0.0	-0.0003511470094628975	6
88	0.001844675397830885	0.0016853793388093067	-0.0016853373726902023	0.9845041690948099	-1	0	0	1.0	1	0	0	1.0	0	1	0	0	1	0	0.5	2	1	2	0.3333333333333333	0	0	0	0	0	0	0	0	0	0	0	0	-0.00016853373726902023	15
3314	0.0254957695448625	0.004193580047307019	0.0035019556665169455	0.9437499551233383	-1	0	0	0.2	2	0.8461538461538461	11	0.2727272727272727	0.7692307692307693	11	10	3	0	0	0.45454545454545453	11	5	15	0.0	0	0.642639100704003	0.9457815430582022	0.36476880050409777	0.9318483380324529	0.43300820347154206	0.7510438764252615	0.7814409367634978	0.8996074699676562	0	0	0.0	0.0035019556665169455	29
4879	0.025245503542016552	0.004770435825667289	0.004121793429077497	0.9448285467825375	-1	0	0	0.2	2	0.8461538461538461	11	0.2727272727272727	0.7692307692307693	11	10	3	0	0	0.45454545454545453	11	5	15	0.0	0	0.642639100704003	0.9457815430582022	0.36476880050409777	0.9318483380324529	0.43300820347154206	0.7531568625977022	0.7814409367634978	0.899948132672872	0	0	0.0	0.004121793429077497	48
3507	0.025779487057187894	0.004185322943034656	0.0034326657711596055	0.9429246920331593	-1	0	0	0.2	2	0.8461538461538461	11	0.2727272727272727	0.7692307692307693	11	10	3	0	0	0.45454545454545453	11	5	15	0.0	0	0.642639100704003	0.9457815430582022	0.36476880050409777	0.9318483380324529	0.43300820347154206	0.7510438764252615	0.7814409367634978	0.8996074699676562	0	0	0.0	0.0034326657711596055	30
4108	0.02526696254743801	0.004076537207052404	0.003362411798535525	0.9435262496781638	-1	0	0	0.2	2	0.8461538461538461	11	0.2727272727272727	0.7692307692307693	11	10	3	0	0	0.45454545454545453	11	5	15	0.0	0	0.642639100704003	0.9457815430582022	0.36476880050409777	0.9318483380324529	0.43300820347154206	0.7510438764252615	0.7814409367634978	0.8996074699676562	0	0	0.0	0.003362411798535525	25
3990	0.025122877893817157	0.00448087656933738	0.0035651152074949147	0.9438678272467457	-1	0	0	0.2	2	0.8461538461538461	11	0.2727272727272727	0.7692307692307693	11	10	3	0	0	0.45454545454545453	11	5	15	0.0	0	0.642639100704003	0.9457815430582022	0.36476880050409777	0.9318483380324529	0.43300820347154206	0.7531568625977022	0.7814409367634978	0.899948132672872	0	0	0.0	0.0035651152074949147	80
2818	0.02615623936724373	0.00419696106418654	0.0032952294651959002	0.9434452963626532	-1	0	0	0.2	2	0.8461538461538461	11	0.2727272727272727	0.7692307692307693	11	10	3	0	0	0.45454545454545453	11	5	15	0.0	0	0.642639100704003	0.9457815430582022	0.36476880050409777	0.9318483380324529	0.43300820347154206	0.7738040314463768	0.7814409367634978	0.9033296278578463	0	0	0.0	0.0032952294651959002	9
2088	0.022465843888930068	0.002020815644445104	0.0019350987462131454	0.9499353913975754	-1	0.25	1	0.3	3	0.7692307692307693	10	0.25	0.6153846153846154	11	8	3	0	0	0.6	10	6	15	0.0	0.4	0.613713017218261	0.9537402835844071	0.3314209246031433	0.9256122433265522	0.43300820347154206	0.7554890269504242	0.7814409367634978	0.9024835743660417	0	0	0.0	0.0019350987462131454	8
582	0.0018255226746804805	0.0018248281569221362	-0.0018246717031332406	0.9860644758650308	-1	0	0	1.0	1	0	0	1.0	0	1	0	0	0	0	0.5	1	2	2	0.0	0	0	0	0	0	0	0	0	0	0	0	0	-0.00018246717031332406	42
2820	0.025240500699529583	0.004316513735831278	0.0034843652712807415	0.9432059266688388	-1	0	0	0.2	2	0.8461538461538461	11	0.2727272727272727	0.7692307692307693	11	10	3	0	0	0.45454545454545453	11	5	15	0.0	0	0.642639100704003	0.9457815430582022	0.36476880050409777	0.9318483380324529	0.43300820347154206	0.7510438764252615	0.7814409367634978	0.8996074699676562	0	0	0.0	0.0034843652712807415	34
2372	0.03978015589750274	0.007245087782820182	-0.004197109523276956	0.8415793994645271	-1	0	0	0.1111111111111111	1	1.0	11	1.0	1.0	12	11	0	0	0	0.07692307692307693	13	1	13	0.0	0	0.613713017218261	0.947530908374123	0.3314209246031433	0.9078670160164586	0.43300820347154206	0.732392135445326	0.7814409367634978	0.8872310618126542	0	0	0.0	-0.00041971095232769555	0
1429	0.022625101053055124	0.0018511848218749247	0.0018472726881016324	0.9506812235260031	-1	0.25	1	0.3	3	0.7692307692307693	10	0.25	0.6153846153846154	11	8	3	0	0	0.6	10	6	15	0.0	0.4	0.613713017218261	0.9537402835844071	0.3314209246031433	0.9256122433265522	0.43300820347154206	0.7554890269504242	0.7814409367634978	0.9024835743660417	0	0	0.0	0.0018472726881016324	124
3171	0.025882122983792718	0.00439586435090115	0.0035471882625638298	0.9437468312647728	-1	0	0	0.2	2	0.8461538461538461	11	0.2727272727272727	0.7692307692307693	11	10	3	0	0	0.45454545454545453	11	5	15	0.0	0	0.642639100704003	0.9457815430582022	0.36476880050409777	0.9318483380324529	0.43300820347154206	0.7510438764252615	0.7814409367634978	0.8996074699676562	0	0	0.0	0.0035471882625638298	24
4786	0.025723528444743564	0.004806557793193195	0.0036064341372864612	0.9441932046795639	-1	0	0	0.2	2	0.8461538461538461	11	0.2727272727272727	0.7692307692307693	11	10	3	0	0	0.45454545454545453	11	5	15	0.0	0	0.642639100704003	0.9457815430582022	0.36476880050409777	0.9318483380324529	0.43300820347154206	0.7531568625977022	0.7814409367634978	0.899948132672872	0	0	0.0	0.0036064341372864612	79
4078	0.026222222899254934	0.004724423265177897	0.004117448428562554	0.9433093562856788	-1	0	0	0.2	2	0.8461538461538461	11	0.2727272727272727	0.7692307692307693	11	10	3	0	0	0.45454545454545453	11	5	15	0.0	0	0.642639100704003	0.9457815430582022	0.36476880050409777	0.9318483380324529	0.43300820347154206	0.7531568625977022	0.7814409367634978	0.899948132672872	0	0	0.0	0.004117448428562554	85
75	0.0019587382811456755	0.0018892311047499272	-0.0018892201635577702	0.9843925669214153	-1	0	0	1.0	2	0.0	0	0.75	0	2	0	0	0	0	1.0	2	2	3	0.0	0	0	0	0	0	0	0	0	0	0	0	0	-0.00018892201635577703	36
2536	0.025574326966214766	0.0046088824473870735	0.003649549747663624	0.9438155484387072	-1	0	0	0.2	2	0.8461538461538461	11	0.2727272727272727	0.7692307692307693	11	10	3	0	0	0.45454545454545453	11	5	15	0.0	0	0.642639100704003	0.9457815430582022	0.36476880050409777	0.9318483380324529	0.43300820347154206	0.7510438764252615	0.7814409367634978	0.8996074699676562	0	0	0.0	0.003649549747663624	56
1813	0.022468646012653443	0.0019410551437791092	0.0018834372806333997	0.9507917007148343	-1	0.25	1	0.3	3	0.7692307692307693	10	0.25	0.6153846153846154	11	8	3	0	0	0.6	10	6	15	0.0	0.4	0.613713017218261	0.9537402835844071	0.3314209246031433	0.9256122433265522	0.43300820347154206	0.7554890269504242	0.7814409367634978	0.9024835743660417	0	0	0.0	0.0018834372806333997	67
1065	0.01728067320641939	0.0018566832519006976	0.0010901609514050864	0.9713011206100477	-1	0	0	0.3	3	0.6923076923076923	9	0.2777777777777778	0.5384615384615384	9	7	5	2	0	0.6666666666666666	6	9	15	0.16666666666666666	0.15384615384615385	0.613713017218261	0.8882389425778283	0.33291986768733517	0.9424735000981717	0.43444927102487496	0.8958569370434978	0.8389937822466031	0.9121669323231725	0.6666666666666666	0.4444444444444444	0.0	0.0010901609514050864	34
4129	0.025722553844057663	0.0047372271365882	0.004084773657420407	0.9449261288013263	-1	0	0	0.2	2	0.8461538461538461	11	0.2727272727272727	0.7692307692307693	11	10	3	0	0	0.45454545454545453	11	5	15	0.0	0	0.642639100704003	0.9457815430582022	0.36476880050409777	0.9318483380324529	0.43300820347154206	0.7510438764252615	0.7814409367634978	0.8996074699676562	0	0	0.0	0.004084773657420407	33
1834	0.025190433375908483	0.0016923469629136025	0.0013224760151309492	0.9398768731141355	-1	0.25	1	0.4	4	0.5833333333333334	7	0.2916666666666667	0.5833333333333334	9	7	4	0	0	0.75	8	6	14	0.0	0.3333333333333333	0.642639100704003	0.8558864498176395	0.3030034073605674	0.9385401759005633	0.40084122077187895	0.7685169572748055	0.7853500830343287	0.8701717353480701	0	0	0.0	0.0013224760151309492	24
774	0.003984646332426063	0.003874163024198302	-0.0038672571131996816	0.9823074700563813	-1	0	0	0.75	6	0.1	1	0.6	0	2	0	9	2	0	0.8	4	5	12	0.1	0.6666666666666666	0	0	0	0	0	0	0	0	0	0	0	-0.0003867257113199682	5
4443	0.028353615220914383	0.003999249370406399	0.003065312437238767	0.938291202578185	-1	0	0	0.2	2	0.8461538461538461	11	0.2727272727272727	0.7692307692307693	11	10	3	0	0	0.45454545454545453	11	5	15	0.0	0	0.642639100704003	0.9457815430582022	0.36476880050409777	0.9318483380324529	0.43300820347154206	0.7510438764252615	0.7814409367634978	0.8996074699676562	0	0	0.0	0.003065312437238767	13
3966	0.025839830604564164	0.004075331850621039	0.0032933275903989827	0.9437025059619583	-1	0	0	0.2	2	0.8461538461538461	11	0.2727272727272727	0.7692307692307693	11	10	3	0	0	0.45454545454545453	11	5	15	0.0	0	0.642639100704003	0.9457815430582022	0.36476880050409777	0.9318483380324529	0.43300820347154206	0.7510438764252615	0.7814409367634978	0.8996074699676562	0	0	0.0	0.0032933275903989827	19
3445	0.02534510782567665	0.0040114931773284155	0.0033345402342701085	0.9434523601632712	-1	0	0	0.2	2	0.8461538461538461	11	0.2727272727272727	0.7692307692307693	11	10	3	0	0	0.45454545454545453	11	5	15	0.0	0	0.642639100704003	0.9457815430582022	0.36476880050409777	0.9318483380324529	0.43300820347154206	0.7510438764252615	0.7814409367634978	0.8996074699676562	0	0	0.0	0.0033345402342701085	21
4133	0.025933104681283972	0.004302065171090712	0.003398139291563951	0.9442867337932719	-1	0	0	0.2	2	0.8461538461538461	11	0.2727272727272727	0.7692307692307693	11	10	3	0	0	0.45454545454545453	11	5	15	0.0	0	0.642639100704003	0.9457815430582022	0.36476880050409777	0.9318483380324529	0.43300820347154206	0.7510438764252615	0.7814409367634978	0.8996074699676562	0	0	0.0	0.003398139291563951	16
3239	0.02541948615066303	0.004371307720520491	0.0032725382424636344	0.943391254767453	-1	0	0	0.2	2	0.8461538461538461	11	0.2727272727272727	0.7692307692307693	11	10	3	0	0	0.45454545454545453	11	5	15	0.0	0	0.642639100704003	0.9458107019118587	0.36476880050409777	0.9318483380324529	0.43300820347154206	0.7510438764252615	0.7814409367634978	0.8996245915092749	0	0	0.0	0.0032725382424636344	10
2837	0.026287646182282208	0.004380408068833692	0.0036054699804689144	0.9424975448894428	-1	0	0	0.2	2	0.8461538461538461	11	0.2727272727272727	0.7692307692307693	11	10	3	0	0	0.45454545454545453	11	5	15	0.0	0	0.642639100704003	0.9457815430582022	0.36476880050409777	0.9318483380324529	0.43300820347154206	0.7472905812285271	0.7814409367634978	0.8990045709772826	0	0	0.0	0.0036054699804689144	29
2175	0.023131862224779913	0.0017609003837447614	0.0017507303433404904	0.9504551550913136	-1	0.25	1	0.3	3	0.7692307692307693	10	0.25	0.6153846153846154	11	8	3	0	0	0.6	10	6	15	0.0	0.4	0.613713017218261	0.9537402835844071	0.3314209246031433	0.9256122433265522	0.43300820347154206	0.7554890269504242	0.7814409367634978	0.9024835743660417	0	0	0.0	0.0017507303433404904	13
1209	0.01254494264197825	0.000722800459521789	-0.00023499005492990698	0.9745735545606489	-1	0	0	0.4	4	0.6153846153846154	8	0.3125	0.46153846153846156	9	6	5	2	0	0.75	6	8	15	0.18181818181818182	0.3076923076923077	0.613713017218261	0.8882389425778283	0.33291986768733517	0.8981235624206197	0.4434328723470813	0.8864956021511573	0.8389937822466031	0.8910605074998924	0.611111111111111	0.3333333333333333	0.0	-2.34990054929907e-05	53
1588	0.018188130496291015	0.006571272000901079	-0.005919125838891159	0.6352118210453963	-1	0	0	0.2	1	1.0	5	1.0	0.6	4	3	2	2	0	0.14285714285714285	7	1	7	0.2857142857142857	0	0.6673897197724628	0.8171488634491133	0.3043665030029336	0.9378804351580532	0.6504275586092623	0.7025067797605762	0.8593683637217756	0.8442668528799351	0.625	0	0.0	-0.0005919125838891159	5
29	0.0021354121899787594	0.0020735470572295603	-0.0020735469308887926	0.986018854602054	-1	0	0	1.0	3	0.0	0	0.6666666666666666	0	2	0	1	0	0	0.6666666666666666	3	2	4	0.0	1.0	0	0	0	0	0	0	0	0	0	0	0	-0.00020735469308887926	59
2046	0.022786730454106452	0.001792496488530374	0.0017488793735415255	0.9499601293798382	-1	0.25	1	0.3	3	0.7692307692307693	10	0.25	0.6153846153846154	11	8	3	0	0	0.6	10	6	15	0.0	0.4	0.613713017218261	0.9537402835844071	0.3314209246031433	0.9256122433265522	0.43300820347154206	0.7554890269504242	0.7814409367634978	0.9024835743660417	0	0	0.0	0.0017488793735415255	9
510	0.002143297053433279	0.0019968439610372458	-0.0019944688758788444	0.985227618970147	-1	0	0	1.0	2	0.0	0	1.0	0	2	0	0	0	0	0.3333333333333333	3	1	3	0.0	1.0	0	0	0	0	0	0	0	0	0	0	0	-0.00019944688758788444	14
3416	0.03026467150160502	0.0050305287001893885	-0.0013082350047785491	0.6382170692394629	-1	0	0	0.2	2	0.8461538461538461	11	0.2727272727272727	0.6923076923076923	11	9	3	0	0	0.45454545454545453	11	5	15	0.0	0	0.642639100704003	0.9606943727079731	0.3931863177466737	0.9283462741150368	0.4923519601514016	0.7817494066447248	0.8165743609750833	0.9125024146609055	0	0	0.0	-0.00013082350047785492	5
2067	0.022529744250302245	0.0019189313909994492	0.0018122346856003042	0.9497701899373501	-1	0.25	1	0.3	3	0.7692307692307693	10	0.25	0.6153846153846154	11	8	3	0	0	0.6	10	6	15	0.0	0.4	0.613713017218261	0.9537402835844071	0.3314209246031433	0.9256122433265522	0.43300820347154206	0.7554890269504242	0.7814409367634978	0.9024835743660417	0	0	0.0	0.0018122346856003042	18
4490	0.025839701342908902	0.004614654898098558	0.0035969316354640215	0.9441036615470105	-1	0	0	0.2	2	0.8461538461538461	11	0.2727272727272727	0.7692307692307693	11	10	3	0	0	0.45454545454545453	11	5	15	0.0	0	0.642639100704003	0.9457815430582022	0.36476880050409777	0.9318483380324529	0.43300820347154206	0.7531568625977022	0.7814409367634978	0.899948132672872	0	0	0.0	0.0035969316354640215	70
1098	0.024228498060509147	0.0025686531193193558	-0.0015503936916991346	0.9584358394035497	-1	0	0	0.3	3	0.6923076923076923	9	0.3	0.6923076923076923	12	9	2	0	0	0.5	10	5	15	0.0	0	0.613713017218261	0.9359370811786264	0.5876912242246802	0.9503910519751725	0.4258559358493888	0.8206698356160259	0.9037309668451761	0.9156834361966393	0	0	0.0	-0.00015503936916991346	28
1754	0.028584699006675124	0.004142249317762485	-0.003973370446733347	0.9826178643457089	-1	0	0	0.4	4	0.5384615384615384	7	0.2777777777777778	0.38461538461538464	8	5	6	2	0	0.6666666666666666	9	6	15	0.15384615384615385	0	0.4887392944935332	0.8668060354915893	0.35142242508250493	0.9577798471264374	0.7917988191605245	0.8203488111509457	0.9487342564906283	0.897628431773941	0.5625	0.5	0.0	-0.0003973370446733347	15
1221	0.01261357458842005	0.0013156005182900197	-0.0012906216730922601	0.9725463686699545	-1	0	0	0.4	4	0.6153846153846154	8	0.3125	0.46153846153846156	9	6	5	2	0	0.75	6	8	15	0.18181818181818182	0.3076923076923077	0.613713017218261	0.8882389425778283	0.3314209246031433	0.9382025480723323	0.4434328723470813	0.8864956021511573	0.8389937822466031	0.9074429347654599	0.611111111111111	0.3333333333333333	0.0	-0.000129062167309226	41
2827	0.025876212867515465	0.004525736126351986	0.0034810398782980398	0.9439270898435241	-1	0	0	0.2	2	0.8461538461538461	11	0.2727272727272727	0.7692307692307693	11	10	3	0	0	0.45454545454545453	11	5	15	0.0	0	0.642639100704003	0.9457815430582022	0.36476880050409777	0.9318483380324529	0.43300820347154206	0.7510438764252615	0.7814409367634978	0.8996074699676562	0	0	0.0	0.0034810398782980398	24
2425	0.02469414896642827	0.00190480935718604	0.001823586326252157	0.9411956069659274	-1	0.25	1	0.4	4	0.5833333333333334	7	0.2916666666666667	0.5833333333333334	9	7	4	0	0	0.75	8	6	14	0.0	0.3333333333333333	0.642639100704003	0.8558864498176395	0.3030034073605674	0.9385401759005633	0.40084122077187895	0.7685169572748055	0.7853500830343287	0.8701717353480701	0	0	0.0	0.001823586326252157	32
2206	0.022492284903784982	0.001836492776332408	0.0018333167384241092	0.9502180768339614	-1	0.25	1	0.3	3	0.7692307692307693	10	0.25	0.6153846153846154	11	8	3	0	0	0.6	10	6	15	0.0	0.4	0.613713017218261	0.9537402835844071	0.3314209246031433	0.9256122433265522	0.43300820347154206	0.7554890269504242	0.7814409367634978	0.9024835743660417	0	0	0.0	0.0018333167384241092	9
2048	0.022281200114645853	0.0017035915184313445	0.0016850334979031573	0.9498694634106898	-1	0.25	1	0.3	3	0.7692307692307693	10	0.25	0.6153846153846154	11	8	3	0	0	0.6	10	6	15	0.0	0.4	0.613713017218261	0.9537402835844071	0.3314209246031433	0.9256122433265522	0.43300820347154206	0.7554890269504242	0.7814409367634978	0.9024835743660417	0	0	0.0	0.0016850334979031573	18
1537	0.03282997273422422	0.020874492169457654	-0.020874461002144948	0.9822613008323836	-1	0	0	0.3	3	0.7692307692307693	10	0.3125	0.7692307692307693	13	10	1	2	0	0.3333333333333333	12	4	15	0.6666666666666666	0.14285714285714285	0.4968137767680519	0.9172125245122259	0.5975849885376389	0.9587886310893058	0.49912673152831327	0.8706949264140394	0.8763988594193656	0.9231813807542752	0.5384615384615384	0.3076923076923077	0.0	-0.002087446100214495	4
4698	0.03808560955666028	0.007634646573327611	-0.004800882310345052	0.8674051591574259	-1	0	0	0.1	1	1.0	13	1.0	1.0	14	13	0	0	0	0.06666666666666667	15	1	15	0.0	0	0.613713017218261	0.9556582810407285	0.3314209246031433	0.924375091908775	0.43300820347154206	0.7226439574060403	0.7814409367634978	0.8981778491268309	0	0	0.0	-0.0004800882310345052	0
4535	0.038062426416386505	0.008475876377051708	-0.0049747966839432806	0.8716856696280673	-1	0	0	0.1	1	1.0	13	1.0	1.0	14	13	0	0	0	0.06666666666666667	15	1	15	0.0	0	0.613713017218261	0.9556582810407285	0.3314209246031433	0.924375091908775	0.4434328723470813	0.7769363694931241	0.8165743609750833	0.9066924839605413	0	0	0.0	-0.0004974796683943281	0
4852	0.027909973642223498	0.004044084800699572	0.003110745911621428	0.9393318256691022	-1	0	0	0.2	2	0.8461538461538461	11	0.2727272727272727	0.7692307692307693	11	10	3	0	0	0.45454545454545453	11	5	15	0.0	0	0.642639100704003	0.9457815430582022	0.36476880050409777	0.9318483380324529	0.43300820347154206	0.7531568625977022	0.7814409367634978	0.899948132672872	0	0	0.0	0.003110745911621428	14
3172	0.025872652663929085	0.004438353463142998	0.0035938566002186104	0.9431034718826038	-1	0	0	0.2	2	0.8461538461538461	11	0.2727272727272727	0.7692307692307693	11	10	3	0	0	0.45454545454545453	11	5	15	0.0	0	0.642639100704003	0.9457815430582022	0.36476880050409777	0.9318483380324529	0.43300820347154206	0.7510438764252615	0.7814409367634978	0.8996074699676562	0	0	0.0	0.0035938566002186104	46
3059	0.025887775519544465	0.004571793167479496	0.0035705294513061017	0.9436405879265661	-1	0	0	0.2	2	0.8461538461538461	11	0.2727272727272727	0.7692307692307693	11	10	3	0	0	0.45454545454545453	11	5	15	0.0	0	0.642639100704003	0.9457815430582022	0.36476880050409777	0.9318483380324529	0.43300820347154206	0.7510438764252615	0.7814409367634978	0.8996074699676562	0	0	0.0	0.0035705294513061017	44
4324	0.025181773680699467	0.004317572997670785	0.0034107689690373953	0.9439387772391299	-1	0	0	0.2	2	0.8461538461538461	11	0.2727272727272727	0.7692307692307693	11	10	3	0	0	0.45454545454545453	11	5	15	0.0	0	0.642639100704003	0.9457815430582022	0.36476880050409777	0.9318483380324529	0.43300820347154206	0.7510438764252615	0.7814409367634978	0.8996074699676562	0	0	0.0	0.0034107689690373953	14
1740	0.007183272060523062	0.004598421049502946	-0.004520840300645013	0.9709505149101223	-1	0.5	2	0.6	6	0.5384615384615384	7	0.3333333333333333	0.46153846153846156	11	6	3	0	0	0.5555555555555556	9	5	15	0.0	0.6666666666666666	0.613713017218261	0.9544972916733758	0.36476880050409777	0.9463068599452292	0.41126588964741817	0.7756580937314054	0.9292339023484819	0.9156308697340718	0	0	0.0	-0.0004520840300645013	11
3563	0.025017086922445104	0.004197925873501115	0.0034511348431061	0.943298799562217	-1	0	0	0.2	2	0.8461538461538461	11	0.2727272727272727	0.7692307692307693	11	10	3	0	0	0.45454545454545453	11	5	15	0.0	0	0.642639100704003	0.9457815430582022	0.36476880050409777	0.9318483380324529	0.43300820347154206	0.7510438764252615	0.7814409367634978	0.8996074699676562	0	0	0.0	0.0034511348431061	10
4261	0.02531049140694825	0.003932820319462801	0.003373189216582186	0.9436896012311731	-1	0	0	0.2	2	0.8461538461538461	11	0.2727272727272727	0.7692307692307693	11	10	3	0	0	0.45454545454545453	11	5	15	0.0	0	0.642639100704003	0.9457815430582022	0.36476880050409777	0.9318483380324529	0.43300820347154206	0.7531568625977022	0.7814409367634978	0.899948132672872	0	0	0.0	0.003373189216582186	41
914	0.030070776532375214	0.004675827702652223	-0.004605450555120333	0.9791438321104173	-1	0	0	0.6	6	0.38461538461538464	5	0.35714285714285715	0.38461538461538464	10	5	4	0	0	0.8571428571428571	7	6	15	0.0	0.2222222222222222	0.613713017218261	0.9415939813247375	0.3314209246031433	0.8732800940145853	0.43300820347154206	0.7711626277004131	0.7814409367634978	0.8781585652653016	0	0	0.0	-0.0004605450555120333	9
1572	0.016594965018516764	0.005327533257140212	-0.004904307805850927	0.9720222421076837	-1	0	0	0.25	2	0.9	9	1.0	0.9	10	9	1	0	0	0.08333333333333333	12	1	12	0.0	0.18181818181818182	0.3941495799115647	0.9453691775611263	0.6918653418246897	0.93831722970513	0.6666177094025022	0.8382631990971159	0.8880015229401429	0.9172943764593415	0	0	0.0	-0.0004904307805850927	19
4121	0.025807013916910534	0.0041392757406601205	0.003448556361005958	0.94377779332049	-1	0	0	0.2	2	0.8461538461538461	11	0.2727272727272727	0.7692307692307693	11	10	3	0	0	0.45454545454545453	11	5	15	0.0	0	0.642639100704003	0.9457815430582022	0.36476880050409777	0.9318483380324529	0.43300820347154206	0.7510438764252615	0.7814409367634978	0.8996074699676562	0	0	0.0	0.003448556361005958	28
4636	0.025646937058537746	0.004098185626877198	0.0033353107194492287	0.9433973715270169	-1	0	0	0.2	2	0.8461538461538461	11	0.2727272727272727	0.7692307692307693	11	10	3	0	0	0.45454545454545453	11	5	15	0.0	0	0.642639100704003	0.9457815430582022	0.36476880050409777	0.9318483380324529	0.43300820347154206	0.7531568625977022	0.7814409367634978	0.899948132672872	0	0	0.0	0.0033353107194492287	21
3684	0.02823580019679607	0.003775877185348192	0.002835883044063053	0.938120717127811	-1	0	0	0.2	2	0.8461538461538461	11	0.2727272727272727	0.7692307692307693	11	10	3	0	0	0.45454545454545453	11	5	15	0.0	0	0.642639100704003	0.9457815430582022	0.36476880050409777	0.9318483380324529	0.43300820347154206	0.7510438764252615	0.7814409367634978	0.8996074699676562	0	0	0.0	0.002835883044063053	7
1436	0.029530443004029055	0.002114604006628115	0.0017423752205580091	0.9670240587902613	-1	0	0	0.4	4	0.5384615384615384	7	0.625	0.5384615384615384	11	7	3	0	0	0.16666666666666666	12	2	15	0.0	0	0.613713017218261	0.9428154612193891	0.3314209246031433	0.9144811548497083	0.500180276432325	0.8557050462981461	0.8753377496957451	0.9103098801285991	0	0	0.0	0.0017423752205580091	3
1016	None	None	None	None	None	0	0	0.5	4	0.5	5	0.6666666666666666	0.3	4	3	7	3	0	0.5	3	6	12	0.17647058823529413	0.6	0.4267082446588004	0.7758728373711284	0.6409146534433584	0.9069423453869231	0.7046825010849641	0.877195159208364	0.874873154219357	0.8615538260744686	0.75	0.5	0.0	None	0
2160	0.022602421987048236	0.0016827852481862897	0.001650732072853408	0.9496812876892142	-1	0.25	1	0.3	3	0.7692307692307693	10	0.25	0.6153846153846154	11	8	3	0	0	0.6	10	6	15	0.0	0.4	0.613713017218261	0.9537402835844071	0.3314209246031433	0.9256122433265522	0.43300820347154206	0.7554890269504242	0.7814409367634978	0.9024835743660417	0	0	0.0	0.001650732072853408	7
4743	0.025711836120569997	0.004909303126680264	0.004218981570506789	0.9445371518852719	-1	0	0	0.2	2	0.8461538461538461	11	0.2727272727272727	0.7692307692307693	11	10	3	0	0	0.45454545454545453	11	5	15	0.0	0	0.642639100704003	0.9457815430582022	0.36476880050409777	0.9318483380324529	0.43300820347154206	0.7531568625977022	0.7814409367634978	0.899948132672872	0	0	0.0	0.004218981570506789	38
2587	0.026003360595861273	0.004093218469349289	0.0031593680254697527	0.9439523052784343	-1	0	0	0.2	2	0.8461538461538461	11	0.2727272727272727	0.7692307692307693	11	10	3	0	0	0.45454545454545453	11	5	15	0.0	0	0.642639100704003	0.9457815430582022	0.36476880050409777	0.9318483380324529	0.43300820347154206	0.7510438764252615	0.7814409367634978	0.8996074699676562	0	0	0.0	0.0031593680254697527	15
540	0.0019457984250838692	0.001841414600311675	-0.0018414027021827482	0.984654263529098	-1	0	0	1.0	2	0.0	0	0.75	0	2	0	0	0	0	1.0	2	2	3	0.0	0	0	0	0	0	0	0	0	0	0	0	0	-0.00018414027021827482	26
1317	0.013032956545330121	0.0016651709359212813	-0.0012790404481327702	0.9736309831887646	-1	0	0	0.4	4	0.6153846153846154	8	0.3125	0.46153846153846156	9	6	5	2	0	0.75	6	8	15	0.18181818181818182	0.3076923076923077	0.613713017218261	0.8882389425778283	0.3314209246031433	0.9532347690737477	0.38294388951050035	0.8448019631271064	0.8389937822466031	0.9055666315752421	0.611111111111111	0.4444444444444444	0.0	-0.00012790404481327703	26
436	0.004204848673171548	0.002358846855245476	-0.0023444750552875132	0.9766960604925949	-1	0	0	0.5714285714285714	4	0.5	4	0.625	0.5	8	4	1	1	0	0.25	2	8	10	0.5	0.25	0.7383753869931877	0.936298873197632	0.6809458639596915	0.8547197485081282	0.7435350743751299	0.8222340445081837	0.7882872924607414	0.8804957229191592	1.0	0.125	0.0	-0.00023444750552875133	23
1765	0.02266214141823317	0.0019441787128797884	0.0018712620008355415	0.9503515369017631	-1	0.25	1	0.3	3	0.7692307692307693	10	0.25	0.6153846153846154	11	8	3	0	0	0.6	10	6	15	0.0	0.4	0.613713017218261	0.9537402835844071	0.3314209246031433	0.9256122433265522	0.43300820347154206	0.7554890269504242	0.7814409367634978	0.9024835743660417	0	0	0.0	0.0018712620008355415	80
731	0.0018167511179728118	0.0017307127345940337	-0.001730650009377142	0.9851547564429266	-1	0	0	1.0	1	0	0	1.0	0	1	0	0	0	0	0.5	1	2	2	0.0	0	0	0	0	0	0	0	0	0	0	0	0	-0.0001730650009377142	24
1153	0.012597609877895493	0.0003989565320375147	-3.9453702588630744e-05	0.9747835693219623	-1	0	0	0.4	4	0.6153846153846154	8	0.3125	0.46153846153846156	9	6	5	2	0	0.75	6	8	15	0.18181818181818182	0.3076923076923077	0.613713017218261	0.8882389425778283	0.33291986768733517	0.8981235624206197	0.4434328723470813	0.8864956021511573	0.8389937822466031	0.8910605074998924	0.611111111111111	0.3333333333333333	0.0	-3.945370258863075e-06	109
597	0.0026531535311960074	0.002395132077335323	-0.0022949820272960353	0.9713040438812336	-1	0	0	0.6666666666666666	2	0.5	1	0.6666666666666666	0.5	3	1	0	0	0	0.6666666666666666	3	2	4	0.0	0	0.997964255210848	0.9451168808801564	0.8106136479452626	0.9208493061705472	0.500180276432325	0.9356184647149487	0.9292339023484819	0.9345518476350088	0	0	0.0	-0.00022949820272960352	8
930	0.01144890153951406	0.0029333109115313246	-0.0024398996809538148	0.9759194425599554	-1	0	0	0.5	5	0.46153846153846156	6	0.35714285714285715	0.38461538461538464	8	5	6	2	0	0.8571428571428571	6	7	15	0.15384615384615385	0.3076923076923077	0.4492721384666377	0.8912912257291133	0.45837634685018813	0.9470913164042211	0.4596881112489689	0.8890934542063561	0.833737468527013	0.9134716628025452	0.625	0.375	0.0	-0.00024398996809538149	19
4343	0.025756509270955193	0.0040344556180794515	0.0032790257354131176	0.943178792124325	-1	0	0	0.2	2	0.8461538461538461	11	0.2727272727272727	0.7692307692307693	11	10	3	0	0	0.45454545454545453	11	5	15	0.0	0	0.642639100704003	0.9457815430582022	0.36476880050409777	0.9318483380324529	0.43300820347154206	0.7510438764252615	0.7814409367634978	0.8996074699676562	0	0	0.0	0.0032790257354131176	12
1742	0.02266674069585709	0.0021770581435118655	0.0020613511896708328	0.9506142243095566	-1	0.25	1	0.3	3	0.7692307692307693	10	0.25	0.6153846153846154	11	8	3	0	0	0.6	10	6	15	0.0	0.4	0.613713017218261	0.9537402835844071	0.3314209246031433	0.9256122433265522	0.43300820347154206	0.7554890269504242	0.7814409367634978	0.9024835743660417	0	0	0.0	0.0020613511896708328	18
3935	0.023549182391196223	0.0037607934136143443	0.0033455816022008172	0.9643067023822878	-1	0	0	0.3	3	0.6923076923076923	9	0.4166666666666667	0.6153846153846154	11	8	3	0	0	0.25	12	3	15	0.0	0	0.642639100704003	0.9611545862633255	0.8106136479452626	0.9442028740138996	0.43300820347154206	0.7988874899645219	0.8501585023327712	0.9221678865935632	0	0	0.0	0.0033455816022008172	3
4039	0.025844627937130986	0.0041062926773608845	0.0033933164773433016	0.9430750594732286	-1	0	0	0.2	2	0.8461538461538461	11	0.2727272727272727	0.7692307692307693	11	10	3	0	0	0.45454545454545453	11	5	15	0.0	0	0.642639100704003	0.9457815430582022	0.36476880050409777	0.9318483380324529	0.43300820347154206	0.7531568625977022	0.7814409367634978	0.899948132672872	0	0	0.0	0.0033933164773433016	38
3413	0.025259636055998385	0.004240044019206611	0.003452137286218187	0.9441886864444482	-1	0	0	0.2	2	0.8461538461538461	11	0.2727272727272727	0.7692307692307693	11	10	3	0	0	0.45454545454545453	11	5	15	0.0	0	0.642639100704003	0.9457815430582022	0.36476880050409777	0.9318483380324529	0.43300820347154206	0.7510438764252615	0.7814409367634978	0.8996074699676562	0	0	0.0	0.003452137286218187	47
384	0.002346854806057138	0.002295711369731853	-0.002294337889559639	0.9840748524911203	-1	0	0	0.3333333333333333	1	1.0	2	1.0	0	0	0	3	5	0	1.0	2	2	4	0.5	0	0	0	0	0	0	0	0	0	0	0	0	-0.1	1
2218	0.024655792522813143	0.001848977352364839	0.0018006443655561007	0.9407524745879097	-1	0.25	1	0.4	4	0.5833333333333334	7	0.2916666666666667	0.5833333333333334	9	7	4	0	0	0.75	8	6	14	0.0	0.3333333333333333	0.642639100704003	0.8558864498176395	0.3030034073605674	0.9385401759005633	0.40084122077187895	0.7685169572748055	0.7853500830343287	0.8701717353480701	0	0	0.0	0.0018006443655561007	23
259	0.005598580929983241	0.004702041065281871	-0.0045925986339158675	0.9632568503441916	-1	0	0	0.6	6	0.3076923076923077	4	0.5357142857142857	0.07692307692307693	2	1	12	6	0	0.5714285714285714	7	4	15	0.2222222222222222	0.18181818181818182	0.8808495971260409	0.7670099506481802	0.17459281682797004	0.678290820871691	0.7954194666594151	0.8764754068701615	0.967454299091281	0.7856610554630185	0.5	1.0	0.4847321222628378	-0.00045925986339158674	5
4247	0.025419255405009025	0.0041988741115869775	0.003224828850903295	0.9440020310378598	-1	0	0	0.2	2	0.8461538461538461	11	0.2727272727272727	0.7692307692307693	11	10	3	0	0	0.45454545454545453	11	5	15	0.0	0	0.642639100704003	0.9457815430582022	0.36476880050409777	0.9318483380324529	0.43300820347154206	0.7649054817957472	0.7814409367634978	0.9018598995319027	0	0	0.0	0.003224828850903295	13
5049	0.0249315410654274	0.004664548835259675	0.003525965690148888	0.944806569578653	-1	0	0	0.2	2	0.8461538461538461	11	0.2727272727272727	0.7692307692307693	11	10	3	0	0	0.45454545454545453	11	5	15	0.0	0	0.642639100704003	0.9457815430582022	0.36476880050409777	0.9318483380324529	0.43300820347154206	0.7531568625977022	0.7814409367634978	0.899948132672872	0	0	0.0	0.003525965690148888	25
2168	0.024755578990389156	0.0016316698859935974	0.001429322456329608	0.9396462058809345	-1	0.25	1	0.4	4	0.5833333333333334	7	0.2916666666666667	0.5833333333333334	9	7	4	0	0	0.75	8	6	14	0.0	0.3333333333333333	0.642639100704003	0.8558864498176395	0.3030034073605674	0.9385401759005633	0.40084122077187895	0.7685169572748055	0.7853500830343287	0.8701717353480701	0	0	0.0	0.001429322456329608	13
2415	0.022820188694613167	0.0016466884491240755	0.0016287356956859469	0.9499685881436201	-1	0.25	1	0.3	3	0.7692307692307693	10	0.25	0.6153846153846154	11	8	3	0	0	0.6	10	6	15	0.0	0.4	0.613713017218261	0.9537402835844071	0.3314209246031433	0.9256122433265522	0.43300820347154206	0.7554890269504242	0.7814409367634978	0.9024835743660417	0	0	0.0	0.0016287356956859469	9
3333	0.02512963731364432	0.004020813671551872	0.0032996316507155734	0.9438022118069981	-1	0	0	0.2	2	0.8461538461538461	11	0.2727272727272727	0.7692307692307693	11	10	3	0	0	0.45454545454545453	11	5	15	0.0	0	0.642639100704003	0.9457815430582022	0.36476880050409777	0.9318483380324529	0.43300820347154206	0.7510438764252615	0.7814409367634978	0.8996074699676562	0	0	0.0	0.0032996316507155734	8
2197	0.007263286626860588	0.004682551441434375	-0.004623329597581594	0.9707264852288716	-1	0.5	2	0.6	6	0.5384615384615384	7	0.3333333333333333	0.46153846153846156	11	6	3	0	0	0.5555555555555556	9	5	15	0.0	0.6666666666666666	0.613713017218261	0.9544972916733758	0.36476880050409777	0.9463068599452292	0.38270635413626086	0.8227401399317632	0.9292339023484819	0.9229110378188818	0	0	0.0	-0.0004623329597581594	2
2090	0.0225815701898115	0.0018839339590975988	0.0018309467655042227	0.9505251117424675	-1	0.25	1	0.3	3	0.7692307692307693	10	0.25	0.6153846153846154	11	8	3	0	0	0.6	10	6	15	0.0	0.4	0.613713017218261	0.9537402835844071	0.3314209246031433	0.9256122433265522	0.43300820347154206	0.7554890269504242	0.7814409367634978	0.9024835743660417	0	0	0.0	0.0018309467655042227	41
772	0.01308475057053779	0.0014031882272480436	-0.0012567920634862727	0.9722953047525473	-1	0	0	0.4	4	0.6153846153846154	8	0.3125	0.46153846153846156	9	6	5	2	0	0.75	6	8	15	0.18181818181818182	0.3076923076923077	0.613713017218261	0.8882389425778283	0.3314209246031433	0.9382025480723323	0.46661625372453797	0.88534631041546	0.8389937822466031	0.9071240666513352	0.6666666666666666	0.3333333333333333	0.0	-0.00012567920634862727	30
1920	0.024293932085582257	0.001853383235944954	0.0018201493713885036	0.9403945423673399	-1	0.25	1	0.4	4	0.5833333333333334	7	0.2916666666666667	0.5833333333333334	9	7	4	0	0	0.75	8	6	14	0.0	0.3333333333333333	0.642639100704003	0.8558864498176395	0.3030034073605674	0.9385401759005633	0.40084122077187895	0.7685169572748055	0.7853500830343287	0.8701717353480701	0	0	0.0	0.0018201493713885036	16
3800	0.027378995271950476	0.0038378176272957816	0.0029980715160566568	0.9395441975165157	-1	0	0	0.2	2	0.8461538461538461	11	0.2727272727272727	0.7692307692307693	11	10	3	0	0	0.45454545454545453	11	5	15	0.0	0	0.642639100704003	0.9457815430582022	0.36476880050409777	0.9318483380324529	0.43300820347154206	0.7510438764252615	0.7814409367634978	0.8996074699676562	0	0	0.0	0.0029980715160566568	10
73	0.002039101500706184	0.001983375052807212	-0.0019833750527839767	0.9866948453425894	-1	0	0	1.0	2	0.0	0	1.0	0	0	0	2	2	0	0.3333333333333333	1	3	3	0.25	1.0	0	0	0	0	0	0	0	0	0	0	0	-0.1	11
634	0.001967795275187991	0.0017439899394413475	-0.0017439331904450732	0.9858898643002185	-1	0	0	1.0	1	0	0	1.0	0	1	0	0	0	0	0.5	1	2	2	0.0	0	0	0	0	0	0	0	0	0	0	0	0	-0.00017439331904450732	19
3227	0.030200386159073084	0.004742679882763476	0.003524859148096363	0.9255874618234188	-1	0	0	0.3	3	0.6923076923076923	9	0.2777777777777778	0.6923076923076923	10	9	4	0	0	0.6666666666666666	9	6	15	0.0	0	0.769968252344192	0.860084322618348	0.556808527652915	0.9389853331661808	0.3901403221466012	0.7503788330305138	0.8745484529329705	0.8680053643014273	0	0	0.0	0.003524859148096363	8
2541	0.025276338554969222	0.004388874163980183	0.0037549045548061215	0.9448127741118827	-1	0	0	0.2	2	0.8461538461538461	11	0.2727272727272727	0.7692307692307693	11	10	3	0	0	0.45454545454545453	11	5	15	0.0	0	0.642639100704003	0.9457815430582022	0.36476880050409777	0.9318483380324529	0.43300820347154206	0.7510438764252615	0.7814409367634978	0.8996074699676562	0	0	0.0	0.0037549045548061215	33
1678	0.010312147696286468	0.0013506892661676083	-0.0004037697197563441	0.9815558778962931	-1	0	0	0.5	3	0.42857142857142855	3	0.75	0.2857142857142857	4	2	4	1	0	0.3333333333333333	6	2	9	0.1	0	0.6673897197724628	0.8171488634491133	0.3043665030029336	0.9378804351580532	0.6504275586092623	0.7025067797605762	0.8593683637217756	0.8442668528799351	1.0	0	0.0	-4.037697197563441e-05	23
2420	0.02595593786698335	0.004512814028210294	0.0035077946024515538	0.9438412561101398	-1	0	0	0.2	2	0.8461538461538461	11	0.2727272727272727	0.7692307692307693	11	10	3	0	0	0.45454545454545453	11	5	15	0.0	0	0.642639100704003	0.9457815430582022	0.36476880050409777	0.9318483380324529	0.43300820347154206	0.7510438764252615	0.7814409367634978	0.8996074699676562	0	0	0.0	0.0035077946024515538	52
1481	0.017126893387647845	0.000589961359184637	-0.0005894558304912581	0.9701783599677454	-1	0	0	0.3	3	0.6923076923076923	9	0.2777777777777778	0.5384615384615384	9	7	5	1	0	0.6666666666666666	6	9	15	0.08333333333333333	0.15384615384615385	0.613713017218261	0.8882389425778283	0.49446708767956365	0.8907648706821576	0.41004155197356945	0.8855911527998165	0.8013966061561968	0.8882157624734549	1.0	0.4444444444444444	0.0	-5.894558304912581e-05	33
3106	0.025891589312066362	0.0044371087950371875	0.003543552935647091	0.943153700857643	-1	0	0	0.2	2	0.8461538461538461	11	0.2727272727272727	0.7692307692307693	11	10	3	0	0	0.45454545454545453	11	5	15	0.0	0	0.642639100704003	0.9457815430582022	0.36476880050409777	0.9318483380324529	0.43300820347154206	0.7510438764252615	0.7814409367634978	0.8996074699676562	0	0	0.0	0.003543552935647091	12
1562	0.013715390519862853	0.000692937910325996	-0.00016539244666590868	0.9732864823187473	-1	0	0	0.4	4	0.6153846153846154	8	0.3125	0.46153846153846156	9	6	5	2	0	0.75	6	8	15	0.18181818181818182	0.3076923076923077	0.613713017218261	0.8882389425778283	0.3314209246031433	0.9266861462488089	0.38294388951050035	0.9096522674908246	0.8389937822466031	0.9094040358698257	0.611111111111111	0.4444444444444444	0.0	-1.6539244666590866e-05	36
1383	0.012838007550758996	0.0009580661790121708	-0.00028856869377506773	0.9746393852007207	-1	0	0	0.4	4	0.6153846153846154	8	0.3125	0.46153846153846156	9	6	5	2	0	0.75	6	8	15	0.18181818181818182	0.3076923076923077	0.613713017218261	0.8882389425778283	0.33291986768733517	0.8981235624206197	0.4434328723470813	0.8864956021511573	0.8389937822466031	0.8910605074998924	0.611111111111111	0.3333333333333333	0.0	-2.8856869377506772e-05	45
701	0.001793959776899975	0.0016926600369886646	-0.0016926220288199481	0.9853113155373915	-1	0	0	1.0	1	0	0	1.0	0	1	0	0	0	0	0.5	1	2	2	0.0	0	0	0	0	0	0	0	0	0	0	0	0	-0.0001692622028819948	18
4056	0.025483402371863435	0.004693067252017494	0.0041894664660704645	0.944996781591293	-1	0	0	0.2	2	0.8461538461538461	11	0.2727272727272727	0.7692307692307693	11	10	3	0	0	0.45454545454545453	11	5	15	0.0	0	0.642639100704003	0.9457815430582022	0.36476880050409777	0.9318483380324529	0.43300820347154206	0.7531568625977022	0.7814409367634978	0.899948132672872	0	0	0.0	0.0041894664660704645	34
1133	0.03824100085363416	0.006765105223435146	-0.00012778431670841682	0.9670127589764376	-1	0	0	0.2	2	0.8461538461538461	11	0.3125	0.8461538461538461	12	11	2	0	0	0.3333333333333333	12	4	15	0.0	0	0.628176058961132	0.9641310625561929	0.8217073754582497	0.9425610453030421	0.4665942399519335	0.8737671932094117	0.9313505157196997	0.9355135120533488	0	0	0.0	-1.2778431670841682e-05	25
529	0.0019183599255343828	0.0018429680972452975	-0.0018428053411323636	0.9852702965209819	-1	0	0	1.0	1	0	0	1.0	0	1	0	0	1	0	0.5	1	2	2	0.3333333333333333	0	0	0	0	0	0	0	0	0	0	0	0	-0.00018428053411323635	24
4719	0.025557370383818185	0.004409153660479462	0.0038462460080922714	0.9432308062617097	-1	0	0	0.2	2	0.8461538461538461	11	0.2727272727272727	0.7692307692307693	11	10	3	0	0	0.45454545454545453	11	5	15	0.0	0	0.642639100704003	0.9457815430582022	0.36476880050409777	0.9318483380324529	0.43300820347154206	0.7531568625977022	0.7814409367634978	0.899948132672872	0	0	0.0	0.0038462460080922714	26
4748	0.025862289958113457	0.004440354035717334	0.003508192473905822	0.943877075042847	-1	0	0	0.2	2	0.8461538461538461	11	0.2727272727272727	0.7692307692307693	11	10	3	0	0	0.45454545454545453	11	5	15	0.0	0	0.642639100704003	0.9457815430582022	0.36476880050409777	0.9318483380324529	0.43300820347154206	0.7531568625977022	0.7814409367634978	0.899948132672872	0	0	0.0	0.003508192473905822	13
4515	0.028323796677005752	0.003971981037613983	0.0029778859890229707	0.9377521928391002	-1	0	0	0.2	2	0.8461538461538461	11	0.2727272727272727	0.7692307692307693	11	10	3	0	0	0.45454545454545453	11	5	15	0.0	0	0.642639100704003	0.9457815430582022	0.36476880050409777	0.9318483380324529	0.43300820347154206	0.7531568625977022	0.7814409367634978	0.899948132672872	0	0	0.0	0.0029778859890229707	11
3621	0.026014815940055232	0.007695954320269217	-0.007656447437983112	0.9024928185896538	-1	0	0	0.3	3	0.6923076923076923	9	0.26785714285714285	0.6153846153846154	11	8	3	0	0	0.875	7	8	15	0.0	0	0.613713017218261	0.9486164234192477	0.3314209246031433	0.9194405482511806	0.43300820347154206	0.8665748295792941	0.7814409367634978	0.917371246292217	0	0	0.0	-0.0007656447437983111	0
1924	0.022758179706851227	0.002032597729314566	0.0019653688254247553	0.9499799845188331	-1	0.25	1	0.3	3	0.7692307692307693	10	0.25	0.6153846153846154	11	8	3	0	0	0.6	10	6	15	0.0	0.4	0.613713017218261	0.9537402835844071	0.3314209246031433	0.9256122433265522	0.43300820347154206	0.7554890269504242	0.7814409367634978	0.9024835743660417	0	0	0.0	0.0019653688254247553	44
1185	0.017274879220141832	0.002241192474538005	0.00014351130915508999	0.9693084458105407	-1	0	0	0.3	3	0.6923076923076923	9	0.2777777777777778	0.5384615384615384	9	7	5	2	0	0.6666666666666666	6	9	15	0.16666666666666666	0.15384615384615385	0.613713017218261	0.8882389425778283	0.4564506539743959	0.9400998821853735	0.38294388951050035	0.9096522674908246	0.8389937822466031	0.9151751751464126	0.611111111111111	0.4444444444444444	0.0	0.00014351130915508999	49
2074	0.022366145256644977	0.0017941056927522703	0.0017815328452669783	0.9512936815342942	-1	0.25	1	0.3	3	0.7692307692307693	10	0.25	0.6153846153846154	11	8	3	0	0	0.6	10	6	15	0.0	0.4	0.613713017218261	0.9537402835844071	0.3314209246031433	0.9256122433265522	0.43300820347154206	0.7554890269504242	0.7814409367634978	0.9024835743660417	0	0	0.0	0.0017815328452669783	20
1100	0.014759642440185199	0.008376103465804847	-0.007440098595198897	0.9754133185276056	-1	0	0	0.3	3	0.6923076923076923	9	0.3125	0.46153846153846156	9	6	5	1	0	0.75	8	6	15	0.09090909090909091	0.3076923076923077	0.613713017218261	0.8882389425778283	0.3314209246031433	0.9219070982255934	0.41004155197356945	0.8883626156775252	0.8389937822466031	0.9007139197777831	1.0	0.2222222222222222	0.0	-0.0007440098595198897	1
3332	0.025816655340759397	0.004320933178136522	0.0033770482435984553	0.943954707552861	-1	0	0	0.2	2	0.8461538461538461	11	0.2727272727272727	0.7692307692307693	11	10	3	0	0	0.45454545454545453	11	5	15	0.0	0	0.642639100704003	0.9457815430582022	0.36476880050409777	0.9318483380324529	0.43300820347154206	0.7510438764252615	0.7814409367634978	0.8996074699676562	0	0	0.0	0.0033770482435984553	14
1497	None	None	None	None	None	0	0	0.5	5	0.46153846153846156	6	0.75	0.23076923076923078	4	3	10	1	0	0.8	4	5	15	0.043478260869565216	0.18181818181818182	0.2784497249283199	0.8661679051969858	0.5076049885590482	0.9082149227474274	0.504063556719134	0.9088289984632032	0.8980215129934549	0.8959470484331366	1.0	0.25	0.0	None	0
1793	0.013779306474942691	0.0019090760065980745	0.0008779257155471294	0.9746507115929102	-1	0.25	1	0.6	6	0.38461538461538464	5	0.4166666666666667	0.23076923076923078	5	3	9	0	0	0.4444444444444444	9	4	15	0.0	0.14285714285714285	0.3250837544818068	0.8619329381576731	0.32249498662924775	0.8756638175403351	0.5370750233514634	0.9235900387666365	0.892836936379088	0.8901097005274214	0	0	0.0	0.0008779257155471294	51
2788	0.024797957902992752	0.004241432234264946	0.0034216320501771424	0.9435525320762844	-1	0	0	0.2	2	0.8461538461538461	11	0.2727272727272727	0.7692307692307693	11	10	3	0	0	0.45454545454545453	11	5	15	0.0	0	0.642639100704003	0.9457815430582022	0.36476880050409777	0.9318483380324529	0.43300820347154206	0.7510438764252615	0.7814409367634978	0.8996074699676562	0	0	0.0	0.0034216320501771424	10
2273	0.022778432433025946	0.0016611315983845326	0.001660457796750043	0.9504621760507507	-1	0.25	1	0.3	3	0.7692307692307693	10	0.25	0.6153846153846154	11	8	3	0	0	0.6	10	6	15	0.0	0.4	0.613713017218261	0.9537402835844071	0.3314209246031433	0.9256122433265522	0.43300820347154206	0.7554890269504242	0.7814409367634978	0.9024835743660417	0	0	0.0	0.001660457796750043	11
4851	0.03817808068853125	0.00827524939551758	-0.005845899465748358	0.8771898050787202	-1	0	0	0.1	1	1.0	13	1.0	1.0	14	13	0	0	0	0.06666666666666667	15	1	15	0.0	0	0.613713017218261	0.9556582810407285	0.3314209246031433	0.924375091908775	0.43300820347154206	0.7226439574060403	0.7814409367634978	0.8981778491268309	0	0	0.0	-0.0005845899465748358	0
2808	0.02797300095004936	0.003983953866963031	0.003135531936531493	0.9388164306876339	-1	0	0	0.2	2	0.8461538461538461	11	0.2727272727272727	0.7692307692307693	11	10	3	0	0	0.45454545454545453	11	5	15	0.0	0	0.642639100704003	0.9457815430582022	0.36476880050409777	0.9318483380324529	0.43300820347154206	0.7510438764252615	0.7814409367634978	0.8996074699676562	0	0	0.0	0.003135531936531493	13
2300	0.02240817598663833	0.0018700727222655616	0.001779540653595335	0.9507639538048568	-1	0.25	1	0.3	3	0.7692307692307693	10	0.25	0.6153846153846154	11	8	3	0	0	0.6	10	6	15	0.0	0.4	0.613713017218261	0.9537402835844071	0.3314209246031433	0.9256122433265522	0.43300820347154206	0.7554890269504242	0.7814409367634978	0.9024835743660417	0	0	0.0	0.001779540653595335	10
4765	0.02564515403454461	0.004063175639340141	0.003326481367814098	0.9434584599594873	-1	0	0	0.2	2	0.8461538461538461	11	0.2727272727272727	0.7692307692307693	11	10	3	0	0	0.45454545454545453	11	5	15	0.0	0	0.642639100704003	0.9457815430582022	0.36476880050409777	0.9318483380324529	0.43300820347154206	0.7531568625977022	0.7814409367634978	0.899948132672872	0	0	0.0	0.003326481367814098	12
4938	0.024741582511575988	0.004243671054749066	0.003427881039899341	0.9437593802320611	-1	0	0	0.2	2	0.8461538461538461	11	0.2727272727272727	0.7692307692307693	11	10	3	0	0	0.45454545454545453	11	5	15	0.0	0	0.642639100704003	0.9457815430582022	0.36476880050409777	0.9318483380324529	0.43300820347154206	0.7531568625977022	0.7814409367634978	0.899948132672872	0	0	0.0	0.003427881039899341	19
3592	0.025746049879398502	0.004156328387968905	0.0034209329544809377	0.9434507863158293	-1	0	0	0.2	2	0.8461538461538461	11	0.2727272727272727	0.7692307692307693	11	10	3	0	0	0.45454545454545453	11	5	15	0.0	0	0.642639100704003	0.9457815430582022	0.36476880050409777	0.9318483380324529	0.43300820347154206	0.7510438764252615	0.7814409367634978	0.8996074699676562	0	0	0.0	0.0034209329544809377	16
4117	0.024889350279991052	0.004329647992612187	0.0035018758927873976	0.9438215437168382	-1	0	0	0.2	2	0.8461538461538461	11	0.2727272727272727	0.7692307692307693	11	10	3	0	0	0.45454545454545453	11	5	15	0.0	0	0.642639100704003	0.9457815430582022	0.36476880050409777	0.9318483380324529	0.43300820347154206	0.7649054817957472	0.7814409367634978	0.9018598995319027	0	0	0.0	0.0035018758927873976	16
4205	0.025896771890984858	0.004129387799159493	0.003357069708108972	0.9434720046694611	-1	0	0	0.2	2	0.8461538461538461	11	0.2727272727272727	0.7692307692307693	11	10	3	0	0	0.45454545454545453	11	5	15	0.0	0	0.642639100704003	0.9457815430582022	0.36476880050409777	0.9318483380324529	0.43300820347154206	0.7531568625977022	0.7814409367634978	0.899948132672872	0	0	0.0	0.003357069708108972	20
1264	0.013345349981692733	0.0005946411554169568	-0.0005010934802835805	0.9707116490675549	-1	0	0	0.4	4	0.6153846153846154	8	0.3125	0.5384615384615384	10	7	4	2	0	0.75	6	8	15	0.2222222222222222	0.3076923076923077	0.4492721384666377	0.8896941441826172	0.3314209246031433	0.93202773283149	0.4434328723470813	0.8756472856929816	0.8209943941358977	0.9019641572640217	0.6000000000000001	0.3	0.0	-5.010934802835805e-05	29
1819	0.015241574488014671	0.0010620651577186219	0.0008880240598083798	0.9748727628193491	-1	0	0	0.5	5	0.46153846153846156	6	0.375	0.23076923076923078	5	3	9	1	0	0.4	10	4	15	0.05	0.14285714285714285	0.4887392944935332	0.8779314347920809	0.19309179652262226	0.9041147037660859	0.5370750233514634	0.8907706339895142	0.892836936379088	0.8914019572550059	1.0	0.2	0.0	0.0008880240598083798	39
266	0.0021040391893277287	0.0020712676607650264	-0.0020711479507807846	0.9852555682707345	-1	0	0	1.0	2	0.0	0	0.75	0	2	0	0	2	0	1.0	2	2	3	1.0	0	0	0	0	0	0	0	0	0	0	0	0	-0.00020711479507807846	12
1235	0.013512625509439317	0.0009333137530907695	-0.0008699599047080672	0.973041107927993	-1	0	0	0.4	4	0.6153846153846154	8	0.3125	0.46153846153846156	9	6	5	2	0	0.75	6	8	15	0.18181818181818182	0.3076923076923077	0.613713017218261	0.8882389425778283	0.4564506539743959	0.9400998821853735	0.4434328723470813	0.8856476144371106	0.8389937822466031	0.9081350226465108	0.611111111111111	0.3333333333333333	0.0	-8.699599047080672e-05	77
3095	0.025910603222170057	0.004467723459118556	0.003546021290440782	0.9434473343584473	-1	0	0	0.2	2	0.8461538461538461	11	0.2727272727272727	0.7692307692307693	11	10	3	0	0	0.45454545454545453	11	5	15	0.0	0	0.642639100704003	0.9457815430582022	0.36476880050409777	0.9318483380324529	0.43300820347154206	0.7510438764252615	0.7814409367634978	0.8996074699676562	0	0	0.0	0.003546021290440782	51
3733	0.027894326816859362	0.004079961395007467	0.0032713327686796963	0.9381251540755374	-1	0	0	0.2	2	0.8461538461538461	11	0.2727272727272727	0.7692307692307693	11	10	3	0	0	0.45454545454545453	11	5	15	0.0	0	0.642639100704003	0.9457815430582022	0.36476880050409777	0.9318483380324529	0.40084122077187895	0.7407622374567614	0.7853500830343287	0.8979623496911107	0	0	0.0	0.0032713327686796963	13
4986	0.025646549396085194	0.00465768732609831	0.00335869871767608	0.9438198104001795	-1	0	0	0.2	2	0.8461538461538461	11	0.2727272727272727	0.7692307692307693	11	10	3	0	0	0.45454545454545453	11	5	15	0.0	0	0.642639100704003	0.9457815430582022	0.36476880050409777	0.9318483380324529	0.43300820347154206	0.7531568625977022	0.7814409367634978	0.899948132672872	0	0	0.0	0.00335869871767608	27
535	0.0018194145342289416	0.0017383827338172827	-0.0017383537778490187	0.9853833485251107	-1	0	0	1.0	1	0	0	1.0	0	1	0	0	0	0	0.5	1	2	2	0.0	0	0	0	0	0	0	0	0	0	0	0	0	-0.00017383537778490186	49
1146	None	None	None	None	None	0	0	0.6	6	0.3076923076923077	4	0.35714285714285715	0.3076923076923077	9	4	5	2	0	0.8571428571428571	7	6	15	0.2222222222222222	0.14285714285714285	0.28483125971501444	0.9391812675256114	0.6173612942827028	0.9507113176971241	0.4434328723470813	0.9119076519654866	0.9314610113265981	0.9357115075939713	0.6111111111111112	0.3333333333333333	0.0	None	0
2022	0.02311655126221827	0.00168252743971286	0.0016821142656798032	0.9504269642881521	-1	0.25	1	0.3	3	0.7692307692307693	10	0.25	0.6153846153846154	11	8	3	0	0	0.6	10	6	15	0.0	0.4	0.613713017218261	0.9537402835844071	0.3314209246031433	0.9256122433265522	0.43300820347154206	0.7554890269504242	0.7814409367634978	0.9024835743660417	0	0	0.0	0.0016821142656798032	6
4720	0.02561431792418104	0.004135361337378982	0.0033402569587629403	0.9438631919510405	-1	0	0	0.2	2	0.8461538461538461	11	0.2727272727272727	0.7692307692307693	11	10	3	0	0	0.45454545454545453	11	5	15	0.0	0	0.642639100704003	0.9457815430582022	0.36476880050409777	0.9318483380324529	0.43300820347154206	0.7531568625977022	0.7814409367634978	0.899948132672872	0	0	0.0	0.0033402569587629403	14
1628	0.015268334644602958	0.003616661452903009	-0.0033539170618371353	0.9727462430268773	-1	0.25	1	0.6	6	0.38461538461538464	5	0.45454545454545453	0.38461538461538464	10	5	4	0	0	0.2727272727272727	11	3	15	0.0	0.5	0.2099888452732821	0.9658898118595097	0.44641032248069196	0.9396710963955696	0.4382205379093117	0.7694432234832891	0.8712975755473823	0.9191941071052513	0	0	0.0	-0.00033539170618371354	12
2753	0.028104690078811754	0.004126836103502515	0.0029172064436921888	0.9391546003506883	-1	0	0	0.2	2	0.8461538461538461	11	0.2727272727272727	0.7692307692307693	11	10	3	0	0	0.45454545454545453	11	5	15	0.0	0	0.642639100704003	0.9457815430582022	0.36476880050409777	0.9318483380324529	0.41126588964741817	0.7879189635879926	0.810270961117568	0.9057048610151944	0	0	0.0	0.0029172064436921888	7
176	0.0024730974656854364	0.002424599879664506	-0.002422255903360264	0.9833652341722499	-1	0	0	0.3333333333333333	1	1.0	2	0.6666666666666666	0.5	1	1	2	5	0	0.6666666666666666	3	2	4	0.625	0	0.1	0.5	0.3489662967420341	0.5	0.3697082035500251	0.5	0.7730223915060552	0.5	1.0	1.0	0.0	-0.00024222559033602642	17
2097	0.02311705285214844	0.001835814930768286	0.0018049468035708708	0.9500280497150722	-1	0.25	1	0.3	3	0.7692307692307693	10	0.25	0.6153846153846154	11	8	3	0	0	0.6	10	6	15	0.0	0.4	0.613713017218261	0.9537402835844071	0.3314209246031433	0.9256122433265522	0.43300820347154206	0.7554890269504242	0.7814409367634978	0.9024835743660417	0	0	0.0	0.0018049468035708708	24
4243	0.02585073166551003	0.004277153417181269	0.0034273472136373824	0.9438636150095975	-1	0	0	0.2	2	0.8461538461538461	11	0.2727272727272727	0.7692307692307693	11	10	3	0	0	0.45454545454545453	11	5	15	0.0	0	0.642639100704003	0.9457815430582022	0.36476880050409777	0.9318483380324529	0.43300820347154206	0.7510438764252615	0.7814409367634978	0.8996074699676562	0	0	0.0	0.0034273472136373824	15
1202	None	None	None	None	None	0	0	0.4444444444444444	4	0.45454545454545453	5	0.52	0.2727272727272727	7	3	5	2	0	1.0	5	5	13	0.2	0.18181818181818182	0.28483125971501444	0.8957075599485566	0.6173612942827028	0.9358084079044298	0.4759433501508566	0.8868029100305591	0.94519243920638	0.9085575684723151	0.6428571428571428	0.2857142857142857	0.0	None	0
1349	0.010565314571310264	0.0016447644266273634	2.8170290442529937e-05	0.9814551718517054	-1	0	0	0.5	3	0.42857142857142855	3	0.75	0.2857142857142857	4	2	4	1	0	0.3333333333333333	6	2	9	0.1	0	0.6673897197724628	0.8171488634491133	0.3043665030029336	0.9378804351580532	0.6504275586092623	0.7025067797605762	0.8593683637217756	0.8442668528799351	1.0	0	0.0	2.8170290442529937e-05	29
1296	0.01308841560026315	0.0010719777141506332	-0.0009781517423055773	0.9731435144447553	-1	0	0	0.4	4	0.6153846153846154	8	0.3125	0.46153846153846156	9	6	5	2	0	0.75	6	8	15	0.18181818181818182	0.3076923076923077	0.613713017218261	0.8882389425778283	0.4811036014237155	0.8932811449453544	0.41126588964741817	0.8859428720417937	0.8389937822466031	0.889191721168714	0.611111111111111	0.3333333333333333	0.0	-9.781517423055773e-05	22
1850	0.027936734175799022	0.0032314955975405015	0.0011278372611881941	0.9670261689332575	-1	0	0	0.3	3	0.6923076923076923	9	0.38461538461538464	0.6153846153846154	11	8	3	0	0	0.23076923076923078	13	3	15	0.0	0	0.613713017218261	0.9537402835844071	0.3314209246031433	0.9256122433265522	0.43300820347154206	0.7554890269504242	0.7814409367634978	0.9024835743660417	0	0	0.0	0.0011278372611881941	1
2427	0.02555677725081853	0.004023892326682049	0.0033032567889692277	0.9440958756815917	-1	0	0	0.2	2	0.8461538461538461	11	0.2727272727272727	0.7692307692307693	11	10	3	0	0	0.45454545454545453	11	5	15	0.0	0	0.642639100704003	0.9457815430582022	0.36476880050409777	0.9318483380324529	0.43300820347154206	0.7510438764252615	0.7814409367634978	0.8996074699676562	0	0	0.0	0.0033032567889692277	83
2400	0.023119486119766816	0.001649676767966157	0.0016493141733120767	0.9503379702067022	-1	0.25	1	0.3	3	0.7692307692307693	10	0.25	0.6153846153846154	11	8	3	0	0	0.6	10	6	15	0.0	0.4	0.613713017218261	0.9537402835844071	0.3314209246031433	0.9256122433265522	0.43300820347154206	0.7554890269504242	0.7814409367634978	0.9024835743660417	0	0	0.0	0.0016493141733120767	7
1297	0.015487771314468907	0.0012972962768422569	0.0011371918082728515	0.9749366103108832	-1	0	0	0.5	5	0.46153846153846156	6	0.375	0.23076923076923078	5	3	9	1	0	0.4	10	4	15	0.05	0.14285714285714285	0.4887392944935332	0.8779314347920809	0.19309179652262226	0.9041147037660859	0.5370750233514634	0.8907706339895142	0.892836936379088	0.8914019572550059	1.0	0.2	0.0	0.0011371918082728515	119
96	0.0024661317181559556	0.0021896705041877925	-0.00218882812615723	0.9830712718425773	-1	0	0	0.75	3	0.0	0	0.8333333333333334	0	2	0	2	0	0	0.6666666666666666	3	2	5	0.0	0	0	0	0	0	0	0	0	0	0	0	0	-0.000218882812615723	29
3083	0.02585042323087981	0.004331387209688382	0.0035240588296680205	0.9430377528147136	-1	0	0	0.2	2	0.8461538461538461	11	0.2727272727272727	0.7692307692307693	11	10	3	0	0	0.45454545454545453	11	5	15	0.0	0	0.642639100704003	0.9457815430582022	0.36476880050409777	0.9318483380324529	0.43300820347154206	0.7510438764252615	0.7814409367634978	0.8996074699676562	0	0	0.0	0.0035240588296680205	40
2674	0.026240402924552444	0.004227306120732642	0.003366503342402542	0.9434262619502358	-1	0	0	0.2	2	0.8461538461538461	11	0.2727272727272727	0.7692307692307693	11	10	3	0	0	0.45454545454545453	11	5	15	0.0	0	0.642639100704003	0.9457815430582022	0.36476880050409777	0.9318483380324529	0.43300820347154206	0.7738040314463768	0.7814409367634978	0.9033296278578463	0	0	0.0	0.003366503342402542	26
2655	0.033416824710298706	0.0031833651713909813	-0.003161936181266396	0.6462726579928567	-1	0	0	0.2	2	0.8461538461538461	11	0.3125	0.7692307692307693	11	10	3	0	0	0.3333333333333333	12	4	15	0.0	0	0.642639100704003	0.9457815430582022	0.36476880050409777	0.9318483380324529	0.43300820347154206	0.7738040314463768	0.7814409367634978	0.9033296278578463	0	0	0.0	-0.0003161936181266396	2
1469	0.04371559507227628	0.006505473576390074	-0.006501884927305706	0.6597818779952664	-1	0	0	0.2	2	0.8461538461538461	11	0.3125	0.8461538461538461	12	11	2	0	0	0.3333333333333333	12	4	15	0.0	0	0.628176058961132	0.9641310625561929	0.8106136479452626	0.9303572195570522	0.4665942399519335	0.8737671932094117	0.9286451863376617	0.9312516677800949	0	0	0.0	-0.0006501884927305705	5
4442	0.02532828611610018	0.004082519563444184	0.003251983912849945	0.9437891884839105	-1	0	0	0.2	2	0.8461538461538461	11	0.2727272727272727	0.7692307692307693	11	10	3	0	0	0.45454545454545453	11	5	15	0.0	0	0.642639100704003	0.9457815430582022	0.36476880050409777	0.9318483380324529	0.43300820347154206	0.7531568625977022	0.7814409367634978	0.899948132672872	0	0	0.0	0.003251983912849945	13
4655	0.02609592258666801	0.004559032074037746	0.003861978881105295	0.9434593733549832	-1	0	0	0.2	2	0.8461538461538461	11	0.2727272727272727	0.7692307692307693	11	10	3	0	0	0.45454545454545453	11	5	15	0.0	0	0.642639100704003	0.9457815430582022	0.36476880050409777	0.9318483380324529	0.43300820347154206	0.7531568625977022	0.7814409367634978	0.899948132672872	0	0	0.0	0.003861978881105295	58
2875	0.026349799695771548	0.004750147717412741	0.004209537245752538	0.9432254130602611	-1	0	0	0.2	2	0.8461538461538461	11	0.2727272727272727	0.7692307692307693	11	10	3	0	0	0.45454545454545453	11	5	15	0.0	0	0.642639100704003	0.9457815430582022	0.36476880050409777	0.9318483380324529	0.43300820347154206	0.7510438764252615	0.7814409367634978	0.8996074699676562	0	0	0.0	0.004209537245752538	42
4400	0.02589510434127608	0.0049042992081820835	0.004225594242771717	0.9442241742987503	-1	0	0	0.2	2	0.8461538461538461	11	0.2727272727272727	0.7692307692307693	11	10	3	0	0	0.45454545454545453	11	5	15	0.0	0	0.642639100704003	0.9457815430582022	0.36476880050409777	0.9318483380324529	0.43300820347154206	0.7510438764252615	0.7814409367634978	0.8996074699676562	0	0	0.0	0.004225594242771717	19
2477	0.025703813257170773	0.004315732998771086	0.003500292171527109	0.9439066791447017	-1	0	0	0.2	2	0.8461538461538461	11	0.2727272727272727	0.7692307692307693	11	10	3	0	0	0.45454545454545453	11	5	15	0.0	0	0.642639100704003	0.9457815430582022	0.36476880050409777	0.9318483380324529	0.43300820347154206	0.7510438764252615	0.7814409367634978	0.8996074699676562	0	0	0.0	0.003500292171527109	55
3096	0.02786474264196632	0.006215898778998648	-0.002099463792969499	0.9693614497583027	-1	0	0	0.3	3	0.6923076923076923	9	0.23809523809523808	0.6153846153846154	11	8	3	0	0	0.7777777777777778	9	7	15	0.0	0	0.613713017218261	0.9632831121702387	0.3314209246031433	0.9359563868352024	0.4434328723470813	0.692157344618825	0.7814409367634978	0.9049187362984912	0	0	0.0	-0.00020994637929694989	6
2922	0.025586565685760548	0.004251093273104979	0.0034514754174797715	0.9437958428698787	-1	0	0	0.2	2	0.8461538461538461	11	0.2727272727272727	0.7692307692307693	11	10	3	0	0	0.45454545454545453	11	5	15	0.0	0	0.642639100704003	0.9457815430582022	0.36476880050409777	0.9318483380324529	0.43300820347154206	0.7510438764252615	0.7814409367634978	0.8996074699676562	0	0	0.0	0.0034514754174797715	19
4710	0.02523830229434906	0.004470536287574236	0.0035761641579937758	0.9438105638542145	-1	0	0	0.2	2	0.8461538461538461	11	0.2727272727272727	0.7692307692307693	11	10	3	0	0	0.45454545454545453	11	5	15	0.0	0	0.642639100704003	0.9457815430582022	0.36476880050409777	0.9318483380324529	0.43300820347154206	0.7531568625977022	0.7814409367634978	0.899948132672872	0	0	0.0	0.0035761641579937758	39
4995	0.025856047309121593	0.004127999291898817	0.0033237252163139577	0.9443076190630932	-1	0	0	0.2	2	0.8461538461538461	11	0.2727272727272727	0.7692307692307693	11	10	3	0	0	0.45454545454545453	11	5	15	0.0	0	0.642639100704003	0.9457815430582022	0.36476880050409777	0.9318483380324529	0.43300820347154206	0.7531568625977022	0.7814409367634978	0.899948132672872	0	0	0.0	0.0033237252163139577	21
1873	0.03968787099170529	0.0067348675628089785	-0.004373651771961201	0.8468970319521336	-1	0	0	0.1111111111111111	1	1.0	11	1.0	1.0	12	11	0	0	0	0.07692307692307693	13	1	13	0.0	0	0.613713017218261	0.947530908374123	0.3314209246031433	0.9078670160164586	0.43300820347154206	0.732392135445326	0.7814409367634978	0.8872310618126542	0	0	0.0	-0.0004373651771961201	3
1900	0.03979209417929917	0.007138237589597252	-0.004413977709320292	0.8470946624153857	-1	0	0	0.1111111111111111	1	1.0	11	1.0	1.0	12	11	0	0	0	0.07692307692307693	13	1	13	0.0	0	0.613713017218261	0.947530908374123	0.3314209246031433	0.9078670160164586	0.43300820347154206	0.732392135445326	0.7814409367634978	0.8872310618126542	0	0	0.0	-0.0004413977709320292	2
4715	0.025337784621529157	0.004272144308544615	0.0032288752606095066	0.9439997421954642	-1	0	0	0.2	2	0.8461538461538461	11	0.2727272727272727	0.7692307692307693	11	10	3	0	0	0.45454545454545453	11	5	15	0.0	0	0.642639100704003	0.9457815430582022	0.36476880050409777	0.9318483380324529	0.43300820347154206	0.7531568625977022	0.7814409367634978	0.899948132672872	0	0	0.0	0.0032288752606095066	19
1169	0.01266330382589388	0.00080822175220032	-0.0003279955721835298	0.9744209990187924	-1	0	0	0.4	4	0.6153846153846154	8	0.3125	0.46153846153846156	9	6	5	2	0	0.75	6	8	15	0.18181818181818182	0.3076923076923077	0.613713017218261	0.8882389425778283	0.33291986768733517	0.8981235624206197	0.4434328723470813	0.8864956021511573	0.8389937822466031	0.8910605074998924	0.611111111111111	0.3333333333333333	0.0	-3.2799557218352984e-05	65
4281	0.025308361180658448	0.004151809289623362	0.0032830168441554232	0.9436962890388239	-1	0	0	0.2	2	0.8461538461538461	11	0.2727272727272727	0.7692307692307693	11	10	3	0	0	0.45454545454545453	11	5	15	0.0	0	0.642639100704003	0.9457815430582022	0.36476880050409777	0.9318483380324529	0.43300820347154206	0.7531568625977022	0.7814409367634978	0.899948132672872	0	0	0.0	0.0032830168441554232	20
1430	None	None	None	None	None	0.25	1	0.5	5	0.5384615384615384	7	0.42857142857142855	0.23076923076923078	3	3	11	3	0	0.7142857142857143	7	5	15	0.11538461538461539	0.6153846153846154	0.4968137767680519	0.7464336840228248	0.19309179652262226	0.8578605714982123	0.44802300957882996	0.8352540683374322	0.7824337875510977	0.8176065889719214	1.0	0.3333333333333333	0.0	None	0
3133	0.02589713642996683	0.0044791028586102675	0.0035060238512274145	0.9436143323065976	-1	0	0	0.2	2	0.8461538461538461	11	0.2727272727272727	0.7692307692307693	11	10	3	0	0	0.45454545454545453	11	5	15	0.0	0	0.642639100704003	0.9457815430582022	0.36476880050409777	0.9318483380324529	0.43300820347154206	0.7510438764252615	0.7814409367634978	0.8996074699676562	0	0	0.0	0.0035060238512274145	12
4225	0.025718729274249306	0.004079148202676396	0.003329509210169863	0.9437324883596138	-1	0	0	0.2	2	0.8461538461538461	11	0.2727272727272727	0.7692307692307693	11	10	3	0	0	0.45454545454545453	11	5	15	0.0	0	0.642639100704003	0.9457815430582022	0.36476880050409777	0.9318483380324529	0.43300820347154206	0.7531568625977022	0.7814409367634978	0.899948132672872	0	0	0.0	0.003329509210169863	29
4609	0.027549771301780452	0.004444726634787273	0.0033990026020595714	0.9368600002406025	-1	0	0	0.2	2	0.8461538461538461	11	0.2727272727272727	0.7692307692307693	11	10	3	0	0	0.45454545454545453	11	5	15	0.0	0	0.642639100704003	0.9458220870834123	0.36476880050409777	0.9318483380324529	0.43300820347154206	0.7531568625977022	0.7814409367634978	0.8999718692245232	0	0	0.0	0.0033990026020595714	7
477	0.0019646138153525446	0.0019004908497308923	-0.0019004208390007574	0.984818770440568	-1	0	0	1.0	2	0.0	0	0.75	0	2	0	0	0	0	1.0	2	2	3	0.0	0	0	0	0	0	0	0	0	0	0	0	0	-0.00019004208390007574	19
4509	0.025576702337881188	0.004063419838762776	0.0032800392041657904	0.9436331286632051	-1	0	0	0.2	2	0.8461538461538461	11	0.2727272727272727	0.7692307692307693	11	10	3	0	0	0.45454545454545453	11	5	15	0.0	0	0.642639100704003	0.9457815430582022	0.36476880050409777	0.9318483380324529	0.43300820347154206	0.7531568625977022	0.7814409367634978	0.899948132672872	0	0	0.0	0.0032800392041657904	16
1531	0.015924270909207883	0.005781281187906872	-0.005620390358510327	0.9732978525070023	-1	0	0	0.3	3	0.6923076923076923	9	0.2777777777777778	0.6153846153846154	11	8	3	2	0	0.6666666666666666	6	9	15	0.2857142857142857	0.15384615384615385	0.4968137767680519	0.8480130741499937	0.5853317690972328	0.9504502466406436	0.4759433501508566	0.8506957859895988	0.8763988594193656	0.89451468587271	0.5909090909090909	0.36363636363636365	0.0	-0.0005620390358510327	10
993	0.024216345541829696	0.002528757666256979	-0.0016347486533820883	0.9582412028284497	-1	0	0	0.3	3	0.6923076923076923	9	0.3	0.6923076923076923	12	9	2	0	0	0.5	10	5	15	0.0	0	0.613713017218261	0.9359370811786264	0.5876912242246802	0.9503910519751725	0.4258559358493888	0.8206698356160259	0.9037309668451761	0.9156834361966393	0	0	0.0	-0.00016347486533820884	25
1956	0.013681627816256496	0.004362440772652242	-0.004322397714819852	0.9734907433170296	-1	0	0	0.4	4	0.6153846153846154	8	0.4166666666666667	0.5384615384615384	10	7	4	0	0	0.25	12	3	15	0.0	0.14285714285714285	0.19551151863990013	0.8502400966914682	0.4772930190524571	0.9180256714236217	0.46941579347119033	0.8126014688914197	0.8481040161502532	0.866816869663108	0	0	0.0	-0.00043223977148198524	5
2125	0.02286291529674816	0.002029734068427312	0.0018945607656713215	0.9497695043068619	-1	0.25	1	0.3	3	0.7692307692307693	10	0.25	0.6153846153846154	11	8	3	0	0	0.6	10	6	15	0.0	0.4	0.613713017218261	0.9537402835844071	0.3314209246031433	0.9256122433265522	0.43300820347154206	0.7554890269504242	0.7814409367634978	0.9024835743660417	0	0	0.0	0.0018945607656713215	23
329	0.0019496509326210351	0.0019483615704307714	-0.0019483395916355191	0.9847018564287797	-1	0	0	1.0	2	0.0	0	0.75	0	2	0	0	0	0	1.0	2	2	3	0.0	0	0	0	0	0	0	0	0	0	0	0	0	-0.0001948339591635519	74
4923	0.025192263921134942	0.0043878175870857225	0.0034224376537942917	0.9438584077051358	-1	0	0	0.2	2	0.8461538461538461	11	0.2727272727272727	0.7692307692307693	11	10	3	0	0	0.45454545454545453	11	5	15	0.0	0	0.642639100704003	0.9457815430582022	0.36476880050409777	0.9318483380324529	0.43300820347154206	0.7531568625977022	0.7814409367634978	0.899948132672872	0	0	0.0	0.0034224376537942917	47
4100	0.026001848585211144	0.0047418384323024525	0.004178262855517296	0.9436601712893415	-1	0	0	0.2	2	0.8461538461538461	11	0.2727272727272727	0.7692307692307693	11	10	3	0	0	0.45454545454545453	11	5	15	0.0	0	0.642639100704003	0.9457815430582022	0.36476880050409777	0.9318483380324529	0.43300820347154206	0.7531568625977022	0.7814409367634978	0.899948132672872	0	0	0.0	0.004178262855517296	135
3651	0.02544885128917527	0.004652318408401532	0.004022279646382324	0.9447604184388796	-1	0	0	0.2	2	0.8461538461538461	11	0.2727272727272727	0.7692307692307693	11	10	3	0	0	0.45454545454545453	11	5	15	0.0	0	0.642639100704003	0.9457815430582022	0.36476880050409777	0.9318483380324529	0.43300820347154206	0.7531568625977022	0.7814409367634978	0.899948132672872	0	0	0.0	0.004022279646382324	82
3017	0.025516784522438545	0.004399877230879655	0.003293643701951747	0.9441045496744882	-1	0	0	0.2	2	0.8461538461538461	11	0.2727272727272727	0.7692307692307693	11	10	3	0	0	0.45454545454545453	11	5	15	0.0	0	0.642639100704003	0.9457815430582022	0.36476880050409777	0.9318483380324529	0.43300820347154206	0.7510438764252615	0.7814409367634978	0.8996074699676562	0	0	0.0	0.003293643701951747	13
3318	0.025287410664237717	0.003891603925645941	0.0031440871007282992	0.9439526459591552	-1	0	0	0.2	2	0.8461538461538461	11	0.2727272727272727	0.7692307692307693	11	10	3	0	0	0.45454545454545453	11	5	15	0.0	0	0.642639100704003	0.9457815430582022	0.36476880050409777	0.9318483380324529	0.43300820347154206	0.7531568625977022	0.7814409367634978	0.899948132672872	0	0	0.0	0.0031440871007282992	13
166	0.003346304330942634	0.0023987093025941786	-0.0023987091397061878	0.9776323941199317	-1	0	0	0.75	3	0.3333333333333333	1	0.625	0.3333333333333333	1	1	3	2	0	0.5	4	2	5	0.2	0.6666666666666666	0.49044357550415557	0.5	0.5124058720872613	0.5	0.475918990111032	0.5	0.5374261493972513	0.5	1.0	1.0	0.9900539465951304	-0.00023987091397061877	35
668	0.016919661566002827	0.004523904420810806	-0.004077732885616371	0.9813442712485051	-1	0	0	0.25	2	0.7777777777777778	7	0.39285714285714285	0.6666666666666666	8	6	2	2	0	0.5714285714285714	4	7	11	0.3333333333333333	0	0.40152149908402135	0.9055215651281203	0.4062143586362524	0.8890305465099688	0.6492439330078746	0.9356628941419903	0.8784313523931657	0.9120862450878371	0.625	0	0.0	-0.0004077732885616371	7
4556	0.025439468941631026	0.00425614484695715	0.0033796375796291893	0.9440003857082031	-1	0	0	0.2	2	0.8461538461538461	11	0.2727272727272727	0.7692307692307693	11	10	3	0	0	0.45454545454545453	11	5	15	0.0	0	0.642639100704003	0.9457815430582022	0.36476880050409777	0.9318483380324529	0.43300820347154206	0.7531568625977022	0.7814409367634978	0.899948132672872	0	0	0.0	0.0033796375796291893	16
3250	0.027921323461608628	0.003806699451307749	0.0030722110898136114	0.9390388391107336	-1	0	0	0.2	2	0.8461538461538461	11	0.2727272727272727	0.7692307692307693	11	10	3	0	0	0.45454545454545453	11	5	15	0.0	0	0.642639100704003	0.9457815430582022	0.36476880050409777	0.9318483380324529	0.43300820347154206	0.7510438764252615	0.7814409367634978	0.8996074699676562	0	0	0.0	0.0030722110898136114	7
394	0.002235837900427342	0.0020337518757429134	-0.002033241573334671	0.9837914252708448	-1	0	0	1.0	3	0.0	0	0.6666666666666666	0	3	0	0	1	0	0.6666666666666666	3	2	4	1.0	1.0	0	0	0	0	0	0	0	0	0	0	0	-0.0002033241573334671	54
4182	0.025676450322550882	0.004473890356128297	0.003475329409293621	0.9444613950045033	-1	0	0	0.2	2	0.8461538461538461	11	0.2727272727272727	0.7692307692307693	11	10	3	0	0	0.45454545454545453	11	5	15	0.0	0	0.642639100704003	0.9457815430582022	0.36476880050409777	0.9318483380324529	0.43300820347154206	0.7531568625977022	0.7814409367634978	0.899948132672872	0	0	0.0	0.003475329409293621	66
3029	0.022017818580455328	0.011752702495705305	-0.011682396174867795	0.9733047728990776	-1	0	0	0.2	2	0.8461538461538461	11	0.2727272727272727	0.7692307692307693	11	10	3	0	0	0.45454545454545453	11	5	15	0.0	0	0.642639100704003	0.9457815430582022	0.36476880050409777	0.9308407378156041	0.43300820347154206	0.7531568625977022	0.7814409367634978	0.8994741703554527	0	0	0.0	-0.0011682396174867795	0
532	0.011963589141216008	0.004840436397286486	-0.004530168704363746	0.9808995814315856	-1	0.25	1	0.5	5	0.5833333333333334	7	0.3111111111111111	0.5	8	6	5	1	0	0.5555555555555556	5	9	14	0.08333333333333333	0.4	0.4263395352633255	0.9489066009232245	0.662090327605779	0.9488031431407471	0.5483166439541021	0.9437680328763499	0.9439780110000425	0.9472096022762825	1.0	0.25	0.0	-0.00045301687043637466	1
4249	0.025312105759516333	0.004420832992072389	0.0035405126646922023	0.9434854367409347	-1	0	0	0.2	2	0.8461538461538461	11	0.2727272727272727	0.7692307692307693	11	10	3	0	0	0.45454545454545453	11	5	15	0.0	0	0.642639100704003	0.9457815430582022	0.36476880050409777	0.9318483380324529	0.43300820347154206	0.7649054817957472	0.7814409367634978	0.9018598995319027	0	0	0.0	0.0035405126646922023	35
229	0.01498224220736978	0.00484250964133578	-0.004311691474390132	0.9093907128360714	-1	0	0	0.3333333333333333	2	0.8571428571428571	6	0.5625	0.7142857142857143	5	5	3	0	0	0.25	2	8	9	0.0	0	0.7577445476924198	0.8323865170833995	0.8884785997990761	0.8144694399712351	0.6725545085530811	0.7746478449715246	0.7475490163409274	0.8082841376727079	0	0	0.0	-0.00043116914743901317	7
3794	0.025758919894875176	0.00436306615372362	0.00350177718277139	0.9436259983886445	-1	0	0	0.2	2	0.8461538461538461	11	0.2727272727272727	0.7692307692307693	11	10	3	0	0	0.45454545454545453	11	5	15	0.0	0	0.642639100704003	0.9457815430582022	0.36476880050409777	0.9318483380324529	0.43300820347154206	0.7510438764252615	0.7814409367634978	0.8996074699676562	0	0	0.0	0.00350177718277139	20
742	0.0031672848218943337	0.0029154004362243325	-0.0029153912169718747	0.9835881210806943	-1	0	0	0.25	1	1.0	3	1.0	0.6666666666666666	2	2	2	4	0	0.2	1	5	5	0.5	0	0.16969039845194675	0.6675009886124015	0.8399844063819097	0.5209005964367882	0.6287919098234261	0.9353764035821431	0.9577253915039334	0.7596889304409363	0.5	1.0	0.331777494462247	-0.0002915391216971875	6
386	0.013749505564265284	0.004833595675569197	-0.0045660495489805025	0.9500734249159785	-1	0	0	0.5	4	0.4444444444444444	4	0.5238095238095238	0.4444444444444444	8	4	2	0	0	0.42857142857142855	3	7	11	0.0	0	0.41696706920869014	0.8763651626175284	0.3314209246031433	0.8968627765499759	0.43300820347154206	0.8664314384900644	0.8091787790710401	0.8804838791631321	0	0	0.0	-0.0004566049548980503	4
3891	0.025438835348156153	0.00436566618519895	0.0034827734617948773	0.943504976018838	-1	0	0	0.2	2	0.8461538461538461	11	0.2727272727272727	0.7692307692307693	11	10	3	0	0	0.45454545454545453	11	5	15	0.0	0	0.642639100704003	0.9457815430582022	0.36476880050409777	0.9318483380324529	0.43300820347154206	0.7510438764252615	0.7814409367634978	0.8996074699676562	0	0	0.0	0.0034827734617948773	38
4628	0.025758432035236933	0.0044235446705533496	0.003271701165328142	0.9441537151587669	-1	0	0	0.2	2	0.8461538461538461	11	0.2727272727272727	0.7692307692307693	11	10	3	0	0	0.45454545454545453	11	5	15	0.0	0	0.642639100704003	0.9457815430582022	0.36476880050409777	0.9318483380324529	0.43300820347154206	0.7531568625977022	0.7814409367634978	0.899948132672872	0	0	0.0	0.003271701165328142	12
2241	0.01812564778228943	0.003247489135721254	-0.0005643587334006524	0.9775095843530983	-1	0.3333333333333333	1	0.3333333333333333	3	0.7272727272727273	8	0.3939393939393939	0.6363636363636364	10	7	2	0	0	0.2727272727272727	11	3	13	0.0	1.0	0.628176058961132	0.9685157532766806	0.3931863177466737	0.9301842612196771	0.4434328723470813	0.7299732341255707	0.8024589509111775	0.9118762714503442	0	0	0.0	-5.643587334006524e-05	7
1841	0.016372605520471307	0.0009106729792622973	-0.0009104066672737767	0.9804893608569967	-1	0.5	2	0.6	6	0.5384615384615384	7	0.375	0.46153846153846156	12	6	2	0	0	0.4	10	4	15	0.0	0.8	0.613713017218261	0.948548455367954	0.5876912242246802	0.945489373799997	0.42213704655948014	0.7863579853302118	0.8726429435704561	0.9134813723998015	0	0	0.0	-9.104066672737768e-05	3
4315	0.02538721961985004	0.004196657363125602	0.003382492805855008	0.9431950640443053	-1	0	0	0.2	2	0.8461538461538461	11	0.2727272727272727	0.7692307692307693	11	10	3	0	0	0.45454545454545453	11	5	15	0.0	0	0.642639100704003	0.9457815430582022	0.36476880050409777	0.9318483380324529	0.43300820347154206	0.7531568625977022	0.7814409367634978	0.899948132672872	0	0	0.0	0.003382492805855008	23
1603	0.012313666184495132	0.0050021502742413765	-0.004905171922734089	0.973386519374854	-1	0	0	0.5	4	0.5	5	0.4444444444444444	0.5	8	5	3	1	0	0.3333333333333333	9	3	12	0.14285714285714285	0.18181818181818182	0.21103897817851558	0.8371473193565343	0.6202632038922369	0.9130050742094776	0.4316929812296454	0.8711897144172619	0.793564062157638	0.8772370082930594	1.0	0.125	0.0	-0.0004905171922734089	10
41	None	None	None	None	None	0	0	0.5	5	0.46153846153846156	6	0.5	0.3076923076923077	5	4	9	4	0	0.8333333333333334	6	5	15	0.19047619047619047	0.46153846153846156	0.6746406991555844	0.9423754049909754	0.36518245491852247	0.9334236674785175	0.2630840571305863	0.8728709308435475	0.951455639832745	0.920842517015686	0.2	0.8	0.0	None	0
3266	0.025631597659234274	0.0048523967657169535	0.0040936113283496734	0.9436609992899778	-1	0	0	0.2	2	0.8461538461538461	11	0.2727272727272727	0.7692307692307693	11	10	3	0	0	0.45454545454545453	11	5	15	0.0	0	0.642639100704003	0.9457815430582022	0.36476880050409777	0.9318483380324529	0.43300820347154206	0.7510438764252615	0.7814409367634978	0.8996074699676562	0	0	0.0	0.0040936113283496734	45
4306	0.03771163890418128	0.008738642784300744	-0.005789468657933951	0.8713301074251015	-1	0	0	0.1	1	1.0	13	1.0	1.0	14	13	0	0	0	0.06666666666666667	15	1	15	0.0	0	0.613713017218261	0.9556582810407285	0.3314209246031433	0.924375091908775	0.43300820347154206	0.7226439574060403	0.7814409367634978	0.8981778491268309	0	0	0.0	-0.0005789468657933951	0
2913	0.02495757785566416	0.004286053872980713	0.003485996698080696	0.9444782313124844	-1	0	0	0.2	2	0.8461538461538461	11	0.2727272727272727	0.7692307692307693	11	10	3	0	0	0.45454545454545453	11	5	15	0.0	0	0.642639100704003	0.9457815430582022	0.36476880050409777	0.9318483380324529	0.43300820347154206	0.7510438764252615	0.7814409367634978	0.8996074699676562	0	0	0.0	0.003485996698080696	24
4334	0.02574496132882084	0.003906712761724606	0.0031566666623839674	0.9435180780121111	-1	0	0	0.2	2	0.8461538461538461	11	0.2727272727272727	0.7692307692307693	11	10	3	0	0	0.45454545454545453	11	5	15	0.0	0	0.642639100704003	0.9457815430582022	0.36476880050409777	0.9318483380324529	0.43300820347154206	0.7531568625977022	0.7814409367634978	0.899948132672872	0	0	0.0	0.0031566666623839674	17
2727	0.02785438278039556	0.003967776988692698	0.0030841612925409903	0.9396946137616002	-1	0	0	0.2	2	0.8461538461538461	11	0.2727272727272727	0.7692307692307693	11	10	3	0	0	0.45454545454545453	11	5	15	0.0	0	0.642639100704003	0.9457815430582022	0.36476880050409777	0.9318483380324529	0.43300820347154206	0.7510438764252615	0.7814409367634978	0.8996074699676562	0	0	0.0	0.0030841612925409903	16
4041	0.025646527774399047	0.004162782059704192	0.0034453113549762597	0.9433081067390584	-1	0	0	0.2	2	0.8461538461538461	11	0.2727272727272727	0.7692307692307693	11	10	3	0	0	0.45454545454545453	11	5	15	0.0	0	0.642639100704003	0.9457815430582022	0.36476880050409777	0.9318483380324529	0.43300820347154206	0.7510438764252615	0.7814409367634978	0.8996074699676562	0	0	0.0	0.0034453113549762597	27
2643	0.02116807970320046	0.004567712421889217	0.0023612257045102893	0.9719059115018265	-1	0.25	1	0.3	3	0.7692307692307693	10	0.38461538461538464	0.6923076923076923	12	9	2	0	0	0.23076923076923078	13	3	15	0.0	1.0	0.613713017218261	0.9378510593594922	0.8106136479452626	0.9583658515692287	0.42213704655948014	0.7937461413606781	0.8961734817191844	0.9167770179096679	0	0	0.0	0.0023612257045102893	6
4960	0.015212028105133826	0.007656956532699738	-0.007491603165755889	0.9762244706879691	-1	0	0	0.42857142857142855	3	0.625	5	0.4166666666666667	0.5	7	4	2	0	0	0.375	8	3	10	0.0	0	0.613713017218261	0.9417446393679643	0.3314209246031433	0.9314372232282174	0.43300820347154206	0.7348712170689529	0.7814409367634978	0.8944589356786838	0	0	0.0	-0.0007491603165755889	0
2984	0.02582393905930198	0.0040159453202130175	0.003326670450783377	0.9437294565044112	-1	0	0	0.2	2	0.8461538461538461	11	0.2727272727272727	0.7692307692307693	11	10	3	0	0	0.45454545454545453	11	5	15	0.0	0	0.642639100704003	0.9457815430582022	0.36476880050409777	0.9318483380324529	0.43300820347154206	0.7510438764252615	0.7814409367634978	0.8996074699676562	0	0	0.0	0.003326670450783377	19
1128	0.009328153456706881	0.0058766293759318095	-0.005865895166842668	0.9715419414809012	-1	0	0	0.5	5	0.46153846153846156	6	0.3125	0.38461538461538464	10	5	4	2	0	0.75	6	8	15	0.2857142857142857	0.14285714285714285	0.2512309175342863	0.9366965541318621	0.6877097898469785	0.937041158204453	0.4131883809287908	0.9227695530190339	0.9419753538409311	0.9324585862534462	0.6	0.2	0.0	-0.0005865895166842668	9
2141	0.03927542354639705	0.007014917230656113	-0.0043974476699907275	0.8567255252567555	-1	0	0	0.1111111111111111	1	1.0	11	1.0	1.0	12	11	0	0	0	0.07692307692307693	13	1	13	0.0	0	0.613713017218261	0.947530908374123	0.3314209246031433	0.9078670160164586	0.43300820347154206	0.732392135445326	0.7814409367634978	0.8872310618126542	0	0	0.0	-0.00043974476699907276	0
3247	0.02541796973073049	0.004357881247942266	0.0035047520041967773	0.9431202188886474	-1	0	0	0.2	2	0.8461538461538461	11	0.2727272727272727	0.7692307692307693	11	10	3	0	0	0.45454545454545453	11	5	15	0.0	0	0.642639100704003	0.9457815430582022	0.36476880050409777	0.9318483380324529	0.43300820347154206	0.7510438764252615	0.7814409367634978	0.8996074699676562	0	0	0.0	0.0035047520041967773	88
779	0.0018498796327690234	0.0017860531309828677	-0.001785941001203625	0.9852530133168331	-1	0	0	1.0	1	0	0	1.0	0	1	0	0	0	0	0.5	1	2	2	0.0	0	0	0	0	0	0	0	0	0	0	0	0	-0.00017859410012036249	39
3768	0.026088918449008534	0.004303424305185532	0.0037564864755762354	0.9433927924990821	-1	0	0	0.2	2	0.8461538461538461	11	0.2727272727272727	0.7692307692307693	11	10	3	0	0	0.45454545454545453	11	5	15	0.0	0	0.642639100704003	0.9457815430582022	0.36476880050409777	0.9318483380324529	0.43300820347154206	0.7510438764252615	0.7814409367634978	0.8996074699676562	0	0	0.0	0.0037564864755762354	69
996	0.013651595782971144	0.004489216448119159	-0.004035370193044062	0.9723795251102478	-1	0	0	0.375	3	0.7	7	0.4	0.6	8	6	3	1	0	0.3	10	3	12	0.125	0.18181818181818182	0.21103897817851558	0.8855117735391116	0.6202632038922369	0.9130050742094776	0.4316929812296454	0.8711897144172619	0.8151672146157437	0.8911654732946171	1.0	0.125	0.0	-0.00040353701930440615	6
2850	0.027791062440213392	0.00406850107415502	0.003049248098233715	0.9385452996704963	-1	0	0	0.2	2	0.8461538461538461	11	0.2727272727272727	0.7692307692307693	11	10	3	0	0	0.45454545454545453	11	5	15	0.0	0	0.642639100704003	0.9457815430582022	0.36476880050409777	0.9318483380324529	0.43300820347154206	0.7510438764252615	0.7814409367634978	0.8996074699676562	0	0	0.0	0.003049248098233715	11
2182	0.022383479059998126	0.0021072592791240756	0.0020161361615261574	0.9505561530121036	-1	0.25	1	0.3	3	0.7692307692307693	10	0.25	0.6153846153846154	11	8	3	0	0	0.6	10	6	15	0.0	0.4	0.613713017218261	0.9537402835844071	0.3314209246031433	0.9256122433265522	0.38270635413626086	0.7788468684616048	0.8165743609750833	0.9062554477746497	0	0	0.0	0.0020161361615261574	45
4622	0.0259802876862086	0.0042369591631277355	0.0035073914256185126	0.9413741839454776	-1	0	0	0.2	2	0.8461538461538461	11	0.2727272727272727	0.7692307692307693	11	10	3	0	0	0.45454545454545453	11	5	15	0.0	0	0.642639100704003	0.9457815430582022	0.36476880050409777	0.9318483380324529	0.43300820347154206	0.7510438764252615	0.7814409367634978	0.8996074699676562	0	0	0.0	0.0035073914256185126	14
627	0.0019500160189988925	0.0018842692191067998	-0.0018830741044447115	0.9852291248848365	-1	0	0	1.0	2	0.0	0	0.75	0	1	0	1	0	0	1.0	2	2	3	0.0	0	0	0	0	0	0	0	0	0	0	0	0	-0.00018830741044447116	8
3440	0.02981636541628792	0.005676863167241488	-0.0015069463955088463	0.6443409589393618	-1	0	0	0.2222222222222222	2	0.8181818181818182	9	0.28888888888888886	0.7272727272727273	10	8	2	0	0	0.5555555555555556	9	5	13	0.0	0	0.769968252344192	0.9517555617516077	0.571017286274203	0.9361572495207442	0.43300820347154206	0.7548711422190962	0.8726429435704561	0.905855621088382	0	0	0.0	-0.00015069463955088463	4
4597	0.02585860437543248	0.004395652843181955	0.003271894367330165	0.9443550849332039	-1	0	0	0.2	2	0.8461538461538461	11	0.2727272727272727	0.7692307692307693	11	10	3	0	0	0.45454545454545453	11	5	15	0.0	0	0.642639100704003	0.9457815430582022	0.36476880050409777	0.9318483380324529	0.43300820347154206	0.7510438764252615	0.7814409367634978	0.8996074699676562	0	0	0.0	0.003271894367330165	10
3783	0.025358244265045873	0.003958551130834332	0.0031953655528672268	0.9438600667987436	-1	0	0	0.2	2	0.8461538461538461	11	0.2727272727272727	0.7692307692307693	11	10	3	0	0	0.45454545454545453	11	5	15	0.0	0	0.642639100704003	0.9457815430582022	0.36476880050409777	0.9318483380324529	0.40084122077187895	0.7407622374567614	0.7853500830343287	0.8979623496911107	0	0	0.0	0.0031953655528672268	14
360	0.0022208420882135534	0.0020021530084109855	-0.0020019255352069385	0.9848318400817652	-1	0	0	1.0	2	0.0	0	1.0	0	2	0	0	0	0	0.3333333333333333	3	1	3	0.0	1.0	0	0	0	0	0	0	0	0	0	0	0	-0.00020019255352069385	9
520	0.0018938230009454024	0.0017394020543429571	-0.0017393979292338615	0.9852383830804099	-1	0	0	1.0	1	0	0	1.0	0	1	0	0	0	0	0.5	1	2	2	0.0	0	0	0	0	0	0	0	0	0	0	0	0	-0.00017393979292338615	48
3326	0.024954061407153706	0.007772653348040749	-0.007574014381802013	0.9826951134366574	-1	0.25	1	0.4	4	0.6153846153846154	8	0.4166666666666667	0.6153846153846154	11	8	3	0	0	0.25	12	3	15	0.0	0.6666666666666666	0.613713017218261	0.943522938634768	0.36476880050409777	0.9446819322053125	0.43300820347154206	0.842143213603835	0.7814409367634978	0.9200185354673546	0	0	0.0	-0.0007574014381802013	0
1404	0.008764934426424256	0.007451423038859143	-0.007444992129321822	0.9658972327149775	-1	0	0	0.5	5	0.46153846153846156	6	0.46875	0.15384615384615385	4	2	10	2	0	0.5	4	8	15	0.09090909090909091	0.15384615384615385	0.6218717589523608	0.5203855475451542	0.24123801421703708	0.6238270377178589	0.47240124635067476	0.9097293788579747	0.8433165432725305	0.724304630784364	0.625	0.5	0.0	-0.0007444992129321821	6
928	0.03350587089986847	0.007089133812175567	-0.007056412452241043	0.9825274977379077	-1	0	0	0.4	4	0.6153846153846154	8	0.3125	0.46153846153846156	9	6	5	2	0	0.75	6	8	15	0.18181818181818182	0.3076923076923077	0.27527730701166697	0.8131995709310716	0.11985172685656158	0.9195195968949031	0.42990285478674617	0.8245077212871387	0.8954502935071775	0.860324561191966	0.6111111111111112	0.4444444444444444	0.0	-0.0007056412452241043	3
3781	0.025411567684844247	0.0033520720899897047	0.0027372061093188624	0.9600043131135533	-1	0.25	1	0.3	3	0.7692307692307693	10	0.2727272727272727	0.6923076923076923	12	9	2	0	0	0.45454545454545453	11	5	15	0.0	0.5	0.628176058961132	0.9549968990678317	0.5876912242246802	0.9361169306906578	0.42213704655948014	0.7750010947913841	0.8726429435704561	0.9109651851228278	0	0	0.0	0.0027372061093188624	0
3403	0.02826249150056236	0.004042009067892827	0.0030903512641932795	0.938347260772092	-1	0	0	0.2	2	0.8461538461538461	11	0.2727272727272727	0.7692307692307693	11	10	3	0	0	0.45454545454545453	11	5	15	0.0	0	0.642639100704003	0.9457815430582022	0.36476880050409777	0.9318483380324529	0.43300820347154206	0.7531568625977022	0.7814409367634978	0.899948132672872	0	0	0.0	0.0030903512641932795	8
1557	0.023125218986051216	0.0019422459602522744	0.0018884333094864756	0.9504836882944666	-1	0.25	1	0.3	3	0.7692307692307693	10	0.25	0.6153846153846154	11	8	3	0	0	0.6	10	6	15	0.0	0.4	0.613713017218261	0.9537402835844071	0.3314209246031433	0.9256122433265522	0.43300820347154206	0.7554890269504242	0.7814409367634978	0.9024835743660417	0	0	0.0	0.0018884333094864756	33
3509	0.025258102012086742	0.00366680028764677	0.0007785019476217257	0.9596346031860464	-1	0	0	0.2	2	0.8461538461538461	11	0.2727272727272727	0.7692307692307693	11	10	3	0	0	0.45454545454545453	11	5	15	0.0	0	0.642639100704003	0.958667583673006	0.8106136479452626	0.9391037966832847	0.43300820347154206	0.9025930784958147	0.9292339023484819	0.9371450869301292	0	0	0.0	0.0007785019476217257	3
4754	0.025679680929606444	0.004224351444895951	0.00342923594900183	0.9441021097198549	-1	0	0	0.2	2	0.8461538461538461	11	0.2727272727272727	0.7692307692307693	11	10	3	0	0	0.45454545454545453	11	5	15	0.0	0	0.642639100704003	0.9457815430582022	0.36476880050409777	0.9318483380324529	0.43300820347154206	0.7531568625977022	0.7814409367634978	0.899948132672872	0	0	0.0	0.00342923594900183	17
4605	0.025379930471238148	0.00447073916956416	0.0035295104424424985	0.943856770731674	-1	0	0	0.2	2	0.8461538461538461	11	0.2727272727272727	0.7692307692307693	11	10	3	0	0	0.45454545454545453	11	5	15	0.0	0	0.642639100704003	0.9457815430582022	0.36476880050409777	0.9318483380324529	0.43300820347154206	0.7531568625977022	0.7814409367634978	0.899948132672872	0	0	0.0	0.0035295104424424985	86
4430	0.03181724045006825	0.00753018490605653	0.002369736323314578	0.9347221856018813	-1	0	0	0.2	2	0.8461538461538461	11	0.2727272727272727	0.7692307692307693	11	10	3	0	0	0.45454545454545453	11	5	15	0.0	0	0.642639100704003	0.9457815430582022	0.36476880050409777	0.9259249216544385	0.43300820347154206	0.7531568625977022	0.7814409367634978	0.8972228818811356	0	0	0.0	0.002369736323314578	9
2809	0.028907080674665978	0.005861043625914045	-0.001672471836212991	0.6462460532719472	-1	0	0	0.2222222222222222	2	0.8181818181818182	9	0.28888888888888886	0.7272727272727273	10	8	2	0	0	0.5555555555555556	9	5	13	0.0	0	0.769968252344192	0.9517555617516077	0.571017286274203	0.9361572495207442	0.43300820347154206	0.7516772051352849	0.8726429435704561	0.9053659491483936	0	0	0.0	-0.0001672471836212991	3
832	0.016674125196516273	0.004964353163129803	-0.0048178824211308055	0.9727573740767727	-1	0	0	0.3	3	0.6923076923076923	9	0.2777777777777778	0.6153846153846154	11	8	3	1	0	0.6666666666666666	6	9	15	0.14285714285714285	0.15384615384615385	0.28483125971501444	0.9297736031539446	0.8106136479452626	0.9334114938509657	0.4187036682272355	0.8698075426195365	0.9292339023484819	0.9148435617550179	1.0	0.2727272727272727	0.0	-0.00048178824211308054	6
1258	0.013646974324256133	0.004550338049612872	-0.004475858745381003	0.9735575815490569	-1	0	0	0.4	4	0.6153846153846154	8	0.4166666666666667	0.5384615384615384	10	7	4	0	0	0.25	12	3	15	0.0	0.14285714285714285	0.19551151863990013	0.8502400966914682	0.4772930190524571	0.9180256714236217	0.46941579347119033	0.8126014688914197	0.8481040161502532	0.866816869663108	0	0	0.0	-0.00044758587453810027	9
2662	0.027975522806739723	0.003846528260079416	0.0029611086503155784	0.937825770140016	-1	0	0	0.2	2	0.8461538461538461	11	0.2727272727272727	0.7692307692307693	11	10	3	0	0	0.45454545454545453	11	5	15	0.0	0	0.642639100704003	0.9457815430582022	0.36476880050409777	0.9318483380324529	0.43300820347154206	0.7510438764252615	0.7814409367634978	0.8996074699676562	0	0	0.0	0.0029611086503155784	15
3947	0.025826179782558273	0.00463571434531805	0.003510553101037029	0.9441812300170298	-1	0	0	0.2	2	0.8461538461538461	11	0.2727272727272727	0.7692307692307693	11	10	3	0	0	0.45454545454545453	11	5	15	0.0	0	0.642639100704003	0.9457815430582022	0.36476880050409777	0.9318483380324529	0.43300820347154206	0.7531568625977022	0.7814409367634978	0.899948132672872	0	0	0.0	0.003510553101037029	19
308	0.02209411101290975	0.013376258485463588	-0.013092799454195416	0.9536413653778664	-1	0.25	1	0.4	4	0.6923076923076923	9	0.375	0.6153846153846154	8	8	6	2	0	0.625	5	8	15	0.125	0.2857142857142857	0.9504521677643492	0.8509078448218281	0.4396541842660195	0.9526535785116182	0.5191499056772656	0.9384587061581388	0.932743176732758	0.9233913578829736	0.6875	0.375	0.0	-0.0013092799454195417	3
970	0.01280264521737731	0.003727196393070861	-0.0036679273255450376	0.9738088434451988	-1	0	0	0.4444444444444444	4	0.5454545454545454	6	0.3611111111111111	0.5454545454545454	9	6	3	0	0	0.4444444444444444	9	4	13	0.0	0.16666666666666666	0.2099888452732821	0.878515476604445	0.6173612942827028	0.9223627594513027	0.43300820347154206	0.7958831606533436	0.9056399663694664	0.8741358465199006	0	0	0.0	-0.0003667927325545038	8
2010	0.024670371884938813	0.0014860398948461646	0.0013925435106974993	0.9407082449480938	-1	0.25	1	0.4	4	0.5833333333333334	7	0.2916666666666667	0.5833333333333334	9	7	4	0	0	0.75	8	6	14	0.0	0.3333333333333333	0.642639100704003	0.8558864498176395	0.3030034073605674	0.9385401759005633	0.40084122077187895	0.7685169572748055	0.7853500830343287	0.8701717353480701	0	0	0.0	0.0013925435106974993	5
579	0.002018246521367544	0.0019589439817386915	-0.001958943661472986	0.9860945960312424	-1	0	0	1.0	1	0	0	1.0	0	0	0	1	4	0	0.5	1	2	2	0.6666666666666666	0	0	0	0	0	0	0	0	0	0	0	0	-0.1	0
1087	0.004643421591347745	0.004442050339683803	-0.004393137324414521	0.9840771447071093	-1	0	0	0.7	7	0.15384615384615385	2	0.46875	0	3	0	11	2	0	0.5	4	8	15	0.08695652173913043	0.14285714285714285	0	0	0	0	0	0	0	0	0	0	0	-0.00043931373244145215	7
3142	0.019893384241404768	0.010734564815669218	-0.010644930704649107	0.9481859514498776	-1	0	0	0.3	3	0.7692307692307693	10	0.3	0.6923076923076923	11	9	3	0	0	0.5	10	5	15	0.0	0	0.613713017218261	0.9604507115465913	0.36476880050409777	0.935353053893501	0.41126588964741817	0.763893042840322	0.9292339023484819	0.91256207583445	0	0	0.0	-0.0010644930704649107	0
2724	0.029531755410531903	0.0051326466415500755	-0.0010146061133689637	0.6450792272453953	-1	0	0	0.2	2	0.8461538461538461	11	0.2727272727272727	0.6923076923076923	11	9	3	0	0	0.45454545454545453	11	5	15	0.0	0	0.642639100704003	0.9606943727079731	0.3931863177466737	0.9283462741150368	0.43300820347154206	0.7594609526651185	0.8024589509111775	0.9090859358270879	0	0	0.0	-0.00010146061133689637	4
3405	0.025571151783353053	0.004055938526679614	0.0033665684708444068	0.9434354385847407	-1	0	0	0.2	2	0.8461538461538461	11	0.2727272727272727	0.7692307692307693	11	10	3	0	0	0.45454545454545453	11	5	15	0.0	0	0.642639100704003	0.9457815430582022	0.36476880050409777	0.9318483380324529	0.43300820347154206	0.7510438764252615	0.7814409367634978	0.8996074699676562	0	0	0.0	0.0033665684708444068	8
2605	0.02793842984943152	0.004012242788283431	0.0030693604195803597	0.9391813242104956	-1	0	0	0.2	2	0.8461538461538461	11	0.2727272727272727	0.7692307692307693	11	10	3	0	0	0.45454545454545453	11	5	15	0.0	0	0.642639100704003	0.9457815430582022	0.36476880050409777	0.9318483380324529	0.43300820347154206	0.7510438764252615	0.7814409367634978	0.8996074699676562	0	0	0.0	0.0030693604195803597	17
3823	0.03802727578269425	0.004290056876864696	-0.0002381751416159391	0.9468805804471738	-1	0	0	0.2	2	0.8461538461538461	11	0.3125	0.8461538461538461	12	11	2	0	0	0.3333333333333333	12	4	15	0.0	0	0.628176058961132	0.9641310625561929	0.8106136479452626	0.9303572195570522	0.3666228627864293	0.8421828349644518	0.9382050090787615	0.9254885095801854	0	0	0.0	-2.3817514161593912e-05	5
2915	0.02524993428860362	0.004184156426806227	0.003367008085516275	0.9434456626420036	-1	0	0	0.2	2	0.8461538461538461	11	0.2727272727272727	0.7692307692307693	11	10	3	0	0	0.45454545454545453	11	5	15	0.0	0	0.642639100704003	0.9457815430582022	0.36476880050409777	0.9318483380324529	0.43300820347154206	0.7531568625977022	0.7814409367634978	0.899948132672872	0	0	0.0	0.003367008085516275	51
630	0.0018106176317013547	0.001734753433782273	-0.001734717284684134	0.985231516503558	-1	0	0	1.0	1	0	0	1.0	0	1	0	0	0	0	0.5	1	2	2	0.0	0	0	0	0	0	0	0	0	0	0	0	0	-0.00017347172846841338	63
3650	0.02584095129724639	0.0041739495206896205	0.0033988367526811944	0.9437636196707421	-1	0	0	0.2	2	0.8461538461538461	11	0.2727272727272727	0.7692307692307693	11	10	3	0	0	0.45454545454545453	11	5	15	0.0	0	0.642639100704003	0.9457815430582022	0.36476880050409777	0.9318483380324529	0.43300820347154206	0.7472905812285271	0.7814409367634978	0.8990045709772826	0	0	0.0	0.0033988367526811944	30
2957	0.022820076774905843	0.001902812341174313	0.0018378597272139278	0.950054423382042	-1	0.25	1	0.3	3	0.7692307692307693	10	0.25	0.6153846153846154	11	8	3	0	0	0.6	10	6	15	0.0	0.4	0.613713017218261	0.9537402835844071	0.3314209246031433	0.9256122433265522	0.43300820347154206	0.7554890269504242	0.7814409367634978	0.9024835743660417	0	0	0.0	0.0018378597272139278	10
4774	0.02556582755470066	0.004202175492897242	0.0034506131862966035	0.9436759098905804	-1	0	0	0.2	2	0.8461538461538461	11	0.2727272727272727	0.7692307692307693	11	10	3	0	0	0.45454545454545453	11	5	15	0.0	0	0.642639100704003	0.9457815430582022	0.36476880050409777	0.9318483380324529	0.43300820347154206	0.7531568625977022	0.7814409367634978	0.899948132672872	0	0	0.0	0.0034506131862966035	58
2579	0.025760036956509805	0.004155420969283749	0.0034756826514377175	0.9436581326628057	-1	0	0	0.2	2	0.8461538461538461	11	0.2727272727272727	0.7692307692307693	11	10	3	0	0	0.45454545454545453	11	5	15	0.0	0	0.642639100704003	0.9457815430582022	0.36476880050409777	0.9318483380324529	0.43300820347154206	0.7510438764252615	0.7814409367634978	0.8996074699676562	0	0	0.0	0.0034756826514377175	82
4654	0.025961829556016013	0.0040697341897102494	0.003355160475790147	0.9438408190545237	-1	0	0	0.2	2	0.8461538461538461	11	0.2727272727272727	0.7692307692307693	11	10	3	0	0	0.45454545454545453	11	5	15	0.0	0	0.642639100704003	0.9457815430582022	0.36476880050409777	0.9318483380324529	0.43300820347154206	0.7531568625977022	0.7814409367634978	0.899948132672872	0	0	0.0	0.003355160475790147	9
1144	0.013131879686483265	0.0010442180306811544	-0.0008423932258416377	0.9727859930778882	-1	0	0	0.4	4	0.6153846153846154	8	0.3125	0.46153846153846156	9	6	5	2	0	0.75	6	8	15	0.18181818181818182	0.3076923076923077	0.613713017218261	0.8882389425778283	0.4564506539743959	0.9400998821853735	0.4434328723470813	0.8856476144371106	0.8389937822466031	0.9081350226465108	0.611111111111111	0.3333333333333333	0.0	-8.423932258416377e-05	96
4503	0.025923532370835868	0.004086429420242429	0.0031596243425393872	0.9440245808753931	-1	0	0	0.2	2	0.8461538461538461	11	0.2727272727272727	0.7692307692307693	11	10	3	0	0	0.45454545454545453	11	5	15	0.0	0	0.642639100704003	0.9457815430582022	0.36476880050409777	0.9318483380324529	0.43300820347154206	0.7531568625977022	0.7814409367634978	0.899948132672872	0	0	0.0	0.0031596243425393872	15
1629	0.044140207187378475	0.005449315377849729	-0.005423225171033584	0.6617218602063522	-1	0	0	0.2	2	0.8461538461538461	11	0.3125	0.8461538461538461	12	11	2	0	0	0.3333333333333333	12	4	15	0.0	0	0.628176058961132	0.9641310625561929	0.8106136479452626	0.9303572195570522	0.4665942399519335	0.8737671932094117	0.9286451863376617	0.9312516677800949	0	0	0.0	-0.0005423225171033584	5
1318	0.018545276399873464	0.006279380170978893	-0.005102833660844017	0.9531057063650107	-1	0	0	0.4	4	0.6153846153846154	8	0.3125	0.5384615384615384	10	7	4	2	0	0.75	6	8	15	0.2222222222222222	0.3076923076923077	0.4492721384666377	0.8866419349326538	0.5853317690972328	0.92860380480538	0.4247800716175192	0.897259943726373	0.8330318080995643	0.9057793995756688	0.6	0.4	0.0	-0.0005102833660844017	8
4345	0.025369278041253662	0.004063007961674429	0.003308755044882398	0.9433572941624025	-1	0	0	0.2	2	0.8461538461538461	11	0.2727272727272727	0.7692307692307693	11	10	3	0	0	0.45454545454545453	11	5	15	0.0	0	0.642639100704003	0.9457815430582022	0.36476880050409777	0.9318483380324529	0.43300820347154206	0.7510438764252615	0.7814409367634978	0.8996074699676562	0	0	0.0	0.003308755044882398	20
4084	0.029525656686368692	0.00450992235716937	0.0035939600818806136	0.9256243390370349	-1	0	0	0.3	3	0.6923076923076923	9	0.2777777777777778	0.6923076923076923	10	9	4	0	0	0.6666666666666666	9	6	15	0.0	0	0.769968252344192	0.860084322618348	0.556808527652915	0.9389853331661808	0.40084122077187895	0.747521608670531	0.8739176419534469	0.867423928167284	0	0	0.0	0.0035939600818806136	11
3708	0.025160941043100734	0.004322509261619743	0.0034600890584453848	0.9436169860299986	-1	0	0	0.2	2	0.8461538461538461	11	0.2727272727272727	0.7692307692307693	11	10	3	0	0	0.45454545454545453	11	5	15	0.0	0	0.642639100704003	0.9457815430582022	0.36476880050409777	0.9318483380324529	0.43300820347154206	0.7510438764252615	0.7814409367634978	0.8996074699676562	0	0	0.0	0.0034600890584453848	34
264	0.005042612429107837	0.0030407516101913414	-0.003040618066136551	0.9835702198596407	-1	0	0	0.75	3	0.3333333333333333	1	0.625	0.3333333333333333	4	1	0	1	0	0.5	2	4	5	1.0	0.6666666666666666	0.6019654322530167	0.8518202977223205	0.6365293466110673	0.7727494410007028	0.5083924775100312	0.9431899518752233	0.8651455420383548	0.8729689744449756	1.0	0.75	0.0	-0.0003040618066136551	26
2057	0.022601593249773535	0.001872697624317316	0.0018037145439835495	0.9500729078532306	-1	0.25	1	0.3	3	0.7692307692307693	10	0.25	0.6153846153846154	11	8	3	0	0	0.6	10	6	15	0.0	0.4	0.613713017218261	0.9537402835844071	0.3314209246031433	0.9256122433265522	0.43300820347154206	0.7554890269504242	0.7814409367634978	0.9024835743660417	0	0	0.0	0.0018037145439835495	20
3476	0.025064226864290103	0.004411675442203202	0.003482353506137253	0.9446457836574368	-1	0	0	0.2	2	0.8461538461538461	11	0.2727272727272727	0.7692307692307693	11	10	3	0	0	0.45454545454545453	11	5	15	0.0	0	0.642639100704003	0.9457815430582022	0.36476880050409777	0.9318483380324529	0.43300820347154206	0.7510438764252615	0.7814409367634978	0.8996074699676562	0	0	0.0	0.003482353506137253	27
4617	0.02527775414886758	0.004212238678191507	0.003298763824330684	0.9439296844296018	-1	0	0	0.2	2	0.8461538461538461	11	0.2727272727272727	0.7692307692307693	11	10	3	0	0	0.45454545454545453	11	5	15	0.0	0	0.642639100704003	0.9457815430582022	0.36476880050409777	0.9318483380324529	0.43300820347154206	0.7531568625977022	0.7814409367634978	0.899948132672872	0	0	0.0	0.003298763824330684	16
1282	0.014524422633845731	0.0025018097525359184	0.0014370336909463766	0.9747102565594559	-1	0.25	1	0.6	6	0.38461538461538464	5	0.4166666666666667	0.23076923076923078	4	3	10	1	0	0.4444444444444444	9	4	15	0.043478260869565216	0.14285714285714285	0.2943696472467666	0.8854875643284301	0.3772457584404314	0.9469842613540088	0.504063556719134	0.9088289984632032	0.9120287623743097	0.9175253753430496	1.0	0.25	0.0	0.0014370336909463766	132
2226	0.022566130480471933	0.0019428550319910876	0.0019192243538129347	0.9503744987453526	-1	0.25	1	0.3	3	0.7692307692307693	10	0.25	0.6153846153846154	11	8	3	0	0	0.6	10	6	15	0.0	0.4	0.613713017218261	0.9537402835844071	0.3314209246031433	0.9256122433265522	0.43300820347154206	0.7554890269504242	0.7814409367634978	0.9024835743660417	0	0	0.0	0.0019192243538129347	15
4002	0.027782820044834382	0.0040947089748841784	0.003185813410867504	0.9386816162549259	-1	0	0	0.2	2	0.8461538461538461	11	0.2727272727272727	0.7692307692307693	11	10	3	0	0	0.45454545454545453	11	5	15	0.0	0	0.642639100704003	0.9457815430582022	0.36476880050409777	0.9318483380324529	0.43300820347154206	0.7510438764252615	0.7814409367634978	0.8996074699676562	0	0	0.0	0.003185813410867504	12
4115	0.02819811174371949	0.003925834707039194	0.0030207256308129333	0.9374276877357968	-1	0	0	0.2	2	0.8461538461538461	11	0.2727272727272727	0.7692307692307693	11	10	3	0	0	0.45454545454545453	11	5	15	0.0	0	0.642639100704003	0.9457815430582022	0.36476880050409777	0.9318483380324529	0.43300820347154206	0.7510438764252615	0.7814409367634978	0.8996074699676562	0	0	0.0	0.0030207256308129333	13
2709	0.028532352316017306	0.004048749461264596	0.003052520674595698	0.9379428535649327	-1	0	0	0.2	2	0.8461538461538461	11	0.2727272727272727	0.7692307692307693	11	10	3	0	0	0.45454545454545453	11	5	15	0.0	0	0.642639100704003	0.9457815430582022	0.36476880050409777	0.9318483380324529	0.43300820347154206	0.7510438764252615	0.7814409367634978	0.8996074699676562	0	0	0.0	0.003052520674595698	13
2933	0.02574757217128742	0.0042202483285430515	0.003476445022423157	0.9435652381969969	-1	0	0	0.2	2	0.8461538461538461	11	0.2727272727272727	0.7692307692307693	11	10	3	0	0	0.45454545454545453	11	5	15	0.0	0	0.642639100704003	0.9457815430582022	0.36476880050409777	0.9318483380324529	0.43300820347154206	0.7510438764252615	0.7814409367634978	0.8996074699676562	0	0	0.0	0.003476445022423157	25
1086	0.012820257728727373	0.0012961324960086378	-0.0012810691280700135	0.9727621977187592	-1	0	0	0.4	4	0.6153846153846154	8	0.3125	0.46153846153846156	9	6	5	2	0	0.75	6	8	15	0.18181818181818182	0.3076923076923077	0.613713017218261	0.8882389425778283	0.3314209246031433	0.9382025480723323	0.4434328723470813	0.8864956021511573	0.8389937822466031	0.9074429347654599	0.611111111111111	0.3333333333333333	0.0	-0.00012810691280700135	36
1288	0.013853194666608197	0.00443971232195336	-0.004365644279043793	0.9736443119024313	-1	0	0	0.4	4	0.6153846153846154	8	0.4166666666666667	0.5384615384615384	10	7	4	0	0	0.25	12	3	15	0.0	0.14285714285714285	0.19551151863990013	0.8502400966914682	0.4772930190524571	0.9180256714236217	0.46941579347119033	0.8126014688914197	0.8481040161502532	0.866816869663108	0	0	0.0	-0.0004365644279043793	9
289	0.003025928604673533	0.0024188441007655034	-0.002415597347568552	0.9766034344732576	-1	0	0	0.75	3	0.5	2	0.5	0.5	3	2	2	0	0	0.75	3	4	6	0.0	1.0	0.5007655906158884	0.9533189276067698	0.44856602130874135	0.8113310595310482	0.8490249998447197	0.9701846259468387	0.9363285202817107	0.9341701428068199	0	0	0.0	-0.00024155973475685518	14
2470	0.023110271236772777	0.001878952586570854	0.0018730488302980824	0.9505664047544491	-1	0.25	1	0.3	3	0.7692307692307693	10	0.25	0.6153846153846154	11	8	3	0	0	0.6	10	6	15	0.0	0.4	0.613713017218261	0.9537402835844071	0.3314209246031433	0.9256122433265522	0.43300820347154206	0.7554890269504242	0.7814409367634978	0.9024835743660417	0	0	0.0	0.0018730488302980824	7
557	0.014033806014095963	0.003164027646113065	-0.0031573262189886356	0.9789369552841357	-1	0	0	0.3333333333333333	2	0.6666666666666666	4	0.4	0.6666666666666666	5	4	2	0	0	0.8	5	4	8	0.0	0.6666666666666666	0.7283466651824794	0.7895891475382444	0.6843751435185604	0.9383687702780728	0.5451661926311239	0.7146061723211847	0.8027837455503491	0.8394887213478188	0	0	0.0	-0.00031573262189886356	8
124	0.0019923808214732434	0.0016814887116181846	-0.001681396445584672	0.9843982661215175	-1	0	0	1.0	1	0	0	1.0	0	1	0	0	1	0	0.5	2	1	2	0.3333333333333333	0	0	0	0	0	0	0	0	0	0	0	0	-0.00016813964455846718	13
4933	0.02508751572321337	0.004426209011857254	0.0032900266171668226	0.9440814402749051	-1	0	0	0.2	2	0.8461538461538461	11	0.2727272727272727	0.7692307692307693	11	10	3	0	0	0.45454545454545453	11	5	15	0.0	0	0.642639100704003	0.9457815430582022	0.36476880050409777	0.9318483380324529	0.33983847281132007	0.7815337849268803	0.8211301247672032	0.9046232671879624	0	0	0.0	0.0032900266171668226	12
4570	0.02570730996251234	0.004282289828487088	0.0034563741630763783	0.9436949381088973	-1	0	0	0.2	2	0.8461538461538461	11	0.2727272727272727	0.7692307692307693	11	10	3	0	0	0.45454545454545453	11	5	15	0.0	0	0.642639100704003	0.9457815430582022	0.36476880050409777	0.9318483380324529	0.43300820347154206	0.7531568625977022	0.7814409367634978	0.899948132672872	0	0	0.0	0.0034563741630763783	34
1843	None	None	None	None	None	0	0	0.625	5	0.3	3	0.5714285714285714	0.1	3	1	8	4	0	0.42857142857142855	7	3	12	0.2222222222222222	0.2	0.20072299008147496	0.8385226050634721	0.7742418677362316	0.9596072837047481	0.7833561568450863	0.9704711736709234	0.9552049655447467	0.9409879453257161	0.5	0.6666666666666666	0.7002451178092383	None	0
1462	0.02128874223656781	0.01293874935539654	-0.012013637381098724	0.97742683007511	-1	0	0	0.4	4	0.5833333333333334	7	0.42424242424242425	0.5	8	6	5	2	0	0.2727272727272727	11	3	14	0.16666666666666666	0.15384615384615385	0.33488674325002565	0.9062891907817635	0.3931863177466737	0.9113346261798054	0.49304334091688207	0.9294831954358546	0.9079774292691568	0.9162654495461044	0.5625	0.25	0.0	-0.0012013637381098725	4
2028	0.04231046116081385	0.005166718266910387	-0.004771196945078228	0.6866191661290031	-1	0	0	0.2	2	0.8461538461538461	11	0.5357142857142857	0.7692307692307693	12	10	2	0	0	0.14285714285714285	14	2	15	0.0	0	0.613713017218261	0.9640181101308197	0.8106136479452626	0.9380219070806594	0.3969861218918395	0.8316623772615427	0.9338606476157965	0.9265035335346486	0	0	0.0	-0.00047711969450782275	5
610	0.0025348201427905525	0.0024028345750303818	-0.0024024987988624943	0.9842093610742554	-1	1.0	1	1.0	4	0.25	1	0.6666666666666666	0	2	0	3	0	0	1.0	3	3	6	0.0	0.6666666666666666	0	0	0	0	0	0	0	0	0	0	0	-0.00024024987988624941	20
4980	0.025208006737211835	0.004116076168097773	0.0033682864912805478	0.9430346823116036	-1	0	0	0.2	2	0.8461538461538461	11	0.2727272727272727	0.7692307692307693	11	10	3	0	0	0.45454545454545453	11	5	15	0.0	0	0.642639100704003	0.9457815430582022	0.36476880050409777	0.9318483380324529	0.43300820347154206	0.7531568625977022	0.7814409367634978	0.899948132672872	0	0	0.0	0.0033682864912805478	20
4291	0.03136569072364385	0.0018524830667904686	-0.001281198167714497	0.9379024007670604	-1	0	0	0.4	4	0.5384615384615384	7	0.3125	0.5384615384615384	10	7	4	0	0	0.75	6	8	15	0.0	0	0.613713017218261	0.9610442110649616	0.571017286274203	0.9509338389198522	0.4382205379093117	0.8698942027246598	0.8726429435704561	0.9364318299326405	0	0	0.0	-0.00012811981677144968	5
1646	None	None	None	None	None	0	0	0.4	4	0.5384615384615384	7	0.375	0.38461538461538464	7	5	7	2	0	0.625	8	5	15	0.125	0.25	0.4887392944935332	0.8536374213436163	0.17422317516008196	0.9437361900925451	0.8873590264648208	0.8087015838530377	0.9487342564906283	0.8816626479364498	0.5714285714285714	0.7142857142857143	0.0	None	0
3974	0.0252657288878034	0.004191464832723237	0.003412319092719575	0.9437884083666372	-1	0	0	0.2	2	0.8461538461538461	11	0.2727272727272727	0.7692307692307693	11	10	3	0	0	0.45454545454545453	11	5	15	0.0	0	0.642639100704003	0.9457815430582022	0.36476880050409777	0.9318483380324529	0.43300820347154206	0.7531568625977022	0.7814409367634978	0.899948132672872	0	0	0.0	0.003412319092719575	37
2086	0.022962410442509882	0.0016361561196228192	0.0016339159295387172	0.9496609964147551	-1	0.25	1	0.3	3	0.7692307692307693	10	0.25	0.6153846153846154	11	8	3	0	0	0.6	10	6	15	0.0	0.4	0.613713017218261	0.9537402835844071	0.3314209246031433	0.9256122433265522	0.43300820347154206	0.7554890269504242	0.7814409367634978	0.9024835743660417	0	0	0.0	0.0016339159295387172	15
4440	0.028406055122585618	0.0036362710416356376	0.002769427363081775	0.9376304467693675	-1	0	0	0.2	2	0.8461538461538461	11	0.2727272727272727	0.7692307692307693	11	10	3	0	0	0.45454545454545453	11	5	15	0.0	0	0.642639100704003	0.9457815430582022	0.36476880050409777	0.9318483380324529	0.43300820347154206	0.7531568625977022	0.7814409367634978	0.899948132672872	0	0	0.0	0.002769427363081775	6
4561	0.03879226535943374	0.008378610865217571	-0.006050686974149416	0.8765698656045946	-1	0	0	0.1	1	1.0	13	1.0	1.0	14	13	0	0	0	0.06666666666666667	15	1	15	0.0	0	0.613713017218261	0.9556582810407285	0.3314209246031433	0.924375091908775	0.43300820347154206	0.719085606238777	0.7814409367634978	0.8976374837772045	0	0	0.0	-0.0006050686974149416	0
677	0.0019282239103791052	0.0018385882729831775	-0.0018385413135150962	0.9852392515932605	-1	0	0	1.0	1	0	0	1.0	0	1	0	0	1	0	0.5	1	2	2	0.3333333333333333	0	0	0	0	0	0	0	0	0	0	0	0	-0.00018385413135150962	31
967	0.024769438322855407	0.005200708473221579	-0.005093395871217251	0.951234531679255	-1	0	0	0.4	4	0.6153846153846154	8	0.26785714285714285	0.5384615384615384	10	7	4	0	0	0.875	8	7	15	0.0	0	0.61263367402078	0.9305415004338292	0.3623036211749085	0.9335547338069186	0.43300820347154206	0.8804962296647694	0.8289566254196987	0.9177074946425334	0	0	0.0	-0.0005093395871217251	10
750	0.0029884385228168154	0.002638742133638369	-0.002638381102997937	0.9838831322624566	-1	0	0	0.6	3	0.2	1	0.5833333333333334	0	2	0	4	1	0	0.75	4	3	7	0.1	0	0	0	0	0	0	0	0	0	0	0	0	-0.0002638381102997937	7
1346	0.012379160517853016	0.00024465232722556705	-0.00018588614907039515	0.9740458669331792	-1	0	0	0.4	4	0.6153846153846154	8	0.3125	0.46153846153846156	9	6	5	2	0	0.75	6	8	15	0.18181818181818182	0.3076923076923077	0.613713017218261	0.8882389425778283	0.4564506539743959	0.8934384786141504	0.4434328723470813	0.8844939513014333	0.8389937822466031	0.8887769302808868	0.611111111111111	0.3333333333333333	0.0	-1.8588614907039514e-05	58
251	0.0018178740253922245	0.0017628460282443986	-0.0017617315241658651	0.9835412331748621	-1	0	0	1.0	1	0	0	1.0	0	1	0	0	1	0	0.5	2	1	2	0.3333333333333333	0	0	0	0	0	0	0	0	0	0	0	0	-0.00017617315241658652	27
2459	0.025854042356911622	0.004280255387122612	0.003425812670514182	0.9441692938178307	-1	0	0	0.2	2	0.8461538461538461	11	0.2727272727272727	0.7692307692307693	11	10	3	0	0	0.45454545454545453	11	5	15	0.0	0	0.642639100704003	0.9457815430582022	0.36476880050409777	0.9318483380324529	0.43300820347154206	0.7510438764252615	0.7814409367634978	0.8996074699676562	0	0	0.0	0.003425812670514182	36
3461	0.02579932512589884	0.004412672741093675	0.003379023109598364	0.9440686075752251	-1	0	0	0.2	2	0.8461538461538461	11	0.2727272727272727	0.7692307692307693	11	10	3	0	0	0.45454545454545453	11	5	15	0.0	0	0.642639100704003	0.9457815430582022	0.36476880050409777	0.9318483380324529	0.43300820347154206	0.7510438764252615	0.7814409367634978	0.8996074699676562	0	0	0.0	0.003379023109598364	11
2993	0.025354386127946073	0.004054395528009085	0.003284496193933762	0.9435826905435513	-1	0	0	0.2	2	0.8461538461538461	11	0.2727272727272727	0.7692307692307693	11	10	3	0	0	0.45454545454545453	11	5	15	0.0	0	0.642639100704003	0.9457815430582022	0.36476880050409777	0.9318483380324529	0.43300820347154206	0.7510438764252615	0.7814409367634978	0.8996074699676562	0	0	0.0	0.003284496193933762	17
1827	0.037892290249765766	0.008224061000357523	-0.007854308226263351	0.9794016826733929	-1	0	0	0.3	3	0.6923076923076923	9	0.5769230769230769	0.5384615384615384	7	7	7	2	0	0.15384615384615385	13	2	15	0.1111111111111111	0	0.4887392944935332	0.8486551882750444	0.2507914682481506	0.9528869970606649	0.706525011385009	0.8475448218134026	0.9487342564906283	0.8955600982518062	0.5714285714285714	0.5714285714285714	0.0	-0.000785430822626335	1
5001	0.025516595420624837	0.004014577853499637	0.0032825154203670833	0.9438771745573695	-1	0	0	0.2	2	0.8461538461538461	11	0.2727272727272727	0.7692307692307693	11	10	3	0	0	0.45454545454545453	11	5	15	0.0	0	0.642639100704003	0.9457815430582022	0.36476880050409777	0.9318483380324529	0.43300820347154206	0.7531568625977022	0.7814409367634978	0.899948132672872	0	0	0.0	0.0032825154203670833	15
3636	0.025675259324097196	0.003933404733005519	0.0033046300066356333	0.9438505298827544	-1	0	0	0.2	2	0.8461538461538461	11	0.2727272727272727	0.7692307692307693	11	10	3	0	0	0.45454545454545453	11	5	15	0.0	0	0.642639100704003	0.9457815430582022	0.36476880050409777	0.9318483380324529	0.43300820347154206	0.7510438764252615	0.7814409367634978	0.8996074699676562	0	0	0.0	0.0033046300066356333	15
2503	0.02581880064883345	0.004257393840622711	0.0034502224597843497	0.9434251191685301	-1	0	0	0.2	2	0.8461538461538461	11	0.2727272727272727	0.7692307692307693	11	10	3	0	0	0.45454545454545453	11	5	15	0.0	0	0.642639100704003	0.9457815430582022	0.36476880050409777	0.9318483380324529	0.43300820347154206	0.7510438764252615	0.7814409367634978	0.8996074699676562	0	0	0.0	0.0034502224597843497	62
573	0.0024152022238408716	0.002249242577597883	-0.002248049184900939	0.9816841960158185	-1	0	0	1.0	1	0	0	1.0	0	1	0	0	0	0	0.5	1	2	2	0.0	0	0	0	0	0	0	0	0	0	0	0	0	-0.0002248049184900939	14
4467	0.025807756162207963	0.004462652053333714	0.0036820785308828057	0.9439542089962966	-1	0	0	0.2	2	0.8461538461538461	11	0.2727272727272727	0.7692307692307693	11	10	3	0	0	0.45454545454545453	11	5	15	0.0	0	0.642639100704003	0.9457815430582022	0.36476880050409777	0.9318483380324529	0.43300820347154206	0.7531568625977022	0.7814409367634978	0.899948132672872	0	0	0.0	0.0036820785308828057	13
3814	0.025860827689944063	0.0044938531259483714	0.0034435413699756483	0.943889266559661	-1	0	0	0.2	2	0.8461538461538461	11	0.2727272727272727	0.7692307692307693	11	10	3	0	0	0.45454545454545453	11	5	15	0.0	0	0.642639100704003	0.9457815430582022	0.36476880050409777	0.9318483380324529	0.43300820347154206	0.7510438764252615	0.7814409367634978	0.8996074699676562	0	0	0.0	0.0034435413699756483	11
3248	0.02518320970999943	0.004704988430517215	0.003591045057888144	0.9439597005508414	-1	0	0	0.2	2	0.8461538461538461	11	0.2727272727272727	0.7692307692307693	11	10	3	0	0	0.45454545454545453	11	5	15	0.0	0	0.642639100704003	0.9457815430582022	0.36476880050409777	0.9318483380324529	0.3505393714365978	0.778811984362662	0.8165743609750833	0.9041658556159539	0	0	0.0	0.003591045057888144	35
1247	0.012793321236425466	0.0008237055470897028	-0.00038083596768243114	0.9744376931343164	-1	0	0	0.4	4	0.6153846153846154	8	0.3125	0.46153846153846156	9	6	5	2	0	0.75	6	8	15	0.18181818181818182	0.3076923076923077	0.613713017218261	0.8882389425778283	0.33291986768733517	0.8981235624206197	0.4434328723470813	0.8864956021511573	0.8389937822466031	0.8910605074998924	0.611111111111111	0.3333333333333333	0.0	-3.808359676824311e-05	42
839	0.013566879068072676	0.003984359683885021	-0.0035607927182826015	0.9803575704680699	-1	0	0	0.5714285714285714	4	0.25	2	0.5	0.25	5	2	4	2	0	0.8	5	4	10	0.2222222222222222	0	0.642639100704003	0.8025497517951953	0.3043665030029336	0.9658924492755044	0.6891400384013473	0.6915883088908847	0.8528703177208984	0.8642599660689086	0.6	0	0.0	-0.00035607927182826013	5
2464	0.025753879518888176	0.004117646447145492	0.0033115160765986645	0.9434390398685036	-1	0	0	0.2	2	0.8461538461538461	11	0.2727272727272727	0.7692307692307693	11	10	3	0	0	0.45454545454545453	11	5	15	0.0	0	0.642639100704003	0.9457815430582022	0.36476880050409777	0.9318483380324529	0.43300820347154206	0.7510438764252615	0.7814409367634978	0.8996074699676562	0	0	0.0	0.0033115160765986645	39
4192	0.025328994530865626	0.003916975433930353	0.003244281051961588	0.9441299036102374	-1	0	0	0.2	2	0.8461538461538461	11	0.2727272727272727	0.7692307692307693	11	10	3	0	0	0.45454545454545453	11	5	15	0.0	0	0.642639100704003	0.9457815430582022	0.36476880050409777	0.9318483380324529	0.43300820347154206	0.7472905812285271	0.7814409367634978	0.8990045709772826	0	0	0.0	0.003244281051961588	16
4827	0.02545050732193801	0.00453655214000248	0.004040835752712756	0.9451698105646121	-1	0	0	0.2	2	0.8461538461538461	11	0.2727272727272727	0.7692307692307693	11	10	3	0	0	0.45454545454545453	11	5	15	0.0	0	0.642639100704003	0.9457815430582022	0.36476880050409777	0.9318483380324529	0.43300820347154206	0.7531568625977022	0.7814409367634978	0.899948132672872	0	0	0.0	0.004040835752712756	49
680	0.013427428317160258	0.0015901788000221137	-0.0010672189742209704	0.9781840019210558	-1	0	0	0.4	2	0.6	3	0.5833333333333334	0.6	4	3	2	1	0	0.3333333333333333	6	2	7	0.14285714285714285	0	0.7552391598596155	0.7891351205439981	0.6843751435185604	0.9280127533655739	0.49645980415012214	0.6534540183408762	0.7888502516246413	0.8180975541928073	1.0	0	0.0	-0.00010672189742209704	63
653	0.0018875066291643807	0.0018105404514239182	-0.001810505950981029	0.9850941442153822	-1	0	0	1.0	1	0	0	1.0	0	1	0	0	1	0	0.5	1	2	2	0.3333333333333333	0	0	0	0	0	0	0	0	0	0	0	0	-0.00018105059509810289	26
1835	0.01276676891593768	0.0024848462608419585	0.0013246787407383085	0.9746731592842879	-1	0.25	1	0.6	6	0.38461538461538464	5	0.4166666666666667	0.23076923076923078	4	3	10	1	0	0.4444444444444444	9	4	15	0.043478260869565216	0.14285714285714285	0.2943696472467666	0.8854875643284301	0.3772457584404314	0.9469842613540088	0.504063556719134	0.9423500087626765	0.9254685627720767	0.9291723710367076	1.0	0.25	0.0	0.0013246787407383085	47
98	0.010921637600022306	0.006516264358644227	-0.0061571332224146375	0.9642906584619901	-1	0	0	0.3333333333333333	2	0.8571428571428571	6	0.375	0.5714285714285714	5	4	3	3	0	0.6666666666666666	4	6	9	0.3333333333333333	0.25	0.8703250181480229	0.9467444180257014	0.6216609870724437	0.8731094360973587	0.3649972039917183	0.9036481043916376	0.7478712424581232	0.9128041915656928	0.4	0.2	0.0	-0.0006157133222414637	25
590	0.0017586715308112327	0.0017088892092545337	-0.0017088555304335346	0.9850935094302282	-1	0	0	1.0	1	0	0	1.0	0	1	0	0	0	0	0.5	1	2	2	0.0	0	0	0	0	0	0	0	0	0	0	0	0	-0.00017088555304335345	73
1456	0.025551810220615017	0.0005150978422149387	0.0005036598688045327	0.9719459239000828	-1	0	0	0.1111111111111111	1	1.0	11	1.0	1.0	12	11	0	0	0	0.07692307692307693	13	1	13	0.0	0	0.5275953160448441	0.8799425038917289	0.5975849885376389	0.9327506160079431	0.4885182299848883	0.8752666924672522	0.873607793369752	0.899346896625116	0	0	0.0	0.0005036598688045327	4
570	0.0018852124063089039	0.0018074648965072462	-0.0018074470425418457	0.9849993436155963	-1	0	0	1.0	1	0	0	1.0	0	1	0	0	1	0	0.5	1	2	2	0.3333333333333333	0	0	0	0	0	0	0	0	0	0	0	0	-0.00018074470425418458	54
2941	0.041291201200963114	0.006221470509396055	-0.003932861926273698	0.8440364569341128	-1	0	0	0.1	1	1.0	13	1.0	1.0	14	13	0	0	0	0.06666666666666667	15	1	15	0.0	0	0.613713017218261	0.9556582810407285	0.3314209246031433	0.924375091908775	0.43300820347154206	0.719085606238777	0.7814409367634978	0.8976374837772045	0	0	0.0	-0.00039328619262736975	0
4968	0.025689650606024694	0.004334581113588834	0.0035114856898821605	0.9437899337604844	-1	0	0	0.2	2	0.8461538461538461	11	0.2727272727272727	0.7692307692307693	11	10	3	0	0	0.45454545454545453	11	5	15	0.0	0	0.642639100704003	0.9457815430582022	0.36476880050409777	0.9318483380324529	0.43300820347154206	0.7510438764252615	0.7814409367634978	0.8996074699676562	0	0	0.0	0.0035114856898821605	17
1559	0.02237105518292109	0.0013133174881719929	-0.0012050861912297874	0.9738273045590528	-1	0	0	0.3	3	0.6923076923076923	9	0.38461538461538464	0.6923076923076923	11	9	3	0	0	0.23076923076923078	13	3	15	0.0	0	0.6300305006864606	0.9192306837229975	0.671698544566874	0.9517108469955428	0.43300820347154206	0.8555616818896388	0.9237241278534712	0.9166211805622266	0	0	0.0	-0.00012050861912297873	2
1351	0.010372856955134324	0.0016544607412734827	0.00016321104254735908	0.9814076157749845	-1	0	0	0.5	3	0.42857142857142855	3	0.75	0.2857142857142857	4	2	4	1	0	0.3333333333333333	6	2	9	0.1	0	0.6673897197724628	0.8171488634491133	0.3043665030029336	0.9378804351580532	0.6504275586092623	0.7025067797605762	0.8593683637217756	0.8442668528799351	1.0	0	0.0	0.00016321104254735908	34
2594	0.025969409112470063	0.004468679765614114	0.003506704274017207	0.9433434568143684	-1	0	0	0.2	2	0.8461538461538461	11	0.2727272727272727	0.7692307692307693	11	10	3	0	0	0.45454545454545453	11	5	15	0.0	0	0.642639100704003	0.9457815430582022	0.36476880050409777	0.9318483380324529	0.43300820347154206	0.7510438764252615	0.7814409367634978	0.8996074699676562	0	0	0.0	0.003506704274017207	41
4269	0.025759460177652613	0.0044270140902934975	0.0033624702282542274	0.9439018396632769	-1	0	0	0.2	2	0.8461538461538461	11	0.2727272727272727	0.7692307692307693	11	10	3	0	0	0.45454545454545453	11	5	15	0.0	0	0.642639100704003	0.9457815430582022	0.36476880050409777	0.9318483380324529	0.43300820347154206	0.7531568625977022	0.7814409367634978	0.899948132672872	0	0	0.0	0.0033624702282542274	27
707	0.03742406591374589	0.005573450157837617	0.000353340490594989	0.966881451088853	-1	0	0	0.2	2	0.8461538461538461	11	0.3125	0.8461538461538461	12	11	2	0	0	0.3333333333333333	12	4	15	0.0	0	0.628176058961132	0.9641310625561929	0.8217073754582497	0.9425610453030421	0.46779563165768073	0.8741100155010776	0.9313388809245712	0.9355760592150202	0	0	0.0	0.000353340490594989	71
1627	0.0231040292853399	0.002009516299478134	0.0019654099764367717	0.9498738831228055	-1	0.25	1	0.3	3	0.7692307692307693	10	0.25	0.6153846153846154	11	8	3	0	0	0.6	10	6	15	0.0	0.4	0.613713017218261	0.9537402835844071	0.3314209246031433	0.9256122433265522	0.43300820347154206	0.7554890269504242	0.7814409367634978	0.9024835743660417	0	0	0.0	0.0019654099764367717	106
4452	0.02839577911203875	0.003999517852442397	0.003198670649204726	0.9379737293999008	-1	0	0	0.2	2	0.8461538461538461	11	0.2727272727272727	0.7692307692307693	11	10	3	0	0	0.45454545454545453	11	5	15	0.0	0	0.642639100704003	0.9457815430582022	0.36476880050409777	0.9318483380324529	0.43300820347154206	0.7531568625977022	0.7814409367634978	0.899948132672872	0	0	0.0	0.003198670649204726	8
3208	0.02470255054818181	0.00404220249418195	0.003393182671079427	0.9431112108264141	-1	0	0	0.2	2	0.8461538461538461	11	0.2727272727272727	0.7692307692307693	11	10	3	0	0	0.45454545454545453	11	5	15	0.0	0	0.642639100704003	0.9457815430582022	0.36476880050409777	0.9318483380324529	0.43300820347154206	0.7510438764252615	0.7814409367634978	0.8996074699676562	0	0	0.0	0.003393182671079427	25
2192	0.03977130238236893	0.00720969711986863	-0.0045076099266465955	0.845214897579142	-1	0	0	0.1111111111111111	1	1.0	11	1.0	1.0	12	11	0	0	0	0.07692307692307693	13	1	13	0.0	0	0.613713017218261	0.947530908374123	0.3314209246031433	0.9078670160164586	0.43300820347154206	0.732392135445326	0.7814409367634978	0.8872310618126542	0	0	0.0	-0.00045076099266465954	1
2142	0.01978049947261702	0.005526982061927511	-0.005407069343472284	0.8760462031612927	-1	0.25	1	0.5	5	0.5384615384615384	7	0.3125	0.46153846153846156	11	6	3	0	0	0.75	8	6	15	0.0	0.2857142857142857	0.613713017218261	0.9576656337934272	0.3314209246031433	0.9228124110455013	0.41126588964741817	0.6873326059708832	0.7814409367634978	0.89371426610918	0	0	0.0	-0.0005407069343472284	0
2245	0.022897255734497572	0.002053751221474199	0.002017331821240281	0.9505685505718466	-1	0.25	1	0.3	3	0.7692307692307693	10	0.25	0.6153846153846154	11	8	3	0	0	0.6	10	6	15	0.0	0.4	0.613713017218261	0.9537402835844071	0.3314209246031433	0.9256122433265522	0.43300820347154206	0.7554890269504242	0.7814409367634978	0.9024835743660417	0	0	0.0	0.002017331821240281	13
931	0.014423702035478733	0.0022392156830130785	-0.00223921482853776	0.9729580043353468	-1	0	0	0.3	3	0.6923076923076923	9	0.2777777777777778	0.5384615384615384	10	7	4	2	0	0.6666666666666666	6	9	15	0.2222222222222222	0.15384615384615385	0.4492721384666377	0.8926747438434669	0.45837634685018813	0.9521979348779533	0.4596881112489689	0.876599790514919	0.8659441144814187	0.9134805919379662	0.6	0.3	0.0	-0.00022392148285377598	32
1550	0.013812885033198066	0.0044142985296900545	-0.004362677668746131	0.9732748245144992	-1	0	0	0.4	4	0.6153846153846154	8	0.4166666666666667	0.5384615384615384	10	7	4	0	0	0.25	12	3	15	0.0	0.14285714285714285	0.19551151863990013	0.8502400966914682	0.4772930190524571	0.9180256714236217	0.46941579347119033	0.8126014688914197	0.8481040161502532	0.866816869663108	0	0	0.0	-0.00043626776687461313	5
120	0.0022834304558284743	0.002183774484816626	-0.0021812015337702244	0.9820695290381738	-1	0	0	1.0	1	0	0	1.0	0	1	0	0	1	0	0.5	2	1	2	0.3333333333333333	0	0	0	0	0	0	0	0	0	0	0	0	-0.00021812015337702243	66
1186	0.015106024798352758	0.00476918823025357	-0.004624375614269909	0.9715288874427211	-1	0.25	1	0.5	5	0.5384615384615384	7	0.3409090909090909	0.38461538461538464	9	5	5	0	0	0.36363636363636365	11	4	15	0.0	0.5	0.2099888452732821	0.9337375243735588	0.6791266874262332	0.9249424282264777	0.5004178118065644	0.7210846625383492	0.9056399663694664	0.884487739843529	0	0	0.0	-0.00046243756142699095	5
83	0.015915978022080658	0.0047013549200823025	-0.004552242631529234	0.9763293981295507	-1	0.25	1	0.5	5	0.6153846153846154	8	0.375	0.5384615384615384	9	7	5	0	0	0.4	10	4	15	0.0	0.15384615384615385	0.1586671475300734	0.8809299920732554	0.49612418357613813	0.8333069687748835	0.39202422922683644	0.9340758985647395	0.8751024367096649	0.8896518079448819	0	0	0.0	-0.0004552242631529234	23
4835	0.024190733997087287	0.00539663418773776	-0.004963978372362134	0.9691608014878018	-1	0	0	0.25	2	0.8	8	0.5454545454545454	0.7	9	7	2	0	0	0.18181818181818182	11	2	12	0.0	0	0.49610576354157276	0.883347909074037	0.3314209246031433	0.9656891941775391	0.43300820347154206	0.8077421085257799	0.7814409367634978	0.9060021719493596	0	0	0.0	-0.0004963978372362134	0
4455	0.02545251792899261	0.004451451250283194	0.003487708125124566	0.9449716794084496	-1	0	0	0.2	2	0.8461538461538461	11	0.2727272727272727	0.7692307692307693	11	10	3	0	0	0.45454545454545453	11	5	15	0.0	0	0.642639100704003	0.9457815430582022	0.36476880050409777	0.9318483380324529	0.43300820347154206	0.7531568625977022	0.7814409367634978	0.899948132672872	0	0	0.0	0.003487708125124566	41
22	0.024988015186282762	0.005525287115801454	-0.005519481591609755	0.9581230038527362	-1	0	0	0.3	3	0.6923076923076923	9	0.35714285714285715	0.6923076923076923	10	9	4	3	0	0.8571428571428571	6	7	15	0.2727272727272727	0	0.44440022548958175	0.8523272695876596	0.5285306424216542	0.8943094716305876	0.42576899334269414	0.9256726894156322	0.8576005644844816	0.8944335775701762	0.1	0.1	0.0	-0.0005519481591609754	1
3618	0.02578928022831094	0.004384157568122568	0.003600908999024603	0.9433127594488804	-1	0	0	0.2	2	0.8461538461538461	11	0.2727272727272727	0.7692307692307693	11	10	3	0	0	0.45454545454545453	11	5	15	0.0	0	0.642639100704003	0.9457815430582022	0.36476880050409777	0.9318483380324529	0.43300820347154206	0.7510438764252615	0.7814409367634978	0.8996074699676562	0	0	0.0	0.003600908999024603	50
3995	0.029409836472828205	0.003998515887927789	0.00153663719284518	0.934125104405509	-1	0	0	0.2	2	0.8461538461538461	11	0.2727272727272727	0.7692307692307693	11	10	3	0	0	0.45454545454545453	11	5	15	0.0	0	0.642639100704003	0.9457815430582022	0.3314209246031433	0.9432040188052905	0.43300820347154206	0.7510438764252615	0.8340559793858927	0.9053096453758439	0	0	0.0	0.00153663719284518	10
4006	0.021138749947085405	0.004358481152079871	0.0028625557859125383	0.9715540817725163	-1	0.25	1	0.3	3	0.7692307692307693	10	0.38461538461538464	0.6923076923076923	12	9	2	0	0	0.23076923076923078	13	3	15	0.0	1.0	0.613713017218261	0.9378510593594922	0.8106136479452626	0.9583658515692287	0.41678659724684125	0.7920045371006388	0.9007259539350776	0.916506908052299	0	0	0.0	0.0028625557859125383	12
4025	0.02581660911337237	0.0044973738792277625	0.0033594878395019384	0.9442249664897221	-1	0	0	0.2	2	0.8461538461538461	11	0.2727272727272727	0.7692307692307693	11	10	3	0	0	0.45454545454545453	11	5	15	0.0	0	0.642639100704003	0.9457815430582022	0.36476880050409777	0.9318483380324529	0.43300820347154206	0.7472905812285271	0.7814409367634978	0.8990045709772826	0	0	0.0	0.0033594878395019384	24
1187	0.017726580066517214	0.004000401405737935	-0.0022752998039438648	0.9593202686483143	-1	0	0	0.5	5	0.46153846153846156	6	0.3125	0.38461538461538464	9	5	5	2	0	0.75	6	8	15	0.2	0.14285714285714285	0.613713017218261	0.8889470958860135	0.3314209246031433	0.9151337589271972	0.2911956147567383	0.9031089703252342	0.8389937822466031	0.902919574417925	0.6111111111111112	0.3333333333333333	0.0	-0.00022752998039438647	24
4236	0.02594498620763053	0.004639068995673723	0.0036262071837590273	0.942523267031222	-1	0	0	0.2	2	0.8461538461538461	11	0.2727272727272727	0.7692307692307693	11	10	3	0	0	0.45454545454545453	11	5	15	0.0	0	0.642639100704003	0.9457815430582022	0.36476880050409777	0.9318483380324529	0.43300820347154206	0.7510438764252615	0.7814409367634978	0.8996074699676562	0	0	0.0	0.0036262071837590273	37
3645	0.024851150608907253	0.004298597403467625	0.0034573312823868003	0.9532426144630082	-1	0.25	1	0.3	3	0.7692307692307693	10	0.2727272727272727	0.6923076923076923	12	9	2	0	0	0.45454545454545453	11	5	15	0.0	0.5	0.628176058961132	0.9549968990678317	0.5876912242246802	0.9361169306906578	0.42213704655948014	0.7750010947913841	0.8726429435704561	0.9109651851228278	0	0	0.0	0.0034573312823868003	0
2985	0.025895334396257214	0.004295449189827467	0.0034462042331795213	0.9428080988454322	-1	0	0	0.2	2	0.8461538461538461	11	0.2727272727272727	0.7692307692307693	11	10	3	0	0	0.45454545454545453	11	5	15	0.0	0	0.642639100704003	0.9457815430582022	0.36476880050409777	0.9318483380324529	0.43300820347154206	0.7510438764252615	0.7814409367634978	0.8996074699676562	0	0	0.0	0.0034462042331795213	21
4792	0.025654668584234087	0.004055851330135696	0.003432021605646864	0.9434779988187911	-1	0	0	0.2	2	0.8461538461538461	11	0.2727272727272727	0.7692307692307693	11	10	3	0	0	0.45454545454545453	11	5	15	0.0	0	0.642639100704003	0.9457815430582022	0.36476880050409777	0.9318483380324529	0.43300820347154206	0.7531568625977022	0.7814409367634978	0.899948132672872	0	0	0.0	0.003432021605646864	52
4023	0.025227009334493115	0.004558840450413554	0.0035240922366308793	0.9439876842787495	-1	0	0	0.2	2	0.8461538461538461	11	0.2727272727272727	0.7692307692307693	11	10	3	0	0	0.45454545454545453	11	5	15	0.0	0	0.642639100704003	0.9457815430582022	0.36476880050409777	0.9318483380324529	0.43300820347154206	0.7510438764252615	0.7814409367634978	0.8996074699676562	0	0	0.0	0.0035240922366308793	72
1493	0.04117945113195031	0.007687836415001905	-0.007594674374318203	0.9202061838882654	-1	0	0	0.4	4	0.6923076923076923	9	0.38461538461538464	0.6923076923076923	10	9	4	1	0	0.23076923076923078	13	3	15	0.09090909090909091	0.15384615384615385	0.4574286025366903	0.8168043874538322	0.43265108689000603	0.9461122792933322	0.5712805297766794	0.9276653992238332	0.8897419460681258	0.9091987575508965	1.0	0.2	0.0	-0.0007594674374318204	6
28	0.0028063462119828583	0.002232517085512919	-0.0021792973839523558	0.9787319387117175	-1	0	0	0.5	1	1.0	1	1.0	1.0	1	1	1	1	0	0.3333333333333333	3	1	3	0.16666666666666666	0	0.4356763655102819	0.5	0.7422986427898263	0.5	0.8084070533471216	0.5	0.8353233908673706	0.5	1.0	1.0	0.0	-0.0002179297383952356	12
2780	0.02566395811995754	0.004034719144764756	0.003246592484631407	0.9436104501693483	-1	0	0	0.2	2	0.8461538461538461	11	0.2727272727272727	0.7692307692307693	11	10	3	0	0	0.45454545454545453	11	5	15	0.0	0	0.642639100704003	0.9457815430582022	0.36476880050409777	0.9318483380324529	0.43300820347154206	0.7510438764252615	0.7814409367634978	0.8996074699676562	0	0	0.0	0.003246592484631407	24
3835	0.02574150833025522	0.00399408343614315	0.003244896270425402	0.943116311598418	-1	0	0	0.2	2	0.8461538461538461	11	0.2727272727272727	0.7692307692307693	11	10	3	0	0	0.45454545454545453	11	5	15	0.0	0	0.642639100704003	0.9457815430582022	0.36476880050409777	0.9318483380324529	0.43300820347154206	0.7510438764252615	0.7814409367634978	0.8996074699676562	0	0	0.0	0.003244896270425402	14
636	0.0018282325569643654	0.001767601695525786	-0.0017674806601968266	0.985927387040585	-1	0	0	1.0	1	0	0	1.0	0	1	0	0	0	0	0.5	1	2	2	0.0	0	0	0	0	0	0	0	0	0	0	0	0	-0.00017674806601968265	22
2102	0.028995273727113496	0.005033154991903306	-0.004248284366723817	0.9589537288926692	-1	0.25	1	0.3	3	0.7692307692307693	10	0.2727272727272727	0.6923076923076923	11	9	3	0	0	0.45454545454545453	11	5	15	0.0	0.5	0.613713017218261	0.9500664237784029	0.8106136479452626	0.9141082229700619	0.43300820347154206	0.7861511949687501	0.7814409367634978	0.9006254127191039	0	0	0.0	-0.00042482843667238166	9
2895	0.02542328543000479	0.00431513137320892	0.0034428087172825228	0.9435979353992087	-1	0	0	0.2	2	0.8461538461538461	11	0.2727272727272727	0.7692307692307693	11	10	3	0	0	0.45454545454545453	11	5	15	0.0	0	0.642639100704003	0.9457815430582022	0.36476880050409777	0.9318483380324529	0.43300820347154206	0.7510438764252615	0.7814409367634978	0.8996074699676562	0	0	0.0	0.0034428087172825228	38
1139	0.022897167890604125	0.002132916586631317	0.0020229245127565566	0.9496633542119892	-1	0.25	1	0.3	3	0.7692307692307693	10	0.25	0.6153846153846154	11	8	3	0	0	0.6	10	6	15	0.0	0.4	0.613713017218261	0.9537402835844071	0.3314209246031433	0.9256122433265522	0.43300820347154206	0.7554890269504242	0.7814409367634978	0.9024835743660417	0	0	0.0	0.0020229245127565566	124
302	0.002140579788194384	0.0019540275713369483	-0.001953264539357708	0.9851026730571082	-1	0	0	1.0	2	0.0	0	0.75	0	2	0	0	0	0	1.0	2	2	3	0.0	0	0	0	0	0	0	0	0	0	0	0	0	-0.0001953264539357708	25
1076	0.013013179459941954	0.001310533557348194	-0.0011849123730906682	0.9722174245267621	-1	0	0	0.4	4	0.6153846153846154	8	0.3125	0.46153846153846156	9	6	5	2	0	0.75	6	8	15	0.18181818181818182	0.3076923076923077	0.613713017218261	0.8882389425778283	0.3314209246031433	0.9382025480723323	0.4434328723470813	0.8864956021511573	0.8389937822466031	0.9074429347654599	0.611111111111111	0.3333333333333333	0.0	-0.00011849123730906682	81
2005	0.028198831530486232	0.0035874486555391343	0.0034908079281129978	0.9711799680323349	-1	0	0	0.1	1	1.0	13	1.0	1.0	14	13	0	0	0	0.06666666666666667	15	1	15	0.0	0	0.613713017218261	0.9337794655166459	0.3314209246031433	0.9424951991989532	0.43300820347154206	0.7273087255215527	0.820663096139203	0.8948537077422075	0	0	0.0	0.0034908079281129978	12
4388	0.02577315025826556	0.004409718390887694	0.0033569434234081777	0.9438934953978677	-1	0	0	0.2	2	0.8461538461538461	11	0.2727272727272727	0.7692307692307693	11	10	3	0	0	0.45454545454545453	11	5	15	0.0	0	0.642639100704003	0.9457815430582022	0.36476880050409777	0.9318483380324529	0.43300820347154206	0.7531568625977022	0.7814409367634978	0.899948132672872	0	0	0.0	0.0033569434234081777	28
2347	0.0221890199414318	0.0018440962843552094	0.001791034842911211	0.9505149453838776	-1	0.25	1	0.3	3	0.7692307692307693	10	0.25	0.6153846153846154	11	8	3	0	0	0.6	10	6	15	0.0	0.4	0.613713017218261	0.9537402835844071	0.3314209246031433	0.9256122433265522	0.43300820347154206	0.7554890269504242	0.7814409367634978	0.9024835743660417	0	0	0.0	0.001791034842911211	12
3001	0.025721306674969763	0.0043449290657678824	0.0034925485582864456	0.943612190354112	-1	0	0	0.2	2	0.8461538461538461	11	0.2727272727272727	0.7692307692307693	11	10	3	0	0	0.45454545454545453	11	5	15	0.0	0	0.642639100704003	0.9457815430582022	0.36476880050409777	0.9318483380324529	0.43300820347154206	0.7510438764252615	0.7814409367634978	0.8996074699676562	0	0	0.0	0.0034925485582864456	44
1565	0.02092242929553762	0.007005219806849336	-0.006830412441425291	0.9769194181273853	-1	0	0	0.5	5	0.46153846153846156	6	0.2777777777777778	0.3076923076923077	5	4	9	2	0	0.6666666666666666	9	6	15	0.09523809523809523	0.18181818181818182	0.4887392944935332	0.8366006217889924	0.19309179652262226	0.9041147037660859	0.6666177094025022	0.9111358079439772	0.8864115328836998	0.8877716145737576	0.6	0.6	0.0	-0.0006830412441425291	4
833	0.013138122156760999	0.0025518969924430354	-0.0021404983760753937	0.974773121122287	-1	0	0	0.4	4	0.6153846153846154	8	0.3125	0.46153846153846156	9	6	5	2	0	0.75	6	8	15	0.18181818181818182	0.3076923076923077	0.613713017218261	0.8882389425778283	0.551428075577055	0.9403211722211476	0.4434328723470813	0.8864956021511573	0.8389937822466031	0.9084775147727634	0.611111111111111	0.3333333333333333	0.0	-0.00021404983760753938	20
2718	0.025593818757234488	0.003949397186075234	0.003091473007976217	0.9440338007827511	-1	0	0	0.2	2	0.8461538461538461	11	0.2727272727272727	0.7692307692307693	11	10	3	0	0	0.45454545454545453	11	5	15	0.0	0	0.642639100704003	0.9457815430582022	0.36476880050409777	0.9318483380324529	0.43300820347154206	0.7510438764252615	0.7814409367634978	0.8996074699676562	0	0	0.0	0.003091473007976217	18
90	0.010105863558248409	0.004883630199142258	-0.004247323870654834	0.9662723650291597	-1	0	0	0.16666666666666666	1	1.0	7	1.0	0.8571428571428571	7	6	1	0	0	0.1111111111111111	9	1	9	0.0	0	0.79407344420222	0.9473802536688909	0.5297082609828841	0.865484462339037	0.4636826839052087	0.8990800583437117	0.879687657729399	0.9099551783875824	0	0	0.0	-0.0004247323870654834	38
4126	0.025575517005241286	0.004307712775293922	0.003541872589615981	0.9437972236527941	-1	0	0	0.2	2	0.8461538461538461	11	0.2727272727272727	0.7692307692307693	11	10	3	0	0	0.45454545454545453	11	5	15	0.0	0	0.642639100704003	0.9457815430582022	0.36476880050409777	0.9318483380324529	0.43300820347154206	0.7510438764252615	0.7814409367634978	0.8996074699676562	0	0	0.0	0.003541872589615981	27
1906	0.02549313146221497	0.0007262045913449584	0.0007187949870164953	0.97030238429722	-1	0	0	0.1111111111111111	1	1.0	11	1.0	1.0	12	11	0	0	0	0.07692307692307693	13	1	13	0.0	0	0.5275953160448441	0.8799425038917289	0.5975849885376389	0.9327506160079431	0.4885182299848883	0.8752666924672522	0.873607793369752	0.899346896625116	0	0	0.0	0.0007187949870164953	2
3752	0.02588750521943864	0.005207223500674052	0.004299701381748314	0.9435328383794159	-1	0	0	0.2	2	0.8461538461538461	11	0.2727272727272727	0.7692307692307693	11	10	3	0	0	0.45454545454545453	11	5	15	0.0	0	0.642639100704003	0.9457815430582022	0.36476880050409777	0.9318483380324529	0.43300820347154206	0.7510438764252615	0.7814409367634978	0.8996074699676562	0	0	0.0	0.004299701381748314	40
4451	0.02591028076588007	0.004677878104505494	0.0035062910954714757	0.9438292862384988	-1	0	0	0.2	2	0.8461538461538461	11	0.2727272727272727	0.7692307692307693	11	10	3	0	0	0.45454545454545453	11	5	15	0.0	0	0.642639100704003	0.9457815430582022	0.36476880050409777	0.9318483380324529	0.43300820347154206	0.7531568625977022	0.7814409367634978	0.899948132672872	0	0	0.0	0.0035062910954714757	11
4235	0.025855675232371478	0.004298555099614489	0.003380686153447259	0.9439529626985431	-1	0	0	0.2	2	0.8461538461538461	11	0.2727272727272727	0.7692307692307693	11	10	3	0	0	0.45454545454545453	11	5	15	0.0	0	0.642639100704003	0.9457815430582022	0.36476880050409777	0.9318483380324529	0.43300820347154206	0.7531568625977022	0.7814409367634978	0.899948132672872	0	0	0.0	0.003380686153447259	38
485	0.001967047322549765	0.0019346689267785053	-0.0019346574711413258	0.9844883527017146	-1	0	0	1.0	2	0.0	0	0.75	0	2	0	0	0	0	1.0	2	2	3	0.0	0	0	0	0	0	0	0	0	0	0	0	0	-0.00019346574711413258	29
1945	0.023204695051569947	0.0016861953627608816	0.0016802199206074797	0.9498112195908991	-1	0.25	1	0.3	3	0.7692307692307693	10	0.25	0.6153846153846154	11	8	3	0	0	0.6	10	6	15	0.0	0.4	0.613713017218261	0.9537402835844071	0.3314209246031433	0.9256122433265522	0.43300820347154206	0.7554890269504242	0.7814409367634978	0.9024835743660417	0	0	0.0	0.0016802199206074797	34
4441	0.025477066483977528	0.0046258061436795185	0.003997883515019748	0.9445833694264691	-1	0	0	0.2	2	0.8461538461538461	11	0.2727272727272727	0.7692307692307693	11	10	3	0	0	0.45454545454545453	11	5	15	0.0	0	0.642639100704003	0.9457815430582022	0.36476880050409777	0.9318483380324529	0.43300820347154206	0.7658269908317469	0.7814409367634978	0.9020111880695211	0	0	0.0	0.003997883515019748	87
4419	0.025303048981667436	0.00597797898903557	-0.00045138745385416837	0.9508450435238911	-1	0	0	0.2	2	0.8461538461538461	11	0.25	0.6153846153846154	10	8	4	0	0	0.6	10	6	15	0.0	0	0.769968252344192	0.9741906248802897	0.6018999828459681	0.9349953028651656	0.48165106152612386	0.7422069770696132	0.8555652880811686	0.92066918191611	0	0	0.0	-4.5138745385416835e-05	1
1079	0.0081453287964735	0.0051497041357393535	-0.005134428870503832	0.9774038951927776	-1	0	0	0.42857142857142855	3	0.625	5	0.5555555555555556	0.375	5	3	4	2	0	0.2222222222222222	2	9	10	0.2	0.2222222222222222	0.2099888452732821	0.8836930769112455	0.3314209246031433	0.8257232347701471	0.3790989069477551	0.9344929912246352	0.8389937822466031	0.8889880958593466	0.6	0.4	0.0	-0.0005134428870503833	5
687	0.011715558012684013	0.0023315668568758535	-0.001461396988899273	0.9740381014685409	-1	0	0	0.5	5	0.46153846153846156	6	0.35714285714285715	0.38461538461538464	8	5	6	2	0	0.8571428571428571	6	7	15	0.15384615384615385	0.3076923076923077	0.4492721384666377	0.8912912257291133	0.45912581839228406	0.9444737506933766	0.4596881112489689	0.8890934542063561	0.8827941705506273	0.9121169870766384	0.625	0.375	0.0	-0.0001461396988899273	68
2523	0.02785647185743563	0.004018520131920873	0.003200137444096833	0.9394677194865938	-1	0	0	0.2	2	0.8461538461538461	11	0.2727272727272727	0.7692307692307693	11	10	3	0	0	0.45454545454545453	11	5	15	0.0	0	0.642639100704003	0.9457815430582022	0.36476880050409777	0.9318483380324529	0.43300820347154206	0.7510438764252615	0.7814409367634978	0.8996074699676562	0	0	0.0	0.003200137444096833	50
3959	0.02562246504212274	0.004269424735453367	0.003523843269272493	0.9436380061246135	-1	0	0	0.2	2	0.8461538461538461	11	0.2727272727272727	0.7692307692307693	11	10	3	0	0	0.45454545454545453	11	5	15	0.0	0	0.642639100704003	0.9457815430582022	0.36476880050409777	0.9318483380324529	0.43300820347154206	0.7510438764252615	0.7814409367634978	0.8996074699676562	0	0	0.0	0.003523843269272493	20
2063	0.022703075132769725	0.0017634443043214093	0.0017611395038738106	0.9504852286425828	-1	0.25	1	0.3	3	0.7692307692307693	10	0.25	0.6153846153846154	11	8	3	0	0	0.6	10	6	15	0.0	0.4	0.613713017218261	0.9537402835844071	0.3314209246031433	0.9256122433265522	0.43300820347154206	0.7554890269504242	0.7814409367634978	0.9024835743660417	0	0	0.0	0.0017611395038738106	22
1869	0.023179776687199286	0.0017938188854484235	0.0017872712088247455	0.9499877533364711	-1	0.25	1	0.3	3	0.7692307692307693	10	0.25	0.6153846153846154	11	8	3	0	0	0.6	10	6	15	0.0	0.4	0.613713017218261	0.9537402835844071	0.3314209246031433	0.9256122433265522	0.43300820347154206	0.7554890269504242	0.7814409367634978	0.9024835743660417	0	0	0.0	0.0017872712088247455	29
2589	0.007376944359114975	0.005188439479967831	-0.005155648783082422	0.9705741719511904	-1	0.5	2	0.6	6	0.5384615384615384	7	0.3333333333333333	0.46153846153846156	11	6	3	0	0	0.5555555555555556	9	5	15	0.0	0.6666666666666666	0.613713017218261	0.9488875409070325	0.8106136479452626	0.9355706269912798	0.41126588964741817	0.7252841376560664	0.810270961117568	0.8992777358103509	0	0	0.0	-0.0005155648783082423	3
2535	0.02995841132786304	0.005351909629588867	-0.0011986555270364805	0.6496023044434156	-1	0	0	0.2	2	0.8461538461538461	11	0.2727272727272727	0.6923076923076923	11	9	3	0	0	0.45454545454545453	11	5	15	0.0	0	0.642639100704003	0.9606943727079731	0.3931863177466737	0.9283462741150368	0.43300820347154206	0.7594609526651185	0.8024589509111775	0.9090859358270879	0	0	0.0	-0.00011986555270364805	8
2739	0.021308903366124426	0.004125209062507316	0.0026183038578731117	0.9714733495542143	-1	0.25	1	0.3	3	0.7692307692307693	10	0.38461538461538464	0.6923076923076923	12	9	2	0	0	0.23076923076923078	13	3	15	0.0	1.0	0.613713017218261	0.9378510593594922	0.8106136479452626	0.9583658515692287	0.42213704655948014	0.8043773816717017	0.8961734817191844	0.9184458556687631	0	0	0.0	0.0026183038578731117	4
358	0.0021076585606318345	0.0020615225828564208	-0.0020615222546396562	0.9850671576343994	-1	0	0	1.0	2	0.0	0	0.75	0	2	0	0	0	0	1.0	2	2	3	0.0	0	0	0	0	0	0	0	0	0	0	0	0	-0.0002061522254639656	22
4022	0.02567583900420926	0.004148174283329455	0.0033509724351262916	0.9439361093724405	-1	0	0	0.2	2	0.8461538461538461	11	0.2727272727272727	0.7692307692307693	11	10	3	0	0	0.45454545454545453	11	5	15	0.0	0	0.642639100704003	0.9457815430582022	0.36476880050409777	0.9318483380324529	0.43300820347154206	0.7510438764252615	0.7814409367634978	0.8996074699676562	0	0	0.0	0.0033509724351262916	29
1795	0.02351340177952814	0.001991218321186582	0.0019370396365146296	0.9495571896518671	-1	0.25	1	0.3	3	0.7692307692307693	10	0.25	0.6153846153846154	11	8	3	0	0	0.6	10	6	15	0.0	0.4	0.613713017218261	0.9537402835844071	0.3314209246031433	0.9256122433265522	0.43300820347154206	0.7554890269504242	0.7814409367634978	0.9024835743660417	0	0	0.0	0.0019370396365146296	79
591	0.002175241754243163	0.0020308918515465463	-0.002030041776291091	0.9851492147845976	-1	0	0	1.0	2	0.0	0	1.0	0	1	0	1	0	0	0.3333333333333333	3	1	3	0.0	1.0	0	0	0	0	0	0	0	0	0	0	0	-0.0002030041776291091	14
2025	0.024264549080441827	0.001487710937032102	0.0013970522248145242	0.9406294672610346	-1	0.25	1	0.4	4	0.5833333333333334	7	0.2916666666666667	0.5833333333333334	9	7	4	0	0	0.75	8	6	14	0.0	0.3333333333333333	0.642639100704003	0.8558864498176395	0.3030034073605674	0.9385401759005633	0.40084122077187895	0.7685169572748055	0.7853500830343287	0.8701717353480701	0	0	0.0	0.0013970522248145242	27
2461	0.00751398220432854	0.0050993247246574535	-0.005060092036983297	0.969986675231174	-1	0.5	2	0.6	6	0.5384615384615384	7	0.3333333333333333	0.46153846153846156	11	6	3	0	0	0.5555555555555556	9	5	15	0.0	0.6666666666666666	0.613713017218261	0.9488875409070325	0.8106136479452626	0.9355706269912798	0.41126588964741817	0.73365239179949	0.7814409367634978	0.9005508969683375	0	0	0.0	-0.0005060092036983297	3
2095	0.00763401433362455	0.004969474675812507	-0.004943025827908097	0.9700513087133016	-1	0.5	2	0.6	6	0.5384615384615384	7	0.3333333333333333	0.46153846153846156	11	6	3	0	0	0.5555555555555556	9	5	15	0.0	0.6666666666666666	0.613713017218261	0.9488875409070325	0.8106136479452626	0.9355706269912798	0.41126588964741817	0.7252841376560664	0.810270961117568	0.8992777358103509	0	0	0.0	-0.0004943025827908097	0
4005	0.02849785149909566	0.004193301229113212	0.0030298421759130814	0.9493883034946325	-1	0	0	0.3	3	0.6923076923076923	9	0.2727272727272727	0.6923076923076923	11	9	3	0	0	0.45454545454545453	11	5	15	0.0	0	0.642639100704003	0.9457815430582022	0.36476880050409777	0.9318483380324529	0.43300820347154206	0.7531568625977022	0.7814409367634978	0.899948132672872	0	0	0.0	0.0030298421759130814	0
2890	0.02604968333542673	0.0035414537742139143	0.002813246368452511	0.9401473950529498	-1	0	0	0.2	2	0.8461538461538461	11	0.25	0.6923076923076923	11	9	3	0	0	0.6	10	6	15	0.0	0	0.613713017218261	0.9537402835844071	0.3314209246031433	0.9256122433265522	0.43300820347154206	0.7554890269504242	0.7814409367634978	0.9024835743660417	0	0	0.0	0.002813246368452511	7
364	0.00256407415210586	0.002569406081155725	-0.0025693791852784485	0.9769161566622022	-1	1.0	1	0.8	4	0.4	2	0.5833333333333334	0.2	3	1	3	0	0	0.75	3	4	7	0.0	0.6666666666666666	0.2031035597441667	0.8692015032568369	0.5324328964153542	0.8747638756110812	0.4123494179093495	0.9746832149710152	0.936285903130958	0.9238683137941004	0	0	0.0	-0.00025693791852784487	17
1003	0.011534496817394418	0.0021537630098568787	-0.0014374260137148154	0.974181844452448	-1	0	0	0.5	5	0.46153846153846156	6	0.35714285714285715	0.38461538461538464	8	5	6	2	0	0.8571428571428571	6	7	15	0.15384615384615385	0.3076923076923077	0.4492721384666377	0.8912912257291133	0.45912581839228406	0.9444737506933766	0.4596881112489689	0.8890934542063561	0.8827941705506273	0.9121169870766384	0.625	0.375	0.0	-0.00014374260137148154	32
1777	0.013338323875549195	0.0014590556387441343	-0.0014160236549571581	0.9727653309017869	-1	0	0	0.4	4	0.6153846153846154	8	0.3125	0.46153846153846156	9	6	5	2	0	0.75	6	8	15	0.18181818181818182	0.3076923076923077	0.613713017218261	0.8882389425778283	0.3314209246031433	0.9300719250779653	0.4434328723470813	0.8844939513014333	0.8389937822466031	0.9030971933524847	0.611111111111111	0.3333333333333333	0.0	-0.0001416023654957158	19
5040	0.025951594686828092	0.004155783914925962	0.0033623491381178125	0.9438717119531009	-1	0	0	0.2	2	0.8461538461538461	11	0.2727272727272727	0.7692307692307693	11	10	3	0	0	0.45454545454545453	11	5	15	0.0	0	0.642639100704003	0.9457815430582022	0.36476880050409777	0.9318483380324529	0.43300820347154206	0.7531568625977022	0.7814409367634978	0.899948132672872	0	0	0.0	0.0033623491381178125	30
1431	0.015063484432266128	0.003962290410113153	-0.003903613360351788	0.960501382211607	-1	0	0	0.3	3	0.7692307692307693	10	0.2727272727272727	0.6153846153846154	9	8	5	2	0	0.45454545454545453	11	5	15	0.15384615384615385	0.14285714285714285	0.613713017218261	0.8882389425778283	0.3314209246031433	0.9300719250779653	0.4434328723470813	0.9115729899120563	0.8431756350655736	0.9114300466905745	0.6111111111111112	0.3333333333333333	0.0	-0.00039036133603517883	4
830	0.0018141801556394359	0.001721258821933487	-0.0017212193349464965	0.9851617200273393	-1	0	0	1.0	1	0	0	1.0	0	1	0	0	0	0	0.5	1	2	2	0.0	0	0	0	0	0	0	0	0	0	0	0	0	-0.00017212193349464965	28
1084	0.012612719293320812	0.003748011327781092	-0.0027381128884756563	0.9642300429046538	-1	0	0	0.5	5	0.46153846153846156	6	0.35714285714285715	0.38461538461538464	8	5	6	2	0	0.8571428571428571	6	7	15	0.15384615384615385	0.3076923076923077	0.4492721384666377	0.8626623427601056	0.45912581839228406	0.871482999977591	0.38294388951050035	0.8979569567009658	0.8013966061561968	0.8781986231858413	0.625	0.375	0.0	-0.00027381128884756566	16
4472	0.026057831918028636	0.004398435214010535	0.0035743207602966665	0.9413876324742172	-1	0	0	0.2	2	0.8461538461538461	11	0.2727272727272727	0.7692307692307693	11	10	3	0	0	0.45454545454545453	11	5	15	0.0	0	0.642639100704003	0.9457815430582022	0.36476880050409777	0.9318483380324529	0.43300820347154206	0.7531568625977022	0.7814409367634978	0.899948132672872	0	0	0.0	0.0035743207602966665	37
744	0.010295442023345685	0.0034313654326647487	-0.0034312530987983146	0.9852131191679383	-1	0	0	0.6	6	0.3076923076923077	4	0.6818181818181818	0.3076923076923077	7	4	7	2	0	0.18181818181818182	2	11	15	0.13333333333333333	0.14285714285714285	0.2099888452732821	0.9095226047270732	0.24123801421703708	0.6387074016194251	0.4434328723470813	0.9243560866338941	0.8389937822466031	0.8573614967953285	0.5714285714285714	0.14285714285714285	0.0	-0.00034312530987983144	18
3419	0.02592710503975813	0.004710532965713637	0.0035111627527639466	0.9440787765882145	-1	0	0	0.2	2	0.8461538461538461	11	0.2727272727272727	0.7692307692307693	11	10	3	0	0	0.45454545454545453	11	5	15	0.0	0	0.642639100704003	0.9457815430582022	0.36476880050409777	0.9318483380324529	0.43300820347154206	0.7510438764252615	0.7814409367634978	0.8996074699676562	0	0	0.0	0.0035111627527639466	52
3092	0.02546954457796136	0.004272244264905486	0.003339799617946675	0.9450129249590258	-1	0	0	0.2	2	0.8461538461538461	11	0.2727272727272727	0.7692307692307693	11	10	3	0	0	0.45454545454545453	11	5	15	0.0	0	0.642639100704003	0.9457815430582022	0.36476880050409777	0.9318483380324529	0.43300820347154206	0.7510438764252615	0.7814409367634978	0.8996074699676562	0	0	0.0	0.003339799617946675	28
3951	0.013148411884042104	0.0034041837551647496	0.0006594785602287634	0.9744124684890175	-1	0	0	0.42857142857142855	3	0.625	5	0.4166666666666667	0.5	7	4	2	0	0	0.375	8	3	10	0.0	0	0.613713017218261	0.9566295060653909	0.3314209246031433	0.9308994282628019	0.43300820347154206	0.8014780926553998	0.7814409367634978	0.9139825332306766	0	0	0.0	0.0006594785602287634	4
2019	0.018981674566507588	0.0005759714646990098	-0.0005261582926115431	0.9508690446026529	-1	0	0	0.3	3	0.6923076923076923	9	0.42857142857142855	0.6153846153846154	11	8	3	0	0	0.7142857142857143	7	5	15	0.0	0	0.642639100704003	0.9606943727079731	0.3931863177466737	0.9349009637429847	0.43300820347154206	0.7278623827794424	0.8024589509111775	0.9073367074406833	0	0	0.0	-5.26158292611543e-05	15
879	0.013253045354631114	0.0031699906562586847	-0.0022899155732918164	0.9744872578895916	-1	0	0	0.4	4	0.6153846153846154	8	0.3125	0.46153846153846156	9	6	5	2	0	0.75	6	8	15	0.18181818181818182	0.3076923076923077	0.613713017218261	0.8882389425778283	0.3314209246031433	0.9219070982255934	0.38294388951050035	0.9023427287251906	0.8389937822466031	0.9050796127970391	0.6666666666666666	0.2222222222222222	0.0	-0.00022899155732918164	33
1213	0.010985811938844292	0.002946742764962456	-0.00269011242123776	0.9719555997070755	-1	0	0	0.5	5	0.46153846153846156	6	0.35714285714285715	0.38461538461538464	8	5	6	2	0	0.8571428571428571	6	7	15	0.15384615384615385	0.3076923076923077	0.613713017218261	0.8825297187191466	0.44484913605008325	0.9443528995076577	0.42944361983067847	0.8982089444604088	0.8389937822466031	0.9122844390299749	0.625	0.375	0.0	-0.000269011242123776	16
787	0.0017990792702910164	0.0017983825271170237	-0.0017983228206249675	0.9849260922503762	-1	0	0	1.0	1	0	0	1.0	0	1	0	0	1	0	0.5	1	2	2	0.3333333333333333	0	0	0	0	0	0	0	0	0	0	0	0	-0.00017983228206249675	32
1109	0.013379763719746699	0.0008461254569146691	-0.0007745627083637651	0.9728644060559384	-1	0	0	0.4	4	0.6153846153846154	8	0.3125	0.46153846153846156	9	6	5	2	0	0.75	6	8	15	0.18181818181818182	0.3076923076923077	0.613713017218261	0.8882389425778283	0.4564506539743959	0.9400998821853735	0.4434328723470813	0.8856476144371106	0.8389937822466031	0.9081350226465108	0.611111111111111	0.3333333333333333	0.0	-7.745627083637652e-05	50
2906	0.021736338453317565	0.0037241618525361364	0.0023359692401216455	0.9437814586349292	-1	0	0	0.3	3	0.7692307692307693	10	0.25	0.6923076923076923	11	9	3	0	0	0.6	10	6	15	0.0	0	0.613713017218261	0.9604507115465913	0.36476880050409777	0.935353053893501	0.41126588964741817	0.763893042840322	0.9292339023484819	0.91256207583445	0	0	0.0	0.0023359692401216455	6
2658	0.025332627674673824	0.00461953925379336	0.003918107664064068	0.9451001018363109	-1	0	0	0.2	2	0.8461538461538461	11	0.2727272727272727	0.7692307692307693	11	10	3	0	0	0.45454545454545453	11	5	15	0.0	0	0.642639100704003	0.9457815430582022	0.36476880050409777	0.9318483380324529	0.43300820347154206	0.7486355705813024	0.7814409367634978	0.8992202985011383	0	0	0.0	0.003918107664064068	10
813	0.022673170760852294	0.004082960341923741	-0.0030453660920132203	0.9672272552601007	-1	0	0	0.3	3	0.6923076923076923	9	0.375	0.6923076923076923	11	9	3	0	0	0.4	10	4	15	0.0	0	0.49610576354157276	0.9139480995864	0.8328011029712368	0.8968309219326094	0.38270635413626086	0.8086285457663919	0.9253670537724948	0.8796177027850217	0	0	0.0	-0.00030453660920132204	3
806	0.013260152569890197	0.0019389844555406266	-0.0018912296828922303	0.9730897633347451	-1	0	0	0.4	4	0.6153846153846154	8	0.3125	0.46153846153846156	9	6	5	2	0	0.75	6	8	15	0.18181818181818182	0.3076923076923077	0.613713017218261	0.8914802055564239	0.3314209246031433	0.9382025480723323	0.4434328723470813	0.8864956021511573	0.8389937822466031	0.9083647223619392	0.611111111111111	0.2222222222222222	0.0	-0.00018912296828922304	22
764	0.001853060399584179	0.0017452144921830763	-0.0017451754706757294	0.9851556723881862	-1	0	0	1.0	1	0	0	1.0	0	1	0	0	0	0	0.5	1	2	2	0.0	0	0	0	0	0	0	0	0	0	0	0	0	-0.00017451754706757295	36
3543	0.025828418487866985	0.00417528469898774	0.003345797360773941	0.9434177485467594	-1	0	0	0.2	2	0.8461538461538461	11	0.2727272727272727	0.7692307692307693	11	10	3	0	0	0.45454545454545453	11	5	15	0.0	0	0.642639100704003	0.9457815430582022	0.36476880050409777	0.9318483380324529	0.43300820347154206	0.7510438764252615	0.7814409367634978	0.8996074699676562	0	0	0.0	0.003345797360773941	16
1786	0.02312871239316325	0.0016524085794110595	0.0016521816302765226	0.9504141034485984	-1	0.25	1	0.3	3	0.7692307692307693	10	0.25	0.6153846153846154	11	8	3	0	0	0.6	10	6	15	0.0	0.4	0.613713017218261	0.9537402835844071	0.3314209246031433	0.9256122433265522	0.43300820347154206	0.7554890269504242	0.7814409367634978	0.9024835743660417	0	0	0.0	0.0016521816302765226	8
2137	0.01938878435985582	0.004474185353345196	0.003476894367915056	0.973217846277003	-1	0	0	0.2	2	0.8461538461538461	11	0.5357142857142857	0.7692307692307693	12	10	2	0	0	0.14285714285714285	14	2	15	0.0	0	0.613713017218261	0.9378510593594922	0.8106136479452626	0.9514258202525839	0.3969861218918395	0.8065315379812136	0.9292339023484819	0.9146815433855512	0	0	0.0	0.003476894367915056	0
1304	None	None	None	None	None	0	0	0.5	5	0.46153846153846156	6	0.5	0.38461538461538464	9	5	5	2	0	0.3	3	10	15	0.2	0.3076923076923077	0.28483125971501444	0.8859702164874654	0.3314209246031433	0.9410082654553639	0.4434328723470813	0.9097293327247481	0.8620745604437391	0.9150335503753627	0.6111111111111112	0.3333333333333333	0.0	None	0
298	0.002462575125755988	0.0024341883074110874	-0.002432028728017187	0.9832581832641532	-1	0	0	0.3333333333333333	1	1.0	2	0.6666666666666666	0.5	1	1	2	5	0	0.6666666666666666	3	2	4	0.625	0	0.1	0.5	0.3489662967420341	0.5	0.3697082035500251	0.5	0.7730223915060552	0.5	1.0	1.0	0.0	-0.0002432028728017187	19
4181	0.025562505341555318	0.0043675182487677485	0.0034521313741543115	0.9438017978153679	-1	0	0	0.2	2	0.8461538461538461	11	0.2727272727272727	0.7692307692307693	11	10	3	0	0	0.45454545454545453	11	5	15	0.0	0	0.642639100704003	0.9457815430582022	0.36476880050409777	0.9318483380324529	0.43300820347154206	0.7531568625977022	0.7814409367634978	0.899948132672872	0	0	0.0	0.0034521313741543115	49
762	0.0018246159263905033	0.0017248190103420233	-0.0017247611985457103	0.9851911634589195	-1	0	0	1.0	1	0	0	1.0	0	1	0	0	0	0	0.5	1	2	2	0.0	0	0	0	0	0	0	0	0	0	0	0	0	-0.00017247611985457103	26
2917	0.025115256476913473	0.004352248810454128	0.0033564270530046943	0.9442049355151237	-1	0	0	0.2	2	0.8461538461538461	11	0.2727272727272727	0.7692307692307693	11	10	3	0	0	0.45454545454545453	11	5	15	0.0	0	0.642639100704003	0.9457815430582022	0.36476880050409777	0.9318483380324529	0.43300820347154206	0.7510438764252615	0.7814409367634978	0.8996074699676562	0	0	0.0	0.0033564270530046943	14
517	0.0021155212645932986	0.001986547768058793	-0.001985516414250794	0.9851604285936463	-1	0	0	1.0	2	0.0	0	0.75	0	2	0	0	0	0	1.0	2	2	3	0.0	0	0	0	0	0	0	0	0	0	0	0	0	-0.00019855164142507938	13
1641	0.012377005019759425	0.0004111903620381544	-0.00037343030830175284	0.973890894430029	-1	0	0	0.4	4	0.6153846153846154	8	0.3125	0.46153846153846156	9	6	5	2	0	0.75	6	8	15	0.18181818181818182	0.3076923076923077	0.613713017218261	0.8882389425778283	0.4564506539743959	0.8934384786141504	0.4434328723470813	0.8844939513014333	0.8389937822466031	0.8887769302808868	0.611111111111111	0.3333333333333333	0.0	-3.7343030830175284e-05	37
2236	0.025601978260402378	0.003947315051003245	0.0031890448046100633	0.9440363033784596	-1	0	0	0.2	2	0.8461538461538461	11	0.2727272727272727	0.7692307692307693	11	10	3	0	0	0.45454545454545453	11	5	15	0.0	0	0.642639100704003	0.9457815430582022	0.36476880050409777	0.9318483380324529	0.43300820347154206	0.7510438764252615	0.7814409367634978	0.8996074699676562	0	0	0.0	0.0031890448046100633	25
4804	0.03711933193802301	0.007434243029950471	-0.004091224881871767	0.8618379177645169	-1	0	0	0.1	1	1.0	13	1.0	1.0	14	13	0	0	0	0.06666666666666667	15	1	15	0.0	0	0.613713017218261	0.9556582810407285	0.3314209246031433	0.924375091908775	0.43300820347154206	0.7226439574060403	0.7814409367634978	0.8981778491268309	0	0	0.0	-0.00040912248818717666	1
4046	0.02583846309099982	0.0041626815826706605	0.0034229223448138234	0.9436277519607659	-1	0	0	0.2	2	0.8461538461538461	11	0.2727272727272727	0.7692307692307693	11	10	3	0	0	0.45454545454545453	11	5	15	0.0	0	0.642639100704003	0.9457815430582022	0.36476880050409777	0.9318483380324529	0.43300820347154206	0.7531568625977022	0.7814409367634978	0.899948132672872	0	0	0.0	0.0034229223448138234	32
4369	0.025698190206548704	0.0041548369106896394	0.0035252055158656414	0.9437480142047985	-1	0	0	0.2	2	0.8461538461538461	11	0.2727272727272727	0.7692307692307693	11	10	3	0	0	0.45454545454545453	11	5	15	0.0	0	0.642639100704003	0.9457815430582022	0.36476880050409777	0.9318483380324529	0.43300820347154206	0.7531568625977022	0.7814409367634978	0.899948132672872	0	0	0.0	0.0035252055158656414	31
3270	0.02583081643020869	0.004462345691334064	0.003440959415784005	0.9446257309059095	-1	0	0	0.2	2	0.8461538461538461	11	0.2727272727272727	0.7692307692307693	11	10	3	0	0	0.45454545454545453	11	5	15	0.0	0	0.642639100704003	0.9457815430582022	0.36476880050409777	0.9318483380324529	0.43300820347154206	0.7510438764252615	0.7814409367634978	0.8996074699676562	0	0	0.0	0.003440959415784005	34
2534	0.030052944487958175	0.0029701378066339422	0.0024603154643322166	0.9615269681598662	-1	0	0	0.3	3	0.6923076923076923	9	0.5769230769230769	0.6153846153846154	11	8	3	0	0	0.15384615384615385	13	2	15	0.0	0	0.613713017218261	0.9537402835844071	0.3314209246031433	0.9243510304476426	0.43300820347154206	0.803558736514597	0.7814409367634978	0.909915060217486	0	0	0.0	0.0024603154643322166	3
3756	0.02507702200159517	0.004233861195496706	0.0037048086097807406	0.944933101799647	-1	0	0	0.2	2	0.8461538461538461	11	0.2727272727272727	0.7692307692307693	11	10	3	0	0	0.45454545454545453	11	5	15	0.0	0	0.642639100704003	0.9457815430582022	0.36476880050409777	0.9318483380324529	0.43300820347154206	0.7472905812285271	0.7814409367634978	0.8990045709772826	0	0	0.0	0.0037048086097807406	13
2282	0.0230196425213897	0.001713661518633913	0.0017135998598115838	0.9502937634245946	-1	0.25	1	0.3	3	0.7692307692307693	10	0.25	0.6153846153846154	11	8	3	0	0	0.6	10	6	15	0.0	0.4	0.613713017218261	0.9537402835844071	0.3314209246031433	0.9256122433265522	0.43300820347154206	0.7554890269504242	0.7814409367634978	0.9024835743660417	0	0	0.0	0.0017135998598115838	13
4223	0.028280889883193543	0.004225321320560953	0.003359386746059419	0.9379584526337288	-1	0	0	0.2	2	0.8461538461538461	11	0.2727272727272727	0.7692307692307693	11	10	3	0	0	0.45454545454545453	11	5	15	0.0	0	0.642639100704003	0.9457815430582022	0.36476880050409777	0.9318483380324529	0.43300820347154206	0.7649054817957472	0.7814409367634978	0.9018598995319027	0	0	0.0	0.003359386746059419	22
4928	0.02588576334886201	0.00448716739909173	0.0036480563390083954	0.9437290536295433	-1	0	0	0.2	2	0.8461538461538461	11	0.2727272727272727	0.7692307692307693	11	10	3	0	0	0.45454545454545453	11	5	15	0.0	0	0.642639100704003	0.9457815430582022	0.36476880050409777	0.9318483380324529	0.43300820347154206	0.7531568625977022	0.7814409367634978	0.899948132672872	0	0	0.0	0.0036480563390083954	39
2992	0.02592768429817064	0.00436646934177017	0.0035543167736604864	0.9434723467183511	-1	0	0	0.2	2	0.8461538461538461	11	0.2727272727272727	0.7692307692307693	11	10	3	0	0	0.45454545454545453	11	5	15	0.0	0	0.642639100704003	0.9457815430582022	0.36476880050409777	0.9318483380324529	0.43300820347154206	0.7510438764252615	0.7814409367634978	0.8996074699676562	0	0	0.0	0.0035543167736604864	14
4989	0.02568119234542447	0.0042998927949778176	0.0035652474341819397	0.9442832613229266	-1	0	0	0.2	2	0.8461538461538461	11	0.2727272727272727	0.7692307692307693	11	10	3	0	0	0.45454545454545453	11	5	15	0.0	0	0.642639100704003	0.9457815430582022	0.36476880050409777	0.9318483380324529	0.43300820347154206	0.7531568625977022	0.7814409367634978	0.899948132672872	0	0	0.0	0.0035652474341819397	41
980	0.004681492858978802	0.004484182690494531	-0.004427016521467945	0.9839381436243287	-1	0	0	0.7	7	0.15384615384615385	2	0.46875	0	3	0	11	2	0	0.5	4	8	15	0.08695652173913043	0.14285714285714285	0	0	0	0	0	0	0	0	0	0	0	-0.0004427016521467945	15
3514	0.027829779921610225	0.004316773232515945	0.003291148852226259	0.9391045772458061	-1	0	0	0.2	2	0.8461538461538461	11	0.2727272727272727	0.7692307692307693	11	10	3	0	0	0.45454545454545453	11	5	15	0.0	0	0.642639100704003	0.9457815430582022	0.36476880050409777	0.9318483380324529	0.43300820347154206	0.7649054817957472	0.7814409367634978	0.9018598995319027	0	0	0.0	0.003291148852226259	14
4450	0.025931426172873313	0.004466494854738248	0.003524547063122308	0.9436915310664201	-1	0	0	0.2	2	0.8461538461538461	11	0.2727272727272727	0.7692307692307693	11	10	3	0	0	0.45454545454545453	11	5	15	0.0	0	0.642639100704003	0.9457815430582022	0.36476880050409777	0.9318483380324529	0.43300820347154206	0.7531568625977022	0.7814409367634978	0.899948132672872	0	0	0.0	0.003524547063122308	41
2327	0.025337566917875726	0.004352086055136781	0.0035003847195010512	0.9436292418576736	-1	0	0	0.2	2	0.8461538461538461	11	0.2727272727272727	0.7692307692307693	11	10	3	0	0	0.45454545454545453	11	5	15	0.0	0	0.642639100704003	0.9457815430582022	0.36476880050409777	0.9318483380324529	0.43300820347154206	0.7510438764252615	0.7814409367634978	0.8996074699676562	0	0	0.0	0.0035003847195010512	125
3032	0.028066590735587333	0.003914039057082939	0.00290156578210902	0.9379727778293213	-1	0	0	0.2	2	0.8461538461538461	11	0.2727272727272727	0.7692307692307693	11	10	3	0	0	0.45454545454545453	11	5	15	0.0	0	0.642639100704003	0.9457815430582022	0.36476880050409777	0.9318483380324529	0.43300820347154206	0.7510438764252615	0.7814409367634978	0.8996074699676562	0	0	0.0	0.00290156578210902	12
3164	0.025309398813049663	0.004154954434044124	0.003395711272881256	0.943756229405692	-1	0	0	0.2	2	0.8461538461538461	11	0.2727272727272727	0.7692307692307693	11	10	3	0	0	0.45454545454545453	11	5	15	0.0	0	0.642639100704003	0.9457815430582022	0.36476880050409777	0.9318483380324529	0.43300820347154206	0.7510438764252615	0.7814409367634978	0.8996074699676562	0	0	0.0	0.003395711272881256	28
1080	0.01678363037221578	0.00452837351303619	-0.0034028644734599746	0.9634765888864132	-1	0	0	0.5	5	0.46153846153846156	6	0.5	0.38461538461538464	9	5	5	0	0	0.3	10	3	15	0.0	0	0.613713017218261	0.9474452931370306	0.3931863177466737	0.956575595563872	0.43300820347154206	0.881756826973735	0.8500393725036983	0.9348975798522092	0	0	0.0	-0.00034028644734599746	4
1475	0.016822654435712143	0.006428076890176754	-0.006426587693509174	0.9708989659656694	-1	0	0	0.3	3	0.6923076923076923	9	0.2777777777777778	0.6153846153846154	11	8	3	1	0	0.6666666666666666	6	9	15	0.14285714285714285	0.15384615384615385	0.4968137767680519	0.8480130741499937	0.4937554664815754	0.9106752709056268	0.4759433501508566	0.8575649369863743	0.8730887250665903	0.8749449309248777	1.0	0.2727272727272727	0.0	-0.0006426587693509173	8
576	0.003150003637089362	0.0030955152876294845	-0.003094826575672841	0.9812244175241971	-1	0	0	0.25	1	1.0	3	1.0	1.0	4	3	0	0	0	0.2	5	1	5	0.0	0	0.7110259427974103	0.8008510985662698	0.6409232085943921	0.9230814088002848	0.42915325077788946	0.8148894798608505	0.8667391528773594	0.8564645031851098	0	0	0.0	-0.00030948265756728413	7
4492	0.027910312834209583	0.0042945600970227225	0.003303223577206751	0.9391550579701728	-1	0	0	0.2	2	0.8461538461538461	11	0.2727272727272727	0.7692307692307693	11	10	3	0	0	0.45454545454545453	11	5	15	0.0	0	0.642639100704003	0.9457815430582022	0.36476880050409777	0.9318483380324529	0.43300820347154206	0.7510438764252615	0.7814409367634978	0.8996074699676562	0	0	0.0	0.003303223577206751	6
1285	0.013698050930342105	0.0009398336872421403	-0.00025641829705512606	0.9731312907815994	-1	0	0	0.4	4	0.6153846153846154	8	0.3125	0.46153846153846156	9	6	5	2	0	0.75	6	8	15	0.18181818181818182	0.3076923076923077	0.613713017218261	0.8882389425778283	0.33291986768733517	0.9424735000981717	0.4434328723470813	0.8906680908892282	0.8389937822466031	0.9107023615132281	0.611111111111111	0.4444444444444444	0.0	-2.5641829705512605e-05	48
1261	0.00469668118561854	0.0027371675381397866	-0.002735495031329486	0.9813027550073905	-1	0	0	0.25	1	1.0	3	1.0	0.6666666666666666	3	2	1	0	0	0.2	5	1	5	0.0	0	0.642639100704003	0.9514629100468966	0.8328011029712368	0.9622960302190876	0.7788577818588169	0.7069602296371573	0.9319832225000275	0.9141425708472182	0	0	0.0	-0.0002735495031329486	15
1379	0.013374956736918835	0.0020095618323250765	-0.001944887135197126	0.9729209224032465	-1	0	0	0.4	4	0.6153846153846154	8	0.3125	0.46153846153846156	9	6	5	2	0	0.75	6	8	15	0.18181818181818182	0.3076923076923077	0.613713017218261	0.8914802055564239	0.3314209246031433	0.9382025480723323	0.4434328723470813	0.8864956021511573	0.8389937822466031	0.9083647223619392	0.611111111111111	0.2222222222222222	0.0	-0.0001944887135197126	22
2355	0.02286823770496944	0.0037434901307241333	0.0031561214649059328	0.9673065689210275	-1	0.25	1	0.3	3	0.7692307692307693	10	0.2727272727272727	0.6923076923076923	12	9	2	0	0	0.45454545454545453	11	5	15	0.0	0.5	0.613713017218261	0.9604507999293963	0.5876912242246802	0.9427626081764129	0.4382205379093117	0.7305692750160372	0.8726429435704561	0.9113037822442446	0	0	0.0	0.0031561214649059328	3
3117	0.025142160482126433	0.0055123366606766085	-0.005383224777553936	0.9438991885994509	-1	0	0	0.3	3	0.7692307692307693	10	0.25	0.6923076923076923	11	9	3	0	0	0.6	10	6	15	0.0	0	0.613713017218261	0.9572094342394711	0.8106136479452626	0.9242291810891875	0.41126588964741817	0.710609395345533	0.810270961117568	0.8974400652650497	0	0	0.0	-0.0005383224777553936	2
943	0.011719325444795278	0.0023569558301920882	-0.001579993420566247	0.9743562439277992	-1	0	0	0.5	5	0.46153846153846156	6	0.35714285714285715	0.38461538461538464	8	5	6	2	0	0.8571428571428571	6	7	15	0.15384615384615385	0.3076923076923077	0.4492721384666377	0.8912912257291133	0.45912581839228406	0.9444737506933766	0.47127980193769725	0.8875342763407356	0.8804936115295642	0.9116961557249512	0.6875	0.375	0.0	-0.0001579993420566247	32
4672	0.027418288170377718	0.0040642378565750046	0.003005777023453789	0.9381477678838636	-1	0	0	0.2	2	0.8461538461538461	11	0.2727272727272727	0.7692307692307693	11	10	3	0	0	0.45454545454545453	11	5	15	0.0	0	0.642639100704003	0.9457815430582022	0.36476880050409777	0.9318483380324529	0.43300820347154206	0.7531568625977022	0.7814409367634978	0.899948132672872	0	0	0.0	0.003005777023453789	11
4599	0.0281086166889663	0.0038675039079898244	0.0030254193459306653	0.938076345465199	-1	0	0	0.2	2	0.8461538461538461	11	0.2727272727272727	0.7692307692307693	11	10	3	0	0	0.45454545454545453	11	5	15	0.0	0	0.642639100704003	0.9457815430582022	0.36476880050409777	0.9318483380324529	0.43300820347154206	0.7531568625977022	0.7814409367634978	0.899948132672872	0	0	0.0	0.0030254193459306653	17
1293	0.04182408873174292	0.007185087928568676	-0.007150019619264457	0.6391146651034517	-1	0	0	0.2	2	0.8461538461538461	11	0.3125	0.8461538461538461	12	11	2	0	0	0.3333333333333333	12	4	15	0.0	0	0.628176058961132	0.9641310625561929	0.8106136479452626	0.9303572195570522	0.4665942399519335	0.8737671932094117	0.9286451863376617	0.9312516677800949	0	0	0.0	-0.0007150019619264457	2
953	0.0221703434900492	0.008954286870869441	-0.008624485210860906	0.9811398947542842	-1	0	0	0.2	2	0.8461538461538461	11	0.5769230769230769	0.6923076923076923	11	9	3	1	0	0.15384615384615385	13	2	15	0.125	0	0.6300305006864606	0.9627272213193697	0.671698544566874	0.9526934661033325	0.4434328723470813	0.9570913937849604	0.9292339023484819	0.9576964298122471	1.0	0.18181818181818182	0.0	-0.0008624485210860907	3
1656	0.027921988885919884	0.005200911496785563	-0.0051710834969286214	0.9829680302489675	-1	0	0	0.5	5	0.38461538461538464	5	0.3125	0.3076923076923077	5	4	9	2	0	0.75	8	6	15	0.09523809523809523	0.5	0.4887392944935332	0.8843711285585609	0.17422317516008196	0.9346978727506092	0.8873590264648208	0.9393078307576412	0.9487342564906283	0.9226093174208776	0.6	0.8	0.0	-0.0005171083496928622	3
3510	0.02563287734380423	0.004166037491918748	0.003385679463711379	0.9437179143417039	-1	0	0	0.2	2	0.8461538461538461	11	0.2727272727272727	0.7692307692307693	11	10	3	0	0	0.45454545454545453	11	5	15	0.0	0	0.642639100704003	0.9457815430582022	0.36476880050409777	0.9318483380324529	0.43300820347154206	0.7510438764252615	0.7814409367634978	0.8996074699676562	0	0	0.0	0.003385679463711379	18
4573	0.026128647899059193	0.005047388108476726	0.00420865627299204	0.9435488520492947	-1	0	0	0.2	2	0.8461538461538461	11	0.2727272727272727	0.7692307692307693	11	10	3	0	0	0.45454545454545453	11	5	15	0.0	0	0.642639100704003	0.9457815430582022	0.36476880050409777	0.9318483380324529	0.43300820347154206	0.7658269908317469	0.7814409367634978	0.9020111880695211	0	0	0.0	0.00420865627299204	31
468	0.010690785090082883	0.007685838041239581	-0.007668693786401835	0.9768365617404153	-1	0.25	1	0.6	6	0.38461538461538464	5	0.4166666666666667	0.3076923076923077	8	4	6	2	0	1.0	6	6	15	0.16666666666666666	0.18181818181818182	0.3897745805071079	0.8349863910069696	0.5324328964153542	0.9497271673495042	0.44732350918904606	0.9113122865613494	0.8905802787677259	0.9085967681076935	0.625	0.375	0.0	-0.0007668693786401835	2
667	0.045542114208093586	0.004758215563766082	-0.004487276384143224	0.7514166666377315	-1	0	0	0.1111111111111111	1	1.0	11	1.0	1.0	12	11	0	0	0	0.07692307692307693	13	1	13	0.0	0	0.4410099488039482	0.9735507536730771	0.8405753112158287	0.8720721477769035	0.5304072164118917	0.8891599231403003	0.9321618073380465	0.926611846619233	0	0	0.0	-0.00044872763841432244	7
4849	0.025270237789038835	0.004123003123287624	0.003294231133865927	0.9441539849997416	-1	0	0	0.2	2	0.8461538461538461	11	0.2727272727272727	0.7692307692307693	11	10	3	0	0	0.45454545454545453	11	5	15	0.0	0	0.642639100704003	0.9457815430582022	0.36476880050409777	0.9318483380324529	0.43300820347154206	0.7531568625977022	0.7814409367634978	0.899948132672872	0	0	0.0	0.003294231133865927	11
4208	0.025845638680566944	0.004620577621676352	0.0035544716168031433	0.9439147791898143	-1	0	0	0.2	2	0.8461538461538461	11	0.2727272727272727	0.7692307692307693	11	10	3	0	0	0.45454545454545453	11	5	15	0.0	0	0.642639100704003	0.9457815430582022	0.36476880050409777	0.9318483380324529	0.43300820347154206	0.7531568625977022	0.7814409367634978	0.899948132672872	0	0	0.0	0.0035544716168031433	42
933	0.013761646682162097	0.001686574706675677	-0.0016418035940992126	0.9752984238297732	-1	0	0	0.4	4	0.6153846153846154	8	0.3125	0.46153846153846156	9	6	5	2	0	0.75	6	8	15	0.18181818181818182	0.3076923076923077	0.613713017218261	0.8882389425778283	0.5167171040337344	0.938842909319574	0.4434328723470813	0.901061472239645	0.8389937822466031	0.9119530442221044	0.611111111111111	0.3333333333333333	0.0	-0.00016418035940992125	36
1717	0.022405826678479224	0.006985691457426144	-0.006927055093221564	0.973712933545166	-1	0	0	0.4	4	0.6153846153846154	8	0.5769230769230769	0.5384615384615384	8	7	6	1	0	0.15384615384615385	13	2	15	0.06666666666666667	0.14285714285714285	0.4109487656249294	0.8840426640836883	0.24872914976277793	0.882991170245772	0.6952945270456768	0.8843049449554271	0.9131165029011169	0.8837807948669651	1.0	0.125	0.0	-0.0006927055093221563	2
519	0.0024347951370934564	0.002377714237623806	-0.0023776206075905772	0.9830040519706245	-1	0	0	0.5	1	1.0	1	1.0	0	1	0	1	3	0	0.3333333333333333	1	3	3	0.6	0	0	0	0	0	0	0	0	0	0	0	0	-0.00023776206075905773	11
3073	0.028075452016754023	0.004125993956457337	0.0029199236379057244	0.9377858488876167	-1	0	0	0.2	2	0.8461538461538461	11	0.2727272727272727	0.7692307692307693	11	10	3	0	0	0.45454545454545453	11	5	15	0.0	0	0.642639100704003	0.9457815430582022	0.36476880050409777	0.9318483380324529	0.43300820347154206	0.7510438764252615	0.7814409367634978	0.8996074699676562	0	0	0.0	0.0029199236379057244	11
234	0.004147107250089882	0.0035054887664771597	-0.0033630694647666455	0.9787733905471422	-1	0	0	0.3333333333333333	2	0.8571428571428571	6	0.42857142857142855	0.7142857142857143	7	5	1	0	0	0.42857142857142855	7	3	9	0.0	0.25	0.3839654174775524	0.9389550954245701	0.5807524999603652	0.9744674487409255	0.4969680542450144	0.8782803603296945	0.8356856118745534	0.9417930132719193	0	0	0.0	-0.00033630694647666454	8
1676	0.014632887910332754	0.0030547600852695272	0.0006763123385784007	0.9746438324559447	-1	0	0	0.5	5	0.46153846153846156	6	0.3125	0.3076923076923077	5	4	9	1	0	0.75	8	6	15	0.047619047619047616	0.14285714285714285	0.4887392944935332	0.8779314347920809	0.19309179652262226	0.9429256531925732	0.5370750233514634	0.8907706339895142	0.892836936379088	0.9082194059840335	1.0	0.2	0.0	0.0006763123385784007	48
1931	0.008780523160655673	0.004004315515129185	-0.003921099952412953	0.9735015457044285	-1	0.3333333333333333	1	0.625	5	0.4	4	0.375	0.3	7	3	4	0	0	0.5	8	4	12	0.0	0.5	0.28483125971501444	0.9567539561212088	0.6470971622407632	0.8843714675794817	0.4759433501508566	0.7439630196458351	0.9010839163156349	0.8875478656097866	0	0	0.0	-0.0003921099952412953	6
2832	0.025837968915573994	0.0044779570807140946	0.003442997180893398	0.9436886411130975	-1	0	0	0.2	2	0.8461538461538461	11	0.2727272727272727	0.7692307692307693	11	10	3	0	0	0.45454545454545453	11	5	15	0.0	0	0.642639100704003	0.9457815430582022	0.36476880050409777	0.9318483380324529	0.43300820347154206	0.7510438764252615	0.7814409367634978	0.8996074699676562	0	0	0.0	0.003442997180893398	24
3899	0.025855513886848005	0.0044089416514688454	0.003576389181751809	0.9435712754352952	-1	0	0	0.2	2	0.8461538461538461	11	0.2727272727272727	0.7692307692307693	11	10	3	0	0	0.45454545454545453	11	5	15	0.0	0	0.642639100704003	0.9457815430582022	0.36476880050409777	0.9318483380324529	0.43300820347154206	0.7510438764252615	0.7814409367634978	0.8996074699676562	0	0	0.0	0.003576389181751809	10
2690	0.025078133142625487	0.005620483081056418	-0.005612932044688248	0.9432470792937084	-1	0	0	0.3	3	0.7692307692307693	10	0.25	0.6923076923076923	11	9	3	0	0	0.6	10	6	15	0.0	0	0.613713017218261	0.9572094342394711	0.8106136479452626	0.9242291810891875	0.41126588964741817	0.710609395345533	0.810270961117568	0.8974400652650497	0	0	0.0	-0.0005612932044688248	2
4118	0.025363250587361344	0.00406577182031216	0.0031675918551329913	0.9442019964809995	-1	0	0	0.2	2	0.8461538461538461	11	0.2727272727272727	0.7692307692307693	11	10	3	0	0	0.45454545454545453	11	5	15	0.0	0	0.642639100704003	0.9457815430582022	0.36476880050409777	0.9318483380324529	0.43300820347154206	0.7531568625977022	0.7814409367634978	0.899948132672872	0	0	0.0	0.0031675918551329913	13
4996	0.030842300145304515	0.008003145850710198	0.0028587699220635056	0.9448569042775425	-1	0	0	0.2	2	0.8461538461538461	11	0.2727272727272727	0.7692307692307693	11	10	3	0	0	0.45454545454545453	11	5	15	0.0	0	0.642639100704003	0.9457815430582022	0.3930735518711654	0.9293962626113319	0.43300820347154206	0.7531568625977022	0.7721165943342319	0.898802348362641	0	0	0.0	0.0028587699220635056	0
3056	0.0256339914904257	0.004345552907882349	0.0033778915237994956	0.944124732744856	-1	0	0	0.2	2	0.8461538461538461	11	0.2727272727272727	0.7692307692307693	11	10	3	0	0	0.45454545454545453	11	5	15	0.0	0	0.642639100704003	0.9457815430582022	0.36476880050409777	0.9318483380324529	0.43300820347154206	0.7510438764252615	0.7814409367634978	0.8996074699676562	0	0	0.0	0.0033778915237994956	15
2752	0.025829168162646257	0.0043405585614315475	0.0034733527742284703	0.9438410399602855	-1	0	0	0.2	2	0.8461538461538461	11	0.2727272727272727	0.7692307692307693	11	10	3	0	0	0.45454545454545453	11	5	15	0.0	0	0.642639100704003	0.9457815430582022	0.36476880050409777	0.9318483380324529	0.43300820347154206	0.7510438764252615	0.7814409367634978	0.8996074699676562	0	0	0.0	0.0034733527742284703	50
1252	0.013237597828546582	0.001509087060953124	-0.0013366244841317497	0.9721468886993253	-1	0	0	0.4	4	0.6153846153846154	8	0.3125	0.46153846153846156	9	6	5	2	0	0.75	6	8	15	0.18181818181818182	0.3076923076923077	0.28483125971501444	0.8913051413040459	0.5853317690972328	0.94221630927643	0.38294388951050035	0.8383119129708043	0.8389937822466031	0.8984813965968352	0.5555555555555556	0.4444444444444444	0.0	-0.00013366244841317497	24
776	0.01977910242671746	0.005050705933109017	-0.004914818481735094	0.9035462646513668	-1	0	0	0.5	5	0.46153846153846156	6	0.3125	0.38461538461538464	8	5	6	2	0	0.75	8	6	15	0.15384615384615385	0.16666666666666666	0.4118509312457716	0.8866254617647863	0.2863294694100902	0.918179078544346	0.33514726085224666	0.9076316902206584	0.8389937822466031	0.9049273502643884	0.6875	0.375	0.0	-0.0004914818481735094	7
3286	0.02604915474544106	0.004957427791081324	0.004223884992917762	0.9436075178906189	-1	0	0	0.2	2	0.8461538461538461	11	0.2727272727272727	0.7692307692307693	11	10	3	0	0	0.45454545454545453	11	5	15	0.0	0	0.642639100704003	0.9457815430582022	0.36476880050409777	0.9318483380324529	0.43300820347154206	0.7510438764252615	0.7814409367634978	0.8996074699676562	0	0	0.0	0.004223884992917762	76
4340	0.025760691046843708	0.004003899987953368	0.0032984861916019095	0.9439578908897538	-1	0	0	0.2	2	0.8461538461538461	11	0.2727272727272727	0.7692307692307693	11	10	3	0	0	0.45454545454545453	11	5	15	0.0	0	0.642639100704003	0.9457815430582022	0.36476880050409777	0.9318483380324529	0.43300820347154206	0.7531568625977022	0.7814409367634978	0.899948132672872	0	0	0.0	0.0032984861916019095	29
4317	0.02541286561954976	0.004368728074470636	0.003355051582631074	0.9440344902346341	-1	0	0	0.2	2	0.8461538461538461	11	0.2727272727272727	0.7692307692307693	11	10	3	0	0	0.45454545454545453	11	5	15	0.0	0	0.642639100704003	0.9457815430582022	0.36476880050409777	0.9318483380324529	0.43300820347154206	0.7510438764252615	0.7814409367634978	0.8996074699676562	0	0	0.0	0.003355051582631074	23
1973	0.023015084955661527	0.0019221181253149065	0.0018915530396496733	0.9495310347702537	-1	0.25	1	0.3	3	0.7692307692307693	10	0.25	0.6153846153846154	11	8	3	0	0	0.6	10	6	15	0.0	0.4	0.613713017218261	0.9537402835844071	0.3314209246031433	0.9256122433265522	0.43300820347154206	0.7554890269504242	0.7814409367634978	0.9024835743660417	0	0	0.0	0.0018915530396496733	33
5029	0.02576720781799454	0.0041491138913432885	0.0034861953945100775	0.943762232403417	-1	0	0	0.2	2	0.8461538461538461	11	0.2727272727272727	0.7692307692307693	11	10	3	0	0	0.45454545454545453	11	5	15	0.0	0	0.642639100704003	0.9457815430582022	0.36476880050409777	0.9318483380324529	0.43300820347154206	0.7531568625977022	0.7814409367634978	0.899948132672872	0	0	0.0	0.0034861953945100775	51
3219	0.025647024119390745	0.0043878503175268325	0.0034309451731457507	0.9440180132287957	-1	0	0	0.2	2	0.8461538461538461	11	0.2727272727272727	0.7692307692307693	11	10	3	0	0	0.45454545454545453	11	5	15	0.0	0	0.642639100704003	0.9457815430582022	0.36476880050409777	0.9318483380324529	0.43300820347154206	0.7510438764252615	0.7814409367634978	0.8996074699676562	0	0	0.0	0.0034309451731457507	21
[truncated: 3,990 more rows]
