# Supplementary material for: Environmental influences on evolvable robots
Source: PLoS One. 2020 May 29;15(5):e0233848. doi: 10.1371/journal.pone.0233848 (PMC7259730; doi:10.1371/journal.pone.0233848)
Supplement: S1 Dataset — (ZIP) [file pone.0233848.s003.zip › data_plosone/all_measures_seasonal_tilted_14.tsv]

robot_id	velocity	displacement_velocity	displacement_velocity_hill	head_balance	contacts	branching	branching_modules_count	limbs	extremities	length_of_limbs	extensiveness	coverage	joints	hinge_count	active_hinges_count	brick_count	touch_sensor_count	brick_sensor_count	proportion	width	height	absolute_size	sensors	symmetry	avg_period	dev_period	avg_phase_offset	dev_phase_offset	avg_amplitude	dev_amplitude	avg_intra_dev_params	avg_inter_dev_params	sensors_reach	recurrence	synaptic_reception	fitness	cons_fitness
3233	0.01184942679806094	0.002423676293842073	-0.0009570679700570919	0.9786697200445269	-1	0	0	0.2	2	0.9166666666666666	11	0.5833333333333334	0.8333333333333334	11	10	2	0	0	0.16666666666666666	2	12	14	0.0	0	0.5457630964007396	0.8350946604962691	0.15373846440023947	0.9094307301858501	0.6010517905459897	0.9134804872299552	0.9247663858122898	0.8904412763010751	0	0	0.0	-9.570679700570919e-05	1
766	0.0018236109685764018	0.0017666023341120754	-0.0017665390738759834	0.9855609656876752	-1	0	0	1.0	1	0	0	1.0	0	1	0	0	1	0	0.5	1	2	2	0.3333333333333333	0	0	0	0	0	0	0	0	0	0	0	0	-0.00017665390738759833	9
2016	0.01137204356115473	0.002354543827807728	-0.0010878432995719953	0.9784428058060258	-1	0	0	0.2	2	0.9166666666666666	11	0.5833333333333334	0.8333333333333334	11	10	2	0	0	0.16666666666666666	2	12	14	0.0	0	0.5457630964007396	0.8347556754904307	0.15373846440023947	0.9055261958924532	0.6010517905459897	0.9097221221254399	0.8918821809591017	0.8872931045355082	0	0	0.0	-0.00010878432995719952	0
3343	0.014515459981547702	0.004985159532621209	0.002696279481143203	0.9709867560375002	-1	0	0	0.25	2	0.8888888888888888	8	0.6111111111111112	0.7777777777777778	9	7	1	0	0	0.2222222222222222	2	9	11	0.0	0	0.5212358644405667	0.8340425263740839	0.4476632956236039	0.9015751374809157	0.6010517905459897	0.8921024508327553	0.8209231285116987	0.8787451643531782	0	0	0.0	0.002696279481143203	58
184	0.0033547430141657856	0.003111789169874774	-0.0031037439548194236	0.9850835969459593	-1	0	0	0.75	3	0.25	1	0.6666666666666666	0.25	4	1	1	1	0	1.0	3	3	6	0.3333333333333333	0	0.5133787795592921	0.9350425858221026	0.571471144586155	0.8512535931235098	0.39697588308959386	0.8118473271049076	0.7976199750033965	0.8762941571484277	1.0	0	0.0	-0.00031037439548194237	25
3339	0.014373475795975983	0.005689836989067386	0.0023895670475384207	0.9715401707841683	-1	0	0	0.25	2	0.8888888888888888	8	0.6111111111111112	0.7777777777777778	9	7	1	0	0	0.2222222222222222	2	9	11	0.0	0	0.5212358644405667	0.8340425263740839	0.4476632956236039	0.9015751374809157	0.6010517905459897	0.8921024508327553	0.8209231285116987	0.8787451643531782	0	0	0.0	0.0023895670475384207	13
3489	0.014461596729136208	0.005588160038254269	0.0022213334889716724	0.9710092553847873	-1	0	0	0.25	2	0.8888888888888888	8	0.6111111111111112	0.7777777777777778	9	7	1	0	0	0.2222222222222222	2	9	11	0.0	0	0.5212358644405667	0.8340425263740839	0.4476632956236039	0.9015751374809157	0.6010517905459897	0.8921024508327553	0.8209231285116987	0.8787451643531782	0	0	0.0	0.0022213334889716724	19
545	0.0018639200594342475	0.0017896093742581567	-0.0017895396044724354	0.9852735923362492	-1	0	0	1.0	1	0	0	1.0	0	1	0	0	1	0	0.5	1	2	2	0.3333333333333333	0	0	0	0	0	0	0	0	0	0	0	0	-0.00017895396044724353	19
4860	0.016790857089693887	0.004125351586618491	0.0030071166936365638	0.9732147626234534	-1	0	0	0.25	2	0.8888888888888888	8	0.6111111111111112	0.7777777777777778	8	7	2	0	0	0.2222222222222222	2	9	11	0.0	0	0.5212358644405667	0.8519459114135859	0.4528784496586802	0.9179381846848891	0.40252568755859935	0.8954346330434123	0.7689495003650552	0.8912945617284568	0	0	0.0	0.0030071166936365638	14
231	0.0019195174619432475	0.0018283836177903324	-0.0018283511208154852	0.9850439921202409	-1	0	0	1.0	1	0	0	1.0	0	1	0	0	1	0	0.5	1	2	2	0.3333333333333333	0	0	0	0	0	0	0	0	0	0	0	0	-0.00018283511208154853	15
1511	0.01137955304169499	0.003930471441207035	-0.0006022702455063236	0.9754868353249775	-1	0	0	0.2	2	0.9230769230769231	12	0.5357142857142857	0.9230769230769231	14	12	0	0	0	0.14285714285714285	2	14	15	0.0	0	0.5212358644405667	0.8023636449595999	0.4528784496586802	0.888368649821368	0.40252568755859935	0.8889235989745348	0.7827948239614428	0.8643270121400941	0	0	0.0	-6.0227024550632365e-05	30
523	0.0019099365955006446	0.0018250912481823907	-0.0018249374193020631	0.9847914253433375	-1	0	0	1.0	1	0	0	1.0	0	1	0	0	1	0	0.5	1	2	2	0.3333333333333333	0	0	0	0	0	0	0	0	0	0	0	0	-0.0001824937419302063	13
4227	0.0028721066381392673	0.0028134481648515184	-0.002813446917708825	0.9758818779352461	-1	0	0	0.5	2	0.6666666666666666	2	0.8333333333333334	0.3333333333333333	3	1	1	0	0	0.6666666666666666	2	3	5	0.0	0	0.7029568976139757	0.9134173208352003	0.4476632956236039	0.9582001970231006	0.6861455650698537	0.9281890639823416	0.9505445032142209	0.9359852155088111	0	0	0.0	-0.0002813446917708825	2
2368	0.01429319734034642	0.0054885567326904364	0.0018596112799313888	0.9714585781878093	-1	0	0	0.25	2	0.8888888888888888	8	0.6111111111111112	0.7777777777777778	9	7	1	0	0	0.2222222222222222	2	9	11	0.0	0	0.5212358644405667	0.8319661099154284	0.4476632956236039	0.8963657400657363	0.6010517905459897	0.8916789022686441	0.8209231285116987	0.8759948998923746	0	0	0.0	0.0018596112799313888	27
2689	0.014275035571734637	0.00553520566921539	0.0011072724812734695	0.9726387963516214	-1	0	0	0.375	3	0.7	7	0.4444444444444444	0.7	10	7	1	0	0	0.3333333333333333	3	9	12	0.0	0.6666666666666666	0.5334994804206532	0.8205973728123103	0.4528784496586802	0.9343887152258669	0.6010517905459897	0.9088203813561244	0.8042238094883128	0.8964715680963744	0	0	0.0	0.0011072724812734695	8
4170	0.017574274951236625	0.004939783911072254	0.002689747775235185	0.9738220609079005	-1	0	0	0.25	2	0.8888888888888888	8	0.6111111111111112	0.7777777777777778	9	7	1	0	0	0.2222222222222222	2	9	11	0.0	0	0.5212358644405667	0.8510634445625505	0.4476632956236039	0.9015751374809157	0.6010517905459897	0.8921024508327553	0.771719536423678	0.8832326358441933	0	0	0.0	0.002689747775235185	13
14	None	None	None	None	None	0	0	0.5	4	0.4444444444444444	4	0.7333333333333333	0.3333333333333333	6	3	4	2	0	0.6	3	5	11	0.2222222222222222	0.25	0.8213727874244723	0.9208232488262755	0.19239416299501255	0.9069063824625471	0.7070497180090791	0.9017089246821861	0.9194368607773034	0.910149294219895	0.5833333333333334	0.16666666666666666	0.0	None	0
3157	0.014418910639576161	0.00560690761321027	0.0030607087948634763	0.971344246537947	-1	0	0	0.25	2	0.8888888888888888	8	0.6111111111111112	0.7777777777777778	9	7	1	0	0	0.2222222222222222	2	9	11	0.0	0	0.5212358644405667	0.8340425263740839	0.4476632956236039	0.9015751374809157	0.6010517905459897	0.8921024508327553	0.8209231285116987	0.8787451643531782	0	0	0.0	0.0030607087948634763	78
1097	0.011309917387178865	0.0038092541220651676	-0.0005512367420558446	0.975448523084448	-1	0	0	0.2	2	0.9230769230769231	12	0.5357142857142857	0.9230769230769231	14	12	0	0	0	0.14285714285714285	2	14	15	0.0	0	0.5212358644405667	0.8023636449595999	0.4528784496586802	0.888368649821368	0.40252568755859935	0.8889235989745348	0.7827948239614428	0.8643270121400941	0	0	0.0	-5.512367420558446e-05	64
4994	0.01743528546530352	0.004966081877257102	0.002770810752972764	0.973648514686212	-1	0	0	0.25	2	0.8888888888888888	8	0.6111111111111112	0.7777777777777778	9	7	1	0	0	0.2222222222222222	2	9	11	0.0	0	0.5212358644405667	0.8548107368669099	0.4476632956236039	0.9015751374809157	0.6010517905459897	0.8921024508327553	0.771719536423678	0.8842557757249584	0	0	0.0	0.002770810752972764	11
1251	0.013787339115468093	0.005277276076792758	0.000277948344765625	0.9715542450192179	-1	0	0	0.25	2	0.9	9	0.4444444444444444	0.8	10	8	1	0	0	0.3333333333333333	3	9	12	0.0	0	0.5334994804206532	0.8205973728123103	0.4528784496586802	0.9342747191000967	0.6010517905459897	0.9073030526560014	0.8038833807257092	0.8958501674629276	0	0	0.0	0.000277948344765625	74
2998	0.014290554531877829	0.005050816152100679	0.0027942431843086526	0.9701794093758318	-1	0	0	0.25	2	0.8888888888888888	8	0.6111111111111112	0.7777777777777778	8	7	2	0	0	0.2222222222222222	2	9	11	0.0	0	0.5212358644405667	0.8354304914818593	0.4528784496586802	0.9179381846848891	0.40252568755859935	0.8954346330434123	0.7827948239614428	0.8871801802109397	0	0	0.0	0.0027942431843086526	34
749	0.011392476867371642	0.0026624947662794818	-0.0015227624670448728	0.9774133662181153	-1	0	0	0.2	2	0.9230769230769231	12	0.5357142857142857	0.9230769230769231	14	12	0	0	0	0.14285714285714285	2	14	15	0.0	0	0.7445684777464757	0.89440606373837	0.15373846440023947	0.8953551211845404	0.6010517905459897	0.9122467509231121	0.947043580837871	0.9009831177763118	0	0	0.0	-0.0001522762467044873	4
3135	0.01479525836454474	0.005722946603906895	0.002789869766607445	0.9713609311183771	-1	0	0	0.25	2	0.8888888888888888	8	0.6111111111111112	0.7777777777777778	9	7	1	0	0	0.2222222222222222	2	9	11	0.0	0	0.5212358644405667	0.8340425263740839	0.4476632956236039	0.9015751374809157	0.6010517905459897	0.8921024508327553	0.8209231285116987	0.8787451643531782	0	0	0.0	0.002789869766607445	31
3895	0.014361086995585961	0.0041287131101205255	0.002069700615815147	0.9713516409098838	-1	0	0	0.25	2	0.8888888888888888	8	0.6111111111111112	0.7777777777777778	8	7	2	0	0	0.2222222222222222	2	9	11	0.0	0	0.5212358644405667	0.8354304914818593	0.4528784496586802	0.9134367282914493	0.40252568755859935	0.8954346330434123	0.7827948239614428	0.885219749525935	0	0	0.0	0.002069700615815147	5
4542	0.014702698299058039	0.00330501410039066	-0.00275054577963516	0.9755900494225636	-1	0	0	0.25	2	0.8888888888888888	8	0.6111111111111112	0.7777777777777778	9	7	1	0	0	0.2222222222222222	2	9	11	0.0	0	0.6800113117196637	0.8771074813088194	0.3663903606643712	0.927014463616095	0.6010517905459897	0.9371500097023557	0.9304585034141981	0.9170588216444342	0	0	0.0	-0.00027505457796351597	3
3848	0.016889618273632813	0.0023486449376109385	-0.002317397496377202	0.977584849331443	-1	0	0	0.25	2	0.8888888888888888	8	0.6111111111111112	0.7777777777777778	9	7	1	0	0	0.2222222222222222	2	9	11	0.0	0	0.5212358644405667	0.8977653932441655	0.3663903606643712	0.927014463616095	0.6010517905459897	0.9243978039989544	0.9318540082387984	0.9172837815620318	0	0	0.0	-0.0002317397496377202	2
632	None	None	None	None	None	0.25	1	0.4	4	0.6153846153846154	8	0.6	0.23076923076923078	3	3	11	0	0	1.0	5	5	15	0.0	0.8333333333333334	0.47463630334879703	0.9432133208972363	0.4589769729340107	0.9670843850951989	0.2792745814335319	0.9289514398836378	0.8952972327932539	0.9488428403339378	0	0	0.0	None	0
2224	0.011137883657314994	0.0026130789468760966	-0.0010088359647273419	0.9785015925876148	-1	0	0	0.2	2	0.9166666666666666	11	0.5833333333333334	0.8333333333333334	12	10	1	0	0	0.16666666666666666	2	12	14	0.0	0	0.5876805654717385	0.829657731545138	0.28909702546996857	0.8960555184264564	0.6010517905459897	0.9054059781311504	0.9045671424584402	0.8806618532119391	0	0	0.0	-0.00010088359647273419	8
3439	0.01437150548799094	0.005389055888267645	0.0024715211637091885	0.9711114143772372	-1	0	0	0.25	2	0.8888888888888888	8	0.6111111111111112	0.7777777777777778	9	7	1	0	0	0.2222222222222222	2	9	11	0.0	0	0.5212358644405667	0.8340425263740839	0.4476632956236039	0.9015751374809157	0.6010517905459897	0.8921024508327553	0.8209231285116987	0.8787451643531782	0	0	0.0	0.0024715211637091885	18
1784	0.014205356753533205	0.005031445104813353	0.0007993043085109153	0.9726097393584461	-1	0	0	0.25	2	0.9	9	0.4444444444444444	0.8	10	8	1	0	0	0.3333333333333333	3	9	12	0.0	0	0.5334994804206532	0.8205973728123103	0.4528784496586802	0.9351786598843939	0.6010517905459897	0.9073030526560014	0.80621781470042	0.8963100530645942	0	0	0.0	0.0007993043085109153	19
3755	0.01611492571651421	0.003946016085544491	0.0027903392429730503	0.9722485118856491	-1	0	0	0.25	2	0.8888888888888888	8	0.6111111111111112	0.7777777777777778	8	7	2	0	0	0.2222222222222222	2	9	11	0.0	0	0.5212358644405667	0.8519459114135859	0.4528784496586802	0.9179381846848891	0.40252568755859935	0.8954346330434123	0.7689495003650552	0.8912945617284568	0	0	0.0	0.0027903392429730503	11
3699	0.014065737331002881	0.005891975904551323	0.0024008429972917377	0.9717082876385478	-1	0	0	0.25	2	0.8888888888888888	8	0.6111111111111112	0.7777777777777778	9	7	1	0	0	0.2222222222222222	2	9	11	0.0	0	0.5212358644405667	0.8340425263740839	0.4476632956236039	0.9015751374809157	0.6010517905459897	0.8921024508327553	0.8209231285116987	0.8787451643531782	0	0	0.0	0.0024008429972917377	24
1156	0.011100711482828245	0.003747200667980359	-0.0006436049320196044	0.9756455336305986	-1	0	0	0.2	2	0.9230769230769231	12	0.5357142857142857	0.9230769230769231	14	12	0	0	0	0.14285714285714285	2	14	15	0.0	0	0.5212358644405667	0.7995877963853025	0.4528784496586802	0.888368649821368	0.40252568755859935	0.889383851937401	0.7827948239614428	0.8638281233447468	0	0	0.0	-6.436049320196043e-05	14
4015	0.01403191810952575	0.0048619166064745685	8.632361622424029e-05	0.9769910887169317	-1	0	0	0.2	2	0.9230769230769231	12	0.5357142857142857	0.9230769230769231	14	12	0	0	0	0.14285714285714285	2	14	15	0.0	0	0.5212358644405667	0.8163853373170014	0.4528784496586802	0.893497290610926	0.40252568755859935	0.8889235989745348	0.7689495003650552	0.8698467389363	0	0	0.0	8.632361622424029e-05	9
3934	0.01761804817296016	0.0044224333367948706	0.002820185452768563	0.9733171330117294	-1	0	0	0.25	2	0.8888888888888888	8	0.6111111111111112	0.7777777777777778	9	7	1	0	0	0.2222222222222222	2	9	11	0.0	0	0.5212358644405667	0.8510634445625505	0.4476632956236039	0.9015751374809157	0.6010517905459897	0.8921024508327553	0.771719536423678	0.8832326358441933	0	0	0.0	0.002820185452768563	28
1605	0.013269327204328102	0.004144041883141775	-0.00031720499059407505	0.9773715284962159	-1	0	0	0.2	2	0.9230769230769231	12	0.5357142857142857	0.9230769230769231	14	12	0	0	0	0.14285714285714285	2	14	15	0.0	0	0.6258959105648871	0.7833563122085005	0.4528784496586802	0.9230098948608696	0.6010517905459897	0.9027252035468178	0.8338747543902942	0.8806981718824807	0	0	0.0	-3.17204990594075e-05	4
1667	0.011314894678689486	0.003915048489949874	-0.00047730029378823056	0.9750690281370129	-1	0	0	0.2	2	0.9230769230769231	12	0.5357142857142857	0.9230769230769231	14	12	0	0	0	0.14285714285714285	2	14	15	0.0	0	0.5212358644405667	0.8023636449595999	0.4528784496586802	0.888368649821368	0.40252568755859935	0.8889235989745348	0.7827948239614428	0.8643270121400941	0	0	0.0	-4.7730029378823056e-05	12
1025	0.0112824058968366	0.003994575283670998	-0.0004947182554702867	0.9755447336673893	-1	0	0	0.2	2	0.9230769230769231	12	0.5357142857142857	0.9230769230769231	14	12	0	0	0	0.14285714285714285	2	14	15	0.0	0	0.5212358644405667	0.8023636449595999	0.4528784496586802	0.888368649821368	0.40252568755859935	0.8889235989745348	0.7827948239614428	0.8643270121400941	0	0	0.0	-4.9471825547028675e-05	25
4507	0.01764265399132597	0.004638702673621297	0.0032569776871184675	0.9731013546781219	-1	0	0	0.25	2	0.8888888888888888	8	0.6111111111111112	0.7777777777777778	9	7	1	0	0	0.2222222222222222	2	9	11	0.0	0	0.5212358644405667	0.8510634445625505	0.4476632956236039	0.9015751374809157	0.6010517905459897	0.8921024508327553	0.771719536423678	0.8832326358441933	0	0	0.0	0.0032569776871184675	18
4793	0.017681522010710472	0.0050496347384722355	0.003080595390710379	0.973615077665469	-1	0	0	0.25	2	0.8888888888888888	8	0.6111111111111112	0.7777777777777778	9	7	1	0	0	0.2222222222222222	2	9	11	0.0	0	0.5212358644405667	0.8548107368669099	0.4476632956236039	0.9015751374809157	0.6010517905459897	0.8921024508327553	0.771719536423678	0.8842557757249584	0	0	0.0	0.003080595390710379	92
4053	0.016499959307521097	0.004175067291923053	0.0031715012806153506	0.9729671974225302	-1	0	0	0.25	2	0.8888888888888888	8	0.6111111111111112	0.7777777777777778	8	7	2	0	0	0.2222222222222222	2	9	11	0.0	0	0.5212358644405667	0.8519459114135859	0.4528784496586802	0.9179381846848891	0.40252568755859935	0.8954346330434123	0.7689495003650552	0.8912945617284568	0	0	0.0	0.0031715012806153506	105
400	0.020908795149335288	0.008659558116125541	-0.008569478224138257	0.7659690684053203	-1	0	0	0.2	2	0.9230769230769231	12	0.5357142857142857	0.9230769230769231	14	12	0	0	0	0.14285714285714285	2	14	15	0.0	0	0.6469221777604935	0.8775143258259792	0.4410662619263498	0.9074112478978591	0.6010517905459897	0.9040200190673764	0.8840552168283272	0.8970387529674027	0	0	0.0	-0.0008569478224138257	2
3167	0.01773812718353262	0.004898771254963142	0.002647011479849111	0.9737319110524559	-1	0	0	0.25	2	0.8888888888888888	8	0.6111111111111112	0.7777777777777778	9	7	1	0	0	0.2222222222222222	2	9	11	0.0	0	0.5212358644405667	0.8510634445625505	0.4476632956236039	0.9015751374809157	0.6010517905459897	0.8921024508327553	0.771719536423678	0.8832326358441933	0	0	0.0	0.002647011479849111	26
5050	0.01763210877189647	0.004331315382937787	0.0028066665237237325	0.9733205100500533	-1	0	0	0.25	2	0.8888888888888888	8	0.6111111111111112	0.7777777777777778	9	7	1	0	0	0.2222222222222222	2	9	11	0.0	0	0.5212358644405667	0.7890137513630615	0.4476632956236039	0.9023589597076754	0.6010517905459897	0.8921024508327553	0.771719536423678	0.8681883534645793	0	0	0.0	0.0028066665237237325	43
4405	0.013540337638489438	0.004688801818488836	-8.880941470188444e-05	0.9769980267141819	-1	0	0	0.2	2	0.9230769230769231	12	0.5357142857142857	0.9230769230769231	14	12	0	0	0	0.14285714285714285	2	14	15	0.0	0	0.5212358644405667	0.8163853373170014	0.4528784496586802	0.893497290610926	0.40252568755859935	0.8889235989745348	0.7689495003650552	0.8698467389363	0	0	0.0	-8.880941470188443e-06	2
2609	0.01130151962626866	0.003766708136743449	-0.0006666703796290705	0.9763148670444814	-1	0	0	0.2	2	0.9230769230769231	12	0.5357142857142857	0.9230769230769231	14	12	0	0	0	0.14285714285714285	2	14	15	0.0	0	0.5212358644405667	0.7952102913306609	0.4528784496586802	0.8878104700451771	0.41293013097850634	0.886144192545676	0.7827948239614428	0.8612502087815653	0	0	0.0	-6.666703796290706e-05	6
2460	0.011440846829479101	0.0038516041880383585	-0.000728813481465119	0.9766044066003682	-1	0	0	0.2	2	0.9230769230769231	12	0.5357142857142857	0.9230769230769231	14	12	0	0	0	0.14285714285714285	2	14	15	0.0	0	0.5212358644405667	0.7952102913306609	0.4528784496586802	0.887265397029755	0.41293013097850634	0.886144192545676	0.7827948239614428	0.8610325438640405	0	0	0.0	-7.28813481465119e-05	8
3675	0.0028046159874700587	0.0027637930934074936	-0.002763792534854849	0.9751546800205856	-1	0	0	0.5	2	0.6666666666666666	2	0.8333333333333334	0.3333333333333333	3	1	1	0	0	0.6666666666666666	2	3	5	0.0	0	0.7029568976139757	0.9134173208352003	0.4476632956236039	0.9568286503223683	0.20399958457120898	0.9127544938336601	0.9493216360549709	0.9309105021147884	0	0	0.0	-0.00027637925348548487	2
3519	0.017713246053108724	0.004645460026702776	0.0024849151027238284	0.9731815882109502	-1	0	0	0.25	2	0.8888888888888888	8	0.6111111111111112	0.7777777777777778	9	7	1	0	0	0.2222222222222222	2	9	11	0.0	0	0.5212358644405667	0.8510634445625505	0.4476632956236039	0.9015751374809157	0.6010517905459897	0.8921024508327553	0.771719536423678	0.8832326358441933	0	0	0.0	0.0024849151027238284	34
1129	0.01358870157152067	0.002423673134557469	-0.0020040947528560593	0.976990315595533	-1	0	0	0.2	2	0.9230769230769231	12	0.5357142857142857	0.9230769230769231	14	12	0	0	0	0.14285714285714285	2	14	15	0.0	0	0.7861800578789757	0.7354110564475255	0.15373846440023947	0.8746462702121175	0.4450725748205313	0.9357484064651956	0.947043580837871	0.867744011986199	0	0	0.0	-0.00020040947528560593	0
4481	0.017628695163345486	0.004631437837748599	0.0027512284964730637	0.9739025347747478	-1	0	0	0.25	2	0.8888888888888888	8	0.6111111111111112	0.7777777777777778	9	7	1	0	0	0.2222222222222222	2	9	11	0.0	0	0.5212358644405667	0.8510634445625505	0.4476632956236039	0.9015751374809157	0.6010517905459897	0.8921024508327553	0.771719536423678	0.8832326358441933	0	0	0.0	0.0027512284964730637	14
3840	0.01605056276257872	0.009131450062501502	-0.00400328817103645	0.9720638964526366	-1	0	0	0.3333333333333333	3	0.7272727272727273	8	0.5909090909090909	0.7272727272727273	11	8	1	0	0	0.18181818181818182	2	11	13	0.0	0	0.5457630964007396	0.8303074722541589	0.45809360369375646	0.8943602308499735	0.5267377283376015	0.8750465750624914	0.7708958315196144	0.8687638051960968	0	0	0.0	-0.000400328817103645	2
3089	0.01380131902716473	0.005446241191355482	0.002343285702018511	0.9716652893966683	-1	0	0	0.25	2	0.8888888888888888	8	0.6111111111111112	0.7777777777777778	9	7	1	0	0	0.2222222222222222	2	9	11	0.0	0	0.5212358644405667	0.8380847568061295	0.4476632956236039	0.9015751374809157	0.6010517905459897	0.8921024508327553	0.8209231285116987	0.8797887982301749	0	0	0.0	0.002343285702018511	15
2811	0.01421309550095388	0.005444514284694751	0.002483315956745566	0.9715727462437512	-1	0	0	0.25	2	0.8888888888888888	8	0.6111111111111112	0.7777777777777778	9	7	1	0	0	0.2222222222222222	2	9	11	0.0	0	0.5212358644405667	0.8340425263740839	0.4476632956236039	0.9015751374809157	0.6010517905459897	0.8921024508327553	0.8209231285116987	0.8787451643531782	0	0	0.0	0.002483315956745566	15
2174	0.014031838858234289	0.00442471910122265	0.0003828324190736846	0.9726622126658588	-1	0	0	0.2222222222222222	2	0.9090909090909091	10	0.3611111111111111	0.8181818181818182	11	9	1	0	0	0.4444444444444444	4	9	13	0.0	0	0.5457630964007396	0.810286517245461	0.45809360369375646	0.9500072973528539	0.6010517905459897	0.9158985451063153	0.7911026191421194	0.9056335464006231	0	0	0.0	0.0003828324190736846	7
3153	0.013967372671736845	0.005486438145592721	0.002780865332190539	0.9712453456144565	-1	0	0	0.25	2	0.8888888888888888	8	0.6111111111111112	0.7777777777777778	9	7	1	0	0	0.2222222222222222	2	9	11	0.0	0	0.5212358644405667	0.8340425263740839	0.4476632956236039	0.9015751374809157	0.6010517905459897	0.8921024508327553	0.8209231285116987	0.8787451643531782	0	0	0.0	0.002780865332190539	32
2116	0.014285352702726448	0.005486632399207103	0.001352657406690235	0.9719286105609225	-1	0	0	0.25	2	0.8888888888888888	8	0.6111111111111112	0.7777777777777778	9	7	1	0	0	0.2222222222222222	2	9	11	0.0	0	0.5212358644405667	0.8340425263740839	0.4476632956236039	0.8962984904675374	0.6010517905459897	0.8921024508327553	0.8209231285116987	0.876666670493423	0	0	0.0	0.001352657406690235	13
5026	0.01739791450348413	0.004449579519964393	0.002330319201795018	0.9727159942036518	-1	0	0	0.25	2	0.8888888888888888	8	0.6111111111111112	0.7777777777777778	9	7	1	0	0	0.2222222222222222	2	9	11	0.0	0	0.5212358644405667	0.8510634445625505	0.4476632956236039	0.9015751374809157	0.6010517905459897	0.8921024508327553	0.771719536423678	0.8832326358441933	0	0	0.0	0.002330319201795018	12
4468	0.01812811975671235	0.005061385770053566	0.002916095203087431	0.97351341003389	-1	0	0	0.25	2	0.8888888888888888	8	0.6111111111111112	0.7777777777777778	9	7	1	0	0	0.2222222222222222	2	9	11	0.0	0	0.5212358644405667	0.8548107368669099	0.4476632956236039	0.9015751374809157	0.6010517905459897	0.8921024508327553	0.771719536423678	0.8842557757249584	0	0	0.0	0.002916095203087431	38
2326	0.014763233097719394	0.005445172449410548	0.0019045758108813416	0.9714562376332694	-1	0	0	0.25	2	0.8888888888888888	8	0.6111111111111112	0.7777777777777778	9	7	1	0	0	0.2222222222222222	2	9	11	0.0	0	0.5212358644405667	0.8319661099154284	0.4476632956236039	0.8963657400657363	0.6010517905459897	0.8916789022686441	0.8209231285116987	0.8759948998923746	0	0	0.0	0.0019045758108813416	12
4742	0.017108773073861005	0.004196506305944825	0.0023922140195731007	0.9733704467088733	-1	0	0	0.25	2	0.8888888888888888	8	0.6111111111111112	0.7777777777777778	9	7	1	0	0	0.2222222222222222	2	9	11	0.0	0	0.5212358644405667	0.8548107368669099	0.4476632956236039	0.9015751374809157	0.6010517905459897	0.8921024508327553	0.771719536423678	0.8842557757249584	0	0	0.0	0.0023922140195731007	16
4463	0.00913448267159073	0.0064057431500681265	-0.006378815517351664	0.9687780756038703	-1	0	0	0.4	2	0.8	4	0.7	0.6	5	3	1	0	0	0.4	2	5	7	0.0	0	0.5212358644405667	0.8982165576654553	0.4476632956236039	0.9156464056736578	0.6010517905459897	0.8987021310423083	0.7661560368884353	0.9045084851092672	0	0	0.0	-0.0006378815517351663	0
43	0.010498204776575024	0.0023885576621234072	-0.0023770808281676813	0.9813835468282341	-1	0	0	0.3333333333333333	2	0.8333333333333334	5	0.6666666666666666	0.5	3	3	4	3	0	0.75	3	4	8	0.25	0	0.5668152879288463	0.9055742595540025	0.4929360745551172	0.9001014224066627	0.2109450504667417	0.8957108601482949	0.942988164804436	0.9005352501801881	0.3333333333333333	0.6666666666666666	0.0	-0.00023770808281676814	25
3414	0.01761609870672372	0.00476097529018902	0.0026862650576335505	0.9733070928189417	-1	0	0	0.25	2	0.8888888888888888	8	0.6111111111111112	0.7777777777777778	9	7	1	0	0	0.2222222222222222	2	9	11	0.0	0	0.5212358644405667	0.8510634445625505	0.4476632956236039	0.9015751374809157	0.6010517905459897	0.909769225123493	0.8536730810868149	0.8898829006211764	0	0	0.0	0.0026862650576335505	45
4172	0.012834585163551465	0.004331236449230965	-0.00026857040918492454	0.9771554963035087	-1	0	0	0.2	2	0.9230769230769231	12	0.5357142857142857	0.9230769230769231	14	12	0	0	0	0.14285714285714285	2	14	15	0.0	0	0.5212358644405667	0.8163853373170014	0.4528784496586802	0.893497290610926	0.40252568755859935	0.8889235989745348	0.7689495003650552	0.8698467389363	0	0	0.0	-2.6857040918492455e-05	3
2318	0.014582747934029399	0.00576785909933549	0.0015037452641389031	0.9717097414882034	-1	0	0	0.25	2	0.8888888888888888	8	0.6111111111111112	0.7777777777777778	9	7	1	0	0	0.2222222222222222	2	9	11	0.0	0	0.5212358644405667	0.8340425263740839	0.4476632956236039	0.8962984904675374	0.6010517905459897	0.8921024508327553	0.8209231285116987	0.876666670493423	0	0	0.0	0.0015037452641389031	18
3054	0.014142065652719107	0.005531529573329705	0.0030055332655834275	0.9716436592023785	-1	0	0	0.25	2	0.8888888888888888	8	0.6111111111111112	0.7777777777777778	9	7	1	0	0	0.2222222222222222	2	9	11	0.0	0	0.5212358644405667	0.8340425263740839	0.4476632956236039	0.9015751374809157	0.6010517905459897	0.8921024508327553	0.8209231285116987	0.8787451643531782	0	0	0.0	0.0030055332655834275	81
3269	0.0172648704699199	0.0047968438971388505	0.0027726269057385903	0.973985148196542	-1	0	0	0.25	2	0.8888888888888888	8	0.6111111111111112	0.7777777777777778	9	7	1	0	0	0.2222222222222222	2	9	11	0.0	0	0.5212358644405667	0.8510634445625505	0.4476632956236039	0.9015751374809157	0.6010517905459897	0.8921024508327553	0.771719536423678	0.8832326358441933	0	0	0.0	0.0027726269057385903	19
3160	0.0026587583290079895	0.002688755156619719	-0.002688643619455806	0.9752210128783076	-1	0	0	0.5	2	0.6666666666666666	2	0.8333333333333334	0.3333333333333333	3	1	1	0	0	0.6666666666666666	2	3	5	0.0	0	0.7029568976139757	0.8906456322605659	0.4476632956236039	0.9568286503223683	0.20399958457120898	0.9127544938336601	0.9493216360549709	0.9251530411982651	0	0	0.0	-0.0002688643619455806	0
429	0.0018039379959751036	0.001728330160039269	-0.0017283026075339317	0.9851577303619412	-1	0	0	1.0	1	0	0	1.0	0	1	0	0	1	0	0.5	1	2	2	0.3333333333333333	0	0	0	0	0	0	0	0	0	0	0	0	-0.00017283026075339317	41
3498	0.01396120844556052	0.005551619849265886	0.002636395412869495	0.9716161980552022	-1	0	0	0.25	2	0.8888888888888888	8	0.6111111111111112	0.7777777777777778	9	7	1	0	0	0.2222222222222222	2	9	11	0.0	0	0.5212358644405667	0.8340425263740839	0.4476632956236039	0.9015751374809157	0.6010517905459897	0.8921024508327553	0.8209231285116987	0.8787451643531782	0	0	0.0	0.002636395412869495	34
4079	0.017487377070628897	0.004473573202289357	0.0032877930321397247	0.9733819163121525	-1	0	0	0.25	2	0.8888888888888888	8	0.6111111111111112	0.7777777777777778	9	7	1	0	0	0.2222222222222222	2	9	11	0.0	0	0.5212358644405667	0.8510634445625505	0.4476632956236039	0.9015751374809157	0.6010517905459897	0.8921024508327553	0.771719536423678	0.8832326358441933	0	0	0.0	0.0032877930321397247	39
1013	0.011653548199667857	0.0024978916507151627	-0.0017146325432891394	0.9779031493972796	-1	0	0	0.2	2	0.9230769230769231	12	0.5357142857142857	0.9230769230769231	14	12	0	0	0	0.14285714285714285	2	14	15	0.0	0	0.7445684777464757	0.9018711228065598	0.15373846440023947	0.8953551211845404	0.6010517905459897	0.9122467509231121	0.947043580837871	0.9033842740590162	0	0	0.0	-0.00017146325432891395	1
4301	0.01761362960405128	0.004961277507448208	0.0028276909627714336	0.9735912565819782	-1	0	0	0.25	2	0.8888888888888888	8	0.6111111111111112	0.7777777777777778	9	7	1	0	0	0.2222222222222222	2	9	11	0.0	0	0.5212358644405667	0.8510634445625505	0.4476632956236039	0.9015751374809157	0.6010517905459897	0.8921024508327553	0.771719536423678	0.8832326358441933	0	0	0.0	0.0028276909627714336	47
4626	0.013212303956042096	0.004244047577674389	-0.00022780160359892128	0.9772976855709632	-1	0	0	0.2	2	0.9230769230769231	12	0.5357142857142857	0.9230769230769231	14	12	0	0	0	0.14285714285714285	2	14	15	0.0	0	0.5212358644405667	0.8202560050747235	0.4528784496586802	0.893497290610926	0.40252568755859935	0.8889235989745348	0.7689495003650552	0.8708261218545632	0	0	0.0	-2.278016035989213e-05	4
154	0.025386366124287567	0.006032255825524676	-0.006029889530497287	0.981295468931549	-1	0	0	0.125	1	1.0	9	0.3142857142857143	0.8888888888888888	9	8	1	2	0	0.7142857142857143	5	7	11	0.4	0	0.3807452936662331	0.8118675322864531	0.7394235823644466	0.9497171226685276	0.2992022607921786	0.8827676590540445	0.874374649064216	0.8947178843736487	0.5555555555555556	0.3333333333333333	0.0	-0.0006029889530497287	10
595	0.0018375627636890031	0.0017769927113959172	-0.0017769920390037905	0.9862561897995057	-1	0	0	1.0	1	0	0	1.0	0	0	0	1	2	0	0.5	1	2	2	0.3333333333333333	0	0	0	0	0	0	0	0	0	0	0	0	-0.1	0
740	0.021031361070218194	0.0024398868449668964	-0.002422502354535236	0.9840979991598814	-1	0	0	0.2	2	0.9230769230769231	12	0.5357142857142857	0.9230769230769231	14	12	0	0	0	0.14285714285714285	2	14	15	0.0	0	0.7861800578789757	0.9056828660746306	0.15373846440023947	0.8269637197051566	0.6010517905459897	0.8968898275429544	0.947043580837871	0.8804263331120334	0	0	0.0	-0.00024225023545352357	3
877	0.011337758635861376	0.003987113953607244	-0.00040292626039596094	0.9752760737340725	-1	0	0	0.2	2	0.9230769230769231	12	0.5357142857142857	0.9230769230769231	14	12	0	0	0	0.14285714285714285	2	14	15	0.0	0	0.5212358644405667	0.8023636449595999	0.4528784496586802	0.888368649821368	0.40252568755859935	0.8889235989745348	0.7827948239614428	0.8643270121400941	0	0	0.0	-4.029262603959609e-05	106
4784	0.017602091430589262	0.004967809659857346	0.002856023462954937	0.9736463525966391	-1	0	0	0.25	2	0.8888888888888888	8	0.6111111111111112	0.7777777777777778	9	7	1	0	0	0.2222222222222222	2	9	11	0.0	0	0.5212358644405667	0.8510634445625505	0.4476632956236039	0.9015751374809157	0.6010517905459897	0.9026920221288047	0.8270241179413257	0.8871317426317652	0	0	0.0	0.002856023462954937	53
4196	0.01750640921219876	0.004862523273427911	0.0030678696009496364	0.9736536491050805	-1	0	0	0.25	2	0.8888888888888888	8	0.6111111111111112	0.7777777777777778	9	7	1	0	0	0.2222222222222222	2	9	11	0.0	0	0.5212358644405667	0.8510634445625505	0.4476632956236039	0.9015751374809157	0.6010517905459897	0.8921024508327553	0.771719536423678	0.8832326358441933	0	0	0.0	0.0030678696009496364	10
4136	0.0027106282042072835	0.0026878803578291276	-0.0026878803139202163	0.9758935162257721	-1	0	0	0.5	2	0.6666666666666666	2	0.8333333333333334	0.3333333333333333	3	1	1	0	0	0.6666666666666666	2	3	5	0.0	0	0.7029568976139757	0.9134173208352003	0.4476632956236039	0.9582001970231006	0.6861455650698537	0.9281890639823416	0.9505445032142209	0.9359852155088111	0	0	0.0	-0.00026878803139202163	3
4085	0.016588139107157115	0.004193431770619318	0.002861121098126573	0.9735402113750723	-1	0	0	0.25	2	0.8888888888888888	8	0.6111111111111112	0.7777777777777778	8	7	2	0	0	0.2222222222222222	2	9	11	0.0	0	0.5212358644405667	0.8519459114135859	0.4528784496586802	0.9179381846848891	0.40252568755859935	0.8954346330434123	0.7689495003650552	0.8912945617284568	0	0	0.0	0.002861121098126573	67
450	0.00211122926955279	0.0020591335650873874	-0.0020571333126670663	0.9829928062779083	-1	0	0	0	0	0	0	1.0	0	0	0	0	0	0	1.0	1	1	1	0.0	0	0	0	0	0	0	0	0	0	0	0	0	-0.1	0
1240	0.011505042400190886	0.00390881471301206	-0.0004005533235282852	0.9757558834469685	-1	0	0	0.2	2	0.9230769230769231	12	0.5357142857142857	0.9230769230769231	14	12	0	0	0	0.14285714285714285	2	14	15	0.0	0	0.5212358644405667	0.8023636449595999	0.4528784496586802	0.888368649821368	0.6493880158307004	0.9233778119996391	0.7955911102680836	0.879547979575576	0	0	0.0	-4.005533235282852e-05	1
498	0.0032243498898721747	0.0025832767909160404	-0.0025832377885540753	0.9815230594051526	-1	0	0	0.3333333333333333	1	1.0	2	1.0	1.0	3	2	0	0	0	0.25	1	4	4	0.0	0	0.32638723507372847	0.6643363217868045	0.8197102950720396	0.7696424316420551	0.7160281121688125	0.8935293480246553	0.9067989784299252	0.7922860550436224	0	0	0.0	-0.00025832377885540755	14
1107	0.012866168133119938	0.007446931882619753	0.0007284394907552731	0.9729765841751012	-1	0	0	0.42857142857142855	3	0.625	5	0.47619047619047616	0.625	7	5	2	2	0	0.42857142857142855	3	7	10	0.3333333333333333	0.6666666666666666	0.5212358644405667	0.840356044024732	0.45809360369375646	0.9041135687612011	0.6010517905459897	0.8915711533362456	0.8209231285116987	0.8812011012408169	0.5714285714285714	0.14285714285714285	0.0	0.0007284394907552731	70
3778	0.01732311500523977	0.004932245265823973	0.0031779967268200544	0.9737390125868773	-1	0	0	0.25	2	0.8888888888888888	8	0.6111111111111112	0.7777777777777778	9	7	1	0	0	0.2222222222222222	2	9	11	0.0	0	0.5212358644405667	0.8510634445625505	0.4476632956236039	0.9015751374809157	0.6010517905459897	0.8921024508327553	0.771719536423678	0.8832326358441933	0	0	0.0	0.0031779967268200544	113
4394	0.014456641283835444	0.002920120883598857	-0.002724215203139565	0.9757631571857869	-1	0	0	0.25	2	0.8888888888888888	8	0.6111111111111112	0.7777777777777778	9	7	1	0	0	0.2222222222222222	2	9	11	0.0	0	0.6800113117196637	0.8771074813088194	0.3663903606643712	0.927014463616095	0.6010517905459897	0.9243978039989544	0.9247663858122898	0.9118869051311977	0	0	0.0	-0.0002724215203139565	3
4069	0.016787521760662425	0.004700337321292332	0.0028855410808693786	0.9736728154002263	-1	0	0	0.25	2	0.8888888888888888	8	0.6111111111111112	0.7777777777777778	9	7	1	0	0	0.2222222222222222	2	9	11	0.0	0	0.5212358644405667	0.8510634445625505	0.4476632956236039	0.9015751374809157	0.6010517905459897	0.8921024508327553	0.771719536423678	0.8832326358441933	0	0	0.0	0.0028855410808693786	37
1478	0.011426418195209141	0.003954792002415116	-0.0006658633403085944	0.9754574147666095	-1	0	0	0.2	2	0.9230769230769231	12	0.5357142857142857	0.9230769230769231	14	12	0	0	0	0.14285714285714285	2	14	15	0.0	0	0.5212358644405667	0.7995877963853025	0.4528784496586802	0.887265397029755	0.41293013097850634	0.886144192545676	0.7827948239614428	0.8621097968432543	0	0	0.0	-6.658633403085944e-05	26
2989	0.014533759440290549	0.011358039459547258	-0.007041313858176922	0.9745281301343446	-1	0	0	0.3333333333333333	2	0.8333333333333334	5	0.5714285714285714	0.8333333333333334	6	5	1	1	0	0.2857142857142857	2	7	8	0.2	0	0.5334994804206532	0.8740846602095467	0.4026348419521069	0.9235413491356034	0.40252568755859935	0.9001097235297361	0.8903388606127272	0.9010689904196802	1.0	0.16666666666666666	0.0	-0.0007041313858176922	0
952	0.010929596841922512	0.002839869668787779	-0.0011821656852520018	0.979004455405491	-1	0	0	0.2	2	0.9230769230769231	12	0.5357142857142857	0.9230769230769231	14	12	0	0	0	0.14285714285714285	2	14	15	0.0	0	0.5212358644405667	0.8023636449595999	0.4568959677553142	0.8877696558639808	0.40252568755859935	0.8889235989745348	0.7827948239614428	0.8640912930269475	0	0	0.0	-0.00011821656852520018	6
594	0.0018143347177930758	0.0015613060138627874	-0.0015612856756307804	0.9791786343333602	-1	0	0	0.5	1	1.0	1	1.0	1.0	1	1	1	1	0	0.3333333333333333	1	3	3	0.16666666666666666	0	0.4088983173655166	0.5	0.4270679623055109	0.5	0.7181623352381565	0.5	0.8048678604389299	0.5	1.0	1.0	0.0	-0.00015612856756307803	93
1045	0.011081703090143377	0.003718785486286501	-0.000721079546020059	0.9755717031443696	-1	0	0	0.2	2	0.9230769230769231	12	0.5357142857142857	0.9230769230769231	14	12	0	0	0	0.14285714285714285	2	14	15	0.0	0	0.5212358644405667	0.790057773348465	0.4528784496586802	0.888368649821368	0.40252568755859935	0.8889235989745348	0.7827948239614428	0.8613343598737923	0	0	0.0	-7.21079546020059e-05	65
3192	0.014045588169787192	0.005397167702561078	0.0023428542140857423	0.9718469744169932	-1	0	0	0.25	2	0.8888888888888888	8	0.6111111111111112	0.7777777777777778	9	7	1	0	0	0.2222222222222222	2	9	11	0.0	0	0.5212358644405667	0.8619690526181438	0.4476632956236039	0.9166534666862041	0.20399958457120898	0.893314888757608	0.8209231285116987	0.8926570697593467	0	0	0.0	0.0023428542140857423	25
2366	0.014231209094755799	0.005362293673557023	0.0013155011830279571	0.9715854655847038	-1	0	0	0.25	2	0.8888888888888888	8	0.6111111111111112	0.7777777777777778	9	7	1	0	0	0.2222222222222222	2	9	11	0.0	0	0.5212358644405667	0.8340425263740839	0.4476632956236039	0.8962984904675374	0.6010517905459897	0.8921024508327553	0.8209231285116987	0.876666670493423	0	0	0.0	0.0013155011830279571	12
2173	0.01426335588880345	0.00546072700849635	0.0019238945578796385	0.9721437256039903	-1	0	0	0.25	2	0.8888888888888888	8	0.6111111111111112	0.7777777777777778	9	7	1	0	0	0.2222222222222222	2	9	11	0.0	0	0.5212358644405667	0.8319661099154284	0.4476632956236039	0.8963657400657363	0.6010517905459897	0.8916789022686441	0.8209231285116987	0.8759948998923746	0	0	0.0	0.0019238945578796385	107
1698	0.011347367539113808	0.003788534435609821	-0.0005330214510702058	0.9753760421546126	-1	0	0	0.2	2	0.9230769230769231	12	0.5357142857142857	0.9230769230769231	14	12	0	0	0	0.14285714285714285	2	14	15	0.0	0	0.5212358644405667	0.8023636449595999	0.4528784496586802	0.888368649821368	0.40252568755859935	0.8889235989745348	0.7827948239614428	0.8643270121400941	0	0	0.0	-5.3302145107020576e-05	27
3914	0.014364431959541622	0.0054328565254913065	0.003064561959455057	0.9711143683577937	-1	0	0	0.25	2	0.8888888888888888	8	0.6111111111111112	0.7777777777777778	9	7	1	0	0	0.2222222222222222	2	9	11	0.0	0	0.5212358644405667	0.8319661099154284	0.4476632956236039	0.9015751374809157	0.6010517905459897	0.8921024508327553	0.8209231285116987	0.8782140039114947	0	0	0.0	0.003064561959455057	16
550	0.001802746145138897	0.001784405793489796	-0.0017843592654243387	0.9853392060836792	-1	0	0	1.0	1	0	0	1.0	0	1	0	0	1	0	0.5	1	2	2	0.3333333333333333	0	0	0	0	0	0	0	0	0	0	0	0	-0.00017843592654243388	14
1447	0.011745736479452762	0.001887329517675353	-0.0018212490274666427	0.9778936203998088	-1	0	0	0.2	2	0.9230769230769231	12	0.5357142857142857	0.9230769230769231	14	12	0	0	0	0.14285714285714285	2	14	15	0.0	0	0.5212358644405667	0.8385669139586898	0.30591603404699796	0.9086280662900277	0.40252568755859935	0.9144745581866482	0.8637265500879074	0.8913603459079343	0	0	0.0	-0.00018212490274666427	6
460	0.0020433089809864372	0.0019482593590532454	-0.0019481470733344356	0.98483664194787	-1	0	0	1.0	2	0.0	0	0.75	0	2	0	0	0	0	1.0	2	2	3	0.0	0	0	0	0	0	0	0	0	0	0	0	0	-0.00019481470733344358	7
651	0.021774663554927867	0.006939581449809998	-0.006549914272790455	0.8301274832272205	-1	0	0	0.3	3	0.7692307692307693	10	0.5769230769230769	0.7692307692307693	13	10	1	0	0	0.15384615384615385	2	13	15	0.0	0	0.7029568976139757	0.886888551149707	0.33959327405770695	0.8907703011931368	0.6010517905459897	0.9058767426031669	0.9053511372531782	0.8948020901922781	0	0	0.0	-0.0006549914272790454	1
2438	0.01987067655429892	0.016015062577199538	0.013793650565161587	0.9762651967620842	-1	0	0	0.25	2	0.8888888888888888	8	0.6111111111111112	0.7777777777777778	9	7	1	0	0	0.2222222222222222	2	9	11	0.0	0	0.5212358644405667	0.8319661099154284	0.4476632956236039	0.8963657400657363	0.6010517905459897	0.8916789022686441	0.8209231285116987	0.8759948998923746	0	0	0.0	0.013793650565161587	85
125	0.0024107610067092547	0.002236475926155546	-0.002235847611238745	0.9846974570708316	-1	0	0	0.6666666666666666	2	0.5	1	0.6666666666666666	0.5	3	1	0	0	0	0.6666666666666666	2	3	4	0.0	0	0.38083719574079333	0.8619567744163459	0.53355129009554	0.6739385942383506	0.6489024665570672	0.865299620078543	0.7498682074157365	0.8134479246674629	0	0	0.0	-0.0002235847611238745	11
209	0.022516792095540483	0.003890427775833189	-0.0038898276340417646	0.977585285380772	-1	0	0	0.1	1	1.0	13	0.625	0.6923076923076923	9	9	5	0	0	0.16666666666666666	12	2	15	0.0	0	0.669523947866631	0.9463858362038232	0.6626422569548156	0.9348371572247657	0.6243326989995304	0.9632050722914958	0.9223462979389938	0.9494574637808743	0	0	0.0	-0.00038898276340417647	5
657	0.011295464178717777	0.0025497830271847474	-0.0017748587665611783	0.9780923181881149	-1	0	0	0.2	2	0.9230769230769231	12	0.5357142857142857	0.9230769230769231	14	12	0	0	0	0.14285714285714285	2	14	15	0.0	0	0.7445684777464757	0.897242740255165	0.15373846440023947	0.8953551211845404	0.6010517905459897	0.9092230314627028	0.947043580837871	0.9007807543889147	0	0	0.0	-0.00017748587665611783	27
4486	0.017616207941524128	0.004999667260434646	0.0032717501143734533	0.9732681935790009	-1	0	0	0.25	2	0.8888888888888888	8	0.6111111111111112	0.7777777777777778	9	7	1	0	0	0.2222222222222222	2	9	11	0.0	0	0.5212358644405667	0.8510634445625505	0.4476632956236039	0.9015751374809157	0.6010517905459897	0.8921024508327553	0.771719536423678	0.8832326358441933	0	0	0.0	0.0032717501143734533	21
841	0.01150932571276907	0.002830110659632291	-0.0016332704564622177	0.9774874013480913	-1	0	0	0.2	2	0.9230769230769231	12	0.5357142857142857	0.9230769230769231	14	12	0	0	0	0.14285714285714285	2	14	15	0.0	0	0.7445684777464757	0.89440606373837	0.15373846440023947	0.8953551211845404	0.6010517905459897	0.9122467509231121	0.947043580837871	0.9009831177763118	0	0	0.0	-0.00016332704564622178	12
3349	0.011367256534082845	0.004256745011031409	-0.0004991160726545993	0.9763153084254188	-1	0	0	0.2	2	0.9230769230769231	12	0.5357142857142857	0.9230769230769231	14	12	0	0	0	0.14285714285714285	2	14	15	0.0	0	0.5212358644405667	0.7981700092606545	0.4528784496586802	0.893497290610926	0.40252568755859935	0.8889235989745348	0.7827948239614428	0.8653615009053364	0	0	0.0	-4.991160726545993e-05	4
2944	0.013921150938960325	0.005344848781869619	0.002351805872379312	0.9713026280149971	-1	0	0	0.25	2	0.8888888888888888	8	0.6111111111111112	0.7777777777777778	9	7	1	0	0	0.2222222222222222	2	9	11	0.0	0	0.5212358644405667	0.8340425263740839	0.4476632956236039	0.9015751374809157	0.44083230703278103	0.8973050196141782	0.8209231285116987	0.8806932833860782	0	0	0.0	0.002351805872379312	18
1582	0.030237681762490223	0.005886427677269812	0.0001489695224755965	0.725651550318393	-1	0	0	0.2	2	0.9230769230769231	12	0.5357142857142857	0.9230769230769231	14	12	0	0	0	0.14285714285714285	2	14	15	0.0	0	0.5212358644405667	0.8020970379209753	0.47556109138720914	0.7361362554896159	0.3873360172883691	0.9049907474319456	0.7866611479280415	0.8263239632449638	0	0	0.0	0.0001489695224755965	36
2395	0.014124652763740047	0.004316019927572978	0.0021201225493852355	0.970850302316789	-1	0	0	0.25	2	0.8888888888888888	8	0.6111111111111112	0.7777777777777778	8	7	2	0	0	0.2222222222222222	2	9	11	0.0	0	0.5212358644405667	0.8354304914818593	0.4528784496586802	0.9134367282914493	0.40252568755859935	0.8954346330434123	0.7827948239614428	0.885219749525935	0	0	0.0	0.0021201225493852355	20
923	0.01135896371151627	0.0037438018727075097	-0.0007921827352715263	0.975939899058167	-1	0	0	0.2	2	0.9230769230769231	12	0.5357142857142857	0.9230769230769231	14	12	0	0	0	0.14285714285714285	2	14	15	0.0	0	0.5212358644405667	0.7995877963853025	0.4528784496586802	0.888368649821368	0.40252568755859935	0.8889235989745348	0.7827948239614428	0.8636449177885678	0	0	0.0	-7.921827352715263e-05	81
2320	0.014840794388457267	0.004456487921265692	0.0023369358124908667	0.9714363410156338	-1	0	0	0.25	2	0.8888888888888888	8	0.6111111111111112	0.7777777777777778	8	7	2	0	0	0.2222222222222222	2	9	11	0.0	0	0.5212358644405667	0.8354304914818593	0.4528784496586802	0.9134367282914493	0.40252568755859935	0.8954346330434123	0.7827948239614428	0.885219749525935	0	0	0.0	0.0023369358124908667	19
4350	0.01676794118417286	0.0028898229648186306	0.001902197225412842	0.9729617951731662	-1	0	0	0.2222222222222222	2	0.9090909090909091	10	0.48148148148148145	0.7272727272727273	10	8	2	0	0	0.3333333333333333	3	9	13	0.0	0	0.5334994804206532	0.7774728560956999	0.4408258953687779	0.891410696581582	0.6010517905459897	0.8877699951092602	0.783589019514825	0.8591358897890549	0	0	0.0	0.001902197225412842	4
4695	0.017551744299783453	0.005251504256743877	0.0031217841893299105	0.9738136696252727	-1	0	0	0.25	2	0.8888888888888888	8	0.6111111111111112	0.7777777777777778	9	7	1	0	0	0.2222222222222222	2	9	11	0.0	0	0.5212358644405667	0.8548107368669099	0.4476632956236039	0.9015751374809157	0.6010517905459897	0.8921024508327553	0.771719536423678	0.8842557757249584	0	0	0.0	0.0031217841893299105	22
4721	0.01769352781003458	0.00466852645726435	0.0022760285951012424	0.972439201249957	-1	0	0	0.25	2	0.8888888888888888	8	0.6111111111111112	0.7777777777777778	9	7	1	0	0	0.2222222222222222	2	9	11	0.0	0	0.5212358644405667	0.8510634445625505	0.4476632956236039	0.9015751374809157	0.6010517905459897	0.8921024508327553	0.771719536423678	0.8832326358441933	0	0	0.0	0.0022760285951012424	12
5006	0.017868315321595232	0.00495237741408285	0.0031249498832772627	0.9736898948034051	-1	0	0	0.25	2	0.8888888888888888	8	0.6111111111111112	0.7777777777777778	9	7	1	0	0	0.2222222222222222	2	9	11	0.0	0	0.5212358644405667	0.8548107368669099	0.4476632956236039	0.9015751374809157	0.6010517905459897	0.8921024508327553	0.771719536423678	0.8842557757249584	0	0	0.0	0.0031249498832772627	38
2414	0.014846186096482179	0.005305780066942768	0.001463212104519158	0.9720972184863585	-1	0	0	0.25	2	0.8888888888888888	8	0.6111111111111112	0.7777777777777778	9	7	1	0	0	0.2222222222222222	2	9	11	0.0	0	0.5212358644405667	0.8340425263740839	0.4476632956236039	0.8962984904675374	0.6010517905459897	0.8921024508327553	0.8209231285116987	0.876666670493423	0	0	0.0	0.001463212104519158	13
4575	0.017402268356840528	0.004580046235000693	0.002731659588284573	0.9735804314515131	-1	0	0	0.25	2	0.8888888888888888	8	0.6111111111111112	0.7777777777777778	9	7	1	0	0	0.2222222222222222	2	9	11	0.0	0	0.5212358644405667	0.8510634445625505	0.4476632956236039	0.9015751374809157	0.6010517905459897	0.8921024508327553	0.771719536423678	0.8832326358441933	0	0	0.0	0.002731659588284573	11
391	0.0029849874717106806	0.0027523826401859267	-0.002750207156670015	0.981635210874603	-1	0	0	0.6666666666666666	2	0.5	1	0.6666666666666666	0.5	3	1	0	0	0	0.6666666666666666	2	3	4	0.0	0	0.5076659239451288	0.9144189828954264	0.5725389690118596	0.8992414330975022	0.7754463748200913	0.8674998319307387	0.8244071998776581	0.8952531808174736	0	0	0.0	-0.00027502071566700147	5
4378	0.018181268420978874	0.0047590019442693395	0.002785235614989096	0.973728603442579	-1	0	0	0.25	2	0.8888888888888888	8	0.6111111111111112	0.7777777777777778	9	7	1	0	0	0.2222222222222222	2	9	11	0.0	0	0.5212358644405667	0.8548107368669099	0.4476632956236039	0.9015751374809157	0.6010517905459897	0.8921024508327553	0.771719536423678	0.8842557757249584	0	0	0.0	0.002785235614989096	29
1474	0.011361263944120016	0.003846791563632084	-0.00047213766928654727	0.9754521274820394	-1	0	0	0.2	2	0.9230769230769231	12	0.5357142857142857	0.9230769230769231	14	12	0	0	0	0.14285714285714285	2	14	15	0.0	0	0.5212358644405667	0.8023636449595999	0.4528784496586802	0.888368649821368	0.40252568755859935	0.8889235989745348	0.7827948239614428	0.8643270121400941	0	0	0.0	-4.721376692865473e-05	18
3546	0.013682237096495251	0.00274710397589942	-0.0013294469548023164	0.9784877445864971	-1	0	0	0.2	2	0.9166666666666666	11	0.5833333333333334	0.8333333333333334	11	10	2	0	0	0.16666666666666666	2	12	14	0.0	0	0.5457630964007396	0.8521307413734572	0.15373846440023947	0.9094307301858501	0.6010517905459897	0.9134804872299552	0.9247663858122898	0.8945737595861175	0	0	0.0	-0.00013294469548023164	3
757	0.01095011416902197	0.0024710825182350108	-0.0014598267766880737	0.9778280677189802	-1	0	0	0.2	2	0.9230769230769231	12	0.5357142857142857	0.9230769230769231	14	12	0	0	0	0.14285714285714285	2	14	15	0.0	0	0.7445684777464757	0.897242740255165	0.15373846440023947	0.8953551211845404	0.6010517905459897	0.9092230314627028	0.947043580837871	0.9007807543889147	0	0	0.0	-0.00014598267766880737	8
4081	0.01754001005467378	0.004857114866300621	0.0029202365059015863	0.973004901446918	-1	0	0	0.25	2	0.8888888888888888	8	0.6111111111111112	0.7777777777777778	9	7	1	0	0	0.2222222222222222	2	9	11	0.0	0	0.5212358644405667	0.8510634445625505	0.4476632956236039	0.9015751374809157	0.6010517905459897	0.8921024508327553	0.771719536423678	0.8832326358441933	0	0	0.0	0.0029202365059015863	25
4457	0.017096709337063393	0.004297253733996896	0.0030914978497931125	0.9731555619578751	-1	0	0	0.25	2	0.8888888888888888	8	0.6111111111111112	0.7777777777777778	9	7	1	0	0	0.2222222222222222	2	9	11	0.0	0	0.5212358644405667	0.8548107368669099	0.4476632956236039	0.9015751374809157	0.6010517905459897	0.8921024508327553	0.771719536423678	0.8842557757249584	0	0	0.0	0.0030914978497931125	84
3725	0.017604970323732996	0.004405088099501443	0.002492153147428416	0.9731476087492174	-1	0	0	0.25	2	0.8888888888888888	8	0.6111111111111112	0.7777777777777778	9	7	1	0	0	0.2222222222222222	2	9	11	0.0	0	0.5212358644405667	0.8510634445625505	0.4476632956236039	0.9015751374809157	0.6010517905459897	0.909769225123493	0.8536730810868149	0.8898829006211764	0	0	0.0	0.002492153147428416	30
2032	0.01492368769795253	0.00556711411891901	0.0017762101320642745	0.97225340167169	-1	0	0	0.25	2	0.8888888888888888	8	0.6111111111111112	0.7777777777777778	9	7	1	0	0	0.2222222222222222	2	9	11	0.0	0	0.5212358644405667	0.8340425263740839	0.4476632956236039	0.8962984904675374	0.6010517905459897	0.8921024508327553	0.8209231285116987	0.876666670493423	0	0	0.0	0.0017762101320642745	40
2136	0.014500031969014698	0.005213259086453788	0.0018020920377517168	0.9718961668563426	-1	0	0	0.25	2	0.8888888888888888	8	0.6111111111111112	0.7777777777777778	9	7	1	0	0	0.2222222222222222	2	9	11	0.0	0	0.5212358644405667	0.8319661099154284	0.4476632956236039	0.8964554800872734	0.6010517905459897	0.8916789022686441	0.8209231285116987	0.8760298888655218	0	0	0.0	0.0018020920377517168	17
1141	0.01160721557195289	0.004023615364157491	-0.000582306421253412	0.97522005082546	-1	0	0	0.2	2	0.9230769230769231	12	0.5357142857142857	0.9230769230769231	14	12	0	0	0	0.14285714285714285	2	14	15	0.0	0	0.5212358644405667	0.8023636449595999	0.4528784496586802	0.888368649821368	0.40252568755859935	0.8889235989745348	0.7827948239614428	0.8643270121400941	0	0	0.0	-5.8230642125341204e-05	18
3308	0.014235314270768904	0.005751545634435616	0.0027171389217815122	0.9711694203580727	-1	0	0	0.25	2	0.8888888888888888	8	0.6111111111111112	0.7777777777777778	9	7	1	0	0	0.2222222222222222	2	9	11	0.0	0	0.5212358644405667	0.8340425263740839	0.4476632956236039	0.9015751374809157	0.6010517905459897	0.8921024508327553	0.8209231285116987	0.8787451643531782	0	0	0.0	0.0027171389217815122	19
1168	0.011421778654402555	0.003883995947403558	-0.0005612564945376849	0.9755306997487411	-1	0	0	0.2	2	0.9230769230769231	12	0.5357142857142857	0.9230769230769231	14	12	0	0	0	0.14285714285714285	2	14	15	0.0	0	0.5212358644405667	0.8023636449595999	0.4528784496586802	0.888368649821368	0.40252568755859935	0.8889235989745348	0.7827948239614428	0.8643270121400941	0	0	0.0	-5.612564945376849e-05	21
2455	0.013776542101224315	0.005062209894645194	0.0009970364663119142	0.9721973894890531	-1	0	0	0.25	2	0.9	9	0.4444444444444444	0.8	10	8	1	0	0	0.3333333333333333	3	9	12	0.0	0	0.5334994804206532	0.8205973728123103	0.4528784496586802	0.9342747191000967	0.6010517905459897	0.9073030526560014	0.8038833807257092	0.8958501674629276	0	0	0.0	0.0009970364663119142	9
3664	0.01438414266188055	0.005569315600926221	0.0026941909864161614	0.9706019053955011	-1	0	0	0.25	2	0.8888888888888888	8	0.6111111111111112	0.7777777777777778	9	7	1	0	0	0.2222222222222222	2	9	11	0.0	0	0.5212358644405667	0.8340425263740839	0.4476632956236039	0.9015751374809157	0.6010517905459897	0.8921024508327553	0.8209231285116987	0.8787451643531782	0	0	0.0	0.0026941909864161614	28
2045	0.014226292806610707	0.005439409917187627	0.0014464956714927517	0.9712142088734749	-1	0	0	0.25	2	0.8888888888888888	8	0.6111111111111112	0.7777777777777778	9	7	1	0	0	0.2222222222222222	2	9	11	0.0	0	0.5212358644405667	0.8319661099154284	0.4476632956236039	0.8964554800872734	0.6010517905459897	0.8916789022686441	0.8209231285116987	0.8760298888655218	0	0	0.0	0.0014464956714927517	17
899	0.01150002053449105	0.0026539174210165667	-0.0015568080691475512	0.9775247597700447	-1	0	0	0.2	2	0.9230769230769231	12	0.5357142857142857	0.9230769230769231	14	12	0	0	0	0.14285714285714285	2	14	15	0.0	0	0.7445684777464757	0.897242740255165	0.15373846440023947	0.8953551211845404	0.6010517905459897	0.9092230314627028	0.947043580837871	0.9007807543889147	0	0	0.0	-0.00015568080691475512	51
2892	0.013933453714849076	0.005075315979574468	0.0026706145382783086	0.9711968574619563	-1	0	0	0.25	2	0.8888888888888888	8	0.6111111111111112	0.7777777777777778	8	7	2	0	0	0.2222222222222222	2	9	11	0.0	0	0.5212358644405667	0.8354304914818593	0.4528784496586802	0.9179381846848891	0.40252568755859935	0.8954346330434123	0.7827948239614428	0.8871801802109397	0	0	0.0	0.0026706145382783086	21
1265	0.011500029169432895	0.0035523640871274096	-0.0007786916436168826	0.9763203108385116	-1	0	0	0.2	2	0.9230769230769231	12	0.5357142857142857	0.9230769230769231	14	12	0	0	0	0.14285714285714285	2	14	15	0.0	0	0.5212358644405667	0.7995877963853025	0.4528784496586802	0.888368649821368	0.40252568755859935	0.8889235989745348	0.7827948239614428	0.8636449177885678	0	0	0.0	-7.786916436168826e-05	8
3222	0.014672303125145567	0.006139022486041976	0.0028584148209811304	0.9713798242359358	-1	0	0	0.25	2	0.8888888888888888	8	0.6111111111111112	0.7777777777777778	9	7	1	0	0	0.2222222222222222	2	9	11	0.0	0	0.5212358644405667	0.8340425263740839	0.4476632956236039	0.9015751374809157	0.6010517905459897	0.8921024508327553	0.8209231285116987	0.8787451643531782	0	0	0.0	0.0028584148209811304	72
1263	0.011331315330964776	0.00389280250084707	-0.0005822193118814993	0.9758263920736038	-1	0	0	0.2	2	0.9230769230769231	12	0.5357142857142857	0.9230769230769231	14	12	0	0	0	0.14285714285714285	2	14	15	0.0	0	0.5212358644405667	0.8023636449595999	0.4528784496586802	0.888368649821368	0.40252568755859935	0.8889235989745348	0.7827948239614428	0.8643270121400941	0	0	0.0	-5.822193118814993e-05	6
1143	0.011544574719688342	0.003899275487357359	-0.0009046338572559255	0.9759542505349422	-1	0	0	0.2	2	0.9230769230769231	12	0.5357142857142857	0.9230769230769231	14	12	0	0	0	0.14285714285714285	2	14	15	0.0	0	0.5212358644405667	0.7995877963853025	0.4528784496586802	0.888368649821368	0.40252568755859935	0.8889235989745348	0.7827948239614428	0.8636449177885678	0	0	0.0	-9.046338572559254e-05	14
4977	0.014465499894701505	0.003266925067041872	-0.0027941818296666585	0.9757827795421452	-1	0	0	0.25	2	0.8888888888888888	8	0.6111111111111112	0.7777777777777778	9	7	1	0	0	0.2222222222222222	2	9	11	0.0	0	0.6800113117196637	0.8771074813088194	0.3663903606643712	0.927014463616095	0.6010517905459897	0.9243978039989544	0.9247663858122898	0.9118869051311977	0	0	0.0	-0.0002794181829666658	1
4380	0.01792310569102796	0.004510725567047049	0.002684011217329634	0.9727130652665217	-1	0	0	0.25	2	0.8888888888888888	8	0.6111111111111112	0.7777777777777778	9	7	1	0	0	0.2222222222222222	2	9	11	0.0	0	0.5212358644405667	0.8510634445625505	0.4476632956236039	0.9015751374809157	0.6010517905459897	0.8921024508327553	0.771719536423678	0.8832326358441933	0	0	0.0	0.002684011217329634	26
2620	0.014505903496118248	0.005475645479307897	0.001796043940194999	0.9711241627819356	-1	0	0	0.25	2	0.8888888888888888	8	0.6111111111111112	0.7777777777777778	9	7	1	0	0	0.2222222222222222	2	9	11	0.0	0	0.5212358644405667	0.8319661099154284	0.4476632956236039	0.8963657400657363	0.6010517905459897	0.8916789022686441	0.8209231285116987	0.8759948998923746	0	0	0.0	0.001796043940194999	28
4517	0.017168115096241138	0.0041360458735074	0.0023099165087114705	0.9730321357323563	-1	0	0	0.25	2	0.8888888888888888	8	0.6111111111111112	0.7777777777777778	9	7	1	0	0	0.2222222222222222	2	9	11	0.0	0	0.5212358644405667	0.8510634445625505	0.4476632956236039	0.9037274688422285	0.6010517905459897	0.8921024508327553	0.771719536423678	0.8840720785776174	0	0	0.0	0.0023099165087114705	8
3048	0.014328909744108519	0.0057180297413193925	0.0028828889192416196	0.971303071345999	-1	0	0	0.25	2	0.8888888888888888	8	0.6111111111111112	0.7777777777777778	9	7	1	0	0	0.2222222222222222	2	9	11	0.0	0	0.5212358644405667	0.8340425263740839	0.4476632956236039	0.9015751374809157	0.6010517905459897	0.8921024508327553	0.8209231285116987	0.8787451643531782	0	0	0.0	0.0028828889192416196	86
466	0.001784987747883973	0.0017104350258629805	-0.0017103815398012696	0.9851949735505295	-1	0	0	1.0	1	0	0	1.0	0	1	0	0	1	0	0.5	1	2	2	0.3333333333333333	0	0	0	0	0	0	0	0	0	0	0	0	-0.00017103815398012697	30
341	0.002410233641562626	0.0021808325017727585	-0.002180819116679821	0.9786149671214798	-1	0	0	0.5	1	1.0	1	1.0	1.0	2	1	0	1	0	0.3333333333333333	1	3	3	0.3333333333333333	0	0.7711363266331752	0.8938392272979472	0.5361829527085484	0.9668876422018837	0.46590977755819224	0.9567011907468067	0.9284021787871413	0.9461757549131773	1.0	0.5	0.0	-0.0002180819116679821	47
3438	0.0017364170672163036	0.0017363729069666289	-0.0017344138819931493	0.9834273899375979	-1	0	0	1.0	1	0	0	1.0	0	1	0	0	0	0	0.5	2	1	2	0.0	0	0	0	0	0	0	0	0	0	0	0	0	-0.00017344138819931493	0
3408	0.014232510358047085	0.005574726685119276	0.002469933728372411	0.9715809535645997	-1	0	0	0.25	2	0.8888888888888888	8	0.6111111111111112	0.7777777777777778	9	7	1	0	0	0.2222222222222222	2	9	11	0.0	0	0.5212358644405667	0.8340425263740839	0.4476632956236039	0.9015751374809157	0.6010517905459897	0.8921024508327553	0.8209231285116987	0.8787451643531782	0	0	0.0	0.002469933728372411	13
3443	0.014111802637760372	0.005467022695592491	0.0022564620792597067	0.9706424116293543	-1	0	0	0.25	2	0.8888888888888888	8	0.6111111111111112	0.7777777777777778	9	7	1	0	0	0.2222222222222222	2	9	11	0.0	0	0.5212358644405667	0.8340425263740839	0.4476632956236039	0.9015751374809157	0.6010517905459897	0.8921024508327553	0.8209231285116987	0.8787451643531782	0	0	0.0	0.0022564620792597067	15
1856	0.014038176242604861	0.005255534195937794	0.0009687223986049949	0.9717570873227473	-1	0	0	0.25	2	0.9	9	0.4444444444444444	0.8	10	8	1	0	0	0.3333333333333333	3	9	12	0.0	0	0.5334994804206532	0.8205973728123103	0.4528784496586802	0.9342747191000967	0.6010517905459897	0.9073030526560014	0.8038833807257092	0.8958501674629276	0	0	0.0	0.0009687223986049949	51
1978	0.013814228778874033	0.004921214113965396	0.0005906892253896805	0.9723799891076838	-1	0	0	0.25	2	0.9	9	0.4444444444444444	0.8	10	8	1	0	0	0.3333333333333333	3	9	12	0.0	0	0.5334994804206532	0.8205973728123103	0.4528784496586802	0.9342747191000967	0.6010517905459897	0.9073030526560014	0.8038833807257092	0.8958501674629276	0	0	0.0	0.0005906892253896805	11
541	0.001968859607467879	0.0019245842097088527	-0.0019245286817671384	0.98390207163178	-1	0	0	1.0	2	0.0	0	0.75	0	2	0	0	0	0	1.0	2	2	3	0.0	0	0	0	0	0	0	0	0	0	0	0	0	-0.00019245286817671384	8
2504	0.014495068121602587	0.005432465433614058	0.001626883624674467	0.9722748264407768	-1	0	0	0.25	2	0.8888888888888888	8	0.6111111111111112	0.7777777777777778	9	7	1	0	0	0.2222222222222222	2	9	11	0.0	0	0.5212358644405667	0.8319661099154284	0.4476632956236039	0.8963657400657363	0.6010517905459897	0.8916789022686441	0.8209231285116987	0.8759948998923746	0	0	0.0	0.001626883624674467	29
2233	0.016567931200921083	0.004160924929241972	-0.0005126853526145754	0.9731124332354583	-1	0	0	0.2857142857142857	2	0.875	7	0.625	0.75	8	6	1	0	0	0.25	2	8	10	0.0	0	0.5577617869316327	0.8906066147565052	0.3034768439162274	0.9368671350945857	0.20399958457120898	0.9201423443906328	0.8986620804798126	0.9178015700377025	0	0	0.0	-5.126853526145754e-05	2
3116	0.013877028058135753	0.005775475489450157	0.0025096718709234846	0.9715105799991627	-1	0	0	0.25	2	0.8888888888888888	8	0.6111111111111112	0.7777777777777778	9	7	1	0	0	0.2222222222222222	2	9	11	0.0	0	0.5212358644405667	0.8340425263740839	0.4476632956236039	0.9015279485676198	0.6010517905459897	0.8921024508327553	0.8209231285116987	0.8787262796388141	0	0	0.0	0.0025096718709234846	7
598	0.0018128193844042103	0.0017487459591242808	-0.0017486410868183312	0.9856283510972798	-1	0	0	1.0	1	0	0	1.0	0	1	0	0	0	0	0.5	1	2	2	0.0	0	0	0	0	0	0	0	0	0	0	0	0	-0.00017486410868183312	11
1859	0.01398231473078068	0.005345711508418612	0.001079711544819035	0.9721614660261654	-1	0	0	0.25	2	0.9	9	0.4444444444444444	0.8	10	8	1	0	0	0.3333333333333333	3	9	12	0.0	0	0.5334994804206532	0.8205973728123103	0.4528784496586802	0.935241271886661	0.6010517905459897	0.9073030526560014	0.80621781470042	0.8963420607794768	0	0	0.0	0.001079711544819035	28
3139	0.014216541824113941	0.005327055001666773	0.0025065730424419365	0.9716423928127151	-1	0	0	0.25	2	0.8888888888888888	8	0.6111111111111112	0.7777777777777778	9	7	1	0	0	0.2222222222222222	2	9	11	0.0	0	0.5212358644405667	0.8340425263740839	0.4476632956236039	0.9015751374809157	0.6010517905459897	0.8921024508327553	0.8209231285116987	0.8787451643531782	0	0	0.0	0.0025065730424419365	23
4959	0.017228854454399537	0.004772642804874707	0.0027691619682916144	0.9736325815157733	-1	0	0	0.25	2	0.8888888888888888	8	0.6111111111111112	0.7777777777777778	9	7	1	0	0	0.2222222222222222	2	9	11	0.0	0	0.5212358644405667	0.8510634445625505	0.4476632956236039	0.9015751374809157	0.6010517905459897	0.8921024508327553	0.771719536423678	0.8832326358441933	0	0	0.0	0.0027691619682916144	10
1441	0.011467909042592064	0.003950363819627761	-0.000634895485380426	0.9754939535629696	-1	0	0	0.2	2	0.9230769230769231	12	0.5357142857142857	0.9230769230769231	14	12	0	0	0	0.14285714285714285	2	14	15	0.0	0	0.5212358644405667	0.8023636449595999	0.4528784496586802	0.888368649821368	0.40252568755859935	0.8889235989745348	0.7827948239614428	0.8643270121400941	0	0	0.0	-6.34895485380426e-05	8
2330	0.014017307624478025	0.005276100783432874	0.002453733896450384	0.9713132839754401	-1	0	0	0.25	2	0.8888888888888888	8	0.6111111111111112	0.7777777777777778	9	7	1	0	0	0.2222222222222222	2	9	11	0.0	0	0.5212358644405667	0.8380847568061295	0.4476632956236039	0.9015751374809157	0.6010517905459897	0.8921024508327553	0.8209231285116987	0.8797887982301749	0	0	0.0	0.002453733896450384	49
2613	0.014121639914541588	0.005174368936783194	0.0018688090516364888	0.9722764277294814	-1	0	0	0.25	2	0.8888888888888888	8	0.6111111111111112	0.7777777777777778	9	7	1	0	0	0.2222222222222222	2	9	11	0.0	0	0.5212358644405667	0.8610418085676146	0.4476632956236039	0.91225909107395	0.2248084714110231	0.8896086951352423	0.8209231285116987	0.8893467095895886	0	0	0.0	0.0018688090516364888	14
939	0.011030685602167224	0.002416758012088816	-0.0013811512758858864	0.9775426282262134	-1	0	0	0.2	2	0.9230769230769231	12	0.5357142857142857	0.9230769230769231	14	12	0	0	0	0.14285714285714285	2	14	15	0.0	0	0.7445684777464757	0.9091298039615855	0.15373846440023947	0.9125645756496166	0.6010517905459897	0.9212837644886187	0.947043580837871	0.914467403223843	0	0	0.0	-0.00013811512758858864	3
1688	0.013418267372061147	0.003231022892573547	-0.0032304718074864717	0.9764977675293689	-1	0	0	0.3	3	0.7692307692307693	10	0.26785714285714285	0.7692307692307693	13	10	1	1	0	0.875	8	7	15	0.3333333333333333	0.25	0.6295980345427374	0.8732882799154301	0.16177350059350765	0.906693858894242	0.6010517905459897	0.9218187985602098	0.8954894876968171	0.9023720578633742	1.0	0.15384615384615385	0.0	-0.0003230471807486472	0
2595	0.013099391761686261	0.009759748559231368	-0.0025656889487168876	0.9762928936515969	-1	0	0	0.3333333333333333	2	0.8571428571428571	6	0.6428571428571429	0.7142857142857143	7	5	1	0	0	0.2857142857142857	2	7	9	0.0	0	0.5212358644405667	0.7031863357608595	0.4493096313099952	0.903552610538775	0.6010517905459897	0.8940277834348281	0.7391281642590839	0.8512119031096496	0	0	0.0	-0.0002565688948716888	1
1450	0.013861863951350672	0.0049642164542524824	0.001376712401296972	0.9723570514008394	-1	0	0	0.25	2	0.9	9	0.4444444444444444	0.8	10	8	1	0	0	0.3333333333333333	3	9	12	0.0	0	0.5334994804206532	0.8205973728123103	0.4528784496586802	0.9342747191000967	0.6010517905459897	0.9073030526560014	0.8038833807257092	0.8958501674629276	0	0	0.0	0.001376712401296972	15
3717	0.016881481342014722	0.0044560274373403284	0.0024586823622947326	0.9726477105940091	-1	0	0	0.25	2	0.8888888888888888	8	0.6111111111111112	0.7777777777777778	9	7	1	0	0	0.2222222222222222	2	9	11	0.0	0	0.5212358644405667	0.8510634445625505	0.4476632956236039	0.9015751374809157	0.6010517905459897	0.8921024508327553	0.771719536423678	0.8832326358441933	0	0	0.0	0.0024586823622947326	25
1799	0.014668213735604138	0.005269264951055405	0.0012969407619699991	0.970881913865826	-1	0	0	0.25	2	0.8888888888888888	8	0.6111111111111112	0.7777777777777778	9	7	1	0	0	0.2222222222222222	2	9	11	0.0	0	0.5212358644405667	0.836230409951184	0.4476632956236039	0.8963657400657363	0.6010517905459897	0.8916789022686441	0.8209231285116987	0.877106482047144	0	0	0.0	0.0012969407619699991	125
4302	0.018329088872313538	0.004771424662662372	0.0029490136962992564	0.9735718560794383	-1	0	0	0.25	2	0.8888888888888888	8	0.6111111111111112	0.7777777777777778	9	7	1	0	0	0.2222222222222222	2	9	11	0.0	0	0.5212358644405667	0.8548107368669099	0.4476632956236039	0.9015751374809157	0.6010517905459897	0.8921024508327553	0.771719536423678	0.8842557757249584	0	0	0.0	0.0029490136962992564	41
1373	0.01151339419097822	0.00397232378859448	-0.00045155778929852194	0.9751531190955907	-1	0	0	0.2	2	0.9230769230769231	12	0.5357142857142857	0.9230769230769231	14	12	0	0	0	0.14285714285714285	2	14	15	0.0	0	0.5212358644405667	0.8023636449595999	0.4528784496586802	0.888368649821368	0.40252568755859935	0.8889235989745348	0.7827948239614428	0.8643270121400941	0	0	0.0	-4.5155778929852195e-05	10
2520	0.014417584073491483	0.005945638055331474	0.0004972585616203153	0.9724061995872755	-1	0	0	0.25	2	0.8888888888888888	8	0.6111111111111112	0.7777777777777778	9	7	1	0	0	0.2222222222222222	2	9	11	0.0	0	0.5212358644405667	0.7886243341157377	0.4476632956236039	0.8975630564712905	0.6010517905459897	0.8921024508327553	0.8209231285116987	0.8660523105682243	0	0	0.0	0.0004972585616203153	6
2864	0.011499336813283982	0.004397305444509623	-0.000534848694803732	0.9762658288986217	-1	0	0	0.2	2	0.9230769230769231	12	0.5357142857142857	0.9230769230769231	14	12	0	0	0	0.14285714285714285	2	14	15	0.0	0	0.5212358644405667	0.7981700092606545	0.4528784496586802	0.893497290610926	0.40252568755859935	0.8889235989745348	0.7827948239614428	0.8653615009053364	0	0	0.0	-5.34848694803732e-05	0
4087	0.016487046715131164	0.004146835118011439	0.002642639997895451	0.9733073315124207	-1	0	0	0.25	2	0.8888888888888888	8	0.6111111111111112	0.7777777777777778	8	7	2	0	0	0.2222222222222222	2	9	11	0.0	0	0.5212358644405667	0.8519459114135859	0.4528784496586802	0.9179381846848891	0.40252568755859935	0.8954346330434123	0.7689495003650552	0.8912945617284568	0	0	0.0	0.002642639997895451	12
3368	0.013168377102344584	0.00390530088715707	-0.0020106819408966764	0.9715701188857527	-1	0	0	0.25	2	0.8888888888888888	8	0.6111111111111112	0.7777777777777778	9	7	1	0	0	0.2222222222222222	2	9	11	0.0	0	0.5212358644405667	0.8340425263740839	0.4808853560012601	0.9070673101879744	0.6010517905459897	0.8921024508327553	0.8209231285116987	0.8809821915097444	0	0	0.0	-0.00020106819408966764	2
2815	0.014570228736116915	0.004958743321423605	0.001407155287153643	0.9725274835398788	-1	0	0	0.25	2	0.8888888888888888	8	0.6111111111111112	0.7777777777777778	8	7	2	0	0	0.2222222222222222	2	9	11	0.0	0	0.5212358644405667	0.8321146438792356	0.4528784496586802	0.9125673078279403	0.41293013097850634	0.890814965449635	0.7827948239614428	0.8823690346061939	0	0	0.0	0.001407155287153643	10
1523	0.014659645722971942	0.0057143219421705764	0.0018063354668992426	0.9713105512657764	-1	0	0	0.25	2	0.8888888888888888	8	0.6111111111111112	0.7777777777777778	9	7	1	0	0	0.2222222222222222	2	9	11	0.0	0	0.5212358644405667	0.8340425263740839	0.4476632956236039	0.896470032298128	0.6010517905459897	0.8921024508327553	0.8209231285116987	0.8767332197433327	0	0	0.0	0.0018063354668992426	32
2568	0.01338316779566317	0.004948267007454006	0.0006968164386761067	0.9731729240478943	-1	0	0	0.375	3	0.7	7	0.4444444444444444	0.7	9	7	2	1	0	0.3333333333333333	3	9	12	0.16666666666666666	0.6666666666666666	0.5212358644405667	0.836230409951184	0.4476632956236039	0.8962984904675374	0.6010517905459897	0.8913661706401954	0.8209231285116987	0.8769642197832377	1.0	0	0.0	0.0006968164386761067	8
3040	0.014632095704881937	0.005710178976495055	0.002350880017962729	0.9714557329006416	-1	0	0	0.25	2	0.8888888888888888	8	0.6111111111111112	0.7777777777777778	9	7	1	0	0	0.2222222222222222	2	9	11	0.0	0	0.5212358644405667	0.8340425263740839	0.4476632956236039	0.9015751374809157	0.6010517905459897	0.8921024508327553	0.8209231285116987	0.8787451643531782	0	0	0.0	0.002350880017962729	10
2551	0.01422649896523981	0.005452991697813672	0.0023759071163054124	0.9715214632073168	-1	0	0	0.25	2	0.8888888888888888	8	0.6111111111111112	0.7777777777777778	9	7	1	0	0	0.2222222222222222	2	9	11	0.0	0	0.5212358644405667	0.8619690526181438	0.4476632956236039	0.9166534666862041	0.20399958457120898	0.9133401743003665	0.8209231285116987	0.8997870447662979	0	0	0.0	0.0023759071163054124	26
4686	0.01673851007591553	0.00468625173002942	0.002489507431436221	0.9734454053226236	-1	0	0	0.25	2	0.8888888888888888	8	0.6111111111111112	0.7777777777777778	9	7	1	0	0	0.2222222222222222	2	9	11	0.0	0	0.5212358644405667	0.8510634445625505	0.4476632956236039	0.9015751374809157	0.6010517905459897	0.8921024508327553	0.771719536423678	0.8832326358441933	0	0	0.0	0.002489507431436221	11
40	0.002824934705385314	0.001906969298674172	-0.0019048681623557947	0.9797253903229036	-1	0	0	0.5	1	1.0	1	1.0	1.0	2	1	0	0	0	0.3333333333333333	3	1	3	0.0	0	0.39064518148605964	0.5207134545148394	0.49208377906453793	0.8055810644729692	0.14702051528756996	0.5174975170687695	0.8195851047255072	0.6282748103299773	0	0	0.0	-0.00019048681623557947	90
3695	0.01744675038184034	0.004754615561632341	0.002571873068291836	0.9725189410941975	-1	0	0	0.25	2	0.8888888888888888	8	0.6111111111111112	0.7777777777777778	9	7	1	0	0	0.2222222222222222	2	9	11	0.0	0	0.5212358644405667	0.8548107368669099	0.4476632956236039	0.9015751374809157	0.6010517905459897	0.8921024508327553	0.771719536423678	0.8842557757249584	0	0	0.0	0.002571873068291836	30
4250	0.014237900150997459	0.002809781471018317	-0.0012489283065918193	0.9728841240508389	-1	0	0	0.25	2	0.8888888888888888	8	0.6111111111111112	0.7777777777777778	9	7	1	0	0	0.2222222222222222	2	9	11	0.0	0	0.5212358644405667	0.837404860240438	0.4476632956236039	0.9015751374809157	0.6010517905459897	0.8921024508327553	0.8209231285116987	0.8796123529119206	0	0	0.0	-0.00012489283065918194	0
2023	0.014498074882352142	0.005702154953147425	0.0015773838179869153	0.9715818616010705	-1	0	0	0.25	2	0.8888888888888888	8	0.6111111111111112	0.7777777777777778	9	7	1	0	0	0.2222222222222222	2	9	11	0.0	0	0.5212358644405667	0.8340425263740839	0.4476632956236039	0.8962984904675374	0.6010517905459897	0.8921024508327553	0.8209231285116987	0.876666670493423	0	0	0.0	0.0015773838179869153	30
4091	0.013659133615526403	0.005047723427208745	0.001582813709665163	0.9725268333592566	-1	0	0	0.3333333333333333	3	0.7272727272727273	8	0.43333333333333335	0.6363636363636364	10	7	2	0	0	0.3	3	10	13	0.0	0.5	0.5334994804206532	0.7699208227757086	0.4408258953687779	0.891410696581582	0.6010517905459897	0.8877699951092602	0.8086531205905071	0.857386783108198	0	0	0.0	0.001582813709665163	9
440	0.0021530048553634715	0.0018690293304785078	-0.0018680972526795394	0.9764052295618016	-1	0	0	0.6666666666666666	2	0.5	1	0.6666666666666666	0.5	2	1	1	1	0	0.6666666666666666	2	3	4	0.2	0	0.5576583026535925	0.6676309983477722	0.4557013318697103	0.7628514118514141	0.5778782632346716	0.8794915854779409	0.6783037227995355	0.7832142707890793	1.0	0	0.0	-0.00018680972526795395	18
792	0.0027767827273459745	0.0027402853467993734	-0.002714201585243639	0.9837952097780515	-1	0	0	0.5	1	1.0	1	1.0	0	0	0	2	1	0	0.3333333333333333	1	3	3	0.125	0	0	0	0	0	0	0	0	0	0	0	0	-0.1	0
4581	0.017485230521140833	0.004665140864698752	0.002734611338989557	0.973354493510326	-1	0	0	0.25	2	0.8888888888888888	8	0.6111111111111112	0.7777777777777778	9	7	1	0	0	0.2222222222222222	2	9	11	0.0	0	0.5212358644405667	0.8510634445625505	0.4476632956236039	0.9015751374809157	0.6010517905459897	0.8921024508327553	0.771719536423678	0.8832326358441933	0	0	0.0	0.002734611338989557	15
4013	0.017886413940033475	0.004292747221841128	0.0027046813902263955	0.9730082745913131	-1	0	0	0.25	2	0.8888888888888888	8	0.6111111111111112	0.7777777777777778	9	7	1	0	0	0.2222222222222222	2	9	11	0.0	0	0.5212358644405667	0.8510634445625505	0.4476632956236039	0.9015751374809157	0.6010517905459897	0.8921024508327553	0.771719536423678	0.8832326358441933	0	0	0.0	0.0027046813902263955	24
3559	0.01557837456729018	0.00907843437106522	-0.0008330058305833771	0.9760182639063592	-1	0	0	0.3333333333333333	2	0.8571428571428571	6	0.6428571428571429	0.7142857142857143	7	5	1	0	0	0.2857142857142857	2	7	9	0.0	0	0.5212358644405667	0.8647667308426975	0.4476632956236039	0.910741994847756	0.6010517905459897	0.8947832397732206	0.771719536423678	0.8915090348369129	0	0	0.0	-8.330058305833771e-05	6
1638	0.014424712988619146	0.005348013678483159	0.002452771610108601	0.9713036583743294	-1	0	0	0.25	2	0.8888888888888888	8	0.6111111111111112	0.7777777777777778	9	7	1	0	0	0.2222222222222222	2	9	11	0.0	0	0.5212358644405667	0.8319661099154284	0.4476632956236039	0.8963657400657363	0.6010517905459897	0.8916789022686441	0.8209231285116987	0.8759948998923746	0	0	0.0	0.002452771610108601	35
2976	0.014498779940216365	0.005924845212735691	0.0027388197232353383	0.9718347464850101	-1	0	0	0.25	2	0.8888888888888888	8	0.6111111111111112	0.7777777777777778	9	7	1	0	0	0.2222222222222222	2	9	11	0.0	0	0.5212358644405667	0.8340425263740839	0.4476632956236039	0.9015751374809157	0.6010517905459897	0.8921024508327553	0.8209231285116987	0.8787451643531782	0	0	0.0	0.0027388197232353383	24
1851	0.014678971146706557	0.005671269946220185	0.0012497576939904116	0.9720567078241343	-1	0	0	0.25	2	0.8888888888888888	8	0.6111111111111112	0.7777777777777778	9	7	1	0	0	0.2222222222222222	2	9	11	0.0	0	0.5212358644405667	0.8340425263740839	0.4476632956236039	0.8962984904675374	0.6010517905459897	0.8921024508327553	0.8209231285116987	0.876666670493423	0	0	0.0	0.0012497576939904116	45
4454	0.017063961620452428	0.005010801876153854	0.002552839654905011	0.9739497787552293	-1	0	0	0.25	2	0.8888888888888888	8	0.6111111111111112	0.7777777777777778	9	7	1	0	0	0.2222222222222222	2	9	11	0.0	0	0.5212358644405667	0.8510634445625505	0.4476632956236039	0.9015751374809157	0.6010517905459897	0.8921024508327553	0.771719536423678	0.8832326358441933	0	0	0.0	0.002552839654905011	18
66	0.03797359458029324	0.005621116096962977	-0.005222680872264819	0.9310765743683934	-1	0	0	0.1	1	1.0	13	0.35714285714285715	0.7692307692307693	11	10	3	4	0	0.8571428571428571	6	7	15	0.4444444444444444	0.3076923076923077	0.2729485464674759	0.9581190407660672	0.794491163022686	0.8027696174192925	0.5102266469011087	0.9258681410614341	0.9067875168759076	0.9131650526086429	0.2727272727272727	0.18181818181818182	0.0	-0.0005222680872264819	14
3069	0.012726311201762845	0.003567147318630889	-0.0002601636246221817	0.9733373463190199	-1	0	0	0.3	3	0.7692307692307693	10	0.5769230769230769	0.7692307692307693	11	10	3	0	0	0.15384615384615385	2	13	15	0.0	0	0.5212358644405667	0.8210566515499409	0.4476632956236039	0.8996349505598201	0.6010517905459897	0.8901891092932547	0.7391281642590839	0.8739624313993647	0	0	0.0	-2.601636246221817e-05	0
4909	0.014276695559858917	0.002892518735717066	-0.002783441112565172	0.9759889484212422	-1	0	0	0.25	2	0.8888888888888888	8	0.6111111111111112	0.7777777777777778	9	7	1	0	0	0.2222222222222222	2	9	11	0.0	0	0.6800113117196637	0.8771074813088194	0.3663903606643712	0.927014463616095	0.6010517905459897	0.9243978039989544	0.9247663858122898	0.9118869051311977	0	0	0.0	-0.00027834411125651716	0
3875	0.016612758205226175	0.0040868122161456496	0.0032718499311063473	0.9732375007471069	-1	0	0	0.25	2	0.8888888888888888	8	0.6111111111111112	0.7777777777777778	8	7	2	0	0	0.2222222222222222	2	9	11	0.0	0	0.5212358644405667	0.8519459114135859	0.4528784496586802	0.9179381846848891	0.40252568755859935	0.8954346330434123	0.7689495003650552	0.8912945617284568	0	0	0.0	0.0032718499311063473	137
1938	0.01444574795377855	0.005506491382943303	0.001547715503302594	0.9709459921117822	-1	0	0	0.25	2	0.8888888888888888	8	0.6111111111111112	0.7777777777777778	9	7	1	0	0	0.2222222222222222	2	9	11	0.0	0	0.5212358644405667	0.8340425263740839	0.4476632956236039	0.8963657400657363	0.6010517905459897	0.8921024508327553	0.8209231285116987	0.8766927518841844	0	0	0.0	0.001547715503302594	23
3779	0.018554595448488788	0.005286631327884083	0.0001615239182407913	0.9756145665755463	-1	0	0	0.25	2	0.8888888888888888	8	0.6111111111111112	0.7777777777777778	9	7	1	0	0	0.2222222222222222	2	9	11	0.0	0	0.5212358644405667	0.8510634445625505	0.4476632956236039	0.9025045636028289	0.6010517905459897	0.909769225123493	0.8536730810868149	0.8902259963580236	0	0	0.0	0.0001615239182407913	8
1595	0.012274281205012547	0.0065978832566413745	0.0011483235248895326	0.9733267034259623	-1	0	0	0.42857142857142855	3	0.625	5	0.47619047619047616	0.625	7	5	2	2	0	0.42857142857142855	3	7	10	0.3333333333333333	0.6666666666666666	0.5212358644405667	0.840356044024732	0.45809360369375646	0.9041135687612011	0.6010517905459897	0.8915711533362456	0.8209231285116987	0.8812011012408169	0.5714285714285714	0.14285714285714285	0.0	0.0011483235248895326	48
3051	0.01400423222711842	0.005665489059430549	0.0024205578058681043	0.9709769251799281	-1	0	0	0.25	2	0.8888888888888888	8	0.6111111111111112	0.7777777777777778	9	7	1	0	0	0.2222222222222222	2	9	11	0.0	0	0.5212358644405667	0.8340425263740839	0.4476632956236039	0.9015751374809157	0.6010517905459897	0.8921024508327553	0.8209231285116987	0.8787451643531782	0	0	0.0	0.0024205578058681043	16
1968	0.013051006936916642	0.002858842578874404	-0.0026786511501885953	0.9756546134261247	-1	0	0	0.3333333333333333	2	0.8571428571428571	6	0.6428571428571429	0.7142857142857143	7	5	1	0	0	0.2857142857142857	2	7	9	0.0	0	0.7867918357559734	0.8463191912949597	0.14082504794543027	0.9321338645273671	0.20399958457120898	0.8465891950559868	0.9482244695728346	0.8819837637688484	0	0	0.0	-0.0002678651150188595	1
4805	0.01706741329884739	0.004821762487369645	0.0029543969884831137	0.9734528226662646	-1	0	0	0.25	2	0.8888888888888888	8	0.6111111111111112	0.7777777777777778	9	7	1	0	0	0.2222222222222222	2	9	11	0.0	0	0.5212358644405667	0.8548107368669099	0.4476632956236039	0.9015751374809157	0.6010517905459897	0.8921024508327553	0.771719536423678	0.8842557757249584	0	0	0.0	0.0029543969884831137	46
2799	0.014165571936370214	0.005190578704988235	0.0022876433107028317	0.971800842118271	-1	0	0	0.25	2	0.8888888888888888	8	0.6111111111111112	0.7777777777777778	9	7	1	0	0	0.2222222222222222	2	9	11	0.0	0	0.5212358644405667	0.8380847568061295	0.4476632956236039	0.9015751374809157	0.6010517905459897	0.8921024508327553	0.8209231285116987	0.8797887982301749	0	0	0.0	0.0022876433107028317	17
3584	0.01406954346832936	0.005615238924454375	0.002258068025383513	0.9721356137313008	-1	0	0	0.25	2	0.8888888888888888	8	0.6111111111111112	0.7777777777777778	9	7	1	0	0	0.2222222222222222	2	9	11	0.0	0	0.5212358644405667	0.8340425263740839	0.4476632956236039	0.9015751374809157	0.6010517905459897	0.8921024508327553	0.8209231285116987	0.8787451643531782	0	0	0.0	0.002258068025383513	18
423	0.0024439795604130642	0.0020146245203450067	-0.002014400968957446	0.980039717930978	-1	0	0	0.5	1	1.0	1	1.0	1.0	2	1	0	1	0	0.3333333333333333	1	3	3	0.3333333333333333	0	0.7083893911147253	0.9341106760807396	0.8738549419563159	0.7637678301762495	0.5791481541851621	0.8601753557745961	0.9097854479788955	0.8676805811993871	1.0	0.5	0.0	-0.0002014400968957446	15
637	0.0019771308586367465	0.0018858357357437647	-0.0018854968004858	0.9793375332446348	-1	0	0	0.6666666666666666	2	0.5	1	0.6666666666666666	0.5	2	1	1	0	0	0.6666666666666666	2	3	4	0.0	0	0.41989317123054215	0.6650281731831593	0.6532851365964604	0.8865744480236444	0.4298829045503011	0.928417215027261	0.8778880678116628	0.8542348424462888	0	0	0.0	-0.00018854968004858	11
4631	0.016938382630018865	0.004434395279326653	0.0026986821287875557	0.9729484217245364	-1	0	0	0.25	2	0.8888888888888888	8	0.6111111111111112	0.7777777777777778	9	7	1	0	0	0.2222222222222222	2	9	11	0.0	0	0.5212358644405667	0.8048765103558431	0.4476632956236039	0.9023589597076754	0.6010517905459897	0.8921024508327553	0.771719536423678	0.8718843237835863	0	0	0.0	0.0026986821287875557	34
1408	0.011453539957684717	0.004040599056684908	-0.0004439519601303531	0.9752141164125899	-1	0	0	0.2	2	0.9230769230769231	12	0.5357142857142857	0.9230769230769231	14	12	0	0	0	0.14285714285714285	2	14	15	0.0	0	0.5212358644405667	0.8251962730433144	0.45809360369375646	0.9043658171306003	0.40252568755859935	0.9055810362245709	0.8209231285116987	0.8828636341285397	0	0	0.0	-4.439519601303531e-05	46
1553	0.011322073004284896	0.00399251934440606	-0.000656286380575433	0.9753962227845621	-1	0	0	0.2	2	0.9230769230769231	12	0.5357142857142857	0.9230769230769231	14	12	0	0	0	0.14285714285714285	2	14	15	0.0	0	0.5212358644405667	0.8023636449595999	0.4528784496586802	0.888368649821368	0.40252568755859935	0.8889235989745348	0.7827948239614428	0.8643270121400941	0	0	0.0	-6.56286380575433e-05	13
4927	0.017739382899353992	0.004080065053452563	0.0027688788357384687	0.9731540314325953	-1	0	0	0.25	2	0.8888888888888888	8	0.6111111111111112	0.7777777777777778	9	7	1	0	0	0.2222222222222222	2	9	11	0.0	0	0.5212358644405667	0.8548107368669099	0.4476632956236039	0.9015751374809157	0.6010517905459897	0.8921024508327553	0.771719536423678	0.8842557757249584	0	0	0.0	0.0027688788357384687	39
675	0.0016968173931846335	0.0015264050269211185	-0.0015263984419804223	0.9780200169627128	-1	0	0	0.5	1	1.0	1	1.0	1.0	1	1	1	1	0	0.3333333333333333	1	3	3	0.16666666666666666	0	0.4432275407188427	0.5	0.9961740297147248	0.5	0.7608228716100692	0.5	0.9059964372843519	0.5	1.0	1.0	0.0	-0.00015263984419804224	1
3906	0.002735667760441309	0.0026158051277700082	-0.002615532411280094	0.9753922134777455	-1	0	0	0.75	3	0.5	2	0.6666666666666666	0.25	3	1	2	2	0	1.0	3	3	6	0.3333333333333333	0.6666666666666666	0.5457630964007396	0.9003736376038255	0.4661286398870246	0.9201396193301914	0.6010517905459897	0.9036574804545499	0.9449894615718973	0.9084390619557724	0.6666666666666666	0.3333333333333333	0.0	-0.0002615532411280094	2
2950	0.014431781828858074	0.0055607748197947565	0.0030139552345968008	0.9704890130272166	-1	0	0	0.25	2	0.8888888888888888	8	0.6111111111111112	0.7777777777777778	9	7	1	0	0	0.2222222222222222	2	9	11	0.0	0	0.5212358644405667	0.8340425263740839	0.4476632956236039	0.9015751374809157	0.6010517905459897	0.8921024508327553	0.8209231285116987	0.8787451643531782	0	0	0.0	0.0030139552345968008	106
1183	0.016922744386783425	0.002722468231859325	-0.0017450286199885172	0.9774560742530847	-1	0	0	0.2222222222222222	2	0.9090909090909091	10	0.5416666666666666	0.9090909090909091	12	10	0	0	0	0.16666666666666666	2	12	13	0.0	0	0.5212358644405667	0.7248013976954368	0.45809360369375646	0.8466138705157764	0.6010517905459897	0.7988635651415541	0.708539549447254	0.7944508385610723	0	0	0.0	-0.0001745028619988517	3
1325	0.030435970854960078	0.006631813664599595	-0.0006630199565106873	0.7277924974103769	-1	0	0	0.2	2	0.9230769230769231	12	0.5357142857142857	0.9230769230769231	14	12	0	0	0	0.14285714285714285	2	14	15	0.0	0	0.5212358644405667	0.8020970379209753	0.47556109138720914	0.7361362554896159	0.3873360172883691	0.9049907474319456	0.7866611479280415	0.8263239632449638	0	0	0.0	-6.630199565106873e-05	21
1527	0.01327714834699707	0.004203136309325622	-0.00021313896626565435	0.978114471696602	-1	0	0	0.2	2	0.9230769230769231	12	0.5357142857142857	0.9230769230769231	14	12	0	0	0	0.14285714285714285	2	14	15	0.0	0	0.5212358644405667	0.8023636449595999	0.45809360369375646	0.8816877830979081	0.40252568755859935	0.8889235989745348	0.7329913873149818	0.8617393758378376	0	0	0.0	-2.1313896626565435e-05	5
1085	0.011404569542824048	0.0024569060330652116	-0.001631484480215732	0.9778234380970505	-1	0	0	0.2	2	0.9230769230769231	12	0.5357142857142857	0.9230769230769231	14	12	0	0	0	0.14285714285714285	2	14	15	0.0	0	0.7445684777464757	0.897242740255165	0.15373846440023947	0.8953551211845404	0.6010517905459897	0.9094626254485838	0.947043580837871	0.9008673052657422	0	0	0.0	-0.00016314844802157321	9
3006	0.014566107878926718	0.005674828681863738	0.0029245777737808313	0.971433726068058	-1	0	0	0.25	2	0.8888888888888888	8	0.6111111111111112	0.7777777777777778	9	7	1	0	0	0.2222222222222222	2	9	11	0.0	0	0.5212358644405667	0.8340425263740839	0.4476632956236039	0.9015751374809157	0.6010517905459897	0.8921024508327553	0.8209231285116987	0.8787451643531782	0	0	0.0	0.0029245777737808313	12
1584	0.011167525170965772	0.0017976930229470843	-0.0017944627091837125	0.9793066556549096	-1	0	0	0.2	2	0.9230769230769231	12	0.5357142857142857	0.9230769230769231	14	12	0	0	0	0.14285714285714285	2	14	15	0.0	0	0.5212358644405667	0.8023636449595999	0.4568959677553142	0.8915580397188178	0.40252568755859935	0.8889235989745348	0.7848167743878689	0.8655951216483561	0	0	0.0	-0.00017944627091837125	5
3853	0.013725471593093787	0.0052865294533797225	0.0023778727641778244	0.9716345507865606	-1	0	0	0.25	2	0.8888888888888888	8	0.6111111111111112	0.7777777777777778	9	7	1	0	0	0.2222222222222222	2	9	11	0.0	0	0.5212358644405667	0.8340425263740839	0.4476632956236039	0.9015751374809157	0.6010517905459897	0.8921024508327553	0.8209231285116987	0.8787451643531782	0	0	0.0	0.0023778727641778244	7
1705	0.011228097739493686	0.003864495192099271	-0.0007475504254658713	0.9760962485589191	-1	0	0	0.2	2	0.9230769230769231	12	0.5357142857142857	0.9230769230769231	14	12	0	0	0	0.14285714285714285	2	14	15	0.0	0	0.5212358644405667	0.7995877963853025	0.4528784496586802	0.888368649821368	0.41293013097850634	0.8865795926315436	0.7827948239614428	0.862718889264902	0	0	0.0	-7.475504254658713e-05	19
2155	0.014673084568497204	0.005649640017310052	0.0027064094910590193	0.9714456153566187	-1	0	0	0.25	2	0.8888888888888888	8	0.6111111111111112	0.7777777777777778	9	7	1	0	0	0.2222222222222222	2	9	11	0.0	0	0.5212358644405667	0.8340425263740839	0.4476632956236039	0.9015751374809157	0.6010517905459897	0.8921024508327553	0.8209231285116987	0.8787451643531782	0	0	0.0	0.0027064094910590193	134
4950	0.017294331125039742	0.004008366608980695	0.002510053364406267	0.9726106157501667	-1	0	0	0.25	2	0.8888888888888888	8	0.6111111111111112	0.7777777777777778	9	7	1	0	0	0.2222222222222222	2	9	11	0.0	0	0.5212358644405667	0.8548107368669099	0.4476632956236039	0.9015751374809157	0.6010517905459897	0.8921024508327553	0.771719536423678	0.8842557757249584	0	0	0.0	0.002510053364406267	16
2647	0.014300025342977503	0.005416041971738792	0.0026224702903050886	0.9707154191932997	-1	0	0	0.25	2	0.8888888888888888	8	0.6111111111111112	0.7777777777777778	9	7	1	0	0	0.2222222222222222	2	9	11	0.0	0	0.5212358644405667	0.8340425263740839	0.4476632956236039	0.9015751374809157	0.6010517905459897	0.8921024508327553	0.8209231285116987	0.8787451643531782	0	0	0.0	0.0026224702903050886	59
1650	0.011046514802530915	0.004302410842278262	-0.0009183026489487843	0.9769301474385433	-1	0	0	0.2	2	0.9230769230769231	12	0.5357142857142857	0.9230769230769231	14	12	0	0	0	0.14285714285714285	2	14	15	0.0	0	0.5212358644405667	0.8015661475374074	0.4528784496586802	0.9230098948608696	0.6010517905459897	0.9027252035468178	0.7876159371972296	0.8845237347436233	0	0	0.0	-9.183026489487843e-05	8
3278	0.0017676790375318148	0.0017118436987326442	-0.0017098176252612778	0.9833601899835108	-1	0	0	1.0	1	0	0	1.0	0	1	0	0	0	0	0.5	2	1	2	0.0	0	0	0	0	0	0	0	0	0	0	0	0	-0.00017098176252612778	1
3052	0.014341407619729548	0.00553748886760645	0.0026284919256488876	0.9712802392532444	-1	0	0	0.25	2	0.8888888888888888	8	0.6111111111111112	0.7777777777777778	9	7	1	0	0	0.2222222222222222	2	9	11	0.0	0	0.5212358644405667	0.8340425263740839	0.4476632956236039	0.9015751374809157	0.6010517905459897	0.8921024508327553	0.8209231285116987	0.8787451643531782	0	0	0.0	0.0026284919256488876	41
4943	0.016332816910059632	0.003956924900815285	0.0026666404535188536	0.9727652135465541	-1	0	0	0.25	2	0.8888888888888888	8	0.6111111111111112	0.7777777777777778	8	7	2	0	0	0.2222222222222222	2	9	11	0.0	0	0.5212358644405667	0.8519459114135859	0.4528784496586802	0.9179381846848891	0.40252568755859935	0.8954346330434123	0.7689495003650552	0.8912945617284568	0	0	0.0	0.0026666404535188536	35
3865	0.017670428529112284	0.005030507664862019	0.003473183920786107	0.9734179455561669	-1	0	0	0.25	2	0.8888888888888888	8	0.6111111111111112	0.7777777777777778	9	7	1	0	0	0.2222222222222222	2	9	11	0.0	0	0.5212358644405667	0.8510634445625505	0.4476632956236039	0.9015751374809157	0.6010517905459897	0.8921024508327553	0.771719536423678	0.8832326358441933	0	0	0.0	0.003473183920786107	132
554	0.002442421105540021	0.002398820866622441	-0.00239698867154128	0.9814737749121478	-1	0	0	0	0	0	0	1.0	0	0	0	0	1	0	1.0	1	1	1	0.25	0	0	0	0	0	0	0	0	0	0	0	0	-0.1	0
44	0.021948315125974775	0.005788549519713546	-0.004714879757693652	0.957098954805694	-1	0.25	1	0.4	4	0.6923076923076923	9	0.35714285714285715	0.5384615384615384	9	7	5	2	0	0.8571428571428571	7	6	15	0.16666666666666666	0	0.6060285205849272	0.9399031406661237	0.5840973996682585	0.810746412608357	0.6282136466377871	0.937582491148792	0.9016997272907346	0.9092667986354853	0.5555555555555556	0.3333333333333333	0.0	-0.0004714879757693652	21
4224	0.017667634277468303	0.005110893522014694	0.002557425552344556	0.9735548809121275	-1	0	0	0.25	2	0.8888888888888888	8	0.6111111111111112	0.7777777777777778	9	7	1	0	0	0.2222222222222222	2	9	11	0.0	0	0.5212358644405667	0.8410383947094412	0.4476632956236039	0.9015751374809157	0.6010517905459897	0.8921024508327553	0.771719536423678	0.8805597068670173	0	0	0.0	0.002557425552344556	27
1414	0.012921288776579337	0.007556728360541757	-0.00023017132641223222	0.9729388176368381	-1	0	0	0.42857142857142855	3	0.625	5	0.47619047619047616	0.625	7	5	2	2	0	0.42857142857142855	3	7	10	0.3333333333333333	0.6666666666666666	0.5457630964007396	0.864530431518249	0.38338300607745873	0.918014709499559	0.20399958457120898	0.8958429535542848	0.9253928460930103	0.8947613225561788	0.5714285714285714	0.2857142857142857	0.0	-2.301713264122322e-05	27
4780	0.017865845149407894	0.004806672741112616	0.0024305227779199954	0.9728055708395573	-1	0	0	0.25	2	0.8888888888888888	8	0.6111111111111112	0.7777777777777778	9	7	1	0	0	0.2222222222222222	2	9	11	0.0	0	0.5212358644405667	0.8821976581346637	0.4476632956236039	0.9037274688422285	0.6010517905459897	0.8921024508327553	0.771719536423678	0.8929961260654959	0	0	0.0	0.0024305227779199954	9
1519	0.013251605086376751	0.007200547014155492	0.00024906797992751636	0.9731024283006094	-1	0	0	0.42857142857142855	3	0.625	5	0.47619047619047616	0.625	7	5	2	2	0	0.42857142857142855	3	7	10	0.3333333333333333	0.6666666666666666	0.5457630964007396	0.8495299669763583	0.38338300607745873	0.9167439328126132	0.6010517905459897	0.9119477204621864	0.9161454879959805	0.8962119530981953	0.5714285714285714	0.14285714285714285	0.0	0.00024906797992751636	55
4138	0.01758445494589377	0.004743757663343291	0.0027614186936399253	0.9733220640416707	-1	0	0	0.25	2	0.8888888888888888	8	0.6111111111111112	0.7777777777777778	9	7	1	0	0	0.2222222222222222	2	9	11	0.0	0	0.5212358644405667	0.8510634445625505	0.4476632956236039	0.9015751374809157	0.6010517905459897	0.8921024508327553	0.771719536423678	0.8832326358441933	0	0	0.0	0.0027614186936399253	12
3826	0.017780567813102957	0.004638505381212781	0.003217911768538481	0.9734342727908611	-1	0	0	0.25	2	0.8888888888888888	8	0.6111111111111112	0.7777777777777778	9	7	1	0	0	0.2222222222222222	2	9	11	0.0	0	0.5212358644405667	0.8510634445625505	0.4476632956236039	0.9015751374809157	0.6010517905459897	0.8921024508327553	0.771719536423678	0.8832326358441933	0	0	0.0	0.003217911768538481	47
2348	0.014944935037657633	0.005325547856637034	0.0020141475367049977	0.9715222680006204	-1	0	0	0.25	2	0.8888888888888888	8	0.6111111111111112	0.7777777777777778	9	7	1	0	0	0.2222222222222222	2	9	11	0.0	0	0.5212358644405667	0.8319661099154284	0.4476632956236039	0.8962984904675374	0.6861455650698537	0.9462290374035227	0.8209231285116987	0.9009695991835461	0	0	0.0	0.0020141475367049977	28
2292	0.014183931425562964	0.004987035100392388	0.0025558049116664802	0.9700329103986541	-1	0	0	0.25	2	0.8888888888888888	8	0.6111111111111112	0.7777777777777778	8	7	2	0	0	0.2222222222222222	2	9	11	0.0	0	0.5212358644405667	0.8354304914818593	0.4528784496586802	0.9179381846848891	0.40252568755859935	0.8954346330434123	0.7827948239614428	0.8871801802109397	0	0	0.0	0.0025558049116664802	45
444	0.00727934616947393	0.0034519712631009597	-0.0034519267974509704	0.9714840803666795	-1	0	0	0.3333333333333333	2	0.6666666666666666	4	0.4	0.3333333333333333	2	2	5	2	0	0.8	5	4	8	0.14285714285714285	0.4	0.29703593542500384	0.5745661161475412	0.5270062885282891	0.8312363862404711	0.6069599247770643	0.9620208511584114	0.9138461111190757	0.8467030590910419	0.75	0	0.0	-0.00034519267974509704	2
255	0.024175938698837784	0.0051934785881224575	-0.005176540748755066	0.9827312251178707	-1	0	0	0.5	5	0.46153846153846156	6	0.3333333333333333	0.3076923076923077	9	4	5	3	0	0.5555555555555556	9	5	15	0.3333333333333333	0	0.68857335012685	0.8467815161246214	0.8195867129084684	0.9549051949549412	0.4432352986396732	0.8850764588665005	0.8548971369929939	0.9061870868792253	0.1111111111111111	0.2222222222222222	0.0	-0.0005176540748755066	6
284	0.0024923759674774586	0.0019911183605192907	-0.001991076921770091	0.9797176283659118	-1	0	0	0.5	1	1.0	1	1.0	1.0	2	1	0	0	0	0.3333333333333333	1	3	3	0.0	0	0.5725857934829669	0.7847529518558791	0.5789297977573785	0.7147924581932322	0.7431485093163341	0.5440712395069512	0.769349640548814	0.689196829230268	0	0	0.0	-0.00019910769217700909	18
2133	0.014457342752655354	0.004931546265389221	0.0019332969017515351	0.9712913430969019	-1	0	0	0.25	2	0.8888888888888888	8	0.6111111111111112	0.7777777777777778	8	7	2	0	0	0.2222222222222222	2	9	11	0.0	0	0.5212358644405667	0.8321146438792356	0.4528784496586802	0.911705890623481	0.41293013097850634	0.890814965449635	0.7827948239614428	0.8819966476983402	0	0	0.0	0.0019332969017515351	50
221	0.024769392427582488	0.005894848747189968	-0.005859034963380147	0.9588636454035357	-1	0	0	0.2	2	0.8461538461538461	11	0.4166666666666667	0.5384615384615384	7	7	7	2	0	1.0	6	6	15	0.1111111111111111	0.16666666666666666	0.373182735001287	0.9442708764773144	0.7874658643654352	0.8794606879514639	0.4696249243259934	0.9307455519417218	0.8700035488766782	0.922142094991803	0.5714285714285714	0.2857142857142857	0.0	-0.0005859034963380148	7
4917	0.01726116018951771	0.005126775753190506	0.003056826962463157	0.9737109578479609	-1	0	0	0.25	2	0.8888888888888888	8	0.6111111111111112	0.7777777777777778	9	7	1	0	0	0.2222222222222222	2	9	11	0.0	0	0.5212358644405667	0.8815295348734864	0.4476632956236039	0.9166534666862041	0.20399958457120898	0.893314888757608	0.771719536423678	0.8981276464676405	0	0	0.0	0.003056826962463157	33
4788	0.017540975235869807	0.004608548736019643	0.0030865435250207974	0.9736804577204498	-1	0	0	0.25	2	0.8888888888888888	8	0.6111111111111112	0.7777777777777778	9	7	1	0	0	0.2222222222222222	2	9	11	0.0	0	0.5212358644405667	0.8548107368669099	0.4476632956236039	0.9015751374809157	0.6010517905459897	0.8921024508327553	0.771719536423678	0.8842557757249584	0	0	0.0	0.0030865435250207974	50
3027	0.014244442021818461	0.005656935711187415	0.002635569101909596	0.9703250701991609	-1	0	0	0.25	2	0.8888888888888888	8	0.6111111111111112	0.7777777777777778	9	7	1	0	0	0.2222222222222222	2	9	11	0.0	0	0.5212358644405667	0.8340425263740839	0.4476632956236039	0.9015751374809157	0.6010517905459897	0.8921024508327553	0.8209231285116987	0.8787451643531782	0	0	0.0	0.002635569101909596	32
1327	0.011021190286223987	0.0036915260772698573	-0.0004997224337298647	0.9753997836708305	-1	0	0	0.2	2	0.9230769230769231	12	0.5357142857142857	0.9230769230769231	14	12	0	0	0	0.14285714285714285	2	14	15	0.0	0	0.5212358644405667	0.8023636449595999	0.4528784496586802	0.888368649821368	0.40252568755859935	0.8889235989745348	0.7827948239614428	0.8643270121400941	0	0	0.0	-4.997224337298647e-05	44
89	0.016495443827277013	0.0034311872574871857	-0.0034210925116242765	0.9860652144986061	-1	0	0	0.2	2	0.9230769230769231	12	0.5357142857142857	0.6923076923076923	11	9	3	2	0	0.14285714285714285	2	14	15	0.25	0	0.68857335012685	0.8555223027446666	0.6502023860948727	0.9554782102675851	0.4432352986396732	0.7583219825314838	0.829499744232216	0.8803877661984422	0.6363636363636364	0.18181818181818182	0.0	-0.00034210925116242766	14
3435	0.014368016674314353	0.0054018081659972725	0.0024089070608427424	0.9712094449958119	-1	0	0	0.25	2	0.8888888888888888	8	0.6111111111111112	0.7777777777777778	9	7	1	0	0	0.2222222222222222	2	9	11	0.0	0	0.5212358644405667	0.8340425263740839	0.4476632956236039	0.9015751374809157	0.6010517905459897	0.8921024508327553	0.8209231285116987	0.8787451643531782	0	0	0.0	0.0024089070608427424	10
5024	0.002630805711844224	0.0024961975913254317	-0.002492326078027657	0.9736606978622463	-1	0	0	0.5	2	0.6666666666666666	2	0.8333333333333334	0.3333333333333333	3	1	1	0	0	0.6666666666666666	2	3	5	0.0	0	1.0	0.9382073339545569	0.4476632956236039	0.8670546608598465	0.6010517905459897	0.9040077225300212	0.9318540082387984	0.9071486750583502	0	0	0.0	-0.0002492326078027657	1
563	0.0017924874967837584	0.0016398757288571637	-0.00163985955783711	0.9793960272274305	-1	0	0	0.5	1	1.0	1	1.0	1.0	1	1	1	1	0	0.3333333333333333	1	3	3	0.16666666666666666	0	0.4088983173655166	0.5	0.4270679623055109	0.5	0.7181623352381565	0.5	0.8048678604389299	0.5	1.0	1.0	0.0	-0.000163985955783711	71
1467	0.01102735807812841	0.003660726649935567	-0.0005342236474724375	0.9755060216243819	-1	0	0	0.2	2	0.9230769230769231	12	0.5357142857142857	0.9230769230769231	14	12	0	0	0	0.14285714285714285	2	14	15	0.0	0	0.5212358644405667	0.8023636449595999	0.4528784496586802	0.888368649821368	0.40252568755859935	0.8889235989745348	0.7827948239614428	0.8643270121400941	0	0	0.0	-5.342236474724375e-05	34
857	0.0017940298685699034	0.0015952664259253917	-0.001595208837445264	0.9785471565824803	-1	0	0	0.5	1	1.0	1	1.0	1.0	1	1	1	1	0	0.3333333333333333	1	3	3	0.16666666666666666	0	0.4088983173655166	0.5	0.4270679623055109	0.5	0.7181623352381565	0.5	0.8048678604389299	0.5	1.0	1.0	0.0	-0.00015952088374452642	18
814	0.011335060095244476	0.0024217482667989935	-0.0015995085994349935	0.9776184282103232	-1	0	0	0.2	2	0.9230769230769231	12	0.5357142857142857	0.9230769230769231	14	12	0	0	0	0.14285714285714285	2	14	15	0.0	0	0.7445684777464757	0.89440606373837	0.15373846440023947	0.8953551211845404	0.6010517905459897	0.9122467509231121	0.947043580837871	0.9009831177763118	0	0	0.0	-0.00015995085994349934	18
4271	0.017609320604292593	0.004378741827227054	0.002343154850032191	0.9738889017522445	-1	0	0	0.25	2	0.8888888888888888	8	0.6111111111111112	0.7777777777777778	9	7	1	0	0	0.2222222222222222	2	9	11	0.0	0	0.5212358644405667	0.8510634445625505	0.4476632956236039	0.9015751374809157	0.6010517905459897	0.8921024508327553	0.771719536423678	0.8832326358441933	0	0	0.0	0.002343154850032191	17
1665	0.012892968884823953	0.007426668573499616	0.00015983266430737714	0.9731510998018933	-1	0	0	0.42857142857142855	3	0.625	5	0.47619047619047616	0.625	7	5	2	2	0	0.42857142857142855	3	7	10	0.3333333333333333	0.6666666666666666	0.5457630964007396	0.8644674845957767	0.38338300607745873	0.9167439328126132	0.6010517905459897	0.9119477204621864	0.9253928460930103	0.899933605629055	0.5714285714285714	0.14285714285714285	0.0	0.00015983266430737714	38
4935	0.017171774424868773	0.0043286166559968	0.002449717995036289	0.9733710787057053	-1	0	0	0.25	2	0.8888888888888888	8	0.6111111111111112	0.7777777777777778	9	7	1	0	0	0.2222222222222222	2	9	11	0.0	0	0.5212358644405667	0.8510634445625505	0.4476632956236039	0.9015751374809157	0.6010517905459897	0.8921024508327553	0.771719536423678	0.8832326358441933	0	0	0.0	0.002449717995036289	14
3488	0.0196407988225392	0.004917193687787272	-0.003850471168531081	0.9704093840864755	-1	0	0	0.25	2	0.8888888888888888	8	0.6111111111111112	0.7777777777777778	9	7	1	0	0	0.2222222222222222	2	9	11	0.0	0	0.5875789600516069	0.8560463232903853	0.4476632956236039	0.9015751374809157	0.6010517905459897	0.8921024508327553	0.8755778724438603	0.8845961911567195	0	0	0.0	-0.0003850471168531081	1
344	0.0036941533838828044	0.0028325533893275236	-0.0028299760675659104	0.9806246868754362	-1	0.5	1	0.6666666666666666	4	0.5	3	0.5	0.3333333333333333	4	2	3	0	0	1.0	4	4	8	0.0	0.5	0.5771757503850349	0.834504141382572	0.4817280909293853	0.925632485107282	0.5698730298413057	0.8984559653765184	0.8339256251598205	0.8915344608226944	0	0	0.0	-0.00028299760675659104	7
3666	0.017215489772142687	0.004660650407620518	0.002663256886198719	0.9729789365846	-1	0	0	0.25	2	0.8888888888888888	8	0.6111111111111112	0.7777777777777778	9	7	1	0	0	0.2222222222222222	2	9	11	0.0	0	0.5212358644405667	0.8510634445625505	0.4476632956236039	0.9015751374809157	0.6010517905459897	0.8921024508327553	0.771719536423678	0.8832326358441933	0	0	0.0	0.002663256886198719	12
4673	0.018069690166758853	0.005409451517680069	0.003308794739394497	0.9736369512625039	-1	0	0	0.25	2	0.8888888888888888	8	0.6111111111111112	0.7777777777777778	9	7	1	0	0	0.2222222222222222	2	9	11	0.0	0	0.5212358644405667	0.8510634445625505	0.4476632956236039	0.9015751374809157	0.6010517905459897	0.8921024508327553	0.771719536423678	0.8832326358441933	0	0	0.0	0.003308794739394497	46
4373	0.019299336044870833	0.0036407200263225336	-0.0030928393786417217	0.9769459343590389	-1	0	0	0.25	2	0.8888888888888888	8	0.6111111111111112	0.7777777777777778	9	7	1	0	0	0.2222222222222222	2	9	11	0.0	0	0.42296135104311394	0.8021973212118123	0.4476632956236039	0.9015751374809157	0.6010517905459897	0.8921024508327553	0.771719536423678	0.8709192561800757	0	0	0.0	-0.00030928393786417216	1
2104	0.014297113729833276	0.005277039000796731	0.0012053793188672494	0.9721061151889561	-1	0	0	0.25	2	0.9	9	0.4444444444444444	0.8	10	8	1	0	0	0.3333333333333333	3	9	12	0.0	0	0.5334994804206532	0.8205973728123103	0.4528784496586802	0.9343887152258669	0.6010517905459897	0.9073030526560014	0.8038833807257092	0.8959079371043015	0	0	0.0	0.0012053793188672494	4
3599	0.01740434757312127	0.004749472071560672	0.0028335886291116154	0.9734454704893554	-1	0	0	0.25	2	0.8888888888888888	8	0.6111111111111112	0.7777777777777778	9	7	1	0	0	0.2222222222222222	2	9	11	0.0	0	0.5212358644405667	0.876413619862671	0.4476632956236039	0.9166534666862041	0.20399958457120898	0.893314888757608	0.771719536423678	0.8966513864629453	0	0	0.0	0.0028335886291116154	17
4864	0.017449321870967458	0.004591060331750592	0.0026361960314014495	0.9725971604903445	-1	0	0	0.25	2	0.8888888888888888	8	0.6111111111111112	0.7777777777777778	9	7	1	0	0	0.2222222222222222	2	9	11	0.0	0	0.5212358644405667	0.8510634445625505	0.4476632956236039	0.9015751374809157	0.6010517905459897	0.8921024508327553	0.771719536423678	0.8832326358441933	0	0	0.0	0.0026361960314014495	13
4477	0.0177230965217639	0.004796982333024248	0.002997393446023834	0.9732321642638289	-1	0	0	0.25	2	0.8888888888888888	8	0.6111111111111112	0.7777777777777778	9	7	1	0	0	0.2222222222222222	2	9	11	0.0	0	0.5212358644405667	0.8510634445625505	0.4476632956236039	0.9015751374809157	0.6010517905459897	0.8921024508327553	0.771719536423678	0.8832326358441933	0	0	0.0	0.002997393446023834	82
3539	0.017861049303547632	0.004894009506010136	0.003049271303689847	0.9738061969073265	-1	0	0	0.25	2	0.8888888888888888	8	0.6111111111111112	0.7777777777777778	9	7	1	0	0	0.2222222222222222	2	9	11	0.0	0	0.5212358644405667	0.8510634445625505	0.4476632956236039	0.9015751374809157	0.6010517905459897	0.909769225123493	0.8536730810868149	0.8898829006211764	0	0	0.0	0.003049271303689847	49
4667	0.017190739866567942	0.004541245253320763	0.0024034503468994073	0.97287065190997	-1	0	0	0.25	2	0.8888888888888888	8	0.6111111111111112	0.7777777777777778	9	7	1	0	0	0.2222222222222222	2	9	11	0.0	0	0.5212358644405667	0.8510634445625505	0.4476632956236039	0.9015751374809157	0.6010517905459897	0.8921024508327553	0.771719536423678	0.8832326358441933	0	0	0.0	0.0024034503468994073	11
3728	0.017215128375507448	0.004398887214854889	0.002536513732419215	0.9734689842827736	-1	0	0	0.25	2	0.8888888888888888	8	0.6111111111111112	0.7777777777777778	9	7	1	0	0	0.2222222222222222	2	9	11	0.0	0	0.5212358644405667	0.8510634445625505	0.4476632956236039	0.9015751374809157	0.6010517905459897	0.8921024508327553	0.771719536423678	0.8832326358441933	0	0	0.0	0.002536513732419215	21
808	0.0016849712461906622	0.0015220392756794706	-0.001522032784803258	0.9778833519597453	-1	0	0	0.5	1	1.0	1	1.0	1.0	1	1	1	1	0	0.3333333333333333	1	3	3	0.16666666666666666	0	0.4432275407188427	0.5	0.9961740297147248	0.5	0.7608228716100692	0.5	0.9059964372843519	0.5	1.0	1.0	0.0	-0.0001522032784803258	6
3659	0.019488336678740503	0.004539684154924713	-0.0002367749209138436	0.9835112303845108	-1	0	0	0.3	3	0.7692307692307693	10	0.625	0.6923076923076923	12	9	2	0	0	0.16666666666666666	2	12	15	0.0	0	0.5212358644405667	0.7818103301421212	0.4528784496586802	0.8910548456802203	0.6010517905459897	0.9004443509829261	0.7689495003650552	0.8652961874553186	0	0	0.0	-2.3677492091384358e-05	6
4816	0.01704088062857239	0.00449758581528915	0.0025847567006900677	0.9736793365486486	-1	0	0	0.25	2	0.8888888888888888	8	0.6111111111111112	0.7777777777777778	9	7	1	0	0	0.2222222222222222	2	9	11	0.0	0	0.5212358644405667	0.8510634445625505	0.4476632956236039	0.9037274688422285	0.6010517905459897	0.8921024508327553	0.771719536423678	0.8840720785776174	0	0	0.0	0.0025847567006900677	15
2795	0.013980809904701382	0.004448826169919348	0.002429037657070641	0.9708343275686225	-1	0	0	0.25	2	0.8888888888888888	8	0.6111111111111112	0.7777777777777778	8	7	2	0	0	0.2222222222222222	2	9	11	0.0	0	0.5212358644405667	0.8354304914818593	0.4528784496586802	0.9179381846848891	0.40252568755859935	0.8954346330434123	0.7827948239614428	0.8871801802109397	0	0	0.0	0.002429037657070641	23
4916	0.012166309144010266	0.002128656523569632	-0.0005967872916094352	0.9781549674540531	-1	0	0	0.2	2	0.9230769230769231	12	0.4166666666666667	0.8461538461538461	13	11	1	0	0	0.25	3	12	15	0.0	0	0.5457630964007396	0.8447928934677202	0.15373846440023947	0.9012970254459418	0.6010517905459897	0.9065013085911572	0.9247663858122898	0.8868771397078666	0	0	0.0	-5.967872916094352e-05	2
768	0.0025921344313586795	0.0025268996988949497	-0.0025267932430612997	0.9804496515894373	-1	0	0	0.6666666666666666	2	0.5	1	0.6666666666666666	0.5	3	1	0	0	0	0.6666666666666666	2	3	4	0.0	0	0.48847146885185005	0.8189489086056803	0.7399362333747233	0.8522880169040633	0.23316719751306653	0.907933628621846	0.9219177248800197	0.864149181477544	0	0	0.0	-0.00025267932430613	4
2178	0.014806224119513916	0.00575648407002	0.0017726033052509085	0.9720429873416647	-1	0	0	0.25	2	0.8888888888888888	8	0.6111111111111112	0.7777777777777778	9	7	1	0	0	0.2222222222222222	2	9	11	0.0	0	0.5212358644405667	0.8340425263740839	0.4476632956236039	0.8962984904675374	0.6010517905459897	0.8921024508327553	0.8209231285116987	0.876666670493423	0	0	0.0	0.0017726033052509085	24
446	0.0024577155760010143	0.001992995728365166	-0.001992911759556379	0.9800120462892933	-1	0	0	0.5	1	1.0	1	1.0	1.0	2	1	0	0	0	0.3333333333333333	1	3	3	0.0	0	0.5725857934829669	0.7847529518558791	0.5789297977573785	0.7147924581932322	0.7431485093163341	0.5440712395069512	0.769349640548814	0.689196829230268	0	0	0.0	-0.0001992911759556379	10
4320	0.01778588287403417	0.004741427013810585	0.0032146712193839005	0.9730101713219332	-1	0	0	0.25	2	0.8888888888888888	8	0.6111111111111112	0.7777777777777778	9	7	1	0	0	0.2222222222222222	2	9	11	0.0	0	0.5212358644405667	0.8548107368669099	0.4476632956236039	0.9015751374809157	0.6010517905459897	0.8921024508327553	0.771719536423678	0.8842557757249584	0	0	0.0	0.0032146712193839005	60
175	0.005425217011948353	0.004036052931375132	-0.00401073851414903	0.9731867971044331	-1	0.5	1	0.7142857142857143	5	0.375	3	0.625	0.25	6	2	3	1	0	1.0	4	4	10	0.16666666666666666	0.3333333333333333	0.5763815742750527	0.8513205881546978	0.39751480714592313	0.9181346962012326	0.5509223499230643	0.8823900401696652	0.8582637016071838	0.8868714468028576	1.0	0.16666666666666666	0.0	-0.00040107385141490294	20
1014	0.011283760676129524	0.003677303021729345	-0.0009447227948273247	0.9761884553054099	-1	0	0	0.2	2	0.9230769230769231	12	0.5357142857142857	0.9230769230769231	14	12	0	0	0	0.14285714285714285	2	14	15	0.0	0	0.5212358644405667	0.7995877963853025	0.4528784496586802	0.888368649821368	0.40252568755859935	0.8889235989745348	0.7827948239614428	0.8636449177885678	0	0	0.0	-9.447227948273246e-05	9
1598	0.012829473920388752	0.006851518846514196	0.0011208802744973176	0.9718208936781966	-1	0	0	0.375	3	0.6666666666666666	6	0.5238095238095238	0.5555555555555556	7	5	3	2	0	0.42857142857142855	3	7	11	0.25	0.5	0.5457630964007396	0.8495299669763583	0.38338300607745873	0.9167439328126132	0.6010517905459897	0.9119477204621864	0.9161454879959805	0.8962119530981953	0.5714285714285714	0.2857142857142857	0.0	0.0011208802744973176	25
1068	0.01109153075989952	0.002528456357188063	-0.001902027466440503	0.9778996682613076	-1	0	0	0.2	2	0.9230769230769231	12	0.5357142857142857	0.9230769230769231	14	12	0	0	0	0.14285714285714285	2	14	15	0.0	0	0.7445684777464757	0.9018711228065598	0.15373846440023947	0.8953551211845404	0.6010517905459897	0.9122467509231121	0.947043580837871	0.9033842740590162	0	0	0.0	-0.0001902027466440503	4
3687	0.022180625003838855	0.0023050299360881836	-0.0008050799433690661	0.9697331929207301	-1	0	0	0.2	2	0.9230769230769231	12	0.5357142857142857	0.9230769230769231	14	12	0	0	0	0.14285714285714285	2	14	15	0.0	0	0.5212358644405667	0.8178551786203113	0.4528784496586802	0.9214517668705643	0.6010517905459897	0.9077780235806941	0.7689495003650552	0.8893029461493429	0	0	0.0	-8.050799433690662e-05	5
2635	0.013367097277727811	0.0049658384857976185	0.0010367841923666766	0.9718470953779859	-1	0	0	0.375	3	0.7	7	0.4444444444444444	0.7	9	7	2	1	0	0.3333333333333333	3	9	12	0.16666666666666666	0.6666666666666666	0.5212358644405667	0.836230409951184	0.4476632956236039	0.8962984904675374	0.6010517905459897	0.8913661706401954	0.8209231285116987	0.8769642197832377	1.0	0	0.0	0.0010367841923666766	5
2349	0.014836041165640135	0.004284959136187778	0.0016878442575098598	0.971115997076959	-1	0	0	0.25	2	0.8888888888888888	8	0.6111111111111112	0.7777777777777778	8	7	2	0	0	0.2222222222222222	2	9	11	0.0	0	0.5212358644405667	0.8354304914818593	0.4528784496586802	0.9134367282914493	0.40252568755859935	0.8954346330434123	0.7827948239614428	0.885219749525935	0	0	0.0	0.0016878442575098598	21
2159	0.014814443301345834	0.005450941040431036	0.0021418042475803817	0.9714914184257909	-1	0	0	0.25	2	0.8888888888888888	8	0.6111111111111112	0.7777777777777778	9	7	1	0	0	0.2222222222222222	2	9	11	0.0	0	0.5212358644405667	0.8319661099154284	0.4476632956236039	0.8963657400657363	0.6010517905459897	0.8916789022686441	0.8209231285116987	0.8759948998923746	0	0	0.0	0.0021418042475803817	15
1370	0.01137363257964433	0.003774045533667391	-0.0007780745102823788	0.9756759229049808	-1	0	0	0.2	2	0.9230769230769231	12	0.5357142857142857	0.9230769230769231	14	12	0	0	0	0.14285714285714285	2	14	15	0.0	0	0.5212358644405667	0.7995877963853025	0.4528784496586802	0.888368649821368	0.40252568755859935	0.8889235989745348	0.7827948239614428	0.8636449177885678	0	0	0.0	-7.780745102823788e-05	9
858	0.011071099433771003	0.0025425814805784507	-0.0015311982111656146	0.9776414341321185	-1	0	0	0.2	2	0.9230769230769231	12	0.5357142857142857	0.9230769230769231	14	12	0	0	0	0.14285714285714285	2	14	15	0.0	0	0.7445684777464757	0.897242740255165	0.15373846440023947	0.8953551211845404	0.6010517905459897	0.9122467509231121	0.947043580837871	0.9018834130523544	0	0	0.0	-0.00015311982111656147	19
4854	0.017210125057565438	0.0046586275192142205	0.002519626394636932	0.9731344639885477	-1	0	0	0.25	2	0.8888888888888888	8	0.6111111111111112	0.7777777777777778	9	7	1	0	0	0.2222222222222222	2	9	11	0.0	0	0.5212358644405667	0.8510634445625505	0.4476632956236039	0.9015751374809157	0.6010517905459897	0.8921024508327553	0.771719536423678	0.8832326358441933	0	0	0.0	0.002519626394636932	20
4073	0.013923492749870887	0.004839852140955152	0.002513023029958122	0.9714661769831938	-1	0	0	0.25	2	0.8888888888888888	8	0.6111111111111112	0.7777777777777778	8	7	2	0	0	0.2222222222222222	2	9	11	0.0	0	0.5212358644405667	0.8354304914818593	0.4528784496586802	0.9179381846848891	0.40252568755859935	0.8954346330434123	0.7827948239614428	0.8871801802109397	0	0	0.0	0.002513023029958122	15
1972	0.014534848825975291	0.005219573576140821	0.0020963479927998776	0.9714866410281602	-1	0	0	0.25	2	0.8888888888888888	8	0.6111111111111112	0.7777777777777778	9	7	1	0	0	0.2222222222222222	2	9	11	0.0	0	0.5212358644405667	0.8319661099154284	0.4476632956236039	0.8964554800872734	0.6010517905459897	0.8916789022686441	0.8209231285116987	0.8760298888655218	0	0	0.0	0.0020963479927998776	73
3583	0.014225024619538187	0.00544670612450714	0.0022952562326064765	0.9704736189697208	-1	0	0	0.25	2	0.8888888888888888	8	0.6111111111111112	0.7777777777777778	9	7	1	0	0	0.2222222222222222	2	9	11	0.0	0	0.5212358644405667	0.8340425263740839	0.4476632956236039	0.9015751374809157	0.6010517905459897	0.8921024508327553	0.8209231285116987	0.8787451643531782	0	0	0.0	0.0022952562326064765	19
1323	0.013644520375001055	0.0022957945307612447	-0.001914557546960123	0.9800651805346863	-1	0	0	0.2	2	0.9230769230769231	12	0.5357142857142857	0.9230769230769231	14	12	0	0	0	0.14285714285714285	2	14	15	0.0	0	0.5212358644405667	0.8048602052757942	0.4528784496586802	0.888368649821368	0.40252568755859935	0.8891523417355567	0.7799283028137952	0.8650344399084411	0	0	0.0	-0.0001914557546960123	1
3962	0.017264547538711858	0.004773048758441774	0.002461327561730873	0.9736277030549676	-1	0	0	0.25	2	0.8888888888888888	8	0.6111111111111112	0.7777777777777778	9	7	1	0	0	0.2222222222222222	2	9	11	0.0	0	0.5212358644405667	0.8510634445625505	0.4476632956236039	0.9015751374809157	0.6010517905459897	0.8921024508327553	0.771719536423678	0.8832326358441933	0	0	0.0	0.002461327561730873	19
3472	0.01749624171535019	0.005100371934796131	0.003090106798475005	0.9738313730539323	-1	0	0	0.25	2	0.8888888888888888	8	0.6111111111111112	0.7777777777777778	9	7	1	0	0	0.2222222222222222	2	9	11	0.0	0	0.5212358644405667	0.8510634445625505	0.4476632956236039	0.9015751374809157	0.6010517905459897	0.8921024508327553	0.771719536423678	0.8832326358441933	0	0	0.0	0.003090106798475005	63
1387	0.011350526047021733	0.0038813972082458108	-0.0006396831058752688	0.9756895838820862	-1	0	0	0.2	2	0.9230769230769231	12	0.5357142857142857	0.9230769230769231	14	12	0	0	0	0.14285714285714285	2	14	15	0.0	0	0.5212358644405667	0.8023636449595999	0.4528784496586802	0.888368649821368	0.40252568755859935	0.8889235989745348	0.7827948239614428	0.8643270121400941	0	0	0.0	-6.396831058752688e-05	2
1997	0.014374745272511837	0.005251245491932529	0.0017697999243322462	0.9724010826399172	-1	0	0	0.25	2	0.8888888888888888	8	0.6111111111111112	0.7777777777777778	9	7	1	0	0	0.2222222222222222	2	9	11	0.0	0	0.5212358644405667	0.8319661099154284	0.4476632956236039	0.8957139407228144	0.6010517905459897	0.8916789022686441	0.8209231285116987	0.8757413160148761	0	0	0.0	0.0017697999243322462	58
4800	0.017713520667351778	0.005982666415491698	-0.00047953635301384724	0.9751420155052155	-1	0	0	0.25	2	0.8888888888888888	8	0.6111111111111112	0.7777777777777778	9	7	1	0	0	0.2222222222222222	2	9	11	0.0	0	0.5212358644405667	0.8548107368669099	0.4476632956236039	0.904724125236493	0.6010517905459897	0.8921024508327553	0.7760950301016613	0.8854784118510793	0	0	0.0	-4.795363530138472e-05	7
198	0.0025968491479202685	0.0024422177296643277	-0.0024391361837224628	0.9849222609624976	-1	0	0	0.75	3	0.3333333333333333	1	0.5555555555555556	0.3333333333333333	4	1	0	0	0	1.0	3	3	5	0.0	1.0	0.47874072768597503	0.788995744762018	0.6059188552321073	0.7344384333249444	0.6423923697793053	0.6603078923015148	0.6557889366862422	0.7311115742304298	0	0	0.0	-0.00024391361837224627	31
2319	0.01440164056811565	0.005572725169828639	0.00198750134019548	0.9719061398584564	-1	0	0	0.25	2	0.8888888888888888	8	0.6111111111111112	0.7777777777777778	9	7	1	0	0	0.2222222222222222	2	9	11	0.0	0	0.5212358644405667	0.8319661099154284	0.4476632956236039	0.8964554800872734	0.6010517905459897	0.8916789022686441	0.8209231285116987	0.8760298888655218	0	0	0.0	0.00198750134019548	13
1331	0.011131972354717856	0.0039058258451586812	-0.0005238886078382021	0.9755194216352352	-1	0	0	0.2	2	0.9230769230769231	12	0.5357142857142857	0.9230769230769231	14	12	0	0	0	0.14285714285714285	2	14	15	0.0	0	0.5212358644405667	0.8023636449595999	0.4528784496586802	0.888368649821368	0.4217659507880892	0.883916274496338	0.7827948239614428	0.8623708796051145	0	0	0.0	-5.238886078382021e-05	19
3954	0.0026241582555725056	0.002588201698347127	-0.00258815247889393	0.9759175008550013	-1	0	0	0.5	2	0.6666666666666666	2	0.8333333333333334	0.3333333333333333	3	1	1	0	0	0.6666666666666666	2	3	5	0.0	0	0.7029568976139757	0.9134173208352003	0.4476632956236039	0.9582001970231006	0.6861455650698537	0.9281890639823416	0.9505445032142209	0.9359852155088111	0	0	0.0	-0.000258815247889393	0
449	0.0017200830578347742	0.0016668420528284076	-0.001666787046157716	0.9852357564371804	-1	0	0	1.0	1	0	0	1.0	0	1	0	0	1	0	0.5	1	2	2	0.3333333333333333	0	0	0	0	0	0	0	0	0	0	0	0	-0.0001666787046157716	32
2492	0.014419655079371246	0.005244740882242369	0.0014270511935772833	0.9719835722578369	-1	0	0	0.25	2	0.8888888888888888	8	0.6111111111111112	0.7777777777777778	9	7	1	1	0	0.2222222222222222	2	9	11	0.25	0	0.5212358644405667	0.8319661099154284	0.4476632956236039	0.8962984904675374	0.6010517905459897	0.8913661706401954	0.8209231285116987	0.8758515329885196	1.0	0	0.0	0.0014270511935772833	18
819	0.002329760308796356	0.0022690862251173735	-0.0022642036548123725	0.9806322870950542	-1	0	0	1.0	2	0.0	0	0.75	0	2	0	0	0	0	1.0	2	2	3	0.0	0	0	0	0	0	0	0	0	0	0	0	0	-0.00022642036548123725	3
26	0.03751950467024333	0.0050897832439297675	-0.004632847235734298	0.9303897769513072	-1	0	0	0.2	2	0.9230769230769231	12	0.25	0.6923076923076923	11	9	3	2	0	0.6	10	6	15	0.25	0	0.293876706079516	0.9358173597781221	0.5807972457415209	0.9277539818387529	0.6807223658518737	0.9570734196772205	0.935309984427512	0.9415261204439334	0.5454545454545454	0.2727272727272727	0.0	-0.0004632847235734298	7
24	0.025552961941037584	0.011895376781488904	-0.011753055366135901	0.6129609640165212	-1	0	0	0.3	3	0.8461538461538461	11	0.5357142857142857	0.8461538461538461	14	11	0	0	0	0.14285714285714285	14	2	15	0.0	0.15384615384615385	0.5486462453362911	0.9061864443839273	0.549893315976155	0.8651608474194978	0.4571647445089095	0.9138595766481374	0.8089539125890655	0.8968609009455787	0	0	0.0	-0.0011753055366135901	16
2539	0.014645809719713439	0.005163968543359185	0.0016980298935557834	0.9724646488137852	-1	0	0	0.375	3	0.7	7	0.6	0.7	10	7	1	0	0	0.2	2	10	12	0.0	0	0.5334994804206532	0.8205973728123103	0.4528784496586802	0.9343887152258669	0.7142354007236332	0.9452626133730383	0.8042238094883128	0.9122818546821282	0	0	0.0	0.0016980298935557834	6
1575	0.013431045348959865	0.00416884710684117	-0.001151939192024699	0.9750415747837606	-1	0	0	0.3	3	0.7692307692307693	10	0.5769230769230769	0.7692307692307693	13	10	1	0	0	0.15384615384615385	2	13	15	0.0	0	0.5212358644405667	0.7582248586336727	0.45809360369375646	0.8879807189375264	0.6010517905459897	0.8945555152436474	0.7391281642590839	0.8561651776617969	0	0	0.0	-0.0001151939192024699	6
3041	0.014359940678445277	0.00561408775778237	0.0026443573887715323	0.9714939334964998	-1	0	0	0.25	2	0.8888888888888888	8	0.6111111111111112	0.7777777777777778	9	7	1	0	0	0.2222222222222222	2	9	11	0.0	0	0.5212358644405667	0.8340425263740839	0.4476632956236039	0.9015751374809157	0.6010517905459897	0.8921024508327553	0.8209231285116987	0.8787451643531782	0	0	0.0	0.0026443573887715323	47
3978	0.017540656804214752	0.004723003407748545	0.002717545800216357	0.972888979820008	-1	0	0	0.25	2	0.8888888888888888	8	0.6111111111111112	0.7777777777777778	9	7	1	0	0	0.2222222222222222	2	9	11	0.0	0	0.5212358644405667	0.8510634445625505	0.4476632956236039	0.9015751374809157	0.6010517905459897	0.8921024508327553	0.771719536423678	0.8832326358441933	0	0	0.0	0.002717545800216357	14
531	0.0024618938302763678	0.002358452107009547	-0.002358293858726616	0.979472176030409	-1	0	0	0.5	1	1.0	1	1.0	1.0	2	1	0	1	0	0.3333333333333333	1	3	3	0.3333333333333333	0	0.4237475903820237	0.7217660494970304	0.7297472212310476	0.9348849692693385	0.8276355924686373	0.6610836831214387	0.8985207367794961	0.806674458785948	1.0	0	0.0	-0.00023582938587266158	5
3319	0.013937806431886406	0.005376594101622116	0.002525910734305041	0.9711135019291808	-1	0	0	0.25	2	0.8888888888888888	8	0.6111111111111112	0.7777777777777778	9	7	1	0	0	0.2222222222222222	2	9	11	0.0	0	0.5212358644405667	0.8340425263740839	0.4476632956236039	0.9015751374809157	0.6010517905459897	0.8921024508327553	0.8209231285116987	0.8787451643531782	0	0	0.0	0.002525910734305041	30
2269	0.014457732491301218	0.0043165121039063685	0.001921140131590195	0.9718779459998323	-1	0	0	0.25	2	0.8888888888888888	8	0.6111111111111112	0.7777777777777778	8	7	2	0	0	0.2222222222222222	2	9	11	0.0	0	0.5212358644405667	0.8354304914818593	0.4528784496586802	0.9134367282914493	0.40252568755859935	0.8954346330434123	0.7827948239614428	0.885219749525935	0	0	0.0	0.001921140131590195	19
2512	0.014742453981956331	0.005632125370105274	0.0026708985759162328	0.9705842619447514	-1	0	0	0.25	2	0.8888888888888888	8	0.6111111111111112	0.7777777777777778	9	7	1	0	0	0.2222222222222222	2	9	11	0.0	0	0.5212358644405667	0.8340425263740839	0.4476632956236039	0.9015751374809157	0.6010517905459897	0.8921024508327553	0.8209231285116987	0.8787451643531782	0	0	0.0	0.0026708985759162328	75
203	0.0030894593195541762	0.002416042285153028	-0.002413494775358917	0.9769753831216771	-1	0	0	0.5	1	1.0	1	1.0	1.0	2	1	0	1	0	0.3333333333333333	1	3	3	0.3333333333333333	0	0.33340516048703933	0.8510179807187875	0.5863482982578823	0.9464712793142531	0.8862144197408964	0.7516964226181407	0.93121626887119	0.8707496690141511	1.0	0.5	0.0	-0.00024134947753589169	28
1746	0.01334381501099661	0.002612956725965825	-0.002008754046420781	0.9742295979766429	-1	0	0	0.3	3	0.7692307692307693	10	0.26785714285714285	0.7692307692307693	13	10	1	1	0	0.875	8	7	15	0.3333333333333333	0.25	0.6295980345427374	0.8105050032739235	0.16177350059350765	0.906693858894242	0.6010517905459897	0.9218187985602098	0.8209231285116987	0.8874389934707768	1.0	0.15384615384615385	0.0	-0.0002008754046420781	2
2999	0.0108710659789584	0.005333722290031972	-0.004381516512891371	0.9718445404819588	-1	0	0	0.3333333333333333	2	0.8333333333333334	5	0.6666666666666666	0.6666666666666666	6	4	1	0	0	0.3333333333333333	2	6	8	0.0	0	0.5587061190091163	0.892245648278543	0.44886093156204615	0.8393903179054228	0.6010517905459897	0.8435998359998155	0.7881636586082377	0.8602797589489785	0	0	0.0	-0.0004381516512891371	0
3386	0.011485111280841048	0.0022852683880644747	-0.001012092509525035	0.9787723126648882	-1	0	0	0.2	2	0.9166666666666666	11	0.5833333333333334	0.8333333333333334	12	10	1	0	0	0.16666666666666666	2	12	14	0.0	0	0.6128872040602017	0.8296305551799936	0.26006441253230533	0.8979444367074592	0.6010517905459897	0.9066751665392329	0.9283910800159789	0.8818881661925553	0	0	0.0	-0.0001012092509525035	0
3815	0.0017794472535355426	0.001725366909421841	-0.001723282185957569	0.9833013429604098	-1	0	0	1.0	1	0	0	1.0	0	1	0	0	0	0	0.5	2	1	2	0.0	0	0	0	0	0	0	0	0	0	0	0	0	-0.00017232821859575691	3
4638	0.017962241870377742	0.00425664158566724	0.0029167175535405854	0.9729600806303716	-1	0	0	0.25	2	0.8888888888888888	8	0.6111111111111112	0.7777777777777778	9	7	1	0	0	0.2222222222222222	2	9	11	0.0	0	0.5212358644405667	0.8510634445625505	0.4476632956236039	0.9015751374809157	0.6010517905459897	0.8921024508327553	0.771719536423678	0.8832326358441933	0	0	0.0	0.0029167175535405854	63
2203	0.017634175905403893	0.0034276215436808972	-0.0026443663511433045	0.9762365530113507	-1	0	0	0.25	2	0.8888888888888888	8	0.6111111111111112	0.7777777777777778	9	7	1	0	0	0.2222222222222222	2	9	11	0.0	0	0.5457630964007396	0.9056794158844096	0.4476632956236039	0.9152091903869081	0.20399958457120898	0.893314888757608	0.9442648222194564	0.9051098427504269	0	0	0.0	-0.00026443663511433043	3
1321	0.011574551768929622	0.004029546540620497	-0.000498231395181043	0.9753920476903679	-1	0	0	0.2	2	0.9230769230769231	12	0.5357142857142857	0.9230769230769231	14	12	0	0	0	0.14285714285714285	2	14	15	0.0	0	0.5212358644405667	0.8023636449595999	0.4528784496586802	0.888368649821368	0.40252568755859935	0.8889235989745348	0.7827948239614428	0.8643270121400941	0	0	0.0	-4.98231395181043e-05	51
141	0.008346918724443108	0.004372972319369193	-0.004346733652211347	0.9264463728768288	-1	0	0	0.6	6	0.25	3	0.5833333333333334	0.16666666666666666	3	2	10	6	0	0.6666666666666666	6	4	14	0.2608695652173913	0	0.6485334814750555	0.9060333557875255	0.6599824652114835	0.9055123575921318	0.548412816043381	0.8839048678862942	0.8216123437804571	0.898927944749121	0.3333333333333333	0.6666666666666666	0.0	-0.0004346733652211347	17
3608	0.013616451030730852	0.004197879037215825	-0.0035623822202229	0.9757116491204992	-1	0	0	0.25	2	0.8888888888888888	8	0.6111111111111112	0.7777777777777778	9	7	1	0	0	0.2222222222222222	2	9	11	0.0	0	0.6800113117196637	0.8697902206749363	0.3663903606643712	0.927014463616095	0.6010517905459897	0.9243978039989544	0.9247663858122898	0.9100972902681632	0	0	0.0	-0.00035623822202229	1
3448	0.013992579939946173	0.005513024596310725	0.002778202171049835	0.9715038589438186	-1	0	0	0.25	2	0.8888888888888888	8	0.6111111111111112	0.7777777777777778	9	7	1	0	0	0.2222222222222222	2	9	11	0.0	0	0.5212358644405667	0.8340425263740839	0.4476632956236039	0.9015751374809157	0.6010517905459897	0.8921024508327553	0.8209231285116987	0.8787451643531782	0	0	0.0	0.002778202171049835	23
3340	0.01735194033938544	0.004874775283995803	0.002305821416943933	0.9738787600229445	-1	0	0	0.25	2	0.8888888888888888	8	0.6111111111111112	0.7777777777777778	9	7	1	0	0	0.2222222222222222	2	9	11	0.0	0	0.5212358644405667	0.8510634445625505	0.4476632956236039	0.9015751374809157	0.6010517905459897	0.8921024508327553	0.771719536423678	0.8832326358441933	0	0	0.0	0.002305821416943933	12
1205	0.01110888358448659	0.0038024166395644594	-0.00040742823459782564	0.9751991095798606	-1	0	0	0.2	2	0.9230769230769231	12	0.5357142857142857	0.9230769230769231	14	12	0	0	0	0.14285714285714285	2	14	15	0.0	0	0.5212358644405667	0.8023636449595999	0.4528784496586802	0.888368649821368	0.40252568755859935	0.8889235989745348	0.7827948239614428	0.8643270121400941	0	0	0.0	-4.0742823459782564e-05	75
3330	0.017267486183106504	0.004535529841772717	0.002878429246461025	0.973181930168759	-1	0	0	0.25	2	0.8888888888888888	8	0.6111111111111112	0.7777777777777778	9	7	1	0	0	0.2222222222222222	2	9	11	0.0	0	0.5212358644405667	0.8510634445625505	0.4476632956236039	0.9015751374809157	0.6010517905459897	0.8921024508327553	0.771719536423678	0.8832326358441933	0	0	0.0	0.002878429246461025	22
1868	0.0141108276982729	0.004513667109571005	0.0007154186997429665	0.9726447785677605	-1	0	0	0.3333333333333333	3	0.7272727272727273	8	0.3611111111111111	0.7272727272727273	9	8	3	2	0	0.4444444444444444	4	9	13	0.2222222222222222	0.5	0.5212358644405667	0.8319661099154284	0.4476632956236039	0.8962984904675374	0.6010517905459897	0.890942183688694	0.8209231285116987	0.8756930156444355	0.5555555555555556	0	0.0	0.0007154186997429665	4
3582	0.014322027056337786	0.005556979936935658	0.002709616772286278	0.9702133364799466	-1	0	0	0.25	2	0.8888888888888888	8	0.6111111111111112	0.7777777777777778	9	7	1	0	0	0.2222222222222222	2	9	11	0.0	0	0.5212358644405667	0.8340425263740839	0.4476632956236039	0.9015751374809157	0.6010517905459897	0.8921024508327553	0.8209231285116987	0.8787451643531782	0	0	0.0	0.002709616772286278	30
1028	0.011249387371463117	0.002434434661067812	-0.0014786412236566504	0.9794278884834808	-1	0	0	0.2	2	0.9230769230769231	12	0.5357142857142857	0.9230769230769231	14	12	0	0	0	0.14285714285714285	2	14	15	0.0	0	0.6377608490606577	0.8223197627498342	0.15373846440023947	0.8953551211845404	0.6010517905459897	0.9122467509231121	0.9384253838157922	0.8815012960955954	0	0	0.0	-0.00014786412236566504	18
447	0.0032115370883002833	0.002568457757770206	-0.002566372488802254	0.976664508094944	-1	0	0	0.5	1	1.0	1	1.0	1.0	2	1	0	1	0	0.3333333333333333	1	3	3	0.3333333333333333	0	0.33340516048703933	0.8510179807187875	0.6062961114392846	0.9557229003680697	0.8862144197408964	0.7516964226181407	0.9355149550516559	0.8780504016037864	1.0	0.5	0.0	-0.0002566372488802254	8
3658	0.014658270955111945	0.005488620752854727	0.0026319733216495634	0.9716141197444523	-1	0	0	0.25	2	0.8888888888888888	8	0.6111111111111112	0.7777777777777778	9	7	1	0	0	0.2222222222222222	2	9	11	0.0	0	0.5212358644405667	0.8340425263740839	0.4476632956236039	0.9015751374809157	0.6010517905459897	0.8921024508327553	0.8209231285116987	0.8787451643531782	0	0	0.0	0.0026319733216495634	10
4735	0.017695868094479286	0.005424297271544862	0.0027346816994240136	0.9737546013036457	-1	0	0	0.25	2	0.8888888888888888	8	0.6111111111111112	0.7777777777777778	9	7	1	0	0	0.2222222222222222	2	9	11	0.0	0	0.5212358644405667	0.8510634445625505	0.4476632956236039	0.9015751374809157	0.6010517905459897	0.8921024508327553	0.771719536423678	0.8832326358441933	0	0	0.0	0.0027346816994240136	37
138	0.0020331321231631173	0.001946788348882477	-0.0019467063859388946	0.9840774886518583	-1	0	0	1.0	2	0.0	0	0.75	0	2	0	0	1	0	1.0	2	2	3	0.5	0	0	0	0	0	0	0	0	0	0	0	0	-0.00019467063859388947	40
2243	0.017693836276217925	0.004610265825135206	0.002140529161285165	0.9743312130812732	-1	0	0	0.25	2	0.8888888888888888	8	0.6111111111111112	0.7777777777777778	8	7	2	0	0	0.2222222222222222	2	9	11	0.0	0	0.5839784414938883	0.8188394240440595	0.4528784496586802	0.9134367282914493	0.40252568755859935	0.8954346330434123	0.8289186522081486	0.881228259157113	0	0	0.0	0.002140529161285165	13
4476	0.017308258228294036	0.0045693784860189055	0.002962686525453435	0.972729374134955	-1	0	0	0.25	2	0.8888888888888888	8	0.6111111111111112	0.7777777777777778	9	7	1	0	0	0.2222222222222222	2	9	11	0.0	0	0.5212358644405667	0.7890137513630615	0.4476632956236039	0.9023589597076754	0.6010517905459897	0.8921024508327553	0.771719536423678	0.8681883534645793	0	0	0.0	0.002962686525453435	71
626	0.001853604801785643	0.0017646078178385634	-0.0017645454955306106	0.9853470443600356	-1	0	0	1.0	1	0	0	1.0	0	1	0	0	1	0	0.5	1	2	2	0.3333333333333333	0	0	0	0	0	0	0	0	0	0	0	0	-0.00017645454955306106	13
4802	0.01767028899436056	0.0047863111667299	0.003302873378671811	0.9732095858539299	-1	0	0	0.25	2	0.8888888888888888	8	0.6111111111111112	0.7777777777777778	9	7	1	0	0	0.2222222222222222	2	9	11	0.0	0	0.5212358644405667	0.8510634445625505	0.4476632956236039	0.9015751374809157	0.6010517905459897	0.8921024508327553	0.771719536423678	0.8832326358441933	0	0	0.0	0.003302873378671811	44
3249	0.01183912444477872	0.004244845794581926	-0.0005332713727143051	0.9763589972629577	-1	0	0	0.2	2	0.9230769230769231	12	0.5357142857142857	0.9230769230769231	14	12	0	0	0	0.14285714285714285	2	14	15	0.0	0	0.5212358644405667	0.7981700092606545	0.4528784496586802	0.893497290610926	0.40252568755859935	0.8889235989745348	0.7827948239614428	0.8653615009053364	0	0	0.0	-5.3327137271430516e-05	3
3859	0.016677762051622188	0.004354380999078738	0.0028637264486534265	0.9736992095711625	-1	0	0	0.25	2	0.8888888888888888	8	0.6111111111111112	0.7777777777777778	8	7	2	0	0	0.2222222222222222	2	9	11	0.0	0	0.5212358644405667	0.8519459114135859	0.4528784496586802	0.9179381846848891	0.40252568755859935	0.8954346330434123	0.7689495003650552	0.8912945617284568	0	0	0.0	0.0028637264486534265	13
414	0.019975947034353198	0.0068156939593486295	-0.006813105711702997	0.9742392941866543	-1	0	0	0.25	2	0.8888888888888888	8	0.55	0.8888888888888888	10	8	0	0	0	0.2	2	10	11	0.0	0	0.38083719574079333	0.7091119847163827	0.53355129009554	0.8816305282509099	0.6489024665570672	0.8185956555175511	0.8011537060236645	0.8128495240043344	0	0	0.0	-0.0006813105711702997	1
277	0.02826943993568554	0.006529164637235107	-0.006518832918010262	0.9819620092869917	-1	0	0	0.3	3	0.7692307692307693	10	0.35714285714285715	0.46153846153846156	8	6	6	1	0	0.8571428571428571	6	7	15	0.07142857142857142	0	0.6039369489326301	0.9283962229153087	0.4592256256725558	0.8887710389070694	0.2633863240423242	0.7416056886050396	0.894544629819373	0.8696986420718114	1.0	0.25	0.0	-0.0006518832918010262	5
2797	0.014023003011035953	0.005271424739747396	0.002748309822407087	0.971464489566685	-1	0	0	0.25	2	0.8888888888888888	8	0.6111111111111112	0.7777777777777778	8	7	2	0	0	0.2222222222222222	2	9	11	0.0	0	0.5212358644405667	0.8354304914818593	0.4528784496586802	0.9179381846848891	0.40252568755859935	0.8954346330434123	0.7827948239614428	0.8871801802109397	0	0	0.0	0.002748309822407087	14
2590	0.00590481374229268	0.004805431785100892	-0.004805257241281443	0.9788849480654043	-1	0	0	0.5	2	0.75	3	0.75	0.5	4	2	1	0	0	0.5	2	4	6	0.0	0	0.5334994804206532	0.8904047731749615	0.4528784496586802	0.9377972202184659	0.40252568755859935	0.9085678812686092	0.8738700136887252	0.9143619173947536	0	0	0.0	-0.0004805257241281443	0
4505	0.017424177277272964	0.005104273452170659	0.0030705363668619423	0.9737619746953075	-1	0	0	0.25	2	0.8888888888888888	8	0.6111111111111112	0.7777777777777778	9	7	1	0	0	0.2222222222222222	2	9	11	0.0	0	0.5212358644405667	0.8510634445625505	0.4476632956236039	0.9015751374809157	0.6010517905459897	0.8921024508327553	0.771719536423678	0.8832326358441933	0	0	0.0	0.0030705363668619423	18
1480	0.011359469233938898	0.0038112497921173995	-0.0004916681988268556	0.975425937503316	-1	0	0	0.2	2	0.9230769230769231	12	0.5357142857142857	0.9230769230769231	14	12	0	0	0	0.14285714285714285	2	14	15	0.0	0	0.5212358644405667	0.8023636449595999	0.4528784496586802	0.888368649821368	0.40252568755859935	0.8889235989745348	0.7827948239614428	0.8643270121400941	0	0	0.0	-4.916681988268556e-05	5
4493	0.016916762296946185	0.0037745846904835775	0.0027936873833179264	0.9724427320212065	-1	0	0	0.25	2	0.8888888888888888	8	0.6111111111111112	0.7777777777777778	8	7	2	0	0	0.2222222222222222	2	9	11	0.0	0	0.5212358644405667	0.8519459114135859	0.4528784496586802	0.9179381846848891	0.40252568755859935	0.8954346330434123	0.7689495003650552	0.8912945617284568	0	0	0.0	0.0027936873833179264	26
3155	0.014772971160064175	0.00565844905158333	0.0027049124447925533	0.9714374558081408	-1	0	0	0.25	2	0.8888888888888888	8	0.6111111111111112	0.7777777777777778	9	7	1	0	0	0.2222222222222222	2	9	11	0.0	0	0.5212358644405667	0.8340425263740839	0.4476632956236039	0.9015751374809157	0.6010517905459897	0.8921024508327553	0.8209231285116987	0.8787451643531782	0	0	0.0	0.0027049124447925533	42
2694	0.0024048827524702694	0.0022728220207787835	-0.002272782128403836	0.9751506513531422	-1	0	0	0.5	2	0.6666666666666666	2	0.8333333333333334	0.3333333333333333	2	1	2	1	0	0.6666666666666666	2	3	5	0.14285714285714285	0	0.8494124582781776	0.8184491392914164	0.6203649209502166	0.908624800652408	0.45069179139011517	0.928417215027261	0.9337405249925386	0.8930059536965672	1.0	1.0	0.0	-0.00022727821284038358	1
4449	0.017103137541583793	0.004964246856637718	0.002357064111113474	0.9738370511049648	-1	0	0	0.25	2	0.8888888888888888	8	0.6111111111111112	0.7777777777777778	9	7	1	0	0	0.2222222222222222	2	9	11	0.0	0	0.5212358644405667	0.8510634445625505	0.4476632956236039	0.9015751374809157	0.6010517905459897	0.8921024508327553	0.771719536423678	0.8832326358441933	0	0	0.0	0.002357064111113474	12
2851	0.014355938660868817	0.005543797971037664	0.002668883639111655	0.9713242126943437	-1	0	0	0.25	2	0.8888888888888888	8	0.6111111111111112	0.7777777777777778	9	7	1	0	0	0.2222222222222222	2	9	11	0.0	0	0.5212358644405667	0.8340425263740839	0.4476632956236039	0.9015751374809157	0.6010517905459897	0.8921024508327553	0.8209231285116987	0.8787451643531782	0	0	0.0	0.002668883639111655	11
1669	0.011214398513300377	0.004357641685511087	-0.0009393213886398923	0.9762659450998463	-1	0	0	0.2	2	0.9230769230769231	12	0.5357142857142857	0.9230769230769231	14	12	0	0	0	0.14285714285714285	2	14	15	0.0	0	0.5212358644405667	0.8255161003925192	0.45809360369375646	0.930232137840824	0.6010517905459897	0.9151218086762319	0.8209231285116987	0.8978987484668683	0	0	0.0	-9.393213886398923e-05	7
4699	0.01431636476020464	0.005973197185960475	0.002912547536799362	0.9715339454550334	-1	0	0	0.25	2	0.8888888888888888	8	0.6111111111111112	0.7777777777777778	9	7	1	0	0	0.2222222222222222	2	9	11	0.0	0	0.5212358644405667	0.8340425263740839	0.4476632956236039	0.9015751374809157	0.6010517905459897	0.8921024508327553	0.8209231285116987	0.8787451643531782	0	0	0.0	0.002912547536799362	12
1998	0.013938504370361727	0.0052789625376166325	0.0014562908473310634	0.9721367600658796	-1	0	0	0.375	3	0.7	7	0.4444444444444444	0.7	10	7	1	0	0	0.3333333333333333	3	9	12	0.0	0.6666666666666666	0.5334994804206532	0.8205973728123103	0.4528784496586802	0.9343262295632867	0.6010517905459897	0.9088203813561244	0.8042238094883128	0.8964400459757975	0	0	0.0	0.0014562908473310634	26
781	0.0017224472455166337	0.0015793048458226768	-0.001579268710518374	0.9789455590097731	-1	0	0	0.5	1	1.0	1	1.0	1.0	1	1	1	1	0	0.3333333333333333	1	3	3	0.16666666666666666	0	0.4088983173655166	0.5	0.4270679623055109	0.5	0.7181623352381565	0.5	0.8048678604389299	0.5	1.0	1.0	0.0	-0.0001579268710518374	16
1245	0.011366434932817738	0.003916788277309209	-0.0005846256961030829	0.975491607563033	-1	0	0	0.2	2	0.9230769230769231	12	0.5357142857142857	0.9230769230769231	14	12	0	0	0	0.14285714285714285	2	14	15	0.0	0	0.5212358644405667	0.8023636449595999	0.4528784496586802	0.888368649821368	0.40252568755859935	0.8889235989745348	0.7827948239614428	0.8643270121400941	0	0	0.0	-5.846256961030829e-05	5
767	0.011270647585614229	0.0024123184161491057	-0.0015423228940141312	0.9777113454491384	-1	0	0	0.2	2	0.9230769230769231	12	0.5357142857142857	0.9230769230769231	14	12	0	0	0	0.14285714285714285	2	14	15	0.0	0	0.7445684777464757	0.89440606373837	0.15373846440023947	0.8953551211845404	0.6010517905459897	0.9122467509231121	0.947043580837871	0.9009831177763118	0	0	0.0	-0.00015423228940141312	20
798	0.0020111192205981175	0.001950686303198814	-0.0019505554801912855	0.9848517854075469	-1	0	0	1.0	2	0.0	0	0.75	0	1	0	1	0	0	1.0	2	2	3	0.0	0	0	0	0	0	0	0	0	0	0	0	0	-0.00019505554801912855	4
448	0.011048577251821828	0.004630094364303305	-0.004612243783879867	0.9729727846744097	-1	0	0	0.5555555555555556	5	0.45454545454545453	5	0.43333333333333335	0.36363636363636365	7	4	5	0	0	0.8333333333333334	6	5	13	0.0	0.4444444444444444	0.7818348305477822	0.89474205756065	0.3325225393057867	0.8946440977428034	0.6438193957673257	0.8534631248223207	0.8775608473130512	0.882232456264435	0	0	0.0	-0.0004612243783879867	2
1353	0.011264154267653537	0.003933900436919629	-0.0004263479543614651	0.9752395907129225	-1	0	0	0.2	2	0.9230769230769231	12	0.5357142857142857	0.9230769230769231	14	12	0	0	0	0.14285714285714285	2	14	15	0.0	0	0.5212358644405667	0.8023636449595999	0.4528784496586802	0.888368649821368	0.4217659507880892	0.883916274496338	0.7827948239614428	0.8623708796051145	0	0	0.0	-4.2634795436146514e-05	44
1492	0.011349544780999829	0.0038793798625401193	-0.0005538268660482362	0.9756509866714298	-1	0	0	0.2	2	0.9230769230769231	12	0.5357142857142857	0.9230769230769231	14	12	0	0	0	0.14285714285714285	2	14	15	0.0	0	0.5212358644405667	0.8023636449595999	0.4528784496586802	0.888368649821368	0.40252568755859935	0.8889235989745348	0.7827948239614428	0.8643270121400941	0	0	0.0	-5.5382686604823614e-05	15
274	0.02261278283838525	0.0025381555781800423	-0.0025353220912075853	0.9777538937923556	-1	0	0	0.25	2	0.8888888888888888	8	0.4074074074074074	0.7777777777777778	8	7	2	2	0	0.3333333333333333	3	9	11	0.2857142857142857	0	0.38083719574079333	0.7241835180728732	0.53355129009554	0.7639793013210843	0.6489024665570672	0.8334706604762625	0.7637511149026583	0.7773204771027453	0.5625	0	0.0	-0.0002535322091207585	18
3663	0.013840580358178197	0.005409680141344898	0.0021636923945952853	0.9720851678655628	-1	0	0	0.25	2	0.8888888888888888	8	0.6111111111111112	0.7777777777777778	9	7	1	0	0	0.2222222222222222	2	9	11	0.0	0	0.5212358644405667	0.8340425263740839	0.4476632956236039	0.9015751374809157	0.6010517905459897	0.8921024508327553	0.8209231285116987	0.8787451643531782	0	0	0.0	0.0021636923945952853	15
1089	0.017018380800748953	0.0026707960281591547	-0.0024141432487099846	0.9778555313392324	-1	0	0	0.2	2	0.9230769230769231	12	0.5357142857142857	0.9230769230769231	14	12	0	0	0	0.14285714285714285	2	14	15	0.0	0	0.7861800578789757	0.900831679772829	0.15373846440023947	0.9125645756496166	0.6010517905459897	0.9212837644886187	0.947043580837871	0.9119161576317424	0	0	0.0	-0.00024141432487099845	1
4143	0.01351600209229908	0.00437815810094432	7.334814910431523e-05	0.9768638082561727	-1	0	0	0.2	2	0.9230769230769231	12	0.5357142857142857	0.9230769230769231	14	12	0	0	0	0.14285714285714285	2	14	15	0.0	0	0.5212358644405667	0.8202560050747235	0.4528784496586802	0.893497290610926	0.40252568755859935	0.8889235989745348	0.7689495003650552	0.8708261218545632	0	0	0.0	7.334814910431523e-05	8
2803	0.014297667784848377	0.005359517973896373	0.0026655427580309834	0.9714333146751738	-1	0	0	0.25	2	0.8888888888888888	8	0.6111111111111112	0.7777777777777778	9	7	1	0	0	0.2222222222222222	2	9	11	0.0	0	0.5212358644405667	0.8340425263740839	0.4476632956236039	0.9015751374809157	0.6010517905459897	0.8921024508327553	0.8209231285116987	0.8787451643531782	0	0	0.0	0.0026655427580309834	59
3046	0.012646025496570821	0.004423072043040117	-0.004359612213305046	0.976749831302758	-1	0	0	0.3333333333333333	2	0.8571428571428571	6	0.6428571428571429	0.7142857142857143	7	5	1	0	0	0.2857142857142857	2	7	9	0.0	0	0.7867918357559734	0.8463191912949597	0.14082504794543027	0.935241352699187	0.20399958457120898	0.8465891950559868	0.9482244695728346	0.8837143429048956	0	0	0.0	-0.0004359612213305046	1
2926	0.014068440889891592	0.005175610432491724	0.0022223510011016947	0.9718470819815757	-1	0	0	0.25	2	0.8888888888888888	8	0.6111111111111112	0.7777777777777778	9	7	1	0	0	0.2222222222222222	2	9	11	0.0	0	0.5212358644405667	0.8619690526181438	0.4476632956236039	0.9166534666862041	0.20399958457120898	0.893314888757608	0.8209231285116987	0.8926570697593467	0	0	0.0	0.0022223510011016947	10
238	0.0019706082980236205	0.0017746078935242694	-0.0017740215536151652	0.9848137456988703	-1	0	0	1.0	1	0	0	1.0	0	1	0	0	1	0	0.5	2	1	2	0.3333333333333333	0	0	0	0	0	0	0	0	0	0	0	0	-0.00017740215536151652	37
836	0.001754710621723532	0.0016116818084608814	-0.0016116813966046474	0.9795883986142787	-1	0	0	0.5	1	1.0	1	1.0	1.0	1	1	1	1	0	0.3333333333333333	1	3	3	0.16666666666666666	0	0.4088983173655166	0.5	0.4270679623055109	0.5	0.7181623352381565	0.5	0.8048678604389299	0.5	1.0	1.0	0.0	-0.00016116813966046472	14
4734	0.017346569545165037	0.004474608185581443	0.0028303954957958773	0.9726370056011331	-1	0	0	0.25	2	0.8888888888888888	8	0.6111111111111112	0.7777777777777778	9	7	1	0	0	0.2222222222222222	2	9	11	0.0	0	0.5212358644405667	0.8510634445625505	0.4476632956236039	0.9015751374809157	0.6010517905459897	0.8921024508327553	0.771719536423678	0.8832326358441933	0	0	0.0	0.0028303954957958773	18
4082	0.002825307328994704	0.0027728507231347616	-0.0027726496533812014	0.9750881879562382	-1	0	0	0.5	2	0.6666666666666666	2	0.8333333333333334	0.3333333333333333	3	1	1	0	0	0.6666666666666666	2	3	5	0.0	0	0.7029568976139757	0.9134173208352003	0.4476632956236039	0.9568286503223683	0.20399958457120898	0.9127544938336601	0.9493216360549709	0.9309105021147884	0	0	0.0	-0.00027726496533812014	1
95	0.0017332706661455212	0.0017163868628351261	-0.0017142820855479272	0.9835605408947815	-1	0	0	1.0	1	0	0	1.0	0	0	0	1	0	0	0.5	2	1	2	0.0	0	0	0	0	0	0	0	0	0	0	0	0	-0.1	3
2549	0.01281811431812276	0.0031821521202950068	-0.0031716064633959973	0.977165409014902	-1	0	0	0.25	2	0.8888888888888888	8	0.6111111111111112	0.7777777777777778	9	7	1	0	0	0.2222222222222222	2	9	11	0.0	0	0.6295980345427374	0.8692851437202159	0.41716948653692265	0.9237575809400147	0.6010517905459897	0.9237080158819891	0.9017489307090797	0.9084069932344192	0	0	0.0	-0.0003171606463395997	0
2905	0.014280599425721404	0.004337885443473522	0.003007816301432633	0.9711689264135548	-1	0	0	0.25	2	0.8888888888888888	8	0.6111111111111112	0.7777777777777778	8	7	2	0	0	0.2222222222222222	2	9	11	0.0	0	0.5212358644405667	0.8321146438792356	0.4528784496586802	0.9179381846848891	0.40252568755859935	0.8954346330434123	0.7827948239614428	0.8863794741398103	0	0	0.0	0.003007816301432633	10
3375	0.014045039701333771	0.005435047317447662	0.002168313374760714	0.9716703617020276	-1	0	0	0.25	2	0.8888888888888888	8	0.6111111111111112	0.7777777777777778	9	7	1	0	0	0.2222222222222222	2	9	11	0.0	0	0.5212358644405667	0.8380847568061295	0.4476632956236039	0.9015751374809157	0.6010517905459897	0.8921024508327553	0.8209231285116987	0.8797887982301749	0	0	0.0	0.002168313374760714	10
1722	0.0132808072434146	0.00783085342754377	0.0007216001763828508	0.9726342070449405	-1	0	0	0.42857142857142855	3	0.625	5	0.47619047619047616	0.625	7	5	2	2	0	0.42857142857142855	3	7	10	0.3333333333333333	0.6666666666666666	0.5212358644405667	0.8430102281804839	0.45809360369375646	0.9041135687612011	0.6010517905459897	0.8942527560359697	0.8209231285116987	0.8828646581255742	0.5714285714285714	0.2857142857142857	0.0	0.0007216001763828508	79
1763	0.013139771736107671	0.007721483185851302	0.0005131524998811253	0.9722600308788406	-1	0	0	0.42857142857142855	3	0.625	5	0.47619047619047616	0.625	7	5	2	2	0	0.42857142857142855	3	7	10	0.3333333333333333	0.6666666666666666	0.5457630964007396	0.8495299669763583	0.38338300607745873	0.9167439328126132	0.6010517905459897	0.9119477204621864	0.9161454879959805	0.8962119530981953	0.5714285714285714	0.14285714285714285	0.0	0.0005131524998811253	33
4444	0.01792887755512201	0.004233725633930674	0.0028406692516313756	0.9727442349338282	-1	0	0	0.25	2	0.8888888888888888	8	0.6111111111111112	0.7777777777777778	9	7	1	0	0	0.2222222222222222	2	9	11	0.0	0	0.5212358644405667	0.8510634445625505	0.4476632956236039	0.9015751374809157	0.6010517905459897	0.8921024508327553	0.771719536423678	0.8832326358441933	0	0	0.0	0.0028406692516313756	35
3736	0.013887100446262783	0.005655618290865926	0.0024576325394257744	0.9721969549096076	-1	0	0	0.25	2	0.8888888888888888	8	0.6111111111111112	0.7777777777777778	9	7	1	0	0	0.2222222222222222	2	9	11	0.0	0	0.5212358644405667	0.8340425263740839	0.4476632956236039	0.9015751374809157	0.6010517905459897	0.8921024508327553	0.8209231285116987	0.8787451643531782	0	0	0.0	0.0024576325394257744	21
534	0.0017761781167833764	0.0016452131013978335	-0.001645180155348189	0.9779297603453413	-1	0	0	0.5	1	1.0	1	1.0	1.0	1	1	1	1	0	0.3333333333333333	1	3	3	0.16666666666666666	0	0.4432275407188427	0.5	0.9961740297147248	0.5	0.8024406452896974	0.5	0.9081158052981596	0.5	1.0	1.0	0.0	-0.0001645180155348189	55
1922	0.014803662875352808	0.005698367000714773	0.0014304895521054007	0.9711817051018915	-1	0	0	0.25	2	0.8888888888888888	8	0.6111111111111112	0.7777777777777778	9	7	1	0	0	0.2222222222222222	2	9	11	0.0	0	0.5212358644405667	0.8340425263740839	0.4476632956236039	0.8962984904675374	0.6010517905459897	0.8921024508327553	0.8209231285116987	0.876666670493423	0	0	0.0	0.0014304895521054007	43
507	0.01999889048155656	0.0028545125615429107	-0.00247680040229726	0.9752178992126173	-1	0	0	0.1	1	1.0	13	0.5357142857142857	0.7692307692307693	11	10	3	1	0	0.14285714285714285	14	2	15	0.1111111111111111	0	0.669523947866631	0.9510330083319115	0.6626422569548156	0.9375996513005469	0.4696249243259934	0.9576718794654825	0.9223462979389938	0.9493931490055306	1.0	0.09090909090909091	0.0	-0.00024768004022972603	14
3215	0.012202142081057032	0.004872778495892227	-0.0035775298221339034	0.9749283485835987	-1	0	0	0.3333333333333333	2	0.8333333333333334	5	0.6666666666666666	0.6666666666666666	6	4	1	0	0	0.3333333333333333	2	6	8	0.0	0	0.5587061190091163	0.8236082814225683	0.4528784496586802	0.8374754047588991	0.6010517905459897	0.8435998359998155	0.7240961653178578	0.8350620816595761	0	0	0.0	-0.00035775298221339035	0
1212	0.01161011102347911	0.0037157074734405554	-0.0007858911109455606	0.9758135389075607	-1	0	0	0.2	2	0.9230769230769231	12	0.5357142857142857	0.9230769230769231	14	12	0	0	0	0.14285714285714285	2	14	15	0.0	0	0.5212358644405667	0.7995877963853025	0.4528784496586802	0.888368649821368	0.40252568755859935	0.8889235989745348	0.7827948239614428	0.8636449177885678	0	0	0.0	-7.858911109455606e-05	12
130	0.01243976301427307	0.004967984871522376	-0.0018409563195846785	0.9734963540441024	-1	0.5	2	0.7	7	0.3076923076923077	4	0.5357142857142857	0.3076923076923077	9	4	5	2	0	0.5714285714285714	7	4	15	0.2222222222222222	0.5	0.39566578313470646	0.8167336676752553	0.4990019177374238	0.9626607570096591	0.48064238032743434	0.9083473929368784	0.8816106067141074	0.9126064635916497	0.6111111111111112	0.1111111111111111	0.0	-0.00018409563195846785	20
216	0.0018213784970947111	0.0017705802654626834	-0.0017693739392354497	0.9835784273916812	-1	0	0	1.0	1	0	0	1.0	0	1	0	0	1	0	0.5	2	1	2	0.3333333333333333	0	0	0	0	0	0	0	0	0	0	0	0	-0.00017693739392354496	9
785	0.0017415281175253239	0.001594334631005869	-0.0015943006426467337	0.9790641402979336	-1	0	0	0.5	1	1.0	1	1.0	1.0	1	1	1	1	0	0.3333333333333333	1	3	3	0.16666666666666666	0	0.4088983173655166	0.5	0.4270679623055109	0.5	0.7597801089177847	0.5	0.8338209565878376	0.5	1.0	1.0	0.0	-0.00015943006426467337	30
2623	0.014362459837965346	0.0056893057266169745	0.0013324372096249796	0.9712693562365052	-1	0	0	0.25	2	0.8888888888888888	8	0.6111111111111112	0.7777777777777778	9	7	1	0	0	0.2222222222222222	2	9	11	0.0	0	0.5212358644405667	0.8319661099154284	0.4476632956236039	0.8964554800872734	0.6010517905459897	0.8916789022686441	0.8209231285116987	0.8760298888655218	0	0	0.0	0.0013324372096249796	9
4165	0.008649409935426757	0.0026783288383335608	-0.002434459328089918	0.9460458226482696	-1	0	0	0.42857142857142855	3	0.625	5	0.7142857142857143	0.5	6	4	3	0	0	0.2857142857142857	2	7	10	0.0	0	0.6704647875014762	0.8916954406013874	0.4460410494038543	0.9428431492972456	0.40252568755859935	0.9288546617195051	0.9066465526860117	0.9236850180369393	0	0	0.0	-0.0002434459328089918	1
3641	0.017362012839574767	0.005134566938843551	0.0027405262107638197	0.973908979203634	-1	0	0	0.25	2	0.8888888888888888	8	0.6111111111111112	0.7777777777777778	9	7	1	0	0	0.2222222222222222	2	9	11	0.0	0	0.5212358644405667	0.8510634445625505	0.4476632956236039	0.9015751374809157	0.6010517905459897	0.8921024508327553	0.771719536423678	0.8832326358441933	0	0	0.0	0.0027405262107638197	31
2396	0.014573904714377901	0.005501664666941429	0.0017500675756861707	0.9723959872999791	-1	0	0	0.25	2	0.8888888888888888	8	0.6111111111111112	0.7777777777777778	9	7	1	0	0	0.2222222222222222	2	9	11	0.0	0	0.5212358644405667	0.8319661099154284	0.4476632956236039	0.8964554800872734	0.6861455650698537	0.9462290374035227	0.8209231285116987	0.9010198546610364	0	0	0.0	0.0017500675756861707	5
3545	0.017749747630811073	0.004476809430064828	0.002847885667608377	0.9734051094187974	-1	0	0	0.25	2	0.8888888888888888	8	0.6111111111111112	0.7777777777777778	9	7	1	0	0	0.2222222222222222	2	9	11	0.0	0	0.5212358644405667	0.8510634445625505	0.4476632956236039	0.9015751374809157	0.6010517905459897	0.8921024508327553	0.771719536423678	0.8832326358441933	0	0	0.0	0.002847885667608377	88
2843	0.01473554133230871	0.005607489321719778	0.003277153263472352	0.9712212333837837	-1	0	0	0.25	2	0.8888888888888888	8	0.6111111111111112	0.7777777777777778	9	7	1	0	0	0.2222222222222222	2	9	11	0.0	0	0.5212358644405667	0.8319661099154284	0.4476632956236039	0.9015751374809157	0.6010517905459897	0.8921024508327553	0.8209231285116987	0.8782140039114947	0	0	0.0	0.003277153263472352	20
721	0.00458797337232719	0.002619869821117365	-0.0026187662522290274	0.9795674410958568	-1	0	0	0.5	2	0.6666666666666666	2	0.5555555555555556	0.6666666666666666	4	2	0	0	0	1.0	3	3	5	0.0	0	0.6399979576951604	0.8920695082668778	0.3733558299616696	0.9106590396434748	0.6059577723147502	0.8824601594389918	0.9080856294328974	0.8956594760667432	0	0	0.0	-0.0002618766252229027	3
4571	0.01344630767727003	0.004125034928063334	-0.0004565855688122613	0.9772360455931293	-1	0	0	0.2	2	0.9230769230769231	12	0.5357142857142857	0.9230769230769231	14	12	0	0	0	0.14285714285714285	2	14	15	0.0	0	0.5212358644405667	0.8202560050747235	0.4528784496586802	0.893497290610926	0.40252568755859935	0.8889235989745348	0.7689495003650552	0.8708261218545632	0	0	0.0	-4.565855688122613e-05	3
2325	0.014070765036933107	0.005201412108667546	0.002074986506955201	0.9719760369659156	-1	0	0	0.25	2	0.8888888888888888	8	0.6111111111111112	0.7777777777777778	9	7	1	0	0	0.2222222222222222	2	9	11	0.0	0	0.5212358644405667	0.8319661099154284	0.4476632956236039	0.8963657400657363	0.6010517905459897	0.8916789022686441	0.8209231285116987	0.8759948998923746	0	0	0.0	0.002074986506955201	23
3364	0.015099264891473963	0.005545817038768296	0.0034845217879472187	0.9707056992468693	-1	0	0	0.25	2	0.8888888888888888	8	0.6111111111111112	0.7777777777777778	9	7	1	0	0	0.2222222222222222	2	9	11	0.0	0	0.5212358644405667	0.8319661099154284	0.4476632956236039	0.9015751374809157	0.6010517905459897	0.8921024508327553	0.8209231285116987	0.8782140039114947	0	0	0.0	0.0034845217879472187	11
1357	0.011245384902745587	0.0038609678633869968	-0.0005279091609031623	0.975375776222006	-1	0	0	0.2	2	0.9230769230769231	12	0.5357142857142857	0.9230769230769231	14	12	0	0	0	0.14285714285714285	2	14	15	0.0	0	0.5212358644405667	0.8023636449595999	0.4528784496586802	0.888368649821368	0.40252568755859935	0.8889235989745348	0.7827948239614428	0.8643270121400941	0	0	0.0	-5.2790916090316237e-05	11
2284	0.014048616852164936	0.005338761621435261	0.00192599591119069	0.972036801018462	-1	0	0	0.25	2	0.8888888888888888	8	0.6111111111111112	0.7777777777777778	9	7	1	0	0	0.2222222222222222	2	9	11	0.0	0	0.5212358644405667	0.8610418085676146	0.4476632956236039	0.91225909107395	0.2248084714110231	0.8896086951352423	0.8209231285116987	0.8893467095895886	0	0	0.0	0.00192599591119069	17
2634	0.01446400378386215	0.005317303591880049	0.00199577199503941	0.9716583144968285	-1	0	0	0.25	2	0.8888888888888888	8	0.6111111111111112	0.7777777777777778	9	7	1	0	0	0.2222222222222222	2	9	11	0.0	0	0.5212358644405667	0.8319661099154284	0.4476632956236039	0.8963657400657363	0.6010517905459897	0.8916789022686441	0.8209231285116987	0.8759948998923746	0	0	0.0	0.00199577199503941	24
3468	0.01765706818199795	0.004779058391202835	0.002940403554047805	0.9729610948324721	-1	0	0	0.25	2	0.8888888888888888	8	0.6111111111111112	0.7777777777777778	9	7	1	0	0	0.2222222222222222	2	9	11	0.0	0	0.5212358644405667	0.8510634445625505	0.4476632956236039	0.9015751374809157	0.6010517905459897	0.8921024508327553	0.771719536423678	0.8832326358441933	0	0	0.0	0.002940403554047805	51
4000	0.018392797662913893	0.004676059985604033	0.0030955087207583296	0.9737987204177925	-1	0	0	0.25	2	0.8888888888888888	8	0.6111111111111112	0.7777777777777778	9	7	1	0	0	0.2222222222222222	2	9	11	0.0	0	0.622193786587037	0.8144077430383627	0.4476632956236039	0.9015751374809157	0.6010517905459897	0.8921024508327553	0.8954894876968171	0.8738443645798755	0	0	0.0	0.0030955087207583296	26
2861	0.014465331799621148	0.005576608251637688	0.002841834713826931	0.9712862475451598	-1	0	0	0.25	2	0.8888888888888888	8	0.6111111111111112	0.7777777777777778	9	7	1	0	0	0.2222222222222222	2	9	11	0.0	0	0.5212358644405667	0.8340425263740839	0.4476632956236039	0.9015751374809157	0.6010517905459897	0.8921024508327553	0.8209231285116987	0.8787451643531782	0	0	0.0	0.002841834713826931	84
3430	0.014310214744421448	0.005678518873337322	0.002417765765037802	0.9714317581448051	-1	0	0	0.25	2	0.8888888888888888	8	0.6111111111111112	0.7777777777777778	9	7	1	0	0	0.2222222222222222	2	9	11	0.0	0	0.5212358644405667	0.8340425263740839	0.4476632956236039	0.9015751374809157	0.6010517905459897	0.8921024508327553	0.8209231285116987	0.8787451643531782	0	0	0.0	0.002417765765037802	17
3999	0.014143172747542941	0.004018925941888416	0.0022041092365008503	0.9712853934771122	-1	0	0	0.25	2	0.8888888888888888	8	0.6111111111111112	0.7777777777777778	8	7	2	0	0	0.2222222222222222	2	9	11	0.0	0	0.5212358644405667	0.8354304914818593	0.4528784496586802	0.9075696219580487	0.40252568755859935	0.8954346330434123	0.7827948239614428	0.8827577507413786	0	0	0.0	0.0022041092365008503	7
4379	0.013058845399332077	0.004320120309536766	-0.00038322143076572045	0.9772734929243385	-1	0	0	0.2	2	0.9230769230769231	12	0.5357142857142857	0.9230769230769231	14	12	0	0	0	0.14285714285714285	2	14	15	0.0	0	0.5212358644405667	0.8163853373170014	0.4528784496586802	0.893497290610926	0.40252568755859935	0.8889235989745348	0.7689495003650552	0.8698467389363	0	0	0.0	-3.8322143076572044e-05	8
961	0.01285330409012564	0.0030849198501013394	-0.0016734707025412533	0.977952766566741	-1	0	0	0.2	2	0.9230769230769231	12	0.5357142857142857	0.9230769230769231	14	12	0	0	0	0.14285714285714285	2	14	15	0.0	0	0.5334994804206532	0.8135475472782013	0.43680837727214394	0.9281480827001015	0.6010517905459897	0.9108830611080688	0.817793997014394	0.8927131354527791	0	0	0.0	-0.00016734707025412533	3
4862	0.016814618701320033	0.0040502687477988065	0.0031945855541008787	0.9731545340700403	-1	0	0	0.25	2	0.8888888888888888	8	0.6111111111111112	0.7777777777777778	8	7	2	0	0	0.2222222222222222	2	9	11	0.0	0	0.5212358644405667	0.8519459114135859	0.4528784496586802	0.9179381846848891	0.40252568755859935	0.8954346330434123	0.7689495003650552	0.8912945617284568	0	0	0.0	0.0031945855541008787	14
842	0.011190962809659593	0.003914602050030714	-0.0005725594847402176	0.9755360247156706	-1	0	0	0.2	2	0.9230769230769231	12	0.5357142857142857	0.9230769230769231	14	12	0	0	0	0.14285714285714285	2	14	15	0.0	0	0.5212358644405667	0.8023636449595999	0.4528784496586802	0.888368649821368	0.40252568755859935	0.8889235989745348	0.7827948239614428	0.8643270121400941	0	0	0.0	-5.725594847402176e-05	80
2657	0.014274075768222845	0.00541552840722886	0.0026905529687462682	0.9709015594251338	-1	0	0	0.25	2	0.8888888888888888	8	0.6111111111111112	0.7777777777777778	9	7	1	0	0	0.2222222222222222	2	9	11	0.0	0	0.5212358644405667	0.8340425263740839	0.4476632956236039	0.9015751374809157	0.6010517905459897	0.8921024508327553	0.8209231285116987	0.8787451643531782	0	0	0.0	0.0026905529687462682	48
2180	0.014291367562079677	0.004656955304288546	-0.0017236135141031866	0.96850311970799	-1	0	0	0.25	2	0.8888888888888888	8	0.6111111111111112	0.7777777777777778	9	7	1	0	0	0.2222222222222222	2	9	11	0.0	0	0.5212358644405667	0.8340425263740839	0.4476632956236039	0.8933832884911456	0.6010517905459897	0.8921024508327553	0.8209231285116987	0.8755457280141237	0	0	0.0	-0.00017236135141031865	1
1095	0.011012031436886472	0.0037907707872018586	-0.0006179931881160649	0.9753284908552762	-1	0	0	0.2	2	0.9230769230769231	12	0.5357142857142857	0.9230769230769231	14	12	0	0	0	0.14285714285714285	2	14	15	0.0	0	0.5212358644405667	0.8023636449595999	0.4528784496586802	0.888368649821368	0.40252568755859935	0.8889235989745348	0.7827948239614428	0.8643270121400941	0	0	0.0	-6.179931881160649e-05	7
1269	0.011030863620202462	0.003849356909521047	-0.0003879294348177835	0.9751863761179745	-1	0	0	0.2	2	0.9230769230769231	12	0.5357142857142857	0.9230769230769231	14	12	0	0	0	0.14285714285714285	2	14	15	0.0	0	0.5212358644405667	0.8023636449595999	0.4528784496586802	0.888368649821368	0.40252568755859935	0.8889235989745348	0.7827948239614428	0.8643270121400941	0	0	0.0	-3.879294348177835e-05	14
851	0.0023269132294500075	0.0022322645607598863	-0.002232107624700676	0.9784426159786996	-1	0	0	0.5	2	0.6666666666666666	2	0.625	0.3333333333333333	2	1	2	0	0	0.5	2	4	5	0.0	0	0.38339496489110797	0.7409217807224412	0.6568970519151698	0.8901561967349703	0.45069179139011517	0.9132942358414521	0.8793423095898666	0.8620648413305131	0	0	0.0	-0.00022321076247006758	5
3591	0.017675626062195048	0.0048332067047561055	0.002900567424179923	0.973765658382723	-1	0	0	0.25	2	0.8888888888888888	8	0.6111111111111112	0.7777777777777778	9	7	1	0	0	0.2222222222222222	2	9	11	0.0	0	0.5212358644405667	0.8510634445625505	0.4476632956236039	0.9015751374809157	0.6010517905459897	0.8921024508327553	0.771719536423678	0.8832326358441933	0	0	0.0	0.002900567424179923	61
1999	0.018048069098998948	0.005137627767551223	0.0016456646241022393	0.9738558147096368	-1	0	0	0.25	2	0.8888888888888888	8	0.6111111111111112	0.7777777777777778	9	7	1	0	0	0.2222222222222222	2	9	11	0.0	0	0.622193786587037	0.8144077430383627	0.4476632956236039	0.8962984904675374	0.6010517905459897	0.8921024508327553	0.8954894876968171	0.8716941294178513	0	0	0.0	0.0016456646241022393	30
3821	0.017943481990389164	0.004829028391758229	0.0027594191979052126	0.9736801271586702	-1	0	0	0.25	2	0.8888888888888888	8	0.6111111111111112	0.7777777777777778	9	7	1	0	0	0.2222222222222222	2	9	11	0.0	0	0.5212358644405667	0.8510634445625505	0.4476632956236039	0.9015751374809157	0.6010517905459897	0.8921024508327553	0.771719536423678	0.8832326358441933	0	0	0.0	0.0027594191979052126	41
1047	0.010997147756080777	0.002552369029038188	-0.0015889270004194166	0.9777084246878568	-1	0	0	0.2	2	0.9230769230769231	12	0.5357142857142857	0.9230769230769231	14	12	0	0	0	0.14285714285714285	2	14	15	0.0	0	0.7445684777464757	0.897242740255165	0.15373846440023947	0.8953551211845404	0.6010517905459897	0.9122467509231121	0.947043580837871	0.9018834130523544	0	0	0.0	-0.00015889270004194167	8
2653	0.014497034389894855	0.005611940615985459	0.002109181201320549	0.9718595119385348	-1	0	0	0.25	2	0.8888888888888888	8	0.6111111111111112	0.7777777777777778	9	7	1	0	0	0.2222222222222222	2	9	11	0.0	0	0.5212358644405667	0.8319661099154284	0.4476632956236039	0.8964554800872734	0.6010517905459897	0.8916789022686441	0.8209231285116987	0.8760298888655218	0	0	0.0	0.002109181201320549	16
4349	0.017076608227609046	0.004719773175144114	0.0028209030003860263	0.9734212664381979	-1	0	0	0.25	2	0.8888888888888888	8	0.6111111111111112	0.7777777777777778	9	7	1	0	0	0.2222222222222222	2	9	11	0.0	0	0.5212358644405667	0.8510634445625505	0.4476632956236039	0.9015751374809157	0.6010517905459897	0.8921024508327553	0.771719536423678	0.8832326358441933	0	0	0.0	0.0028209030003860263	24
2295	0.014162033445121102	0.0053396869900290455	0.0019115338802164995	0.9714962310340338	-1	0	0	0.25	2	0.8888888888888888	8	0.6111111111111112	0.7777777777777778	9	7	1	0	0	0.2222222222222222	2	9	11	0.0	0	0.5212358644405667	0.8319661099154284	0.4476632956236039	0.8963657400657363	0.6010517905459897	0.8916789022686441	0.8209231285116987	0.8759948998923746	0	0	0.0	0.0019115338802164995	15
2230	0.014692072119099281	0.005290934329547674	0.0017211304482751674	0.9711791374468799	-1	0	0	0.25	2	0.8888888888888888	8	0.6111111111111112	0.7777777777777778	9	7	1	0	0	0.2222222222222222	2	9	11	0.0	0	0.5212358644405667	0.8619690526181438	0.4476632956236039	0.9129600760815735	0.20399958457120898	0.893314888757608	0.8209231285116987	0.8911337768438247	0	0	0.0	0.0017211304482751674	33
3004	0.014459715052601727	0.005626480015990364	0.0024371486826355072	0.9716234094811707	-1	0	0	0.25	2	0.8888888888888888	8	0.6111111111111112	0.7777777777777778	9	7	1	0	0	0.2222222222222222	2	9	11	0.0	0	0.5212358644405667	0.8340425263740839	0.4476632956236039	0.9015751374809157	0.6010517905459897	0.8921024508327553	0.8209231285116987	0.8787451643531782	0	0	0.0	0.0024371486826355072	38
2542	0.017065725621944285	0.0027431830029582705	-0.00209982289221495	0.9780142061623809	-1	0	0	0.2222222222222222	2	0.9090909090909091	10	0.5909090909090909	0.8181818181818182	11	9	1	0	0	0.18181818181818182	2	11	13	0.0	0	0.5457630964007396	0.890937409928169	0.15373846440023947	0.9019991995586849	0.2248084714110231	0.9061089004394082	0.8918821809591017	0.8998601250245456	0	0	0.0	-0.00020998228922149498	0
3365	0.014321696133925747	0.00536963061891566	0.0025365706627500503	0.9713191713392624	-1	0	0	0.25	2	0.8888888888888888	8	0.6111111111111112	0.7777777777777778	9	7	1	0	0	0.2222222222222222	2	9	11	0.0	0	0.5212358644405667	0.8340425263740839	0.4476632956236039	0.9015751374809157	0.6010517905459897	0.8921024508327553	0.8209231285116987	0.8787451643531782	0	0	0.0	0.0025365706627500503	32
3226	0.013882644394738457	0.003228769191867701	-0.0029027571387896453	0.9787591338780993	-1	0	0	0.3333333333333333	2	0.8571428571428571	6	0.6428571428571429	0.7142857142857143	7	5	1	0	0	0.2857142857142857	2	7	9	0.0	0	0.5212358644405667	0.8127732755246263	0.45809360369375646	0.9257066853144184	0.6010517905459897	0.920296461206142	0.8686930256023914	0.8952647179450408	0	0	0.0	-0.0002902757138789645	1
3107	0.016524330916951057	0.005187621920233403	0.002970174277754207	0.9736961990791694	-1	0	0	0.25	2	0.8888888888888888	8	0.6111111111111112	0.7777777777777778	9	7	1	0	0	0.2222222222222222	2	9	11	0.0	0	0.5212358644405667	0.876413619862671	0.4476632956236039	0.9166534666862041	0.20399958457120898	0.9133401743003665	0.771719536423678	0.9035447174376913	0	0	0.0	0.002970174277754207	17
2499	0.014621834926189249	0.0053178990715245286	0.002036110431374887	0.972028465052136	-1	0	0	0.25	2	0.8888888888888888	8	0.6111111111111112	0.7777777777777778	9	7	1	0	0	0.2222222222222222	2	9	11	0.0	0	0.5212358644405667	0.8319661099154284	0.4476632956236039	0.8963657400657363	0.6010517905459897	0.8970600729653555	0.8209231285116987	0.8780430959180646	0	0	0.0	0.002036110431374887	19
2399	0.01389781865995292	0.005219667829409803	0.0015370698522915148	0.9725693367905267	-1	0	0	0.25	2	0.8888888888888888	8	0.6111111111111112	0.7777777777777778	9	7	1	1	0	0.2222222222222222	2	9	11	0.25	0	0.5212358644405667	0.8610418085676146	0.4476632956236039	0.9129600760815735	0.2248084714110231	0.8893901215938207	0.8209231285116987	0.8895619010639906	1.0	0	0.0	0.0015370698522915148	29
4037	0.017352534150678757	0.004946230047453333	0.0024445574528148824	0.9737798697782667	-1	0	0	0.25	2	0.8888888888888888	8	0.6111111111111112	0.7777777777777778	9	7	1	0	0	0.2222222222222222	2	9	11	0.0	0	0.5212358644405667	0.8510634445625505	0.4476632956236039	0.9015751374809157	0.6010517905459897	0.8921024508327553	0.771719536423678	0.8832326358441933	0	0	0.0	0.0024445574528148824	25
539	0.001622712439850485	0.0015000961359278582	-0.0014996500815886984	0.9823425190652679	-1	0	0	0.5	1	1.0	1	1.0	1.0	1	1	1	1	0	0.3333333333333333	1	3	3	0.16666666666666666	0	0.21903712218866836	0.5	0.17524157728955658	0.5	0.4322257805206918	0.5	0.7544592720187431	0.5	1.0	0	0.0	-0.00014996500815886985	45
3374	0.014261847219466394	0.005727566809798341	0.002457606911871291	0.971886654446075	-1	0	0	0.25	2	0.8888888888888888	8	0.6111111111111112	0.7777777777777778	9	7	1	0	0	0.2222222222222222	2	9	11	0.0	0	0.5212358644405667	0.8340425263740839	0.4476632956236039	0.9015751374809157	0.6010517905459897	0.8921024508327553	0.8209231285116987	0.8787451643531782	0	0	0.0	0.002457606911871291	21
681	0.0018560082011326207	0.0016091337960816262	-0.0016091047725269197	0.9787819016487326	-1	0	0	0.5	1	1.0	1	1.0	1.0	1	1	1	1	0	0.3333333333333333	1	3	3	0.16666666666666666	0	0.4088983173655166	0.5	0.4270679623055109	0.5	0.7597801089177847	0.5	0.8338209565878376	0.5	1.0	1.0	0.0	-0.00016091047725269196	33
20	0.013104632461148484	0.0046886172242885885	-0.0045280732193950565	0.9764799229098536	-1	0	0	0.4	4	0.6153846153846154	8	0.42857142857142855	0.3076923076923077	8	4	6	3	0	0.7142857142857143	5	7	15	0.25	0.4444444444444444	0.8060476391093294	0.9492764149827503	0.8429647805891303	0.6939995725547538	0.33189902836150204	0.9036688411492676	0.9203358476791401	0.8803366148584271	0.25	0.25	0.0	-0.00045280732193950566	5
1180	0.011348109870679234	0.004020448565275152	-0.0005211342002587813	0.975651077575613	-1	0	0	0.2	2	0.9230769230769231	12	0.5357142857142857	0.9230769230769231	14	12	0	0	0	0.14285714285714285	2	14	15	0.0	0	0.5212358644405667	0.8023636449595999	0.4528784496586802	0.888368649821368	0.40252568755859935	0.8889235989745348	0.7827948239614428	0.8643270121400941	0	0	0.0	-5.2113420025878127e-05	14
435	0.003223830204979682	0.0026119786165480856	-0.002610251459739598	0.9765500331430694	-1	0	0	0.5	1	1.0	1	1.0	1.0	2	1	0	1	0	0.3333333333333333	1	3	3	0.3333333333333333	0	0.33340516048703933	0.8510179807187875	0.6062961114392846	0.9557229003680697	0.8862144197408964	0.7516964226181407	0.9355149550516559	0.8780504016037864	1.0	0.5	0.0	-0.0002610251459739598	10
1484	0.011707615546171531	0.0017976008963032587	-0.001790228562062563	0.9778435287276035	-1	0	0	0.2	2	0.9230769230769231	12	0.5357142857142857	0.9230769230769231	14	12	0	0	0	0.14285714285714285	2	14	15	0.0	0	0.5212358644405667	0.8385669139586898	0.30591603404699796	0.9086280662900277	0.40252568755859935	0.9144745581866482	0.8637265500879074	0.8913603459079343	0	0	0.0	-0.0001790228562062563	4
3224	0.012791345282113753	0.004649483598121761	-7.754745202765322e-05	0.9746596356339455	-1	0	0	0.3	3	0.7692307692307693	10	0.5769230769230769	0.7692307692307693	12	10	2	0	0	0.15384615384615385	2	13	15	0.0	0	0.5212358644405667	0.8097470683390524	0.4528784496586802	0.9009023306774583	0.40252568755859935	0.8904223868036236	0.7827948239614428	0.8717931382751272	0	0	0.0	-7.754745202765322e-06	1
3812	0.01671929048839781	0.004573840639903857	0.0031044085715688334	0.9737047588196127	-1	0	0	0.25	2	0.8888888888888888	8	0.6111111111111112	0.7777777777777778	8	7	2	0	0	0.2222222222222222	2	9	11	0.0	0	0.5212358644405667	0.8519459114135859	0.4528784496586802	0.9179381846848891	0.40252568755859935	0.8954346330434123	0.7689495003650552	0.8912945617284568	0	0	0.0	0.0031044085715688334	123
2513	0.014295550624816593	0.005265437271325755	0.0016928652870002196	0.9711233712317575	-1	0	0	0.25	2	0.8888888888888888	8	0.6111111111111112	0.7777777777777778	9	7	1	0	0	0.2222222222222222	2	9	11	0.0	0	0.5212358644405667	0.8319661099154284	0.4476632956236039	0.8963657400657363	0.6010517905459897	0.8916789022686441	0.8209231285116987	0.8759948998923746	0	0	0.0	0.0016928652870002196	17
1955	0.0224899510750849	0.007270904078654694	-0.006296473309005877	0.9704790149319007	-1	0	0	0.25	2	0.8888888888888888	8	0.6111111111111112	0.7777777777777778	9	7	1	0	0	0.2222222222222222	2	9	11	0.0	0	0.5212358644405667	0.8340425263740839	0.418467279426594	0.9056840605878972	0.6010517905459897	0.8921024508327553	0.8209231285116987	0.8804112816440478	0	0	0.0	-0.0006296473309005876	0
1942	0.014415631464978224	0.005238653622273589	0.001298887472429789	0.9722212388390766	-1	0	0	0.25	2	0.8888888888888888	8	0.6111111111111112	0.7777777777777778	9	7	1	0	0	0.2222222222222222	2	9	11	0.0	0	0.5212358644405667	0.8319661099154284	0.4476632956236039	0.8964554800872734	0.6010517905459897	0.8916789022686441	0.8209231285116987	0.8760298888655218	0	0	0.0	0.001298887472429789	14
293	0.003383662705482753	0.0027956678804121836	-0.0027950759763203676	0.9751036159246427	-1	0	0	0.3333333333333333	1	1.0	2	1.0	1.0	3	2	0	0	0	0.25	1	4	4	0.0	0	0.3817364965996481	0.85460792965363	0.8197102950720396	0.7696424316420551	0.7160281121688125	0.8935293480246553	0.8593071159891487	0.8457441044555293	0	0	0.0	-0.00027950759763203676	13
3291	0.015989714617884752	0.002495010651292753	-0.0024600205086253977	0.9757472801822273	-1	0	0	0.25	2	0.9	9	0.6	0.8	10	8	1	0	0	0.2	2	10	12	0.0	0	0.7729901034881385	0.8680750114827606	0.15129927426946896	0.9078206444953378	0.39312909435271176	0.9347802178317886	0.9462790464511748	0.907035843314601	0	0	0.0	-0.00024600205086253976	3
4555	0.016945698348459822	0.00490198848229066	0.002958433673402399	0.9735906730860693	-1	0	0	0.25	2	0.8888888888888888	8	0.6111111111111112	0.7777777777777778	9	7	1	0	0	0.2222222222222222	2	9	11	0.0	0	0.5212358644405667	0.8510634445625505	0.4476632956236039	0.9015751374809157	0.6010517905459897	0.8921024508327553	0.771719536423678	0.8832326358441933	0	0	0.0	0.002958433673402399	11
2018	0.014482236196167977	0.0047510846852311175	0.002012573538325733	0.9717640909624238	-1	0	0	0.375	3	0.7	7	0.6	0.7	9	7	2	0	0	0.2	2	10	12	0.0	0	0.5212358644405667	0.8340425263740839	0.4476632956236039	0.8962984904675374	0.6010517905459897	0.8921024508327553	0.8209231285116987	0.876666670493423	0	0	0.0	0.002012573538325733	6
1358	0.011224011608730511	0.003962152587222988	-0.0004690921881980735	0.9754956355144353	-1	0	0	0.2	2	0.9230769230769231	12	0.5357142857142857	0.9230769230769231	14	12	0	0	0	0.14285714285714285	2	14	15	0.0	0	0.5212358644405667	0.8023636449595999	0.4528784496586802	0.888368649821368	0.40252568755859935	0.8889235989745348	0.7827948239614428	0.8643270121400941	0	0	0.0	-4.690921881980735e-05	50
4447	0.017431674155562456	0.004403724463316532	0.002472493950297771	0.9733238529821435	-1	0	0	0.25	2	0.8888888888888888	8	0.6111111111111112	0.7777777777777778	9	7	1	0	0	0.2222222222222222	2	9	11	0.0	0	0.5212358644405667	0.8510634445625505	0.4476632956236039	0.9015751374809157	0.6010517905459897	0.8921024508327553	0.771719536423678	0.8832326358441933	0	0	0.0	0.002472493950297771	16
4040	0.01709304273942661	0.004619091693274429	0.0029025539660666004	0.9734022501493267	-1	0	0	0.25	2	0.8888888888888888	8	0.6111111111111112	0.7777777777777778	9	7	1	0	0	0.2222222222222222	2	9	11	0.0	0	0.5212358644405667	0.8510634445625505	0.4476632956236039	0.9015751374809157	0.6010517905459897	0.8921024508327553	0.771719536423678	0.8832326358441933	0	0	0.0	0.0029025539660666004	31
21	0.001742477019838966	0.001604542393871622	-0.0016045414370979274	0.9794855550980472	-1	0	0	0.5	1	1.0	1	1.0	1.0	1	1	1	1	0	0.3333333333333333	1	3	3	0.16666666666666666	0	0.4088983173655166	0.5	0.4270679623055109	0.5	0.7181623352381565	0.5	0.8048678604389299	0.5	1.0	1.0	0.0	-0.00016045414370979274	87
4353	0.017756396396809572	0.004674215063872608	0.0027073671961649784	0.9734467136415608	-1	0	0	0.25	2	0.8888888888888888	8	0.6111111111111112	0.7777777777777778	9	7	1	0	0	0.2222222222222222	2	9	11	0.0	0	0.5212358644405667	0.8510634445625505	0.4476632956236039	0.9015751374809157	0.6010517905459897	0.8921024508327553	0.771719536423678	0.8832326358441933	0	0	0.0	0.0027073671961649784	32
4423	0.017445291551927863	0.004664491214891195	0.0027042564996921205	0.9732665338213942	-1	0	0	0.25	2	0.8888888888888888	8	0.6111111111111112	0.7777777777777778	9	7	1	0	0	0.2222222222222222	2	9	11	0.0	0	0.5212358644405667	0.8510634445625505	0.4476632956236039	0.9015751374809157	0.6010517905459897	0.8921024508327553	0.771719536423678	0.8832326358441933	0	0	0.0	0.0027042564996921205	29
1239	0.02254950794068519	0.003639061665584649	-0.003477747113145403	0.9769082813115583	-1	0	0	0.25	2	0.8888888888888888	8	0.55	0.8888888888888888	10	8	0	0	0	0.2	2	10	11	0.0	0	0.5212358644405667	0.7772602548006642	0.45809360369375646	0.9165430381064377	0.40252568755859935	0.9136775562220032	0.8769962341965497	0.8809872392342696	0	0	0.0	-0.0003477747113145403	0
1986	0.014346512014110616	0.005615028851579541	0.001440034350027693	0.9716918634783335	-1	0	0	0.25	2	0.8888888888888888	8	0.6111111111111112	0.7777777777777778	9	7	1	0	0	0.2222222222222222	2	9	11	0.0	0	0.5212358644405667	0.8340425263740839	0.4476632956236039	0.8962984904675374	0.6010517905459897	0.8921024508327553	0.8209231285116987	0.876666670493423	0	0	0.0	0.001440034350027693	25
2881	0.013846740872083091	0.005548385404899819	0.002208963934656947	0.971935814656641	-1	0	0	0.25	2	0.8888888888888888	8	0.6111111111111112	0.7777777777777778	9	7	1	0	0	0.2222222222222222	2	9	11	0.0	0	0.5212358644405667	0.8340425263740839	0.4476632956236039	0.9015751374809157	0.6010517905459897	0.8921024508327553	0.8209231285116987	0.8787451643531782	0	0	0.0	0.002208963934656947	22
1993	0.013777489286089241	0.005301571785961944	0.000858270720658555	0.9725141478214219	-1	0	0	0.25	2	0.8888888888888888	8	0.6111111111111112	0.7777777777777778	9	7	1	0	0	0.2222222222222222	2	9	11	0.0	0	0.5212358644405667	0.8340425263740839	0.4476632956236039	0.8962984904675374	0.6010517905459897	0.8921024508327553	0.8209231285116987	0.876666670493423	0	0	0.0	0.000858270720658555	17
1664	0.01279967542825722	0.006800119884237512	0.00020681280252129273	0.9728898492727914	-1	0	0	0.375	3	0.6666666666666666	6	0.5238095238095238	0.5555555555555556	7	5	3	2	0	0.42857142857142855	3	7	11	0.25	0.5	0.5457630964007396	0.8644674845957767	0.45809360369375646	0.9283718664637257	0.20399958457120898	0.8811456522737217	0.9442648222194564	0.8946731649215405	0.5714285714285714	0.2857142857142857	0.0	0.00020681280252129273	17
1769	0.01100582934963035	0.0038516487943230566	-0.0005395829063120545	0.975863943950751	-1	0	0	0.2	2	0.9230769230769231	12	0.5357142857142857	0.9230769230769231	14	12	0	0	0	0.14285714285714285	2	14	15	0.0	0	0.5212358644405667	0.7952102913306609	0.4528784496586802	0.887265397029755	0.41293013097850634	0.886144192545676	0.7827948239614428	0.8610325438640405	0	0	0.0	-5.395829063120545e-05	17
3573	0.01740304906084608	0.004672576081628875	0.002927953017679531	0.9729800140839738	-1	0	0	0.25	2	0.8888888888888888	8	0.6111111111111112	0.7777777777777778	9	7	1	0	0	0.2222222222222222	2	9	11	0.0	0	0.5212358644405667	0.8510634445625505	0.4476632956236039	0.9015751374809157	0.6010517905459897	0.8921024508327553	0.771719536423678	0.8832326358441933	0	0	0.0	0.002927953017679531	69
4198	0.016415752767797047	0.004095796688155674	0.002876175260612828	0.9729972739057072	-1	0	0	0.25	2	0.8888888888888888	8	0.6111111111111112	0.7777777777777778	8	7	2	0	0	0.2222222222222222	2	9	11	0.0	0	0.5212358644405667	0.8519459114135859	0.4528784496586802	0.9179381846848891	0.40252568755859935	0.8954346330434123	0.7689495003650552	0.8912945617284568	0	0	0.0	0.002876175260612828	24
350	0.02378136365467442	0.005980349221527942	-0.00585847346263486	0.9314817861309069	-1	0	0	0.3	3	0.6923076923076923	9	0.375	0.6923076923076923	12	9	2	2	0	0.4	4	10	15	0.4	0	0.6880382746569652	0.9084790561361601	0.5837721571371814	0.9460225028066158	0.6243326989995304	0.9494313353369707	0.8328461091603164	0.9368579510108189	0.5416666666666666	0.08333333333333333	0.0	-0.000585847346263486	5
2583	0.010227173001692175	0.002328225699453373	-0.0006245368317784972	0.9779899669230646	-1	0	0	0.2	2	0.9166666666666666	11	0.5833333333333334	0.8333333333333334	12	10	1	0	0	0.16666666666666666	2	12	14	0.0	0	0.6128872040602017	0.8296305551799936	0.28181092546719355	0.8956303695159229	0.6010517905459897	0.9066751665392329	0.918451054007377	0.8810173276318404	0	0	0.0	-6.245368317784972e-05	4
2585	0.01434225079532464	0.00522200113752599	0.0017847202936821988	0.9722372082473212	-1	0	0	0.25	2	0.8888888888888888	8	0.6111111111111112	0.7777777777777778	9	7	1	0	0	0.2222222222222222	2	9	11	0.0	0	0.5212358644405667	0.8319661099154284	0.4476632956236039	0.8963657400657363	0.6010517905459897	0.8916789022686441	0.8209231285116987	0.8759948998923746	0	0	0.0	0.0017847202936821988	12
3698	0.014515951048419568	0.005419346760162805	0.0028706301737715842	0.9708803322249617	-1	0	0	0.25	2	0.8888888888888888	8	0.6111111111111112	0.7777777777777778	9	7	1	0	0	0.2222222222222222	2	9	11	0.0	0	0.5212358644405667	0.8340425263740839	0.4476632956236039	0.9015751374809157	0.6010517905459897	0.8921024508327553	0.8209231285116987	0.8787451643531782	0	0	0.0	0.0028706301737715842	38
3596	0.017250370362737116	0.0045935098651114226	0.002835299527233992	0.9733540434866224	-1	0	0	0.25	2	0.8888888888888888	8	0.6111111111111112	0.7777777777777778	9	7	1	0	0	0.2222222222222222	2	9	11	0.0	0	0.5212358644405667	0.8510634445625505	0.4476632956236039	0.9015751374809157	0.6010517905459897	0.8921024508327553	0.771719536423678	0.8832326358441933	0	0	0.0	0.002835299527233992	53
4732	0.017421872968653992	0.004668120785843425	0.003230848823846637	0.972978864700938	-1	0	0	0.25	2	0.8888888888888888	8	0.6111111111111112	0.7777777777777778	9	7	1	0	0	0.2222222222222222	2	9	11	0.0	0	0.5212358644405667	0.8510634445625505	0.4476632956236039	0.9015751374809157	0.6010517905459897	0.8921024508327553	0.771719536423678	0.8832326358441933	0	0	0.0	0.003230848823846637	20
3685	0.017033936379855924	0.00435306153505136	0.0033500451748001816	0.9728818118680902	-1	0	0	0.25	2	0.8888888888888888	8	0.6111111111111112	0.7777777777777778	8	7	2	0	0	0.2222222222222222	2	9	11	0.0	0	0.5212358644405667	0.8519459114135859	0.4528784496586802	0.9179381846848891	0.40252568755859935	0.8954346330434123	0.7689495003650552	0.8912945617284568	0	0	0.0	0.0033500451748001816	10
2684	0.014539964874056106	0.004707943448144264	0.0020421220839320457	0.9713796921334721	-1	0	0	0.25	2	0.8888888888888888	8	0.6111111111111112	0.7777777777777778	8	7	2	0	0	0.2222222222222222	2	9	11	0.0	0	0.5212358644405667	0.8321146438792356	0.4528784496586802	0.911705890623481	0.41293013097850634	0.890814965449635	0.7827948239614428	0.8819966476983402	0	0	0.0	0.0020421220839320457	25
4193	0.01800169741964418	0.004753517543062227	0.0025702695423274217	0.9736550781467623	-1	0	0	0.25	2	0.8888888888888888	8	0.6111111111111112	0.7777777777777778	9	7	1	0	0	0.2222222222222222	2	9	11	0.0	0	0.5212358644405667	0.8510634445625505	0.4476632956236039	0.9015751374809157	0.6010517905459897	0.8921024508327553	0.771719536423678	0.8832326358441933	0	0	0.0	0.0025702695423274217	25
4020	0.0178683807175155	0.00466307137068281	0.002793949802270336	0.972997625775775	-1	0	0	0.25	2	0.8888888888888888	8	0.6111111111111112	0.7777777777777778	9	7	1	0	0	0.2222222222222222	2	9	11	0.0	0	0.5212358644405667	0.8510634445625505	0.4476632956236039	0.9015751374809157	0.6010517905459897	0.8921024508327553	0.771719536423678	0.8832326358441933	0	0	0.0	0.002793949802270336	33
1395	0.011492606968584089	0.00393033678108512	-0.0004500210986020594	0.9756508765942813	-1	0	0	0.2	2	0.9230769230769231	12	0.5357142857142857	0.9230769230769231	14	12	0	0	0	0.14285714285714285	2	14	15	0.0	0	0.5212358644405667	0.8251962730433144	0.45809360369375646	0.9043658171306003	0.40252568755859935	0.9055810362245709	0.8209231285116987	0.8828636341285397	0	0	0.0	-4.500210986020594e-05	25
3492	0.014125397497004285	0.00486723416376219	0.002389557775387904	0.9716549946648961	-1	0	0	0.25	2	0.8888888888888888	8	0.6111111111111112	0.7777777777777778	8	7	2	0	0	0.2222222222222222	2	9	11	0.0	0	0.5212358644405667	0.8354304914818593	0.4528784496586802	0.9179381846848891	0.40252568755859935	0.8954346330434123	0.7827948239614428	0.8871801802109397	0	0	0.0	0.002389557775387904	18
2928	0.011808343233213637	0.004803803323015791	-0.0004932047497997662	0.9763823930042556	-1	0	0	0.2	2	0.9230769230769231	12	0.5357142857142857	0.9230769230769231	14	12	0	0	0	0.14285714285714285	2	14	15	0.0	0	0.5212358644405667	0.8638717502618464	0.423636522180251	0.880969574359192	0.5297552708082005	0.8812975608311738	0.8209231285116987	0.8756008980550295	0	0	0.0	-4.9320474979976624e-05	6
4592	0.017507568705828275	0.0043560646909757495	0.0028589560501095365	0.9735420505756265	-1	0	0	0.25	2	0.8888888888888888	8	0.6111111111111112	0.7777777777777778	9	7	1	0	0	0.2222222222222222	2	9	11	0.0	0	0.5212358644405667	0.8548107368669099	0.4476632956236039	0.9015751374809157	0.6010517905459897	0.8921024508327553	0.771719536423678	0.8842557757249584	0	0	0.0	0.0028589560501095365	25
2774	0.013732626780304256	0.005310889763901576	0.002431122308582249	0.9713173910063239	-1	0	0	0.25	2	0.8888888888888888	8	0.6111111111111112	0.7777777777777778	9	7	1	0	0	0.2222222222222222	2	9	11	0.0	0	0.5212358644405667	0.8380847568061295	0.4476632956236039	0.9015751374809157	0.6010517905459897	0.8921024508327553	0.8209231285116987	0.8797887982301749	0	0	0.0	0.002431122308582249	50
1135	0.01575814472611622	0.004786119886561191	-0.0003175381945880046	0.9770262308890403	-1	0	0	0.2	2	0.9230769230769231	12	0.5357142857142857	0.9230769230769231	14	12	0	0	0	0.14285714285714285	2	14	15	0.0	0	0.5212358644405667	0.7995877963853025	0.38168772011450064	0.8938453290280117	0.40252568755859935	0.8889235989745348	0.834171540792885	0.865845715647515	0	0	0.0	-3.175381945880046e-05	38
2962	0.013154968614951298	0.007404540792152629	0.0017474479870140881	0.9746913041211253	-1	0	0	0.3333333333333333	2	0.8571428571428571	6	0.6428571428571429	0.7142857142857143	7	5	1	0	0	0.2857142857142857	2	7	9	0.0	0	0.5457630964007396	0.6976760926538994	0.4476632956236039	0.9101263068044506	0.6010517905459897	0.8947832397732206	0.7391281642590839	0.8537096317079208	0	0	0.0	0.0017474479870140881	1
3206	0.014399376481941655	0.005337527337128488	0.002626468097414361	0.9715198194175072	-1	0	0	0.25	2	0.8888888888888888	8	0.6111111111111112	0.7777777777777778	9	7	1	0	0	0.2222222222222222	2	9	11	0.0	0	0.5212358644405667	0.8619690526181438	0.4476632956236039	0.9166534666862041	0.20399958457120898	0.893314888757608	0.8209231285116987	0.8926570697593467	0	0	0.0	0.002626468097414361	64
1954	0.012861935386292725	0.007130868423536221	0.0007047980906884126	0.972389652715192	-1	0	0	0.42857142857142855	3	0.625	5	0.47619047619047616	0.625	7	5	2	2	0	0.42857142857142855	3	7	10	0.3333333333333333	0.6666666666666666	0.5212358644405667	0.8136699007910735	0.45809360369375646	0.9041135687612011	0.6010517905459897	0.8934528420704679	0.8209231285116987	0.8752404574816128	0.5714285714285714	0.2857142857142857	0.0	0.0007047980906884126	8
119	0.01624018064514805	0.0030036774096823407	-0.002988265683403705	0.9862321277872519	-1	0	0	0.2	2	0.9230769230769231	12	0.5357142857142857	0.6923076923076923	11	9	3	2	0	0.14285714285714285	2	14	15	0.25	0	0.68857335012685	0.8555223027446666	0.6502023860948727	0.9554782102675851	0.4432352986396732	0.7583219825314838	0.829499744232216	0.8803877661984422	0.6363636363636364	0.18181818181818182	0.0	-0.0002988265683403705	86
3043	0.014346513820928813	0.0051997659351792486	0.002321234460534395	0.9710853795281345	-1	0	0	0.25	2	0.8888888888888888	8	0.6111111111111112	0.7777777777777778	9	7	1	0	0	0.2222222222222222	2	9	11	0.0	0	0.5212358644405667	0.8340425263740839	0.4476632956236039	0.9015751374809157	0.6010517905459897	0.8921024508327553	0.8209231285116987	0.8787451643531782	0	0	0.0	0.002321234460534395	15
4035	0.01806007710127273	0.004979356805476841	0.0015862253888280927	0.9738136300809449	-1	0	0	0.25	2	0.8888888888888888	8	0.6111111111111112	0.7777777777777778	9	7	1	0	0	0.2222222222222222	2	9	11	0.0	0	0.622193786587037	0.8183203107816577	0.4476632956236039	0.8962984904675374	0.6010517905459897	0.8921024508327553	0.8954894876968171	0.8726640102398797	0	0	0.0	0.0015862253888280927	13
4847	0.017660449019799403	0.004967126405689072	0.0031855146128343995	0.9738198722650117	-1	0	0	0.25	2	0.8888888888888888	8	0.6111111111111112	0.7777777777777778	9	7	1	0	0	0.2222222222222222	2	9	11	0.0	0	0.5212358644405667	0.8510634445625505	0.4476632956236039	0.9015751374809157	0.6010517905459897	0.8921024508327553	0.771719536423678	0.8832326358441933	0	0	0.0	0.0031855146128343995	49
918	0.011513514018388425	0.0024049804870701426	-0.0013566404688465025	0.9774527240882248	-1	0	0	0.2	2	0.9230769230769231	12	0.5357142857142857	0.9230769230769231	14	12	0	0	0	0.14285714285714285	2	14	15	0.0	0	0.7445684777464757	0.89440606373837	0.15373846440023947	0.8953551211845404	0.6010517905459897	0.9122467509231121	0.947043580837871	0.9009831177763118	0	0	0.0	-0.00013566404688465026	20
2456	0.014648798551817084	0.004990040442307959	0.001231542465926115	0.972243703111192	-1	0	0	0.25	2	0.8888888888888888	8	0.6111111111111112	0.7777777777777778	8	7	2	0	0	0.2222222222222222	2	9	11	0.0	0	0.5212358644405667	0.8321146438792356	0.4528784496586802	0.9125673078279403	0.41293013097850634	0.890814965449635	0.7827948239614428	0.8823690346061939	0	0	0.0	0.001231542465926115	15
1832	0.014009122257134904	0.00509819549336799	0.0009730853140208923	0.9717361541835297	-1	0	0	0.25	2	0.9	9	0.4444444444444444	0.8	10	8	1	0	0	0.3333333333333333	3	9	12	0.0	0	0.5334994804206532	0.8205973728123103	0.4528784496586802	0.9342747191000967	0.6010517905459897	0.9073030526560014	0.8038833807257092	0.8958501674629276	0	0	0.0	0.0009730853140208923	19
217	0.004705758606894446	0.002312816145931362	-0.0023121045985992432	0.9763089517822076	-1	0	0	0.2	2	0.9230769230769231	12	0.5357142857142857	0.9230769230769231	14	12	0	0	0	0.14285714285714285	2	14	15	0.0	0	0.8183569648960066	0.8028169203785351	0.4344819364799637	0.8982511316835213	0.6149115467380633	0.8959320077745297	0.894446720006262	0.8711971512090072	0	0	0.0	-0.00023121045985992431	59
845	0.011139130393702741	0.0024912763196060735	-0.0015378902363387967	0.9777365715392757	-1	0	0	0.2	2	0.9230769230769231	12	0.5357142857142857	0.9230769230769231	14	12	0	0	0	0.14285714285714285	2	14	15	0.0	0	0.7445684777464757	0.89440606373837	0.15373846440023947	0.8953551211845404	0.6010517905459897	0.9122467509231121	0.947043580837871	0.9009831177763118	0	0	0.0	-0.00015378902363387967	5
1743	0.01650478151156009	0.0024021373429249007	-0.001462871099281571	0.977380748181311	-1	0	0	0.25	2	0.9	9	0.4444444444444444	0.8	10	8	1	0	0	0.3333333333333333	3	9	12	0.0	0	0.5807464775016913	0.8781313807917517	0.44127459511672706	0.9487877578687584	0.6010517905459897	0.9287610808847799	0.9090741521396168	0.923246017681157	0	0	0.0	-0.0001462871099281571	5
4283	0.014554893488771785	0.005669005928220522	0.0027945235744189635	0.9712833343154366	-1	0	0	0.25	2	0.8888888888888888	8	0.6111111111111112	0.7777777777777778	9	7	1	0	0	0.2222222222222222	2	9	11	0.0	0	0.5212358644405667	0.8340425263740839	0.4476632956236039	0.9015751374809157	0.6010517905459897	0.8921024508327553	0.8209231285116987	0.8787451643531782	0	0	0.0	0.0027945235744189635	24
3653	0.014095411489897288	0.005876958885704926	0.002051143784069884	0.9715573373376748	-1	0	0	0.25	2	0.8888888888888888	8	0.6111111111111112	0.7777777777777778	9	7	1	0	0	0.2222222222222222	2	9	11	0.0	0	0.5212358644405667	0.8340425263740839	0.4476632956236039	0.9015751374809157	0.6010517905459897	0.8921024508327553	0.8209231285116987	0.8787451643531782	0	0	0.0	0.002051143784069884	13
846	0.0024873893957047346	0.0024229219133660314	-0.0024121392193311646	0.9825222669453223	-1	0	0	1.0	1	0	0	1.0	0	0	0	1	1	0	0.5	1	2	2	0.16666666666666666	0	0	0	0	0	0	0	0	0	0	0	0	-0.1	0
4218	0.018094469366130433	0.00453166652063854	0.0031391199697437147	0.9727877080912829	-1	0	0	0.25	2	0.8888888888888888	8	0.6111111111111112	0.7777777777777778	9	7	1	0	0	0.2222222222222222	2	9	11	0.0	0	0.5212358644405667	0.8548107368669099	0.4476632956236039	0.9015751374809157	0.6010517905459897	0.8921024508327553	0.771719536423678	0.8842557757249584	0	0	0.0	0.0031391199697437147	61
4188	0.018097731415838803	0.004580855673956941	0.002767986764291433	0.9733728563298479	-1	0	0	0.25	2	0.8888888888888888	8	0.6111111111111112	0.7777777777777778	9	7	1	0	0	0.2222222222222222	2	9	11	0.0	0	0.5212358644405667	0.8510634445625505	0.4476632956236039	0.9015751374809157	0.6010517905459897	0.8921024508327553	0.771719536423678	0.8832326358441933	0	0	0.0	0.002767986764291433	39
3044	0.013663710457488383	0.00406346967195122	-0.0035470542240940103	0.9756336839044015	-1	0	0	0.25	2	0.8888888888888888	8	0.6111111111111112	0.7777777777777778	9	7	1	0	0	0.2222222222222222	2	9	11	0.0	0	0.6800113117196637	0.8697902206749363	0.3663903606643712	0.927014463616095	0.6010517905459897	0.9243978039989544	0.9247663858122898	0.9100972902681632	0	0	0.0	-0.00035470542240940105	2
2481	0.014392477293330477	0.005007506988057852	0.0016982737118136856	0.9717027674098607	-1	0	0	0.25	2	0.8888888888888888	8	0.6111111111111112	0.7777777777777778	9	7	1	0	0	0.2222222222222222	2	9	11	0.0	0	0.5212358644405667	0.8319661099154284	0.4476632956236039	0.8963657400657363	0.6010517905459897	0.8916789022686441	0.8209231285116987	0.8759948998923746	0	0	0.0	0.0016982737118136856	36
4997	0.017235622010102255	0.0044855189612573645	0.0030833288338033226	0.9727083670280862	-1	0	0	0.25	2	0.8888888888888888	8	0.6111111111111112	0.7777777777777778	9	7	1	0	0	0.2222222222222222	2	9	11	0.0	0	0.5212358644405667	0.8548107368669099	0.4476632956236039	0.9015751374809157	0.6010517905459897	0.8921024508327553	0.771719536423678	0.8842557757249584	0	0	0.0	0.0030833288338033226	26
3481	0.014529921918191855	0.005612599582050365	0.0025956239272930995	0.971250324433311	-1	0	0	0.25	2	0.8888888888888888	8	0.6111111111111112	0.7777777777777778	9	7	1	0	0	0.2222222222222222	2	9	11	0.0	0	0.5212358644405667	0.8340425263740839	0.4476632956236039	0.9015751374809157	0.6010517905459897	0.8921024508327553	0.8209231285116987	0.8787451643531782	0	0	0.0	0.0025956239272930995	13
4924	0.016791885115782064	0.004550427838222419	0.0026975996712458703	0.9724843184794367	-1	0	0	0.25	2	0.8888888888888888	8	0.6111111111111112	0.7777777777777778	9	7	1	0	0	0.2222222222222222	2	9	11	0.0	0	0.5212358644405667	0.8548107368669099	0.4476632956236039	0.9015751374809157	0.6010517905459897	0.8921024508327553	0.771719536423678	0.8842557757249584	0	0	0.0	0.0026975996712458703	33
1974	0.014798170510265841	0.005686023958334329	0.001958471031015615	0.9718793625187128	-1	0	0	0.25	2	0.8888888888888888	8	0.6111111111111112	0.7777777777777778	9	7	1	0	0	0.2222222222222222	2	9	11	0.0	0	0.5212358644405667	0.8319661099154284	0.4476632956236039	0.8963657400657363	0.6010517905459897	0.8916789022686441	0.8209231285116987	0.8759948998923746	0	0	0.0	0.001958471031015615	120
4210	0.017412760727896687	0.004733195846223109	0.0034506261285835046	0.9727695894376979	-1	0	0	0.25	2	0.8888888888888888	8	0.6111111111111112	0.7777777777777778	9	7	1	0	0	0.2222222222222222	2	9	11	0.0	0	0.5212358644405667	0.8548107368669099	0.4476632956236039	0.9015751374809157	0.6010517905459897	0.8921024508327553	0.771719536423678	0.8842557757249584	0	0	0.0	0.0034506261285835046	46
2204	0.014202124570551877	0.005300765003729825	0.0018675291252729762	0.9714203592566337	-1	0	0	0.25	2	0.8888888888888888	8	0.6111111111111112	0.7777777777777778	9	7	1	0	0	0.2222222222222222	2	9	11	0.0	0	0.5212358644405667	0.8619690526181438	0.4476632956236039	0.9129600760815735	0.20399958457120898	0.893314888757608	0.8209231285116987	0.8911337768438247	0	0	0.0	0.0018675291252729762	39
4642	0.01754910426620972	0.004749654722993508	0.0027680534477540603	0.9732712339485691	-1	0	0	0.25	2	0.8888888888888888	8	0.6111111111111112	0.7777777777777778	9	7	1	0	0	0.2222222222222222	2	9	11	0.0	0	0.5212358644405667	0.8510634445625505	0.4476632956236039	0.9015751374809157	0.6010517905459897	0.8921024508327553	0.771719536423678	0.8832326358441933	0	0	0.0	0.0027680534477540603	29
4632	0.01727732078947047	0.004302810360704529	0.00243692855515715	0.972533140878276	-1	0	0	0.25	2	0.8888888888888888	8	0.6111111111111112	0.7777777777777778	9	7	1	0	0	0.2222222222222222	2	9	11	0.0	0	0.5212358644405667	0.8548107368669099	0.4476632956236039	0.9015751374809157	0.6010517905459897	0.8921024508327553	0.771719536423678	0.8842557757249584	0	0	0.0	0.00243692855515715	11
1695	0.010854654362810478	0.0026476634000248056	-0.0012938454284105517	0.9789470984651784	-1	0	0	0.2	2	0.9230769230769231	12	0.5357142857142857	0.9230769230769231	14	12	0	0	0	0.14285714285714285	2	14	15	0.0	0	0.5212358644405667	0.8023636449595999	0.4568959677553142	0.8877696558639808	0.40252568755859935	0.8889235989745348	0.7827948239614428	0.8640912930269475	0	0	0.0	-0.00012938454284105517	4
3741	0.017241693429042453	0.004552255026247596	0.0027212109115456354	0.9733541085669082	-1	0	0	0.25	2	0.8888888888888888	8	0.6111111111111112	0.7777777777777778	9	7	1	0	0	0.2222222222222222	2	9	11	0.0	0	0.5212358644405667	0.8510634445625505	0.4476632956236039	0.9015751374809157	0.6010517905459897	0.8921024508327553	0.771719536423678	0.8832326358441933	0	0	0.0	0.0027212109115456354	57
1883	0.011185529717831417	0.0036276853447016495	-0.0007231320758214408	0.9759941316566456	-1	0	0	0.2	2	0.9230769230769231	12	0.5357142857142857	0.9230769230769231	14	12	0	0	0	0.14285714285714285	2	14	15	0.0	0	0.5212358644405667	0.8144512463955967	0.45809360369375646	0.9043658171306003	0.4112741986723531	0.9041636373153433	0.8209231285116987	0.879752612998819	0	0	0.0	-7.231320758214408e-05	4
518	0.0018219237527599083	0.0017675253895539783	-0.0017675132280631203	0.9851808309004665	-1	0	0	1.0	1	0	0	1.0	0	1	0	0	1	0	0.5	1	2	2	0.3333333333333333	0	0	0	0	0	0	0	0	0	0	0	0	-0.00017675132280631204	11
2688	0.014317789729933635	0.005398399151479426	0.0027047671935228647	0.9714414500468284	-1	0	0	0.25	2	0.8888888888888888	8	0.6111111111111112	0.7777777777777778	9	7	1	0	0	0.2222222222222222	2	9	11	0.0	0	0.5212358644405667	0.8340425263740839	0.4476632956236039	0.9015751374809157	0.6010517905459897	0.8921024508327553	0.8209231285116987	0.8787451643531782	0	0	0.0	0.0027047671935228647	44
3793	0.01786251159079887	0.0047388956832348245	0.0029161642861406864	0.97292274448027	-1	0	0	0.25	2	0.8888888888888888	8	0.6111111111111112	0.7777777777777778	9	7	1	0	0	0.2222222222222222	2	9	11	0.0	0	0.5212358644405667	0.8510634445625505	0.4476632956236039	0.9015751374809157	0.6010517905459897	0.8921024508327553	0.771719536423678	0.8832326358441933	0	0	0.0	0.0029161642861406864	70
3950	0.01701279175381594	0.004406121072161073	0.0030000541165751396	0.9727760468546507	-1	0	0	0.25	2	0.8888888888888888	8	0.6111111111111112	0.7777777777777778	9	7	1	0	0	0.2222222222222222	2	9	11	0.0	0	0.5212358644405667	0.8510634445625505	0.4476632956236039	0.9015751374809157	0.6010517905459897	0.8921024508327553	0.771719536423678	0.8832326358441933	0	0	0.0	0.0030000541165751396	28
3819	0.014567092471918376	0.005436261089662346	0.0025419840471730243	0.9711340708347953	-1	0	0	0.25	2	0.8888888888888888	8	0.6111111111111112	0.7777777777777778	9	7	1	0	0	0.2222222222222222	2	9	11	0.0	0	0.5212358644405667	0.8340425263740839	0.4476632956236039	0.9015751374809157	0.6010517905459897	0.8921024508327553	0.8209231285116987	0.8787451643531782	0	0	0.0	0.0025419840471730243	14
265	0.0033388750611226567	0.002995351314572183	-0.0029952296231390446	0.9797626485253015	-1	0	0	0.3333333333333333	1	1.0	2	1.0	1.0	3	2	0	0	0	0.25	1	4	4	0.0	0	0.3645464563701878	0.6650626126151851	0.29466351463480256	0.6371372452799243	0.3374330151860967	0.8667406918731312	0.7504975305244723	0.7389362407561431	0	0	0.0	-0.00029952296231390443	11
5016	0.014145292034484683	0.005433523655965675	0.003432100350881942	0.9703325395106449	-1	0	0	0.25	2	0.8888888888888888	8	0.6111111111111112	0.7777777777777778	9	7	1	0	0	0.2222222222222222	2	9	11	0.0	0	0.5212358644405667	0.8397706781042356	0.4476632956236039	0.9015751374809157	0.6010517905459897	0.8921024508327553	0.8209231285116987	0.8802279466822596	0	0	0.0	0.003432100350881942	14
1308	0.011044685559953357	0.0038674308413803944	-0.0006248767586048017	0.9759271761499617	-1	0	0	0.2	2	0.9230769230769231	12	0.5357142857142857	0.9230769230769231	14	12	0	0	0	0.14285714285714285	2	14	15	0.0	0	0.5212358644405667	0.7995877963853025	0.4528784496586802	0.888368649821368	0.40252568755859935	0.8968099979013904	0.7827948239614428	0.8668503111294041	0	0	0.0	-6.248767586048017e-05	19
3969	0.01746479309370302	0.00450336101544238	0.0026973910962007934	0.9732802204348023	-1	0	0	0.25	2	0.8888888888888888	8	0.6111111111111112	0.7777777777777778	9	7	1	0	0	0.2222222222222222	2	9	11	0.0	0	0.5212358644405667	0.8510634445625505	0.4476632956236039	0.9015751374809157	0.6010517905459897	0.8921024508327553	0.771719536423678	0.8832326358441933	0	0	0.0	0.0026973910962007934	11
874	0.01155953485668205	0.0023067353428582473	-0.001381058459474184	0.9777459663890028	-1	0	0	0.2	2	0.9230769230769231	12	0.5357142857142857	0.9230769230769231	14	12	0	0	0	0.14285714285714285	2	14	15	0.0	0	0.7445684777464757	0.897242740255165	0.15373846440023947	0.8948857065628859	0.6010517905459897	0.9122467509231121	0.947043580837871	0.901735826321168	0	0	0.0	-0.00013810584594741842	5
2952	0.013582463286520284	0.005355488000667038	0.0015389813882152371	0.972575985019442	-1	0	0	0.25	2	0.8888888888888888	8	0.6111111111111112	0.7777777777777778	9	7	1	0	0	0.2222222222222222	2	9	11	0.0	0	0.5212358644405667	0.8619690526181438	0.4476632956236039	0.9166534666862041	0.20399958457120898	0.893314888757608	0.8209231285116987	0.8926570697593467	0	0	0.0	0.0015389813882152371	9
3600	0.017263863844901677	0.005221523942500922	-0.004949774494055464	0.9760687995380684	-1	0	0	0.2	2	0.9166666666666666	11	0.35	0.75	11	9	2	0	0	0.625	5	8	14	0.0	0	0.5212358644405667	0.8302610918100423	0.45809360369375646	0.9311684017872359	0.6010517905459897	0.9018742501995396	0.771719536423678	0.894431387863687	0	0	0.0	-0.0004949774494055464	0
4237	0.01656743955447112	0.004071237897253523	0.002884750612399416	0.972376585077154	-1	0	0	0.25	2	0.8888888888888888	8	0.6111111111111112	0.7777777777777778	8	7	2	0	0	0.2222222222222222	2	9	11	0.0	0	0.5212358644405667	0.8519459114135859	0.4528784496586802	0.9179381846848891	0.40252568755859935	0.8954346330434123	0.7689495003650552	0.8912945617284568	0	0	0.0	0.002884750612399416	33
3216	0.014149636076304494	0.005613827716882901	0.002695235684790355	0.9708222681296496	-1	0	0	0.25	2	0.8888888888888888	8	0.6111111111111112	0.7777777777777778	9	7	1	0	0	0.2222222222222222	2	9	11	0.0	0	0.5212358644405667	0.8340425263740839	0.4476632956236039	0.9015751374809157	0.6010517905459897	0.8921024508327553	0.8209231285116987	0.8787451643531782	0	0	0.0	0.002695235684790355	35
4433	0.013362311614242152	0.004808553447690732	4.394736574462311e-05	0.976786241816957	-1	0	0	0.2	2	0.9230769230769231	12	0.5357142857142857	0.9230769230769231	14	12	0	0	0	0.14285714285714285	2	14	15	0.0	0	0.5212358644405667	0.8163853373170014	0.4528784496586802	0.893497290610926	0.40252568755859935	0.8889235989745348	0.7689495003650552	0.8698467389363	0	0	0.0	4.394736574462311e-05	2
4059	0.02019563779743763	0.0030649953804292645	-0.00296271624548485	0.9853568056532408	-1	0	0	0.3	3	0.75	9	0.6363636363636364	0.6666666666666666	11	8	2	0	0	0.18181818181818182	2	11	14	0.0	0	0.5212358644405667	0.7582615692697804	0.44202353130722016	0.8825135776329317	0.6010517905459897	0.8829423581525513	0.7279259412347113	0.8489948258398776	0	0	0.0	-0.000296271624548485	0
2017	0.014165033691953693	0.005385044665391611	0.001486197791914073	0.970930285611594	-1	0	0	0.25	2	0.8888888888888888	8	0.6111111111111112	0.7777777777777778	9	7	1	0	0	0.2222222222222222	2	9	11	0.0	0	0.5212358644405667	0.8340425263740839	0.4476632956236039	0.8962984904675374	0.6010517905459897	0.8921024508327553	0.8209231285116987	0.876666670493423	0	0	0.0	0.001486197791914073	34
4483	0.017337928250802645	0.005047723894431815	0.0030640532900726328	0.9735623154637731	-1	0	0	0.25	2	0.8888888888888888	8	0.6111111111111112	0.7777777777777778	9	7	1	0	0	0.2222222222222222	2	9	11	0.0	0	0.5212358644405667	0.8048765103558431	0.4476632956236039	0.9023589597076754	0.6010517905459897	0.8921024508327553	0.771719536423678	0.8718843237835863	0	0	0.0	0.0030640532900726328	19
2649	0.01432559802917444	0.005181394321352956	0.0013221800904132347	0.9713411381089074	-1	0	0	0.25	2	0.8888888888888888	8	0.6111111111111112	0.7777777777777778	9	7	1	0	0	0.2222222222222222	2	9	11	0.0	0	0.5212358644405667	0.8319661099154284	0.4476632956236039	0.8963657400657363	0.6010517905459897	0.8970600729653555	0.8209231285116987	0.8780430959180646	0	0	0.0	0.0013221800904132347	10
167	0.013208185508457055	0.006711733156660326	-0.004508678242274982	0.9620218108143108	-1	0.5	2	0.6	6	0.46153846153846156	6	0.4166666666666667	0.38461538461538464	9	5	5	1	0	1.0	6	6	15	0.1	0.2222222222222222	0.4411109699825421	0.9348427088004836	0.8991790725467353	0.931331318372643	0.30531415592911193	0.8690635987341977	0.8877551917067836	0.9158973981742851	1.0	0.2222222222222222	0.0	-0.0004508678242274982	22
1483	0.011280064365173243	0.00399506064613687	-0.0005814089240796764	0.9755230734974425	-1	0	0	0.2	2	0.9230769230769231	12	0.5357142857142857	0.9230769230769231	14	12	0	0	0	0.14285714285714285	2	14	15	0.0	0	0.5212358644405667	0.8023636449595999	0.4528784496586802	0.888368649821368	0.40252568755859935	0.8889235989745348	0.7827948239614428	0.8643270121400941	0	0	0.0	-5.814089240796764e-05	5
1502	0.01289742160798721	0.007672603664361361	-1.7734802689095157e-05	0.9724723434302533	-1	0	0	0.42857142857142855	3	0.625	5	0.47619047619047616	0.625	7	5	2	2	0	0.42857142857142855	3	7	10	0.3333333333333333	0.6666666666666666	0.5212358644405667	0.8430102281804839	0.45809360369375646	0.9041135687612011	0.6010517905459897	0.8947832397732206	0.8209231285116987	0.8830583246893517	0.5714285714285714	0.2857142857142857	0.0	-1.7734802689095156e-06	46
72	0.0025920598013068376	0.002593613326573221	-0.00259203785624783	0.9814043997962171	-1	0	0	0.3333333333333333	1	1.0	2	1.0	0.5	1	1	2	0	0	0.25	4	1	4	0.0	0	1.0	0.5	0.7678738988833178	0.5	0.26899309306181063	0.5	0.9547755020210913	0.5	0	0	0.0	-0.000259203785624783	15
1289	0.011152743976590877	0.0035483001285710803	-0.0006613387307845286	0.9758628862254937	-1	0	0	0.2	2	0.9230769230769231	12	0.5357142857142857	0.9230769230769231	14	12	0	0	0	0.14285714285714285	2	14	15	0.0	0	0.5212358644405667	0.7995877963853025	0.4528784496586802	0.888368649821368	0.40252568755859935	0.8889235989745348	0.7827948239614428	0.8636449177885678	0	0	0.0	-6.613387307845286e-05	13
4151	0.014496039242520286	0.00572200878130781	0.0025068094073908806	0.9715081486670923	-1	0	0	0.25	2	0.8888888888888888	8	0.6111111111111112	0.7777777777777778	9	7	1	0	0	0.2222222222222222	2	9	11	0.0	0	0.5212358644405667	0.8340425263740839	0.4476632956236039	0.9015751374809157	0.6010517905459897	0.8921024508327553	0.8209231285116987	0.8787451643531782	0	0	0.0	0.0025068094073908806	8
1505	0.011585596460489164	0.003867215454262971	-0.0005910725746550096	0.9755426075491866	-1	0	0	0.2	2	0.9230769230769231	12	0.5357142857142857	0.9230769230769231	14	12	0	0	0	0.14285714285714285	2	14	15	0.0	0	0.5212358644405667	0.8023636449595999	0.4528784496586802	0.888368649821368	0.40252568755859935	0.8889235989745348	0.7827948239614428	0.8643270121400941	0	0	0.0	-5.9107257465500954e-05	20
3630	0.018246446120042364	0.004575562330192168	0.0030038313709644295	0.9735471101329224	-1	0	0	0.25	2	0.8888888888888888	8	0.6111111111111112	0.7777777777777778	9	7	1	0	0	0.2222222222222222	2	9	11	0.0	0	0.5212358644405667	0.8510634445625505	0.4476632956236039	0.9015751374809157	0.6010517905459897	0.8921024508327553	0.771719536423678	0.8832326358441933	0	0	0.0	0.0030038313709644295	29
2297	0.014386013617012295	0.005480927863171623	0.0018908171269448589	0.9715424280932727	-1	0	0	0.25	2	0.8888888888888888	8	0.6111111111111112	0.7777777777777778	9	7	1	0	0	0.2222222222222222	2	9	11	0.0	0	0.5212358644405667	0.8319661099154284	0.4476632956236039	0.8963657400657363	0.6010517905459897	0.8916789022686441	0.8209231285116987	0.8759948998923746	0	0	0.0	0.0018908171269448589	49
1871	0.014123605976578114	0.0050375550578551165	0.00048388337459165235	0.9720825041414942	-1	0	0	0.3333333333333333	3	0.7272727272727273	8	0.43333333333333335	0.6363636363636364	10	7	2	0	0	0.3	3	10	13	0.0	0.5	0.5334994804206532	0.7699208227757086	0.44484341346541206	0.8864928657710112	0.6478862811347652	0.9221226966040251	0.8104313859276542	0.8711993653512573	0	0	0.0	0.00048388337459165235	15
273	0.0057811331729767145	0.0031821851176236328	-0.002848573359357011	0.9831706939591529	-1	0	0	0.5	3	0.6666666666666666	4	0.4444444444444444	0.5	5	3	2	1	0	0.5	3	6	8	0.16666666666666666	0.3333333333333333	0.49906013384264175	0.769886873390394	0.8043216592008005	0.7736049494068544	0.4494931818175873	0.9536957268666441	0.8888061682431281	0.8606286242724276	1.0	0	0.0	-0.0002848573359357011	10
4478	0.01742417425076529	0.005122755840536821	0.002360392643407762	0.9728093388902658	-1	0	0	0.25	2	0.8888888888888888	8	0.6111111111111112	0.7777777777777778	9	7	1	0	0	0.2222222222222222	2	9	11	0.0	0	0.5212358644405667	0.8510634445625505	0.4476632956236039	0.9015751374809157	0.6010517905459897	0.8921024508327553	0.771719536423678	0.8832326358441933	0	0	0.0	0.002360392643407762	13
4139	0.014579151634875644	0.00540347503401921	0.002572971421757402	0.9712991351899918	-1	0	0	0.25	2	0.8888888888888888	8	0.6111111111111112	0.7777777777777778	9	7	1	0	0	0.2222222222222222	2	9	11	0.0	0	0.5212358644405667	0.8340425263740839	0.4476632956236039	0.9015751374809157	0.6010517905459897	0.8921024508327553	0.8209231285116987	0.8787451643531782	0	0	0.0	0.002572971421757402	12
1995	0.01469172207937704	0.005486267776139351	0.002042222696563836	0.9720060690045627	-1	0	0	0.25	2	0.8888888888888888	8	0.6111111111111112	0.7777777777777778	9	7	1	0	0	0.2222222222222222	2	9	11	0.0	0	0.5212358644405667	0.8319661099154284	0.4476632956236039	0.8964554800872734	0.6010517905459897	0.8916789022686441	0.8209231285116987	0.8760298888655218	0	0	0.0	0.002042222696563836	20
1730	0.01421738630706365	0.0052440801493219506	0.0005340691390398004	0.9713903692011355	-1	0	0	0.25	2	0.9	9	0.4444444444444444	0.8	10	8	1	0	0	0.3333333333333333	3	9	12	0.0	0	0.5334994804206532	0.8205973728123103	0.4528784496586802	0.9342747191000967	0.6010517905459897	0.9073030526560014	0.8038833807257092	0.8958501674629276	0	0	0.0	0.0005340691390398004	77
2260	0.013998462305397578	0.0045452828696005395	0.001075946672705848	0.9725502577232957	-1	0	0	0.25	2	0.9	9	0.4444444444444444	0.8	10	8	1	0	0	0.3333333333333333	3	9	12	0.0	0	0.5334994804206532	0.849521327301078	0.4528784496586802	0.9456921427642615	0.41293013097850634	0.915540614241168	0.8042238094883128	0.910827535389079	0	0	0.0	0.001075946672705848	7
4534	0.017397072867183103	0.005381335586731897	0.003595700640166594	0.9730456739862245	-1	0	0	0.25	2	0.8888888888888888	8	0.6111111111111112	0.7777777777777778	9	7	1	0	0	0.2222222222222222	2	9	11	0.0	0	0.5212358644405667	0.8486980528381366	0.4476632956236039	0.9015751374809157	0.6010517905459897	0.8921024508327553	0.771719536423678	0.8825937546216062	0	0	0.0	0.003595700640166594	13
3901	0.007301381318693143	0.005044288238414666	-0.0047673656043410355	0.9472719473469012	-1	0	0	0.5	3	0.5	3	0.8	0.3333333333333333	5	2	2	0	0	0.4	2	5	8	0.0	0	0.7029568976139757	0.8980246877396574	0.45809360369375646	0.9327585688508362	0.6010517905459897	0.9289792126571518	0.9318540082387984	0.9212035049475992	0	0	0.0	-0.00047673656043410354	0
509	0.001840512196239418	0.001779009221631925	-0.0017789907494360506	0.9806787326815918	-1	0	0	1.0	1	0	0	1.0	0	0	0	1	3	0	0.5	1	2	2	0.5	0	0	0	0	0	0	0	0	0	0	0	0	-0.1	1
2599	0.014425636503889361	0.0057826535735591884	0.0011271495079089296	0.9713855631228147	-1	0	0	0.25	2	0.8888888888888888	8	0.6111111111111112	0.7777777777777778	9	7	1	0	0	0.2222222222222222	2	9	11	0.0	0	0.5212358644405667	0.8340425263740839	0.4476632956236039	0.8962984904675374	0.6010517905459897	0.8921024508327553	0.8209231285116987	0.876666670493423	0	0	0.0	0.0011271495079089296	13
330	0.006111507304290528	0.003807131404969351	-0.0037930237343345363	0.9790274035722142	-1	0	0	0.5	2	0.75	3	0.6	0.75	5	3	0	2	0	0.4	2	5	6	1.0	0	0.3938635881242254	0.7874999964129924	0.36506060008611835	0.9400871411942038	0.6841679237814311	0.5713382580374273	0.8695268122557736	0.8100146486895847	0.6	0	0.0	-0.00037930237343345363	5
4021	0.017646958649101627	0.004547321345766118	0.0026023622301115964	0.9726917391325712	-1	0	0	0.25	2	0.8888888888888888	8	0.6111111111111112	0.7777777777777778	9	7	1	0	0	0.2222222222222222	2	9	11	0.0	0	0.5212358644405667	0.8510634445625505	0.4476632956236039	0.9015751374809157	0.6010517905459897	0.8921024508327553	0.771719536423678	0.8832326358441933	0	0	0.0	0.0026023622301115964	20
3762	0.014220753100341387	0.00533550001890508	0.0027580611312032007	0.9709361840987248	-1	0	0	0.25	2	0.8888888888888888	8	0.6111111111111112	0.7777777777777778	9	7	1	0	0	0.2222222222222222	2	9	11	0.0	0	0.5212358644405667	0.8340425263740839	0.4476632956236039	0.9015751374809157	0.6010517905459897	0.8921024508327553	0.8209231285116987	0.8787451643531782	0	0	0.0	0.0027580611312032007	23
1222	0.01084471145017664	0.0037347842431365024	-0.0005471524489040432	0.9755054075966539	-1	0	0	0.2	2	0.9230769230769231	12	0.5357142857142857	0.9230769230769231	14	12	0	0	0	0.14285714285714285	2	14	15	0.0	0	0.5212358644405667	0.7995877963853025	0.4528784496586802	0.888368649821368	0.40252568755859935	0.8889235989745348	0.7827948239614428	0.8636449177885678	0	0	0.0	-5.471524489040432e-05	28
4812	0.014077384485519246	0.005440615522970456	0.0026551689717038878	0.9714502728970038	-1	0	0	0.25	2	0.8888888888888888	8	0.6111111111111112	0.7777777777777778	9	7	1	0	0	0.2222222222222222	2	9	11	0.0	0	0.5212358644405667	0.8340425263740839	0.4476632956236039	0.9015751374809157	0.6010517905459897	0.8921024508327553	0.8209231285116987	0.8787451643531782	0	0	0.0	0.0026551689717038878	15
4434	0.017556949843461973	0.004561601936138162	0.002807454302021404	0.9731799310528289	-1	0	0	0.25	2	0.8888888888888888	8	0.6111111111111112	0.7777777777777778	9	7	1	0	0	0.2222222222222222	2	9	11	0.0	0	0.5212358644405667	0.8510634445625505	0.4476632956236039	0.9015751374809157	0.6010517905459897	0.909769225123493	0.8536730810868149	0.8898829006211764	0	0	0.0	0.002807454302021404	18
4591	0.01698108291151728	0.004571888829075735	0.002917288960174345	0.9733044845114179	-1	0	0	0.25	2	0.8888888888888888	8	0.6111111111111112	0.7777777777777778	9	7	1	0	0	0.2222222222222222	2	9	11	0.0	0	0.5212358644405667	0.8510634445625505	0.4476632956236039	0.9015751374809157	0.6010517905459897	0.8921024508327553	0.771719536423678	0.8832326358441933	0	0	0.0	0.002917288960174345	26
1715	0.010406508565436986	0.0021581187144024032	-0.0021220770970808065	0.97961231806375	-1	0	0	0.2	2	0.9230769230769231	12	0.5357142857142857	0.9230769230769231	14	12	0	0	0	0.14285714285714285	2	14	15	0.0	0	0.575416949491652	0.8729407298735412	0.30711989391761496	0.9412184461938458	0.20399958457120898	0.92033117211463	0.8612057955040772	0.9154809119606034	0	0	0.0	-0.00021220770970808064	3
2914	0.00272628901439398	0.0027110067832916158	-0.002710980616726856	0.9754430611121253	-1	0	0	0.5	2	0.6666666666666666	2	0.8333333333333334	0.3333333333333333	3	1	1	0	0	0.6666666666666666	2	3	5	0.0	0	0.7029568976139757	0.8906456322605659	0.4476632956236039	0.9568286503223683	0.20399958457120898	0.9127544938336601	0.9493216360549709	0.9251530411982651	0	0	0.0	-0.0002710980616726856	3
622	0.011098373138256495	0.0021744595072853354	-0.0015533866874341644	0.9781436293188029	-1	0	0	0.2	2	0.9230769230769231	12	0.5357142857142857	0.9230769230769231	14	12	0	0	0	0.14285714285714285	2	14	15	0.0	0	0.7445684777464757	0.897242740255165	0.15373846440023947	0.8953551211845404	0.6010517905459897	0.9092230314627028	0.947043580837871	0.9007807543889147	0	0	0.0	-0.00015533866874341645	40
88	0.016978251880547454	0.003774341190364121	-0.003657036305610102	0.9678170365831612	-1	0	0	0.2	2	0.8461538461538461	11	0.3125	0.7692307692307693	11	10	3	3	0	0.75	8	6	15	0.3333333333333333	0	0.5433599940864865	0.9312881284585999	0.5558632521473296	0.9288393206995493	0.613143606093338	0.9383805313206216	0.8920190412500452	0.932951684011228	0.18181818181818182	0.45454545454545453	0.0	-0.0003657036305610102	39
3314	0.014177914140166637	0.0052341707069563734	0.002567346041432386	0.9711315725411532	-1	0	0	0.25	2	0.8888888888888888	8	0.6111111111111112	0.7777777777777778	9	7	1	0	0	0.2222222222222222	2	9	11	0.0	0	0.5212358644405667	0.8340425263740839	0.4476632956236039	0.9015751374809157	0.6010517905459897	0.8921024508327553	0.8209231285116987	0.8787451643531782	0	0	0.0	0.002567346041432386	27
4879	0.017455223138210164	0.004604507686995054	0.0029022863504453026	0.9734780484464366	-1	0	0	0.25	2	0.8888888888888888	8	0.6111111111111112	0.7777777777777778	9	7	1	0	0	0.2222222222222222	2	9	11	0.0	0	0.5212358644405667	0.8510634445625505	0.4476632956236039	0.9015751374809157	0.6010517905459897	0.8921024508327553	0.771719536423678	0.8832326358441933	0	0	0.0	0.0029022863504453026	34
3507	0.013964877010966851	0.005325633215610544	0.0026503481913173334	0.9714918601449758	-1	0	0	0.25	2	0.8888888888888888	8	0.6111111111111112	0.7777777777777778	9	7	1	0	0	0.2222222222222222	2	9	11	0.0	0	0.5212358644405667	0.8380847568061295	0.4476632956236039	0.9015751374809157	0.6010517905459897	0.8921024508327553	0.8209231285116987	0.8797887982301749	0	0	0.0	0.0026503481913173334	26
4108	0.017303895016503725	0.004542239942278433	0.002785465517933274	0.9736178266716702	-1	0	0	0.25	2	0.8888888888888888	8	0.6111111111111112	0.7777777777777778	9	7	1	0	0	0.2222222222222222	2	9	11	0.0	0	0.5212358644405667	0.8510634445625505	0.4476632956236039	0.9015751374809157	0.6010517905459897	0.8921024508327553	0.771719536423678	0.8832326358441933	0	0	0.0	0.002785465517933274	48
3990	0.014278218004219061	0.005364729089768757	0.0024382682565058664	0.9710684856854155	-1	0	0	0.25	2	0.8888888888888888	8	0.6111111111111112	0.7777777777777778	9	7	1	0	0	0.2222222222222222	2	9	11	0.0	0	0.5212358644405667	0.8340425263740839	0.4476632956236039	0.9015751374809157	0.6010517905459897	0.8921024508327553	0.8209231285116987	0.8787451643531782	0	0	0.0	0.0024382682565058664	15
2818	0.01402445674031138	0.005701986391340543	0.0027064749345948875	0.9713129940207341	-1	0	0	0.25	2	0.8888888888888888	8	0.6111111111111112	0.7777777777777778	9	7	1	0	0	0.2222222222222222	2	9	11	0.0	0	0.5212358644405667	0.8340425263740839	0.4476632956236039	0.9015751374809157	0.6010517905459897	0.8921024508327553	0.8209231285116987	0.8787451643531782	0	0	0.0	0.0027064749345948875	40
2088	0.01457929223323756	0.005672006353406581	0.0019067079047580756	0.9719367103796811	-1	0	0	0.25	2	0.8888888888888888	8	0.6111111111111112	0.7777777777777778	9	7	1	0	0	0.2222222222222222	2	9	11	0.0	0	0.5212358644405667	0.8319661099154284	0.4476632956236039	0.8964554800872734	0.6010517905459897	0.8916789022686441	0.8209231285116987	0.8760298888655218	0	0	0.0	0.0019067079047580756	8
582	0.0020905917516148833	0.001963492897314058	-0.001963480376731392	0.97313554129705	-1	0	0	0.5	2	0.6666666666666666	2	0.625	0.3333333333333333	2	1	2	0	0	0.5	2	4	5	0.0	0	0.7100708872994484	0.9021738809846006	0.4557013318697103	0.7628514118514141	0.5795341955408249	0.8812356444177225	0.7411337384365737	0.8579124445001444	0	0	0.0	-0.00019634803767313918	18
2820	0.013733472177061832	0.005461110987256687	0.002484905417376276	0.9715085747669966	-1	0	0	0.25	2	0.8888888888888888	8	0.6111111111111112	0.7777777777777778	9	7	1	0	0	0.2222222222222222	2	9	11	0.0	0	0.5212358644405667	0.8340425263740839	0.4476632956236039	0.9015751374809157	0.44083230703278103	0.8973050196141782	0.8209231285116987	0.8806932833860782	0	0	0.0	0.002484905417376276	10
2372	0.014648368574498262	0.00562563852422718	0.002428228245774411	0.9715928340536285	-1	0	0	0.25	2	0.8888888888888888	8	0.6111111111111112	0.7777777777777778	9	7	1	0	0	0.2222222222222222	2	9	11	0.0	0	0.5212358644405667	0.8319661099154284	0.4476632956236039	0.8963657400657363	0.6010517905459897	0.8916789022686441	0.8209231285116987	0.8759948998923746	0	0	0.0	0.002428228245774411	65
1429	0.01145643043469639	0.0037424251935653367	-0.00041448334128502004	0.9755158057453615	-1	0	0	0.2	2	0.9230769230769231	12	0.5357142857142857	0.9230769230769231	14	12	0	0	0	0.14285714285714285	2	14	15	0.0	0	0.5212358644405667	0.8023636449595999	0.4528784496586802	0.888368649821368	0.40252568755859935	0.8889235989745348	0.7827948239614428	0.8643270121400941	0	0	0.0	-4.144833412850201e-05	45
3171	0.013889980091595368	0.004778486395910652	0.002470223661054118	0.9711680364139514	-1	0	0	0.25	2	0.8888888888888888	8	0.6111111111111112	0.7777777777777778	8	7	2	0	0	0.2222222222222222	2	9	11	0.0	0	0.5212358644405667	0.8354304914818593	0.4528784496586802	0.9179381846848891	0.40252568755859935	0.8954346330434123	0.7827948239614428	0.8871801802109397	0	0	0.0	0.002470223661054118	17
4786	0.01759028034384529	0.005016597342722452	0.0022097326599694327	0.9736829737411588	-1	0	0	0.25	2	0.8888888888888888	8	0.6111111111111112	0.7777777777777778	9	7	1	0	0	0.2222222222222222	2	9	11	0.0	0	0.5212358644405667	0.8821976581346637	0.4476632956236039	0.9015751374809157	0.6010517905459897	0.8921024508327553	0.771719536423678	0.8922134245559366	0	0	0.0	0.0022097326599694327	17
4078	0.018324390202995644	0.011044131323044847	-0.0036992547264801698	0.9734609450912939	-1	0	0	0.25	2	0.8888888888888888	8	0.6111111111111112	0.7777777777777778	8	7	2	0	0	0.2222222222222222	2	9	11	0.0	0	0.5212358644405667	0.8516517926201294	0.4528784496586802	0.9038254646952218	0.5435158171580226	0.8115615387321763	0.7727829000590649	0.8600965317373162	0	0	0.0	-0.000369925472648017	0
75	0.02855642850168781	0.00738632670826303	-0.004660257965975336	0.9335163477531248	-1	0	0	0.3	3	0.7692307692307693	10	0.3125	0.6923076923076923	12	9	2	0	0	0.3333333333333333	4	12	15	0.0	0	0.7683939295842623	0.9403143970010787	0.4419368189051471	0.9009100134987246	0.6149115467380633	0.9185871296239774	0.837501880966139	0.921478087694479	0	0	0.0	-0.0004660257965975336	8
2536	0.012293027197754065	0.004383565050372368	0.00010839867453704466	0.9741030741302988	-1	0	0	0.2222222222222222	2	0.9090909090909091	10	0.5909090909090909	0.8181818181818182	11	9	1	0	0	0.18181818181818182	2	11	13	0.0	0	0.5457630964007396	0.8320725790600024	0.38502934176385006	0.8964571253284037	0.6010517905459897	0.9029559221806056	0.8918821809591017	0.8804242308535885	0	0	0.0	0.00010839867453704466	2
1813	0.021042958292968355	0.013384901828933652	-0.0070304698600868925	0.9721452080380207	-1	0	0	0.3333333333333333	2	0.8571428571428571	6	0.6428571428571429	0.7142857142857143	7	5	1	0	0	0.2857142857142857	2	7	9	0.0	0	0.5457630964007396	0.6976760926538994	0.4476632956236039	0.9034678263463253	0.6010517905459897	0.8947832397732206	0.7391281642590839	0.8503980370173398	0	0	0.0	-0.0007030469860086892	0
1065	0.010916834462241244	0.00370684649639177	-0.0005364803741432089	0.9753613203980799	-1	0	0	0.2	2	0.9230769230769231	12	0.5357142857142857	0.9230769230769231	14	12	0	0	0	0.14285714285714285	2	14	15	0.0	0	0.5212358644405667	0.8023636449595999	0.4528784496586802	0.888368649821368	0.40252568755859935	0.8889235989745348	0.7827948239614428	0.8643270121400941	0	0	0.0	-5.3648037414320894e-05	19
4129	0.017441346261726536	0.0043396620800354654	0.0023521474710017395	0.9736865132701954	-1	0	0	0.25	2	0.8888888888888888	8	0.6111111111111112	0.7777777777777778	9	7	1	0	0	0.2222222222222222	2	9	11	0.0	0	0.5212358644405667	0.8510634445625505	0.4476632956236039	0.9015751374809157	0.6010517905459897	0.8921024508327553	0.771719536423678	0.8832326358441933	0	0	0.0	0.0023521474710017395	8
1834	0.01961080924587067	0.004310935969871178	-0.0038721064758393976	0.9762512009305433	-1	0	0	0.25	2	0.8888888888888888	8	0.6111111111111112	0.7777777777777778	9	7	1	0	0	0.2222222222222222	2	9	11	0.0	0	0.6642145316842152	0.8134968056488624	0.4476632956236039	0.8962984904675374	0.6010517905459897	0.8921024508327553	0.8209231285116987	0.8714697004124576	0	0	0.0	-0.00038721064758393973	1
774	0.002010093744821324	0.0019279847742505718	-0.001927830005466301	0.9850370221733548	-1	0	0	1.0	2	0.0	0	0.75	0	1	0	1	0	0	1.0	2	2	3	0.0	0	0	0	0	0	0	0	0	0	0	0	0	-0.0001927830005466301	8
4443	0.018165775786046102	0.004066933134549635	0.0027087300006041325	0.9722127181141252	-1	0	0	0.25	2	0.8888888888888888	8	0.6111111111111112	0.7777777777777778	9	7	1	0	0	0.2222222222222222	2	9	11	0.0	0	0.5212358644405667	0.8548107368669099	0.4476632956236039	0.9015751374809157	0.6010517905459897	0.8921024508327553	0.771719536423678	0.8842557757249584	0	0	0.0	0.0027087300006041325	20
3966	0.01750780247507368	0.004505841014203766	0.0027131449370904324	0.9731381547084801	-1	0	0	0.25	2	0.8888888888888888	8	0.6111111111111112	0.7777777777777778	9	7	1	0	0	0.2222222222222222	2	9	11	0.0	0	0.5212358644405667	0.8510634445625505	0.4476632956236039	0.9015751374809157	0.6010517905459897	0.8921024508327553	0.771719536423678	0.8832326358441933	0	0	0.0	0.0027131449370904324	23
3445	0.014501358476807499	0.0056860834681681455	0.002910719813249577	0.9713608517357953	-1	0	0	0.25	2	0.8888888888888888	8	0.6111111111111112	0.7777777777777778	9	7	1	0	0	0.2222222222222222	2	9	11	0.0	0	0.5212358644405667	0.8340425263740839	0.4476632956236039	0.9015751374809157	0.6010517905459897	0.8921024508327553	0.8209231285116987	0.8787451643531782	0	0	0.0	0.002910719813249577	104
4133	0.016759588517545228	0.004551372734656813	0.00291997819718908	0.9735293986421344	-1	0	0	0.25	2	0.8888888888888888	8	0.6111111111111112	0.7777777777777778	8	7	2	0	0	0.2222222222222222	2	9	11	0.0	0	0.5212358644405667	0.8519459114135859	0.4528784496586802	0.9179381846848891	0.40252568755859935	0.8954346330434123	0.7689495003650552	0.8912945617284568	0	0	0.0	0.00291997819718908	10
3239	0.014079633838074524	0.005318123629789581	0.0023196477435515252	0.9719170673039174	-1	0	0	0.25	2	0.8888888888888888	8	0.6111111111111112	0.7777777777777778	9	7	1	0	0	0.2222222222222222	2	9	11	0.0	0	0.5212358644405667	0.8340425263740839	0.4476632956236039	0.9015751374809157	0.6010517905459897	0.8921024508327553	0.8209231285116987	0.8787451643531782	0	0	0.0	0.0023196477435515252	20
2837	0.014235665219948125	0.005491090403642203	0.002026383465236477	0.9704000455361805	-1	0	0	0.25	2	0.8888888888888888	8	0.6111111111111112	0.7777777777777778	9	7	1	0	0	0.2222222222222222	2	9	11	0.0	0	0.5212358644405667	0.8676933997424373	0.4476632956236039	0.9166534666862041	0.20399958457120898	0.893314888757608	0.8209231285116987	0.8942113411178215	0	0	0.0	0.002026383465236477	20
2175	0.01796391909536438	0.0037642415431525284	-0.0024388601188884175	0.9773580509697625	-1	0	0	0.25	2	0.8888888888888888	8	0.6111111111111112	0.7777777777777778	9	7	1	0	0	0.2222222222222222	2	9	11	0.0	0	0.6530695180207865	0.9100127330016062	0.4476632956236039	0.8963657400657363	0.6010517905459897	0.8916789022686441	0.9053511372531782	0.899627486174829	0	0	0.0	-0.00024388601188884176	3
1209	0.013996606165329368	0.0018373588087004474	-0.0016371452813808366	0.9780987815748006	-1	0	0	0.2	2	0.9230769230769231	12	0.5357142857142857	0.9230769230769231	14	12	0	0	0	0.14285714285714285	2	14	15	0.0	0	0.7867918357559734	0.7895820015478188	0.14886008413869845	0.8751582147551834	0.4450725748205313	0.9357484064651956	0.9471533315197699	0.8789759680266125	0	0	0.0	-0.00016371452813808367	3
1588	0.01127796158897502	0.003896252745543657	-0.0005098449097100346	0.9755764907259813	-1	0	0	0.2	2	0.9230769230769231	12	0.5357142857142857	0.9230769230769231	14	12	0	0	0	0.14285714285714285	2	14	15	0.0	0	0.5212358644405667	0.8023636449595999	0.4528784496586802	0.888368649821368	0.40252568755859935	0.8889235989745348	0.7827948239614428	0.8643270121400941	0	0	0.0	-5.098449097100346e-05	6
29	0.016162702136797345	0.006199258449088527	-0.005899515718008099	0.951632525048607	-1	0	0	0.3	3	0.8461538461538461	11	0.3125	0.8461538461538461	13	11	1	1	0	0.3333333333333333	12	4	15	0.25	0.6666666666666666	0.48153826646788545	0.9007395236569999	0.7746270168860485	0.903419559868512	0.8852815940794821	0.9797222735866302	0.8851064431762113	0.9411997077033017	1.0	0.07692307692307693	0.0	-0.00058995157180081	13
2046	0.014305865466388786	0.005279766622813976	0.0014075967020660768	0.9717376370650785	-1	0	0	0.25	2	0.8888888888888888	8	0.6111111111111112	0.7777777777777778	9	7	1	0	0	0.2222222222222222	2	9	11	0.0	0	0.5212358644405667	0.8340425263740839	0.4476632956236039	0.8962984904675374	0.6010517905459897	0.8921024508327553	0.8209231285116987	0.876666670493423	0	0	0.0	0.0014075967020660768	19
510	0.002909317984685113	0.0023747513136459695	-0.0023747046183579357	0.9777037339700312	-1	0	0	0.5	2	0.6666666666666666	2	0.625	0.6666666666666666	4	2	0	0	0	0.5	2	4	5	0.0	0	0.7019440462470912	0.827989499495496	0.40147354487987846	0.7094817545901759	0.725474147022599	0.8311782175715388	0.8192462352543429	0.7945823360212195	0	0	0.0	-0.00023747046183579355	6
3416	0.014710210291667209	0.003155633064786931	-0.0027742857201496058	0.9755865924440289	-1	0	0	0.25	2	0.8888888888888888	8	0.6111111111111112	0.7777777777777778	9	7	1	0	0	0.2222222222222222	2	9	11	0.0	0	0.6800113117196637	0.8771074813088194	0.3663903606643712	0.927014463616095	0.6010517905459897	0.9243978039989544	0.9247663858122898	0.9118869051311977	0	0	0.0	-0.0002774285720149606	0
2067	0.014299505258391057	0.005131787961774422	0.0015680526181440523	0.9723729404055511	-1	0	0	0.25	2	0.8888888888888888	8	0.6111111111111112	0.7777777777777778	9	7	1	0	0	0.2222222222222222	2	9	11	0.0	0	0.5212358644405667	0.8319661099154284	0.4476632956236039	0.8957139407228144	0.6010517905459897	0.8916789022686441	0.8209231285116987	0.8757413160148761	0	0	0.0	0.0015680526181440523	64
4490	0.015252259131660444	0.004015360252486525	-0.0011659738419373148	0.9757412750742553	-1	0	0	0.2	2	0.9230769230769231	12	0.2777777777777778	0.8461538461538461	13	11	1	0	0	0.6666666666666666	6	9	15	0.0	0	0.5212358644405667	0.8236264326066746	0.4476632956236039	0.8884081478578778	0.6010517905459897	0.8975896548056089	0.771719536423678	0.8731173243970736	0	0	0.0	-0.00011659738419373148	0
1098	0.015338736145897964	0.0019977538046510195	-0.0017985728568459115	0.97805965788739	-1	0	0	0.2	2	0.9230769230769231	12	0.5357142857142857	0.9230769230769231	14	12	0	0	0	0.14285714285714285	2	14	15	0.0	0	0.7867918357559734	0.7871062571168153	0.14886008413869845	0.8751582147551834	0.4450725748205313	0.9357484064651956	0.9471533315197699	0.8784488536026587	0	0	0.0	-0.00017985728568459115	1
1754	0.014301427531083283	0.0054480191734515605	0.0014517090398442165	0.9712111705905296	-1	0	0	0.25	2	0.8888888888888888	8	0.6111111111111112	0.7777777777777778	9	7	1	0	0	0.2222222222222222	2	9	11	0.0	0	0.5212358644405667	0.8319661099154284	0.4476632956236039	0.8964554800872734	0.6010517905459897	0.8916789022686441	0.8209231285116987	0.8760298888655218	0	0	0.0	0.0014517090398442165	21
1221	0.011446813271191009	0.003970224961847578	-0.0004958488413641905	0.9754385292526775	-1	0	0	0.2	2	0.9230769230769231	12	0.5357142857142857	0.9230769230769231	14	12	0	0	0	0.14285714285714285	2	14	15	0.0	0	0.5212358644405667	0.8023636449595999	0.4528784496586802	0.888368649821368	0.40252568755859935	0.8889235989745348	0.7827948239614428	0.8643270121400941	0	0	0.0	-4.9584884136419044e-05	18
2827	0.016571958846872403	0.002601333181750873	-0.002423785621923235	0.9755859325731835	-1	0	0	0.25	2	0.9	9	0.6	0.8	10	8	1	0	0	0.2	2	10	12	0.0	0	0.7729901034881385	0.8680750114827606	0.15129927426946896	0.9078206444953378	0.4450725748205313	0.9353889618289575	0.9462790464511748	0.9073173357714361	0	0	0.0	-0.0002423785621923235	1
2425	0.01427042063400885	0.0056402361249329805	0.002469626972957232	0.9714534708491912	-1	0	0	0.25	2	0.8888888888888888	8	0.6111111111111112	0.7777777777777778	9	7	1	0	0	0.2222222222222222	2	9	11	0.0	0	0.5212358644405667	0.8340425263740839	0.4476632956236039	0.9015751374809157	0.44083230703278103	0.8973050196141782	0.8209231285116987	0.8806932833860782	0	0	0.0	0.002469626972957232	34
2206	0.014443066536673932	0.005478210317022732	0.001762116485921338	0.9722702870731985	-1	0	0	0.25	2	0.8888888888888888	8	0.6111111111111112	0.7777777777777778	9	7	1	0	0	0.2222222222222222	2	9	11	0.0	0	0.5212358644405667	0.8319661099154284	0.4476632956236039	0.8963657400657363	0.6010517905459897	0.8916789022686441	0.8209231285116987	0.8759948998923746	0	0	0.0	0.001762116485921338	52
2048	0.014359066889138948	0.005860257049258492	0.0006776426522597902	0.9719679507544879	-1	0	0	0.25	2	0.8888888888888888	8	0.6111111111111112	0.7777777777777778	9	7	1	0	0	0.2222222222222222	2	9	11	0.0	0	0.5212358644405667	0.8340425263740839	0.4476632956236039	0.8962984904675374	0.6010517905459897	0.8921024508327553	0.8209231285116987	0.876666670493423	0	0	0.0	0.0006776426522597902	18
1537	0.011417478048882964	0.003927308374950351	-0.0004054874844989736	0.9750792859573183	-1	0	0	0.2	2	0.9230769230769231	12	0.5357142857142857	0.9230769230769231	14	12	0	0	0	0.14285714285714285	2	14	15	0.0	0	0.5212358644405667	0.8023636449595999	0.4528784496586802	0.888368649821368	0.40252568755859935	0.8889235989745348	0.7827948239614428	0.8643270121400941	0	0	0.0	-4.054874844989736e-05	28
4698	0.016676326138274418	0.004281983310209804	0.0029282091838830717	0.9721204853227534	-1	0	0	0.25	2	0.8888888888888888	8	0.6111111111111112	0.7777777777777778	8	7	2	0	0	0.2222222222222222	2	9	11	0.0	0	0.5212358644405667	0.8519459114135859	0.4528784496586802	0.9179381846848891	0.40252568755859935	0.8954346330434123	0.7689495003650552	0.8912945617284568	0	0	0.0	0.0029282091838830717	8
4535	0.017767705851033985	0.004692852624852939	0.002866337963450977	0.9727750843605407	-1	0	0	0.25	2	0.8888888888888888	8	0.6111111111111112	0.7777777777777778	9	7	1	0	0	0.2222222222222222	2	9	11	0.0	0	0.5212358644405667	0.8048765103558431	0.4476632956236039	0.9023589597076754	0.6010517905459897	0.8921024508327553	0.771719536423678	0.8718843237835863	0	0	0.0	0.002866337963450977	24
4852	0.01687636772745976	0.004866571726837666	0.003352794651491586	0.9732650875884877	-1	0	0	0.25	2	0.8888888888888888	8	0.6111111111111112	0.7777777777777778	8	7	2	0	0	0.2222222222222222	2	9	11	0.0	0	0.5212358644405667	0.8519459114135859	0.4528784496586802	0.9179381846848891	0.40252568755859935	0.8954346330434123	0.7689495003650552	0.8912945617284568	0	0	0.0	0.003352794651491586	27
3172	0.014437637967778168	0.005034598580517103	0.0024757289018849725	0.9709599050260198	-1	0	0	0.25	2	0.8888888888888888	8	0.6111111111111112	0.7777777777777778	9	7	1	0	0	0.2222222222222222	2	9	11	0.0	0	0.5212358644405667	0.8340425263740839	0.4476632956236039	0.9015751374809157	0.6010517905459897	0.8921024508327553	0.8209231285116987	0.8787451643531782	0	0	0.0	0.0024757289018849725	21
3059	0.013541070388982784	0.0044821052792323275	4.109893725682979e-05	0.9770736860433742	-1	0	0	0.2	2	0.9230769230769231	12	0.5357142857142857	0.9230769230769231	14	12	0	0	0	0.14285714285714285	2	14	15	0.0	0	0.5212358644405667	0.8202560050747235	0.4528784496586802	0.893497290610926	0.40252568755859935	0.8889235989745348	0.7689495003650552	0.8708261218545632	0	0	0.0	4.109893725682979e-05	8
4324	0.0059004140107383855	0.0033483475138566857	-0.003348141143842359	0.9756045768569076	-1	0	0	0.5	2	0.75	3	0.75	0.5	4	2	1	0	0	0.5	2	4	6	0.0	0	0.48436222372192683	0.9302957717718423	0.4528784496586802	0.8896866973189129	0.6010517905459897	0.8812159232780988	0.8816619627112801	0.9027002317058763	0	0	0.0	-0.00033481411438423587	3
1740	0.0109612865197361	0.004338879037171409	-0.0008649713712711225	0.9769319652887941	-1	0	0	0.2	2	0.9230769230769231	12	0.5357142857142857	0.9230769230769231	14	12	0	0	0	0.14285714285714285	2	14	15	0.0	0	0.5212358644405667	0.8015661475374074	0.4528784496586802	0.9230098948608696	0.6010517905459897	0.9027252035468178	0.7876159371972296	0.8845237347436233	0	0	0.0	-8.649713712711226e-05	6
3563	0.013873514776103794	0.005224561046084847	0.0019335377446098611	0.9712028405513426	-1	0	0	0.25	2	0.8888888888888888	8	0.6111111111111112	0.7777777777777778	9	7	1	0	0	0.2222222222222222	2	9	11	0.0	0	0.5212358644405667	0.8340425263740839	0.4476632956236039	0.9015751374809157	0.6010517905459897	0.8921024508327553	0.8209231285116987	0.8787451643531782	0	0	0.0	0.0019335377446098611	17
4261	0.005880041336840414	0.004777300273207014	-0.004776097169176509	0.9786628758227843	-1	0	0	0.5	2	0.75	3	0.75	0.5	4	2	1	0	0	0.5	2	4	6	0.0	0	0.5334994804206532	0.9026893446480637	0.4528784496586802	0.9377972202184659	0.40252568755859935	0.9085678812686092	0.8816619627112801	0.9177598604932	0	0	0.0	-0.0004776097169176509	1
914	0.011825276008953528	0.002544638860785054	-0.0013129771942383497	0.9774305860176579	-1	0	0	0.2	2	0.9230769230769231	12	0.5357142857142857	0.9230769230769231	14	12	0	0	0	0.14285714285714285	2	14	15	0.0	0	0.7445684777464757	0.89440606373837	0.15373846440023947	0.8953551211845404	0.6010517905459897	0.9122467509231121	0.947043580837871	0.9009831177763118	0	0	0.0	-0.00013129771942383496	90
1572	0.011131705553109938	0.003812240874524901	-0.0006858709367651275	0.9756783791974375	-1	0	0	0.2	2	0.9230769230769231	12	0.5357142857142857	0.9230769230769231	14	12	0	0	0	0.14285714285714285	2	14	15	0.0	0	0.5212358644405667	0.8023636449595999	0.4528784496586802	0.888368649821368	0.40252568755859935	0.8889235989745348	0.7827948239614428	0.8643270121400941	0	0	0.0	-6.858709367651275e-05	19
4121	0.004904644117001944	0.0044316941998652475	-0.0044237993651835795	0.9707511358117824	-1	0	0	0.6	3	0.4	2	0.5833333333333334	0.2	4	1	2	2	0	0.75	3	4	7	0.4	0.5	0.5334994804206532	0.8849501950981443	0.4661286398870246	0.8946588206525472	0.6010517905459897	0.8812377363063064	0.8453740696490188	0.8870747010621944	0.625	0.25	0.0	-0.00044237993651835794	1
4636	0.017856526954583028	0.004917997078882348	0.0029075224111881092	0.9737684506128311	-1	0	0	0.25	2	0.8888888888888888	8	0.6111111111111112	0.7777777777777778	9	7	1	0	0	0.2222222222222222	2	9	11	0.0	0	0.5212358644405667	0.8510634445625505	0.4476632956236039	0.9015751374809157	0.6010517905459897	0.8921024508327553	0.771719536423678	0.8832326358441933	0	0	0.0	0.0029075224111881092	29
3684	0.014479112055940694	0.005651114500526071	0.0026879040086330206	0.9714397840545818	-1	0	0	0.25	2	0.8888888888888888	8	0.6111111111111112	0.7777777777777778	9	7	1	0	0	0.2222222222222222	2	9	11	0.0	0	0.5212358644405667	0.8380847568061295	0.4476632956236039	0.9015751374809157	0.6010517905459897	0.8921024508327553	0.8209231285116987	0.8797887982301749	0	0	0.0	0.0026879040086330206	11
1436	0.011512246483848522	0.003921199605282493	-0.0005097985270004569	0.9756139809034112	-1	0	0	0.2	2	0.9230769230769231	12	0.5357142857142857	0.9230769230769231	14	12	0	0	0	0.14285714285714285	2	14	15	0.0	0	0.5212358644405667	0.8023636449595999	0.4528784496586802	0.888368649821368	0.40252568755859935	0.8889235989745348	0.7827948239614428	0.8643270121400941	0	0	0.0	-5.097985270004569e-05	20
1016	0.011260487659131365	0.003997177242568316	-0.0004894094856970885	0.9753424352473524	-1	0	0	0.2	2	0.9230769230769231	12	0.5357142857142857	0.9230769230769231	14	12	0	0	0	0.14285714285714285	2	14	15	0.0	0	0.5212358644405667	0.8023636449595999	0.4528784496586802	0.888368649821368	0.40252568755859935	0.8889235989745348	0.7827948239614428	0.8643270121400941	0	0	0.0	-4.894094856970885e-05	25
2160	0.013756864382471513	0.004990640628579743	0.0013321341873324274	0.9710339129841878	-1	0	0	0.25	2	0.8888888888888888	8	0.6111111111111112	0.7777777777777778	9	7	1	0	0	0.2222222222222222	2	9	11	0.0	0	0.5212358644405667	0.8319661099154284	0.4476632956236039	0.8964554800872734	0.6010517905459897	0.8916789022686441	0.8209231285116987	0.8760298888655218	0	0	0.0	0.0013321341873324274	14
4743	0.01670721284793858	0.0042856214684787695	0.002823360975641064	0.9729064665537677	-1	0	0	0.25	2	0.8888888888888888	8	0.6111111111111112	0.7777777777777778	8	7	2	0	0	0.2222222222222222	2	9	11	0.0	0	0.5212358644405667	0.8519459114135859	0.4528784496586802	0.9179381846848891	0.40252568755859935	0.8954346330434123	0.7689495003650552	0.8912945617284568	0	0	0.0	0.002823360975641064	23
2587	0.013629704625678803	0.009591670002917992	-0.002093393996078824	0.9756292913277754	-1	0	0	0.3333333333333333	2	0.8571428571428571	6	0.6428571428571429	0.7142857142857143	7	5	1	0	0	0.2857142857142857	2	7	9	0.0	0	0.5212358644405667	0.8169243387253494	0.4476632956236039	0.9033707021552226	0.6010517905459897	0.8940277834348281	0.8209231285116987	0.8759349665116771	0	0	0.0	-0.00020933939960788238	3
540	0.015633346946779245	0.006358469263072244	-0.006327685268279348	0.9781728122970367	-1	0.25	1	0.5	5	0.5384615384615384	7	0.375	0.5384615384615384	12	7	2	2	0	0.4	4	10	15	0.6666666666666666	0.3333333333333333	0.45009317373057145	0.8985144391095667	0.3187293503704824	0.9610015140641535	0.6045583766124979	0.8989524054373165	0.8887392240464238	0.9257824953151591	0.5416666666666667	0.16666666666666666	0.0	-0.0006327685268279348	2
1317	0.011129074158637856	0.0037529582532397363	-0.0005984234607139429	0.9757471379221817	-1	0	0	0.2	2	0.9230769230769231	12	0.5357142857142857	0.9230769230769231	14	12	0	0	0	0.14285714285714285	2	14	15	0.0	0	0.5212358644405667	0.8023636449595999	0.4528784496586802	0.888368649821368	0.40252568755859935	0.8889235989745348	0.7827948239614428	0.8643270121400941	0	0	0.0	-5.984234607139429e-05	14
436	0.0017749042361606677	0.0017156076836569915	-0.0017156076836160065	0.9863582747076126	-1	0	0	1.0	1	0	0	1.0	0	1	0	0	0	0	0.5	1	2	2	0.0	0	0	0	0	0	0	0	0	0	0	0	0	-0.00017156076836160065	5
1765	0.013740498217897922	0.0054337785535114565	0.00136844573876998	0.9719638668690384	-1	0	0	0.25	2	0.9	9	0.4444444444444444	0.8	10	8	1	0	0	0.3333333333333333	3	9	12	0.0	0	0.5334994804206532	0.8205973728123103	0.4528784496586802	0.9343156349122214	0.6010517905459897	0.9073030526560014	0.8038833807257092	0.8958708948395095	0	0	0.0	0.00136844573876998	74
731	0.002362664378817812	0.002232215611222559	-0.0022321125691963906	0.9790745053591994	-1	0	0	0.5	1	1.0	1	1.0	1.0	2	1	0	1	0	0.3333333333333333	1	3	3	0.3333333333333333	0	0.4754467323319857	0.579858345828847	0.9348872780357581	0.6485946436040967	0.7889435100548944	0.5336917060456295	0.871990035827495	0.588235774788503	1.0	0.5	0.0	-0.00022321125691963906	8
1153	0.02274666594825761	0.004087211220172733	-0.003936017288212032	0.9825868822789364	-1	0	0	0.1	1	1.0	13	1.0	1.0	14	13	0	0	0	0.06666666666666667	15	1	15	0.0	0	0.5212358644405667	0.8273730335817137	0.4528784496586802	0.8581256442385693	0.6010517905459897	0.9047437082092185	0.7827948239614428	0.8667669927441821	0	0	0.0	-0.00039360172882120325	1
597	0.0019346842086654973	0.0018215821277673772	-0.001821341074928901	0.9852153965113253	-1	0	0	1.0	1	0	0	1.0	0	1	0	0	1	0	0.5	1	2	2	0.3333333333333333	0	0	0	0	0	0	0	0	0	0	0	0	-0.0001821341074928901	16
930	0.001807558883500875	0.0017432067897544528	-0.001743125513159179	0.9854421603673178	-1	0	0	1.0	1	0	0	1.0	0	1	0	0	0	0	0.5	1	2	2	0.0	0	0	0	0	0	0	0	0	0	0	0	0	-0.00017431255131591792	5
4343	0.012010106045040596	0.005490279529174047	-0.004389598557549748	0.9735488891529086	-1	0	0	0.3333333333333333	2	0.8333333333333334	5	0.6666666666666666	0.6666666666666666	6	4	1	0	0	0.3333333333333333	2	6	8	0.0	0	0.5587061190091163	0.8290624398405406	0.4528784496586802	0.8374754047588991	0.6010517905459897	0.8435998359998155	0.7618825697925755	0.8367997315359331	0	0	0.0	-0.00043895985575497485	1
1742	0.011143725069442209	0.0038086078896966613	-0.0005405511862775796	0.9757069542015379	-1	0	0	0.2	2	0.9230769230769231	12	0.5357142857142857	0.9230769230769231	14	12	0	0	0	0.14285714285714285	2	14	15	0.0	0	0.5212358644405667	0.7995877963853025	0.4528784496586802	0.8878104700451771	0.41293013097850634	0.886144192545676	0.7827948239614428	0.8623260442475905	0	0	0.0	-5.405511862775796e-05	25
3935	0.01129591791390857	0.004177857343992537	-0.0004909692365646064	0.9765934354563524	-1	0	0	0.2	2	0.9230769230769231	12	0.5357142857142857	0.9230769230769231	14	12	0	0	0	0.14285714285714285	2	14	15	0.0	0	0.5212358644405667	0.7981700092606545	0.4528784496586802	0.893497290610926	0.40252568755859935	0.8889235989745348	0.7827948239614428	0.8653615009053364	0	0	0.0	-4.909692365646064e-05	1
4039	0.0017802109845637968	0.0017269504037725608	-0.001724798376265141	0.983216087412138	-1	0	0	1.0	1	0	0	1.0	0	1	0	0	0	0	0.5	2	1	2	0.0	0	0	0	0	0	0	0	0	0	0	0	0	-0.00017247983762651412	1
3413	0.017398103082661577	0.005016369436525931	0.003076619368666144	0.9731391445476507	-1	0	0	0.25	2	0.8888888888888888	8	0.6111111111111112	0.7777777777777778	9	7	1	0	0	0.2222222222222222	2	9	11	0.0	0	0.5212358644405667	0.8815295348734864	0.4476632956236039	0.9166534666862041	0.20399958457120898	0.893314888757608	0.771719536423678	0.8981276464676405	0	0	0.0	0.003076619368666144	25
384	0.0023806311039375294	0.0020553813613959112	-0.0020553437785940844	0.9800711827925265	-1	0	0	0.5	1	1.0	1	1.0	1.0	2	1	0	0	0	0.3333333333333333	1	3	3	0.0	0	0.5725857934829669	0.7847529518558791	0.5789297977573785	0.7147924581932322	0.7431485093163341	0.5440712395069512	0.769349640548814	0.689196829230268	0	0	0.0	-0.00020553437785940845	23
2218	0.0017855628989690024	0.0017385879342145328	-0.0017374850544969558	0.983511058207288	-1	0	0	1.0	1	0	0	1.0	0	1	0	0	1	0	0.5	2	1	2	0.3333333333333333	0	0	0	0	0	0	0	0	0	0	0	0	-0.00017374850544969557	2
259	0.0029091143104736424	0.002096844761804962	-0.0020966761393649003	0.9825055941216403	-1	0	0	0.6666666666666666	2	0.5	1	1.0	0.5	3	1	0	0	0	0.25	4	1	4	0.0	0.6666666666666666	0.515130440786689	0.9668390050616531	0.8590531724508466	0.9365065023310263	0.5713736961652393	0.9472658290235086	0.9465111801139108	0.9518489881472109	0	0	0.0	-0.00020966761393649002	15
4247	0.01725011938393271	0.004965643962355924	0.0028628558515516956	0.9736646759555247	-1	0	0	0.25	2	0.8888888888888888	8	0.6111111111111112	0.7777777777777778	9	7	1	0	0	0.2222222222222222	2	9	11	0.0	0	0.5212358644405667	0.8510634445625505	0.4476632956236039	0.9037274688422285	0.6010517905459897	0.8921024508327553	0.771719536423678	0.8840720785776174	0	0	0.0	0.0028628558515516956	39
5049	0.018332906202049856	0.005032295114012515	0.003494685812893169	0.9732379199619613	-1	0	0	0.25	2	0.8888888888888888	8	0.6111111111111112	0.7777777777777778	9	7	1	0	0	0.2222222222222222	2	9	11	0.0	0	0.5212358644405667	0.8048765103558431	0.4476632956236039	0.9023589597076754	0.6010517905459897	0.9026920221288047	0.8270241179413257	0.8761092201242929	0	0	0.0	0.003494685812893169	35
2168	0.014476794238583555	0.005677167428117514	0.002100788654055698	0.9718732365292542	-1	0	0	0.25	2	0.8888888888888888	8	0.6111111111111112	0.7777777777777778	9	7	1	0	0	0.2222222222222222	2	9	11	0.0	0	0.5212358644405667	0.8319661099154284	0.4476632956236039	0.8963657400657363	0.6010517905459897	0.8916789022686441	0.8209231285116987	0.8759948998923746	0	0	0.0	0.002100788654055698	11
2415	0.014081113877821011	0.004434748575833427	0.0022707886407547823	0.9712621945878726	-1	0	0	0.25	2	0.8888888888888888	8	0.6111111111111112	0.7777777777777778	8	7	2	0	0	0.2222222222222222	2	9	11	0.0	0	0.5212358644405667	0.8354304914818593	0.4528784496586802	0.9134367282914493	0.40252568755859935	0.8954346330434123	0.7827948239614428	0.885219749525935	0	0	0.0	0.0022707886407547823	27
3333	0.014579624019967255	0.00564863223866483	0.002797433549436717	0.971401869009645	-1	0	0	0.25	2	0.8888888888888888	8	0.6111111111111112	0.7777777777777778	9	7	1	0	0	0.2222222222222222	2	9	11	0.0	0	0.5212358644405667	0.8619690526181438	0.4476632956236039	0.9166534666862041	0.20399958457120898	0.893314888757608	0.8209231285116987	0.8926570697593467	0	0	0.0	0.002797433549436717	95
2197	0.02476269973573874	0.0048664813043873285	-0.004577355645134802	0.9723187745349503	-1	0	0	0.25	2	0.8888888888888888	8	0.6111111111111112	0.7777777777777778	9	7	1	0	0	0.2222222222222222	2	9	11	0.0	0	0.4958757168075505	0.8174750927486641	0.4476632956236039	0.8963657400657363	0.6010517905459897	0.8921024508327553	0.8209231285116987	0.8724805051072722	0	0	0.0	-0.00045773556451348025	0
2090	0.0180480806236767	0.004840018671579266	0.001707081056474346	0.9740812356408424	-1	0	0	0.25	2	0.8888888888888888	8	0.6111111111111112	0.7777777777777778	9	7	1	0	0	0.2222222222222222	2	9	11	0.0	0	0.622193786587037	0.8144077430383627	0.4476632956236039	0.8962984904675374	0.6010517905459897	0.8921024508327553	0.8954894876968171	0.8716941294178513	0	0	0.0	0.001707081056474346	49
772	0.0017940577791835323	0.0015570421158369843	-0.0015569721967275975	0.978720784310964	-1	0	0	0.5	1	1.0	1	1.0	1.0	1	1	1	1	0	0.3333333333333333	1	3	3	0.16666666666666666	0	0.4088983173655166	0.5	0.4270679623055109	0.5	0.7181623352381565	0.5	0.8048678604389299	0.5	1.0	1.0	0.0	-0.00015569721967275974	67
1920	0.013561269150603518	0.005097950588419506	0.0011013173029853288	0.9726227846677999	-1	0	0	0.375	3	0.7	7	0.4444444444444444	0.7	9	7	2	1	0	0.3333333333333333	3	9	12	0.16666666666666666	0.6666666666666666	0.5212358644405667	0.8319661099154284	0.4476632956236039	0.8962984904675374	0.6010517905459897	0.890942183688694	0.8209231285116987	0.8756930156444355	1.0	0	0.0	0.0011013173029853288	49
3800	0.017744032549682164	0.004873250612297319	0.002024600893887111	0.9741873170154475	-1	0	0	0.25	2	0.8888888888888888	8	0.6111111111111112	0.7777777777777778	9	7	1	0	0	0.2222222222222222	2	9	11	0.0	0	0.5212358644405667	0.8510634445625505	0.4476632956236039	0.9015751374809157	0.6010517905459897	0.8921024508327553	0.771719536423678	0.8832326358441933	0	0	0.0	0.002024600893887111	8
73	0.003292260616526633	0.002638233476497335	-0.00263814523598273	0.981199766441036	-1	0	0	0.3333333333333333	1	1.0	2	1.0	1.0	3	2	0	0	0	0.25	1	4	4	0.0	0	0.32638723507372847	0.6643363217868045	0.8197102950720396	0.7696424316420551	0.7160281121688125	0.8935293480246553	0.9067989784299252	0.7922860550436224	0	0	0.0	-0.000263814523598273	15
634	0.0017791592669926751	0.001722675339022833	-0.0017226372370342342	0.9854259955772761	-1	0	0	1.0	1	0	0	1.0	0	1	0	0	0	0	0.5	1	2	2	0.0	0	0	0	0	0	0	0	0	0	0	0	0	-0.00017226372370342342	23
3227	0.013656565960916087	0.005529120880813474	0.0020220954123735305	0.9711341837080137	-1	0	0	0.25	2	0.8888888888888888	8	0.6111111111111112	0.7777777777777778	9	7	1	0	0	0.2222222222222222	2	9	11	0.0	0	0.5212358644405667	0.8340425263740839	0.4476632956236039	0.9015751374809157	0.6010517905459897	0.8921024508327553	0.8209231285116987	0.8787451643531782	0	0	0.0	0.0020220954123735305	14
2541	0.014264032140131836	0.005486868620133256	0.001572519717322913	0.9717290964336042	-1	0	0	0.25	2	0.8888888888888888	8	0.6111111111111112	0.7777777777777778	9	7	1	0	0	0.2222222222222222	2	9	11	0.0	0	0.5212358644405667	0.8319661099154284	0.4476632956236039	0.8963657400657363	0.6010517905459897	0.8916789022686441	0.8209231285116987	0.8759948998923746	0	0	0.0	0.001572519717322913	24
1678	0.011437860685063294	0.00394790205799959	-0.000594179410721652	0.9754245981487348	-1	0	0	0.2	2	0.9230769230769231	12	0.5357142857142857	0.9230769230769231	14	12	0	0	0	0.14285714285714285	2	14	15	0.0	0	0.5212358644405667	0.8023636449595999	0.4528784496586802	0.888368649821368	0.40252568755859935	0.8889235989745348	0.7827948239614428	0.8643270121400941	0	0	0.0	-5.94179410721652e-05	20
2420	0.014472584319854574	0.005136214082700657	0.001920253342588222	0.9718235805155265	-1	0	0	0.25	2	0.8888888888888888	8	0.6111111111111112	0.7777777777777778	9	7	1	0	0	0.2222222222222222	2	9	11	0.0	0	0.5212358644405667	0.8319661099154284	0.4476632956236039	0.8964554800872734	0.6010517905459897	0.8916789022686441	0.8209231285116987	0.8760298888655218	0	0	0.0	0.001920253342588222	13
1481	0.011446728470426198	0.003797041454351189	-0.0006942919246770362	0.9759240642638408	-1	0	0	0.2	2	0.9230769230769231	12	0.5357142857142857	0.9230769230769231	14	12	0	0	0	0.14285714285714285	2	14	15	0.0	0	0.5212358644405667	0.790057773348465	0.4528784496586802	0.888368649821368	0.40252568755859935	0.8889235989745348	0.7827948239614428	0.8613343598737923	0	0	0.0	-6.942919246770362e-05	10
3106	0.014065333261290601	0.005395730504436016	0.002314916220045538	0.9714047198204039	-1	0	0	0.25	2	0.8888888888888888	8	0.6111111111111112	0.7777777777777778	9	7	1	0	0	0.2222222222222222	2	9	11	0.0	0	0.5212358644405667	0.8619690526181438	0.4476632956236039	0.9166534666862041	0.20399958457120898	0.893314888757608	0.8209231285116987	0.8926570697593467	0	0	0.0	0.002314916220045538	13
1562	0.014237964579151427	0.0055042652390487265	0.0013904548648168923	0.9711900677747857	-1	0	0	0.25	2	0.8888888888888888	8	0.6111111111111112	0.7777777777777778	9	7	1	0	0	0.2222222222222222	2	9	11	0.0	0	0.5212358644405667	0.8340425263740839	0.4476632956236039	0.8962984904675374	0.6010517905459897	0.8921024508327553	0.8209231285116987	0.876666670493423	0	0	0.0	0.0013904548648168923	74
1383	0.0113426512352604	0.0038059446223154894	-0.0007137157952458217	0.9758141892564999	-1	0	0	0.2	2	0.9230769230769231	12	0.5357142857142857	0.9230769230769231	14	12	0	0	0	0.14285714285714285	2	14	15	0.0	0	0.5212358644405667	0.790057773348465	0.4528784496586802	0.888368649821368	0.40252568755859935	0.8889235989745348	0.7827948239614428	0.8613343598737923	0	0	0.0	-7.137157952458218e-05	15
701	0.0017741870207317967	0.0015840966727119024	-0.001584052095490929	0.9790665647256906	-1	0	0	0.5	1	1.0	1	1.0	1.0	1	1	1	1	0	0.3333333333333333	1	3	3	0.16666666666666666	0	0.4088983173655166	0.5	0.4270679623055109	0.5	0.7597801089177847	0.5	0.8338209565878376	0.5	1.0	1.0	0.0	-0.0001584052095490929	7
4056	0.01855861270511099	0.0037073537985665046	-0.0031827235506917723	0.9736203154783216	-1	0	0	0.25	2	0.8888888888888888	8	0.6111111111111112	0.7777777777777778	9	7	1	0	0	0.2222222222222222	2	9	11	0.0	0	0.5212358644405667	0.8510634445625505	0.4476632956236039	0.9029995233527045	0.6010517905459897	0.8921024508327553	0.7760950301016613	0.8837869012218104	0	0	0.0	-0.0003182723550691772	2
1133	0.011420767842105498	0.003981033188007439	-0.0005197366699628338	0.9756344552911439	-1	0	0	0.2	2	0.9230769230769231	12	0.5357142857142857	0.9230769230769231	14	12	0	0	0	0.14285714285714285	2	14	15	0.0	0	0.5212358644405667	0.8023636449595999	0.4528784496586802	0.888368649821368	0.40252568755859935	0.8889235989745348	0.7827948239614428	0.8643270121400941	0	0	0.0	-5.1973666996283385e-05	71
529	0.0017721198989584218	0.0017080656084767624	-0.0017079881334354367	0.9854598499117576	-1	0	0	1.0	1	0	0	1.0	0	1	0	0	0	0	0.5	1	2	2	0.0	0	0	0	0	0	0	0	0	0	0	0	0	-0.00017079881334354367	27
4719	0.01752466353182185	0.0049943585046750266	0.002622946115942894	0.9739189529737549	-1	0	0	0.25	2	0.8888888888888888	8	0.6111111111111112	0.7777777777777778	9	7	1	0	0	0.2222222222222222	2	9	11	0.0	0	0.5212358644405667	0.8548107368669099	0.4476632956236039	0.9015751374809157	0.6010517905459897	0.8921024508327553	0.771719536423678	0.8842557757249584	0	0	0.0	0.002622946115942894	18
4748	0.017120251917922543	0.004542365505572813	0.002882121285539032	0.9726692364028328	-1	0	0	0.25	2	0.8888888888888888	8	0.6111111111111112	0.7777777777777778	9	7	1	0	0	0.2222222222222222	2	9	11	0.0	0	0.5212358644405667	0.7890137513630615	0.4476632956236039	0.9023589597076754	0.6010517905459897	0.8921024508327553	0.771719536423678	0.8681883534645793	0	0	0.0	0.002882121285539032	66
4515	0.01688197144031065	0.0048361656538137435	0.002207426035263343	0.9732059230863095	-1	0	0	0.25	2	0.8888888888888888	8	0.6111111111111112	0.7777777777777778	9	7	1	0	0	0.2222222222222222	2	9	11	0.0	0	0.5212358644405667	0.7890137513630615	0.4476632956236039	0.8975630564712905	0.6010517905459897	0.8921024508327553	0.771719536423678	0.8661426791271134	0	0	0.0	0.002207426035263343	10
3621	0.017688296224873144	0.00463991275882447	0.0027939287000308287	0.973517437551512	-1	0	0	0.25	2	0.8888888888888888	8	0.6111111111111112	0.7777777777777778	9	7	1	0	0	0.2222222222222222	2	9	11	0.0	0	0.5212358644405667	0.8510634445625505	0.4476632956236039	0.9015751374809157	0.6010517905459897	0.8921024508327553	0.771719536423678	0.8832326358441933	0	0	0.0	0.0027939287000308287	37
1924	0.013849803508942701	0.005267406311561312	0.0008586071730941465	0.97133390503655	-1	0	0	0.25	2	0.9	9	0.4444444444444444	0.8	10	8	1	0	0	0.3333333333333333	3	9	12	0.0	0	0.5334994804206532	0.8205973728123103	0.4528784496586802	0.9342747191000967	0.6010517905459897	0.9073030526560014	0.8038833807257092	0.8958501674629276	0	0	0.0	0.0008586071730941465	18
1185	0.01130289292986777	0.003776364836451045	-0.0005689120070882263	0.9759302283215416	-1	0	0	0.2	2	0.9230769230769231	12	0.5357142857142857	0.9230769230769231	14	12	0	0	0	0.14285714285714285	2	14	15	0.0	0	0.5212358644405667	0.8023636449595999	0.4528784496586802	0.888368649821368	0.40252568755859935	0.8889235989745348	0.7827948239614428	0.8643270121400941	0	0	0.0	-5.6891200708822624e-05	13
2074	0.014790012975099928	0.005818653128705658	0.00099456091986941	0.9715676811144413	-1	0	0	0.25	2	0.8888888888888888	8	0.6111111111111112	0.7777777777777778	9	7	1	0	0	0.2222222222222222	2	9	11	0.0	0	0.5212358644405667	0.8340425263740839	0.4476632956236039	0.8962984904675374	0.6010517905459897	0.8921024508327553	0.8209231285116987	0.876666670493423	0	0	0.0	0.00099456091986941	17
1100	0.01142934640920636	0.0036584717075234525	-0.0008184750617499997	0.9763708043411558	-1	0	0	0.2	2	0.9230769230769231	12	0.5357142857142857	0.9230769230769231	14	12	0	0	0	0.14285714285714285	2	14	15	0.0	0	0.5212358644405667	0.8224982227333268	0.45809360369375646	0.9043658171306003	0.40252568755859935	0.9055810362245709	0.8209231285116987	0.8822212195580769	0	0	0.0	-8.184750617499996e-05	16
3332	0.017566548631623918	0.004796361057008827	0.002829468553143549	0.9732311711806296	-1	0	0	0.25	2	0.8888888888888888	8	0.6111111111111112	0.7777777777777778	9	7	1	0	0	0.2222222222222222	2	9	11	0.0	0	0.5212358644405667	0.8510634445625505	0.4476632956236039	0.9015751374809157	0.6010517905459897	0.8921024508327553	0.771719536423678	0.8832326358441933	0	0	0.0	0.002829468553143549	19
1497	0.023042051869351172	0.0035316568494311875	-0.0033369292095474638	0.9771396092845969	-1	0	0	0.25	2	0.8888888888888888	8	0.55	0.8888888888888888	10	8	0	0	0	0.2	2	10	11	0.0	0	0.5212358644405667	0.7772602548006642	0.45809360369375646	0.9165430381064377	0.40252568755859935	0.9136775562220032	0.8769962341965497	0.8809872392342696	0	0	0.0	-0.0003336929209547464	1
1793	0.014227216895044179	0.00481691995189992	0.0011700907441697956	0.9715010991974314	-1	0	0	0.25	2	0.9	9	0.4444444444444444	0.8	9	8	2	0	0	0.3333333333333333	3	9	12	0.0	0	0.5212358644405667	0.8319661099154284	0.4476632956236039	0.8964554800872734	0.6010517905459897	0.8916789022686441	0.8209231285116987	0.8760298888655218	0	0	0.0	0.0011700907441697956	91
2788	0.015022271747207605	0.005333565348368635	0.0016672841545635835	0.9719302735839433	-1	0	0	0.25	2	0.8888888888888888	8	0.6111111111111112	0.7777777777777778	9	7	1	0	0	0.2222222222222222	2	9	11	0.0	0	0.5212358644405667	0.8319661099154284	0.4476632956236039	0.8963657400657363	0.6010517905459897	0.8916789022686441	0.8209231285116987	0.8759948998923746	0	0	0.0	0.0016672841545635835	9
2273	0.011521919070020236	0.0038777011978828836	-0.0004073620582785976	0.9752950297959554	-1	0	0	0.2	2	0.9230769230769231	12	0.5357142857142857	0.9230769230769231	14	12	0	0	0	0.14285714285714285	2	14	15	0.0	0	0.5212358644405667	0.8223111856811653	0.29826168988115115	0.8926348990190133	0.20399958457120898	0.8875282106508617	0.8209231285116987	0.8704851496740671	0	0	0.0	-4.073620582785976e-05	3
4851	0.017486550873715694	0.0040360434497250805	0.0028843229762122624	0.9733473979936957	-1	0	0	0.375	3	0.7	7	0.6	0.7	9	7	2	0	0	0.2	2	10	12	0.0	0	0.5212358644405667	0.8548107368669099	0.4476632956236039	0.9015751374809157	0.6010517905459897	0.8921024508327553	0.771719536423678	0.8842557757249584	0	0	0.0	0.0028843229762122624	11
2808	0.014049707911689895	0.005140987068566131	0.002328834484955998	0.9713211290537793	-1	0	0	0.25	2	0.8888888888888888	8	0.6111111111111112	0.7777777777777778	9	7	1	0	0	0.2222222222222222	2	9	11	0.0	0	0.5212358644405667	0.8340425263740839	0.45327819175854184	0.8940177510697496	0.6010517905459897	0.8921024508327553	0.8209231285116987	0.8757881032742336	0	0	0.0	0.002328834484955998	22
2300	0.014241712259259435	0.005188190093063447	0.0016049678366969519	0.9715901484818232	-1	0	0	0.25	2	0.8888888888888888	8	0.6111111111111112	0.7777777777777778	9	7	1	0	0	0.2222222222222222	2	9	11	0.0	0	0.5212358644405667	0.8319661099154284	0.4476632956236039	0.8963657400657363	0.6010517905459897	0.8916789022686441	0.8209231285116987	0.8759948998923746	0	0	0.0	0.0016049678366969519	51
4765	0.017195493393459858	0.0048472116010979316	0.0027761745993460808	0.9737687069398218	-1	0	0	0.25	2	0.8888888888888888	8	0.6111111111111112	0.7777777777777778	9	7	1	0	0	0.2222222222222222	2	9	11	0.0	0	0.5212358644405667	0.8510634445625505	0.4476632956236039	0.9015751374809157	0.6010517905459897	0.8921024508327553	0.771719536423678	0.8832326358441933	0	0	0.0	0.0027761745993460808	14
4938	0.017051406502231484	0.00539264088858705	0.0028924678747655696	0.9738800885473989	-1	0	0	0.25	2	0.8888888888888888	8	0.6111111111111112	0.7777777777777778	9	7	1	0	0	0.2222222222222222	2	9	11	0.0	0	0.5212358644405667	0.8815295348734864	0.4476632956236039	0.9166534666862041	0.20399958457120898	0.893314888757608	0.771719536423678	0.8981276464676405	0	0	0.0	0.0028924678747655696	14
3592	0.012096393817671938	0.002465526130447985	-0.00209791634353458	0.9769376968984657	-1	0	0	0.25	2	0.8888888888888888	8	0.6111111111111112	0.7777777777777778	9	7	1	0	0	0.2222222222222222	2	9	11	0.0	0	0.5640879167340013	0.8663502420154403	0.3663903606643712	0.927014463616095	0.6010517905459897	0.9243978039989544	0.9017489307090797	0.9092746646743399	0	0	0.0	-0.00020979163435345802	2
4117	0.01411861799595213	0.003988891408316946	0.0029316400115623068	0.9706764595940304	-1	0	0	0.25	2	0.8888888888888888	8	0.6111111111111112	0.7777777777777778	8	7	2	0	0	0.2222222222222222	2	9	11	0.0	0	0.5212358644405667	0.8321146438792356	0.4528784496586802	0.9179381846848891	0.40252568755859935	0.8954346330434123	0.7827948239614428	0.8863794741398103	0	0	0.0	0.0029316400115623068	14
4205	0.01769266860128914	0.004796457650278261	0.003055926240121744	0.9733762629179862	-1	0	0	0.25	2	0.8888888888888888	8	0.6111111111111112	0.7777777777777778	9	7	1	0	0	0.2222222222222222	2	9	11	0.0	0	0.5212358644405667	0.8510634445625505	0.4476632956236039	0.9015751374809157	0.6010517905459897	0.8921024508327553	0.771719536423678	0.8832326358441933	0	0	0.0	0.003055926240121744	38
1264	0.011289129909728053	0.0035973058731729748	-0.0008947231579094267	0.9762657648033054	-1	0	0	0.2	2	0.9230769230769231	12	0.5357142857142857	0.9230769230769231	14	12	0	0	0	0.14285714285714285	2	14	15	0.0	0	0.5212358644405667	0.7995877963853025	0.4528784496586802	0.888368649821368	0.40252568755859935	0.8889235989745348	0.7827948239614428	0.8636449177885678	0	0	0.0	-8.947231579094267e-05	7
1819	0.012841462409457043	0.0074057503587191325	0.0003858035406264611	0.9729229140262354	-1	0	0	0.42857142857142855	3	0.625	5	0.47619047619047616	0.625	7	5	2	2	0	0.42857142857142855	3	7	10	0.3333333333333333	0.6666666666666666	0.5457630964007396	0.8495299669763583	0.38338300607745873	0.9167439328126132	0.6010517905459897	0.9119477204621864	0.9161454879959805	0.8962119530981953	0.5714285714285714	0.14285714285714285	0.0	0.0003858035406264611	10
266	0.001824902427088952	0.001766489359106601	-0.0017664557142682267	0.986171611980609	-1	0	0	1.0	1	0	0	1.0	0	1	0	0	1	0	0.5	1	2	2	0.3333333333333333	0	0	0	0	0	0	0	0	0	0	0	0	-0.00017664557142682268	3
1235	0.011398462698667702	0.0035750750485059493	-0.0008378972848849531	0.9762384307498445	-1	0	0	0.2	2	0.9230769230769231	12	0.5357142857142857	0.9230769230769231	14	12	0	0	0	0.14285714285714285	2	14	15	0.0	0	0.5212358644405667	0.7995877963853025	0.4528784496586802	0.888368649821368	0.40252568755859935	0.8889235989745348	0.7827948239614428	0.8636449177885678	0	0	0.0	-8.378972848849531e-05	11
3095	0.014226399153403395	0.005560083452058975	0.0028264540585367422	0.9716183803287024	-1	0	0	0.25	2	0.8888888888888888	8	0.6111111111111112	0.7777777777777778	9	7	1	0	0	0.2222222222222222	2	9	11	0.0	0	0.5212358644405667	0.8619690526181438	0.4476632956236039	0.9166534666862041	0.20399958457120898	0.9133401743003665	0.8209231285116987	0.8997870447662979	0	0	0.0	0.0028264540585367422	85
3733	0.01764210598951833	0.004624385660764366	0.002709775158147413	0.9735383836548589	-1	0	0	0.25	2	0.8888888888888888	8	0.6111111111111112	0.7777777777777778	9	7	1	0	0	0.2222222222222222	2	9	11	0.0	0	0.5212358644405667	0.8510634445625505	0.4476632956236039	0.9015751374809157	0.6010517905459897	0.8921024508327553	0.771719536423678	0.8832326358441933	0	0	0.0	0.002709775158147413	17
4986	0.01739120971389559	0.004806856638454142	0.002862366043944836	0.9728043598340629	-1	0	0	0.25	2	0.8888888888888888	8	0.6111111111111112	0.7777777777777778	9	7	1	0	0	0.2222222222222222	2	9	11	0.0	0	0.5212358644405667	0.7890137513630615	0.4476632956236039	0.9023589597076754	0.6010517905459897	0.9026920221288047	0.8270241179413257	0.8725173114555239	0	0	0.0	0.002862366043944836	51
535	0.00320494649469712	0.003203083467473924	-0.0032024117776924825	0.9787704964016034	-1	0	0	0.6	3	0.4	2	0.5833333333333334	0.4	2	2	4	2	0	0.75	3	4	7	0.16666666666666666	0.5	0.36959323262327304	0.7135621013885979	0.6568970519151698	0.8901561967349703	0.42657103993799445	0.928417215027261	0.8877711343172185	0.8648188066808477	0.75	0	0.46007971336623765	-0.00032024117776924824	3
1146	0.011064663246909601	0.0037695694730364867	-0.0006310106393140388	0.9760080833012768	-1	0	0	0.2	2	0.9230769230769231	12	0.5357142857142857	0.9230769230769231	14	12	0	0	0	0.14285714285714285	2	14	15	0.0	0	0.5212358644405667	0.8023636449595999	0.4528784496586802	0.888368649821368	0.40252568755859935	0.8889235989745348	0.7827948239614428	0.8643270121400941	0	0	0.0	-6.310106393140388e-05	14
2022	0.014507543195750936	0.005286911659788415	0.001869509932319573	0.9710782926473602	-1	0	0	0.25	2	0.8888888888888888	8	0.6111111111111112	0.7777777777777778	9	7	1	0	0	0.2222222222222222	2	9	11	0.0	0	0.5212358644405667	0.8340425263740839	0.4476632956236039	0.8962984904675374	0.6010517905459897	0.8921024508327553	0.8209231285116987	0.876666670493423	0	0	0.0	0.001869509932319573	30
4720	0.017603299818031257	0.004605768884448936	0.002622493232486558	0.9725925720602092	-1	0	0	0.25	2	0.8888888888888888	8	0.6111111111111112	0.7777777777777778	9	7	1	0	0	0.2222222222222222	2	9	11	0.0	0	0.5212358644405667	0.8510634445625505	0.4476632956236039	0.9015751374809157	0.6010517905459897	0.8921024508327553	0.771719536423678	0.8832326358441933	0	0	0.0	0.002622493232486558	13
1628	0.01301363001528944	0.0032448617860113102	-0.0031982395420426086	0.9761601879195724	-1	0	0	0.2222222222222222	2	0.9090909090909091	10	0.43333333333333335	0.8181818181818182	11	9	1	0	0	0.3	3	10	13	0.0	0	0.6402570905628158	0.8473318996926614	0.45809360369375646	0.9585933564655263	0.6010517905459897	0.9332937040584584	0.8936014664235776	0.9240078697166185	0	0	0.0	-0.00031982395420426086	2
2753	0.0175581232191963	0.005403569592719315	0.0038057588291442474	0.9727611417125166	-1	0	0	0.25	2	0.8888888888888888	8	0.6111111111111112	0.7777777777777778	9	7	1	0	0	0.2222222222222222	2	9	11	0.0	0	0.5212358644405667	0.8486980528381366	0.4476632956236039	0.9015751374809157	0.6010517905459897	0.8921024508327553	0.771719536423678	0.8825937546216062	0	0	0.0	0.0038057588291442474	84
176	0.02850199266149653	0.0065016396305185575	-0.006361199289913456	0.9699835327763254	-1	0	0	0.2	2	0.8461538461538461	11	0.5357142857142857	0.6153846153846154	9	8	5	0	0	0.14285714285714285	2	14	15	0.0	0	0.7593184464302918	0.8246343508930959	0.33959327405770695	0.7704727331901879	0.35751056742375903	0.9311039556033122	0.8624103356600635	0.8566336558460902	0	0	0.0	-0.0006361199289913455	6
2097	0.013902267642891791	0.005379649215184558	0.0010775605144013162	0.9719900588417167	-1	0	0	0.25	2	0.8888888888888888	8	0.6111111111111112	0.7777777777777778	9	7	1	1	0	0.2222222222222222	2	9	11	0.25	0	0.5212358644405667	0.8610418085676146	0.4476632956236039	0.9129600760815735	0.2248084714110231	0.8893901215938207	0.8209231285116987	0.8895619010639906	1.0	0	0.0	0.0010775605144013162	22
4243	0.01810260182718952	0.005197174099627441	0.002546848195100048	0.9738252801635092	-1	0	0	0.25	2	0.8888888888888888	8	0.6111111111111112	0.7777777777777778	9	7	1	0	0	0.2222222222222222	2	9	11	0.0	0	0.5212358644405667	0.8510634445625505	0.4476632956236039	0.9015751374809157	0.6010517905459897	0.9026920221288047	0.8270241179413257	0.8871317426317652	0	0	0.0	0.002546848195100048	25
1202	0.01119490593257397	0.0037898706551630482	-0.0006896742555096276	0.9760149511210696	-1	0	0	0.2	2	0.9230769230769231	12	0.5357142857142857	0.9230769230769231	14	12	0	0	0	0.14285714285714285	2	14	15	0.0	0	0.5212358644405667	0.7995877963853025	0.4528784496586802	0.888368649821368	0.40252568755859935	0.8889235989745348	0.7827948239614428	0.8636449177885678	0	0	0.0	-6.896742555096276e-05	13
1349	0.011631388339399395	0.00418901790348259	-0.0005423108972876303	0.9753384767809226	-1	0	0	0.2	2	0.9230769230769231	12	0.5357142857142857	0.9230769230769231	14	12	0	0	0	0.14285714285714285	2	14	15	0.0	0	0.5212358644405667	0.8023636449595999	0.4528784496586802	0.888368649821368	0.40252568755859935	0.8889235989745348	0.7827948239614428	0.8643270121400941	0	0	0.0	-5.423108972876303e-05	22
1296	0.01128016451381689	0.0038703913847859452	-0.00043672669607791673	0.9751828765010327	-1	0	0	0.2	2	0.9230769230769231	12	0.5357142857142857	0.9230769230769231	14	12	0	0	0	0.14285714285714285	2	14	15	0.0	0	0.5212358644405667	0.8023636449595999	0.4528784496586802	0.888368649821368	0.40252568755859935	0.8889235989745348	0.7827948239614428	0.8643270121400941	0	0	0.0	-4.367266960779167e-05	72
1850	0.014855508999543247	0.005506075499961971	0.0018597600602468125	0.9721676461189379	-1	0	0	0.25	2	0.8888888888888888	8	0.6111111111111112	0.7777777777777778	9	7	1	0	0	0.2222222222222222	2	9	11	0.0	0	0.5212358644405667	0.8319661099154284	0.4476632956236039	0.896247402650697	0.6010517905459897	0.8916789022686441	0.8209231285116987	0.875948789005129	0	0	0.0	0.0018597600602468125	95
2427	0.014388050726059429	0.005755137414507388	0.001717226548874396	0.9715944580250439	-1	0	0	0.25	2	0.8888888888888888	8	0.6111111111111112	0.7777777777777778	9	7	1	0	0	0.2222222222222222	2	9	11	0.0	0	0.5212358644405667	0.8319661099154284	0.4476632956236039	0.8964554800872734	0.6010517905459897	0.8916789022686441	0.8209231285116987	0.8760298888655218	0	0	0.0	0.001717226548874396	22
2400	0.014223002638403209	0.004964749475297796	0.0017756513512296884	0.9716281732666477	-1	0	0	0.25	2	0.8888888888888888	8	0.6111111111111112	0.7777777777777778	9	7	1	0	0	0.2222222222222222	2	9	11	0.0	0	0.5212358644405667	0.8619690526181438	0.4476632956236039	0.9129600760815735	0.20399958457120898	0.893314888757608	0.8209231285116987	0.8911337768438247	0	0	0.0	0.0017756513512296884	24
1297	0.001773955225625746	0.0017277846743989562	-0.0017256023223516338	0.9831680214649516	-1	0	0	1.0	1	0	0	1.0	0	1	0	0	0	0	0.5	2	1	2	0.0	0	0	0	0	0	0	0	0	0	0	0	0	-0.00017256023223516338	0
96	0.001906265023638178	0.0017664042853030744	-0.001766404151177337	0.9840318133970817	-1	0	0	1.0	2	0.0	0	1.0	0	1	0	1	0	0	0.3333333333333333	3	1	3	0.0	1.0	0	0	0	0	0	0	0	0	0	0	0	-0.0001766404151177337	10
3083	0.013871889090760089	0.005383106129627712	0.0020839830372464366	0.9712090739468425	-1	0	0	0.25	2	0.8888888888888888	8	0.6111111111111112	0.7777777777777778	9	7	1	0	0	0.2222222222222222	2	9	11	0.0	0	0.5212358644405667	0.8340425263740839	0.4476632956236039	0.9015751374809157	0.6010517905459897	0.8921024508327553	0.8209231285116987	0.8787451643531782	0	0	0.0	0.0020839830372464366	13
2674	0.014224563221304855	0.00500148639305004	0.0017311757637996216	0.9718418158050454	-1	0	0	0.25	2	0.8888888888888888	8	0.6111111111111112	0.7777777777777778	9	7	1	0	0	0.2222222222222222	2	9	11	0.0	0	0.5212358644405667	0.8319661099154284	0.4476632956236039	0.8963657400657363	0.6010517905459897	0.8916789022686441	0.8209231285116987	0.8759948998923746	0	0	0.0	0.0017311757637996216	15
2655	0.013746356747339433	0.004928195070715062	0.002541952526028594	0.9707451473973046	-1	0	0	0.25	2	0.8888888888888888	8	0.6111111111111112	0.7777777777777778	8	7	2	0	0	0.2222222222222222	2	9	11	0.0	0	0.5212358644405667	0.8354304914818593	0.4528784496586802	0.9179381846848891	0.40252568755859935	0.9187418121792755	0.7827948239614428	0.8961240673040716	0	0	0.0	0.002541952526028594	11
1469	0.013202510303619967	0.007524165226569937	0.00078451919514486	0.9718301305717653	-1	0	0	0.42857142857142855	3	0.625	5	0.47619047619047616	0.625	7	5	2	2	0	0.42857142857142855	3	7	10	0.3333333333333333	0.6666666666666666	0.5457630964007396	0.8495299669763583	0.45809360369375646	0.9283718664637257	0.6010517905459897	0.9307876806626606	0.8209231285116987	0.9086480893083763	0.5714285714285714	0.14285714285714285	0.0	0.00078451919514486	28
4442	0.01786095102359767	0.00478296340721537	0.002808075722861325	0.9728963518820087	-1	0	0	0.25	2	0.8888888888888888	8	0.6111111111111112	0.7777777777777778	9	7	1	0	0	0.2222222222222222	2	9	11	0.0	0	0.5212358644405667	0.8510634445625505	0.4476632956236039	0.9015751374809157	0.6010517905459897	0.8921024508327553	0.771719536423678	0.8832326358441933	0	0	0.0	0.002808075722861325	51
4655	0.014353596476325087	0.003366129241734577	-0.0028581312962040646	0.9755794037059353	-1	0	0	0.25	2	0.8888888888888888	8	0.6111111111111112	0.7777777777777778	9	7	1	0	0	0.2222222222222222	2	9	11	0.0	0	0.6800113117196637	0.8771074813088194	0.3663903606643712	0.927014463616095	0.6010517905459897	0.9243978039989544	0.9247663858122898	0.9118869051311977	0	0	0.0	-0.00028581312962040647	0
2875	0.01429447807254097	0.005347663636681177	0.002336760082349241	0.9710082160403238	-1	0	0	0.25	2	0.8888888888888888	8	0.6111111111111112	0.7777777777777778	9	7	1	0	0	0.2222222222222222	2	9	11	0.0	0	0.5212358644405667	0.8619690526181438	0.4476632956236039	0.9166534666862041	0.20399958457120898	0.893314888757608	0.8209231285116987	0.8926570697593467	0	0	0.0	0.002336760082349241	35
4400	0.01717804215081259	0.004652766620199147	0.0033765230399186285	0.973437798733391	-1	0	0	0.25	2	0.8888888888888888	8	0.6111111111111112	0.7777777777777778	8	7	2	0	0	0.2222222222222222	2	9	11	0.0	0	0.5212358644405667	0.8519459114135859	0.4528784496586802	0.9179381846848891	0.40252568755859935	0.8954346330434123	0.7689495003650552	0.8912945617284568	0	0	0.0	0.0033765230399186285	24
2477	0.013522739095170006	0.004706844075618013	0.0027313864707835906	0.9708465966719927	-1	0	0	0.25	2	0.8888888888888888	8	0.6111111111111112	0.7777777777777778	8	7	2	0	0	0.2222222222222222	2	9	11	0.0	0	0.5212358644405667	0.8354304914818593	0.4528784496586802	0.9179381846848891	0.40252568755859935	0.8954346330434123	0.7827948239614428	0.8871801802109397	0	0	0.0	0.0027313864707835906	34
3096	0.01767720334365181	0.005319745350029782	0.0006042628391850994	0.9757221949794115	-1	0	0	0.25	2	0.8888888888888888	8	0.6111111111111112	0.7777777777777778	9	7	1	0	0	0.2222222222222222	2	9	11	0.0	0	0.5212358644405667	0.8510634445625505	0.4476632956236039	0.9025045636028289	0.6010517905459897	0.8921024508327553	0.771719536423678	0.8835937415861929	0	0	0.0	0.0006042628391850994	9
2922	0.014018263412793166	0.005292322911166091	0.002368126765360255	0.9707197413319543	-1	0	0	0.25	2	0.8888888888888888	8	0.6111111111111112	0.7777777777777778	9	7	1	0	0	0.2222222222222222	2	9	11	0.0	0	0.5212358644405667	0.8380847568061295	0.4476632956236039	0.9015751374809157	0.6010517905459897	0.8921024508327553	0.8209231285116987	0.8797887982301749	0	0	0.0	0.002368126765360255	15
4710	0.0169621296988818	0.004537590797884369	0.002480641583842212	0.9728974121908228	-1	0	0	0.25	2	0.8888888888888888	8	0.6111111111111112	0.7777777777777778	9	7	1	0	0	0.2222222222222222	2	9	11	0.0	0	0.5212358644405667	0.8548107368669099	0.4476632956236039	0.9015751374809157	0.6010517905459897	0.8921024508327553	0.771719536423678	0.8842557757249584	0	0	0.0	0.002480641583842212	13
4995	0.01784395073801995	0.004811181337437289	0.0027447372273084357	0.9736317473764643	-1	0	0	0.25	2	0.8888888888888888	8	0.6111111111111112	0.7777777777777778	9	7	1	0	0	0.2222222222222222	2	9	11	0.0	0	0.5212358644405667	0.8548107368669099	0.4476632956236039	0.9015751374809157	0.6010517905459897	0.8921024508327553	0.771719536423678	0.8842557757249584	0	0	0.0	0.0027447372273084357	16
1873	0.013848351074396466	0.005026997483009992	0.000844370382630842	0.9719320416486591	-1	0	0	0.25	2	0.9	9	0.4444444444444444	0.8	10	8	1	0	0	0.3333333333333333	3	9	12	0.0	0	0.5334994804206532	0.8205973728123103	0.4528784496586802	0.9342747191000967	0.6010517905459897	0.9073030526560014	0.8038833807257092	0.8958501674629276	0	0	0.0	0.000844370382630842	62
1900	0.011185195836101117	0.004173702769648425	-0.0005311378513169497	0.975184918970895	-1	0	0	0.2	2	0.9230769230769231	12	0.5357142857142857	0.9230769230769231	14	12	0	0	0	0.14285714285714285	2	14	15	0.0	0	0.5212358644405667	0.8023636449595999	0.4528784496586802	0.888368649821368	0.40252568755859935	0.8889235989745348	0.7827948239614428	0.8643270121400941	0	0	0.0	-5.311378513169497e-05	12
4715	0.017316784752068593	0.0046608764052444	0.0028058228046925838	0.973038337067078	-1	0	0	0.25	2	0.8888888888888888	8	0.6111111111111112	0.7777777777777778	9	7	1	0	0	0.2222222222222222	2	9	11	0.0	0	0.5212358644405667	0.8548107368669099	0.4476632956236039	0.9015751374809157	0.6010517905459897	0.8921024508327553	0.771719536423678	0.8842557757249584	0	0	0.0	0.0028058228046925838	31
1169	0.011215023495403521	0.0036312147223639614	-0.0009276532341237976	0.9762502345424252	-1	0	0	0.2	2	0.9230769230769231	12	0.5357142857142857	0.9230769230769231	14	12	0	0	0	0.14285714285714285	2	14	15	0.0	0	0.5212358644405667	0.7995877963853025	0.4528784496586802	0.888368649821368	0.40252568755859935	0.8963037413909194	0.7827948239614428	0.8666401536808479	0	0	0.0	-9.276532341237976e-05	8
4281	0.017639067853839705	0.004857179127753994	0.003102001090277368	0.9733737938796012	-1	0	0	0.25	2	0.8888888888888888	8	0.6111111111111112	0.7777777777777778	9	7	1	0	0	0.2222222222222222	2	9	11	0.0	0	0.5212358644405667	0.8510634445625505	0.4476632956236039	0.9015751374809157	0.6010517905459897	0.8921024508327553	0.771719536423678	0.8832326358441933	0	0	0.0	0.003102001090277368	81
1430	0.0027724875696333836	0.0026576816876698324	-0.0026576706963904514	0.9761212095411268	-1	0	0	0.5	2	0.6666666666666666	2	0.8333333333333334	0.3333333333333333	3	1	1	0	0	0.6666666666666666	2	3	5	0.0	0	0.698824916556355	0.8908302334514396	0.4476632956236039	0.9554183332825166	0.20399958457120898	0.9127544938336601	0.9477880550032124	0.9244175017236502	0	0	0.0	-0.00026576706963904516	2
3133	0.014157206442301428	0.005467925578278163	0.0026690438732000538	0.9714652119739173	-1	0	0	0.25	2	0.8888888888888888	8	0.6111111111111112	0.7777777777777778	9	7	1	0	0	0.2222222222222222	2	9	11	0.0	0	0.5212358644405667	0.8340425263740839	0.4476632956236039	0.9015751374809157	0.6010517905459897	0.8921024508327553	0.8209231285116987	0.8787451643531782	0	0	0.0	0.0026690438732000538	15
4225	0.0025712132679335856	0.0025202712321469034	-0.002520267086047595	0.9756047235533493	-1	0	0	0.5	2	0.6666666666666666	2	0.8333333333333334	0.3333333333333333	3	1	1	0	0	0.6666666666666666	2	3	5	0.0	0	0.7029568976139757	0.8906456322605659	0.4476632956236039	0.9582001970231006	0.6861455650698537	0.9281890639823416	0.9505445032142209	0.9306191293131869	0	0	0.0	-0.0002520267086047595	3
4609	0.015831875536173757	0.008760016884050467	0.0008866069479010487	0.9754370950391928	-1	0	0	0.3333333333333333	2	0.8571428571428571	6	0.6428571428571429	0.7142857142857143	7	5	1	0	0	0.2857142857142857	2	7	9	0.0	0	0.5212358644405667	0.8647667308426975	0.4476632956236039	0.910741994847756	0.6010517905459897	0.8947832397732206	0.771719536423678	0.8915090348369129	0	0	0.0	0.0008866069479010487	1
477	0.01155099256010823	0.002818580964328796	-0.0015107093942123358	0.9772569788515253	-1	0	0	0.2	2	0.9230769230769231	12	0.5357142857142857	0.9230769230769231	14	12	0	0	0	0.14285714285714285	2	14	15	0.0	0	0.7445684777464757	0.897242740255165	0.15373846440023947	0.8953551211845404	0.6010517905459897	0.9097039364684779	0.947043580837871	0.9009546169536397	0	0	0.0	-0.00015107093942123357	13
4509	0.017915163411582894	0.004626117288371546	0.0027926732546048392	0.9736741604660396	-1	0	0	0.25	2	0.8888888888888888	8	0.6111111111111112	0.7777777777777778	9	7	1	0	0	0.2222222222222222	2	9	11	0.0	0	0.5212358644405667	0.8510634445625505	0.4476632956236039	0.9015751374809157	0.6010517905459897	0.8921024508327553	0.771719536423678	0.8832326358441933	0	0	0.0	0.0027926732546048392	36
1531	0.011219471381141991	0.0037579403395295845	-0.0005087129422827258	0.9753997836708305	-1	0	0	0.2	2	0.9230769230769231	12	0.5357142857142857	0.9230769230769231	14	12	0	0	0	0.14285714285714285	2	14	15	0.0	0	0.5212358644405667	0.8023636449595999	0.4528784496586802	0.888368649821368	0.40252568755859935	0.8889235989745348	0.7827948239614428	0.8643270121400941	0	0	0.0	-5.0871294228272586e-05	8
993	0.011538652045687338	0.002530286590041895	-0.0015720293595882574	0.9773184508611448	-1	0	0	0.2	2	0.9230769230769231	12	0.5357142857142857	0.9230769230769231	14	12	0	0	0	0.14285714285714285	2	14	15	0.0	0	0.7445684777464757	0.897242740255165	0.15373846440023947	0.8953551211845404	0.6010517905459897	0.9122467509231121	0.947043580837871	0.9018834130523544	0	0	0.0	-0.00015720293595882575	26
1956	0.011565987090121776	0.00601894704601364	-0.005693611320351316	0.972476288092879	-1	0	0	0.3333333333333333	2	0.8333333333333334	5	0.6666666666666666	0.6666666666666666	6	4	1	0	0	0.3333333333333333	2	6	8	0.0	0	0.5334994804206532	0.8023910986906398	0.45809360369375646	0.8238919848570556	0.6114562339658967	0.8470172860211674	0.7240961653178578	0.8251853073068284	0	0	0.0	-0.0005693611320351316	0
2125	0.014783090792082242	0.0057440886719953115	0.001031654791128091	0.9709948346440505	-1	0	0	0.25	2	0.8888888888888888	8	0.6111111111111112	0.7777777777777778	9	7	1	0	0	0.2222222222222222	2	9	11	0.0	0	0.5212358644405667	0.8340425263740839	0.4476632956236039	0.8962984904675374	0.6010517905459897	0.8921024508327553	0.8209231285116987	0.876666670493423	0	0	0.0	0.001031654791128091	10
329	0.015563785350302436	0.0045294826427982994	-0.004382540854964942	0.9792594559099383	-1	0.3333333333333333	1	0.4444444444444444	4	0.6363636363636364	7	0.43333333333333335	0.6363636363636364	10	7	2	2	0	0.3	3	10	13	0.4	0.4	0.4595733192819793	0.9013022716601996	0.2938686382806012	0.9384770591346276	0.6615691116757647	0.9013722432338368	0.8868661183242705	0.9155267145864003	0.6	0.5	0.0	-0.00043825408549649417	5
4923	0.016984024275412842	0.004690840611466763	0.002696833680498991	0.9730315017131121	-1	0	0	0.25	2	0.8888888888888888	8	0.6111111111111112	0.7777777777777778	9	7	1	0	0	0.2222222222222222	2	9	11	0.0	0	0.5212358644405667	0.8510634445625505	0.4476632956236039	0.9015751374809157	0.6010517905459897	0.8921024508327553	0.771719536423678	0.8832326358441933	0	0	0.0	0.002696833680498991	30
4100	0.014616123185288911	0.005693959696746564	0.002367840764599139	0.9716063208231405	-1	0	0	0.25	2	0.8888888888888888	8	0.6111111111111112	0.7777777777777778	9	7	1	0	0	0.2222222222222222	2	9	11	0.0	0	0.5212358644405667	0.8340425263740839	0.4476632956236039	0.9015751374809157	0.6010517905459897	0.8921024508327553	0.8209231285116987	0.8787451643531782	0	0	0.0	0.002367840764599139	14
3651	0.01756104924955855	0.004423230284525019	0.0027358403471004315	0.9733427329756474	-1	0	0	0.25	2	0.8888888888888888	8	0.6111111111111112	0.7777777777777778	9	7	1	0	0	0.2222222222222222	2	9	11	0.0	0	0.5212358644405667	0.8510634445625505	0.4476632956236039	0.9015751374809157	0.6010517905459897	0.8921024508327553	0.771719536423678	0.8832326358441933	0	0	0.0	0.0027358403471004315	15
3017	0.013972043027091723	0.005218886431333723	0.0029797947427054267	0.970528123225381	-1	0	0	0.25	2	0.8888888888888888	8	0.6111111111111112	0.7777777777777778	8	7	2	0	0	0.2222222222222222	2	9	11	0.0	0	0.5212358644405667	0.8354304914818593	0.4528784496586802	0.9179381846848891	0.40252568755859935	0.8954346330434123	0.7827948239614428	0.8871801802109397	0	0	0.0	0.0029797947427054267	14
3318	0.014103213935140056	0.004316761596199749	-0.0006745284257712778	0.9759379288742661	-1	0	0	0.25	2	0.8888888888888888	8	0.6111111111111112	0.7777777777777778	9	7	1	0	0	0.2222222222222222	2	9	11	0.0	0	0.6530695180207865	0.828249130614329	0.3663903606643712	0.9094235976599827	0.6010517905459897	0.9071492540759136	0.9247663858122898	0.88625711981148	0	0	0.0	-6.745284257712778e-05	7
166	0.02006873965352581	0.0033750524059872073	-0.0029780975773687412	0.9824292908533614	-1	0	0	0.1	1	1.0	13	0.5357142857142857	0.7692307692307693	11	10	3	1	0	0.14285714285714285	2	14	15	0.1111111111111111	0	0.7448553372595321	0.9610885462000713	0.855075780647429	0.9576255174105633	0.7668793133373335	0.9242194327161647	0.6419559371632331	0.9498807836466782	1.0	0.18181818181818182	0.0	-0.0002978097577368741	25
668	0.0018738804036272385	0.0018730157846561274	-0.0018728747859467856	0.9853876176270768	-1	0	0	1.0	1	0	0	1.0	0	1	0	0	0	0	0.5	1	2	2	0.0	0	0	0	0	0	0	0	0	0	0	0	0	-0.00018728747859467855	11
4556	0.017597834033452903	0.004700379917691118	0.0027140291523485654	0.9732436264490106	-1	0	0	0.25	2	0.8888888888888888	8	0.6111111111111112	0.7777777777777778	9	7	1	0	0	0.2222222222222222	2	9	11	0.0	0	0.5212358644405667	0.8510634445625505	0.4476632956236039	0.9015751374809157	0.6010517905459897	0.8921024508327553	0.771719536423678	0.8832326358441933	0	0	0.0	0.0027140291523485654	15
3250	0.014162747558744564	0.005688350980167084	0.002013507033863554	0.9711391694573265	-1	0	0	0.25	2	0.8888888888888888	8	0.6111111111111112	0.7777777777777778	9	7	1	0	0	0.2222222222222222	2	9	11	0.0	0	0.5212358644405667	0.8340425263740839	0.4476632956236039	0.9015751374809157	0.6010517905459897	0.8921024508327553	0.8209231285116987	0.8787451643531782	0	0	0.0	0.002013507033863554	13
394	0.0018515184728277697	0.0017882619264246468	-0.0017882618814622335	0.9853808134113546	-1	0	0	1.0	1	0	0	1.0	0	1	0	0	0	0	0.5	1	2	2	0.0	0	0	0	0	0	0	0	0	0	0	0	0	-0.00017882618814622336	29
4182	0.016750341084288	0.004252597138566253	0.003092287129840078	0.9731221725630724	-1	0	0	0.25	2	0.8888888888888888	8	0.6111111111111112	0.7777777777777778	8	7	2	0	0	0.2222222222222222	2	9	11	0.0	0	0.5212358644405667	0.8519459114135859	0.4528784496586802	0.9179381846848891	0.40252568755859935	0.8954346330434123	0.7689495003650552	0.8912945617284568	0	0	0.0	0.003092287129840078	14
3029	0.01714808713890813	0.005219577832271572	0.003012224166949438	0.9734592676691709	-1	0	0	0.25	2	0.8888888888888888	8	0.6111111111111112	0.7777777777777778	9	7	1	0	0	0.2222222222222222	2	9	11	0.0	0	0.5212358644405667	0.8486980528381366	0.4476632956236039	0.9015751374809157	0.6010517905459897	0.8921024508327553	0.771719536423678	0.8825937546216062	0	0	0.0	0.003012224166949438	24
532	0.002259213080728057	0.00220718723915818	-0.0022055087610705518	0.9836296795915763	-1	0	0	0.6666666666666666	2	0.5	1	0.6666666666666666	0	2	0	1	3	0	0.6666666666666666	3	2	4	0.75	0	0	0	0	0	0	0	0	0	0	0	0	-0.00022055087610705517	4
4249	0.017334893672684034	0.005008967026032103	0.002529501358424952	0.9739675337838596	-1	0	0	0.25	2	0.8888888888888888	8	0.6111111111111112	0.7777777777777778	9	7	1	0	0	0.2222222222222222	2	9	11	0.0	0	0.5212358644405667	0.8510634445625505	0.4476632956236039	0.9015751374809157	0.6010517905459897	0.8921024508327553	0.771719536423678	0.8832326358441933	0	0	0.0	0.002529501358424952	16
229	0.00244866036746136	0.002242088646787584	-0.0022418467072652633	0.9846607690488816	-1	0	0	0.6666666666666666	2	0.5	1	0.6666666666666666	0.5	3	1	0	0	0	0.6666666666666666	2	3	4	0.0	0	0.38083719574079333	0.8619567744163459	0.53355129009554	0.6739385942383506	0.6489024665570672	0.865299620078543	0.7498682074157365	0.8134479246674629	0	0	0.0	-0.00022418467072652634	38
3794	0.014372985568641689	0.005357656467711706	0.002408637888140357	0.9708927494907468	-1	0	0	0.25	2	0.8888888888888888	8	0.6111111111111112	0.7777777777777778	9	7	1	0	0	0.2222222222222222	2	9	11	0.0	0	0.5212358644405667	0.8340425263740839	0.4476632956236039	0.9015751374809157	0.6010517905459897	0.8921024508327553	0.8209231285116987	0.8787451643531782	0	0	0.0	0.002408637888140357	11
742	0.0017631132632365725	0.0016987471198765325	-0.0016986853683206519	0.9854221331605437	-1	0	0	1.0	1	0	0	1.0	0	1	0	0	0	0	0.5	1	2	2	0.0	0	0	0	0	0	0	0	0	0	0	0	0	-0.00016986853683206518	14
386	0.0017927224290297343	0.0017522096382833984	-0.0017521353298362613	0.9855299717875714	-1	0	0	1.0	1	0	0	1.0	0	1	0	0	0	0	0.5	1	2	2	0.0	0	0	0	0	0	0	0	0	0	0	0	0	-0.00017521353298362614	13
3891	0.0144718920500408	0.005302551772679009	0.00315462126489335	0.9707065744475167	-1	0	0	0.25	2	0.8888888888888888	8	0.6111111111111112	0.7777777777777778	9	7	1	0	0	0.2222222222222222	2	9	11	0.0	0	0.5212358644405667	0.8319661099154284	0.4476632956236039	0.9015751374809157	0.6010517905459897	0.8921024508327553	0.8209231285116987	0.8782140039114947	0	0	0.0	0.00315462126489335	13
4628	0.0152731066201746	0.0033754958392643486	-0.0011603824622405845	0.9718876975081739	-1	0	0	0.25	2	0.8888888888888888	8	0.6111111111111112	0.7777777777777778	9	7	1	0	0	0.2222222222222222	2	9	11	0.0	0	0.5212358644405667	0.8416796952612177	0.4476632956236039	0.9015751374809157	0.6010517905459897	0.8921024508327553	0.8209231285116987	0.8807280475694983	0	0	0.0	-0.00011603824622405845	0
2241	0.014107408037990187	0.005628622139573849	0.001851702738880112	0.9714737261608202	-1	0	0	0.25	2	0.8888888888888888	8	0.6111111111111112	0.7777777777777778	9	7	1	0	0	0.2222222222222222	2	9	11	0.0	0	0.5212358644405667	0.8340425263740839	0.4476632956236039	0.8962984904675374	0.6010517905459897	0.8921024508327553	0.8209231285116987	0.876666670493423	0	0	0.0	0.001851702738880112	16
1841	0.014385077932863926	0.005475180788586789	0.001691945860940192	0.9720046843257011	-1	0	0	0.25	2	0.8888888888888888	8	0.6111111111111112	0.7777777777777778	9	7	1	0	0	0.2222222222222222	2	9	11	0.0	0	0.5212358644405667	0.8319661099154284	0.4476632956236039	0.8964554800872734	0.6010517905459897	0.8916789022686441	0.8209231285116987	0.8760298888655218	0	0	0.0	0.001691945860940192	12
4315	0.017304723500250713	0.004733888961802348	0.0027864304642365805	0.9737829342366252	-1	0	0	0.25	2	0.8888888888888888	8	0.6111111111111112	0.7777777777777778	9	7	1	0	0	0.2222222222222222	2	9	11	0.0	0	0.5212358644405667	0.8548107368669099	0.4476632956236039	0.9015751374809157	0.6010517905459897	0.8921024508327553	0.771719536423678	0.8842557757249584	0	0	0.0	0.0027864304642365805	30
1603	0.011214824057865355	0.003936841892300956	-0.0005245701476964749	0.9758326426119435	-1	0	0	0.2	2	0.9230769230769231	12	0.5357142857142857	0.9230769230769231	14	12	0	0	0	0.14285714285714285	2	14	15	0.0	0	0.5212358644405667	0.8023636449595999	0.4528784496586802	0.888368649821368	0.40252568755859935	0.8889235989745348	0.7827948239614428	0.8643270121400941	0	0	0.0	-5.245701476964749e-05	34
41	0.004170760526772162	0.004170360316854283	-0.004170029464163075	0.9829012495608166	-1	0.5	2	0.7	7	0.38461538461538464	5	0.625	0.23076923076923078	8	3	6	1	0	0.6666666666666666	6	4	15	0.09090909090909091	0.6666666666666666	0.48918508579153075	0.95144927749485	0.9038604033583987	0.9377629558554696	0.5553346524240157	0.9795877798786277	0.8543809844631578	0.9603157368190499	1.0	0.125	0.0	-0.0004170029464163075	42
3266	0.018259543274822012	0.005391893165005085	0.0030848049805192977	0.9739632994875596	-1	0	0	0.25	2	0.8888888888888888	8	0.6111111111111112	0.7777777777777778	9	7	1	0	0	0.2222222222222222	2	9	11	0.0	0	0.5212358644405667	0.8510634445625505	0.4476632956236039	0.9015751374809157	0.6010517905459897	0.8921024508327553	0.771719536423678	0.8832326358441933	0	0	0.0	0.0030848049805192977	113
4306	0.018169019452366916	0.004696370385323487	0.0023986591055592974	0.9731570120424934	-1	0	0	0.25	2	0.8888888888888888	8	0.6111111111111112	0.7777777777777778	9	7	1	0	0	0.2222222222222222	2	9	11	0.0	0	0.5212358644405667	0.8510634445625505	0.4476632956236039	0.9015751374809157	0.6010517905459897	0.8921024508327553	0.771719536423678	0.8832326358441933	0	0	0.0	0.0023986591055592974	11
2913	0.014200337516641582	0.005573502617823691	0.0028729041310033647	0.9706982706015614	-1	0	0	0.25	2	0.8888888888888888	8	0.6111111111111112	0.7777777777777778	9	7	1	0	0	0.2222222222222222	2	9	11	0.0	0	0.5212358644405667	0.8340425263740839	0.4476632956236039	0.9015751374809157	0.6010517905459897	0.8921024508327553	0.8209231285116987	0.8787451643531782	0	0	0.0	0.0028729041310033647	70
4334	0.017574615686840014	0.004857291750254037	0.0026995917603950138	0.9735876854453406	-1	0	0	0.25	2	0.8888888888888888	8	0.6111111111111112	0.7777777777777778	9	7	1	0	0	0.2222222222222222	2	9	11	0.0	0	0.5212358644405667	0.8510634445625505	0.4476632956236039	0.9015751374809157	0.6010517905459897	0.8921024508327553	0.771719536423678	0.8832326358441933	0	0	0.0	0.0026995917603950138	25
2727	0.014484347350966983	0.005733466559651733	0.002666589158712138	0.9714663474846864	-1	0	0	0.25	2	0.8888888888888888	8	0.6111111111111112	0.7777777777777778	9	7	1	0	0	0.2222222222222222	2	9	11	0.0	0	0.5212358644405667	0.8380847568061295	0.4476632956236039	0.9015751374809157	0.6010517905459897	0.8921024508327553	0.8209231285116987	0.8797887982301749	0	0	0.0	0.002666589158712138	83
4041	0.014214116114456507	0.0041334088954194555	0.001965478094916235	0.9707231710270254	-1	0	0	0.25	2	0.8888888888888888	8	0.6111111111111112	0.7777777777777778	8	7	2	0	0	0.2222222222222222	2	9	11	0.0	0	0.5212358644405667	0.8354304914818593	0.4528784496586802	0.9134367282914493	0.40252568755859935	0.8954346330434123	0.7827948239614428	0.885219749525935	0	0	0.0	0.001965478094916235	13
2643	0.0017425902354689974	0.0016955817203526484	-0.0016935035119427782	0.9832625367834562	-1	0	0	1.0	1	0	0	1.0	0	1	0	0	0	0	0.5	2	1	2	0.0	0	0	0	0	0	0	0	0	0	0	0	0	-0.0001693503511942778	3
4960	0.017643272880876876	0.004830174062410927	0.002512174362669755	0.9726447973919009	-1	0	0	0.25	2	0.8888888888888888	8	0.6111111111111112	0.7777777777777778	9	7	1	0	0	0.2222222222222222	2	9	11	0.0	0	0.5212358644405667	0.8548107368669099	0.4476632956236039	0.9015751374809157	0.6010517905459897	0.8921024508327553	0.771719536423678	0.8842557757249584	0	0	0.0	0.002512174362669755	19
2984	0.014071324440366646	0.005465363944155803	0.002383080994401789	0.9703858865153381	-1	0	0	0.25	2	0.8888888888888888	8	0.6111111111111112	0.7777777777777778	9	7	1	0	0	0.2222222222222222	2	9	11	0.0	0	0.5212358644405667	0.8340425263740839	0.4476632956236039	0.9015751374809157	0.6010517905459897	0.8921024508327553	0.8209231285116987	0.8787451643531782	0	0	0.0	0.002383080994401789	19
1128	0.01158416316280011	0.003656029853196562	-0.0006337631292763535	0.9764015806216	-1	0	0	0.2	2	0.9230769230769231	12	0.5357142857142857	0.9230769230769231	14	12	0	0	0	0.14285714285714285	2	14	15	0.0	0	0.5212358644405667	0.8110436415215191	0.4528784496586802	0.888368649821368	0.40252568755859935	0.8889235989745348	0.7827948239614428	0.8664885010636518	0	0	0.0	-6.337631292763535e-05	19
2141	0.03330230480361307	0.015010402666774465	0.0005002177008017445	0.9607067364003755	-1	0	0	0.125	1	1.0	9	0.55	0.8888888888888888	9	8	1	0	0	0.2	10	2	11	0.0	0	0.5212358644405667	0.8340425263740839	0.4476632956236039	0.8962984904675374	0.6010517905459897	0.8921024508327553	0.8209231285116987	0.876666670493423	0	0	0.0	0.0005002177008017445	2
3247	0.01719932017151651	0.003979286645346385	0.00280392253962784	0.9711037582876118	-1	0	0	0.25	2	0.8888888888888888	8	0.6111111111111112	0.7777777777777778	9	7	1	0	0	0.2222222222222222	2	9	11	0.0	0	0.5212358644405667	0.8510634445625505	0.4476632956236039	0.9022492175029322	0.6010517905459897	0.8921024508327553	0.771719536423678	0.8834943253044577	0	0	0.0	0.00280392253962784	67
779	0.0016888359386881598	0.001495744060655547	-0.0014957132624944108	0.9790744522386127	-1	0	0	0.5	1	1.0	1	1.0	1.0	1	1	1	1	0	0.3333333333333333	1	3	3	0.16666666666666666	0	0.4088983173655166	0.5	0.4270679623055109	0.5	0.7597801089177847	0.5	0.8338209565878376	0.5	1.0	1.0	0.0	-0.00014957132624944107	46
3768	0.01790872034702211	0.0048242069120030305	0.002664584581086141	0.9732728902580594	-1	0	0	0.25	2	0.8888888888888888	8	0.6111111111111112	0.7777777777777778	9	7	1	0	0	0.2222222222222222	2	9	11	0.0	0	0.5212358644405667	0.8510634445625505	0.4476632956236039	0.9015751374809157	0.6010517905459897	0.8921024508327553	0.771719536423678	0.8832326358441933	0	0	0.0	0.002664584581086141	22
996	0.011374795512522127	0.002582784657476966	-0.0015303102298683737	0.9776733530676899	-1	0	0	0.2	2	0.9230769230769231	12	0.5357142857142857	0.9230769230769231	14	12	0	0	0	0.14285714285714285	2	14	15	0.0	0	0.7445684777464757	0.89440606373837	0.15373846440023947	0.8953551211845404	0.6010517905459897	0.9122467509231121	0.947043580837871	0.9009831177763118	0	0	0.0	-0.00015303102298683737	13
2850	0.013699874789682563	0.004531688759716644	0.0024634929565186285	0.9714281846135242	-1	0	0	0.25	2	0.8888888888888888	8	0.6111111111111112	0.7777777777777778	8	7	2	0	0	0.2222222222222222	2	9	11	0.0	0	0.5212358644405667	0.8354304914818593	0.4528784496586802	0.9179381846848891	0.40252568755859935	0.8954346330434123	0.7827948239614428	0.8871801802109397	0	0	0.0	0.0024634929565186285	11
2182	0.013651420975189761	0.005275074120015767	0.0008066024199008611	0.972897437237346	-1	0	0	0.375	3	0.7	7	0.4444444444444444	0.7	9	7	2	1	0	0.3333333333333333	3	9	12	0.16666666666666666	0.6666666666666666	0.5212358644405667	0.8319661099154284	0.4476632956236039	0.8962984904675374	0.6010517905459897	0.890942183688694	0.8209231285116987	0.8756930156444355	1.0	0	0.0	0.0008066024199008611	12
4622	0.017489257258833466	0.005069615583514289	0.0025595497313262187	0.9738791635370434	-1	0	0	0.25	2	0.8888888888888888	8	0.6111111111111112	0.7777777777777778	9	7	1	0	0	0.2222222222222222	2	9	11	0.0	0	0.5212358644405667	0.8548107368669099	0.4476632956236039	0.9015751374809157	0.6010517905459897	0.8921024508327553	0.771719536423678	0.8842557757249584	0	0	0.0	0.0025595497313262187	12
627	0.002570349476868418	0.0023291371938426383	-0.002329115580680164	0.9799761036390917	-1	0	0	0.5	1	1.0	1	1.0	1.0	2	1	0	1	0	0.3333333333333333	1	3	3	0.3333333333333333	0	0.4582821206553227	0.6210101571110271	0.6503342443311513	0.903144538014887	0.767613241868938	0.5195728254938811	0.8291655550504144	0.7180772508784325	1.0	0.5	0.0	-0.00023291155806801642	9
3440	0.014253615130711791	0.0054445396286919	0.002718337895582417	0.9712165628762524	-1	0	0	0.25	2	0.8888888888888888	8	0.6111111111111112	0.7777777777777778	9	7	1	0	0	0.2222222222222222	2	9	11	0.0	0	0.5212358644405667	0.8340425263740839	0.4476632956236039	0.9015751374809157	0.6010517905459897	0.8921024508327553	0.8209231285116987	0.8787451643531782	0	0	0.0	0.002718337895582417	37
4597	0.017607378366592628	0.004690749596521278	0.003223330210756658	0.9730597831381408	-1	0	0	0.25	2	0.8888888888888888	8	0.6111111111111112	0.7777777777777778	9	7	1	0	0	0.2222222222222222	2	9	11	0.0	0	0.5212358644405667	0.8510634445625505	0.4476632956236039	0.9015751374809157	0.6010517905459897	0.8921024508327553	0.771719536423678	0.8832326358441933	0	0	0.0	0.003223330210756658	14
3783	0.013814297937805137	0.0052363322879213	0.002126682279758424	0.9708903852570812	-1	0	0	0.25	2	0.8888888888888888	8	0.6111111111111112	0.7777777777777778	9	7	1	0	0	0.2222222222222222	2	9	11	0.0	0	0.5212358644405667	0.8340425263740839	0.4476632956236039	0.9015751374809157	0.6010517905459897	0.8921024508327553	0.8209231285116987	0.8787451643531782	0	0	0.0	0.002126682279758424	9
360	0.0017983147989454869	0.0017403238569320828	-0.0017402627369456647	0.9855618503917609	-1	0	0	1.0	1	0	0	1.0	0	1	0	0	0	0	0.5	1	2	2	0.0	0	0	0	0	0	0	0	0	0	0	0	0	-0.00017402627369456647	23
520	0.00257359174480567	0.0025006035905717557	-0.0025005081204904868	0.9806188499893023	-1	0	0	0.6666666666666666	2	0.5	1	0.6666666666666666	0.5	3	1	0	0	0	0.6666666666666666	2	3	4	0.0	0	0.48847146885185005	0.8189489086056803	0.7399362333747233	0.8522880169040633	0.23316719751306653	0.907933628621846	0.9219177248800197	0.864149181477544	0	0	0.0	-0.0002500508120490487	5
3326	0.016989454051278472	0.004994174944624757	0.002829753148800435	0.9738380380310776	-1	0	0	0.25	2	0.8888888888888888	8	0.6111111111111112	0.7777777777777778	9	7	1	0	0	0.2222222222222222	2	9	11	0.0	0	0.5212358644405667	0.8510634445625505	0.4476632956236039	0.9015751374809157	0.6010517905459897	0.8921024508327553	0.771719536423678	0.8832326358441933	0	0	0.0	0.002829753148800435	68
1404	0.011452293322167855	0.003869595268918422	-0.0005607630141693191	0.9754132938669455	-1	0	0	0.2	2	0.9230769230769231	12	0.5357142857142857	0.9230769230769231	14	12	0	0	0	0.14285714285714285	2	14	15	0.0	0	0.5212358644405667	0.7981700092606545	0.4528784496586802	0.888368649821368	0.40252568755859935	0.8889235989745348	0.7827948239614428	0.8632981620409154	0	0	0.0	-5.607630141693191e-05	17
928	0.010988053574951646	0.003659598143092315	-0.0008325403871120826	0.976201232589528	-1	0	0	0.2	2	0.9230769230769231	12	0.5357142857142857	0.9230769230769231	14	12	0	0	0	0.14285714285714285	2	14	15	0.0	0	0.5212358644405667	0.7995877963853025	0.4528784496586802	0.888368649821368	0.40252568755859935	0.8889235989745348	0.7827948239614428	0.8636449177885678	0	0	0.0	-8.325403871120826e-05	33
3781	0.012036277489526695	0.005200459565426839	-0.0041053056813376634	0.9746397692370481	-1	0	0	0.3333333333333333	2	0.8333333333333334	5	0.6666666666666666	0.6666666666666666	6	4	1	0	0	0.3333333333333333	2	6	8	0.0	0	0.5587061190091163	0.8732961805215121	0.4528784496586802	0.840299795947615	0.6010517905459897	0.8435998359998155	0.7240961653178578	0.8530485791736346	0	0	0.0	-0.00041053056813376637	0
3403	0.014105134938008404	0.00549352631986971	0.002120837787331952	0.9719172039344889	-1	0	0	0.25	2	0.8888888888888888	8	0.6111111111111112	0.7777777777777778	9	7	1	0	0	0.2222222222222222	2	9	11	0.0	0	0.5212358644405667	0.8619690526181438	0.4476632956236039	0.9166534666862041	0.20399958457120898	0.893314888757608	0.8209231285116987	0.8926570697593467	0	0	0.0	0.002120837787331952	15
1557	0.0126605496499216	0.006749234711461381	0.0003817957016275101	0.9731043900468519	-1	0	0	0.375	3	0.6666666666666666	6	0.5238095238095238	0.5555555555555556	7	5	3	2	0	0.42857142857142855	3	7	11	0.25	0.5	0.5457630964007396	0.8644674845957767	0.45809360369375646	0.9283718664637257	0.6010517905459897	0.9307876806626606	0.8209231285116987	0.9119676075699887	0.5714285714285714	0.2857142857142857	0.0	0.0003817957016275101	58
3509	0.014656599573370599	0.005867842565566115	0.002734026243717129	0.971492854578311	-1	0	0	0.25	2	0.8888888888888888	8	0.6111111111111112	0.7777777777777778	9	7	1	0	0	0.2222222222222222	2	9	11	0.0	0	0.5212358644405667	0.8340425263740839	0.4476632956236039	0.9015751374809157	0.6010517905459897	0.8921024508327553	0.8209231285116987	0.8787451643531782	0	0	0.0	0.002734026243717129	22
4754	0.01748419165261269	0.004687459415955165	0.002906970470250846	0.9733866725884446	-1	0	0	0.25	2	0.8888888888888888	8	0.6111111111111112	0.7777777777777778	9	7	1	0	0	0.2222222222222222	2	9	11	0.0	0	0.5212358644405667	0.8510634445625505	0.4476632956236039	0.9015751374809157	0.6010517905459897	0.8921024508327553	0.771719536423678	0.8832326358441933	0	0	0.0	0.002906970470250846	50
4605	0.01756433889997028	0.004900678971280501	0.0025894837581568225	0.9736207260565071	-1	0	0	0.25	2	0.8888888888888888	8	0.6111111111111112	0.7777777777777778	9	7	1	0	0	0.2222222222222222	2	9	11	0.0	0	0.5212358644405667	0.8510634445625505	0.4476632956236039	0.9015751374809157	0.6010517905459897	0.909769225123493	0.8536730810868149	0.8898829006211764	0	0	0.0	0.0025894837581568225	15
4430	0.017399985603342927	0.0045692561301740224	0.0026928477358506946	0.9729637015371081	-1	0	0	0.25	2	0.8888888888888888	8	0.6111111111111112	0.7777777777777778	9	7	1	0	0	0.2222222222222222	2	9	11	0.0	0	0.5212358644405667	0.8510634445625505	0.4476632956236039	0.9015751374809157	0.6010517905459897	0.8921024508327553	0.771719536423678	0.8832326358441933	0	0	0.0	0.0026928477358506946	25
2809	0.01406857146145923	0.005684815696654493	0.0023359280109949807	0.9715820336407475	-1	0	0	0.25	2	0.8888888888888888	8	0.6111111111111112	0.7777777777777778	9	7	1	0	0	0.2222222222222222	2	9	11	0.0	0	0.5212358644405667	0.8340425263740839	0.4476632956236039	0.9015751374809157	0.6010517905459897	0.8921024508327553	0.8209231285116987	0.8787451643531782	0	0	0.0	0.0023359280109949807	23
832	0.011340601641277136	0.0026059650515319666	-0.0015027821000982583	0.9775547277826193	-1	0	0	0.2	2	0.9230769230769231	12	0.5357142857142857	0.9230769230769231	14	12	0	0	0	0.14285714285714285	2	14	15	0.0	0	0.7445684777464757	0.897242740255165	0.15373846440023947	0.8953551211845404	0.6010517905459897	0.9122467509231121	0.947043580837871	0.9018834130523544	0	0	0.0	-0.00015027821000982583	93
1258	0.011481817054155644	0.00391158779480855	-0.000665509347283163	0.9757843221883131	-1	0	0	0.2	2	0.9230769230769231	12	0.5357142857142857	0.9230769230769231	14	12	0	0	0	0.14285714285714285	2	14	15	0.0	0	0.5212358644405667	0.8023636449595999	0.4528784496586802	0.888368649821368	0.40252568755859935	0.8889235989745348	0.7827948239614428	0.8643270121400941	0	0	0.0	-6.655093472831629e-05	13
2662	0.014061098813130996	0.004064393566520227	0.001981641219581543	0.971598244450335	-1	0	0	0.25	2	0.8888888888888888	8	0.6111111111111112	0.7777777777777778	8	7	2	0	0	0.2222222222222222	2	9	11	0.0	0	0.5212358644405667	0.8354304914818593	0.4528784496586802	0.9134367282914493	0.40252568755859935	0.8954346330434123	0.7827948239614428	0.885219749525935	0	0	0.0	0.001981641219581543	20
3947	0.014191918130013597	0.005503308045977391	0.002745599411853947	0.9707685446259054	-1	0	0	0.25	2	0.8888888888888888	8	0.6111111111111112	0.7777777777777778	9	7	1	0	0	0.2222222222222222	2	9	11	0.0	0	0.5212358644405667	0.8340425263740839	0.4476632956236039	0.9015751374809157	0.6010517905459897	0.8921024508327553	0.8209231285116987	0.8787451643531782	0	0	0.0	0.002745599411853947	12
308	0.0197495520975437	0.003812220645852148	-0.0037918076848405024	0.9828043255534186	-1	0	0	0.5	3	0.42857142857142855	3	0.375	0.42857142857142855	5	3	3	3	0	0.6666666666666666	6	4	9	0.375	0.5	0.636723914821778	0.8386947303073186	0.4961605873316378	0.9308798302936819	0.2788502171951546	0.7646599006275213	0.826342208793223	0.8592502928566079	0.2	0.4	0.0	-0.0003791807684840502	5
970	0.016053995234537856	0.007994481598821228	-0.00657108383714053	0.9661769681478719	-1	0	0	0.2	2	0.9230769230769231	12	0.5357142857142857	0.9230769230769231	14	12	0	0	0	0.14285714285714285	2	14	15	0.0	0	0.5212358644405667	0.8016409315984403	0.4528784496586802	0.8858192963683447	0.6010517905459897	0.9010911420079667	0.7854804946155184	0.8681737079786767	0	0	0.0	-0.0006571083837140529	0
2010	0.014229465201172853	0.0049744297874310586	0.0009443240565876165	0.9722191825875106	-1	0	0	0.25	2	0.9	9	0.4444444444444444	0.8	10	8	1	0	0	0.3333333333333333	3	9	12	0.0	0	0.5334994804206532	0.8205973728123103	0.4528784496586802	0.9342747191000967	0.6010517905459897	0.9073030526560014	0.8038833807257092	0.8958501674629276	0	0	0.0	0.0009443240565876165	21
579	0.0017390548227334557	0.0017130299040112207	-0.0017129752765105014	0.9854401292531318	-1	0	0	1.0	1	0	0	1.0	0	1	0	0	0	0	0.5	1	2	2	0.0	0	0	0	0	0	0	0	0	0	0	0	0	-0.00017129752765105013	34
1087	0.011498723234592986	0.0038530122734832324	-0.0008182290878057373	0.9759973960928942	-1	0	0	0.2	2	0.9230769230769231	12	0.5357142857142857	0.9230769230769231	14	12	0	0	0	0.14285714285714285	2	14	15	0.0	0	0.5212358644405667	0.7995877963853025	0.4528784496586802	0.888368649821368	0.40252568755859935	0.8889235989745348	0.7827948239614428	0.8636449177885678	0	0	0.0	-8.182290878057372e-05	12
3142	0.013939102911338914	0.005678443724850998	0.00209020392908964	0.972193204242448	-1	0	0	0.25	2	0.8888888888888888	8	0.6111111111111112	0.7777777777777778	9	7	1	0	0	0.2222222222222222	2	9	11	0.0	0	0.5212358644405667	0.8340425263740839	0.4476632956236039	0.9015751374809157	0.6010517905459897	0.8921024508327553	0.8209231285116987	0.8787451643531782	0	0	0.0	0.00209020392908964	7
2724	0.014217336589931491	0.00525128606430539	0.0019222840411597596	0.9710030793954277	-1	0	0	0.25	2	0.8888888888888888	8	0.6111111111111112	0.7777777777777778	9	7	1	0	0	0.2222222222222222	2	9	11	0.0	0	0.5212358644405667	0.8319661099154284	0.4476632956236039	0.8963657400657363	0.6010517905459897	0.8916789022686441	0.8209231285116987	0.8759948998923746	0	0	0.0	0.0019222840411597596	10
3405	0.014105366766231265	0.005017923461976917	0.002298331062083967	0.9718673541238785	-1	0	0	0.25	2	0.8888888888888888	8	0.6111111111111112	0.7777777777777778	9	7	1	0	0	0.2222222222222222	2	9	11	0.0	0	0.5212358644405667	0.8619690526181438	0.4476632956236039	0.9166534666862041	0.20399958457120898	0.893314888757608	0.8209231285116987	0.8926570697593467	0	0	0.0	0.002298331062083967	17
2605	0.014041368877582604	0.005535095455404591	0.002483637593994259	0.9716076411542578	-1	0	0	0.25	2	0.8888888888888888	8	0.6111111111111112	0.7777777777777778	9	7	1	0	0	0.2222222222222222	2	9	11	0.0	0	0.5212358644405667	0.8340425263740839	0.4476632956236039	0.9015751374809157	0.6010517905459897	0.8921024508327553	0.8209231285116987	0.8787451643531782	0	0	0.0	0.002483637593994259	79
3823	0.014049260827169702	0.005313668071197225	0.002442158306744807	0.9712294473555756	-1	0	0	0.25	2	0.8888888888888888	8	0.6111111111111112	0.7777777777777778	9	7	1	0	0	0.2222222222222222	2	9	11	0.0	0	0.5212358644405667	0.8340425263740839	0.4476632956236039	0.9015751374809157	0.6010517905459897	0.8921024508327553	0.8209231285116987	0.8787451643531782	0	0	0.0	0.002442158306744807	10
2915	0.014503056421798083	0.005416418559172015	0.00287592028830145	0.9712564557906604	-1	0	0	0.25	2	0.8888888888888888	8	0.6111111111111112	0.7777777777777778	8	7	2	0	0	0.2222222222222222	2	9	11	0.0	0	0.5212358644405667	0.8354304914818593	0.4528784496586802	0.9179381846848891	0.40252568755859935	0.8954346330434123	0.7827948239614428	0.8871801802109397	0	0	0.0	0.00287592028830145	11
630	0.0016896838789603895	0.0015262577988747806	-0.0015262346235620113	0.978011451309035	-1	0	0	0.5	1	1.0	1	1.0	1.0	1	1	1	1	0	0.3333333333333333	1	3	3	0.16666666666666666	0	0.4432275407188427	0.5	0.9961740297147248	0.5	0.7608228716100692	0.5	0.9059964372843519	0.5	1.0	1.0	0.0	-0.00015262346235620113	92
3650	0.01453899157237725	0.005586015549162248	0.002594071577541723	0.9708030927385711	-1	0	0	0.25	2	0.8888888888888888	8	0.6111111111111112	0.7777777777777778	9	7	1	0	0	0.2222222222222222	2	9	11	0.0	0	0.5212358644405667	0.8340425263740839	0.4476632956236039	0.9015751374809157	0.6010517905459897	0.8921024508327553	0.8209231285116987	0.8787451643531782	0	0	0.0	0.002594071577541723	32
2957	0.0028675162179342597	0.0028293374000763097	-0.00282910357764904	0.9747895224795106	-1	0	0	0.5	2	0.6666666666666666	2	0.8333333333333334	0.3333333333333333	2	1	2	0	0	0.6666666666666666	2	3	5	0.0	0	0.8514784488069879	0.8153590608410752	0.48306540410336785	0.9787652750119056	0.4580491658390858	0.9450227333798309	0.9667629038598036	0.9381996023813455	0	0	0.0	-0.000282910357764904	2
4774	0.017449203353961752	0.004776613468520617	0.003629835477845281	0.9728457823529035	-1	0	0	0.25	2	0.8888888888888888	8	0.6111111111111112	0.7777777777777778	9	7	1	0	0	0.2222222222222222	2	9	11	0.0	0	0.5212358644405667	0.8048765103558431	0.4476632956236039	0.9023589597076754	0.6010517905459897	0.8921024508327553	0.771719536423678	0.8718843237835863	0	0	0.0	0.003629835477845281	140
2579	0.014098940062440926	0.004909775879137686	0.00302337460615129	0.9707712831784457	-1	0	0	0.25	2	0.8888888888888888	8	0.6111111111111112	0.7777777777777778	8	7	2	0	0	0.2222222222222222	2	9	11	0.0	0	0.5212358644405667	0.8354304914818593	0.4528784496586802	0.9179381846848891	0.40252568755859935	0.8954346330434123	0.7827948239614428	0.8871801802109397	0	0	0.0	0.00302337460615129	61
4654	0.017685364107573178	0.004956166678776949	0.0029718097573156097	0.9735271238743388	-1	0	0	0.25	2	0.8888888888888888	8	0.6111111111111112	0.7777777777777778	9	7	1	0	0	0.2222222222222222	2	9	11	0.0	0	0.5212358644405667	0.8510634445625505	0.4476632956236039	0.9015751374809157	0.6010517905459897	0.8921024508327553	0.771719536423678	0.8832326358441933	0	0	0.0	0.0029718097573156097	33
1144	0.011197663632546994	0.00344005503867951	-0.0007153655090722025	0.9759546671990944	-1	0	0	0.2	2	0.9230769230769231	12	0.5357142857142857	0.9230769230769231	14	12	0	0	0	0.14285714285714285	2	14	15	0.0	0	0.5212358644405667	0.7995877963853025	0.4528784496586802	0.888368649821368	0.40252568755859935	0.8889235989745348	0.7827948239614428	0.8636449177885678	0	0	0.0	-7.153655090722025e-05	27
4503	0.017578032534156993	0.004403826380588088	0.002795387754141068	0.973477204196513	-1	0	0	0.25	2	0.8888888888888888	8	0.6111111111111112	0.7777777777777778	9	7	1	0	0	0.2222222222222222	2	9	11	0.0	0	0.5212358644405667	0.8548107368669099	0.4476632956236039	0.9015751374809157	0.6010517905459897	0.8921024508327553	0.771719536423678	0.8842557757249584	0	0	0.0	0.002795387754141068	30
1629	0.013089510896584295	0.00691505795135689	0.0005172107469511114	0.972198038379779	-1	0	0	0.375	3	0.6666666666666666	6	0.5238095238095238	0.5555555555555556	7	5	3	2	0	0.42857142857142855	3	7	11	0.25	0.5	0.5457630964007396	0.8495299669763583	0.45809360369375646	0.9283718664637257	0.6010517905459897	0.9307876806626606	0.8209231285116987	0.9086480893083763	0.5714285714285714	0.2857142857142857	0.0	0.0005172107469511114	21
1318	0.013385527988276715	0.002731889115698566	-0.0021830773975047148	0.975034998958782	-1	0	0	0.3	3	0.7692307692307693	10	0.26785714285714285	0.7692307692307693	13	10	1	1	0	0.875	8	7	15	0.3333333333333333	0.25	0.6295980345427374	0.8177474911877477	0.16177350059350765	0.906693858894242	0.6010517905459897	0.9218187985602098	0.8209231285116987	0.8890229486748843	1.0	0.15384615384615385	0.0	-0.00021830773975047149	0
4345	0.017930241179125565	0.005125627734099418	0.002914063623089716	0.9738016367952171	-1	0	0	0.25	2	0.8888888888888888	8	0.6111111111111112	0.7777777777777778	9	7	1	0	0	0.2222222222222222	2	9	11	0.0	0	0.5212358644405667	0.8510634445625505	0.4476632956236039	0.9015751374809157	0.6010517905459897	0.8921024508327553	0.771719536423678	0.8832326358441933	0	0	0.0	0.002914063623089716	18
4084	0.015983175374773784	0.004538797260685883	0.0037245677277545756	0.972776693291637	-1	0	0	0.25	2	0.8888888888888888	8	0.6111111111111112	0.7777777777777778	8	7	2	0	0	0.2222222222222222	2	9	11	0.0	0	0.5212358644405667	0.8519459114135859	0.4528784496586802	0.9179381846848891	0.40252568755859935	0.8954346330434123	0.7689495003650552	0.8912945617284568	0	0	0.0	0.0037245677277545756	20
3708	0.0171583891331776	0.004633273752388738	0.0027268790180317924	0.9732018127356701	-1	0	0	0.25	2	0.8888888888888888	8	0.6111111111111112	0.7777777777777778	9	7	1	0	0	0.2222222222222222	2	9	11	0.0	0	0.5212358644405667	0.8510634445625505	0.4476632956236039	0.9037274688422285	0.6010517905459897	0.8921024508327553	0.771719536423678	0.8840720785776174	0	0	0.0	0.0027268790180317924	38
264	0.005048065913803663	0.0032979138821782085	-0.0032740803068060293	0.9500890254190825	-1	0	0	0.4	2	0.8	4	0.7	0.2	3	1	3	1	0	0.4	5	2	7	0.125	0	0.5668152879288463	0.9051356913871781	0.48102104133889884	0.8347891830046558	0.18513738344675554	0.9653761941791386	0.9075812022856059	0.91691801711132	1.0	0.3333333333333333	0.0	-0.0003274080306806029	9
2057	0.011280176684745808	0.00254536989909814	-0.0011984668759432635	0.9787014529598238	-1	0	0	0.2	2	0.9166666666666666	11	0.5833333333333334	0.8333333333333334	12	10	1	0	0	0.16666666666666666	2	12	14	0.0	0	0.5876805654717385	0.829657731545138	0.2854539754685811	0.8958344555471555	0.6010517905459897	0.9054059781311504	0.9056965852939503	0.880578759243028	0	0	0.0	-0.00011984668759432634	7
3476	0.01434941039510904	0.005862738558804736	0.002658656390434181	0.9715144308507834	-1	0	0	0.25	2	0.8888888888888888	8	0.6111111111111112	0.7777777777777778	9	7	1	0	0	0.2222222222222222	2	9	11	0.0	0	0.5212358644405667	0.8340425263740839	0.4476632956236039	0.9015751374809157	0.6010517905459897	0.8921024508327553	0.8209231285116987	0.8787451643531782	0	0	0.0	0.002658656390434181	27
4617	0.01736334824703182	0.004481239446079579	0.003366556087870556	0.9728184681010009	-1	0	0	0.25	2	0.8888888888888888	8	0.6111111111111112	0.7777777777777778	8	7	2	0	0	0.2222222222222222	2	9	11	0.0	0	0.5212358644405667	0.8519459114135859	0.4528784496586802	0.9179381846848891	0.40252568755859935	0.8954346330434123	0.7689495003650552	0.8912945617284568	0	0	0.0	0.003366556087870556	23
1282	0.01117814219831587	0.0037087665234447013	-0.0007360491129787564	0.9758887497016413	-1	0	0	0.2	2	0.9230769230769231	12	0.5357142857142857	0.9230769230769231	14	12	0	0	0	0.14285714285714285	2	14	15	0.0	0	0.5212358644405667	0.7995877963853025	0.4528784496586802	0.888368649821368	0.40252568755859935	0.8889235989745348	0.7827948239614428	0.8636449177885678	0	0	0.0	-7.360491129787563e-05	15
2226	0.014738880068462109	0.005880757169439544	0.0011027884612716565	0.971644221692473	-1	0	0	0.25	2	0.8888888888888888	8	0.6111111111111112	0.7777777777777778	9	7	1	0	0	0.2222222222222222	2	9	11	0.0	0	0.5212358644405667	0.8340425263740839	0.4476632956236039	0.8962984904675374	0.6010517905459897	0.8921024508327553	0.8209231285116987	0.876666670493423	0	0	0.0	0.0011027884612716565	17
4002	0.017388213653335108	0.00461721099468949	0.0027278839368718227	0.9734323305355409	-1	0	0	0.25	2	0.8888888888888888	8	0.6111111111111112	0.7777777777777778	9	7	1	0	0	0.2222222222222222	2	9	11	0.0	0	0.5212358644405667	0.8510634445625505	0.4476632956236039	0.9015751374809157	0.6010517905459897	0.8921024508327553	0.771719536423678	0.8832326358441933	0	0	0.0	0.0027278839368718227	29
4115	0.01663238555193172	0.004524860950582609	0.0031352535183359	0.9733595094171962	-1	0	0	0.25	2	0.8888888888888888	8	0.6111111111111112	0.7777777777777778	8	7	2	0	0	0.2222222222222222	2	9	11	0.0	0	0.5212358644405667	0.8519459114135859	0.4528784496586802	0.9179381846848891	0.40252568755859935	0.8954346330434123	0.7689495003650552	0.8912945617284568	0	0	0.0	0.0031352535183359	21
2709	0.014092702147941814	0.005480558200144875	0.0025711949747265522	0.970891260130546	-1	0	0	0.25	2	0.8888888888888888	8	0.6111111111111112	0.7777777777777778	9	7	1	0	0	0.2222222222222222	2	9	11	0.0	0	0.5212358644405667	0.8340425263740839	0.4476632956236039	0.9015751374809157	0.6010517905459897	0.8921024508327553	0.8209231285116987	0.8787451643531782	0	0	0.0	0.0025711949747265522	21
2933	0.014050043581426572	0.0047543709592245955	0.0028576697388247724	0.970690146972718	-1	0	0	0.375	3	0.7	7	0.6	0.7	9	7	2	0	0	0.2	2	10	12	0.0	0	0.5212358644405667	0.8340425263740839	0.4476632956236039	0.9015751374809157	0.44083230703278103	0.8973050196141782	0.8209231285116987	0.8806932833860782	0	0	0.0	0.0028576697388247724	7
1086	0.011050235286374522	0.0024827503140524183	-0.0014515221306834677	0.9778310644421709	-1	0	0	0.2	2	0.9230769230769231	12	0.5357142857142857	0.9230769230769231	14	12	0	0	0	0.14285714285714285	2	14	15	0.0	0	0.7445684777464757	0.897242740255165	0.15373846440023947	0.8948857065628859	0.6010517905459897	0.9122467509231121	0.947043580837871	0.901735826321168	0	0	0.0	-0.00014515221306834677	1
1288	0.011430253604376592	0.00401220199927153	-0.0007745991676108604	0.9758249673491866	-1	0	0	0.2	2	0.9230769230769231	12	0.5357142857142857	0.9230769230769231	14	12	0	0	0	0.14285714285714285	2	14	15	0.0	0	0.5212358644405667	0.8023636449595999	0.4528784496586802	0.888368649821368	0.40252568755859935	0.8889235989745348	0.7827948239614428	0.8643270121400941	0	0	0.0	-7.745991676108604e-05	16
289	0.0020852180682264985	0.001965176314022977	-0.0019651762417301852	0.9853708207672063	-1	0	0	1.0	2	0.0	0	0.75	0	2	0	0	0	0	1.0	2	2	3	0.0	0	0	0	0	0	0	0	0	0	0	0	0	-0.00019651762417301853	10
2470	0.01352039498120938	0.00394432256914796	-0.0034931056242371505	0.9758528587189539	-1	0	0	0.25	2	0.8888888888888888	8	0.6111111111111112	0.7777777777777778	9	7	1	0	0	0.2222222222222222	2	9	11	0.0	0	0.6800113117196637	0.8697902206749363	0.3663903606643712	0.927014463616095	0.44083230703278103	0.9300992301874853	0.9382914121806332	0.9123769582063693	0	0	0.0	-0.00034931056242371505	2
557	0.011295573864999341	0.002709031254939302	-0.0013903251902386466	0.9778432531407297	-1	0	0	0.2	2	0.9230769230769231	12	0.5357142857142857	0.9230769230769231	14	12	0	0	0	0.14285714285714285	2	14	15	0.0	0	0.7445684777464757	0.897242740255165	0.15373846440023947	0.8953551211845404	0.6010517905459897	0.9092230314627028	0.947043580837871	0.9007807543889147	0	0	0.0	-0.00013903251902386466	21
124	0.010136269417864845	0.0037861757826926686	-0.0033495702810011382	0.9524718349423985	-1	0	0	0.25	1	1.0	4	1.0	1.0	5	4	0	0	0	0.16666666666666666	6	1	6	0.0	0	0.6354563931056225	0.897108863123055	0.2795805660229197	0.9607736267627092	0.3847900772418559	0.9068925779209907	0.7951410896317445	0.9273529717480772	0	0	0.0	-0.0003349570281001138	24
4933	0.017370426637449556	0.004384250133801155	0.002428446321951106	0.9733208165349854	-1	0	0	0.25	2	0.8888888888888888	8	0.6111111111111112	0.7777777777777778	9	7	1	0	0	0.2222222222222222	2	9	11	0.0	0	0.5212358644405667	0.8548107368669099	0.4476632956236039	0.9015751374809157	0.6010517905459897	0.8921024508327553	0.771719536423678	0.8842557757249584	0	0	0.0	0.002428446321951106	15
4570	0.017557205097749946	0.004819295252656696	0.0030714680045017964	0.9731679817567445	-1	0	0	0.25	2	0.8888888888888888	8	0.6111111111111112	0.7777777777777778	9	7	1	0	0	0.2222222222222222	2	9	11	0.0	0	0.5212358644405667	0.8815295348734864	0.4476632956236039	0.9166534666862041	0.20399958457120898	0.893314888757608	0.771719536423678	0.8981276464676405	0	0	0.0	0.0030714680045017964	14
1843	0.010961216642915116	0.0039053269722410956	-0.00023052729020753661	0.9758327756110099	-1	0	0	0.2	2	0.9230769230769231	12	0.5357142857142857	0.9230769230769231	14	12	0	0	0	0.14285714285714285	2	14	15	0.0	0	0.5212358644405667	0.7976787253059819	0.44446894537016546	0.8778971282687242	0.5938347893482296	0.889998338041436	0.805899018625744	0.8595727881439337	0	0	0.0	-2.3052729020753662e-05	9
1462	0.011597259384668367	0.004034712041680924	-0.0004933682174308906	0.9754382685436969	-1	0	0	0.2	2	0.9230769230769231	12	0.5357142857142857	0.9230769230769231	14	12	0	0	0	0.14285714285714285	2	14	15	0.0	0	0.5212358644405667	0.8023636449595999	0.4528784496586802	0.888368649821368	0.40252568755859935	0.8889235989745348	0.7827948239614428	0.8643270121400941	0	0	0.0	-4.933682174308906e-05	32
2028	0.014584052365872527	0.005174144867088583	0.0020724612305380594	0.9711938942849527	-1	0	0	0.25	2	0.8888888888888888	8	0.6111111111111112	0.7777777777777778	9	7	1	0	0	0.2222222222222222	2	9	11	0.0	0	0.5212358644405667	0.8619690526181438	0.4476632956236039	0.9129600760815735	0.20399958457120898	0.893314888757608	0.8209231285116987	0.8911337768438247	0	0	0.0	0.0020724612305380594	50
610	0.011733835795475553	0.004661843937895856	-0.004657063631942359	0.9660911756204763	-1	0	0	0.4	2	0.8	4	0.5833333333333334	0.8	6	4	0	0	0	0.3333333333333333	2	6	7	0.0	0	0.603202371582349	0.7149108112545219	0.9118030218021435	0.846041556290492	0.49154710127034046	0.8187377400622394	0.8520217185330193	0.7985119920895177	0	0	0.0	-0.0004657063631942359	2
4980	0.01686996172312342	0.0048167477915840255	0.0025049180360858384	0.9739226654238203	-1	0	0	0.25	2	0.8888888888888888	8	0.6111111111111112	0.7777777777777778	9	7	1	0	0	0.2222222222222222	2	9	11	0.0	0	0.5212358644405667	0.8510634445625505	0.4476632956236039	0.9015751374809157	0.6010517905459897	0.9026920221288047	0.8270241179413257	0.8871317426317652	0	0	0.0	0.0025049180360858384	14
4291	0.012435509048261328	0.006250134205838772	-0.0050585697177498775	0.9736186419643373	-1	0	0	0.3333333333333333	2	0.8333333333333334	5	0.6666666666666666	0.6666666666666666	6	4	1	0	0	0.3333333333333333	2	6	8	0.0	0	0.5587061190091163	0.9080972534240418	0.44886093156204615	0.9023827140678715	0.6010517905459897	0.8877037879921207	0.7903478379808345	0.8997125020097837	0	0	0.0	-0.0005058569717749878	0
1646	0.011239243953864006	0.004028737887800948	-0.0007205846711887951	0.9754718440710648	-1	0	0	0.2	2	0.9230769230769231	12	0.5357142857142857	0.9230769230769231	14	12	0	0	0	0.14285714285714285	2	14	15	0.0	0	0.5212358644405667	0.7995877963853025	0.4528784496586802	0.888368649821368	0.40252568755859935	0.8889235989745348	0.7827948239614428	0.8636449177885678	0	0	0.0	-7.205846711887951e-05	13
3974	0.013559088020856246	0.00446373872144541	0.00011902218151793946	0.9767761500490727	-1	0	0	0.2	2	0.9230769230769231	12	0.5357142857142857	0.9230769230769231	14	12	0	0	0	0.14285714285714285	2	14	15	0.0	0	0.5212358644405667	0.8202560050747235	0.4528784496586802	0.893497290610926	0.46387218785628204	0.8897285047248409	0.771719536423678	0.8711324494722434	0	0	0.0	0.00011902218151793946	5
2086	0.014520866173425406	0.0051033974474139765	0.0012874203047099973	0.9707847509189116	-1	0	0	0.25	2	0.8888888888888888	8	0.6111111111111112	0.7777777777777778	9	7	1	0	0	0.2222222222222222	2	9	11	0.0	0	0.5212358644405667	0.8319661099154284	0.4476632956236039	0.8964554800872734	0.6010517905459897	0.8916789022686441	0.8209231285116987	0.8760298888655218	0	0	0.0	0.0012874203047099973	43
4440	0.01705608542678997	0.005375882261639268	0.0037949286441618137	0.9727960240523151	-1	0	0	0.25	2	0.8888888888888888	8	0.6111111111111112	0.7777777777777778	9	7	1	0	0	0.2222222222222222	2	9	11	0.0	0	0.5212358644405667	0.8526572590793291	0.4476632956236039	0.9015751374809157	0.6010517905459897	0.8921024508327553	0.771719536423678	0.883666122979835	0	0	0.0	0.0037949286441618137	9
4561	0.01684543171744763	0.004530781753298724	0.00263230335798007	0.9731591192853235	-1	0	0	0.25	2	0.8888888888888888	8	0.6111111111111112	0.7777777777777778	9	7	1	0	0	0.2222222222222222	2	9	11	0.0	0	0.5212358644405667	0.8510634445625505	0.4476632956236039	0.9015751374809157	0.6010517905459897	0.8921024508327553	0.771719536423678	0.8832326358441933	0	0	0.0	0.00263230335798007	15
677	0.0018578032923132668	0.0017995157642782646	-0.0017994151832804815	0.9855153628681871	-1	0	0	1.0	1	0	0	1.0	0	1	0	0	1	0	0.5	1	2	2	0.3333333333333333	0	0	0	0	0	0	0	0	0	0	0	0	-0.00017994151832804816	12
967	0.011667890226366075	0.002555336211075917	-0.0014921732920742125	0.9773992275815442	-1	0	0	0.2	2	0.9230769230769231	12	0.5357142857142857	0.9230769230769231	14	12	0	0	0	0.14285714285714285	2	14	15	0.0	0	0.7445684777464757	0.897242740255165	0.15373846440023947	0.8953551211845404	0.6010517905459897	0.9122467509231121	0.947043580837871	0.9018834130523544	0	0	0.0	-0.00014921732920742124	37
750	0.0017837001095218597	0.0017631511405591114	-0.0017631066239357158	0.9854637214185475	-1	0	0	1.0	1	0	0	1.0	0	1	0	0	0	0	0.5	1	2	2	0.0	0	0	0	0	0	0	0	0	0	0	0	0	-0.00017631066239357158	11
1346	0.01143244722357173	0.004150494119322325	-0.0004239803399316032	0.9753681934938637	-1	0	0	0.2	2	0.9230769230769231	12	0.5357142857142857	0.9230769230769231	14	12	0	0	0	0.14285714285714285	2	14	15	0.0	0	0.5212358644405667	0.8023636449595999	0.4528784496586802	0.888368649821368	0.40252568755859935	0.8889235989745348	0.7827948239614428	0.8643270121400941	0	0	0.0	-4.239803399316032e-05	4
251	0.011784198965685402	0.004329238405959708	-0.004319981214818666	0.9607268539765562	-1	0	0	0.375	3	0.6666666666666666	6	0.39285714285714285	0.4444444444444444	5	4	5	2	0	0.5714285714285714	4	7	11	0.15384615384615385	0	0.5065347728276289	0.8090629269290482	0.8661308082067357	0.9469194405212478	0.8010871864570109	0.929181667153238	0.869820286080927	0.9088638538400073	0.6	0	0.0	-0.0004319981214818666	6
2459	0.02033770121701653	0.003505420902283585	-0.00342790574657205	0.976312292594277	-1	0	0	0.25	2	0.8888888888888888	8	0.6111111111111112	0.7777777777777778	9	7	1	0	0	0.2222222222222222	2	9	11	0.0	0	0.48847146885185005	0.7831497500322843	0.4476632956236039	0.8962984904675374	0.6010517905459897	0.8921024508327553	0.8057614798878064	0.8642551304770196	0	0	0.0	-0.000342790574657205	1
3461	0.014223188442925408	0.0058668255111609365	0.002795735298768955	0.971607023449345	-1	0	0	0.25	2	0.8888888888888888	8	0.6111111111111112	0.7777777777777778	9	7	1	0	0	0.2222222222222222	2	9	11	0.0	0	0.5212358644405667	0.8340425263740839	0.4476632956236039	0.9015751374809157	0.6010517905459897	0.8921024508327553	0.8209231285116987	0.8787451643531782	0	0	0.0	0.002795735298768955	45
2993	0.013930579644934734	0.005383449211562905	0.0029229991585749226	0.9708661705724893	-1	0	0	0.25	2	0.8888888888888888	8	0.6111111111111112	0.7777777777777778	8	7	2	0	0	0.2222222222222222	2	9	11	0.0	0	0.5212358644405667	0.8354304914818593	0.4528784496586802	0.9179381846848891	0.40252568755859935	0.8954346330434123	0.7827948239614428	0.8871801802109397	0	0	0.0	0.0029229991585749226	13
1827	0.011377293049015271	0.003916224208807767	-0.0006731314317026326	0.9759344901217727	-1	0	0	0.2	2	0.9230769230769231	12	0.5357142857142857	0.9230769230769231	14	12	0	0	0	0.14285714285714285	2	14	15	0.0	0	0.5212358644405667	0.8023636449595999	0.4528784496586802	0.888368649821368	0.40252568755859935	0.8889235989745348	0.7827948239614428	0.8643270121400941	0	0	0.0	-6.731314317026327e-05	4
5001	0.016880359772350643	0.00445767629845811	0.0028167222262268587	0.9733915296804024	-1	0	0	0.25	2	0.8888888888888888	8	0.6111111111111112	0.7777777777777778	8	7	2	0	0	0.2222222222222222	2	9	11	0.0	0	0.5212358644405667	0.8519459114135859	0.4528784496586802	0.9179381846848891	0.40252568755859935	0.8954346330434123	0.7689495003650552	0.8912945617284568	0	0	0.0	0.0028167222262268587	33
3636	0.01659580593324482	0.004449247551361117	0.002503999447787911	0.9732633689373832	-1	0	0	0.25	2	0.8888888888888888	8	0.6111111111111112	0.7777777777777778	9	7	1	0	0	0.2222222222222222	2	9	11	0.0	0	0.5212358644405667	0.876413619862671	0.4476632956236039	0.9166534666862041	0.20399958457120898	0.893314888757608	0.771719536423678	0.8966513864629453	0	0	0.0	0.002503999447787911	12
2503	0.014565491579821475	0.005475615858851588	0.0019040401112027493	0.9720720502722063	-1	0	0	0.25	2	0.8888888888888888	8	0.6111111111111112	0.7777777777777778	9	7	1	0	0	0.2222222222222222	2	9	11	0.0	0	0.5212358644405667	0.8319661099154284	0.4476632956236039	0.8963657400657363	0.6010517905459897	0.8916789022686441	0.8209231285116987	0.8759948998923746	0	0	0.0	0.0019040401112027493	19
573	0.0017828845266668588	0.0017010934163461371	-0.0017010468021667962	0.9854065869894066	-1	0	0	1.0	1	0	0	1.0	0	1	0	0	0	0	0.5	1	2	2	0.0	0	0	0	0	0	0	0	0	0	0	0	0	-0.0001701046802166796	47
4467	0.01733377802792932	0.0046689742459355916	0.0027039238692441237	0.9733369934660279	-1	0	0	0.25	2	0.8888888888888888	8	0.6111111111111112	0.7777777777777778	9	7	1	0	0	0.2222222222222222	2	9	11	0.0	0	0.5212358644405667	0.8548107368669099	0.4476632956236039	0.9015751374809157	0.6010517905459897	0.8921024508327553	0.771719536423678	0.8842557757249584	0	0	0.0	0.0027039238692441237	28
3814	0.014567570945255761	0.005346294095247969	0.0028873632177499955	0.9706391483845368	-1	0	0	0.25	2	0.8888888888888888	8	0.6111111111111112	0.7777777777777778	9	7	1	0	0	0.2222222222222222	2	9	11	0.0	0	0.5212358644405667	0.8340425263740839	0.4476632956236039	0.9015751374809157	0.6010517905459897	0.8921024508327553	0.8209231285116987	0.8787451643531782	0	0	0.0	0.0028873632177499955	57
3248	0.013994001784394982	0.00535511177900989	0.002725544792677322	0.9707406588303091	-1	0	0	0.25	2	0.8888888888888888	8	0.6111111111111112	0.7777777777777778	9	7	1	0	0	0.2222222222222222	2	9	11	0.0	0	0.5212358644405667	0.8340425263740839	0.4476632956236039	0.9015751374809157	0.6010517905459897	0.8921024508327553	0.8209231285116987	0.8787451643531782	0	0	0.0	0.002725544792677322	61
1247	0.011007411119716778	0.0039959818404802115	-0.0006860799865792399	0.976061606585313	-1	0	0	0.2	2	0.9230769230769231	12	0.5357142857142857	0.9230769230769231	14	12	0	0	0	0.14285714285714285	2	14	15	0.0	0	0.5212358644405667	0.8023636449595999	0.4528784496586802	0.888368649821368	0.40252568755859935	0.8889235989745348	0.7827948239614428	0.8643270121400941	0	0	0.0	-6.860799865792399e-05	16
839	0.0022281732182277345	0.0021232551903961642	-0.0021231485501436204	0.9857740583812978	-1	0	0	1.0	3	0.0	0	0.6666666666666666	0	1	0	2	0	0	0.6666666666666666	3	2	4	0.0	1.0	0	0	0	0	0	0	0	0	0	0	0	-0.00021231485501436203	6
2464	0.01444705421844146	0.005615127880263838	0.0006572186809981836	0.9725329414446685	-1	0	0	0.25	2	0.8888888888888888	8	0.6111111111111112	0.7777777777777778	9	7	1	0	0	0.2222222222222222	2	9	11	0.0	0	0.5212358644405667	0.8340425263740839	0.4476632956236039	0.8962984904675374	0.6010517905459897	0.8921024508327553	0.8209231285116987	0.876666670493423	0	0	0.0	0.0006572186809981836	12
4192	0.017158361955539922	0.004862638817945299	0.00257255631093537	0.9738253632391941	-1	0	0	0.25	2	0.8888888888888888	8	0.6111111111111112	0.7777777777777778	9	7	1	0	0	0.2222222222222222	2	9	11	0.0	0	0.5212358644405667	0.8510634445625505	0.4476632956236039	0.9015751374809157	0.6010517905459897	0.8921024508327553	0.771719536423678	0.8832326358441933	0	0	0.0	0.00257255631093537	20
4827	0.012158406569569126	0.0058508631570468725	-0.0049431726914075215	0.9737120226030739	-1	0	0	0.3333333333333333	2	0.8333333333333334	5	0.6666666666666666	0.6666666666666666	6	4	1	0	0	0.3333333333333333	2	6	8	0.0	0	0.5587061190091163	0.8435555693928689	0.4528784496586802	0.8374754047588991	0.6010517905459897	0.8435998359998155	0.7618825697925755	0.8415646141681918	0	0	0.0	-0.0004943172691407522	0
680	0.001752354646842643	0.0015521255872359278	-0.001552075393505343	0.9789021953565326	-1	0	0	0.5	1	1.0	1	1.0	1.0	1	1	1	1	0	0.3333333333333333	1	3	3	0.16666666666666666	0	0.4088983173655166	0.5	0.4270679623055109	0.5	0.7597801089177847	0.5	0.8338209565878376	0.5	1.0	1.0	0.0	-0.00015520753935053432	58
653	0.0017839388351866751	0.0015425410359534584	-0.001542458695817329	0.9785432226179609	-1	0	0	0.5	1	1.0	1	1.0	1.0	1	1	1	1	0	0.3333333333333333	1	3	3	0.16666666666666666	0	0.4088983173655166	0.5	0.4270679623055109	0.5	0.7597801089177847	0.5	0.8338209565878376	0.5	1.0	1.0	0.0	-0.00015424586958173289	66
1835	0.014144681768320696	0.005549772266927859	0.0009386264191386693	0.9727540136382532	-1	0	0	0.375	3	0.7	7	0.4444444444444444	0.7	10	7	1	0	0	0.3333333333333333	3	9	12	0.0	0.6666666666666666	0.5334994804206532	0.8205973728123103	0.4528784496586802	0.9351786598843939	0.6010517905459897	0.9088203813561244	0.8064489719704934	0.8968717573407079	0	0	0.0	0.0009386264191386693	60
98	0.001997330927161523	0.001958625363728151	-0.0019585193983941455	0.9841283576147462	-1	0	0	1.0	2	0.0	0	0.75	0	2	0	0	1	0	1.0	2	2	3	0.5	0	0	0	0	0	0	0	0	0	0	0	0	-0.00019585193983941455	64
590	0.0018174974098446755	0.001751711501039934	-0.001751638528509363	0.985605590924443	-1	0	0	1.0	1	0	0	1.0	0	1	0	0	0	0	0.5	1	2	2	0.0	0	0	0	0	0	0	0	0	0	0	0	0	-0.0001751638528509363	19
1456	0.011228007586072536	0.003810041229006733	-0.0005254253301449894	0.9755179471662746	-1	0	0	0.2	2	0.9230769230769231	12	0.5357142857142857	0.9230769230769231	14	12	0	0	0	0.14285714285714285	2	14	15	0.0	0	0.5212358644405667	0.8023636449595999	0.4528784496586802	0.888368649821368	0.40252568755859935	0.8889235989745348	0.7827948239614428	0.8643270121400941	0	0	0.0	-5.254253301449894e-05	6
570	0.0018417293795774036	0.001778912365059716	-0.0017788670477804143	0.9852498765489235	-1	0	0	1.0	1	0	0	1.0	0	1	0	0	1	0	0.5	1	2	2	0.3333333333333333	0	0	0	0	0	0	0	0	0	0	0	0	-0.00017788670477804144	27
2941	0.014285790743369648	0.005317334850411313	0.0021558903295849463	0.9708222253846568	-1	0	0	0.25	2	0.8888888888888888	8	0.6111111111111112	0.7777777777777778	9	7	1	0	0	0.2222222222222222	2	9	11	0.0	0	0.5212358644405667	0.8340425263740839	0.4476632956236039	0.9015751374809157	0.6010517905459897	0.8921024508327553	0.8209231285116987	0.8787451643531782	0	0	0.0	0.0021558903295849463	10
4968	0.017596636546921264	0.005033920830747558	0.003076784657811364	0.9736902683370645	-1	0	0	0.25	2	0.8888888888888888	8	0.6111111111111112	0.7777777777777778	9	7	1	0	0	0.2222222222222222	2	9	11	0.0	0	0.5212358644405667	0.8048765103558431	0.4476632956236039	0.9023589597076754	0.6010517905459897	0.8921024508327553	0.771719536423678	0.8718843237835863	0	0	0.0	0.003076784657811364	27
1559	0.011198055486216612	0.0038056240686590867	-0.0007054302828631042	0.9760151872450572	-1	0	0	0.2	2	0.9230769230769231	12	0.5357142857142857	0.9230769230769231	14	12	0	0	0	0.14285714285714285	2	14	15	0.0	0	0.5212358644405667	0.7995877963853025	0.4528784496586802	0.888368649821368	0.41293013097850634	0.886144192545676	0.7827948239614428	0.8625481475203142	0	0	0.0	-7.054302828631042e-05	10
1351	0.01150051841737221	0.003949066925326042	-0.0005507092923864503	0.9754187891371819	-1	0	0	0.2	2	0.9230769230769231	12	0.5357142857142857	0.9230769230769231	14	12	0	0	0	0.14285714285714285	2	14	15	0.0	0	0.5212358644405667	0.8023636449595999	0.4528784496586802	0.888368649821368	0.40252568755859935	0.8889235989745348	0.7827948239614428	0.8643270121400941	0	0	0.0	-5.507092923864503e-05	32
2594	0.013270785685026435	0.005530403999688598	0.0015622810973206216	0.9720907893265508	-1	0	0	0.25	2	0.8888888888888888	8	0.6111111111111112	0.7777777777777778	9	7	1	0	0	0.2222222222222222	2	9	11	0.0	0	0.5212358644405667	0.8319661099154284	0.45809360369375646	0.8940365229498182	0.6010517905459897	0.8916789022686441	0.8209231285116987	0.8750930802117408	0	0	0.0	0.0015622810973206216	12
4269	0.01773013877641517	0.003235289627261109	-0.002666629992995238	0.9781341306022563	-1	0	0	0.25	2	0.8888888888888888	8	0.6111111111111112	0.7777777777777778	9	7	1	0	0	0.2222222222222222	2	9	11	0.0	0	0.5212358644405667	0.8683658699241975	0.45809360369375646	0.9183862656822633	0.6010517905459897	0.9140621718950165	0.8954894876968171	0.9023688946896189	0	0	0.0	-0.0002666629992995238	3
707	0.00540161352153349	0.0033715656693599845	-0.0033389166438846547	0.977626122687957	-1	0	0	0.3333333333333333	1	1.0	2	1.0	1.0	3	2	0	0	0	0.25	1	4	4	0.0	0	0.6402570905628158	0.879282165066587	0.9584087783828468	0.9752732606360324	0.8010871864570109	0.8358577109071553	0.785645612135885	0.9190420796817899	0	0	0.0	-0.00033389166438846547	3
1627	0.013295175733018067	0.0077103541580763385	0.0003764749599813709	0.9722574970307634	-1	0	0	0.42857142857142855	3	0.625	5	0.47619047619047616	0.625	7	5	2	2	0	0.42857142857142855	3	7	10	0.3333333333333333	0.6666666666666666	0.5457630964007396	0.8495299669763583	0.45809360369375646	0.9283718664637257	0.6010517905459897	0.9307876806626606	0.8209231285116987	0.9086480893083763	0.5714285714285714	0.14285714285714285	0.0	0.0003764749599813709	22
4452	0.0023948766076628087	0.0023881566248417233	-0.002388156292884776	0.973207064660333	-1	0	0	0.5	2	0.6666666666666666	2	0.8333333333333334	0.3333333333333333	2	1	2	0	0	0.6666666666666666	2	3	5	0.0	0	0.711480675521557	0.9471096136410302	0.5732288450790526	0.7782773188341564	0.4298829045503011	0.928417215027261	0.9089376822356325	0.9033044075302289	0	0	0.0	-0.0002388156292884776	3
3208	0.013696877857470386	0.00559102888591772	0.002196994112168684	0.9720996685378424	-1	0	0	0.25	2	0.8888888888888888	8	0.6111111111111112	0.7777777777777778	9	7	1	0	0	0.2222222222222222	2	9	11	0.0	0	0.5212358644405667	0.8619690526181438	0.4476632956236039	0.9166534666862041	0.20399958457120898	0.9133401743003665	0.8209231285116987	0.8997870447662979	0	0	0.0	0.002196994112168684	17
2192	0.01424123341055867	0.004223591337788868	0.0012279690475671106	0.9725135759717707	-1	0	0	0.3333333333333333	3	0.7272727272727273	8	0.43333333333333335	0.7272727272727273	9	8	3	0	0	0.3	3	10	13	0.0	0	0.5212358644405667	0.8319661099154284	0.4476632956236039	0.8964554800872734	0.6010517905459897	0.8916789022686441	0.8209231285116987	0.8760298888655218	0	0	0.0	0.0012279690475671106	8
2142	0.014731390316312138	0.005498525087109254	0.0015782500295649258	0.9717081922948014	-1	0	0	0.25	2	0.8888888888888888	8	0.6111111111111112	0.7777777777777778	9	7	1	0	0	0.2222222222222222	2	9	11	0.0	0	0.5212358644405667	0.8340425263740839	0.4476632956236039	0.8962984904675374	0.6010517905459897	0.8921024508327553	0.8209231285116987	0.876666670493423	0	0	0.0	0.0015782500295649258	20
2245	0.020093214671369063	0.0036457480456021756	-0.0035547286029911154	0.9755766626072923	-1	0	0	0.25	2	0.8888888888888888	8	0.6111111111111112	0.7777777777777778	9	7	1	0	0	0.2222222222222222	2	9	11	0.0	0	0.48847146885185005	0.7853476905340406	0.4476632956236039	0.8957139407228144	0.6010517905459897	0.8916789022686441	0.8209231285116987	0.8643459868520118	0	0	0.0	-0.00035547286029911153	0
931	0.011357045074804128	0.003936508883719653	-0.00045817575093248266	0.9755748473295397	-1	0	0	0.2	2	0.9230769230769231	12	0.5357142857142857	0.9230769230769231	14	12	0	0	0	0.14285714285714285	2	14	15	0.0	0	0.5212358644405667	0.8251962730433144	0.45809360369375646	0.9043658171306003	0.40252568755859935	0.9055810362245709	0.8209231285116987	0.8828636341285397	0	0	0.0	-4.581757509324826e-05	38
1550	0.011231514781323901	0.003936866050628305	-0.0004453623287963184	0.975203611153774	-1	0	0	0.2	2	0.9230769230769231	12	0.5357142857142857	0.9230769230769231	14	12	0	0	0	0.14285714285714285	2	14	15	0.0	0	0.5212358644405667	0.8023636449595999	0.4528784496586802	0.888368649821368	0.40252568755859935	0.8889235989745348	0.7827948239614428	0.8643270121400941	0	0	0.0	-4.453623287963184e-05	8
120	0.013840937760234028	0.005892342226688034	-0.005833058838070601	0.9829053021654173	-1	0	0	0.5	3	0.5	3	0.4444444444444444	0.3333333333333333	5	2	2	0	0	0.5	6	3	8	0.0	0	0.8018120040357186	0.897181068161691	0.6025356044022775	0.9091390785988455	0.6686988558329197	0.9211646365670645	0.9100634531053636	0.9096397731101258	0	0	0.0	-0.0005833058838070601	9
1186	0.012723567869017871	0.008375909779040173	-0.001043434903815223	0.974670621587412	-1	0	0	0.3333333333333333	2	0.8571428571428571	6	0.6428571428571429	0.7142857142857143	7	5	1	1	0	0.2857142857142857	2	7	9	0.25	0	0.5212358644405667	0.8468088433666702	0.4476632956236039	0.9034553098643601	0.6010517905459897	0.8947832397732206	0.8209231285116987	0.883793637181009	1.0	0	0.0	-0.0001043434903815223	0
83	0.0016905232114460037	0.0016225565337689555	-0.001622471921835556	0.9820288206226561	-1	0	0	0	0	0	0	1.0	0	0	0	0	2	0	1.0	1	1	1	0.5	0	0	0	0	0	0	0	0	0	0	0	0	-0.1	5
4835	0.0027192865418116732	0.002697753295786578	-0.0026977527399068444	0.9755557362099517	-1	0	0	0.5	2	0.6666666666666666	2	0.8333333333333334	0.3333333333333333	3	1	1	0	0	0.6666666666666666	2	3	5	0.0	0	0.7029568976139757	0.9134173208352003	0.4476632956236039	0.9568286503223683	0.3647911150683479	0.922080290683962	0.9493216360549709	0.9335057245646439	0	0	0.0	-0.00026977527399068445	1
4455	0.01816557565315843	0.004800338225978503	0.002499490843787085	0.9738801468483124	-1	0	0	0.25	2	0.8888888888888888	8	0.6111111111111112	0.7777777777777778	9	7	1	0	0	0.2222222222222222	2	9	11	0.0	0	0.5212358644405667	0.8510634445625505	0.4476632956236039	0.9015751374809157	0.6010517905459897	0.8921024508327553	0.771719536423678	0.8832326358441933	0	0	0.0	0.002499490843787085	15
22	0.001742120413993593	0.0017421179343944625	-0.0017421174818564315	0.9864333597571303	-1	0	0	1.0	1	0	0	1.0	0	1	0	0	0	0	0.5	1	2	2	0.0	0	0	0	0	0	0	0	0	0	0	0	0	-0.00017421174818564315	8
3618	0.017153865916633128	0.005418951755863823	0.0032704129580828803	0.9731841797651714	-1	0	0	0.25	2	0.8888888888888888	8	0.6111111111111112	0.7777777777777778	9	7	1	0	0	0.2222222222222222	2	9	11	0.0	0	0.5212358644405667	0.8486980528381366	0.4476632956236039	0.9015751374809157	0.6010517905459897	0.8921024508327553	0.771719536423678	0.8825937546216062	0	0	0.0	0.0032704129580828803	16
3995	0.01375779265560302	0.005131823463343897	0.0028411998521710655	0.970659303759346	-1	0	0	0.25	2	0.8888888888888888	8	0.6111111111111112	0.7777777777777778	9	7	1	0	0	0.2222222222222222	2	9	11	0.0	0	0.5212358644405667	0.836230409951184	0.4476632956236039	0.9015751374809157	0.6010517905459897	0.8921024508327553	0.8209231285116987	0.8793084346691243	0	0	0.0	0.0028411998521710655	7
4006	0.0176111925387896	0.004763376953660403	0.0027618576947466703	0.9732233885026713	-1	0	0	0.25	2	0.8888888888888888	8	0.6111111111111112	0.7777777777777778	9	7	1	0	0	0.2222222222222222	2	9	11	0.0	0	0.5212358644405667	0.8510634445625505	0.4476632956236039	0.9015751374809157	0.6010517905459897	0.8921024508327553	0.771719536423678	0.8832326358441933	0	0	0.0	0.0027618576947466703	49
4025	0.015123605440662595	0.005357562746492326	-0.0005487069085400312	0.9773189576553312	-1	0	0	0.2	2	0.9230769230769231	12	0.5357142857142857	0.9230769230769231	14	12	0	0	0	0.14285714285714285	2	14	15	0.0	0	0.5212358644405667	0.8222286945518407	0.4528784496586802	0.9039167887912706	0.6010517905459897	0.8988101126442392	0.7689495003650552	0.8792880526634393	0	0	0.0	-5.487069085400312e-05	1
1187	0.013647701896955683	0.007862674830434192	0.0006285440319420156	0.9724462631764836	-1	0	0	0.42857142857142855	3	0.625	5	0.47619047619047616	0.625	7	5	2	2	0	0.42857142857142855	3	7	10	0.3333333333333333	0.6666666666666666	0.5457630964007396	0.8495299669763583	0.45809360369375646	0.9283718664637257	0.6010517905459897	0.9307876806626606	0.8209231285116987	0.9086480893083763	0.5714285714285714	0.2857142857142857	0.0	0.0006285440319420156	102
4236	0.017202095826357938	0.0044845651572603135	0.0029325836321115796	0.9736030174158016	-1	0	0	0.25	2	0.8888888888888888	8	0.6111111111111112	0.7777777777777778	9	7	1	0	0	0.2222222222222222	2	9	11	0.0	0	0.5212358644405667	0.8510634445625505	0.4476632956236039	0.9015751374809157	0.6010517905459897	0.8921024508327553	0.771719536423678	0.8832326358441933	0	0	0.0	0.0029325836321115796	48
3645	0.013881639436336881	0.0056890911093394475	0.0024339756835482307	0.9716567732128941	-1	0	0	0.25	2	0.8888888888888888	8	0.6111111111111112	0.7777777777777778	9	7	1	0	0	0.2222222222222222	2	9	11	0.0	0	0.5212358644405667	0.8340425263740839	0.4476632956236039	0.9015751374809157	0.6010517905459897	0.8921024508327553	0.8209231285116987	0.8787451643531782	0	0	0.0	0.0024339756835482307	15
2985	0.005856423825881561	0.0032673977242940436	-0.003266671161840634	0.9754185178284961	-1	0	0	0.5	2	0.75	3	0.75	0.5	4	2	1	0	0	0.5	2	4	6	0.0	0	0.5171172826262949	0.9127277815948172	0.4528784496586802	0.8896866973189129	0.44083230703278103	0.8945199094212773	0.8738700136887252	0.899429807276098	0	0	0.0	-0.0003266671161840634	2
4792	0.017746727699589362	0.004739769749053371	0.0031312836516483793	0.97346118487522	-1	0	0	0.25	2	0.8888888888888888	8	0.6111111111111112	0.7777777777777778	9	7	1	0	0	0.2222222222222222	2	9	11	0.0	0	0.5212358644405667	0.8510634445625505	0.4476632956236039	0.9015751374809157	0.6010517905459897	0.8921024508327553	0.771719536423678	0.8832326358441933	0	0	0.0	0.0031312836516483793	35
4023	0.01714225076421271	0.0046549512612686595	0.0028707235077312997	0.9734626870170069	-1	0	0	0.25	2	0.8888888888888888	8	0.6111111111111112	0.7777777777777778	9	7	1	0	0	0.2222222222222222	2	9	11	0.0	0	0.5212358644405667	0.8510634445625505	0.4476632956236039	0.9037274688422285	0.6010517905459897	0.8921024508327553	0.771719536423678	0.8840720785776174	0	0	0.0	0.0028707235077312997	30
1493	0.011049000921102567	0.004119138619648947	-0.0005318820472095703	0.9756625084179712	-1	0	0	0.2	2	0.9230769230769231	12	0.5357142857142857	0.9230769230769231	14	12	0	0	0	0.14285714285714285	2	14	15	0.0	0	0.5212358644405667	0.8023636449595999	0.4528784496586802	0.888368649821368	0.40252568755859935	0.8889235989745348	0.7827948239614428	0.8643270121400941	0	0	0.0	-5.3188204720957024e-05	7
28	0.011554627100608752	0.0034707775910680673	-0.0004844691258887056	0.9730549992607099	-1	0.5	2	0.7	7	0.3076923076923077	4	0.5357142857142857	0.3076923076923077	8	4	6	2	0	0.5714285714285714	7	4	15	0.16666666666666666	0.5	0.3903609806414415	0.8279897794524437	0.6270857364888233	0.9560442046244223	0.45205860100903117	0.9137178578691945	0.8678882274300662	0.9118944395168627	0.625	0.125	0.0	-4.8446912588870564e-05	136
2780	0.01393121963155778	0.004796888104848268	0.0025907410368077215	0.9713618419868029	-1	0	0	0.25	2	0.8888888888888888	8	0.6111111111111112	0.7777777777777778	8	7	2	0	0	0.2222222222222222	2	9	11	0.0	0	0.5212358644405667	0.8354304914818593	0.4528784496586802	0.9179381846848891	0.40252568755859935	0.8954346330434123	0.7827948239614428	0.8871801802109397	0	0	0.0	0.0025907410368077215	22
3835	0.016498258384232266	0.003915541960826776	0.0029174309268624266	0.9730102981920223	-1	0	0	0.25	2	0.8888888888888888	8	0.6111111111111112	0.7777777777777778	8	7	2	0	0	0.2222222222222222	2	9	11	0.0	0	0.5212358644405667	0.8519459114135859	0.4528784496586802	0.9179381846848891	0.40252568755859935	0.8954346330434123	0.7689495003650552	0.8912945617284568	0	0	0.0	0.0029174309268624266	33
636	0.010971971148109569	0.002529253725744034	-0.0015119105036597018	0.9778813835351086	-1	0	0	0.2	2	0.9230769230769231	12	0.5357142857142857	0.9230769230769231	14	12	0	0	0	0.14285714285714285	2	14	15	0.0	0	0.7445684777464757	0.897242740255165	0.15373846440023947	0.8953551211845404	0.6010517905459897	0.9122467509231121	0.947043580837871	0.9018834130523544	0	0	0.0	-0.0001511910503659702	3
2102	0.014545919346925881	0.005407342706902203	0.0018577410257248402	0.9719017270260734	-1	0	0	0.25	2	0.8888888888888888	8	0.6111111111111112	0.7777777777777778	9	7	1	0	0	0.2222222222222222	2	9	11	0.0	0	0.5212358644405667	0.8319661099154284	0.4476632956236039	0.8964554800872734	0.6010517905459897	0.8916789022686441	0.8209231285116987	0.8760298888655218	0	0	0.0	0.0018577410257248402	48
2895	0.014517019802725637	0.00562811589425653	0.0024169583775864706	0.9715685853213568	-1	0	0	0.25	2	0.8888888888888888	8	0.6111111111111112	0.7777777777777778	9	7	1	0	0	0.2222222222222222	2	9	11	0.0	0	0.5212358644405667	0.8619690526181438	0.4476632956236039	0.9166534666862041	0.20399958457120898	0.9133401743003665	0.8209231285116987	0.8997870447662979	0	0	0.0	0.0024169583775864706	25
1139	0.011351155275272811	0.003973358179250322	-0.0005540097291888304	0.9756583076471965	-1	0	0	0.2	2	0.9230769230769231	12	0.5357142857142857	0.9230769230769231	14	12	0	0	0	0.14285714285714285	2	14	15	0.0	0	0.5212358644405667	0.8023636449595999	0.4528784496586802	0.888368649821368	0.40252568755859935	0.8889235989745348	0.7827948239614428	0.8643270121400941	0	0	0.0	-5.5400972918883036e-05	22
302	0.0018954139927956487	0.0018199744061795729	-0.0018198637141397856	0.9852190860256215	-1	0	0	1.0	1	0	0	1.0	0	1	0	0	1	0	0.5	1	2	2	0.3333333333333333	0	0	0	0	0	0	0	0	0	0	0	0	-0.00018198637141397857	46
1076	0.0031414522351288347	0.0025531818125898264	-0.0025530872766892777	0.9797233592548814	-1	0	0	0.5	2	0.75	3	0.6	0.75	4	3	1	0	0	0.4	2	5	6	0.0	0	0.29423573442592504	0.8904552473447066	0.7399362333747233	0.8229787540594022	0.23316719751306653	0.8871329469023892	0.94030433867984	0.8696591244302756	0	0	0.0	-0.00025530872766892776	1
2005	0.014321726007575341	0.005401116691064086	0.001821041865161117	0.9721699544047037	-1	0	0	0.25	2	0.8888888888888888	8	0.6111111111111112	0.7777777777777778	9	7	1	1	0	0.2222222222222222	2	9	11	0.25	0	0.5212358644405667	0.8610418085676146	0.4476632956236039	0.9129600760815735	0.2248084714110231	0.8893901215938207	0.8209231285116987	0.8895619010639906	1.0	0	0.0	0.001821041865161117	54
4388	0.017263475055693596	0.004702081242144491	0.0024535903408620546	0.9734052206216952	-1	0	0	0.25	2	0.8888888888888888	8	0.6111111111111112	0.7777777777777778	9	7	1	0	0	0.2222222222222222	2	9	11	0.0	0	0.5212358644405667	0.8548107368669099	0.4476632956236039	0.9015751374809157	0.6010517905459897	0.8921024508327553	0.771719536423678	0.8842557757249584	0	0	0.0	0.0024535903408620546	15
2347	0.04179201499021951	0.011734050562287041	0.0009637441764160253	0.968737849928626	-1	0	0	0.1	1	1.0	13	0.2727272727272727	0.9230769230769231	12	12	2	0	0	0.45454545454545453	11	5	15	0.0	0	0.5212358644405667	0.8598905758202088	0.4528784496586802	0.9112956294298282	0.40252568755859935	0.9144617711537398	0.8623976611172632	0.8976244594481232	0	0	0.0	0.0009637441764160253	0
3001	0.01632366956971554	0.004042413102340345	0.002950906952088273	0.9730329117094504	-1	0	0	0.25	2	0.8888888888888888	8	0.6111111111111112	0.7777777777777778	8	7	2	0	0	0.2222222222222222	2	9	11	0.0	0	0.5212358644405667	0.8519459114135859	0.4528784496586802	0.9179381846848891	0.40252568755859935	0.8954346330434123	0.7689495003650552	0.8912945617284568	0	0	0.0	0.002950906952088273	51
1565	0.013383856018399858	0.007681824970200158	0.0006266144794920964	0.9728266769102458	-1	0	0	0.42857142857142855	3	0.625	5	0.47619047619047616	0.625	7	5	2	2	0	0.42857142857142855	3	7	10	0.3333333333333333	0.6666666666666666	0.5212358644405667	0.8306365522930584	0.45809360369375646	0.9041135687612011	0.6010517905459897	0.8942527560359697	0.8209231285116987	0.879703372494927	0.5714285714285714	0.2857142857142857	0.0	0.0006266144794920964	53
833	0.0018431710815985105	0.0018129032357935171	-0.001812814668330991	0.9855844085488189	-1	0	0	1.0	1	0	0	1.0	0	1	0	0	1	0	0.5	1	2	2	0.3333333333333333	0	0	0	0	0	0	0	0	0	0	0	0	-0.0001812814668330991	8
2718	0.0027166763617145744	0.0026874217134170873	-0.0026873908966691252	0.9753485061997429	-1	0	0	0.5	2	0.6666666666666666	2	0.8333333333333334	0.3333333333333333	3	1	1	0	0	0.6666666666666666	2	3	5	0.0	0	0.7029568976139757	0.8906456322605659	0.4476632956236039	0.9568286503223683	0.20399958457120898	0.9127544938336601	0.9493216360549709	0.9251530411982651	0	0	0.0	-0.0002687390896669125	0
90	0.018961072011665685	0.004007971592805803	-0.0039541828242898635	0.97514337839766	-1	0	0	0.2	1	1.0	5	1.0	0.8	4	4	2	6	0	0.14285714285714285	7	1	7	0.75	0	0.4229936778859874	0.9792312312210508	0.17462178885757945	0.9477837417224406	0.9343844189620247	0.7872579703660152	0.9614312666069733	0.9362457328246275	0.25	0.25	0.25075199740214904	-0.00039541828242898637	14
4126	0.014940295126941044	0.004935832385850613	0.003080887334174334	0.9703374686100006	-1	0	0	0.25	2	0.8888888888888888	8	0.6111111111111112	0.7777777777777778	9	7	1	0	0	0.2222222222222222	2	9	11	0.0	0	0.5212358644405667	0.8319661099154284	0.4476632956236039	0.9015751374809157	0.6010517905459897	0.8921024508327553	0.8209231285116987	0.8782140039114947	0	0	0.0	0.003080887334174334	15
1906	0.01409139586630185	0.005398142840037642	0.0018061043888008132	0.9722663146826072	-1	0	0	0.25	2	0.8888888888888888	8	0.6111111111111112	0.7777777777777778	9	7	1	0	0	0.2222222222222222	2	9	11	0.0	0	0.5212358644405667	0.8319661099154284	0.4476632956236039	0.896247402650697	0.6010517905459897	0.8916789022686441	0.8209231285116987	0.875948789005129	0	0	0.0	0.0018061043888008132	14
3752	0.013963924090276164	0.00525397768100369	0.002219266574976826	0.9716840238812029	-1	0	0	0.25	2	0.8888888888888888	8	0.6111111111111112	0.7777777777777778	9	7	1	0	0	0.2222222222222222	2	9	11	0.0	0	0.5212358644405667	0.8340425263740839	0.4476632956236039	0.9015751374809157	0.6010517905459897	0.8921024508327553	0.8209231285116987	0.8787451643531782	0	0	0.0	0.002219266574976826	6
4451	0.016827840097935722	0.004785957392686242	0.002836857834236168	0.9730793655767096	-1	0	0	0.25	2	0.8888888888888888	8	0.6111111111111112	0.7777777777777778	9	7	1	0	0	0.2222222222222222	2	9	11	0.0	0	0.5212358644405667	0.8510634445625505	0.4476632956236039	0.9015751374809157	0.6010517905459897	0.8921024508327553	0.771719536423678	0.8832326358441933	0	0	0.0	0.002836857834236168	9
4235	0.005949342867428847	0.0032508858781827806	-0.0032493958913691143	0.9509800275407133	-1	0	0	0.5	3	0.5	3	0.8	0.3333333333333333	4	2	3	0	0	0.4	2	5	8	0.0	0	0.6704647875014762	0.9190675774039166	0.5267310523067195	0.9499071723691808	0.40252568755859935	0.942657569229707	0.9232671087865502	0.9384260173493234	0	0	0.0	-0.00032493958913691146	1
485	0.01110274219945527	0.002493277219779162	-0.001419286647956515	0.977722730101574	-1	0	0	0.2	2	0.9230769230769231	12	0.5357142857142857	0.9230769230769231	14	12	0	0	0	0.14285714285714285	2	14	15	0.0	0	0.7445684777464757	0.897242740255165	0.15373846440023947	0.8953551211845404	0.6010517905459897	0.9092230314627028	0.947043580837871	0.9007807543889147	0	0	0.0	-0.00014192866479565148	32
1945	0.013942865448063519	0.005056346352389558	0.0009244301909224371	0.9726151858554005	-1	0	0	0.375	3	0.7	7	0.4444444444444444	0.7	9	7	2	1	0	0.3333333333333333	3	9	12	0.16666666666666666	0.6666666666666666	0.5212358644405667	0.8319661099154284	0.4476632956236039	0.8962984904675374	0.6010517905459897	0.890942183688694	0.8209231285116987	0.8756930156444355	1.0	0	0.0	0.0009244301909224371	30
4441	0.0169600575426773	0.004373024012348224	0.0025219250010205555	0.9732423131524212	-1	0	0	0.25	2	0.8888888888888888	8	0.6111111111111112	0.7777777777777778	9	7	1	0	0	0.2222222222222222	2	9	11	0.0	0	0.5212358644405667	0.7890137513630615	0.4476632956236039	0.9023589597076754	0.6010517905459897	0.8921024508327553	0.771719536423678	0.8681883534645793	0	0	0.0	0.0025219250010205555	18
4419	0.017414291389039112	0.004885092821408111	0.002647635263344655	0.9739398213487103	-1	0	0	0.25	2	0.8888888888888888	8	0.6111111111111112	0.7777777777777778	9	7	1	0	0	0.2222222222222222	2	9	11	0.0	0	0.5212358644405667	0.8510634445625505	0.4476632956236039	0.9015751374809157	0.6010517905459897	0.8921024508327553	0.771719536423678	0.8832326358441933	0	0	0.0	0.002647635263344655	27
1079	0.01088020434871565	0.0025693399425002635	-0.0014515858651355947	0.9779178841482002	-1	0	0	0.2	2	0.9230769230769231	12	0.5357142857142857	0.9230769230769231	14	12	0	0	0	0.14285714285714285	2	14	15	0.0	0	0.7445684777464757	0.9018711228065598	0.15373846440023947	0.8953551211845404	0.6010517905459897	0.9122467509231121	0.947043580837871	0.9033842740590162	0	0	0.0	-0.00014515858651355948	28
687	0.0018603171989073168	0.0016530846111856416	-0.0016530572734722378	0.9785924092127481	-1	0	0	0.5	1	1.0	1	1.0	1.0	1	1	1	1	0	0.3333333333333333	1	3	3	0.16666666666666666	0	0.4088983173655166	0.5	0.4270679623055109	0.5	0.7181623352381565	0.5	0.8048678604389299	0.5	1.0	1.0	0.0	-0.00016530572734722377	10
2523	0.015119390323221215	0.005687725748875033	0.001418148023824739	0.9713049474907645	-1	0	0	0.25	2	0.8888888888888888	8	0.6111111111111112	0.7777777777777778	9	7	1	0	0	0.2222222222222222	2	9	11	0.0	0	0.5212358644405667	0.8319661099154284	0.4476632956236039	0.8964554800872734	0.6010517905459897	0.8916789022686441	0.8209231285116987	0.8760298888655218	0	0	0.0	0.001418148023824739	7
3959	0.014325992408270696	0.0053052863467921724	0.0023336824690564483	0.9716064338767254	-1	0	0	0.25	2	0.8888888888888888	8	0.6111111111111112	0.7777777777777778	9	7	1	0	0	0.2222222222222222	2	9	11	0.0	0	0.5212358644405667	0.8340425263740839	0.4476632956236039	0.9015751374809157	0.6010517905459897	0.8921024508327553	0.8209231285116987	0.8787451643531782	0	0	0.0	0.0023336824690564483	8
2063	0.014577548930401555	0.005278261332529224	0.0014562171449065573	0.9709087021701555	-1	0	0	0.25	2	0.8888888888888888	8	0.6111111111111112	0.7777777777777778	9	7	1	0	0	0.2222222222222222	2	9	11	0.0	0	0.5212358644405667	0.8319661099154284	0.4476632956236039	0.8964554800872734	0.6010517905459897	0.8916789022686441	0.8209231285116987	0.8760298888655218	0	0	0.0	0.0014562171449065573	32
1869	0.013281963496506287	0.004758236344572907	-0.001017586488849074	0.9743448163318249	-1	0	0	0.2222222222222222	2	0.9090909090909091	10	0.3939393939393939	0.8181818181818182	10	9	2	4	0	0.2727272727272727	3	11	13	0.5714285714285714	0	0.5334994804206532	0.8228188721684475	0.42877334107887577	0.8981081357277334	0.40252568755859935	0.8923624225206045	0.8627765734870133	0.8746098867615031	0.1	0.1	0.0	-0.0001017586488849074	0
2589	0.014213096082075997	0.0050308345196252964	0.00289098446082809	0.9713507635107382	-1	0	0	0.25	2	0.8888888888888888	8	0.6111111111111112	0.7777777777777778	8	7	2	0	0	0.2222222222222222	2	9	11	0.0	0	0.5212358644405667	0.8354304914818593	0.4528784496586802	0.9179381846848891	0.40252568755859935	0.8954346330434123	0.7827948239614428	0.8871801802109397	0	0	0.0	0.00289098446082809	44
2535	0.014194277545616873	0.0050924949205800076	0.0017441977727467937	0.9719721185178313	-1	0	0	0.25	2	0.8888888888888888	8	0.6111111111111112	0.7777777777777778	9	7	1	0	0	0.2222222222222222	2	9	11	0.0	0	0.5212358644405667	0.8319661099154284	0.4476632956236039	0.8964554800872734	0.6010517905459897	0.8916789022686441	0.8209231285116987	0.8760298888655218	0	0	0.0	0.0017441977727467937	9
2739	0.014001794190067479	0.005179966376093245	0.002385045669520225	0.9711316335141768	-1	0	0	0.25	2	0.8888888888888888	8	0.6111111111111112	0.7777777777777778	9	7	1	0	0	0.2222222222222222	2	9	11	0.0	0	0.5212358644405667	0.8340425263740839	0.4476632956236039	0.9015751374809157	0.6010517905459897	0.8921024508327553	0.8209231285116987	0.8787451643531782	0	0	0.0	0.002385045669520225	10
358	0.0032677418091044985	0.002721177549304228	-0.0027210989849171426	0.9807282211271989	-1	0	0	0.3333333333333333	1	1.0	2	1.0	1.0	3	2	0	0	0	0.25	1	4	4	0.0	0	0.32638723507372847	0.6643363217868045	0.8197102950720396	0.7696424316420551	0.7160281121688125	0.8935293480246553	0.9067989784299252	0.7922860550436224	0	0	0.0	-0.0002721098984917143	18
4022	0.0026316864871983926	0.0025668131946052185	-0.0025666863443611137	0.975565375354372	-1	0	0	0.5	2	0.6666666666666666	2	0.8333333333333334	0.3333333333333333	3	1	1	0	0	0.6666666666666666	2	3	5	0.0	0	0.7029568976139757	0.8906456322605659	0.4476632956236039	0.9582001970231006	0.6861455650698537	0.9281890639823416	0.9505445032142209	0.9306191293131869	0	0	0.0	-0.0002566686344361114	0
1795	0.011109710372553847	0.003764367326598329	-4.861178905214604e-05	0.9762040391202409	-1	0	0	0.2	2	0.9230769230769231	12	0.5357142857142857	0.9230769230769231	14	12	0	0	0	0.14285714285714285	2	14	15	0.0	0	0.5212358644405667	0.7976787253059819	0.44811199537155294	0.8781195136318	0.6010517905459897	0.8895217923086292	0.805899018625744	0.8594608083229719	0	0	0.0	-4.8611789052146044e-06	3
591	0.0022250930624755846	0.0017037600018094947	-0.0017037595800734374	0.9779502800226666	-1	0	0	0.5	1	1.0	1	1.0	1.0	1	1	1	1	0	0.3333333333333333	1	3	3	0.16666666666666666	0	0.4432275407188427	0.5	0.6708073077757339	0.5	0.833729523342108	0.5	0.8322258895207434	0.5	1.0	0	0.0	-0.00017037595800734374	71
2025	0.014316318286088996	0.005595613287114074	0.001541887733130016	0.9714978510522206	-1	0	0	0.25	2	0.8888888888888888	8	0.6111111111111112	0.7777777777777778	9	7	1	0	0	0.2222222222222222	2	9	11	0.0	0	0.5212358644405667	0.8340425263740839	0.4476632956236039	0.8962984904675374	0.6010517905459897	0.8921024508327553	0.8209231285116987	0.876666670493423	0	0	0.0	0.001541887733130016	21
2461	0.014037182537977921	0.005611719658983789	0.0017960362108365173	0.9723111112606443	-1	0	0	0.25	2	0.8888888888888888	8	0.6111111111111112	0.7777777777777778	9	7	1	0	0	0.2222222222222222	2	9	11	0.0	0	0.5212358644405667	0.8319661099154284	0.4476632956236039	0.8963657400657363	0.6010517905459897	0.8916789022686441	0.8209231285116987	0.8759948998923746	0	0	0.0	0.0017960362108365173	51
2095	0.014388691432877448	0.0054143769679360736	0.001484852831093708	0.9721416239808975	-1	0	0	0.25	2	0.8888888888888888	8	0.6111111111111112	0.7777777777777778	9	7	1	0	0	0.2222222222222222	2	9	11	0.0	0	0.5212358644405667	0.8340425263740839	0.4476632956236039	0.8963657400657363	0.6010517905459897	0.8921024508327553	0.8209231285116987	0.8766927518841844	0	0	0.0	0.001484852831093708	27
4005	0.01688124905271324	0.0044861179368583	0.003534578145514526	0.9728551168235683	-1	0	0	0.25	2	0.8888888888888888	8	0.6111111111111112	0.7777777777777778	8	7	2	0	0	0.2222222222222222	2	9	11	0.0	0	0.5212358644405667	0.8519459114135859	0.4528784496586802	0.9179381846848891	0.40252568755859935	0.8954346330434123	0.7689495003650552	0.8912945617284568	0	0	0.0	0.003534578145514526	46
2890	0.013503718862649144	0.0044764928590714315	0.0014490274230140974	0.9722538356307339	-1	0	0	0.2222222222222222	2	0.9090909090909091	10	0.48148148148148145	0.7272727272727273	10	8	2	0	0	0.3333333333333333	3	9	13	0.0	0	0.5334994804206532	0.7699208227757086	0.4408258953687779	0.891410696581582	0.6010517905459897	0.8877699951092602	0.8086531205905071	0.857386783108198	0	0	0.0	0.0014490274230140974	4
364	0.007396709272214211	0.002221495065134652	-0.002221482900870981	0.9757640193110336	-1	0	0	0.3333333333333333	2	0.8333333333333334	5	0.5714285714285714	0.8333333333333334	6	5	1	1	0	0.2857142857142857	2	7	8	0.2	0	0.5949266834126539	0.9398877915032667	0.4870522877390232	0.8158105151907602	0.7376958063167184	0.7994375474411861	0.8192462352543429	0.8668645591071206	1.0	0	0.0	-0.0002221482900870981	48
1003	0.011175479126013995	0.002455294237083236	-0.001568763224562051	0.9776529871743125	-1	0	0	0.2	2	0.9230769230769231	12	0.5357142857142857	0.9230769230769231	14	12	0	0	0	0.14285714285714285	2	14	15	0.0	0	0.7445684777464757	0.897242740255165	0.15373846440023947	0.8953551211845404	0.6010517905459897	0.9122467509231121	0.947043580837871	0.9018834130523544	0	0	0.0	-0.0001568763224562051	8
1777	0.01273846017702848	0.006433900449970209	0.0014116808846868516	0.9729728115872885	-1	0	0	0.375	3	0.6666666666666666	6	0.4583333333333333	0.5555555555555556	8	5	2	2	0	0.375	3	8	11	0.4	0.5	0.5876805654717385	0.843429467104228	0.30993355214363205	0.9232104640929855	0.6010517905459897	0.9296656362847375	0.8719396474741468	0.9047173073777436	0.5625	0.125	0.0	0.0014116808846868516	96
5040	0.017799792706948547	0.004587526524217025	0.0024987694593917175	0.9736951784771676	-1	0	0	0.25	2	0.8888888888888888	8	0.6111111111111112	0.7777777777777778	9	7	1	0	0	0.2222222222222222	2	9	11	0.0	0	0.5212358644405667	0.8510634445625505	0.4476632956236039	0.9015751374809157	0.6010517905459897	0.8921024508327553	0.771719536423678	0.8832326358441933	0	0	0.0	0.0024987694593917175	13
1431	0.014336142990825617	0.004305322666249565	-0.0016109488119632604	0.9751701416882944	-1	0	0	0.3	3	0.7692307692307693	10	0.5769230769230769	0.7692307692307693	13	10	1	0	0	0.15384615384615385	2	13	15	0.0	0	0.5212358644405667	0.7919515873030403	0.45809360369375646	0.9038905908358467	0.6010517905459897	0.908832751446796	0.8209231285116987	0.8764397036625245	0	0	0.0	-0.00016109488119632603	3
830	0.01237931447272864	0.0024906788092748907	-0.002140823583681611	0.9782849230309473	-1	0	0	0.2	2	0.9230769230769231	12	0.5357142857142857	0.9230769230769231	14	12	0	0	0	0.14285714285714285	2	14	15	0.0	0	0.5212358644405667	0.8370922762443568	0.30591603404699796	0.9086280662900277	0.41293013097850634	0.9123311525361573	0.8601291914644689	0.8901291935800733	0	0	0.0	-0.0002140823583681611	1
1084	0.011215288499775147	0.0037967510086639464	-0.0005416414878277262	0.9757300123478988	-1	0	0	0.2	2	0.9230769230769231	12	0.5357142857142857	0.9230769230769231	14	12	0	0	0	0.14285714285714285	2	14	15	0.0	0	0.5212358644405667	0.8023636449595999	0.4528784496586802	0.888368649821368	0.40252568755859935	0.8889235989745348	0.7827948239614428	0.8643270121400941	0	0	0.0	-5.416414878277262e-05	28
4472	0.012767392399141993	0.0029613452731961235	-0.002813533227392367	0.9755375568758841	-1	0	0	0.2	2	0.9166666666666666	11	0.5833333333333334	0.8333333333333334	12	10	1	0	0	0.16666666666666666	2	12	14	0.0	0	0.5334994804206532	0.8062663524270739	0.4528784496586802	0.9317538588379457	0.6010517905459897	0.9052071773821784	0.8038833807257092	0.8907847982733773	0	0	0.0	-0.00028135332273923673	1
744	0.002105954828452139	0.00201474074033359	-0.0020128550969508324	0.9829430118934501	-1	0	0	0	0	0	0	1.0	0	0	0	0	0	0	1.0	1	1	1	0.0	0	0	0	0	0	0	0	0	0	0	0	0	-0.1	0
3419	0.0017487515865669812	0.0016959903580330384	-0.0016938932560534917	0.9832394438579871	-1	0	0	1.0	1	0	0	1.0	0	1	0	0	0	0	0.5	2	1	2	0.0	0	0	0	0	0	0	0	0	0	0	0	0	-0.00016938932560534917	0
3092	0.014401554927270977	0.005952893163084648	0.0029476250353144625	0.9716861122592338	-1	0	0	0.25	2	0.8888888888888888	8	0.6111111111111112	0.7777777777777778	9	7	1	0	0	0.2222222222222222	2	9	11	0.0	0	0.5212358644405667	0.8340425263740839	0.4476632956236039	0.9015751374809157	0.6010517905459897	0.8921024508327553	0.8209231285116987	0.8787451643531782	0	0	0.0	0.0029476250353144625	108
3951	0.0181030116601496	0.00483702028826082	0.002340910928760176	0.9728048000674602	-1	0	0	0.25	2	0.8888888888888888	8	0.6111111111111112	0.7777777777777778	9	7	1	0	0	0.2222222222222222	2	9	11	0.0	0	0.5212358644405667	0.8510634445625505	0.4476632956236039	0.9015751374809157	0.6010517905459897	0.8921024508327553	0.771719536423678	0.8832326358441933	0	0	0.0	0.002340910928760176	9
2019	0.013916625776178915	0.005061527961727198	0.0012183340523919679	0.9722858158328238	-1	0	0	0.25	2	0.8888888888888888	8	0.6111111111111112	0.7777777777777778	9	7	1	0	0	0.2222222222222222	2	9	11	0.0	0	0.5212358644405667	0.8340425263740839	0.4476632956236039	0.8962984904675374	0.6010517905459897	0.8921024508327553	0.8209231285116987	0.876666670493423	0	0	0.0	0.0012183340523919679	38
879	0.011179289810123496	0.002401120848290255	-0.0014486732357176292	0.9776254044505279	-1	0	0	0.2	2	0.9230769230769231	12	0.5357142857142857	0.9230769230769231	14	12	0	0	0	0.14285714285714285	2	14	15	0.0	0	0.7445684777464757	0.897242740255165	0.15373846440023947	0.8953551211845404	0.6010517905459897	0.9097039364684779	0.947043580837871	0.9009546169536397	0	0	0.0	-0.0001448673235717629	23
1213	0.011013555415170016	0.003983512447229422	-0.0005111485514459281	0.9752527399091436	-1	0	0	0.2	2	0.9230769230769231	12	0.5357142857142857	0.9230769230769231	14	12	0	0	0	0.14285714285714285	2	14	15	0.0	0	0.5212358644405667	0.8023636449595999	0.4528784496586802	0.888368649821368	0.40252568755859935	0.8889235989745348	0.7827948239614428	0.8643270121400941	0	0	0.0	-5.111485514459281e-05	36
787	0.012017536083141945	0.002425079496342293	-0.0012374574418172796	0.9771540935462893	-1	0	0	0.3	3	0.7692307692307693	10	0.5769230769230769	0.7692307692307693	13	10	1	0	0	0.15384615384615385	2	13	15	0.0	0	0.7029568976139757	0.909352130469626	0.15373846440023947	0.8981080817561755	0.6010517905459897	0.9065013085911572	0.947043580837871	0.9047589576947159	0	0	0.0	-0.00012374574418172796	12
1109	0.011412886691389606	0.003823738213754861	-0.0006580149324901052	0.975584562267274	-1	0	0	0.2	2	0.9230769230769231	12	0.5357142857142857	0.9230769230769231	14	12	0	0	0	0.14285714285714285	2	14	15	0.0	0	0.5212358644405667	0.7995877963853025	0.4528784496586802	0.888368649821368	0.40252568755859935	0.8889235989745348	0.7827948239614428	0.8636449177885678	0	0	0.0	-6.580149324901051e-05	43
2906	0.01413767897554718	0.0056834067746297035	0.0027689276281825047	0.971425795012565	-1	0	0	0.25	2	0.8888888888888888	8	0.6111111111111112	0.7777777777777778	9	7	1	0	0	0.2222222222222222	2	9	11	0.0	0	0.5212358644405667	0.8340425263740839	0.4476632956236039	0.9015751374809157	0.44083230703278103	0.8973050196141782	0.8209231285116987	0.8806932833860782	0	0	0.0	0.0027689276281825047	21
2658	0.013757356659417507	0.005185196486106197	0.0018557081309839446	0.9717636099626646	-1	0	0	0.25	2	0.8888888888888888	8	0.6111111111111112	0.7777777777777778	9	7	1	0	0	0.2222222222222222	2	9	11	0.0	0	0.5212358644405667	0.8319661099154284	0.4476632956236039	0.8962984904675374	0.6010517905459897	0.8916789022686441	0.8209231285116987	0.8759686917779507	0	0	0.0	0.0018557081309839446	12
813	0.03045487821940276	0.006471938829223809	-0.0001128552887230541	0.7242361371866171	-1	0	0	0.2	2	0.9230769230769231	12	0.5357142857142857	0.9230769230769231	14	12	0	0	0	0.14285714285714285	2	14	15	0.0	0	0.5212358644405667	0.8020970379209753	0.47556109138720914	0.7361362554896159	0.3873360172883691	0.9049907474319456	0.7866611479280415	0.8263239632449638	0	0	0.0	-1.1285528872305409e-05	35
806	0.0017259539769063283	0.001608817163726081	-0.0016087630644151087	0.9793715547131654	-1	0	0	0.5	1	1.0	1	1.0	1.0	1	1	1	1	0	0.3333333333333333	1	3	3	0.16666666666666666	0	0.4088983173655166	0.5	0.4270679623055109	0.5	0.7597801089177847	0.5	0.8338209565878376	0.5	1.0	1.0	0.0	-0.00016087630644151088	18
764	0.011022606026462402	0.002434698872984396	-0.0014964159294928662	0.9779631209627047	-1	0	0	0.2	2	0.9230769230769231	12	0.5357142857142857	0.9230769230769231	14	12	0	0	0	0.14285714285714285	2	14	15	0.0	0	0.7445684777464757	0.89440606373837	0.15373846440023947	0.8953551211845404	0.6010517905459897	0.9122467509231121	0.947043580837871	0.9009831177763118	0	0	0.0	-0.00014964159294928662	68
3543	0.01428502477503388	0.005583053345988609	0.002644584211336169	0.9708898822265967	-1	0	0	0.25	2	0.8888888888888888	8	0.6111111111111112	0.7777777777777778	9	7	1	0	0	0.2222222222222222	2	9	11	0.0	0	0.5212358644405667	0.8340425263740839	0.4476632956236039	0.9015751374809157	0.6010517905459897	0.8921024508327553	0.8209231285116987	0.8787451643531782	0	0	0.0	0.002644584211336169	20
1786	0.014654179930788774	0.005445935238146156	0.0014901462517316105	0.9710221446843842	-1	0	0	0.25	2	0.8888888888888888	8	0.6111111111111112	0.7777777777777778	9	7	1	0	0	0.2222222222222222	2	9	11	0.0	0	0.5212358644405667	0.8319661099154284	0.4476632956236039	0.8964554800872734	0.6010517905459897	0.8916789022686441	0.8209231285116987	0.8760298888655218	0	0	0.0	0.0014901462517316105	44
2137	0.014700968855273897	0.005501291239476964	0.001604081588453002	0.9712302053255956	-1	0	0	0.25	2	0.8888888888888888	8	0.6111111111111112	0.7777777777777778	9	7	1	0	0	0.2222222222222222	2	9	11	0.0	0	0.5212358644405667	0.8319661099154284	0.4476632956236039	0.8964554800872734	0.6010517905459897	0.8916789022686441	0.8209231285116987	0.8760298888655218	0	0	0.0	0.001604081588453002	20
1304	0.011062446477658347	0.0038270519655796155	-0.0005064416651854386	0.9755610627350904	-1	0	0	0.2	2	0.9230769230769231	12	0.5357142857142857	0.9230769230769231	14	12	0	0	0	0.14285714285714285	2	14	15	0.0	0	0.5212358644405667	0.8023636449595999	0.4528784496586802	0.888368649821368	0.40252568755859935	0.8889235989745348	0.7827948239614428	0.8643270121400941	0	0	0.0	-5.064416651854386e-05	17
298	0.0020849258595120783	0.002046240748348331	-0.0020423977830122523	0.9792556822288813	-1	0	0	1.0	2	0.0	0	0.75	0	1	0	1	3	0	1.0	2	2	3	0.6	0	0	0	0	0	0	0	0	0	0	0	0	-0.00020423977830122522	12
4181	0.014404027571656085	0.0043556973770283915	0.0037057259923046247	0.9725512835133292	-1	0	0	0.25	2	0.8888888888888888	8	0.6111111111111112	0.7777777777777778	9	7	1	0	0	0.2222222222222222	2	9	11	0.0	0	0.5457630964007396	0.829306406601287	0.4476632956236039	0.9069198116094522	0.6010517905459897	0.8921024508327553	0.8686930256023914	0.8797329489220352	0	0	0.0	0.0037057259923046247	4
762	0.001772456652150637	0.0015765513742922999	-0.0015764943776814847	0.9801423120011152	-1	0	0	0.3333333333333333	1	1.0	2	1.0	0.5	1	1	2	0	0	0.25	1	4	4	0.0	0	0.21903712218866836	0.5	0.17524157728955658	0.5	0.4874785434251322	0.5	0.7990393332006117	0.5	0	0	0.0	-0.00015764943776814847	10
2917	0.014082652900685985	0.005444514284694751	0.002483315956745566	0.9715727462437512	-1	0	0	0.25	2	0.8888888888888888	8	0.6111111111111112	0.7777777777777778	9	7	1	0	0	0.2222222222222222	2	9	11	0.0	0	0.5212358644405667	0.8340425263740839	0.4476632956236039	0.9015751374809157	0.6010517905459897	0.8921024508327553	0.8209231285116987	0.8787451643531782	0	0	0.0	0.002483315956745566	12
517	0.02164858366519714	0.005435768696630504	-0.005414863372501705	0.977523468817489	-1	0	0	0.1	1	1.0	13	0.5357142857142857	0.8461538461538461	11	11	3	0	0	0.14285714285714285	14	2	15	0.0	0	0.669523947866631	0.9559636811527531	0.6576680455863427	0.9355261618154841	0.6243326989995304	0.9571491108224515	0.832440785134181	0.9504017477379167	0	0	0.0	-0.0005414863372501705	5
1641	0.014466442680503207	0.005309984155896301	0.0017626988044190084	0.9714643479583438	-1	0	0	0.25	2	0.8888888888888888	8	0.6111111111111112	0.7777777777777778	9	7	1	0	0	0.2222222222222222	2	9	11	0.0	0	0.5212358644405667	0.8340425263740839	0.4476632956236039	0.8962984904675374	0.6010517905459897	0.8921024508327553	0.8209231285116987	0.876666670493423	0	0	0.0	0.0017626988044190084	28
2236	0.013934477448893893	0.005509465132988007	0.001118605521821284	0.97246523598965	-1	0	0	0.25	2	0.8888888888888888	8	0.6111111111111112	0.7777777777777778	9	7	1	0	0	0.2222222222222222	2	9	11	0.0	0	0.5212358644405667	0.8340425263740839	0.4476632956236039	0.8962984904675374	0.6010517905459897	0.8921024508327553	0.8209231285116987	0.876666670493423	0	0	0.0	0.001118605521821284	17
4804	0.016377024155295985	0.004402458016373981	0.003417048616000135	0.9729731202242772	-1	0	0	0.25	2	0.8888888888888888	8	0.6111111111111112	0.7777777777777778	8	7	2	0	0	0.2222222222222222	2	9	11	0.0	0	0.5212358644405667	0.8519459114135859	0.4528784496586802	0.9179381846848891	0.40252568755859935	0.8954346330434123	0.7689495003650552	0.8912945617284568	0	0	0.0	0.003417048616000135	24
4046	0.017990043114889727	0.004777103026524294	0.00300302070993506	0.9738155231225005	-1	0	0	0.25	2	0.8888888888888888	8	0.6111111111111112	0.7777777777777778	9	7	1	0	0	0.2222222222222222	2	9	11	0.0	0	0.5212358644405667	0.8510634445625505	0.4476632956236039	0.9037274688422285	0.6010517905459897	0.8921024508327553	0.771719536423678	0.8840720785776174	0	0	0.0	0.00300302070993506	27
4369	0.013493890502699878	0.004530376413395342	-0.00014551584435127394	0.9772228869382122	-1	0	0	0.2	2	0.9230769230769231	12	0.5357142857142857	0.9230769230769231	14	12	0	0	0	0.14285714285714285	2	14	15	0.0	0	0.5212358644405667	0.8163853373170014	0.4528784496586802	0.893497290610926	0.40252568755859935	0.8889235989745348	0.7689495003650552	0.8698467389363	0	0	0.0	-1.4551584435127394e-05	8
3270	0.014121850057970948	0.005642526781350811	0.0022354533909661554	0.9719578031507602	-1	0	0	0.25	2	0.8888888888888888	8	0.6111111111111112	0.7777777777777778	9	7	1	0	0	0.2222222222222222	2	9	11	0.0	0	0.5212358644405667	0.8340425263740839	0.4476632956236039	0.9015751374809157	0.6010517905459897	0.8921024508327553	0.8209231285116987	0.8787451643531782	0	0	0.0	0.0022354533909661554	12
2534	0.013904497805408355	0.004963210231335294	0.0011191030010301406	0.9726162353610684	-1	0	0	0.375	3	0.7	7	0.4444444444444444	0.7	9	7	2	0	0	0.3333333333333333	3	9	12	0.0	0.6666666666666666	0.5212358644405667	0.8319661099154284	0.4476632956236039	0.8963657400657363	0.6010517905459897	0.8916789022686441	0.8209231285116987	0.8759948998923746	0	0	0.0	0.0011191030010301406	6
3756	0.019081215205023285	0.0051652328839828015	4.997647761232148e-05	0.9850838476383519	-1	0	0	0.3333333333333333	3	0.7272727272727273	8	0.5909090909090909	0.7272727272727273	11	8	1	0	0	0.18181818181818182	2	11	13	0.0	0	0.5212358644405667	0.8573708376246778	0.4476632956236039	0.899281568848074	0.6010517905459897	0.9192053804241471	0.771719536423678	0.894557466160746	0	0	0.0	4.997647761232148e-05	5
2282	0.014538670852067751	0.004921446339794515	0.0014734281323643672	0.9720644305543421	-1	0	0	0.25	2	0.8888888888888888	8	0.6111111111111112	0.7777777777777778	8	7	2	0	0	0.2222222222222222	2	9	11	0.0	0	0.5212358644405667	0.8321146438792356	0.4528784496586802	0.911705890623481	0.41293013097850634	0.890814965449635	0.7827948239614428	0.8819966476983402	0	0	0.0	0.0014734281323643672	13
4223	0.016785302373779436	0.003954412639369187	0.0029831757719860157	0.9728878255398564	-1	0	0	0.25	2	0.8888888888888888	8	0.6111111111111112	0.7777777777777778	8	7	2	0	0	0.2222222222222222	2	9	11	0.0	0	0.5212358644405667	0.8519459114135859	0.4528784496586802	0.9179381846848891	0.40252568755859935	0.8954346330434123	0.7689495003650552	0.8912945617284568	0	0	0.0	0.0029831757719860157	77
4928	0.01731296341445484	0.0045024620723973195	0.003154753976728434	0.972933870027264	-1	0	0	0.25	2	0.8888888888888888	8	0.6111111111111112	0.7777777777777778	9	7	1	0	0	0.2222222222222222	2	9	11	0.0	0	0.5212358644405667	0.8510634445625505	0.4476632956236039	0.9015751374809157	0.6010517905459897	0.8921024508327553	0.771719536423678	0.8832326358441933	0	0	0.0	0.003154753976728434	34
2992	0.014023484428851743	0.0054250562168406775	0.0020950612639954714	0.9716565288122128	-1	0	0	0.25	2	0.8888888888888888	8	0.6111111111111112	0.7777777777777778	9	7	1	0	0	0.2222222222222222	2	9	11	0.0	0	0.5212358644405667	0.8340425263740839	0.4476632956236039	0.9015751374809157	0.6010517905459897	0.8921024508327553	0.8209231285116987	0.8787451643531782	0	0	0.0	0.0020950612639954714	12
4989	0.0179752346799813	0.00482141998436528	0.002955723904762777	0.973633607147242	-1	0	0	0.25	2	0.8888888888888888	8	0.6111111111111112	0.7777777777777778	9	7	1	0	0	0.2222222222222222	2	9	11	0.0	0	0.5212358644405667	0.8510634445625505	0.4476632956236039	0.9015751374809157	0.6010517905459897	0.8921024508327553	0.771719536423678	0.8832326358441933	0	0	0.0	0.002955723904762777	62
980	0.011141079092970713	0.004013020118320302	-0.000702553887202755	0.9755745511494478	-1	0	0	0.2	2	0.9230769230769231	12	0.5357142857142857	0.9230769230769231	14	12	0	0	0	0.14285714285714285	2	14	15	0.0	0	0.5212358644405667	0.8023636449595999	0.4528784496586802	0.888368649821368	0.40252568755859935	0.8889235989745348	0.7827948239614428	0.8643270121400941	0	0	0.0	-7.02553887202755e-05	14
3514	0.016532426562337887	0.004363490365345295	0.0029120941773682295	0.9722383643479139	-1	0	0	0.25	2	0.8888888888888888	8	0.6111111111111112	0.7777777777777778	8	7	2	0	0	0.2222222222222222	2	9	11	0.0	0	0.5212358644405667	0.8519459114135859	0.4528784496586802	0.9179381846848891	0.40252568755859935	0.8954346330434123	0.7689495003650552	0.8912945617284568	0	0	0.0	0.0029120941773682295	70
4450	0.014389587822953003	0.0058434758389199195	0.002881770211051294	0.9708030722324129	-1	0	0	0.25	2	0.8888888888888888	8	0.6111111111111112	0.7777777777777778	9	7	1	0	0	0.2222222222222222	2	9	11	0.0	0	0.5212358644405667	0.8340425263740839	0.4476632956236039	0.9015751374809157	0.6010517905459897	0.8921024508327553	0.8209231285116987	0.8787451643531782	0	0	0.0	0.002881770211051294	34
2327	0.013908517418420344	0.005240002043317126	0.0010396264985050236	0.9724180284949286	-1	0	0	0.25	2	0.9	9	0.4444444444444444	0.8	10	8	1	0	0	0.3333333333333333	3	9	12	0.0	0	0.5334994804206532	0.8205973728123103	0.4528784496586802	0.935241271886661	0.6010517905459897	0.9088203813561244	0.8064489719704934	0.8969036116088501	0	0	0.0	0.0010396264985050236	7
3032	0.013408530351797598	0.005120624536552628	0.0025354535676701305	0.9712574524542046	-1	0	0	0.25	2	0.8888888888888888	8	0.6111111111111112	0.7777777777777778	9	7	1	0	0	0.2222222222222222	2	9	11	0.0	0	0.5212358644405667	0.8380847568061295	0.4476632956236039	0.9015751374809157	0.6010517905459897	0.8921024508327553	0.8209231285116987	0.8797887982301749	0	0	0.0	0.0025354535676701305	42
3164	0.012796443197024727	0.007541680551740426	0.00016173915962557965	0.9735421071465796	-1	0	0	0.42857142857142855	3	0.625	5	0.47619047619047616	0.625	7	5	2	2	0	0.42857142857142855	3	7	10	0.3333333333333333	0.6666666666666666	0.5212358644405667	0.8430102281804839	0.45809360369375646	0.9117294044796493	0.6010517905459897	0.8942527560359697	0.8209231285116987	0.8859702283084809	0.5714285714285714	0.2857142857142857	0.0	0.00016173915962557965	3
1080	0.01075579347763342	0.002549259063518179	-0.0012115782218187448	0.9790847376992169	-1	0	0	0.2	2	0.9230769230769231	12	0.5357142857142857	0.9230769230769231	14	12	0	0	0	0.14285714285714285	2	14	15	0.0	0	0.5212358644405667	0.8023636449595999	0.4568959677553142	0.8877696558639808	0.40252568755859935	0.8889235989745348	0.7827948239614428	0.8640912930269475	0	0	0.0	-0.00012115782218187448	23
1475	0.011255092370028698	0.004119156880561621	-0.0006089102387725939	0.9756101643768806	-1	0	0	0.2	2	0.9230769230769231	12	0.5357142857142857	0.9230769230769231	14	12	0	0	0	0.14285714285714285	2	14	15	0.0	0	0.5212358644405667	0.8023636449595999	0.4528784496586802	0.888368649821368	0.40252568755859935	0.8889235989745348	0.7827948239614428	0.8643270121400941	0	0	0.0	-6.0891023877259386e-05	14
576	0.02366228840399498	0.005672112357982367	-0.005555929069183894	0.9795488673275352	-1	0	0	0.1	1	1.0	13	0.5357142857142857	0.8461538461538461	12	11	2	0	0	0.14285714285714285	14	2	15	0.0	0	0.669523947866631	0.9528716640416213	0.6601551512705791	0.9308841540719762	0.5109030678798925	0.9581391487399655	0.884815443252661	0.9484625148544837	0	0	0.0	-0.0005555929069183894	2
4492	0.017606657774198273	0.004503573205288537	0.002932912136652972	0.9732784495207928	-1	0	0	0.25	2	0.8888888888888888	8	0.6111111111111112	0.7777777777777778	9	7	1	0	0	0.2222222222222222	2	9	11	0.0	0	0.5212358644405667	0.8548107368669099	0.4476632956236039	0.9015751374809157	0.6010517905459897	0.8921024508327553	0.771719536423678	0.8842557757249584	0	0	0.0	0.002932912136652972	18
1285	0.011200585412925955	0.003823252486771803	-0.0007076750477596288	0.9758913691278814	-1	0	0	0.2	2	0.9230769230769231	12	0.5357142857142857	0.9230769230769231	14	12	0	0	0	0.14285714285714285	2	14	15	0.0	0	0.5212358644405667	0.8023636449595999	0.4528784496586802	0.888368649821368	0.40252568755859935	0.8889235989745348	0.7827948239614428	0.8643270121400941	0	0	0.0	-7.076750477596287e-05	7
1261	0.014410674151489403	0.004556851829705346	0.0010652810085857653	0.9721713767345902	-1	0	0	0.3333333333333333	3	0.7272727272727273	8	0.3611111111111111	0.7272727272727273	9	8	3	2	0	0.4444444444444444	4	9	13	0.2222222222222222	0.5	0.5212358644405667	0.8319661099154284	0.4476632956236039	0.8962984904675374	0.6010517905459897	0.890942183688694	0.8209231285116987	0.8756930156444355	0.5555555555555556	0	0.0	0.0010652810085857653	10
1379	0.011443617184691912	0.00393644312516777	-0.0004317019817954858	0.9749978974414353	-1	0	0	0.2	2	0.9230769230769231	12	0.5357142857142857	0.9230769230769231	14	12	0	0	0	0.14285714285714285	2	14	15	0.0	0	0.5212358644405667	0.8023636449595999	0.4528784496586802	0.888368649821368	0.40252568755859935	0.8889235989745348	0.7827948239614428	0.8643270121400941	0	0	0.0	-4.317019817954858e-05	19
2355	0.01375349329883305	0.0046954802770186295	0.0024581851706535697	0.9708261641093913	-1	0	0	0.25	2	0.8888888888888888	8	0.6111111111111112	0.7777777777777778	8	7	2	0	0	0.2222222222222222	2	9	11	0.0	0	0.5212358644405667	0.8354304914818593	0.4528784496586802	0.9179381846848891	0.40252568755859935	0.8954346330434123	0.7827948239614428	0.8871801802109397	0	0	0.0	0.0024581851706535697	78
3117	0.01394612681087955	0.005414958902046589	0.0020428764984708994	0.9715488992177911	-1	0	0	0.25	2	0.8888888888888888	8	0.6111111111111112	0.7777777777777778	9	7	1	0	0	0.2222222222222222	2	9	11	0.0	0	0.5212358644405667	0.8340425263740839	0.4476632956236039	0.9015751374809157	0.6010517905459897	0.8921024508327553	0.8209231285116987	0.8787451643531782	0	0	0.0	0.0020428764984708994	7
943	0.016141403138031096	0.0036646221784461964	-0.0036378504161926994	0.9729786052385484	-1	0	0	0.2	2	0.9230769230769231	12	0.5357142857142857	0.9230769230769231	14	12	0	0	0	0.14285714285714285	2	14	15	0.0	0	0.7081949351493554	0.87971050513899	0.15373846440023947	0.9278986556643155	0.7143118263586384	0.935955849915173	0.9462790464511748	0.917499348359816	0	0	0.0	-0.0003637850416192699	0
4672	0.017902642736792807	0.0043174293584927765	0.003221567116870643	0.9730208042487658	-1	0	0	0.25	2	0.8888888888888888	8	0.6111111111111112	0.7777777777777778	9	7	1	1	0	0.2222222222222222	2	9	11	0.25	0	0.5212358644405667	0.8477706090390225	0.44202353130722016	0.9013849961597177	0.5977399259336831	0.8922010693844467	0.771719536423678	0.8823060584910202	1.0	0.1111111111111111	0.0	0.003221567116870643	24
4599	0.017094962866067563	0.004158790935408385	0.0032031442666673685	0.9730287326013649	-1	0	0	0.25	2	0.8888888888888888	8	0.6111111111111112	0.7777777777777778	8	7	2	0	0	0.2222222222222222	2	9	11	0.0	0	0.5212358644405667	0.8519459114135859	0.4528784496586802	0.9179381846848891	0.40252568755859935	0.8954346330434123	0.7689495003650552	0.8912945617284568	0	0	0.0	0.0032031442666673685	8
1293	0.012379029737746563	0.004292536580701649	-0.00019035578783732965	0.9747983546058959	-1	0	0	0.2	2	0.9230769230769231	12	0.5357142857142857	0.9230769230769231	14	12	0	0	0	0.14285714285714285	2	14	15	0.0	0	0.5212358644405667	0.8083330030532185	0.29826168988115115	0.8926348990190133	0.20399958457120898	0.8875282106508617	0.8209231285116987	0.8669548465029528	0	0	0.0	-1.9035578783732967e-05	15
953	0.011462087757653207	0.0026580777554956274	-0.0015310283729359484	0.9777311295397597	-1	0	0	0.2	2	0.9230769230769231	12	0.5357142857142857	0.9230769230769231	14	12	0	0	0	0.14285714285714285	2	14	15	0.0	0	0.7445684777464757	0.897242740255165	0.15373846440023947	0.8953551211845404	0.6010517905459897	0.9122467509231121	0.947043580837871	0.9018834130523544	0	0	0.0	-0.00015310283729359485	19
1656	0.01123574875634756	0.004230074010120709	-0.0009405816344064168	0.976941753037474	-1	0	0	0.2	2	0.9230769230769231	12	0.5357142857142857	0.9230769230769231	14	12	0	0	0	0.14285714285714285	2	14	15	0.0	0	0.5212358644405667	0.8255161003925192	0.45809360369375646	0.9302438544484198	0.6010517905459897	0.9151218086762319	0.8209231285116987	0.8979042656276696	0	0	0.0	-9.405816344064169e-05	7
3510	0.017795354417415494	0.005209390262634699	0.0027054294254769008	0.9738194643601794	-1	0	0	0.25	2	0.8888888888888888	8	0.6111111111111112	0.7777777777777778	9	7	1	0	0	0.2222222222222222	2	9	11	0.0	0	0.5212358644405667	0.8510634445625505	0.4476632956236039	0.9037274688422285	0.6010517905459897	0.8921024508327553	0.771719536423678	0.8840720785776174	0	0	0.0	0.0027054294254769008	36
4573	0.017568157673452853	0.004725794779352788	0.002677903692355942	0.9734450110955263	-1	0	0	0.25	2	0.8888888888888888	8	0.6111111111111112	0.7777777777777778	9	7	1	0	0	0.2222222222222222	2	9	11	0.0	0	0.5212358644405667	0.8510634445625505	0.4476632956236039	0.9015751374809157	0.6010517905459897	0.8921024508327553	0.771719536423678	0.8832326358441933	0	0	0.0	0.002677903692355942	10
468	0.011390684756133286	0.0023698781319588273	-0.0014696558566645555	0.9778287682782306	-1	0	0	0.2	2	0.9230769230769231	12	0.5357142857142857	0.9230769230769231	14	12	0	0	0	0.14285714285714285	2	14	15	0.0	0	0.7445684777464757	0.89440606373837	0.15373846440023947	0.8953551211845404	0.6010517905459897	0.9122467509231121	0.947043580837871	0.9009831177763118	0	0	0.0	-0.00014696558566645556	17
667	0.0020043409089146964	0.001900551570989455	-0.0019004787608194946	0.9850259135707672	-1	0	0	1.0	2	0.0	0	0.75	0	1	0	1	0	0	1.0	2	2	3	0.0	0	0	0	0	0	0	0	0	0	0	0	0	-0.00019004787608194946	9
4849	0.017495948762805198	0.0050130789280890395	0.003295584567356745	0.9737221175135671	-1	0	0	0.25	2	0.8888888888888888	8	0.6111111111111112	0.7777777777777778	9	7	1	0	0	0.2222222222222222	2	9	11	0.0	0	0.5212358644405667	0.8548107368669099	0.4476632956236039	0.9015751374809157	0.6010517905459897	0.8921024508327553	0.771719536423678	0.8842557757249584	0	0	0.0	0.003295584567356745	42
4208	0.017059287103413177	0.004989560476331054	0.0028635080181823843	0.973750489637246	-1	0	0	0.25	2	0.8888888888888888	8	0.6111111111111112	0.7777777777777778	9	7	1	0	0	0.2222222222222222	2	9	11	0.0	0	0.5212358644405667	0.8510634445625505	0.4476632956236039	0.9015751374809157	0.6010517905459897	0.8921024508327553	0.771719536423678	0.8832326358441933	0	0	0.0	0.0028635080181823843	25
933	0.011182403405288284	0.0037790959569089714	-0.0007853540374129413	0.9757815387468864	-1	0	0	0.2	2	0.9230769230769231	12	0.5357142857142857	0.9230769230769231	14	12	0	0	0	0.14285714285714285	2	14	15	0.0	0	0.5212358644405667	0.7995877963853025	0.4528784496586802	0.888368649821368	0.41293013097850634	0.8865795926315436	0.7827948239614428	0.862718889264902	0	0	0.0	-7.853540374129413e-05	16
1717	0.0112601149704022	0.00400887796988033	-0.0005402586287054523	0.9755044670296849	-1	0	0	0.2	2	0.9230769230769231	12	0.5357142857142857	0.9230769230769231	14	12	0	0	0	0.14285714285714285	2	14	15	0.0	0	0.5212358644405667	0.8023636449595999	0.4528784496586802	0.888368649821368	0.40252568755859935	0.8889235989745348	0.7827948239614428	0.8643270121400941	0	0	0.0	-5.402586287054524e-05	4
519	0.011593984110750412	0.0024489103566562574	-0.0014823916314172447	0.97747069299776	-1	0	0	0.2	2	0.9230769230769231	12	0.5357142857142857	0.9230769230769231	14	12	0	0	0	0.14285714285714285	2	14	15	0.0	0	0.7445684777464757	0.897242740255165	0.15373846440023947	0.8953551211845404	0.6010517905459897	0.9092230314627028	0.947043580837871	0.9007807543889147	0	0	0.0	-0.00014823916314172446	121
3073	0.013770459852272291	0.005578773207977366	0.002340228436284478	0.9717267757437721	-1	0	0	0.25	2	0.8888888888888888	8	0.6111111111111112	0.7777777777777778	9	7	1	0	0	0.2222222222222222	2	9	11	0.0	0	0.5212358644405667	0.8380847568061295	0.4476632956236039	0.9015751374809157	0.6010517905459897	0.8921024508327553	0.8209231285116987	0.8797887982301749	0	0	0.0	0.002340228436284478	7
234	0.006135457459850462	0.0036147372454604443	-0.0036142559618943595	0.9803928802893003	-1	0	0	0.4	2	0.8	4	0.4666666666666667	0.8	6	4	0	2	0	0.6	5	3	7	1.0	0	0.6063647360431215	0.9542235172816144	0.4065167070527204	0.8828314221868393	0.5306175472287846	0.9214830690936124	0.8963441211959633	0.9245920126923718	0.5833333333333334	0.16666666666666666	0.0	-0.00036142559618943594	10
1676	0.013222084340117603	0.0049310996370897035	9.41209284651747e-05	0.9727590793599965	-1	0	0	0.3333333333333333	3	0.7272727272727273	8	0.3611111111111111	0.7272727272727273	11	8	1	0	0	0.4444444444444444	4	9	13	0.0	0.5	0.5457630964007396	0.810286517245461	0.45809360369375646	0.949416772724706	0.6010517905459897	0.9158985451063153	0.7911026191421194	0.9052807194886767	0	0	0.0	9.41209284651747e-05	19
1931	0.01478962834291842	0.005702862358927475	0.0011064641087171654	0.9709922554312289	-1	0	0	0.25	2	0.8888888888888888	8	0.6111111111111112	0.7777777777777778	9	7	1	0	0	0.2222222222222222	2	9	11	0.0	0	0.5212358644405667	0.8340425263740839	0.4476632956236039	0.8962984904675374	0.6010517905459897	0.8921024508327553	0.8209231285116987	0.876666670493423	0	0	0.0	0.0011064641087171654	21
2832	0.014455662464515821	0.004970067547124188	0.0026587220864369367	0.9708233442852969	-1	0	0	0.25	2	0.8888888888888888	8	0.6111111111111112	0.7777777777777778	9	7	1	0	0	0.2222222222222222	2	9	11	0.0	0	0.5212358644405667	0.8340425263740839	0.4476632956236039	0.9015751374809157	0.6010517905459897	0.8921024508327553	0.8209231285116987	0.8787451643531782	0	0	0.0	0.0026587220864369367	22
3899	0.012778733228676986	0.004409159743669903	-0.00027340226062453336	0.9771554963035087	-1	0	0	0.2	2	0.9230769230769231	12	0.5357142857142857	0.9230769230769231	14	12	0	0	0	0.14285714285714285	2	14	15	0.0	0	0.5212358644405667	0.8163853373170014	0.4528784496586802	0.893497290610926	0.40252568755859935	0.8889235989745348	0.7689495003650552	0.8698467389363	0	0	0.0	-2.7340226062453336e-05	2
2690	0.014449506178023163	0.005765950771346977	0.0024589528352296952	0.971616569273716	-1	0	0	0.25	2	0.8888888888888888	8	0.6111111111111112	0.7777777777777778	9	7	1	0	0	0.2222222222222222	2	9	11	0.0	0	0.5212358644405667	0.8340425263740839	0.4476632956236039	0.9015751374809157	0.6010517905459897	0.8921024508327553	0.8209231285116987	0.8787451643531782	0	0	0.0	0.0024589528352296952	40
4118	0.017284248005451513	0.0050611137829533566	0.002824167855607305	0.9738204550267316	-1	0	0	0.25	2	0.8888888888888888	8	0.6111111111111112	0.7777777777777778	9	7	1	0	0	0.2222222222222222	2	9	11	0.0	0	0.5212358644405667	0.8510634445625505	0.4476632956236039	0.9037274688422285	0.6010517905459897	0.8921024508327553	0.771719536423678	0.8840720785776174	0	0	0.0	0.002824167855607305	50
4996	0.0027647792163948554	0.0027449834454382873	-0.002744843858415872	0.9753781169840797	-1	0	0	0.5	2	0.6666666666666666	2	0.8333333333333334	0.3333333333333333	3	1	1	0	0	0.6666666666666666	2	3	5	0.0	0	0.7029568976139757	0.9134173208352003	0.4476632956236039	0.9568286503223683	0.20399958457120898	0.9127544938336601	0.9493216360549709	0.9309105021147884	0	0	0.0	-0.0002744843858415872	0
3056	0.014140952726063414	0.0054172187929203254	0.0022998527745871178	0.9716203476790602	-1	0	0	0.25	2	0.8888888888888888	8	0.6111111111111112	0.7777777777777778	9	7	1	0	0	0.2222222222222222	2	9	11	0.0	0	0.5212358644405667	0.7886243341157377	0.4476632956236039	0.9023589597076754	0.6010517905459897	0.8921024508327553	0.8209231285116987	0.8680991556482646	0	0	0.0	0.0022998527745871178	17
2752	0.01461451870023517	0.00582371662602562	0.002862177829772759	0.9713310453429596	-1	0	0	0.25	2	0.8888888888888888	8	0.6111111111111112	0.7777777777777778	9	7	1	0	0	0.2222222222222222	2	9	11	0.0	0	0.5212358644405667	0.8340425263740839	0.4476632956236039	0.9015751374809157	0.6010517905459897	0.8921024508327553	0.8209231285116987	0.8787451643531782	0	0	0.0	0.002862177829772759	52
1252	0.050076695205356896	0.01078449919330183	-0.006811258384439695	0.7790092806554151	-1	0	0	0.1	1	1.0	13	1.0	1.0	14	13	0	0	0	0.06666666666666667	1	15	15	0.0	0	0.5334994804206532	0.6996634173917952	0.4835961275804774	0.7364684127674704	0.3873360172883691	0.8987413936391944	0.7814561615120866	0.7944948560326607	0	0	0.0	-0.0006811258384439695	0
776	0.011409392764582983	0.0027168171490053257	-0.0015156786571699193	0.9773169245830399	-1	0	0	0.2	2	0.9230769230769231	12	0.5357142857142857	0.9230769230769231	14	12	0	0	0	0.14285714285714285	2	14	15	0.0	0	0.7445684777464757	0.897242740255165	0.15373846440023947	0.8953551211845404	0.6010517905459897	0.912489822490328	0.947043580837871	0.9019730521824311	0	0	0.0	-0.00015156786571699193	58
3286	0.013782942574651392	0.005410211134155423	0.0024188821357604678	0.9717895688195696	-1	0	0	0.25	2	0.8888888888888888	8	0.6111111111111112	0.7777777777777778	9	7	1	0	0	0.2222222222222222	2	9	11	0.0	0	0.5212358644405667	0.8340425263740839	0.4476632956236039	0.9015751374809157	0.6010517905459897	0.8921024508327553	0.8209231285116987	0.8787451643531782	0	0	0.0	0.0024188821357604678	20
4340	0.018668695028118232	0.008686336945298516	-0.0008765688372473929	0.9751596961615366	-1	0	0	0.3333333333333333	2	0.8571428571428571	6	0.6428571428571429	0.7142857142857143	6	5	2	0	0	0.2857142857142857	2	7	9	0.0	0	0.5212358644405667	0.7977614348360521	0.4528784496586802	0.9303015676304954	0.40252568755859935	0.9001097235297361	0.8002586737402421	0.8863557689004048	0	0	0.0	-8.765688372473929e-05	3
4317	0.01215494683292198	0.006053060226835461	-0.004407409692404369	0.9751554818691207	-1	0	0	0.3333333333333333	2	0.8333333333333334	5	0.6666666666666666	0.6666666666666666	6	4	1	0	0	0.3333333333333333	2	6	8	0.0	0	0.5587061190091163	0.9017601171380195	0.44886093156204615	0.8393903179054228	0.6010517905459897	0.8435998359998155	0.7903478379808345	0.8643576660865762	0	0	0.0	-0.00044074096924043695	0
[truncated: 3,993 more rows]
