# Supplementary material for: Environmental influences on evolvable robots
Source: PLoS One. 2020 May 29;15(5):e0233848. doi: 10.1371/journal.pone.0233848 (PMC7259730; doi:10.1371/journal.pone.0233848)
Supplement: S1 Dataset — (ZIP) [file pone.0233848.s003.zip › data_plosone/all_measures_tilted_2.tsv]

robot_id	velocity	displacement_velocity	displacement_velocity_hill	head_balance	contacts	branching	branching_modules_count	limbs	extremities	length_of_limbs	extensiveness	coverage	joints	hinge_count	active_hinges_count	brick_count	touch_sensor_count	brick_sensor_count	proportion	width	height	absolute_size	sensors	symmetry	avg_period	dev_period	avg_phase_offset	dev_phase_offset	avg_amplitude	dev_amplitude	avg_intra_dev_params	avg_inter_dev_params	sensors_reach	recurrence	synaptic_reception	fitness	cons_fitness
3233	0.01584854102637852	0.004376563557111246	-0.0043760528317233	0.9807158326758949	-1	0	0	0.3	3	0.7692307692307693	10	0.3125	0.7692307692307693	13	10	1	1	0	0.3333333333333333	4	12	15	0.3333333333333333	0.14285714285714285	0.5870543047642794	0.8494740455422191	0.6949994896636126	0.9215578700519865	0.46850599947899213	0.888838372924514	0.8278096547142162	0.8900291434834873	1.0	0.23076923076923078	0.0	-0.00043760528317232997	-0.00043760528317232997
766	0.010087743146017153	0.003960677018832064	-0.003725421787576273	0.9819345339033001	-1	0	0	0.3	3	0.7692307692307693	10	0.38461538461538464	0.7692307692307693	13	10	1	0	0	0.23076923076923078	3	13	15	0.0	0	0.5877075725041581	0.85218029936387	0.7695662996642237	0.8967260828698432	0.46850599947899213	0.8887087762848381	0.851563651118073	0.8804743574018529	0	0	0.0	-0.0003725421787576273	-0.0003725421787576273
2016	0.021322626381219758	0.008083397472815909	0.005411142096797096	0.972286590543692	-1	0	0	0.3	3	0.7692307692307693	10	0.38461538461538464	0.7692307692307693	13	10	1	0	0	0.23076923076923078	3	13	15	0.0	0	0.6250591194320888	0.8576303827277297	0.45341088605352226	0.9291150234608144	0.46850599947899213	0.866025604557217	0.8278096547142162	0.8887855309805478	0	0	0.0	0.005411142096797096	0.005411142096797096
3343	0.02414843300735174	0.0034495337059504633	-0.0018937607134919187	0.9760934322154711	-1	0	0	0.3	3	0.7692307692307693	10	0.38461538461538464	0.7692307692307693	13	10	1	0	0	0.23076923076923078	3	13	15	0.0	0	0.5780581557748956	0.8994911929737353	0.45341088605352226	0.9398110273329633	0.2537706444157353	0.9045818158232087	0.8235552173651485	0.9165466916941631	0	0	0.0	-0.00018937607134919188	-0.00018937607134919188
184	0.0019910572148370783	0.0018018713711398437	-0.0018017398502983316	0.9855509667122926	-1	0	0	1.0	1	0	0	1.0	0	1	0	0	3	0	0.5	2	1	2	1.0	0	0	0	0	0	0	0	0	0	0	0	0	-0.00018017398502983317	-0.00018017398502983317
3339	0.02060479119920751	0.007801706471535257	0.006097356370978652	0.9733770711748533	-1	0	0	0.3	3	0.7692307692307693	10	0.38461538461538464	0.7692307692307693	13	10	1	0	0	0.23076923076923078	3	13	15	0.0	0	0.6250591194320888	0.8596248903964151	0.45341088605352226	0.9271707265105974	0.46850599947899213	0.866025604557217	0.8278096547142162	0.8883656351542865	0	0	0.0	0.006097356370978652	0.006097356370978652
3489	0.01993538866398604	0.006999851003131266	0.004912359654231582	0.9730129529947157	-1	0	0	0.3	3	0.7692307692307693	10	0.38461538461538464	0.7692307692307693	13	10	1	0	0	0.23076923076923078	3	13	15	0.0	0	0.6250591194320888	0.8478228600830613	0.45341088605352226	0.9271707265105974	0.46850599947899213	0.866025604557217	0.8278096547142162	0.8852015453654793	0	0	0.0	0.004912359654231582	0.004912359654231582
545	0.0017728919800449492	0.0017271851545419467	-0.0017249397472214206	0.983244095801315	-1	0	0	1.0	1	0	0	1.0	0	1	0	0	0	0	0.5	2	1	2	0.0	0	0	0	0	0	0	0	0	0	0	0	0	-0.00017249397472214205	-0.00017249397472214205
4860	0.021696690587572568	0.008436634462772983	0.005868208233951762	0.9742948917688523	-1	0	0	0.3	3	0.7692307692307693	10	0.38461538461538464	0.7692307692307693	13	10	1	0	0	0.23076923076923078	3	13	15	0.0	0	0.6250591194320888	0.8445931378174434	0.45341088605352226	0.9271707265105974	0.46850599947899213	0.866025604557217	0.8278096547142162	0.8843581940769831	0	0	0.0	0.005868208233951762	0.005868208233951762
231	0.0018127700468246416	0.0017621817395265635	-0.0017614225750097938	0.9850103447382601	-1	0	0	1.0	1	0	0	1.0	0	1	0	0	1	0	0.5	2	1	2	0.3333333333333333	0	0	0	0	0	0	0	0	0	0	0	0	-0.00017614225750097937	-0.00017614225750097937
1511	0.025241198519830317	0.004435569625014037	0.001315782815981042	0.9765719376525356	-1	0	0	0.3	3	0.7692307692307693	10	0.38461538461538464	0.7692307692307693	13	10	1	0	0	0.23076923076923078	3	13	15	0.0	0	0.6180490768812488	0.8933417785351471	0.45341088605352226	0.917880438375833	0.23935570396905184	0.9386445512892618	0.8760017744985615	0.9185141427271326	0	0	0.0	0.001315782815981042	0.001315782815981042
523	0.0017485320125276188	0.0016859805112953764	-0.0016859599680184945	0.9846079830822975	-1	0	0	1.0	1	0	0	1.0	0	1	0	0	0	0	0.5	1	2	2	0.0	0	0	0	0	0	0	0	0	0	0	0	0	-0.00016859599680184946	-0.00016859599680184946
4227	0.021612322580747866	0.007843962313887263	0.006191314260774421	0.9738988651940922	-1	0	0	0.3	3	0.7692307692307693	10	0.38461538461538464	0.7692307692307693	13	10	1	0	0	0.23076923076923078	3	13	15	0.0	0	0.6250591194320888	0.8445931378174434	0.45341088605352226	0.9271707265105974	0.425651402215684	0.8610325922893491	0.831793573642191	0.8829058608621323	0	0	0.0	0.006191314260774421	0.006191314260774421
2368	0.021400343724520814	0.01001911983960856	0.004463501997807276	0.9728002128271414	-1	0	0	0.3	3	0.7692307692307693	10	0.38461538461538464	0.7692307692307693	13	10	1	0	0	0.23076923076923078	3	13	15	0.0	0	0.6250591194320888	0.8576303827277297	0.45341088605352226	0.9291150234608144	0.46850599947899213	0.866025604557217	0.8278096547142162	0.8887855309805478	0	0	0.0	0.004463501997807276	0.004463501997807276
2689	0.020479981772892668	0.008586891017015916	0.0045253235156134065	0.9731768369680299	-1	0	0	0.3	3	0.7692307692307693	10	0.38461538461538464	0.7692307692307693	13	10	1	0	0	0.23076923076923078	3	13	15	0.0	0	0.6250591194320888	0.8576303827277297	0.45341088605352226	0.9291150234608144	0.46850599947899213	0.866025604557217	0.8278096547142162	0.8887855309805478	0	0	0.0	0.0045253235156134065	0.0045253235156134065
4170	0.019853149382090336	0.005703380641729858	0.0003624849017154614	0.970229669325031	-1	0	0	0.2222222222222222	2	0.9090909090909091	10	0.5416666666666666	0.8181818181818182	11	9	1	0	0	0.16666666666666666	2	12	13	0.0	0	0.6250591194320888	0.8825315057331193	0.7712024054412454	0.9340297318053944	0.46850599947899213	0.8214861837669197	0.8106413846108057	0.8874005058028639	0	0	0.0	0.0003624849017154614	0.0003624849017154614
14	0.013737173574436988	0.005594634278309269	-0.004966421994639889	0.9791895095087892	-1	0	0	0.3	3	0.7692307692307693	10	0.38461538461538464	0.6153846153846154	9	8	5	3	0	0.23076923076923078	3	13	15	0.23076923076923078	0.14285714285714285	0.7115823061702342	0.9576349756282592	0.47178503315053444	0.897867656318444	0.3980591719283056	0.9781907033044344	0.9314302185978456	0.9539882707453886	0.5555555555555556	0.3333333333333333	0.0	-0.0004966421994639889	-0.0004966421994639889
3157	0.022777817658639222	0.003020885037939551	-0.0017311568548408597	0.9747892370686205	-1	0	0	0.3	3	0.7692307692307693	10	0.38461538461538464	0.7692307692307693	13	10	1	0	0	0.23076923076923078	3	13	15	0.0	0	0.6250591194320888	0.7655749758753259	0.47539539281529547	0.9119957879039731	0.5733628444748312	0.8678811764393556	0.8278096547142162	0.8583150206277458	0	0	0.0	-0.00017311568548408597	-0.00017311568548408597
1097	0.027941097176340555	0.0013579021495302899	-0.0013391823764162033	0.9799434529022351	-1	0	0	0.3	3	0.7692307692307693	10	0.38461538461538464	0.7692307692307693	13	10	1	0	0	0.23076923076923078	3	13	15	0.0	0	0.6274537761823623	0.8953087457791918	0.48717242711568076	0.9163346752838762	0.23935570396905184	0.9347987733642362	0.8760017744985615	0.9168924301583601	0	0	0.0	-0.00013391823764162032	-0.00013391823764162032
4994	0.018788205246512726	0.0045640161675356925	0.0035624079696888644	0.9760980202769511	-1	0	0	0.3	3	0.7692307692307693	10	0.38461538461538464	0.7692307692307693	13	10	1	0	0	0.23076923076923078	3	13	15	0.0	0	0.6250591194320888	0.8571406633467037	0.45341088605352226	0.9297177256383075	0.46850599947899213	0.8956753360815559	0.8235552173651485	0.8979566784657889	0	0	0.0	0.0035624079696888644	0.0035624079696888644
1251	0.022079424143946036	0.006864301015694008	-0.006460984961232318	0.9747901609234826	-1	0	0	0.2	2	0.9230769230769231	12	0.38461538461538464	0.9230769230769231	14	12	0	0	0	0.23076923076923078	13	3	15	0.0	0	0.6370514842151536	0.7975802224652314	0.7018689016715124	0.8967351129563764	0.5120174190454879	0.8510295208771378	0.831436727506663	0.8530175396386166	0	0	0.0	-0.0006460984961232318	-0.0006460984961232318
2998	0.020614508442111237	0.007279116931700329	0.006279324080023318	0.9737436415755352	-1	0	0	0.3	3	0.7692307692307693	10	0.38461538461538464	0.7692307692307693	13	10	1	0	0	0.23076923076923078	3	13	15	0.0	0	0.6250591194320888	0.8596248903964151	0.45341088605352226	0.9271707265105974	0.46850599947899213	0.866025604557217	0.8278096547142162	0.8883656351542865	0	0	0.0	0.006279324080023318	0.006279324080023318
749	0.001776617902721671	0.0017263511941326332	-0.001724139702654392	0.9832873915010109	-1	0	0	1.0	1	0	0	1.0	0	1	0	0	0	0	0.5	2	1	2	0.0	0	0	0	0	0	0	0	0	0	0	0	0	-0.0001724139702654392	-0.0001724139702654392
3135	0.02045396040404244	0.00704136770201522	0.005756234182281226	0.9734122824130944	-1	0	0	0.3	3	0.7692307692307693	10	0.38461538461538464	0.7692307692307693	13	10	1	0	0	0.23076923076923078	3	13	15	0.0	0	0.6250591194320888	0.8596248903964151	0.45341088605352226	0.9271707265105974	0.46850599947899213	0.866025604557217	0.8278096547142162	0.8883656351542865	0	0	0.0	0.005756234182281226	0.005756234182281226
3895	0.025030968995907406	0.013797252285424411	-0.011946403058964099	0.979493658032401	-1	0	0	0.3333333333333333	3	0.7272727272727273	8	0.3939393939393939	0.7272727272727273	11	8	1	0	0	0.2727272727272727	3	11	13	0.0	0	0.6641619950195411	0.869834008321595	0.45341088605352226	0.9183191380164821	0.2537706444157353	0.8601912231360207	0.8278096547142162	0.885478481862439	0	0	0.0	-0.0011946403058964098	-0.0011946403058964098
4542	0.023297542842040025	0.008483880986483571	-0.003094294012442862	0.9805251464279623	-1	0	0	0.3	3	0.7692307692307693	10	0.38461538461538464	0.7692307692307693	13	10	1	0	0	0.23076923076923078	3	13	15	0.0	0	0.6250591194320888	0.7635790266210482	0.45341088605352226	0.9288843058048535	0.46850599947899213	0.9141276652719882	0.8350026267319232	0.884497662111231	0	0	0.0	-0.0003094294012442862	-0.0003094294012442862
3848	0.02118035005633897	0.008216986823003803	0.005431759459351296	0.9732674683966902	-1	0	0	0.3	3	0.7692307692307693	10	0.38461538461538464	0.7692307692307693	13	10	1	0	0	0.23076923076923078	3	13	15	0.0	0	0.6250591194320888	0.8445931378174434	0.45341088605352226	0.9271707265105974	0.46850599947899213	0.866025604557217	0.8278096547142162	0.8843581940769831	0	0	0.0	0.005431759459351296	0.005431759459351296
632	0.025965032452318154	0.006339073713467486	-0.005266363552968191	0.9815957822025486	-1	0	0	0.2	2	0.9230769230769231	12	0.5357142857142857	0.8461538461538461	13	11	1	0	0	0.14285714285714285	2	14	15	0.0	0	0.5870543047642794	0.8929733402374735	0.8033278407263824	0.9273367617696475	0.46850599947899213	0.922314466663952	0.8113169147628496	0.9153456851669871	0	0	0.0	-0.0005266363552968191	-0.0005266363552968191
2224	0.02115107893047055	0.008395544499062253	0.0053762685186173114	0.9726350588428689	-1	0	0	0.3	3	0.7692307692307693	10	0.38461538461538464	0.7692307692307693	13	10	1	0	0	0.23076923076923078	3	13	15	0.0	0	0.6250591194320888	0.8576303827277297	0.45341088605352226	0.9291150234608144	0.46850599947899213	0.866025604557217	0.8278096547142162	0.8887855309805478	0	0	0.0	0.0053762685186173114	0.0053762685186173114
3439	0.022475526610112942	0.009177109876341759	0.0019188687663548132	0.9756483116520104	-1	0	0	0.3	3	0.7692307692307693	10	0.38461538461538464	0.7692307692307693	13	10	1	0	0	0.23076923076923078	3	13	15	0.0	0	0.6250591194320888	0.8745343030057103	0.45341088605352226	0.9225693247477725	0.46850599947899213	0.866025604557217	0.8278096547142162	0.890439163119903	0	0	0.0	0.0019188687663548132	0.0019188687663548132
1784	0.025567400516370218	0.00216655262886161	-0.0021522262406334204	0.9788853334722305	-1	0	0	0.2	2	0.9230769230769231	12	0.5357142857142857	0.8461538461538461	13	11	1	1	0	0.14285714285714285	2	14	15	0.25	0	0.5780581557748956	0.8497332506655522	0.45341088605352226	0.9503753453693131	0.46850599947899213	0.9182384749321328	0.8278096547142162	0.914342100363332	1.0	0.15384615384615385	0.0	-0.00021522262406334204	-0.00021522262406334204
3755	0.02096605669645124	0.007325433198183877	0.006435965712759395	0.9738137092645861	-1	0	0	0.3	3	0.7692307692307693	10	0.38461538461538464	0.7692307692307693	13	10	1	0	0	0.23076923076923078	3	13	15	0.0	0	0.6250591194320888	0.8445931378174434	0.45341088605352226	0.9271707265105974	0.46850599947899213	0.866025604557217	0.8278096547142162	0.8843581940769831	0	0	0.0	0.006435965712759395	0.006435965712759395
3699	0.02174296555995008	0.008542907547413608	0.005980735162319781	0.9734069500231294	-1	0	0	0.3	3	0.7692307692307693	10	0.38461538461538464	0.7692307692307693	13	10	1	0	0	0.23076923076923078	3	13	15	0.0	0	0.6250591194320888	0.8445931378174434	0.45341088605352226	0.9271707265105974	0.46850599947899213	0.866025604557217	0.8278096547142162	0.8843581940769831	0	0	0.0	0.005980735162319781	0.005980735162319781
1156	0.008131478140140489	0.004987411166086655	-0.004987400135493567	0.9797391050761736	-1	0	0	0.42857142857142855	3	0.625	5	0.35714285714285715	0.625	8	5	1	0	0	0.5714285714285714	4	7	10	0.0	0	0.5689097255802592	0.8869741229476986	0.43522441034196396	0.8273996759885727	0.27651684257484843	0.8787873996507394	0.8550140054308007	0.8664006130472447	0	0	0.0	-0.0004987400135493567	-0.0004987400135493567
4015	0.021327832818015126	0.007524872493872738	0.006842877877632746	0.9733693136571863	-1	0	0	0.3	3	0.7692307692307693	10	0.38461538461538464	0.7692307692307693	13	10	1	0	0	0.23076923076923078	3	13	15	0.0	0	0.6250591194320888	0.8445931378174434	0.45341088605352226	0.9271707265105974	0.46850599947899213	0.866025604557217	0.8278096547142162	0.8843581940769831	0	0	0.0	0.006842877877632746	0.006842877877632746
3934	0.02164407968264315	0.008460545693324942	0.005572834176421533	0.9730697738815502	-1	0	0	0.3	3	0.7692307692307693	10	0.38461538461538464	0.7692307692307693	13	10	1	0	0	0.23076923076923078	3	13	15	0.0	0	0.6250591194320888	0.8445931378174434	0.45341088605352226	0.9271707265105974	0.46850599947899213	0.8702476315658431	0.8278096547142162	0.8856096338532792	0	0	0.0	0.005572834176421533	0.005572834176421533
1605	0.020454147617441867	0.007950856069400008	0.004904325119115602	0.9727453328967273	-1	0	0	0.3	3	0.7692307692307693	10	0.38461538461538464	0.7692307692307693	13	10	1	0	0	0.23076923076923078	3	13	15	0.0	0	0.6250591194320888	0.8576303827277297	0.45341088605352226	0.9291150234608144	0.46850599947899213	0.866025604557217	0.8278096547142162	0.8887855309805478	0	0	0.0	0.004904325119115602	0.004904325119115602
1667	0.01865680839941637	0.007549877550612364	0.004493641875338003	0.9763735657483394	-1	0	0	0.3	3	0.7692307692307693	10	0.38461538461538464	0.7692307692307693	13	10	1	0	0	0.23076923076923078	3	13	15	0.0	0	0.6250591194320888	0.8920395145254751	0.45341088605352226	0.9371499702865838	0.2537706444157353	0.881983496321411	0.8350026267319232	0.9067905153690321	0	0	0.0	0.004493641875338003	0.004493641875338003
1025	0.026997491567398193	0.0011183586374848757	-0.0008522039672722276	0.9802664411001992	-1	0	0	0.3	3	0.7692307692307693	10	0.38461538461538464	0.7692307692307693	13	10	1	0	0	0.23076923076923078	3	13	15	0.0	0	0.6274537761823623	0.8953087457791918	0.48717242711568076	0.9163346752838762	0.23935570396905184	0.9347987733642362	0.8760017744985615	0.9168924301583601	0	0	0.0	-8.522039672722277e-05	-8.522039672722277e-05
4507	0.019658626341903	0.0026237147075026885	-0.00025242678822925	0.9811136952957548	-1	0	0	0.3	3	0.7692307692307693	10	0.38461538461538464	0.7692307692307693	13	10	1	0	0	0.23076923076923078	3	13	15	0.0	0	0.6250591194320888	0.8445931378174434	0.45341088605352226	0.9055864929469705	0.46850599947899213	0.866025604557217	0.8119034060738378	0.8743511488935045	0	0	0.0	-2.5242678822924998e-05	-2.5242678822924998e-05
4793	0.022971775778741044	0.008500255830288938	-0.0011452757230723681	0.9792676469511525	-1	0	0	0.2	2	0.9230769230769231	12	0.5357142857142857	0.8461538461538461	13	11	1	0	0	0.14285714285714285	2	14	15	0.0	0	0.6250591194320888	0.8927711338904828	0.45341088605352226	0.9288405951097323	0.20882113618480597	0.8951499526585924	0.8760017744985615	0.9070059206877391	0	0	0.0	-0.00011452757230723681	-0.00011452757230723681
4053	0.020321711799942934	0.0051678209669595515	-0.005142563472576329	0.9825060081576963	-1	0	0	0.42857142857142855	3	0.625	5	0.4166666666666667	0.625	8	5	1	0	0	0.375	8	3	10	0.0	0	0.5689097255802592	0.8723410569341801	0.43522441034196396	0.8273996759885727	0.27651684257484843	0.8787873996507394	0.8550140054308007	0.8609705855060001	0	0	0.0	-0.0005142563472576328	-0.0005142563472576328
400	0.012228638432682144	0.003502530015838365	-0.0032988533196290255	0.9801049160583544	-1	0	0	0.3333333333333333	2	0.8333333333333334	5	0.5714285714285714	0.8333333333333334	7	5	0	0	0	0.2857142857142857	7	2	8	0.0	0	0.5780581557748956	0.8844855568862751	0.45341088605352226	0.9504227886182129	0.5282573403896378	0.9261897661283757	0.8278096547142162	0.9245745780885738	0	0	0.0	-0.00032988533196290256	-0.00032988533196290256
3167	0.020494175926815374	0.006429225101316449	0.005975383260604724	0.9736176158554051	-1	0	0	0.3	3	0.7692307692307693	10	0.38461538461538464	0.7692307692307693	13	10	1	0	0	0.23076923076923078	3	13	15	0.0	0	0.6250591194320888	0.8596248903964151	0.45341088605352226	0.9271707265105974	0.46850599947899213	0.866025604557217	0.8278096547142162	0.8883656351542865	0	0	0.0	0.005975383260604724	0.005975383260604724
5050	0.02140028241390907	0.007734699306247236	0.00626055680111234	0.9730679759469953	-1	0	0	0.3	3	0.7692307692307693	10	0.38461538461538464	0.7692307692307693	13	10	1	0	0	0.23076923076923078	3	13	15	0.0	0	0.6250591194320888	0.8445931378174434	0.45341088605352226	0.9271707265105974	0.46850599947899213	0.866025604557217	0.8278096547142162	0.8843581940769831	0	0	0.0	0.00626055680111234	0.00626055680111234
4405	0.021940250653586235	0.008991420340150302	0.004482431806419532	0.9768492201852539	-1	0	0	0.3	3	0.7692307692307693	10	0.38461538461538464	0.7692307692307693	13	10	1	0	0	0.23076923076923078	3	13	15	0.0	0	0.6250591194320888	0.8821591786173809	0.45341088605352226	0.9349923620160824	0.2537706444157353	0.8748910361735729	0.8278096547142162	0.9009651896881031	0	0	0.0	0.004482431806419532	0.004482431806419532
2609	0.02093773903233045	0.009242007368677878	0.0047640484150806225	0.9727534672293847	-1	0	0	0.3	3	0.7692307692307693	10	0.38461538461538464	0.7692307692307693	13	10	1	0	0	0.23076923076923078	3	13	15	0.0	0	0.6250591194320888	0.8576303827277297	0.45341088605352226	0.9291150234608144	0.46850599947899213	0.866025604557217	0.8278096547142162	0.8887855309805478	0	0	0.0	0.0047640484150806225	0.0047640484150806225
2460	0.0208976990082461	0.009626133714515126	0.004451329039860797	0.9733561083990105	-1	0	0	0.3	3	0.7692307692307693	10	0.38461538461538464	0.7692307692307693	13	10	1	0	0	0.23076923076923078	3	13	15	0.0	0	0.6250591194320888	0.8576303827277297	0.45341088605352226	0.9291150234608144	0.46850599947899213	0.866025604557217	0.8278096547142162	0.8887855309805478	0	0	0.0	0.004451329039860797	0.004451329039860797
3675	0.021382949276334273	0.008500970511260262	0.006000426965775426	0.9737031201131499	-1	0	0	0.3	3	0.7692307692307693	10	0.38461538461538464	0.7692307692307693	13	10	1	0	0	0.23076923076923078	3	13	15	0.0	0	0.6250591194320888	0.8445931378174434	0.45341088605352226	0.9271707265105974	0.46850599947899213	0.866025604557217	0.8278096547142162	0.8843581940769831	0	0	0.0	0.006000426965775426	0.006000426965775426
3519	0.02044055490121113	0.007323644815300412	0.005594874883071839	0.9732205945530805	-1	0	0	0.3	3	0.7692307692307693	10	0.38461538461538464	0.7692307692307693	13	10	1	0	0	0.23076923076923078	3	13	15	0.0	0	0.6250591194320888	0.8596248903964151	0.45341088605352226	0.9271707265105974	0.46850599947899213	0.8826405835252512	0.8278096547142162	0.8932736470115118	0	0	0.0	0.005594874883071839	0.005594874883071839
1129	0.026403728227746854	0.0019477991266439844	-4.030495472111354e-05	0.9771273250791652	-1	0	0	0.3	3	0.7692307692307693	10	0.38461538461538464	0.7692307692307693	13	10	1	0	0	0.23076923076923078	3	13	15	0.0	0	0.5870543047642794	0.8937433093743513	0.45341088605352226	0.9166715635399508	0.23935570396905184	0.9386445512892618	0.8760017744985615	0.9182215068986936	0	0	0.0	-4.030495472111354e-06	-4.030495472111354e-06
4481	0.02115230226747362	0.008451281504211055	0.0054782143665435675	0.9735446348953826	-1	0	0	0.3	3	0.7692307692307693	10	0.38461538461538464	0.7692307692307693	13	10	1	0	0	0.23076923076923078	3	13	15	0.0	0	0.6250591194320888	0.8445931378174434	0.45341088605352226	0.9271707265105974	0.46850599947899213	0.866025604557217	0.8278096547142162	0.8843581940769831	0	0	0.0	0.0054782143665435675	0.0054782143665435675
3840	0.02109886815517947	0.008267599702070976	0.0057158046912644455	0.9732618864771008	-1	0	0	0.3	3	0.7692307692307693	10	0.38461538461538464	0.7692307692307693	13	10	1	0	0	0.23076923076923078	3	13	15	0.0	0	0.6250591194320888	0.8445931378174434	0.45341088605352226	0.9271707265105974	0.46850599947899213	0.866025604557217	0.8278096547142162	0.8843581940769831	0	0	0.0	0.0057158046912644455	0.0057158046912644455
3089	0.021683915811772484	0.007514579340430589	0.006072258519216683	0.9734147261040815	-1	0	0	0.3	3	0.7692307692307693	10	0.38461538461538464	0.7692307692307693	13	10	1	0	0	0.23076923076923078	3	13	15	0.0	0	0.6250591194320888	0.8445931378174434	0.45341088605352226	0.9271707265105974	0.46850599947899213	0.866025604557217	0.8278096547142162	0.8843581940769831	0	0	0.0	0.006072258519216683	0.006072258519216683
2811	0.017389070284543576	0.0031545059733374924	-0.0030239617366641207	0.9783638641924679	-1	0	0	0.3	3	0.7692307692307693	10	0.38461538461538464	0.7692307692307693	13	10	1	0	0	0.23076923076923078	3	13	15	0.0	0	0.5870543047642794	0.8624608790790358	0.48717242711568076	0.9331734370168001	0.46850599947899213	0.866025604557217	0.8278096547142162	0.8921486809287362	0	0	0.0	-0.00030239617366641206	-0.00030239617366641206
2174	0.021129040108498535	0.007866833734684059	0.005823059980230873	0.9723842837392744	-1	0	0	0.3	3	0.7692307692307693	10	0.38461538461538464	0.7692307692307693	13	10	1	0	0	0.23076923076923078	3	13	15	0.0	0	0.6250591194320888	0.8576303827277297	0.45341088605352226	0.9291150234608144	0.46850599947899213	0.866025604557217	0.8278096547142162	0.8887855309805478	0	0	0.0	0.005823059980230873	0.005823059980230873
3153	0.020686955468541417	0.01095012429564471	0.0020414856010389604	0.9766350831821774	-1	0	0	0.3	3	0.7692307692307693	10	0.38461538461538464	0.7692307692307693	13	10	1	0	0	0.23076923076923078	3	13	15	0.0	0	0.5870543047642794	0.8821979396315149	0.45341088605352226	0.9398110273329633	0.2537706444157353	0.9045818158232087	0.8278096547142162	0.9118901053598073	0	0	0.0	0.0020414856010389604	0.0020414856010389604
2116	0.02190618744985883	0.010592525123394984	0.003150242516540208	0.9734788071392821	-1	0	0	0.3	3	0.7692307692307693	10	0.38461538461538464	0.7692307692307693	13	10	1	0	0	0.23076923076923078	3	13	15	0.0	0	0.6250591194320888	0.8423792634147036	0.45341088605352226	0.9291150234608144	0.46850599947899213	0.866025604557217	0.8278096547142162	0.8847797062017013	0	0	0.0	0.003150242516540208	0.003150242516540208
5026	0.013884643650633736	0.005675160101479487	-0.005294884357224509	0.9824356718516923	-1	0	0	0.4	4	0.6923076923076923	9	0.3125	0.6923076923076923	13	9	1	1	0	0.3333333333333333	4	12	15	0.5	0.15384615384615385	0.5870543047642794	0.873413753973883	0.45341088605352226	0.9327975262052481	0.46850599947899213	0.8732411863031617	0.8278096547142162	0.8969663840164652	1.0	0.23076923076923078	0.0	-0.0005294884357224509	-0.0005294884357224509
4468	0.017970427095497905	0.005177867938813257	0.004619117344288889	0.9769641873143039	-1	0	0	0.3	3	0.7692307692307693	10	0.38461538461538464	0.7692307692307693	13	10	1	0	0	0.23076923076923078	3	13	15	0.0	0	0.6250591194320888	0.8422677209977562	0.45341088605352226	0.9382240066564438	0.46850599947899213	0.8956753360815559	0.8278096547142162	0.8986136104794855	0	0	0.0	0.004619117344288889	0.004619117344288889
2326	0.02039088051964235	0.009023042778766602	0.004171772364900818	0.9726130822195124	-1	0	0	0.3	3	0.7692307692307693	10	0.38461538461538464	0.7692307692307693	13	10	1	0	0	0.23076923076923078	3	13	15	0.0	0	0.6250591194320888	0.8576303827277297	0.45341088605352226	0.9291150234608144	0.46850599947899213	0.866025604557217	0.8278096547142162	0.8887855309805478	0	0	0.0	0.004171772364900818	0.004171772364900818
4742	0.021819735479836865	0.008183419762667959	0.006178030177934243	0.973346670690423	-1	0	0	0.3	3	0.7692307692307693	10	0.38461538461538464	0.7692307692307693	13	10	1	0	0	0.23076923076923078	3	13	15	0.0	0	0.6250591194320888	0.8445931378174434	0.45341088605352226	0.9271707265105974	0.46850599947899213	0.866025604557217	0.8278096547142162	0.8843581940769831	0	0	0.0	0.006178030177934243	0.006178030177934243
4463	0.02326415527146211	0.013266992792719772	-0.010848546647447565	0.9790859015589854	-1	0	0	0.3	3	0.7692307692307693	10	0.38461538461538464	0.7692307692307693	13	10	1	0	0	0.23076923076923078	3	13	15	0.0	0	0.6250591194320888	0.8533829892895918	0.45341088605352226	0.9209310431660177	0.46850599947899213	0.8826405835252512	0.8278096547142162	0.888750598988159	0	0	0.0	-0.0010848546647447565	-0.0010848546647447565
43	0.022470518865673125	0.005869328081168901	-0.005783077455479797	0.936539516377095	-1	0	0	0.1	1	1.0	13	0.25	0.7692307692307693	11	10	3	5	0	0.6	6	10	15	0.5555555555555556	0	0.5450103170727937	0.8959309455062139	0.4955166050978209	0.9045057208511567	0.7717244634815497	0.953616077512804	0.8425194152462439	0.9223571518298019	0.09090909090909091	0.18181818181818182	0.0	-0.0005783077455479797	-0.0005783077455479797
3414	0.020761007949724058	0.007500038750784569	0.0051029555518996685	0.9736309922699923	-1	0	0	0.3	3	0.7692307692307693	10	0.38461538461538464	0.7692307692307693	13	10	1	0	0	0.23076923076923078	3	13	15	0.0	0	0.6250591194320888	0.8596248903964151	0.45341088605352226	0.9271707265105974	0.46850599947899213	0.866025604557217	0.8278096547142162	0.8883656351542865	0	0	0.0	0.0051029555518996685	0.0051029555518996685
4172	0.024522451095052994	0.005397645357962049	0.0035521574379076886	0.9522806357343075	-1	0	0	0.3	3	0.7692307692307693	10	0.38461538461538464	0.7692307692307693	13	10	1	0	0	0.23076923076923078	3	13	15	0.0	0	0.6250591194320888	0.8423997621208237	0.45341088605352226	0.929663814642309	0.46850599947899213	0.8606712627840508	0.8278096547142162	0.8835207911161824	0	0	0.0	0.0035521574379076886	0.0035521574379076886
2318	0.02086700638169505	0.009446543482304285	0.004442100735276476	0.9731529964908174	-1	0	0	0.3	3	0.7692307692307693	10	0.38461538461538464	0.7692307692307693	13	10	1	0	0	0.23076923076923078	3	13	15	0.0	0	0.6250591194320888	0.8576303827277297	0.45341088605352226	0.9291150234608144	0.46850599947899213	0.866025604557217	0.8278096547142162	0.8887855309805478	0	0	0.0	0.004442100735276476	0.004442100735276476
3054	0.01994239992272104	0.008885678479547748	0.004929527568999317	0.9759294206992657	-1	0	0	0.3	3	0.7692307692307693	10	0.38461538461538464	0.7692307692307693	13	10	1	0	0	0.23076923076923078	3	13	15	0.0	0	0.6641619950195411	0.8650094147477333	0.45341088605352226	0.9113444227867911	0.2537706444157353	0.8974315951673946	0.8536889790561747	0.8927267688729353	0	0	0.0	0.004929527568999317	0.004929527568999317
3269	0.01946716422286366	0.005634244252906091	0.0056262962712095915	0.97848777406164	-1	0	0	0.2	2	0.9230769230769231	12	0.38461538461538464	0.8461538461538461	13	11	1	0	0	0.23076923076923078	13	3	15	0.0	0	0.6250591194320888	0.8576303827277297	0.45341088605352226	0.9291150234608144	0.46850599947899213	0.866025604557217	0.8278096547142162	0.8887855309805478	0	0	0.0	0.0056262962712095915	0.0056262962712095915
3160	0.02136975114928264	0.007843024303664963	0.005986002207402139	0.9731555849867032	-1	0	0	0.3	3	0.7692307692307693	10	0.38461538461538464	0.7692307692307693	13	10	1	0	0	0.23076923076923078	3	13	15	0.0	0	0.6250591194320888	0.8596248903964151	0.45341088605352226	0.9271707265105974	0.46850599947899213	0.866025604557217	0.8278096547142162	0.8883656351542865	0	0	0.0	0.005986002207402139	0.005986002207402139
429	0.0017838812990955194	0.0017310003298326199	-0.0017302604744832222	0.9849957879602499	-1	0	0	1.0	1	0	0	1.0	0	1	0	0	1	0	0.5	2	1	2	0.3333333333333333	0	0	0	0	0	0	0	0	0	0	0	0	-0.00017302604744832221	-0.00017302604744832221
3498	0.01756222979800939	0.004796487482197045	0.0044480166378628	0.9769896970867117	-1	0	0	0.3	3	0.7692307692307693	10	0.38461538461538464	0.7692307692307693	13	10	1	0	0	0.23076923076923078	3	13	15	0.0	0	0.6250591194320888	0.8571406633467037	0.45341088605352226	0.9382240066564438	0.46850599947899213	0.8956753360815559	0.8278096547142162	0.9020985033924855	0	0	0.0	0.0044480166378628	0.0044480166378628
4079	0.014044351325964897	0.003931848460719865	-0.0035795239663911032	0.9821516950215742	-1	0	0	0.4	4	0.6923076923076923	9	0.3125	0.6923076923076923	13	9	1	1	0	0.3333333333333333	4	12	15	0.5	0.15384615384615385	0.5780581557748956	0.8716996231498803	0.45341088605352226	0.9428562467809419	0.46850599947899213	0.8982601427419529	0.8278096547142162	0.9088067564907243	1.0	0.3076923076923077	0.0	-0.0003579523966391103	-0.0003579523966391103
1013	0.016292784835625983	0.0022876152811317618	0.0002676385539743769	0.9710805496514673	-1	0	0	0.2	2	0.9230769230769231	12	0.38461538461538464	0.9230769230769231	14	12	0	0	0	0.23076923076923078	13	3	15	0.0	0	0.6752201578573265	0.8116078414732173	0.6681073606093538	0.8907705086719222	0.3961723224262572	0.8559220452664448	0.8242912266169266	0.8557360482780679	0	0	0.0	0.0002676385539743769	0.0002676385539743769
4301	0.020143173458793216	0.00740928139212131	-0.0039719905326182775	0.9775757961949314	-1	0	0	0.2	2	0.9166666666666666	11	0.3888888888888889	0.9166666666666666	13	11	0	0	0	0.25	12	3	14	0.0	0	0.6250591194320888	0.8148040662927605	0.7695662996642237	0.9132333212919967	0.5733628444748312	0.8490538976779048	0.8119034060738378	0.8646156490220943	0	0	0.0	-0.00039719905326182777	-0.00039719905326182777
4626	0.020493180065877227	0.004841646936477529	-0.0030672787704158115	0.9797647793685835	-1	0	0	0.3	3	0.7692307692307693	10	0.38461538461538464	0.7692307692307693	13	10	1	0	0	0.23076923076923078	3	13	15	0.0	0	0.6250591194320888	0.8672948019620651	0.45341088605352226	0.9271707265105974	0.46850599947899213	0.866025604557217	0.8278096547142162	0.8904986569750625	0	0	0.0	-0.00030672787704158114	-0.00030672787704158114
154	0.013334757766182023	0.005996458550214692	-0.005984984251191485	0.982619499429681	-1	0	0	0.3333333333333333	2	0.8333333333333334	5	0.5714285714285714	0.8333333333333334	7	5	0	0	0	0.2857142857142857	7	2	8	0.0	0	0.6634289932490345	0.834756933990102	0.45341088605352226	0.8932970455680618	0.5985430634411262	0.9434146082990017	0.883866706055389	0.8989957878276069	0	0	0.0	-0.0005984984251191485	-0.0005984984251191485
595	0.0020450554241013856	0.001980093417729871	-0.0019800919759335525	0.9849618631475452	-1	0	0	1.0	2	0.0	0	0.75	0	2	0	0	0	0	1.0	2	2	3	0.0	0	0	0	0	0	0	0	0	0	0	0	0	-0.00019800919759335525	-0.00019800919759335525
740	0.0017619348186504913	0.0016972878639432843	-0.0016972293543763622	0.9845351900758611	-1	0	0	1.0	1	0	0	1.0	0	1	0	0	0	0	0.5	1	2	2	0.0	0	0	0	0	0	0	0	0	0	0	0	0	-0.00016972293543763623	-0.00016972293543763623
877	0.022714695810994025	0.0010973790532998074	-0.0009740656020658429	0.9789616675364058	-1	0	0	0.3	3	0.7692307692307693	10	0.38461538461538464	0.7692307692307693	13	10	1	0	0	0.23076923076923078	3	13	15	0.0	0	0.6638545086831282	0.8063859955696748	0.47539539281529547	0.9154540174741885	0.5060650185349697	0.8598768969652516	0.8278096547142162	0.8669622866993019	0	0	0.0	-9.74065602065843e-05	-9.74065602065843e-05
4784	0.024785324573040647	0.005021023248809549	0.004038358567012136	0.9508493681159175	-1	0	0	0.3	3	0.7692307692307693	10	0.38461538461538464	0.7692307692307693	13	10	1	0	0	0.23076923076923078	3	13	15	0.0	0	0.6250591194320888	0.8423997621208237	0.45341088605352226	0.929663814642309	0.46850599947899213	0.8606712627840508	0.8278096547142162	0.8835207911161824	0	0	0.0	0.004038358567012136	0.004038358567012136
4196	0.020836107935257392	0.008298566457203664	0.00561506726584965	0.9736395061681146	-1	0	0	0.3	3	0.7692307692307693	10	0.38461538461538464	0.7692307692307693	13	10	1	0	0	0.23076923076923078	3	13	15	0.0	0	0.6250591194320888	0.8445931378174434	0.45341088605352226	0.9271707265105974	0.46850599947899213	0.866025604557217	0.8278096547142162	0.8843581940769831	0	0	0.0	0.00561506726584965	0.00561506726584965
4136	0.021317148196053428	0.007726498293184164	0.005930482923060229	0.9736494741211549	-1	0	0	0.3	3	0.7692307692307693	10	0.38461538461538464	0.7692307692307693	13	10	1	0	0	0.23076923076923078	3	13	15	0.0	0	0.6250591194320888	0.8445931378174434	0.45341088605352226	0.9271707265105974	0.46850599947899213	0.866025604557217	0.8278096547142162	0.8843581940769831	0	0	0.0	0.005930482923060229	0.005930482923060229
4085	0.02208436936485099	0.008401166557639254	0.005818079297632867	0.973190643041217	-1	0	0	0.3	3	0.7692307692307693	10	0.38461538461538464	0.7692307692307693	13	10	1	0	0	0.23076923076923078	3	13	15	0.0	0	0.6250591194320888	0.8445931378174434	0.45341088605352226	0.9271707265105974	0.46850599947899213	0.866025604557217	0.8278096547142162	0.8843581940769831	0	0	0.0	0.005818079297632867	0.005818079297632867
450	0.005654950192212525	0.0019110610176121402	-0.0019010922812256845	0.9779113862490694	-1	0	0	0.3333333333333333	1	1.0	2	1.0	1.0	3	2	0	1	0	0.25	4	1	4	0.3333333333333333	0	0.593581835071953	0.8602476828995029	0.609368222311225	0.9598382343807823	0.5464151541914861	0.8536132416958477	0.9081763259661456	0.9047776623194831	1.0	0	0.0	-0.00019010922812256846	-0.00019010922812256846
1240	0.028822207553285732	0.0036108012796190886	-0.0012836949519993725	0.9798898291232034	-1	0	0	0.2	2	0.9230769230769231	12	0.5357142857142857	0.8461538461538461	13	11	1	0	0	0.14285714285714285	2	14	15	0.0	0	0.5889730385213431	0.8770112815862718	0.45341088605352226	0.9215498782263418	0.3238386453735223	0.9348371544024353	0.87568847687305	0.9140276165109377	0	0	0.0	-0.00012836949519993724	-0.00012836949519993724
498	0.001812762195692087	0.0017618768124210936	-0.001761163695519466	0.9848961421278993	-1	0	0	1.0	1	0	0	1.0	0	1	0	0	1	0	0.5	2	1	2	0.3333333333333333	0	0	0	0	0	0	0	0	0	0	0	0	-0.0001761163695519466	-0.0001761163695519466
1107	0.025637586936574544	0.0038945735567293325	-0.0036465817436227917	0.9779673280764463	-1	0	0	0.3	3	0.7692307692307693	10	0.38461538461538464	0.7692307692307693	13	10	1	0	0	0.23076923076923078	3	13	15	0.0	0	0.5870543047642794	0.8918375089175694	0.47539539281529547	0.9318879860028693	0.46850599947899213	0.936556751848323	0.87568847687305	0.9221978617075623	0	0	0.0	-0.0003646581743622792	-0.0003646581743622792
3778	0.02088700946237602	0.007466626769739383	0.005421588747350229	0.9732135590646965	-1	0	0	0.3	3	0.7692307692307693	10	0.38461538461538464	0.7692307692307693	13	10	1	0	0	0.23076923076923078	3	13	15	0.0	0	0.6250591194320888	0.8596248903964151	0.45341088605352226	0.9271707265105974	0.46850599947899213	0.866025604557217	0.8278096547142162	0.8883656351542865	0	0	0.0	0.005421588747350229	0.005421588747350229
4394	0.013369890504438386	0.0037001775453602732	-0.003056791560224038	0.9815193982368462	-1	0	0	0.4	4	0.6923076923076923	9	0.3125	0.6923076923076923	13	9	1	1	0	0.3333333333333333	4	12	15	0.5	0.15384615384615385	0.5780581557748956	0.8716996231498803	0.45341088605352226	0.9435744606326719	0.46850599947899213	0.8982601427419529	0.8278096547142162	0.9091765308690452	1.0	0.3076923076923077	0.0	-0.00030567915602240376	-0.00030567915602240376
4069	0.02132692894359097	0.008723445854432481	0.005437174840153875	0.9735061971858718	-1	0	0	0.3	3	0.7692307692307693	10	0.38461538461538464	0.7692307692307693	13	10	1	0	0	0.23076923076923078	3	13	15	0.0	0	0.6250591194320888	0.8445931378174434	0.45341088605352226	0.9271707265105974	0.46850599947899213	0.866025604557217	0.8278096547142162	0.8843581940769831	0	0	0.0	0.005437174840153875	0.005437174840153875
1478	0.020980618467785553	0.007637307428968653	0.003042780942046688	0.9778845612576406	-1	0	0	0.3	3	0.7692307692307693	10	0.38461538461538464	0.7692307692307693	13	10	1	0	0	0.23076923076923078	3	13	15	0.0	0	0.6250591194320888	0.8961055225728379	0.45341088605352226	0.9240529955795261	0.2537706444157353	0.870728904986089	0.8350026267319232	0.8990710277160004	0	0	0.0	0.003042780942046688	0.003042780942046688
2989	0.020807858099738744	0.006905339652207446	0.00601734221318731	0.9732736206178616	-1	0	0	0.3	3	0.7692307692307693	10	0.38461538461538464	0.7692307692307693	13	10	1	0	0	0.23076923076923078	3	13	15	0.0	0	0.6250591194320888	0.8596248903964151	0.45341088605352226	0.9271707265105974	0.46850599947899213	0.866025604557217	0.8278096547142162	0.8883656351542865	0	0	0.0	0.00601734221318731	0.00601734221318731
952	0.0017258533484565	0.0017034450600019303	-0.0017033441092344245	0.9846239795307425	-1	0	0	1.0	1	0	0	1.0	0	1	0	0	0	0	0.5	1	2	2	0.0	0	0	0	0	0	0	0	0	0	0	0	0	-0.00017033441092344245	-0.00017033441092344245
594	0.027040091021197477	0.001980770908771386	-0.0019160447356453044	0.9802569137515221	-1	0	0	0.3	3	0.7692307692307693	10	0.38461538461538464	0.7692307692307693	13	10	1	0	0	0.23076923076923078	3	13	15	0.0	0	0.6274537761823623	0.8953087457791918	0.48717242711568076	0.9161144309573745	0.23935570396905184	0.9347987733642362	0.87568847687305	0.91681951846789	0	0	0.0	-0.00019160447356453045	-0.00019160447356453045
1045	0.027697896408996444	0.0016196354041451396	-0.0015929897685301967	0.9802849352533658	-1	0	0	0.3	3	0.7692307692307693	10	0.38461538461538464	0.7692307692307693	13	10	1	0	0	0.23076923076923078	3	13	15	0.0	0	0.6274537761823623	0.8953087457791918	0.48717242711568076	0.9163346752838762	0.23935570396905184	0.9347987733642362	0.8760017744985615	0.9168924301583601	0	0	0.0	-0.00015929897685301966	-0.00015929897685301966
3192	0.019378665483199883	0.009358971287167691	-0.009166064044808875	0.9793927037423297	-1	0	0	0.3	3	0.7692307692307693	10	0.38461538461538464	0.7692307692307693	13	10	1	0	0	0.23076923076923078	3	13	15	0.0	0	0.6250591194320888	0.8596248903964151	0.45341088605352226	0.930574899185387	0.46850599947899213	0.866025604557217	0.8557707018137767	0.8900578941068736	0	0	0.0	-0.0009166064044808875	-0.0009166064044808875
2366	0.020882197284432597	0.00836846536012785	0.005219628680631747	0.9727968183712861	-1	0	0	0.3	3	0.7692307692307693	10	0.38461538461538464	0.7692307692307693	13	10	1	0	0	0.23076923076923078	3	13	15	0.0	0	0.6250591194320888	0.8576303827277297	0.45341088605352226	0.9291150234608144	0.46850599947899213	0.866025604557217	0.8278096547142162	0.8887855309805478	0	0	0.0	0.005219628680631747	0.005219628680631747
2173	0.02103343029726007	0.008837170927779735	0.004848172201563043	0.9727871799501447	-1	0	0	0.3	3	0.7692307692307693	10	0.38461538461538464	0.7692307692307693	13	10	1	0	0	0.23076923076923078	3	13	15	0.0	0	0.6250591194320888	0.8576303827277297	0.45341088605352226	0.9291150234608144	0.46850599947899213	0.866025604557217	0.8278096547142162	0.8887855309805478	0	0	0.0	0.004848172201563043	0.004848172201563043
1698	0.018170061405231953	0.007068432578009724	0.0047369353285750026	0.9761951987101316	-1	0	0	0.3	3	0.7692307692307693	10	0.38461538461538464	0.7692307692307693	13	10	1	0	0	0.23076923076923078	3	13	15	0.0	0	0.6250591194320888	0.8920395145254751	0.45341088605352226	0.9371499702865838	0.2537706444157353	0.881983496321411	0.8350026267319232	0.9067905153690321	0	0	0.0	0.0047369353285750026	0.0047369353285750026
3914	0.02300682722295551	0.008338883947106288	-0.008312318515964222	0.6130865392632299	-1	0	0	0.2	2	0.9230769230769231	12	0.5357142857142857	0.8461538461538461	13	11	1	1	0	0.14285714285714285	2	14	15	0.25	0	0.5870543047642794	0.9031937043429477	0.7695662996642237	0.9424900678341309	0.46850599947899213	0.9297490336599333	0.8106413846108057	0.926732270560676	1.0	0.38461538461538464	0.0	-0.0008312318515964222	-0.0008312318515964222
550	0.0017848537053610843	0.001726099244225085	-0.001726001998490397	0.9845779724211313	-1	0	0	1.0	1	0	0	1.0	0	1	0	0	0	0	0.5	1	2	2	0.0	0	0	0	0	0	0	0	0	0	0	0	0	-0.00017260019984903968	-0.00017260019984903968
1447	0.020531240976738436	0.010873485492282692	0.0027923565491638235	0.9764542515689195	-1	0	0	0.3	3	0.7692307692307693	10	0.38461538461538464	0.7692307692307693	13	10	1	0	0	0.23076923076923078	3	13	15	0.0	0	0.5870543047642794	0.8967868180891887	0.45341088605352226	0.9384217966120176	0.2537706444157353	0.9045818158232087	0.8278096547142162	0.9151631415488981	0	0	0.0	0.0027923565491638235	0.0027923565491638235
460	0.0017945779825712892	0.0017562660711677711	-0.0017561425500425586	0.9855128691148779	-1	0	0	1.0	1	0	0	1.0	0	1	0	0	0	0	0.5	1	2	2	0.0	0	0	0	0	0	0	0	0	0	0	0	0	-0.00017561425500425587	-0.00017561425500425587
651	0.0017733375851072028	0.0017254254406904048	-0.0017232925914350645	0.9833234864728534	-1	0	0	1.0	1	0	0	1.0	0	1	0	0	0	0	0.5	2	1	2	0.0	0	0	0	0	0	0	0	0	0	0	0	0	-0.00017232925914350644	-0.00017232925914350644
2438	0.027193887606071318	0.0075437262663682605	-0.006171459706004606	0.9807560117227898	-1	0	0	0.3	3	0.75	9	0.3888888888888889	0.75	12	9	1	0	0	0.25	3	12	14	0.0	0	0.6060567120981841	0.8651029239310094	0.45341088605352226	0.931185423945299	0.42455499606867486	0.8810589455652232	0.831436727506663	0.8961622517852208	0	0	0.0	-0.0006171459706004606	-0.0006171459706004606
125	0.00916057886467023	0.004133254366016044	-0.003956497483862868	0.9530200793667036	-1	0	0	0.375	3	0.8	8	0.4	0.8	9	8	2	4	0	0.3	10	3	12	0.5714285714285714	1.0	0.45498887794714626	0.8086784736269373	0.27400719815241004	0.9318191328062342	0.5505982827108971	0.7985575831449421	0.7589566310145219	0.8595118442553288	0.1111111111111111	0.2222222222222222	0.0	-0.0003956497483862868	-0.0003956497483862868
209	0.001918086432399917	0.0018691438428549624	-0.0018691438428489185	0.9865663635311521	-1	0	0	1.0	1	0	0	1.0	0	1	0	0	3	0	0.5	1	2	2	1.0	0	0	0	0	0	0	0	0	0	0	0	0	-0.00018691438428489185	-0.00018691438428489185
657	0.014215301069132075	0.0029286630044911403	-0.0028636769582643887	0.9843905354332834	-1	0	0	0.3333333333333333	2	0.8571428571428571	6	0.5625	0.7142857142857143	7	5	1	0	0	0.25	2	8	9	0.0	0	0.6215257747421877	0.8761994771182089	0.652414684589003	0.8201365164495998	0.547767082184369	0.9268303354441393	0.7239110392218161	0.8812577346816918	0	0	0.0	-0.0002863676958264389	-0.0002863676958264389
4486	0.02108299164374675	0.008452253956730061	0.005449086485621326	0.9737360074381326	-1	0	0	0.3	3	0.7692307692307693	10	0.38461538461538464	0.7692307692307693	13	10	1	0	0	0.23076923076923078	3	13	15	0.0	0	0.6250591194320888	0.8445931378174434	0.45341088605352226	0.9271707265105974	0.46850599947899213	0.866025604557217	0.8278096547142162	0.8843581940769831	0	0	0.0	0.005449086485621326	0.005449086485621326
841	0.02624904665127176	0.0025566290880039235	-0.0017312488154419172	0.9799376349339671	-1	0	0	0.3	3	0.7692307692307693	10	0.38461538461538464	0.7692307692307693	13	10	1	0	0	0.23076923076923078	3	13	15	0.0	0	0.6641619950195411	0.8990688983498875	0.48717242711568076	0.9163346752838762	0.23935570396905184	0.9347987733642362	0.8760017744985615	0.9179221103570618	0	0	0.0	-0.00017312488154419173	-0.00017312488154419173
3349	0.02090127305985311	0.007030657145077167	0.006019806338047814	0.9731790671055996	-1	0	0	0.3	3	0.7692307692307693	10	0.38461538461538464	0.7692307692307693	13	10	1	0	0	0.23076923076923078	3	13	15	0.0	0	0.6250591194320888	0.8596248903964151	0.45341088605352226	0.9271707265105974	0.46850599947899213	0.866025604557217	0.8278096547142162	0.8883656351542865	0	0	0.0	0.006019806338047814	0.006019806338047814
2944	0.020512176000407716	0.008791699298990999	0.004225019360345939	0.973178257391529	-1	0	0	0.3	3	0.7692307692307693	10	0.38461538461538464	0.7692307692307693	13	10	1	0	0	0.23076923076923078	3	13	15	0.0	0	0.6250591194320888	0.8576303827277297	0.45341088605352226	0.9291150234608144	0.46850599947899213	0.866025604557217	0.8278096547142162	0.8887855309805478	0	0	0.0	0.004225019360345939	0.004225019360345939
1582	0.021770740749736023	0.0073740137106275755	0.004713976741700644	0.9777383667217003	-1	0	0	0.3	3	0.7692307692307693	10	0.38461538461538464	0.7692307692307693	13	10	1	0	0	0.23076923076923078	3	13	15	0.0	0	0.6250591194320888	0.8932573016676328	0.45341088605352226	0.9227496516756504	0.46850599947899213	0.8897040993199241	0.8350026267319232	0.9029838648413974	0	0	0.0	0.004713976741700644	0.004713976741700644
2395	0.02129998767088208	0.002923044736845396	-0.002910390769587027	0.9475512129295968	-1	0	0	0.3	3	0.7692307692307693	10	0.38461538461538464	0.7692307692307693	13	10	1	0	0	0.23076923076923078	3	13	15	0.0	0	0.6250591194320888	0.8531121088182178	0.45341088605352226	0.925153206250722	0.46850599947899213	0.8953109564176103	0.8350026267319232	0.8947279111367878	0	0	0.0	-0.0002910390769587027	-0.0002910390769587027
923	0.02128141290491072	0.002848563847778685	-0.002847201046410593	0.9789437743190729	-1	0	0	0.2	2	0.9230769230769231	12	0.38461538461538464	0.9230769230769231	14	12	0	0	0	0.23076923076923078	13	3	15	0.0	0	0.6695373332702272	0.797961675374286	0.5717513767123247	0.9023157556648065	0.3961723224262572	0.8576574670193742	0.831436727506663	0.8578563646264792	0	0	0.0	-0.0002847201046410593	-0.0002847201046410593
2320	0.020562204653600365	0.00887694200830611	0.005277740197292595	0.9732176329063625	-1	0	0	0.3	3	0.7692307692307693	10	0.38461538461538464	0.7692307692307693	13	10	1	0	0	0.23076923076923078	3	13	15	0.0	0	0.6250591194320888	0.8576303827277297	0.45341088605352226	0.9291150234608144	0.46850599947899213	0.866025604557217	0.8278096547142162	0.8887855309805478	0	0	0.0	0.005277740197292595	0.005277740197292595
4350	0.021741593297546984	0.007945939354035274	0.005888657227102645	0.9734089848988856	-1	0	0	0.3	3	0.7692307692307693	10	0.38461538461538464	0.7692307692307693	13	10	1	0	0	0.23076923076923078	3	13	15	0.0	0	0.6250591194320888	0.8445931378174434	0.45341088605352226	0.9271707265105974	0.46850599947899213	0.866025604557217	0.8278096547142162	0.8843581940769831	0	0	0.0	0.005888657227102645	0.005888657227102645
4695	0.021233630724925213	0.008248804131404	0.005973738605325017	0.9731449586386071	-1	0	0	0.3	3	0.7692307692307693	10	0.38461538461538464	0.7692307692307693	13	10	1	0	0	0.23076923076923078	3	13	15	0.0	0	0.6250591194320888	0.8445931378174434	0.45341088605352226	0.9271707265105974	0.46850599947899213	0.866025604557217	0.8278096547142162	0.8843581940769831	0	0	0.0	0.005973738605325017	0.005973738605325017
4721	0.011568481384454765	0.0013670671714513126	-0.001151610341486452	0.9796171449974754	-1	0	0	0.4	4	0.6923076923076923	9	0.3125	0.6923076923076923	13	9	1	0	0	0.3333333333333333	4	12	15	0.0	0.15384615384615385	0.6250591194320888	0.8422677209977562	0.45341088605352226	0.9382240066564438	0.46850599947899213	0.8956753360815559	0.8278096547142162	0.8986136104794855	0	0	0.0	-0.00011516103414864519	-0.00011516103414864519
5006	0.021396091349570736	0.008070009858409185	0.005962731770482495	0.9736165871567726	-1	0	0	0.3	3	0.7692307692307693	10	0.38461538461538464	0.7692307692307693	13	10	1	0	0	0.23076923076923078	3	13	15	0.0	0	0.6250591194320888	0.8445931378174434	0.45341088605352226	0.9271707265105974	0.46850599947899213	0.866025604557217	0.8278096547142162	0.8843581940769831	0	0	0.0	0.005962731770482495	0.005962731770482495
2414	0.020960733332285254	0.009053819326555038	0.004851008379826179	0.9729905453669833	-1	0	0	0.3	3	0.7692307692307693	10	0.38461538461538464	0.7692307692307693	13	10	1	0	0	0.23076923076923078	3	13	15	0.0	0	0.6250591194320888	0.8576303827277297	0.45341088605352226	0.9291150234608144	0.46850599947899213	0.866025604557217	0.8278096547142162	0.8887855309805478	0	0	0.0	0.004851008379826179	0.004851008379826179
4575	0.021977890740843206	0.00969204683204621	0.005301107292765667	0.97392984968867	-1	0	0	0.3	3	0.7692307692307693	10	0.38461538461538464	0.7692307692307693	13	10	1	0	0	0.23076923076923078	3	13	15	0.0	0	0.6250591194320888	0.8445931378174434	0.45341088605352226	0.9271707265105974	0.46850599947899213	0.866025604557217	0.8278096547142162	0.8843581940769831	0	0	0.0	0.005301107292765667	0.005301107292765667
391	0.006079342412637865	0.0029888410917198044	-0.0029201160296478536	0.9828169707918928	-1	0	0	0.3333333333333333	1	1.0	2	1.0	1.0	2	2	1	0	0	0.25	4	1	4	0.0	0	0.4662988164042444	0.8252412884977435	0.5408271032150347	0.7473483005720477	0.2123889352893174	0.7547094385992611	0.851256443247833	0.7779154148460976	0	0	0.0	-0.00029201160296478537	-0.00029201160296478537
4378	0.021141230177437204	0.008650087105979372	0.005376249129753776	0.9738658267622977	-1	0	0	0.3	3	0.7692307692307693	10	0.38461538461538464	0.7692307692307693	13	10	1	0	0	0.23076923076923078	3	13	15	0.0	0	0.6250591194320888	0.8445931378174434	0.45341088605352226	0.9271707265105974	0.46850599947899213	0.866025604557217	0.8278096547142162	0.8843581940769831	0	0	0.0	0.005376249129753776	0.005376249129753776
1474	0.02750092389475284	0.0008458826372112846	-0.0008266263930157927	0.9798243386502986	-1	0	0	0.3	3	0.7692307692307693	10	0.38461538461538464	0.7692307692307693	13	10	1	0	0	0.23076923076923078	3	13	15	0.0	0	0.6274537761823623	0.8953087457791918	0.48717242711568076	0.9163346752838762	0.23935570396905184	0.9302254151573942	0.8760017744985615	0.9150271856586659	0	0	0.0	-8.266263930157926e-05	-8.266263930157926e-05
3546	0.021204559335872983	0.007190428664253254	0.006191761715129711	0.973397830325493	-1	0	0	0.3	3	0.7692307692307693	10	0.38461538461538464	0.7692307692307693	13	10	1	0	0	0.23076923076923078	3	13	15	0.0	0	0.6250591194320888	0.8596248903964151	0.45341088605352226	0.9271707265105974	0.46850599947899213	0.866025604557217	0.8278096547142162	0.8883656351542865	0	0	0.0	0.006191761715129711	0.006191761715129711
757	0.02761304754379254	0.0010104088135734464	-0.0005395035447422591	0.9803877682295523	-1	0	0	0.3	3	0.7692307692307693	10	0.38461538461538464	0.7692307692307693	13	10	1	0	0	0.23076923076923078	3	13	15	0.0	0	0.6274537761823623	0.8953087457791918	0.48717242711568076	0.9163346752838762	0.23935570396905184	0.9347987733642362	0.8760017744985615	0.9168924301583601	0	0	0.0	-5.395035447422591e-05	-5.395035447422591e-05
4081	0.02183828315335907	0.008308792832314518	0.006437243889044383	0.9741959544691488	-1	0	0	0.3	3	0.7692307692307693	10	0.38461538461538464	0.7692307692307693	13	10	1	0	0	0.23076923076923078	3	13	15	0.0	0	0.6250591194320888	0.8445931378174434	0.45341088605352226	0.9271707265105974	0.46850599947899213	0.866025604557217	0.8278096547142162	0.8843581940769831	0	0	0.0	0.006437243889044383	0.006437243889044383
4457	0.021435251874322138	0.008254652665670862	0.005915580509219661	0.9735582136700626	-1	0	0	0.3	3	0.7692307692307693	10	0.38461538461538464	0.7692307692307693	13	10	1	0	0	0.23076923076923078	3	13	15	0.0	0	0.6250591194320888	0.8445931378174434	0.45341088605352226	0.9271707265105974	0.46850599947899213	0.866025604557217	0.8278096547142162	0.8843581940769831	0	0	0.0	0.005915580509219661	0.005915580509219661
3725	0.02112001298613814	0.007980717604525742	0.006384683533889798	0.9739392375176668	-1	0	0	0.3	3	0.7692307692307693	10	0.38461538461538464	0.7692307692307693	13	10	1	0	0	0.23076923076923078	3	13	15	0.0	0	0.6250591194320888	0.8445931378174434	0.45341088605352226	0.9271707265105974	0.46850599947899213	0.866025604557217	0.8278096547142162	0.8843581940769831	0	0	0.0	0.006384683533889798	0.006384683533889798
2032	0.021147415293989186	0.009444478850829389	0.004215312558293556	0.9729281812339075	-1	0	0	0.3	3	0.7692307692307693	10	0.38461538461538464	0.7692307692307693	13	10	1	0	0	0.23076923076923078	3	13	15	0.0	0	0.6250591194320888	0.8576303827277297	0.45341088605352226	0.9291150234608144	0.46850599947899213	0.866025604557217	0.8278096547142162	0.8887855309805478	0	0	0.0	0.004215312558293556	0.004215312558293556
2136	0.01999830013658344	0.004641040786300165	-0.0026092601535474005	0.9791313606414576	-1	0	0	0.3	3	0.7692307692307693	10	0.38461538461538464	0.7692307692307693	13	10	1	0	0	0.23076923076923078	3	13	15	0.0	0	0.6250591194320888	0.8656363048988309	0.45341088605352226	0.9291150234608144	0.46850599947899213	0.866025604557217	0.8278096547142162	0.8909794333496195	0	0	0.0	-0.00026092601535474	-0.00026092601535474
1141	0.02856341329474138	0.004612382844593649	-0.004500031305748041	0.9789451960037301	-1	0	0	0.3	3	0.7692307692307693	10	0.38461538461538464	0.7692307692307693	13	10	1	0	0	0.23076923076923078	3	13	15	0.0	0	0.5870543047642794	0.8487948174749291	0.47539539281529547	0.8953270891595899	0.3238386453735223	0.9310828741786074	0.883866706055389	0.8964440679279114	0	0	0.0	-0.00045000313057480415	-0.00045000313057480415
3308	0.02155414994584807	0.008611413049119155	0.005526709519941154	0.9737676890095107	-1	0	0	0.3	3	0.7692307692307693	10	0.38461538461538464	0.7692307692307693	13	10	1	0	0	0.23076923076923078	3	13	15	0.0	0	0.6250591194320888	0.8445931378174434	0.45341088605352226	0.9271707265105974	0.46850599947899213	0.866025604557217	0.8278096547142162	0.8843581940769831	0	0	0.0	0.005526709519941154	0.005526709519941154
1168	0.015603493473226754	0.002865214243947719	0.0002795310107557877	0.9721349326867772	-1	0	0	0.2	2	0.9230769230769231	12	0.38461538461538464	0.9230769230769231	14	12	0	0	0	0.23076923076923078	13	3	15	0.0	0	0.6752201578573265	0.8116078414732173	0.6681073606093538	0.8907705086719222	0.3961723224262572	0.8559220452664448	0.8242912266169266	0.8557360482780679	0	0	0.0	0.0002795310107557877	0.0002795310107557877
2455	0.020385843017370155	0.008602858546314422	0.004473146574403767	0.972604011855782	-1	0	0	0.3	3	0.7692307692307693	10	0.38461538461538464	0.7692307692307693	13	10	1	0	0	0.23076923076923078	3	13	15	0.0	0	0.6250591194320888	0.8576303827277297	0.45341088605352226	0.9291150234608144	0.46850599947899213	0.866025604557217	0.8278096547142162	0.8887855309805478	0	0	0.0	0.004473146574403767	0.004473146574403767
3664	0.026365263044095175	0.004244695734261608	-0.004121644562505843	0.9798503647134847	-1	0	0	0.3333333333333333	3	0.7272727272727273	8	0.3939393939393939	0.7272727272727273	11	8	1	0	0	0.2727272727272727	3	11	13	0.0	0	0.6250591194320888	0.8742500461656596	0.45341088605352226	0.9256914805922732	0.2537706444157353	0.8812428903613737	0.8350026267319232	0.8961549193492908	0	0	0.0	-0.0004121644562505843	-0.0004121644562505843
2045	0.020663438803008635	0.006079426153370405	0.00487081334924257	0.9791038854946853	-1	0	0	0.3	3	0.7692307692307693	10	0.38461538461538464	0.7692307692307693	13	10	1	0	0	0.23076923076923078	3	13	15	0.0	0	0.5870543047642794	0.9122995330713428	0.45341088605352226	0.9272865809896002	0.2537706444157353	0.8987326490704647	0.8350026267319232	0.9134890034050974	0	0	0.0	0.00487081334924257	0.00487081334924257
899	0.001749562428077569	0.0016862371439261101	-0.0016862171296679249	0.9845904620543201	-1	0	0	1.0	1	0	0	1.0	0	1	0	0	0	0	0.5	1	2	2	0.0	0	0	0	0	0	0	0	0	0	0	0	0	-0.0001686217129667925	-0.0001686217129667925
2892	0.02033334208182216	0.008044290926538265	0.004940420692302565	0.9735941524015669	-1	0	0	0.3	3	0.7692307692307693	10	0.38461538461538464	0.7692307692307693	13	10	1	0	0	0.23076923076923078	3	13	15	0.0	0	0.6250591194320888	0.8596248903964151	0.45341088605352226	0.9271707265105974	0.46850599947899213	0.866025604557217	0.8278096547142162	0.8883656351542865	0	0	0.0	0.004940420692302565	0.004940420692302565
1265	0.016563250091784016	0.002469311932450945	-0.0004136561570372489	0.9708609579388651	-1	0	0	0.2	2	0.9230769230769231	12	0.38461538461538464	0.9230769230769231	14	12	0	0	0	0.23076923076923078	13	3	15	0.0	0	0.6752201578573265	0.8116078414732173	0.6681073606093538	0.8907705086719222	0.3961723224262572	0.8559220452664448	0.8242912266169266	0.8557360482780679	0	0	0.0	-4.136561570372489e-05	-4.136561570372489e-05
3222	0.02173675032509003	0.007827385663370533	0.006372898828143539	0.9739437658439546	-1	0	0	0.3	3	0.7692307692307693	10	0.38461538461538464	0.7692307692307693	13	10	1	0	0	0.23076923076923078	3	13	15	0.0	0	0.6250591194320888	0.8445931378174434	0.45341088605352226	0.9271707265105974	0.46850599947899213	0.866025604557217	0.8278096547142162	0.8843581940769831	0	0	0.0	0.006372898828143539	0.006372898828143539
1263	0.022147417503439973	0.009571350790660944	0.0004921039610133794	0.9779729193283131	-1	0	0	0.3	3	0.7692307692307693	10	0.38461538461538464	0.7692307692307693	13	10	1	0	0	0.23076923076923078	3	13	15	0.0	0	0.6250591194320888	0.862551059114735	0.45341088605352226	0.9257167363976102	0.3238386453735223	0.8659446445210702	0.8350026267319232	0.8884459124973173	0	0	0.0	0.0004921039610133794	0.0004921039610133794
1143	0.026572089076881033	0.0014286078497136184	-0.0012954705875038886	0.9800281965389859	-1	0	0	0.3	3	0.7692307692307693	10	0.38461538461538464	0.7692307692307693	13	10	1	0	0	0.23076923076923078	3	13	15	0.0	0	0.6274537761823623	0.8953087457791918	0.48717242711568076	0.9163346752838762	0.23935570396905184	0.9347987733642362	0.8760017744985615	0.9168924301583601	0	0	0.0	-0.00012954705875038887	-0.00012954705875038887
4977	0.02249578000552957	0.007633044934348449	0.0060918229100436795	0.9654475038113373	-1	0	0	0.3	3	0.7692307692307693	10	0.38461538461538464	0.7692307692307693	13	10	1	0	0	0.23076923076923078	3	13	15	0.0	0	0.6250591194320888	0.7626435492222744	0.47539539281529547	0.9119957879039731	0.5733628444748312	0.8678811764393556	0.8278096547142162	0.8576544645132497	0	0	0.0	0.0060918229100436795	0.0060918229100436795
4380	0.021292046222639246	0.007912809350058198	0.006009347980323811	0.9734943852517121	-1	0	0	0.3	3	0.7692307692307693	10	0.38461538461538464	0.7692307692307693	13	10	1	0	0	0.23076923076923078	3	13	15	0.0	0	0.6250591194320888	0.8445931378174434	0.45341088605352226	0.9271707265105974	0.46850599947899213	0.866025604557217	0.8278096547142162	0.8843581940769831	0	0	0.0	0.006009347980323811	0.006009347980323811
2620	0.020272279882486033	0.008674332510105898	0.004528627446646792	0.972723710510502	-1	0	0	0.3	3	0.7692307692307693	10	0.38461538461538464	0.7692307692307693	13	10	1	0	0	0.23076923076923078	3	13	15	0.0	0	0.6250591194320888	0.8576303827277297	0.45341088605352226	0.9291150234608144	0.46850599947899213	0.866025604557217	0.8278096547142162	0.8887855309805478	0	0	0.0	0.004528627446646792	0.004528627446646792
4517	0.025291295649699584	0.013567599087093415	-0.01114686706910059	0.9799227334797257	-1	0	0	0.3333333333333333	3	0.7272727272727273	8	0.3939393939393939	0.7272727272727273	11	8	1	0	0	0.2727272727272727	3	11	13	0.0	0	0.6641619950195411	0.869834008321595	0.45341088605352226	0.9183191380164821	0.2537706444157353	0.8601912231360207	0.8278096547142162	0.885478481862439	0	0	0.0	-0.0011146867069100589	-0.0011146867069100589
3048	0.019037491538930293	0.009404648235314582	-0.005416461142456502	0.9816315126554329	-1	0	0	0.4	4	0.6153846153846154	8	0.2777777777777778	0.6153846153846154	12	8	2	0	0	0.6666666666666666	6	9	15	0.0	0.18181818181818182	0.6250591194320888	0.865861055122097	0.45341088605352226	0.9278097848831948	0.3611383219473637	0.8734391478229045	0.831436727506663	0.8925153097368724	0	0	0.0	-0.0005416461142456503	-0.0005416461142456503
466	0.001765600293110961	0.0017063069432368368	-0.001706252055648578	0.9845053525768774	-1	0	0	1.0	1	0	0	1.0	0	1	0	0	0	0	0.5	1	2	2	0.0	0	0	0	0	0	0	0	0	0	0	0	0	-0.00017062520556485782	-0.00017062520556485782
341	0.00270615026645133	0.002502882358286396	-0.0025027972031482176	0.9846204885330274	-1	0	0	1.0	1	0	0	1.0	0	1	0	0	3	0	0.5	1	2	2	1.0	0	0	0	0	0	0	0	0	0	0	0	0	-0.00025027972031482174	-0.00025027972031482174
3438	0.020249816233089375	0.007385502483801852	0.005299983723662945	0.973524989663244	-1	0	0	0.3	3	0.7692307692307693	10	0.38461538461538464	0.7692307692307693	13	10	1	0	0	0.23076923076923078	3	13	15	0.0	0	0.6250591194320888	0.8596248903964151	0.45341088605352226	0.9271707265105974	0.46850599947899213	0.866025604557217	0.8278096547142162	0.8883656351542865	0	0	0.0	0.005299983723662945	0.005299983723662945
3408	0.020997027048004453	0.0075410589856990205	0.00569368165910801	0.9734658671346784	-1	0	0	0.3	3	0.7692307692307693	10	0.38461538461538464	0.7692307692307693	13	10	1	0	0	0.23076923076923078	3	13	15	0.0	0	0.6250591194320888	0.8596248903964151	0.45341088605352226	0.9271707265105974	0.46850599947899213	0.866025604557217	0.8278096547142162	0.8883656351542865	0	0	0.0	0.00569368165910801	0.00569368165910801
3443	0.020775686405052677	0.009739066374010615	0.0027166908352691406	0.9739833819455779	-1	0	0	0.3	3	0.7692307692307693	10	0.38461538461538464	0.7692307692307693	13	10	1	0	0	0.23076923076923078	3	13	15	0.0	0	0.6250591194320888	0.8580644266073174	0.45341088605352226	0.9271707265105974	0.46850599947899213	0.866025604557217	0.8278096547142162	0.8879394114520184	0	0	0.0	0.0027166908352691406	0.0027166908352691406
1856	0.020956909132851424	0.008135737034925799	0.005385871384731715	0.972259055460597	-1	0	0	0.3	3	0.7692307692307693	10	0.38461538461538464	0.7692307692307693	13	10	1	0	0	0.23076923076923078	3	13	15	0.0	0	0.6250591194320888	0.8576303827277297	0.45341088605352226	0.9291150234608144	0.46850599947899213	0.866025604557217	0.8278096547142162	0.8887855309805478	0	0	0.0	0.005385871384731715	0.005385871384731715
1978	0.02105893682762488	0.008553467266918602	0.005308425300661705	0.9722379004629267	-1	0	0	0.3	3	0.7692307692307693	10	0.38461538461538464	0.7692307692307693	13	10	1	0	0	0.23076923076923078	3	13	15	0.0	0	0.6250591194320888	0.8576303827277297	0.45341088605352226	0.9291150234608144	0.46850599947899213	0.866025604557217	0.8278096547142162	0.8887855309805478	0	0	0.0	0.005308425300661705	0.005308425300661705
541	0.0017795957550423326	0.0017250038357333431	-0.0017228877791021036	0.9833462330953763	-1	0	0	1.0	1	0	0	1.0	0	1	0	0	0	0	0.5	2	1	2	0.0	0	0	0	0	0	0	0	0	0	0	0	0	-0.00017228877791021036	-0.00017228877791021036
2504	0.02094378591041801	0.008428112307232683	0.005020523879332705	0.9729068762308896	-1	0	0	0.3	3	0.7692307692307693	10	0.38461538461538464	0.7692307692307693	13	10	1	0	0	0.23076923076923078	3	13	15	0.0	0	0.6250591194320888	0.8576303827277297	0.45341088605352226	0.9291150234608144	0.46850599947899213	0.866025604557217	0.8278096547142162	0.8887855309805478	0	0	0.0	0.005020523879332705	0.005020523879332705
2233	0.020809193644948404	0.009343482663222494	0.004200961285236571	0.9731402005302653	-1	0	0	0.3	3	0.7692307692307693	10	0.38461538461538464	0.7692307692307693	13	10	1	0	0	0.23076923076923078	3	13	15	0.0	0	0.6250591194320888	0.8576303827277297	0.45341088605352226	0.9291150234608144	0.46850599947899213	0.866025604557217	0.8278096547142162	0.8887855309805478	0	0	0.0	0.004200961285236571	0.004200961285236571
3116	0.0207350338710264	0.0074378191421337735	0.005310484236548637	0.9733515396353026	-1	0	0	0.3	3	0.7692307692307693	10	0.38461538461538464	0.7692307692307693	13	10	1	0	0	0.23076923076923078	3	13	15	0.0	0	0.6250591194320888	0.8596248903964151	0.45341088605352226	0.9271707265105974	0.46850599947899213	0.866025604557217	0.8278096547142162	0.8883656351542865	0	0	0.0	0.005310484236548637	0.005310484236548637
598	0.00881296450661367	0.0028787731476537276	-0.0028712630328379977	0.9750233641276367	-1	0	0	0.5	2	0.75	3	0.6	0.75	5	3	0	0	0	0.4	5	2	6	0.0	0	0.6093160484833267	0.6827606443836323	0.5520490156173692	0.7280604143758675	0.46522600535793107	0.6267126367549729	0.6301090581449965	0.6805883993214312	0	0	0.0	-0.0002871263032837998	-0.0002871263032837998
1859	0.014483774432709703	0.004695700960448228	-0.004613595534121801	0.9818751005843186	-1	0	0	0.4	4	0.6923076923076923	9	0.3125	0.6923076923076923	13	9	1	1	0	0.3333333333333333	4	12	15	0.5	0.15384615384615385	0.5870543047642794	0.8517811344298045	0.45341088605352226	0.9345662078905854	0.46850599947899213	0.8697128460137112	0.8278096547142162	0.8911008276013507	1.0	0.46153846153846156	0.0	-0.0004613595534121801	-0.0004613595534121801
3139	0.020835986398326244	0.0079744910293838	0.004969914248958262	0.9733456129420682	-1	0	0	0.3	3	0.7692307692307693	10	0.38461538461538464	0.7692307692307693	13	10	1	0	0	0.23076923076923078	3	13	15	0.0	0	0.6250591194320888	0.8596248903964151	0.45341088605352226	0.9271707265105974	0.46850599947899213	0.866025604557217	0.8278096547142162	0.8883656351542865	0	0	0.0	0.004969914248958262	0.004969914248958262
4959	0.021808783034083186	0.008173994106483657	0.005939986055518193	0.9735161618501641	-1	0	0	0.3	3	0.7692307692307693	10	0.38461538461538464	0.7692307692307693	13	10	1	0	0	0.23076923076923078	3	13	15	0.0	0	0.6250591194320888	0.8445931378174434	0.45341088605352226	0.9271707265105974	0.46850599947899213	0.866025604557217	0.8278096547142162	0.8843581940769831	0	0	0.0	0.005939986055518193	0.005939986055518193
1441	0.01879834054400955	0.006488244734168347	-0.0060424067721921975	0.9776426852939394	-1	0	0	0.2	2	0.9230769230769231	12	0.38461538461538464	0.9230769230769231	14	12	0	0	0	0.23076923076923078	13	3	15	0.0	0	0.6576212433139291	0.8044929881071257	0.6681073606093538	0.9056095335037423	0.5209344219769116	0.8495490508953633	0.8242912266169266	0.858426767170821	0	0	0.0	-0.0006042406772192198	-0.0006042406772192198
2330	0.020996680542939555	0.009036088155482895	0.004979472575938156	0.9724005742187469	-1	0	0	0.3	3	0.7692307692307693	10	0.38461538461538464	0.7692307692307693	13	10	1	0	0	0.23076923076923078	3	13	15	0.0	0	0.6250591194320888	0.8576303827277297	0.45341088605352226	0.9291150234608144	0.46850599947899213	0.866025604557217	0.8278096547142162	0.8887855309805478	0	0	0.0	0.004979472575938156	0.004979472575938156
2613	0.02069599043266302	0.0074780631926164645	0.005410528743884194	0.9730933279095322	-1	0	0	0.3	3	0.7692307692307693	10	0.38461538461538464	0.7692307692307693	13	10	1	0	0	0.23076923076923078	3	13	15	0.0	0	0.6250591194320888	0.8596248903964151	0.45341088605352226	0.9271707265105974	0.46850599947899213	0.866025604557217	0.8278096547142162	0.8883656351542865	0	0	0.0	0.005410528743884194	0.005410528743884194
939	0.02728749702429392	0.0010509259564790761	-0.0007987849383360763	0.9795553738784774	-1	0	0	0.3	3	0.7692307692307693	10	0.38461538461538464	0.7692307692307693	13	10	1	0	0	0.23076923076923078	3	13	15	0.0	0	0.6274537761823623	0.8953087457791918	0.48717242711568076	0.9163346752838762	0.23935570396905184	0.9347987733642362	0.8760017744985615	0.9168924301583601	0	0	0.0	-7.987849383360763e-05	-7.987849383360763e-05
1688	0.021571900240299775	0.0044509646822436496	0.003989914182946031	0.9775203779771752	-1	0	0	0.3	3	0.7692307692307693	10	0.38461538461538464	0.7692307692307693	13	10	1	0	0	0.23076923076923078	3	13	15	0.0	0	0.6250591194320888	0.8579568271206687	0.45341088605352226	0.9156697938168264	0.3238386453735223	0.8897968843392777	0.862647604390518	0.8899929244175705	0	0	0.0	0.003989914182946031	0.003989914182946031
2595	0.020756999655654088	0.008953402250885383	0.004620679961573255	0.9728586328022497	-1	0	0	0.3	3	0.7692307692307693	10	0.38461538461538464	0.7692307692307693	13	10	1	0	0	0.23076923076923078	3	13	15	0.0	0	0.6250591194320888	0.8576303827277297	0.45341088605352226	0.9291150234608144	0.46850599947899213	0.866025604557217	0.8278096547142162	0.8887855309805478	0	0	0.0	0.004620679961573255	0.004620679961573255
1450	0.022014327274717204	0.007197930026691079	0.002319700282533444	0.9779085833416704	-1	0	0	0.3	3	0.7692307692307693	10	0.38461538461538464	0.7692307692307693	13	10	1	0	0	0.23076923076923078	3	13	15	0.0	0	0.6250591194320888	0.862551059114735	0.45341088605352226	0.9257167363976102	0.3238386453735223	0.8659446445210702	0.8350026267319232	0.8884459124973173	0	0	0.0	0.002319700282533444	0.002319700282533444
3717	0.021680102529588203	0.007503205762529147	0.0066320080812388525	0.9736845665482521	-1	0	0	0.3	3	0.7692307692307693	10	0.38461538461538464	0.7692307692307693	13	10	1	0	0	0.23076923076923078	3	13	15	0.0	0	0.6250591194320888	0.8445931378174434	0.45341088605352226	0.9271707265105974	0.46850599947899213	0.866025604557217	0.8278096547142162	0.8843581940769831	0	0	0.0	0.0066320080812388525	0.0066320080812388525
1799	0.019212185450835244	0.006911311704974911	-0.005473941631478987	0.978502342674628	-1	0	0	0.3	3	0.7692307692307693	10	0.38461538461538464	0.7692307692307693	13	10	1	0	0	0.23076923076923078	3	13	15	0.0	0	0.6400223287705318	0.9035471290310992	0.5209339681778393	0.9370512055150447	0.2537706444157353	0.8692526771930097	0.8113169147628496	0.9069839281471471	0	0	0.0	-0.0005473941631478987	-0.0005473941631478987
4302	0.021145204609476963	0.008600363414809452	0.005597608218170124	0.9731329029189605	-1	0	0	0.3	3	0.7692307692307693	10	0.38461538461538464	0.7692307692307693	13	10	1	0	0	0.23076923076923078	3	13	15	0.0	0	0.6250591194320888	0.8445931378174434	0.45341088605352226	0.9271707265105974	0.425651402215684	0.8610325922893491	0.831793573642191	0.8829058608621323	0	0	0.0	0.005597608218170124	0.005597608218170124
1373	0.028299212179265457	0.0016080811557452389	-0.00027427200959734754	0.9796024589829782	-1	0	0	0.3	3	0.7692307692307693	10	0.38461538461538464	0.7692307692307693	13	10	1	0	0	0.23076923076923078	3	13	15	0.0	0	0.6641619950195411	0.9011426536180968	0.6681073606093538	0.8946578879829228	0.28386469363997185	0.9185641994581601	0.851563651118073	0.9052872398216801	0	0	0.0	-2.7427200959734754e-05	-2.7427200959734754e-05
2520	0.021270488169782418	0.008363817836392215	0.005471000508297327	0.9725448569302455	-1	0	0	0.3	3	0.7692307692307693	10	0.38461538461538464	0.7692307692307693	13	10	1	0	0	0.23076923076923078	3	13	15	0.0	0	0.6250591194320888	0.8576303827277297	0.45341088605352226	0.9291150234608144	0.46850599947899213	0.866025604557217	0.8278096547142162	0.8887855309805478	0	0	0.0	0.005471000508297327	0.005471000508297327
2864	0.018995159137568624	0.005844334623873918	0.005774439840560857	0.9784229341477557	-1	0	0	0.2	2	0.9230769230769231	12	0.38461538461538464	0.8461538461538461	13	11	1	0	0	0.23076923076923078	13	3	15	0.0	0	0.6250591194320888	0.8576303827277297	0.45341088605352226	0.9291150234608144	0.46850599947899213	0.8550553792989378	0.8184138314509315	0.8857364384553303	0	0	0.0	0.005774439840560857	0.005774439840560857
4087	0.021803453872656073	0.008309350699915697	0.006014379169129092	0.9733438499218204	-1	0	0	0.3	3	0.7692307692307693	10	0.38461538461538464	0.7692307692307693	13	10	1	0	0	0.23076923076923078	3	13	15	0.0	0	0.6250591194320888	0.8445931378174434	0.45341088605352226	0.9271707265105974	0.46850599947899213	0.866025604557217	0.8278096547142162	0.8843581940769831	0	0	0.0	0.006014379169129092	0.006014379169129092
3368	0.02117121577314507	0.008225001815593968	0.005624291324193101	0.9739298838897666	-1	0	0	0.3	3	0.7692307692307693	10	0.38461538461538464	0.7692307692307693	13	10	1	0	0	0.23076923076923078	3	13	15	0.0	0	0.6250591194320888	0.8445931378174434	0.45341088605352226	0.9271707265105974	0.46850599947899213	0.866025604557217	0.8278096547142162	0.8843581940769831	0	0	0.0	0.005624291324193101	0.005624291324193101
2815	0.027030445698942862	0.006764332167445142	-0.0050530371038495555	0.9801312750930783	-1	0	0	0.3333333333333333	3	0.7272727272727273	8	0.3939393939393939	0.7272727272727273	11	8	1	0	0	0.2727272727272727	3	11	13	0.0	0	0.6250591194320888	0.8601271368071944	0.45341088605352226	0.9256914805922732	0.2537706444157353	0.8812428903613737	0.8350026267319232	0.8922857842676977	0	0	0.0	-0.0005053037103849555	-0.0005053037103849555
1523	0.008388992920596996	0.0032799825302563842	-0.003161661835415856	0.9771559643101637	-1	0	0	0.4	4	0.6923076923076923	9	0.3125	0.6923076923076923	12	9	2	1	0	0.3333333333333333	4	12	15	0.2	0.15384615384615385	0.7095536256148831	0.8804727430167475	0.7153149661986417	0.9079743872426919	0.4486007449241768	0.8426403083418305	0.8197103509704305	0.8795338495204322	1.0	0.4166666666666667	0.0	-0.00031616618354158557	-0.00031616618354158557
2568	0.02135154514059616	0.00941867878137606	0.004898250283067106	0.9730417693980805	-1	0	0	0.3	3	0.7692307692307693	10	0.38461538461538464	0.7692307692307693	13	10	1	0	0	0.23076923076923078	3	13	15	0.0	0	0.6250591194320888	0.8576303827277297	0.45341088605352226	0.9291150234608144	0.46850599947899213	0.866025604557217	0.8278096547142162	0.8887855309805478	0	0	0.0	0.004898250283067106	0.004898250283067106
3040	0.020936965606068548	0.007130224349388218	0.006180463194085446	0.9736278717299118	-1	0	0	0.3	3	0.7692307692307693	10	0.38461538461538464	0.7692307692307693	13	10	1	0	0	0.23076923076923078	3	13	15	0.0	0	0.6250591194320888	0.8596248903964151	0.45341088605352226	0.9271707265105974	0.46850599947899213	0.866025604557217	0.8278096547142162	0.8883656351542865	0	0	0.0	0.006180463194085446	0.006180463194085446
2551	0.021681649424631876	0.008116056329781277	0.00556749896485791	0.9734069928420277	-1	0	0	0.3	3	0.7692307692307693	10	0.38461538461538464	0.7692307692307693	13	10	1	0	0	0.23076923076923078	3	13	15	0.0	0	0.6250591194320888	0.8445931378174434	0.45341088605352226	0.9271707265105974	0.46850599947899213	0.866025604557217	0.8278096547142162	0.8843581940769831	0	0	0.0	0.00556749896485791	0.00556749896485791
4686	0.02137797847831409	0.0073839396006429	0.006126419658307732	0.9740529039375341	-1	0	0	0.3	3	0.7692307692307693	10	0.38461538461538464	0.7692307692307693	13	10	1	0	0	0.23076923076923078	3	13	15	0.0	0	0.6250591194320888	0.8445931378174434	0.45341088605352226	0.9271707265105974	0.46850599947899213	0.866025604557217	0.8278096547142162	0.8843581940769831	0	0	0.0	0.006126419658307732	0.006126419658307732
40	0.002600054039335693	0.0025249499210359544	-0.002518104644912954	0.9815110025511853	-1	0	0	0.6666666666666666	2	0.5	1	0.6666666666666666	0	1	0	2	2	0	0.6666666666666666	3	2	4	0.2857142857142857	0	0	0	0	0	0	0	0	0	0	0	0	-0.0002518104644912954	-0.0002518104644912954
3695	0.0214127397598307	0.009548861949972119	0.004645098981617005	0.9739204993652483	-1	0	0	0.3	3	0.7692307692307693	10	0.38461538461538464	0.7692307692307693	13	10	1	0	0	0.23076923076923078	3	13	15	0.0	0	0.6250591194320888	0.8445931378174434	0.45341088605352226	0.9271707265105974	0.46850599947899213	0.866025604557217	0.8278096547142162	0.8843581940769831	0	0	0.0	0.004645098981617005	0.004645098981617005
4250	0.021882121371216496	0.00887003429759289	0.005768974514612424	0.9734651153478637	-1	0	0	0.3	3	0.7692307692307693	10	0.38461538461538464	0.7692307692307693	13	10	1	0	0	0.23076923076923078	3	13	15	0.0	0	0.6250591194320888	0.8445931378174434	0.45341088605352226	0.9271707265105974	0.46850599947899213	0.866025604557217	0.8278096547142162	0.8843581940769831	0	0	0.0	0.005768974514612424	0.005768974514612424
2023	0.02067307837035683	0.009092643277963908	0.004650683249899689	0.972594510573671	-1	0	0	0.3	3	0.7692307692307693	10	0.38461538461538464	0.7692307692307693	13	10	1	0	0	0.23076923076923078	3	13	15	0.0	0	0.6250591194320888	0.8576303827277297	0.45341088605352226	0.9291150234608144	0.46850599947899213	0.866025604557217	0.8278096547142162	0.8887855309805478	0	0	0.0	0.004650683249899689	0.004650683249899689
4091	0.02183514405402525	0.008175054129950246	0.005985843851544091	0.9733672054911529	-1	0	0	0.3	3	0.7692307692307693	10	0.38461538461538464	0.7692307692307693	13	10	1	0	0	0.23076923076923078	3	13	15	0.0	0	0.6250591194320888	0.8445931378174434	0.45341088605352226	0.9271707265105974	0.46850599947899213	0.866025604557217	0.8278096547142162	0.8843581940769831	0	0	0.0	0.005985843851544091	0.005985843851544091
440	0.014969198313242574	0.002811118119594822	-0.0019439094514038626	0.9726104186306577	-1	0	0	0.2857142857142857	2	0.875	7	0.5555555555555556	0.875	8	7	1	2	0	0.2222222222222222	9	2	10	0.4	0	0.6093160484833267	0.83541884598985	0.5975697226376614	0.7906711499882225	0.547767082184369	0.839196990153755	0.701191100758658	0.8227741502676378	0.5625	0.25	0.0	-0.00019439094514038627	-0.00019439094514038627
792	0.004782260942647376	0.0029360596641250488	-0.0029358147479150057	0.983685036149444	-1	0	0	0.5	2	0.75	3	0.6	0.5	3	2	2	2	0	0.4	2	5	6	0.2857142857142857	0	0.35212865691606365	0.9607193891354286	0.7712024054412454	0.8821790203626622	0.25123926908509375	0.9490349852657403	0.9603274826397059	0.9377015638876127	0.8333333333333333	0.3333333333333333	0.20564792702223156	-0.00029358147479150056	-0.00029358147479150056
4581	0.021582480555632923	0.007336503048051553	0.006377920979446696	0.9738809309245496	-1	0	0	0.3	3	0.7692307692307693	10	0.38461538461538464	0.7692307692307693	13	10	1	0	0	0.23076923076923078	3	13	15	0.0	0	0.6250591194320888	0.8445931378174434	0.45341088605352226	0.9271707265105974	0.46850599947899213	0.866025604557217	0.8278096547142162	0.8843581940769831	0	0	0.0	0.006377920979446696	0.006377920979446696
4013	0.021827119680187603	0.008683769563867794	0.005268739053851449	0.9732997283518211	-1	0	0	0.3	3	0.7692307692307693	10	0.38461538461538464	0.7692307692307693	13	10	1	0	0	0.23076923076923078	3	13	15	0.0	0	0.6250591194320888	0.8445931378174434	0.45341088605352226	0.9271707265105974	0.46850599947899213	0.866025604557217	0.8278096547142162	0.8843581940769831	0	0	0.0	0.005268739053851449	0.005268739053851449
3559	0.020268409240660697	0.007937767819334062	0.004806154432890723	0.9733865417133104	-1	0	0	0.3	3	0.7692307692307693	10	0.38461538461538464	0.7692307692307693	13	10	1	0	0	0.23076923076923078	3	13	15	0.0	0	0.6250591194320888	0.8596248903964151	0.45341088605352226	0.9271707265105974	0.46850599947899213	0.866025604557217	0.8278096547142162	0.8883656351542865	0	0	0.0	0.004806154432890723	0.004806154432890723
1638	0.020232882755922513	0.005718033516912356	0.00459289641941467	0.9786705858790167	-1	0	0	0.3	3	0.7692307692307693	10	0.38461538461538464	0.7692307692307693	13	10	1	0	0	0.23076923076923078	3	13	15	0.0	0	0.5870543047642794	0.9122995330713428	0.45341088605352226	0.9272865809896002	0.2537706444157353	0.8987326490704647	0.8350026267319232	0.9134890034050974	0	0	0.0	0.00459289641941467	0.00459289641941467
2976	0.019595266162250387	0.0020642424009649834	0.0017148824471275952	0.979470071528992	-1	0	0	0.3	3	0.7692307692307693	10	0.38461538461538464	0.7692307692307693	13	10	1	0	0	0.23076923076923078	3	13	15	0.0	0	0.6250591194320888	0.8596248903964151	0.45341088605352226	0.9141425470424529	0.46850599947899213	0.866025604557217	0.8278096547142162	0.8823194684659441	0	0	0.0	0.0017148824471275952	0.0017148824471275952
1851	0.01875229478715191	0.003924650431197485	0.003611293436399397	0.9797645725431624	-1	0	0	0.3	3	0.7692307692307693	10	0.38461538461538464	0.7692307692307693	13	10	1	0	0	0.23076923076923078	3	13	15	0.0	0	0.5870543047642794	0.8922885076944949	0.45341088605352226	0.930912041470339	0.46850599947899213	0.9074735121139076	0.8350026267319232	0.9115542976938139	0	0	0.0	0.003611293436399397	0.003611293436399397
4454	0.02139061051151822	0.00782064584677073	0.005964968153251219	0.9737515026317684	-1	0	0	0.3	3	0.7692307692307693	10	0.38461538461538464	0.7692307692307693	13	10	1	0	0	0.23076923076923078	3	13	15	0.0	0	0.6250591194320888	0.8445931378174434	0.45341088605352226	0.9271707265105974	0.46850599947899213	0.866025604557217	0.8278096547142162	0.8843581940769831	0	0	0.0	0.005964968153251219	0.005964968153251219
66	0.011676894426095383	0.0022580831612409973	-0.002023499655564139	0.981900950339019	-1	0	0	0.2	2	0.9230769230769231	12	0.38461538461538464	0.9230769230769231	13	12	1	1	0	0.23076923076923078	13	3	15	0.2	0	0.40658598326839746	0.8718221376497001	0.8189132353255315	0.9530560927941135	0.586843773266876	0.9402629594345718	0.8931711923583456	0.9283333079162636	1.0	0.07692307692307693	0.0	-0.00020234996555641393	-0.00020234996555641393
3069	0.02110685522981607	0.006973755736215318	0.006257206263051877	0.9731738098286483	-1	0	0	0.3	3	0.7692307692307693	10	0.38461538461538464	0.7692307692307693	13	10	1	0	0	0.23076923076923078	3	13	15	0.0	0	0.6250591194320888	0.8596248903964151	0.45341088605352226	0.9271707265105974	0.46850599947899213	0.866025604557217	0.8278096547142162	0.8883656351542865	0	0	0.0	0.006257206263051877	0.006257206263051877
4909	0.021676756742723347	0.007772478702701741	0.005631616317590476	0.9737245495344019	-1	0	0	0.3	3	0.7692307692307693	10	0.38461538461538464	0.7692307692307693	13	10	1	0	0	0.23076923076923078	3	13	15	0.0	0	0.6250591194320888	0.8445931378174434	0.45341088605352226	0.9271707265105974	0.46850599947899213	0.866025604557217	0.8278096547142162	0.8843581940769831	0	0	0.0	0.005631616317590476	0.005631616317590476
3875	0.021301191080443208	0.008065858376201827	0.005972091804707608	0.9738773804312021	-1	0	0	0.3	3	0.7692307692307693	10	0.38461538461538464	0.7692307692307693	13	10	1	0	0	0.23076923076923078	3	13	15	0.0	0	0.6250591194320888	0.8445931378174434	0.45341088605352226	0.9271707265105974	0.46850599947899213	0.866025604557217	0.8278096547142162	0.8843581940769831	0	0	0.0	0.005972091804707608	0.005972091804707608
1938	0.021005383806691178	0.010245591330193635	0.00384002551952398	0.9731872909930399	-1	0	0	0.3	3	0.7692307692307693	10	0.38461538461538464	0.7692307692307693	13	10	1	0	0	0.23076923076923078	3	13	15	0.0	0	0.6250591194320888	0.8576303827277297	0.45341088605352226	0.9291150234608144	0.46850599947899213	0.866025604557217	0.8278096547142162	0.8887855309805478	0	0	0.0	0.00384002551952398	0.00384002551952398
3779	0.020658999168900637	0.008007162617114575	0.005450484938855153	0.9734372401116174	-1	0	0	0.3	3	0.7692307692307693	10	0.38461538461538464	0.7692307692307693	13	10	1	0	0	0.23076923076923078	3	13	15	0.0	0	0.6250591194320888	0.8445931378174434	0.45341088605352226	0.9271707265105974	0.46850599947899213	0.866025604557217	0.8278096547142162	0.8843581940769831	0	0	0.0	0.005450484938855153	0.005450484938855153
1595	0.01817654186401759	0.007043697674665477	0.0047023015862866155	0.9764481945089112	-1	0	0	0.3	3	0.7692307692307693	10	0.38461538461538464	0.7692307692307693	13	10	1	0	0	0.23076923076923078	3	13	15	0.0	0	0.6250591194320888	0.8920395145254751	0.45341088605352226	0.9371499702865838	0.2537706444157353	0.881983496321411	0.8350026267319232	0.9067905153690321	0	0	0.0	0.0047023015862866155	0.0047023015862866155
3051	0.02051542831528258	0.007128248389593078	0.005625330224328087	0.9734625438862646	-1	0	0	0.3	3	0.7692307692307693	10	0.38461538461538464	0.7692307692307693	13	10	1	0	0	0.23076923076923078	3	13	15	0.0	0	0.6250591194320888	0.8596248903964151	0.45341088605352226	0.9271707265105974	0.46850599947899213	0.866025604557217	0.8278096547142162	0.8883656351542865	0	0	0.0	0.005625330224328087	0.005625330224328087
1968	0.02521348858978023	0.004599344813507188	-0.0037580884878310556	0.9771729931955183	-1	0	0	0.2	2	0.9230769230769231	12	0.5357142857142857	0.8461538461538461	13	11	1	1	0	0.14285714285714285	2	14	15	0.25	0	0.5870543047642794	0.8490995413810577	0.45341088605352226	0.9469437038740838	0.46850599947899213	0.9022388838448978	0.8278096547142162	0.9069765382922216	1.0	0.46153846153846156	0.0	-0.0003758088487831056	-0.0003758088487831056
4805	0.021128058279964203	0.008081702798283337	0.006130080440868328	0.973536714415671	-1	0	0	0.3	3	0.7692307692307693	10	0.38461538461538464	0.7692307692307693	13	10	1	0	0	0.23076923076923078	3	13	15	0.0	0	0.6250591194320888	0.8445931378174434	0.45341088605352226	0.9271707265105974	0.46850599947899213	0.866025604557217	0.8278096547142162	0.8843581940769831	0	0	0.0	0.006130080440868328	0.006130080440868328
2799	0.021414192692643035	0.009391766885738567	0.0042330834535044635	0.9728189814142179	-1	0	0	0.3	3	0.7692307692307693	10	0.38461538461538464	0.7692307692307693	13	10	1	0	0	0.23076923076923078	3	13	15	0.0	0	0.6250591194320888	0.8576303827277297	0.45341088605352226	0.9291150234608144	0.46850599947899213	0.866025604557217	0.8278096547142162	0.8887855309805478	0	0	0.0	0.0042330834535044635	0.0042330834535044635
3584	0.020733987343438384	0.006932553456573232	0.005416475337847166	0.9735758361703474	-1	0	0	0.3	3	0.7692307692307693	10	0.38461538461538464	0.7692307692307693	13	10	1	0	0	0.23076923076923078	3	13	15	0.0	0	0.6250591194320888	0.8596248903964151	0.45341088605352226	0.9271707265105974	0.46850599947899213	0.866025604557217	0.8278096547142162	0.8883656351542865	0	0	0.0	0.005416475337847166	0.005416475337847166
423	0.027932374673685006	0.0012745894699878217	-0.0009932027200820084	0.9802948431005345	-1	0	0	0.3	3	0.7692307692307693	10	0.38461538461538464	0.7692307692307693	13	10	1	0	0	0.23076923076923078	3	13	15	0.0	0	0.6274537761823623	0.8953087457791918	0.48717242711568076	0.9161144309573745	0.23935570396905184	0.9347987733642362	0.87568847687305	0.91681951846789	0	0	0.0	-9.932027200820084e-05	-9.932027200820084e-05
637	0.001812814781483565	0.0017619864442483246	-0.001761257992917912	0.984930942726655	-1	0	0	1.0	1	0	0	1.0	0	1	0	0	1	0	0.5	2	1	2	0.3333333333333333	0	0	0	0	0	0	0	0	0	0	0	0	-0.00017612579929179119	-0.00017612579929179119
4631	0.021002512929327317	0.006813514611659709	0.006203992491487743	0.9733837595687428	-1	0	0	0.3	3	0.7692307692307693	10	0.38461538461538464	0.7692307692307693	13	10	1	0	0	0.23076923076923078	3	13	15	0.0	0	0.6250591194320888	0.8596248903964151	0.45341088605352226	0.9271707265105974	0.46850599947899213	0.866025604557217	0.8278096547142162	0.8883656351542865	0	0	0.0	0.006203992491487743	0.006203992491487743
1408	0.021724372693309908	0.005549836469663754	0.0036634989053598	0.9773346771041773	-1	0	0	0.3	3	0.7692307692307693	10	0.38461538461538464	0.7692307692307693	13	10	1	0	0	0.23076923076923078	3	13	15	0.0	0	0.6250591194320888	0.8579568271206687	0.45341088605352226	0.9156697938168264	0.3238386453735223	0.8897968843392777	0.862647604390518	0.8899929244175705	0	0	0.0	0.0036634989053598	0.0036634989053598
1553	0.016588535989200064	0.0029287376587249967	0.00019449174726029664	0.9709601940016711	-1	0	0	0.2	2	0.9230769230769231	12	0.38461538461538464	0.9230769230769231	14	12	0	0	0	0.23076923076923078	13	3	15	0.0	0	0.6752201578573265	0.8116078414732173	0.6681073606093538	0.8907705086719222	0.3961723224262572	0.8559220452664448	0.8242912266169266	0.8557360482780679	0	0	0.0	0.00019449174726029664	0.00019449174726029664
4927	0.02099911004503706	0.0077422797352346105	0.0059394565611885115	0.9742836864834372	-1	0	0	0.3	3	0.7692307692307693	10	0.38461538461538464	0.7692307692307693	13	10	1	0	0	0.23076923076923078	3	13	15	0.0	0	0.6250591194320888	0.8445931378174434	0.45341088605352226	0.9271707265105974	0.46850599947899213	0.866025604557217	0.8278096547142162	0.8843581940769831	0	0	0.0	0.0059394565611885115	0.0059394565611885115
675	0.002099332167920817	0.0020486198936674064	-0.0020486047453241456	0.9851269105352418	-1	0	0	1.0	2	0.0	0	0.75	0	2	0	0	0	0	1.0	2	2	3	0.0	0	0	0	0	0	0	0	0	0	0	0	0	-0.00020486047453241457	-0.00020486047453241457
3906	0.021067110146915598	0.005173104311976549	-0.0024641010561093804	0.9775972162479648	-1	0	0	0.3	3	0.7692307692307693	10	0.38461538461538464	0.7692307692307693	13	10	1	0	0	0.23076923076923078	3	13	15	0.0	0	0.6250591194320888	0.7655749758753259	0.47539539281529547	0.9050993291744864	0.5733628444748312	0.8678811764393556	0.8123144617238058	0.8549154781564872	0	0	0.0	-0.00024641010561093804	-0.00024641010561093804
2950	0.020928377527873507	0.007598411803743373	0.005540932554425234	0.9734380508634083	-1	0	0	0.3	3	0.7692307692307693	10	0.38461538461538464	0.7692307692307693	13	10	1	0	0	0.23076923076923078	3	13	15	0.0	0	0.6250591194320888	0.8596248903964151	0.45341088605352226	0.9271707265105974	0.46850599947899213	0.866025604557217	0.8278096547142162	0.8883656351542865	0	0	0.0	0.005540932554425234	0.005540932554425234
1183	0.026885776446287063	0.0011624638557432366	-0.000609043029688967	0.9797410718038134	-1	0	0	0.3	3	0.7692307692307693	10	0.38461538461538464	0.7692307692307693	13	10	1	0	0	0.23076923076923078	3	13	15	0.0	0	0.6641619950195411	0.9030700042176536	0.6681073606093538	0.9128237608148986	0.28386469363997185	0.9367420432449063	0.851563651118073	0.9187290812646745	0	0	0.0	-6.09043029688967e-05	-6.09043029688967e-05
1325	0.026975710285483723	0.0013449987490286636	-0.0010885997938960689	0.9803105676680817	-1	0	0	0.3	3	0.7692307692307693	10	0.38461538461538464	0.7692307692307693	13	10	1	0	0	0.23076923076923078	3	13	15	0.0	0	0.6274537761823623	0.8953087457791918	0.48717242711568076	0.9163346752838762	0.23935570396905184	0.9347987733642362	0.8760017744985615	0.9168924301583601	0	0	0.0	-0.00010885997938960689	-0.00010885997938960689
1527	0.012549678975193015	0.007719397266575059	-0.007669007958086322	0.9681800174549375	-1	0	0	0.3	3	0.7692307692307693	10	0.45454545454545453	0.7692307692307693	13	10	1	0	0	0.2727272727272727	3	11	15	0.0	0	0.6250591194320888	0.9116675652610124	0.7018689016715124	0.9332353312689217	0.3238386453735223	0.8400672091433958	0.8113169147628496	0.9011551996953907	0	0	0.0	-0.0007669007958086323	-0.0007669007958086323
1085	0.02615866493782028	0.0029183448888987465	-0.00021792236984595877	0.9766611055653774	-1	0	0	0.3	3	0.7692307692307693	10	0.38461538461538464	0.7692307692307693	13	10	1	0	0	0.23076923076923078	3	13	15	0.0	0	0.5870543047642794	0.8937433093743513	0.45341088605352226	0.909699545208423	0.23935570396905184	0.9386445512892618	0.8760017744985615	0.9159919692432726	0	0	0.0	-2.1792236984595878e-05	-2.1792236984595878e-05
3006	0.019901041180465658	0.00788215990574319	0.004645906843561202	0.9736795487572567	-1	0	0	0.3	3	0.7692307692307693	10	0.38461538461538464	0.7692307692307693	13	10	1	0	0	0.23076923076923078	3	13	15	0.0	0	0.6250591194320888	0.8596248903964151	0.45341088605352226	0.9271707265105974	0.46850599947899213	0.866025604557217	0.8278096547142162	0.8883656351542865	0	0	0.0	0.004645906843561202	0.004645906843561202
1584	0.020686870147463808	0.01123279515699692	0.0021148184955335787	0.9760993467087701	-1	0	0	0.3	3	0.7692307692307693	10	0.38461538461538464	0.7692307692307693	13	10	1	0	0	0.23076923076923078	3	13	15	0.0	0	0.5870543047642794	0.8967868180891887	0.45341088605352226	0.9384217966120176	0.2537706444157353	0.9045818158232087	0.8278096547142162	0.9151631415488981	0	0	0.0	0.0021148184955335787	0.0021148184955335787
3853	0.024554802039262993	0.013968824171466467	-0.012019934716100597	0.9799167108141242	-1	0	0	0.3333333333333333	3	0.7272727272727273	8	0.3939393939393939	0.7272727272727273	11	8	1	0	0	0.2727272727272727	3	11	13	0.0	0	0.6641619950195411	0.869834008321595	0.45341088605352226	0.9183191380164821	0.2537706444157353	0.8601912231360207	0.8278096547142162	0.885478481862439	0	0	0.0	-0.0012019934716100598	-0.0012019934716100598
1705	0.022229299290752243	0.011067834746660026	-0.0018928471789449361	0.9785039544310176	-1	0	0	0.3	3	0.7692307692307693	10	0.38461538461538464	0.7692307692307693	13	10	1	0	0	0.23076923076923078	3	13	15	0.0	0	0.6250591194320888	0.8638700678873694	0.45341088605352226	0.9257167363976102	0.3238386453735223	0.8659446445210702	0.8445591446387638	0.8888144216734841	0	0	0.0	-0.00018928471789449362	-0.00018928471789449362
2155	0.008435395247728244	0.005051418178751251	-0.005037247979334487	0.9764283050065495	-1	0.5	2	0.6	6	0.5384615384615384	7	0.375	0.5384615384615384	12	7	2	0	0	0.4	4	10	15	0.0	0.36363636363636365	0.6060567120981841	0.8668789871955666	0.45341088605352226	0.9341987228072162	0.3611383219473637	0.8983865786188379	0.831436727506663	0.9033812510587714	0	0	0.0	-0.0005037247979334487	-0.0005037247979334487
4950	0.022091555513901018	0.01043731771109983	0.0031169412972853394	0.9740944657395133	-1	0	0	0.3	3	0.7692307692307693	10	0.38461538461538464	0.7692307692307693	13	10	1	0	0	0.23076923076923078	3	13	15	0.0	0	0.6250591194320888	0.8445931378174434	0.45341088605352226	0.9209844288867137	0.46850599947899213	0.866025604557217	0.8278096547142162	0.8813165979453113	0	0	0.0	0.0031169412972853394	0.0031169412972853394
2647	0.02092546361869709	0.008195477581214795	0.0050724742122200475	0.9726983849609381	-1	0	0	0.3	3	0.7692307692307693	10	0.38461538461538464	0.7692307692307693	13	10	1	0	0	0.23076923076923078	3	13	15	0.0	0	0.6250591194320888	0.8576303827277297	0.45341088605352226	0.9291150234608144	0.46850599947899213	0.866025604557217	0.8278096547142162	0.8887855309805478	0	0	0.0	0.0050724742122200475	0.0050724742122200475
1650	0.0209848682148253	0.006849254631555127	0.003494635161367934	0.9782976754761382	-1	0	0	0.3	3	0.7692307692307693	10	0.38461538461538464	0.7692307692307693	13	10	1	0	0	0.23076923076923078	3	13	15	0.0	0	0.6250591194320888	0.8583917797047627	0.45341088605352226	0.9156697938168264	0.3238386453735223	0.8897968843392777	0.851563651118073	0.8901094968700313	0	0	0.0	0.003494635161367934	0.003494635161367934
3278	0.01993603077838498	0.005000292329294125	-0.0032230096269797366	0.9797592772193633	-1	0	0	0.3	3	0.7692307692307693	10	0.38461538461538464	0.7692307692307693	13	10	1	0	0	0.23076923076923078	3	13	15	0.0	0	0.6250591194320888	0.8672948019620651	0.45341088605352226	0.9271707265105974	0.46850599947899213	0.866025604557217	0.8278096547142162	0.8904986569750625	0	0	0.0	-0.00032230096269797367	-0.00032230096269797367
3052	0.020383181290789386	0.006867813843700922	0.005305515088367044	0.9735195370110042	-1	0	0	0.3	3	0.7692307692307693	10	0.38461538461538464	0.7692307692307693	13	10	1	0	0	0.23076923076923078	3	13	15	0.0	0	0.6250591194320888	0.8596248903964151	0.45341088605352226	0.9271707265105974	0.46850599947899213	0.866025604557217	0.8278096547142162	0.8883656351542865	0	0	0.0	0.005305515088367044	0.005305515088367044
4943	0.021305602430690927	0.007878006111166342	0.006060841345934855	0.9735364475471282	-1	0	0	0.3	3	0.7692307692307693	10	0.38461538461538464	0.7692307692307693	13	10	1	0	0	0.23076923076923078	3	13	15	0.0	0	0.6250591194320888	0.8445931378174434	0.45341088605352226	0.9271707265105974	0.46850599947899213	0.866025604557217	0.8278096547142162	0.8843581940769831	0	0	0.0	0.006060841345934855	0.006060841345934855
3865	0.021626825454293314	0.0076871671298464166	0.006752688797435845	0.9732651707333165	-1	0	0	0.3	3	0.7692307692307693	10	0.38461538461538464	0.7692307692307693	13	10	1	0	0	0.23076923076923078	3	13	15	0.0	0	0.6250591194320888	0.8445931378174434	0.45341088605352226	0.9271707265105974	0.46850599947899213	0.866025604557217	0.8278096547142162	0.8843581940769831	0	0	0.0	0.006752688797435845	0.006752688797435845
554	0.0018247583706250048	0.0018247574988444302	-0.0018247281537737813	0.9862197094247293	-1	0	0	1.0	1	0	0	1.0	0	1	0	0	1	0	0.5	1	2	2	0.3333333333333333	0	0	0	0	0	0	0	0	0	0	0	0	-0.00018247281537737812	-0.00018247281537737812
44	0.002005048855307067	0.0017689975769054097	-0.0017689610216898592	0.9846038345865843	-1	0	0	1.0	2	0.0	0	1.0	0	1	0	1	0	0	0.3333333333333333	3	1	3	0.0	1.0	0	0	0	0	0	0	0	0	0	0	0	-0.00017689610216898593	-0.00017689610216898593
4224	0.024047511845045517	0.00468148460287281	0.004239022305168669	0.9509215714850558	-1	0	0	0.3	3	0.7692307692307693	10	0.38461538461538464	0.7692307692307693	13	10	1	0	0	0.23076923076923078	3	13	15	0.0	0	0.6250591194320888	0.8423997621208237	0.45341088605352226	0.929663814642309	0.46850599947899213	0.893047366648474	0.8520559858922182	0.893467614892493	0	0	0.0	0.004239022305168669	0.004239022305168669
1414	0.01865008864436371	0.004684157171455227	-0.004681907012247261	0.978654065892529	-1	0	0	0.2	2	0.9230769230769231	12	0.5357142857142857	0.8461538461538461	13	11	1	0	0	0.14285714285714285	2	14	15	0.0	0	0.6250591194320888	0.9025552503937891	0.47539539281529547	0.9350261211026194	0.2537706444157353	0.8686060503739146	0.8445591446387638	0.9055445096565092	0	0	0.0	-0.00046819070122472613	-0.00046819070122472613
4780	0.022036191412929472	0.0076797925752109366	0.0066360882905013175	0.9737840945250722	-1	0	0	0.3	3	0.7692307692307693	10	0.38461538461538464	0.7692307692307693	13	10	1	0	0	0.23076923076923078	3	13	15	0.0	0	0.6250591194320888	0.8445931378174434	0.45341088605352226	0.9271707265105974	0.46850599947899213	0.866025604557217	0.8278096547142162	0.8843581940769831	0	0	0.0	0.0066360882905013175	0.0066360882905013175
1519	0.012572025714017443	0.003022193190127064	-0.002621015282697687	0.9783986436860239	-1	0	0	0.2	2	0.9230769230769231	12	0.38461538461538464	0.8461538461538461	13	11	1	0	0	0.23076923076923078	13	3	15	0.0	0	0.6760403373893056	0.8776360254299265	0.7018689016715124	0.8873289000569615	0.3238386453735223	0.8231374556389353	0.8486947324927904	0.8649751207031123	0	0	0.0	-0.0002621015282697687	-0.0002621015282697687
4138	0.0222981005488269	0.006196200290008189	-0.0005160289732310356	0.9680794051730888	-1	0	0	0.3	3	0.7692307692307693	10	0.38461538461538464	0.7692307692307693	13	10	1	0	0	0.23076923076923078	3	13	15	0.0	0	0.6641619950195411	0.8607088333655684	0.7695662996642237	0.9159325770968232	0.46850599947899213	0.8531703972367645	0.8113169147628496	0.8797149217296479	0	0	0.0	-5.1602897323103556e-05	-5.1602897323103556e-05
3826	0.02245017232087116	0.00726873646154725	0.005148886636654481	0.9726879488830971	-1	0	0	0.3	3	0.7692307692307693	10	0.38461538461538464	0.7692307692307693	13	10	1	0	0	0.23076923076923078	3	13	15	0.0	0	0.6250591194320888	0.8445931378174434	0.45341088605352226	0.9254116247745726	0.46850599947899213	0.866025604557217	0.8278096547142162	0.8834769459526747	0	0	0.0	0.005148886636654481	0.005148886636654481
2348	0.013648378697217913	0.00499249005853626	-0.004933611398505265	0.9819722365142765	-1	0	0	0.4	4	0.6923076923076923	9	0.3125	0.6923076923076923	13	9	1	1	0	0.3333333333333333	4	12	15	0.5	0.15384615384615385	0.5870543047642794	0.8517811344298045	0.45341088605352226	0.9345662078905854	0.46850599947899213	0.8697128460137112	0.8278096547142162	0.8911008276013507	1.0	0.3076923076923077	0.0	-0.0004933611398505266	-0.0004933611398505266
2292	0.020926799116145957	0.009454943705703793	0.0040737539151562184	0.9733193976181038	-1	0	0	0.3	3	0.7692307692307693	10	0.38461538461538464	0.7692307692307693	13	10	1	0	0	0.23076923076923078	3	13	15	0.0	0	0.6250591194320888	0.8576303827277297	0.45341088605352226	0.9291150234608144	0.46850599947899213	0.866025604557217	0.8278096547142162	0.8887855309805478	0	0	0.0	0.0040737539151562184	0.0040737539151562184
444	0.0017836811208245356	0.0017618692532414425	-0.0017611513685473013	0.9849087490554823	-1	0	0	1.0	1	0	0	1.0	0	1	0	0	1	0	0.5	2	1	2	0.3333333333333333	0	0	0	0	0	0	0	0	0	0	0	0	-0.00017611513685473012	-0.00017611513685473012
255	0.002237847235275488	0.001959569639035354	-0.001959397816608851	0.9871589721448881	-1	0	0	1.0	1	0	0	1.0	0	1	0	0	3	0	0.5	1	2	2	1.0	0	0	0	0	0	0	0	0	0	0	0	0	-0.00019593978166088512	-0.00019593978166088512
284	0.0022029333373316143	0.002142658981510613	-0.0021426300928727685	0.9837322094835909	-1	0	0	0.6666666666666666	2	0.5	1	0.6666666666666666	0	1	0	2	0	0	0.6666666666666666	2	3	4	0.0	0	0	0	0	0	0	0	0	0	0	0	0	-0.00021426300928727686	-0.00021426300928727686
2133	0.020612130556728198	0.00973581257921387	0.004258283291394276	0.9729219680757258	-1	0	0	0.3	3	0.7692307692307693	10	0.38461538461538464	0.7692307692307693	13	10	1	0	0	0.23076923076923078	3	13	15	0.0	0	0.6250591194320888	0.8576303827277297	0.45341088605352226	0.9291150234608144	0.46850599947899213	0.866025604557217	0.8278096547142162	0.8887855309805478	0	0	0.0	0.004258283291394276	0.004258283291394276
221	0.037049279082609965	0.0067102425062817855	-0.006710218753763165	0.9736445208510963	-1	0	0	0.2	2	0.8461538461538461	11	0.46875	0.6153846153846154	9	8	5	3	0	0.5	8	4	15	0.23076923076923078	0	0.26654788085270653	0.9620729830068084	0.9281185765431426	0.784743854311315	0.8928064096168224	0.9321903390688878	0.9613294691987601	0.9154904876372111	0.4444444444444444	0.6666666666666666	0.0	-0.0006710218753763165	-0.0006710218753763165
4917	0.02105386094233459	0.00862239893235717	0.005902131656332208	0.9737050011602829	-1	0	0	0.3	3	0.7692307692307693	10	0.38461538461538464	0.7692307692307693	13	10	1	0	0	0.23076923076923078	3	13	15	0.0	0	0.6250591194320888	0.8445931378174434	0.45341088605352226	0.9271707265105974	0.46850599947899213	0.866025604557217	0.8278096547142162	0.8843581940769831	0	0	0.0	0.005902131656332208	0.005902131656332208
4788	0.021463843439338656	0.007989105441075766	0.006162677778417249	0.9731880476083995	-1	0	0	0.3	3	0.7692307692307693	10	0.38461538461538464	0.7692307692307693	13	10	1	0	0	0.23076923076923078	3	13	15	0.0	0	0.6250591194320888	0.8445931378174434	0.45341088605352226	0.9271707265105974	0.46850599947899213	0.866025604557217	0.8278096547142162	0.8843581940769831	0	0	0.0	0.006162677778417249	0.006162677778417249
3027	0.02173888455130071	0.00460790406852583	-0.0036298998566244474	0.9787822572334108	-1	0	0	0.3	3	0.7692307692307693	10	0.38461538461538464	0.7692307692307693	13	10	1	0	0	0.23076923076923078	3	13	15	0.0	0	0.6250591194320888	0.8434973281533977	0.45341088605352226	0.9271707265105974	0.46850599947899213	0.866025604557217	0.8278096547142162	0.8840741032217257	0	0	0.0	-0.00036298998566244476	-0.00036298998566244476
1327	0.028279553006707432	0.00046797189140568497	-0.00033087482144460856	0.978683078328232	-1	0	0	0.2	2	0.9230769230769231	12	0.5357142857142857	0.8461538461538461	13	11	1	0	0	0.14285714285714285	2	14	15	0.0	0	0.5799515182936567	0.8973127769064166	0.45341088605352226	0.9236724456307037	0.46850599947899213	0.9424810999550974	0.8760017744985615	0.9231413392473776	0	0	0.0	-3.3087482144460855e-05	-3.3087482144460855e-05
89	0.01364818323665016	0.005930402411520609	-0.005488726569148554	0.9729758699204014	-1	0.25	1	0.6	6	0.38461538461538464	5	0.46875	0.3076923076923077	9	4	5	0	0	0.5	4	8	15	0.0	0.2857142857142857	0.7673568206428218	0.9139554574086642	0.7657799410894803	0.7578403015476163	0.48385312898907024	0.9714457165801111	0.9076122110718307	0.9124233877032314	0	0	0.0	-0.0005488726569148554	-0.0005488726569148554
3435	0.02167402475323231	0.009841943534997915	0.0046601083720404874	0.9737864444851851	-1	0	0	0.3	3	0.7692307692307693	10	0.38461538461538464	0.7692307692307693	13	10	1	0	0	0.23076923076923078	3	13	15	0.0	0	0.6250591194320888	0.8445931378174434	0.45341088605352226	0.9271707265105974	0.46850599947899213	0.86116012955823	0.8278096547142162	0.8829426010149651	0	0	0.0	0.0046601083720404874	0.0046601083720404874
5024	0.021432931271909907	0.00801312321767873	0.00600029750882778	0.9737666234305523	-1	0	0	0.3	3	0.7692307692307693	10	0.38461538461538464	0.7692307692307693	13	10	1	0	0	0.23076923076923078	3	13	15	0.0	0	0.6250591194320888	0.8445931378174434	0.45341088605352226	0.9271707265105974	0.46850599947899213	0.866025604557217	0.8278096547142162	0.8843581940769831	0	0	0.0	0.00600029750882778	0.00600029750882778
563	0.0018107617202730204	0.0017557776921401378	-0.0017556563142197916	0.9850775971189415	-1	0	0	1.0	1	0	0	1.0	0	0	0	1	1	0	0.5	2	1	2	0.16666666666666666	0	0	0	0	0	0	0	0	0	0	0	0	-0.1	-0.1
1467	0.02139471281539811	0.006106838720432542	0.0038667929285191326	0.9768683976731428	-1	0	0	0.3	3	0.7692307692307693	10	0.38461538461538464	0.7692307692307693	13	10	1	0	0	0.23076923076923078	3	13	15	0.0	0	0.6250591194320888	0.8579568271206687	0.45341088605352226	0.9156697938168264	0.3238386453735223	0.8897968843392777	0.862647604390518	0.8899929244175705	0	0	0.0	0.0038667929285191326	0.0038667929285191326
857	0.0018031354871155324	0.0015323271934341723	-0.001531944494562663	0.9780934156552965	-1	0	0	0.5	1	1.0	1	1.0	1.0	1	1	1	0	0	0.3333333333333333	1	3	3	0.0	0	0.42428581636383633	0.5	0.3562822423869763	0.5	0.4373051874702215	0.5	0.5878919162752451	0.5	0	0	0.0	-0.0001531944494562663	-0.0001531944494562663
814	0.023324102975062964	0.0008104296420370578	-0.000577743941992686	0.9799400810675624	-1	0	0	0.3	3	0.7692307692307693	10	0.38461538461538464	0.7692307692307693	13	10	1	0	0	0.23076923076923078	3	13	15	0.0	0	0.6752201578573265	0.821367629626679	0.47539539281529547	0.8960718824970374	0.3238386453735223	0.8557131332663639	0.851563651118073	0.86056987857106	0	0	0.0	-5.7774394199268604e-05	-5.7774394199268604e-05
4271	0.02051329796263157	0.007581223182415549	0.005549042090463545	0.9733925170731541	-1	0	0	0.3	3	0.7692307692307693	10	0.38461538461538464	0.7692307692307693	13	10	1	0	0	0.23076923076923078	3	13	15	0.0	0	0.6250591194320888	0.8596248903964151	0.45341088605352226	0.9271707265105974	0.46850599947899213	0.866025604557217	0.8278096547142162	0.8883656351542865	0	0	0.0	0.005549042090463545	0.005549042090463545
1665	0.022265476233374527	0.008148876544096679	0.00431444430780636	0.9786970012717816	-1	0	0	0.3	3	0.7692307692307693	10	0.38461538461538464	0.7692307692307693	13	10	1	0	0	0.23076923076923078	3	13	15	0.0	0	0.6250591194320888	0.8484861119826008	0.47539539281529547	0.9205486827726059	0.5953393477216145	0.9129834893930611	0.8760017744985615	0.8979276162256041	0	0	0.0	0.00431444430780636	0.00431444430780636
4935	0.021446592463129858	0.008098801493603343	0.006603777622752511	0.9734882207634507	-1	0	0	0.3	3	0.7692307692307693	10	0.38461538461538464	0.7692307692307693	13	10	1	0	0	0.23076923076923078	3	13	15	0.0	0	0.6250591194320888	0.8445931378174434	0.45341088605352226	0.9271707265105974	0.46850599947899213	0.866025604557217	0.8278096547142162	0.8843581940769831	0	0	0.0	0.006603777622752511	0.006603777622752511
3488	0.020979965964952274	0.0021258213384548323	-0.0013821734314851473	0.9773283112515846	-1	0	0	0.3	3	0.7692307692307693	10	0.38461538461538464	0.7692307692307693	13	10	1	0	0	0.23076923076923078	3	13	15	0.0	0	0.6250591194320888	0.8681395749474353	0.45341088605352226	0.9271707265105974	0.46850599947899213	0.866025604557217	0.8278096547142162	0.8907376444165337	0	0	0.0	-0.00013821734314851472	-0.00013821734314851472
344	0.0016847721717682708	0.0016224169442746515	-0.0016223329975601217	0.9819974929401754	-1	0	0	0	0	0	0	1.0	0	0	0	0	2	0	1.0	1	1	1	0.5	0	0	0	0	0	0	0	0	0	0	0	0	-0.1	-0.1
3666	0.02073690382247031	0.007571750011474258	0.0052987482436686415	0.975612321119352	-1	0	0	0.3	3	0.7692307692307693	10	0.38461538461538464	0.7692307692307693	13	10	1	0	0	0.23076923076923078	3	13	15	0.0	0	0.6274537761823623	0.8638523383690061	0.45341088605352226	0.9121884698951936	0.2537706444157353	0.8974315951673946	0.8536889790561747	0.892746504836021	0	0	0.0	0.0052987482436686415	0.0052987482436686415
4673	0.021772886077435577	0.0043209731250281385	-0.0041255866574988215	0.9792597031059879	-1	0	0	0.3	3	0.7692307692307693	10	0.38461538461538464	0.7692307692307693	13	10	1	0	0	0.23076923076923078	3	13	15	0.0	0	0.5870543047642794	0.8718367499209325	0.45341088605352226	0.9271707265105974	0.46850599947899213	0.866025604557217	0.804900239963036	0.8917936082063456	0	0	0.0	-0.00041255866574988213	-0.00041255866574988213
4373	0.02194880431020724	0.004092674793194615	-0.004053043769522085	0.9760919162358042	-1	0	0	0.3	3	0.7692307692307693	10	0.38461538461538464	0.7692307692307693	13	10	1	0	0	0.23076923076923078	3	13	15	0.0	0	0.5870543047642794	0.8633504139912821	0.45341088605352226	0.9271707265105974	0.46850599947899213	0.866025604557217	0.804900239963036	0.889393616078787	0	0	0.0	-0.0004053043769522085	-0.0004053043769522085
2104	0.022547451813436998	0.004337942389042249	-0.002854326613189376	0.9771375540948902	-1	0	0	0.2	2	0.9230769230769231	12	0.5357142857142857	0.8461538461538461	13	11	1	1	0	0.14285714285714285	2	14	15	0.25	0	0.5127603317284296	0.8692097296336547	0.45341088605352226	0.9528688354022924	0.46850599947899213	0.9169908493878935	0.8278096547142162	0.9194002703047889	1.0	0.46153846153846156	0.0	-0.0002854326613189376	-0.0002854326613189376
3599	0.01873971007325816	0.008021875734172314	0.003948048320424371	0.976881969865346	-1	0	0	0.3	3	0.7692307692307693	10	0.38461538461538464	0.7692307692307693	13	10	1	0	0	0.23076923076923078	3	13	15	0.0	0	0.5870543047642794	0.8902770926988511	0.45341088605352226	0.94171782180375	0.2537706444157353	0.9045818158232087	0.8278096547142162	0.9149058208951217	0	0	0.0	0.003948048320424371	0.003948048320424371
4864	0.021675183934459115	0.009589580354341907	0.00379366853098918	0.973623673339088	-1	0	0	0.3	3	0.7692307692307693	10	0.38461538461538464	0.7692307692307693	13	10	1	0	0	0.23076923076923078	3	13	15	0.0	0	0.6250591194320888	0.8445931378174434	0.45341088605352226	0.9271707265105974	0.46850599947899213	0.866025604557217	0.8278096547142162	0.8843581940769831	0	0	0.0	0.00379366853098918	0.00379366853098918
4477	0.007767267701107778	0.002493365843479512	-0.00247030657374067	0.9676949183908071	-1	0	0	0.2857142857142857	2	0.875	7	0.4166666666666667	0.75	8	6	1	1	0	0.375	3	8	10	0.25	0.2222222222222222	0.6654706990683597	0.9065170631604422	0.786447070195303	0.8976394997772856	0.5209344219769116	0.8483543494489851	0.7740726813455725	0.8864468483419988	1.0	0.25	0.0	-0.000247030657374067	-0.000247030657374067
3539	0.021663714191146717	0.007899437349506051	0.0057239886791946425	0.9732793326551591	-1	0	0	0.3	3	0.7692307692307693	10	0.38461538461538464	0.7692307692307693	13	10	1	0	0	0.23076923076923078	3	13	15	0.0	0	0.6250591194320888	0.8445931378174434	0.45341088605352226	0.9271707265105974	0.46850599947899213	0.866025604557217	0.8278096547142162	0.8843581940769831	0	0	0.0	0.0057239886791946425	0.0057239886791946425
4667	0.0207639042287655	0.008256696844879698	0.00538964879721204	0.9737206504147524	-1	0	0	0.3	3	0.7692307692307693	10	0.38461538461538464	0.7692307692307693	13	10	1	0	0	0.23076923076923078	3	13	15	0.0	0	0.6250591194320888	0.8445931378174434	0.45341088605352226	0.9271707265105974	0.46850599947899213	0.866025604557217	0.8278096547142162	0.8843581940769831	0	0	0.0	0.00538964879721204	0.00538964879721204
3728	0.021769359528577673	0.007915193825351071	0.0058653535368517916	0.973278890231906	-1	0	0	0.3	3	0.7692307692307693	10	0.38461538461538464	0.7692307692307693	13	10	1	0	0	0.23076923076923078	3	13	15	0.0	0	0.6250591194320888	0.8445931378174434	0.45341088605352226	0.9271707265105974	0.46850599947899213	0.866025604557217	0.8278096547142162	0.8843581940769831	0	0	0.0	0.0058653535368517916	0.0058653535368517916
808	0.013750970613337299	0.0011452634415416642	-0.0007867111326230663	0.9805738663875254	-1	0	0	0.3333333333333333	2	0.8333333333333334	5	0.5714285714285714	0.6666666666666666	6	4	1	1	0	0.2857142857142857	2	7	8	0.25	0	0.6154209116127571	0.9387649275958544	0.5639050387021493	0.8537241537812915	0.4989299038500419	0.9389902275847967	0.7126850916745008	0.9175294425539484	1.0	0.16666666666666666	0.0	-7.867111326230663e-05	-7.867111326230663e-05
3659	0.0216165866918389	0.009415326489956462	0.004753245500669155	0.9733157537608308	-1	0	0	0.3	3	0.7692307692307693	10	0.38461538461538464	0.7692307692307693	13	10	1	0	0	0.23076923076923078	3	13	15	0.0	0	0.6250591194320888	0.8423792634147036	0.45341088605352226	0.9291150234608144	0.46850599947899213	0.866025604557217	0.8278096547142162	0.8847797062017013	0	0	0.0	0.004753245500669155	0.004753245500669155
4816	0.021158117422312158	0.008178125830092432	0.005156854399180693	0.9736598014346974	-1	0	0	0.3	3	0.7692307692307693	10	0.38461538461538464	0.7692307692307693	13	10	1	0	0	0.23076923076923078	3	13	15	0.0	0	0.6250591194320888	0.8445931378174434	0.45341088605352226	0.9271707265105974	0.46850599947899213	0.866025604557217	0.8278096547142162	0.8843581940769831	0	0	0.0	0.005156854399180693	0.005156854399180693
2795	0.020714678549282994	0.007663087232212143	0.005388875434184593	0.9735579656837736	-1	0	0	0.3	3	0.7692307692307693	10	0.38461538461538464	0.7692307692307693	13	10	1	0	0	0.23076923076923078	3	13	15	0.0	0	0.6250591194320888	0.8596248903964151	0.45341088605352226	0.9271707265105974	0.46850599947899213	0.866025604557217	0.8278096547142162	0.8883656351542865	0	0	0.0	0.005388875434184593	0.005388875434184593
4916	0.0213348482884601	0.00786068216956815	0.006087750295746867	0.973661514643524	-1	0	0	0.3	3	0.7692307692307693	10	0.38461538461538464	0.7692307692307693	13	10	1	0	0	0.23076923076923078	3	13	15	0.0	0	0.6250591194320888	0.8445931378174434	0.45341088605352226	0.9271707265105974	0.46850599947899213	0.866025604557217	0.8278096547142162	0.8843581940769831	0	0	0.0	0.006087750295746867	0.006087750295746867
768	0.01159827286667403	0.004751052352367065	-0.004747758525547387	0.9765650643548116	-1	0	0	0.4	2	0.8	4	0.5833333333333334	0.8	5	4	1	0	0	0.3333333333333333	2	6	7	0.0	0	0.6215257747421877	0.8898435201523999	0.652414684589003	0.8270859000946911	0.4500927255157148	0.8348020110589215	0.7199540688047297	0.8529718417656504	0	0	0.0	-0.0004747758525547387	-0.0004747758525547387
2178	0.026841322563463287	0.007380270605020315	-0.006145644780147765	0.9806382415964511	-1	0	0	0.3	3	0.7692307692307693	10	0.38461538461538464	0.7692307692307693	13	10	1	0	0	0.23076923076923078	3	13	15	0.0	0	0.5870543047642794	0.8565477567711809	0.45341088605352226	0.9338611617462729	0.5953393477216145	0.8796739394228552	0.8278096547142162	0.8948506587452798	0	0	0.0	-0.0006145644780147766	-0.0006145644780147766
446	0.00773649162400943	0.002447624428263272	-0.0024158384467904566	0.9802414275924816	-1	0	0	0.25	1	1.0	3	1.0	1.0	4	3	0	1	0	0.2	5	1	5	0.3333333333333333	0	0.4574283310458137	0.8133515582865157	0.7363425985077348	0.9684957063842636	0.6395786779993972	0.8956045064678663	0.9158535138630866	0.9128512408055065	1.0	0	0.0	-0.00024158384467904567	-0.00024158384467904567
4320	0.013628626104103526	0.003778291209935093	-0.0036718677108899876	0.978106231626533	-1	0	0	0.2	2	0.9166666666666666	11	0.3888888888888889	0.8333333333333334	12	10	1	0	0	0.25	12	3	14	0.0	0	0.6696910764384338	0.8750097512272355	0.7703843525527345	0.9041498426162766	0.3611383219473637	0.8457349535584776	0.8109793811286728	0.8769559170625819	0	0	0.0	-0.0003671867710889988	-0.0003671867710889988
175	0.0019024220886352712	0.0018573578136447774	-0.0018573571548298193	0.9843939682012741	-1	0	0	1.0	2	0.0	0	1.0	0	2	0	0	0	0	0.3333333333333333	3	1	3	0.0	1.0	0	0	0	0	0	0	0	0	0	0	0	-0.00018573571548298194	-0.00018573571548298194
1014	0.026567198954716664	0.002696772711842037	-0.0015735567337251714	0.974805355363405	-1	0	0	0.2	2	0.9230769230769231	12	0.5357142857142857	0.8461538461538461	13	11	1	0	0	0.14285714285714285	2	14	15	0.0	0	0.5870543047642794	0.8647255496791048	0.45341088605352226	0.9313200704884741	0.46850599947899213	0.9301001008449427	0.87568847687305	0.9129469576875279	0	0	0.0	-0.00015735567337251714	-0.00015735567337251714
1598	0.020519918002032327	0.008082183035540562	0.005284829874437872	0.9727064398255718	-1	0	0	0.3	3	0.7692307692307693	10	0.38461538461538464	0.7692307692307693	13	10	1	0	0	0.23076923076923078	3	13	15	0.0	0	0.6250591194320888	0.8576303827277297	0.45341088605352226	0.9291150234608144	0.46850599947899213	0.866025604557217	0.8278096547142162	0.8887855309805478	0	0	0.0	0.005284829874437872	0.005284829874437872
1068	0.0277527267224425	0.0024375639949522775	-0.0021259149331300186	0.980904668779581	-1	0	0	0.3	3	0.7692307692307693	10	0.38461538461538464	0.7692307692307693	13	10	1	0	0	0.23076923076923078	3	13	15	0.0	0	0.6274537761823623	0.9014061770014387	0.48717242711568076	0.9163346752838762	0.23935570396905184	0.9347987733642362	0.8785274600029829	0.9185733494197448	0	0	0.0	-0.00021259149331300187	-0.00021259149331300187
3687	0.02109138988524952	0.008516414490810618	0.005375845977691151	0.9736621279515876	-1	0	0	0.3	3	0.7692307692307693	10	0.38461538461538464	0.7692307692307693	13	10	1	0	0	0.23076923076923078	3	13	15	0.0	0	0.6250591194320888	0.8445931378174434	0.45341088605352226	0.9271707265105974	0.46850599947899213	0.866025604557217	0.8278096547142162	0.8843581940769831	0	0	0.0	0.005375845977691151	0.005375845977691151
2635	0.026771486066345707	0.005829457713186963	-0.004423844775353617	0.979749784067223	-1	0	0	0.3333333333333333	3	0.7272727272727273	8	0.3939393939393939	0.7272727272727273	11	8	1	0	0	0.2727272727272727	3	11	13	0.0	0	0.6250591194320888	0.8601271368071944	0.45341088605352226	0.9256914805922732	0.2537706444157353	0.8812428903613737	0.8350026267319232	0.8922857842676977	0	0	0.0	-0.0004423844775353617	-0.0004423844775353617
2349	0.021308768658966276	0.009932324753813773	0.004400710631044183	0.9730335150742793	-1	0	0	0.3	3	0.7692307692307693	10	0.38461538461538464	0.7692307692307693	13	10	1	0	0	0.23076923076923078	3	13	15	0.0	0	0.6250591194320888	0.8576303827277297	0.45341088605352226	0.9291150234608144	0.46850599947899213	0.866025604557217	0.8278096547142162	0.8887855309805478	0	0	0.0	0.004400710631044183	0.004400710631044183
2159	0.02174844558812819	0.01039607534789989	0.003657409397139587	0.9725024874982483	-1	0	0	0.3	3	0.7692307692307693	10	0.38461538461538464	0.7692307692307693	13	10	1	0	0	0.23076923076923078	3	13	15	0.0	0	0.6250591194320888	0.7697858545785885	0.47539539281529547	0.9184988905206791	0.46850599947899213	0.9011714155209315	0.8350026267319232	0.8750657796509577	0	0	0.0	0.003657409397139587	0.003657409397139587
1370	0.027351110571217085	0.0010345090758569577	-0.0006240269864613648	0.9781735463526905	-1	0	0	0.2	2	0.9230769230769231	12	0.5357142857142857	0.8461538461538461	13	11	1	0	0	0.14285714285714285	2	14	15	0.0	0	0.5870543047642794	0.8761520816319871	0.45341088605352226	0.9215498782263418	0.3238386453735223	0.9348371544024353	0.87568847687305	0.9138193608482819	0	0	0.0	-6.240269864613648e-05	-6.240269864613648e-05
858	0.0268052990153033	0.0008726895319058649	-0.0008534439097423808	0.9798544145070299	-1	0	0	0.3	3	0.7692307692307693	10	0.38461538461538464	0.7692307692307693	13	10	1	0	0	0.23076923076923078	3	13	15	0.0	0	0.6274537761823623	0.8953087457791918	0.48717242711568076	0.9163346752838762	0.23935570396905184	0.9347987733642362	0.8760017744985615	0.9168924301583601	0	0	0.0	-8.534439097423808e-05	-8.534439097423808e-05
4854	0.01391792156617683	0.0060722620723534385	-0.0060361161444006045	0.9810043500499848	-1	0	0	0.2	2	0.9230769230769231	12	0.38461538461538464	0.8461538461538461	13	11	1	0	0	0.23076923076923078	13	3	15	0.0	0	0.6752201578573265	0.8668187261482977	0.7695662996642237	0.8983958590223259	0.2537706444157353	0.8470364264959055	0.8106413846108057	0.8722940658990889	0	0	0.0	-0.0006036116144400605	-0.0006036116144400605
4073	0.01963071647640519	0.006400314569389622	-0.003735313260686983	0.9790532644874145	-1	0	0	0.3	3	0.7692307692307693	10	0.38461538461538464	0.7692307692307693	13	10	1	0	0	0.23076923076923078	3	13	15	0.0	0	0.6250591194320888	0.8445931378174434	0.45341088605352226	0.9374769407341252	0.46850599947899213	0.866025604557217	0.8557707018137767	0.8898206375601384	0	0	0.0	-0.00037353132606869827	-0.00037353132606869827
1972	0.020868853119426215	0.008598918575140809	0.005220580666777545	0.9728224285766088	-1	0	0	0.3	3	0.7692307692307693	10	0.38461538461538464	0.7692307692307693	13	10	1	0	0	0.23076923076923078	3	13	15	0.0	0	0.6250591194320888	0.8576303827277297	0.45341088605352226	0.9291150234608144	0.46850599947899213	0.866025604557217	0.8278096547142162	0.8887855309805478	0	0	0.0	0.005220580666777545	0.005220580666777545
3583	0.020664347783349517	0.006865765798215715	0.006166450190815046	0.9733863925764571	-1	0	0	0.3	3	0.7692307692307693	10	0.38461538461538464	0.7692307692307693	13	10	1	0	0	0.23076923076923078	3	13	15	0.0	0	0.6250591194320888	0.8596248903964151	0.45341088605352226	0.9271707265105974	0.46850599947899213	0.866025604557217	0.8278096547142162	0.8883656351542865	0	0	0.0	0.006166450190815046	0.006166450190815046
1323	0.02153462438893896	0.004688309166494416	0.004056430602861531	0.9772070735968108	-1	0	0	0.3	3	0.7692307692307693	10	0.38461538461538464	0.7692307692307693	13	10	1	0	0	0.23076923076923078	3	13	15	0.0	0	0.6250591194320888	0.8579568271206687	0.45341088605352226	0.9156697938168264	0.3238386453735223	0.8897968843392777	0.862647604390518	0.8899929244175705	0	0	0.0	0.004056430602861531	0.004056430602861531
3962	0.02172039375301012	0.007995427598493617	0.005882506939661711	0.9734591711570609	-1	0	0	0.3	3	0.7692307692307693	10	0.38461538461538464	0.7692307692307693	13	10	1	0	0	0.23076923076923078	3	13	15	0.0	0	0.6250591194320888	0.8445931378174434	0.45341088605352226	0.9271707265105974	0.46850599947899213	0.866025604557217	0.8278096547142162	0.8843581940769831	0	0	0.0	0.005882506939661711	0.005882506939661711
3472	0.020614470929296885	0.007170699157735872	0.005907641196617033	0.9735812146443519	-1	0	0	0.3	3	0.7692307692307693	10	0.38461538461538464	0.7692307692307693	13	10	1	0	0	0.23076923076923078	3	13	15	0.0	0	0.6250591194320888	0.8596248903964151	0.45341088605352226	0.9271707265105974	0.46850599947899213	0.866025604557217	0.8278096547142162	0.8883656351542865	0	0	0.0	0.005907641196617033	0.005907641196617033
1387	0.02836502579274928	0.002317427516227541	-0.0007237787092395592	0.979872325680673	-1	0	0	0.3	3	0.7692307692307693	10	0.38461538461538464	0.7692307692307693	13	10	1	0	0	0.23076923076923078	3	13	15	0.0	0	0.6641619950195411	0.9011426536180968	0.6681073606093538	0.8946578879829228	0.28386469363997185	0.9185641994581601	0.851563651118073	0.9052872398216801	0	0	0.0	-7.237787092395592e-05	-7.237787092395592e-05
1997	0.020504046544857765	0.005574027859748131	0.004909903306771519	0.9792672782749763	-1	0	0	0.3	3	0.7692307692307693	10	0.38461538461538464	0.7692307692307693	13	10	1	0	0	0.23076923076923078	3	13	15	0.0	0	0.5870543047642794	0.8870593682280113	0.45341088605352226	0.9191438404687433	0.46850599947899213	0.9078153393987967	0.8760017744985615	0.905483038346299	0	0	0.0	0.004909903306771519	0.004909903306771519
4800	0.02227228687028156	0.007934439628522905	0.0063443080785501385	0.9735216918822618	-1	0	0	0.3	3	0.7692307692307693	10	0.38461538461538464	0.7692307692307693	13	10	1	0	0	0.23076923076923078	3	13	15	0.0	0	0.6250591194320888	0.8445931378174434	0.45341088605352226	0.9271707265105974	0.46850599947899213	0.866025604557217	0.8278096547142162	0.8843581940769831	0	0	0.0	0.0063443080785501385	0.0063443080785501385
198	0.0029031934726022443	0.0028417734649687134	-0.0028389797384224123	0.9766381193522466	-1	0	0	1.0	1	0	0	1.0	0	1	0	0	3	0	0.5	1	2	2	1.0	0	0	0	0	0	0	0	0	0	0	0	0	-0.00028389797384224125	-0.00028389797384224125
2319	0.020278161545387315	0.00803886106253373	0.005669685218796984	0.9722393504000356	-1	0	0	0.3	3	0.7692307692307693	10	0.38461538461538464	0.7692307692307693	13	10	1	0	0	0.23076923076923078	3	13	15	0.0	0	0.6250591194320888	0.8576303827277297	0.45341088605352226	0.9291150234608144	0.46850599947899213	0.866025604557217	0.8278096547142162	0.8887855309805478	0	0	0.0	0.005669685218796984	0.005669685218796984
1331	0.021826716794413316	0.007414130317951027	0.001714783416643165	0.9783392594629359	-1	0	0	0.3	3	0.7692307692307693	10	0.38461538461538464	0.7692307692307693	13	10	1	0	0	0.23076923076923078	3	13	15	0.0	0	0.6250591194320888	0.862551059114735	0.45341088605352226	0.9257167363976102	0.3238386453735223	0.8659446445210702	0.8350026267319232	0.8884459124973173	0	0	0.0	0.001714783416643165	0.001714783416643165
3954	0.02178411457467553	0.007374452236577463	0.00593724378408723	0.974211213070604	-1	0	0	0.3	3	0.7692307692307693	10	0.38461538461538464	0.7692307692307693	13	10	1	0	0	0.23076923076923078	3	13	15	0.0	0	0.6250591194320888	0.8445931378174434	0.45341088605352226	0.9271707265105974	0.46850599947899213	0.866025604557217	0.8278096547142162	0.8843581940769831	0	0	0.0	0.00593724378408723	0.00593724378408723
449	0.0017733397062915668	0.0017260224517372984	-0.0017238653638572952	0.9832927427236939	-1	0	0	1.0	1	0	0	1.0	0	1	0	0	0	0	0.5	2	1	2	0.0	0	0	0	0	0	0	0	0	0	0	0	0	-0.00017238653638572952	-0.00017238653638572952
2492	0.024306356310760693	0.011393892726769316	-0.010182029859330984	0.9390849019706409	-1	0	0	0.2	2	0.9230769230769231	12	0.625	0.8461538461538461	13	11	1	0	0	0.16666666666666666	2	12	15	0.0	0	0.5870543047642794	0.8837885402580186	0.8033278407263824	0.9310679313095181	0.46850599947899213	0.8387117602275239	0.8113169147628496	0.8902760294794272	0	0	0.0	-0.0010182029859330984	-0.0010182029859330984
819	0.030878256189896015	0.005220941452933397	-0.004653270273355732	0.9809820891550446	-1	0	0	0.2	2	0.9230769230769231	12	0.5357142857142857	0.8461538461538461	13	11	1	0	0	0.14285714285714285	2	14	15	0.0	0	0.6567193920256457	0.8195936865901365	0.8033278407263824	0.7643092432378974	0.46850599947899213	0.8722176997323186	0.8226829689489157	0.8230165378932005	0	0	0.0	-0.00046532702733557323	-0.00046532702733557323
26	None	None	None	None	None	0	0	0.5	3	0.5	3	0.6666666666666666	0.3333333333333333	4	2	3	2	0	0.75	4	3	8	0.25	0.4	0.5135091377309708	0.9408060835271392	0.3091048180757751	0.9527473210661908	0.19636025866873635	0.9652163172563899	0.9069134989919172	0.9539545685495199	0.625	0.5	0.0	None	None
24	0.0018137992382832356	0.0017618638959640371	-0.0017611550916360832	0.984885259500068	-1	0	0	1.0	1	0	0	1.0	0	1	0	0	1	0	0.5	2	1	2	0.3333333333333333	0	0	0	0	0	0	0	0	0	0	0	0	-0.00017611550916360832	-0.00017611550916360832
2539	0.020916180934427497	0.00959594950261965	0.0048082735225178025	0.9725545477106798	-1	0	0	0.3	3	0.7692307692307693	10	0.38461538461538464	0.7692307692307693	13	10	1	0	0	0.23076923076923078	3	13	15	0.0	0	0.6250591194320888	0.8576303827277297	0.45341088605352226	0.9291150234608144	0.46850599947899213	0.866025604557217	0.8278096547142162	0.8887855309805478	0	0	0.0	0.0048082735225178025	0.0048082735225178025
1575	0.02183674159868389	0.0011276992125173	0.0006503002573573942	0.9800694107496684	-1	0	0	0.3	3	0.7692307692307693	10	0.38461538461538464	0.7692307692307693	13	10	1	0	0	0.23076923076923078	3	13	15	0.0	0	0.6250591194320888	0.7702502316851845	0.47539539281529547	0.8861766433903511	0.3238386453735223	0.8648706005793999	0.8350026267319232	0.8463314994023444	0	0	0.0	0.0006503002573573942	0.0006503002573573942
3041	0.017546528330512724	0.004391191838461291	-0.004379633957172615	0.7840788124493978	-1	0	0	0.2	2	0.9230769230769231	12	0.2727272727272727	0.8461538461538461	13	11	1	1	0	0.45454545454545453	11	5	15	0.25	0	0.6250591194320888	0.8707662705887949	0.7712024054412454	0.9352386181715172	0.46850599947899213	0.8645481888147333	0.8119034060738378	0.8950890615822027	1.0	0.3076923076923077	0.0	-0.00043796339571726146	-0.00043796339571726146
3978	0.021337832615638628	0.008113864396364886	0.005870131640901014	0.9736443698284402	-1	0	0	0.3	3	0.7692307692307693	10	0.38461538461538464	0.7692307692307693	13	10	1	0	0	0.23076923076923078	3	13	15	0.0	0	0.6250591194320888	0.8445931378174434	0.45341088605352226	0.9271707265105974	0.46850599947899213	0.866025604557217	0.8278096547142162	0.8843581940769831	0	0	0.0	0.005870131640901014	0.005870131640901014
531	0.0017474320783808425	0.0016853443038663109	-0.0016853443031238416	0.9863937593622284	-1	0	0	1.0	1	0	0	1.0	0	1	0	0	0	0	0.5	1	2	2	0.0	0	0	0	0	0	0	0	0	0	0	0	0	-0.00016853443031238416	-0.00016853443031238416
3319	0.01565176677334889	0.0035804944278221354	-0.003579784270189473	0.9753293432952075	-1	0	0	0.2	2	0.9230769230769231	12	0.38461538461538464	0.8461538461538461	13	11	1	0	0	0.23076923076923078	13	3	15	0.0	0	0.6250591194320888	0.8694466900398599	0.48717242711568076	0.9251470625259491	0.46850599947899213	0.8642244960549336	0.8119034060738378	0.8896440930849779	0	0	0.0	-0.00035797842701894734	-0.00035797842701894734
2269	0.01922823754320909	0.0016401007077002602	-0.0004004906402710973	0.9802860539398411	-1	0	0	0.3	3	0.7692307692307693	10	0.38461538461538464	0.7692307692307693	13	10	1	0	0	0.23076923076923078	3	13	15	0.0	0	0.6250591194320888	0.8576303827277297	0.45341088605352226	0.9165697717652787	0.46850599947899213	0.866025604557217	0.8278096547142162	0.8828341210421792	0	0	0.0	-4.004906402710973e-05	-4.004906402710973e-05
2512	0.021136635940926563	0.008879546196584176	0.005189861493737367	0.9728967008289781	-1	0	0	0.3	3	0.7692307692307693	10	0.38461538461538464	0.7692307692307693	13	10	1	0	0	0.23076923076923078	3	13	15	0.0	0	0.6250591194320888	0.8576303827277297	0.45341088605352226	0.9291150234608144	0.46850599947899213	0.866025604557217	0.8278096547142162	0.8887855309805478	0	0	0.0	0.005189861493737367	0.005189861493737367
203	0.0020549860741986064	0.0020549684937804713	-0.0020549680732090112	0.9868239858839537	-1	0	0	1.0	2	0.0	0	1.0	0	2	0	0	2	0	0.3333333333333333	1	3	3	1.0	1.0	0	0	0	0	0	0	0	0	0	0	0	-0.00020549680732090113	-0.00020549680732090113
1746	0.01822067497730616	0.007622358965353158	0.0041789327357899635	0.9766583478513584	-1	0	0	0.3	3	0.7692307692307693	10	0.38461538461538464	0.7692307692307693	13	10	1	0	0	0.23076923076923078	3	13	15	0.0	0	0.6250591194320888	0.8920395145254751	0.45341088605352226	0.9371499702865838	0.2537706444157353	0.881983496321411	0.8350026267319232	0.9067905153690321	0	0	0.0	0.0041789327357899635	0.0041789327357899635
2999	0.02104348525460136	0.007311926644007109	0.005869482553835218	0.9729806553601731	-1	0	0	0.3	3	0.7692307692307693	10	0.38461538461538464	0.7692307692307693	13	10	1	0	0	0.23076923076923078	3	13	15	0.0	0	0.6250591194320888	0.8596248903964151	0.45341088605352226	0.9271707265105974	0.46850599947899213	0.866025604557217	0.8278096547142162	0.8883656351542865	0	0	0.0	0.005869482553835218	0.005869482553835218
3386	0.020731356237611454	0.006800788952566788	0.006094247838128875	0.9737180681152933	-1	0	0	0.3	3	0.7692307692307693	10	0.38461538461538464	0.7692307692307693	13	10	1	0	0	0.23076923076923078	3	13	15	0.0	0	0.6250591194320888	0.8596248903964151	0.45341088605352226	0.9271707265105974	0.46850599947899213	0.866025604557217	0.8278096547142162	0.8883656351542865	0	0	0.0	0.006094247838128875	0.006094247838128875
3815	0.020792444694959996	0.003471873404562121	-0.0034580588600615055	0.9774540078938515	-1	0	0	0.3	3	0.7692307692307693	10	0.38461538461538464	0.7692307692307693	13	10	1	0	0	0.23076923076923078	3	13	15	0.0	0	0.5870543047642794	0.8399710569526893	0.45341088605352226	0.9382240066564438	0.46850599947899213	0.8956753360815559	0.8278096547142162	0.898090494011909	0	0	0.0	-0.0003458058860061505	-0.0003458058860061505
4638	0.021677669109488623	0.011366664036796145	0.0018311668891806885	0.9744742488175016	-1	0	0	0.3	3	0.7692307692307693	10	0.38461538461538464	0.7692307692307693	13	10	1	0	0	0.23076923076923078	3	13	15	0.0	0	0.6250591194320888	0.8405905753782522	0.45341088605352226	0.9271707265105974	0.46850599947899213	0.866025604557217	0.8278096547142162	0.8833253990428116	0	0	0.0	0.0018311668891806885	0.0018311668891806885
2203	0.021106577978321384	0.008331644813072976	0.005651512635119754	0.9727719890016541	-1	0	0	0.3	3	0.7692307692307693	10	0.38461538461538464	0.7692307692307693	13	10	1	0	0	0.23076923076923078	3	13	15	0.0	0	0.6250591194320888	0.8576303827277297	0.45341088605352226	0.9291150234608144	0.46850599947899213	0.866025604557217	0.8278096547142162	0.8887855309805478	0	0	0.0	0.005651512635119754	0.005651512635119754
1321	0.017376683097088248	0.006048321811299778	-0.004948207291790874	0.9443502650235073	-1	0	0	0.3	3	0.7692307692307693	10	0.4166666666666667	0.7692307692307693	13	10	1	0	0	0.25	3	12	15	0.0	0	0.5870543047642794	0.9081301605839168	0.6844717495480042	0.9074412911994696	0.4286954903693614	0.8688354115389632	0.8106413846108057	0.8961196153546537	0	0	0.0	-0.0004948207291790874	-0.0004948207291790874
141	0.025196634448575766	0.00756717558676107	-0.007566811310368628	0.9375073359161483	-1	0	0	0.1	1	1.0	13	0.25	0.7692307692307693	11	10	3	5	0	0.6	6	10	15	0.5555555555555556	0	0.5450103170727937	0.8959309455062139	0.4955166050978209	0.9097595996353324	0.7717244634815497	0.953616077512804	0.8425194152462439	0.923833258728551	0.09090909090909091	0.18181818181818182	0.0	-0.0007566811310368628	-0.0007566811310368628
3608	0.020638242196939553	0.00618034701623493	0.005045960477478456	0.97327378554348	-1	0	0	0.3	3	0.7692307692307693	10	0.38461538461538464	0.7692307692307693	13	10	1	0	0	0.23076923076923078	3	13	15	0.0	0	0.6250591194320888	0.86611258096662	0.45341088605352226	0.9327201562402111	0.46850599947899213	0.866025604557217	0.8350026267319232	0.8929124649992856	0	0	0.0	0.005045960477478456	0.005045960477478456
3448	0.02173400037173487	0.007591853342241661	0.0060507291942537645	0.9740223493056438	-1	0	0	0.3	3	0.7692307692307693	10	0.38461538461538464	0.7692307692307693	13	10	1	0	0	0.23076923076923078	3	13	15	0.0	0	0.6250591194320888	0.8445931378174434	0.45341088605352226	0.9271707265105974	0.46850599947899213	0.866025604557217	0.8278096547142162	0.8843581940769831	0	0	0.0	0.0060507291942537645	0.0060507291942537645
3340	0.021132191261893484	0.006759047478028119	0.005617468125490514	0.9730529422341957	-1	0	0	0.3	3	0.7692307692307693	10	0.38461538461538464	0.7692307692307693	13	10	1	0	0	0.23076923076923078	3	13	15	0.0	0	0.6250591194320888	0.8596248903964151	0.45341088605352226	0.9271707265105974	0.46850599947899213	0.866025604557217	0.8278096547142162	0.8883656351542865	0	0	0.0	0.005617468125490514	0.005617468125490514
1205	0.028025808680397783	0.0008313941387432958	-0.0008139566679733096	0.9799002227903587	-1	0	0	0.3	3	0.7692307692307693	10	0.38461538461538464	0.7692307692307693	13	10	1	0	0	0.23076923076923078	3	13	15	0.0	0	0.6274537761823623	0.8953087457791918	0.48717242711568076	0.9163346752838762	0.23935570396905184	0.9347987733642362	0.8760017744985615	0.9168924301583601	0	0	0.0	-8.139566679733096e-05	-8.139566679733096e-05
3330	0.019607996967860614	0.00541545605453068	0.005393172260379139	0.9782551516629504	-1	0	0	0.2	2	0.9230769230769231	12	0.38461538461538464	0.8461538461538461	13	11	1	0	0	0.23076923076923078	13	3	15	0.0	0	0.6250591194320888	0.8576303827277297	0.45341088605352226	0.9291150234608144	0.46850599947899213	0.866025604557217	0.8278096547142162	0.8887855309805478	0	0	0.0	0.005393172260379139	0.005393172260379139
1868	0.020157400376552285	0.0037019897770114983	-0.0026783546455983035	0.98166958657974	-1	0	0	0.3	3	0.7692307692307693	10	0.38461538461538464	0.7692307692307693	13	10	1	0	0	0.23076923076923078	3	13	15	0.0	0	0.5870543047642794	0.8914257224228779	0.45341088605352226	0.9309452245730812	0.46850599947899213	0.8897040993199241	0.8350026267319232	0.9059198186529264	0	0	0.0	-0.00026783546455983034	-0.00026783546455983034
3582	0.02188400269532976	0.008218273475902513	0.006171867193567569	0.9733593282970202	-1	0	0	0.3	3	0.7692307692307693	10	0.38461538461538464	0.7692307692307693	13	10	1	0	0	0.23076923076923078	3	13	15	0.0	0	0.6250591194320888	0.8445931378174434	0.45341088605352226	0.9271707265105974	0.46850599947899213	0.866025604557217	0.8278096547142162	0.8843581940769831	0	0	0.0	0.006171867193567569	0.006171867193567569
1028	0.02675943434016217	0.0013057699502806836	-0.0010212785135471638	0.9774381936688935	-1	0	0	0.2	2	0.9230769230769231	12	0.5357142857142857	0.8461538461538461	13	11	1	0	0	0.14285714285714285	2	14	15	0.0	0	0.5870543047642794	0.8761520816319871	0.45341088605352226	0.9215498782263418	0.3238386453735223	0.9348371544024353	0.87568847687305	0.9138193608482819	0	0	0.0	-0.00010212785135471639	-0.00010212785135471639
447	0.0017728759648679149	0.001725170078444201	-0.0017230106333922734	0.9833542643156761	-1	0	0	1.0	1	0	0	1.0	0	1	0	0	0	0	0.5	2	1	2	0.0	0	0	0	0	0	0	0	0	0	0	0	0	-0.00017230106333922734	-0.00017230106333922734
3658	0.021391008830528177	0.008057369771582674	0.006353811317304922	0.9732446479762482	-1	0	0	0.3	3	0.7692307692307693	10	0.38461538461538464	0.7692307692307693	13	10	1	0	0	0.23076923076923078	3	13	15	0.0	0	0.6250591194320888	0.8445931378174434	0.45341088605352226	0.9271707265105974	0.46850599947899213	0.866025604557217	0.8278096547142162	0.8843581940769831	0	0	0.0	0.006353811317304922	0.006353811317304922
4735	0.020611695464927637	0.003839025440386082	0.0008949433221044101	0.9787483162525445	-1	0	0	0.3	3	0.7692307692307693	10	0.38461538461538464	0.7692307692307693	13	10	1	0	0	0.23076923076923078	3	13	15	0.0	0	0.6250591194320888	0.7626435492222744	0.47539539281529547	0.9050993291744864	0.5733628444748312	0.8678811764393556	0.8119034060738378	0.8542417643673225	0	0	0.0	0.0008949433221044101	0.0008949433221044101
138	0.0294246081130547	0.00809522846989838	-0.007680189509099513	0.9286457514174817	-1	0	0	0.1	1	1.0	13	0.38461538461538464	0.6923076923076923	9	9	5	0	0	0.23076923076923078	13	3	15	0.0	0	0.7052137571507708	0.8797258518173136	0.22825170905315018	0.9433805981756174	0.6781639081306227	0.9416277568653412	0.8691689928068355	0.9260752688174495	0	0	0.0	-0.0007680189509099513	-0.0007680189509099513
2243	0.02090979728365772	0.009170730790336284	0.0045855366994560914	0.9730202268618786	-1	0	0	0.3	3	0.7692307692307693	10	0.38461538461538464	0.7692307692307693	13	10	1	0	0	0.23076923076923078	3	13	15	0.0	0	0.6250591194320888	0.8576303827277297	0.45341088605352226	0.9291150234608144	0.46850599947899213	0.866025604557217	0.8278096547142162	0.8887855309805478	0	0	0.0	0.0045855366994560914	0.0045855366994560914
4476	0.021203812589933854	0.007706473699844777	0.005372291566707304	0.9734204367072421	-1	0	0	0.3	3	0.7692307692307693	10	0.38461538461538464	0.7692307692307693	13	10	1	0	0	0.23076923076923078	3	13	15	0.0	0	0.6250591194320888	0.8445931378174434	0.45341088605352226	0.9271707265105974	0.46850599947899213	0.866025604557217	0.8278096547142162	0.8843581940769831	0	0	0.0	0.005372291566707304	0.005372291566707304
626	0.001776402626570732	0.0017156109260837728	-0.001715610925005522	0.986380696614045	-1	0	0	1.0	1	0	0	1.0	0	1	0	0	0	0	0.5	1	2	2	0.0	0	0	0	0	0	0	0	0	0	0	0	0	-0.0001715610925005522	-0.0001715610925005522
4802	0.020963407903695642	0.007770794290157288	0.005367551888900119	0.973263133421106	-1	0	0	0.3	3	0.7692307692307693	10	0.38461538461538464	0.7692307692307693	13	10	1	0	0	0.23076923076923078	3	13	15	0.0	0	0.6250591194320888	0.8445931378174434	0.45341088605352226	0.9271707265105974	0.46850599947899213	0.866025604557217	0.8278096547142162	0.8843581940769831	0	0	0.0	0.005367551888900119	0.005367551888900119
3249	0.021028242325325897	0.00848417503485594	0.004905764931725705	0.9732237173888115	-1	0	0	0.3	3	0.7692307692307693	10	0.38461538461538464	0.7692307692307693	13	10	1	0	0	0.23076923076923078	3	13	15	0.0	0	0.6250591194320888	0.8596248903964151	0.45341088605352226	0.9271707265105974	0.46850599947899213	0.866025604557217	0.8278096547142162	0.8883656351542865	0	0	0.0	0.004905764931725705	0.004905764931725705
3859	0.021199432795005715	0.007780875017990776	0.006243282387181842	0.9740855544917459	-1	0	0	0.3	3	0.7692307692307693	10	0.38461538461538464	0.7692307692307693	13	10	1	0	0	0.23076923076923078	3	13	15	0.0	0	0.6250591194320888	0.8445931378174434	0.45341088605352226	0.9271707265105974	0.46850599947899213	0.866025604557217	0.8278096547142162	0.8843581940769831	0	0	0.0	0.006243282387181842	0.006243282387181842
414	0.0018127708728583971	0.00173101276397648	-0.001730270921220135	0.9850006797733786	-1	0	0	1.0	1	0	0	1.0	0	1	0	0	1	0	0.5	2	1	2	0.3333333333333333	0	0	0	0	0	0	0	0	0	0	0	0	-0.0001730270921220135	-0.0001730270921220135
277	0.0019847304026621277	0.0019367081953684734	-0.001936663687453071	0.9850614237739961	-1	0	0	1.0	2	0.0	0	1.0	0	1	0	1	1	0	0.3333333333333333	3	1	3	0.2	1.0	0	0	0	0	0	0	0	0	0	0	0	-0.0001936663687453071	-0.0001936663687453071
2797	0.02124135499225277	0.008365586917617997	0.005657041415061913	0.9726347043952451	-1	0	0	0.3	3	0.7692307692307693	10	0.38461538461538464	0.7692307692307693	13	10	1	0	0	0.23076923076923078	3	13	15	0.0	0	0.6250591194320888	0.8576303827277297	0.45341088605352226	0.9291150234608144	0.46850599947899213	0.866025604557217	0.8278096547142162	0.8887855309805478	0	0	0.0	0.005657041415061913	0.005657041415061913
2590	0.020897578891365353	0.006958202800240252	0.005826800208709227	0.9734069013425409	-1	0	0	0.3	3	0.7692307692307693	10	0.38461538461538464	0.7692307692307693	13	10	1	0	0	0.23076923076923078	3	13	15	0.0	0	0.6250591194320888	0.8596248903964151	0.45341088605352226	0.9271707265105974	0.46850599947899213	0.866025604557217	0.8278096547142162	0.8883656351542865	0	0	0.0	0.005826800208709227	0.005826800208709227
4505	0.02182213812526872	0.0074145432904866235	0.0066003065651082425	0.9732587267126666	-1	0	0	0.3	3	0.7692307692307693	10	0.38461538461538464	0.7692307692307693	13	10	1	0	0	0.23076923076923078	3	13	15	0.0	0	0.6250591194320888	0.8445931378174434	0.45341088605352226	0.9271707265105974	0.46850599947899213	0.866025604557217	0.8278096547142162	0.8843581940769831	0	0	0.0	0.0066003065651082425	0.0066003065651082425
1480	0.0219132619991747	0.00995341073960313	9.411258402748318e-05	0.977962034342894	-1	0	0	0.3	3	0.7692307692307693	10	0.38461538461538464	0.7692307692307693	13	10	1	0	0	0.23076923076923078	3	13	15	0.0	0	0.6250591194320888	0.8638700678873694	0.45341088605352226	0.9257167363976102	0.3238386453735223	0.8659446445210702	0.8445591446387638	0.8888144216734841	0	0	0.0	9.411258402748318e-05	9.411258402748318e-05
4493	0.01106310822965997	0.0022651260339137595	-0.002238663775184701	0.9783818806625741	-1	0	0	0.2222222222222222	2	0.9090909090909091	10	0.3939393939393939	0.8181818181818182	11	9	1	0	0	0.2727272727272727	11	3	13	0.0	0	0.6641619950195411	0.8961460480538261	0.7712024054412454	0.9058102832222771	0.46850599947899213	0.8420038249170362	0.8106413846108057	0.883974354204706	0	0	0.0	-0.00022386637751847007	-0.00022386637751847007
3155	0.021504489080092747	0.007197992244472757	0.006175583252112545	0.9734930276232084	-1	0	0	0.3	3	0.7692307692307693	10	0.38461538461538464	0.7692307692307693	13	10	1	0	0	0.23076923076923078	3	13	15	0.0	0	0.6250591194320888	0.8445931378174434	0.45341088605352226	0.9271707265105974	0.46850599947899213	0.866025604557217	0.8278096547142162	0.8843581940769831	0	0	0.0	0.006175583252112545	0.006175583252112545
2694	0.022077522392100785	0.00943551619855602	0.005878511622409728	0.9727581779010932	-1	0	0	0.3	3	0.7692307692307693	10	0.38461538461538464	0.7692307692307693	13	10	1	0	0	0.23076923076923078	3	13	15	0.0	0	0.6250591194320888	0.8423792634147036	0.45341088605352226	0.9291150234608144	0.46850599947899213	0.866025604557217	0.8278096547142162	0.8847797062017013	0	0	0.0	0.005878511622409728	0.005878511622409728
4449	0.021327615145528597	0.009685115654461783	0.004538753770089613	0.9741189557811727	-1	0	0	0.3	3	0.7692307692307693	10	0.38461538461538464	0.7692307692307693	13	10	1	0	0	0.23076923076923078	3	13	15	0.0	0	0.6250591194320888	0.8445931378174434	0.45341088605352226	0.9271707265105974	0.46850599947899213	0.866025604557217	0.8278096547142162	0.8843581940769831	0	0	0.0	0.004538753770089613	0.004538753770089613
2851	0.014215182919657161	0.007930671289131849	-0.004976314444685942	0.9801017651106765	-1	0	0	0.2	2	0.9166666666666666	11	0.3888888888888889	0.8333333333333334	12	10	1	0	0	0.25	12	3	14	0.0	0	0.6060567120981841	0.8747574014877897	0.7703843525527345	0.9399494707507723	0.5319226736003033	0.8201954526452405	0.8109793811286728	0.8880194702172438	0	0	0.0	-0.0004976314444685942	-0.0004976314444685942
1669	0.02137117584933047	0.0047680771361446805	0.003907297620857162	0.9770614932912481	-1	0	0	0.3	3	0.7692307692307693	10	0.38461538461538464	0.7692307692307693	13	10	1	0	0	0.23076923076923078	3	13	15	0.0	0	0.6250591194320888	0.8969833265111594	0.45341088605352226	0.9261880302763955	0.2537706444157353	0.870728904986089	0.8350026267319232	0.9002830837701051	0	0	0.0	0.003907297620857162	0.003907297620857162
4699	0.021964566089232845	0.0077108985231469805	0.006246841522496068	0.9742471349985936	-1	0	0	0.3	3	0.7692307692307693	10	0.38461538461538464	0.7692307692307693	13	10	1	0	0	0.23076923076923078	3	13	15	0.0	0	0.6250591194320888	0.8445931378174434	0.45341088605352226	0.9271707265105974	0.46850599947899213	0.866025604557217	0.8278096547142162	0.8843581940769831	0	0	0.0	0.006246841522496068	0.006246841522496068
1998	0.02117873981388922	0.009928636375583715	0.003562644571425534	0.9730920915217293	-1	0	0	0.3	3	0.7692307692307693	10	0.38461538461538464	0.7692307692307693	13	10	1	0	0	0.23076923076923078	3	13	15	0.0	0	0.6250591194320888	0.8576303827277297	0.45341088605352226	0.9291150234608144	0.46850599947899213	0.866025604557217	0.8278096547142162	0.8887855309805478	0	0	0.0	0.003562644571425534	0.003562644571425534
781	0.001773536745076938	0.0017155723732534493	-0.0017155723703889166	0.9863740356491111	-1	0	0	1.0	1	0	0	1.0	0	1	0	0	0	0	0.5	1	2	2	0.0	0	0	0	0	0	0	0	0	0	0	0	0	-0.00017155723703889166	-0.00017155723703889166
1245	0.01946407317889085	0.006201244514058114	-0.0038086911418234205	0.9806929502325509	-1	0	0	0.3	3	0.7692307692307693	10	0.38461538461538464	0.7692307692307693	13	10	1	0	0	0.23076923076923078	3	13	15	0.0	0	0.6752201578573265	0.821367629626679	0.47539539281529547	0.9055948002051537	0.3238386453735223	0.8557131332663639	0.851563651118073	0.8647820378053388	0	0	0.0	-0.00038086911418234206	-0.00038086911418234206
767	0.01831602557711685	0.008256454915616733	-0.007703315949424016	0.9798707004588854	-1	0	0	0.3	3	0.7692307692307693	10	0.38461538461538464	0.6923076923076923	10	9	4	5	0	0.23076923076923078	13	3	15	0.45454545454545453	0	0.4229145302610312	0.9328445798874679	0.4332439736661592	0.7920548447573758	0.7678901015504855	0.72544865505833	0.8850981418585214	0.8384507438167107	0.1	0.5	0.0	-0.0007703315949424015	-0.0007703315949424015
798	0.010623039491761042	0.004270266918011789	-0.004097806497003002	0.9251189345119475	-1	0	0	0.2222222222222222	2	0.9090909090909091	10	0.5416666666666666	0.9090909090909091	12	10	0	0	0	0.16666666666666666	12	2	13	0.0	0	0.7160566297339613	0.7568996521717772	0.786447070195303	0.6884775872830418	0.4668660024184616	0.7377546113408854	0.8170684437061856	0.7286332879460733	0	0	0.0	-0.0004097806497003002	-0.0004097806497003002
448	0.002504311112016223	0.0023029079146352654	-0.002300099444395301	0.9844082084493241	-1	0	0	0.6666666666666666	2	0.5	1	0.6666666666666666	0.5	3	1	0	0	0	0.6666666666666666	2	3	4	0.0	0	0.6827438282522404	0.9448577187132902	0.6557868763137661	0.7339563829227124	0.4500927255157148	0.8710909355828641	0.9239920019591875	0.8723815596019244	0	0	0.0	-0.0002300099444395301	-0.0002300099444395301
1353	0.01601853244176487	0.0026641544204220905	0.00024202394887429046	0.9719584462043319	-1	0	0	0.2	2	0.9230769230769231	12	0.38461538461538464	0.9230769230769231	14	12	0	0	0	0.23076923076923078	13	3	15	0.0	0	0.6752201578573265	0.8116078414732173	0.6681073606093538	0.8907705086719222	0.3961723224262572	0.8559220452664448	0.8242912266169266	0.8557360482780679	0	0	0.0	0.00024202394887429046	0.00024202394887429046
1492	0.020997447635060913	0.009373052507687493	0.0014864631122571451	0.9780183941381054	-1	0	0	0.3	3	0.7692307692307693	10	0.38461538461538464	0.7692307692307693	13	10	1	0	0	0.23076923076923078	3	13	15	0.0	0	0.6250591194320888	0.8932573016676328	0.45341088605352226	0.9309452245730812	0.46850599947899213	0.8897040993199241	0.8350026267319232	0.9064600776120857	0	0	0.0	0.0014864631122571451	0.0014864631122571451
274	0.002162589968299005	0.002109653472567342	-0.0021069299842937784	0.9845216462641817	-1	0	0	0.6666666666666666	2	0.5	1	0.6666666666666666	0	2	0	1	1	0	0.6666666666666666	2	3	4	0.25	0	0	0	0	0	0	0	0	0	0	0	0	-0.00021069299842937784	-0.00021069299842937784
3663	0.02185584074954855	0.007795353643446462	0.0058073354293986775	0.9733140647097879	-1	0	0	0.3	3	0.7692307692307693	10	0.38461538461538464	0.7692307692307693	13	10	1	0	0	0.23076923076923078	3	13	15	0.0	0	0.6250591194320888	0.8445931378174434	0.45341088605352226	0.9271707265105974	0.46850599947899213	0.866025604557217	0.8278096547142162	0.8843581940769831	0	0	0.0	0.0058073354293986775	0.0058073354293986775
1089	0.02679888118466734	0.0016051060514766862	-0.0010956587091531245	0.9796780454936954	-1	0	0	0.3	3	0.7692307692307693	10	0.38461538461538464	0.7692307692307693	13	10	1	0	0	0.23076923076923078	3	13	15	0.0	0	0.6274537761823623	0.8953087457791918	0.48717242711568076	0.9163346752838762	0.23935570396905184	0.9347987733642362	0.8760017744985615	0.9168924301583601	0	0	0.0	-0.00010956587091531244	-0.00010956587091531244
4143	0.01840543908774358	0.0069217046816195124	0.004346024002994174	0.977473968572041	-1	0	0	0.3	3	0.7692307692307693	10	0.38461538461538464	0.7692307692307693	13	10	1	0	0	0.23076923076923078	3	13	15	0.0	0	0.6250591194320888	0.8422677209977562	0.45341088605352226	0.9382240066564438	0.46850599947899213	0.9166570330618702	0.8350026267319232	0.9058923048422551	0	0	0.0	0.004346024002994174	0.004346024002994174
2803	0.021853782251814682	0.008394807189477816	0.006167007225603402	0.9721117377277696	-1	0	0	0.3	3	0.7692307692307693	10	0.38461538461538464	0.7692307692307693	13	10	1	0	0	0.23076923076923078	3	13	15	0.0	0	0.6250591194320888	0.8423792634147036	0.45341088605352226	0.9291150234608144	0.46850599947899213	0.866025604557217	0.8278096547142162	0.8847797062017013	0	0	0.0	0.006167007225603402	0.006167007225603402
3046	0.02042274939071441	0.008032961406896933	0.0053524754982135015	0.9737411895615011	-1	0	0	0.3	3	0.7692307692307693	10	0.38461538461538464	0.7692307692307693	13	10	1	0	0	0.23076923076923078	3	13	15	0.0	0	0.6250591194320888	0.8596248903964151	0.45341088605352226	0.9271707265105974	0.46850599947899213	0.866025604557217	0.8278096547142162	0.8883656351542865	0	0	0.0	0.0053524754982135015	0.0053524754982135015
2926	0.020607558138725297	0.009160750148977846	-0.009138624033812513	0.9789729589681246	-1	0	0	0.3	3	0.7692307692307693	10	0.38461538461538464	0.7692307692307693	13	10	1	0	0	0.23076923076923078	3	13	15	0.0	0	0.6250591194320888	0.8445931378174434	0.45341088605352226	0.930574899185387	0.46850599947899213	0.866025604557217	0.8557707018137767	0.8861034130782446	0	0	0.0	-0.0009138624033812513	-0.0009138624033812513
238	0.0019180813232831876	0.0018690478980464607	-0.0018690478980410174	0.9865414835204777	-1	0	0	1.0	1	0	0	1.0	0	1	0	0	3	0	0.5	1	2	2	1.0	0	0	0	0	0	0	0	0	0	0	0	0	-0.00018690478980410173	-0.00018690478980410173
836	0.031097218389996326	0.0045816913069087915	-0.004485758979610711	0.9803827478251878	-1	0	0	0.3	3	0.7692307692307693	10	0.38461538461538464	0.7692307692307693	13	10	1	0	0	0.23076923076923078	3	13	15	0.0	0	0.5870543047642794	0.8487948174749291	0.47539539281529547	0.8855444902388683	0.3238386453735223	0.9310828741786074	0.87568847687305	0.8932979634097857	0	0	0.0	-0.00044857589796107116	-0.00044857589796107116
4734	0.02130500578498196	0.007726863165876398	0.005690461267249277	0.9741325769654622	-1	0	0	0.3	3	0.7692307692307693	10	0.38461538461538464	0.7692307692307693	13	10	1	0	0	0.23076923076923078	3	13	15	0.0	0	0.6250591194320888	0.8445931378174434	0.45341088605352226	0.9271707265105974	0.425651402215684	0.8610325922893491	0.831793573642191	0.8829058608621323	0	0	0.0	0.005690461267249277	0.005690461267249277
4082	0.021154446335747226	0.0032682928450132867	-0.0031132878656392055	0.9778372965246417	-1	0	0	0.3	3	0.7692307692307693	10	0.38461538461538464	0.7692307692307693	13	10	1	0	0	0.23076923076923078	3	13	15	0.0	0	0.5870543047642794	0.8630195452824185	0.45341088605352226	0.9271707265105974	0.46850599947899213	0.9009120455747477	0.8416391932338241	0.9000103448532953	0	0	0.0	-0.00031132878656392053	-0.00031132878656392053
95	0.02169132995035526	0.00830875451230688	-0.008199506323257869	0.9498228553069651	-1	0	0	0.14285714285714285	1	1.0	8	0.35714285714285715	0.875	8	7	1	0	0	0.5714285714285714	7	4	10	0.0	0	0.6238956452516087	0.8756722174436092	0.2886487892037836	0.9100513821401449	0.6045546411608017	0.9475111530272985	0.9168863173156117	0.9157938716825601	0	0	0.0	-0.0008199506323257868	-0.0008199506323257868
2549	0.020523697845171288	0.009189556035089495	0.00522823785066571	0.9740140452231101	-1	0	0	0.3	3	0.7692307692307693	10	0.38461538461538464	0.7692307692307693	13	10	1	0	0	0.23076923076923078	3	13	15	0.0	0	0.6250591194320888	0.8576303827277297	0.45341088605352226	0.9249416759707758	0.46850599947899213	0.866025604557217	0.8278096547142162	0.8867359935247434	0	0	0.0	0.00522823785066571	0.00522823785066571
2905	0.017924347523172585	0.005264272465911091	0.004207619427960038	0.9764463896018936	-1	0	0	0.3	3	0.7692307692307693	10	0.38461538461538464	0.7692307692307693	13	10	1	0	0	0.23076923076923078	3	13	15	0.0	0	0.6250591194320888	0.8571406633467037	0.45341088605352226	0.9382240066564438	0.46850599947899213	0.8956753360815559	0.8278096547142162	0.9020985033924855	0	0	0.0	0.004207619427960038	0.004207619427960038
3375	0.022055567787736194	0.007892413571271935	0.0060547666110675035	0.9667041755981007	-1	0	0	0.3	3	0.7692307692307693	10	0.38461538461538464	0.7692307692307693	13	10	1	0	0	0.23076923076923078	3	13	15	0.0	0	0.6250591194320888	0.7626435492222744	0.47539539281529547	0.9119957879039731	0.5733628444748312	0.8678811764393556	0.8278096547142162	0.8576544645132497	0	0	0.0	0.0060547666110675035	0.0060547666110675035
1722	0.018461487685174784	0.006881297659249927	0.005132306347593395	0.9761409114712828	-1	0	0	0.3	3	0.7692307692307693	10	0.38461538461538464	0.7692307692307693	13	10	1	0	0	0.23076923076923078	3	13	15	0.0	0	0.6250591194320888	0.8920395145254751	0.45341088605352226	0.9371499702865838	0.2537706444157353	0.881983496321411	0.8350026267319232	0.9067905153690321	0	0	0.0	0.005132306347593395	0.005132306347593395
1763	0.021080910732892425	0.010205943420744412	0.004095100652968662	0.9730213744362466	-1	0	0	0.3	3	0.7692307692307693	10	0.38461538461538464	0.7692307692307693	13	10	1	0	0	0.23076923076923078	3	13	15	0.0	0	0.6250591194320888	0.8576303827277297	0.45341088605352226	0.9291150234608144	0.46850599947899213	0.866025604557217	0.8278096547142162	0.8887855309805478	0	0	0.0	0.004095100652968662	0.004095100652968662
4444	0.01751859165123261	0.010592174360551527	-0.005618314639166412	0.9790654965708344	-1	0	0	0.2	2	0.9230769230769231	12	0.38461538461538464	0.9230769230769231	14	12	0	0	0	0.23076923076923078	13	3	15	0.0	0	0.6250591194320888	0.8473023402257829	0.6224808462397596	0.9304476304613597	0.5209344219769116	0.8700074121749783	0.8116103356732686	0.8878935109809418	0	0	0.0	-0.0005618314639166412	-0.0005618314639166412
3736	0.019642861432787508	0.0031998075885944837	-0.002218765664855714	0.9764918219861656	-1	0	0	0.2	2	0.9230769230769231	12	0.38461538461538464	0.8461538461538461	13	11	1	1	0	0.23076923076923078	13	3	15	0.25	0	0.5780581557748956	0.886491394358868	0.45341088605352226	0.9467852388970213	0.28386469363997185	0.9009705037615626	0.8235552173651485	0.9153458624694781	1.0	0.46153846153846156	0.0	-0.0002218765664855714	-0.0002218765664855714
534	0.001782254943843958	0.0017309972130547951	-0.0017302563409820433	0.9849954618257489	-1	0	0	1.0	1	0	0	1.0	0	1	0	0	1	0	0.5	2	1	2	0.3333333333333333	0	0	0	0	0	0	0	0	0	0	0	0	-0.00017302563409820433	-0.00017302563409820433
1922	0.012053965657742792	0.0020454486904671167	-0.0020438681144364125	0.9785659276977002	-1	0	0	0.2	2	0.9230769230769231	12	0.38461538461538464	0.8461538461538461	13	11	1	0	0	0.23076923076923078	13	3	15	0.0	0	0.6641619950195411	0.8841261581625692	0.8033278407263824	0.8949558053066374	0.46850599947899213	0.8382171533338997	0.8106413846108057	0.8743343130315844	0	0	0.0	-0.00020438681144364126	-0.00020438681144364126
507	0.007698194727943057	0.0026250394236292953	-0.0026237433305897383	0.9791468205302978	-1	0	0	0.5	2	0.75	3	0.6	0.5	2	2	3	1	0	0.4	5	2	6	0.1	0.4	0.5800893518867679	0.5988250534757031	0.665896250745676	0.5009684346418093	0.32975449182958577	0.6038288062831049	0.8072749505988298	0.5683927578920434	1.0	0.5	0.0	-0.00026237433305897385	-0.00026237433305897385
3215	0.020984234887933304	0.00869804624838244	0.004387122476090645	0.9735429761878028	-1	0	0	0.3	3	0.7692307692307693	10	0.38461538461538464	0.7692307692307693	13	10	1	0	0	0.23076923076923078	3	13	15	0.0	0	0.6250591194320888	0.8596248903964151	0.45341088605352226	0.9271707265105974	0.46850599947899213	0.866025604557217	0.8278096547142162	0.8883656351542865	0	0	0.0	0.004387122476090645	0.004387122476090645
1212	0.023138399714316207	0.0006168397645860068	-0.00026231490331706187	0.9798853859308034	-1	0	0	0.3	3	0.7692307692307693	10	0.38461538461538464	0.7692307692307693	13	10	1	0	0	0.23076923076923078	3	13	15	0.0	0	0.6752201578573265	0.821367629626679	0.47539539281529547	0.8960718824970374	0.3238386453735223	0.8557131332663639	0.851563651118073	0.86056987857106	0	0	0.0	-2.6231490331706187e-05	-2.6231490331706187e-05
130	0.00300203954147323	0.0023598487446181877	-0.0022757128714984342	0.9804285542212225	-1	0	0	0.3333333333333333	1	1.0	2	1.0	1.0	3	2	0	0	0	0.25	4	1	4	0.0	0	0.137111963666508	0.6483534338140997	0.16741898055849164	0.979554344225802	0.8398253418566988	0.7821608449813808	0.9624406126331483	0.872117620029263	0	0	0.0	-0.00022757128714984343	-0.00022757128714984343
216	0.002392752592576947	0.002342838705562855	-0.0023426565104658083	0.9850925734477155	-1	0	0	0.75	3	0.3333333333333333	1	0.8333333333333334	0	2	0	2	2	0	0.6666666666666666	3	2	5	0.3333333333333333	0.6666666666666666	0	0	0	0	0	0	0	0	0	0	0	-0.00023426565104658084	-0.00023426565104658084
785	0.013942438651485643	0.0009446691447307364	-0.0006492004026772329	0.9803101466001323	-1	0	0	0.3333333333333333	2	0.8333333333333334	5	0.5714285714285714	0.6666666666666666	6	4	1	1	0	0.2857142857142857	2	7	8	0.25	0	0.6154209116127571	0.9387649275958544	0.5639050387021493	0.8537241537812915	0.4989299038500419	0.9389902275847967	0.7126850916745008	0.9175294425539484	1.0	0.16666666666666666	0.0	-6.492004026772329e-05	-6.492004026772329e-05
2623	0.021039425902896973	0.008069668535071456	0.0056091534594184065	0.9726534252044892	-1	0	0	0.3	3	0.7692307692307693	10	0.38461538461538464	0.7692307692307693	13	10	1	0	0	0.23076923076923078	3	13	15	0.0	0	0.6250591194320888	0.8576303827277297	0.45341088605352226	0.9291150234608144	0.46850599947899213	0.866025604557217	0.8278096547142162	0.8887855309805478	0	0	0.0	0.0056091534594184065	0.0056091534594184065
4165	0.025198121086023765	0.004461982337381768	0.0040064457842996825	0.9469429210628415	-1	0	0	0.3	3	0.7692307692307693	10	0.38461538461538464	0.7692307692307693	13	10	1	0	0	0.23076923076923078	3	13	15	0.0	0	0.6250591194320888	0.8423997621208237	0.45341088605352226	0.929663814642309	0.46850599947899213	0.8606712627840508	0.8278096547142162	0.8835207911161824	0	0	0.0	0.0040064457842996825	0.0040064457842996825
3641	0.02102087309022389	0.007413592597643806	0.005496890932648873	0.973192678684561	-1	0	0	0.3	3	0.7692307692307693	10	0.38461538461538464	0.7692307692307693	13	10	1	0	0	0.23076923076923078	3	13	15	0.0	0	0.6250591194320888	0.8596248903964151	0.45341088605352226	0.9271707265105974	0.46850599947899213	0.866025604557217	0.8278096547142162	0.8883656351542865	0	0	0.0	0.005496890932648873	0.005496890932648873
2396	0.021175462508284747	0.00939048517327739	0.005005813004364615	0.9739106680157643	-1	0	0	0.3	3	0.7692307692307693	10	0.38461538461538464	0.7692307692307693	13	10	1	0	0	0.23076923076923078	3	13	15	0.0	0	0.6250591194320888	0.8576303827277297	0.45341088605352226	0.9249416759707758	0.46850599947899213	0.866025604557217	0.8278096547142162	0.8867359935247434	0	0	0.0	0.005005813004364615	0.005005813004364615
3545	0.02155100506406072	0.008560574230784936	0.006130240833375448	0.9734898334127825	-1	0	0	0.3	3	0.7692307692307693	10	0.38461538461538464	0.7692307692307693	13	10	1	0	0	0.23076923076923078	3	13	15	0.0	0	0.6250591194320888	0.8445931378174434	0.45341088605352226	0.9271707265105974	0.46850599947899213	0.866025604557217	0.8278096547142162	0.8843581940769831	0	0	0.0	0.006130240833375448	0.006130240833375448
2843	0.020864512044163088	0.006890573661309364	0.006144944644244152	0.9733164332529498	-1	0	0	0.3	3	0.7692307692307693	10	0.38461538461538464	0.7692307692307693	13	10	1	0	0	0.23076923076923078	3	13	15	0.0	0	0.6250591194320888	0.8596248903964151	0.45341088605352226	0.9271707265105974	0.46850599947899213	0.866025604557217	0.8278096547142162	0.8883656351542865	0	0	0.0	0.006144944644244152	0.006144944644244152
721	0.001794891201008258	0.0017664646117580452	-0.0017664327976016716	0.9861070618085036	-1	0	0	1.0	1	0	0	1.0	0	1	0	0	1	0	0.5	1	2	2	0.3333333333333333	0	0	0	0	0	0	0	0	0	0	0	0	-0.00017664327976016716	-0.00017664327976016716
4571	0.02095733683077889	0.008388994126292298	0.005301777021222782	0.9736565903659663	-1	0	0	0.3	3	0.7692307692307693	10	0.38461538461538464	0.7692307692307693	13	10	1	0	0	0.23076923076923078	3	13	15	0.0	0	0.6250591194320888	0.8445931378174434	0.45341088605352226	0.9271707265105974	0.46850599947899213	0.866025604557217	0.8278096547142162	0.8843581940769831	0	0	0.0	0.005301777021222782	0.005301777021222782
2325	0.020641839493375454	0.009959472053319233	0.0030281168751892067	0.9734567421314797	-1	0	0	0.3	3	0.7692307692307693	10	0.38461538461538464	0.7692307692307693	13	10	1	0	0	0.23076923076923078	3	13	15	0.0	0	0.6250591194320888	0.8563799479576659	0.45341088605352226	0.9311897489218249	0.46850599947899213	0.866025604557217	0.8350026267319232	0.8894995742958778	0	0	0.0	0.0030281168751892067	0.0030281168751892067
3364	0.022327990439457206	0.008649354823059771	-0.0001532579183508578	0.9786493746323118	-1	0	0	0.3	3	0.7692307692307693	10	0.38461538461538464	0.7692307692307693	13	10	1	0	0	0.23076923076923078	3	13	15	0.0	0	0.6250591194320888	0.8601417377450182	0.45341088605352226	0.9118502011399888	0.2537706444157353	0.8764523820095002	0.8350026267319232	0.8846669451960106	0	0	0.0	-1.532579183508578e-05	-1.532579183508578e-05
1357	0.020979789840059163	0.004340525300812123	0.0026342651027537194	0.9774452258213123	-1	0	0	0.3	3	0.7692307692307693	10	0.38461538461538464	0.7692307692307693	13	10	1	0	0	0.23076923076923078	3	13	15	0.0	0	0.6250591194320888	0.9011085630896843	0.5209339681778393	0.928360390026643	0.2537706444157353	0.8492841059442948	0.8468253286740063	0.8972274147871417	0	0	0.0	0.0026342651027537194	0.0026342651027537194
2284	0.020361011775807954	0.008884141622593692	0.00507668310606002	0.9729508905182196	-1	0	0	0.3	3	0.7692307692307693	10	0.38461538461538464	0.7692307692307693	13	10	1	0	0	0.23076923076923078	3	13	15	0.0	0	0.6250591194320888	0.8576303827277297	0.45341088605352226	0.9291150234608144	0.46850599947899213	0.866025604557217	0.8278096547142162	0.8887855309805478	0	0	0.0	0.00507668310606002	0.00507668310606002
2634	0.021334993304671392	0.008794350559353325	0.005167795129553101	0.972862432431978	-1	0	0	0.3	3	0.7692307692307693	10	0.38461538461538464	0.7692307692307693	13	10	1	0	0	0.23076923076923078	3	13	15	0.0	0	0.6250591194320888	0.8576303827277297	0.45341088605352226	0.9291150234608144	0.46850599947899213	0.866025604557217	0.8278096547142162	0.8887855309805478	0	0	0.0	0.005167795129553101	0.005167795129553101
3468	0.021596755741651052	0.009067757228315675	0.005822754986660609	0.9734338122324053	-1	0	0	0.3	3	0.7692307692307693	10	0.38461538461538464	0.7692307692307693	13	10	1	0	0	0.23076923076923078	3	13	15	0.0	0	0.6250591194320888	0.8445931378174434	0.45341088605352226	0.9271707265105974	0.46850599947899213	0.866025604557217	0.8278096547142162	0.8843581940769831	0	0	0.0	0.005822754986660609	0.005822754986660609
4000	0.021364693402811233	0.008076479463822542	0.006049495509486957	0.9733499903147629	-1	0	0	0.3	3	0.7692307692307693	10	0.38461538461538464	0.7692307692307693	13	10	1	0	0	0.23076923076923078	3	13	15	0.0	0	0.6250591194320888	0.8445931378174434	0.45341088605352226	0.9271707265105974	0.46850599947899213	0.866025604557217	0.8278096547142162	0.8843581940769831	0	0	0.0	0.006049495509486957	0.006049495509486957
2861	0.018188097995401022	0.003578712934303035	0.003576437175996556	0.976503361360438	-1	0	0	0.3	3	0.7692307692307693	10	0.38461538461538464	0.7692307692307693	13	10	1	0	0	0.23076923076923078	3	13	15	0.0	0	0.6250591194320888	0.8655489228907006	0.45341088605352226	0.9290780004178505	0.46850599947899213	0.9131007637908745	0.8350026267319232	0.9057054578518123	0	0	0.0	0.003576437175996556	0.003576437175996556
3430	0.021213636570521707	0.007569491890316012	0.0055485794181231425	0.9733411146163554	-1	0	0	0.3	3	0.7692307692307693	10	0.38461538461538464	0.7692307692307693	13	10	1	0	0	0.23076923076923078	3	13	15	0.0	0	0.6250591194320888	0.8596248903964151	0.45341088605352226	0.9271707265105974	0.46850599947899213	0.866025604557217	0.8278096547142162	0.8883656351542865	0	0	0.0	0.0055485794181231425	0.0055485794181231425
3999	0.020626532587490934	0.006841617888711193	0.005896952245915183	0.9737751076389456	-1	0	0	0.3	3	0.7692307692307693	10	0.38461538461538464	0.7692307692307693	13	10	1	0	0	0.23076923076923078	3	13	15	0.0	0	0.6250591194320888	0.8596248903964151	0.45341088605352226	0.9271707265105974	0.46850599947899213	0.866025604557217	0.8278096547142162	0.8883656351542865	0	0	0.0	0.005896952245915183	0.005896952245915183
4379	0.014522620624051958	0.006118537931308563	-0.0006501442523708284	0.9713989967655368	-1	0	0	0.3	3	0.7692307692307693	10	0.3125	0.7692307692307693	13	10	1	0	0	0.3333333333333333	4	12	15	0.0	0.14285714285714285	0.6641619950195411	0.7146308458613094	0.7695662996642237	0.9140446407201108	0.5733628444748312	0.8572834554108474	0.8278096547142162	0.844440676429452	0	0	0.0	-6.501442523708284e-05	-6.501442523708284e-05
961	0.02057115402812576	0.004400034084090375	-0.002380253745085548	0.9796484329439361	-1	0	0	0.2	2	0.9230769230769231	12	0.5357142857142857	0.8461538461538461	13	11	1	0	0	0.14285714285714285	2	14	15	0.0	0	0.7160566297339613	0.8086260052141452	0.7695662996642237	0.8809216942506872	0.5060650185349697	0.7997985245213454	0.8119034060738378	0.8332877831925865	0	0	0.0	-0.0002380253745085548	-0.0002380253745085548
4862	0.021469315889691407	0.008427159422586566	0.0054611587650148985	0.9734113787326726	-1	0	0	0.3	3	0.7692307692307693	10	0.38461538461538464	0.7692307692307693	13	10	1	0	0	0.23076923076923078	3	13	15	0.0	0	0.6250591194320888	0.8445931378174434	0.45341088605352226	0.9271707265105974	0.46850599947899213	0.866025604557217	0.8278096547142162	0.8843581940769831	0	0	0.0	0.0054611587650148985	0.0054611587650148985
842	0.0017990907752251887	0.0015490720914713666	-0.0015487759749524138	0.9780868607932132	-1	0	0	0.5	1	1.0	1	1.0	1.0	1	1	1	0	0	0.3333333333333333	1	3	3	0.0	0	0.42428581636383633	0.5	0.3562822423869763	0.5	0.4373051874702215	0.5	0.5878919162752451	0.5	0	0	0.0	-0.00015487759749524137	-0.00015487759749524137
2657	0.020882215326640183	0.008907473196246034	0.004701654416232189	0.9728337037686224	-1	0	0	0.3	3	0.7692307692307693	10	0.38461538461538464	0.7692307692307693	13	10	1	0	0	0.23076923076923078	3	13	15	0.0	0	0.6250591194320888	0.8576303827277297	0.45341088605352226	0.9291150234608144	0.46850599947899213	0.866025604557217	0.8278096547142162	0.8887855309805478	0	0	0.0	0.004701654416232189	0.004701654416232189
2180	0.020655907517563674	0.008758593342834575	0.004703978415353026	0.9728052615806956	-1	0	0	0.3	3	0.7692307692307693	10	0.38461538461538464	0.7692307692307693	13	10	1	0	0	0.23076923076923078	3	13	15	0.0	0	0.6250591194320888	0.8576303827277297	0.45341088605352226	0.9291150234608144	0.46850599947899213	0.866025604557217	0.8278096547142162	0.8887855309805478	0	0	0.0	0.004703978415353026	0.004703978415353026
1095	0.027801422416465747	0.0006114161631129333	-0.0005502799973679985	0.979521016454297	-1	0	0	0.3	3	0.7692307692307693	10	0.38461538461538464	0.7692307692307693	13	10	1	0	0	0.23076923076923078	3	13	15	0.0	0	0.6641619950195411	0.9018076878987672	0.48717242711568076	0.9163346752838762	0.23935570396905184	0.9347987733642362	0.8760017744985615	0.9186861213585054	0	0	0.0	-5.502799973679985e-05	-5.502799973679985e-05
1269	0.027413505763497988	0.0010769392600041676	-0.0009557742736571146	0.9778653261343826	-1	0	0	0.2	2	0.9230769230769231	12	0.5357142857142857	0.8461538461538461	13	11	1	0	0	0.14285714285714285	2	14	15	0.0	0	0.5870543047642794	0.8829774262320165	0.45341088605352226	0.9215498782263418	0.3238386453735223	0.9348371544024353	0.87568847687305	0.9154962107707515	0	0	0.0	-9.557742736571146e-05	-9.557742736571146e-05
851	0.016177847167783668	0.003073901455579462	0.0008255775585954994	0.9753599763725473	-1	0	0	0.2857142857142857	2	0.875	7	0.5555555555555556	0.75	8	6	1	1	0	0.2222222222222222	2	9	10	0.25	0	0.5936871021291111	0.9370980574605128	0.5423949196938398	0.9239261981872278	0.4989299038500419	0.950071395515424	0.6938519190568542	0.9378881591561197	1.0	0.25	0.0	0.0008255775585954994	0.0008255775585954994
3591	0.02115462815597994	0.007185821458376272	0.005667900699992789	0.973366171972834	-1	0	0	0.3	3	0.7692307692307693	10	0.38461538461538464	0.7692307692307693	13	10	1	0	0	0.23076923076923078	3	13	15	0.0	0	0.6250591194320888	0.8596248903964151	0.45341088605352226	0.9271707265105974	0.46850599947899213	0.866025604557217	0.8278096547142162	0.8883656351542865	0	0	0.0	0.005667900699992789	0.005667900699992789
1999	0.020858197290907945	0.0082651508106353	0.004889442625914709	0.9725212050955923	-1	0	0	0.3	3	0.7692307692307693	10	0.38461538461538464	0.7692307692307693	13	10	1	0	0	0.23076923076923078	3	13	15	0.0	0	0.6250591194320888	0.8576303827277297	0.45341088605352226	0.9291150234608144	0.46850599947899213	0.866025604557217	0.8278096547142162	0.8887855309805478	0	0	0.0	0.004889442625914709	0.004889442625914709
3821	0.021596478660892475	0.008186063221724351	0.006323084115876268	0.9732696797400289	-1	0	0	0.3	3	0.7692307692307693	10	0.38461538461538464	0.7692307692307693	13	10	1	0	0	0.23076923076923078	3	13	15	0.0	0	0.6250591194320888	0.8445931378174434	0.45341088605352226	0.9271707265105974	0.46850599947899213	0.866025604557217	0.8278096547142162	0.8843581940769831	0	0	0.0	0.006323084115876268	0.006323084115876268
1047	0.01859705306428583	0.004434961935811233	-0.003111417154017279	0.9793078282564689	-1	0	0	0.2	2	0.9230769230769231	12	0.5357142857142857	0.8461538461538461	13	11	1	0	0	0.14285714285714285	2	14	15	0.0	0	0.6752201578573265	0.8123737577693161	0.6681073606093538	0.8970685515608292	0.3238386453735223	0.8537206383370639	0.851563651118073	0.8579322597101469	0	0	0.0	-0.0003111417154017279	-0.0003111417154017279
2653	0.01339169460986278	0.005618880196807567	-0.004272719979531405	0.9836930514036721	-1	0	0	0.2	2	0.9230769230769231	12	0.38461538461538464	0.8461538461538461	13	11	1	2	0	0.23076923076923078	3	13	15	0.5	0.14285714285714285	0.6752201578573265	0.859290590033722	0.45341088605352226	0.9312392787458544	0.46850599947899213	0.926500208903989	0.8785274600029829	0.9102323476210659	0.5384615384615384	0.5384615384615384	0.0	-0.0004272719979531405	-0.0004272719979531405
4349	0.018197976541553234	0.0059328142612364585	0.0044991500734491655	0.9765038354634001	-1	0	0	0.3	3	0.7692307692307693	10	0.38461538461538464	0.7692307692307693	13	10	1	0	0	0.23076923076923078	3	13	15	0.0	0	0.6250591194320888	0.8422677209977562	0.45341088605352226	0.9470027957557087	0.46850599947899213	0.8956753360815559	0.8350026267319232	0.903445713022894	0	0	0.0	0.0044991500734491655	0.0044991500734491655
2295	0.016855928392008553	0.004244569584530971	-0.0036197618404291915	0.980402897532624	-1	0	0	0.3	3	0.7692307692307693	10	0.38461538461538464	0.7692307692307693	13	10	1	0	0	0.23076923076923078	3	13	15	0.0	0	0.6641619950195411	0.8596995330853505	0.7594075276236109	0.9089232775683137	0.2537706444157353	0.8873657474416609	0.8169877524441739	0.8868694651700483	0	0	0.0	-0.00036197618404291916	-0.00036197618404291916
2230	0.020563914957909175	0.008474632215480456	0.004763669718296746	0.9734014306492648	-1	0	0	0.3	3	0.7692307692307693	10	0.38461538461538464	0.7692307692307693	13	10	1	0	0	0.23076923076923078	3	13	15	0.0	0	0.6250591194320888	0.8576303827277297	0.45341088605352226	0.9291150234608144	0.46850599947899213	0.866025604557217	0.8278096547142162	0.8887855309805478	0	0	0.0	0.004763669718296746	0.004763669718296746
3004	0.018015755332696014	0.0045557653515473345	0.004345532258713907	0.977051993210557	-1	0	0	0.3	3	0.7692307692307693	10	0.38461538461538464	0.7692307692307693	13	10	1	0	0	0.23076923076923078	3	13	15	0.0	0	0.6250591194320888	0.8571406633467037	0.45341088605352226	0.9382240066564438	0.46850599947899213	0.8956753360815559	0.8278096547142162	0.9020985033924855	0	0	0.0	0.004345532258713907	0.004345532258713907
2542	0.020069057233651728	0.007833948780666258	0.004873325846819877	0.9765212337280657	-1	0	0	0.3	3	0.7692307692307693	10	0.38461538461538464	0.7692307692307693	13	10	1	0	0	0.23076923076923078	3	13	15	0.0	0	0.6250591194320888	0.8531121088182178	0.45341088605352226	0.9205581327582592	0.46850599947899213	0.8953109564176103	0.8350026267319232	0.8926836125896151	0	0	0.0	0.004873325846819877	0.004873325846819877
3365	0.011513045112933861	0.0025109782933428427	-0.0024518592236675288	0.9782277024655099	-1	0	0	0.2222222222222222	2	0.9090909090909091	10	0.3939393939393939	0.8181818181818182	11	9	1	0	0	0.2727272727272727	11	3	13	0.0	0	0.6641619950195411	0.8961460480538261	0.7712024054412454	0.9058102832222771	0.46850599947899213	0.8420038249170362	0.8106413846108057	0.883974354204706	0	0	0.0	-0.0002451859223667529	-0.0002451859223667529
3226	0.021156413031819067	0.007384007014987083	0.006212206374156605	0.973224210346243	-1	0	0	0.3	3	0.7692307692307693	10	0.38461538461538464	0.7692307692307693	13	10	1	0	0	0.23076923076923078	3	13	15	0.0	0	0.6250591194320888	0.8596248903964151	0.45341088605352226	0.9271707265105974	0.46850599947899213	0.866025604557217	0.8278096547142162	0.8883656351542865	0	0	0.0	0.006212206374156605	0.006212206374156605
3107	0.018735232922955515	0.00457762811362872	0.0044349005203862014	0.9768146685534241	-1	0	0	0.3	3	0.7692307692307693	10	0.38461538461538464	0.7692307692307693	13	10	1	0	0	0.23076923076923078	3	13	15	0.0	0	0.6250591194320888	0.8647804096549101	0.45341088605352226	0.9124047687990708	0.46850599947899213	0.8973229676398683	0.8350026267319232	0.8930473483115781	0	0	0.0	0.0044349005203862014	0.0044349005203862014
2499	0.02112212559975108	0.009433466835900151	0.004731378375840544	0.9727777197309582	-1	0	0	0.3	3	0.7692307692307693	10	0.38461538461538464	0.7692307692307693	13	10	1	0	0	0.23076923076923078	3	13	15	0.0	0	0.6250591194320888	0.8576303827277297	0.45341088605352226	0.9291150234608144	0.46850599947899213	0.866025604557217	0.8278096547142162	0.8887855309805478	0	0	0.0	0.004731378375840544	0.004731378375840544
2399	0.023580073363950644	0.004619484707301108	-0.004087601589554847	0.9749399830592037	-1	0	0	0.3	3	0.7692307692307693	10	0.38461538461538464	0.7692307692307693	13	10	1	0	0	0.23076923076923078	3	13	15	0.0	0	0.6250591194320888	0.7679732418367836	0.47539539281529547	0.9140679722333872	0.5733628444748312	0.8678811764393556	0.8278096547142162	0.8599090223975162	0	0	0.0	-0.0004087601589554847	-0.0004087601589554847
4037	0.02464581279989122	0.007736943661518189	-0.007706601064038538	0.9322483006162476	-1	0	0	0.2	2	0.9230769230769231	12	0.625	0.8461538461538461	13	11	1	1	0	0.16666666666666666	2	12	15	0.25	0	0.5870543047642794	0.9060744258661566	0.7695662996642237	0.9398640181961169	0.46850599947899213	0.9007682927452654	0.8113169147628496	0.9173730786289608	1.0	0.3076923076923077	0.0	-0.0007706601064038538	-0.0007706601064038538
539	0.0017750240818585905	0.0017102827026793067	-0.0017102501130666853	0.9845258865705403	-1	0	0	1.0	1	0	0	1.0	0	1	0	0	0	0	0.5	1	2	2	0.0	0	0	0	0	0	0	0	0	0	0	0	0	-0.00017102501130666854	-0.00017102501130666854
3374	0.019469819142378154	0.005701948128837243	-0.003358216866227685	0.9788917617557948	-1	0	0	0.3	3	0.7692307692307693	10	0.38461538461538464	0.7692307692307693	13	10	1	0	0	0.23076923076923078	3	13	15	0.0	0	0.6250591194320888	0.8445931378174434	0.45341088605352226	0.9374769407341252	0.46850599947899213	0.866025604557217	0.8557707018137767	0.8898206375601384	0	0	0.0	-0.0003358216866227685	-0.0003358216866227685
681	0.027011881728696546	0.0011200094838858116	-0.0010672506899054698	0.980227372054583	-1	0	0	0.3	3	0.7692307692307693	10	0.38461538461538464	0.7692307692307693	13	10	1	0	0	0.23076923076923078	3	13	15	0.0	0	0.6274537761823623	0.8953087457791918	0.48717242711568076	0.9163346752838762	0.23935570396905184	0.9347987733642362	0.8760017744985615	0.9168924301583601	0	0	0.0	-0.00010672506899054698	-0.00010672506899054698
20	0.002637423546661615	0.0025378287155995278	-0.002537817047820569	0.9790296188990346	-1	0	0	0.6666666666666666	2	0.5	1	0.6666666666666666	0.5	3	1	0	0	0	0.6666666666666666	2	3	4	0.0	0	0.30391428719267266	0.97654191515981	0.40456656621784254	0.6599758364568213	0.18042916557881356	0.6270291909422365	0.7802262844685337	0.8371482160671876	0	0	0.0	-0.0002537817047820569	-0.0002537817047820569
1180	0.02565381713134582	0.0037487302155884577	-0.001170010740045421	0.9759665996511003	-1	0	0	0.2	2	0.9230769230769231	12	0.5357142857142857	0.8461538461538461	13	11	1	0	0	0.14285714285714285	2	14	15	0.0	0	0.6641619950195411	0.8841466899897032	0.45341088605352226	0.9215498782263418	0.3238386453735223	0.9348371544024353	0.87568847687305	0.9157888361715911	0	0	0.0	-0.00011700107400454209	-0.00011700107400454209
435	0.026898053390287602	0.005321816855504953	-0.005158304974803765	0.9799961220298856	-1	0	0	0.3	3	0.7692307692307693	10	0.38461538461538464	0.7692307692307693	13	10	1	0	0	0.23076923076923078	3	13	15	0.0	0	0.5960077526999938	0.8429251236480366	0.6681073606093538	0.8957286270974993	0.3238386453735223	0.9311762648061223	0.883866706055389	0.8952223863826887	0	0	0.0	-0.0005158304974803766	-0.0005158304974803766
1484	0.012483084490737335	0.003127314453591996	-0.0030742564446712977	0.9837735611827724	-1	0	0	0.4	4	0.6923076923076923	9	0.3125	0.6923076923076923	13	9	1	1	0	0.3333333333333333	4	12	15	0.5	0.15384615384615385	0.5127603317284296	0.9023650612839423	0.45341088605352226	0.9412762842798316	0.46850599947899213	0.9189241587238776	0.8278096547142162	0.9223942911146057	1.0	0.46153846153846156	0.0	-0.0003074256444671298	-0.0003074256444671298
3224	0.012578239474563914	0.00555612309683771	-0.003890120769673188	0.9821232774934652	-1	0	0	0.4	4	0.6923076923076923	9	0.3125	0.6923076923076923	13	9	1	0	0	0.3333333333333333	4	12	15	0.0	0.15384615384615385	0.6250591194320888	0.8422677209977562	0.48456101675472274	0.9094793446084628	0.46850599947899213	0.8956753360815559	0.8235552173651485	0.8853590022006964	0	0	0.0	-0.0003890120769673188	-0.0003890120769673188
3812	0.02168505281570916	0.00808512201096307	0.00593055155372196	0.9733923511513655	-1	0	0	0.3	3	0.7692307692307693	10	0.38461538461538464	0.7692307692307693	13	10	1	0	0	0.23076923076923078	3	13	15	0.0	0	0.6250591194320888	0.8445931378174434	0.45341088605352226	0.9271707265105974	0.46850599947899213	0.866025604557217	0.8278096547142162	0.8843581940769831	0	0	0.0	0.00593055155372196	0.00593055155372196
2513	0.022905566837676437	0.004070740411988754	-0.00345287867433107	0.9750677171748504	-1	0	0	0.3	3	0.7692307692307693	10	0.38461538461538464	0.7692307692307693	13	10	1	0	0	0.23076923076923078	3	13	15	0.0	0	0.6250591194320888	0.7679732418367836	0.47539539281529547	0.9140679722333872	0.5733628444748312	0.8678811764393556	0.8278096547142162	0.8599090223975162	0	0	0.0	-0.000345287867433107	-0.000345287867433107
1955	0.02115967692491436	0.008911011176714384	0.0052244607997664295	0.9725097264344749	-1	0	0	0.3	3	0.7692307692307693	10	0.38461538461538464	0.7692307692307693	13	10	1	0	0	0.23076923076923078	3	13	15	0.0	0	0.6250591194320888	0.8576303827277297	0.45341088605352226	0.9291150234608144	0.46850599947899213	0.866025604557217	0.8278096547142162	0.8887855309805478	0	0	0.0	0.0052244607997664295	0.0052244607997664295
1942	0.020933308737375006	0.00861631795471008	0.0042599666813511496	0.9728645975631032	-1	0	0	0.3	3	0.7692307692307693	10	0.38461538461538464	0.7692307692307693	13	10	1	0	0	0.23076923076923078	3	13	15	0.0	0	0.6250591194320888	0.8576303827277297	0.45341088605352226	0.9291150234608144	0.46850599947899213	0.866025604557217	0.8278096547142162	0.8887855309805478	0	0	0.0	0.0042599666813511496	0.0042599666813511496
293	0.002116957855732045	0.001942158492732542	-0.001940361250340167	0.9845272104547941	-1	0	0	1.0	2	0.0	0	1.0	0	2	0	0	0	0	0.3333333333333333	3	1	3	0.0	1.0	0	0	0	0	0	0	0	0	0	0	0	-0.0001940361250340167	-0.0001940361250340167
3291	0.02097479902987421	0.006784224112298452	0.006107882658663306	0.9731915255567896	-1	0	0	0.3	3	0.7692307692307693	10	0.38461538461538464	0.7692307692307693	13	10	1	0	0	0.23076923076923078	3	13	15	0.0	0	0.6250591194320888	0.8596248903964151	0.45341088605352226	0.9271707265105974	0.46850599947899213	0.866025604557217	0.8278096547142162	0.8883656351542865	0	0	0.0	0.006107882658663306	0.006107882658663306
4555	0.021209243119070575	0.008067026435093801	0.005386115101056866	0.9740148927163418	-1	0	0	0.3	3	0.7692307692307693	10	0.38461538461538464	0.7692307692307693	13	10	1	0	0	0.23076923076923078	3	13	15	0.0	0	0.6250591194320888	0.8445931378174434	0.45341088605352226	0.9271707265105974	0.46850599947899213	0.866025604557217	0.8278096547142162	0.8843581940769831	0	0	0.0	0.005386115101056866	0.005386115101056866
2018	0.021127471989199745	0.008650093772688118	0.005129463297773264	0.9729498929657017	-1	0	0	0.3	3	0.7692307692307693	10	0.38461538461538464	0.7692307692307693	13	10	1	0	0	0.23076923076923078	3	13	15	0.0	0	0.6250591194320888	0.8576303827277297	0.45341088605352226	0.9291150234608144	0.46850599947899213	0.866025604557217	0.8278096547142162	0.8887855309805478	0	0	0.0	0.005129463297773264	0.005129463297773264
1358	0.02142571025465028	0.006169789942999923	-0.00432077713345398	0.6700920759706466	-1	0	0	0.14285714285714285	1	1.0	8	1.0	0.875	8	7	1	0	0	0.1	1	10	10	0.0	0	0.6311372313108029	0.8496848447541008	0.8050113193400265	0.8597564151118783	0.41356674444528324	0.8641718882494224	0.802037349722767	0.8579776643249405	0	0	0.0	-0.000432077713345398	-0.000432077713345398
4447	0.01891080478810058	0.002273643450145471	0.0011059874486344617	0.9807333896096263	-1	0	0	0.3	3	0.7692307692307693	10	0.38461538461538464	0.7692307692307693	13	10	1	0	0	0.23076923076923078	3	13	15	0.0	0	0.6250591194320888	0.8445931378174434	0.45341088605352226	0.9141425470424529	0.46850599947899213	0.866025604557217	0.8278096547142162	0.878124759065279	0	0	0.0	0.0011059874486344617	0.0011059874486344617
4040	0.021564267430656998	0.008132913964748316	0.006449189519957349	0.9738918554138006	-1	0	0	0.3	3	0.7692307692307693	10	0.38461538461538464	0.7692307692307693	13	10	1	0	0	0.23076923076923078	3	13	15	0.0	0	0.6250591194320888	0.8445931378174434	0.45341088605352226	0.9271707265105974	0.46850599947899213	0.866025604557217	0.8278096547142162	0.8843581940769831	0	0	0.0	0.006449189519957349	0.006449189519957349
21	0.0032816387872420805	0.003222811423581415	-0.0032227454735298247	0.9831689606845786	-1	0	0	0.6	3	0.2	1	0.5833333333333334	0.2	3	1	3	6	0	0.75	4	3	7	0.75	0	0.286226143990035	0.9749506274054329	0.24112747770781168	0.9370644952631785	0.5645770059780844	0.8961040991239724	0.9072052546808765	0.944744620493655	0.3333333333333333	0	0.0	-0.0003222745473529825	-0.0003222745473529825
4353	0.021219137489348318	0.008920249680532172	0.004933634081029294	0.9740106237690177	-1	0	0	0.3	3	0.7692307692307693	10	0.38461538461538464	0.7692307692307693	13	10	1	0	0	0.23076923076923078	3	13	15	0.0	0	0.6250591194320888	0.8445931378174434	0.45341088605352226	0.9271707265105974	0.46850599947899213	0.866025604557217	0.8278096547142162	0.8843581940769831	0	0	0.0	0.004933634081029294	0.004933634081029294
4423	0.02169064432376967	0.008688023912616444	0.005606856002302272	0.9736560482746767	-1	0	0	0.3	3	0.7692307692307693	10	0.38461538461538464	0.7692307692307693	13	10	1	0	0	0.23076923076923078	3	13	15	0.0	0	0.6250591194320888	0.8445931378174434	0.45341088605352226	0.9271707265105974	0.46850599947899213	0.866025604557217	0.8278096547142162	0.8843581940769831	0	0	0.0	0.005606856002302272	0.005606856002302272
1239	0.02747648000471873	0.002946278247960998	-0.0027827325266545563	0.9806487397797514	-1	0	0	0.3	3	0.7692307692307693	10	0.38461538461538464	0.7692307692307693	13	10	1	0	0	0.23076923076923078	3	13	15	0.0	0	0.6752201578573265	0.9109561146166308	0.48717242711568076	0.9163346752838762	0.23935570396905184	0.9347987733642362	0.8785274600029829	0.921332567537913	0	0	0.0	-0.0002782732526654556	-0.0002782732526654556
1986	0.015028126910305256	0.005194618911694465	-0.005168394850545661	0.9812562613938702	-1	0	0	0.4	4	0.6923076923076923	9	0.3409090909090909	0.6923076923076923	12	9	2	1	0	0.36363636363636365	4	11	15	0.2	0.15384615384615385	0.6236946283169076	0.8454552951056212	0.5742051878585673	0.9231411501900899	0.46850599947899213	0.891345360275716	0.8278096547142162	0.8905710093761291	1.0	0.5	0.0	-0.000516839485054566	-0.000516839485054566
2881	0.026447488715171552	0.008181792664826357	-0.006833948601281527	0.9809669175972152	-1	0	0	0.3	3	0.75	9	0.3888888888888889	0.75	12	9	1	0	0	0.25	3	12	14	0.0	0	0.6060567120981841	0.8651029239310094	0.45341088605352226	0.931185423945299	0.42455499606867486	0.8810589455652232	0.831436727506663	0.8961622517852208	0	0	0.0	-0.0006833948601281527	-0.0006833948601281527
1993	0.021246285847992295	0.008978541672119268	0.004617002935726297	0.9726191213743717	-1	0	0	0.3	3	0.7692307692307693	10	0.38461538461538464	0.7692307692307693	13	10	1	0	0	0.23076923076923078	3	13	15	0.0	0	0.6250591194320888	0.8576303827277297	0.45341088605352226	0.9291150234608144	0.46850599947899213	0.866025604557217	0.8278096547142162	0.8887855309805478	0	0	0.0	0.004617002935726297	0.004617002935726297
1664	0.02109582381793694	0.007719179506213415	0.005765637424257297	0.9724078463174438	-1	0	0	0.3	3	0.7692307692307693	10	0.38461538461538464	0.7692307692307693	13	10	1	0	0	0.23076923076923078	3	13	15	0.0	0	0.6250591194320888	0.8576303827277297	0.45341088605352226	0.9291150234608144	0.46850599947899213	0.866025604557217	0.8278096547142162	0.8887855309805478	0	0	0.0	0.005765637424257297	0.005765637424257297
1769	0.020742944671049625	0.009264486006705566	0.0043858441077202544	0.9728294159076128	-1	0	0	0.3	3	0.7692307692307693	10	0.38461538461538464	0.7692307692307693	13	10	1	0	0	0.23076923076923078	3	13	15	0.0	0	0.6250591194320888	0.8576303827277297	0.45341088605352226	0.9291150234608144	0.46850599947899213	0.866025604557217	0.8278096547142162	0.8887855309805478	0	0	0.0	0.0043858441077202544	0.0043858441077202544
3573	0.0207550635788131	0.00785534156301836	0.005110989579316077	0.9735510927731693	-1	0	0	0.3	3	0.7692307692307693	10	0.38461538461538464	0.7692307692307693	13	10	1	0	0	0.23076923076923078	3	13	15	0.0	0	0.6250591194320888	0.8596248903964151	0.45341088605352226	0.9271707265105974	0.46850599947899213	0.866025604557217	0.8278096547142162	0.8883656351542865	0	0	0.0	0.005110989579316077	0.005110989579316077
4198	0.021363323653506787	0.008063152587455245	0.005735544413355184	0.9734334695105472	-1	0	0	0.3	3	0.7692307692307693	10	0.38461538461538464	0.7692307692307693	13	10	1	0	0	0.23076923076923078	3	13	15	0.0	0	0.6250591194320888	0.8445931378174434	0.45341088605352226	0.9271707265105974	0.46850599947899213	0.866025604557217	0.8278096547142162	0.8843581940769831	0	0	0.0	0.005735544413355184	0.005735544413355184
350	0.0025032938938641053	0.001987490740622666	-0.001987177622167609	0.981168560270636	-1	0	0	0.6666666666666666	2	0.5	1	0.6666666666666666	0.5	3	1	0	0	0	0.6666666666666666	2	3	4	0.0	0	0.42428581636383633	0.914442968483576	0.5330863063631006	0.6586391164294613	0.6012285377270109	0.7893592056005502	0.7513297447347576	0.8098667955695242	0	0	0.0	-0.00019871776221676087	-0.00019871776221676087
2583	0.020628540627990844	0.008644595657334019	0.004595376644520456	0.9725227876869681	-1	0	0	0.3	3	0.7692307692307693	10	0.38461538461538464	0.7692307692307693	13	10	1	0	0	0.23076923076923078	3	13	15	0.0	0	0.6250591194320888	0.8576303827277297	0.45341088605352226	0.9291150234608144	0.46850599947899213	0.866025604557217	0.8278096547142162	0.8887855309805478	0	0	0.0	0.004595376644520456	0.004595376644520456
2585	0.021000087669964106	0.009339445509575798	0.0048847106146527675	0.9725448772144341	-1	0	0	0.3	3	0.7692307692307693	10	0.38461538461538464	0.7692307692307693	13	10	1	0	0	0.23076923076923078	3	13	15	0.0	0	0.6250591194320888	0.8576303827277297	0.45341088605352226	0.9291150234608144	0.46850599947899213	0.866025604557217	0.8278096547142162	0.8887855309805478	0	0	0.0	0.0048847106146527675	0.0048847106146527675
3698	0.02040596758112326	0.007660037645171993	0.005664819697239609	0.9734221327841156	-1	0	0	0.3	3	0.7692307692307693	10	0.38461538461538464	0.7692307692307693	13	10	1	0	0	0.23076923076923078	3	13	15	0.0	0	0.6250591194320888	0.8596248903964151	0.45341088605352226	0.9271707265105974	0.46850599947899213	0.866025604557217	0.8278096547142162	0.8883656351542865	0	0	0.0	0.005664819697239609	0.005664819697239609
3596	0.018644400904423198	0.007718854003929558	0.0044281575003288715	0.9760395757721476	-1	0	0	0.3	3	0.7692307692307693	10	0.38461538461538464	0.7692307692307693	13	10	1	0	0	0.23076923076923078	3	13	15	0.0	0	0.6250591194320888	0.8514534537342715	0.45341088605352226	0.9280267981382305	0.46850599947899213	0.8953109564176103	0.8350026267319232	0.8956373083427337	0	0	0.0	0.0044281575003288715	0.0044281575003288715
4732	0.021400416804212914	0.008124493542977647	0.005949479810523512	0.9736224760745881	-1	0	0	0.3	3	0.7692307692307693	10	0.38461538461538464	0.7692307692307693	13	10	1	0	0	0.23076923076923078	3	13	15	0.0	0	0.6250591194320888	0.8445931378174434	0.45341088605352226	0.9271707265105974	0.46850599947899213	0.866025604557217	0.8278096547142162	0.8843581940769831	0	0	0.0	0.005949479810523512	0.005949479810523512
3685	0.020976034816878042	0.006716684653678331	0.006285842410239674	0.9727946149177163	-1	0	0	0.3	3	0.7692307692307693	10	0.38461538461538464	0.7692307692307693	13	10	1	0	0	0.23076923076923078	3	13	15	0.0	0	0.6250591194320888	0.8596248903964151	0.45341088605352226	0.9271707265105974	0.46850599947899213	0.866025604557217	0.8278096547142162	0.8883656351542865	0	0	0.0	0.006285842410239674	0.006285842410239674
2684	0.021870307389373005	0.010232993859929757	0.003939270122677071	0.9730707867814944	-1	0	0	0.3	3	0.7692307692307693	10	0.38461538461538464	0.7692307692307693	13	10	1	0	0	0.23076923076923078	3	13	15	0.0	0	0.6250591194320888	0.8423792634147036	0.45341088605352226	0.9291150234608144	0.46850599947899213	0.866025604557217	0.8278096547142162	0.8847797062017013	0	0	0.0	0.003939270122677071	0.003939270122677071
4193	0.01886817522631539	0.0028295769219875634	-0.0025679447826330677	0.9767287184916924	-1	0	0	0.2	2	0.9230769230769231	12	0.38461538461538464	0.8461538461538461	13	11	1	1	0	0.23076923076923078	13	3	15	0.25	0	0.5780581557748956	0.9017577345754578	0.45341088605352226	0.9467852388970213	0.3442125489648909	0.907541289976439	0.8235552173651485	0.9212805432094504	1.0	0.23076923076923078	0.0	-0.00025679447826330675	-0.00025679447826330675
4020	0.021455299229080668	0.008569595917045442	0.00621728813108978	0.973079059085545	-1	0	0	0.3	3	0.7692307692307693	10	0.38461538461538464	0.7692307692307693	13	10	1	0	0	0.23076923076923078	3	13	15	0.0	0	0.6250591194320888	0.8445931378174434	0.45341088605352226	0.9271707265105974	0.46850599947899213	0.866025604557217	0.8278096547142162	0.8843581940769831	0	0	0.0	0.00621728813108978	0.00621728813108978
1395	0.02131810749785799	0.006386728891709133	0.0034975114037432784	0.9768370489856527	-1	0	0	0.3	3	0.7692307692307693	10	0.38461538461538464	0.7692307692307693	13	10	1	0	0	0.23076923076923078	3	13	15	0.0	0	0.6250591194320888	0.8969833265111594	0.45341088605352226	0.9240529955795261	0.2537706444157353	0.870728904986089	0.8350026267319232	0.8993569289203479	0	0	0.0	0.0034975114037432784	0.0034975114037432784
3492	0.021727510590302826	0.007559176044974986	0.005956347069002899	0.9735107354722842	-1	0	0	0.3	3	0.7692307692307693	10	0.38461538461538464	0.7692307692307693	13	10	1	0	0	0.23076923076923078	3	13	15	0.0	0	0.6250591194320888	0.8445931378174434	0.45341088605352226	0.9271707265105974	0.46850599947899213	0.866025604557217	0.8278096547142162	0.8843581940769831	0	0	0.0	0.005956347069002899	0.005956347069002899
2928	0.02108976592500864	0.009266843441198457	0.004903295337191662	0.9726890928407764	-1	0	0	0.3	3	0.7692307692307693	10	0.38461538461538464	0.7692307692307693	13	10	1	0	0	0.23076923076923078	3	13	15	0.0	0	0.6250591194320888	0.8576303827277297	0.45341088605352226	0.9291150234608144	0.46850599947899213	0.866025604557217	0.8278096547142162	0.8887855309805478	0	0	0.0	0.004903295337191662	0.004903295337191662
4592	0.021649643404330066	0.007705127302864665	0.006203907931832895	0.9734232524479212	-1	0	0	0.3	3	0.7692307692307693	10	0.38461538461538464	0.7692307692307693	13	10	1	0	0	0.23076923076923078	3	13	15	0.0	0	0.6250591194320888	0.8445931378174434	0.45341088605352226	0.9271707265105974	0.46850599947899213	0.866025604557217	0.8278096547142162	0.8843581940769831	0	0	0.0	0.006203907931832895	0.006203907931832895
2774	0.021157280372560462	0.009481608432287503	0.00415733186412395	0.9728397199582248	-1	0	0	0.3	3	0.7692307692307693	10	0.38461538461538464	0.7692307692307693	13	10	1	0	0	0.23076923076923078	3	13	15	0.0	0	0.6250591194320888	0.8576303827277297	0.45341088605352226	0.9291150234608144	0.46850599947899213	0.866025604557217	0.8278096547142162	0.8887855309805478	0	0	0.0	0.00415733186412395	0.00415733186412395
1135	0.028008274794637338	0.0020185390439510305	-3.591337256046404e-05	0.9745358596990201	-1	0	0	0.3	3	0.7692307692307693	10	0.38461538461538464	0.7692307692307693	13	10	1	0	0	0.23076923076923078	3	13	15	0.0	0	0.5889730385213431	0.8914099608422891	0.45341088605352226	0.9135492425160466	0.3442125489648909	0.9202285626493797	0.862647604390518	0.909109869925856	0	0	0.0	-3.591337256046404e-06	-3.591337256046404e-06
2962	0.019752991042221613	0.005607002672300873	-0.0054716858199804165	0.9810347904460491	-1	0	0	0.3	3	0.7692307692307693	10	0.38461538461538464	0.7692307692307693	13	10	1	0	0	0.23076923076923078	3	13	15	0.0	0	0.5870543047642794	0.8794183776573593	0.45341088605352226	0.8984931031589278	0.3099189316904296	0.8740312670287165	0.8278096547142162	0.8844098177012533	0	0	0.0	-0.0005471685819980417	-0.0005471685819980417
3206	0.020530175911186235	0.007039331052261519	0.006002531314519133	0.9737850272037932	-1	0	0	0.3	3	0.7692307692307693	10	0.38461538461538464	0.7692307692307693	13	10	1	0	0	0.23076923076923078	3	13	15	0.0	0	0.6250591194320888	0.8596248903964151	0.45341088605352226	0.9271707265105974	0.46850599947899213	0.866025604557217	0.8278096547142162	0.8883656351542865	0	0	0.0	0.006002531314519133	0.006002531314519133
1954	0.020881455640580682	0.007948415821447957	0.0052652854993833305	0.9721285254113532	-1	0	0	0.3	3	0.7692307692307693	10	0.38461538461538464	0.7692307692307693	13	10	1	0	0	0.23076923076923078	3	13	15	0.0	0	0.6250591194320888	0.8576303827277297	0.45341088605352226	0.9291150234608144	0.46850599947899213	0.866025604557217	0.8278096547142162	0.8887855309805478	0	0	0.0	0.0052652854993833305	0.0052652854993833305
119	0.01622376934294456	0.0044824046264648285	-0.004474810823611252	0.9883451473382576	-1	0	0	0.3333333333333333	2	0.7142857142857143	5	0.5	0.5714285714285714	5	4	3	5	0	0.5	3	6	9	0.5555555555555556	0	0.4004807325045173	0.857737894654418	0.7330718648818433	0.9524194157818751	0.9061378721468552	0.819842591161465	0.937735943293251	0.891177920003103	0.2	0.2	0.0	-0.0004474810823611252	-0.0004474810823611252
3043	0.022386492524449457	0.010257388876570357	0.0053722462108517065	0.9727571320055406	-1	0	0	0.3	3	0.7692307692307693	10	0.38461538461538464	0.7692307692307693	13	10	1	0	0	0.23076923076923078	3	13	15	0.0	0	0.6250591194320888	0.8423792634147036	0.45341088605352226	0.9291150234608144	0.46850599947899213	0.866025604557217	0.8278096547142162	0.8847797062017013	0	0	0.0	0.0053722462108517065	0.0053722462108517065
4035	0.021052799513706175	0.008060352768147509	0.00529541558750651	0.9735080658816716	-1	0	0	0.3	3	0.7692307692307693	10	0.38461538461538464	0.7692307692307693	13	10	1	0	0	0.23076923076923078	3	13	15	0.0	0	0.6250591194320888	0.8445931378174434	0.45341088605352226	0.9271707265105974	0.46850599947899213	0.866025604557217	0.8278096547142162	0.8843581940769831	0	0	0.0	0.00529541558750651	0.00529541558750651
4847	0.021943788294565628	0.008764522355032051	0.005607038681372831	0.9732479060370272	-1	0	0	0.3	3	0.7692307692307693	10	0.38461538461538464	0.7692307692307693	13	10	1	0	0	0.23076923076923078	3	13	15	0.0	0	0.6250591194320888	0.8445931378174434	0.45341088605352226	0.9271707265105974	0.46850599947899213	0.866025604557217	0.8278096547142162	0.8843581940769831	0	0	0.0	0.005607038681372831	0.005607038681372831
918	0.02442188010694375	0.004526111797956909	-0.003629705984023057	0.9826743186117004	-1	0	0	0.3	3	0.7692307692307693	10	0.38461538461538464	0.7692307692307693	13	10	1	0	0	0.23076923076923078	3	13	15	0.0	0	0.5960077526999938	0.8922243671811758	0.7712024054412454	0.8910936478645776	0.46850599947899213	0.9076868614181547	0.8468253286740063	0.8972571648011883	0	0	0.0	-0.0003629705984023057	-0.0003629705984023057
2456	0.02062584654078971	0.008566666871248279	0.005031705760052336	0.972666026796817	-1	0	0	0.3	3	0.7692307692307693	10	0.38461538461538464	0.7692307692307693	13	10	1	0	0	0.23076923076923078	3	13	15	0.0	0	0.6250591194320888	0.8576303827277297	0.45341088605352226	0.9291150234608144	0.46850599947899213	0.866025604557217	0.8278096547142162	0.8887855309805478	0	0	0.0	0.005031705760052336	0.005031705760052336
1832	0.020168596030137976	0.00487097013668883	-0.004865403133475538	0.976869392116239	-1	0	0	0.3	3	0.7692307692307693	10	0.38461538461538464	0.7692307692307693	13	10	1	0	0	0.23076923076923078	3	13	15	0.0	0	0.5780581557748956	0.8785717042616317	0.45341088605352226	0.9410232246593923	0.2537706444157353	0.9045818158232087	0.8278096547142162	0.9115466187953782	0	0	0.0	-0.0004865403133475538	-0.0004865403133475538
217	0.002344458712158269	0.002230198197335688	-0.0022277894134916	0.9824350522508387	-1	0	0	0.6666666666666666	2	0.5	1	0.6666666666666666	0.5	1	1	2	0	0	0.6666666666666666	2	3	4	0.0	0	0.8546774841624929	0.5	0.6557868763137661	0.5	0.10542654034225821	0.5	0.959650912536666	0.5	0	0	0.0	-0.00022277894134916	-0.00022277894134916
845	0.027775951582514474	0.00700313929246727	-0.005470986873048113	0.9792595694623276	-1	0	0	0.2	2	0.9230769230769231	12	0.5357142857142857	0.8461538461538461	13	11	1	0	0	0.14285714285714285	2	14	15	0.0	0	0.6895786998656899	0.818740118528783	0.8033278407263824	0.8446198505999569	0.46850599947899213	0.8836473694527607	0.851563651118073	0.8510372739930356	0	0	0.0	-0.0005470986873048112	-0.0005470986873048112
1743	0.02162340497232725	0.009372283227456441	0.004158233177022344	0.9782521467080177	-1	0	0	0.3	3	0.7692307692307693	10	0.38461538461538464	0.7692307692307693	13	10	1	0	0	0.23076923076923078	3	13	15	0.0	0	0.6250591194320888	0.8932573016676328	0.45341088605352226	0.9309452245730812	0.46850599947899213	0.8897040993199241	0.8350026267319232	0.9064600776120857	0	0	0.0	0.004158233177022344	0.004158233177022344
4283	0.021657473767326484	0.007709752545379183	0.0067576817961895	0.9734699486639683	-1	0	0	0.3	3	0.7692307692307693	10	0.38461538461538464	0.7692307692307693	13	10	1	0	0	0.23076923076923078	3	13	15	0.0	0	0.6250591194320888	0.8445931378174434	0.45341088605352226	0.9271707265105974	0.46850599947899213	0.866025604557217	0.8278096547142162	0.8843581940769831	0	0	0.0	0.0067576817961895	0.0067576817961895
3653	0.02039217314299314	0.003214120551601695	0.0011788536045806996	0.9784509473917132	-1	0	0	0.3	3	0.7692307692307693	10	0.38461538461538464	0.7692307692307693	13	10	1	0	0	0.23076923076923078	3	13	15	0.0	0	0.6250591194320888	0.7626435492222744	0.47539539281529547	0.9050993291744864	0.5733628444748312	0.8678811764393556	0.8119034060738378	0.8542417643673225	0	0	0.0	0.0011788536045806996	0.0011788536045806996
846	0.027483726288936423	0.0008460362006122114	-0.0007771851791021218	0.9796494720967348	-1	0	0	0.3	3	0.7692307692307693	10	0.38461538461538464	0.7692307692307693	13	10	1	0	0	0.23076923076923078	3	13	15	0.0	0	0.6274537761823623	0.8953087457791918	0.48717242711568076	0.9163346752838762	0.23935570396905184	0.9347987733642362	0.8760017744985615	0.9168924301583601	0	0	0.0	-7.771851791021218e-05	-7.771851791021218e-05
4218	0.021329046707055977	0.008453590555497116	0.005130363654232513	0.9733562128314002	-1	0	0	0.3	3	0.7692307692307693	10	0.38461538461538464	0.7692307692307693	13	10	1	0	0	0.23076923076923078	3	13	15	0.0	0	0.6250591194320888	0.8445931378174434	0.45341088605352226	0.9271707265105974	0.46850599947899213	0.866025604557217	0.8278096547142162	0.8843581940769831	0	0	0.0	0.005130363654232513	0.005130363654232513
4188	0.015529775241778015	0.003969170690265677	-0.003504780489686866	0.9822147247678849	-1	0	0	0.2	2	0.9230769230769231	12	0.5357142857142857	0.9230769230769231	14	12	0	0	0	0.14285714285714285	2	14	15	0.0	0	0.5870543047642794	0.8565105974879554	0.4644031394344088	0.9345623431217461	0.5209344219769116	0.9004638304280987	0.8211277232359785	0.901676400388428	0	0	0.0	-0.0003504780489686866	-0.0003504780489686866
3044	0.02524802241722201	0.011046432983358624	-0.010906945821175958	0.9365845440873085	-1	0	0	0.2	2	0.9230769230769231	12	0.625	0.8461538461538461	13	11	1	0	0	0.16666666666666666	2	12	15	0.0	0	0.5870543047642794	0.8838465866777561	0.8033278407263824	0.9366593849138497	0.5733628444748312	0.8843571675312515	0.8113169147628496	0.9048665131591535	0	0	0.0	-0.0010906945821175958	-0.0010906945821175958
2481	0.02115814124721523	0.007819750988846973	0.005593841528319309	0.9726322995453687	-1	0	0	0.3	3	0.7692307692307693	10	0.38461538461538464	0.7692307692307693	13	10	1	0	0	0.23076923076923078	3	13	15	0.0	0	0.6250591194320888	0.8576303827277297	0.45341088605352226	0.9291150234608144	0.46850599947899213	0.866025604557217	0.8278096547142162	0.8887855309805478	0	0	0.0	0.005593841528319309	0.005593841528319309
4997	0.023877439825257224	0.007365448973470827	-0.004301285539276118	0.9804714804418522	-1	0	0	0.3	3	0.75	9	0.3888888888888889	0.75	12	9	1	0	0	0.25	3	12	14	0.0	0	0.5860485659258562	0.8479223558305364	0.45341088605352226	0.931185423945299	0.42455499606867486	0.8810589455652232	0.8249950177044352	0.8917406628376543	0	0	0.0	-0.0004301285539276118	-0.0004301285539276118
3481	0.020871173763074374	0.006860529993855663	0.006334033938007181	0.9732490047965128	-1	0	0	0.3	3	0.7692307692307693	10	0.38461538461538464	0.7692307692307693	13	10	1	0	0	0.23076923076923078	3	13	15	0.0	0	0.6250591194320888	0.8596248903964151	0.45341088605352226	0.9271707265105974	0.425651402215684	0.8610325922893491	0.831793573642191	0.8869571976763	0	0	0.0	0.006334033938007181	0.006334033938007181
4924	0.021709103546384684	0.007871946136309054	0.006010634999492763	0.973666701852068	-1	0	0	0.3	3	0.7692307692307693	10	0.38461538461538464	0.7692307692307693	13	10	1	0	0	0.23076923076923078	3	13	15	0.0	0	0.6250591194320888	0.8445931378174434	0.45341088605352226	0.9271707265105974	0.46850599947899213	0.866025604557217	0.8278096547142162	0.8843581940769831	0	0	0.0	0.006010634999492763	0.006010634999492763
1974	0.021131525136011832	0.007906959623542001	0.00550981880881648	0.9722999302046826	-1	0	0	0.3	3	0.7692307692307693	10	0.38461538461538464	0.7692307692307693	13	10	1	0	0	0.23076923076923078	3	13	15	0.0	0	0.6250591194320888	0.8576303827277297	0.45341088605352226	0.9291150234608144	0.46850599947899213	0.866025604557217	0.8278096547142162	0.8887855309805478	0	0	0.0	0.00550981880881648	0.00550981880881648
4210	0.02172717237680033	0.00844405139873828	0.00544719070520436	0.9735167703226645	-1	0	0	0.3	3	0.7692307692307693	10	0.38461538461538464	0.7692307692307693	13	10	1	0	0	0.23076923076923078	3	13	15	0.0	0	0.6250591194320888	0.8445931378174434	0.45341088605352226	0.9271707265105974	0.46850599947899213	0.866025604557217	0.8278096547142162	0.8843581940769831	0	0	0.0	0.00544719070520436	0.00544719070520436
2204	0.02453133756423868	0.005084182843483208	0.0037295566831411935	0.9449874552636744	-1	0	0	0.3	3	0.7692307692307693	10	0.38461538461538464	0.7692307692307693	13	10	1	0	0	0.23076923076923078	3	13	15	0.0	0	0.6250591194320888	0.8567027053671291	0.45341088605352226	0.9314285298205662	0.46850599947899213	0.8606712627840508	0.8278096547142162	0.8882143223556335	0	0	0.0	0.0037295566831411935	0.0037295566831411935
4642	0.027602935861960675	0.009180117564802168	-0.006888322862822833	0.9806646254991832	-1	0	0	0.3	3	0.75	9	0.3888888888888889	0.75	12	9	1	0	0	0.25	3	12	14	0.0	0	0.6060567120981841	0.8507281821259343	0.45341088605352226	0.931185423945299	0.42455499606867486	0.8810589455652232	0.831436727506663	0.8924442147305375	0	0	0.0	-0.0006888322862822833	-0.0006888322862822833
4632	0.02114318679975753	0.00848871730535075	0.005718140562979309	0.9736965695262947	-1	0	0	0.3	3	0.7692307692307693	10	0.38461538461538464	0.7692307692307693	13	10	1	0	0	0.23076923076923078	3	13	15	0.0	0	0.6250591194320888	0.8445931378174434	0.45341088605352226	0.9271707265105974	0.46850599947899213	0.866025604557217	0.8278096547142162	0.8843581940769831	0	0	0.0	0.005718140562979309	0.005718140562979309
1695	0.020488909591863756	0.00471301064630246	0.0035244235163165907	0.9769939459046502	-1	0	0	0.3	3	0.7692307692307693	10	0.38461538461538464	0.7692307692307693	13	10	1	0	0	0.23076923076923078	3	13	15	0.0	0	0.6250591194320888	0.8969833265111594	0.45341088605352226	0.9240529955795261	0.2537706444157353	0.870728904986089	0.8350026267319232	0.8993569289203479	0	0	0.0	0.0035244235163165907	0.0035244235163165907
3741	0.021142329024035306	0.007575769354522299	0.006272472659675856	0.9739208611521522	-1	0	0	0.3	3	0.7692307692307693	10	0.38461538461538464	0.7692307692307693	13	10	1	0	0	0.23076923076923078	3	13	15	0.0	0	0.6250591194320888	0.8445931378174434	0.45341088605352226	0.9271707265105974	0.46850599947899213	0.866025604557217	0.8278096547142162	0.8843581940769831	0	0	0.0	0.006272472659675856	0.006272472659675856
1883	0.018441341178455712	0.006567968277467874	0.004844400204853209	0.9761317215948194	-1	0	0	0.3	3	0.7692307692307693	10	0.38461538461538464	0.7692307692307693	13	10	1	0	0	0.23076923076923078	3	13	15	0.0	0	0.6250591194320888	0.8920395145254751	0.45341088605352226	0.9371499702865838	0.2537706444157353	0.881983496321411	0.8350026267319232	0.9067905153690321	0	0	0.0	0.004844400204853209	0.004844400204853209
518	0.002509702591883128	0.00204149418141012	-0.0020414904880661465	0.9865406513349101	-1	0	0	1.0	2	0.0	0	1.0	0	2	0	0	2	0	0.3333333333333333	1	3	3	1.0	1.0	0	0	0	0	0	0	0	0	0	0	0	-0.00020414904880661466	-0.00020414904880661466
2688	0.021229590277404967	0.008960936237906019	0.004170523078993421	0.9767584273729574	-1	0	0	0.3	3	0.7692307692307693	10	0.38461538461538464	0.7692307692307693	13	10	1	0	0	0.23076923076923078	3	13	15	0.0	0	0.6250591194320888	0.8821591786173809	0.45341088605352226	0.9349923620160824	0.2537706444157353	0.881983496321411	0.8278096547142162	0.9029236377694397	0	0	0.0	0.004170523078993421	0.004170523078993421
3793	0.020810613800993357	0.006729301013076906	0.005881389588154293	0.9738052630422133	-1	0	0	0.3	3	0.7692307692307693	10	0.38461538461538464	0.7692307692307693	13	10	1	0	0	0.23076923076923078	3	13	15	0.0	0	0.6250591194320888	0.8596248903964151	0.45341088605352226	0.9271707265105974	0.46850599947899213	0.866025604557217	0.8278096547142162	0.8883656351542865	0	0	0.0	0.005881389588154293	0.005881389588154293
3950	0.021222216157720228	0.008745188662241271	0.00464484720423564	0.9737825594268452	-1	0	0	0.3	3	0.7692307692307693	10	0.38461538461538464	0.7692307692307693	13	10	1	0	0	0.23076923076923078	3	13	15	0.0	0	0.6250591194320888	0.8445931378174434	0.45341088605352226	0.9271707265105974	0.46850599947899213	0.866025604557217	0.8278096547142162	0.8843581940769831	0	0	0.0	0.00464484720423564	0.00464484720423564
3819	0.021949419821450943	0.008447496224354555	0.006091421076180333	0.9734213211857762	-1	0	0	0.3	3	0.7692307692307693	10	0.38461538461538464	0.7692307692307693	13	10	1	0	0	0.23076923076923078	3	13	15	0.0	0	0.6250591194320888	0.8445931378174434	0.45341088605352226	0.9271707265105974	0.46850599947899213	0.866025604557217	0.8278096547142162	0.8843581940769831	0	0	0.0	0.006091421076180333	0.006091421076180333
265	0.0022553943846595694	0.001879897075326514	-0.0018797226292848843	0.987182320510174	-1	0	0	1.0	1	0	0	1.0	0	1	0	0	3	0	0.5	1	2	2	1.0	0	0	0	0	0	0	0	0	0	0	0	0	-0.00018797226292848843	-0.00018797226292848843
5016	0.021208127514037913	0.007762367395257041	0.006226269363890789	0.9739403687409716	-1	0	0	0.3	3	0.7692307692307693	10	0.38461538461538464	0.7692307692307693	13	10	1	0	0	0.23076923076923078	3	13	15	0.0	0	0.6250591194320888	0.8445931378174434	0.45341088605352226	0.9271707265105974	0.46850599947899213	0.866025604557217	0.8278096547142162	0.8843581940769831	0	0	0.0	0.006226269363890789	0.006226269363890789
1308	0.022086010309801268	0.010843611383232497	-0.0014392705959601342	0.9781728630289596	-1	0	0	0.3	3	0.7692307692307693	10	0.38461538461538464	0.7692307692307693	13	10	1	0	0	0.23076923076923078	3	13	15	0.0	0	0.6250591194320888	0.8638700678873694	0.45341088605352226	0.9257167363976102	0.3238386453735223	0.8659446445210702	0.8445591446387638	0.8888144216734841	0	0	0.0	-0.00014392705959601342	-0.00014392705959601342
3969	0.007901981167392361	0.0027800659627353124	-0.002772969008855745	0.9675907771100493	-1	0	0	0.2857142857142857	2	0.875	7	0.4166666666666667	0.75	8	6	1	1	0	0.375	3	8	10	0.25	0.2222222222222222	0.6654706990683597	0.9065170631604422	0.786447070195303	0.8976394997772856	0.5209344219769116	0.8483543494489851	0.7740726813455725	0.8864468483419988	1.0	0.25	0.0	-0.0002772969008855745	-0.0002772969008855745
874	0.027059714677310942	0.0013031232097992656	-0.0007164778109169885	0.9800270708613255	-1	0	0	0.3	3	0.7692307692307693	10	0.38461538461538464	0.7692307692307693	13	10	1	0	0	0.23076923076923078	3	13	15	0.0	0	0.6274537761823623	0.8953087457791918	0.48717242711568076	0.9163346752838762	0.23935570396905184	0.9347987733642362	0.8760017744985615	0.9168924301583601	0	0	0.0	-7.164778109169885e-05	-7.164778109169885e-05
2952	0.02106398848852115	0.007755469647280336	0.005261826842112664	0.9732764454560173	-1	0	0	0.3	3	0.7692307692307693	10	0.38461538461538464	0.7692307692307693	13	10	1	0	0	0.23076923076923078	3	13	15	0.0	0	0.6250591194320888	0.8596248903964151	0.45341088605352226	0.9271707265105974	0.46850599947899213	0.866025604557217	0.8278096547142162	0.8883656351542865	0	0	0.0	0.005261826842112664	0.005261826842112664
3600	0.020476691619179886	0.007765580475959759	0.0051181317003286915	0.9757737384250745	-1	0	0	0.3	3	0.7692307692307693	10	0.38461538461538464	0.7692307692307693	13	10	1	0	0	0.23076923076923078	3	13	15	0.0	0	0.6641619950195411	0.8650094147477333	0.45341088605352226	0.9113444227867911	0.2537706444157353	0.8974315951673946	0.8536889790561747	0.8927267688729353	0	0	0.0	0.0051181317003286915	0.0051181317003286915
4237	0.021575202163855493	0.007997707827264885	0.005854166045789153	0.9735190110645537	-1	0	0	0.3	3	0.7692307692307693	10	0.38461538461538464	0.7692307692307693	13	10	1	0	0	0.23076923076923078	3	13	15	0.0	0	0.6250591194320888	0.8445931378174434	0.45341088605352226	0.9271707265105974	0.46850599947899213	0.866025604557217	0.8278096547142162	0.8843581940769831	0	0	0.0	0.005854166045789153	0.005854166045789153
3216	0.021762767641627732	0.00538959448856434	-0.002612271030246796	0.9779397111833853	-1	0	0	0.3	3	0.7692307692307693	10	0.38461538461538464	0.7692307692307693	13	10	1	0	0	0.23076923076923078	3	13	15	0.0	0	0.6250591194320888	0.7655749758753259	0.47539539281529547	0.9050993291744864	0.5733628444748312	0.8678811764393556	0.8123144617238058	0.8549154781564872	0	0	0.0	-0.0002612271030246796	-0.0002612271030246796
4433	0.020906525616453973	0.009006894022080814	0.004866034065495974	0.9737909247425197	-1	0	0	0.3	3	0.7692307692307693	10	0.38461538461538464	0.7692307692307693	13	10	1	0	0	0.23076923076923078	3	13	15	0.0	0	0.6250591194320888	0.8445931378174434	0.45341088605352226	0.9271707265105974	0.46850599947899213	0.866025604557217	0.8278096547142162	0.8843581940769831	0	0	0.0	0.004866034065495974	0.004866034065495974
4059	0.02142340375609873	0.005247612139861204	-0.00245682840950713	0.9767791063426329	-1	0	0	0.3	3	0.7692307692307693	10	0.38461538461538464	0.7692307692307693	13	10	1	0	0	0.23076923076923078	3	13	15	0.0	0	0.6250591194320888	0.7655749758753259	0.47539539281529547	0.9050993291744864	0.5733628444748312	0.8678811764393556	0.8123144617238058	0.8549154781564872	0	0	0.0	-0.000245682840950713	-0.000245682840950713
2017	0.02529239117355247	0.008598097655479375	-0.005650660124864779	0.9797862708392976	-1	0	0	0.3	3	0.7692307692307693	10	0.38461538461538464	0.7692307692307693	13	10	1	0	0	0.23076923076923078	3	13	15	0.0	0	0.5470380124196236	0.8884288865291278	0.45341088605352226	0.9397248948832612	0.2537706444157353	0.8894322107385048	0.8278096547142162	0.9090539776552388	0	0	0.0	-0.0005650660124864779	-0.0005650660124864779
4483	0.020265225522393713	0.003023621752453937	0.0011167684898889647	0.9781025979999636	-1	0	0	0.3	3	0.7692307692307693	10	0.38461538461538464	0.7692307692307693	13	10	1	0	0	0.23076923076923078	3	13	15	0.0	0	0.6250591194320888	0.7626435492222744	0.47539539281529547	0.9050993291744864	0.5733628444748312	0.8678811764393556	0.8119034060738378	0.8542417643673225	0	0	0.0	0.0011167684898889647	0.0011167684898889647
2649	0.018040885192026842	0.0035893694440950557	0.0035877791367677696	0.9763205128289382	-1	0	0	0.3	3	0.7692307692307693	10	0.38461538461538464	0.7692307692307693	13	10	1	0	0	0.23076923076923078	3	13	15	0.0	0	0.6250591194320888	0.8589065279085492	0.45341088605352226	0.9399007258219232	0.46850599947899213	0.8956753360815559	0.8350026267319232	0.9033803380931034	0	0	0.0	0.0035877791367677696	0.0035877791367677696
167	0.012990177699347911	0.005174025270637567	-0.0050182940356704635	0.9442836843469042	-1	0	0	0.5	3	0.42857142857142855	3	0.75	0.42857142857142855	4	3	4	1	0	0.3333333333333333	6	2	9	0.09090909090909091	0	0.707127393733083	0.830975675330745	0.31097821818995347	0.9123981615117878	0.4213319038641927	0.6896512827883216	0.8306641972971469	0.8289362984034006	1.0	0.75	0.0	-0.0005018294035670464	-0.0005018294035670464
1483	0.015548740098672097	0.0029329853596703173	0.00033476442951356695	0.9716048850992987	-1	0	0	0.2	2	0.9230769230769231	12	0.38461538461538464	0.9230769230769231	14	12	0	0	0	0.23076923076923078	13	3	15	0.0	0	0.6752201578573265	0.8116078414732173	0.6681073606093538	0.8907705086719222	0.3961723224262572	0.8559220452664448	0.8242912266169266	0.8557360482780679	0	0	0.0	0.00033476442951356695	0.00033476442951356695
1502	0.026987299499916385	0.005454012604076913	0.0011786420325826709	0.9769187789251166	-1	0	0	0.3	3	0.7692307692307693	10	0.38461538461538464	0.7692307692307693	13	10	1	0	0	0.23076923076923078	3	13	15	0.0	0	0.6180490768812488	0.8933417785351471	0.45341088605352226	0.917880438375833	0.23935570396905184	0.9386445512892618	0.8760017744985615	0.9185141427271326	0	0	0.0	0.0011786420325826709	0.0011786420325826709
72	0.002815304320828558	0.002750631469790004	-0.0027506293867610022	0.9832038911036004	-1	0	0	0.6666666666666666	2	0.5	1	0.6666666666666666	0.5	3	1	0	0	0	0.6666666666666666	3	2	4	0.0	0	0.29661730098032396	0.7105831896537186	0.3418134852502874	0.8348898024573866	0.2244341215368951	0.9499429611671159	0.6716068629746974	0.8606518419056993	0	0	0.0	-0.00027506293867610024	-0.00027506293867610024
1289	0.021196170994709582	0.006980679630415296	0.002820923796499919	0.9783479176437404	-1	0	0	0.3	3	0.7692307692307693	10	0.38461538461538464	0.7692307692307693	13	10	1	0	0	0.23076923076923078	3	13	15	0.0	0	0.6250591194320888	0.8961055225728379	0.45341088605352226	0.9240529955795261	0.2537706444157353	0.870728904986089	0.8350026267319232	0.8990710277160004	0	0	0.0	0.002820923796499919	0.002820923796499919
4151	0.011196300849952944	0.002028043862549566	-0.00201678701627319	0.9783667842982952	-1	0	0	0.2222222222222222	2	0.9090909090909091	10	0.3939393939393939	0.8181818181818182	11	9	1	0	0	0.2727272727272727	11	3	13	0.0	0	0.6641619950195411	0.8961460480538261	0.7712024054412454	0.9058102832222771	0.46850599947899213	0.8420038249170362	0.8106413846108057	0.883974354204706	0	0	0.0	-0.00020167870162731902	-0.00020167870162731902
1505	0.02184412125798732	0.00901980354975988	0.0010714480385795048	0.977953848316509	-1	0	0	0.3	3	0.7692307692307693	10	0.38461538461538464	0.7692307692307693	13	10	1	0	0	0.23076923076923078	3	13	15	0.0	0	0.6250591194320888	0.862551059114735	0.45341088605352226	0.9257167363976102	0.3238386453735223	0.8659446445210702	0.8350026267319232	0.8884459124973173	0	0	0.0	0.0010714480385795048	0.0010714480385795048
3630	0.02071920519725443	0.0065552516974746846	0.00573598357104073	0.9729317023818356	-1	0	0	0.3	3	0.7692307692307693	10	0.38461538461538464	0.7692307692307693	13	10	1	0	0	0.23076923076923078	3	13	15	0.0	0	0.6250591194320888	0.8596248903964151	0.45341088605352226	0.9271707265105974	0.46850599947899213	0.866025604557217	0.8278096547142162	0.8883656351542865	0	0	0.0	0.00573598357104073	0.00573598357104073
2297	0.02129448368049918	0.00887437980304873	0.004990533101496068	0.9728639150447136	-1	0	0	0.3	3	0.7692307692307693	10	0.38461538461538464	0.7692307692307693	13	10	1	0	0	0.23076923076923078	3	13	15	0.0	0	0.6250591194320888	0.8576303827277297	0.45341088605352226	0.9291150234608144	0.46850599947899213	0.866025604557217	0.8278096547142162	0.8887855309805478	0	0	0.0	0.004990533101496068	0.004990533101496068
1871	0.02147625654312086	0.005179570896310008	0.00375827013513432	0.976813205369357	-1	0	0	0.3	3	0.7692307692307693	10	0.38461538461538464	0.7692307692307693	13	10	1	0	0	0.23076923076923078	3	13	15	0.0	0	0.6250591194320888	0.8579568271206687	0.45341088605352226	0.9156697938168264	0.3238386453735223	0.8897968843392777	0.862647604390518	0.8899929244175705	0	0	0.0	0.00375827013513432	0.00375827013513432
273	0.0022776905035221608	0.0021755658205665582	-0.0021738952328740524	0.983996787400843	-1	0	0	1.0	1	0	0	1.0	0	1	0	0	3	0	0.5	1	2	2	1.0	0	0	0	0	0	0	0	0	0	0	0	0	-0.00021738952328740523	-0.00021738952328740523
4478	0.025412596161839263	0.004296937184422806	-0.0040632985576460005	0.944143675427989	-1	0	0	0.375	3	0.7	7	0.4	0.7	10	7	1	0	0	0.3	3	10	12	0.0	0	0.6501396386447077	0.8391150989058529	0.786447070195303	0.880192189082617	0.46850599947899213	0.8689133752323941	0.8116103356732686	0.8636291039739852	0	0	0.0	-0.00040632985576460006	-0.00040632985576460006
4139	0.012856593264044295	0.0034905610813344883	-0.0033918307724574415	0.9781590083322942	-1	0	0	0.2	2	0.9166666666666666	11	0.3888888888888889	0.8333333333333334	12	10	1	0	0	0.25	12	3	14	0.0	0	0.6696910764384338	0.887789682315924	0.7703843525527345	0.9041498426162766	0.3611383219473637	0.8457349535584776	0.8109793811286728	0.8812897604202754	0	0	0.0	-0.00033918307724574415	-0.00033918307724574415
1995	0.022261693766967204	0.011361064409991224	-0.001452866388659961	0.9783633928567357	-1	0	0	0.3	3	0.7692307692307693	10	0.38461538461538464	0.7692307692307693	13	10	1	0	0	0.23076923076923078	3	13	15	0.0	0	0.6250591194320888	0.8638700678873694	0.45341088605352226	0.9257167363976102	0.3238386453735223	0.8659446445210702	0.8445591446387638	0.8888144216734841	0	0	0.0	-0.00014528663886599608	-0.00014528663886599608
1730	0.01883469303951443	0.008104777708752918	0.004068296011832309	0.9773143232675269	-1	0	0	0.3	3	0.7692307692307693	10	0.38461538461538464	0.7692307692307693	13	10	1	0	0	0.23076923076923078	3	13	15	0.0	0	0.6250591194320888	0.8920395145254751	0.45341088605352226	0.9371499702865838	0.2537706444157353	0.881983496321411	0.8350026267319232	0.9067905153690321	0	0	0.0	0.004068296011832309	0.004068296011832309
2260	0.0206147303970809	0.009684308893538237	-0.006852327290998034	0.9801533712713485	-1	0	0	0.3	3	0.7692307692307693	10	0.38461538461538464	0.7692307692307693	13	10	1	0	0	0.23076923076923078	3	13	15	0.0	0	0.6180490768812488	0.8923610153165983	0.45341088605352226	0.9191438404687433	0.46850599947899213	0.9078153393987967	0.8760017744985615	0.9070134141571886	0	0	0.0	-0.0006852327290998033	-0.0006852327290998033
4534	0.021789283806786443	0.008339901249262318	0.005651752463323304	0.9740520406311783	-1	0	0	0.3	3	0.7692307692307693	10	0.38461538461538464	0.7692307692307693	13	10	1	0	0	0.23076923076923078	3	13	15	0.0	0	0.6250591194320888	0.8445931378174434	0.45341088605352226	0.927446423587003	0.46850599947899213	0.866025604557217	0.8278096547142162	0.8844975480700905	0	0	0.0	0.005651752463323304	0.005651752463323304
3901	0.020611974635204644	0.00798741785690586	0.004722105190093525	0.9736951363641032	-1	0	0	0.3	3	0.7692307692307693	10	0.38461538461538464	0.7692307692307693	13	10	1	0	0	0.23076923076923078	3	13	15	0.0	0	0.6250591194320888	0.8596248903964151	0.45341088605352226	0.9271707265105974	0.46850599947899213	0.866025604557217	0.8278096547142162	0.8883656351542865	0	0	0.0	0.004722105190093525	0.004722105190093525
509	0.001819031414433493	0.0017618663142635806	-0.0017611532575416329	0.9848934705105261	-1	0	0	1.0	1	0	0	1.0	0	1	0	0	1	0	0.5	2	1	2	0.3333333333333333	0	0	0	0	0	0	0	0	0	0	0	0	-0.0001761153257541633	-0.0001761153257541633
2599	0.02113966047410335	0.008964140843222697	0.005365794947334262	0.9727991260073217	-1	0	0	0.3	3	0.7692307692307693	10	0.38461538461538464	0.7692307692307693	13	10	1	0	0	0.23076923076923078	3	13	15	0.0	0	0.6250591194320888	0.8576303827277297	0.45341088605352226	0.9291150234608144	0.46850599947899213	0.866025604557217	0.8278096547142162	0.8887855309805478	0	0	0.0	0.005365794947334262	0.005365794947334262
330	0.002744609027980616	0.002011486513606726	-0.002011445206855221	0.9832477246743417	-1	0	0	0.5	1	1.0	1	0.75	0	1	0	1	0	0	1.0	2	2	3	0.0	0	0	0	0	0	0	0	0	0	0	0	0	-0.0002011445206855221	-0.0002011445206855221
4021	0.021345744368021582	0.007918603417975976	0.005455043662473805	0.97384671293615	-1	0	0	0.3	3	0.7692307692307693	10	0.38461538461538464	0.7692307692307693	13	10	1	0	0	0.23076923076923078	3	13	15	0.0	0	0.6250591194320888	0.8445931378174434	0.45341088605352226	0.9271707265105974	0.46850599947899213	0.866025604557217	0.8278096547142162	0.8843581940769831	0	0	0.0	0.005455043662473805	0.005455043662473805
3762	0.024149421866834705	0.005012207137847313	0.003425951777717565	0.9514675112782296	-1	0	0	0.3	3	0.7692307692307693	10	0.38461538461538464	0.7692307692307693	13	10	1	0	0	0.23076923076923078	3	13	15	0.0	0	0.6250591194320888	0.8423997621208237	0.45341088605352226	0.929663814642309	0.46850599947899213	0.8606712627840508	0.8278096547142162	0.8835207911161824	0	0	0.0	0.003425951777717565	0.003425951777717565
1222	0.01586611195017523	0.0030277853581277595	0.00015939782161491467	0.9716164351856162	-1	0	0	0.2	2	0.9230769230769231	12	0.38461538461538464	0.9230769230769231	14	12	0	0	0	0.23076923076923078	13	3	15	0.0	0	0.6752201578573265	0.8116078414732173	0.6681073606093538	0.8907705086719222	0.3961723224262572	0.8559220452664448	0.8242912266169266	0.8557360482780679	0	0	0.0	0.00015939782161491467	0.00015939782161491467
4812	0.02188643567344354	0.00993322932909568	0.00347740552244458	0.9739422651683316	-1	0	0	0.3	3	0.7692307692307693	10	0.38461538461538464	0.7692307692307693	13	10	1	0	0	0.23076923076923078	3	13	15	0.0	0	0.6250591194320888	0.8445931378174434	0.45341088605352226	0.9271707265105974	0.46850599947899213	0.866025604557217	0.8278096547142162	0.8843581940769831	0	0	0.0	0.00347740552244458	0.00347740552244458
4434	0.018363701729812366	0.010830647509912281	-0.00519896952408637	0.9787680327876761	-1	0	0	0.2	2	0.9230769230769231	12	0.38461538461538464	0.9230769230769231	14	12	0	0	0	0.23076923076923078	13	3	15	0.0	0	0.6250591194320888	0.8473023402257829	0.6224808462397596	0.9304476304613597	0.46850599947899213	0.8521445606993479	0.8116103356732686	0.8828363545787722	0	0	0.0	-0.000519896952408637	-0.000519896952408637
4591	0.021285066066628316	0.00723726085585699	0.006346703470228794	0.9728852159193607	-1	0	0	0.3	3	0.7692307692307693	10	0.38461538461538464	0.7692307692307693	13	10	1	0	0	0.23076923076923078	3	13	15	0.0	0	0.6250591194320888	0.8596248903964151	0.45341088605352226	0.9271707265105974	0.46850599947899213	0.866025604557217	0.8278096547142162	0.8883656351542865	0	0	0.0	0.006346703470228794	0.006346703470228794
1715	0.021220737195831053	0.006431727978747887	0.00293947482045353	0.9768598835172969	-1	0	0	0.3	3	0.7692307692307693	10	0.38461538461538464	0.7692307692307693	13	10	1	0	0	0.23076923076923078	3	13	15	0.0	0	0.6250591194320888	0.8969833265111594	0.45341088605352226	0.9240529955795261	0.2537706444157353	0.870728904986089	0.8350026267319232	0.8993569289203479	0	0	0.0	0.00293947482045353	0.00293947482045353
2914	0.019113653463715987	0.0049521520117201566	-0.003038405074343189	0.9689996872801436	-1	0	0	0.2	2	0.9230769230769231	12	0.5357142857142857	0.8461538461538461	13	11	1	0	0	0.14285714285714285	2	14	15	0.0	0	0.6641619950195411	0.8691695720036335	0.5209339681778393	0.9056110658554463	0.2537706444157353	0.8859045495788909	0.8305749156897889	0.8877669784750627	0	0	0.0	-0.0003038405074343189	-0.0003038405074343189
622	0.030691296386007014	0.00418515983798583	-0.003781089162324533	0.9800671131699442	-1	0	0	0.3	3	0.7692307692307693	10	0.38461538461538464	0.7692307692307693	13	10	1	0	0	0.23076923076923078	3	13	15	0.0	0	0.5870543047642794	0.8397907576283686	0.8050586921766492	0.7501726555062243	0.46850599947899213	0.8908978661031608	0.8481923731165978	0.8346180989812166	0	0	0.0	-0.0003781089162324533	-0.0003781089162324533
88	0.0023334943489766806	0.002249511995886638	-0.0022494106733640705	0.9850385631976369	-1	0	0	0.6666666666666666	2	0.5	1	0.6666666666666666	0.5	2	1	1	5	0	0.6666666666666666	2	3	4	1.0	0	0.13497144811610282	0.5865483396307666	0.3143451164725632	0.8884743681921021	0.4007635165228435	0.774046747512191	0.8490744402547875	0.7718446702218371	0.5	1.0	0.3904858623079535	-0.00022494106733640705	-0.00022494106733640705
3314	0.020233074494861857	0.007765580475959759	0.0051181317003286915	0.9757737384250745	-1	0	0	0.3	3	0.7692307692307693	10	0.38461538461538464	0.7692307692307693	13	10	1	0	0	0.23076923076923078	3	13	15	0.0	0	0.6641619950195411	0.8650094147477333	0.45341088605352226	0.9113444227867911	0.2537706444157353	0.8974315951673946	0.8536889790561747	0.8927267688729353	0	0	0.0	0.0051181317003286915	0.0051181317003286915
4879	0.021639699025788297	0.007951612507885236	0.0064047254279459695	0.9740852548402238	-1	0	0	0.3	3	0.7692307692307693	10	0.38461538461538464	0.7692307692307693	13	10	1	0	0	0.23076923076923078	3	13	15	0.0	0	0.6250591194320888	0.8445931378174434	0.45341088605352226	0.9271707265105974	0.46850599947899213	0.866025604557217	0.8278096547142162	0.8843581940769831	0	0	0.0	0.0064047254279459695	0.0064047254279459695
3507	0.01939842192941171	0.006037176000033942	-0.00581705875078559	0.9810220818216314	-1	0	0	0.3	3	0.7692307692307693	10	0.38461538461538464	0.7692307692307693	13	10	1	0	0	0.23076923076923078	3	13	15	0.0	0	0.5870543047642794	0.8653234299078143	0.45341088605352226	0.897165285724897	0.46850599947899213	0.8911462065681386	0.8557707018137767	0.8852332204774425	0	0	0.0	-0.000581705875078559	-0.000581705875078559
4108	0.022058464549192327	0.008575465118624162	0.006349367734143326	0.9735144086573202	-1	0	0	0.3	3	0.7692307692307693	10	0.38461538461538464	0.7692307692307693	13	10	1	0	0	0.23076923076923078	3	13	15	0.0	0	0.6250591194320888	0.8445931378174434	0.45341088605352226	0.9271707265105974	0.46850599947899213	0.866025604557217	0.8278096547142162	0.8843581940769831	0	0	0.0	0.006349367734143326	0.006349367734143326
3990	0.020698310492974867	0.007317676329508895	0.005661993490688528	0.9732608924358933	-1	0	0	0.3	3	0.7692307692307693	10	0.38461538461538464	0.7692307692307693	13	10	1	0	0	0.23076923076923078	3	13	15	0.0	0	0.6250591194320888	0.8596248903964151	0.45341088605352226	0.9271707265105974	0.46850599947899213	0.866025604557217	0.8278096547142162	0.8883656351542865	0	0	0.0	0.005661993490688528	0.005661993490688528
2818	0.017850848202016417	0.007213619304988641	0.004282394127115883	0.9764639940628981	-1	0	0	0.3	3	0.7692307692307693	10	0.38461538461538464	0.7692307692307693	13	10	1	0	0	0.23076923076923078	3	13	15	0.0	0	0.6250591194320888	0.8920395145254751	0.45341088605352226	0.9371499702865838	0.2537706444157353	0.881983496321411	0.8350026267319232	0.9067905153690321	0	0	0.0	0.004282394127115883	0.004282394127115883
2088	0.021068137120266436	0.009624847342094426	0.0037483131101747193	0.9727250998644688	-1	0	0	0.3	3	0.7692307692307693	10	0.38461538461538464	0.7692307692307693	13	10	1	0	0	0.23076923076923078	3	13	15	0.0	0	0.6250591194320888	0.8576303827277297	0.45341088605352226	0.9291150234608144	0.46850599947899213	0.866025604557217	0.8278096547142162	0.8887855309805478	0	0	0.0	0.0037483131101747193	0.0037483131101747193
582	0.0029945509114840375	0.0030084468274104827	-0.0030073504028749628	0.9816296811075192	-1	0	0	0.3333333333333333	1	1.0	2	1.0	1.0	3	2	0	1	0	0.25	4	1	4	0.3333333333333333	0	0.5780581557748956	0.8782605085846977	0.7244337505214292	0.9596222304894454	0.8022704811070065	0.9641480515711328	0.7169716712092766	0.9433238250092019	1.0	0.3333333333333333	0.0	-0.00030073504028749627	-0.00030073504028749627
2820	0.02112102837826213	0.010405322892885089	0.00405204322425282	0.9729706517964741	-1	0	0	0.3	3	0.7692307692307693	10	0.38461538461538464	0.7692307692307693	13	10	1	0	0	0.23076923076923078	3	13	15	0.0	0	0.6250591194320888	0.8576303827277297	0.45341088605352226	0.9291150234608144	0.46850599947899213	0.866025604557217	0.8278096547142162	0.8887855309805478	0	0	0.0	0.00405204322425282	0.00405204322425282
2372	0.020508103393914373	0.009301018536464182	0.004105516810409198	0.9727838340181023	-1	0	0	0.3	3	0.7692307692307693	10	0.38461538461538464	0.7692307692307693	13	10	1	0	0	0.23076923076923078	3	13	15	0.0	0	0.6250591194320888	0.8576303827277297	0.45341088605352226	0.9291150234608144	0.46850599947899213	0.866025604557217	0.8278096547142162	0.8887855309805478	0	0	0.0	0.004105516810409198	0.004105516810409198
1429	0.02152324283362752	0.008836252696059508	0.0011518726929924744	0.9775581376766393	-1	0	0	0.3	3	0.7692307692307693	10	0.38461538461538464	0.7692307692307693	13	10	1	0	0	0.23076923076923078	3	13	15	0.0	0	0.6250591194320888	0.862551059114735	0.45341088605352226	0.9257167363976102	0.3238386453735223	0.8659446445210702	0.8350026267319232	0.8884459124973173	0	0	0.0	0.0011518726929924744	0.0011518726929924744
3171	0.02060438931972882	0.007194367434789717	0.006090529792408656	0.9727312867289103	-1	0	0	0.3	3	0.7692307692307693	10	0.38461538461538464	0.7692307692307693	13	10	1	0	0	0.23076923076923078	3	13	15	0.0	0	0.6250591194320888	0.8596248903964151	0.45341088605352226	0.9271707265105974	0.46850599947899213	0.866025604557217	0.8278096547142162	0.8883656351542865	0	0	0.0	0.006090529792408656	0.006090529792408656
4786	0.021241445791933947	0.008117126980427502	0.005360958109638037	0.9737991924783175	-1	0	0	0.3	3	0.7692307692307693	10	0.38461538461538464	0.7692307692307693	13	10	1	0	0	0.23076923076923078	3	13	15	0.0	0	0.6250591194320888	0.8445931378174434	0.45341088605352226	0.9271707265105974	0.46850599947899213	0.866025604557217	0.8278096547142162	0.8843581940769831	0	0	0.0	0.005360958109638037	0.005360958109638037
4078	0.020900344378335555	0.007228452642720556	0.006079880811848951	0.9731303411223207	-1	0	0	0.3	3	0.7692307692307693	10	0.38461538461538464	0.7692307692307693	13	10	1	0	0	0.23076923076923078	3	13	15	0.0	0	0.6250591194320888	0.8596248903964151	0.45341088605352226	0.9271707265105974	0.46850599947899213	0.866025604557217	0.8278096547142162	0.8883656351542865	0	0	0.0	0.006079880811848951	0.006079880811848951
75	0.0021620533310364293	0.0021045019008939076	-0.002100673751804203	0.9825270476560263	-1	0	0	0.6666666666666666	2	0.0	0	0.6666666666666666	0	2	0	1	0	0	0.6666666666666666	3	2	4	0.0	0	0	0	0	0	0	0	0	0	0	0	0	-0.0002100673751804203	-0.0002100673751804203
2536	0.02101604030264291	0.007608159628240696	0.006137405998151826	0.9725345279384559	-1	0	0	0.3	3	0.7692307692307693	10	0.38461538461538464	0.7692307692307693	13	10	1	0	0	0.23076923076923078	3	13	15	0.0	0	0.6250591194320888	0.8576303827277297	0.45341088605352226	0.9291150234608144	0.46850599947899213	0.866025604557217	0.8278096547142162	0.8887855309805478	0	0	0.0	0.006137405998151826	0.006137405998151826
1813	0.0209122580046173	0.00888025040117512	0.004793671014882044	0.9730263082618654	-1	0	0	0.3	3	0.7692307692307693	10	0.38461538461538464	0.7692307692307693	13	10	1	0	0	0.23076923076923078	3	13	15	0.0	0	0.6250591194320888	0.8576303827277297	0.45341088605352226	0.9291150234608144	0.46850599947899213	0.866025604557217	0.8278096547142162	0.8887855309805478	0	0	0.0	0.004793671014882044	0.004793671014882044
1065	0.021565277761502615	0.0019141062203800697	-0.001886365467062526	0.9828161960646311	-1	0	0	0.3	3	0.7692307692307693	10	0.38461538461538464	0.7692307692307693	13	10	1	0	0	0.23076923076923078	3	13	15	0.0	0	0.5870543047642794	0.8916883220858136	0.45341088605352226	0.906168703438288	0.23935570396905184	0.9386356939447422	0.883866706055389	0.914339484598936	0	0	0.0	-0.0001886365467062526	-0.0001886365467062526
4129	0.022967543354609966	0.004447157977308225	-0.0040743165719725515	0.9768310581416237	-1	0	0	0.3	3	0.7692307692307693	10	0.38461538461538464	0.7692307692307693	13	10	1	0	0	0.23076923076923078	3	13	15	0.0	0	0.5870543047642794	0.8567713745947049	0.45341088605352226	0.929663814642309	0.46850599947899213	0.8606712627840508	0.8113169147628496	0.8873260274080059	0	0	0.0	-0.00040743165719725515	-0.00040743165719725515
1834	0.018789027162757932	0.00844835094027569	0.0034349434219930436	0.9770952662270218	-1	0	0	0.3	3	0.7692307692307693	10	0.38461538461538464	0.7692307692307693	13	10	1	0	0	0.23076923076923078	3	13	15	0.0	0	0.6250591194320888	0.8920395145254751	0.45341088605352226	0.9371499702865838	0.2537706444157353	0.881983496321411	0.8350026267319232	0.9067905153690321	0	0	0.0	0.0034349434219930436	0.0034349434219930436
774	0.01086689000519875	0.004372423732017239	-0.004182083828533747	0.9259568943792372	-1	0	0	0.2222222222222222	2	0.9090909090909091	10	0.5416666666666666	0.9090909090909091	12	10	0	0	0	0.16666666666666666	12	2	13	0.0	0	0.7160566297339613	0.7069452002992423	0.786447070195303	0.8488157270193537	0.46850599947899213	0.7877927185821546	0.8376403408242816	0.786821106634581	0	0	0.0	-0.00041820838285337475	-0.00041820838285337475
4443	0.021602653647688666	0.008760471195345093	0.0056172478404003575	0.9735527459881433	-1	0	0	0.3	3	0.7692307692307693	10	0.38461538461538464	0.7692307692307693	13	10	1	0	0	0.23076923076923078	3	13	15	0.0	0	0.6250591194320888	0.8445931378174434	0.45341088605352226	0.9271707265105974	0.46850599947899213	0.866025604557217	0.8278096547142162	0.8843581940769831	0	0	0.0	0.0056172478404003575	0.0056172478404003575
3966	0.026383996549132385	0.0066865659533503746	-0.0046112540264982215	0.9398652076265043	-1	0	0	0.2	2	0.9230769230769231	12	0.5357142857142857	0.8461538461538461	13	11	1	0	0	0.14285714285714285	2	14	15	0.0	0	0.6641619950195411	0.8630197755799007	0.7695662996642237	0.9266334369928555	0.46850599947899213	0.8851308597558668	0.8113169147628496	0.8946876762926477	0	0	0.0	-0.0004611254026498222	-0.0004611254026498222
3445	0.021087289926508372	0.007951240240367804	0.005748343255743374	0.9732854941501479	-1	0	0	0.3	3	0.7692307692307693	10	0.38461538461538464	0.7692307692307693	13	10	1	0	0	0.23076923076923078	3	13	15	0.0	0	0.6250591194320888	0.8445931378174434	0.45341088605352226	0.9271707265105974	0.46850599947899213	0.866025604557217	0.8278096547142162	0.8843581940769831	0	0	0.0	0.005748343255743374	0.005748343255743374
4133	0.021352810987562632	0.009458639230149186	0.004138900317429397	0.973742981763508	-1	0	0	0.3	3	0.7692307692307693	10	0.38461538461538464	0.7692307692307693	13	10	1	0	0	0.23076923076923078	3	13	15	0.0	0	0.6250591194320888	0.8445931378174434	0.45341088605352226	0.9271707265105974	0.46850599947899213	0.866025604557217	0.8278096547142162	0.8843581940769831	0	0	0.0	0.004138900317429397	0.004138900317429397
3239	0.020943807779892718	0.007451423528644644	0.006314251026637868	0.9731280913328482	-1	0	0	0.3	3	0.7692307692307693	10	0.38461538461538464	0.7692307692307693	13	10	1	0	0	0.23076923076923078	3	13	15	0.0	0	0.6250591194320888	0.8596248903964151	0.45341088605352226	0.9271707265105974	0.46850599947899213	0.866025604557217	0.8278096547142162	0.8883656351542865	0	0	0.0	0.006314251026637868	0.006314251026637868
2837	0.021257735049838945	0.009975873564615071	0.004918247375680411	0.973004469421777	-1	0	0	0.3	3	0.7692307692307693	10	0.38461538461538464	0.7692307692307693	13	10	1	0	0	0.23076923076923078	3	13	15	0.0	0	0.6250591194320888	0.8563799479576659	0.45341088605352226	0.9311897489218249	0.46850599947899213	0.866025604557217	0.8350026267319232	0.8894995742958778	0	0	0.0	0.004918247375680411	0.004918247375680411
2175	0.023805223521620386	0.004835768875965997	0.0038608692323859645	0.9501872934190408	-1	0	0	0.3	3	0.7692307692307693	10	0.38461538461538464	0.7692307692307693	13	10	1	0	0	0.23076923076923078	3	13	15	0.0	0	0.6250591194320888	0.8567027053671291	0.45341088605352226	0.9314285298205662	0.46850599947899213	0.8606712627840508	0.8278096547142162	0.8882143223556335	0	0	0.0	0.0038608692323859645	0.0038608692323859645
1209	0.018115914046061027	0.0036401288038775625	-0.0030441817111714	0.9758791143635638	-1	0	0	0.2	2	0.9230769230769231	12	0.38461538461538464	0.9230769230769231	14	12	0	0	0	0.23076923076923078	13	3	15	0.0	0	0.6501396386447077	0.80569083421473	0.6681073606093538	0.9056095335037423	0.5209344219769116	0.8495490508953633	0.8242912266169266	0.8587357211700042	0	0	0.0	-0.00030441817111714	-0.00030441817111714
1588	0.020961547601108167	0.007033476948981864	0.0028886058694488565	0.9783227901526657	-1	0	0	0.3	3	0.7692307692307693	10	0.38461538461538464	0.7692307692307693	13	10	1	0	0	0.23076923076923078	3	13	15	0.0	0	0.6250591194320888	0.8961055225728379	0.45341088605352226	0.9240529955795261	0.2537706444157353	0.870728904986089	0.8350026267319232	0.8990710277160004	0	0	0.0	0.0028886058694488565	0.0028886058694488565
29	0.0032689151911653867	0.0032278045756188953	-0.003227794505403357	0.9827378592578571	-1	0	0	0.6666666666666666	4	0.3333333333333333	2	0.5333333333333333	0.16666666666666666	3	1	4	2	0	0.6	3	5	8	0.2	0.8	0.434456042563715	0.8417481248451819	0.5788307925575985	0.6077486620329632	0.35435427273212894	0.6247902845105094	0.7801038395357862	0.7053752647459117	0.6666666666666666	0.3333333333333333	0.0	-0.0003227794505403357	-0.0003227794505403357
2046	0.014234040819035313	0.007833881277498638	-0.0055746427455685464	0.9796970179359984	-1	0	0	0.2	2	0.9230769230769231	12	0.38461538461538464	0.8461538461538461	13	11	1	0	0	0.23076923076923078	13	3	15	0.0	0	0.5870543047642794	0.8661618734255276	0.8033278407263824	0.9381247614790462	0.5953393477216145	0.8162828904456533	0.8113169147628496	0.8834851575755119	0	0	0.0	-0.0005574642745568546	-0.0005574642745568546
510	0.001798135639369895	0.001735850149317682	-0.001735829557738217	0.9847590345997312	-1	0	0	1.0	1	0	0	1.0	0	1	0	0	0	0	0.5	1	2	2	0.0	0	0	0	0	0	0	0	0	0	0	0	0	-0.00017358295577382172	-0.00017358295577382172
3416	0.02194844293736329	0.009987575987119546	0.0034553276186216346	0.9737493694779262	-1	0	0	0.3	3	0.7692307692307693	10	0.38461538461538464	0.7692307692307693	13	10	1	0	0	0.23076923076923078	3	13	15	0.0	0	0.6250591194320888	0.8445931378174434	0.45341088605352226	0.9271707265105974	0.46850599947899213	0.866025604557217	0.8278096547142162	0.8843581940769831	0	0	0.0	0.0034553276186216346	0.0034553276186216346
2067	0.020777352054031455	0.00899138722169967	0.004584804518982671	0.9728079794254302	-1	0	0	0.3	3	0.7692307692307693	10	0.38461538461538464	0.7692307692307693	13	10	1	0	0	0.23076923076923078	3	13	15	0.0	0	0.6250591194320888	0.8576303827277297	0.45341088605352226	0.9291150234608144	0.46850599947899213	0.866025604557217	0.8278096547142162	0.8887855309805478	0	0	0.0	0.004584804518982671	0.004584804518982671
4490	0.02118106706657019	0.008260136594476657	0.0056389850005686675	0.9736782371090709	-1	0	0	0.3	3	0.7692307692307693	10	0.38461538461538464	0.7692307692307693	13	10	1	0	0	0.23076923076923078	3	13	15	0.0	0	0.6250591194320888	0.8445931378174434	0.45341088605352226	0.9271707265105974	0.46850599947899213	0.866025604557217	0.8278096547142162	0.8843581940769831	0	0	0.0	0.0056389850005686675	0.0056389850005686675
1098	0.01256663676411172	0.003990202684390374	-0.003845605134276392	0.9817202244166079	-1	0	0	0.3333333333333333	2	0.8571428571428571	6	0.5625	0.7142857142857143	7	5	1	0	0	0.25	2	8	9	0.0	0	0.6215257747421877	0.8895912000717384	0.652414684589003	0.88828867929873	0.4500927255157148	0.9265993712453996	0.7239110392218161	0.903073113544942	0	0	0.0	-0.0003845605134276392	-0.0003845605134276392
1754	0.018090833414082248	0.007505188095846763	0.004224287255284529	0.9764733223994267	-1	0	0	0.3	3	0.7692307692307693	10	0.38461538461538464	0.7692307692307693	13	10	1	0	0	0.23076923076923078	3	13	15	0.0	0	0.6250591194320888	0.8920395145254751	0.45341088605352226	0.9371499702865838	0.23935570396905184	0.8961412553837895	0.8350026267319232	0.9107614419013813	0	0	0.0	0.004224287255284529	0.004224287255284529
1221	0.013753500511932968	0.00047116175700354015	0.00044376890800945434	0.9776561647131051	-1	0	0	0.2	2	0.9230769230769231	12	0.38461538461538464	0.7692307692307693	12	10	2	0	0	0.23076923076923078	13	3	15	0.0	0	0.7160566297339613	0.8173799108113483	0.7018689016715124	0.8278014884921184	0.3238386453735223	0.8243495807158494	0.851563651118073	0.8232184473153444	0	0	0.0	0.00044376890800945434	0.00044376890800945434
2827	0.020445499960277953	0.008726997631292678	0.004274302699769799	0.9728054320977215	-1	0	0	0.3	3	0.7692307692307693	10	0.38461538461538464	0.7692307692307693	13	10	1	0	0	0.23076923076923078	3	13	15	0.0	0	0.6250591194320888	0.8576303827277297	0.45341088605352226	0.9291150234608144	0.46850599947899213	0.866025604557217	0.8278096547142162	0.8887855309805478	0	0	0.0	0.004274302699769799	0.004274302699769799
2425	0.014482500628575055	0.005118439042602113	-0.004941425104680938	0.9815625980359864	-1	0	0	0.4	4	0.6923076923076923	9	0.3409090909090909	0.6923076923076923	12	9	2	1	0	0.36363636363636365	4	11	15	0.2	0.15384615384615385	0.6236946283169076	0.8454552951056212	0.5742051878585673	0.9231411501900899	0.46850599947899213	0.891345360275716	0.8278096547142162	0.8905710093761291	1.0	0.5	0.0	-0.0004941425104680937	-0.0004941425104680937
2206	0.01957817392226371	0.006413996742548278	0.005143645201122888	0.9760656235845269	-1	0	0	0.3	3	0.7692307692307693	10	0.38461538461538464	0.7692307692307693	13	10	1	0	0	0.23076923076923078	3	13	15	0.0	0	0.6250591194320888	0.8531121088182178	0.45341088605352226	0.925153206250722	0.46850599947899213	0.8953109564176103	0.8350026267319232	0.8947279111367878	0	0	0.0	0.005143645201122888	0.005143645201122888
2048	0.021664354364303102	0.0074203261278729645	0.004589314656568301	0.9783690021749287	-1	0	0	0.3	3	0.7692307692307693	10	0.38461538461538464	0.7692307692307693	13	10	1	0	0	0.23076923076923078	3	13	15	0.0	0	0.6250591194320888	0.8985593404291881	0.45341088605352226	0.9122674844214717	0.46850599947899213	0.9085099609137899	0.8536889790561747	0.9066029685705708	0	0	0.0	0.004589314656568301	0.004589314656568301
1537	0.02077026342247393	0.01027872303724376	0.0033794162688047754	0.9760578019571767	-1	0	0	0.3	3	0.7692307692307693	10	0.38461538461538464	0.7692307692307693	13	10	1	0	0	0.23076923076923078	3	13	15	0.0	0	0.5870543047642794	0.8967868180891887	0.45341088605352226	0.9384217966120176	0.2537706444157353	0.9045818158232087	0.8278096547142162	0.9151631415488981	0	0	0.0	0.0033794162688047754	0.0033794162688047754
4698	0.021089865889707564	0.008217268739325082	0.0058087823524844255	0.9737937780908817	-1	0	0	0.3	3	0.7692307692307693	10	0.38461538461538464	0.7692307692307693	13	10	1	0	0	0.23076923076923078	3	13	15	0.0	0	0.6250591194320888	0.8445931378174434	0.45341088605352226	0.9271707265105974	0.46850599947899213	0.866025604557217	0.8278096547142162	0.8843581940769831	0	0	0.0	0.0058087823524844255	0.0058087823524844255
4535	0.021785210830844108	0.008898737443595643	0.003910958925124422	0.9673145278332006	-1	0	0	0.3	3	0.7692307692307693	10	0.38461538461538464	0.7692307692307693	13	10	1	0	0	0.23076923076923078	3	13	15	0.0	0	0.6250591194320888	0.7626435492222744	0.47539539281529547	0.9119957879039731	0.5733628444748312	0.8678811764393556	0.8278096547142162	0.8576544645132497	0	0	0.0	0.003910958925124422	0.003910958925124422
4852	0.021251280338668833	0.008038763456640518	0.006089130716066662	0.9738175207743239	-1	0	0	0.3	3	0.7692307692307693	10	0.38461538461538464	0.7692307692307693	13	10	1	0	0	0.23076923076923078	3	13	15	0.0	0	0.6250591194320888	0.8445931378174434	0.45341088605352226	0.9271707265105974	0.46850599947899213	0.866025604557217	0.8278096547142162	0.8843581940769831	0	0	0.0	0.006089130716066662	0.006089130716066662
3172	0.020822139307197462	0.007085368687003232	0.006113207623848383	0.9734145778223711	-1	0	0	0.3	3	0.7692307692307693	10	0.38461538461538464	0.7692307692307693	13	10	1	0	0	0.23076923076923078	3	13	15	0.0	0	0.6250591194320888	0.8596248903964151	0.45341088605352226	0.9271707265105974	0.46850599947899213	0.866025604557217	0.8278096547142162	0.8883656351542865	0	0	0.0	0.006113207623848383	0.006113207623848383
3059	0.021764700227401988	0.008064887538199039	0.005921243323451745	0.9736537311766689	-1	0	0	0.3	3	0.7692307692307693	10	0.38461538461538464	0.7692307692307693	13	10	1	0	0	0.23076923076923078	3	13	15	0.0	0	0.6250591194320888	0.8445931378174434	0.45341088605352226	0.9271707265105974	0.46850599947899213	0.866025604557217	0.8278096547142162	0.8843581940769831	0	0	0.0	0.005921243323451745	0.005921243323451745
4324	0.021084593215948317	0.006994154152586473	0.006015914052588997	0.9732358802393025	-1	0	0	0.3	3	0.7692307692307693	10	0.38461538461538464	0.7692307692307693	13	10	1	0	0	0.23076923076923078	3	13	15	0.0	0	0.6250591194320888	0.8596248903964151	0.45341088605352226	0.9271707265105974	0.46850599947899213	0.866025604557217	0.8278096547142162	0.8883656351542865	0	0	0.0	0.006015914052588997	0.006015914052588997
1740	0.017372612580838002	0.007342324220902704	0.005173266651418095	0.9753991256155878	-1	0	0	0.3	3	0.7692307692307693	10	0.38461538461538464	0.7692307692307693	13	10	1	0	0	0.23076923076923078	3	13	15	0.0	0	0.6250591194320888	0.8920395145254751	0.45341088605352226	0.9371499702865838	0.2537706444157353	0.881983496321411	0.8350026267319232	0.9067905153690321	0	0	0.0	0.005173266651418095	0.005173266651418095
3563	0.019893737440471314	0.0049109050945318365	-0.0032998300029752677	0.9797251639128547	-1	0	0	0.3	3	0.7692307692307693	10	0.38461538461538464	0.7692307692307693	13	10	1	0	0	0.23076923076923078	3	13	15	0.0	0	0.6250591194320888	0.8672948019620651	0.45341088605352226	0.9271707265105974	0.46850599947899213	0.866025604557217	0.8278096547142162	0.8904986569750625	0	0	0.0	-0.00032998300029752676	-0.00032998300029752676
4261	0.02171992749699707	0.008317039893261552	0.005868611890855617	0.9731898327611765	-1	0	0	0.3	3	0.7692307692307693	10	0.38461538461538464	0.7692307692307693	13	10	1	0	0	0.23076923076923078	3	13	15	0.0	0	0.6250591194320888	0.8445931378174434	0.45341088605352226	0.9271707265105974	0.46850599947899213	0.866025604557217	0.8278096547142162	0.8843581940769831	0	0	0.0	0.005868611890855617	0.005868611890855617
914	0.0017700031442932703	0.001713215559663138	-0.0017131929475750387	0.9846134043789769	-1	0	0	1.0	1	0	0	1.0	0	1	0	0	0	0	0.5	1	2	2	0.0	0	0	0	0	0	0	0	0	0	0	0	0	-0.00017131929475750388	-0.00017131929475750388
1572	0.020790147004193238	0.006150650092119272	0.004411111768643856	0.9784896200401233	-1	0	0	0.3	3	0.7692307692307693	10	0.38461538461538464	0.7692307692307693	13	10	1	0	0	0.23076923076923078	3	13	15	0.0	0	0.5870543047642794	0.9122995330713428	0.45341088605352226	0.9272865809896002	0.2537706444157353	0.8987326490704647	0.8350026267319232	0.9134890034050974	0	0	0.0	0.004411111768643856	0.004411111768643856
4121	0.021480619790620152	0.008184202794398921	0.005621943771667438	0.9734189312846823	-1	0	0	0.3	3	0.7692307692307693	10	0.38461538461538464	0.7692307692307693	13	10	1	0	0	0.23076923076923078	3	13	15	0.0	0	0.6250591194320888	0.8445931378174434	0.45341088605352226	0.9271707265105974	0.46850599947899213	0.866025604557217	0.8278096547142162	0.8843581940769831	0	0	0.0	0.005621943771667438	0.005621943771667438
4636	0.021424913117614446	0.008052547209237574	0.005698885872154268	0.9732850894834801	-1	0	0	0.3	3	0.7692307692307693	10	0.38461538461538464	0.7692307692307693	13	10	1	0	0	0.23076923076923078	3	13	15	0.0	0	0.6250591194320888	0.8445931378174434	0.45341088605352226	0.9271707265105974	0.46850599947899213	0.866025604557217	0.8278096547142162	0.8843581940769831	0	0	0.0	0.005698885872154268	0.005698885872154268
3684	0.021598085142937092	0.008600220407499894	0.005350099362779242	0.9737864316575956	-1	0	0	0.3	3	0.7692307692307693	10	0.38461538461538464	0.7692307692307693	13	10	1	0	0	0.23076923076923078	3	13	15	0.0	0	0.6250591194320888	0.8445931378174434	0.45341088605352226	0.9271707265105974	0.46850599947899213	0.866025604557217	0.8278096547142162	0.8843581940769831	0	0	0.0	0.005350099362779242	0.005350099362779242
1436	0.0232359721456768	0.004114937989320717	-0.0033844818106415976	0.9807133040241393	-1	0	0	0.2	2	0.9230769230769231	12	0.5357142857142857	0.8461538461538461	13	11	1	1	0	0.14285714285714285	2	14	15	0.25	0	0.5780581557748956	0.873163655300941	0.45341088605352226	0.9462306126414964	0.3238386453735223	0.9136202853204046	0.8278096547142162	0.9156935351235876	1.0	0.38461538461538464	0.0	-0.00033844818106415974	-0.00033844818106415974
1016	0.018459887167811998	0.0041895877090000685	-0.0037495486171143944	0.9758457197371707	-1	0	0	0.2	2	0.9230769230769231	12	0.38461538461538464	0.9230769230769231	14	12	0	0	0	0.23076923076923078	13	3	15	0.0	0	0.6501396386447077	0.80569083421473	0.6681073606093538	0.9056095335037423	0.5209344219769116	0.8495490508953633	0.8242912266169266	0.8587357211700042	0	0	0.0	-0.00037495486171143944	-0.00037495486171143944
2160	0.018551777029774865	0.005449082208482102	0.0005704768166282262	0.9810011109072813	-1	0	0	0.3	3	0.7692307692307693	10	0.38461538461538464	0.7692307692307693	13	10	1	0	0	0.23076923076923078	3	13	15	0.0	0	0.6270705971089352	0.8601676405688067	0.45341088605352226	0.9291150234608144	0.46850599947899213	0.866025604557217	0.822144257340764	0.889473487575831	0	0	0.0	0.0005704768166282262	0.0005704768166282262
4743	0.019575704058214065	0.0013578142018787088	-0.0012553510708622599	0.9728985495056717	-1	0	0	0.2	2	0.9230769230769231	12	0.5357142857142857	0.8461538461538461	13	11	1	0	0	0.14285714285714285	2	14	15	0.0	0	0.6250591194320888	0.8694466900398599	0.48717242711568076	0.9251470625259491	0.46850599947899213	0.8642244960549336	0.8119034060738378	0.8896440930849779	0	0	0.0	-0.00012553510708622598	-0.00012553510708622598
2587	0.020905807273730065	0.008654123484129979	0.00498233703759707	0.9725759931197184	-1	0	0	0.3	3	0.7692307692307693	10	0.38461538461538464	0.7692307692307693	13	10	1	0	0	0.23076923076923078	3	13	15	0.0	0	0.6250591194320888	0.8576303827277297	0.45341088605352226	0.9291150234608144	0.46850599947899213	0.866025604557217	0.8278096547142162	0.8887855309805478	0	0	0.0	0.00498233703759707	0.00498233703759707
540	0.027466980823633205	0.0005148997599240463	-0.0005124823781822205	0.9796469322972498	-1	0	0	0.3	3	0.7692307692307693	10	0.38461538461538464	0.7692307692307693	13	10	1	0	0	0.23076923076923078	3	13	15	0.0	0	0.6274537761823623	0.8953087457791918	0.48717242711568076	0.9163346752838762	0.23935570396905184	0.9347987733642362	0.8760017744985615	0.9168924301583601	0	0	0.0	-5.124823781822205e-05	-5.124823781822205e-05
1317	0.01546661251308108	0.0028994333020498824	0.00024439817946039473	0.9725730353346114	-1	0	0	0.2	2	0.9230769230769231	12	0.38461538461538464	0.9230769230769231	14	12	0	0	0	0.23076923076923078	13	3	15	0.0	0	0.6752201578573265	0.8116078414732173	0.6681073606093538	0.8907705086719222	0.3961723224262572	0.8559220452664448	0.8242912266169266	0.8557360482780679	0	0	0.0	0.00024439817946039473	0.00024439817946039473
436	0.0017477060998661205	0.0017248777654480941	-0.0017227298005370718	0.9833695383722434	-1	0	0	1.0	1	0	0	1.0	0	1	0	0	0	0	0.5	2	1	2	0.0	0	0	0	0	0	0	0	0	0	0	0	0	-0.0001722729800537072	-0.0001722729800537072
1765	0.020462181063734007	0.006345090802007136	0.004376498907078072	0.9787056100227822	-1	0	0	0.3	3	0.7692307692307693	10	0.38461538461538464	0.7692307692307693	13	10	1	0	0	0.23076923076923078	3	13	15	0.0	0	0.5870543047642794	0.8870593682280113	0.45341088605352226	0.9191438404687433	0.46850599947899213	0.9078153393987967	0.8760017744985615	0.905483038346299	0	0	0.0	0.004376498907078072	0.004376498907078072
731	0.00190553086690074	0.0019031256741566056	-0.001902866475213847	0.9830358103346515	-1	0	0	1.0	1	0	0	1.0	0	1	0	0	0	0	0.5	1	2	2	0.0	0	0	0	0	0	0	0	0	0	0	0	0	-0.0001902866475213847	-0.0001902866475213847
1153	0.02164098421042859	0.00866274876505653	0.0016185469625225818	0.9776133916177686	-1	0	0	0.3	3	0.7692307692307693	10	0.38461538461538464	0.7692307692307693	13	10	1	0	0	0.23076923076923078	3	13	15	0.0	0	0.6250591194320888	0.862551059114735	0.45341088605352226	0.9257167363976102	0.3238386453735223	0.8659446445210702	0.8350026267319232	0.8884459124973173	0	0	0.0	0.0016185469625225818	0.0016185469625225818
597	0.0019011100749661907	0.001769906064473911	-0.001769432432678855	0.9852091368404537	-1	0	0	1.0	1	0	0	1.0	0	1	0	0	0	0	0.5	2	1	2	0.0	0	0	0	0	0	0	0	0	0	0	0	0	-0.0001769432432678855	-0.0001769432432678855
930	0.02137276584856397	0.009511115735436877	0.0010284693072812464	0.9784720421832749	-1	0	0	0.3	3	0.7692307692307693	10	0.38461538461538464	0.7692307692307693	13	10	1	0	0	0.23076923076923078	3	13	15	0.0	0	0.6250591194320888	0.8638700678873694	0.45341088605352226	0.9257167363976102	0.3238386453735223	0.8659446445210702	0.8445591446387638	0.8888144216734841	0	0	0.0	0.0010284693072812464	0.0010284693072812464
4343	0.020509613808425805	0.006887344757251175	0.005995530352740604	0.9738265363945076	-1	0	0	0.3	3	0.7692307692307693	10	0.38461538461538464	0.7692307692307693	13	10	1	0	0	0.23076923076923078	3	13	15	0.0	0	0.6250591194320888	0.8596248903964151	0.45341088605352226	0.9271707265105974	0.425651402215684	0.8610325922893491	0.831793573642191	0.8869571976763	0	0	0.0	0.005995530352740604	0.005995530352740604
1742	0.018584494384722802	0.007972832316479323	0.004634075971310931	0.9764426588766193	-1	0	0	0.3	3	0.7692307692307693	10	0.38461538461538464	0.7692307692307693	13	10	1	0	0	0.23076923076923078	3	13	15	0.0	0	0.6250591194320888	0.8920395145254751	0.45341088605352226	0.9371499702865838	0.2537706444157353	0.881983496321411	0.8350026267319232	0.9067905153690321	0	0	0.0	0.004634075971310931	0.004634075971310931
3935	0.02169583574674091	0.00800021542957143	0.0060908876551789785	0.973350717998507	-1	0	0	0.3	3	0.7692307692307693	10	0.38461538461538464	0.7692307692307693	13	10	1	0	0	0.23076923076923078	3	13	15	0.0	0	0.6250591194320888	0.8445931378174434	0.45341088605352226	0.9271707265105974	0.46850599947899213	0.866025604557217	0.8278096547142162	0.8843581940769831	0	0	0.0	0.0060908876551789785	0.0060908876551789785
4039	0.018475066413484894	0.0018800837054089483	0.0011129720410791618	0.9806404381178928	-1	0	0	0.3	3	0.7692307692307693	10	0.38461538461538464	0.7692307692307693	13	10	1	0	0	0.23076923076923078	3	13	15	0.0	0	0.6250591194320888	0.8445931378174434	0.45341088605352226	0.9141425470424529	0.46850599947899213	0.866025604557217	0.8278096547142162	0.878124759065279	0	0	0.0	0.0011129720410791618	0.0011129720410791618
3413	0.021604954031650254	0.002436359134714617	0.0018441530177325525	0.9661188038073198	-1	0	0	0.3	3	0.7692307692307693	10	0.38461538461538464	0.7692307692307693	13	10	1	0	0	0.23076923076923078	3	13	15	0.0	0	0.6641619950195411	0.8743061478778869	0.7695662996642237	0.9159325770968232	0.46850599947899213	0.8531703972367645	0.8113169147628496	0.8838286739808675	0	0	0.0	0.0018441530177325525	0.0018441530177325525
384	0.001980296091755143	0.0019081007755896214	-0.0019080845616146918	0.9847879873687058	-1	0	0	1.0	2	0.0	0	0.75	0	1	0	1	1	0	1.0	2	2	3	0.2	0	0	0	0	0	0	0	0	0	0	0	0	-0.0001908084561614692	-0.0001908084561614692
2218	0.020919070213228932	0.009176702952502816	0.00439862485001293	0.9732271202584053	-1	0	0	0.3	3	0.7692307692307693	10	0.38461538461538464	0.7692307692307693	13	10	1	0	0	0.23076923076923078	3	13	15	0.0	0	0.6250591194320888	0.8576303827277297	0.45341088605352226	0.9291150234608144	0.46850599947899213	0.866025604557217	0.8278096547142162	0.8887855309805478	0	0	0.0	0.00439862485001293	0.00439862485001293
259	0.023251774062366427	0.006379449759668083	-0.006324473336131403	0.9763457483343857	-1	0	0	0.3	3	0.7692307692307693	10	0.4166666666666667	0.5384615384615384	8	7	6	7	0	1.0	6	6	15	0.4666666666666667	0	0.2827606630734595	0.9296520283290652	0.2255599782402377	0.962796085248108	0.7408054849396498	0.9208014866129007	0.9093663192696789	0.940626063695534	0.25	0.375	0.0	-0.0006324473336131403	-0.0006324473336131403
4247	0.02403257699514431	0.00885431016020988	0.003961845359472072	0.9750335559100798	-1	0	0	0.3	3	0.7692307692307693	10	0.38461538461538464	0.7692307692307693	13	10	1	0	0	0.23076923076923078	3	13	15	0.0	0	0.6250591194320888	0.8622131859653007	0.45341088605352226	0.9225693247477725	0.46850599947899213	0.866025604557217	0.8278096547142162	0.8868819633417189	0	0	0.0	0.003961845359472072	0.003961845359472072
5049	0.02638362241852185	0.0048935644963866995	-0.0035352172167617793	0.9794936524556447	-1	0	0	0.3333333333333333	3	0.7272727272727273	8	0.3939393939393939	0.7272727272727273	11	8	1	0	0	0.2727272727272727	3	11	13	0.0	0	0.6250591194320888	0.8601271368071944	0.45341088605352226	0.9256914805922732	0.2537706444157353	0.8812428903613737	0.8350026267319232	0.8922857842676977	0	0	0.0	-0.00035352172167617794	-0.00035352172167617794
2168	0.021004918177418525	0.009556935519173228	0.004147091279375169	0.9732383914682547	-1	0	0	0.3	3	0.7692307692307693	10	0.38461538461538464	0.7692307692307693	13	10	1	0	0	0.23076923076923078	3	13	15	0.0	0	0.6250591194320888	0.8576303827277297	0.45341088605352226	0.9291150234608144	0.46850599947899213	0.866025604557217	0.8278096547142162	0.8887855309805478	0	0	0.0	0.004147091279375169	0.004147091279375169
2415	0.020945792788818772	0.007940539196418574	0.0053155107195341144	0.972286590543692	-1	0	0	0.3	3	0.7692307692307693	10	0.38461538461538464	0.7692307692307693	13	10	1	0	0	0.23076923076923078	3	13	15	0.0	0	0.6250591194320888	0.8576303827277297	0.45341088605352226	0.9291150234608144	0.46850599947899213	0.866025604557217	0.8278096547142162	0.8887855309805478	0	0	0.0	0.0053155107195341144	0.0053155107195341144
3333	0.020746682882708468	0.007247858702850858	0.005792530644934614	0.9731565604241905	-1	0	0	0.3	3	0.7692307692307693	10	0.38461538461538464	0.7692307692307693	13	10	1	0	0	0.23076923076923078	3	13	15	0.0	0	0.6250591194320888	0.8596248903964151	0.45341088605352226	0.9271707265105974	0.46850599947899213	0.866025604557217	0.8278096547142162	0.8883656351542865	0	0	0.0	0.005792530644934614	0.005792530644934614
2197	0.020956157865393742	0.00854482038935013	0.004668942496269618	0.9729641499710122	-1	0	0	0.3	3	0.7692307692307693	10	0.38461538461538464	0.7692307692307693	13	10	1	0	0	0.23076923076923078	3	13	15	0.0	0	0.6250591194320888	0.8576303827277297	0.45341088605352226	0.9291150234608144	0.46850599947899213	0.866025604557217	0.8278096547142162	0.8887855309805478	0	0	0.0	0.004668942496269618	0.004668942496269618
2090	0.02054493370293198	0.009449467960323655	0.003666667594669347	0.972977649847864	-1	0	0	0.3	3	0.7692307692307693	10	0.38461538461538464	0.7692307692307693	13	10	1	0	0	0.23076923076923078	3	13	15	0.0	0	0.6250591194320888	0.8576303827277297	0.45341088605352226	0.9291150234608144	0.46850599947899213	0.866025604557217	0.8278096547142162	0.8887855309805478	0	0	0.0	0.003666667594669347	0.003666667594669347
772	0.0017432108127095956	0.00168530901584993	-0.001685309015402078	0.9863560556054002	-1	0	0	1.0	1	0	0	1.0	0	1	0	0	0	0	0.5	1	2	2	0.0	0	0	0	0	0	0	0	0	0	0	0	0	-0.0001685309015402078	-0.0001685309015402078
1920	0.021398357726654833	0.008565630331285752	0.0053660621894334815	0.9721215556774058	-1	0	0	0.3	3	0.7692307692307693	10	0.38461538461538464	0.7692307692307693	13	10	1	0	0	0.23076923076923078	3	13	15	0.0	0	0.6250591194320888	0.8576303827277297	0.45341088605352226	0.9291150234608144	0.46850599947899213	0.866025604557217	0.8278096547142162	0.8887855309805478	0	0	0.0	0.0053660621894334815	0.0053660621894334815
3800	0.02136888344956092	0.008284813029870683	0.005807921019363173	0.9734153876186201	-1	0	0	0.3	3	0.7692307692307693	10	0.38461538461538464	0.7692307692307693	13	10	1	0	0	0.23076923076923078	3	13	15	0.0	0	0.6250591194320888	0.8445931378174434	0.45341088605352226	0.9271707265105974	0.46850599947899213	0.866025604557217	0.8278096547142162	0.8843581940769831	0	0	0.0	0.005807921019363173	0.005807921019363173
73	0.01564560489952685	0.005993641248467173	-0.0059645879508746155	0.9676595569411374	-1	0.25	1	0.5	5	0.5384615384615384	7	0.3333333333333333	0.5384615384615384	11	7	3	2	0	0.5555555555555556	5	9	15	0.3333333333333333	0.3333333333333333	0.5092148349576453	0.9420087572308629	0.43692640756537376	0.9587035351285097	0.43414403454841655	0.9485828543659486	0.8884957219866819	0.950224482075785	0.5454545454545454	0.36363636363636365	0.0	-0.0005964587950874616	-0.0005964587950874616
634	0.0018128081938991302	0.0017616604342913583	-0.0017609731475977518	0.9848284667486621	-1	0	0	1.0	1	0	0	1.0	0	1	0	0	1	0	0.5	2	1	2	0.3333333333333333	0	0	0	0	0	0	0	0	0	0	0	0	-0.0001760973147597752	-0.0001760973147597752
3227	0.021053095787692707	0.006560187690653178	0.006154160665916627	0.9733441071375002	-1	0	0	0.3	3	0.7692307692307693	10	0.38461538461538464	0.7692307692307693	13	10	1	0	0	0.23076923076923078	3	13	15	0.0	0	0.6250591194320888	0.8596248903964151	0.45341088605352226	0.9271707265105974	0.46850599947899213	0.866025604557217	0.8278096547142162	0.8883656351542865	0	0	0.0	0.006154160665916627	0.006154160665916627
2541	0.020843206036279118	0.007924917983285375	0.004569012230604675	0.9743071549243854	-1	0	0	0.3	3	0.7692307692307693	10	0.38461538461538464	0.7692307692307693	13	10	1	0	0	0.23076923076923078	3	13	15	0.0	0	0.6250591194320888	0.8329856746794475	0.45341088605352226	0.9291150234608144	0.46850599947899213	0.866025604557217	0.8350026267319232	0.8824106312159191	0	0	0.0	0.004569012230604675	0.004569012230604675
1678	0.020198386352015645	0.008705910509533583	0.004539597642467604	0.9728179886051689	-1	0	0	0.3	3	0.7692307692307693	10	0.38461538461538464	0.7692307692307693	13	10	1	0	0	0.23076923076923078	3	13	15	0.0	0	0.6250591194320888	0.8576303827277297	0.45341088605352226	0.9291150234608144	0.46850599947899213	0.866025604557217	0.8278096547142162	0.8887855309805478	0	0	0.0	0.004539597642467604	0.004539597642467604
2420	0.02073621586176092	0.008828344218581615	0.00444850262036878	0.9727887886209476	-1	0	0	0.3	3	0.7692307692307693	10	0.38461538461538464	0.7692307692307693	13	10	1	0	0	0.23076923076923078	3	13	15	0.0	0	0.6250591194320888	0.8576303827277297	0.45341088605352226	0.9291150234608144	0.46850599947899213	0.866025604557217	0.8278096547142162	0.8887855309805478	0	0	0.0	0.00444850262036878	0.00444850262036878
1481	0.01806635849428427	0.0044331193744645975	-0.004043608262814356	0.9816900403343802	-1	0	0	0.25	2	0.8888888888888888	8	0.55	0.7777777777777778	9	7	1	0	0	0.2	2	10	11	0.0	0	0.5127603317284296	0.9019262041775253	0.4170379346304057	0.8437712011358025	0.20882113618480597	0.885099053220705	0.854254015182189	0.8789297269173699	0	0	0.0	-0.0004043608262814356	-0.0004043608262814356
3106	0.02107038413756248	0.0070606670749066	0.005992007812120059	0.9731731384609784	-1	0	0	0.3	3	0.7692307692307693	10	0.38461538461538464	0.7692307692307693	13	10	1	0	0	0.23076923076923078	3	13	15	0.0	0	0.6250591194320888	0.8596248903964151	0.45341088605352226	0.9271707265105974	0.46850599947899213	0.866025604557217	0.8278096547142162	0.8883656351542865	0	0	0.0	0.005992007812120059	0.005992007812120059
1562	0.020854797277908867	0.00861146908815188	0.004678223601390195	0.9728095839754789	-1	0	0	0.3	3	0.7692307692307693	10	0.38461538461538464	0.7692307692307693	13	10	1	0	0	0.23076923076923078	3	13	15	0.0	0	0.6250591194320888	0.8576303827277297	0.45341088605352226	0.9291150234608144	0.46850599947899213	0.866025604557217	0.8278096547142162	0.8887855309805478	0	0	0.0	0.004678223601390195	0.004678223601390195
1383	0.021511962667208034	0.008091164024174877	0.001648028268186567	0.9778634287239996	-1	0	0	0.3	3	0.7692307692307693	10	0.38461538461538464	0.7692307692307693	13	10	1	0	0	0.23076923076923078	3	13	15	0.0	0	0.6250591194320888	0.862551059114735	0.45341088605352226	0.9274548682055874	0.3238386453735223	0.8659446445210702	0.8350026267319232	0.8892872957996693	0	0	0.0	0.001648028268186567	0.001648028268186567
701	0.027973536830990294	0.0012035956725214515	-0.0011926450437574848	0.9800980039761694	-1	0	0	0.3	3	0.7692307692307693	10	0.38461538461538464	0.7692307692307693	13	10	1	0	0	0.23076923076923078	3	13	15	0.0	0	0.6274537761823623	0.8953087457791918	0.48717242711568076	0.9163346752838762	0.23935570396905184	0.9347987733642362	0.8760017744985615	0.9168924301583601	0	0	0.0	-0.00011926450437574848	-0.00011926450437574848
4056	0.020778994175988184	0.007756526270408054	0.006154372202244684	0.9731659350944576	-1	0	0	0.3	3	0.7692307692307693	10	0.38461538461538464	0.7692307692307693	13	10	1	0	0	0.23076923076923078	3	13	15	0.0	0	0.6250591194320888	0.8596248903964151	0.45341088605352226	0.9271707265105974	0.46850599947899213	0.866025604557217	0.8278096547142162	0.8883656351542865	0	0	0.0	0.006154372202244684	0.006154372202244684
1133	0.028169137581233565	0.004096823045805	-0.004022492554796583	0.979104110970237	-1	0	0	0.3	3	0.7692307692307693	10	0.38461538461538464	0.7692307692307693	13	10	1	0	0	0.23076923076923078	3	13	15	0.0	0	0.5870543047642794	0.8487948174749291	0.47539539281529547	0.8953270891595899	0.3238386453735223	0.9310828741786074	0.883866706055389	0.8964440679279114	0	0	0.0	-0.0004022492554796583	-0.0004022492554796583
529	0.001812761386206442	0.0017619000481574967	-0.0017611831116253658	0.9849055168602102	-1	0	0	1.0	1	0	0	1.0	0	1	0	0	1	0	0.5	2	1	2	0.3333333333333333	0	0	0	0	0	0	0	0	0	0	0	0	-0.00017611831116253658	-0.00017611831116253658
4719	0.021372585538242464	0.007493105005132803	0.006040148220021874	0.9738790113071488	-1	0	0	0.3	3	0.7692307692307693	10	0.38461538461538464	0.7692307692307693	13	10	1	0	0	0.23076923076923078	3	13	15	0.0	0	0.6250591194320888	0.8445931378174434	0.45341088605352226	0.9271707265105974	0.46850599947899213	0.866025604557217	0.8278096547142162	0.8843581940769831	0	0	0.0	0.006040148220021874	0.006040148220021874
4748	0.02078463514274633	0.007142533551173341	0.005725537453859037	0.9734252622241696	-1	0	0	0.3	3	0.7692307692307693	10	0.38461538461538464	0.7692307692307693	13	10	1	0	0	0.23076923076923078	3	13	15	0.0	0	0.6250591194320888	0.8596248903964151	0.45341088605352226	0.9271707265105974	0.46850599947899213	0.866025604557217	0.8278096547142162	0.8883656351542865	0	0	0.0	0.005725537453859037	0.005725537453859037
4515	0.021836579128309105	0.009362630759832435	0.0041044634717967024	0.973499094624395	-1	0	0	0.3	3	0.7692307692307693	10	0.38461538461538464	0.7692307692307693	13	10	1	0	0	0.23076923076923078	3	13	15	0.0	0	0.6250591194320888	0.7728552369063663	0.47539539281529547	0.9166319891142201	0.46850599947899213	0.9011714155209315	0.8350026267319232	0.8748002094637416	0	0	0.0	0.0041044634717967024	0.0041044634717967024
3621	0.014620240119647215	0.004659427135094035	-0.004444509018214722	0.9811304833526951	-1	0	0	0.3	3	0.7692307692307693	10	0.5769230769230769	0.7692307692307693	13	10	1	0	0	0.15384615384615385	2	13	15	0.0	0.15384615384615385	0.6250591194320888	0.8176220169196796	0.8033278407263824	0.9423586978704451	0.5733628444748312	0.8766951890095651	0.8119034060738378	0.8894683268247461	0	0	0.0	-0.00044445090182147225	-0.00044445090182147225
1924	0.019211300644226603	0.007562171874354716	0.003790427523742398	0.9762106560254415	-1	0	0	0.3	3	0.7692307692307693	10	0.38461538461538464	0.7692307692307693	13	10	1	0	0	0.23076923076923078	3	13	15	0.0	0	0.6250591194320888	0.8531121088182178	0.45341088605352226	0.9304361741827504	0.46850599947899213	0.8953109564176103	0.8445591446387638	0.897179288626978	0	0	0.0	0.003790427523742398	0.003790427523742398
1185	0.011143549850129063	0.004811852424473413	-0.003516175323812146	0.9813919716747959	-1	0	0	0.4	4	0.6923076923076923	9	0.3409090909090909	0.6923076923076923	12	9	2	1	0	0.36363636363636365	4	11	15	0.2	0.15384615384615385	0.6080218178151392	0.8749476354268381	0.5607591233314381	0.9191380523472477	0.3961723224262572	0.8919972801812001	0.846032934227645	0.8968289666604734	1.0	0.5	0.0	-0.00035161753238121456	-0.00035161753238121456
2074	0.020909548321168214	0.009585959455934271	0.004502191002988166	0.9725771776636195	-1	0	0	0.3	3	0.7692307692307693	10	0.38461538461538464	0.7692307692307693	13	10	1	0	0	0.23076923076923078	3	13	15	0.0	0	0.6250591194320888	0.8576303827277297	0.45341088605352226	0.9291150234608144	0.46850599947899213	0.866025604557217	0.8278096547142162	0.8887855309805478	0	0	0.0	0.004502191002988166	0.004502191002988166
1100	0.012949812555214036	0.001570680910035044	-0.0004992876161937496	0.9780962171821468	-1	0	0	0.2	2	0.9230769230769231	12	0.38461538461538464	0.8461538461538461	13	11	1	0	0	0.23076923076923078	13	3	15	0.0	0	0.7160566297339613	0.8047312364816643	0.6681073606093538	0.826662889327607	0.3238386453735223	0.8241254406017411	0.851563651118073	0.8187073265014488	0	0	0.0	-4.992876161937496e-05	-4.992876161937496e-05
3332	0.021442029908114543	0.007437945891362407	0.005747454744719858	0.9744079214561757	-1	0	0	0.3	3	0.7692307692307693	10	0.38461538461538464	0.7692307692307693	13	10	1	0	0	0.23076923076923078	3	13	15	0.0	0	0.6250591194320888	0.8445931378174434	0.45341088605352226	0.9271707265105974	0.46850599947899213	0.866025604557217	0.8278096547142162	0.8843581940769831	0	0	0.0	0.005747454744719858	0.005747454744719858
1497	0.022390057376882076	0.008273442588411612	0.0018620206826466252	0.9781721488660787	-1	0	0	0.3	3	0.7692307692307693	10	0.38461538461538464	0.7692307692307693	13	10	1	0	0	0.23076923076923078	3	13	15	0.0	0	0.6250591194320888	0.862551059114735	0.45341088605352226	0.9257167363976102	0.3238386453735223	0.8659446445210702	0.8350026267319232	0.8884459124973173	0	0	0.0	0.0018620206826466252	0.0018620206826466252
1793	0.020336277467559092	0.009138892063020206	-0.005103858039612504	0.9815480417656675	-1	0	0	0.3	3	0.7692307692307693	10	0.4166666666666667	0.6153846153846154	10	8	4	0	0	0.4444444444444444	4	9	15	0.0	0.5454545454545454	0.5499073182463545	0.9046488624787206	0.392320796949734	0.9558412374282123	0.5319226736003033	0.8753395935563846	0.8199936152331588	0.9186840360761819	0	0	0.0	-0.0005103858039612505	-0.0005103858039612505
2788	0.02083956606517088	0.008350646088338146	0.005388433489563551	0.9723687353298222	-1	0	0	0.3	3	0.7692307692307693	10	0.38461538461538464	0.7692307692307693	13	10	1	0	0	0.23076923076923078	3	13	15	0.0	0	0.6250591194320888	0.8576303827277297	0.45341088605352226	0.9291150234608144	0.46850599947899213	0.866025604557217	0.8278096547142162	0.8887855309805478	0	0	0.0	0.005388433489563551	0.005388433489563551
2273	0.019147451235858544	0.000708562882143194	-2.9454737284927486e-05	0.9804081961529305	-1	0	0	0.3	3	0.7692307692307693	10	0.38461538461538464	0.7692307692307693	13	10	1	0	0	0.23076923076923078	3	13	15	0.0	0	0.6250591194320888	0.8576303827277297	0.45341088605352226	0.9165697717652787	0.46850599947899213	0.866025604557217	0.8278096547142162	0.8828341210421792	0	0	0.0	-2.9454737284927487e-06	-2.9454737284927487e-06
4851	0.014240129196383856	0.003126518284577433	-0.002693985071891972	0.9823222062080683	-1	0	0	0.4	4	0.6923076923076923	9	0.3125	0.6923076923076923	13	9	1	1	0	0.3333333333333333	4	12	15	0.5	0.15384615384615385	0.5870543047642794	0.873413753973883	0.45341088605352226	0.9338089049242125	0.46850599947899213	0.8812267394023785	0.8278096547142162	0.8997187389929325	1.0	0.38461538461538464	0.0	-0.0002693985071891972	-0.0002693985071891972
2808	0.02068307042411597	0.008793553695064845	0.004798768997909661	0.9728331192485703	-1	0	0	0.3	3	0.7692307692307693	10	0.38461538461538464	0.7692307692307693	13	10	1	0	0	0.23076923076923078	3	13	15	0.0	0	0.6250591194320888	0.8576303827277297	0.45341088605352226	0.9291150234608144	0.46850599947899213	0.866025604557217	0.8278096547142162	0.8887855309805478	0	0	0.0	0.004798768997909661	0.004798768997909661
2300	0.018627438177394335	0.008923254900637348	-0.0048860569220109925	0.946185829656837	-1	0	0	0.2	2	0.9230769230769231	12	0.5769230769230769	0.8461538461538461	13	11	1	0	0	0.15384615384615385	2	13	15	0.0	0	0.5870543047642794	0.8127516931990544	0.8050586921766492	0.926554213785985	0.5733628444748312	0.853573018377075	0.8113169147628496	0.8723545865572122	0	0	0.0	-0.0004886056922010992	-0.0004886056922010992
4765	0.02184924241828311	0.007833185118136387	0.0062794585604102685	0.9737590044419657	-1	0	0	0.3	3	0.7692307692307693	10	0.38461538461538464	0.7692307692307693	13	10	1	0	0	0.23076923076923078	3	13	15	0.0	0	0.6250591194320888	0.8445931378174434	0.45341088605352226	0.9271707265105974	0.46850599947899213	0.866025604557217	0.8278096547142162	0.8843581940769831	0	0	0.0	0.0062794585604102685	0.0062794585604102685
4938	0.02141622547862552	0.008483570991663303	0.0061411537148730886	0.973623659008607	-1	0	0	0.3	3	0.7692307692307693	10	0.38461538461538464	0.7692307692307693	13	10	1	0	0	0.23076923076923078	3	13	15	0.0	0	0.6250591194320888	0.8445931378174434	0.45341088605352226	0.9271707265105974	0.46850599947899213	0.866025604557217	0.8278096547142162	0.8843581940769831	0	0	0.0	0.0061411537148730886	0.0061411537148730886
3592	0.02063713697063611	0.007996424256235111	0.0054012014906620635	0.9739124469700464	-1	0	0	0.3	3	0.7692307692307693	10	0.38461538461538464	0.7692307692307693	13	10	1	0	0	0.23076923076923078	3	13	15	0.0	0	0.6250591194320888	0.8596248903964151	0.45341088605352226	0.9271707265105974	0.46850599947899213	0.866025604557217	0.8278096547142162	0.8883656351542865	0	0	0.0	0.0054012014906620635	0.0054012014906620635
4117	0.021259135037188414	0.007055562739967513	0.006389671860717355	0.9736839252593545	-1	0	0	0.3	3	0.7692307692307693	10	0.38461538461538464	0.7692307692307693	13	10	1	0	0	0.23076923076923078	3	13	15	0.0	0	0.6250591194320888	0.8445931378174434	0.45341088605352226	0.9271707265105974	0.425651402215684	0.8610325922893491	0.831793573642191	0.8829058608621323	0	0	0.0	0.006389671860717355	0.006389671860717355
4205	0.01819156018949778	0.011490926623065311	-0.007050946911106171	0.97877634987837	-1	0	0	0.2	2	0.9230769230769231	12	0.38461538461538464	0.9230769230769231	14	12	0	0	0	0.23076923076923078	13	3	15	0.0	0	0.6250591194320888	0.8473023402257829	0.6224808462397596	0.9304476304613597	0.46850599947899213	0.8521445606993479	0.8116103356732686	0.8828363545787722	0	0	0.0	-0.0007050946911106172	-0.0007050946911106172
1264	0.027930938115314097	0.0004520573939918639	0.00016127294981209097	0.9790807173583851	-1	0	0	0.2	2	0.9230769230769231	12	0.5357142857142857	0.8461538461538461	13	11	1	0	0	0.14285714285714285	2	14	15	0.0	0	0.5799515182936567	0.8973127769064166	0.45341088605352226	0.9236724456307037	0.46850599947899213	0.9424810999550974	0.8760017744985615	0.9231413392473776	0	0	0.0	0.00016127294981209097	0.00016127294981209097
1819	0.02079898095713427	0.009089714897283378	0.004740530542259771	0.9727055060363987	-1	0	0	0.3	3	0.7692307692307693	10	0.38461538461538464	0.7692307692307693	13	10	1	0	0	0.23076923076923078	3	13	15	0.0	0	0.6250591194320888	0.8576303827277297	0.45341088605352226	0.9291150234608144	0.46850599947899213	0.866025604557217	0.8278096547142162	0.8887855309805478	0	0	0.0	0.004740530542259771	0.004740530542259771
266	0.001748313314210852	0.0017273298227360283	-0.0017273298227004888	0.9864990107561843	-1	0	0	1.0	1	0	0	1.0	0	0	0	1	1	0	0.5	1	2	2	0.16666666666666666	0	0	0	0	0	0	0	0	0	0	0	0	-0.1	-0.1
1235	0.028357916790105547	0.002154792508722534	-0.0013264627575616645	0.9790721558210146	-1	0	0	0.3	3	0.7692307692307693	10	0.38461538461538464	0.7692307692307693	13	10	1	0	0	0.23076923076923078	3	13	15	0.0	0	0.6641619950195411	0.8922483513703879	0.6681073606093538	0.8946578879829228	0.28386469363997185	0.9185641994581601	0.851563651118073	0.9025056166198133	0	0	0.0	-0.00013264627575616645	-0.00013264627575616645
3095	0.020942300019110204	0.008124641746873393	0.005576773811373539	0.9739307790791758	-1	0	0	0.3	3	0.7692307692307693	10	0.38461538461538464	0.7692307692307693	13	10	1	0	0	0.23076923076923078	3	13	15	0.0	0	0.6250591194320888	0.8445931378174434	0.45341088605352226	0.9271707265105974	0.46850599947899213	0.866025604557217	0.8278096547142162	0.8843581940769831	0	0	0.0	0.005576773811373539	0.005576773811373539
3733	0.02178176759392589	0.010201544024257445	0.0038970258540652635	0.9730669208771059	-1	0	0	0.3	3	0.7692307692307693	10	0.38461538461538464	0.7692307692307693	13	10	1	0	0	0.23076923076923078	3	13	15	0.0	0	0.6250591194320888	0.8423792634147036	0.45341088605352226	0.9291150234608144	0.46850599947899213	0.866025604557217	0.8278096547142162	0.8847797062017013	0	0	0.0	0.0038970258540652635	0.0038970258540652635
4986	0.02024925429399565	0.0032702850382127463	0.0009348112897168852	0.9786884996820526	-1	0	0	0.3	3	0.7692307692307693	10	0.38461538461538464	0.7692307692307693	13	10	1	0	0	0.23076923076923078	3	13	15	0.0	0	0.6250591194320888	0.7626435492222744	0.47539539281529547	0.9050993291744864	0.5733628444748312	0.8678811764393556	0.8119034060738378	0.8542417643673225	0	0	0.0	0.0009348112897168852	0.0009348112897168852
535	0.0018191171133162868	0.0017618570386833136	-0.00176114779985809	0.984883989853003	-1	0	0	1.0	1	0	0	1.0	0	1	0	0	1	0	0.5	2	1	2	0.3333333333333333	0	0	0	0	0	0	0	0	0	0	0	0	-0.000176114779985809	-0.000176114779985809
1146	0.01590792278337042	0.003335810360806305	-0.00021501447705835888	0.9724361634718456	-1	0	0	0.2	2	0.9230769230769231	12	0.38461538461538464	0.9230769230769231	14	12	0	0	0	0.23076923076923078	13	3	15	0.0	0	0.6752201578573265	0.8116078414732173	0.6681073606093538	0.8907705086719222	0.3961723224262572	0.8559220452664448	0.8242912266169266	0.8557360482780679	0	0	0.0	-2.1501447705835888e-05	-2.1501447705835888e-05
2022	0.02105662334017871	0.0075597287608201785	0.005405017119004554	0.9724033192561573	-1	0	0	0.3	3	0.7692307692307693	10	0.38461538461538464	0.7692307692307693	13	10	1	0	0	0.23076923076923078	3	13	15	0.0	0	0.6250591194320888	0.8576303827277297	0.45341088605352226	0.9291150234608144	0.46850599947899213	0.866025604557217	0.8278096547142162	0.8887855309805478	0	0	0.0	0.005405017119004554	0.005405017119004554
4720	0.021645495008009635	0.00835561745846627	0.006184653665358618	0.9742137895478359	-1	0	0	0.3	3	0.7692307692307693	10	0.38461538461538464	0.7692307692307693	13	10	1	0	0	0.23076923076923078	3	13	15	0.0	0	0.6250591194320888	0.8445931378174434	0.45341088605352226	0.9271707265105974	0.46850599947899213	0.866025604557217	0.8278096547142162	0.8843581940769831	0	0	0.0	0.006184653665358618	0.006184653665358618
1628	0.02168045928433484	0.008683479517080426	0.001453232594256401	0.9776152942806685	-1	0	0	0.3	3	0.7692307692307693	10	0.38461538461538464	0.7692307692307693	13	10	1	0	0	0.23076923076923078	3	13	15	0.0	0	0.6250591194320888	0.862551059114735	0.45341088605352226	0.9257167363976102	0.3238386453735223	0.8659446445210702	0.8350026267319232	0.8884459124973173	0	0	0.0	0.001453232594256401	0.001453232594256401
2753	0.02060276031199065	0.007064075546625723	0.005563162922668789	0.9738771856907047	-1	0	0	0.3	3	0.7692307692307693	10	0.38461538461538464	0.7692307692307693	13	10	1	0	0	0.23076923076923078	3	13	15	0.0	0	0.6250591194320888	0.8596248903964151	0.45341088605352226	0.9271707265105974	0.46850599947899213	0.866025604557217	0.8278096547142162	0.8883656351542865	0	0	0.0	0.005563162922668789	0.005563162922668789
176	0.002504655616899068	0.002439073224466261	-0.0024378635776578354	0.9849192740921935	-1	0	0	0.6666666666666666	2	0.5	1	0.6666666666666666	0.5	3	1	0	0	0	0.6666666666666666	3	2	4	0.0	0	0.45598230678650714	0.9498673829718863	0.2975587976685675	0.9394433929091737	0.38238133175545913	0.9571752902233192	0.8690602456692047	0.9493133770318178	0	0	0.0	-0.00024378635776578354	-0.00024378635776578354
2097	0.020450846396271777	0.00898312264075644	0.004045644129564022	0.973058611925951	-1	0	0	0.3	3	0.7692307692307693	10	0.38461538461538464	0.7692307692307693	13	10	1	0	0	0.23076923076923078	3	13	15	0.0	0	0.6250591194320888	0.8576303827277297	0.45341088605352226	0.9291150234608144	0.46850599947899213	0.866025604557217	0.8278096547142162	0.8887855309805478	0	0	0.0	0.004045644129564022	0.004045644129564022
4243	0.022036754282191238	0.010120219915221476	0.004829759846354957	0.9729480246070278	-1	0	0	0.3	3	0.7692307692307693	10	0.38461538461538464	0.7692307692307693	13	10	1	0	0	0.23076923076923078	3	13	15	0.0	0	0.6250591194320888	0.8423792634147036	0.45341088605352226	0.9291150234608144	0.46850599947899213	0.866025604557217	0.8278096547142162	0.8847797062017013	0	0	0.0	0.004829759846354957	0.004829759846354957
1202	0.016169506573717827	0.002617146325386356	0.0002651736738969096	0.9712386011869526	-1	0	0	0.2	2	0.9230769230769231	12	0.38461538461538464	0.9230769230769231	14	12	0	0	0	0.23076923076923078	13	3	15	0.0	0	0.6752201578573265	0.8116078414732173	0.6681073606093538	0.8907705086719222	0.3961723224262572	0.8559220452664448	0.8242912266169266	0.8557360482780679	0	0	0.0	0.0002651736738969096	0.0002651736738969096
1349	0.01821611663163266	0.004832896816155302	-0.00483288178217953	0.9786577128438718	-1	0	0	0.2	2	0.9230769230769231	12	0.5357142857142857	0.8461538461538461	13	11	1	0	0	0.14285714285714285	2	14	15	0.0	0	0.6250591194320888	0.8671616783380194	0.47539539281529547	0.9271951873331751	0.3238386453735223	0.8883731076536046	0.851563651118073	0.8970530796266981	0	0	0.0	-0.000483288178217953	-0.000483288178217953
1296	0.020710761231915297	0.004117046571544047	0.0026798870350142295	0.9782887850340992	-1	0	0	0.3	3	0.7692307692307693	10	0.38461538461538464	0.7692307692307693	13	10	1	0	0	0.23076923076923078	3	13	15	0.0	0	0.6250591194320888	0.9011085630896843	0.5209339681778393	0.928360390026643	0.2537706444157353	0.8492841059442948	0.8468253286740063	0.8972274147871417	0	0	0.0	0.0026798870350142295	0.0026798870350142295
1850	0.017854514666093467	0.007711180911823339	-0.007531699288275676	0.9639881051227609	-1	0	0	0.3	3	0.7692307692307693	10	0.45454545454545453	0.7692307692307693	13	10	1	0	0	0.2727272727272727	3	11	15	0.0	0	0.5870543047642794	0.9570689638528256	0.7476209169792883	0.9145963025834788	0.46850599947899213	0.900129396338296	0.8113169147628496	0.9281099485659524	0	0	0.0	-0.0007531699288275676	-0.0007531699288275676
2427	0.021070993991462957	0.008431770002293388	0.005375124061687297	0.9727710350614748	-1	0	0	0.3	3	0.7692307692307693	10	0.38461538461538464	0.7692307692307693	13	10	1	0	0	0.23076923076923078	3	13	15	0.0	0	0.6250591194320888	0.8576303827277297	0.45341088605352226	0.9291150234608144	0.46850599947899213	0.866025604557217	0.8278096547142162	0.8887855309805478	0	0	0.0	0.005375124061687297	0.005375124061687297
2400	0.020449908283805295	0.007298494558966486	0.00544404231117928	0.9757241792949255	-1	0	0	0.3	3	0.7692307692307693	10	0.38461538461538464	0.7692307692307693	13	10	1	0	0	0.23076923076923078	3	13	15	0.0	0	0.6274537761823623	0.8638523383690061	0.45341088605352226	0.9121884698951936	0.2537706444157353	0.8974315951673946	0.8536889790561747	0.892746504836021	0	0	0.0	0.00544404231117928	0.00544404231117928
1297	0.032533232081259	0.006143864987934572	-0.005975318819268965	0.6608680464166792	-1	0	0	0.1	1	1.0	13	1.0	1.0	14	13	0	0	0	0.06666666666666667	1	15	15	0.0	0	0.6501396386447077	0.8027028538165724	0.5717513767123247	0.9023157556648065	0.3961723224262572	0.8576574670193742	0.8327907532724594	0.8590580963261913	0	0	0.0	-0.0005975318819268964	-0.0005975318819268964
96	0.024349018456685086	0.005570959914411944	-0.0050021851529347865	0.9769432736530873	-1	0	0	0.4	4	0.6153846153846154	8	0.375	0.5384615384615384	8	7	6	3	0	0.4	10	4	15	0.2	0	0.4116197983744443	0.9670013867451835	0.49264517342661335	0.8787228955800078	0.6085430317640079	0.9349098768334547	0.9356392646378205	0.9354910589646694	0.25	0.25	0.0	-0.0005002185152934787	-0.0005002185152934787
3083	0.020686913373055425	0.006775697612554244	0.0057390603237045135	0.9734000668103235	-1	0	0	0.3	3	0.7692307692307693	10	0.38461538461538464	0.7692307692307693	13	10	1	0	0	0.23076923076923078	3	13	15	0.0	0	0.6250591194320888	0.8596248903964151	0.45341088605352226	0.9271707265105974	0.46850599947899213	0.866025604557217	0.8278096547142162	0.8883656351542865	0	0	0.0	0.0057390603237045135	0.0057390603237045135
2674	0.020916180934427497	0.00959594950261965	0.0048082735225178025	0.9725545477106798	-1	0	0	0.3	3	0.7692307692307693	10	0.38461538461538464	0.7692307692307693	13	10	1	0	0	0.23076923076923078	3	13	15	0.0	0	0.6250591194320888	0.8576303827277297	0.45341088605352226	0.9291150234608144	0.46850599947899213	0.866025604557217	0.8278096547142162	0.8887855309805478	0	0	0.0	0.0048082735225178025	0.0048082735225178025
2655	0.020476762767854404	0.006960882560547456	0.005563001665905714	0.9737356582862072	-1	0	0	0.3	3	0.7692307692307693	10	0.38461538461538464	0.7692307692307693	13	10	1	0	0	0.23076923076923078	3	13	15	0.0	0	0.6250591194320888	0.8596248903964151	0.45341088605352226	0.9271707265105974	0.46850599947899213	0.866025604557217	0.8278096547142162	0.8883656351542865	0	0	0.0	0.005563001665905714	0.005563001665905714
1469	0.02141169850382131	0.009859816175422432	0.002076261548874171	0.9777038847030136	-1	0	0	0.3	3	0.7692307692307693	10	0.38461538461538464	0.7692307692307693	13	10	1	0	0	0.23076923076923078	3	13	15	0.0	0	0.6250591194320888	0.8932573016676328	0.45341088605352226	0.9309452245730812	0.46850599947899213	0.8897040993199241	0.8350026267319232	0.9064600776120857	0	0	0.0	0.002076261548874171	0.002076261548874171
4442	0.021270075453265418	0.007792653698537351	0.006127787078451301	0.9738412610525063	-1	0	0	0.3	3	0.7692307692307693	10	0.38461538461538464	0.7692307692307693	13	10	1	0	0	0.23076923076923078	3	13	15	0.0	0	0.6250591194320888	0.8445931378174434	0.45341088605352226	0.9271707265105974	0.46850599947899213	0.866025604557217	0.8278096547142162	0.8843581940769831	0	0	0.0	0.006127787078451301	0.006127787078451301
4655	0.021409617531485063	0.008282773694941601	0.0057127416099533555	0.9734233839391669	-1	0	0	0.3	3	0.7692307692307693	10	0.38461538461538464	0.7692307692307693	13	10	1	0	0	0.23076923076923078	3	13	15	0.0	0	0.6250591194320888	0.8445931378174434	0.45341088605352226	0.9271707265105974	0.46850599947899213	0.866025604557217	0.8278096547142162	0.8843581940769831	0	0	0.0	0.0057127416099533555	0.0057127416099533555
2875	0.020735745264829183	0.007723567607733511	0.005324697454142051	0.9736177936073721	-1	0	0	0.3	3	0.7692307692307693	10	0.38461538461538464	0.7692307692307693	13	10	1	0	0	0.23076923076923078	3	13	15	0.0	0	0.6250591194320888	0.8596248903964151	0.45341088605352226	0.9271707265105974	0.46850599947899213	0.866025604557217	0.8278096547142162	0.8883656351542865	0	0	0.0	0.005324697454142051	0.005324697454142051
4400	0.02077312167234364	0.007336157217464792	0.0053090874118937	0.9736624061770186	-1	0	0	0.3	3	0.7692307692307693	10	0.38461538461538464	0.7692307692307693	13	10	1	0	0	0.23076923076923078	3	13	15	0.0	0	0.6250591194320888	0.8596248903964151	0.45341088605352226	0.9271707265105974	0.46850599947899213	0.866025604557217	0.8278096547142162	0.8883656351542865	0	0	0.0	0.0053090874118937	0.0053090874118937
2477	0.020800637961685145	0.009313922667980158	0.004830037991211135	0.9727751791743026	-1	0	0	0.3	3	0.7692307692307693	10	0.38461538461538464	0.7692307692307693	13	10	1	0	0	0.23076923076923078	3	13	15	0.0	0	0.6250591194320888	0.8576303827277297	0.45341088605352226	0.9291150234608144	0.46850599947899213	0.866025604557217	0.8278096547142162	0.8887855309805478	0	0	0.0	0.004830037991211135	0.004830037991211135
3096	0.021490751467715685	0.008061573873654526	0.006051239349463237	0.9734705755849504	-1	0	0	0.3	3	0.7692307692307693	10	0.38461538461538464	0.7692307692307693	13	10	1	0	0	0.23076923076923078	3	13	15	0.0	0	0.6250591194320888	0.8445931378174434	0.45341088605352226	0.9271707265105974	0.46850599947899213	0.866025604557217	0.8278096547142162	0.8843581940769831	0	0	0.0	0.006051239349463237	0.006051239349463237
2922	0.02664058980686929	0.007910127050389773	-0.006190189188199432	0.9806342490673946	-1	0	0	0.3	3	0.75	9	0.3888888888888889	0.75	12	9	1	0	0	0.25	3	12	14	0.0	0	0.6060567120981841	0.8651029239310094	0.45341088605352226	0.931185423945299	0.42455499606867486	0.8810589455652232	0.831436727506663	0.8961622517852208	0	0	0.0	-0.0006190189188199432	-0.0006190189188199432
4710	0.021650988713341104	0.008453463407867791	0.005425910896338975	0.9736121187874592	-1	0	0	0.3	3	0.7692307692307693	10	0.38461538461538464	0.7692307692307693	13	10	1	0	0	0.23076923076923078	3	13	15	0.0	0	0.6250591194320888	0.8445931378174434	0.45341088605352226	0.9271707265105974	0.46850599947899213	0.866025604557217	0.8278096547142162	0.8843581940769831	0	0	0.0	0.005425910896338975	0.005425910896338975
4995	0.02316141332132968	0.003986622972428257	0.0037731853225229377	0.9529384978960085	-1	0	0	0.3	3	0.7692307692307693	10	0.38461538461538464	0.7692307692307693	13	10	1	0	0	0.23076923076923078	3	13	15	0.0	0	0.6250591194320888	0.8423997621208237	0.45341088605352226	0.929663814642309	0.46850599947899213	0.8606712627840508	0.8278096547142162	0.8835207911161824	0	0	0.0	0.0037731853225229377	0.0037731853225229377
1873	0.021481483227275496	0.009400527220707292	0.0049797792930326564	0.9725456166184715	-1	0	0	0.3	3	0.7692307692307693	10	0.38461538461538464	0.7692307692307693	13	10	1	0	0	0.23076923076923078	3	13	15	0.0	0	0.6250591194320888	0.8576303827277297	0.45341088605352226	0.9291150234608144	0.46850599947899213	0.866025604557217	0.8278096547142162	0.8887855309805478	0	0	0.0	0.0049797792930326564	0.0049797792930326564
1900	0.02191592773627157	0.0028915692796964024	-0.0027958168481790596	0.7532049998768753	-1	0	0	0.2	2	0.9230769230769231	12	0.5357142857142857	0.8461538461538461	13	11	1	0	0	0.14285714285714285	2	14	15	0.0	0	0.6250591194320888	0.8725254246615636	0.8033278407263824	0.9256284380103514	0.46850599947899213	0.8093793464412999	0.8106413846108057	0.8769240594447839	0	0	0.0	-0.00027958168481790593	-0.00027958168481790593
4715	0.02192306028721771	0.008533997368552917	0.005536559566104794	0.9734167054646972	-1	0	0	0.3	3	0.7692307692307693	10	0.38461538461538464	0.7692307692307693	13	10	1	0	0	0.23076923076923078	3	13	15	0.0	0	0.6250591194320888	0.8445931378174434	0.45341088605352226	0.9271707265105974	0.46850599947899213	0.866025604557217	0.8278096547142162	0.8843581940769831	0	0	0.0	0.005536559566104794	0.005536559566104794
1169	0.02427107950572983	0.0014635807545572458	-0.000765266085291092	0.9804721200270852	-1	0	0	0.3	3	0.7692307692307693	10	0.38461538461538464	0.7692307692307693	13	10	1	0	0	0.23076923076923078	3	13	15	0.0	0	0.6752201578573265	0.821367629626679	0.47539539281529547	0.8960718824970374	0.3238386453735223	0.8557131332663639	0.851563651118073	0.86056987857106	0	0	0.0	-7.65266085291092e-05	-7.65266085291092e-05
4281	0.020142548305118215	0.004540709759312389	-0.0025792909079611404	0.9792239879149979	-1	0	0	0.3	3	0.7692307692307693	10	0.38461538461538464	0.7692307692307693	13	10	1	0	0	0.23076923076923078	3	13	15	0.0	0	0.6250591194320888	0.8672948019620651	0.45341088605352226	0.9271707265105974	0.46850599947899213	0.866025604557217	0.8278096547142162	0.8904986569750625	0	0	0.0	-0.00025792909079611407	-0.00025792909079611407
1430	0.021270282345429915	0.009212595298986971	0.0033672761982185767	0.9783693314134867	-1	0	0	0.3	3	0.7692307692307693	10	0.38461538461538464	0.7692307692307693	13	10	1	0	0	0.23076923076923078	3	13	15	0.0	0	0.6250591194320888	0.8932573016676328	0.45341088605352226	0.9309452245730812	0.46850599947899213	0.8897040993199241	0.8350026267319232	0.9064600776120857	0	0	0.0	0.0033672761982185767	0.0033672761982185767
3133	0.021216913140158323	0.0071711588366204955	0.0061817285557967784	0.9733582871991683	-1	0	0	0.3	3	0.7692307692307693	10	0.38461538461538464	0.7692307692307693	13	10	1	0	0	0.23076923076923078	3	13	15	0.0	0	0.6250591194320888	0.8596248903964151	0.45341088605352226	0.9271707265105974	0.46850599947899213	0.866025604557217	0.8278096547142162	0.8883656351542865	0	0	0.0	0.0061817285557967784	0.0061817285557967784
4225	0.020104049576935092	0.006511377363957764	-0.001611537394722025	0.9713126185122944	-1	0	0	0.2	2	0.9166666666666666	11	0.5384615384615384	0.8333333333333334	12	10	1	0	0	0.15384615384615385	2	13	14	0.0	0	0.6060567120981841	0.8610330204101346	0.7703843525527345	0.9399494707507723	0.5319226736003033	0.8201954526452405	0.8109793811286728	0.8839865970146349	0	0	0.0	-0.0001611537394722025	-0.0001611537394722025
4609	0.02375964758196402	0.010486406540981649	-0.010455253064119182	0.7905079579298536	-1	0	0	0.2	2	0.9166666666666666	11	0.6363636363636364	0.8333333333333334	12	10	1	0	0	0.18181818181818182	2	11	14	0.0	0	0.644610557225815	0.8143882990060649	0.786447070195303	0.9050651958339531	0.5209344219769116	0.8504337925044013	0.8116103356732686	0.8610296261791338	0	0	0.0	-0.0010455253064119182	-0.0010455253064119182
477	0.009225196511717186	0.0022827829212343827	-0.0021716747014607733	0.9812934940609195	-1	0	0	0.4	2	0.8	4	0.4666666666666667	0.6	4	3	2	2	0	0.6	5	3	7	0.2857142857142857	0	0.6522746180644329	0.666531100796966	0.613950947267543	0.7746663081982035	0.32975449182958577	0.7450242799718546	0.8253215026690691	0.7310347006116851	0.625	0	0.0	-0.00021716747014607733	-0.00021716747014607733
4509	0.02080714733946696	0.007959315309720298	0.005427855279920247	0.9736435711466666	-1	0	0	0.3	3	0.7692307692307693	10	0.38461538461538464	0.7692307692307693	13	10	1	0	0	0.23076923076923078	3	13	15	0.0	0	0.6250591194320888	0.8445931378174434	0.45341088605352226	0.9271707265105974	0.46850599947899213	0.866025604557217	0.8278096547142162	0.8843581940769831	0	0	0.0	0.005427855279920247	0.005427855279920247
1531	0.020576071343526448	0.0019164529430551846	-5.9833158436309585e-05	0.9794461820002351	-1	0	0	0.3	3	0.7692307692307693	10	0.38461538461538464	0.7692307692307693	13	10	1	0	0	0.23076923076923078	3	13	15	0.0	0	0.6250591194320888	0.8595613308372704	0.45341088605352226	0.9149179325047402	0.3238386453735223	0.865089090673219	0.8350026267319232	0.8823660266467448	0	0	0.0	-5.983315843630958e-06	-5.983315843630958e-06
993	0.015949443840429022	0.0022420954420741845	-0.0003217628462578646	0.9707231859686605	-1	0	0	0.2	2	0.9230769230769231	12	0.38461538461538464	0.9230769230769231	14	12	0	0	0	0.23076923076923078	13	3	15	0.0	0	0.6752201578573265	0.8116078414732173	0.6681073606093538	0.8907705086719222	0.3961723224262572	0.8559220452664448	0.8242912266169266	0.8557360482780679	0	0	0.0	-3.217628462578646e-05	-3.217628462578646e-05
1956	0.02021531214425815	0.009088267897008867	0.004491254350481812	0.9727913668244115	-1	0	0	0.3	3	0.7692307692307693	10	0.38461538461538464	0.7692307692307693	13	10	1	0	0	0.23076923076923078	3	13	15	0.0	0	0.6250591194320888	0.8576303827277297	0.45341088605352226	0.9291150234608144	0.46850599947899213	0.866025604557217	0.8278096547142162	0.8887855309805478	0	0	0.0	0.004491254350481812	0.004491254350481812
2125	0.02074729322491197	0.008895530696504278	0.004686851158532351	0.9727155740914785	-1	0	0	0.3	3	0.7692307692307693	10	0.38461538461538464	0.7692307692307693	13	10	1	0	0	0.23076923076923078	3	13	15	0.0	0	0.6250591194320888	0.8576303827277297	0.45341088605352226	0.9291150234608144	0.46850599947899213	0.866025604557217	0.8278096547142162	0.8887855309805478	0	0	0.0	0.004686851158532351	0.004686851158532351
329	0.0017806943394477498	0.001730866739869352	-0.0017301509902263618	0.9849366373864439	-1	0	0	1.0	1	0	0	1.0	0	1	0	0	1	0	0.5	2	1	2	0.3333333333333333	0	0	0	0	0	0	0	0	0	0	0	0	-0.00017301509902263617	-0.00017301509902263617
4923	0.021777765921901993	0.009044207015561028	0.005894238249929571	0.9734298552396418	-1	0	0	0.3	3	0.7692307692307693	10	0.38461538461538464	0.7692307692307693	13	10	1	0	0	0.23076923076923078	3	13	15	0.0	0	0.6250591194320888	0.8445931378174434	0.45341088605352226	0.9271707265105974	0.46850599947899213	0.866025604557217	0.8278096547142162	0.8843581940769831	0	0	0.0	0.005894238249929571	0.005894238249929571
4100	0.021337612699149806	0.007839919011758713	0.006060075710961323	0.9745164765478868	-1	0	0	0.3	3	0.7692307692307693	10	0.38461538461538464	0.7692307692307693	13	10	1	0	0	0.23076923076923078	3	13	15	0.0	0	0.6250591194320888	0.8445931378174434	0.45341088605352226	0.9271707265105974	0.46850599947899213	0.866025604557217	0.8278096547142162	0.8843581940769831	0	0	0.0	0.006060075710961323	0.006060075710961323
3651	0.0208423096279075	0.007740782038990548	0.00560865122354889	0.9732557055038644	-1	0	0	0.3	3	0.7692307692307693	10	0.38461538461538464	0.7692307692307693	13	10	1	0	0	0.23076923076923078	3	13	15	0.0	0	0.6250591194320888	0.8596248903964151	0.45341088605352226	0.9271707265105974	0.46850599947899213	0.866025604557217	0.8278096547142162	0.8883656351542865	0	0	0.0	0.00560865122354889	0.00560865122354889
3017	0.021170747245329396	0.008248378470260834	0.005765676886026804	0.9734869615503963	-1	0	0	0.3	3	0.7692307692307693	10	0.38461538461538464	0.7692307692307693	13	10	1	0	0	0.23076923076923078	3	13	15	0.0	0	0.6250591194320888	0.8445931378174434	0.45341088605352226	0.9271707265105974	0.46850599947899213	0.866025604557217	0.8278096547142162	0.8843581940769831	0	0	0.0	0.005765676886026804	0.005765676886026804
3318	0.019271807603903318	0.007323632453649527	0.004862460028779443	0.9764171058123349	-1	0	0	0.3	3	0.7692307692307693	10	0.38461538461538464	0.7692307692307693	13	10	1	0	0	0.23076923076923078	3	13	15	0.0	0	0.6250591194320888	0.8514534537342715	0.45341088605352226	0.9280267981382305	0.46850599947899213	0.8953109564176103	0.8350026267319232	0.8956373083427337	0	0	0.0	0.004862460028779443	0.004862460028779443
166	0.01998193145678454	0.005378269940208778	-0.004357378020177523	0.9374950661018623	-1	0	0	0.2222222222222222	2	0.8181818181818182	9	0.4642857142857143	0.6363636363636364	9	7	3	1	0	0.5714285714285714	7	4	13	0.125	0.2222222222222222	0.49723062382918454	0.8488851198215147	0.40769763287582855	0.8090191127594641	0.4455791326555903	0.9524904550979707	0.8312509680794731	0.8865418264895913	1.0	0.1111111111111111	0.0	-0.0004357378020177523	-0.0004357378020177523
668	0.0017451940433465866	0.0016894125228511681	-0.001689380045422499	0.9845209104966195	-1	0	0	1.0	1	0	0	1.0	0	1	0	0	0	0	0.5	1	2	2	0.0	0	0	0	0	0	0	0	0	0	0	0	0	-0.0001689380045422499	-0.0001689380045422499
4556	0.021661460655252457	0.0053125553241481945	-0.004370569229824837	0.9377678755065522	-1	0	0	0.3	3	0.8461538461538461	11	0.5357142857142857	0.8461538461538461	13	11	1	1	0	0.14285714285714285	14	2	15	0.25	0.15384615384615385	0.5870543047642794	0.8486092366405391	0.7300103249105481	0.9342812111093611	0.5953393477216145	0.8971894564979306	0.8235552173651485	0.8985760492610414	1.0	0.3076923076923077	0.0	-0.00043705692298248364	-0.00043705692298248364
3250	0.020982598069321325	0.007259290311951898	0.00633070750192805	0.9737580028042678	-1	0	0	0.3	3	0.7692307692307693	10	0.38461538461538464	0.7692307692307693	13	10	1	0	0	0.23076923076923078	3	13	15	0.0	0	0.6250591194320888	0.8596248903964151	0.45341088605352226	0.9271707265105974	0.46850599947899213	0.866025604557217	0.8278096547142162	0.8883656351542865	0	0	0.0	0.00633070750192805	0.00633070750192805
394	0.00274560002611806	0.00212253479406806	-0.0020787669978076092	0.9780330614868695	-1	0	0	0.5	1	1.0	1	1.0	1.0	1	1	1	0	0	0.3333333333333333	3	1	3	0.0	0	0.48409821991521007	0.5	0.3799752092135408	0.5	0.9583351584898228	0.5	0.9253351640470279	0.5	0	0	0.0	-0.0002078766997807609	-0.0002078766997807609
4182	0.021604254085686267	0.008074726994549662	0.006442398326111272	0.9735301636999721	-1	0	0	0.3	3	0.7692307692307693	10	0.38461538461538464	0.7692307692307693	13	10	1	0	0	0.23076923076923078	3	13	15	0.0	0	0.6250591194320888	0.8445931378174434	0.45341088605352226	0.9271707265105974	0.46850599947899213	0.866025604557217	0.8278096547142162	0.8843581940769831	0	0	0.0	0.006442398326111272	0.006442398326111272
3029	0.026517956048146527	0.008153759555193287	-0.006503106229337805	0.9806643485910598	-1	0	0	0.3	3	0.75	9	0.3888888888888889	0.75	12	9	1	0	0	0.25	3	12	14	0.0	0	0.6060567120981841	0.8651029239310094	0.45341088605352226	0.931185423945299	0.42455499606867486	0.8810589455652232	0.831436727506663	0.8961622517852208	0	0	0.0	-0.0006503106229337805	-0.0006503106229337805
532	0.027693054387282454	0.002614052952307421	-0.0021328063248620068	0.9813727390703433	-1	0	0	0.3	3	0.7692307692307693	10	0.38461538461538464	0.7692307692307693	13	10	1	0	0	0.23076923076923078	3	13	15	0.0	0	0.6274537761823623	0.8953087457791918	0.48717242711568076	0.9002084029372835	0.23935570396905184	0.9347987733642362	0.8700660215561756	0.9118296774744582	0	0	0.0	-0.00021328063248620067	-0.00021328063248620067
4249	0.019498782186906632	0.006798270380559682	0.005543888613008854	0.9758305694417612	-1	0	0	0.3	3	0.7692307692307693	10	0.38461538461538464	0.7692307692307693	13	10	1	0	0	0.23076923076923078	3	13	15	0.0	0	0.6250591194320888	0.8462095198751531	0.45341088605352226	0.9382240066564438	0.46850599947899213	0.9166570330618702	0.8350026267319232	0.9067407194719967	0	0	0.0	0.005543888613008854	0.005543888613008854
229	0.0026187459143876208	0.0024886697763129213	-0.0024881298010604146	0.984867323898942	-1	0	0	0.75	3	0.3333333333333333	1	0.625	0.3333333333333333	3	1	1	1	0	0.5	2	4	5	0.25	0.6666666666666666	0.5867438350774022	0.918996745215412	0.8172301725972846	0.7649611087482308	0.7965971808505958	0.9674345769156147	0.9466514424694542	0.911607412994737	1.0	0	0.0	-0.00024881298010604147	-0.00024881298010604147
3794	0.021306524507648864	0.00759456196534043	0.0059958752914134675	0.9734328520968075	-1	0	0	0.3	3	0.7692307692307693	10	0.38461538461538464	0.7692307692307693	13	10	1	0	0	0.23076923076923078	3	13	15	0.0	0	0.6250591194320888	0.8445931378174434	0.45341088605352226	0.9271707265105974	0.46850599947899213	0.866025604557217	0.8278096547142162	0.8843581940769831	0	0	0.0	0.0059958752914134675	0.0059958752914134675
742	0.02721164190161018	0.0012289243201771979	-0.00043272425518517854	0.9798458657358045	-1	0	0	0.3	3	0.7692307692307693	10	0.38461538461538464	0.7692307692307693	13	10	1	0	0	0.23076923076923078	3	13	15	0.0	0	0.6274537761823623	0.8953087457791918	0.48717242711568076	0.9163346752838762	0.23935570396905184	0.9347987733642362	0.8760017744985615	0.9168924301583601	0	0	0.0	-4.327242551851786e-05	-4.327242551851786e-05
386	0.0017735367630825655	0.0017156451618601336	-0.001715645161853997	0.9863873321394345	-1	0	0	1.0	1	0	0	1.0	0	1	0	0	0	0	0.5	1	2	2	0.0	0	0	0	0	0	0	0	0	0	0	0	0	-0.0001715645161853997	-0.0001715645161853997
3891	0.020287338839278083	0.004375871362824679	-0.0035115935757313987	0.9803300954246184	-1	0	0	0.3	3	0.7692307692307693	10	0.38461538461538464	0.7692307692307693	13	10	1	0	0	0.23076923076923078	3	13	15	0.0	0	0.6250591194320888	0.8645404367602455	0.45341088605352226	0.9271707265105974	0.46850599947899213	0.866025604557217	0.8278096547142162	0.8897251595051587	0	0	0.0	-0.00035115935757313986	-0.00035115935757313986
4628	0.020903968186583393	0.0071949913875623255	0.006067120118420523	0.9731358587877713	-1	0	0	0.3	3	0.7692307692307693	10	0.38461538461538464	0.7692307692307693	13	10	1	0	0	0.23076923076923078	3	13	15	0.0	0	0.6250591194320888	0.8596248903964151	0.45341088605352226	0.9271707265105974	0.46850599947899213	0.866025604557217	0.8278096547142162	0.8883656351542865	0	0	0.0	0.006067120118420523	0.006067120118420523
2241	0.021443536310533456	0.009421483333716072	0.004954341720752676	0.9725479145506449	-1	0	0	0.3	3	0.7692307692307693	10	0.38461538461538464	0.7692307692307693	13	10	1	0	0	0.23076923076923078	3	13	15	0.0	0	0.6250591194320888	0.8576303827277297	0.45341088605352226	0.9291150234608144	0.46850599947899213	0.866025604557217	0.8278096547142162	0.8887855309805478	0	0	0.0	0.004954341720752676	0.004954341720752676
1841	0.017731570625054736	0.0035885343162068936	0.003577063004000291	0.9766069184635411	-1	0	0	0.3	3	0.7692307692307693	10	0.38461538461538464	0.7692307692307693	13	10	1	0	0	0.23076923076923078	3	13	15	0.0	0	0.6250591194320888	0.8589065279085492	0.45341088605352226	0.9399007258219232	0.46850599947899213	0.8956753360815559	0.8350026267319232	0.9033803380931034	0	0	0.0	0.003577063004000291	0.003577063004000291
4315	0.020114506909910956	0.003868474345385919	0.0013349017737372937	0.9787007904398609	-1	0	0	0.3	3	0.7692307692307693	10	0.38461538461538464	0.7692307692307693	13	10	1	0	0	0.23076923076923078	3	13	15	0.0	0	0.6250591194320888	0.7626435492222744	0.47539539281529547	0.9050993291744864	0.5733628444748312	0.8678811764393556	0.8119034060738378	0.8542417643673225	0	0	0.0	0.0013349017737372937	0.0013349017737372937
1603	0.02114269770144033	0.007130820578788931	0.0033892198358034423	0.9767544976686893	-1	0	0	0.3	3	0.7692307692307693	10	0.38461538461538464	0.7692307692307693	13	10	1	0	0	0.23076923076923078	3	13	15	0.0	0	0.6250591194320888	0.8969833265111594	0.45341088605352226	0.9240529955795261	0.2537706444157353	0.870728904986089	0.8350026267319232	0.8993569289203479	0	0	0.0	0.0033892198358034423	0.0033892198358034423
41	0.0016606598823600445	0.0016231740791265061	-0.001623086403283157	0.9821659813101373	-1	0	0	0	0	0	0	1.0	0	0	0	0	2	0	1.0	1	1	1	0.5	0	0	0	0	0	0	0	0	0	0	0	0	-0.1	-0.1
3266	0.021359855045210367	0.006950483422411467	0.006154832627214835	0.9733308326939267	-1	0	0	0.3	3	0.7692307692307693	10	0.38461538461538464	0.7692307692307693	13	10	1	0	0	0.23076923076923078	3	13	15	0.0	0	0.6250591194320888	0.8596248903964151	0.45341088605352226	0.9271707265105974	0.46850599947899213	0.866025604557217	0.8278096547142162	0.8883656351542865	0	0	0.0	0.006154832627214835	0.006154832627214835
4306	0.02584088449535124	0.004667250897596892	0.003977141955889023	0.9452798721841434	-1	0	0	0.3	3	0.7692307692307693	10	0.38461538461538464	0.7692307692307693	13	10	1	0	0	0.23076923076923078	3	13	15	0.0	0	0.6250591194320888	0.8423997621208237	0.45341088605352226	0.929663814642309	0.46850599947899213	0.8606712627840508	0.8278096547142162	0.8835207911161824	0	0	0.0	0.003977141955889023	0.003977141955889023
2913	0.023224087388122375	0.003814810840638384	-0.0022366064314272437	0.9741485167399363	-1	0	0	0.2	2	0.9230769230769231	12	0.5357142857142857	0.8461538461538461	13	11	1	1	0	0.14285714285714285	2	14	15	0.25	0	0.5127603317284296	0.8554047083364256	0.45341088605352226	0.9396230973576589	0.46850599947899213	0.9169908493878935	0.8106413846108057	0.9095553891475857	1.0	0.3076923076923077	0.0	-0.00022366064314272436	-0.00022366064314272436
4334	0.021748591148531865	0.007732319382889987	0.0064880279310877784	0.9736144869599205	-1	0	0	0.3	3	0.7692307692307693	10	0.38461538461538464	0.7692307692307693	13	10	1	0	0	0.23076923076923078	3	13	15	0.0	0	0.6250591194320888	0.8445931378174434	0.45341088605352226	0.9271707265105974	0.425651402215684	0.8610325922893491	0.831793573642191	0.8829058608621323	0	0	0.0	0.0064880279310877784	0.0064880279310877784
2727	0.021078932108298858	0.009040027506442496	0.00421731148530552	0.972857846094118	-1	0	0	0.3	3	0.7692307692307693	10	0.38461538461538464	0.7692307692307693	13	10	1	0	0	0.23076923076923078	3	13	15	0.0	0	0.6250591194320888	0.8576303827277297	0.45341088605352226	0.9291150234608144	0.46850599947899213	0.866025604557217	0.8278096547142162	0.8887855309805478	0	0	0.0	0.00421731148530552	0.00421731148530552
4041	0.021004773788617297	0.008154356450541583	0.0058059410061650175	0.9736383154211984	-1	0	0	0.3	3	0.7692307692307693	10	0.38461538461538464	0.7692307692307693	13	10	1	0	0	0.23076923076923078	3	13	15	0.0	0	0.6250591194320888	0.8445931378174434	0.45341088605352226	0.9271707265105974	0.46850599947899213	0.866025604557217	0.8278096547142162	0.8843581940769831	0	0	0.0	0.0058059410061650175	0.0058059410061650175
2643	0.022394385988309225	0.0035494223751009204	0.0033770663165480913	0.965299464363359	-1	0	0	0.3	3	0.7692307692307693	10	0.38461538461538464	0.7692307692307693	13	10	1	0	0	0.23076923076923078	3	13	15	0.0	0	0.6641619950195411	0.8717098076433705	0.7712024054412454	0.9173358342762333	0.46850599947899213	0.8531703972367645	0.8113169147628496	0.8836555252483268	0	0	0.0	0.0033770663165480913	0.0033770663165480913
4960	0.01924086412506874	0.004480311759093253	-0.003951040512739148	0.9762737660272698	-1	0	0	0.2	2	0.9166666666666666	11	0.5384615384615384	0.8333333333333334	12	10	1	0	0	0.15384615384615385	13	2	14	0.0	0	0.5870543047642794	0.877362661526312	0.786447070195303	0.9316867628524396	0.46850599947899213	0.8628966606785496	0.8109793811286728	0.8947350688115338	0	0	0.0	-0.0003951040512739148	-0.0003951040512739148
2984	0.021589476697788792	0.009520758817341417	0.00520742056594212	0.97392984968867	-1	0	0	0.3	3	0.7692307692307693	10	0.38461538461538464	0.7692307692307693	13	10	1	0	0	0.23076923076923078	3	13	15	0.0	0	0.6250591194320888	0.8445931378174434	0.45341088605352226	0.9271707265105974	0.46850599947899213	0.866025604557217	0.8278096547142162	0.8843581940769831	0	0	0.0	0.00520742056594212	0.00520742056594212
1128	0.02602162036392164	0.002160322997559525	-2.40031838118275e-05	0.9768721909767559	-1	0	0	0.3	3	0.7692307692307693	10	0.38461538461538464	0.7692307692307693	13	10	1	0	0	0.23076923076923078	3	13	15	0.0	0	0.5870543047642794	0.8937433093743513	0.45341088605352226	0.9166715635399508	0.23935570396905184	0.9386445512892618	0.8760017744985615	0.9182215068986936	0	0	0.0	-2.40031838118275e-06	-2.40031838118275e-06
2141	0.020551215793717693	0.009113022933407443	0.004901928389073872	0.9729033994457518	-1	0	0	0.3	3	0.7692307692307693	10	0.38461538461538464	0.7692307692307693	13	10	1	0	0	0.23076923076923078	3	13	15	0.0	0	0.6250591194320888	0.8576303827277297	0.45341088605352226	0.9291150234608144	0.46850599947899213	0.866025604557217	0.8278096547142162	0.8887855309805478	0	0	0.0	0.004901928389073872	0.004901928389073872
3247	0.021159138930154746	0.00826279403393939	0.005591273186036877	0.9737240520140353	-1	0	0	0.3	3	0.7692307692307693	10	0.38461538461538464	0.7692307692307693	13	10	1	0	0	0.23076923076923078	3	13	15	0.0	0	0.6250591194320888	0.8445931378174434	0.45341088605352226	0.9271707265105974	0.46850599947899213	0.866025604557217	0.8278096547142162	0.8843581940769831	0	0	0.0	0.005591273186036877	0.005591273186036877
779	0.0017728755238472385	0.0017265606173682028	-0.001724339871505902	0.9832761408991256	-1	0	0	1.0	1	0	0	1.0	0	1	0	0	0	0	0.5	2	1	2	0.0	0	0	0	0	0	0	0	0	0	0	0	0	-0.00017243398715059021	-0.00017243398715059021
3768	0.021382645315810016	0.007853337051759685	0.005616414357669736	0.9738077470971782	-1	0	0	0.3	3	0.7692307692307693	10	0.38461538461538464	0.7692307692307693	13	10	1	0	0	0.23076923076923078	3	13	15	0.0	0	0.6250591194320888	0.8445931378174434	0.45341088605352226	0.9271707265105974	0.46850599947899213	0.866025604557217	0.8278096547142162	0.8843581940769831	0	0	0.0	0.005616414357669736	0.005616414357669736
996	0.027312136380418357	0.0019355683968789615	-0.0014797541535937176	0.9802976351943468	-1	0	0	0.3	3	0.7692307692307693	10	0.38461538461538464	0.7692307692307693	13	10	1	0	0	0.23076923076923078	3	13	15	0.0	0	0.6274537761823623	0.8953087457791918	0.48717242711568076	0.9163346752838762	0.23935570396905184	0.9347987733642362	0.8760017744985615	0.9168924301583601	0	0	0.0	-0.00014797541535937177	-0.00014797541535937177
2850	0.022370270829954103	0.01054716975590071	0.0033586035240791416	0.9732115927428175	-1	0	0	0.3	3	0.7692307692307693	10	0.38461538461538464	0.7692307692307693	13	10	1	0	0	0.23076923076923078	3	13	15	0.0	0	0.6250591194320888	0.8423792634147036	0.45341088605352226	0.9291150234608144	0.46850599947899213	0.866025604557217	0.8278096547142162	0.8847797062017013	0	0	0.0	0.0033586035240791416	0.0033586035240791416
2182	0.02171417495316963	0.011628258056492181	0.0020551150319530267	0.9733323697615828	-1	0	0	0.3	3	0.7692307692307693	10	0.38461538461538464	0.7692307692307693	13	10	1	0	0	0.23076923076923078	3	13	15	0.0	0	0.6250591194320888	0.8423792634147036	0.45341088605352226	0.9291150234608144	0.46850599947899213	0.866025604557217	0.8278096547142162	0.8847797062017013	0	0	0.0	0.0020551150319530267	0.0020551150319530267
4622	0.021716165117758136	0.0049201362696472415	-0.004900113806582346	0.9823044327166991	-1	0	0	0.42857142857142855	3	0.625	5	0.4166666666666667	0.625	8	5	1	0	0	0.375	8	3	10	0.0	0	0.5689097255802592	0.8723410569341801	0.43522441034196396	0.8273996759885727	0.27651684257484843	0.8787873996507394	0.8550140054308007	0.8609705855060001	0	0	0.0	-0.0004900113806582346	-0.0004900113806582346
627	0.01725541542476483	0.004541951268919698	-0.003934769987243357	0.9811171325172948	-1	0	0	0.3	3	0.7692307692307693	10	0.38461538461538464	0.7692307692307693	13	10	1	0	0	0.23076923076923078	3	13	15	0.0	0	0.5963970076188693	0.8555111099176531	0.45341088605352226	0.87032944176037	0.23935570396905184	0.9541169284762892	0.883866706055389	0.9036992403049493	0	0	0.0	-0.0003934769987243357	-0.0003934769987243357
3440	0.0210877104004088	0.00829100439310739	0.00584871316420655	0.973408266031721	-1	0	0	0.3	3	0.7692307692307693	10	0.38461538461538464	0.7692307692307693	13	10	1	0	0	0.23076923076923078	3	13	15	0.0	0	0.6250591194320888	0.8445931378174434	0.45341088605352226	0.9271707265105974	0.46850599947899213	0.866025604557217	0.8278096547142162	0.8843581940769831	0	0	0.0	0.00584871316420655	0.00584871316420655
4597	0.021453728586898195	0.007985848060869627	0.0050810318779993926	0.9664329400656521	-1	0	0	0.3	3	0.7692307692307693	10	0.38461538461538464	0.7692307692307693	13	10	1	0	0	0.23076923076923078	3	13	15	0.0	0	0.6250591194320888	0.7626435492222744	0.47539539281529547	0.9119957879039731	0.5733628444748312	0.8678811764393556	0.8278096547142162	0.8576544645132497	0	0	0.0	0.0050810318779993926	0.0050810318779993926
3783	0.02174374411999695	0.00960074943738768	0.004425412229772812	0.9737618982413201	-1	0	0	0.3	3	0.7692307692307693	10	0.38461538461538464	0.7692307692307693	13	10	1	0	0	0.23076923076923078	3	13	15	0.0	0	0.6250591194320888	0.8445931378174434	0.45341088605352226	0.9271707265105974	0.46850599947899213	0.866025604557217	0.8278096547142162	0.8843581940769831	0	0	0.0	0.004425412229772812	0.004425412229772812
360	0.0017925103921562332	0.0017353448192364688	-0.00173531076646987	0.9861628304630875	-1	0	0	1.0	1	0	0	1.0	0	1	0	0	1	0	0.5	1	2	2	0.3333333333333333	0	0	0	0	0	0	0	0	0	0	0	0	-0.000173531076646987	-0.000173531076646987
520	0.0018945983641166946	0.0018477662622613821	-0.001847764142870492	0.9838359393825815	-1	0	0	1.0	2	0.0	0	0.75	0	1	0	1	0	0	1.0	2	2	3	0.0	0	0	0	0	0	0	0	0	0	0	0	0	-0.00018477641428704919	-0.00018477641428704919
3326	0.019946521426766423	0.0071038465768047615	0.005552159963653065	0.9756151287448914	-1	0	0	0.3	3	0.7692307692307693	10	0.38461538461538464	0.7692307692307693	13	10	1	0	0	0.23076923076923078	3	13	15	0.0	0	0.6641619950195411	0.8650094147477333	0.45341088605352226	0.9113444227867911	0.2537706444157353	0.8974315951673946	0.8536889790561747	0.8927267688729353	0	0	0.0	0.005552159963653065	0.005552159963653065
1404	0.021619400055413976	0.007291631173047399	0.0025665727182333066	0.977735017302583	-1	0	0	0.3	3	0.7692307692307693	10	0.38461538461538464	0.7692307692307693	13	10	1	0	0	0.23076923076923078	3	13	15	0.0	0	0.6250591194320888	0.862551059114735	0.45341088605352226	0.9257167363976102	0.3238386453735223	0.8659446445210702	0.8350026267319232	0.8884459124973173	0	0	0.0	0.0025665727182333066	0.0025665727182333066
928	0.027432204582345604	0.0010001924476743902	-0.0007102407772868413	0.9798343475721776	-1	0	0	0.3	3	0.7692307692307693	10	0.38461538461538464	0.7692307692307693	13	10	1	0	0	0.23076923076923078	3	13	15	0.0	0	0.6274537761823623	0.8953087457791918	0.48717242711568076	0.9163346752838762	0.23935570396905184	0.9347987733642362	0.8760017744985615	0.9168924301583601	0	0	0.0	-7.102407772868413e-05	-7.102407772868413e-05
3781	0.015138293556659053	0.005069749147077223	-0.005004480593932933	0.981155598702066	-1	0	0	0.3	3	0.7692307692307693	10	0.5769230769230769	0.7692307692307693	13	10	1	0	0	0.15384615384615385	2	13	15	0.0	0.15384615384615385	0.6250591194320888	0.8176220169196796	0.8033278407263824	0.9423586978704451	0.5733628444748312	0.8766951890095651	0.8119034060738378	0.8894683268247461	0	0	0.0	-0.0005004480593932933	-0.0005004480593932933
3403	0.022686920267644906	0.005944727887807778	-0.0057729556052509845	0.9791999547645336	-1	0	0	0.3	3	0.7692307692307693	10	0.38461538461538464	0.7692307692307693	13	10	1	0	0	0.23076923076923078	3	13	15	0.0	0	0.6250591194320888	0.8687797282723122	0.45341088605352226	0.9286648854677779	0.46850599947899213	0.866025604557217	0.8278096547142162	0.8916408671457561	0	0	0.0	-0.0005772955605250985	-0.0005772955605250985
1557	0.012668295914443125	0.0032871975734311202	-0.0030474548507533677	0.9786319342828877	-1	0	0	0.2	2	0.9230769230769231	12	0.38461538461538464	0.8461538461538461	13	11	1	0	0	0.23076923076923078	13	3	15	0.0	0	0.7438870933724399	0.8833464996907003	0.7018689016715124	0.8873289000569615	0.3238386453735223	0.8231374556389353	0.862647604390518	0.867074285129548	0	0	0.0	-0.00030474548507533676	-0.00030474548507533676
3509	0.02060268143030107	0.006726061148858068	0.005488017829239781	0.9732472888394018	-1	0	0	0.3	3	0.7692307692307693	10	0.38461538461538464	0.7692307692307693	13	10	1	0	0	0.23076923076923078	3	13	15	0.0	0	0.6250591194320888	0.8596248903964151	0.45341088605352226	0.9271707265105974	0.46850599947899213	0.866025604557217	0.8278096547142162	0.8883656351542865	0	0	0.0	0.005488017829239781	0.005488017829239781
4754	0.02181838946576289	0.00861181098537715	-0.007910197276466559	0.9815260347265484	-1	0	0	0.2	2	0.9230769230769231	12	0.5357142857142857	0.8461538461538461	13	11	1	0	0	0.14285714285714285	2	14	15	0.0	0	0.5870543047642794	0.8947678124728686	0.45341088605352226	0.9390552024418682	0.46850599947899213	0.9112143283613516	0.8350026267319232	0.9169252047728351	0	0	0.0	-0.0007910197276466558	-0.0007910197276466558
4605	0.020886088866913823	0.0068280795435532535	0.006295731513353374	0.9732929717347214	-1	0	0	0.3	3	0.7692307692307693	10	0.38461538461538464	0.7692307692307693	13	10	1	0	0	0.23076923076923078	3	13	15	0.0	0	0.6250591194320888	0.8596248903964151	0.45341088605352226	0.9271707265105974	0.46850599947899213	0.866025604557217	0.8278096547142162	0.8883656351542865	0	0	0.0	0.006295731513353374	0.006295731513353374
4430	0.02057856589284497	0.008379420129477675	0.005784692415251353	0.9734369524088918	-1	0	0	0.3	3	0.7692307692307693	10	0.38461538461538464	0.7692307692307693	13	10	1	0	0	0.23076923076923078	3	13	15	0.0	0	0.6250591194320888	0.8445931378174434	0.45341088605352226	0.9271707265105974	0.46850599947899213	0.866025604557217	0.8278096547142162	0.8843581940769831	0	0	0.0	0.005784692415251353	0.005784692415251353
2809	0.018966742969275866	0.005339438432852227	0.005165652485652575	0.9781287543810493	-1	0	0	0.2	2	0.9230769230769231	12	0.38461538461538464	0.8461538461538461	13	11	1	0	0	0.23076923076923078	13	3	15	0.0	0	0.6250591194320888	0.8576303827277297	0.45341088605352226	0.9291150234608144	0.46850599947899213	0.8550553792989378	0.8184138314509315	0.8857364384553303	0	0	0.0	0.005165652485652575	0.005165652485652575
832	0.001977983155614686	0.0017486103449993935	-0.0017482967818051721	0.9726088623188507	-1	0	0	0.6666666666666666	2	0.5	1	0.6666666666666666	0.5	1	1	2	0	0	0.6666666666666666	2	3	4	0.0	0	0.9181778953633607	0.5	0.1413275266670769	0.5	0.814884203378862	0.5	0.9690682640701563	0.5	0	0	0.0	-0.0001748296781805172	-0.0001748296781805172
1258	0.02042563808547243	0.006748133425743289	0.002893790229977418	0.9783849426203866	-1	0	0	0.3	3	0.7692307692307693	10	0.38461538461538464	0.7692307692307693	13	10	1	0	0	0.23076923076923078	3	13	15	0.0	0	0.6250591194320888	0.8961055225728379	0.45341088605352226	0.9240529955795261	0.2537706444157353	0.870728904986089	0.8350026267319232	0.8990710277160004	0	0	0.0	0.002893790229977418	0.002893790229977418
2662	0.020169688623122618	0.0027086759358391226	-0.0015229049517786791	0.979585919691421	-1	0	0	0.3	3	0.7692307692307693	10	0.38461538461538464	0.7692307692307693	13	10	1	0	0	0.23076923076923078	3	13	15	0.0	0	0.6250591194320888	0.8712627259293463	0.45341088605352226	0.9291150234608144	0.46850599947899213	0.866025604557217	0.8278096547142162	0.8925640314378492	0	0	0.0	-0.00015229049517786791	-0.00015229049517786791
3947	0.0224613515917306	0.0025536109904582527	-0.0016688918445721607	0.9770233102931338	-1	0	0	0.2	2	0.9230769230769231	12	0.5357142857142857	0.8461538461538461	13	11	1	1	0	0.14285714285714285	2	14	15	0.25	0	0.5127603317284296	0.8686331389702789	0.45341088605352226	0.9515339228403323	0.46850599947899213	0.9169908493878935	0.8235552173651485	0.9185466045525822	1.0	0.46153846153846156	0.0	-0.00016688918445721608	-0.00016688918445721608
308	0.027425582489230483	0.0019767853791770045	-0.0018506899142137268	0.9803671583725925	-1	0	0	0.3	3	0.7692307692307693	10	0.38461538461538464	0.7692307692307693	13	10	1	0	0	0.23076923076923078	3	13	15	0.0	0	0.6274537761823623	0.8953087457791918	0.48717242711568076	0.9161144309573745	0.23935570396905184	0.9347987733642362	0.87568847687305	0.91681951846789	0	0	0.0	-0.0001850689914213727	-0.0001850689914213727
970	0.03562155381573652	0.004038061672027836	-0.004016714416341622	0.9804176213990963	-1	0	0	0.3	3	0.7692307692307693	10	0.38461538461538464	0.7692307692307693	13	10	1	0	0	0.23076923076923078	3	13	15	0.0	0	0.5870543047642794	0.8761752469279164	0.5122541345245235	0.8868823200139783	0.3238386453735223	0.9489089960929961	0.87568847687305	0.9099121134575754	0	0	0.0	-0.0004016714416341622	-0.0004016714416341622
2010	0.014047681870658772	0.0026445502230188567	-0.0026369666541167223	0.9805548639043379	-1	0	0	0.4	4	0.6923076923076923	9	0.3409090909090909	0.6923076923076923	12	9	2	1	0	0.36363636363636365	4	11	15	0.2	0.15384615384615385	0.6236946283169076	0.8454552951056212	0.5040531976467599	0.931441155558049	0.46850599947899213	0.891345360275716	0.8533600399511746	0.8945103231706332	1.0	0.3333333333333333	0.0	-0.0002636966654116722	-0.0002636966654116722
579	0.001744110546078626	0.0016955633886608147	-0.0016934422273751405	0.98329008316825	-1	0	0	1.0	1	0	0	1.0	0	1	0	0	0	0	0.5	2	1	2	0.0	0	0	0	0	0	0	0	0	0	0	0	0	-0.00016934422273751404	-0.00016934422273751404
1087	0.02673870398331763	0.0012308678677222086	-0.0009768266251758292	0.9777577877107987	-1	0	0	0.2	2	0.9230769230769231	12	0.5357142857142857	0.8461538461538461	13	11	1	0	0	0.14285714285714285	2	14	15	0.0	0	0.5870543047642794	0.8761520816319871	0.45341088605352226	0.9215498782263418	0.3238386453735223	0.9348371544024353	0.87568847687305	0.9138193608482819	0	0	0.0	-9.768266251758291e-05	-9.768266251758291e-05
3142	0.020542120893974326	0.006948576125559896	0.005369457841153601	0.9735627230289452	-1	0	0	0.3	3	0.7692307692307693	10	0.38461538461538464	0.7692307692307693	13	10	1	0	0	0.23076923076923078	3	13	15	0.0	0	0.6250591194320888	0.8596248903964151	0.45341088605352226	0.9271707265105974	0.46850599947899213	0.866025604557217	0.8278096547142162	0.8883656351542865	0	0	0.0	0.005369457841153601	0.005369457841153601
2724	0.020135051025136318	0.006824851125380941	0.005250008271317889	0.9739714436526268	-1	0	0	0.3	3	0.7692307692307693	10	0.38461538461538464	0.7692307692307693	13	10	1	0	0	0.23076923076923078	3	13	15	0.0	0	0.6250591194320888	0.8596248903964151	0.45341088605352226	0.9271707265105974	0.46850599947899213	0.866025604557217	0.8278096547142162	0.8883656351542865	0	0	0.0	0.005250008271317889	0.005250008271317889
3405	0.021830670565615145	0.008104544382648458	0.006102895884900816	0.9730136861005072	-1	0	0	0.3	3	0.7692307692307693	10	0.38461538461538464	0.7692307692307693	13	10	1	0	0	0.23076923076923078	3	13	15	0.0	0	0.6250591194320888	0.8445931378174434	0.45341088605352226	0.9271707265105974	0.46850599947899213	0.866025604557217	0.8278096547142162	0.8843581940769831	0	0	0.0	0.006102895884900816	0.006102895884900816
2605	0.023431663610608434	0.004359340859992198	-0.003109442449078657	0.9594786315595346	-1	0	0	0.3	3	0.7692307692307693	10	0.38461538461538464	0.7692307692307693	13	10	1	0	0	0.23076923076923078	3	13	15	0.0	0	0.6250591194320888	0.8688256833391614	0.5884570503021563	0.9222440260892857	0.4342431919639491	0.8809110238399546	0.8350026267319232	0.8929892456061521	0	0	0.0	-0.0003109442449078657	-0.0003109442449078657
3823	0.021839599505794227	0.007157396306118907	0.006210991565616608	0.9734837977881868	-1	0	0	0.3	3	0.7692307692307693	10	0.38461538461538464	0.7692307692307693	13	10	1	0	0	0.23076923076923078	3	13	15	0.0	0	0.6250591194320888	0.8445931378174434	0.45341088605352226	0.9271707265105974	0.46850599947899213	0.866025604557217	0.8278096547142162	0.8843581940769831	0	0	0.0	0.006210991565616608	0.006210991565616608
2915	0.021800525074910964	0.008224287932706882	0.005849423917615448	0.9735961636084004	-1	0	0	0.3	3	0.7692307692307693	10	0.38461538461538464	0.7692307692307693	13	10	1	0	0	0.23076923076923078	3	13	15	0.0	0	0.6250591194320888	0.8445931378174434	0.45341088605352226	0.9271707265105974	0.46850599947899213	0.866025604557217	0.8278096547142162	0.8843581940769831	0	0	0.0	0.005849423917615448	0.005849423917615448
630	0.0017735393064867264	0.0017156719842058245	-0.0017156719826075292	0.9863967283406113	-1	0	0	1.0	1	0	0	1.0	0	1	0	0	0	0	0.5	1	2	2	0.0	0	0	0	0	0	0	0	0	0	0	0	0	-0.00017156719826075291	-0.00017156719826075291
3650	0.021413541947283607	0.008513215843132974	0.005357412785212016	0.973901620499197	-1	0	0	0.3	3	0.7692307692307693	10	0.38461538461538464	0.7692307692307693	13	10	1	0	0	0.23076923076923078	3	13	15	0.0	0	0.6250591194320888	0.8445931378174434	0.45341088605352226	0.9271707265105974	0.46850599947899213	0.866025604557217	0.8278096547142162	0.8843581940769831	0	0	0.0	0.005357412785212016	0.005357412785212016
2957	0.020807159727829122	0.007909553164766646	0.00508063997138984	0.9734775406982937	-1	0	0	0.3	3	0.7692307692307693	10	0.38461538461538464	0.7692307692307693	13	10	1	0	0	0.23076923076923078	3	13	15	0.0	0	0.6250591194320888	0.8596248903964151	0.45341088605352226	0.9271707265105974	0.46850599947899213	0.866025604557217	0.8278096547142162	0.8883656351542865	0	0	0.0	0.00508063997138984	0.00508063997138984
4774	0.022069560290028066	0.007593749045946811	0.006396579350531883	0.9733759467837597	-1	0	0	0.3	3	0.7692307692307693	10	0.38461538461538464	0.7692307692307693	13	10	1	0	0	0.23076923076923078	3	13	15	0.0	0	0.6250591194320888	0.8445931378174434	0.45341088605352226	0.9271707265105974	0.46850599947899213	0.866025604557217	0.8278096547142162	0.8843581940769831	0	0	0.0	0.006396579350531883	0.006396579350531883
2579	0.02151943973470473	0.007170247211979371	0.004829057087362769	0.9784416303550135	-1	0	0	0.3	3	0.7692307692307693	10	0.38461538461538464	0.7692307692307693	13	10	1	0	0	0.23076923076923078	3	13	15	0.0	0	0.6250591194320888	0.8985593404291881	0.45341088605352226	0.9122674844214717	0.46850599947899213	0.9085099609137899	0.8536889790561747	0.9066029685705708	0	0	0.0	0.004829057087362769	0.004829057087362769
4654	0.011472780287107647	0.001474473767739446	-0.0013219495129753336	0.9794683146732739	-1	0	0	0.4	4	0.6923076923076923	9	0.3125	0.6923076923076923	13	9	1	0	0	0.3333333333333333	4	12	15	0.0	0.15384615384615385	0.6250591194320888	0.8422677209977562	0.45341088605352226	0.9382240066564438	0.46850599947899213	0.8956753360815559	0.8278096547142162	0.8986136104794855	0	0	0.0	-0.00013219495129753337	-0.00013219495129753337
1144	0.023830364884629387	0.004799691941602418	-0.003266740495750408	0.973324166293819	-1	0	0	0.2	2	0.8461538461538461	11	0.38461538461538464	0.8461538461538461	13	11	1	1	0	0.23076923076923078	3	13	15	0.25	0	0.5870543047642794	0.8642433882935064	0.6681073606093538	0.9184355084038514	0.46850599947899213	0.9177240862228537	0.8416391932338241	0.902738433916311	1.0	0.38461538461538464	0.0	-0.0003266740495750408	-0.0003266740495750408
4503	0.021316492194343988	0.007442044654848673	0.006190772509785884	0.973755964900838	-1	0	0	0.3	3	0.7692307692307693	10	0.38461538461538464	0.7692307692307693	13	10	1	0	0	0.23076923076923078	3	13	15	0.0	0	0.6250591194320888	0.8445931378174434	0.45341088605352226	0.9271707265105974	0.46850599947899213	0.866025604557217	0.8278096547142162	0.8843581940769831	0	0	0.0	0.006190772509785884	0.006190772509785884
1629	0.021928301408240425	0.004857429887109521	-0.004043037411169731	0.9765553910726328	-1	0	0	0.3	3	0.7692307692307693	10	0.38461538461538464	0.7692307692307693	13	10	1	0	0	0.23076923076923078	3	13	15	0.0	0	0.5127603317284296	0.8974057040152356	0.45341088605352226	0.9371499702865838	0.2537706444157353	0.881983496321411	0.8278096547142162	0.9083835198870858	0	0	0.0	-0.00040430374111697314	-0.00040430374111697314
1318	0.022094697188357586	0.007732168897248467	0.0017031359912287596	0.9781618285472188	-1	0	0	0.3	3	0.7692307692307693	10	0.38461538461538464	0.7692307692307693	13	10	1	0	0	0.23076923076923078	3	13	15	0.0	0	0.6250591194320888	0.862551059114735	0.45341088605352226	0.9257167363976102	0.3238386453735223	0.8659446445210702	0.8350026267319232	0.8884459124973173	0	0	0.0	0.0017031359912287596	0.0017031359912287596
4345	0.013757442611090452	0.003836530086546285	-0.0037055507613669393	0.9779384482677559	-1	0	0	0.2	2	0.9166666666666666	11	0.3888888888888889	0.8333333333333334	12	10	1	0	0	0.25	12	3	14	0.0	0	0.6696910764384338	0.8750097512272355	0.7703843525527345	0.9041498426162766	0.3611383219473637	0.8457349535584776	0.8109793811286728	0.8769559170625819	0	0	0.0	-0.0003705550761366939	-0.0003705550761366939
4084	0.02157236556526557	0.008025967333912159	0.006510916717627705	0.9738912414587236	-1	0	0	0.3	3	0.7692307692307693	10	0.38461538461538464	0.7692307692307693	13	10	1	0	0	0.23076923076923078	3	13	15	0.0	0	0.6250591194320888	0.8445931378174434	0.45341088605352226	0.9271707265105974	0.46850599947899213	0.866025604557217	0.8278096547142162	0.8843581940769831	0	0	0.0	0.006510916717627705	0.006510916717627705
3708	0.021269404918372342	0.00843237983642676	0.005917985068965841	0.9733181811294811	-1	0	0	0.3	3	0.7692307692307693	10	0.38461538461538464	0.7692307692307693	13	10	1	0	0	0.23076923076923078	3	13	15	0.0	0	0.6250591194320888	0.8445931378174434	0.45341088605352226	0.9271707265105974	0.46850599947899213	0.866025604557217	0.8278096547142162	0.8843581940769831	0	0	0.0	0.005917985068965841	0.005917985068965841
264	0.004291637989477171	0.0027485884011526408	-0.002748588313322682	0.9824537121613038	-1	0	0	0.5	1	1.0	1	1.0	1.0	2	1	0	1	0	0.3333333333333333	3	1	3	0.3333333333333333	0	0.759603763653508	0.5855664378377786	0.449524605130995	0.6975413059354884	0.816166130216215	0.7540829071244876	0.8460200434026989	0.6829287337420036	1.0	0.5	0.0	-0.0002748588313322682	-0.0002748588313322682
2057	0.021297423229260523	0.008258913591527929	0.00547356488055914	0.9724624311650403	-1	0	0	0.3	3	0.7692307692307693	10	0.38461538461538464	0.7692307692307693	13	10	1	0	0	0.23076923076923078	3	13	15	0.0	0	0.6250591194320888	0.8576303827277297	0.45341088605352226	0.9291150234608144	0.46850599947899213	0.866025604557217	0.8278096547142162	0.8887855309805478	0	0	0.0	0.00547356488055914	0.00547356488055914
3476	0.02175626073574252	0.008107422305635338	0.006346827590321936	0.9737320736289281	-1	0	0	0.3	3	0.7692307692307693	10	0.38461538461538464	0.7692307692307693	13	10	1	0	0	0.23076923076923078	3	13	15	0.0	0	0.6250591194320888	0.8445931378174434	0.45341088605352226	0.9271707265105974	0.46850599947899213	0.866025604557217	0.8278096547142162	0.8843581940769831	0	0	0.0	0.006346827590321936	0.006346827590321936
4617	0.021815379298934238	0.008415075752377299	0.00607622789413582	0.973547133184649	-1	0	0	0.3	3	0.7692307692307693	10	0.38461538461538464	0.7692307692307693	13	10	1	0	0	0.23076923076923078	3	13	15	0.0	0	0.6250591194320888	0.8445931378174434	0.45341088605352226	0.9271707265105974	0.46850599947899213	0.866025604557217	0.8278096547142162	0.8843581940769831	0	0	0.0	0.00607622789413582	0.00607622789413582
1282	0.02751551546880646	0.0013411478972783029	-0.00112290945299737	0.980114137021971	-1	0	0	0.3	3	0.7692307692307693	10	0.38461538461538464	0.7692307692307693	13	10	1	0	0	0.23076923076923078	3	13	15	0.0	0	0.6274537761823623	0.8953087457791918	0.48717242711568076	0.9163346752838762	0.23935570396905184	0.9347987733642362	0.8760017744985615	0.9168924301583601	0	0	0.0	-0.00011229094529973699	-0.00011229094529973699
2226	0.019527363161038713	0.009428257833609866	-0.005050648805248707	0.981422162226682	-1	0	0	0.4	4	0.6153846153846154	8	0.2777777777777778	0.6153846153846154	12	8	2	0	0	0.6666666666666666	6	9	15	0.0	0.18181818181818182	0.6250591194320888	0.8675931030712093	0.45341088605352226	0.9302786056679595	0.3611383219473637	0.8734391478229045	0.8398385616636032	0.8941810263108911	0	0	0.0	-0.0005050648805248706	-0.0005050648805248706
4002	0.018879034609548703	0.006020847007450079	0.005689666492740333	0.9781333367621051	-1	0	0	0.2	2	0.9230769230769231	12	0.38461538461538464	0.8461538461538461	13	11	1	0	0	0.23076923076923078	13	3	15	0.0	0	0.6250591194320888	0.8445931378174434	0.45341088605352226	0.9271707265105974	0.46850599947899213	0.866025604557217	0.8278096547142162	0.8843581940769831	0	0	0.0	0.005689666492740333	0.005689666492740333
4115	0.02110704097877016	0.007713315705266307	0.005998260952950282	0.9738376487812767	-1	0	0	0.3	3	0.7692307692307693	10	0.38461538461538464	0.7692307692307693	13	10	1	0	0	0.23076923076923078	3	13	15	0.0	0	0.6250591194320888	0.8445931378174434	0.45341088605352226	0.9271707265105974	0.46850599947899213	0.866025604557217	0.8278096547142162	0.8843581940769831	0	0	0.0	0.005998260952950282	0.005998260952950282
2709	0.020809226869849356	0.008825733829608277	0.005317040748672183	0.972681348522554	-1	0	0	0.3	3	0.7692307692307693	10	0.38461538461538464	0.7692307692307693	13	10	1	0	0	0.23076923076923078	3	13	15	0.0	0	0.6250591194320888	0.8576303827277297	0.45341088605352226	0.9291150234608144	0.46850599947899213	0.866025604557217	0.8278096547142162	0.8887855309805478	0	0	0.0	0.005317040748672183	0.005317040748672183
2933	0.020959035889180293	0.008176009878469573	0.0056844703815562385	0.9737459409958659	-1	0	0	0.3	3	0.7692307692307693	10	0.38461538461538464	0.7692307692307693	13	10	1	0	0	0.23076923076923078	3	13	15	0.0	0	0.6250591194320888	0.8445931378174434	0.45341088605352226	0.9271707265105974	0.46850599947899213	0.866025604557217	0.8278096547142162	0.8843581940769831	0	0	0.0	0.0056844703815562385	0.0056844703815562385
1086	0.017504627318066898	0.005011342627915718	-0.004939937648485265	0.9816463684885396	-1	0	0	0.2857142857142857	2	0.875	7	0.5555555555555556	0.75	8	6	1	1	0	0.2222222222222222	2	9	10	0.25	0	0.5127603317284296	0.852838054715782	0.45341088605352226	0.8937778983719827	0.42646220482849306	0.9497274675774362	0.8800254858894883	0.9068043596432568	1.0	0.625	0.0	-0.0004939937648485265	-0.0004939937648485265
1288	0.027776429293038783	0.0011361331497671703	-0.0010772593087549946	0.9801282443252908	-1	0	0	0.3	3	0.7692307692307693	10	0.38461538461538464	0.7692307692307693	13	10	1	0	0	0.23076923076923078	3	13	15	0.0	0	0.6274537761823623	0.8953087457791918	0.48717242711568076	0.9163346752838762	0.23935570396905184	0.9347987733642362	0.8760017744985615	0.9168924301583601	0	0	0.0	-0.00010772593087549946	-0.00010772593087549946
289	0.003968224854886875	0.002036884661960642	-0.002032847320903767	0.9841167203328677	-1	0	0	0.5	1	1.0	1	1.0	1.0	2	1	0	1	0	0.3333333333333333	1	3	3	0.3333333333333333	0	0.3345423520220049	0.8861773319066725	0.45168015398391015	0.9144082529803578	0.6160515591089765	0.9395559745913475	0.9177810943601736	0.9159244260294628	1.0	1.0	0.0	-0.0002032847320903767	-0.0002032847320903767
2470	0.0205716317196348	0.008502069835928548	0.004762463037305197	0.9732325227911154	-1	0	0	0.3	3	0.7692307692307693	10	0.38461538461538464	0.7692307692307693	13	10	1	0	0	0.23076923076923078	3	13	15	0.0	0	0.6250591194320888	0.8576303827277297	0.45341088605352226	0.9291150234608144	0.46850599947899213	0.866025604557217	0.8278096547142162	0.8887855309805478	0	0	0.0	0.004762463037305197	0.004762463037305197
557	0.004272921856270378	0.0024391512549959	-0.00243770199900838	0.9837488898377302	-1	0	0	0.6666666666666666	2	0.5	1	0.6666666666666666	0.5	3	1	0	0	0	0.6666666666666666	3	2	4	0.0	0	0.6093160484833267	0.8190682898565107	0.5520490156173692	0.6279841915387361	0.547767082184369	0.7043376256841345	0.6301090581449965	0.7245654430193729	0	0	0.0	-0.000243770199900838	-0.000243770199900838
124	0.001764440157720814	0.001716030388183819	-0.0017139410125362438	0.9835804751676267	-1	0	0	1.0	1	0	0	1.0	0	0	0	1	0	0	0.5	2	1	2	0.0	0	0	0	0	0	0	0	0	0	0	0	0	-0.1	-0.1
4933	0.02359264471725722	0.005552922510656081	-0.005552155740479508	0.980071956126127	-1	0	0	0.3	3	0.7692307692307693	10	0.38461538461538464	0.7692307692307693	13	10	1	1	0	0.23076923076923078	3	13	15	0.3333333333333333	0	0.5870543047642794	0.873413753973883	0.45341088605352226	0.9327975262052481	0.46850599947899213	0.8697128460137112	0.8278096547142162	0.8959918396735562	1.0	0.46153846153846156	0.0	-0.0005552155740479508	-0.0005552155740479508
4570	0.021351377208310814	0.008452722936792948	0.006013127336617361	0.9736268791702032	-1	0	0	0.3	3	0.7692307692307693	10	0.38461538461538464	0.7692307692307693	13	10	1	0	0	0.23076923076923078	3	13	15	0.0	0	0.6250591194320888	0.8445931378174434	0.45341088605352226	0.9271707265105974	0.46850599947899213	0.866025604557217	0.8278096547142162	0.8843581940769831	0	0	0.0	0.006013127336617361	0.006013127336617361
1843	0.02095265282770982	0.009142135842282727	0.004868039679525884	0.9726388675751184	-1	0	0	0.3	3	0.7692307692307693	10	0.38461538461538464	0.7692307692307693	13	10	1	0	0	0.23076923076923078	3	13	15	0.0	0	0.6250591194320888	0.8576303827277297	0.45341088605352226	0.9291150234608144	0.46850599947899213	0.866025604557217	0.8278096547142162	0.8887855309805478	0	0	0.0	0.004868039679525884	0.004868039679525884
1462	None	None	None	None	None	0	0	0.4	4	0.6153846153846154	8	0.375	0.5384615384615384	11	7	3	0	0	0.625	8	5	15	0.0	0.3333333333333333	0.6250591194320888	0.9119033900670102	0.47539539281529547	0.9246758156923562	0.2537706444157353	0.8915527115413395	0.8760017744985615	0.9102872595249826	0	0	0.0	None	None
2028	0.020634838190986295	0.009786953080841095	0.004200976457041791	0.9729776647957663	-1	0	0	0.3	3	0.7692307692307693	10	0.38461538461538464	0.7692307692307693	13	10	1	0	0	0.23076923076923078	3	13	15	0.0	0	0.6250591194320888	0.8576303827277297	0.45341088605352226	0.9291150234608144	0.46850599947899213	0.8851975603809022	0.8278096547142162	0.8944640366100365	0	0	0.0	0.004200976457041791	0.004200976457041791
610	0.027457056359193103	0.0018912743634685112	-0.0018120971437665802	0.9805207679540067	-1	0	0	0.3	3	0.7692307692307693	10	0.38461538461538464	0.7692307692307693	13	10	1	0	0	0.23076923076923078	3	13	15	0.0	0	0.6274537761823623	0.8953087457791918	0.48717242711568076	0.9161144309573745	0.23935570396905184	0.9347987733642362	0.87568847687305	0.91681951846789	0	0	0.0	-0.00018120971437665803	-0.00018120971437665803
4980	0.021233323505740795	0.007828401610443288	0.006097092173701228	0.9737174190839046	-1	0	0	0.3	3	0.7692307692307693	10	0.38461538461538464	0.7692307692307693	13	10	1	0	0	0.23076923076923078	3	13	15	0.0	0	0.6250591194320888	0.8445931378174434	0.45341088605352226	0.9271707265105974	0.46850599947899213	0.866025604557217	0.8278096547142162	0.8843581940769831	0	0	0.0	0.006097092173701228	0.006097092173701228
4291	0.02185615519163107	0.008280384931203335	0.005461747491766807	0.9734358560636506	-1	0	0	0.3	3	0.7692307692307693	10	0.38461538461538464	0.7692307692307693	13	10	1	0	0	0.23076923076923078	3	13	15	0.0	0	0.6250591194320888	0.8445931378174434	0.45341088605352226	0.9271707265105974	0.46850599947899213	0.866025604557217	0.8278096547142162	0.8843581940769831	0	0	0.0	0.005461747491766807	0.005461747491766807
1646	0.02064896234959827	0.008685068678548635	0.00513037537191426	0.9726809007783528	-1	0	0	0.3	3	0.7692307692307693	10	0.38461538461538464	0.7692307692307693	13	10	1	0	0	0.23076923076923078	3	13	15	0.0	0	0.6250591194320888	0.8576303827277297	0.45341088605352226	0.9291150234608144	0.46850599947899213	0.866025604557217	0.8278096547142162	0.8887855309805478	0	0	0.0	0.00513037537191426	0.00513037537191426
3974	0.021222262301334418	0.008158132728662988	0.0059460213904866666	0.9733346977228514	-1	0	0	0.3	3	0.7692307692307693	10	0.38461538461538464	0.7692307692307693	13	10	1	0	0	0.23076923076923078	3	13	15	0.0	0	0.6250591194320888	0.8445931378174434	0.45341088605352226	0.9271707265105974	0.46850599947899213	0.866025604557217	0.8278096547142162	0.8843581940769831	0	0	0.0	0.0059460213904866666	0.0059460213904866666
2086	0.021744513579316026	0.0025384709551217123	0.0025098265406909665	0.9656848798902953	-1	0	0	0.3	3	0.7692307692307693	10	0.38461538461538464	0.7692307692307693	13	10	1	0	0	0.23076923076923078	3	13	15	0.0	0	0.6641619950195411	0.8717098076433705	0.7712024054412454	0.9173358342762333	0.46850599947899213	0.8531703972367645	0.8113169147628496	0.8836555252483268	0	0	0.0	0.0025098265406909665	0.0025098265406909665
4440	0.019769635411722955	0.003567284764726406	0.0023698718341798055	0.9794109547488067	-1	0	0	0.3	3	0.7692307692307693	10	0.38461538461538464	0.7692307692307693	13	10	1	0	0	0.23076923076923078	3	13	15	0.0	0	0.6250591194320888	0.8445931378174434	0.45341088605352226	0.9141425470424529	0.46850599947899213	0.866025604557217	0.8278096547142162	0.878124759065279	0	0	0.0	0.0023698718341798055	0.0023698718341798055
4561	0.021643756311733493	0.00824850385948542	0.005875932493248611	0.9733295894051551	-1	0	0	0.3	3	0.7692307692307693	10	0.38461538461538464	0.7692307692307693	13	10	1	0	0	0.23076923076923078	3	13	15	0.0	0	0.6250591194320888	0.8445931378174434	0.45341088605352226	0.9271707265105974	0.46850599947899213	0.866025604557217	0.8278096547142162	0.8843581940769831	0	0	0.0	0.005875932493248611	0.005875932493248611
677	0.008559125031899885	0.0046133812741018815	-0.004610164399919251	0.9740249063203883	-1	0	0	0.375	3	0.6666666666666666	6	0.34375	0.6666666666666666	9	6	1	0	0	0.5	8	4	11	0.0	0	0.6215257747421877	0.9194465869855251	0.47539539281529547	0.8979729100559167	0.4500927255157148	0.9278895012828248	0.7239110392218161	0.9159196180504396	0	0	0.0	-0.00046101643999192513	-0.00046101643999192513
967	0.0145602376194057	0.0035649543801269533	-0.003295558112483509	0.9803045386962348	-1	0	0	0.3	3	0.8461538461538461	11	0.4166666666666667	0.7692307692307693	12	10	2	1	0	0.25	3	12	15	0.16666666666666666	0.15384615384615385	0.6311372313108029	0.902372662112705	0.45341088605352226	0.9352680710656741	0.3961723224262572	0.9383696858162606	0.8771150181827478	0.9268409583711602	1.0	0.5	0.0	-0.0003295558112483509	-0.0003295558112483509
750	0.012520474265587422	0.0032806957263183177	-0.003259193160960888	0.9817518331773588	-1	0	0	0.25	1	1.0	4	1.0	1.0	5	4	0	0	0	0.16666666666666666	6	1	6	0.0	0	0.5127603317284296	0.7932819642724765	0.45341088605352226	0.8225699142598943	0.17900784864413277	0.9068934139528574	0.883866706055389	0.8479123084643463	0	0	0.0	-0.0003259193160960888	-0.0003259193160960888
1346	0.026728885170332086	0.002663328077213116	-0.001482585603293912	0.9793420200770506	-1	0	0	0.3	3	0.7692307692307693	10	0.38461538461538464	0.7692307692307693	13	10	1	0	0	0.23076923076923078	3	13	15	0.0	0	0.5870543047642794	0.9182744395747634	0.48717242711568076	0.9198944121190732	0.23935570396905184	0.9445413790001158	0.883866706055389	0.9285771107717727	0	0	0.0	-0.0001482585603293912	-0.0001482585603293912
251	0.00262626813262146	0.0025784844623104658	-0.002578465649537896	0.9836353068857837	-1	0	0	0.6666666666666666	2	0.5	1	1.0	0.5	3	1	0	0	0	0.25	4	1	4	0.0	0.6666666666666666	0.47320215702190344	0.8430983441334954	0.1	0.5551540443984604	0.1	0.9521601836632378	0.8531209459611411	0.8363456854463247	0	0	0.0	-0.0002578465649537896	-0.0002578465649537896
2459	0.020698420183493865	0.008729985493412584	0.004612146684696343	0.9729730667220261	-1	0	0	0.3	3	0.7692307692307693	10	0.38461538461538464	0.7692307692307693	13	10	1	0	0	0.23076923076923078	3	13	15	0.0	0	0.6250591194320888	0.8576303827277297	0.45341088605352226	0.9291150234608144	0.46850599947899213	0.866025604557217	0.8278096547142162	0.8887855309805478	0	0	0.0	0.004612146684696343	0.004612146684696343
3461	0.02093378506573383	0.006864219191090411	0.00628711463581049	0.9734186614300274	-1	0	0	0.3	3	0.7692307692307693	10	0.38461538461538464	0.7692307692307693	13	10	1	0	0	0.23076923076923078	3	13	15	0.0	0	0.6250591194320888	0.8596248903964151	0.45341088605352226	0.9271707265105974	0.46850599947899213	0.866025604557217	0.8278096547142162	0.8883656351542865	0	0	0.0	0.00628711463581049	0.00628711463581049
2993	0.020695590741659248	0.002962385985745281	-0.00023406287149946997	0.9767400664829216	-1	0	0	0.3	3	0.7692307692307693	10	0.38461538461538464	0.7692307692307693	13	10	1	0	0	0.23076923076923078	3	13	15	0.0	0	0.6250591194320888	0.7655749758753259	0.47539539281529547	0.9050993291744864	0.5733628444748312	0.8678811764393556	0.8123144617238058	0.8549154781564872	0	0	0.0	-2.3406287149946998e-05	-2.3406287149946998e-05
1827	0.019935175552132325	0.005558495335389717	0.0042648167586261596	0.9789749119411919	-1	0	0	0.3	3	0.7692307692307693	10	0.38461538461538464	0.7692307692307693	13	10	1	0	0	0.23076923076923078	3	13	15	0.0	0	0.5870543047642794	0.9122995330713428	0.45341088605352226	0.9272865809896002	0.23935570396905184	0.9109076376125375	0.8350026267319232	0.9171456404855101	0	0	0.0	0.0042648167586261596	0.0042648167586261596
5001	0.021655975930715853	0.007830421015873702	0.006593402930349785	0.973795942947849	-1	0	0	0.3	3	0.7692307692307693	10	0.38461538461538464	0.7692307692307693	13	10	1	0	0	0.23076923076923078	3	13	15	0.0	0	0.6250591194320888	0.8445931378174434	0.45341088605352226	0.9271707265105974	0.46850599947899213	0.866025604557217	0.8278096547142162	0.8843581940769831	0	0	0.0	0.006593402930349785	0.006593402930349785
3636	0.021074970968725657	0.00921589283242789	0.00479567440365931	0.9726310020482305	-1	0	0	0.3	3	0.7692307692307693	10	0.38461538461538464	0.7692307692307693	13	10	1	0	0	0.23076923076923078	3	13	15	0.0	0	0.6250591194320888	0.8576303827277297	0.45341088605352226	0.9291150234608144	0.46850599947899213	0.866025604557217	0.8278096547142162	0.8887855309805478	0	0	0.0	0.00479567440365931	0.00479567440365931
2503	0.020951325646632154	0.007095207372429111	0.0062385651138510325	0.9736276329913883	-1	0	0	0.3	3	0.7692307692307693	10	0.38461538461538464	0.7692307692307693	13	10	1	0	0	0.23076923076923078	3	13	15	0.0	0	0.6250591194320888	0.8596248903964151	0.45341088605352226	0.9271707265105974	0.46850599947899213	0.866025604557217	0.8278096547142162	0.8883656351542865	0	0	0.0	0.0062385651138510325	0.0062385651138510325
573	0.0018127698365596428	0.0017620755684606393	-0.0017613323799010388	0.9849718514171223	-1	0	0	1.0	1	0	0	1.0	0	1	0	0	1	0	0.5	2	1	2	0.3333333333333333	0	0	0	0	0	0	0	0	0	0	0	0	-0.0001761332379901039	-0.0001761332379901039
4467	0.021965878092751315	0.009452574638531188	0.005716855192543737	0.9735860239417887	-1	0	0	0.3	3	0.7692307692307693	10	0.38461538461538464	0.7692307692307693	13	10	1	0	0	0.23076923076923078	3	13	15	0.0	0	0.6250591194320888	0.8445931378174434	0.45341088605352226	0.9271707265105974	0.46850599947899213	0.866025604557217	0.8278096547142162	0.8843581940769831	0	0	0.0	0.005716855192543737	0.005716855192543737
3814	0.018760237442140993	0.004700023267022645	7.656277881189535e-05	0.981149839404623	-1	0	0	0.3	3	0.7692307692307693	10	0.38461538461538464	0.7692307692307693	13	10	1	0	0	0.23076923076923078	3	13	15	0.0	0	0.6270705971089352	0.8629054922821081	0.45341088605352226	0.9271707265105974	0.46850599947899213	0.866025604557217	0.822144257340764	0.8892700613918926	0	0	0.0	7.656277881189535e-05	7.656277881189535e-05
3248	0.021087441349657822	0.006771150992563211	0.005849769354646372	0.973510558707286	-1	0	0	0.3	3	0.7692307692307693	10	0.38461538461538464	0.7692307692307693	13	10	1	0	0	0.23076923076923078	3	13	15	0.0	0	0.6250591194320888	0.8596248903964151	0.45341088605352226	0.9271707265105974	0.46850599947899213	0.866025604557217	0.8278096547142162	0.8883656351542865	0	0	0.0	0.005849769354646372	0.005849769354646372
1247	0.02782733819898124	0.005238355225656453	-0.0037425960036851615	0.9830849439745516	-1	0	0	0.3	3	0.7692307692307693	10	0.38461538461538464	0.7692307692307693	13	10	1	0	0	0.23076923076923078	3	13	15	0.0	0	0.5870543047642794	0.880320490603003	0.6681073606093538	0.9375840591208993	0.5953393477216145	0.9186729087528814	0.8350026267319232	0.9150152130205241	0	0	0.0	-0.00037425960036851613	-0.00037425960036851613
839	0.02349233844921626	0.0006483045455827668	-0.00035573556233854154	0.979966895826592	-1	0	0	0.3	3	0.7692307692307693	10	0.38461538461538464	0.7692307692307693	13	10	1	0	0	0.23076923076923078	3	13	15	0.0	0	0.6752201578573265	0.821367629626679	0.47539539281529547	0.8960718824970374	0.3238386453735223	0.8557131332663639	0.851563651118073	0.86056987857106	0	0	0.0	-3.5573556233854156e-05	-3.5573556233854156e-05
2464	0.02097113839180052	0.008625800828389341	0.004972814202039661	0.972967196115521	-1	0	0	0.3	3	0.7692307692307693	10	0.38461538461538464	0.7692307692307693	13	10	1	0	0	0.23076923076923078	3	13	15	0.0	0	0.6250591194320888	0.8576303827277297	0.45341088605352226	0.9291150234608144	0.46850599947899213	0.866025604557217	0.8278096547142162	0.8887855309805478	0	0	0.0	0.004972814202039661	0.004972814202039661
4192	0.021515891604520863	0.007963738346858533	0.006046029424974181	0.973304080289218	-1	0	0	0.3	3	0.7692307692307693	10	0.38461538461538464	0.7692307692307693	13	10	1	0	0	0.23076923076923078	3	13	15	0.0	0	0.6250591194320888	0.8445931378174434	0.45341088605352226	0.9271707265105974	0.4363216877533446	0.8652048861458267	0.8278096547142162	0.8841174615283527	0	0	0.0	0.006046029424974181	0.006046029424974181
4827	0.02140678169804302	0.008184583884022635	0.005863008366882383	0.9736098282370423	-1	0	0	0.3	3	0.7692307692307693	10	0.38461538461538464	0.7692307692307693	13	10	1	0	0	0.23076923076923078	3	13	15	0.0	0	0.6250591194320888	0.8445931378174434	0.45341088605352226	0.9271707265105974	0.46850599947899213	0.866025604557217	0.8278096547142162	0.8843581940769831	0	0	0.0	0.005863008366882383	0.005863008366882383
680	0.0020246302251505084	0.0019568184951593163	-0.001956798463952323	0.9847727976317832	-1	0	0	1.0	2	0.0	0	0.75	0	2	0	0	0	0	1.0	2	2	3	0.0	0	0	0	0	0	0	0	0	0	0	0	0	-0.00019567984639523228	-0.00019567984639523228
653	0.027353605173555222	0.0005348537466454059	-0.00026582552546349045	0.9799005699562292	-1	0	0	0.3	3	0.7692307692307693	10	0.38461538461538464	0.7692307692307693	13	10	1	0	0	0.23076923076923078	3	13	15	0.0	0	0.6274537761823623	0.8953087457791918	0.48717242711568076	0.9163346752838762	0.23935570396905184	0.9347987733642362	0.8760017744985615	0.9168924301583601	0	0	0.0	-2.6582552546349045e-05	-2.6582552546349045e-05
1835	0.022928829142621773	0.012074284798092902	-0.01044725280668037	0.9426427609452711	-1	0	0	0.2	2	0.9230769230769231	12	0.625	0.8461538461538461	13	11	1	0	0	0.16666666666666666	2	12	15	0.0	0	0.6250591194320888	0.8822645667106547	0.8033278407263824	0.9301409060516331	0.46850599947899213	0.8511432827215428	0.8113169147628496	0.8924007233360512	0	0	0.0	-0.001044725280668037	-0.001044725280668037
98	0.00199682774819792	0.0019009838256491582	-0.0019003336325257225	0.9849180957336998	-1	0	0	1.0	2	0.0	0	0.75	0	1	0	1	1	0	1.0	2	2	3	0.2	0	0	0	0	0	0	0	0	0	0	0	0	-0.00019003336325257224	-0.00019003336325257224
590	0.02738096130653328	0.0009632681499275351	-0.0009050804348478108	0.9801780969297843	-1	0	0	0.3	3	0.7692307692307693	10	0.38461538461538464	0.7692307692307693	13	10	1	0	0	0.23076923076923078	3	13	15	0.0	0	0.6274537761823623	0.8953087457791918	0.48717242711568076	0.9163346752838762	0.23935570396905184	0.9347987733642362	0.8760017744985615	0.9168924301583601	0	0	0.0	-9.050804348478108e-05	-9.050804348478108e-05
1456	0.021414057926345143	0.005591936907378825	0.004224147482676049	0.9770065380188475	-1	0	0	0.3	3	0.7692307692307693	10	0.38461538461538464	0.7692307692307693	13	10	1	0	0	0.23076923076923078	3	13	15	0.0	0	0.6250591194320888	0.8579568271206687	0.45341088605352226	0.9156697938168264	0.3238386453735223	0.8897968843392777	0.862647604390518	0.8899929244175705	0	0	0.0	0.004224147482676049	0.004224147482676049
570	0.0018129796711025433	0.0018128878680049804	-0.0018121723426939103	0.9850523784686428	-1	0	0	1.0	1	0	0	1.0	0	1	0	0	1	0	0.5	2	1	2	0.3333333333333333	0	0	0	0	0	0	0	0	0	0	0	0	-0.00018121723426939103	-0.00018121723426939103
2941	0.020770361065789607	0.006961411861049582	0.006057187549991551	0.9730198110885806	-1	0	0	0.3	3	0.7692307692307693	10	0.38461538461538464	0.7692307692307693	13	10	1	0	0	0.23076923076923078	3	13	15	0.0	0	0.6250591194320888	0.8596248903964151	0.45341088605352226	0.9271707265105974	0.46850599947899213	0.866025604557217	0.8278096547142162	0.8883656351542865	0	0	0.0	0.006057187549991551	0.006057187549991551
4968	0.02099890298328072	0.007657146533652457	0.005539460362870672	0.9731375794704538	-1	0	0	0.3	3	0.7692307692307693	10	0.38461538461538464	0.7692307692307693	13	10	1	0	0	0.23076923076923078	3	13	15	0.0	0	0.6250591194320888	0.8596248903964151	0.45341088605352226	0.9271707265105974	0.46850599947899213	0.866025604557217	0.8278096547142162	0.8883656351542865	0	0	0.0	0.005539460362870672	0.005539460362870672
1559	0.013657549151193039	0.006951432441731928	-0.004621859075970012	0.9794192442967494	-1	0	0	0.2	2	0.9230769230769231	12	0.38461538461538464	0.8461538461538461	13	11	1	0	0	0.23076923076923078	13	3	15	0.0	0	0.5870543047642794	0.8964476527544394	0.7712024054412454	0.9502022519272085	0.46850599947899213	0.8539589884754046	0.8113169147628496	0.9081306788242384	0	0	0.0	-0.00046218590759700124	-0.00046218590759700124
1351	0.02873700473334978	0.003678461271789452	-0.0027613824649909947	0.9790752155508449	-1	0	0	0.2	2	0.9230769230769231	12	0.5357142857142857	0.8461538461538461	13	11	1	0	0	0.14285714285714285	2	14	15	0.0	0	0.5870543047642794	0.8005090844311226	0.47539539281529547	0.9115961379717744	0.46850599947899213	0.9254350321198873	0.8501012742480114	0.8889885730309591	0	0	0.0	-0.00027613824649909944	-0.00027613824649909944
2594	0.02185334768753801	0.01166138532961935	0.0014122299719438718	0.972939864254601	-1	0	0	0.3	3	0.7692307692307693	10	0.38461538461538464	0.7692307692307693	13	10	1	0	0	0.23076923076923078	3	13	15	0.0	0	0.6250591194320888	0.7697858545785885	0.47539539281529547	0.9184988905206791	0.46850599947899213	0.9011714155209315	0.8350026267319232	0.8750657796509577	0	0	0.0	0.0014122299719438718	0.0014122299719438718
4269	0.021959822843390108	0.006625015597488234	-0.0011641234299598039	0.968492324143936	-1	0	0	0.3	3	0.7692307692307693	10	0.38461538461538464	0.7692307692307693	13	10	1	0	0	0.23076923076923078	3	13	15	0.0	0	0.6641619950195411	0.8607088333655684	0.7695662996642237	0.9159325770968232	0.46850599947899213	0.8531703972367645	0.8113169147628496	0.8797149217296479	0	0	0.0	-0.00011641234299598038	-0.00011641234299598038
707	0.0017728655707801076	0.001772815746483289	-0.0017707252946736129	0.983455028373199	-1	0	0	1.0	1	0	0	1.0	0	1	0	0	0	0	0.5	2	1	2	0.0	0	0	0	0	0	0	0	0	0	0	0	0	-0.0001770725294673613	-0.0001770725294673613
1627	0.019917217665465267	0.004236024914643288	-0.0025231591539799612	0.9814465693710094	-1	0	0	0.3	3	0.7692307692307693	10	0.38461538461538464	0.7692307692307693	13	10	1	0	0	0.23076923076923078	3	13	15	0.0	0	0.5870543047642794	0.9122995330713428	0.45341088605352226	0.9005582953440043	0.2537706444157353	0.8987326490704647	0.8278096547142162	0.9040365152611823	0	0	0.0	-0.00025231591539799615	-0.00025231591539799615
4452	0.02163927419136078	0.008137034425319595	0.006024101446238169	0.9730678113304382	-1	0	0	0.3	3	0.7692307692307693	10	0.38461538461538464	0.7692307692307693	13	10	1	0	0	0.23076923076923078	3	13	15	0.0	0	0.6250591194320888	0.8445931378174434	0.45341088605352226	0.9271707265105974	0.46850599947899213	0.866025604557217	0.8278096547142162	0.8843581940769831	0	0	0.0	0.006024101446238169	0.006024101446238169
3208	0.020599144188426528	0.008121319401796183	0.005166649191010627	0.9736810494766879	-1	0	0	0.3	3	0.7692307692307693	10	0.38461538461538464	0.7692307692307693	13	10	1	0	0	0.23076923076923078	3	13	15	0.0	0	0.6250591194320888	0.8596248903964151	0.45341088605352226	0.9271707265105974	0.46850599947899213	0.866025604557217	0.8278096547142162	0.8883656351542865	0	0	0.0	0.005166649191010627	0.005166649191010627
2192	0.02089616157728468	0.00841604142253612	0.0049819280073980085	0.9724823130727535	-1	0	0	0.3	3	0.7692307692307693	10	0.38461538461538464	0.7692307692307693	13	10	1	0	0	0.23076923076923078	3	13	15	0.0	0	0.6250591194320888	0.8576303827277297	0.45341088605352226	0.9291150234608144	0.46850599947899213	0.866025604557217	0.8278096547142162	0.8887855309805478	0	0	0.0	0.0049819280073980085	0.0049819280073980085
2142	0.02090672736752396	0.00956392753237217	0.004891085644388266	0.9725682220286517	-1	0	0	0.3	3	0.7692307692307693	10	0.38461538461538464	0.7692307692307693	13	10	1	0	0	0.23076923076923078	3	13	15	0.0	0	0.6250591194320888	0.8576303827277297	0.45341088605352226	0.9291150234608144	0.46850599947899213	0.866025604557217	0.8278096547142162	0.8887855309805478	0	0	0.0	0.004891085644388266	0.004891085644388266
2245	0.020884857963212964	0.008175864798532115	0.005288308237187877	0.9724579368423962	-1	0	0	0.3	3	0.7692307692307693	10	0.38461538461538464	0.7692307692307693	13	10	1	0	0	0.23076923076923078	3	13	15	0.0	0	0.6250591194320888	0.8576303827277297	0.45341088605352226	0.9291150234608144	0.46850599947899213	0.866025604557217	0.8278096547142162	0.8887855309805478	0	0	0.0	0.005288308237187877	0.005288308237187877
931	0.028283667305472732	0.0008532932105843939	-0.0005209152492986549	0.9795798822761678	-1	0	0	0.3	3	0.7692307692307693	10	0.38461538461538464	0.7692307692307693	13	10	1	0	0	0.23076923076923078	3	13	15	0.0	0	0.6641619950195411	0.9018076878987672	0.48717242711568076	0.9163346752838762	0.23935570396905184	0.9347987733642362	0.8760017744985615	0.9186861213585054	0	0	0.0	-5.209152492986549e-05	-5.209152492986549e-05
1550	0.02078601481251322	0.004827415622855079	0.0034054342569955964	0.9769937737809217	-1	0	0	0.3	3	0.7692307692307693	10	0.38461538461538464	0.7692307692307693	13	10	1	0	0	0.23076923076923078	3	13	15	0.0	0	0.6250591194320888	0.8969833265111594	0.45341088605352226	0.9240529955795261	0.2537706444157353	0.870728904986089	0.8350026267319232	0.8993569289203479	0	0	0.0	0.0034054342569955964	0.0034054342569955964
120	0.01648065300512912	0.006619661494687482	-0.006617882357539182	0.9827157768518453	-1	0	0	0.4444444444444444	4	0.5454545454545454	6	0.43333333333333335	0.45454545454545453	8	5	4	1	0	0.8333333333333334	5	6	13	0.1111111111111111	0.2	0.26210066782084357	0.9195691417925581	0.8574599723917158	0.9508537779882643	0.6805870934143401	0.850858628391821	0.8906017847861761	0.9153002619919612	1.0	0	0.0	-0.0006617882357539182	-0.0006617882357539182
1186	0.02766328074774206	0.0008462890431185048	-0.0004078535921484101	0.9795216476889909	-1	0	0	0.3	3	0.7692307692307693	10	0.38461538461538464	0.7692307692307693	13	10	1	0	0	0.23076923076923078	3	13	15	0.0	0	0.6641619950195411	0.9018076878987672	0.48717242711568076	0.9163346752838762	0.23935570396905184	0.9347987733642362	0.8760017744985615	0.9186861213585054	0	0	0.0	-4.0785359214841015e-05	-4.0785359214841015e-05
83	0.009421289150939408	0.0045176739011420506	-0.004104198037331542	0.9531452492615626	-1	0	0	0.375	3	0.8	8	0.4	0.8	9	8	2	4	0	0.3	10	3	12	0.5714285714285714	1.0	0.45498887794714626	0.8086784736269373	0.27400719815241004	0.9318191328062342	0.5505982827108971	0.7985575831449421	0.7589566310145219	0.8595118442553288	0.1111111111111111	0.2222222222222222	0.0	-0.0004104198037331542	-0.0004104198037331542
4835	0.019916215207618576	0.008304549354083986	0.004830761920161779	0.9732263972055465	-1	0	0	0.3	3	0.7692307692307693	10	0.38461538461538464	0.7692307692307693	13	10	1	0	0	0.23076923076923078	3	13	15	0.0	0	0.6250591194320888	0.8596248903964151	0.45341088605352226	0.9271707265105974	0.46850599947899213	0.8851975603809022	0.8278096547142162	0.8940630248321644	0	0	0.0	0.004830761920161779	0.004830761920161779
4455	0.021467312447056856	0.008313163169622367	0.005418442110297766	0.9737223576741915	-1	0	0	0.3	3	0.7692307692307693	10	0.38461538461538464	0.7692307692307693	13	10	1	0	0	0.23076923076923078	3	13	15	0.0	0	0.6250591194320888	0.8445931378174434	0.45341088605352226	0.9271707265105974	0.46850599947899213	0.866025604557217	0.8278096547142162	0.8843581940769831	0	0	0.0	0.005418442110297766	0.005418442110297766
22	0.02906552825587249	0.00865580218765014	-0.008571550963389093	0.9596401764275921	-1	0	0	0.5	5	0.46153846153846156	6	0.35714285714285715	0.38461538461538464	9	5	5	0	0	0.8571428571428571	7	6	15	0.0	0	0.2472147345075281	0.9197192443543075	0.7683954810847233	0.9239832373566921	0.36756009001452467	0.9145063885510383	0.9140367960815072	0.9194877314180413	0	0	0.0	-0.0008571550963389094	-0.0008571550963389094
3618	0.013897864501960653	0.006982543329322544	-0.004500590925209788	0.9798308578004947	-1	0	0	0.2	2	0.9166666666666666	11	0.3888888888888889	0.8333333333333334	12	10	1	0	0	0.25	12	3	14	0.0	0	0.6060567120981841	0.8610330204101346	0.7703843525527345	0.9399494707507723	0.5319226736003033	0.8201954526452405	0.8109793811286728	0.8839865970146349	0	0	0.0	-0.0004500590925209788	-0.0004500590925209788
3995	0.021800530789182725	0.008193490809659686	0.006358796399863562	0.9742836006202341	-1	0	0	0.3	3	0.7692307692307693	10	0.38461538461538464	0.7692307692307693	13	10	1	0	0	0.23076923076923078	3	13	15	0.0	0	0.6250591194320888	0.8445931378174434	0.45341088605352226	0.9271707265105974	0.46850599947899213	0.866025604557217	0.8278096547142162	0.8843581940769831	0	0	0.0	0.006358796399863562	0.006358796399863562
4006	0.02170723407096284	0.008290731627277673	0.005702281989149239	0.9733107317977546	-1	0	0	0.3	3	0.7692307692307693	10	0.38461538461538464	0.7692307692307693	13	10	1	0	0	0.23076923076923078	3	13	15	0.0	0	0.6250591194320888	0.8445931378174434	0.45341088605352226	0.9271707265105974	0.46850599947899213	0.866025604557217	0.8278096547142162	0.8843581940769831	0	0	0.0	0.005702281989149239	0.005702281989149239
4025	0.021513932163071313	0.008208559097860594	0.0054403762880820316	0.9733149919421062	-1	0	0	0.3	3	0.7692307692307693	10	0.38461538461538464	0.7692307692307693	13	10	1	0	0	0.23076923076923078	3	13	15	0.0	0	0.6250591194320888	0.8445931378174434	0.45341088605352226	0.9271707265105974	0.46850599947899213	0.866025604557217	0.8278096547142162	0.8843581940769831	0	0	0.0	0.0054403762880820316	0.0054403762880820316
1187	0.02765468668658543	0.0007118044837708572	-0.0006945532802971331	0.9781043073829395	-1	0	0	0.2	2	0.9230769230769231	12	0.5357142857142857	0.8461538461538461	13	11	1	0	0	0.14285714285714285	2	14	15	0.0	0	0.5870543047642794	0.8829774262320165	0.45341088605352226	0.9215498782263418	0.3238386453735223	0.9348371544024353	0.87568847687305	0.9154962107707515	0	0	0.0	-6.945532802971331e-05	-6.945532802971331e-05
4236	0.013910361701795817	0.0040137147478758175	-0.0039066636512899815	0.9782693350301273	-1	0	0	0.2	2	0.9166666666666666	11	0.3888888888888889	0.8333333333333334	12	10	1	0	0	0.25	12	3	14	0.0	0	0.6696910764384338	0.8750097512272355	0.7703843525527345	0.9041498426162766	0.3611383219473637	0.8457349535584776	0.8109793811286728	0.8769559170625819	0	0	0.0	-0.0003906663651289981	-0.0003906663651289981
3645	0.020548336539621785	0.007650807001396698	0.005557051529656668	0.9734614902447328	-1	0	0	0.3	3	0.7692307692307693	10	0.38461538461538464	0.7692307692307693	13	10	1	0	0	0.23076923076923078	3	13	15	0.0	0	0.6250591194320888	0.8596248903964151	0.45341088605352226	0.9271707265105974	0.46850599947899213	0.866025604557217	0.8278096547142162	0.8883656351542865	0	0	0.0	0.005557051529656668	0.005557051529656668
2985	0.02076194820872411	0.007576280808420923	0.00585973834286421	0.9731813315262202	-1	0	0	0.3	3	0.7692307692307693	10	0.38461538461538464	0.7692307692307693	13	10	1	0	0	0.23076923076923078	3	13	15	0.0	0	0.6250591194320888	0.8596248903964151	0.45341088605352226	0.9271707265105974	0.46850599947899213	0.866025604557217	0.8278096547142162	0.8883656351542865	0	0	0.0	0.00585973834286421	0.00585973834286421
4792	0.020832773374290004	0.007167825501319009	0.005847920263532159	0.9731841171832528	-1	0	0	0.3	3	0.7692307692307693	10	0.38461538461538464	0.7692307692307693	13	10	1	0	0	0.23076923076923078	3	13	15	0.0	0	0.6250591194320888	0.8596248903964151	0.45341088605352226	0.9271707265105974	0.46850599947899213	0.866025604557217	0.8278096547142162	0.8883656351542865	0	0	0.0	0.005847920263532159	0.005847920263532159
4023	0.021024001366963852	0.008285779137079837	0.005854277220849234	0.9736367619666149	-1	0	0	0.3	3	0.7692307692307693	10	0.38461538461538464	0.7692307692307693	13	10	1	0	0	0.23076923076923078	3	13	15	0.0	0	0.6250591194320888	0.8445931378174434	0.45341088605352226	0.9271707265105974	0.46850599947899213	0.866025604557217	0.8278096547142162	0.8843581940769831	0	0	0.0	0.005854277220849234	0.005854277220849234
1493	0.026238910036436563	0.0011457598340138813	-0.0008533787688463607	0.9777174255060906	-1	0	0	0.2	2	0.9230769230769231	12	0.5357142857142857	0.8461538461538461	13	11	1	0	0	0.14285714285714285	2	14	15	0.0	0	0.5870543047642794	0.8761520816319871	0.45341088605352226	0.9215498782263418	0.3238386453735223	0.9348371544024353	0.87568847687305	0.9138193608482819	0	0	0.0	-8.533787688463607e-05	-8.533787688463607e-05
28	0.03193470079268181	0.011320885514248806	-0.01096305702118534	0.9382115048200164	-1	0	0	0.2	2	0.8461538461538461	11	0.3125	0.6923076923076923	10	9	4	1	0	0.3333333333333333	12	4	15	0.09090909090909091	0	0.6741507665044951	0.8847716660706068	0.3653117268974859	0.9444648932188572	0.6360426615554357	0.9529367585284795	0.8448105249919122	0.9325597446583502	1.0	0.2	0.0	-0.001096305702118534	-0.001096305702118534
2780	0.021294878536382292	0.008186907087756325	-0.002813819798416228	0.9747112569167277	-1	0	0	0.3	3	0.7692307692307693	10	0.38461538461538464	0.7692307692307693	13	10	1	0	0	0.23076923076923078	3	13	15	0.0	0	0.6250591194320888	0.8671110866679809	0.45341088605352226	0.9218591385198387	0.46850599947899213	0.866025604557217	0.8106413846108057	0.887946283534811	0	0	0.0	-0.0002813819798416228	-0.0002813819798416228
3835	0.021536508282645084	0.0083327491704417	0.005523864866720819	0.9734637697733631	-1	0	0	0.3	3	0.7692307692307693	10	0.38461538461538464	0.7692307692307693	13	10	1	0	0	0.23076923076923078	3	13	15	0.0	0	0.6250591194320888	0.8445931378174434	0.45341088605352226	0.9271707265105974	0.46850599947899213	0.866025604557217	0.8278096547142162	0.8843581940769831	0	0	0.0	0.005523864866720819	0.005523864866720819
636	0.027963414807583166	0.0011964914083926197	-0.0011790863238679457	0.9799724207076949	-1	0	0	0.3	3	0.7692307692307693	10	0.38461538461538464	0.7692307692307693	13	10	1	0	0	0.23076923076923078	3	13	15	0.0	0	0.6274537761823623	0.8953087457791918	0.48717242711568076	0.9163346752838762	0.23935570396905184	0.9347987733642362	0.8760017744985615	0.9168924301583601	0	0	0.0	-0.00011790863238679457	-0.00011790863238679457
2102	0.021131229791604724	0.009432181222952987	0.0046270521216033545	0.9729084935209628	-1	0	0	0.3	3	0.7692307692307693	10	0.38461538461538464	0.7692307692307693	13	10	1	0	0	0.23076923076923078	3	13	15	0.0	0	0.6250591194320888	0.8576303827277297	0.45341088605352226	0.9291150234608144	0.46850599947899213	0.866025604557217	0.8278096547142162	0.8887855309805478	0	0	0.0	0.0046270521216033545	0.0046270521216033545
2895	0.021106808338595125	0.008586425202537534	0.004868266321264484	0.972531432469011	-1	0	0	0.3	3	0.7692307692307693	10	0.38461538461538464	0.7692307692307693	13	10	1	0	0	0.23076923076923078	3	13	15	0.0	0	0.6250591194320888	0.8563799479576659	0.45341088605352226	0.9311897489218249	0.46850599947899213	0.866025604557217	0.8350026267319232	0.8894995742958778	0	0	0.0	0.004868266321264484	0.004868266321264484
1139	0.025756329296417805	0.004856270149336642	-0.004079072070869313	0.9756601425664815	-1	0	0	0.2	2	0.9230769230769231	12	0.5357142857142857	0.8461538461538461	13	11	1	0	0	0.14285714285714285	2	14	15	0.0	0	0.5870543047642794	0.868251625018953	0.45341088605352226	0.9353167319529666	0.3238386453735223	0.9373278152771356	0.8805505385417104	0.9183918668596219	0	0	0.0	-0.00040790720708693126	-0.00040790720708693126
302	0.0048551454914922245	0.0031718918756071953	-0.0031717948378464206	0.9839838008119073	-1	0	0	0.5	2	0.6666666666666666	2	0.625	0.6666666666666666	3	2	1	0	0	0.5	2	4	5	0.0	0	0.31372209417885355	0.8202181558717846	0.5709808291157431	0.8873057240457233	0.536830331036818	0.704346333647801	0.8244072651316747	0.8150463223323146	0	0	0.0	-0.0003171794837846421	-0.0003171794837846421
1076	0.012826489058679206	0.000985522468047128	-0.00034455276630966316	0.9784891785215789	-1	0	0	0.2	2	0.9230769230769231	12	0.38461538461538464	0.8461538461538461	13	11	1	0	0	0.23076923076923078	13	3	15	0.0	0	0.7160566297339613	0.8142834579633768	0.7695662996642237	0.8080018124406981	0.3238386453735223	0.8252125335986349	0.851563651118073	0.8159399237440008	0	0	0.0	-3.445527663096632e-05	-3.445527663096632e-05
2005	0.02108805522595593	0.009224452310172498	0.0044528996508144845	0.9730517853780005	-1	0	0	0.3	3	0.7692307692307693	10	0.38461538461538464	0.7692307692307693	13	10	1	0	0	0.23076923076923078	3	13	15	0.0	0	0.6250591194320888	0.8576303827277297	0.45341088605352226	0.9291150234608144	0.46850599947899213	0.866025604557217	0.8278096547142162	0.8887855309805478	0	0	0.0	0.0044528996508144845	0.0044528996508144845
4388	0.021505970778770925	0.007937902780871918	0.005626084316617763	0.9738625697651823	-1	0	0	0.3	3	0.7692307692307693	10	0.38461538461538464	0.7692307692307693	13	10	1	0	0	0.23076923076923078	3	13	15	0.0	0	0.6250591194320888	0.8445931378174434	0.45341088605352226	0.9271707265105974	0.46850599947899213	0.866025604557217	0.8278096547142162	0.8843581940769831	0	0	0.0	0.005626084316617763	0.005626084316617763
2347	0.020830388226139918	0.009073552341670345	0.004618240489366955	0.9732400147883671	-1	0	0	0.3	3	0.7692307692307693	10	0.38461538461538464	0.7692307692307693	13	10	1	0	0	0.23076923076923078	3	13	15	0.0	0	0.6250591194320888	0.8576303827277297	0.45341088605352226	0.9291150234608144	0.46850599947899213	0.866025604557217	0.8278096547142162	0.8887855309805478	0	0	0.0	0.004618240489366955	0.004618240489366955
3001	0.019533446850247008	0.006501166052912756	-0.002977819741475924	0.9787257493409248	-1	0	0	0.3	3	0.7692307692307693	10	0.38461538461538464	0.7692307692307693	13	10	1	0	0	0.23076923076923078	3	13	15	0.0	0	0.6250591194320888	0.8445931378174434	0.45341088605352226	0.9374769407341252	0.46850599947899213	0.866025604557217	0.8557707018137767	0.8898206375601384	0	0	0.0	-0.0002977819741475924	-0.0002977819741475924
1565	0.020123619183166457	0.0038829438218720555	0.0037437869915675622	0.9794730176246293	-1	0	0	0.3	3	0.7692307692307693	10	0.38461538461538464	0.7692307692307693	13	10	1	0	0	0.23076923076923078	3	13	15	0.0	0	0.6250591194320888	0.9251327637544784	0.7476209169792883	0.9165690839620985	0.46850599947899213	0.8964150046791536	0.8760017744985615	0.9134323766189975	0	0	0.0	0.0037437869915675622	0.0037437869915675622
833	0.023012843578973687	0.001261246246290488	-0.0005085334323187258	0.9803199434262242	-1	0	0	0.3	3	0.7692307692307693	10	0.38461538461538464	0.7692307692307693	13	10	1	0	0	0.23076923076923078	3	13	15	0.0	0	0.6752201578573265	0.821367629626679	0.47539539281529547	0.8960718824970374	0.3238386453735223	0.8557131332663639	0.851563651118073	0.86056987857106	0	0	0.0	-5.085334323187258e-05	-5.085334323187258e-05
2718	0.021627767756288982	0.007728658874513442	0.005957689616182075	0.9731587924535733	-1	0	0	0.3	3	0.7692307692307693	10	0.38461538461538464	0.7692307692307693	13	10	1	0	0	0.23076923076923078	3	13	15	0.0	0	0.6250591194320888	0.8445931378174434	0.45341088605352226	0.9271707265105974	0.46850599947899213	0.866025604557217	0.8278096547142162	0.8843581940769831	0	0	0.0	0.005957689616182075	0.005957689616182075
90	0.014038188535500368	0.006261889129220094	-0.006261739276074016	0.9827013304078656	-1	0	0	0.4	4	0.6153846153846154	8	0.46875	0.5384615384615384	9	7	5	3	0	0.5	4	8	15	0.25	0.3076923076923077	0.7538342145378245	0.9202894721297071	0.49655870715427086	0.9173670543203781	0.4474406486058749	0.8845949468883328	0.90999898659457	0.9086024661983867	0.3333333333333333	0.2222222222222222	0.0	-0.0006261739276074015	-0.0006261739276074015
4126	0.021281639605421277	0.007922170163741353	0.005840623551693545	0.9740749217415369	-1	0	0	0.3	3	0.7692307692307693	10	0.38461538461538464	0.7692307692307693	13	10	1	0	0	0.23076923076923078	3	13	15	0.0	0	0.6250591194320888	0.8445931378174434	0.45341088605352226	0.9271707265105974	0.46850599947899213	0.866025604557217	0.8278096547142162	0.8843581940769831	0	0	0.0	0.005840623551693545	0.005840623551693545
1906	0.026857971944605475	0.008029035219733869	-0.006612792918335048	0.9805515530623653	-1	0	0	0.3	3	0.7692307692307693	10	0.38461538461538464	0.7692307692307693	13	10	1	0	0	0.23076923076923078	3	13	15	0.0	0	0.5870543047642794	0.8565477567711809	0.45341088605352226	0.9338611617462729	0.5953393477216145	0.8796739394228552	0.8278096547142162	0.8948506587452798	0	0	0.0	-0.0006612792918335048	-0.0006612792918335048
3752	0.021561999771210826	0.008622251554062576	0.005237885722532776	0.9737944208503235	-1	0	0	0.3	3	0.7692307692307693	10	0.38461538461538464	0.7692307692307693	13	10	1	0	0	0.23076923076923078	3	13	15	0.0	0	0.6250591194320888	0.8445931378174434	0.45341088605352226	0.9271707265105974	0.46850599947899213	0.866025604557217	0.8278096547142162	0.8843581940769831	0	0	0.0	0.005237885722532776	0.005237885722532776
4451	0.0218098254960305	0.008320749353457568	0.005743183907743397	0.9734372593548026	-1	0	0	0.3	3	0.7692307692307693	10	0.38461538461538464	0.7692307692307693	13	10	1	0	0	0.23076923076923078	3	13	15	0.0	0	0.6250591194320888	0.8445931378174434	0.45341088605352226	0.9271707265105974	0.46850599947899213	0.9376115181945711	0.8760017744985615	0.9101603515402575	0	0	0.0	0.005743183907743397	0.005743183907743397
4235	0.018413320875728414	0.004646268150705925	0.004340090689755574	0.9768662105449454	-1	0	0	0.3	3	0.7692307692307693	10	0.38461538461538464	0.7692307692307693	13	10	1	0	0	0.23076923076923078	3	13	15	0.0	0	0.6250591194320888	0.8422677209977562	0.45341088605352226	0.9382240066564438	0.46850599947899213	0.8956753360815559	0.8278096547142162	0.8986136104794855	0	0	0.0	0.004340090689755574	0.004340090689755574
485	0.0017807699925082429	0.001730660634215928	-0.0017299708432538226	0.9848653786084699	-1	0	0	1.0	1	0	0	1.0	0	1	0	0	1	0	0.5	2	1	2	0.3333333333333333	0	0	0	0	0	0	0	0	0	0	0	0	-0.00017299708432538227	-0.00017299708432538227
1945	0.020080000744851226	0.006543685893690707	0.004525660990463874	0.9784883599658845	-1	0	0	0.3	3	0.7692307692307693	10	0.38461538461538464	0.7692307692307693	13	10	1	0	0	0.23076923076923078	3	13	15	0.0	0	0.5870543047642794	0.9122995330713428	0.45341088605352226	0.9272865809896002	0.2537706444157353	0.8987326490704647	0.8350026267319232	0.9134890034050974	0	0	0.0	0.004525660990463874	0.004525660990463874
4441	0.01545570432493788	0.0027062720364175777	-0.0026934811388140364	0.9810590065653724	-1	0	0	0.3	3	0.7692307692307693	10	0.3125	0.7692307692307693	13	10	1	1	0	0.3333333333333333	4	12	15	0.3333333333333333	0.14285714285714285	0.5870543047642794	0.8618449881534682	0.5546955092399978	0.9274974730896669	0.46850599947899213	0.8843339697584289	0.8278096547142162	0.8945325121945608	1.0	0.23076923076923078	0.0	-0.00026934811388140364	-0.00026934811388140364
4419	0.02177729485989521	0.009644310960700791	0.004357550743530255	0.9738394500531945	-1	0	0	0.3	3	0.7692307692307693	10	0.38461538461538464	0.7692307692307693	13	10	1	0	0	0.23076923076923078	3	13	15	0.0	0	0.6250591194320888	0.8445931378174434	0.45341088605352226	0.9271707265105974	0.46850599947899213	0.866025604557217	0.8278096547142162	0.8843581940769831	0	0	0.0	0.004357550743530255	0.004357550743530255
1079	0.026926708361279212	0.0017423993494335808	-0.0013705663909998912	0.979767469382159	-1	0	0	0.3	3	0.7692307692307693	10	0.38461538461538464	0.7692307692307693	13	10	1	0	0	0.23076923076923078	3	13	15	0.0	0	0.6274537761823623	0.8953087457791918	0.48717242711568076	0.9163346752838762	0.23935570396905184	0.9347987733642362	0.8760017744985615	0.9168924301583601	0	0	0.0	-0.00013705663909998911	-0.00013705663909998911
687	0.0017666027419382274	0.0017665531862728673	-0.0017644733865451701	0.9834596853308869	-1	0	0	1.0	1	0	0	1.0	0	1	0	0	0	0	0.5	2	1	2	0.0	0	0	0	0	0	0	0	0	0	0	0	0	-0.000176447338654517	-0.000176447338654517
2523	0.013238792772172424	0.003680746972462337	-0.0035213824549898153	0.9791244633916173	-1	0	0	0.2	2	0.9230769230769231	12	0.38461538461538464	0.8461538461538461	13	11	1	0	0	0.23076923076923078	13	3	15	0.0	0	0.6641619950195411	0.8797589285207137	0.8033278407263824	0.901312817764772	0.46850599947899213	0.8509785192038828	0.8113169147628496	0.8788353999049208	0	0	0.0	-0.00035213824549898154	-0.00035213824549898154
3959	0.02172459421888756	0.008027284737438922	0.006151958579217504	0.9731498054204758	-1	0	0	0.3	3	0.7692307692307693	10	0.38461538461538464	0.7692307692307693	13	10	1	0	0	0.23076923076923078	3	13	15	0.0	0	0.6250591194320888	0.8445931378174434	0.45341088605352226	0.9271707265105974	0.46850599947899213	0.866025604557217	0.8278096547142162	0.8843581940769831	0	0	0.0	0.006151958579217504	0.006151958579217504
2063	0.0186393470250792	0.007717107653115497	-0.0033039806025818943	0.9732706041229306	-1	0	0	0.2	2	0.9230769230769231	12	0.5357142857142857	0.8461538461538461	13	11	1	0	0	0.14285714285714285	2	14	15	0.0	0	0.6250591194320888	0.8725254246615636	0.8033278407263824	0.9256284380103514	0.46850599947899213	0.8093793464412999	0.8106413846108057	0.8769240594447839	0	0	0.0	-0.0003303980602581894	-0.0003303980602581894
1869	0.020528062883309914	0.008948162374920255	0.004447527615088702	0.973085654879164	-1	0	0	0.3	3	0.7692307692307693	10	0.38461538461538464	0.7692307692307693	13	10	1	0	0	0.23076923076923078	3	13	15	0.0	0	0.6250591194320888	0.8576303827277297	0.45341088605352226	0.9291150234608144	0.46850599947899213	0.866025604557217	0.8278096547142162	0.8887855309805478	0	0	0.0	0.004447527615088702	0.004447527615088702
2589	0.020656182182359994	0.008932517433779994	0.004569452456816051	0.972699226599294	-1	0	0	0.3	3	0.7692307692307693	10	0.38461538461538464	0.7692307692307693	13	10	1	0	0	0.23076923076923078	3	13	15	0.0	0	0.6250591194320888	0.8576303827277297	0.45341088605352226	0.9291150234608144	0.46850599947899213	0.866025604557217	0.8278096547142162	0.8887855309805478	0	0	0.0	0.004569452456816051	0.004569452456816051
2535	0.020604541255059283	0.008950192189518683	0.004519821836691651	0.9727048277731708	-1	0	0	0.3	3	0.7692307692307693	10	0.38461538461538464	0.7692307692307693	13	10	1	0	0	0.23076923076923078	3	13	15	0.0	0	0.6250591194320888	0.8576303827277297	0.45341088605352226	0.9291150234608144	0.46850599947899213	0.866025604557217	0.8278096547142162	0.8887855309805478	0	0	0.0	0.004519821836691651	0.004519821836691651
2739	0.02101775856184433	0.008204777551371775	0.005181598678166648	0.9727308310311366	-1	0	0	0.3	3	0.7692307692307693	10	0.38461538461538464	0.7692307692307693	13	10	1	0	0	0.23076923076923078	3	13	15	0.0	0	0.6250591194320888	0.8576303827277297	0.45341088605352226	0.9291150234608144	0.46850599947899213	0.866025604557217	0.8278096547142162	0.8887855309805478	0	0	0.0	0.005181598678166648	0.005181598678166648
358	0.001748242571712123	0.0017156385861682463	-0.0017156385860812517	0.9863870487779398	-1	0	0	1.0	1	0	0	1.0	0	1	0	0	0	0	0.5	1	2	2	0.0	0	0	0	0	0	0	0	0	0	0	0	0	-0.00017156385860812517	-0.00017156385860812517
4022	0.02177824889073628	0.0037637807370580886	-0.0037633647579398914	0.9769654042262068	-1	0	0	0.3	3	0.7692307692307693	10	0.38461538461538464	0.7692307692307693	13	10	1	0	0	0.23076923076923078	3	13	15	0.0	0	0.5870543047642794	0.8751818211148504	0.45341088605352226	0.9271707265105974	0.46850599947899213	0.866025604557217	0.804900239963036	0.8927636264410471	0	0	0.0	-0.0003763364757939891	-0.0003763364757939891
1795	0.021188105306984926	0.008215492058769197	0.0051384525566000715	0.9726054679892729	-1	0	0	0.3	3	0.7692307692307693	10	0.38461538461538464	0.7692307692307693	13	10	1	0	0	0.23076923076923078	3	13	15	0.0	0	0.6250591194320888	0.8576303827277297	0.45341088605352226	0.9291150234608144	0.46850599947899213	0.866025604557217	0.8278096547142162	0.8887855309805478	0	0	0.0	0.0051384525566000715	0.0051384525566000715
591	0.0018362080619436453	0.0017400290548631055	-0.0017399613072153837	0.9855475204300773	-1	0	0	1.0	1	0	0	1.0	0	1	0	0	0	0	0.5	1	2	2	0.0	0	0	0	0	0	0	0	0	0	0	0	0	-0.00017399613072153838	-0.00017399613072153838
2025	0.02643352621333844	0.009966365872054623	-0.009910247296673724	0.719917271547247	-1	0.25	1	0.4	4	0.7692307692307693	10	0.38461538461538464	0.7692307692307693	13	10	1	0	0	0.23076923076923078	13	3	15	0.0	1.0	0.5870543047642794	0.8183484821896343	0.8033278407263824	0.9252726260377951	0.46850599947899213	0.8568528040652083	0.8113169147628496	0.8740160549957218	0	0	0.0	-0.0009910247296673724	-0.0009910247296673724
2461	0.020393344775227532	0.008425197025825547	0.004313782446261126	0.9726747307008058	-1	0	0	0.3	3	0.7692307692307693	10	0.38461538461538464	0.7692307692307693	13	10	1	0	0	0.23076923076923078	3	13	15	0.0	0	0.6250591194320888	0.8576303827277297	0.45341088605352226	0.9291150234608144	0.46850599947899213	0.866025604557217	0.8278096547142162	0.8887855309805478	0	0	0.0	0.004313782446261126	0.004313782446261126
2095	0.020721122678787035	0.008958933138222939	0.0046810358879448965	0.9730126628711371	-1	0	0	0.3	3	0.7692307692307693	10	0.38461538461538464	0.7692307692307693	13	10	1	0	0	0.23076923076923078	3	13	15	0.0	0	0.6250591194320888	0.8576303827277297	0.45341088605352226	0.9291150234608144	0.46850599947899213	0.866025604557217	0.8278096547142162	0.8887855309805478	0	0	0.0	0.0046810358879448965	0.0046810358879448965
4005	0.020941727346205495	0.007873848159470887	0.006111622850946079	0.9732612689294511	-1	0	0	0.3	3	0.7692307692307693	10	0.38461538461538464	0.7692307692307693	13	10	1	0	0	0.23076923076923078	3	13	15	0.0	0	0.6250591194320888	0.8445931378174434	0.45341088605352226	0.9271707265105974	0.46850599947899213	0.866025604557217	0.8278096547142162	0.8843581940769831	0	0	0.0	0.006111622850946079	0.006111622850946079
2890	0.02085147047104149	0.008464336587582435	0.0048950102314085624	0.9727200349837585	-1	0	0	0.3	3	0.7692307692307693	10	0.38461538461538464	0.7692307692307693	13	10	1	0	0	0.23076923076923078	3	13	15	0.0	0	0.6250591194320888	0.8576303827277297	0.45341088605352226	0.9291150234608144	0.46850599947899213	0.866025604557217	0.8278096547142162	0.8887855309805478	0	0	0.0	0.0048950102314085624	0.0048950102314085624
364	0.0019850205325652763	0.0019442059690801974	-0.0019441704391484017	0.9842884453787896	-1	0	0	1.0	2	0.0	0	0.75	0	2	0	0	0	0	1.0	2	2	3	0.0	0	0	0	0	0	0	0	0	0	0	0	0	-0.00019441704391484017	-0.00019441704391484017
1003	0.027095910096315942	0.0010819461418723694	-0.0009369612341989291	0.9797245328529736	-1	0	0	0.3	3	0.7692307692307693	10	0.38461538461538464	0.7692307692307693	13	10	1	0	0	0.23076923076923078	3	13	15	0.0	0	0.6274537761823623	0.8953087457791918	0.48717242711568076	0.9163346752838762	0.23935570396905184	0.9347987733642362	0.8760017744985615	0.9168924301583601	0	0	0.0	-9.369612341989291e-05	-9.369612341989291e-05
1777	0.020863352698451285	0.008906492613354178	0.004554656753321602	0.9726430894958846	-1	0	0	0.3	3	0.7692307692307693	10	0.38461538461538464	0.7692307692307693	13	10	1	0	0	0.23076923076923078	3	13	15	0.0	0	0.6250591194320888	0.8576303827277297	0.45341088605352226	0.9291150234608144	0.46850599947899213	0.866025604557217	0.8278096547142162	0.8887855309805478	0	0	0.0	0.004554656753321602	0.004554656753321602
5040	0.013615736768852202	0.003659207990035706	-0.003568393902421152	0.9781526919552669	-1	0	0	0.2	2	0.9166666666666666	11	0.3888888888888889	0.8333333333333334	12	10	1	0	0	0.25	12	3	14	0.0	0	0.6696910764384338	0.8750097512272355	0.7703843525527345	0.9041498426162766	0.3611383219473637	0.8457349535584776	0.8109793811286728	0.8769559170625819	0	0	0.0	-0.0003568393902421152	-0.0003568393902421152
1431	0.023790824039260715	0.0037962004411231896	-0.002575241800029849	0.9789688607480703	-1	0	0	0.2	2	0.9230769230769231	12	0.5357142857142857	0.8461538461538461	13	11	1	1	0	0.14285714285714285	2	14	15	0.25	0	0.5870543047642794	0.8777574014586426	0.6681073606093538	0.9405484486856026	0.3238386453735223	0.9061505716932636	0.8235552173651485	0.9116051019967334	1.0	0.38461538461538464	0.0	-0.0002575241800029849	-0.0002575241800029849
830	0.027523111375086652	0.0017399375652618029	-0.0006690442271592691	0.9795968461297542	-1	0	0	0.3	3	0.7692307692307693	10	0.38461538461538464	0.7692307692307693	13	10	1	0	0	0.23076923076923078	3	13	15	0.0	0	0.6274537761823623	0.8953087457791918	0.48717242711568076	0.9163346752838762	0.23935570396905184	0.9347987733642362	0.8760017744985615	0.9168924301583601	0	0	0.0	-6.690442271592691e-05	-6.690442271592691e-05
1084	0.015654307997495214	0.004842465572714508	-0.004062735694364089	0.9756645905338659	-1	0	0	0.4	4	0.6923076923076923	9	0.3125	0.6923076923076923	13	9	1	1	0	0.3333333333333333	4	12	15	0.5	0.15384615384615385	0.6752201578573265	0.8804734672430332	0.45341088605352226	0.9289625018367279	0.23935570396905184	0.9449619829588415	0.87568847687305	0.9220333924399841	1.0	0.6923076923076923	0.0	-0.0004062735694364089	-0.0004062735694364089
4472	0.028231443814018105	0.003778143680459952	-0.0023697560170210215	0.9781264347816603	-1	0	0	0.2	2	0.9230769230769231	12	0.5357142857142857	0.8461538461538461	13	11	1	1	0	0.14285714285714285	2	14	15	0.25	0	0.5127603317284296	0.8338300742751187	0.4170379346304057	0.9074892074555354	0.46850599947899213	0.89647773657663	0.8278096547142162	0.882710696519576	1.0	0.38461538461538464	0.0	-0.00023697560170210215	-0.00023697560170210215
744	0.0017535414728757951	0.0017085143635007457	-0.0017084810323057425	0.9846210382857676	-1	0	0	1.0	1	0	0	1.0	0	1	0	0	0	0	0.5	1	2	2	0.0	0	0	0	0	0	0	0	0	0	0	0	0	-0.00017084810323057424	-0.00017084810323057424
3419	0.01939588873161396	0.0017386416705485865	-0.0013663909269549847	0.8020372303565367	-1	0	0	0.2222222222222222	2	0.9090909090909091	10	0.5416666666666666	0.8181818181818182	11	9	1	0	0	0.16666666666666666	2	12	13	0.0	0	0.6250591194320888	0.8685995656053995	0.7712024054412454	0.9340297318053944	0.46850599947899213	0.8214861837669197	0.8106413846108057	0.8830665241858056	0	0	0.0	-0.00013663909269549847	-0.00013663909269549847
3092	0.021106163296542035	0.007348424330896217	0.006118854741350602	0.9731473252698636	-1	0	0	0.3	3	0.7692307692307693	10	0.38461538461538464	0.7692307692307693	13	10	1	0	0	0.23076923076923078	3	13	15	0.0	0	0.6250591194320888	0.8596248903964151	0.45341088605352226	0.9271707265105974	0.46850599947899213	0.866025604557217	0.8278096547142162	0.8883656351542865	0	0	0.0	0.006118854741350602	0.006118854741350602
3951	0.014791481645351939	0.00410425096485907	0.002421979610803091	0.9758163965686986	-1	0	0	0.3	3	0.7692307692307693	10	0.38461538461538464	0.7692307692307693	13	10	1	0	0	0.23076923076923078	3	13	15	0.0	0	0.6268884198228943	0.7569457472790799	0.45341088605352226	0.9269045112179267	0.46850599947899213	0.899667398297191	0.8350026267319232	0.876158203067238	0	0	0.0	0.002421979610803091	0.002421979610803091
2019	0.021649687898684943	0.009539801314920356	0.002519028720900824	0.9777058498979684	-1	0	0	0.3	3	0.7692307692307693	10	0.38461538461538464	0.7692307692307693	13	10	1	0	0	0.23076923076923078	3	13	15	0.0	0	0.6250591194320888	0.8932573016676328	0.45341088605352226	0.9309452245730812	0.46850599947899213	0.8897040993199241	0.8350026267319232	0.9064600776120857	0	0	0.0	0.002519028720900824	0.002519028720900824
879	0.0277411230872971	0.001319626460436822	-0.0012879615444589064	0.9801425840822788	-1	0	0	0.3	3	0.7692307692307693	10	0.38461538461538464	0.7692307692307693	13	10	1	0	0	0.23076923076923078	3	13	15	0.0	0	0.6274537761823623	0.8953087457791918	0.48717242711568076	0.9163346752838762	0.23935570396905184	0.9347987733642362	0.8760017744985615	0.9168924301583601	0	0	0.0	-0.00012879615444589062	-0.00012879615444589062
1213	0.026707237748617482	0.005440813356832498	-0.0025391813959854143	0.9802910734437337	-1	0	0	0.2	2	0.9230769230769231	12	0.5357142857142857	0.8461538461538461	13	11	1	0	0	0.14285714285714285	2	14	15	0.0	0	0.5870543047642794	0.8761520816319871	0.45341088605352226	0.9083237210494296	0.3238386453735223	0.9348371544024353	0.8278096547142162	0.9092436893740294	0	0	0.0	-0.00025391813959854144	-0.00025391813959854144
787	0.0321851324803148	0.00733511092048387	-0.006772272829054564	0.9815638589595392	-1	0	0	0.3333333333333333	3	0.7272727272727273	8	0.325	0.7272727272727273	11	8	1	0	0	0.4	4	10	13	0.0	0	0.5127603317284296	0.8977699333953402	0.45341088605352226	0.9017749304325359	0.23935570396905184	0.960957996071062	0.883866706055389	0.926288576500112	0	0	0.0	-0.0006772272829054564	-0.0006772272829054564
1109	0.021513848724665843	0.0073080495236941	0.0024731881499478418	0.9780675148328852	-1	0	0	0.3	3	0.7692307692307693	10	0.38461538461538464	0.7692307692307693	13	10	1	0	0	0.23076923076923078	3	13	15	0.0	0	0.6250591194320888	0.862551059114735	0.45341088605352226	0.9257167363976102	0.3238386453735223	0.8659446445210702	0.8350026267319232	0.8884459124973173	0	0	0.0	0.0024731881499478418	0.0024731881499478418
2906	0.021605366226707428	0.009148277145753914	-0.00879323318739852	0.9825412740880262	-1	0	0	0.3	3	0.7692307692307693	10	0.26785714285714285	0.6923076923076923	12	9	2	1	0	0.875	8	7	15	0.2	0.18181818181818182	0.6060567120981841	0.8848111760772166	0.45341088605352226	0.9242371036643743	0.40635927422194146	0.879956466944405	0.8278096547142162	0.8982009604948635	1.0	0.4166666666666667	0.0	-0.000879323318739852	-0.000879323318739852
2658	0.013063157264559748	0.003517493912467876	-0.0033750328251171413	0.9791037466267232	-1	0	0	0.2	2	0.9230769230769231	12	0.38461538461538464	0.8461538461538461	13	11	1	0	0	0.23076923076923078	13	3	15	0.0	0	0.6641619950195411	0.8797589285207137	0.8033278407263824	0.901312817764772	0.46850599947899213	0.8509785192038828	0.8113169147628496	0.8788353999049208	0	0	0.0	-0.0003375032825117141	-0.0003375032825117141
813	0.0057343812156439205	0.004376437874551927	-0.00435907564561083	0.9707099376194015	-1	0.5	2	0.7	7	0.3076923076923077	4	0.6	0.23076923076923078	9	3	5	1	0	1.0	5	5	15	0.125	0.4	0.42467921362443184	0.8840348343514868	0.7896896458165555	0.8185685391484347	0.5953393477216145	0.9543771626676387	0.8964008728416492	0.8996051868183554	1.0	0.1111111111111111	0.0	-0.000435907564561083	-0.000435907564561083
806	0.01459340725672211	0.005473928961427634	-0.005454968812501167	0.9747765135253982	-1	0	0	0.3333333333333333	2	0.8333333333333334	5	0.5714285714285714	0.8333333333333334	6	5	1	0	0	0.2857142857142857	2	7	8	0.0	0	0.6154209116127571	0.8717800146287549	0.652414684589003	0.807026884136465	0.4989299038500419	0.8240467829032266	0.7126850916745008	0.8362429127195736	0	0	0.0	-0.0005454968812501167	-0.0005454968812501167
764	0.0017796805492051556	0.0017156233699771096	-0.0017156233694043666	0.98638280067286	-1	0	0	1.0	1	0	0	1.0	0	1	0	0	0	0	0.5	1	2	2	0.0	0	0	0	0	0	0	0	0	0	0	0	0	-0.00017156233694043665	-0.00017156233694043665
3543	0.020539508488684806	0.007661580718568325	0.005232492120355908	0.9737491821085202	-1	0	0	0.3	3	0.7692307692307693	10	0.38461538461538464	0.7692307692307693	13	10	1	0	0	0.23076923076923078	3	13	15	0.0	0	0.6250591194320888	0.8596248903964151	0.45341088605352226	0.9271707265105974	0.46850599947899213	0.866025604557217	0.8278096547142162	0.8883656351542865	0	0	0.0	0.005232492120355908	0.005232492120355908
1786	0.01755347394419029	0.007776462240295397	-0.007776365115849876	0.946744092252726	-1	0	0	0.4	4	0.6153846153846154	8	0.35714285714285715	0.6153846153846154	12	8	2	1	0	0.8571428571428571	7	6	15	0.25	0	0.5825562302695875	0.8948602937145761	0.45341088605352226	0.9468237746603365	0.2888046448946288	0.9139268783474823	0.8256926757609345	0.9213725938307258	1.0	0.16666666666666666	0.0	-0.0007776365115849876	-0.0007776365115849876
2137	0.020544291830741853	0.009038626027053354	0.004472438904005798	0.9727109329458243	-1	0	0	0.3	3	0.7692307692307693	10	0.38461538461538464	0.7692307692307693	13	10	1	0	0	0.23076923076923078	3	13	15	0.0	0	0.6250591194320888	0.8576303827277297	0.45341088605352226	0.9291150234608144	0.46850599947899213	0.866025604557217	0.8278096547142162	0.8887855309805478	0	0	0.0	0.004472438904005798	0.004472438904005798
1304	0.01999081408717769	0.009441484127602583	-0.007652672378710973	0.9802821976790048	-1	0	0	0.3	3	0.7692307692307693	10	0.38461538461538464	0.7692307692307693	13	10	1	0	0	0.23076923076923078	3	13	15	0.0	0	0.6250591194320888	0.8642610818325279	0.45341088605352226	0.9271707265105974	0.46850599947899213	0.866025604557217	0.8278096547142162	0.8896471891361677	0	0	0.0	-0.0007652672378710973	-0.0007652672378710973
298	0.0038447482201019166	0.00295783795568535	-0.0029520584535213164	0.9774126711373424	-1	0.5	1	0.8333333333333334	5	0.16666666666666666	1	0.5	0.16666666666666666	5	1	2	0	0	1.0	4	4	8	0.0	0.5	0.6093160484833267	0.9047581563417434	0.5288921248504221	0.7808822774488036	0.6439550806985912	0.9306578711703503	0.8520810313064004	0.88489601649986	0	0	0.0	-0.00029520584535213166	-0.00029520584535213166
4181	0.019758519634271873	0.001838668774421736	-0.00036051683149006724	0.9814853536618002	-1	0	0	0.3	3	0.7692307692307693	10	0.38461538461538464	0.7692307692307693	13	10	1	0	0	0.23076923076923078	3	13	15	0.0	0	0.6250591194320888	0.8445931378174434	0.45341088605352226	0.9055864929469705	0.46850599947899213	0.866025604557217	0.8119034060738378	0.8743511488935045	0	0	0.0	-3.605168314900672e-05	-3.605168314900672e-05
762	0.0019550279020753066	0.0018901671295286332	-0.0018886597469612789	0.984775961669206	-1	0	0	1.0	2	0.0	0	0.75	0	2	0	0	0	0	1.0	2	2	3	0.0	0	0	0	0	0	0	0	0	0	0	0	0	-0.00018886597469612787	-0.00018886597469612787
2917	0.020842817289848426	0.008372858150404448	0.005146455916396919	0.9736772986290888	-1	0	0	0.3	3	0.7692307692307693	10	0.38461538461538464	0.7692307692307693	13	10	1	0	0	0.23076923076923078	3	13	15	0.0	0	0.6250591194320888	0.8596248903964151	0.45341088605352226	0.9271707265105974	0.46850599947899213	0.866025604557217	0.8278096547142162	0.8883656351542865	0	0	0.0	0.005146455916396919	0.005146455916396919
517	0.0017815639445119857	0.0017084904455123794	-0.0017083827858912007	0.9855621107089299	-1	0	0	1.0	1	0	0	1.0	0	1	0	0	0	0	0.5	1	2	2	0.0	0	0	0	0	0	0	0	0	0	0	0	0	-0.00017083827858912007	-0.00017083827858912007
1641	0.02180288643752791	0.0020917201264420344	0.0020402959956916334	0.9653079712123206	-1	0	0	0.3	3	0.7692307692307693	10	0.38461538461538464	0.7692307692307693	13	10	1	0	0	0.23076923076923078	3	13	15	0.0	0	0.6641619950195411	0.8717098076433705	0.7712024054412454	0.9173358342762333	0.46850599947899213	0.8531703972367645	0.8113169147628496	0.8836555252483268	0	0	0.0	0.0020402959956916334	0.0020402959956916334
2236	0.012637208115049219	0.0038643297243074644	-0.003836177615453332	0.9816961805309022	-1	0	0	0.4	4	0.6923076923076923	9	0.3125	0.6923076923076923	13	9	1	1	0	0.3333333333333333	4	12	15	0.5	0.15384615384615385	0.5870543047642794	0.8517811344298045	0.45341088605352226	0.9345662078905854	0.46850599947899213	0.8812267394023785	0.8278096547142162	0.8944723169441013	1.0	0.46153846153846156	0.0	-0.0003836177615453332	-0.0003836177615453332
4804	0.015635410722718814	0.004593556677758225	-0.00459341570391422	0.9810440962136282	-1	0	0	0.3	3	0.7692307692307693	10	0.3125	0.7692307692307693	13	10	1	1	0	0.3333333333333333	4	12	15	0.3333333333333333	0.14285714285714285	0.5870543047642794	0.8494740455422191	0.6949994896636126	0.9215578700519865	0.46850599947899213	0.888838372924514	0.8278096547142162	0.8900291434834873	1.0	0.38461538461538464	0.0	-0.000459341570391422	-0.000459341570391422
4046	0.021214512752061557	0.008263644291795665	0.005255468769981797	0.9736109426067736	-1	0	0	0.3	3	0.7692307692307693	10	0.38461538461538464	0.7692307692307693	13	10	1	0	0	0.23076923076923078	3	13	15	0.0	0	0.6250591194320888	0.8445931378174434	0.45341088605352226	0.9271707265105974	0.46850599947899213	0.866025604557217	0.8278096547142162	0.8843581940769831	0	0	0.0	0.005255468769981797	0.005255468769981797
4369	0.021151539594599963	0.008011373077131071	0.006107613130466856	0.9738494113957225	-1	0	0	0.3	3	0.7692307692307693	10	0.38461538461538464	0.7692307692307693	13	10	1	0	0	0.23076923076923078	3	13	15	0.0	0	0.6250591194320888	0.8445931378174434	0.45341088605352226	0.9271707265105974	0.46850599947899213	0.866025604557217	0.8278096547142162	0.8843581940769831	0	0	0.0	0.006107613130466856	0.006107613130466856
3270	0.020485629863583814	0.007411053110035198	0.005626936948048486	0.9733914086682699	-1	0	0	0.3	3	0.7692307692307693	10	0.38461538461538464	0.7692307692307693	13	10	1	0	0	0.23076923076923078	3	13	15	0.0	0	0.6250591194320888	0.8596248903964151	0.45341088605352226	0.9271707265105974	0.46850599947899213	0.866025604557217	0.8278096547142162	0.8883656351542865	0	0	0.0	0.005626936948048486	0.005626936948048486
[truncated: 4,046 more rows]
