# Supplementary material for: Environmental influences on evolvable robots
Source: PLoS One. 2020 May 29;15(5):e0233848. doi: 10.1371/journal.pone.0233848 (PMC7259730; doi:10.1371/journal.pone.0233848)
Supplement: S1 Dataset — (ZIP) [file pone.0233848.s003.zip › data_plosone/snapshots_ids_flat_20.tsv]

generation	robot_id
72	3203
72	3624
72	3665
72	3277
72	3634
72	3313
72	3670
72	3685
72	3561
72	3572
72	3691
72	3644
72	2600
72	3523
72	3330
72	3293
72	3666
72	3437
72	2171
72	3264
72	3575
72	2413
72	3396
72	3621
72	3272
72	3693
72	3613
72	2984
72	3639
72	3101
72	3609
72	3642
72	3257
72	2706
72	3653
72	3514
72	3240
72	3383
72	2874
72	3452
72	3331
72	3594
72	2339
72	3425
72	3622
72	3339
72	3343
72	3603
72	3646
72	3321
72	3571
72	3614
72	3597
72	3674
72	3655
72	3215
72	3578
72	3164
72	3690
72	3677
72	3392
72	3109
72	3461
72	3477
72	3616
72	3593
72	3638
72	3442
72	3697
72	3591
72	3631
72	3298
72	3476
72	2873
72	3397
72	3683
72	3658
72	3696
72	3605
72	3168
72	3125
72	3121
72	3643
72	3332
72	3698
72	3610
72	3555
72	3489
72	3511
72	3660
72	3562
72	2573
72	3357
72	2119
72	3316
72	2590
72	3672
72	3552
72	3574
72	3146
50	2480
50	2598
50	2254
50	2274
50	2124
50	2584
50	2213
50	2576
50	2056
50	2318
50	2473
50	2558
50	2559
50	2568
50	2388
50	2464
50	2566
50	2107
50	2577
50	2235
50	2597
50	2270
50	2600
50	2585
50	2340
50	2285
50	2496
50	2171
50	2271
50	2331
50	2413
50	2544
50	2596
50	2463
50	2553
50	1985
50	2526
50	2528
50	2587
50	2000
50	2371
50	2524
50	2004
50	2595
50	2589
50	2454
50	2339
50	2283
50	2406
50	1980
50	2457
50	2582
50	2578
50	2465
50	2088
50	2546
50	2490
50	2550
50	2418
50	2061
50	1908
50	2063
50	2512
50	2438
50	2523
50	2564
50	2086
50	2470
50	2588
50	2525
50	2522
50	2379
50	2337
50	2513
50	2574
50	2547
50	2565
50	2393
50	2471
50	1829
50	2567
50	2527
50	2586
50	2188
50	2445
50	1903
50	2591
50	2573
50	2446
50	2593
50	2119
50	2543
50	2152
50	2590
50	1893
50	2387
50	2572
50	2583
50	2489
50	2210
74	3757
74	3704
74	3731
74	3717
74	3769
74	3203
74	3753
74	3761
74	3783
74	3665
74	3277
74	3781
74	3634
74	3670
74	3767
74	3561
74	3644
74	2600
74	3330
74	3293
74	3799
74	3666
74	2171
74	2413
74	3621
74	3272
74	3693
74	3613
74	2984
74	3749
74	3257
74	3708
74	3728
74	2706
74	3763
74	3756
74	3653
74	3758
74	3514
74	3240
74	3383
74	2874
74	3732
74	3594
74	2339
74	3792
74	3788
74	3425
74	3603
74	3321
74	3796
74	3674
74	3655
74	3771
74	3578
74	3164
74	3793
74	3705
74	3690
74	3715
74	3677
74	3392
74	3109
74	3738
74	3461
74	3477
74	3442
74	3697
74	3591
74	3631
74	3298
74	3723
74	3786
74	3476
74	3696
74	3168
74	3764
74	3125
74	3121
74	3791
74	3643
74	3332
74	3698
74	3794
74	3610
74	3555
74	3727
74	3489
74	3511
74	3759
74	3779
74	2573
74	3357
74	2119
74	3316
74	2590
74	3552
74	3774
74	3146
74	3782
60	3040
60	2274
60	2834
60	3070
60	3058
60	3067
60	3094
60	2584
60	2960
60	2805
60	2969
60	2813
60	2559
60	2951
60	2758
60	2964
60	3053
60	2600
60	2953
60	2285
60	3078
60	2171
60	2867
60	2331
60	2413
60	3060
60	3048
60	3036
60	3015
60	2984
60	3057
60	2526
60	2775
60	3092
60	3089
60	3081
60	2839
60	3025
60	2706
60	2918
60	2874
60	3076
60	3088
60	3014
60	2741
60	3091
60	3083
60	2589
60	2938
60	3063
60	2339
60	2831
60	3071
60	2961
60	3028
60	3005
60	2931
60	2465
60	2972
60	3043
60	2490
60	2736
60	2061
60	2620
60	2770
60	3068
60	3095
60	2826
60	3042
60	3055
60	2915
60	2923
60	3004
60	2379
60	2673
60	3093
60	2816
60	2337
60	2873
60	2995
60	2574
60	3006
60	2850
60	3062
60	3051
60	3052
60	2886
60	2573
60	3020
60	2822
60	2119
60	2925
60	3033
60	2954
60	2975
60	2590
60	2990
60	3075
60	2910
60	2489
76	3847
76	3876
76	3769
76	3203
76	3878
76	3753
76	3783
76	3665
76	3277
76	3781
76	3843
76	3670
76	3854
76	3644
76	3852
76	2600
76	3330
76	3858
76	3799
76	3666
76	2171
76	3865
76	3829
76	2413
76	3621
76	3874
76	3272
76	3862
76	3868
76	2984
76	3898
76	3257
76	3890
76	2706
76	3763
76	3653
76	3826
76	3758
76	3514
76	3240
76	3383
76	2874
76	3594
76	2339
76	3425
76	3866
76	3849
76	3839
76	3861
76	3603
76	3674
76	3835
76	3164
76	3810
76	3705
76	3715
76	3884
76	3677
76	3832
76	3841
76	3893
76	3833
76	3392
76	3880
76	3109
76	3738
76	3461
76	3442
76	3897
76	3591
76	3631
76	3298
76	3476
76	3809
76	3891
76	3168
76	3834
76	3819
76	3764
76	3121
76	3895
76	3791
76	3643
76	3698
76	3794
76	3610
76	3489
76	3511
76	3860
76	3779
76	3803
76	3357
76	2119
76	3316
76	3864
76	3817
76	2590
76	3853
76	3552
76	3857
30	1373
30	1564
30	1191
30	1599
30	1517
30	1301
30	1597
30	1499
30	1562
30	1550
30	1361
30	1577
30	1415
30	1549
30	1551
30	1435
30	1432
30	1540
30	1593
30	1509
30	1358
30	1527
30	1408
30	1468
30	1578
30	1471
30	1364
30	1501
30	1563
30	1124
30	1545
30	1459
30	1574
30	1529
30	1523
30	1476
30	1532
30	1518
30	1484
30	1504
30	1469
30	1385
30	1425
30	1491
30	1458
30	1334
30	1403
30	1464
30	1431
30	1582
30	1480
30	1331
30	1580
30	1589
30	1324
30	1460
30	1507
30	1526
30	1535
30	1503
30	1414
30	1434
30	1566
30	1569
30	1554
30	1401
30	1590
30	1591
30	1558
30	1488
30	1472
30	1437
30	1466
30	1456
30	1490
30	1394
30	1264
30	1560
30	1489
30	1374
30	1440
30	1438
30	1500
30	1446
30	1213
30	1595
30	1511
30	1516
30	1462
30	1555
30	1565
30	1513
30	1273
30	1598
30	1573
30	1592
30	1457
30	1546
30	1248
30	1557
71	3203
71	3624
71	3306
71	3550
71	3277
71	3430
71	3634
71	3313
71	3611
71	3561
71	3572
71	3533
71	3589
71	3644
71	2600
71	3523
71	3330
71	3293
71	3437
71	2171
71	3264
71	3575
71	2413
71	3396
71	3621
71	3272
71	3613
71	2984
71	3639
71	3101
71	3609
71	3633
71	3642
71	3257
71	2706
71	3514
71	3240
71	3383
71	2874
71	3452
71	3331
71	3594
71	3140
71	2339
71	3425
71	3622
71	3339
71	3343
71	3603
71	3646
71	3321
71	3571
71	3614
71	3597
71	3640
71	3602
71	3604
71	3215
71	3578
71	3164
71	3450
71	3392
71	3109
71	3461
71	3477
71	3616
71	3593
71	3638
71	3442
71	3625
71	3591
71	3631
71	3298
71	3476
71	2873
71	3397
71	3605
71	3168
71	3125
71	3121
71	3643
71	3332
71	3610
71	3555
71	3489
71	3511
71	3562
71	3515
71	2573
71	3357
71	2119
71	3628
71	3316
71	2590
71	3636
71	3552
71	3574
71	3619
71	3487
71	3146
54	2480
54	2274
54	2640
54	2689
54	2584
54	2776
54	2558
54	2559
54	2759
54	2701
54	2758
54	2628
54	2719
54	2600
54	2285
54	2171
54	2271
54	2331
54	2413
54	2715
54	2596
54	2463
54	2755
54	2764
54	2653
54	2727
54	2526
54	2775
54	2766
54	2765
54	2778
54	2791
54	2706
54	2524
54	2655
54	2686
54	2751
54	2733
54	2742
54	2741
54	2004
54	2661
54	2595
54	2589
54	2799
54	2339
54	2283
54	2794
54	2612
54	2465
54	2546
54	2490
54	2736
54	2716
54	2418
54	2756
54	2061
54	1908
54	2620
54	2737
54	2770
54	2726
54	2740
54	2438
54	2745
54	2610
54	2632
54	2616
54	2795
54	2609
54	2769
54	2774
54	2705
54	2379
54	2793
54	2673
54	2657
54	2763
54	2337
54	2784
54	2574
54	2471
54	2652
54	2708
54	2735
54	2789
54	2591
54	2573
54	2743
54	2446
54	2119
54	2777
54	2762
54	2590
54	1893
54	2572
54	2489
54	2650
54	2738
54	2667
34	1604
34	1373
34	1733
34	1676
34	1517
34	1301
34	1783
34	1597
34	1784
34	1772
34	1790
34	1793
34	1361
34	1577
34	1549
34	1767
34	1696
34	1726
34	1775
34	1755
34	1765
34	1714
34	1432
34	1708
34	1761
34	1540
34	1662
34	1717
34	1770
34	1773
34	1720
34	1501
34	1563
34	1124
34	1669
34	1716
34	1715
34	1763
34	1626
34	1692
34	1791
34	1504
34	1736
34	1638
34	1748
34	1491
34	1458
34	1334
34	1764
34	1633
34	1683
34	1701
34	1769
34	1612
34	1431
34	1750
34	1740
34	1589
34	1779
34	1796
34	1632
34	1627
34	1663
34	1526
34	1785
34	1636
34	1792
34	1686
34	1782
34	1554
34	1590
34	1795
34	1668
34	1794
34	1739
34	1641
34	1798
34	1653
34	1643
34	1621
34	1623
34	1703
34	1631
34	1732
34	1780
34	1446
34	1620
34	1768
34	1511
34	1657
34	1516
34	1658
34	1777
34	1721
34	1745
34	1273
34	1573
34	1654
34	1640
34	1700
0	67
0	78
0	27
0	40
0	44
0	66
0	95
0	21
0	37
0	58
0	52
0	15
0	92
0	84
0	53
0	12
0	41
0	91
0	77
0	38
0	64
0	19
0	85
0	49
0	45
0	86
0	35
0	88
0	70
0	80
0	17
0	23
0	57
0	39
0	62
0	22
0	29
0	4
0	76
0	25
0	61
0	60
0	81
0	73
0	72
0	89
0	51
0	3
0	11
0	24
0	10
0	33
0	56
0	75
0	59
0	43
0	47
0	32
0	74
0	90
0	99
0	7
0	1
0	5
0	26
0	13
0	71
0	31
0	63
0	54
0	100
0	6
0	96
0	82
0	48
0	83
0	79
0	69
0	87
0	46
0	18
0	20
0	94
0	16
0	36
0	14
0	34
0	9
0	28
0	68
0	98
0	93
0	30
0	97
0	55
0	65
0	50
0	8
0	42
0	2
87	4425
87	4345
87	4373
87	4184
87	4368
87	4207
87	4132
87	3986
87	4441
87	4005
87	4101
87	4416
87	4312
87	4408
87	4214
87	4276
87	4326
87	4321
87	4448
87	4254
87	4313
87	4352
87	4263
87	4081
87	4203
87	4428
87	4308
87	4209
87	4363
87	4147
87	4415
87	4336
87	4180
87	4376
87	4328
87	4429
87	4412
87	4273
87	4200
87	4432
87	4374
87	4347
87	4442
87	4436
87	4162
87	4260
87	2706
87	4431
87	4362
87	4018
87	3594
87	3907
87	4379
87	4377
87	4444
87	4304
87	4427
87	4407
87	4310
87	3903
87	4222
87	3962
87	4131
87	4439
87	4405
87	3957
87	4372
87	4420
87	4423
87	4237
87	3109
87	4350
87	4311
87	3591
87	3631
87	4238
87	3983
87	4280
87	4406
87	3819
87	3764
87	4434
87	3121
87	3791
87	3610
87	4388
87	4181
87	4205
87	3489
87	4043
87	4410
87	4192
87	4302
87	4398
87	4417
87	4284
87	4121
87	3973
87	4307
87	4234
51	2480
51	2617
51	2274
51	2640
51	2584
51	2213
51	2629
51	2576
51	2602
51	2056
51	2318
51	2473
51	2558
51	2559
51	2568
51	2107
51	2631
51	2235
51	2645
51	2628
51	2270
51	2600
51	2340
51	2285
51	2171
51	2271
51	2331
51	2607
51	2413
51	2635
51	2596
51	2463
51	2553
51	1985
51	2526
51	2528
51	2000
51	2623
51	2524
51	2619
51	2004
51	2595
51	2589
51	2339
51	2283
51	2406
51	1980
51	2457
51	2614
51	2582
51	2612
51	2465
51	2088
51	2603
51	2546
51	2642
51	2490
51	2550
51	2418
51	2061
51	1908
51	2620
51	2063
51	2512
51	2438
51	2610
51	2632
51	2616
51	2470
51	2609
51	2588
51	2522
51	2379
51	2337
51	2513
51	2648
51	2604
51	2574
51	2547
51	2393
51	2471
51	1829
51	2527
51	2634
51	2188
51	2638
51	2445
51	1903
51	2591
51	2573
51	2446
51	2593
51	2119
51	2618
51	2590
51	1893
51	2387
51	2572
51	2489
51	2650
79	4045
79	3876
79	4019
79	3991
79	3769
79	3753
79	3986
79	4005
79	3783
79	3665
79	3277
79	3781
79	3955
79	3923
79	2600
79	3330
79	3951
79	4020
79	3666
79	3985
79	2413
79	3977
79	3993
79	3868
79	4030
79	3927
79	4014
79	3968
79	4021
79	3890
79	4047
79	2706
79	3653
79	3942
79	3758
79	3514
79	3240
79	3383
79	2874
79	4049
79	4018
79	3594
79	3907
79	4009
79	3987
79	3839
79	3903
79	3674
79	4041
79	3835
79	4007
79	4044
79	3962
79	3164
79	3715
79	4023
79	4004
79	4031
79	3964
79	3957
79	3677
79	4032
79	4035
79	3880
79	3954
79	3975
79	3109
79	3897
79	3591
79	3631
79	3298
79	3912
79	4048
79	3983
79	3168
79	3819
79	3764
79	3121
79	4024
79	3895
79	3791
79	3698
79	3610
79	4034
79	4029
79	3981
79	3989
79	3489
79	3996
79	3945
79	3860
79	4043
79	4016
79	3779
79	3357
79	3992
79	3316
79	3973
79	3552
79	3995
35	1604
35	1373
35	1517
35	1301
35	1803
35	1597
35	1842
35	1793
35	1361
35	1577
35	1836
35	1832
35	1696
35	1726
35	1775
35	1847
35	1815
35	1837
35	1432
35	1708
35	1846
35	1761
35	1540
35	1662
35	1717
35	1823
35	1820
35	1770
35	1773
35	1501
35	1563
35	1810
35	1669
35	1716
35	1715
35	1763
35	1801
35	1692
35	1736
35	1638
35	1748
35	1805
35	1491
35	1458
35	1334
35	1764
35	1633
35	1818
35	1701
35	1769
35	1612
35	1431
35	1750
35	1740
35	1589
35	1843
35	1779
35	1796
35	1833
35	1632
35	1627
35	1785
35	1636
35	1792
35	1686
35	1804
35	1848
35	1795
35	1668
35	1794
35	1641
35	1844
35	1798
35	1653
35	1621
35	1828
35	1623
35	1703
35	1829
35	1631
35	1732
35	1780
35	1816
35	1620
35	1845
35	1511
35	1657
35	1516
35	1840
35	1817
35	1777
35	1721
35	1825
35	1745
35	1819
35	1573
35	1654
35	1640
35	1835
35	1700
82	4185
82	4179
82	4134
82	4184
82	4132
82	3753
82	3986
82	4005
82	3783
82	3277
82	4140
82	4187
82	4101
82	4178
82	4151
82	4067
82	4154
82	3923
82	3330
82	4159
82	4177
82	4081
82	3666
82	3985
82	4098
82	2413
82	4175
82	4147
82	4180
82	3977
82	3993
82	4163
82	3868
82	4058
82	4200
82	4152
82	3968
82	4127
82	4162
82	4199
82	4047
82	2706
82	3653
82	4173
82	3514
82	3240
82	2874
82	4018
82	3594
82	3907
82	3987
82	3839
82	3903
82	4085
82	3674
82	4129
82	3962
82	4193
82	4131
82	4122
82	3964
82	3957
82	4157
82	4071
82	4066
82	3975
82	3109
82	4190
82	3897
82	3591
82	3631
82	4048
82	3983
82	4145
82	4194
82	3168
82	3819
82	3764
82	4165
82	3121
82	3791
82	4161
82	3698
82	3610
82	4064
82	4181
82	4196
82	4092
82	3489
82	4043
82	3779
82	4116
82	4192
82	3316
82	4121
82	3973
82	4183
82	3552
82	3995
82	4088
38	1996
38	1517
38	1956
38	1951
38	1982
38	1885
38	1919
38	1987
38	1988
38	1904
38	1950
38	1577
38	1995
38	1726
38	1775
38	1999
38	1935
38	1837
38	1962
38	1920
38	1916
38	1432
38	1708
38	1852
38	1902
38	1983
38	1761
38	1929
38	1977
38	1717
38	1971
38	1823
38	1985
38	1820
38	1878
38	1954
38	1501
38	1853
38	1922
38	1810
38	1669
38	1715
38	1763
38	2000
38	1801
38	1981
38	1980
38	1736
38	1890
38	1805
38	1991
38	1334
38	1764
38	1974
38	1883
38	1750
38	1908
38	1854
38	1938
38	1843
38	1933
38	1833
38	1632
38	1785
38	1851
38	1686
38	1804
38	1948
38	1979
38	1986
38	1978
38	1848
38	1795
38	1936
38	1794
38	1921
38	1960
38	1896
38	1989
38	1994
38	1955
38	1866
38	1623
38	1998
38	1829
38	1631
38	1958
38	1732
38	1780
38	1620
38	1924
38	1903
38	1905
38	1893
38	1654
38	1888
38	1940
38	1858
38	1963
38	1700
20	1059
20	748
20	547
20	905
20	1066
20	912
20	1094
20	930
20	1007
20	993
20	799
20	1078
20	1093
20	955
20	1071
20	969
20	1056
20	1084
20	269
20	1100
20	1014
20	1074
20	933
20	1086
20	1002
20	1054
20	1052
20	1065
20	1051
20	1050
20	1068
20	829
20	901
20	499
20	909
20	1083
20	962
20	1015
20	1004
20	973
20	988
20	1026
20	1005
20	982
20	1016
20	916
20	1080
20	907
20	702
20	1023
20	920
20	1063
20	1077
20	1001
20	566
20	1058
20	1025
20	1067
20	1075
20	1082
20	874
20	1019
20	716
20	922
20	1003
20	421
20	997
20	1092
20	856
20	967
20	894
20	910
20	1030
20	1079
20	978
20	670
20	1039
20	1042
20	836
20	1021
20	798
20	929
20	738
20	866
20	1046
20	1088
20	833
20	914
20	1018
20	994
20	1034
20	774
20	1073
20	761
20	551
20	911
20	1033
20	1037
20	947
20	826
64	3216
64	2274
64	3212
64	3299
64	3203
64	3142
64	2960
64	2813
64	2559
64	3209
64	3105
64	3277
64	3227
64	2758
64	3274
64	3262
64	2964
64	2600
64	3293
64	3268
64	2953
64	2171
64	3264
64	3234
64	2331
64	3296
64	2413
64	3272
64	3036
64	2984
64	3057
64	3101
64	3226
64	3089
64	3254
64	3244
64	3273
64	3257
64	3195
64	2706
64	2918
64	3261
64	3259
64	3240
64	2874
64	3014
64	3177
64	3140
64	3292
64	3242
64	2339
64	3071
64	2961
64	3028
64	3192
64	3270
64	2972
64	3215
64	3285
64	3164
64	2770
64	3294
64	3095
64	3248
64	3157
64	3249
64	3042
64	3130
64	2915
64	2923
64	3288
64	3109
64	3135
64	3210
64	3252
64	2379
64	2673
64	3298
64	3093
64	3267
64	3269
64	2873
64	3006
64	3168
64	3125
64	3121
64	3291
64	3187
64	3255
64	3206
64	3265
64	3108
64	3185
64	2573
64	2119
64	3276
64	2954
64	2590
64	3289
64	3146
84	4185
84	4134
84	4184
84	4207
84	4132
84	3753
84	3986
84	4005
84	4279
84	3277
84	4187
84	4101
84	4283
84	4294
84	4214
84	4276
84	4216
84	4215
84	4254
84	3330
84	4219
84	4159
84	4263
84	4177
84	4081
84	4203
84	4261
84	4098
84	4285
84	4209
84	4147
84	4296
84	4180
84	3993
84	4275
84	4273
84	4200
84	4206
84	4127
84	4162
84	4260
84	2706
84	3240
84	4252
84	2874
84	4266
84	4018
84	3594
84	3907
84	3987
84	3839
84	3903
84	4222
84	4246
84	4129
84	3962
84	4292
84	4131
84	4259
84	3964
84	3957
84	4071
84	4269
84	4237
84	3109
84	3591
84	3631
84	4238
84	3983
84	4298
84	4145
84	4280
84	3168
84	3819
84	4282
84	3764
84	4165
84	3121
84	3791
84	3698
84	3610
84	4064
84	4262
84	4181
84	4196
84	4205
84	3489
84	4281
84	4043
84	4116
84	4192
84	3316
84	4284
84	4121
84	3973
84	4278
84	4183
84	3995
84	4286
84	4234
77	3847
77	3876
77	3769
77	3203
77	3753
77	3928
77	3783
77	3665
77	3277
77	3911
77	3781
77	3843
77	3918
77	3854
77	3644
77	3923
77	2600
77	3330
77	3858
77	3799
77	3666
77	2171
77	3865
77	2413
77	3904
77	3862
77	3868
77	2984
77	3927
77	3890
77	2706
77	3763
77	3653
77	3939
77	3826
77	3942
77	3758
77	3514
77	3240
77	3383
77	2874
77	3594
77	3907
77	2339
77	3905
77	3425
77	3924
77	3866
77	3839
77	3903
77	3925
77	3674
77	3944
77	3835
77	3922
77	3164
77	3921
77	3810
77	3715
77	3884
77	3677
77	3392
77	3880
77	3109
77	3461
77	3442
77	3897
77	3591
77	3631
77	3298
77	3912
77	3476
77	3949
77	3936
77	3809
77	3891
77	3168
77	3819
77	3764
77	3121
77	3895
77	3791
77	3643
77	3698
77	3610
77	3489
77	3511
77	3945
77	3860
77	3779
77	3357
77	2119
77	3316
77	3817
77	2590
77	3853
77	3916
77	3552
77	3934
[truncated: 8,001 more rows]
