# Supplementary material for: Environmental influences on evolvable robots
Source: PLoS One. 2020 May 29;15(5):e0233848. doi: 10.1371/journal.pone.0233848 (PMC7259730; doi:10.1371/journal.pone.0233848)
Supplement: S1 Dataset — (ZIP) [file pone.0233848.s003.zip › data_plosone/all_measures_tilted_10.tsv]

robot_id	velocity	displacement_velocity	displacement_velocity_hill	head_balance	contacts	branching	branching_modules_count	limbs	extremities	length_of_limbs	extensiveness	coverage	joints	hinge_count	active_hinges_count	brick_count	touch_sensor_count	brick_sensor_count	proportion	width	height	absolute_size	sensors	symmetry	avg_period	dev_period	avg_phase_offset	dev_phase_offset	avg_amplitude	dev_amplitude	avg_intra_dev_params	avg_inter_dev_params	sensors_reach	recurrence	synaptic_reception	fitness	cons_fitness
3233	0.001942981755161861	0.0016842454325547301	-0.0016840910442425003	0.9846101081828084	-1	0	0	1.0	1	0	0	1.0	0	1	0	0	0	0	0.5	2	1	2	0.0	0	0	0	0	0	0	0	0	0	0	0	0	-0.00016840910442425002	-0.00016840910442425002
766	0.0019184376199759504	0.0018856164214195944	-0.0018852177073610992	0.9851384839257648	-1	0	0	1.0	2	0.0	0	0.75	0	1	0	1	0	0	1.0	2	2	3	0.0	0	0	0	0	0	0	0	0	0	0	0	0	-0.00018852177073610992	-0.00018852177073610992
2016	0.0017911989735318822	0.0015603621824019052	-0.0015601027848455582	0.9844417276102224	-1	0	0	1.0	1	0	0	1.0	0	1	0	0	0	0	0.5	2	1	2	0.0	0	0	0	0	0	0	0	0	0	0	0	0	-0.00015601027848455583	-0.00015601027848455583
3343	0.001983252557947941	0.0017560357359207473	-0.0017558820049223688	0.984663051809488	-1	0	0	1.0	1	0	0	1.0	0	1	0	0	0	0	0.5	2	1	2	0.0	0	0	0	0	0	0	0	0	0	0	0	0	-0.00017558820049223687	-0.00017558820049223687
184	0.016394059065885192	0.005969269219360268	-0.005464845744814719	0.9796569618717191	-1	0.5	2	0.6	6	0.5384615384615384	7	0.4166666666666667	0.3076923076923077	10	4	4	1	0	0.4444444444444444	4	9	15	0.16666666666666666	0.4	0.7862852904534308	0.947038478272261	0.6945205611137055	0.8953854076266246	0.24489594673138165	0.6466034618935822	0.9230823859861762	0.8674152687182807	1.0	0.1	0.0	-0.0005464845744814719	-0.0005464845744814719
3339	0.0019601833851874994	0.001697286022188044	-0.0016966566904283687	0.9845514497689878	-1	0	0	1.0	1	0	0	1.0	0	1	0	0	0	0	0.5	2	1	2	0.0	0	0	0	0	0	0	0	0	0	0	0	0	-0.00016966566904283686	-0.00016966566904283686
3489	0.0018283211040834866	0.0015710503952187274	-0.0015708967746036334	0.9844389592362796	-1	0	0	1.0	1	0	0	1.0	0	1	0	0	0	0	0.5	2	1	2	0.0	0	0	0	0	0	0	0	0	0	0	0	0	-0.00015708967746036335	-0.00015708967746036335
545	0.0017735271053761713	0.0017156499683769664	-0.001715649968120084	0.9863923454251012	-1	0	0	1.0	1	0	0	1.0	0	1	0	0	0	0	0.5	1	2	2	0.0	0	0	0	0	0	0	0	0	0	0	0	0	-0.0001715649968120084	-0.0001715649968120084
4860	0.0026400868458041618	0.0022245836149377665	-0.002152692191901544	0.9789285933537951	-1	0	0	0.5	1	1.0	1	1.0	1.0	2	1	0	0	0	0.3333333333333333	3	1	3	0.0	0	0.6715624915471373	0.5426858326366643	0.5241949373767814	0.885330340290608	0.23772346949757375	0.6979536715251315	0.8762017835954974	0.7344942918262541	0	0	0.0	-0.0002152692191901544	-0.0002152692191901544
231	0.0019450033741180593	0.0018503584485429418	-0.0018502878171589943	0.9790712087386914	-1	0	0	0.6666666666666666	2	0.5	1	0.6666666666666666	0.5	1	1	2	0	0	0.6666666666666666	2	3	4	0.0	0	0.38728025635620317	0.5	0.6436242015992175	0.5	0.17586412670870066	0.5	0.8713060761640234	0.5	0	0	0.0	-0.00018502878171589943	-0.00018502878171589943
1511	0.0018653955582367031	0.0016607295231499954	-0.0016598102107324819	0.9847842241437692	-1	0	0	1.0	1	0	0	1.0	0	1	0	0	0	0	0.5	2	1	2	0.0	0	0	0	0	0	0	0	0	0	0	0	0	-0.00016598102107324818	-0.00016598102107324818
523	0.0017735281516429828	0.0017155649821180715	-0.0017155649820919281	0.9863743177967449	-1	0	0	1.0	1	0	0	1.0	0	1	0	0	0	0	0.5	1	2	2	0.0	0	0	0	0	0	0	0	0	0	0	0	0	-0.00017155649820919282	-0.00017155649820919282
4227	0.0018664974303344128	0.0016342807831797141	-0.0016339116456382178	0.9846381218306266	-1	0	0	1.0	1	0	0	1.0	0	1	0	0	0	0	0.5	2	1	2	0.0	0	0	0	0	0	0	0	0	0	0	0	0	-0.00016339116456382178	-0.00016339116456382178
2368	0.002410122133197941	0.0020861454023154364	-0.002068618207619385	0.9751398602297723	-1	0	0	0.5	1	1.0	1	1.0	1.0	2	1	0	0	0	0.3333333333333333	3	1	3	0.0	0	0.6544464950716027	0.5	0.3198044003022587	0.5	0.15396623787446895	0.5	0.8891000082492319	0.5	0	0	0.0	-0.00020686182076193853	-0.00020686182076193853
2689	0.0018225779697135466	0.0015893522523067038	-0.0015889978527909958	0.9841905022003724	-1	0	0	1.0	1	0	0	1.0	0	1	0	0	0	0	0.5	2	1	2	0.0	0	0	0	0	0	0	0	0	0	0	0	0	-0.00015889978527909958	-0.00015889978527909958
4170	0.0018430522861417416	0.0016828780017300628	-0.0016825375278069277	0.984467411501351	-1	0	0	1.0	1	0	0	1.0	0	1	0	0	0	0	0.5	2	1	2	0.0	0	0	0	0	0	0	0	0	0	0	0	0	-0.00016825375278069278	-0.00016825375278069278
14	0.008011885344071925	0.007474642391107403	-0.007474383860988004	0.9827730274241884	-1	0	0	0.75	6	0.2	2	0.5	0.2	4	2	7	6	0	0.6666666666666666	4	6	12	0.375	0.2222222222222222	0.6254173033913217	0.9796398410680573	0.34624313484630714	0.9384419183967425	0.5805943787452591	0.9314947568931731	0.9629625986988517	0.9556060139774236	0.375	0.75	0.0	-0.0007474383860988004	-0.0007474383860988004
3157	0.001976489303962961	0.0017264087289788818	-0.001726400299471762	0.98448059460996	-1	0	0	1.0	1	0	0	1.0	0	1	0	0	0	0	0.5	2	1	2	0.0	0	0	0	0	0	0	0	0	0	0	0	0	-0.0001726400299471762	-0.0001726400299471762
1097	0.001887548151819996	0.001656000504882489	-0.0016559736508331394	0.9846197881892405	-1	0	0	1.0	1	0	0	1.0	0	1	0	0	0	0	0.5	2	1	2	0.0	0	0	0	0	0	0	0	0	0	0	0	0	-0.00016559736508331394	-0.00016559736508331394
4994	0.0018928143431506592	0.0017067187023207275	-0.0017065757740472348	0.9847027147252547	-1	0	0	1.0	1	0	0	1.0	0	1	0	0	0	0	0.5	2	1	2	0.0	0	0	0	0	0	0	0	0	0	0	0	0	-0.00017065757740472348	-0.00017065757740472348
1251	0.0025407802666132613	0.0020138305397281293	-0.0020137283054429598	0.9840019603266726	-1	0	0	1.0	2	0.0	0	1.0	0	2	0	0	0	0	0.3333333333333333	3	1	3	0.0	1.0	0	0	0	0	0	0	0	0	0	0	0	-0.00020137283054429597	-0.00020137283054429597
2998	0.0019078764670091089	0.001622397551938185	-0.001622385500300939	0.9842903969664781	-1	0	0	1.0	1	0	0	1.0	0	1	0	0	0	0	0.5	2	1	2	0.0	0	0	0	0	0	0	0	0	0	0	0	0	-0.0001622385500300939	-0.0001622385500300939
749	0.0018298816863247993	0.0017664923095253916	-0.0017664589026867225	0.9861729503662924	-1	0	0	1.0	1	0	0	1.0	0	1	0	0	1	0	0.5	1	2	2	0.3333333333333333	0	0	0	0	0	0	0	0	0	0	0	0	-0.00017664589026867225	-0.00017664589026867225
3135	0.0018720763962659724	0.0016120176535019569	-0.0016119405097573469	0.9847175514232923	-1	0	0	1.0	1	0	0	1.0	0	1	0	0	0	0	0.5	2	1	2	0.0	0	0	0	0	0	0	0	0	0	0	0	0	-0.00016119405097573468	-0.00016119405097573468
3895	0.0019120639469439214	0.0016547971922078347	-0.0016542147580972477	0.9845700888311117	-1	0	0	1.0	1	0	0	1.0	0	1	0	0	0	0	0.5	2	1	2	0.0	0	0	0	0	0	0	0	0	0	0	0	0	-0.00016542147580972478	-0.00016542147580972478
4542	0.0018622912847453535	0.0017348339567899147	-0.001733058797366652	0.9844322334960859	-1	0	0	1.0	1	0	0	1.0	0	1	0	0	0	0	0.5	2	1	2	0.0	0	0	0	0	0	0	0	0	0	0	0	0	-0.0001733058797366652	-0.0001733058797366652
3848	0.0019613315728930964	0.0016788119761668332	-0.001678809681797775	0.9845654788959117	-1	0	0	1.0	1	0	0	1.0	0	1	0	0	0	0	0.5	2	1	2	0.0	0	0	0	0	0	0	0	0	0	0	0	0	-0.0001678809681797775	-0.0001678809681797775
632	0.002068103375139742	0.001791723870402109	-0.0017910456253254687	0.9848873827775114	-1	0	0	1.0	1	0	0	1.0	0	1	0	0	0	0	0.5	2	1	2	0.0	0	0	0	0	0	0	0	0	0	0	0	0	-0.00017910456253254688	-0.00017910456253254688
2224	0.0019391875892087553	0.0016825882009894764	-0.0016825857919002135	0.9845959922462652	-1	0	0	1.0	1	0	0	1.0	0	1	0	0	0	0	0.5	2	1	2	0.0	0	0	0	0	0	0	0	0	0	0	0	0	-0.00016825857919002134	-0.00016825857919002134
3439	0.0017873311929214875	0.001588033059330675	-0.001587849213143477	0.984390900975888	-1	0	0	1.0	1	0	0	1.0	0	1	0	0	0	0	0.5	2	1	2	0.0	0	0	0	0	0	0	0	0	0	0	0	0	-0.0001587849213143477	-0.0001587849213143477
1784	0.0019196040689390323	0.001661718186504803	-0.0016614541732503532	0.9848701982172409	-1	0	0	1.0	1	0	0	1.0	0	1	0	0	0	0	0.5	2	1	2	0.0	0	0	0	0	0	0	0	0	0	0	0	0	-0.00016614541732503532	-0.00016614541732503532
3755	0.0018899148304899643	0.0016109354587229307	-0.0016108984649147032	0.9843622138952894	-1	0	0	1.0	1	0	0	1.0	0	1	0	0	0	0	0.5	2	1	2	0.0	0	0	0	0	0	0	0	0	0	0	0	0	-0.00016108984649147032	-0.00016108984649147032
3699	0.0019247202249893375	0.0016576804737407525	-0.0016573186073853404	0.9846893780534022	-1	0	0	1.0	1	0	0	1.0	0	1	0	0	0	0	0.5	2	1	2	0.0	0	0	0	0	0	0	0	0	0	0	0	0	-0.00016573186073853404	-0.00016573186073853404
1156	0.0017734686015459487	0.0017155878466404103	-0.00171558784663104	0.9863574868717839	-1	0	0	1.0	1	0	0	1.0	0	1	0	0	0	0	0.5	1	2	2	0.0	0	0	0	0	0	0	0	0	0	0	0	0	-0.000171558784663104	-0.000171558784663104
4015	0.0019035836593841952	0.001674902489597876	-0.0016748966682380458	0.9845123843801007	-1	0	0	1.0	1	0	0	1.0	0	1	0	0	0	0	0.5	2	1	2	0.0	0	0	0	0	0	0	0	0	0	0	0	0	-0.00016748966682380458	-0.00016748966682380458
3934	0.0019385750055179588	0.0016879288482074398	-0.0016879288051642205	0.9846471349360102	-1	0	0	1.0	1	0	0	1.0	0	1	0	0	0	0	0.5	2	1	2	0.0	0	0	0	0	0	0	0	0	0	0	0	0	-0.00016879288051642206	-0.00016879288051642206
1605	0.0020109383698439206	0.0017262577968893752	-0.0017261531071186263	0.9846922029057126	-1	0	0	1.0	1	0	0	1.0	0	1	0	0	0	0	0.5	2	1	2	0.0	0	0	0	0	0	0	0	0	0	0	0	0	-0.00017261531071186264	-0.00017261531071186264
1667	0.0021453580041355404	0.0020529313018580776	-0.0020509926094877044	0.982954776820497	-1	0	0	0	0	0	0	1.0	0	0	0	0	0	0	1.0	1	1	1	0.0	0	0	0	0	0	0	0	0	0	0	0	0	-0.1	-0.1
1025	0.001748169489459425	0.0017155649657001704	-0.0017155649638767442	0.9863516807002514	-1	0	0	1.0	1	0	0	1.0	0	1	0	0	0	0	0.5	1	2	2	0.0	0	0	0	0	0	0	0	0	0	0	0	0	-0.0001715564963876744	-0.0001715564963876744
4507	0.0019318724484263087	0.0016616494123018945	-0.0016616090773694271	0.9842992438404893	-1	0	0	1.0	1	0	0	1.0	0	1	0	0	0	0	0.5	2	1	2	0.0	0	0	0	0	0	0	0	0	0	0	0	0	-0.0001661609077369427	-0.0001661609077369427
4793	0.001838800893379379	0.001581876171147455	-0.0015815764593622931	0.9847196246723603	-1	0	0	1.0	1	0	0	1.0	0	1	0	0	0	0	0.5	2	1	2	0.0	0	0	0	0	0	0	0	0	0	0	0	0	-0.0001581576459362293	-0.0001581576459362293
4053	0.0018538213587256727	0.0016814773402028212	-0.0016814670413669147	0.9839734125593909	-1	0	0	1.0	1	0	0	1.0	0	1	0	0	0	0	0.5	2	1	2	0.0	0	0	0	0	0	0	0	0	0	0	0	0	-0.00016814670413669149	-0.00016814670413669149
400	0.014984786198175132	0.004936651784325653	-0.004933974385155233	0.9777232733944122	-1	0.5	1	0.7142857142857143	5	0.375	3	0.47619047619047616	0.25	4	2	5	1	0	0.42857142857142855	7	3	10	0.08333333333333333	0.6666666666666666	0.740095727962468	0.9329154743068762	0.6580718045727795	0.7953756025489536	0.8290901980958274	0.8211774441198787	0.8573479918562871	0.8627256105141972	1.0	0.5	0.0	-0.0004933974385155233	-0.0004933974385155233
3167	0.0019135862671420965	0.0016424153662272746	-0.001642413025748013	0.9846654069654439	-1	0	0	1.0	1	0	0	1.0	0	1	0	0	0	0	0.5	2	1	2	0.0	0	0	0	0	0	0	0	0	0	0	0	0	-0.0001642413025748013	-0.0001642413025748013
5050	0.0019157409501539626	0.0016536343692271115	-0.0016536285030294817	0.9838320491798248	-1	0	0	1.0	1	0	0	1.0	0	1	0	0	0	0	0.5	2	1	2	0.0	0	0	0	0	0	0	0	0	0	0	0	0	-0.00016536285030294818	-0.00016536285030294818
4405	0.0018895771664607386	0.001671179986177319	-0.0016709402604844726	0.984683891283878	-1	0	0	1.0	1	0	0	1.0	0	1	0	0	0	0	0.5	2	1	2	0.0	0	0	0	0	0	0	0	0	0	0	0	0	-0.00016709402604844726	-0.00016709402604844726
2609	0.001874993854165277	0.0016443177911257237	-0.0016442819630643692	0.9846075667282914	-1	0	0	1.0	1	0	0	1.0	0	1	0	0	0	0	0.5	2	1	2	0.0	0	0	0	0	0	0	0	0	0	0	0	0	-0.00016442819630643692	-0.00016442819630643692
2460	0.0021438439658334665	0.0020564160729609478	-0.002054442890506888	0.9829760534872487	-1	0	0	0	0	0	0	1.0	0	0	0	0	0	0	1.0	1	1	1	0.0	0	0	0	0	0	0	0	0	0	0	0	0	-0.1	-0.1
3675	0.0019156591836945447	0.0016785264264474382	-0.0016785094138148415	0.984612228584946	-1	0	0	1.0	1	0	0	1.0	0	1	0	0	0	0	0.5	2	1	2	0.0	0	0	0	0	0	0	0	0	0	0	0	0	-0.00016785094138148415	-0.00016785094138148415
3519	0.0021484799126272225	0.002062218867441985	-0.002060187698077405	0.9830119977680654	-1	0	0	0	0	0	0	1.0	0	0	0	0	0	0	1.0	1	1	1	0.0	0	0	0	0	0	0	0	0	0	0	0	0	-0.1	-0.1
1129	0.002000657132460771	0.0017502526264715624	-0.0017496734356087704	0.9849586809756997	-1	0	0	1.0	1	0	0	1.0	0	1	0	0	0	0	0.5	2	1	2	0.0	0	0	0	0	0	0	0	0	0	0	0	0	-0.00017496734356087703	-0.00017496734356087703
4481	0.0018874885233892676	0.0016361710698449975	-0.001636020685942733	0.9850973410607128	-1	0	0	1.0	1	0	0	1.0	0	1	0	0	0	0	0.5	2	1	2	0.0	0	0	0	0	0	0	0	0	0	0	0	0	-0.0001636020685942733	-0.0001636020685942733
3840	0.0018518117119416143	0.0016270206181697602	-0.0016268119024726172	0.9843429074736554	-1	0	0	1.0	1	0	0	1.0	0	1	0	0	0	0	0.5	2	1	2	0.0	0	0	0	0	0	0	0	0	0	0	0	0	-0.0001626811902472617	-0.0001626811902472617
3089	0.0018213180400818679	0.0016626284542071773	-0.0016622505059826736	0.9847463514701129	-1	0	0	1.0	1	0	0	1.0	0	1	0	0	0	0	0.5	2	1	2	0.0	0	0	0	0	0	0	0	0	0	0	0	0	-0.00016622505059826737	-0.00016622505059826737
2811	0.0019724109956620814	0.0017253142167192544	-0.0017252844126516328	0.9846445357678455	-1	0	0	1.0	1	0	0	1.0	0	1	0	0	0	0	0.5	2	1	2	0.0	0	0	0	0	0	0	0	0	0	0	0	0	-0.00017252844126516327	-0.00017252844126516327
2174	0.00180191067460455	0.0016034375959052224	-0.0016029022431389565	0.9844262310436471	-1	0	0	1.0	1	0	0	1.0	0	1	0	0	0	0	0.5	2	1	2	0.0	0	0	0	0	0	0	0	0	0	0	0	0	-0.00016029022431389564	-0.00016029022431389564
3153	0.0019168667535249225	0.0016833010237754615	-0.0016829319381213802	0.9845544386355828	-1	0	0	1.0	1	0	0	1.0	0	1	0	0	0	0	0.5	2	1	2	0.0	0	0	0	0	0	0	0	0	0	0	0	0	-0.00016829319381213802	-0.00016829319381213802
2116	0.001879524770261985	0.0016473585294060726	-0.0016472249442997416	0.9846359701283035	-1	0	0	1.0	1	0	0	1.0	0	1	0	0	0	0	0.5	2	1	2	0.0	0	0	0	0	0	0	0	0	0	0	0	0	-0.00016472249442997416	-0.00016472249442997416
5026	0.00188441701252357	0.0016024897360162084	-0.001602386996464995	0.9843566702668171	-1	0	0	1.0	1	0	0	1.0	0	1	0	0	0	0	0.5	2	1	2	0.0	0	0	0	0	0	0	0	0	0	0	0	0	-0.0001602386996464995	-0.0001602386996464995
4468	0.0019011457976745871	0.0016757294730071546	-0.0016754542143399707	0.9846112504877321	-1	0	0	1.0	1	0	0	1.0	0	1	0	0	0	0	0.5	2	1	2	0.0	0	0	0	0	0	0	0	0	0	0	0	0	-0.00016754542143399708	-0.00016754542143399708
2326	0.001964149062201017	0.0017021770594444214	-0.0017020697058070901	0.9844121651641101	-1	0	0	1.0	1	0	0	1.0	0	1	0	0	0	0	0.5	2	1	2	0.0	0	0	0	0	0	0	0	0	0	0	0	0	-0.00017020697058070901	-0.00017020697058070901
4742	0.0021578433543587385	0.0017928835985161894	-0.0017928701765788067	0.9845260558611688	-1	0	0	1.0	1	0	0	1.0	0	1	0	0	0	0	0.5	2	1	2	0.0	0	0	0	0	0	0	0	0	0	0	0	0	-0.00017928701765788067	-0.00017928701765788067
4463	0.0019477568208807277	0.0016803793959004713	-0.0016803304425770612	0.9843874259120412	-1	0	0	1.0	1	0	0	1.0	0	1	0	0	0	0	0.5	2	1	2	0.0	0	0	0	0	0	0	0	0	0	0	0	0	-0.0001680330442577061	-0.0001680330442577061
43	0.0017760281942350332	0.0017155402899503055	-0.0017155402881823502	0.9863438896964281	-1	0	0	1.0	1	0	0	1.0	0	1	0	0	0	0	0.5	1	2	2	0.0	0	0	0	0	0	0	0	0	0	0	0	0	-0.00017155402881823502	-0.00017155402881823502
3414	0.0019003702740248605	0.001685258255722873	-0.0016846083134212128	0.9844843936139863	-1	0	0	1.0	1	0	0	1.0	0	1	0	0	0	0	0.5	2	1	2	0.0	0	0	0	0	0	0	0	0	0	0	0	0	-0.00016846083134212128	-0.00016846083134212128
4172	0.0031338088378519155	0.0024009284461561447	-0.0023477028375931013	0.9703214737537033	-1	0	0	0.3333333333333333	1	1.0	2	1.0	1.0	3	2	0	0	0	0.25	4	1	4	0.0	0	0.6544464950716027	0.7354557188090238	0.3198044003022587	0.507119696889085	0.15396623787446895	0.9009720441937573	0.8891000082492319	0.7476928008483231	0	0	0.0	-0.00023477028375931013	-0.00023477028375931013
2318	0.0019073369219452044	0.001646665105060705	-0.0016465491566594371	0.9846475604912679	-1	0	0	1.0	1	0	0	1.0	0	1	0	0	0	0	0.5	2	1	2	0.0	0	0	0	0	0	0	0	0	0	0	0	0	-0.0001646549156659437	-0.0001646549156659437
3054	0.001861884829364631	0.0016980419988221974	-0.0016979340730871307	0.9839017733574599	-1	0	0	1.0	1	0	0	1.0	0	1	0	0	0	0	0.5	2	1	2	0.0	0	0	0	0	0	0	0	0	0	0	0	0	-0.00016979340730871308	-0.00016979340730871308
3269	0.0019635766954710023	0.0016935493782995637	-0.00169323840492894	0.9846696878677219	-1	0	0	1.0	1	0	0	1.0	0	1	0	0	0	0	0.5	2	1	2	0.0	0	0	0	0	0	0	0	0	0	0	0	0	-0.00016932384049289398	-0.00016932384049289398
3160	0.00188923451279375	0.001687797851044104	-0.001687089592630144	0.9844678925866676	-1	0	0	1.0	1	0	0	1.0	0	1	0	0	0	0	0.5	2	1	2	0.0	0	0	0	0	0	0	0	0	0	0	0	0	-0.0001687089592630144	-0.0001687089592630144
429	0.0020993282231619036	0.001803286570420791	-0.001800087276926397	0.9841558307182567	-1	0	0	1.0	2	0.0	0	0.75	0	2	0	0	0	0	1.0	2	2	3	0.0	0	0	0	0	0	0	0	0	0	0	0	0	-0.0001800087276926397	-0.0001800087276926397
3498	0.0018604234740820528	0.0015809695286600148	-0.0015809603573243057	0.9847739726174318	-1	0	0	1.0	1	0	0	1.0	0	1	0	0	0	0	0.5	2	1	2	0.0	0	0	0	0	0	0	0	0	0	0	0	0	-0.00015809603573243056	-0.00015809603573243056
4079	0.0018904713182425735	0.0016661095884315676	-0.0016653339134407544	0.9841075834740748	-1	0	0	1.0	1	0	0	1.0	0	1	0	0	0	0	0.5	2	1	2	0.0	0	0	0	0	0	0	0	0	0	0	0	0	-0.00016653339134407543	-0.00016653339134407543
1013	0.0020483159776423765	0.0017831787976663588	-0.0017831604781749443	0.9849406179258069	-1	0	0	1.0	2	0.0	0	0.75	0	1	0	1	0	0	1.0	2	2	3	0.0	0	0	0	0	0	0	0	0	0	0	0	0	-0.00017831604781749444	-0.00017831604781749444
4301	0.0021438485421459755	0.0020782203350136336	-0.002076025764814479	0.9831144690173814	-1	0	0	0	0	0	0	1.0	0	0	0	0	0	0	1.0	1	1	1	0.0	0	0	0	0	0	0	0	0	0	0	0	0	-0.1	-0.1
4626	0.001905749981933635	0.00164841741554989	-0.0016480886133721253	0.9846278103426249	-1	0	0	1.0	1	0	0	1.0	0	1	0	0	0	0	0.5	2	1	2	0.0	0	0	0	0	0	0	0	0	0	0	0	0	-0.00016480886133721253	-0.00016480886133721253
154	0.002377472085238816	0.0020621081792809195	-0.002060795299563514	0.9843200868448763	-1	0	0	1.0	3	0.0	0	0.6666666666666666	0	3	0	0	1	0	0.6666666666666666	3	2	4	1.0	1.0	0	0	0	0	0	0	0	0	0	0	0	-0.0002060795299563514	-0.0002060795299563514
595	0.0034850301042057617	0.0020641096619740716	-0.0020021806005067013	0.9834573992075767	-1	0	0	0.5	1	1.0	1	1.0	1.0	2	1	0	1	0	0.3333333333333333	1	3	3	0.3333333333333333	0	0.5772237493804524	0.6189429779399348	0.5082611435412243	0.900540383258771	0.4379508443775683	0.9085256448499253	0.870884588825763	0.8404201195618815	1.0	0.5	0.0	-0.00020021806005067014	-0.00020021806005067014
740	0.0017735254364366685	0.0017156697943425878	-0.0017156697936920248	0.9863970152818295	-1	0	0	1.0	1	0	0	1.0	0	1	0	0	0	0	0.5	1	2	2	0.0	0	0	0	0	0	0	0	0	0	0	0	0	-0.0001715669793692025	-0.0001715669793692025
877	0.0017673764307166143	0.0017673820053422833	-0.0017673818194416963	0.9864606063471507	-1	0	0	1.0	1	0	0	1.0	0	1	0	0	0	0	0.5	1	2	2	0.0	0	0	0	0	0	0	0	0	0	0	0	0	-0.00017673818194416962	-0.00017673818194416962
4784	0.0019789338021870707	0.001729987805605274	-0.001729772193003949	0.9839117726600392	-1	0	0	1.0	1	0	0	1.0	0	1	0	0	0	0	0.5	2	1	2	0.0	0	0	0	0	0	0	0	0	0	0	0	0	-0.0001729772193003949	-0.0001729772193003949
4196	0.001999317059619171	0.0017379007539116554	-0.0017375011983393647	0.9845706490978757	-1	0	0	1.0	1	0	0	1.0	0	1	0	0	0	0	0.5	2	1	2	0.0	0	0	0	0	0	0	0	0	0	0	0	0	-0.00017375011983393647	-0.00017375011983393647
4136	0.0018650501262557331	0.0015955994774412834	-0.0015955339714675966	0.9845993296946792	-1	0	0	1.0	1	0	0	1.0	0	1	0	0	0	0	0.5	2	1	2	0.0	0	0	0	0	0	0	0	0	0	0	0	0	-0.00015955339714675965	-0.00015955339714675965
4085	0.0024079246353894044	0.0023569188965416278	-0.002355150742787717	0.9814564077684028	-1	0	0	0	0	0	0	1.0	0	0	0	0	1	0	1.0	1	1	1	0.25	0	0	0	0	0	0	0	0	0	0	0	0	-0.1	-0.1
450	0.0019578235539190383	0.0017076060483488566	-0.0017057213339421494	0.9847016362562429	-1	0	0	1.0	1	0	0	1.0	0	1	0	0	0	0	0.5	2	1	2	0.0	0	0	0	0	0	0	0	0	0	0	0	0	-0.00017057213339421494	-0.00017057213339421494
1240	0.001886646276378563	0.0016234636469316837	-0.0016231172127524663	0.9849528540045697	-1	0	0	1.0	1	0	0	1.0	0	1	0	0	0	0	0.5	2	1	2	0.0	0	0	0	0	0	0	0	0	0	0	0	0	-0.00016231172127524664	-0.00016231172127524664
498	0.0017796443466031187	0.0017156651790856637	-0.0017156651773708117	0.9863755933414154	-1	0	0	1.0	1	0	0	1.0	0	1	0	0	0	0	0.5	1	2	2	0.0	0	0	0	0	0	0	0	0	0	0	0	0	-0.00017156651773708118	-0.00017156651773708118
1107	0.0017796932465435182	0.0017156286021237923	-0.0017156285991132723	0.9864037394423075	-1	0	0	1.0	1	0	0	1.0	0	1	0	0	0	0	0.5	1	2	2	0.0	0	0	0	0	0	0	0	0	0	0	0	0	-0.00017156285991132723	-0.00017156285991132723
3778	0.0018786872806364006	0.0016202964996585795	-0.0016202925160695941	0.9846653451794808	-1	0	0	1.0	1	0	0	1.0	0	1	0	0	0	0	0.5	2	1	2	0.0	0	0	0	0	0	0	0	0	0	0	0	0	-0.00016202925160695942	-0.00016202925160695942
4394	0.0033212310290080867	0.0025000855603485904	-0.0024677291513140144	0.9693989805358849	-1	0	0	0.3333333333333333	1	1.0	2	1.0	1.0	3	2	0	0	0	0.25	4	1	4	0.0	0	0.6544464950716027	0.7354557188090238	0.3198044003022587	0.507119696889085	0.15396623787446895	0.9009720441937573	0.8891000082492319	0.7476928008483231	0	0	0.0	-0.00024677291513140146	-0.00024677291513140146
4069	0.002143842844028396	0.0020509879500547343	-0.002049068382053396	0.9829430118934501	-1	0	0	0	0	0	0	1.0	0	0	0	0	0	0	1.0	1	1	1	0.0	0	0	0	0	0	0	0	0	0	0	0	0	-0.1	-0.1
1478	0.001950845084941291	0.001687320054479351	-0.001687310047472902	0.9842620212788868	-1	0	0	1.0	1	0	0	1.0	0	1	0	0	0	0	0.5	2	1	2	0.0	0	0	0	0	0	0	0	0	0	0	0	0	-0.0001687310047472902	-0.0001687310047472902
2989	0.001841348026764109	0.0016337836058239392	-0.001633758677437757	0.9841828606912586	-1	0	0	1.0	1	0	0	1.0	0	1	0	0	0	0	0.5	2	1	2	0.0	0	0	0	0	0	0	0	0	0	0	0	0	-0.0001633758677437757	-0.0001633758677437757
952	0.0033683426429177285	0.0030245244909025645	-0.00302443375825083	0.9691857983629824	-1	0	0	0.3333333333333333	1	1.0	2	1.0	1.0	3	2	0	1	0	0.25	1	4	4	0.3333333333333333	0	0.6257301614473374	0.7328947361932129	0.8348720623284441	0.7533744412536695	0.3214807011206785	0.7074498067112125	0.8854791410060566	0.7316532952335472	1.0	0.6666666666666666	0.0	-0.000302443375825083	-0.000302443375825083
594	0.0018166215992998962	0.0017402515556698495	-0.0017402162119584562	0.9853136073185177	-1	0	0	1.0	1	0	0	1.0	0	1	0	0	0	0	0.5	1	2	2	0.0	0	0	0	0	0	0	0	0	0	0	0	0	-0.0001740216211958456	-0.0001740216211958456
1045	0.0017735225912807059	0.0017156167510762952	-0.001715616750957179	0.9863832028419158	-1	0	0	1.0	1	0	0	1.0	0	1	0	0	0	0	0.5	1	2	2	0.0	0	0	0	0	0	0	0	0	0	0	0	0	-0.0001715616750957179	-0.0001715616750957179
3192	0.001909066181833404	0.0016371941672782054	-0.001637194142135086	0.9842292638274469	-1	0	0	1.0	1	0	0	1.0	0	1	0	0	0	0	0.5	2	1	2	0.0	0	0	0	0	0	0	0	0	0	0	0	0	-0.0001637194142135086	-0.0001637194142135086
2366	0.002460916692916859	0.002107602665936981	-0.002088453885006273	0.9751106191429986	-1	0	0	0.5	1	1.0	1	1.0	1.0	2	1	0	0	0	0.3333333333333333	3	1	3	0.0	0	0.6544464950716027	0.5	0.3198044003022587	0.5	0.15396623787446895	0.5	0.8891000082492319	0.5	0	0	0.0	-0.00020884538850062727	-0.00020884538850062727
2173	0.0018866896039710708	0.0016307421273559985	-0.0016307203106048405	0.9846252475231062	-1	0	0	1.0	1	0	0	1.0	0	1	0	0	0	0	0.5	2	1	2	0.0	0	0	0	0	0	0	0	0	0	0	0	0	-0.00016307203106048405	-0.00016307203106048405
1698	0.001989617681727129	0.0017113748946361402	-0.0017109424310720897	0.9848537160329417	-1	0	0	1.0	1	0	0	1.0	0	1	0	0	0	0	0.5	2	1	2	0.0	0	0	0	0	0	0	0	0	0	0	0	0	-0.00017109424310720898	-0.00017109424310720898
3914	0.0021466344872812433	0.002057713693994659	-0.002055727604371893	0.9829840354471553	-1	0	0	0	0	0	0	1.0	0	0	0	0	0	0	1.0	1	1	1	0.0	0	0	0	0	0	0	0	0	0	0	0	0	-0.1	-0.1
550	0.002138118908844159	0.0017274620250280225	-0.001727457931899808	0.9838840646826431	-1	0	0	1.0	2	0.0	0	0.75	0	1	0	1	0	0	1.0	2	2	3	0.0	0	0	0	0	0	0	0	0	0	0	0	0	-0.0001727457931899808	-0.0001727457931899808
1447	0.0019965107409000496	0.001700800829141742	-0.0016991633904693156	0.9848674421471123	-1	0	0	1.0	1	0	0	1.0	0	1	0	0	0	0	0.5	2	1	2	0.0	0	0	0	0	0	0	0	0	0	0	0	0	-0.00016991633904693155	-0.00016991633904693155
460	0.001754297783671688	0.0017156036812707028	-0.0017156036811322743	0.9863802117856497	-1	0	0	1.0	1	0	0	1.0	0	1	0	0	0	0	0.5	1	2	2	0.0	0	0	0	0	0	0	0	0	0	0	0	0	-0.00017156036811322742	-0.00017156036811322742
651	0.0017644588279624445	0.0016869673223793523	-0.0016848550706752181	0.9835068138478951	-1	0	0	1.0	1	0	0	1.0	0	0	0	1	0	0	0.5	2	1	2	0.0	0	0	0	0	0	0	0	0	0	0	0	0	-0.1	-0.1
2438	0.001923496750729861	0.001694124839807129	-0.0016936675063251672	0.9844407643065677	-1	0	0	1.0	1	0	0	1.0	0	1	0	0	0	0	0.5	2	1	2	0.0	0	0	0	0	0	0	0	0	0	0	0	0	-0.0001693667506325167	-0.0001693667506325167
125	0.004470263146975455	0.0028734134809201956	-0.0028664553388330857	0.9803957726596704	-1	0	0	0.2857142857142857	2	0.875	7	0.5555555555555556	0.875	9	7	0	0	0	0.2222222222222222	2	9	10	0.0	0	0.45818105948502763	0.9471716586970359	0.8748653424825681	0.8865664863735343	0.7628160387519443	0.8402924536432573	0.6212785293758678	0.9003386008372737	0	0	0.0	-0.0002866455338833086	-0.0002866455338833086
209	0.011718186616346906	0.0004045684738758564	0.00011244027895999889	0.9798505080271611	-1	0	0	0.2	2	0.9166666666666666	11	0.5384615384615384	0.9166666666666666	12	11	1	1	0	0.15384615384615385	13	2	14	0.2	0	0.5819019047516846	0.9641329981740631	0.5438122639507496	0.8946796389631603	0.6958858376137023	0.9206897312923416	0.7509771285420974	0.9326132381677318	1.0	0.08333333333333333	0.0	0.00011244027895999889	0.00011244027895999889
657	0.003552489077695815	0.0030282209918783367	-0.0030281655820247584	0.9825192558670317	-1	0	0	0.5	2	0.6666666666666666	2	0.625	0.6666666666666666	4	2	0	1	0	0.5	2	4	5	0.5	0	0.3320902388860207	0.8408378170282581	0.7453920942750007	0.7055963212682709	0.5155743284421028	0.9317984436008547	0.902691002673991	0.847837317791887	1.0	0.25	0.0	-0.00030281655820247586	-0.00030281655820247586
4486	0.0018305455258343182	0.0016338948480368333	-0.0016337365217732964	0.9839228026379768	-1	0	0	1.0	1	0	0	1.0	0	1	0	0	0	0	0.5	2	1	2	0.0	0	0	0	0	0	0	0	0	0	0	0	0	-0.00016337365217732963	-0.00016337365217732963
841	0.0017421204257593165	0.0017421186994991222	-0.0017421182160980116	0.9864384654180324	-1	0	0	1.0	1	0	0	1.0	0	1	0	0	0	0	0.5	1	2	2	0.0	0	0	0	0	0	0	0	0	0	0	0	0	-0.00017421182160980115	-0.00017421182160980115
3349	0.0019191275020155204	0.0016747313401163626	-0.0016746111612784287	0.9838393497564873	-1	0	0	1.0	1	0	0	1.0	0	1	0	0	0	0	0.5	2	1	2	0.0	0	0	0	0	0	0	0	0	0	0	0	0	-0.00016746111612784287	-0.00016746111612784287
2944	0.0020162896808234203	0.0017044424809713225	-0.001704390631872444	0.9845623478897366	-1	0	0	1.0	1	0	0	1.0	0	1	0	0	0	0	0.5	2	1	2	0.0	0	0	0	0	0	0	0	0	0	0	0	0	-0.0001704390631872444	-0.0001704390631872444
1582	0.0020310467335187465	0.0017445181901860186	-0.0017430267550951305	0.9848438718455027	-1	0	0	1.0	1	0	0	1.0	0	1	0	0	0	0	0.5	2	1	2	0.0	0	0	0	0	0	0	0	0	0	0	0	0	-0.00017430267550951306	-0.00017430267550951306
2395	0.0018075600241022898	0.0015677800367180459	-0.0015676228902736322	0.9847651236031724	-1	0	0	1.0	1	0	0	1.0	0	1	0	0	0	0	0.5	2	1	2	0.0	0	0	0	0	0	0	0	0	0	0	0	0	-0.00015676228902736323	-0.00015676228902736323
923	0.001820147651762426	0.0017507487116633252	-0.0017506719711314017	0.9853929887327758	-1	0	0	1.0	1	0	0	1.0	0	1	0	0	0	0	0.5	1	2	2	0.0	0	0	0	0	0	0	0	0	0	0	0	0	-0.00017506719711314018	-0.00017506719711314018
2320	0.0018964239215522455	0.0016845144456556983	-0.0016845107878468621	0.9846369285089007	-1	0	0	1.0	1	0	0	1.0	0	1	0	0	0	0	0.5	2	1	2	0.0	0	0	0	0	0	0	0	0	0	0	0	0	-0.0001684510787846862	-0.0001684510787846862
4350	0.0019873295042908776	0.0017062141338369196	-0.0017061501556956413	0.984587223654684	-1	0	0	1.0	1	0	0	1.0	0	1	0	0	0	0	0.5	2	1	2	0.0	0	0	0	0	0	0	0	0	0	0	0	0	-0.00017061501556956413	-0.00017061501556956413
4695	0.0019082458640153695	0.001711425105901575	-0.0017114216853175211	0.9846366561731033	-1	0	0	1.0	1	0	0	1.0	0	1	0	0	0	0	0.5	2	1	2	0.0	0	0	0	0	0	0	0	0	0	0	0	0	-0.0001711421685317521	-0.0001711421685317521
4721	0.0018130250496183945	0.0015762514933144267	-0.001576251412489485	0.9845812190525774	-1	0	0	1.0	1	0	0	1.0	0	1	0	0	0	0	0.5	2	1	2	0.0	0	0	0	0	0	0	0	0	0	0	0	0	-0.0001576251412489485	-0.0001576251412489485
5006	0.0019514292893378622	0.0016870780596146392	-0.0016866608463730064	0.9849758602347882	-1	0	0	1.0	1	0	0	1.0	0	1	0	0	0	0	0.5	2	1	2	0.0	0	0	0	0	0	0	0	0	0	0	0	0	-0.00016866608463730063	-0.00016866608463730063
2414	0.0018054374655538787	0.0016467332036991388	-0.0016465790702324186	0.984394512882174	-1	0	0	1.0	1	0	0	1.0	0	1	0	0	0	0	0.5	2	1	2	0.0	0	0	0	0	0	0	0	0	0	0	0	0	-0.00016465790702324185	-0.00016465790702324185
4575	0.0018511073916657845	0.0016658837827323637	-0.00166569194621918	0.984156184860113	-1	0	0	1.0	1	0	0	1.0	0	1	0	0	0	0	0.5	2	1	2	0.0	0	0	0	0	0	0	0	0	0	0	0	0	-0.000166569194621918	-0.000166569194621918
391	0.0034932473281972286	0.002811962093875273	-0.002797020649943369	0.9834186986723745	-1	0	0	0.5	2	0.6666666666666666	2	0.625	0.3333333333333333	3	1	1	0	0	0.5	2	4	5	0.0	0	0.6208961829505156	0.6151782682969197	0.7285854744513038	0.9508827442486268	0.3214807011206785	0.8970129904165813	0.849215162019521	0.8659475550085383	0	0	0.0	-0.0002797020649943369	-0.0002797020649943369
4378	0.0018923008355290968	0.0016266160185944975	-0.0016264331758636286	0.9843981486988156	-1	0	0	1.0	1	0	0	1.0	0	1	0	0	0	0	0.5	2	1	2	0.0	0	0	0	0	0	0	0	0	0	0	0	0	-0.00016264331758636286	-0.00016264331758636286
1474	0.0019579835943140385	0.0016729196253684282	-0.0016729152554279092	0.9849577929925242	-1	0	0	1.0	1	0	0	1.0	0	1	0	0	0	0	0.5	2	1	2	0.0	0	0	0	0	0	0	0	0	0	0	0	0	-0.00016729152554279092	-0.00016729152554279092
3546	0.002149194123884105	0.002045568952979645	-0.0020437022937122803	0.9829105844952993	-1	0	0	0	0	0	0	1.0	0	0	0	0	0	0	1.0	1	1	1	0.0	0	0	0	0	0	0	0	0	0	0	0	0	-0.1	-0.1
757	0.0017734660254933106	0.0017156049472572391	-0.001715604947150028	0.9863619775801697	-1	0	0	1.0	1	0	0	1.0	0	1	0	0	0	0	0.5	1	2	2	0.0	0	0	0	0	0	0	0	0	0	0	0	0	-0.0001715604947150028	-0.0001715604947150028
4081	0.0019932263012151286	0.001745663667889194	-0.00174562187465661	0.984882539900382	-1	0	0	1.0	1	0	0	1.0	0	1	0	0	0	0	0.5	2	1	2	0.0	0	0	0	0	0	0	0	0	0	0	0	0	-0.000174562187465661	-0.000174562187465661
4457	0.001791450771884188	0.0015662842623263855	-0.0015662837868390298	0.9846084865408563	-1	0	0	1.0	1	0	0	1.0	0	1	0	0	0	0	0.5	2	1	2	0.0	0	0	0	0	0	0	0	0	0	0	0	0	-0.000156628378683903	-0.000156628378683903
3725	0.0018567643805755265	0.001629122775584206	-0.0016291128964772258	0.984674215244138	-1	0	0	1.0	1	0	0	1.0	0	1	0	0	0	0	0.5	2	1	2	0.0	0	0	0	0	0	0	0	0	0	0	0	0	-0.0001629112896477226	-0.0001629112896477226
2032	0.001921591836572865	0.001649634559498547	-0.001649631106228112	0.9843968942775101	-1	0	0	1.0	1	0	0	1.0	0	1	0	0	0	0	0.5	2	1	2	0.0	0	0	0	0	0	0	0	0	0	0	0	0	-0.0001649631106228112	-0.0001649631106228112
2136	0.0019260310182900968	0.0016909504728524463	-0.0016907990844217625	0.9847190640495345	-1	0	0	1.0	1	0	0	1.0	0	1	0	0	0	0	0.5	2	1	2	0.0	0	0	0	0	0	0	0	0	0	0	0	0	-0.00016907990844217626	-0.00016907990844217626
1141	0.001773530837005984	0.0017156726487266181	-0.00171567264572689	0.9863999670606132	-1	0	0	1.0	1	0	0	1.0	0	1	0	0	0	0	0.5	1	2	2	0.0	0	0	0	0	0	0	0	0	0	0	0	0	-0.000171567264572689	-0.000171567264572689
3308	0.0018824465255389488	0.0016769723350947576	-0.0016769154081900258	0.9845902751802473	-1	0	0	1.0	1	0	0	1.0	0	1	0	0	0	0	0.5	2	1	2	0.0	0	0	0	0	0	0	0	0	0	0	0	0	-0.00016769154081900257	-0.00016769154081900257
1168	0.0020290178699958086	0.0017786770527836574	-0.001778639041563623	0.9849859920972193	-1	0	0	1.0	1	0	0	1.0	0	1	0	0	0	0	0.5	2	1	2	0.0	0	0	0	0	0	0	0	0	0	0	0	0	-0.0001778639041563623	-0.0001778639041563623
2455	0.0020335170161158516	0.0017917645611416153	-0.0017915026624296959	0.9843197776056279	-1	0	0	1.0	1	0	0	1.0	0	1	0	0	0	0	0.5	2	1	2	0.0	0	0	0	0	0	0	0	0	0	0	0	0	-0.00017915026624296958	-0.00017915026624296958
3664	0.0018585993879362058	0.001650551387057738	-0.001650496964813949	0.9840777384957787	-1	0	0	1.0	1	0	0	1.0	0	1	0	0	0	0	0.5	2	1	2	0.0	0	0	0	0	0	0	0	0	0	0	0	0	-0.0001650496964813949	-0.0001650496964813949
2045	0.001967906341937458	0.0016878859331644139	-0.0016878526400389434	0.9849597826443238	-1	0	0	1.0	1	0	0	1.0	0	1	0	0	0	0	0.5	2	1	2	0.0	0	0	0	0	0	0	0	0	0	0	0	0	-0.00016878526400389434	-0.00016878526400389434
899	0.0017796073742359845	0.0017155992315604999	-0.0017155992314825473	0.9863604839302218	-1	0	0	1.0	1	0	0	1.0	0	1	0	0	0	0	0.5	1	2	2	0.0	0	0	0	0	0	0	0	0	0	0	0	0	-0.00017155992314825473	-0.00017155992314825473
2892	0.0018557657168530365	0.0016083741482045618	-0.0016083506547208402	0.984656991914954	-1	0	0	1.0	1	0	0	1.0	0	1	0	0	0	0	0.5	2	1	2	0.0	0	0	0	0	0	0	0	0	0	0	0	0	-0.000160835065472084	-0.000160835065472084
1265	0.0021140026000121084	0.001834349886425525	-0.0018327052573247906	0.9846593847633659	-1	0	0	1.0	1	0	0	1.0	0	1	0	0	0	0	0.5	2	1	2	0.0	0	0	0	0	0	0	0	0	0	0	0	0	-0.00018327052573247906	-0.00018327052573247906
3222	0.0019091924223933203	0.0017365737284611078	-0.0017364377150215795	0.9843878409288319	-1	0	0	1.0	1	0	0	1.0	0	1	0	0	0	0	0.5	2	1	2	0.0	0	0	0	0	0	0	0	0	0	0	0	0	-0.00017364377150215794	-0.00017364377150215794
1263	0.0020298846414299222	0.0017362049677599686	-0.0017345530115167984	0.9847520620813296	-1	0	0	1.0	1	0	0	1.0	0	1	0	0	0	0	0.5	2	1	2	0.0	0	0	0	0	0	0	0	0	0	0	0	0	-0.00017345530115167983	-0.00017345530115167983
1143	0.0020574545782674966	0.0016690121885120297	-0.0016682725012867811	0.9844682010134125	-1	0	0	1.0	1	0	0	1.0	0	1	0	0	0	0	0.5	2	1	2	0.0	0	0	0	0	0	0	0	0	0	0	0	0	-0.0001668272501286781	-0.0001668272501286781
4977	0.002491523456930107	0.002041048494288351	-0.002015790284165979	0.9742320671707542	-1	0	0	0.5	1	1.0	1	1.0	1.0	2	1	0	0	0	0.3333333333333333	3	1	3	0.0	0	0.7329179552864542	0.5	0.3198044003022587	0.5	0.15396623787446895	0.5	0.9194102500452794	0.5	0	0	0.0	-0.0002015790284165979	-0.0002015790284165979
4380	0.0019209139895313997	0.0015855619732589891	-0.0015850585891055285	0.9839090848635986	-1	0	0	1.0	1	0	0	1.0	0	1	0	0	0	0	0.5	2	1	2	0.0	0	0	0	0	0	0	0	0	0	0	0	0	-0.00015850585891055284	-0.00015850585891055284
2620	0.0018428684621525772	0.0016477900054780736	-0.0016477790392767802	0.9846337776707681	-1	0	0	1.0	1	0	0	1.0	0	1	0	0	0	0	0.5	2	1	2	0.0	0	0	0	0	0	0	0	0	0	0	0	0	-0.00016477790392767803	-0.00016477790392767803
4517	0.0018712845918012922	0.0016074864518715272	-0.0016074484410871896	0.9841088264653035	-1	0	0	1.0	1	0	0	1.0	0	1	0	0	0	0	0.5	2	1	2	0.0	0	0	0	0	0	0	0	0	0	0	0	0	-0.00016074484410871895	-0.00016074484410871895
3048	0.001984592217760777	0.0017357620265943548	-0.001735675200929899	0.984620787625479	-1	0	0	1.0	1	0	0	1.0	0	1	0	0	0	0	0.5	2	1	2	0.0	0	0	0	0	0	0	0	0	0	0	0	0	-0.0001735675200929899	-0.0001735675200929899
466	0.0021116221043467128	0.001813893538772312	-0.0018112915194262692	0.9838514100982794	-1	0	0	1.0	2	0.0	0	0.75	0	2	0	0	0	0	1.0	2	2	3	0.0	0	0	0	0	0	0	0	0	0	0	0	0	-0.00018112915194262692	-0.00018112915194262692
341	0.0017988834596779177	0.0017352776087544946	-0.001735244013376455	0.9861761843592352	-1	0	0	1.0	1	0	0	1.0	0	1	0	0	1	0	0.5	1	2	2	0.3333333333333333	0	0	0	0	0	0	0	0	0	0	0	0	-0.0001735244013376455	-0.0001735244013376455
3438	0.0018119235862646633	0.0015735408798495001	-0.0015732627186154594	0.9842724341526408	-1	0	0	1.0	1	0	0	1.0	0	1	0	0	0	0	0.5	2	1	2	0.0	0	0	0	0	0	0	0	0	0	0	0	0	-0.00015732627186154595	-0.00015732627186154595
3408	0.001992206013579406	0.001775922400874962	-0.0017758331521660047	0.9845662721550227	-1	0	0	1.0	1	0	0	1.0	0	1	0	0	0	0	0.5	2	1	2	0.0	0	0	0	0	0	0	0	0	0	0	0	0	-0.00017758331521660047	-0.00017758331521660047
3443	0.0018390942950030618	0.0016464988605853716	-0.001646444707762711	0.9842079324605416	-1	0	0	1.0	1	0	0	1.0	0	1	0	0	0	0	0.5	2	1	2	0.0	0	0	0	0	0	0	0	0	0	0	0	0	-0.0001646444707762711	-0.0001646444707762711
1856	0.0018249933778109405	0.0016243351683421013	-0.001624218307092462	0.9846370520586709	-1	0	0	1.0	1	0	0	1.0	0	1	0	0	0	0	0.5	2	1	2	0.0	0	0	0	0	0	0	0	0	0	0	0	0	-0.00016242183070924618	-0.00016242183070924618
1978	0.0021060339171188524	0.002017365921569113	-0.002015454424031093	0.9829592090230587	-1	0	0	0	0	0	0	1.0	0	0	0	0	0	0	1.0	1	1	1	0.0	0	0	0	0	0	0	0	0	0	0	0	0	-0.1	-0.1
541	0.001773501422969707	0.0017156101834052704	-0.001715610183317306	0.9863617414927444	-1	0	0	1.0	1	0	0	1.0	0	1	0	0	0	0	0.5	1	2	2	0.0	0	0	0	0	0	0	0	0	0	0	0	0	-0.0001715610183317306	-0.0001715610183317306
2504	0.0018323369420248212	0.0015904186416940138	-0.0015903869557817739	0.984672073913025	-1	0	0	1.0	1	0	0	1.0	0	1	0	0	0	0	0.5	2	1	2	0.0	0	0	0	0	0	0	0	0	0	0	0	0	-0.00015903869557817738	-0.00015903869557817738
2233	0.001978763191640836	0.0017498001739565386	-0.0017497999816551164	0.9845290883977551	-1	0	0	1.0	1	0	0	1.0	0	1	0	0	0	0	0.5	2	1	2	0.0	0	0	0	0	0	0	0	0	0	0	0	0	-0.00017497999816551164	-0.00017497999816551164
3116	0.00190005237086756	0.0016023561333680045	-0.001601787666824863	0.9840850268796069	-1	0	0	1.0	1	0	0	1.0	0	1	0	0	0	0	0.5	2	1	2	0.0	0	0	0	0	0	0	0	0	0	0	0	0	-0.0001601787666824863	-0.0001601787666824863
598	0.0017421260204252135	0.0016853501537877477	-0.0016853501519652795	0.9863789280080882	-1	0	0	1.0	1	0	0	1.0	0	1	0	0	0	0	0.5	1	2	2	0.0	0	0	0	0	0	0	0	0	0	0	0	0	-0.00016853501519652794	-0.00016853501519652794
1859	0.001990039356878534	0.0016750553248365077	-0.0016746384946026702	0.9845679832297987	-1	0	0	1.0	1	0	0	1.0	0	1	0	0	0	0	0.5	2	1	2	0.0	0	0	0	0	0	0	0	0	0	0	0	0	-0.000167463849460267	-0.000167463849460267
3139	0.0018536871490744196	0.0016293015417947559	-0.0016290047492289164	0.9846708022610619	-1	0	0	1.0	1	0	0	1.0	0	1	0	0	0	0	0.5	2	1	2	0.0	0	0	0	0	0	0	0	0	0	0	0	0	-0.00016290047492289165	-0.00016290047492289165
4959	0.001862862599206607	0.001619062094533402	-0.0016185357990181285	0.984136340556402	-1	0	0	1.0	1	0	0	1.0	0	1	0	0	0	0	0.5	2	1	2	0.0	0	0	0	0	0	0	0	0	0	0	0	0	-0.00016185357990181285	-0.00016185357990181285
1441	0.001969134140905207	0.0016709887298432331	-0.0016706983713343454	0.9849276503840773	-1	0	0	1.0	1	0	0	1.0	0	1	0	0	0	0	0.5	2	1	2	0.0	0	0	0	0	0	0	0	0	0	0	0	0	-0.00016706983713343454	-0.00016706983713343454
2330	0.0019394113932161706	0.0017196554322072898	-0.0017196542156814282	0.9846914938564999	-1	0	0	1.0	1	0	0	1.0	0	1	0	0	0	0	0.5	2	1	2	0.0	0	0	0	0	0	0	0	0	0	0	0	0	-0.0001719654215681428	-0.0001719654215681428
2613	0.0018844658535045575	0.0016083726864800677	-0.0016080221404417515	0.9847234414760503	-1	0	0	1.0	1	0	0	1.0	0	1	0	0	0	0	0.5	2	1	2	0.0	0	0	0	0	0	0	0	0	0	0	0	0	-0.00016080221404417516	-0.00016080221404417516
939	0.008431124784051862	0.003133572835985356	-0.003133551295023222	0.971875560041616	-1	0	0	0.5	2	0.75	3	0.6	0.75	4	3	1	0	0	0.4	2	5	6	0.0	0	0.6233131721989265	0.6069431237993691	0.7244698115551563	0.9376243699098561	0.3214807011206785	0.879551552465767	0.8488229892487958	0.8469592838784022	0	0	0.0	-0.0003133551295023222	-0.0003133551295023222
1688	0.002038520996217206	0.0017290912934472397	-0.0017289029234927305	0.9845295168450869	-1	0	0	1.0	1	0	0	1.0	0	1	0	0	0	0	0.5	2	1	2	0.0	0	0	0	0	0	0	0	0	0	0	0	0	-0.00017289029234927305	-0.00017289029234927305
2595	0.00194597655097349	0.0017655069941672084	-0.0017651474912583527	0.9845997007035711	-1	0	0	1.0	1	0	0	1.0	0	1	0	0	0	0	0.5	2	1	2	0.0	0	0	0	0	0	0	0	0	0	0	0	0	-0.00017651474912583527	-0.00017651474912583527
1450	0.0016970718228059498	0.0015313252274664626	-0.0015313252051843886	0.9852581629627246	-1	0	0	0	0	0	0	1.0	0	0	0	0	0	0	1.0	1	1	1	0.0	0	0	0	0	0	0	0	0	0	0	0	0	-0.1	-0.1
3717	0.0017628335484271616	0.0015207906955059436	-0.0015205279270708721	0.9843151664461887	-1	0	0	1.0	1	0	0	1.0	0	1	0	0	0	0	0.5	2	1	2	0.0	0	0	0	0	0	0	0	0	0	0	0	0	-0.00015205279270708721	-0.00015205279270708721
1799	0.0018918900199936938	0.0016631507153411608	-0.0016631262803167405	0.9846851168162656	-1	0	0	1.0	1	0	0	1.0	0	1	0	0	0	0	0.5	2	1	2	0.0	0	0	0	0	0	0	0	0	0	0	0	0	-0.00016631262803167406	-0.00016631262803167406
4302	0.0018569191791272233	0.001600363387490827	-0.0015997185121448137	0.9843866979056097	-1	0	0	1.0	1	0	0	1.0	0	1	0	0	0	0	0.5	2	1	2	0.0	0	0	0	0	0	0	0	0	0	0	0	0	-0.00015997185121448138	-0.00015997185121448138
1373	0.0019577159165330834	0.001743182553648563	-0.0017420389346240915	0.9848362252731966	-1	0	0	1.0	1	0	0	1.0	0	1	0	0	0	0	0.5	2	1	2	0.0	0	0	0	0	0	0	0	0	0	0	0	0	-0.00017420389346240915	-0.00017420389346240915
2520	0.001928876986984113	0.0016627293604156961	-0.0016626736580099822	0.984226639150662	-1	0	0	1.0	1	0	0	1.0	0	1	0	0	0	0	0.5	2	1	2	0.0	0	0	0	0	0	0	0	0	0	0	0	0	-0.00016626736580099822	-0.00016626736580099822
2864	0.0019230651438578111	0.0016713940149025825	-0.0016709532570525062	0.9846052861634674	-1	0	0	1.0	1	0	0	1.0	0	1	0	0	0	0	0.5	2	1	2	0.0	0	0	0	0	0	0	0	0	0	0	0	0	-0.0001670953257052506	-0.0001670953257052506
4087	0.0028956953285645464	0.0021939725579452132	-0.0021492906032696477	0.9762656122186368	-1	0	0	0.5	1	1.0	1	1.0	1.0	2	1	0	0	0	0.3333333333333333	3	1	3	0.0	0	0.7033465648681034	0.6198709940825793	0.6080936508095698	0.946994244074077	0.19272047520790464	0.5956909359805642	0.9219230186455357	0.7778438341068076	0	0	0.0	-0.00021492906032696477	-0.00021492906032696477
3368	0.0018738237155637473	0.0016430225615404865	-0.0016429459351243682	0.9846608767628131	-1	0	0	1.0	1	0	0	1.0	0	1	0	0	0	0	0.5	2	1	2	0.0	0	0	0	0	0	0	0	0	0	0	0	0	-0.0001642945935124368	-0.0001642945935124368
2815	0.0018069169126008816	0.0015708758306173054	-0.001570565684784413	0.9843205714906091	-1	0	0	1.0	1	0	0	1.0	0	1	0	0	0	0	0.5	2	1	2	0.0	0	0	0	0	0	0	0	0	0	0	0	0	-0.0001570565684784413	-0.0001570565684784413
1523	0.0019357628127837138	0.0016715815956247519	-0.0016706903306135932	0.9846940769164497	-1	0	0	1.0	1	0	0	1.0	0	1	0	0	0	0	0.5	2	1	2	0.0	0	0	0	0	0	0	0	0	0	0	0	0	-0.0001670690330613593	-0.0001670690330613593
2568	0.001904794905204726	0.001639054302004712	-0.0016390489308879548	0.9844005980823778	-1	0	0	1.0	1	0	0	1.0	0	1	0	0	0	0	0.5	2	1	2	0.0	0	0	0	0	0	0	0	0	0	0	0	0	-0.00016390489308879547	-0.00016390489308879547
3040	0.002157594931302711	0.0018553453566363025	-0.0018550971186132618	0.9844693698284842	-1	0	0	1.0	1	0	0	1.0	0	1	0	0	0	0	0.5	2	1	2	0.0	0	0	0	0	0	0	0	0	0	0	0	0	-0.00018550971186132617	-0.00018550971186132617
2551	0.0018885652696709802	0.0016253777396871949	-0.001625359791448483	0.9844267194112376	-1	0	0	1.0	1	0	0	1.0	0	1	0	0	0	0	0.5	2	1	2	0.0	0	0	0	0	0	0	0	0	0	0	0	0	-0.0001625359791448483	-0.0001625359791448483
4686	0.0018545398110321075	0.0016120700653501103	-0.0016113038767712393	0.984654759232993	-1	0	0	1.0	1	0	0	1.0	0	1	0	0	0	0	0.5	2	1	2	0.0	0	0	0	0	0	0	0	0	0	0	0	0	-0.00016113038767712393	-0.00016113038767712393
40	0.0016348970529971717	0.001571565453700768	-0.0015715654536127624	0.9825815647863906	-1	0	0	0	0	0	0	1.0	0	0	0	0	1	0	1.0	1	1	1	0.25	0	0	0	0	0	0	0	0	0	0	0	0	-0.1	-0.1
3695	0.00193223259458213	0.001696747768114292	-0.001696459052496076	0.9843865209691858	-1	0	0	1.0	1	0	0	1.0	0	1	0	0	0	0	0.5	2	1	2	0.0	0	0	0	0	0	0	0	0	0	0	0	0	-0.0001696459052496076	-0.0001696459052496076
4250	0.0020793548537061408	0.0019409360665861664	-0.0019395490374974672	0.9804307222782748	-1	0	0	0.5	1	1.0	1	1.0	1.0	2	1	0	0	0	0.3333333333333333	3	1	3	0.0	0	0.34245336588736397	0.5	0.1569581164663584	0.5	0.12308101179191588	0.5	0.7239723213714603	0.5	0	0	0.0	-0.00019395490374974673	-0.00019395490374974673
2023	0.0019395709146246911	0.0016905723467508147	-0.0016905627435249931	0.9847281742461447	-1	0	0	1.0	1	0	0	1.0	0	1	0	0	0	0	0.5	2	1	2	0.0	0	0	0	0	0	0	0	0	0	0	0	0	-0.00016905627435249933	-0.00016905627435249933
4091	0.0019041261763445214	0.0016411046885394004	-0.0016409953451815295	0.9845115945709643	-1	0	0	1.0	1	0	0	1.0	0	1	0	0	0	0	0.5	2	1	2	0.0	0	0	0	0	0	0	0	0	0	0	0	0	-0.00016409953451815295	-0.00016409953451815295
440	0.0029676396871918123	0.002278770961029098	-0.002278410146605395	0.9779636053326014	-1	0	0	0.6666666666666666	2	0.5	1	0.6666666666666666	0.5	2	1	1	0	0	0.6666666666666666	3	2	4	0.0	0	0.7925770621562738	0.7557253189986408	0.5540383792354963	0.7322768231206189	0.9059028128409354	0.522024742844694	0.8187807462061517	0.677268826827556	0	0	0.0	-0.00022784101466053952	-0.00022784101466053952
792	0.0019900621333093158	0.0017104398511219438	-0.001710023774557828	0.9848752589575491	-1	0	0	1.0	1	0	0	1.0	0	1	0	0	0	0	0.5	2	1	2	0.0	0	0	0	0	0	0	0	0	0	0	0	0	-0.0001710023774557828	-0.0001710023774557828
4581	0.002061397267310551	0.0018619585888114988	-0.0018619583470151435	0.9843514287504624	-1	0	0	1.0	1	0	0	1.0	0	1	0	0	0	0	0.5	2	1	2	0.0	0	0	0	0	0	0	0	0	0	0	0	0	-0.00018619583470151434	-0.00018619583470151434
4013	0.0018417901880630723	0.0016705318133050653	-0.0016704586500896955	0.9846503703745109	-1	0	0	1.0	1	0	0	1.0	0	1	0	0	0	0	0.5	2	1	2	0.0	0	0	0	0	0	0	0	0	0	0	0	0	-0.00016704586500896956	-0.00016704586500896956
3559	0.0024190475077271703	0.001964262206172565	-0.001950180343845189	0.974869727380674	-1	0	0	0.5	1	1.0	1	1.0	1.0	2	1	0	0	0	0.3333333333333333	3	1	3	0.0	0	0.6544464950716027	0.5	0.3198044003022587	0.5	0.15396623787446895	0.5	0.8891000082492319	0.5	0	0	0.0	-0.0001950180343845189	-0.0001950180343845189
1638	0.001929968796478449	0.0017234366652655985	-0.0017227639729153438	0.9849678409128259	-1	0	0	1.0	1	0	0	1.0	0	1	0	0	0	0	0.5	2	1	2	0.0	0	0	0	0	0	0	0	0	0	0	0	0	-0.00017227639729153438	-0.00017227639729153438
2976	0.001863408056573553	0.0016010028689480834	-0.0016009496678028718	0.9846585180086482	-1	0	0	1.0	1	0	0	1.0	0	1	0	0	0	0	0.5	2	1	2	0.0	0	0	0	0	0	0	0	0	0	0	0	0	-0.00016009496678028718	-0.00016009496678028718
1851	0.002143837366350922	0.0020239836251639627	-0.002022321431576558	0.9827869105324997	-1	0	0	0	0	0	0	1.0	0	0	0	0	0	0	1.0	1	1	1	0.0	0	0	0	0	0	0	0	0	0	0	0	0	-0.1	-0.1
4454	0.0019859310422829226	0.0017074733775363092	-0.001707227925240809	0.9842850549431001	-1	0	0	1.0	1	0	0	1.0	0	1	0	0	0	0	0.5	2	1	2	0.0	0	0	0	0	0	0	0	0	0	0	0	0	-0.00017072279252408092	-0.00017072279252408092
66	0.0024941122123948436	0.002418900397405049	-0.0024187589882611574	0.9848430995951585	-1	0	0	0.6666666666666666	2	0.5	1	0.6666666666666666	0.5	3	1	0	0	0	0.6666666666666666	3	2	4	0.0	0	0.27386903049803657	0.7653964684553777	0.8511108231667208	0.685352662719098	0.8744695269717546	0.7071451504210264	0.9414664287691911	0.7206146077764076	0	0	0.0	-0.00024187589882611573	-0.00024187589882611573
3069	0.0019255534544803433	0.0017404215704719228	-0.0017404215295450602	0.9855726149791935	-1	0	0	1.0	1	0	0	1.0	0	1	0	0	0	0	0.5	2	1	2	0.0	0	0	0	0	0	0	0	0	0	0	0	0	-0.000174042152954506	-0.000174042152954506
4909	0.0018495989950821309	0.0016277929696116335	-0.0016272007829100821	0.9845845217825389	-1	0	0	1.0	1	0	0	1.0	0	1	0	0	0	0	0.5	2	1	2	0.0	0	0	0	0	0	0	0	0	0	0	0	0	-0.0001627200782910082	-0.0001627200782910082
3875	0.0018176972694250704	0.0016075728706363946	-0.001607423099110174	0.9841267820515762	-1	0	0	1.0	1	0	0	1.0	0	1	0	0	0	0	0.5	2	1	2	0.0	0	0	0	0	0	0	0	0	0	0	0	0	-0.0001607423099110174	-0.0001607423099110174
1938	0.0019227918886408348	0.0016824683167969527	-0.0016824026969279003	0.9843288788788761	-1	0	0	1.0	1	0	0	1.0	0	1	0	0	0	0	0.5	2	1	2	0.0	0	0	0	0	0	0	0	0	0	0	0	0	-0.00016824026969279002	-0.00016824026969279002
3779	0.0018969623622701205	0.001624716356599286	-0.0016247111984552896	0.9843207046977704	-1	0	0	1.0	1	0	0	1.0	0	1	0	0	0	0	0.5	2	1	2	0.0	0	0	0	0	0	0	0	0	0	0	0	0	-0.00016247111984552895	-0.00016247111984552895
1595	0.0018965669802564796	0.0016408904298160346	-0.0016408808306987914	0.9846395679769806	-1	0	0	1.0	1	0	0	1.0	0	1	0	0	0	0	0.5	2	1	2	0.0	0	0	0	0	0	0	0	0	0	0	0	0	-0.00016408808306987913	-0.00016408808306987913
3051	0.0018642000800329248	0.0015930063473828249	-0.001592911104656324	0.984699899047554	-1	0	0	1.0	1	0	0	1.0	0	1	0	0	0	0	0.5	2	1	2	0.0	0	0	0	0	0	0	0	0	0	0	0	0	-0.0001592911104656324	-0.0001592911104656324
1968	0.0021457907734860134	0.0017674412418130089	-0.0017673464246292544	0.9844812712721709	-1	0	0	1.0	1	0	0	1.0	0	1	0	0	0	0	0.5	2	1	2	0.0	0	0	0	0	0	0	0	0	0	0	0	0	-0.00017673464246292545	-0.00017673464246292545
4805	0.002453991917513445	0.0019441761820183723	-0.001932849151061742	0.9750423785168676	-1	0	0	0.5	1	1.0	1	1.0	1.0	2	1	0	0	0	0.3333333333333333	3	1	3	0.0	0	0.6544464950716027	0.5	0.3198044003022587	0.5	0.15396623787446895	0.5	0.8891000082492319	0.5	0	0	0.0	-0.00019328491510617422	-0.00019328491510617422
2799	0.0027414440909403954	0.00221397257895417	-0.002171010235976333	0.9791986083904851	-1	0	0	0.5	1	1.0	1	1.0	1.0	2	1	0	0	0	0.3333333333333333	3	1	3	0.0	0	0.6715624915471373	0.5426858326366643	0.5241949373767814	0.885330340290608	0.23772346949757375	0.6979536715251315	0.8762017835954974	0.7344942918262541	0	0	0.0	-0.00021710102359763327	-0.00021710102359763327
3584	0.001979346240172969	0.001688188956394966	-0.0016881843507692144	0.983682746219058	-1	0	0	1.0	1	0	0	1.0	0	1	0	0	0	0	0.5	2	1	2	0.0	0	0	0	0	0	0	0	0	0	0	0	0	-0.00016881843507692143	-0.00016881843507692143
423	0.002718208558111598	0.0019634836180966665	-0.0019589604311873073	0.9835186052707147	-1	0	0	1.0	2	0.0	0	1.0	0	2	0	0	0	0	0.3333333333333333	3	1	3	0.0	1.0	0	0	0	0	0	0	0	0	0	0	0	-0.00019589604311873074	-0.00019589604311873074
637	0.001773526847422181	0.0017155925098888266	-0.0017155925096811338	0.9863772500900958	-1	0	0	1.0	1	0	0	1.0	0	1	0	0	0	0	0.5	1	2	2	0.0	0	0	0	0	0	0	0	0	0	0	0	0	-0.00017155925096811337	-0.00017155925096811337
4631	0.001883471332753609	0.0017488222459266574	-0.00174703058805691	0.9843789167021696	-1	0	0	1.0	1	0	0	1.0	0	1	0	0	0	0	0.5	2	1	2	0.0	0	0	0	0	0	0	0	0	0	0	0	0	-0.00017470305880569099	-0.00017470305880569099
1408	0.001926889993705487	0.0016873386919972527	-0.0016870262126475676	0.984855999340445	-1	0	0	1.0	1	0	0	1.0	0	1	0	0	0	0	0.5	2	1	2	0.0	0	0	0	0	0	0	0	0	0	0	0	0	-0.00016870262126475677	-0.00016870262126475677
1553	0.0018817078233706699	0.0016199213304572838	-0.00161990984688732	0.9849321906057354	-1	0	0	1.0	1	0	0	1.0	0	1	0	0	0	0	0.5	2	1	2	0.0	0	0	0	0	0	0	0	0	0	0	0	0	-0.000161990984688732	-0.000161990984688732
4927	0.0018927565568702745	0.0016598873040343347	-0.0016598757506061975	0.9851776023556645	-1	0	0	1.0	1	0	0	1.0	0	1	0	0	0	0	0.5	2	1	2	0.0	0	0	0	0	0	0	0	0	0	0	0	0	-0.00016598757506061976	-0.00016598757506061976
675	0.0023739677418557607	0.0019419370608122104	-0.0019418158854195384	0.9845668785302264	-1	0	0	1.0	2	0.0	0	1.0	0	2	0	0	0	0	0.3333333333333333	3	1	3	0.0	1.0	0	0	0	0	0	0	0	0	0	0	0	-0.00019418158854195384	-0.00019418158854195384
3906	0.0018177467542601917	0.0015715803557594431	-0.0015715641589376906	0.9847856453624966	-1	0	0	1.0	1	0	0	1.0	0	1	0	0	0	0	0.5	2	1	2	0.0	0	0	0	0	0	0	0	0	0	0	0	0	-0.00015715641589376906	-0.00015715641589376906
2950	0.0018943757908039755	0.0015950123366926406	-0.0015948731967003332	0.9849042667813646	-1	0	0	1.0	1	0	0	1.0	0	1	0	0	0	0	0.5	2	1	2	0.0	0	0	0	0	0	0	0	0	0	0	0	0	-0.00015948731967003332	-0.00015948731967003332
1183	0.0020446793754823295	0.0017800943225470254	-0.001779166395583014	0.9849248209750148	-1	0	0	1.0	1	0	0	1.0	0	1	0	0	0	0	0.5	2	1	2	0.0	0	0	0	0	0	0	0	0	0	0	0	0	-0.00017791663955830141	-0.00017791663955830141
1325	0.001980323770163786	0.0016772600940045779	-0.001677168035869111	0.9848719447946297	-1	0	0	1.0	1	0	0	1.0	0	1	0	0	0	0	0.5	2	1	2	0.0	0	0	0	0	0	0	0	0	0	0	0	0	-0.0001677168035869111	-0.0001677168035869111
1527	0.0020775806701213554	0.0017911102272200265	-0.0017901259285145197	0.9848903163018493	-1	0	0	1.0	1	0	0	1.0	0	1	0	0	0	0	0.5	2	1	2	0.0	0	0	0	0	0	0	0	0	0	0	0	0	-0.00017901259285145197	-0.00017901259285145197
1085	0.001953254236897685	0.0016690109109889256	-0.0016682841995627022	0.9848477912005477	-1	0	0	1.0	1	0	0	1.0	0	1	0	0	0	0	0.5	2	1	2	0.0	0	0	0	0	0	0	0	0	0	0	0	0	-0.00016682841995627022	-0.00016682841995627022
3006	0.0017937664171244546	0.0016247332067725474	-0.0016246702432495957	0.9853327458815888	-1	0	0	1.0	1	0	0	1.0	0	1	0	0	0	0	0.5	2	1	2	0.0	0	0	0	0	0	0	0	0	0	0	0	0	-0.00016246702432495957	-0.00016246702432495957
1584	0.0019134457121353203	0.0017037819437407638	-0.0017036161516161595	0.9835784022972004	-1	0	0	1.0	1	0	0	1.0	0	1	0	0	0	0	0.5	2	1	2	0.0	0	0	0	0	0	0	0	0	0	0	0	0	-0.00017036161516161596	-0.00017036161516161596
3853	0.0019594757157075206	0.0017150020842944022	-0.001714957233995591	0.9840892070116529	-1	0	0	1.0	1	0	0	1.0	0	1	0	0	0	0	0.5	2	1	2	0.0	0	0	0	0	0	0	0	0	0	0	0	0	-0.00017149572339955908	-0.00017149572339955908
1705	0.0018659058221211994	0.0016104291312649855	-0.0016103314466577668	0.9846751761713282	-1	0	0	1.0	1	0	0	1.0	0	1	0	0	0	0	0.5	2	1	2	0.0	0	0	0	0	0	0	0	0	0	0	0	0	-0.0001610331446657767	-0.0001610331446657767
2155	0.0018703561007125124	0.0016159942079254236	-0.0016156835677748496	0.9846716525520633	-1	0	0	1.0	1	0	0	1.0	0	1	0	0	0	0	0.5	2	1	2	0.0	0	0	0	0	0	0	0	0	0	0	0	0	-0.00016156835677748495	-0.00016156835677748495
4950	0.0018600240679824177	0.0015741459146842913	-0.0015740843339920913	0.9842179811600344	-1	0	0	1.0	1	0	0	1.0	0	1	0	0	0	0	0.5	2	1	2	0.0	0	0	0	0	0	0	0	0	0	0	0	0	-0.00015740843339920912	-0.00015740843339920912
2647	0.003145344098191189	0.0024556565928336273	-0.00241050187275255	0.9698064004632386	-1	0	0	0.3333333333333333	1	1.0	2	1.0	1.0	3	2	0	0	0	0.25	4	1	4	0.0	0	0.6544464950716027	0.7354557188090238	0.3198044003022587	0.507119696889085	0.15396623787446895	0.9009720441937573	0.8891000082492319	0.7476928008483231	0	0	0.0	-0.00024105018727525501	-0.00024105018727525501
1650	0.0019183176076912338	0.0017024090526435115	-0.0017018000810384872	0.984917395278261	-1	0	0	1.0	1	0	0	1.0	0	1	0	0	0	0	0.5	2	1	2	0.0	0	0	0	0	0	0	0	0	0	0	0	0	-0.00017018000810384873	-0.00017018000810384873
3278	0.001917051118210654	0.0016972665447688414	-0.0016972534887166304	0.9844356320830728	-1	0	0	1.0	1	0	0	1.0	0	1	0	0	0	0	0.5	2	1	2	0.0	0	0	0	0	0	0	0	0	0	0	0	0	-0.00016972534887166305	-0.00016972534887166305
3052	0.0018551887604957003	0.0016253777396871949	-0.001625359791448483	0.9844267194112376	-1	0	0	1.0	1	0	0	1.0	0	1	0	0	0	0	0.5	2	1	2	0.0	0	0	0	0	0	0	0	0	0	0	0	0	-0.0001625359791448483	-0.0001625359791448483
4943	0.0018090012997700924	0.0015727263914230344	-0.0015723619117322776	0.9844482141509433	-1	0	0	1.0	1	0	0	1.0	0	1	0	0	0	0	0.5	2	1	2	0.0	0	0	0	0	0	0	0	0	0	0	0	0	-0.00015723619117322774	-0.00015723619117322774
3865	0.0019241242470815583	0.0016793089604784	-0.0016792926025412157	0.9847366643727802	-1	0	0	1.0	1	0	0	1.0	0	1	0	0	0	0	0.5	2	1	2	0.0	0	0	0	0	0	0	0	0	0	0	0	0	-0.00016792926025412157	-0.00016792926025412157
554	0.0017618540095469854	0.0016873109337183527	-0.0016872144895948202	0.9852059486439735	-1	0	0	1.0	1	0	0	1.0	0	1	0	0	0	0	0.5	1	2	2	0.0	0	0	0	0	0	0	0	0	0	0	0	0	-0.00016872144895948202	-0.00016872144895948202
44	0.005424436894340487	0.003582464038902319	-0.003580330412111905	0.9829676173202462	-1	0	0	0.5	2	0.75	3	0.6	0.5	2	2	3	6	0	0.4	5	2	6	0.6	0.4	0.4914434375360788	0.8485723254282707	0.7450846939960099	0.7818235308397739	0.11654663449380136	0.5412724622318515	0.9327250149454882	0.741749100992709	0.5	1.0	0.1745572524320418	-0.0003580330412111905	-0.0003580330412111905
4224	0.0028306282833473915	0.002232961551723279	-0.0021836444670278246	0.9764897130953536	-1	0	0	0.5	1	1.0	1	1.0	1.0	2	1	0	0	0	0.3333333333333333	3	1	3	0.0	0	0.8196032418811805	0.7353783779481179	0.7455422784914933	0.6848000834537114	0.4578182627679075	0.9542843173305949	0.832515909521831	0.8337131054990823	0	0	0.0	-0.00021836444670278246	-0.00021836444670278246
1414	0.0019452611623248716	0.0016897874256331289	-0.0016897420772713954	0.9849241917658298	-1	0	0	1.0	1	0	0	1.0	0	1	0	0	0	0	0.5	2	1	2	0.0	0	0	0	0	0	0	0	0	0	0	0	0	-0.00016897420772713954	-0.00016897420772713954
4780	0.0018530865627602526	0.0016333510421617898	-0.0016331943864638678	0.9844034104918614	-1	0	0	1.0	1	0	0	1.0	0	1	0	0	0	0	0.5	2	1	2	0.0	0	0	0	0	0	0	0	0	0	0	0	0	-0.00016331943864638678	-0.00016331943864638678
1519	0.0019919748608499127	0.0016943541385576473	-0.0016937367574025868	0.9848955415903745	-1	0	0	1.0	1	0	0	1.0	0	1	0	0	0	0	0.5	2	1	2	0.0	0	0	0	0	0	0	0	0	0	0	0	0	-0.00016937367574025868	-0.00016937367574025868
4138	0.0018121805891284596	0.0015749006487554174	-0.0015742921767301168	0.9844171986567247	-1	0	0	1.0	1	0	0	1.0	0	1	0	0	0	0	0.5	2	1	2	0.0	0	0	0	0	0	0	0	0	0	0	0	0	-0.00015742921767301167	-0.00015742921767301167
3826	0.001931055454198351	0.001711938758663565	-0.0017115105092404517	0.983966557410437	-1	0	0	1.0	1	0	0	1.0	0	1	0	0	0	0	0.5	2	1	2	0.0	0	0	0	0	0	0	0	0	0	0	0	0	-0.00017115105092404517	-0.00017115105092404517
2348	0.0019911468717459533	0.001720916116040631	-0.0017209115756934923	0.9845978621625332	-1	0	0	1.0	1	0	0	1.0	0	1	0	0	0	0	0.5	2	1	2	0.0	0	0	0	0	0	0	0	0	0	0	0	0	-0.00017209115756934923	-0.00017209115756934923
2292	0.0019090692467969368	0.0016640700532258798	-0.0016639914292153487	0.984662325343237	-1	0	0	1.0	1	0	0	1.0	0	1	0	0	0	0	0.5	2	1	2	0.0	0	0	0	0	0	0	0	0	0	0	0	0	-0.00016639914292153487	-0.00016639914292153487
444	0.003345728198150366	0.0029429402458429083	-0.002942406105447073	0.9684983113400903	-1	0	0	0.3333333333333333	1	1.0	2	1.0	1.0	3	2	0	1	0	0.25	1	4	4	0.3333333333333333	0	0.6257301614473374	0.7328947361932129	0.8348720623284441	0.7533744412536695	0.3214807011206785	0.7074498067112125	0.8854791410060566	0.7316532952335472	1.0	0.6666666666666666	0.0	-0.00029424061054470727	-0.00029424061054470727
255	0.0023664392635621106	0.002090759347356591	-0.0020906288722566976	0.9843719645084346	-1	0	0	0.6666666666666666	2	0.5	1	0.6666666666666666	0.5	3	1	0	0	0	0.6666666666666666	2	3	4	0.0	0	0.9218116621154238	0.8858941464978897	0.5814798175571625	0.8022065029240398	0.6667390507720585	0.6277065901224979	0.6591777465034849	0.7898466535174464	0	0	0.0	-0.00020906288722566976	-0.00020906288722566976
284	0.0020704442128526073	0.001829238402399361	-0.0018286729127360668	0.9843477507589137	-1	0	0	1.0	2	0.0	0	0.75	0	2	0	0	0	0	1.0	2	2	3	0.0	0	0	0	0	0	0	0	0	0	0	0	0	-0.00018286729127360668	-0.00018286729127360668
2133	0.0018952132672188464	0.0016371054131144214	-0.0016371046766551634	0.9844357627326981	-1	0	0	1.0	1	0	0	1.0	0	1	0	0	0	0	0.5	2	1	2	0.0	0	0	0	0	0	0	0	0	0	0	0	0	-0.00016371046766551636	-0.00016371046766551636
221	0.0032868281407016095	0.0023113947524377003	-0.0022793746519399714	0.983084752936779	-1	0	0	0.6666666666666666	2	0.5	1	1.0	0.5	2	1	1	1	0	0.25	4	1	4	0.2	0.6666666666666666	0.33339102447241037	0.8256434209831027	0.5139355854965706	0.9742557174841584	0.41388206407297795	0.702996415918745	0.7844729611976688	0.8825403636843848	1.0	0	0.0	-0.00022793746519399714	-0.00022793746519399714
4917	0.0018406987047120732	0.0016122433355897714	-0.001611862807267344	0.9847646887553753	-1	0	0	1.0	1	0	0	1.0	0	1	0	0	0	0	0.5	2	1	2	0.0	0	0	0	0	0	0	0	0	0	0	0	0	-0.0001611862807267344	-0.0001611862807267344
4788	0.0018628724369435183	0.0016039112538796501	-0.0016038129051861574	0.9847023710519073	-1	0	0	1.0	1	0	0	1.0	0	1	0	0	0	0	0.5	2	1	2	0.0	0	0	0	0	0	0	0	0	0	0	0	0	-0.00016038129051861575	-0.00016038129051861575
3027	0.0020136660471852938	0.0017732044099467812	-0.0017718101161062524	0.984545764043349	-1	0	0	1.0	1	0	0	1.0	0	1	0	0	0	0	0.5	2	1	2	0.0	0	0	0	0	0	0	0	0	0	0	0	0	-0.00017718101161062525	-0.00017718101161062525
1327	0.0018984362774952174	0.0016298378278092414	-0.0016297097469000494	0.984891134231297	-1	0	0	1.0	1	0	0	1.0	0	1	0	0	0	0	0.5	2	1	2	0.0	0	0	0	0	0	0	0	0	0	0	0	0	-0.00016297097469000494	-0.00016297097469000494
89	0.0324187516753784	0.006983212518123736	-0.0068768707993153745	0.9754250942055788	-1	0	0	0.3	3	0.7692307692307693	10	0.5769230769230769	0.6923076923076923	11	9	3	0	0	0.15384615384615385	2	13	15	0.0	0	0.7965549862060839	0.8811201623419812	0.5131256629198815	0.9422237281197081	0.5823870341657681	0.9137575399103846	0.8929301652285836	0.9156801127778147	0	0	0.0	-0.0006876870799315375	-0.0006876870799315375
3435	0.0018713446044436915	0.0016124285168124793	-0.0016123492680022544	0.9847182067780814	-1	0	0	1.0	1	0	0	1.0	0	1	0	0	0	0	0.5	2	1	2	0.0	0	0	0	0	0	0	0	0	0	0	0	0	-0.00016123492680022544	-0.00016123492680022544
5024	0.0018770267652996342	0.0016222427849918934	-0.0016218338442533305	0.9844922749733969	-1	0	0	1.0	1	0	0	1.0	0	1	0	0	0	0	0.5	2	1	2	0.0	0	0	0	0	0	0	0	0	0	0	0	0	-0.00016218338442533305	-0.00016218338442533305
563	0.001774613369465395	0.0017156686865107736	-0.0017156686858831828	0.9863967825990105	-1	0	0	1.0	1	0	0	1.0	0	1	0	0	0	0	0.5	1	2	2	0.0	0	0	0	0	0	0	0	0	0	0	0	0	-0.00017156686858831827	-0.00017156686858831827
1467	0.001942194258770327	0.0016543331698683776	-0.0016539558457724774	0.9848576794854325	-1	0	0	1.0	1	0	0	1.0	0	1	0	0	0	0	0.5	2	1	2	0.0	0	0	0	0	0	0	0	0	0	0	0	0	-0.00016539558457724773	-0.00016539558457724773
857	0.001748200848239574	0.0017156101834052708	-0.0017156101833173062	0.9863617414927444	-1	0	0	1.0	1	0	0	1.0	0	1	0	0	0	0	0.5	1	2	2	0.0	0	0	0	0	0	0	0	0	0	0	0	0	-0.00017156101833173062	-0.00017156101833173062
814	0.0020804000948158015	0.001848459508361626	-0.0018476645741768282	0.9842842083067144	-1	0	0	1.0	2	0.0	0	0.75	0	2	0	0	0	0	1.0	2	2	3	0.0	0	0	0	0	0	0	0	0	0	0	0	0	-0.00018476645741768283	-0.00018476645741768283
4271	0.0018594628036693313	0.0016249717682902524	-0.0016249677185231402	0.9846211833299235	-1	0	0	1.0	1	0	0	1.0	0	1	0	0	0	0	0.5	2	1	2	0.0	0	0	0	0	0	0	0	0	0	0	0	0	-0.00016249677185231403	-0.00016249677185231403
1665	0.001971458447663758	0.0017028507660757305	-0.0017027626434396143	0.9849623775330015	-1	0	0	1.0	1	0	0	1.0	0	1	0	0	0	0	0.5	2	1	2	0.0	0	0	0	0	0	0	0	0	0	0	0	0	-0.00017027626434396143	-0.00017027626434396143
4935	0.0019234389013413223	0.001923355180285351	-0.0019181192313779468	0.9821704200111119	-1	0	0	0.5	1	1.0	1	0.75	0	0	0	2	0	0	1.0	2	2	3	0.0	0	0	0	0	0	0	0	0	0	0	0	0	-0.1	-0.1
3488	0.002024666143851204	0.0017531045289342292	-0.0017529282257678336	0.9845788027183651	-1	0	0	1.0	1	0	0	1.0	0	1	0	0	0	0	0.5	2	1	2	0.0	0	0	0	0	0	0	0	0	0	0	0	0	-0.00017529282257678337	-0.00017529282257678337
344	0.0024431559402193176	0.002396583357524238	-0.0023948802627653614	0.9831749913708725	-1	0	0	0.5	1	1.0	1	1.0	0	1	0	1	2	0	0.3333333333333333	3	1	3	0.4	0	0	0	0	0	0	0	0	0	0	0	0	-0.00023948802627653614	-0.00023948802627653614
3666	0.001933183171444886	0.0017636297320314305	-0.001763473163744711	0.9848805608864657	-1	0	0	1.0	1	0	0	1.0	0	1	0	0	0	0	0.5	2	1	2	0.0	0	0	0	0	0	0	0	0	0	0	0	0	-0.0001763473163744711	-0.0001763473163744711
4673	0.0018519086004818784	0.001590005868798649	-0.0015897473625750488	0.9841904039871949	-1	0	0	1.0	1	0	0	1.0	0	1	0	0	0	0	0.5	2	1	2	0.0	0	0	0	0	0	0	0	0	0	0	0	0	-0.00015897473625750487	-0.00015897473625750487
4373	0.0018525331250104234	0.0016158256876627009	-0.0016157907963574246	0.9847603069072878	-1	0	0	1.0	1	0	0	1.0	0	1	0	0	0	0	0.5	2	1	2	0.0	0	0	0	0	0	0	0	0	0	0	0	0	-0.00016157907963574246	-0.00016157907963574246
2104	0.001903339196668259	0.0017117110112542732	-0.0017108554221997912	0.9840865414928653	-1	0	0	1.0	1	0	0	1.0	0	1	0	0	0	0	0.5	2	1	2	0.0	0	0	0	0	0	0	0	0	0	0	0	0	-0.00017108554221997911	-0.00017108554221997911
3599	0.0018122780776050496	0.001573786723058931	-0.0015737802896306293	0.9844492132791078	-1	0	0	1.0	1	0	0	1.0	0	1	0	0	0	0	0.5	2	1	2	0.0	0	0	0	0	0	0	0	0	0	0	0	0	-0.00015737802896306292	-0.00015737802896306292
4864	0.0019864197048185856	0.00169950367877764	-0.0016994284627934266	0.984435559214823	-1	0	0	1.0	1	0	0	1.0	0	1	0	0	0	0	0.5	2	1	2	0.0	0	0	0	0	0	0	0	0	0	0	0	0	-0.00016994284627934266	-0.00016994284627934266
4477	0.0018692850009464983	0.0016308535725308528	-0.0016308390517720732	0.9844831965508476	-1	0	0	1.0	1	0	0	1.0	0	1	0	0	0	0	0.5	2	1	2	0.0	0	0	0	0	0	0	0	0	0	0	0	0	-0.00016308390517720731	-0.00016308390517720731
3539	0.0018803066296641784	0.0016353478206941655	-0.0016353420672431738	0.9847386142517528	-1	0	0	1.0	1	0	0	1.0	0	1	0	0	0	0	0.5	2	1	2	0.0	0	0	0	0	0	0	0	0	0	0	0	0	-0.0001635342067243174	-0.0001635342067243174
4667	0.0024321060819255135	0.0019702675516005633	-0.0019541565493324123	0.9747906025501936	-1	0	0	0.5	1	1.0	1	1.0	1.0	2	1	0	0	0	0.3333333333333333	3	1	3	0.0	0	0.6544464950716027	0.5	0.3198044003022587	0.5	0.15396623787446895	0.5	0.8891000082492319	0.5	0	0	0.0	-0.00019541565493324124	-0.00019541565493324124
3728	0.00186136801245169	0.0016063928083514581	-0.0016063523565693232	0.9845656736030703	-1	0	0	1.0	1	0	0	1.0	0	1	0	0	0	0	0.5	2	1	2	0.0	0	0	0	0	0	0	0	0	0	0	0	0	-0.00016063523565693232	-0.00016063523565693232
808	0.0017787550774908672	0.0017155992576245683	-0.0017155992574464794	0.9863789491845374	-1	0	0	1.0	1	0	0	1.0	0	1	0	0	0	0	0.5	1	2	2	0.0	0	0	0	0	0	0	0	0	0	0	0	0	-0.00017155992574464793	-0.00017155992574464793
3659	0.001967911383598302	0.0017462233770239256	-0.0017460303415322966	0.9842515919666328	-1	0	0	1.0	1	0	0	1.0	0	1	0	0	0	0	0.5	2	1	2	0.0	0	0	0	0	0	0	0	0	0	0	0	0	-0.00017460303415322965	-0.00017460303415322965
4816	0.002399423419702767	0.0019404376729120645	-0.0019246875569613965	0.974821802898558	-1	0	0	0.5	1	1.0	1	1.0	1.0	2	1	0	0	0	0.3333333333333333	3	1	3	0.0	0	0.6544464950716027	0.5	0.3198044003022587	0.5	0.15396623787446895	0.5	0.8891000082492319	0.5	0	0	0.0	-0.00019246875569613964	-0.00019246875569613964
2795	0.001853953284858123	0.0016180112461561813	-0.0016179755279448827	0.9845843951862413	-1	0	0	1.0	1	0	0	1.0	0	1	0	0	0	0	0.5	2	1	2	0.0	0	0	0	0	0	0	0	0	0	0	0	0	-0.00016179755279448828	-0.00016179755279448828
4916	0.001908249314154101	0.0016404340480812131	-0.0016403542452843242	0.9846538018766725	-1	0	0	1.0	1	0	0	1.0	0	1	0	0	0	0	0.5	2	1	2	0.0	0	0	0	0	0	0	0	0	0	0	0	0	-0.0001640354245284324	-0.0001640354245284324
768	0.0017595808340385053	0.0017388693819034699	-0.0017388468882015276	0.9847055386091471	-1	0	0	1.0	1	0	0	1.0	0	1	0	0	0	0	0.5	1	2	2	0.0	0	0	0	0	0	0	0	0	0	0	0	0	-0.00017388468882015276	-0.00017388468882015276
2178	0.0019114685293168871	0.0016542976464887804	-0.0016542478529750332	0.9845981726754436	-1	0	0	1.0	1	0	0	1.0	0	1	0	0	0	0	0.5	2	1	2	0.0	0	0	0	0	0	0	0	0	0	0	0	0	-0.00016542478529750333	-0.00016542478529750333
446	0.00216547886762664	0.001896528752569306	-0.0018964511408400713	0.9844122842609109	-1	0	0	1.0	2	0.0	0	0.75	0	2	0	0	0	0	1.0	2	2	3	0.0	0	0	0	0	0	0	0	0	0	0	0	0	-0.00018964511408400714	-0.00018964511408400714
4320	0.00214543827779522	0.002055605324902781	-0.002053640189174111	0.9829710827125063	-1	0	0	0	0	0	0	1.0	0	0	0	0	0	0	1.0	1	1	1	0.0	0	0	0	0	0	0	0	0	0	0	0	0	-0.1	-0.1
175	0.002108148997367151	0.002057061005428915	-0.0020563588386718454	0.9841900972014769	-1	0	0	1.0	2	0.0	0	1.0	0	1	0	1	4	0	0.3333333333333333	3	1	3	0.8	1.0	0	0	0	0	0	0	0	0	0	0	0	-0.00020563588386718454	-0.00020563588386718454
1014	0.003157140214076366	0.0030173058007520025	-0.0030154656126225787	0.9825326411056288	-1	0	0	0.3333333333333333	1	1.0	2	0.6666666666666666	0.5	2	1	1	1	0	0.6666666666666666	2	3	4	0.2	0	0.6233131721989265	0.5060421789786836	0.7227011342420075	0.5147066072428071	0.3214807011206785	0.5	0.8463281179094908	0.5069173331761724	1.0	1.0	0.0	-0.0003015465612622579	-0.0003015465612622579
1598	0.001966411973372875	0.0016829258493375053	-0.001682613557248582	0.9850151032423905	-1	0	0	1.0	1	0	0	1.0	0	1	0	0	0	0	0.5	2	1	2	0.0	0	0	0	0	0	0	0	0	0	0	0	0	-0.00016826135572485821	-0.00016826135572485821
1068	0.001826990882894727	0.0017832894667931117	-0.0017791289283670328	0.9830894819639261	-1	0	0	1.0	1	0	0	1.0	0	0	0	1	1	0	0.5	2	1	2	0.16666666666666666	0	0	0	0	0	0	0	0	0	0	0	0	-0.1	-0.1
3687	0.0019461852212929222	0.0016940317404739403	-0.0016939864082827943	0.9845164355128772	-1	0	0	1.0	1	0	0	1.0	0	1	0	0	0	0	0.5	2	1	2	0.0	0	0	0	0	0	0	0	0	0	0	0	0	-0.00016939864082827943	-0.00016939864082827943
2635	0.001911164016449042	0.001645932509916509	-0.001645816413382021	0.984717929190357	-1	0	0	1.0	1	0	0	1.0	0	1	0	0	0	0	0.5	2	1	2	0.0	0	0	0	0	0	0	0	0	0	0	0	0	-0.0001645816413382021	-0.0001645816413382021
2349	0.0024328506504894187	0.0019860863774571053	-0.001966922695276107	0.9748138300790303	-1	0	0	0.5	1	1.0	1	1.0	1.0	2	1	0	0	0	0.3333333333333333	3	1	3	0.0	0	0.6544464950716027	0.5	0.3198044003022587	0.5	0.15396623787446895	0.5	0.8891000082492319	0.5	0	0	0.0	-0.0001966922695276107	-0.0001966922695276107
2159	0.0018757450840321444	0.0016063188740978874	-0.00160629481759198	0.9847098568170864	-1	0	0	1.0	1	0	0	1.0	0	1	0	0	0	0	0.5	2	1	2	0.0	0	0	0	0	0	0	0	0	0	0	0	0	-0.00016062948175919801	-0.00016062948175919801
1370	0.001956339432914759	0.001641014043075833	-0.0016408146620908802	0.9849102410268505	-1	0	0	1.0	1	0	0	1.0	0	1	0	0	0	0	0.5	2	1	2	0.0	0	0	0	0	0	0	0	0	0	0	0	0	-0.00016408146620908802	-0.00016408146620908802
858	0.0017796699946239784	0.0016852903515378003	-0.0016852903514026087	0.9863817035987096	-1	0	0	1.0	1	0	0	1.0	0	1	0	0	0	0	0.5	1	2	2	0.0	0	0	0	0	0	0	0	0	0	0	0	0	-0.00016852903514026087	-0.00016852903514026087
4854	0.0019856503760656437	0.0017520058665587924	-0.0017514955345813079	0.9843894516445006	-1	0	0	1.0	1	0	0	1.0	0	1	0	0	0	0	0.5	2	1	2	0.0	0	0	0	0	0	0	0	0	0	0	0	0	-0.0001751495534581308	-0.0001751495534581308
4073	0.0020521862891814545	0.001794918572239387	-0.0017946888442706868	0.9845292030702764	-1	0	0	1.0	1	0	0	1.0	0	1	0	0	0	0	0.5	2	1	2	0.0	0	0	0	0	0	0	0	0	0	0	0	0	-0.00017946888442706867	-0.00017946888442706867
1972	0.0018241622509697515	0.0015852628950707465	-0.0015851886312955375	0.9846725578826228	-1	0	0	1.0	1	0	0	1.0	0	1	0	0	0	0	0.5	2	1	2	0.0	0	0	0	0	0	0	0	0	0	0	0	0	-0.00015851886312955374	-0.00015851886312955374
3583	0.0017585224268583046	0.001502582518622939	-0.0015025743781110544	0.9842938167135818	-1	0	0	1.0	1	0	0	1.0	0	1	0	0	0	0	0.5	2	1	2	0.0	0	0	0	0	0	0	0	0	0	0	0	0	-0.00015025743781110545	-0.00015025743781110545
1323	0.0020163383870908246	0.001755160975313936	-0.0017551593574131699	0.9845719724852463	-1	0	0	1.0	1	0	0	1.0	0	1	0	0	0	0	0.5	2	1	2	0.0	0	0	0	0	0	0	0	0	0	0	0	0	-0.00017551593574131698	-0.00017551593574131698
3962	0.0018824855805173498	0.0016615995121369719	-0.0016611956732293526	0.9843779977498176	-1	0	0	1.0	1	0	0	1.0	0	1	0	0	0	0	0.5	2	1	2	0.0	0	0	0	0	0	0	0	0	0	0	0	0	-0.00016611956732293527	-0.00016611956732293527
3472	0.002013461942119658	0.0017717297207677522	-0.0017702072777060994	0.9845388326569546	-1	0	0	1.0	1	0	0	1.0	0	1	0	0	0	0	0.5	2	1	2	0.0	0	0	0	0	0	0	0	0	0	0	0	0	-0.00017702072777060995	-0.00017702072777060995
1387	0.002146312310399316	0.0020416115670089607	-0.0020397831520244784	0.9828872547077724	-1	0	0	0	0	0	0	1.0	0	0	0	0	0	0	1.0	1	1	1	0.0	0	0	0	0	0	0	0	0	0	0	0	0	-0.1	-0.1
1997	0.0018669362613942832	0.0016714078965989739	-0.0016710012147701499	0.9845677013314202	-1	0	0	1.0	1	0	0	1.0	0	1	0	0	0	0	0.5	2	1	2	0.0	0	0	0	0	0	0	0	0	0	0	0	0	-0.000167100121477015	-0.000167100121477015
4800	0.0017886261107299328	0.0015971312375021728	-0.0015969440962628363	0.9839348826569758	-1	0	0	1.0	1	0	0	1.0	0	1	0	0	0	0	0.5	2	1	2	0.0	0	0	0	0	0	0	0	0	0	0	0	0	-0.00015969440962628362	-0.00015969440962628362
198	0.010053228371027805	0.0042630995156594355	-0.004173931830478679	0.9789772958155891	-1	0	0	0.4	2	0.8	4	0.5833333333333334	0.8	6	4	0	1	0	0.3333333333333333	6	2	7	0.5	0	0.33639941032963855	0.970297331139847	0.6937930280244742	0.9521427051552394	0.6212340222033629	0.9580689224882575	0.7918990623102531	0.960906334515349	1.0	0.16666666666666666	0.0	-0.00041739318304786794	-0.00041739318304786794
2319	0.0018803320211041197	0.0016192516762460834	-0.0016192493674183522	0.9845052516953707	-1	0	0	1.0	1	0	0	1.0	0	1	0	0	0	0	0.5	2	1	2	0.0	0	0	0	0	0	0	0	0	0	0	0	0	-0.00016192493674183523	-0.00016192493674183523
1331	0.0019576887909327706	0.0016435960660241263	-0.0016435897326473597	0.9850128215514709	-1	0	0	1.0	1	0	0	1.0	0	1	0	0	0	0	0.5	2	1	2	0.0	0	0	0	0	0	0	0	0	0	0	0	0	-0.00016435897326473598	-0.00016435897326473598
3954	0.00191640712670223	0.0016453249761072806	-0.0016451351492857134	0.9842416428574972	-1	0	0	1.0	1	0	0	1.0	0	1	0	0	0	0	0.5	2	1	2	0.0	0	0	0	0	0	0	0	0	0	0	0	0	-0.00016451351492857133	-0.00016451351492857133
449	0.0018249083906895652	0.001766577334171411	-0.001766541625306777	0.9862121138441386	-1	0	0	1.0	1	0	0	1.0	0	1	0	0	1	0	0.5	1	2	2	0.3333333333333333	0	0	0	0	0	0	0	0	0	0	0	0	-0.0001766541625306777	-0.0001766541625306777
2492	0.001842929169140004	0.0015907418277342	-0.0015904823671685385	0.9845083226739727	-1	0	0	1.0	1	0	0	1.0	0	1	0	0	0	0	0.5	2	1	2	0.0	0	0	0	0	0	0	0	0	0	0	0	0	-0.00015904823671685384	-0.00015904823671685384
819	0.001742182274679585	0.0016853411209589633	-0.0016853411204618089	0.9863954513649797	-1	0	0	1.0	1	0	0	1.0	0	1	0	0	0	0	0.5	1	2	2	0.0	0	0	0	0	0	0	0	0	0	0	0	0	-0.0001685341120461809	-0.0001685341120461809
26	0.0033699493479994657	0.002735797959888118	-0.0027356494663217847	0.9732977354167842	-1	0	0	0.5	2	0.6666666666666666	2	0.625	0.6666666666666666	2	2	2	3	0	0.5	4	2	5	0.375	0	0.44207067742234135	0.6943780051972964	0.6980881912320769	0.5	0.7845634453135631	0.6511529447618901	0.8115073822521679	0.6181239226455375	0.5	0.5	0.0	-0.00027356494663217847	-0.00027356494663217847
24	0.002021989298148809	0.0017870528564746001	-0.0017868426223670217	0.9850233567971975	-1	0	0	1.0	2	0.0	0	1.0	0	1	0	1	0	0	0.3333333333333333	3	1	3	0.0	1.0	0	0	0	0	0	0	0	0	0	0	0	-0.00017868426223670216	-0.00017868426223670216
2539	0.0018721845034643573	0.0016135398948571751	-0.0016135102295935996	0.9846605995237683	-1	0	0	1.0	1	0	0	1.0	0	1	0	0	0	0	0.5	2	1	2	0.0	0	0	0	0	0	0	0	0	0	0	0	0	-0.00016135102295935995	-0.00016135102295935995
1575	0.001902748220423837	0.0016473314046548996	-0.0016472002245058628	0.9850232130943128	-1	0	0	1.0	1	0	0	1.0	0	1	0	0	0	0	0.5	2	1	2	0.0	0	0	0	0	0	0	0	0	0	0	0	0	-0.0001647200224505863	-0.0001647200224505863
3041	0.0019751349311188993	0.0017470313827218924	-0.0017470208520667474	0.9845322135564366	-1	0	0	1.0	1	0	0	1.0	0	1	0	0	0	0	0.5	2	1	2	0.0	0	0	0	0	0	0	0	0	0	0	0	0	-0.00017470208520667475	-0.00017470208520667475
3978	0.0018734929377314381	0.0016391982146724366	-0.0016386266239532493	0.9846788716184179	-1	0	0	1.0	1	0	0	1.0	0	1	0	0	0	0	0.5	2	1	2	0.0	0	0	0	0	0	0	0	0	0	0	0	0	-0.00016386266239532492	-0.00016386266239532492
531	0.001773523624309209	0.0017156777728900157	-0.0017156777719929356	0.9863985862185976	-1	0	0	1.0	1	0	0	1.0	0	1	0	0	0	0	0.5	1	2	2	0.0	0	0	0	0	0	0	0	0	0	0	0	0	-0.00017156777719929355	-0.00017156777719929355
3319	0.0018998423286251953	0.0016339896720701575	-0.0016339857989391812	0.9841660857125114	-1	0	0	1.0	1	0	0	1.0	0	1	0	0	0	0	0.5	2	1	2	0.0	0	0	0	0	0	0	0	0	0	0	0	0	-0.00016339857989391813	-0.00016339857989391813
2269	0.0017632358595622676	0.0015380711221845275	-0.0015379575963992305	0.9839275687972395	-1	0	0	1.0	1	0	0	1.0	0	1	0	0	0	0	0.5	2	1	2	0.0	0	0	0	0	0	0	0	0	0	0	0	0	-0.00015379575963992304	-0.00015379575963992304
2512	0.0018673739921625067	0.0016347615626897231	-0.0016345304112459385	0.9844353292870142	-1	0	0	1.0	1	0	0	1.0	0	1	0	0	0	0	0.5	2	1	2	0.0	0	0	0	0	0	0	0	0	0	0	0	0	-0.00016345304112459384	-0.00016345304112459384
203	0.005436925197822597	0.0033875446913807588	-0.003382533628121337	0.9829330329553958	-1	0	0	0.5	2	0.75	3	0.6	0.5	2	2	3	6	0	0.4	5	2	6	0.6	0.4	0.4914434375360788	0.8485723254282707	0.7450846939960099	0.7818235308397739	0.11654663449380136	0.5412724622318515	0.9327250149454882	0.741749100992709	0.5	1.0	0.1745572524320418	-0.0003382533628121337	-0.0003382533628121337
1746	0.0019066970877996395	0.001655974397766968	-0.0016556656183322185	0.984762107737479	-1	0	0	1.0	1	0	0	1.0	0	1	0	0	0	0	0.5	2	1	2	0.0	0	0	0	0	0	0	0	0	0	0	0	0	-0.00016556656183322184	-0.00016556656183322184
2999	0.0030347101896131268	0.0025431553111599416	-0.002473700776218421	0.9700256683365062	-1	0	0	0.3333333333333333	1	1.0	2	1.0	1.0	3	2	0	0	0	0.25	4	1	4	0.0	0	0.6544464950716027	0.7354557188090238	0.3198044003022587	0.507119696889085	0.15396623787446895	0.9009720441937573	0.8891000082492319	0.7476928008483231	0	0	0.0	-0.00024737007762184207	-0.00024737007762184207
3386	0.0018594988734642664	0.0016199834645295506	-0.001619748114959544	0.9845583085380186	-1	0	0	1.0	1	0	0	1.0	0	1	0	0	0	0	0.5	2	1	2	0.0	0	0	0	0	0	0	0	0	0	0	0	0	-0.0001619748114959544	-0.0001619748114959544
3815	0.001864660152657143	0.0016832649832182332	-0.0016830541138111341	0.9845898303476392	-1	0	0	1.0	1	0	0	1.0	0	1	0	0	0	0	0.5	2	1	2	0.0	0	0	0	0	0	0	0	0	0	0	0	0	-0.00016830541138111341	-0.00016830541138111341
4638	0.0018344045792114832	0.001626532755033354	-0.0016265327426048725	0.9847627865803639	-1	0	0	1.0	1	0	0	1.0	0	1	0	0	0	0	0.5	2	1	2	0.0	0	0	0	0	0	0	0	0	0	0	0	0	-0.00016265327426048725	-0.00016265327426048725
2203	0.001819880129244643	0.0015985820128897482	-0.0015985364727514062	0.9849685341776209	-1	0	0	1.0	1	0	0	1.0	0	1	0	0	0	0	0.5	2	1	2	0.0	0	0	0	0	0	0	0	0	0	0	0	0	-0.0001598536472751406	-0.0001598536472751406
1321	0.0018506649619183576	0.0016123268429158928	-0.0016122674720179695	0.9847581237789678	-1	0	0	1.0	1	0	0	1.0	0	1	0	0	0	0	0.5	2	1	2	0.0	0	0	0	0	0	0	0	0	0	0	0	0	-0.00016122674720179695	-0.00016122674720179695
141	0.004347189834562978	0.004043364993489618	-0.004039373879072013	0.9786394286866422	-1	0	0	0.4	2	0.6	3	0.5833333333333334	0.6	4	3	2	1	0	0.3333333333333333	2	6	7	0.14285714285714285	0	0.21650451790765848	0.9193312629006265	0.5977609029989926	0.8457325685282203	0.5583035523059312	0.8626440814638653	0.7335773365915887	0.8798220253095078	1.0	0	0.0	-0.0004039373879072013	-0.0004039373879072013
3608	0.00188684404087951	0.001585241360535468	-0.001585184999534209	0.9843293073286331	-1	0	0	1.0	1	0	0	1.0	0	1	0	0	0	0	0.5	2	1	2	0.0	0	0	0	0	0	0	0	0	0	0	0	0	-0.0001585184999534209	-0.0001585184999534209
3448	0.0018722747301728872	0.001687105379051688	-0.0016870185951849631	0.984684238711502	-1	0	0	1.0	1	0	0	1.0	0	1	0	0	0	0	0.5	2	1	2	0.0	0	0	0	0	0	0	0	0	0	0	0	0	-0.0001687018595184963	-0.0001687018595184963
3340	0.0019573560743886735	0.0017102114501142064	-0.0017098099054764684	0.984602948543588	-1	0	0	1.0	1	0	0	1.0	0	1	0	0	0	0	0.5	2	1	2	0.0	0	0	0	0	0	0	0	0	0	0	0	0	-0.00017098099054764683	-0.00017098099054764683
1205	0.0019247613844195228	0.0016787471020500854	-0.0016787031392567616	0.9848632532416705	-1	0	0	1.0	1	0	0	1.0	0	1	0	0	0	0	0.5	2	1	2	0.0	0	0	0	0	0	0	0	0	0	0	0	0	-0.00016787031392567618	-0.00016787031392567618
3330	0.0021438468092216676	0.0020700264775172085	-0.002067916212398838	0.9830613797114466	-1	0	0	0	0	0	0	1.0	0	0	0	0	0	0	1.0	1	1	1	0.0	0	0	0	0	0	0	0	0	0	0	0	0	-0.1	-0.1
1868	0.0019072738917398522	0.0016864853633308217	-0.0016863208775255083	0.9847634878307029	-1	0	0	1.0	1	0	0	1.0	0	1	0	0	0	0	0.5	2	1	2	0.0	0	0	0	0	0	0	0	0	0	0	0	0	-0.00016863208775255083	-0.00016863208775255083
3582	0.002115544917058773	0.0017823320118849119	-0.0017822831680151942	0.9847145562002847	-1	0	0	1.0	1	0	0	1.0	0	1	0	0	0	0	0.5	2	1	2	0.0	0	0	0	0	0	0	0	0	0	0	0	0	-0.00017822831680151943	-0.00017822831680151943
1028	0.002143846236077829	0.0020672998020989865	-0.002065217298417626	0.9830440006682911	-1	0	0	0	0	0	0	1.0	0	0	0	0	0	0	1.0	1	1	1	0.0	0	0	0	0	0	0	0	0	0	0	0	0	-0.1	-0.1
447	0.0019517042672893906	0.0017286952182926283	-0.0017280934841515394	0.9848946532057101	-1	0	0	1.0	1	0	0	1.0	0	1	0	0	1	0	0.5	2	1	2	0.3333333333333333	0	0	0	0	0	0	0	0	0	0	0	0	-0.00017280934841515394	-0.00017280934841515394
3658	0.0018090691480280503	0.0016152005709131234	-0.0016149087501686522	0.9843379566537298	-1	0	0	1.0	1	0	0	1.0	0	1	0	0	0	0	0.5	2	1	2	0.0	0	0	0	0	0	0	0	0	0	0	0	0	-0.00016149087501686523	-0.00016149087501686523
4735	0.001870875291810781	0.0015875330325903038	-0.0015871418541118178	0.9842270081759205	-1	0	0	1.0	1	0	0	1.0	0	1	0	0	0	0	0.5	2	1	2	0.0	0	0	0	0	0	0	0	0	0	0	0	0	-0.00015871418541118178	-0.00015871418541118178
138	0.018381820712528675	0.004505859800098685	-0.00423832142478719	0.9683570389834126	-1	0.25	1	0.5	5	0.5384615384615384	7	0.3409090909090909	0.5384615384615384	9	7	5	1	0	0.36363636363636365	11	4	15	0.08333333333333333	0.5	0.5476939199945521	0.901019375294785	0.7498972359814318	0.835068061316243	0.7859161055437061	0.9299345777896687	0.8740162274190747	0.8946133772580015	1.0	0.3333333333333333	0.0	-0.00042383214247871905	-0.00042383214247871905
2243	0.0019238681425911785	0.001691934364449806	-0.001691662447693149	0.9847561551392368	-1	0	0	1.0	1	0	0	1.0	0	1	0	0	0	0	0.5	2	1	2	0.0	0	0	0	0	0	0	0	0	0	0	0	0	-0.0001691662447693149	-0.0001691662447693149
4476	0.0018877872863860383	0.001573515646079712	-0.0015733975792481402	0.9845459663268407	-1	0	0	1.0	1	0	0	1.0	0	1	0	0	0	0	0.5	2	1	2	0.0	0	0	0	0	0	0	0	0	0	0	0	0	-0.00015733975792481402	-0.00015733975792481402
626	0.0017735187819263615	0.0017156981319066357	-0.0017156981303025028	0.9864017488251814	-1	0	0	1.0	1	0	0	1.0	0	1	0	0	0	0	0.5	1	2	2	0.0	0	0	0	0	0	0	0	0	0	0	0	0	-0.00017156981303025027	-0.00017156981303025027
4802	0.0034601601139237423	0.0025824892174697183	-0.002540888848499384	0.9744813107128081	-1	0	0	0.3333333333333333	1	1.0	2	1.0	1.0	3	2	0	0	0	0.25	4	1	4	0.0	0	0.591498168496268	0.6344804809119244	0.3198044003022587	0.7744392590225071	0.15396623787446895	0.9181320935338468	0.8585815184039912	0.8023039755181177	0	0	0.0	-0.0002540888848499384	-0.0002540888848499384
3249	0.001917193417650435	0.0016550349982605128	-0.0016549179901403377	0.9846898329414036	-1	0	0	1.0	1	0	0	1.0	0	1	0	0	0	0	0.5	2	1	2	0.0	0	0	0	0	0	0	0	0	0	0	0	0	-0.00016549179901403376	-0.00016549179901403376
3859	0.0018963109277445828	0.0016482515266436227	-0.0016481327565449645	0.9835474570297765	-1	0	0	1.0	1	0	0	1.0	0	1	0	0	0	0	0.5	2	1	2	0.0	0	0	0	0	0	0	0	0	0	0	0	0	-0.00016481327565449644	-0.00016481327565449644
414	0.0021059559304316107	0.002020072931759871	-0.00201813462145522	0.9829760534872487	-1	0	0	0	0	0	0	1.0	0	0	0	0	0	0	1.0	1	1	1	0.0	0	0	0	0	0	0	0	0	0	0	0	0	-0.1	-0.1
277	0.0021123122542726536	0.0018319835364942437	-0.001831694018016757	0.9838252537697748	-1	0	0	1.0	2	0.0	0	0.75	0	2	0	0	0	0	1.0	2	2	3	0.0	0	0	0	0	0	0	0	0	0	0	0	0	-0.0001831694018016757	-0.0001831694018016757
2797	0.002072041092502612	0.0016817244312051247	-0.0016810502035606962	0.9847244084666967	-1	0	0	1.0	1	0	0	1.0	0	1	0	0	0	0	0.5	2	1	2	0.0	0	0	0	0	0	0	0	0	0	0	0	0	-0.00016810502035606963	-0.00016810502035606963
2590	0.0021119976040592406	0.002058768395672609	-0.002056771789656983	0.9829905468818547	-1	0	0	0	0	0	0	1.0	0	0	0	0	0	0	1.0	1	1	1	0.0	0	0	0	0	0	0	0	0	0	0	0	0	-0.1	-0.1
4505	0.001817777259969575	0.0015803183752726277	-0.00158029015053911	0.9839676917008163	-1	0	0	1.0	1	0	0	1.0	0	1	0	0	0	0	0.5	2	1	2	0.0	0	0	0	0	0	0	0	0	0	0	0	0	-0.000158029015053911	-0.000158029015053911
1480	0.0018521261708818813	0.0016088702227029562	-0.0016079257665125252	0.9849477340262627	-1	0	0	1.0	1	0	0	1.0	0	1	0	0	0	0	0.5	2	1	2	0.0	0	0	0	0	0	0	0	0	0	0	0	0	-0.0001607925766512525	-0.0001607925766512525
4493	0.0019128290912308983	0.001674651014962564	-0.0016745786651426637	0.9846031153672774	-1	0	0	1.0	1	0	0	1.0	0	1	0	0	0	0	0.5	2	1	2	0.0	0	0	0	0	0	0	0	0	0	0	0	0	-0.00016745786651426638	-0.00016745786651426638
3155	0.002355873368201492	0.0020265485809661727	-0.0020099969769955006	0.9751398798190841	-1	0	0	0.5	1	1.0	1	1.0	1.0	2	1	0	0	0	0.3333333333333333	3	1	3	0.0	0	0.6544464950716027	0.5	0.3198044003022587	0.5	0.15396623787446895	0.5	0.8891000082492319	0.5	0	0	0.0	-0.00020099969769955006	-0.00020099969769955006
2694	0.0018981587944392824	0.0016332229131062479	-0.0016330079613771297	0.9846792851783766	-1	0	0	1.0	1	0	0	1.0	0	1	0	0	0	0	0.5	2	1	2	0.0	0	0	0	0	0	0	0	0	0	0	0	0	-0.00016330079613771298	-0.00016330079613771298
4449	0.0018685816630354365	0.0015895269071277425	-0.0015894100156640769	0.9847066465488901	-1	0	0	1.0	1	0	0	1.0	0	1	0	0	0	0	0.5	2	1	2	0.0	0	0	0	0	0	0	0	0	0	0	0	0	-0.00015894100156640768	-0.00015894100156640768
2851	0.0018186089656860658	0.0016090730974239516	-0.0016087193151032451	0.9844303300350875	-1	0	0	1.0	1	0	0	1.0	0	1	0	0	0	0	0.5	2	1	2	0.0	0	0	0	0	0	0	0	0	0	0	0	0	-0.0001608719315103245	-0.0001608719315103245
1669	0.0019525086552095233	0.0016576411473933678	-0.0016576222548010102	0.9849926772350786	-1	0	0	1.0	1	0	0	1.0	0	1	0	0	0	0	0.5	2	1	2	0.0	0	0	0	0	0	0	0	0	0	0	0	0	-0.00016576222548010102	-0.00016576222548010102
4699	0.002047368718076355	0.0016663471307550018	-0.0016663363607732464	0.9844377170599506	-1	0	0	1.0	1	0	0	1.0	0	1	0	0	0	0	0.5	2	1	2	0.0	0	0	0	0	0	0	0	0	0	0	0	0	-0.00016663363607732464	-0.00016663363607732464
1998	0.0019884111618421055	0.0017490043220772	-0.0017481459605404547	0.9849782765778512	-1	0	0	1.0	1	0	0	1.0	0	1	0	0	0	0	0.5	2	1	2	0.0	0	0	0	0	0	0	0	0	0	0	0	0	-0.00017481459605404547	-0.00017481459605404547
781	0.0021438450965011457	0.002061853348638777	-0.002059825852146245	0.9830097146240886	-1	0	0	0	0	0	0	1.0	0	0	0	0	0	0	1.0	1	1	1	0.0	0	0	0	0	0	0	0	0	0	0	0	0	-0.1	-0.1
1245	0.001985685819925437	0.001714727748721849	-0.0017138257525702184	0.9847063853075835	-1	0	0	1.0	1	0	0	1.0	0	1	0	0	0	0	0.5	2	1	2	0.0	0	0	0	0	0	0	0	0	0	0	0	0	-0.00017138257525702185	-0.00017138257525702185
767	0.0017735215087034946	0.0017156867383978569	-0.0017156867372176553	0.9864001642244198	-1	0	0	1.0	1	0	0	1.0	0	1	0	0	0	0	0.5	1	2	2	0.0	0	0	0	0	0	0	0	0	0	0	0	0	-0.00017156867372176553	-0.00017156867372176553
798	0.002047422607387024	0.001830456754053986	-0.0018301973555233106	0.9843149466206343	-1	0	0	1.0	2	0.0	0	0.75	0	2	0	0	0	0	1.0	2	2	3	0.0	0	0	0	0	0	0	0	0	0	0	0	0	-0.00018301973555233107	-0.00018301973555233107
448	0.012122190955833296	0.0005733193227032114	-0.0001478895440421855	0.9799263069972227	-1	0	0	0.2	2	0.9166666666666666	11	0.5384615384615384	0.9166666666666666	12	11	1	1	0	0.15384615384615385	13	2	14	0.2	0	0.5819019047516846	0.9641329981740631	0.5438122639507496	0.8946796389631603	0.6958858376137023	0.9206897312923416	0.7509771285420974	0.9326132381677318	1.0	0.08333333333333333	0.0	-1.478895440421855e-05	-1.478895440421855e-05
1353	0.0017796780481762777	0.0017157006989002215	-0.001715700695810269	0.9864108213676751	-1	0	0	1.0	1	0	0	1.0	0	1	0	0	0	0	0.5	1	2	2	0.0	0	0	0	0	0	0	0	0	0	0	0	0	-0.00017157006958102688	-0.00017157006958102688
1492	0.002143845665172945	0.0020645754267096133	-0.0020625205128533787	0.9830267791968584	-1	0	0	0	0	0	0	1.0	0	0	0	0	0	0	1.0	1	1	1	0.0	0	0	0	0	0	0	0	0	0	0	0	0	-0.1	-0.1
274	0.006110320511562812	0.002552249944809894	-0.002551753491555697	0.9823022921424452	-1	0	0	0.3333333333333333	1	1.0	2	1.0	1.0	2	2	1	0	0	0.25	4	1	4	0.0	0	0.5462727271507397	0.8182562006875824	0.5081351367479991	0.9411411277340128	0.5424403272102185	0.6933249836674684	0.6928935026004778	0.8451965228874214	0	0	0.0	-0.0002551753491555697	-0.0002551753491555697
3663	0.0017934746906550117	0.0015759899239942666	-0.0015759410337312174	0.9846284431535263	-1	0	0	1.0	1	0	0	1.0	0	1	0	0	0	0	0.5	2	1	2	0.0	0	0	0	0	0	0	0	0	0	0	0	0	-0.00015759410337312174	-0.00015759410337312174
1089	0.002550281701260343	0.0022365561947432404	-0.002236503133516359	0.9821513369179545	-1	0	0	0.6666666666666666	2	0.5	1	0.6666666666666666	0.5	3	1	0	0	0	0.6666666666666666	3	2	4	0.0	0	0.595303754813943	0.8621004545255051	0.12918215728613905	0.8262508823476652	0.7037494454571991	0.7805749398212463	0.9236186622898154	0.8254499988704155	0	0	0.0	-0.0002236503133516359	-0.0002236503133516359
4143	0.0019766279232238952	0.0017838372822888443	-0.0017838071269028898	0.9846294914393751	-1	0	0	1.0	1	0	0	1.0	0	1	0	0	0	0	0.5	2	1	2	0.0	0	0	0	0	0	0	0	0	0	0	0	0	-0.00017838071269028898	-0.00017838071269028898
2803	0.0019274790032785497	0.0016646666825023033	-0.0016646316446952598	0.9844583732907628	-1	0	0	1.0	1	0	0	1.0	0	1	0	0	0	0	0.5	2	1	2	0.0	0	0	0	0	0	0	0	0	0	0	0	0	-0.000166463164469526	-0.000166463164469526
3046	0.0018766284484719432	0.001662479195571026	-0.0016622973555210571	0.984439800655775	-1	0	0	1.0	1	0	0	1.0	0	1	0	0	0	0	0.5	2	1	2	0.0	0	0	0	0	0	0	0	0	0	0	0	0	-0.0001662297355521057	-0.0001662297355521057
2926	0.002449758504464939	0.0019374100418479542	-0.0019276896209396376	0.9754310156929348	-1	0	0	0.5	1	1.0	1	1.0	1.0	2	1	0	0	0	0.3333333333333333	3	1	3	0.0	0	0.6544464950716027	0.5	0.3198044003022587	0.5	0.15396623787446895	0.5	0.8891000082492319	0.5	0	0	0.0	-0.00019276896209396375	-0.00019276896209396375
238	0.0020493255565119423	0.001976241161333383	-0.0019762348850425808	0.9844002507284485	-1	0	0	1.0	2	0.0	0	0.75	0	2	0	0	0	0	1.0	2	2	3	0.0	0	0	0	0	0	0	0	0	0	0	0	0	-0.00019762348850425808	-0.00019762348850425808
836	0.002712487130427028	0.0023319202054030348	-0.0021783242013963867	0.9816179593431704	-1	0	0	0.6666666666666666	2	0.5	1	0.6666666666666666	0.5	3	1	0	0	0	0.6666666666666666	3	2	4	0.0	0	0.2064983380503383	0.9519210214578566	0.8102114206197195	0.8433268551726022	0.43454965381585753	0.5866220105185184	0.8854791410060566	0.8419686547760562	0	0	0.0	-0.00021783242013963868	-0.00021783242013963868
4734	0.0018838934301823819	0.0016541959082941597	-0.0016541855873524643	0.98412263765727	-1	0	0	1.0	1	0	0	1.0	0	1	0	0	0	0	0.5	2	1	2	0.0	0	0	0	0	0	0	0	0	0	0	0	0	-0.00016541855873524643	-0.00016541855873524643
4082	0.002147765897089434	0.002059864027965205	-0.0020578564733126047	0.982997333490178	-1	0	0	0	0	0	0	1.0	0	0	0	0	0	0	1.0	1	1	1	0.0	0	0	0	0	0	0	0	0	0	0	0	0	-0.1	-0.1
95	0.0018142749401386263	0.0017604772072272047	-0.0017594469425226216	0.9838037068671854	-1	0	0	1.0	1	0	0	1.0	0	0	0	1	1	0	0.5	2	1	2	0.16666666666666666	0	0	0	0	0	0	0	0	0	0	0	0	-0.1	-0.1
2549	0.0019241585238726597	0.0016453057786816304	-0.001645294302799605	0.9847220569239553	-1	0	0	1.0	1	0	0	1.0	0	1	0	0	0	0	0.5	2	1	2	0.0	0	0	0	0	0	0	0	0	0	0	0	0	-0.00016452943027996052	-0.00016452943027996052
2905	0.0020942878263856715	0.0017937990350540768	-0.0017935502962277208	0.9846187161371021	-1	0	0	1.0	1	0	0	1.0	0	1	0	0	0	0	0.5	2	1	2	0.0	0	0	0	0	0	0	0	0	0	0	0	0	-0.00017935502962277208	-0.00017935502962277208
3375	0.0017400199065531097	0.0016251686484627785	-0.0016249003243203146	0.9847559840571121	-1	0	0	0	0	0	0	1.0	0	0	0	0	0	0	1.0	1	1	1	0.0	0	0	0	0	0	0	0	0	0	0	0	0	-0.1	-0.1
1722	0.001988686940667232	0.0017299641229630014	-0.0017297064188819382	0.9849759959761857	-1	0	0	1.0	1	0	0	1.0	0	1	0	0	0	0	0.5	2	1	2	0.0	0	0	0	0	0	0	0	0	0	0	0	0	-0.00017297064188819382	-0.00017297064188819382
1763	0.0019553730187847973	0.0016743718361852847	-0.0016737382589212446	0.9849047291544103	-1	0	0	1.0	1	0	0	1.0	0	1	0	0	0	0	0.5	2	1	2	0.0	0	0	0	0	0	0	0	0	0	0	0	0	-0.00016737382589212445	-0.00016737382589212445
4444	0.002088319261790683	0.0018312914753585527	-0.0018311177587651602	0.9843330962440446	-1	0	0	1.0	1	0	0	1.0	0	1	0	0	0	0	0.5	2	1	2	0.0	0	0	0	0	0	0	0	0	0	0	0	0	-0.00018311177587651602	-0.00018311177587651602
3736	0.002105963890636894	0.0021054271613571308	-0.0021031716425682504	0.9832793093067771	-1	0	0	0	0	0	0	1.0	0	0	0	0	0	0	1.0	1	1	1	0.0	0	0	0	0	0	0	0	0	0	0	0	0	-0.1	-0.1
534	0.0017735066464622615	0.001715640586831269	-0.0017156405868287458	0.9863694254990424	-1	0	0	1.0	1	0	0	1.0	0	1	0	0	0	0	0.5	1	2	2	0.0	0	0	0	0	0	0	0	0	0	0	0	0	-0.00017156405868287459	-0.00017156405868287459
1922	0.0018220594488910326	0.0015622566355387665	-0.0015622175096790716	0.9847481103244229	-1	0	0	1.0	1	0	0	1.0	0	1	0	0	0	0	0.5	2	1	2	0.0	0	0	0	0	0	0	0	0	0	0	0	0	-0.00015622175096790717	-0.00015622175096790717
507	0.007447958708521606	0.0035808312411534167	-0.00351373100424504	0.950123617740354	-1	0	0	0.16666666666666666	1	1.0	6	1.0	1.0	7	6	0	1	0	0.125	8	1	8	0.3333333333333333	0	0.8078643388489624	0.9602835678719194	0.6919375852697723	0.8311992719004827	0.9145779168875825	0.8761996567107779	0.8186670846397468	0.90426276732871	1.0	0	0.0	-0.000351373100424504	-0.000351373100424504
3215	0.0018464437696195937	0.0016254841009878038	-0.0016251720431011984	0.9844525301331359	-1	0	0	1.0	1	0	0	1.0	0	1	0	0	0	0	0.5	2	1	2	0.0	0	0	0	0	0	0	0	0	0	0	0	0	-0.00016251720431011984	-0.00016251720431011984
1212	0.0020279637507160087	0.001749813628645067	-0.0017484836445115653	0.9849830302492889	-1	0	0	1.0	1	0	0	1.0	0	1	0	0	0	0	0.5	2	1	2	0.0	0	0	0	0	0	0	0	0	0	0	0	0	-0.00017484836445115653	-0.00017484836445115653
130	0.0016895661633067548	0.0016230278348814881	-0.001622940903035212	0.9821337182243699	-1	0	0	0	0	0	0	1.0	0	0	0	0	2	0	1.0	1	1	1	0.5	0	0	0	0	0	0	0	0	0	0	0	0	-0.1	-0.1
216	0.0031169543572547418	0.0026474359558150075	-0.0026460894423478284	0.9821368081142801	-1	0	0	0.75	3	0.25	1	0.5	0.25	3	1	2	0	0	0.75	3	4	6	0.0	0.6666666666666666	0.8015358742320441	0.8136332864339495	0.4316935399620093	0.9007689424008742	0.4109992168847449	0.7413166725937738	0.8574439580953657	0.8288461193399546	0	0	0.0	-0.00026460894423478286	-0.00026460894423478286
785	0.001806795465864601	0.0017432254620772815	-0.0017431402472050635	0.9854014322262342	-1	0	0	1.0	1	0	0	1.0	0	1	0	0	0	0	0.5	1	2	2	0.0	0	0	0	0	0	0	0	0	0	0	0	0	-0.00017431402472050636	-0.00017431402472050636
2623	0.0018430681800390843	0.001606428530009648	-0.0016061433784735455	0.984392249773199	-1	0	0	1.0	1	0	0	1.0	0	1	0	0	0	0	0.5	2	1	2	0.0	0	0	0	0	0	0	0	0	0	0	0	0	-0.00016061433784735453	-0.00016061433784735453
4165	0.0018257207230712499	0.001551706876696385	-0.001551705240681532	0.9846657264814563	-1	0	0	1.0	1	0	0	1.0	0	1	0	0	0	0	0.5	2	1	2	0.0	0	0	0	0	0	0	0	0	0	0	0	0	-0.0001551705240681532	-0.0001551705240681532
3641	0.001884288170120187	0.0016173902185545547	-0.00161739005385729	0.9846178345132359	-1	0	0	1.0	1	0	0	1.0	0	1	0	0	0	0	0.5	2	1	2	0.0	0	0	0	0	0	0	0	0	0	0	0	0	-0.000161739005385729	-0.000161739005385729
2396	0.00191548347798771	0.0017225361872991241	-0.0017225129928551133	0.98462733184686	-1	0	0	1.0	1	0	0	1.0	0	1	0	0	0	0	0.5	2	1	2	0.0	0	0	0	0	0	0	0	0	0	0	0	0	-0.00017225129928551133	-0.00017225129928551133
3545	0.0018931019467675844	0.001687209523503475	-0.0016866564223426423	0.98409805907973	-1	0	0	1.0	1	0	0	1.0	0	1	0	0	0	0	0.5	2	1	2	0.0	0	0	0	0	0	0	0	0	0	0	0	0	-0.00016866564223426422	-0.00016866564223426422
2843	0.0018642623917874848	0.0015978576542663744	-0.0015976447316554843	0.984671654890653	-1	0	0	1.0	1	0	0	1.0	0	1	0	0	0	0	0.5	2	1	2	0.0	0	0	0	0	0	0	0	0	0	0	0	0	-0.00015976447316554842	-0.00015976447316554842
721	0.0017780031091429813	0.0017156424752132501	-0.001715642475199424	0.986368304740372	-1	0	0	1.0	1	0	0	1.0	0	1	0	0	0	0	0.5	1	2	2	0.0	0	0	0	0	0	0	0	0	0	0	0	0	-0.0001715642475199424	-0.0001715642475199424
4571	0.0030432483788833294	0.00248179157223209	-0.0024186544707980365	0.9708560501446846	-1	0	0	0.3333333333333333	1	1.0	2	1.0	1.0	3	2	0	0	0	0.25	4	1	4	0.0	0	0.6544464950716027	0.7354557188090238	0.3198044003022587	0.507119696889085	0.15396623787446895	0.9009720441937573	0.8891000082492319	0.7476928008483231	0	0	0.0	-0.00024186544707980364	-0.00024186544707980364
2325	0.002143842844028396	0.0020509879500547343	-0.002049068382053396	0.9829430118934501	-1	0	0	0	0	0	0	1.0	0	0	0	0	0	0	1.0	1	1	1	0.0	0	0	0	0	0	0	0	0	0	0	0	0	-0.1	-0.1
3364	0.0019118371133225096	0.0016864839498242701	-0.001686288537126568	0.9846816083436211	-1	0	0	1.0	1	0	0	1.0	0	1	0	0	0	0	0.5	2	1	2	0.0	0	0	0	0	0	0	0	0	0	0	0	0	-0.00016862885371265681	-0.00016862885371265681
1357	0.001953688024330051	0.001673504733745293	-0.0016724196872640634	0.9849106652192509	-1	0	0	1.0	1	0	0	1.0	0	1	0	0	0	0	0.5	2	1	2	0.0	0	0	0	0	0	0	0	0	0	0	0	0	-0.00016724196872640635	-0.00016724196872640635
2284	0.0019298357345862317	0.00171314589107999	-0.0017129733216469344	0.9843395784051744	-1	0	0	1.0	1	0	0	1.0	0	1	0	0	0	0	0.5	2	1	2	0.0	0	0	0	0	0	0	0	0	0	0	0	0	-0.00017129733216469343	-0.00017129733216469343
2634	0.0019241586694582027	0.0016669315417602681	-0.0016631329516560744	0.9835697952909125	-1	0	0	1.0	1	0	0	1.0	0	1	0	0	0	0	0.5	2	1	2	0.0	0	0	0	0	0	0	0	0	0	0	0	0	-0.00016631329516560744	-0.00016631329516560744
3468	0.0019383679110951625	0.0015978510020593826	-0.001597355523507114	0.9836157994276457	-1	0	0	1.0	1	0	0	1.0	0	1	0	0	0	0	0.5	2	1	2	0.0	0	0	0	0	0	0	0	0	0	0	0	0	-0.00015973555235071138	-0.00015973555235071138
4000	0.0018591303896510487	0.0016312072027010707	-0.0016311939112855327	0.984718781751917	-1	0	0	1.0	1	0	0	1.0	0	1	0	0	0	0	0.5	2	1	2	0.0	0	0	0	0	0	0	0	0	0	0	0	0	-0.00016311939112855327	-0.00016311939112855327
2861	0.00190635481944439	0.001659394724993966	-0.0016592583127474957	0.9845399013909123	-1	0	0	1.0	1	0	0	1.0	0	1	0	0	0	0	0.5	2	1	2	0.0	0	0	0	0	0	0	0	0	0	0	0	0	-0.00016592583127474956	-0.00016592583127474956
3430	0.0029705180951492233	0.002294584984174186	-0.0022504280595645053	0.9762387522773027	-1	0	0	0.5	1	1.0	1	1.0	1.0	2	1	0	0	0	0.3333333333333333	3	1	3	0.0	0	0.7033465648681034	0.6198709940825793	0.6080936508095698	0.946994244074077	0.19272047520790464	0.5956909359805642	0.9219230186455357	0.7778438341068076	0	0	0.0	-0.00022504280595645054	-0.00022504280595645054
3999	0.0019506036419154958	0.001699971830410275	-0.0016995528354002737	0.9846050234095283	-1	0	0	1.0	1	0	0	1.0	0	1	0	0	0	0	0.5	2	1	2	0.0	0	0	0	0	0	0	0	0	0	0	0	0	-0.00016995528354002738	-0.00016995528354002738
4379	0.0019725287723405837	0.0017433706258481215	-0.0017429250437751022	0.9840197564409874	-1	0	0	1.0	1	0	0	1.0	0	1	0	0	0	0	0.5	2	1	2	0.0	0	0	0	0	0	0	0	0	0	0	0	0	-0.00017429250437751023	-0.00017429250437751023
961	0.0020376101399824887	0.0019386470790238907	-0.00193864683840043	0.9861053842343148	-1	0	0	0.5	1	1.0	1	1.0	1.0	1	1	1	1	0	0.3333333333333333	1	3	3	0.16666666666666666	0	0.5287173373135674	0.5	0.1	0.5	0.7806335918619927	0.5	0.9432004151867819	0.5	1.0	0	0.0	-0.000193864683840043	-0.000193864683840043
4862	0.002004633578751618	0.001792599115011228	-0.001792507453825461	0.9846242392882951	-1	0	0	1.0	1	0	0	1.0	0	1	0	0	0	0	0.5	2	1	2	0.0	0	0	0	0	0	0	0	0	0	0	0	0	-0.0001792507453825461	-0.0001792507453825461
842	0.001747630377949771	0.0016869133857048216	-0.0016868931339673514	0.9846010670089094	-1	0	0	1.0	1	0	0	1.0	0	1	0	0	0	0	0.5	1	2	2	0.0	0	0	0	0	0	0	0	0	0	0	0	0	-0.00016868931339673513	-0.00016868931339673513
2657	0.0019319634497374635	0.001658000449943805	-0.0016579995835009432	0.9847499938436824	-1	0	0	1.0	1	0	0	1.0	0	1	0	0	0	0	0.5	2	1	2	0.0	0	0	0	0	0	0	0	0	0	0	0	0	-0.00016579995835009433	-0.00016579995835009433
2180	0.0019310701344368607	0.0015928684444918356	-0.0015919586113047506	0.9837764609215323	-1	0	0	1.0	1	0	0	1.0	0	1	0	0	0	0	0.5	2	1	2	0.0	0	0	0	0	0	0	0	0	0	0	0	0	-0.00015919586113047506	-0.00015919586113047506
1095	0.0017734993921108531	0.0017095227629051928	-0.0017095227601251295	0.9863824211002974	-1	0	0	1.0	1	0	0	1.0	0	1	0	0	0	0	0.5	1	2	2	0.0	0	0	0	0	0	0	0	0	0	0	0	0	-0.00017095227601251296	-0.00017095227601251296
1269	0.0019647443748208346	0.0016799102676732826	-0.0016796020860306853	0.9848955324106079	-1	0	0	1.0	1	0	0	1.0	0	1	0	0	0	0	0.5	2	1	2	0.0	0	0	0	0	0	0	0	0	0	0	0	0	-0.00016796020860306853	-0.00016796020860306853
851	0.0017735124888477968	0.001685265434791975	-0.0016852654343081069	0.9863545799968828	-1	0	0	1.0	1	0	0	1.0	0	1	0	0	0	0	0.5	1	2	2	0.0	0	0	0	0	0	0	0	0	0	0	0	0	-0.0001685265434308107	-0.0001685265434308107
3591	0.0019295412621938694	0.0017059201374238172	-0.0017051901266759172	0.9846734470106019	-1	0	0	1.0	1	0	0	1.0	0	1	0	0	0	0	0.5	2	1	2	0.0	0	0	0	0	0	0	0	0	0	0	0	0	-0.00017051901266759172	-0.00017051901266759172
1999	0.002126986570801205	0.0020293664219318847	-0.0020276541977701564	0.9828169342655835	-1	0	0	0	0	0	0	1.0	0	0	0	0	0	0	1.0	1	1	1	0.0	0	0	0	0	0	0	0	0	0	0	0	0	-0.1	-0.1
3821	0.0019062180971506203	0.0016330779000392186	-0.001633071690038086	0.9844672918867644	-1	0	0	1.0	1	0	0	1.0	0	1	0	0	0	0	0.5	2	1	2	0.0	0	0	0	0	0	0	0	0	0	0	0	0	-0.0001633071690038086	-0.0001633071690038086
1047	0.0020397756722380853	0.0019946769921814567	-0.001994671621413575	0.9858344336198782	-1	0	0	0.5	1	1.0	1	1.0	1.0	2	1	0	0	0	0.3333333333333333	1	3	3	0.0	0	0.6687955925556418	0.9233636980066354	0.7199639770004598	0.9346904489636148	0.6508164934767171	0.5272641117585333	0.8921341203463824	0.8523389357782506	0	0	0.0	-0.00019946716214135752	-0.00019946716214135752
2653	0.0019257716265802254	0.0017385959295549201	-0.001738498899023441	0.9847181282528421	-1	0	0	1.0	1	0	0	1.0	0	1	0	0	0	0	0.5	2	1	2	0.0	0	0	0	0	0	0	0	0	0	0	0	0	-0.0001738498899023441	-0.0001738498899023441
4349	0.0018866269989561073	0.0016255501134195922	-0.001625541715178055	0.9846983541379198	-1	0	0	1.0	1	0	0	1.0	0	1	0	0	0	0	0.5	2	1	2	0.0	0	0	0	0	0	0	0	0	0	0	0	0	-0.0001625541715178055	-0.0001625541715178055
2295	0.002051906703323454	0.0017499114693241159	-0.00174837345771744	0.984482098224272	-1	0	0	1.0	1	0	0	1.0	0	1	0	0	0	0	0.5	2	1	2	0.0	0	0	0	0	0	0	0	0	0	0	0	0	-0.000174837345771744	-0.000174837345771744
2230	0.0019306757229492842	0.0016793575439256107	-0.0016790393933024661	0.9846471068988026	-1	0	0	1.0	1	0	0	1.0	0	1	0	0	0	0	0.5	2	1	2	0.0	0	0	0	0	0	0	0	0	0	0	0	0	-0.00016790393933024662	-0.00016790393933024662
3004	0.0019261018916894663	0.001685280600513476	-0.0016850334158505734	0.9844289325556367	-1	0	0	1.0	1	0	0	1.0	0	1	0	0	0	0	0.5	2	1	2	0.0	0	0	0	0	0	0	0	0	0	0	0	0	-0.00016850334158505735	-0.00016850334158505735
2542	0.0019235088106605766	0.0016478697144989918	-0.0016474765692073535	0.9848964807104925	-1	0	0	1.0	1	0	0	1.0	0	1	0	0	0	0	0.5	2	1	2	0.0	0	0	0	0	0	0	0	0	0	0	0	0	-0.00016474765692073534	-0.00016474765692073534
3365	0.001813106023148024	0.0015842846871439097	-0.0015841968757428551	0.9847041777054393	-1	0	0	1.0	1	0	0	1.0	0	1	0	0	0	0	0.5	2	1	2	0.0	0	0	0	0	0	0	0	0	0	0	0	0	-0.00015841968757428551	-0.00015841968757428551
3226	0.0019437425082205367	0.0016828260557563515	-0.001682505443682615	0.9843191762823187	-1	0	0	1.0	1	0	0	1.0	0	1	0	0	0	0	0.5	2	1	2	0.0	0	0	0	0	0	0	0	0	0	0	0	0	-0.0001682505443682615	-0.0001682505443682615
3107	0.0018986913689993236	0.00160197258359957	-0.0016019126803849958	0.9845687526513928	-1	0	0	1.0	1	0	0	1.0	0	1	0	0	0	0	0.5	2	1	2	0.0	0	0	0	0	0	0	0	0	0	0	0	0	-0.00016019126803849958	-0.00016019126803849958
2499	0.0017946465706654936	0.0016021697268212716	-0.0016016586123939196	0.9844239947715354	-1	0	0	1.0	1	0	0	1.0	0	1	0	0	0	0	0.5	2	1	2	0.0	0	0	0	0	0	0	0	0	0	0	0	0	-0.00016016586123939196	-0.00016016586123939196
2399	0.0029975452866757408	0.00246593459654721	-0.0024070991069083223	0.9700899828237827	-1	0	0	0.3333333333333333	1	1.0	2	1.0	1.0	3	2	0	0	0	0.25	4	1	4	0.0	0	0.6544464950716027	0.8008760146406958	0.3198044003022587	0.9468665979549639	0.15396623787446895	0.5741453569079843	0.8891000082492319	0.821073640685549	0	0	0.0	-0.00024070991069083224	-0.00024070991069083224
4037	0.0019816802628590214	0.0017023894314635167	-0.0017023226518151989	0.9846429157514927	-1	0	0	1.0	1	0	0	1.0	0	1	0	0	0	0	0.5	2	1	2	0.0	0	0	0	0	0	0	0	0	0	0	0	0	-0.0001702322651815199	-0.0001702322651815199
539	0.0017967914972992548	0.0017397910632201505	-0.0017397877041565241	0.9843563012116441	-1	0	0	1.0	1	0	0	1.0	0	1	0	0	0	0	0.5	1	2	2	0.0	0	0	0	0	0	0	0	0	0	0	0	0	-0.00017397877041565242	-0.00017397877041565242
3374	0.0019078421289539828	0.0016606236365306008	-0.0016606065829847987	0.984705479965798	-1	0	0	1.0	1	0	0	1.0	0	1	0	0	0	0	0.5	2	1	2	0.0	0	0	0	0	0	0	0	0	0	0	0	0	-0.00016606065829847987	-0.00016606065829847987
681	0.0019884565157703305	0.001731152508738977	-0.001730794616030543	0.984975917421403	-1	0	0	1.0	1	0	0	1.0	0	1	0	0	0	0	0.5	2	1	2	0.0	0	0	0	0	0	0	0	0	0	0	0	0	-0.00017307946160305428	-0.00017307946160305428
20	0.0018289912983788293	0.0017665109029340836	-0.0017664768391400646	0.9861770706760775	-1	0	0	1.0	1	0	0	1.0	0	1	0	0	1	0	0.5	1	2	2	0.3333333333333333	0	0	0	0	0	0	0	0	0	0	0	0	-0.00017664768391400647	-0.00017664768391400647
1180	0.0021438445300565904	0.0020591335650873874	-0.0020571333126670663	0.9829928062779083	-1	0	0	0	0	0	0	1.0	0	0	0	0	0	0	1.0	1	1	1	0.0	0	0	0	0	0	0	0	0	0	0	0	0	-0.1	-0.1
435	0.0020762366301863683	0.0018303985781062675	-0.0018289365696596898	0.9837490202121661	-1	0	0	1.0	2	0.0	0	1.0	0	1	0	1	0	0	0.3333333333333333	3	1	3	0.0	1.0	0	0	0	0	0	0	0	0	0	0	0	-0.00018289365696596898	-0.00018289365696596898
1484	0.0021438445300565904	0.0020591335650873874	-0.0020571333126670663	0.9829928062779083	-1	0	0	0	0	0	0	1.0	0	0	0	0	0	0	1.0	1	1	1	0.0	0	0	0	0	0	0	0	0	0	0	0	0	-0.1	-0.1
3224	0.001954577792444003	0.0016974631282199932	-0.00169739855970765	0.9845754383452333	-1	0	0	1.0	1	0	0	1.0	0	1	0	0	0	0	0.5	2	1	2	0.0	0	0	0	0	0	0	0	0	0	0	0	0	-0.000169739855970765	-0.000169739855970765
3812	0.0019426582957110324	0.0016849519552134505	-0.001684759596147564	0.984752026711631	-1	0	0	1.0	1	0	0	1.0	0	1	0	0	0	0	0.5	2	1	2	0.0	0	0	0	0	0	0	0	0	0	0	0	0	-0.00016847595961475638	-0.00016847595961475638
2513	0.001841138931088288	0.0016103785023339028	-0.0016099845741492102	0.9843580329385663	-1	0	0	1.0	1	0	0	1.0	0	1	0	0	0	0	0.5	2	1	2	0.0	0	0	0	0	0	0	0	0	0	0	0	0	-0.00016099845741492102	-0.00016099845741492102
1955	0.0018485082164864555	0.0016037331523503927	-0.0016037297296264273	0.9846201717402308	-1	0	0	1.0	1	0	0	1.0	0	1	0	0	0	0	0.5	2	1	2	0.0	0	0	0	0	0	0	0	0	0	0	0	0	-0.00016037297296264273	-0.00016037297296264273
1942	0.001939172579338166	0.001652633200818158	-0.0016526191564800047	0.9850096842274316	-1	0	0	1.0	1	0	0	1.0	0	1	0	0	0	0	0.5	2	1	2	0.0	0	0	0	0	0	0	0	0	0	0	0	0	-0.00016526191564800047	-0.00016526191564800047
293	0.0021893464165389726	0.002154505290789065	-0.002132564801198564	0.9816153906483974	-1	0	0	0.5	1	1.0	1	1.0	0	0	0	2	2	0	0.3333333333333333	3	1	3	0.25	0	0	0	0	0	0	0	0	0	0	0	0	-0.1	-0.1
3291	0.0018591332857587372	0.001607973029976691	-0.0016079722820128092	0.9846665380851862	-1	0	0	1.0	1	0	0	1.0	0	1	0	0	0	0	0.5	2	1	2	0.0	0	0	0	0	0	0	0	0	0	0	0	0	-0.0001607972282012809	-0.0001607972282012809
4555	0.0018500843213104293	0.001610255540632386	-0.0016102231704624194	0.9846055050196708	-1	0	0	1.0	1	0	0	1.0	0	1	0	0	0	0	0.5	2	1	2	0.0	0	0	0	0	0	0	0	0	0	0	0	0	-0.00016102231704624194	-0.00016102231704624194
2018	0.001854557197499884	0.0016054727895410206	-0.0016053582061181422	0.9844636025427337	-1	0	0	1.0	1	0	0	1.0	0	1	0	0	0	0	0.5	2	1	2	0.0	0	0	0	0	0	0	0	0	0	0	0	0	-0.0001605358206118142	-0.0001605358206118142
1358	0.001975497228357281	0.0017085295307167768	-0.001707988600818789	0.9849231441562359	-1	0	0	1.0	1	0	0	1.0	0	1	0	0	0	0	0.5	2	1	2	0.0	0	0	0	0	0	0	0	0	0	0	0	0	-0.0001707988600818789	-0.0001707988600818789
4447	0.0018616747392213393	0.001645264579486288	-0.001645226621915522	0.984581516076726	-1	0	0	1.0	1	0	0	1.0	0	1	0	0	0	0	0.5	2	1	2	0.0	0	0	0	0	0	0	0	0	0	0	0	0	-0.0001645226621915522	-0.0001645226621915522
4040	0.0018443435956275143	0.0016423822622245825	-0.0016421211044209325	0.9844550030021376	-1	0	0	1.0	1	0	0	1.0	0	1	0	0	0	0	0.5	2	1	2	0.0	0	0	0	0	0	0	0	0	0	0	0	0	-0.00016421211044209325	-0.00016421211044209325
21	0.002904450773658085	0.0022181728054535598	-0.0021967232467449927	0.9753252752849787	-1	0	0	0.5	1	1.0	1	1.0	1.0	2	1	0	1	0	0.3333333333333333	3	1	3	0.3333333333333333	0	0.9277404430693549	0.6582665185729475	0.5512191314001288	0.5662473622831803	0.45504817278193366	0.7121370328920632	0.8854729180432049	0.6477827150937782	1.0	0	0.0	-0.00021967232467449927	-0.00021967232467449927
4353	0.0018110865832027976	0.001598827239547699	-0.001598136122893885	0.9841590311977415	-1	0	0	1.0	1	0	0	1.0	0	1	0	0	0	0	0.5	2	1	2	0.0	0	0	0	0	0	0	0	0	0	0	0	0	-0.00015981361228938848	-0.00015981361228938848
4423	0.001883184263294518	0.0016489310472588476	-0.001648919811644915	0.9845194100579415	-1	0	0	1.0	1	0	0	1.0	0	1	0	0	0	0	0.5	2	1	2	0.0	0	0	0	0	0	0	0	0	0	0	0	0	-0.0001648919811644915	-0.0001648919811644915
1239	0.0020184622803756575	0.0017942575001505057	-0.001794149736926663	0.9846676252462344	-1	0	0	1.0	1	0	0	1.0	0	1	0	0	0	0	0.5	2	1	2	0.0	0	0	0	0	0	0	0	0	0	0	0	0	-0.0001794149736926663	-0.0001794149736926663
1986	0.0019034948059175538	0.001708121576686272	-0.0017076957158192636	0.9846524152975072	-1	0	0	1.0	1	0	0	1.0	0	1	0	0	0	0	0.5	2	1	2	0.0	0	0	0	0	0	0	0	0	0	0	0	0	-0.00017076957158192635	-0.00017076957158192635
2881	0.0017962209270778915	0.0015818532163738798	-0.0015818363270895567	0.9846732992594126	-1	0	0	1.0	1	0	0	1.0	0	1	0	0	0	0	0.5	2	1	2	0.0	0	0	0	0	0	0	0	0	0	0	0	0	-0.00015818363270895568	-0.00015818363270895568
1993	0.0021064986551926424	0.002021014881174143	-0.0020193800030138607	0.9827705825073961	-1	0	0	0	0	0	0	1.0	0	0	0	0	0	0	1.0	1	1	1	0.0	0	0	0	0	0	0	0	0	0	0	0	0	-0.1	-0.1
1664	0.0019785413051039797	0.0016601021355409612	-0.00166009598747445	0.9848882919438786	-1	0	0	1.0	1	0	0	1.0	0	1	0	0	0	0	0.5	2	1	2	0.0	0	0	0	0	0	0	0	0	0	0	0	0	-0.000166009598747445	-0.000166009598747445
1769	0.0019632122110440874	0.0017368253320409408	-0.0017360470574473577	0.984295021018422	-1	0	0	1.0	1	0	0	1.0	0	1	0	0	0	0	0.5	2	1	2	0.0	0	0	0	0	0	0	0	0	0	0	0	0	-0.00017360470574473576	-0.00017360470574473576
3573	0.001990504818780327	0.0017750455061801202	-0.0017749365388926982	0.9839217939597031	-1	0	0	1.0	1	0	0	1.0	0	1	0	0	0	0	0.5	2	1	2	0.0	0	0	0	0	0	0	0	0	0	0	0	0	-0.00017749365388926983	-0.00017749365388926983
4198	0.001990445519460639	0.0017240130692194868	-0.0017238097474194679	0.9840166103423279	-1	0	0	1.0	1	0	0	1.0	0	1	0	0	0	0	0.5	2	1	2	0.0	0	0	0	0	0	0	0	0	0	0	0	0	-0.0001723809747419468	-0.0001723809747419468
350	0.0025893845863213826	0.002322141386384526	-0.0023192332309689523	0.9845362152507958	-1	0	0	0.5	1	1.0	1	1.0	1.0	2	1	0	0	0	0.3333333333333333	3	1	3	0.0	0	0.2026673120849148	0.6560746544240682	0.5972840448087794	0.7776636283044396	0.6803010296521057	0.9059526537542462	0.8919257982337193	0.8002270098025654	0	0	0.0	-0.00023192332309689522	-0.00023192332309689522
2583	0.0018227829775747189	0.0015642370329260946	-0.0015641822419101338	0.9846829532605947	-1	0	0	1.0	1	0	0	1.0	0	1	0	0	0	0	0.5	2	1	2	0.0	0	0	0	0	0	0	0	0	0	0	0	0	-0.00015641822419101338	-0.00015641822419101338
2585	0.001961833213296827	0.001674560951888972	-0.0016745561749565855	0.9849368875880873	-1	0	0	1.0	1	0	0	1.0	0	1	0	0	0	0	0.5	2	1	2	0.0	0	0	0	0	0	0	0	0	0	0	0	0	-0.00016745561749565856	-0.00016745561749565856
3698	0.0018937355948811859	0.001648613008540851	-0.0016486094916029535	0.9845214469916059	-1	0	0	1.0	1	0	0	1.0	0	1	0	0	0	0	0.5	2	1	2	0.0	0	0	0	0	0	0	0	0	0	0	0	0	-0.00016486094916029535	-0.00016486094916029535
3596	0.0018946591713685657	0.0016590242712413968	-0.0016588453945060625	0.9839143028271606	-1	0	0	1.0	1	0	0	1.0	0	1	0	0	0	0	0.5	2	1	2	0.0	0	0	0	0	0	0	0	0	0	0	0	0	-0.00016588453945060624	-0.00016588453945060624
4732	0.0018328414363053826	0.0015868634709375834	-0.0015866682405323391	0.984359130172352	-1	0	0	1.0	1	0	0	1.0	0	1	0	0	0	0	0.5	2	1	2	0.0	0	0	0	0	0	0	0	0	0	0	0	0	-0.00015866682405323392	-0.00015866682405323392
3685	0.0019069316144974245	0.0016442879768450885	-0.0016439708705228617	0.984665938434962	-1	0	0	1.0	1	0	0	1.0	0	1	0	0	0	0	0.5	2	1	2	0.0	0	0	0	0	0	0	0	0	0	0	0	0	-0.00016439708705228616	-0.00016439708705228616
2684	0.0019295400956814133	0.0016719722867075926	-0.001671971564490704	0.9845348731626946	-1	0	0	1.0	1	0	0	1.0	0	1	0	0	0	0	0.5	2	1	2	0.0	0	0	0	0	0	0	0	0	0	0	0	0	-0.0001671971564490704	-0.0001671971564490704
4193	0.001878081297215569	0.0016433552009084164	-0.0016433170863126762	0.984657604008234	-1	0	0	1.0	1	0	0	1.0	0	1	0	0	0	0	0.5	2	1	2	0.0	0	0	0	0	0	0	0	0	0	0	0	0	-0.00016433170863126763	-0.00016433170863126763
4020	0.001870049806529186	0.0016359726861363394	-0.0016359660381527977	0.9844268194558006	-1	0	0	1.0	1	0	0	1.0	0	1	0	0	0	0	0.5	2	1	2	0.0	0	0	0	0	0	0	0	0	0	0	0	0	-0.00016359660381527977	-0.00016359660381527977
1395	0.0019482074592675257	0.0017089559012851755	-0.0017078590640612846	0.9848190634185772	-1	0	0	1.0	1	0	0	1.0	0	1	0	0	0	0	0.5	2	1	2	0.0	0	0	0	0	0	0	0	0	0	0	0	0	-0.00017078590640612847	-0.00017078590640612847
3492	0.0019619437320514276	0.001758923008735415	-0.0017574949883422918	0.9846196794495574	-1	0	0	1.0	1	0	0	1.0	0	1	0	0	0	0	0.5	2	1	2	0.0	0	0	0	0	0	0	0	0	0	0	0	0	-0.0001757494988342292	-0.0001757494988342292
2928	0.001898911363971789	0.0016432512156782622	-0.0016430520124223885	0.9846752518352637	-1	0	0	1.0	1	0	0	1.0	0	1	0	0	0	0	0.5	2	1	2	0.0	0	0	0	0	0	0	0	0	0	0	0	0	-0.00016430520124223886	-0.00016430520124223886
4592	0.0018890445510156945	0.0016189288384494014	-0.0016182944982841294	0.9842242830867511	-1	0	0	1.0	1	0	0	1.0	0	1	0	0	0	0	0.5	2	1	2	0.0	0	0	0	0	0	0	0	0	0	0	0	0	-0.00016182944982841293	-0.00016182944982841293
2774	0.0018532432260401715	0.0015803059104258729	-0.0015802666874044648	0.9847588770278126	-1	0	0	1.0	1	0	0	1.0	0	1	0	0	0	0	0.5	2	1	2	0.0	0	0	0	0	0	0	0	0	0	0	0	0	-0.00015802666874044648	-0.00015802666874044648
1135	0.002535119650575151	0.002529653229524619	-0.0025229098720719713	0.983682958327964	-1	0	0	1.0	1	0	0	1.0	0	1	0	0	0	0	0.5	1	2	2	0.0	0	0	0	0	0	0	0	0	0	0	0	0	-0.00025229098720719713	-0.00025229098720719713
2962	0.001983092053523037	0.0017305081157195418	-0.001729627318436362	0.9844371395206963	-1	0	0	1.0	1	0	0	1.0	0	1	0	0	0	0	0.5	2	1	2	0.0	0	0	0	0	0	0	0	0	0	0	0	0	-0.0001729627318436362	-0.0001729627318436362
3206	0.0019573334074412074	0.0017202775334312559	-0.0017198936980280077	0.9846009375919389	-1	0	0	1.0	1	0	0	1.0	0	1	0	0	0	0	0.5	2	1	2	0.0	0	0	0	0	0	0	0	0	0	0	0	0	-0.00017198936980280076	-0.00017198936980280076
1954	0.0018408443525411678	0.0015899013713353163	-0.0015897083752920258	0.984703413552481	-1	0	0	1.0	1	0	0	1.0	0	1	0	0	0	0	0.5	2	1	2	0.0	0	0	0	0	0	0	0	0	0	0	0	0	-0.00015897083752920257	-0.00015897083752920257
119	0.010489695855931491	0.004022300775764492	-0.004018265341881038	0.9772676385302737	-1	0	0	0.4	2	0.8	4	0.5833333333333334	0.8	6	4	0	2	0	0.3333333333333333	6	2	7	1.0	0	0.6434145985461283	0.9151798575484625	0.26949287668997834	0.8422753420178208	0.20596311568848852	0.9597050977457079	0.8964550626277734	0.9174414930276187	0.6666666666666666	0.5	0.0	-0.00040182653418810384	-0.00040182653418810384
3043	0.0018242956886906244	0.0016170645677949318	-0.0016166074908101659	0.984540447972229	-1	0	0	1.0	1	0	0	1.0	0	1	0	0	0	0	0.5	2	1	2	0.0	0	0	0	0	0	0	0	0	0	0	0	0	-0.00016166074908101658	-0.00016166074908101658
4035	0.001967989725448951	0.00170729896388018	-0.0017071721959919296	0.9846167489662639	-1	0	0	1.0	1	0	0	1.0	0	1	0	0	0	0	0.5	2	1	2	0.0	0	0	0	0	0	0	0	0	0	0	0	0	-0.00017071721959919297	-0.00017071721959919297
4847	0.0019045610455257365	0.0016545909725470193	-0.0016538749999670467	0.9846305670995624	-1	0	0	1.0	1	0	0	1.0	0	1	0	0	0	0	0.5	2	1	2	0.0	0	0	0	0	0	0	0	0	0	0	0	0	-0.00016538749999670468	-0.00016538749999670468
918	0.001720851104638828	0.0016579407717927906	-0.0016578372396983902	0.9853137715205009	-1	0	0	1.0	1	0	0	1.0	0	1	0	0	0	0	0.5	1	2	2	0.0	0	0	0	0	0	0	0	0	0	0	0	0	-0.00016578372396983902	-0.00016578372396983902
2456	0.006943972636591138	0.003427873058337016	-0.0032378025460189606	0.9512274998395586	-1	0	0	0.16666666666666666	1	1.0	6	1.0	1.0	7	6	0	0	0	0.125	8	1	8	0.0	0	0.6544464950716027	0.9286298368762491	0.3198044003022587	0.8362676232943755	0.15396623787446895	0.9656204575296299	0.8891000082492319	0.9248828581874905	0	0	0.0	-0.00032378025460189606	-0.00032378025460189606
1832	0.0018081766444984176	0.0016152075826306757	-0.0016150544230784556	0.9844982990866789	-1	0	0	1.0	1	0	0	1.0	0	1	0	0	0	0	0.5	2	1	2	0.0	0	0	0	0	0	0	0	0	0	0	0	0	-0.00016150544230784556	-0.00016150544230784556
217	0.014346335896457063	0.003823828250682665	-0.0037990738516855208	0.9794197372927993	-1	0	0	0.25	1	1.0	4	1.0	1.0	5	4	0	0	0	0.16666666666666666	6	1	6	0.0	0	0.5442539409408678	0.6459226328588848	0.9590613853594272	0.8504112485017752	0.7024849055288095	0.6215105077462659	0.8597976628985855	0.7201057710171709	0	0	0.0	-0.0003799073851685521	-0.0003799073851685521
845	0.0017714526312657354	0.0017712972756000953	-0.0017712972684175846	0.9864655662291252	-1	0	0	1.0	1	0	0	1.0	0	1	0	0	0	0	0.5	1	2	2	0.0	0	0	0	0	0	0	0	0	0	0	0	0	-0.00017712972684175846	-0.00017712972684175846
1743	0.002014079353080536	0.0017452204152930597	-0.0017446077032981684	0.9849682542374759	-1	0	0	1.0	1	0	0	1.0	0	1	0	0	0	0	0.5	2	1	2	0.0	0	0	0	0	0	0	0	0	0	0	0	0	-0.00017446077032981684	-0.00017446077032981684
4283	0.0024486003416138787	0.002396616243873932	-0.0023946443879128113	0.9815498949066922	-1	0	0	0	0	0	0	1.0	0	0	0	0	1	0	1.0	1	1	1	0.25	0	0	0	0	0	0	0	0	0	0	0	0	-0.1	-0.1
3653	0.002033210997690489	0.0017767632253143084	-0.0017766739817434512	0.9840884863429216	-1	0	0	1.0	1	0	0	1.0	0	1	0	0	0	0	0.5	2	1	2	0.0	0	0	0	0	0	0	0	0	0	0	0	0	-0.00017766739817434512	-0.00017766739817434512
846	0.0019704863179977605	0.001710493379031936	-0.0017101127653700266	0.9849936503001974	-1	0	0	1.0	1	0	0	1.0	0	1	0	0	0	0	0.5	2	1	2	0.0	0	0	0	0	0	0	0	0	0	0	0	0	-0.00017101127653700265	-0.00017101127653700265
4218	0.0018444719572603375	0.0015877107065743765	-0.0015874406111600907	0.9843854128743488	-1	0	0	1.0	1	0	0	1.0	0	1	0	0	0	0	0.5	2	1	2	0.0	0	0	0	0	0	0	0	0	0	0	0	0	-0.00015874406111600906	-0.00015874406111600906
4188	0.0030432672020334296	0.0024338303392971317	-0.002424707347068146	0.9716012304274428	-1	0	0	0.3333333333333333	1	1.0	2	1.0	1.0	2	2	1	1	0	0.25	4	1	4	0.16666666666666666	0	0.8862855550924505	0.7571549707134002	0.5460888278227868	0.8964585906987136	0.5342720773810257	0.9781840906782353	0.8573470270792678	0.9142154836528344	1.0	0	0.0	-0.0002424707347068146	-0.0002424707347068146
3044	0.0019798362076796066	0.0017420679193267043	-0.0017416429311757206	0.9846054699734397	-1	0	0	1.0	1	0	0	1.0	0	1	0	0	0	0	0.5	2	1	2	0.0	0	0	0	0	0	0	0	0	0	0	0	0	-0.00017416429311757205	-0.00017416429311757205
2481	0.0019079910677123604	0.001640226709005141	-0.001640224659025319	0.9846564634920517	-1	0	0	1.0	1	0	0	1.0	0	1	0	0	0	0	0.5	2	1	2	0.0	0	0	0	0	0	0	0	0	0	0	0	0	-0.00016402246590253188	-0.00016402246590253188
4997	0.0018610470885959155	0.0016005313993725046	-0.0016005257036210664	0.9844411676857211	-1	0	0	1.0	1	0	0	1.0	0	1	0	0	0	0	0.5	2	1	2	0.0	0	0	0	0	0	0	0	0	0	0	0	0	-0.00016005257036210663	-0.00016005257036210663
3481	0.0018941632828031831	0.0016339671568518124	-0.0016331783318842994	0.9846825817021804	-1	0	0	1.0	1	0	0	1.0	0	1	0	0	0	0	0.5	2	1	2	0.0	0	0	0	0	0	0	0	0	0	0	0	0	-0.00016331783318842993	-0.00016331783318842993
4924	0.0019676987104429366	0.001727053348921873	-0.0017270533452019773	0.984544699326301	-1	0	0	1.0	1	0	0	1.0	0	1	0	0	0	0	0.5	2	1	2	0.0	0	0	0	0	0	0	0	0	0	0	0	0	-0.00017270533452019772	-0.00017270533452019772
1974	0.002143851475687316	0.0020919221668737734	-0.002089583755605648	0.9832061657082808	-1	0	0	0	0	0	0	1.0	0	0	0	0	0	0	1.0	1	1	1	0.0	0	0	0	0	0	0	0	0	0	0	0	0	-0.1	-0.1
4210	0.001899039422905787	0.0016905235948273068	-0.0016900945560223066	0.9844428953681049	-1	0	0	1.0	1	0	0	1.0	0	1	0	0	0	0	0.5	2	1	2	0.0	0	0	0	0	0	0	0	0	0	0	0	0	-0.00016900945560223066	-0.00016900945560223066
2204	0.0019467761480064392	0.0016783501123094938	-0.0016774990432738435	0.9848423284836983	-1	0	0	1.0	1	0	0	1.0	0	1	0	0	0	0	0.5	2	1	2	0.0	0	0	0	0	0	0	0	0	0	0	0	0	-0.00016774990432738435	-0.00016774990432738435
4642	0.0020631135004761532	0.001719707481097725	-0.0017196997511943657	0.9847668822652786	-1	0	0	1.0	1	0	0	1.0	0	1	0	0	0	0	0.5	2	1	2	0.0	0	0	0	0	0	0	0	0	0	0	0	0	-0.00017196997511943657	-0.00017196997511943657
4632	0.0018809304541070812	0.0016417211753583791	-0.001641706376301586	0.9845720106499092	-1	0	0	1.0	1	0	0	1.0	0	1	0	0	0	0	0.5	2	1	2	0.0	0	0	0	0	0	0	0	0	0	0	0	0	-0.0001641706376301586	-0.0001641706376301586
1695	0.001973166291030972	0.0017039993617295791	-0.0017037622761949557	0.9849611858188349	-1	0	0	1.0	1	0	0	1.0	0	1	0	0	0	0	0.5	2	1	2	0.0	0	0	0	0	0	0	0	0	0	0	0	0	-0.00017037622761949557	-0.00017037622761949557
3741	0.00244436829438348	0.0019696624827056875	-0.0019571772683806407	0.9747944490064179	-1	0	0	0.5	1	1.0	1	1.0	1.0	2	1	0	0	0	0.3333333333333333	3	1	3	0.0	0	0.6544464950716027	0.5	0.3198044003022587	0.5	0.15396623787446895	0.5	0.8891000082492319	0.5	0	0	0.0	-0.00019571772683806406	-0.00019571772683806406
1883	0.0020007996799942516	0.0017694519251667334	-0.0017689125247822646	0.9844992316168026	-1	0	0	1.0	1	0	0	1.0	0	1	0	0	0	0	0.5	2	1	2	0.0	0	0	0	0	0	0	0	0	0	0	0	0	-0.00017689125247822646	-0.00017689125247822646
518	0.002668305545684967	0.002468603516338582	-0.002468308030062416	0.9828131598760448	-1	1.0	1	1.0	4	0.25	1	0.6666666666666666	0	3	0	2	0	0	1.0	3	3	6	0.0	0.6666666666666666	0	0	0	0	0	0	0	0	0	0	0	-0.0002468308030062416	-0.0002468308030062416
2688	0.0018112943563215347	0.0015907173856815496	-0.001590656617546086	0.984146583561729	-1	0	0	1.0	1	0	0	1.0	0	1	0	0	0	0	0.5	2	1	2	0.0	0	0	0	0	0	0	0	0	0	0	0	0	-0.0001590656617546086	-0.0001590656617546086
3793	0.0019348087704334632	0.00170237275653138	-0.0017018356172217445	0.9841824859493753	-1	0	0	1.0	1	0	0	1.0	0	1	0	0	0	0	0.5	2	1	2	0.0	0	0	0	0	0	0	0	0	0	0	0	0	-0.00017018356172217444	-0.00017018356172217444
3950	0.0019263335851861661	0.0016572405325080614	-0.0016572131684461336	0.9846096237657772	-1	0	0	1.0	1	0	0	1.0	0	1	0	0	0	0	0.5	2	1	2	0.0	0	0	0	0	0	0	0	0	0	0	0	0	-0.00016572131684461337	-0.00016572131684461337
3819	0.0018671933178713922	0.0016173102566362954	-0.0016172517693681231	0.9840190510250045	-1	0	0	1.0	1	0	0	1.0	0	1	0	0	0	0	0.5	2	1	2	0.0	0	0	0	0	0	0	0	0	0	0	0	0	-0.0001617251769368123	-0.0001617251769368123
265	0.005079406199656162	0.003168693603255535	-0.003168266126445219	0.9842258062067469	-1	0	0	0.2222222222222222	2	0.9090909090909091	10	0.5416666666666666	0.8181818181818182	11	9	1	0	0	0.16666666666666666	2	12	13	0.0	0	0.506638001197744	0.904991944038168	0.5019735305088673	0.9377612142160748	0.3518489257397441	0.9109789983961123	0.8056353974633882	0.9191392890226773	0	0	0.0	-0.0003168266126445219	-0.0003168266126445219
5016	0.0018863974915436367	0.0016373475737880216	-0.001637347293912534	0.9839215441241456	-1	0	0	1.0	1	0	0	1.0	0	1	0	0	0	0	0.5	2	1	2	0.0	0	0	0	0	0	0	0	0	0	0	0	0	-0.0001637347293912534	-0.0001637347293912534
1308	0.001968612804605371	0.0016861491296569916	-0.0016853581570725115	0.9849575163688066	-1	0	0	1.0	1	0	0	1.0	0	1	0	0	0	0	0.5	2	1	2	0.0	0	0	0	0	0	0	0	0	0	0	0	0	-0.00016853581570725116	-0.00016853581570725116
3969	0.0018347795538059127	0.0016167928438990005	-0.0016166724997779753	0.9847222474525604	-1	0	0	1.0	1	0	0	1.0	0	1	0	0	0	0	0.5	2	1	2	0.0	0	0	0	0	0	0	0	0	0	0	0	0	-0.00016166724997779752	-0.00016166724997779752
874	0.001773526457236941	0.001715648538438105	-0.0017156485363324784	0.9863969359008773	-1	0	0	1.0	1	0	0	1.0	0	1	0	0	0	0	0.5	1	2	2	0.0	0	0	0	0	0	0	0	0	0	0	0	0	-0.00017156485363324783	-0.00017156485363324783
2952	0.0021438450965011457	0.002061853348638777	-0.002059825852146245	0.9830097146240886	-1	0	0	0	0	0	0	1.0	0	0	0	0	0	0	1.0	1	1	1	0.0	0	0	0	0	0	0	0	0	0	0	0	0	-0.1	-0.1
3600	0.0024511591724373986	0.002008738913389674	-0.0019931001469166427	0.9748641840797606	-1	0	0	0.5	1	1.0	1	1.0	1.0	2	1	0	0	0	0.3333333333333333	3	1	3	0.0	0	0.6544464950716027	0.5	0.3198044003022587	0.5	0.15396623787446895	0.5	0.8891000082492319	0.5	0	0	0.0	-0.00019931001469166427	-0.00019931001469166427
4237	0.0018849096734196102	0.001680562355414079	-0.0016805156851201237	0.9845765562136721	-1	0	0	1.0	1	0	0	1.0	0	1	0	0	0	0	0.5	2	1	2	0.0	0	0	0	0	0	0	0	0	0	0	0	0	-0.00016805156851201238	-0.00016805156851201238
3216	0.0018657506727060762	0.0016334745595470445	-0.0016333837184898377	0.984693432707674	-1	0	0	1.0	1	0	0	1.0	0	1	0	0	0	0	0.5	2	1	2	0.0	0	0	0	0	0	0	0	0	0	0	0	0	-0.00016333837184898377	-0.00016333837184898377
4433	0.001756805238241758	0.001606675133924889	-0.0016065946584533112	0.984936107874291	-1	0	0	1.0	1	0	0	1.0	0	1	0	0	0	0	0.5	2	1	2	0.0	0	0	0	0	0	0	0	0	0	0	0	0	-0.00016065946584533112	-0.00016065946584533112
4059	0.0024197856746046853	0.0019205383724587982	-0.001911945594253123	0.9752600264178439	-1	0	0	0.5	1	1.0	1	1.0	1.0	2	1	0	0	0	0.3333333333333333	3	1	3	0.0	0	0.6544464950716027	0.5	0.3198044003022587	0.5	0.15396623787446895	0.5	0.8891000082492319	0.5	0	0	0.0	-0.0001911945594253123	-0.0001911945594253123
2017	0.0018398240578438284	0.0015979988075404566	-0.00159786070128836	0.9844920113157416	-1	0	0	1.0	1	0	0	1.0	0	1	0	0	0	0	0.5	2	1	2	0.0	0	0	0	0	0	0	0	0	0	0	0	0	-0.000159786070128836	-0.000159786070128836
4483	0.0018592287022060282	0.0016363196523832316	-0.0016359099834373815	0.9843545895187011	-1	0	0	1.0	1	0	0	1.0	0	1	0	0	0	0	0.5	2	1	2	0.0	0	0	0	0	0	0	0	0	0	0	0	0	-0.00016359099834373816	-0.00016359099834373816
2649	0.001916208407855172	0.0016868197376512695	-0.001686245057141327	0.9845290113762869	-1	0	0	1.0	1	0	0	1.0	0	1	0	0	0	0	0.5	2	1	2	0.0	0	0	0	0	0	0	0	0	0	0	0	0	-0.0001686245057141327	-0.0001686245057141327
167	0.0019461919484690636	0.0018859970745557799	-0.0018855844886872153	0.9852695312184053	-1	0	0	1.0	2	0.0	0	0.75	0	1	0	1	0	0	1.0	2	2	3	0.0	0	0	0	0	0	0	0	0	0	0	0	0	-0.00018855844886872154	-0.00018855844886872154
1483	0.001863116288881676	0.0016114834957147725	-0.0016113273739406435	0.9846411059261551	-1	0	0	1.0	1	0	0	1.0	0	1	0	0	0	0	0.5	2	1	2	0.0	0	0	0	0	0	0	0	0	0	0	0	0	-0.00016113273739406435	-0.00016113273739406435
1502	0.001977137836672013	0.001698455452325664	-0.0016984548530557995	0.9846818840888909	-1	0	0	1.0	1	0	0	1.0	0	1	0	0	0	0	0.5	2	1	2	0.0	0	0	0	0	0	0	0	0	0	0	0	0	-0.00016984548530557994	-0.00016984548530557994
72	0.0025102707173216177	0.002445645975905578	-0.002445038876334818	0.9846092996321059	-1	0	0	0.5	1	1.0	1	1.0	0	1	0	1	1	0	0.3333333333333333	3	1	3	0.2	0	0	0	0	0	0	0	0	0	0	0	0	-0.0002445038876334818	-0.0002445038876334818
1289	0.0019658171996940216	0.0016814639796656078	-0.001680894293648671	0.9849210944097557	-1	0	0	1.0	1	0	0	1.0	0	1	0	0	0	0	0.5	2	1	2	0.0	0	0	0	0	0	0	0	0	0	0	0	0	-0.0001680894293648671	-0.0001680894293648671
4151	0.0018718018685535299	0.001618430103966599	-0.0016182732229031338	0.9846230246986293	-1	0	0	1.0	1	0	0	1.0	0	1	0	0	0	0	0.5	2	1	2	0.0	0	0	0	0	0	0	0	0	0	0	0	0	-0.00016182732229031338	-0.00016182732229031338
1505	0.0020373754470335045	0.0017645129129856836	-0.0017640676063125768	0.9848239862741204	-1	0	0	1.0	1	0	0	1.0	0	1	0	0	0	0	0.5	2	1	2	0.0	0	0	0	0	0	0	0	0	0	0	0	0	-0.00017640676063125768	-0.00017640676063125768
3630	0.0018762546258354678	0.0016034235897669292	-0.0016033262977963832	0.9849513397538936	-1	0	0	1.0	1	0	0	1.0	0	1	0	0	0	0	0.5	2	1	2	0.0	0	0	0	0	0	0	0	0	0	0	0	0	-0.00016033262977963833	-0.00016033262977963833
2297	0.0018712603161339754	0.0016258538628050223	-0.0016256237336960552	0.9845760227459106	-1	0	0	1.0	1	0	0	1.0	0	1	0	0	0	0	0.5	2	1	2	0.0	0	0	0	0	0	0	0	0	0	0	0	0	-0.00016256237336960552	-0.00016256237336960552
1871	0.0018825727784943372	0.0016077606546863442	-0.0016076342513067817	0.9845673138789978	-1	0	0	1.0	1	0	0	1.0	0	1	0	0	0	0	0.5	2	1	2	0.0	0	0	0	0	0	0	0	0	0	0	0	0	-0.00016076342513067818	-0.00016076342513067818
273	0.006885627568432029	0.0027168533524351687	-0.0025966804278149337	0.9817754501509927	-1	0	0	0.3333333333333333	1	1.0	2	1.0	1.0	3	2	0	0	0	0.25	4	1	4	0.0	0	0.32949600223288217	0.8065975023049866	0.8907551782970007	0.7478583216895802	0.3090363903222231	0.9163967481616617	0.9298430721833881	0.8370645247530846	0	0	0.0	-0.00025966804278149336	-0.00025966804278149336
4478	0.0018116169980821734	0.001603806931779422	-0.001603775416585462	0.9845117859824114	-1	0	0	1.0	1	0	0	1.0	0	1	0	0	0	0	0.5	2	1	2	0.0	0	0	0	0	0	0	0	0	0	0	0	0	-0.0001603775416585462	-0.0001603775416585462
4139	0.0021438473846103535	0.002072755456362358	-0.0020706172590801283	0.9830789170004481	-1	0	0	0	0	0	0	1.0	0	0	0	0	0	0	1.0	1	1	1	0.0	0	0	0	0	0	0	0	0	0	0	0	0	-0.1	-0.1
1995	0.001955238568104236	0.0016159051484904445	-0.0016157839807059479	0.9846623805301986	-1	0	0	1.0	1	0	0	1.0	0	1	0	0	0	0	0.5	2	1	2	0.0	0	0	0	0	0	0	0	0	0	0	0	0	-0.00016157839807059477	-0.00016157839807059477
1730	0.002024497747181475	0.0017528666149348691	-0.0017526694821395007	0.985004162832937	-1	0	0	1.0	1	0	0	1.0	0	1	0	0	0	0	0.5	2	1	2	0.0	0	0	0	0	0	0	0	0	0	0	0	0	-0.00017526694821395008	-0.00017526694821395008
2260	0.0018074335745966671	0.0015794487753983007	-0.001579005005838743	0.9843659467779696	-1	0	0	1.0	1	0	0	1.0	0	1	0	0	0	0	0.5	2	1	2	0.0	0	0	0	0	0	0	0	0	0	0	0	0	-0.0001579005005838743	-0.0001579005005838743
4534	0.0019505932523887443	0.0016715794004468398	-0.001671474021393369	0.9839101711541883	-1	0	0	1.0	1	0	0	1.0	0	1	0	0	0	0	0.5	2	1	2	0.0	0	0	0	0	0	0	0	0	0	0	0	0	-0.0001671474021393369	-0.0001671474021393369
3901	0.001996806591417499	0.0017446823112109793	-0.0017438835385779573	0.9844760309898389	-1	0	0	1.0	1	0	0	1.0	0	1	0	0	0	0	0.5	2	1	2	0.0	0	0	0	0	0	0	0	0	0	0	0	0	-0.00017438835385779572	-0.00017438835385779572
509	0.0017796451203684397	0.0017155711473109858	-0.0017155711466219753	0.9863513436884607	-1	0	0	1.0	1	0	0	1.0	0	1	0	0	0	0	0.5	1	2	2	0.0	0	0	0	0	0	0	0	0	0	0	0	0	-0.00017155711466219754	-0.00017155711466219754
2599	0.0024301342377793535	0.0019595995570365317	-0.0019388025256327505	0.9747974457437922	-1	0	0	0.5	1	1.0	1	1.0	1.0	2	1	0	0	0	0.3333333333333333	3	1	3	0.0	0	0.6544464950716027	0.5	0.3198044003022587	0.5	0.15396623787446895	0.5	0.8891000082492319	0.5	0	0	0.0	-0.00019388025256327504	-0.00019388025256327504
330	0.0021523786767330085	0.0017949637044464978	-0.0017944110080986206	0.9850145473604036	-1	0	0	1.0	2	0.0	0	1.0	0	1	0	1	0	0	0.3333333333333333	3	1	3	0.0	1.0	0	0	0	0	0	0	0	0	0	0	0	-0.00017944110080986205	-0.00017944110080986205
4021	0.0018421930378186937	0.0016223962221953896	-0.0016223913538933035	0.9846728776749325	-1	0	0	1.0	1	0	0	1.0	0	1	0	0	0	0	0.5	2	1	2	0.0	0	0	0	0	0	0	0	0	0	0	0	0	-0.00016223913538933034	-0.00016223913538933034
3762	0.0018966813963555618	0.0016562510735127361	-0.0016562192270560471	0.9846531906064971	-1	0	0	1.0	1	0	0	1.0	0	1	0	0	0	0	0.5	2	1	2	0.0	0	0	0	0	0	0	0	0	0	0	0	0	-0.0001656219227056047	-0.0001656219227056047
1222	0.0017422062772646575	0.001685243207930359	-0.0016852432074107337	0.9863904361159939	-1	0	0	1.0	1	0	0	1.0	0	1	0	0	0	0	0.5	1	2	2	0.0	0	0	0	0	0	0	0	0	0	0	0	0	-0.00016852432074107338	-0.00016852432074107338
4812	0.0018371482946743537	0.0016270915117396667	-0.0016270584305473432	0.9843069540797911	-1	0	0	1.0	1	0	0	1.0	0	1	0	0	0	0	0.5	2	1	2	0.0	0	0	0	0	0	0	0	0	0	0	0	0	-0.00016270584305473433	-0.00016270584305473433
4434	0.001938922144057041	0.0016845108339521371	-0.0016844587336807262	0.9844802877247569	-1	0	0	1.0	1	0	0	1.0	0	1	0	0	0	0	0.5	2	1	2	0.0	0	0	0	0	0	0	0	0	0	0	0	0	-0.0001684458733680726	-0.0001684458733680726
4591	0.0019700212491465937	0.0017895458153997536	-0.0017895420761252843	0.9845812022004339	-1	0	0	1.0	1	0	0	1.0	0	1	0	0	0	0	0.5	2	1	2	0.0	0	0	0	0	0	0	0	0	0	0	0	0	-0.00017895420761252843	-0.00017895420761252843
1715	0.0018610365628860235	0.0016199089725745098	-0.001619460545263602	0.9846965300892223	-1	0	0	1.0	1	0	0	1.0	0	1	0	0	0	0	0.5	2	1	2	0.0	0	0	0	0	0	0	0	0	0	0	0	0	-0.0001619460545263602	-0.0001619460545263602
2914	0.0019128731414597476	0.0017650415737762383	-0.001764985455801713	0.9848254937593618	-1	0	0	1.0	1	0	0	1.0	0	1	0	0	0	0	0.5	2	1	2	0.0	0	0	0	0	0	0	0	0	0	0	0	0	-0.0001764985455801713	-0.0001764985455801713
622	0.0017644595573598364	0.0017174519597289264	-0.0017152952117116572	0.9834990248934574	-1	0	0	1.0	1	0	0	1.0	0	0	0	1	0	0	0.5	2	1	2	0.0	0	0	0	0	0	0	0	0	0	0	0	0	-0.1	-0.1
88	0.0041926887304947	0.0040276409982725365	-0.004017075909888441	0.9831518985565398	-1	0	0	0.6	3	0.4	2	0.7	0.4	5	2	1	0	0	0.4	2	5	7	0.0	0	0.31786513652176723	0.6707797735022455	0.22066139041523053	0.6233913968287833	0.5889926391049716	0.8280355792164087	0.8261500886882018	0.7169028476285771	0	0	0.0	-0.0004017075909888441	-0.0004017075909888441
3314	0.0018949742343577383	0.0016521636286697115	-0.0016512493790698797	0.9839630827949682	-1	0	0	1.0	1	0	0	1.0	0	1	0	0	0	0	0.5	2	1	2	0.0	0	0	0	0	0	0	0	0	0	0	0	0	-0.00016512493790698797	-0.00016512493790698797
4879	0.0019021881454461115	0.0016625979445317439	-0.0016620932909873988	0.9837701347991678	-1	0	0	1.0	1	0	0	1.0	0	1	0	0	0	0	0.5	2	1	2	0.0	0	0	0	0	0	0	0	0	0	0	0	0	-0.00016620932909873988	-0.00016620932909873988
3507	0.001815784013786774	0.001585536500741459	-0.0015854530811254526	0.9846916507159228	-1	0	0	1.0	1	0	0	1.0	0	1	0	0	0	0	0.5	2	1	2	0.0	0	0	0	0	0	0	0	0	0	0	0	0	-0.00015854530811254525	-0.00015854530811254525
4108	0.0018262109030712746	0.0015871650890914098	-0.0015871422936368778	0.9846595009514988	-1	0	0	1.0	1	0	0	1.0	0	1	0	0	0	0	0.5	2	1	2	0.0	0	0	0	0	0	0	0	0	0	0	0	0	-0.00015871422936368778	-0.00015871422936368778
3990	0.0019005703722975952	0.001644287976845091	-0.0016439708705228645	0.984665938434962	-1	0	0	1.0	1	0	0	1.0	0	1	0	0	0	0	0.5	2	1	2	0.0	0	0	0	0	0	0	0	0	0	0	0	0	-0.00016439708705228646	-0.00016439708705228646
2818	0.0018731582745588774	0.0016073277383233306	-0.0016070712388060893	0.9846241931710121	-1	0	0	1.0	1	0	0	1.0	0	1	0	0	0	0	0.5	2	1	2	0.0	0	0	0	0	0	0	0	0	0	0	0	0	-0.00016070712388060893	-0.00016070712388060893
2088	0.0024032512959204686	0.0019306952093582786	-0.00192234295217978	0.9752644065777476	-1	0	0	0.5	1	1.0	1	1.0	1.0	2	1	0	0	0	0.3333333333333333	3	1	3	0.0	0	0.6544464950716027	0.5	0.3198044003022587	0.5	0.15396623787446895	0.5	0.8891000082492319	0.5	0	0	0.0	-0.000192234295217978	-0.000192234295217978
582	0.0017663145577503751	0.001715640586831269	-0.0017156405868287458	0.9863694254990424	-1	0	0	1.0	1	0	0	1.0	0	1	0	0	0	0	0.5	1	2	2	0.0	0	0	0	0	0	0	0	0	0	0	0	0	-0.00017156405868287459	-0.00017156405868287459
2820	0.0019263290275780868	0.0016843942742687736	-0.0016843476630368076	0.9845937771236959	-1	0	0	1.0	1	0	0	1.0	0	1	0	0	0	0	0.5	2	1	2	0.0	0	0	0	0	0	0	0	0	0	0	0	0	-0.00016843476630368077	-0.00016843476630368077
2372	0.0019153778207996336	0.0016263180530327133	-0.0016231410602761832	0.9839580775573077	-1	0	0	1.0	1	0	0	1.0	0	1	0	0	0	0	0.5	2	1	2	0.0	0	0	0	0	0	0	0	0	0	0	0	0	-0.00016231410602761832	-0.00016231410602761832
1429	0.0021187771593832168	0.0016425864568310714	-0.001642369017943543	0.9846347572699405	-1	0	0	1.0	1	0	0	1.0	0	1	0	0	0	0	0.5	2	1	2	0.0	0	0	0	0	0	0	0	0	0	0	0	0	-0.0001642369017943543	-0.0001642369017943543
3171	0.0018655328974346002	0.0016146648910315923	-0.0016138790910929124	0.9845497702257299	-1	0	0	1.0	1	0	0	1.0	0	1	0	0	0	0	0.5	2	1	2	0.0	0	0	0	0	0	0	0	0	0	0	0	0	-0.00016138790910929124	-0.00016138790910929124
4786	0.0018536484727365203	0.0016049525109150728	-0.0016048984985312501	0.9844819835791441	-1	0	0	1.0	1	0	0	1.0	0	1	0	0	0	0	0.5	2	1	2	0.0	0	0	0	0	0	0	0	0	0	0	0	0	-0.000160489849853125	-0.000160489849853125
4078	0.001881647443162856	0.001672239354026317	-0.0016710784969625784	0.984473524230886	-1	0	0	1.0	1	0	0	1.0	0	1	0	0	0	0	0.5	2	1	2	0.0	0	0	0	0	0	0	0	0	0	0	0	0	-0.00016710784969625785	-0.00016710784969625785
75	0.008571697129719438	0.004090654361042336	-0.004067741297761014	0.9632398687188191	-1	0	0	0.5	3	0.5714285714285714	4	0.42857142857142855	0.42857142857142855	3	3	5	4	0	0.42857142857142855	7	3	9	0.2857142857142857	0.5	0.7491106438118428	0.8110345117128727	0.216303992258759	0.7228298517181765	0.4727939847431412	0.8899162044429163	0.9291163722919279	0.8178315607538807	0.3333333333333333	0.3333333333333333	0.0	-0.0004067741297761014	-0.0004067741297761014
2536	0.002442420470753288	0.002399322235010143	-0.0023975222703940926	0.9814564077684028	-1	0	0	0	0	0	0	1.0	0	0	0	0	1	0	1.0	1	1	1	0.25	0	0	0	0	0	0	0	0	0	0	0	0	-0.1	-0.1
1813	0.001906000112582112	0.0016499047339701327	-0.0016499042956118766	0.9841908365695253	-1	0	0	1.0	1	0	0	1.0	0	1	0	0	0	0	0.5	2	1	2	0.0	0	0	0	0	0	0	0	0	0	0	0	0	-0.00016499042956118765	-0.00016499042956118765
1065	0.0020034137945376326	0.001690989544150668	-0.0016906096689913077	0.984877979592776	-1	0	0	1.0	1	0	0	1.0	0	1	0	0	0	0	0.5	2	1	2	0.0	0	0	0	0	0	0	0	0	0	0	0	0	-0.00016906096689913076	-0.00016906096689913076
4129	0.0019301648868031418	0.001686575777285517	-0.00168614589120296	0.9845107641094774	-1	0	0	1.0	1	0	0	1.0	0	1	0	0	0	0	0.5	2	1	2	0.0	0	0	0	0	0	0	0	0	0	0	0	0	-0.00016861458912029599	-0.00016861458912029599
1834	0.0020012668901243638	0.0017431205348426564	-0.0017422607190139688	0.9849779729944513	-1	0	0	1.0	1	0	0	1.0	0	1	0	0	0	0	0.5	2	1	2	0.0	0	0	0	0	0	0	0	0	0	0	0	0	-0.00017422607190139687	-0.00017422607190139687
774	0.0017407481775086875	0.001688998655323751	-0.0016889790642893464	0.9847056405973886	-1	0	0	1.0	1	0	0	1.0	0	1	0	0	0	0	0.5	1	2	2	0.0	0	0	0	0	0	0	0	0	0	0	0	0	-0.00016889790642893464	-0.00016889790642893464
4443	0.001895029800985731	0.001676115118436868	-0.001675843400372553	0.9840392210743417	-1	0	0	1.0	1	0	0	1.0	0	1	0	0	0	0	0.5	2	1	2	0.0	0	0	0	0	0	0	0	0	0	0	0	0	-0.0001675843400372553	-0.0001675843400372553
3966	0.001888586573846092	0.0016610786587692452	-0.0016610717405420121	0.9846278576709148	-1	0	0	1.0	1	0	0	1.0	0	1	0	0	0	0	0.5	2	1	2	0.0	0	0	0	0	0	0	0	0	0	0	0	0	-0.0001661071740542012	-0.0001661071740542012
3445	0.0018899737746010312	0.0016429843450349987	-0.001642776135498875	0.9844781233940136	-1	0	0	1.0	1	0	0	1.0	0	1	0	0	0	0	0.5	2	1	2	0.0	0	0	0	0	0	0	0	0	0	0	0	0	-0.0001642776135498875	-0.0001642776135498875
4133	0.0020341829377221645	0.0017702255085725888	-0.001770047931041771	0.9843746894683238	-1	0	0	1.0	1	0	0	1.0	0	1	0	0	0	0	0.5	2	1	2	0.0	0	0	0	0	0	0	0	0	0	0	0	0	-0.00017700479310417711	-0.00017700479310417711
3239	0.0018943420557905784	0.001620467284084038	-0.0016204530308740858	0.9845630922648269	-1	0	0	1.0	1	0	0	1.0	0	1	0	0	0	0	0.5	2	1	2	0.0	0	0	0	0	0	0	0	0	0	0	0	0	-0.0001620453030874086	-0.0001620453030874086
2837	0.0018423890268080229	0.001613945374540487	-0.001613423487396331	0.9847302641149474	-1	0	0	1.0	1	0	0	1.0	0	1	0	0	0	0	0.5	2	1	2	0.0	0	0	0	0	0	0	0	0	0	0	0	0	-0.00016134234873963312	-0.00016134234873963312
2175	0.0021438445300565904	0.0020591335650873874	-0.0020571333126670663	0.9829928062779083	-1	0	0	0	0	0	0	1.0	0	0	0	0	0	0	1.0	1	1	1	0.0	0	0	0	0	0	0	0	0	0	0	0	0	-0.1	-0.1
1209	0.001773468768810669	0.0017155821606267645	-0.0017155821605090173	0.9863560331424628	-1	0	0	1.0	1	0	0	1.0	0	1	0	0	0	0	0.5	1	2	2	0.0	0	0	0	0	0	0	0	0	0	0	0	0	-0.00017155821605090174	-0.00017155821605090174
1588	0.00198921601838475	0.0017557385104007316	-0.00175536855539393	0.9848323986808053	-1	0	0	1.0	1	0	0	1.0	0	1	0	0	0	0	0.5	2	1	2	0.0	0	0	0	0	0	0	0	0	0	0	0	0	-0.000175536855539393	-0.000175536855539393
29	0.021552645878875173	0.00846750260545947	-0.005903429937109694	0.939004017278075	-1	0	0	0.2	2	0.8461538461538461	11	0.25	0.7692307692307693	12	10	2	1	0	0.6	6	10	15	0.16666666666666666	0.6666666666666666	0.8016818347236414	0.8501363130984545	0.373359880327332	0.84837663534089	0.8740640926804311	0.9631199442426419	0.9367141602720788	0.9037874358413694	1.0	0.08333333333333333	0.0	-0.0005903429937109694	-0.0005903429937109694
2046	0.0019167587039725415	0.0016675228332369732	-0.0016674508575208176	0.98466501770245	-1	0	0	1.0	1	0	0	1.0	0	1	0	0	0	0	0.5	2	1	2	0.0	0	0	0	0	0	0	0	0	0	0	0	0	-0.00016674508575208175	-0.00016674508575208175
510	0.006742169892038216	0.003320889840326848	-0.0032933173927923672	0.9770037466935534	-1	0	0	0.3333333333333333	1	1.0	2	1.0	1.0	3	2	0	1	0	0.25	1	4	4	0.3333333333333333	0	0.6257301614473374	0.6123788872360786	0.7285854744513038	0.8886710401421298	0.3214807011206785	0.7499022533961929	0.849215162019521	0.7704553012755307	1.0	1.0	0.0	-0.0003293317392792367	-0.0003293317392792367
3416	0.0018345391962032687	0.0016103181045108166	-0.0016103023632750135	0.9846367948100819	-1	0	0	1.0	1	0	0	1.0	0	1	0	0	0	0	0.5	2	1	2	0.0	0	0	0	0	0	0	0	0	0	0	0	0	-0.00016103023632750135	-0.00016103023632750135
2067	0.0019411296491441655	0.0016506228311821182	-0.0016505289122244018	0.9847230285983655	-1	0	0	1.0	1	0	0	1.0	0	1	0	0	0	0	0.5	2	1	2	0.0	0	0	0	0	0	0	0	0	0	0	0	0	-0.00016505289122244017	-0.00016505289122244017
4490	0.002086159411522215	0.0018230251469775844	-0.0018230193068017482	0.9845785375799714	-1	0	0	1.0	1	0	0	1.0	0	1	0	0	0	0	0.5	2	1	2	0.0	0	0	0	0	0	0	0	0	0	0	0	0	-0.00018230193068017483	-0.00018230193068017483
1098	0.001743466454242241	0.0016852892917214946	-0.0016852892915834472	0.9863814358411049	-1	0	0	1.0	1	0	0	1.0	0	1	0	0	0	0	0.5	1	2	2	0.0	0	0	0	0	0	0	0	0	0	0	0	0	-0.00016852892915834473	-0.00016852892915834473
1754	0.0021059499760819394	0.0019908563941944736	-0.0019891990930334565	0.9828018486047747	-1	0	0	0	0	0	0	1.0	0	0	0	0	0	0	1.0	1	1	1	0.0	0	0	0	0	0	0	0	0	0	0	0	0	-0.1	-0.1
1221	0.001953255577355499	0.0016831691615047924	-0.0016825635847972707	0.9849638221023969	-1	0	0	1.0	1	0	0	1.0	0	1	0	0	0	0	0.5	2	1	2	0.0	0	0	0	0	0	0	0	0	0	0	0	0	-0.00016825635847972706	-0.00016825635847972706
2827	0.002138276217309578	0.0016671048874913877	-0.0016670952244552779	0.9846592972181729	-1	0	0	1.0	1	0	0	1.0	0	1	0	0	0	0	0.5	2	1	2	0.0	0	0	0	0	0	0	0	0	0	0	0	0	-0.00016670952244552778	-0.00016670952244552778
2425	0.001909186583153142	0.0016737656429811018	-0.0016726869625282696	0.9843844937653243	-1	0	0	1.0	1	0	0	1.0	0	1	0	0	0	0	0.5	2	1	2	0.0	0	0	0	0	0	0	0	0	0	0	0	0	-0.00016726869625282697	-0.00016726869625282697
2206	0.0019767101246961354	0.0017241966413476188	-0.0017220748078942514	0.984736012727828	-1	0	0	1.0	1	0	0	1.0	0	1	0	0	0	0	0.5	2	1	2	0.0	0	0	0	0	0	0	0	0	0	0	0	0	-0.00017220748078942513	-0.00017220748078942513
2048	0.0019135356531763323	0.001648438212641497	-0.0016484294731999444	0.9844630305447246	-1	0	0	1.0	1	0	0	1.0	0	1	0	0	0	0	0.5	2	1	2	0.0	0	0	0	0	0	0	0	0	0	0	0	0	-0.00016484294731999443	-0.00016484294731999443
1537	0.001866297754984255	0.001619109881095084	-0.0016188968802762344	0.9846395661847529	-1	0	0	1.0	1	0	0	1.0	0	1	0	0	0	0	0.5	2	1	2	0.0	0	0	0	0	0	0	0	0	0	0	0	0	-0.00016188968802762345	-0.00016188968802762345
4698	0.0019309390995926963	0.0016816155686835482	-0.0016812861938164307	0.9846916144749427	-1	0	0	1.0	1	0	0	1.0	0	1	0	0	0	0	0.5	2	1	2	0.0	0	0	0	0	0	0	0	0	0	0	0	0	-0.00016812861938164306	-0.00016812861938164306
4535	0.0018829270018148761	0.0016401737054850551	-0.00164010816877139	0.9847018115108073	-1	0	0	1.0	1	0	0	1.0	0	1	0	0	0	0	0.5	2	1	2	0.0	0	0	0	0	0	0	0	0	0	0	0	0	-0.000164010816877139	-0.000164010816877139
4852	0.001839027243673669	0.0015924005786163834	-0.0015921447173537374	0.9846847665210894	-1	0	0	1.0	1	0	0	1.0	0	1	0	0	0	0	0.5	2	1	2	0.0	0	0	0	0	0	0	0	0	0	0	0	0	-0.00015921447173537374	-0.00015921447173537374
3172	0.0018792465304298353	0.0016336711571014113	-0.0016333788007704701	0.9841718300500912	-1	0	0	1.0	1	0	0	1.0	0	1	0	0	0	0	0.5	2	1	2	0.0	0	0	0	0	0	0	0	0	0	0	0	0	-0.00016333788007704702	-0.00016333788007704702
3059	0.0018496546204192085	0.0016566365919503984	-0.0016565243836337863	0.984968870147073	-1	0	0	1.0	1	0	0	1.0	0	1	0	0	0	0	0.5	2	1	2	0.0	0	0	0	0	0	0	0	0	0	0	0	0	-0.00016565243836337863	-0.00016565243836337863
4324	0.0019683733917862808	0.0017523705590545538	-0.0017518631113133654	0.9846383542931917	-1	0	0	1.0	1	0	0	1.0	0	1	0	0	0	0	0.5	2	1	2	0.0	0	0	0	0	0	0	0	0	0	0	0	0	-0.00017518631113133654	-0.00017518631113133654
1740	0.0018342529689460098	0.0016773600413451178	-0.0016771650867830887	0.9844252712902877	-1	0	0	1.0	1	0	0	1.0	0	1	0	0	0	0	0.5	2	1	2	0.0	0	0	0	0	0	0	0	0	0	0	0	0	-0.00016771650867830888	-0.00016771650867830888
3563	0.0019307991623810589	0.0016420581405393723	-0.0016420483326375147	0.984262518265972	-1	0	0	1.0	1	0	0	1.0	0	1	0	0	0	0	0.5	2	1	2	0.0	0	0	0	0	0	0	0	0	0	0	0	0	-0.00016420483326375147	-0.00016420483326375147
4261	0.0018682738586585114	0.0016131834462183347	-0.0016131833054755425	0.9846426247741082	-1	0	0	1.0	1	0	0	1.0	0	1	0	0	0	0	0.5	2	1	2	0.0	0	0	0	0	0	0	0	0	0	0	0	0	-0.00016131833054755426	-0.00016131833054755426
914	0.0017789783337657755	0.001725118784954858	-0.0017230078425122153	0.9833518799163807	-1	0	0	1.0	1	0	0	1.0	0	1	0	0	0	0	0.5	2	1	2	0.0	0	0	0	0	0	0	0	0	0	0	0	0	-0.00017230078425122154	-0.00017230078425122154
1572	0.0019404176919107878	0.0016432077660817168	-0.0016432034220488668	0.984910027885404	-1	0	0	1.0	1	0	0	1.0	0	1	0	0	0	0	0.5	2	1	2	0.0	0	0	0	0	0	0	0	0	0	0	0	0	-0.0001643203422048867	-0.0001643203422048867
4121	0.0018515445485011851	0.0016112119091824444	-0.0016111747563922758	0.984498202515591	-1	0	0	1.0	1	0	0	1.0	0	1	0	0	0	0	0.5	2	1	2	0.0	0	0	0	0	0	0	0	0	0	0	0	0	-0.00016111747563922758	-0.00016111747563922758
4636	0.001898460415121687	0.0016618201000222815	-0.0016618136964988333	0.9843786247568457	-1	0	0	1.0	1	0	0	1.0	0	1	0	0	0	0	0.5	2	1	2	0.0	0	0	0	0	0	0	0	0	0	0	0	0	-0.00016618136964988332	-0.00016618136964988332
3684	0.001810849715594244	0.001601371616726856	-0.0016012306817447949	0.9841827285875191	-1	0	0	1.0	1	0	0	1.0	0	1	0	0	0	0	0.5	2	1	2	0.0	0	0	0	0	0	0	0	0	0	0	0	0	-0.0001601230681744795	-0.0001601230681744795
1436	0.0017735196947996665	0.0017156231602769932	-0.001715623160170485	0.9863847091282993	-1	0	0	1.0	1	0	0	1.0	0	1	0	0	0	0	0.5	1	2	2	0.0	0	0	0	0	0	0	0	0	0	0	0	0	-0.00017156231601704852	-0.00017156231601704852
1016	0.0019597247100630916	0.0018903004717135126	-0.0018887620470501882	0.9847686700577818	-1	0	0	1.0	2	0.0	0	0.75	0	2	0	0	0	0	1.0	2	2	3	0.0	0	0	0	0	0	0	0	0	0	0	0	0	-0.00018887620470501882	-0.00018887620470501882
2160	0.0021451963549729016	0.0020421766103980933	-0.002040342755329336	0.9828905676895293	-1	0	0	0	0	0	0	1.0	0	0	0	0	0	0	1.0	1	1	1	0.0	0	0	0	0	0	0	0	0	0	0	0	0	-0.1	-0.1
4743	0.0018633072693941951	0.0016010036257094228	-0.0016009952754766563	0.9846213525620119	-1	0	0	1.0	1	0	0	1.0	0	1	0	0	0	0	0.5	2	1	2	0.0	0	0	0	0	0	0	0	0	0	0	0	0	-0.00016009952754766563	-0.00016009952754766563
2587	0.001854119490419785	0.0015857711159014886	-0.0015857614766818765	0.9847544743607464	-1	0	0	1.0	1	0	0	1.0	0	1	0	0	0	0	0.5	2	1	2	0.0	0	0	0	0	0	0	0	0	0	0	0	0	-0.00015857614766818764	-0.00015857614766818764
540	0.002005136809376262	0.0017764410436548457	-0.0017763854810623556	0.9849864476975565	-1	0	0	1.0	2	0.0	0	1.0	0	1	0	1	0	0	0.3333333333333333	3	1	3	0.0	1.0	0	0	0	0	0	0	0	0	0	0	0	-0.00017763854810623556	-0.00017763854810623556
1317	0.001959742030590372	0.0017536874208829167	-0.0017536823751044164	0.9849278441611438	-1	0	0	1.0	2	0.0	0	1.0	0	1	0	1	0	0	0.3333333333333333	3	1	3	0.0	1.0	0	0	0	0	0	0	0	0	0	0	0	-0.00017536823751044164	-0.00017536823751044164
436	0.0017145926966214183	0.001685317935298614	-0.001685317935291174	0.9863688978477351	-1	0	0	1.0	1	0	0	1.0	0	1	0	0	0	0	0.5	1	2	2	0.0	0	0	0	0	0	0	0	0	0	0	0	0	-0.0001685317935291174	-0.0001685317935291174
1765	0.0021438352357478945	0.002013244893724925	-0.002011680561328316	0.9827286210211136	-1	0	0	0	0	0	0	1.0	0	0	0	0	0	0	1.0	1	1	1	0.0	0	0	0	0	0	0	0	0	0	0	0	0	-0.1	-0.1
731	0.001807713999436439	0.0017571008623803092	-0.0017570984762646617	0.9844524437407713	-1	0	0	1.0	1	0	0	1.0	0	1	0	0	0	0	0.5	1	2	2	0.0	0	0	0	0	0	0	0	0	0	0	0	0	-0.00017570984762646616	-0.00017570984762646616
1153	0.0017788938980971513	0.001714007988436572	-0.0017138964066779401	0.9847163891338658	-1	0	0	1.0	1	0	0	1.0	0	1	0	0	0	0	0.5	1	2	2	0.0	0	0	0	0	0	0	0	0	0	0	0	0	-0.00017138964066779403	-0.00017138964066779403
597	0.0017735196947996665	0.0016853028687846164	-0.0016853028686799904	0.9863847091282993	-1	0	0	1.0	1	0	0	1.0	0	1	0	0	0	0	0.5	1	2	2	0.0	0	0	0	0	0	0	0	0	0	0	0	0	-0.00016853028686799904	-0.00016853028686799904
930	0.0017754665245149593	0.0017168927507375232	-0.0017167933456525696	0.9853734335443312	-1	0	0	1.0	1	0	0	1.0	0	1	0	0	0	0	0.5	1	2	2	0.0	0	0	0	0	0	0	0	0	0	0	0	0	-0.00017167933456525695	-0.00017167933456525695
4343	0.002144724272981449	0.0020723072568986124	-0.002070173657170653	0.98307602686769	-1	0	0	0	0	0	0	1.0	0	0	0	0	0	0	1.0	1	1	1	0.0	0	0	0	0	0	0	0	0	0	0	0	0	-0.1	-0.1
1742	0.001910477192095922	0.0016385792673100012	-0.0016385511231124714	0.9845588799106527	-1	0	0	1.0	1	0	0	1.0	0	1	0	0	0	0	0.5	2	1	2	0.0	0	0	0	0	0	0	0	0	0	0	0	0	-0.00016385511231124713	-0.00016385511231124713
3935	0.002143849708732354	0.0020836944578452466	-0.0020814428427823697	0.9831506621313555	-1	0	0	0	0	0	0	1.0	0	0	0	0	0	0	1.0	1	1	1	0.0	0	0	0	0	0	0	0	0	0	0	0	0	-0.1	-0.1
4039	0.001965679144712011	0.0017226924517211462	-0.0017217275565524048	0.9839225716764569	-1	0	0	1.0	1	0	0	1.0	0	1	0	0	0	0	0.5	2	1	2	0.0	0	0	0	0	0	0	0	0	0	0	0	0	-0.00017217275565524048	-0.00017217275565524048
3413	0.001857920011399459	0.0016380602590055616	-0.0016380514430876462	0.9849170767966617	-1	0	0	1.0	1	0	0	1.0	0	1	0	0	0	0	0.5	2	1	2	0.0	0	0	0	0	0	0	0	0	0	0	0	0	-0.0001638051443087646	-0.0001638051443087646
384	0.0020010191039396665	0.001769287243726487	-0.0017680205172806486	0.9848868155209022	-1	0	0	1.0	1	0	0	1.0	0	1	0	0	0	0	0.5	2	1	2	0.0	0	0	0	0	0	0	0	0	0	0	0	0	-0.00017680205172806486	-0.00017680205172806486
2218	0.0019135459663965832	0.0016934549526496552	-0.0016934342229950204	0.9846547116988392	-1	0	0	1.0	1	0	0	1.0	0	1	0	0	0	0	0.5	2	1	2	0.0	0	0	0	0	0	0	0	0	0	0	0	0	-0.00016934342229950203	-0.00016934342229950203
259	0.0018127312761775376	0.001760469184684486	-0.001759439205143467	0.983804440531747	-1	0	0	1.0	1	0	0	1.0	0	0	0	1	1	0	0.5	2	1	2	0.16666666666666666	0	0	0	0	0	0	0	0	0	0	0	0	-0.1	-0.1
4247	0.00192019202165872	0.0017072754934698733	-0.0017070313676758936	0.9843982254567505	-1	0	0	1.0	1	0	0	1.0	0	1	0	0	0	0	0.5	2	1	2	0.0	0	0	0	0	0	0	0	0	0	0	0	0	-0.00017070313676758936	-0.00017070313676758936
5049	0.0023920137979085974	0.0019244896962116933	-0.00190022897150271	0.974323585625771	-1	0	0	0.5	1	1.0	1	1.0	1.0	2	1	0	0	0	0.3333333333333333	3	1	3	0.0	0	0.7329179552864542	0.5	0.3198044003022587	0.5	0.15396623787446895	0.5	0.9194102500452794	0.5	0	0	0.0	-0.000190022897150271	-0.000190022897150271
2168	0.0019771581772409282	0.0017916573009934226	-0.0017898634548791737	0.984685407000755	-1	0	0	1.0	1	0	0	1.0	0	1	0	0	0	0	0.5	2	1	2	0.0	0	0	0	0	0	0	0	0	0	0	0	0	-0.00017898634548791737	-0.00017898634548791737
2415	0.0019160540161180547	0.001667437655204664	-0.0016672632126037282	0.984580550745891	-1	0	0	1.0	1	0	0	1.0	0	1	0	0	0	0	0.5	2	1	2	0.0	0	0	0	0	0	0	0	0	0	0	0	0	-0.0001667263212603728	-0.0001667263212603728
3333	0.0018106914596967612	0.0015777295192459348	-0.0015776203346123765	0.98465024970219	-1	0	0	1.0	1	0	0	1.0	0	1	0	0	0	0	0.5	2	1	2	0.0	0	0	0	0	0	0	0	0	0	0	0	0	-0.00015776203346123764	-0.00015776203346123764
2197	0.0018667079401906473	0.001667094128629726	-0.0016668460735036917	0.9844782532245222	-1	0	0	1.0	1	0	0	1.0	0	1	0	0	0	0	0.5	2	1	2	0.0	0	0	0	0	0	0	0	0	0	0	0	0	-0.00016668460735036917	-0.00016668460735036917
2090	0.0021019168136244912	0.001829693149174531	-0.0018282236012342546	0.9847256603175691	-1	0	0	1.0	1	0	0	1.0	0	1	0	0	0	0	0.5	2	1	2	0.0	0	0	0	0	0	0	0	0	0	0	0	0	-0.00018282236012342546	-0.00018282236012342546
772	0.003395885950314104	0.0025911235651169618	-0.002547095445446978	0.973181960513605	-1	0	0	0.3333333333333333	1	1.0	2	1.0	1.0	3	2	0	1	0	0.25	4	1	4	0.3333333333333333	0	0.528847380096772	0.8642821517897067	0.7839994658580977	0.7803761106699089	0.4706894759717944	0.683832457830645	0.8126586143140769	0.7853083771786644	1.0	0	0.0	-0.0002547095445446978	-0.0002547095445446978
1920	0.0021059627267439374	0.002052255701125327	-0.002049987189730772	0.9831875017694023	-1	0	0	0	0	0	0	1.0	0	0	0	0	0	0	1.0	1	1	1	0.0	0	0	0	0	0	0	0	0	0	0	0	0	-0.1	-0.1
3800	0.0019014282333077066	0.0016589559321105935	-0.0016589035156107162	0.9841881479572966	-1	0	0	1.0	1	0	0	1.0	0	1	0	0	0	0	0.5	2	1	2	0.0	0	0	0	0	0	0	0	0	0	0	0	0	-0.00016589035156107162	-0.00016589035156107162
73	0.0020120200202011114	0.0017741398075779024	-0.001774072012815314	0.9844102888824028	-1	0	0	1.0	2	0.0	0	1.0	0	1	0	1	0	0	0.3333333333333333	3	1	3	0.0	1.0	0	0	0	0	0	0	0	0	0	0	0	-0.0001774072012815314	-0.0001774072012815314
634	0.001773513147743097	0.001715566641482427	-0.0017155666394508748	0.9863484912627746	-1	0	0	1.0	1	0	0	1.0	0	1	0	0	0	0	0.5	1	2	2	0.0	0	0	0	0	0	0	0	0	0	0	0	0	-0.00017155666394508748	-0.00017155666394508748
3227	0.0019701428866392696	0.001717826765498783	-0.0017171929119338238	0.9844780708024644	-1	0	0	1.0	1	0	0	1.0	0	1	0	0	0	0	0.5	2	1	2	0.0	0	0	0	0	0	0	0	0	0	0	0	0	-0.00017171929119338237	-0.00017171929119338237
2541	0.002060429868506766	0.001850211579216952	-0.001849523054094273	0.9841604607730196	-1	0	0	1.0	1	0	0	1.0	0	1	0	0	0	0	0.5	2	1	2	0.0	0	0	0	0	0	0	0	0	0	0	0	0	-0.0001849523054094273	-0.0001849523054094273
1678	0.001956554758652141	0.0017108583215445887	-0.0017105143925791179	0.9845186520431316	-1	0	0	1.0	1	0	0	1.0	0	1	0	0	0	0	0.5	2	1	2	0.0	0	0	0	0	0	0	0	0	0	0	0	0	-0.00017105143925791178	-0.00017105143925791178
2420	0.001892674297890719	0.0016158869402874028	-0.0016158867762175993	0.984701398483802	-1	0	0	1.0	1	0	0	1.0	0	1	0	0	0	0	0.5	2	1	2	0.0	0	0	0	0	0	0	0	0	0	0	0	0	-0.00016158867762175992	-0.00016158867762175992
1481	0.001985514286054728	0.0017305369631020566	-0.0017292726010185986	0.9849806675201261	-1	0	0	1.0	1	0	0	1.0	0	1	0	0	0	0	0.5	2	1	2	0.0	0	0	0	0	0	0	0	0	0	0	0	0	-0.00017292726010185986	-0.00017292726010185986
3106	0.0019153268603436815	0.0016505167447318683	-0.0016490687450448878	0.9840667016531294	-1	0	0	1.0	1	0	0	1.0	0	1	0	0	0	0	0.5	2	1	2	0.0	0	0	0	0	0	0	0	0	0	0	0	0	-0.00016490687450448877	-0.00016490687450448877
1562	0.002005726582937514	0.001774403059868841	-0.0017727438428165685	0.9850371418758981	-1	0	0	1.0	1	0	0	1.0	0	1	0	0	0	0	0.5	2	1	2	0.0	0	0	0	0	0	0	0	0	0	0	0	0	-0.00017727438428165684	-0.00017727438428165684
1383	0.0019853769357864306	0.0017373296022449205	-0.0017370669802440493	0.9850633043936478	-1	0	0	1.0	1	0	0	1.0	0	1	0	0	0	0	0.5	2	1	2	0.0	0	0	0	0	0	0	0	0	0	0	0	0	-0.00017370669802440494	-0.00017370669802440494
701	0.0021653716637590596	0.0018357620844592424	-0.0018357398716810221	0.9847576244285321	-1	0	0	1.0	2	0.0	0	0.75	0	1	0	1	0	0	1.0	2	2	3	0.0	0	0	0	0	0	0	0	0	0	0	0	0	-0.00018357398716810223	-0.00018357398716810223
4056	0.0019266497266141344	0.0016699608784154366	-0.0016694615262383657	0.98447239520383	-1	0	0	1.0	1	0	0	1.0	0	1	0	0	0	0	0.5	2	1	2	0.0	0	0	0	0	0	0	0	0	0	0	0	0	-0.00016694615262383657	-0.00016694615262383657
1133	0.0017421165569984796	0.001715661456810966	-0.0017156614568019537	0.9863721831449693	-1	0	0	1.0	1	0	0	1.0	0	1	0	0	0	0	0.5	1	2	2	0.0	0	0	0	0	0	0	0	0	0	0	0	0	-0.00017156614568019537	-0.00017156614568019537
529	0.001775989886455857	0.0017155859935067395	-0.0017155859934527967	0.9863858896195576	-1	0	0	1.0	1	0	0	1.0	0	1	0	0	0	0	0.5	1	2	2	0.0	0	0	0	0	0	0	0	0	0	0	0	0	-0.00017155859934527966	-0.00017155859934527966
4719	0.001868985230489976	0.0016538685493872006	-0.0016536515308585445	0.9844060826957513	-1	0	0	1.0	1	0	0	1.0	0	1	0	0	0	0	0.5	2	1	2	0.0	0	0	0	0	0	0	0	0	0	0	0	0	-0.00016536515308585446	-0.00016536515308585446
4748	0.001874336077727444	0.0016130715531527408	-0.0016129282164114435	0.984530752803381	-1	0	0	1.0	1	0	0	1.0	0	1	0	0	0	0	0.5	2	1	2	0.0	0	0	0	0	0	0	0	0	0	0	0	0	-0.00016129282164114434	-0.00016129282164114434
4515	0.0019845783207637292	0.0017182396731896452	-0.0017179697341542183	0.9839310650040517	-1	0	0	1.0	1	0	0	1.0	0	1	0	0	0	0	0.5	2	1	2	0.0	0	0	0	0	0	0	0	0	0	0	0	0	-0.00017179697341542183	-0.00017179697341542183
3621	0.001856130355118636	0.0016425380016395767	-0.0016423444840630522	0.9844210138696508	-1	0	0	1.0	1	0	0	1.0	0	1	0	0	0	0	0.5	2	1	2	0.0	0	0	0	0	0	0	0	0	0	0	0	0	-0.00016423444840630522	-0.00016423444840630522
1924	0.002427916454217852	0.0020305697873128745	-0.002007961486598343	0.9748652107435326	-1	0	0	0.5	1	1.0	1	1.0	1.0	2	1	0	0	0	0.3333333333333333	3	1	3	0.0	0	0.6544464950716027	0.5	0.3198044003022587	0.5	0.15396623787446895	0.5	0.8891000082492319	0.5	0	0	0.0	-0.00020079614865983433	-0.00020079614865983433
1185	0.001935118484855418	0.001663394849377225	-0.00166325521885216	0.9850128172879224	-1	0	0	1.0	1	0	0	1.0	0	1	0	0	0	0	0.5	2	1	2	0.0	0	0	0	0	0	0	0	0	0	0	0	0	-0.000166325521885216	-0.000166325521885216
2074	0.0018952437520835547	0.001723599313033577	-0.0017234323335227715	0.9847296858308848	-1	0	0	1.0	1	0	0	1.0	0	1	0	0	0	0	0.5	2	1	2	0.0	0	0	0	0	0	0	0	0	0	0	0	0	-0.00017234323335227716	-0.00017234323335227716
1100	0.0019467751669975505	0.0018795571372319413	-0.0018792362428694085	0.9853615444143343	-1	0	0	1.0	2	0.0	0	0.75	0	1	0	1	0	0	1.0	2	2	3	0.0	0	0	0	0	0	0	0	0	0	0	0	0	-0.00018792362428694085	-0.00018792362428694085
3332	0.0019549203740152152	0.0017003772163727443	-0.001700371168699883	0.9841462019647006	-1	0	0	1.0	1	0	0	1.0	0	1	0	0	0	0	0.5	2	1	2	0.0	0	0	0	0	0	0	0	0	0	0	0	0	-0.0001700371168699883	-0.0001700371168699883
1497	0.0018411761973400815	0.0015747646733788798	-0.0015745620707398266	0.9847068754464796	-1	0	0	1.0	1	0	0	1.0	0	1	0	0	0	0	0.5	2	1	2	0.0	0	0	0	0	0	0	0	0	0	0	0	0	-0.00015745620707398265	-0.00015745620707398265
1793	0.0019431769901363397	0.0016889753222647276	-0.0016883403900147165	0.984876055081264	-1	0	0	1.0	1	0	0	1.0	0	1	0	0	0	0	0.5	2	1	2	0.0	0	0	0	0	0	0	0	0	0	0	0	0	-0.00016883403900147165	-0.00016883403900147165
2788	0.0019342059236801157	0.0016937943707139311	-0.0016935602348402128	0.9846527184597811	-1	0	0	1.0	1	0	0	1.0	0	1	0	0	0	0	0.5	2	1	2	0.0	0	0	0	0	0	0	0	0	0	0	0	0	-0.00016935602348402127	-0.00016935602348402127
2273	0.0019378118446469364	0.0016981532260717334	-0.0016980855167906853	0.9845165479280376	-1	0	0	1.0	1	0	0	1.0	0	1	0	0	0	0	0.5	2	1	2	0.0	0	0	0	0	0	0	0	0	0	0	0	0	-0.00016980855167906853	-0.00016980855167906853
4851	0.0018896055213212719	0.0016549613874302948	-0.0016535962740893795	0.9844142913176519	-1	0	0	1.0	1	0	0	1.0	0	1	0	0	0	0	0.5	2	1	2	0.0	0	0	0	0	0	0	0	0	0	0	0	0	-0.00016535962740893794	-0.00016535962740893794
2808	0.0018928636866812488	0.0016596893197303969	-0.0016596870209231978	0.9846756936075965	-1	0	0	1.0	1	0	0	1.0	0	1	0	0	0	0	0.5	2	1	2	0.0	0	0	0	0	0	0	0	0	0	0	0	0	-0.00016596870209231978	-0.00016596870209231978
2300	0.0018999579495657915	0.0016513585954164938	-0.0016510987450432464	0.9838735986729323	-1	0	0	1.0	1	0	0	1.0	0	1	0	0	0	0	0.5	2	1	2	0.0	0	0	0	0	0	0	0	0	0	0	0	0	-0.00016510987450432465	-0.00016510987450432465
4765	0.001823809935745223	0.0016050757637870805	-0.0016045255656446766	0.9845455208299769	-1	0	0	1.0	1	0	0	1.0	0	1	0	0	0	0	0.5	2	1	2	0.0	0	0	0	0	0	0	0	0	0	0	0	0	-0.00016045255656446766	-0.00016045255656446766
4938	0.0019092618019882991	0.001644576254287967	-0.0016445670554375731	0.9845599091022708	-1	0	0	1.0	1	0	0	1.0	0	1	0	0	0	0	0.5	2	1	2	0.0	0	0	0	0	0	0	0	0	0	0	0	0	-0.00016445670554375731	-0.00016445670554375731
3592	0.0020001729369381917	0.0017464986578811916	-0.0017460498972202212	0.984285129312822	-1	0	0	1.0	1	0	0	1.0	0	1	0	0	0	0	0.5	2	1	2	0.0	0	0	0	0	0	0	0	0	0	0	0	0	-0.00017460498972202214	-0.00017460498972202214
4117	0.0018968777030298387	0.0016273892854868149	-0.0016273760245657295	0.98472157246688	-1	0	0	1.0	1	0	0	1.0	0	1	0	0	0	0	0.5	2	1	2	0.0	0	0	0	0	0	0	0	0	0	0	0	0	-0.00016273760245657295	-0.00016273760245657295
4205	0.0018985684038779094	0.0016462899797581425	-0.0016462868072430051	0.9846143306972144	-1	0	0	1.0	1	0	0	1.0	0	1	0	0	0	0	0.5	2	1	2	0.0	0	0	0	0	0	0	0	0	0	0	0	0	-0.00016462868072430052	-0.00016462868072430052
1264	0.0019044458685530442	0.0016719760129215795	-0.0016718186446752386	0.9850242102670387	-1	0	0	1.0	1	0	0	1.0	0	1	0	0	0	0	0.5	2	1	2	0.0	0	0	0	0	0	0	0	0	0	0	0	0	-0.00016718186446752385	-0.00016718186446752385
1819	0.0020236078096551916	0.0017403439690695539	-0.0017402073216304375	0.9845418635400117	-1	0	0	1.0	1	0	0	1.0	0	1	0	0	0	0	0.5	2	1	2	0.0	0	0	0	0	0	0	0	0	0	0	0	0	-0.00017402073216304375	-0.00017402073216304375
266	0.0036292620573685395	0.002896209744571675	-0.0028934027690812178	0.9755092825402147	-1	0	0	0.5	2	0.6666666666666666	2	0.625	0.6666666666666666	2	2	2	4	0	0.5	4	2	5	0.5	0	0.39767583188371347	0.5930815239079011	0.4591809598407671	0.9159902082101102	0.7845634453135631	0.6511529447618901	0.8856099685621026	0.7558328879606176	0.5	0.5	0.1507641254742027	-0.0002893402769081218	-0.0002893402769081218
1235	0.0018748195593492542	0.0016486332658168074	-0.0016484816249716756	0.9846289659182867	-1	0	0	1.0	1	0	0	1.0	0	1	0	0	0	0	0.5	2	1	2	0.0	0	0	0	0	0	0	0	0	0	0	0	0	-0.00016484816249716757	-0.00016484816249716757
3095	0.0019376812304726385	0.0015835522165520608	-0.0015835334718803298	0.9839249129920636	-1	0	0	1.0	1	0	0	1.0	0	1	0	0	0	0	0.5	2	1	2	0.0	0	0	0	0	0	0	0	0	0	0	0	0	-0.00015835334718803298	-0.00015835334718803298
3733	0.00188172108833453	0.001632745921181661	-0.0016327106139016902	0.9846055654870833	-1	0	0	1.0	1	0	0	1.0	0	1	0	0	0	0	0.5	2	1	2	0.0	0	0	0	0	0	0	0	0	0	0	0	0	-0.00016327106139016903	-0.00016327106139016903
4986	0.0019121017072425512	0.0016535554437792832	-0.0016535049376446324	0.9846341972835247	-1	0	0	1.0	1	0	0	1.0	0	1	0	0	0	0	0.5	2	1	2	0.0	0	0	0	0	0	0	0	0	0	0	0	0	-0.00016535049376446324	-0.00016535049376446324
535	0.0029257100976313784	0.002884145010233189	-0.002859870284818043	0.9815174945972804	-1	0	0	0.6666666666666666	2	0.5	1	0.6666666666666666	0.5	1	1	2	2	0	0.6666666666666666	3	2	4	0.25	0	0.1992064679644908	0.5	0.5081650622033178	0.5	1.0	0.5	0.9643436263449184	0.5	1.0	1.0	0.0	-0.0002859870284818043	-0.0002859870284818043
1146	0.0017735448541271533	0.0017156543120667774	-0.001715654311646126	0.9864156540285532	-1	0	0	1.0	1	0	0	1.0	0	1	0	0	0	0	0.5	1	2	2	0.0	0	0	0	0	0	0	0	0	0	0	0	0	-0.0001715654311646126	-0.0001715654311646126
2022	0.0020015112995595175	0.0018787378140929898	-0.0018776194785443533	0.9844696331784697	-1	0	0	1.0	1	0	0	1.0	0	1	0	0	0	0	0.5	2	1	2	0.0	0	0	0	0	0	0	0	0	0	0	0	0	-0.00018776194785443534	-0.00018776194785443534
4720	0.0018911825362186144	0.0016492784695058018	-0.0016492607051778187	0.9846635238167332	-1	0	0	1.0	1	0	0	1.0	0	1	0	0	0	0	0.5	2	1	2	0.0	0	0	0	0	0	0	0	0	0	0	0	0	-0.00016492607051778188	-0.00016492607051778188
1628	0.0018782185350088006	0.0016278516233509252	-0.0016275657205629083	0.9841192595361802	-1	0	0	1.0	1	0	0	1.0	0	1	0	0	0	0	0.5	2	1	2	0.0	0	0	0	0	0	0	0	0	0	0	0	0	-0.00016275657205629083	-0.00016275657205629083
2753	0.0018976035230307104	0.001620367777789519	-0.001620351140459203	0.9846798118857661	-1	0	0	1.0	1	0	0	1.0	0	1	0	0	0	0	0.5	2	1	2	0.0	0	0	0	0	0	0	0	0	0	0	0	0	-0.0001620351140459203	-0.0001620351140459203
176	0.019536743654481187	0.006660610604088894	-0.006083425848906426	0.972162283137568	-1	0	0	0.4	4	0.6923076923076923	9	0.3409090909090909	0.6923076923076923	13	9	1	2	0	0.36363636363636365	11	4	15	1.0	0.5	0.5831429969574271	0.9216973630885387	0.7498972359814318	0.8258975509815976	0.6359338500605988	0.9247761407928052	0.8734975177334178	0.8981816424224717	0.5384615384615385	0.07692307692307693	0.0	-0.0006083425848906426	-0.0006083425848906426
2097	0.001866752060721773	0.0016174956779200914	-0.0016173754368856077	0.9849157450961127	-1	0	0	1.0	1	0	0	1.0	0	1	0	0	0	0	0.5	2	1	2	0.0	0	0	0	0	0	0	0	0	0	0	0	0	-0.00016173754368856077	-0.00016173754368856077
4243	0.0021463074392395988	0.0020173678682662713	-0.0020157662735986576	0.982750747860213	-1	0	0	0	0	0	0	1.0	0	0	0	0	0	0	1.0	1	1	1	0.0	0	0	0	0	0	0	0	0	0	0	0	0	-0.1	-0.1
1202	0.0019699232586788337	0.001705403704168292	-0.0017054033737994572	0.9847704050089794	-1	0	0	1.0	1	0	0	1.0	0	1	0	0	0	0	0.5	2	1	2	0.0	0	0	0	0	0	0	0	0	0	0	0	0	-0.0001705403373799457	-0.0001705403373799457
1349	0.001861384782944955	0.0015742692244949635	-0.0015742670788138533	0.9848241539911325	-1	0	0	1.0	1	0	0	1.0	0	1	0	0	0	0	0.5	2	1	2	0.0	0	0	0	0	0	0	0	0	0	0	0	0	-0.00015742670788138532	-0.00015742670788138532
1296	0.0020744274449588807	0.0018102191225691463	-0.001809755241076261	0.9848032584452178	-1	0	0	1.0	1	0	0	1.0	0	1	0	0	0	0	0.5	2	1	2	0.0	0	0	0	0	0	0	0	0	0	0	0	0	-0.0001809755241076261	-0.0001809755241076261
1850	0.0018554419820363615	0.0016332307931392189	-0.0016330484248923752	0.9846489252487657	-1	0	0	1.0	1	0	0	1.0	0	1	0	0	0	0	0.5	2	1	2	0.0	0	0	0	0	0	0	0	0	0	0	0	0	-0.00016330484248923752	-0.00016330484248923752
2427	0.0019014859848434252	0.0016779187148810441	-0.0016773112868500185	0.984660896614652	-1	0	0	1.0	1	0	0	1.0	0	1	0	0	0	0	0.5	2	1	2	0.0	0	0	0	0	0	0	0	0	0	0	0	0	-0.00016773112868500185	-0.00016773112868500185
2400	0.0019319163566350393	0.0016782376665854292	-0.001677920223417428	0.9845568575834839	-1	0	0	1.0	1	0	0	1.0	0	1	0	0	0	0	0.5	2	1	2	0.0	0	0	0	0	0	0	0	0	0	0	0	0	-0.00016779202234174282	-0.00016779202234174282
1297	0.0019407271804192767	0.001693931953795506	-0.0016939315925893874	0.9847049387998427	-1	0	0	1.0	1	0	0	1.0	0	1	0	0	0	0	0.5	2	1	2	0.0	0	0	0	0	0	0	0	0	0	0	0	0	-0.00016939315925893874	-0.00016939315925893874
96	0.004056589243635651	0.0029826465744721615	-0.002972175303353006	0.9713225310115293	-1	0	0	0.5	3	0.3333333333333333	2	0.6666666666666666	0.3333333333333333	3	2	4	3	0	0.3333333333333333	2	6	8	0.2727272727272727	0	0.8544947662143663	0.9393383933714125	0.7843334347248585	0.7204897835020464	0.7628160387519443	0.6426902301110322	0.6212785293758678	0.8060594211093404	0.3333333333333333	0	0.0	-0.0002972175303353006	-0.0002972175303353006
3083	0.0018337138905807609	0.0016057593280001906	-0.0016053284419294475	0.9846990296524416	-1	0	0	1.0	1	0	0	1.0	0	1	0	0	0	0	0.5	2	1	2	0.0	0	0	0	0	0	0	0	0	0	0	0	0	-0.00016053284419294476	-0.00016053284419294476
2674	0.0018340238535333626	0.001613741914671703	-0.00161345496217729	0.984406753577395	-1	0	0	1.0	1	0	0	1.0	0	1	0	0	0	0	0.5	2	1	2	0.0	0	0	0	0	0	0	0	0	0	0	0	0	-0.00016134549621772898	-0.00016134549621772898
2655	0.0018509544974156932	0.001619907642193523	-0.0016196491169117762	0.9844502872339743	-1	0	0	1.0	1	0	0	1.0	0	1	0	0	0	0	0.5	2	1	2	0.0	0	0	0	0	0	0	0	0	0	0	0	0	-0.0001619649116911776	-0.0001619649116911776
1469	0.001876529046472667	0.0016174759651016424	-0.001617380842735159	0.9847097766568902	-1	0	0	1.0	1	0	0	1.0	0	1	0	0	0	0	0.5	2	1	2	0.0	0	0	0	0	0	0	0	0	0	0	0	0	-0.0001617380842735159	-0.0001617380842735159
4442	0.0021809018373164365	0.0019560541273811096	-0.0019551895250573	0.9843282484645464	-1	0	0	1.0	1	0	0	1.0	0	1	0	0	0	0	0.5	2	1	2	0.0	0	0	0	0	0	0	0	0	0	0	0	0	-0.00019551895250573002	-0.00019551895250573002
4655	0.0018966336268218529	0.0016484268044568327	-0.0016483042872261328	0.9835388440742583	-1	0	0	1.0	1	0	0	1.0	0	1	0	0	0	0	0.5	2	1	2	0.0	0	0	0	0	0	0	0	0	0	0	0	0	-0.00016483042872261327	-0.00016483042872261327
2875	0.0019221838210787528	0.001697271404077262	-0.0016965596615660088	0.9845425727592397	-1	0	0	1.0	1	0	0	1.0	0	1	0	0	0	0	0.5	2	1	2	0.0	0	0	0	0	0	0	0	0	0	0	0	0	-0.00016965596615660088	-0.00016965596615660088
4400	0.0019502919116331152	0.0017505371004047626	-0.0017504423083308188	0.9842294393288479	-1	0	0	1.0	1	0	0	1.0	0	1	0	0	0	0	0.5	2	1	2	0.0	0	0	0	0	0	0	0	0	0	0	0	0	-0.00017504423083308188	-0.00017504423083308188
2477	0.0024548703576751894	0.0019890187663062385	-0.001972413855967499	0.9748152107225062	-1	0	0	0.5	1	1.0	1	1.0	1.0	2	1	0	0	0	0.3333333333333333	3	1	3	0.0	0	0.6544464950716027	0.5	0.3198044003022587	0.5	0.15396623787446895	0.5	0.8891000082492319	0.5	0	0	0.0	-0.0001972413855967499	-0.0001972413855967499
3096	0.003241344372653436	0.0023277955266632435	-0.002319606323494129	0.9733653809761662	-1	0	0	0.3333333333333333	1	1.0	2	1.0	1.0	3	2	0	0	0	0.25	4	1	4	0.0	0	0.6544464950716027	0.5736456974634574	0.3198044003022587	0.5000000000000001	0.15396623787446895	0.5	0.8891000082492319	0.5247082960333583	0	0	0.0	-0.00023196063234941293	-0.00023196063234941293
2922	0.0019204048696055843	0.0016715129515783348	-0.0016713015280723437	0.9845347495139873	-1	0	0	1.0	1	0	0	1.0	0	1	0	0	0	0	0.5	2	1	2	0.0	0	0	0	0	0	0	0	0	0	0	0	0	-0.00016713015280723438	-0.00016713015280723438
4710	0.001959286473993261	0.0016969181468967354	-0.0016969155606631613	0.9843570708608742	-1	0	0	1.0	1	0	0	1.0	0	1	0	0	0	0	0.5	2	1	2	0.0	0	0	0	0	0	0	0	0	0	0	0	0	-0.00016969155606631612	-0.00016969155606631612
4995	0.0018331278399336525	0.0016188699238584305	-0.0016186002220063332	0.9844002693156583	-1	0	0	1.0	1	0	0	1.0	0	1	0	0	0	0	0.5	2	1	2	0.0	0	0	0	0	0	0	0	0	0	0	0	0	-0.0001618600222006333	-0.0001618600222006333
1873	0.0019062630153679513	0.0016446197880038886	-0.00164461168355866	0.9846777965866823	-1	0	0	1.0	1	0	0	1.0	0	1	0	0	0	0	0.5	2	1	2	0.0	0	0	0	0	0	0	0	0	0	0	0	0	-0.000164461168355866	-0.000164461168355866
1900	0.0038914908947607824	0.003267895585903616	-0.003267735774508042	0.9731117968882624	-1	0	0	0.25	1	1.0	3	0.625	0.6666666666666666	3	2	1	1	0	0.5	2	4	5	0.2	0	0.6257301614473374	0.536953684176825	0.7285854744513038	0.8729183759069736	0.3214807011206785	0.6877606304359545	0.849215162019521	0.7221040859626379	1.0	0.6666666666666666	0.0	-0.00032677357745080417	-0.00032677357745080417
4715	0.0018166404334625543	0.0015479749880886132	-0.0015479749174418063	0.9841772632560845	-1	0	0	1.0	1	0	0	1.0	0	1	0	0	0	0	0.5	2	1	2	0.0	0	0	0	0	0	0	0	0	0	0	0	0	-0.00015479749174418061	-0.00015479749174418061
1169	0.0019529617603808887	0.001890402368444689	-0.0018888458898285321	0.9847881979451749	-1	0	0	1.0	2	0.0	0	0.75	0	2	0	0	0	0	1.0	2	2	3	0.0	0	0	0	0	0	0	0	0	0	0	0	0	-0.00018888458898285321	-0.00018888458898285321
4281	0.0018491060139076924	0.0016132628263932696	-0.001613002343924561	0.9846230480797222	-1	0	0	1.0	1	0	0	1.0	0	1	0	0	0	0	0.5	2	1	2	0.0	0	0	0	0	0	0	0	0	0	0	0	0	-0.0001613002343924561	-0.0001613002343924561
1430	0.0020055104577096417	0.0017777124133584686	-0.001776637784087972	0.984934898763004	-1	0	0	1.0	1	0	0	1.0	0	1	0	0	0	0	0.5	2	1	2	0.0	0	0	0	0	0	0	0	0	0	0	0	0	-0.00017766377840879721	-0.00017766377840879721
3133	0.0018457497961536296	0.001603839051301735	-0.0016037343546454615	0.9847036436654306	-1	0	0	1.0	1	0	0	1.0	0	1	0	0	0	0	0.5	2	1	2	0.0	0	0	0	0	0	0	0	0	0	0	0	0	-0.00016037343546454615	-0.00016037343546454615
4225	0.0018484422297535656	0.0016453907647223473	-0.0016453676700747127	0.9843126779874751	-1	0	0	1.0	1	0	0	1.0	0	1	0	0	0	0	0.5	2	1	2	0.0	0	0	0	0	0	0	0	0	0	0	0	0	-0.00016453676700747127	-0.00016453676700747127
4609	0.0018037810916081442	0.0015365634620846712	-0.001536400732359677	0.9841945209910663	-1	0	0	1.0	1	0	0	1.0	0	1	0	0	0	0	0.5	2	1	2	0.0	0	0	0	0	0	0	0	0	0	0	0	0	-0.00015364007323596772	-0.00015364007323596772
477	0.001824909587112319	0.0018249177366212567	-0.0018248787257712207	0.9862769269556525	-1	0	0	1.0	1	0	0	1.0	0	1	0	0	1	0	0.5	1	2	2	0.3333333333333333	0	0	0	0	0	0	0	0	0	0	0	0	-0.00018248787257712208	-0.00018248787257712208
4509	0.0018666106949541987	0.0016543606484705048	-0.0016543203831573497	0.9841183537563463	-1	0	0	1.0	1	0	0	1.0	0	1	0	0	0	0	0.5	2	1	2	0.0	0	0	0	0	0	0	0	0	0	0	0	0	-0.00016543203831573497	-0.00016543203831573497
1531	0.0018804675197878731	0.0016951164130557456	-0.0016951136809246806	0.9847435099787197	-1	0	0	1.0	1	0	0	1.0	0	1	0	0	0	0	0.5	2	1	2	0.0	0	0	0	0	0	0	0	0	0	0	0	0	-0.00016951136809246806	-0.00016951136809246806
993	0.001920754665922014	0.0018905107909371747	-0.001888931653304719	0.9848143314784558	-1	0	0	1.0	2	0.0	0	0.75	0	2	0	0	0	0	1.0	2	2	3	0.0	0	0	0	0	0	0	0	0	0	0	0	0	-0.0001888931653304719	-0.0001888931653304719
1956	0.0021438434038259895	0.0020537008690546914	-0.0020517545816656733	0.9829594555820846	-1	0	0	0	0	0	0	1.0	0	0	0	0	0	0	1.0	1	1	1	0.0	0	0	0	0	0	0	0	0	0	0	0	0	-0.1	-0.1
2125	0.0019446950492401245	0.0016687334869707466	-0.0016672329151506651	0.9850286808056524	-1	0	0	1.0	1	0	0	1.0	0	1	0	0	0	0	0.5	2	1	2	0.0	0	0	0	0	0	0	0	0	0	0	0	0	-0.0001667232915150665	-0.0001667232915150665
329	0.0020676589969071332	0.0018529350577736671	-0.001852813577253665	0.9839264024183354	-1	0	0	1.0	2	0.0	0	0.75	0	2	0	0	0	0	1.0	2	2	3	0.0	0	0	0	0	0	0	0	0	0	0	0	0	-0.0001852813577253665	-0.0001852813577253665
4923	0.0018593088847400194	0.0016079848816596578	-0.001607708319482525	0.9838982244851139	-1	0	0	1.0	1	0	0	1.0	0	1	0	0	0	0	0.5	2	1	2	0.0	0	0	0	0	0	0	0	0	0	0	0	0	-0.0001607708319482525	-0.0001607708319482525
4100	0.0018465320660653933	0.0016190843744055686	-0.0016187484076068083	0.9844811291369707	-1	0	0	1.0	1	0	0	1.0	0	1	0	0	0	0	0.5	2	1	2	0.0	0	0	0	0	0	0	0	0	0	0	0	0	-0.00016187484076068083	-0.00016187484076068083
3651	0.0018355271357945238	0.0016042086552746305	-0.0016042025296304535	0.9845966842562288	-1	0	0	1.0	1	0	0	1.0	0	1	0	0	0	0	0.5	2	1	2	0.0	0	0	0	0	0	0	0	0	0	0	0	0	-0.00016042025296304535	-0.00016042025296304535
3017	0.0025782785973382204	0.0021178532512412308	-0.0020406465215671043	0.9720573816437789	-1	0	0	0.5	1	1.0	1	1.0	1.0	2	1	0	0	0	0.3333333333333333	3	1	3	0.0	0	1.0	0.5	0.36394284653220926	0.5	0.2577096787051301	0.5	0.9636528804734038	0.5	0	0	0.0	-0.00020406465215671042	-0.00020406465215671042
3318	0.0027336577470374896	0.0026191782490271394	-0.0026015471668408884	0.9819524330466727	-1	0	0	1.0	2	0.0	0	0.75	0	2	0	0	0	0	1.0	2	2	3	0.0	0	0	0	0	0	0	0	0	0	0	0	0	-0.00026015471668408883	-0.00026015471668408883
166	0.0061382144128083	0.0031239311793808534	-0.0031223458403792873	0.970487799558595	-1	0	0	0.25	1	1.0	4	0.5	0.5	3	2	2	2	0	0.75	4	3	6	0.2857142857142857	0	0.41083901389316413	0.6555948416308633	0.16155334610392194	0.9612704063579002	0.5875871247456887	0.8861201396506616	0.8807423894467958	0.8775066896661234	0.6666666666666666	0.3333333333333333	0.0	-0.00031223458403792874	-0.00031223458403792874
668	0.0017482109983274732	0.0017155878466404107	-0.0017155878466310406	0.9863574868717839	-1	0	0	1.0	1	0	0	1.0	0	1	0	0	0	0	0.5	1	2	2	0.0	0	0	0	0	0	0	0	0	0	0	0	0	-0.00017155878466310406	-0.00017155878466310406
4556	0.0018302792428047275	0.0016058438115219378	-0.001605813710963007	0.9845452308093406	-1	0	0	1.0	1	0	0	1.0	0	1	0	0	0	0	0.5	2	1	2	0.0	0	0	0	0	0	0	0	0	0	0	0	0	-0.0001605813710963007	-0.0001605813710963007
3250	0.0019186390432301991	0.0016539759026770534	-0.0016538610839229833	0.9844969544282728	-1	0	0	1.0	1	0	0	1.0	0	1	0	0	0	0	0.5	2	1	2	0.0	0	0	0	0	0	0	0	0	0	0	0	0	-0.00016538610839229834	-0.00016538610839229834
394	0.0017738104858395734	0.0017267912734395664	-0.0017245954097773965	0.983239997716431	-1	0	0	1.0	1	0	0	1.0	0	1	0	0	0	0	0.5	2	1	2	0.0	0	0	0	0	0	0	0	0	0	0	0	0	-0.00017245954097773965	-0.00017245954097773965
4182	0.0018172520009036503	0.0015791697037745168	-0.0015786041250846104	0.984108630953999	-1	0	0	1.0	1	0	0	1.0	0	1	0	0	0	0	0.5	2	1	2	0.0	0	0	0	0	0	0	0	0	0	0	0	0	-0.00015786041250846105	-0.00015786041250846105
3029	0.0020001307456187158	0.0017353692738902708	-0.0017352055258093013	0.9847196442209306	-1	0	0	1.0	1	0	0	1.0	0	1	0	0	0	0	0.5	2	1	2	0.0	0	0	0	0	0	0	0	0	0	0	0	0	-0.00017352055258093013	-0.00017352055258093013
532	0.0020415298882513902	0.0018217533310353068	-0.0018217103912135171	0.9839831516934728	-1	0	0	1.0	2	0.0	0	0.75	0	2	0	0	0	0	1.0	2	2	3	0.0	0	0	0	0	0	0	0	0	0	0	0	0	-0.0001821710391213517	-0.0001821710391213517
4249	0.0018627088116990281	0.0016570411156186671	-0.0016568754800710113	0.9844024159728125	-1	0	0	1.0	1	0	0	1.0	0	1	0	0	0	0	0.5	2	1	2	0.0	0	0	0	0	0	0	0	0	0	0	0	0	-0.00016568754800710112	-0.00016568754800710112
229	0.0019116081926004215	0.0018523235729402982	-0.0018518563368173898	0.9852186226111402	-1	0	0	1.0	2	0.0	0	0.75	0	1	0	1	0	0	1.0	2	2	3	0.0	0	0	0	0	0	0	0	0	0	0	0	0	-0.00018518563368173898	-0.00018518563368173898
3794	0.0018032550514834578	0.0015743453596918152	-0.0015742527424182807	0.9846051010110902	-1	0	0	1.0	1	0	0	1.0	0	1	0	0	0	0	0.5	2	1	2	0.0	0	0	0	0	0	0	0	0	0	0	0	0	-0.00015742527424182808	-0.00015742527424182808
742	0.0019754289008531746	0.0016788546989969218	-0.001678816363847788	0.9848327266097857	-1	0	0	1.0	1	0	0	1.0	0	1	0	0	0	0	0.5	2	1	2	0.0	0	0	0	0	0	0	0	0	0	0	0	0	-0.0001678816363847788	-0.0001678816363847788
386	0.0017735053469412532	0.0017156778628238055	-0.001715677859991892	0.9863786903948727	-1	0	0	1.0	1	0	0	1.0	0	1	0	0	0	0	0.5	1	2	2	0.0	0	0	0	0	0	0	0	0	0	0	0	0	-0.0001715677859991892	-0.0001715677859991892
3891	0.0018905609868622602	0.001664140001558199	-0.0016638991698186038	0.9844952394656581	-1	0	0	1.0	1	0	0	1.0	0	1	0	0	0	0	0.5	2	1	2	0.0	0	0	0	0	0	0	0	0	0	0	0	0	-0.00016638991698186037	-0.00016638991698186037
4628	0.0018795009997792766	0.0016250498128000752	-0.0016250250919244546	0.984703495553585	-1	0	0	1.0	1	0	0	1.0	0	1	0	0	0	0	0.5	2	1	2	0.0	0	0	0	0	0	0	0	0	0	0	0	0	-0.00016250250919244545	-0.00016250250919244545
2241	0.0018805931454216442	0.0016359473956367896	-0.0016356950621305396	0.9846101569310565	-1	0	0	1.0	1	0	0	1.0	0	1	0	0	0	0	0.5	2	1	2	0.0	0	0	0	0	0	0	0	0	0	0	0	0	-0.00016356950621305397	-0.00016356950621305397
1841	0.0019442388084702188	0.0016994799793874755	-0.0016994623633508823	0.9840178309653611	-1	0	0	1.0	1	0	0	1.0	0	1	0	0	0	0	0.5	2	1	2	0.0	0	0	0	0	0	0	0	0	0	0	0	0	-0.00016994623633508822	-0.00016994623633508822
4315	0.0018730380410700263	0.0015740980037658807	-0.0015740966634096424	0.9834067829422678	-1	0	0	1.0	1	0	0	1.0	0	1	0	0	0	0	0.5	2	1	2	0.0	0	0	0	0	0	0	0	0	0	0	0	0	-0.00015740966634096424	-0.00015740966634096424
1603	0.001898550583454203	0.0016589534996483803	-0.001658795417282904	0.9842583672644287	-1	0	0	1.0	1	0	0	1.0	0	1	0	0	0	0	0.5	2	1	2	0.0	0	0	0	0	0	0	0	0	0	0	0	0	-0.0001658795417282904	-0.0001658795417282904
41	0.0016519230289334342	0.0016028197080580216	-0.0016028197076953861	0.9852574789823586	-1	0	0	0	0	0	0	1.0	0	0	0	0	2	0	1.0	1	1	1	0.5	0	0	0	0	0	0	0	0	0	0	0	0	-0.1	-0.1
3266	0.001892213202901525	0.0016194029426216021	-0.0016190466574048511	0.9845484498781798	-1	0	0	1.0	1	0	0	1.0	0	1	0	0	0	0	0.5	2	1	2	0.0	0	0	0	0	0	0	0	0	0	0	0	0	-0.0001619046657404851	-0.0001619046657404851
4306	0.001900707700487362	0.0016590532999961663	-0.0016589520464332587	0.9846759602661403	-1	0	0	1.0	1	0	0	1.0	0	1	0	0	0	0	0.5	2	1	2	0.0	0	0	0	0	0	0	0	0	0	0	0	0	-0.00016589520464332588	-0.00016589520464332588
2913	0.0018809509794200524	0.0016289464214930957	-0.0016288468704730016	0.984894320678266	-1	0	0	1.0	1	0	0	1.0	0	1	0	0	0	0	0.5	2	1	2	0.0	0	0	0	0	0	0	0	0	0	0	0	0	-0.00016288468704730015	-0.00016288468704730015
4334	0.0019709638803630113	0.0017152484484576876	-0.0017149649214178422	0.9849420300208033	-1	0	0	1.0	1	0	0	1.0	0	1	0	0	0	0	0.5	2	1	2	0.0	0	0	0	0	0	0	0	0	0	0	0	0	-0.00017149649214178423	-0.00017149649214178423
2727	0.0024179977376878325	0.002201092401310764	-0.0021423882267713173	0.9793378158070026	-1	0	0	0.5	1	1.0	1	1.0	1.0	2	1	0	0	0	0.3333333333333333	3	1	3	0.0	0	0.6715624915471373	0.5426858326366643	0.5241949373767814	0.885330340290608	0.23772346949757375	0.6979536715251315	0.8762017835954974	0.7344942918262541	0	0	0.0	-0.00021423882267713172	-0.00021423882267713172
4041	0.002034446864644836	0.0017711775095339032	-0.001771144117346829	0.9844489568074943	-1	0	0	1.0	1	0	0	1.0	0	1	0	0	0	0	0.5	2	1	2	0.0	0	0	0	0	0	0	0	0	0	0	0	0	-0.00017711441173468289	-0.00017711441173468289
2643	0.001847505198264266	0.0016053611212608443	-0.001605255320913492	0.9845065755251163	-1	0	0	1.0	1	0	0	1.0	0	1	0	0	0	0	0.5	2	1	2	0.0	0	0	0	0	0	0	0	0	0	0	0	0	-0.0001605255320913492	-0.0001605255320913492
4960	0.0019011023874322415	0.0017947591253842982	-0.0017923474727957606	0.9845112345305259	-1	0	0	1.0	1	0	0	1.0	0	1	0	0	0	0	0.5	2	1	2	0.0	0	0	0	0	0	0	0	0	0	0	0	0	-0.00017923474727957607	-0.00017923474727957607
2984	0.002475627266078438	0.001969229998800975	-0.001956146352996963	0.9748134033345613	-1	0	0	0.5	1	1.0	1	1.0	1.0	2	1	0	0	0	0.3333333333333333	3	1	3	0.0	0	0.6544464950716027	0.5	0.3198044003022587	0.5	0.15396623787446895	0.5	0.8891000082492319	0.5	0	0	0.0	-0.0001956146352996963	-0.0001956146352996963
1128	0.0020193791777731404	0.0017782957153071022	-0.0017770802624521291	0.984839905009877	-1	0	0	1.0	1	0	0	1.0	0	1	0	0	0	0	0.5	2	1	2	0.0	0	0	0	0	0	0	0	0	0	0	0	0	-0.00017770802624521293	-0.00017770802624521293
2141	0.0018798616886021864	0.001628705105765108	-0.0016286000801831511	0.9846360313481998	-1	0	0	1.0	1	0	0	1.0	0	1	0	0	0	0	0.5	2	1	2	0.0	0	0	0	0	0	0	0	0	0	0	0	0	-0.00016286000801831512	-0.00016286000801831512
3247	0.0018505489813082823	0.0016061455182335433	-0.0016058651675439194	0.9844134322853642	-1	0	0	1.0	1	0	0	1.0	0	1	0	0	0	0	0.5	2	1	2	0.0	0	0	0	0	0	0	0	0	0	0	0	0	-0.00016058651675439193	-0.00016058651675439193
779	0.0017734605138876487	0.0017156225265238766	-0.001715622526523714	0.9863665624117373	-1	0	0	1.0	1	0	0	1.0	0	1	0	0	0	0	0.5	1	2	2	0.0	0	0	0	0	0	0	0	0	0	0	0	0	-0.0001715622526523714	-0.0001715622526523714
3768	0.0020428423361828437	0.001775217929179808	-0.0017748370061766736	0.9844569697392216	-1	0	0	1.0	1	0	0	1.0	0	1	0	0	0	0	0.5	2	1	2	0.0	0	0	0	0	0	0	0	0	0	0	0	0	-0.00017748370061766735	-0.00017748370061766735
996	0.002960631424764699	0.0020904310655391104	-0.002083623043786729	0.9829340316745835	-1	0	0	0.6666666666666666	2	0.5	1	1.0	0.5	3	1	0	0	0	0.25	4	1	4	0.0	0.6666666666666666	0.2694466646256729	0.7943929025756348	0.5881255217095063	0.5078313969512966	0.43454965381585753	0.749237794482088	0.7860511092648278	0.6954725255440293	0	0	0.0	-0.00020836230437867292	-0.00020836230437867292
2850	0.0019010968523333555	0.001657891364968762	-0.0016577999159620872	0.9846260387395137	-1	0	0	1.0	1	0	0	1.0	0	1	0	0	0	0	0.5	2	1	2	0.0	0	0	0	0	0	0	0	0	0	0	0	0	-0.00016577999159620872	-0.00016577999159620872
2182	0.001953722854771886	0.0017005942633300448	-0.0016999273279959405	0.98435202888128	-1	0	0	1.0	1	0	0	1.0	0	1	0	0	0	0	0.5	2	1	2	0.0	0	0	0	0	0	0	0	0	0	0	0	0	-0.00016999273279959406	-0.00016999273279959406
4622	0.0018367645515198396	0.001610645771810852	-0.0016106431900860787	0.984621415380472	-1	0	0	1.0	1	0	0	1.0	0	1	0	0	0	0	0.5	2	1	2	0.0	0	0	0	0	0	0	0	0	0	0	0	0	-0.00016106431900860787	-0.00016106431900860787
627	0.001773520224087679	0.0017156271338926957	-0.0017156271337904988	0.9863663458656713	-1	0	0	1.0	1	0	0	1.0	0	1	0	0	0	0	0.5	1	2	2	0.0	0	0	0	0	0	0	0	0	0	0	0	0	-0.0001715627133790499	-0.0001715627133790499
3440	0.0019433265776412623	0.001694402859411203	-0.0016936192022704822	0.9842227390924644	-1	0	0	1.0	1	0	0	1.0	0	1	0	0	0	0	0.5	2	1	2	0.0	0	0	0	0	0	0	0	0	0	0	0	0	-0.00016936192022704822	-0.00016936192022704822
4597	0.0018599415704081046	0.0015869713148102093	-0.001586826376088951	0.9842278227684291	-1	0	0	1.0	1	0	0	1.0	0	1	0	0	0	0	0.5	2	1	2	0.0	0	0	0	0	0	0	0	0	0	0	0	0	-0.0001586826376088951	-0.0001586826376088951
3783	0.0020109072168922183	0.001781256601637643	-0.0017811331630855998	0.9836741202428914	-1	0	0	1.0	1	0	0	1.0	0	1	0	0	0	0	0.5	2	1	2	0.0	0	0	0	0	0	0	0	0	0	0	0	0	-0.00017811331630855997	-0.00017811331630855997
360	0.0020533874098541877	0.0019791964636530443	-0.001979077899503074	0.9787331373983084	-1	0	0	0.6666666666666666	2	0.5	1	0.6666666666666666	0.5	1	1	2	0	0	0.6666666666666666	2	3	4	0.0	0	0.38728025635620317	0.5	0.6436242015992175	0.5	0.17586412670870066	0.5	0.8713060761640234	0.5	0	0	0.0	-0.0001979077899503074	-0.0001979077899503074
520	0.0019162062663068754	0.0018579556740222732	-0.0018563796877774038	0.9850572625114227	-1	0	0	1.0	2	0.0	0	0.75	0	2	0	0	0	0	1.0	2	2	3	0.0	0	0	0	0	0	0	0	0	0	0	0	0	-0.00018563796877774037	-0.00018563796877774037
3326	0.0018414454182634965	0.001599229056894339	-0.0015989686165400275	0.9844881890992658	-1	0	0	1.0	1	0	0	1.0	0	1	0	0	0	0	0.5	2	1	2	0.0	0	0	0	0	0	0	0	0	0	0	0	0	-0.00015989686165400273	-0.00015989686165400273
1404	0.0020125080523884366	0.0017258789798759498	-0.0017255220291827768	0.9848883378584197	-1	0	0	1.0	1	0	0	1.0	0	1	0	0	0	0	0.5	2	1	2	0.0	0	0	0	0	0	0	0	0	0	0	0	0	-0.0001725522029182777	-0.0001725522029182777
928	0.0017735187524788388	0.0017156301341441336	-0.0017156301340469624	0.9863862227461949	-1	0	0	1.0	1	0	0	1.0	0	1	0	0	0	0	0.5	1	2	2	0.0	0	0	0	0	0	0	0	0	0	0	0	0	-0.00017156301340469625	-0.00017156301340469625
3781	0.001947084835211073	0.0016980714760252047	-0.0016974631845649434	0.9846301752511128	-1	0	0	1.0	1	0	0	1.0	0	1	0	0	0	0	0.5	2	1	2	0.0	0	0	0	0	0	0	0	0	0	0	0	0	-0.00016974631845649433	-0.00016974631845649433
3403	0.0018576403594298431	0.0016246212046739598	-0.0016245315392206224	0.9846383067830503	-1	0	0	1.0	1	0	0	1.0	0	1	0	0	0	0	0.5	2	1	2	0.0	0	0	0	0	0	0	0	0	0	0	0	0	-0.00016245315392206223	-0.00016245315392206223
1557	0.0019885999233502033	0.0017744586264885624	-0.0017728607802486266	0.9850378315618714	-1	0	0	1.0	1	0	0	1.0	0	1	0	0	0	0	0.5	2	1	2	0.0	0	0	0	0	0	0	0	0	0	0	0	0	-0.00017728607802486266	-0.00017728607802486266
3509	0.001978159928009568	0.0017122992455085406	-0.0017122629306176372	0.9845480685762655	-1	0	0	1.0	1	0	0	1.0	0	1	0	0	0	0	0.5	2	1	2	0.0	0	0	0	0	0	0	0	0	0	0	0	0	-0.00017122629306176373	-0.00017122629306176373
4754	0.0019430903749697046	0.0016733631819493792	-0.0016732484961966552	0.9847091206522518	-1	0	0	1.0	1	0	0	1.0	0	1	0	0	0	0	0.5	2	1	2	0.0	0	0	0	0	0	0	0	0	0	0	0	0	-0.00016732484961966553	-0.00016732484961966553
4605	0.0019084464026306474	0.00166142586120155	-0.0016614245752470586	0.9846920396181482	-1	0	0	1.0	1	0	0	1.0	0	1	0	0	0	0	0.5	2	1	2	0.0	0	0	0	0	0	0	0	0	0	0	0	0	-0.00016614245752470588	-0.00016614245752470588
4430	0.0018607064222484187	0.001630345003981076	-0.001630337258646921	0.9845633020881525	-1	0	0	1.0	1	0	0	1.0	0	1	0	0	0	0	0.5	2	1	2	0.0	0	0	0	0	0	0	0	0	0	0	0	0	-0.00016303372586469212	-0.00016303372586469212
2809	0.0018866672711797179	0.0016328513792126023	-0.0016327997091230488	0.9846968931664952	-1	0	0	1.0	1	0	0	1.0	0	1	0	0	0	0	0.5	2	1	2	0.0	0	0	0	0	0	0	0	0	0	0	0	0	-0.00016327997091230488	-0.00016327997091230488
832	0.002007413832419179	0.0017727111112902406	-0.0017707760203657756	0.9850240263582123	-1	0	0	1.0	1	0	0	1.0	0	1	0	0	0	0	0.5	2	1	2	0.0	0	0	0	0	0	0	0	0	0	0	0	0	-0.00017707760203657756	-0.00017707760203657756
1258	0.001989388281826174	0.0016987974709244008	-0.0016981167395204607	0.984866054958886	-1	0	0	1.0	1	0	0	1.0	0	1	0	0	0	0	0.5	2	1	2	0.0	0	0	0	0	0	0	0	0	0	0	0	0	-0.00016981167395204607	-0.00016981167395204607
2662	0.002002640719564866	0.0017106505981329787	-0.0017106173175256917	0.9846189262531966	-1	0	0	1.0	1	0	0	1.0	0	1	0	0	0	0	0.5	2	1	2	0.0	0	0	0	0	0	0	0	0	0	0	0	0	-0.00017106173175256918	-0.00017106173175256918
3947	0.0019164490702664057	0.0016673760978641917	-0.0016672358820183108	0.9845173844674016	-1	0	0	1.0	1	0	0	1.0	0	1	0	0	0	0	0.5	2	1	2	0.0	0	0	0	0	0	0	0	0	0	0	0	0	-0.00016672358820183107	-0.00016672358820183107
308	0.0021238883346545306	0.00180149247189496	-0.0018014922059130269	0.9848239314211613	-1	0	0	1.0	2	0.0	0	0.75	0	1	0	1	0	0	1.0	2	2	3	0.0	0	0	0	0	0	0	0	0	0	0	0	0	-0.00018014922059130268	-0.00018014922059130268
970	0.002147768753808445	0.002073489007756658	-0.002071343277331061	0.9830836555467843	-1	0	0	0	0	0	0	1.0	0	0	0	0	0	0	1.0	1	1	1	0.0	0	0	0	0	0	0	0	0	0	0	0	0	-0.1	-0.1
2010	0.002144793976843121	0.0020235020216205755	-0.002021844272744509	0.9827842506006566	-1	0	0	0	0	0	0	1.0	0	0	0	0	0	0	1.0	1	1	1	0.0	0	0	0	0	0	0	0	0	0	0	0	0	-0.1	-0.1
579	0.0017735265166171407	0.0017155983811703943	-0.0017155983809890335	0.9863787273012504	-1	0	0	1.0	1	0	0	1.0	0	1	0	0	0	0	0.5	1	2	2	0.0	0	0	0	0	0	0	0	0	0	0	0	0	-0.00017155983809890335	-0.00017155983809890335
1087	0.0017734683376237571	0.0017156522953396143	-0.0017156522950528491	0.9863742832416882	-1	0	0	1.0	1	0	0	1.0	0	1	0	0	0	0	0.5	1	2	2	0.0	0	0	0	0	0	0	0	0	0	0	0	0	-0.0001715652295052849	-0.0001715652295052849
3142	0.0019493512739202521	0.0017516645099284896	-0.0017510993211704606	0.9843784990908986	-1	0	0	1.0	1	0	0	1.0	0	1	0	0	0	0	0.5	2	1	2	0.0	0	0	0	0	0	0	0	0	0	0	0	0	-0.00017510993211704604	-0.00017510993211704604
2724	0.0021059592887886437	0.0020361235484443194	-0.0020340231396265766	0.9830789170004481	-1	0	0	0	0	0	0	1.0	0	0	0	0	0	0	1.0	1	1	1	0.0	0	0	0	0	0	0	0	0	0	0	0	0	-0.1	-0.1
3405	0.0018653969955940723	0.0016289478920450554	-0.0016287683971801387	0.9843230025481156	-1	0	0	1.0	1	0	0	1.0	0	1	0	0	0	0	0.5	2	1	2	0.0	0	0	0	0	0	0	0	0	0	0	0	0	-0.00016287683971801388	-0.00016287683971801388
2605	0.0017739227305786133	0.00157572085621697	-0.0015757208265537838	0.9842990855149552	-1	0	0	1.0	1	0	0	1.0	0	1	0	0	0	0	0.5	2	1	2	0.0	0	0	0	0	0	0	0	0	0	0	0	0	-0.0001575720826553784	-0.0001575720826553784
3823	0.0019509835933680384	0.0017300525176486984	-0.001729500785016572	0.9843598762763266	-1	0	0	1.0	1	0	0	1.0	0	1	0	0	0	0	0.5	2	1	2	0.0	0	0	0	0	0	0	0	0	0	0	0	0	-0.00017295007850165722	-0.00017295007850165722
2915	0.0019105180645261767	0.0016472147050527106	-0.0016472108641190357	0.9841438066589784	-1	0	0	1.0	1	0	0	1.0	0	1	0	0	0	0	0.5	2	1	2	0.0	0	0	0	0	0	0	0	0	0	0	0	0	-0.00016472108641190356	-0.00016472108641190356
630	0.0017797728053952125	0.001729152877172412	-0.0017268794977208341	0.9831098067510238	-1	0	0	1.0	1	0	0	1.0	0	1	0	0	0	0	0.5	2	1	2	0.0	0	0	0	0	0	0	0	0	0	0	0	0	-0.00017268794977208342	-0.00017268794977208342
3650	0.0019703657999210603	0.0017214031507092322	-0.0017213863975581417	0.9845585311288648	-1	0	0	1.0	1	0	0	1.0	0	1	0	0	0	0	0.5	2	1	2	0.0	0	0	0	0	0	0	0	0	0	0	0	0	-0.00017213863975581417	-0.00017213863975581417
2957	0.0019816626721084613	0.0017406056558347384	-0.001740448957964302	0.984434328601035	-1	0	0	1.0	1	0	0	1.0	0	1	0	0	0	0	0.5	2	1	2	0.0	0	0	0	0	0	0	0	0	0	0	0	0	-0.0001740448957964302	-0.0001740448957964302
4774	0.0018324880172039145	0.001582522886756924	-0.001582328039318026	0.9847142740949103	-1	0	0	1.0	1	0	0	1.0	0	1	0	0	0	0	0.5	2	1	2	0.0	0	0	0	0	0	0	0	0	0	0	0	0	-0.0001582328039318026	-0.0001582328039318026
2579	0.001905974564504497	0.0016508716329313835	-0.0016508233369304014	0.9846406801522668	-1	0	0	1.0	1	0	0	1.0	0	1	0	0	0	0	0.5	2	1	2	0.0	0	0	0	0	0	0	0	0	0	0	0	0	-0.00016508233369304015	-0.00016508233369304015
4654	0.0019569958171099014	0.001722014953402004	-0.001721945090176902	0.9836268468108528	-1	0	0	1.0	1	0	0	1.0	0	1	0	0	0	0	0.5	2	1	2	0.0	0	0	0	0	0	0	0	0	0	0	0	0	-0.00017219450901769022	-0.00017219450901769022
1144	0.0019366062972135125	0.001638675515236505	-0.0016383048770041914	0.9848286769862494	-1	0	0	1.0	1	0	0	1.0	0	1	0	0	0	0	0.5	2	1	2	0.0	0	0	0	0	0	0	0	0	0	0	0	0	-0.00016383048770041915	-0.00016383048770041915
4503	0.0019418770463078105	0.0017250904534861717	-0.0017249357364589211	0.9846420153030735	-1	0	0	1.0	1	0	0	1.0	0	1	0	0	0	0	0.5	2	1	2	0.0	0	0	0	0	0	0	0	0	0	0	0	0	-0.00017249357364589212	-0.00017249357364589212
1629	0.0021059542807130233	0.0020120780080466597	-0.0020102184385222426	0.9829267217534547	-1	0	0	0	0	0	0	1.0	0	0	0	0	0	0	1.0	1	1	1	0.0	0	0	0	0	0	0	0	0	0	0	0	0	-0.1	-0.1
1318	0.0019321096832655815	0.0016815995811873751	-0.0016814038035555547	0.9845038486619242	-1	0	0	1.0	1	0	0	1.0	0	1	0	0	0	0	0.5	2	1	2	0.0	0	0	0	0	0	0	0	0	0	0	0	0	-0.00016814038035555548	-0.00016814038035555548
4345	0.0019110687095986332	0.0016500456228668856	-0.001650037264745137	0.9846900623871876	-1	0	0	1.0	1	0	0	1.0	0	1	0	0	0	0	0.5	2	1	2	0.0	0	0	0	0	0	0	0	0	0	0	0	0	-0.0001650037264745137	-0.0001650037264745137
4084	0.001885904235202039	0.0016290169063394272	-0.0016286758623263971	0.9845247051983387	-1	0	0	1.0	1	0	0	1.0	0	1	0	0	0	0	0.5	2	1	2	0.0	0	0	0	0	0	0	0	0	0	0	0	0	-0.00016286758623263971	-0.00016286758623263971
3708	0.001853126519140824	0.001620076852808901	-0.0016200556982792656	0.9845751239596792	-1	0	0	1.0	1	0	0	1.0	0	1	0	0	0	0	0.5	2	1	2	0.0	0	0	0	0	0	0	0	0	0	0	0	0	-0.00016200556982792655	-0.00016200556982792655
264	0.0020497757503946837	0.0018052321168948934	-0.0018043342926373617	0.9849842984169401	-1	0	0	1.0	1	0	0	1.0	0	1	0	0	1	0	0.5	2	1	2	0.3333333333333333	0	0	0	0	0	0	0	0	0	0	0	0	-0.00018043342926373618	-0.00018043342926373618
2057	0.0021438395313317653	0.0020347582200555972	-0.002032995238085608	0.9828475509841431	-1	0	0	0	0	0	0	1.0	0	0	0	0	0	0	1.0	1	1	1	0.0	0	0	0	0	0	0	0	0	0	0	0	0	-0.1	-0.1
3476	0.0018136599847988213	0.001587227823047744	-0.0015872124210295935	0.984564354299276	-1	0	0	1.0	1	0	0	1.0	0	1	0	0	0	0	0.5	2	1	2	0.0	0	0	0	0	0	0	0	0	0	0	0	0	-0.00015872124210295936	-0.00015872124210295936
4617	0.003171947282408906	0.0026160928657023574	-0.0025663593384321463	0.9710010324220901	-1	0	0	0.3333333333333333	1	1.0	2	1.0	1.0	3	2	0	0	0	0.25	4	1	4	0.0	0	0.6544464950716027	0.7354557188090238	0.3198044003022587	0.507119696889085	0.15396623787446895	0.9009720441937573	0.8891000082492319	0.7476928008483231	0	0	0.0	-0.00025663593384321463	-0.00025663593384321463
1282	0.001977257305349158	0.0017151965351481365	-0.0017151965029687558	0.9853672439696691	-1	0	0	1.0	1	0	0	1.0	0	1	0	0	0	0	0.5	1	2	2	0.0	0	0	0	0	0	0	0	0	0	0	0	0	-0.0001715196502968756	-0.0001715196502968756
2226	0.0019400206542833718	0.0016503514458986303	-0.0016500265270486991	0.9844088311104511	-1	0	0	1.0	1	0	0	1.0	0	1	0	0	0	0	0.5	2	1	2	0.0	0	0	0	0	0	0	0	0	0	0	0	0	-0.00016500265270486992	-0.00016500265270486992
4002	0.001957697807334574	0.00170643968378363	-0.0017050907787007046	0.9841495748156847	-1	0	0	1.0	1	0	0	1.0	0	1	0	0	0	0	0.5	2	1	2	0.0	0	0	0	0	0	0	0	0	0	0	0	0	-0.00017050907787007048	-0.00017050907787007048
4115	0.0019005930267256288	0.0016492082526928476	-0.0016489002831736339	0.9846565412638134	-1	0	0	1.0	1	0	0	1.0	0	1	0	0	0	0	0.5	2	1	2	0.0	0	0	0	0	0	0	0	0	0	0	0	0	-0.00016489002831736338	-0.00016489002831736338
2709	0.002741719520143019	0.0026429298402632917	-0.0026263330962562736	0.9816171448109803	-1	0	0	1.0	2	0.0	0	0.75	0	2	0	0	0	0	1.0	2	2	3	0.0	0	0	0	0	0	0	0	0	0	0	0	0	-0.00026263330962562735	-0.00026263330962562735
2933	0.0024212425232594836	0.0020055664687815577	-0.001983851885671818	0.9748384838959155	-1	0	0	0.5	1	1.0	1	1.0	1.0	2	1	0	0	0	0.3333333333333333	3	1	3	0.0	0	0.6544464950716027	0.5	0.3198044003022587	0.5	0.15396623787446895	0.5	0.8891000082492319	0.5	0	0	0.0	-0.0001983851885671818	-0.0001983851885671818
1086	0.001922643575950095	0.0016456749092459378	-0.0016454452916421416	0.9849153305812451	-1	0	0	1.0	1	0	0	1.0	0	1	0	0	0	0	0.5	2	1	2	0.0	0	0	0	0	0	0	0	0	0	0	0	0	-0.00016454452916421416	-0.00016454452916421416
1288	0.0019739601416018477	0.0016785764850647884	-0.0016785747136146823	0.9848962214760855	-1	0	0	1.0	1	0	0	1.0	0	1	0	0	0	0	0.5	2	1	2	0.0	0	0	0	0	0	0	0	0	0	0	0	0	-0.00016785747136146824	-0.00016785747136146824
289	0.0019504166788757676	0.0018909741491341522	-0.0018894095590598918	0.9849761301517317	-1	0	0	1.0	2	0.0	0	0.75	0	2	0	0	0	0	1.0	2	2	3	0.0	0	0	0	0	0	0	0	0	0	0	0	0	-0.00018894095590598917	-0.00018894095590598917
2470	0.0018547989967138583	0.0015919745416477496	-0.0015919719631240518	0.9847301787171668	-1	0	0	1.0	1	0	0	1.0	0	1	0	0	0	0	0.5	2	1	2	0.0	0	0	0	0	0	0	0	0	0	0	0	0	-0.0001591971963124052	-0.0001591971963124052
557	0.0018786422018080712	0.0016537356279022147	-0.0016526501250460422	0.9848886136382876	-1	0	0	1.0	1	0	0	1.0	0	1	0	0	0	0	0.5	2	1	2	0.0	0	0	0	0	0	0	0	0	0	0	0	0	-0.00016526501250460423	-0.00016526501250460423
124	0.0029258644187307712	0.002375986999813962	-0.0023757401662151565	0.9832296262536889	-1	0	0	0.75	3	0.0	0	0.8333333333333334	0	2	0	2	1	0	0.6666666666666666	2	3	5	0.16666666666666666	0	0	0	0	0	0	0	0	0	0	0	0	-0.00023757401662151566	-0.00023757401662151566
4933	0.0019270832574214834	0.0016689276569765194	-0.0016685466276440705	0.9845132588831229	-1	0	0	1.0	1	0	0	1.0	0	1	0	0	0	0	0.5	2	1	2	0.0	0	0	0	0	0	0	0	0	0	0	0	0	-0.00016685466276440705	-0.00016685466276440705
4570	0.0018784065460490944	0.0015936940570017188	-0.0015936929572455555	0.984521907411084	-1	0	0	1.0	1	0	0	1.0	0	1	0	0	0	0	0.5	2	1	2	0.0	0	0	0	0	0	0	0	0	0	0	0	0	-0.00015936929572455555	-0.00015936929572455555
1843	0.002143840077989289	0.002037457505172704	-0.002035668873115238	0.9828630833605713	-1	0	0	0	0	0	0	1.0	0	0	0	0	0	0	1.0	1	1	1	0.0	0	0	0	0	0	0	0	0	0	0	0	0	-0.1	-0.1
1462	0.0018707219389753136	0.001619250935256334	-0.0016192022676921366	0.984637863329527	-1	0	0	1.0	1	0	0	1.0	0	1	0	0	0	0	0.5	2	1	2	0.0	0	0	0	0	0	0	0	0	0	0	0	0	-0.00016192022676921367	-0.00016192022676921367
2028	0.002426077692422443	0.0019545748050783926	-0.0019369579694385813	0.9749495880935862	-1	0	0	0.5	1	1.0	1	1.0	1.0	2	1	0	0	0	0.3333333333333333	3	1	3	0.0	0	0.6544464950716027	0.5	0.3198044003022587	0.5	0.15396623787446895	0.5	0.8891000082492319	0.5	0	0	0.0	-0.00019369579694385812	-0.00019369579694385812
610	0.0017734605138876476	0.0017156225265238757	-0.0017156225265237135	0.9863665624117373	-1	0	0	1.0	1	0	0	1.0	0	1	0	0	0	0	0.5	1	2	2	0.0	0	0	0	0	0	0	0	0	0	0	0	0	-0.00017156225265237135	-0.00017156225265237135
4980	0.001896509006850742	0.0016596278048763057	-0.0016594808244729542	0.9847270296556366	-1	0	0	1.0	1	0	0	1.0	0	1	0	0	0	0	0.5	2	1	2	0.0	0	0	0	0	0	0	0	0	0	0	0	0	-0.00016594808244729543	-0.00016594808244729543
4291	0.002136365915084468	0.0018076925689178422	-0.001807490196891874	0.9839650747879973	-1	0	0	1.0	1	0	0	1.0	0	1	0	0	0	0	0.5	2	1	2	0.0	0	0	0	0	0	0	0	0	0	0	0	0	-0.00018074901968918741	-0.00018074901968918741
1646	0.0019037948297639254	0.0016632690874679263	-0.001662700404517967	0.984897417404287	-1	0	0	1.0	1	0	0	1.0	0	1	0	0	0	0	0.5	2	1	2	0.0	0	0	0	0	0	0	0	0	0	0	0	0	-0.0001662700404517967	-0.0001662700404517967
3974	0.0018718352139066737	0.0016121318325653439	-0.0016120835174498595	0.9848786320757602	-1	0	0	1.0	1	0	0	1.0	0	1	0	0	0	0	0.5	2	1	2	0.0	0	0	0	0	0	0	0	0	0	0	0	0	-0.00016120835174498595	-0.00016120835174498595
2086	0.0018568625487498437	0.0016370249842332831	-0.0016367505498946812	0.984153869088305	-1	0	0	1.0	1	0	0	1.0	0	1	0	0	0	0	0.5	2	1	2	0.0	0	0	0	0	0	0	0	0	0	0	0	0	-0.00016367505498946812	-0.00016367505498946812
4440	0.0019649213255418423	0.0017142788728122084	-0.0017142137387671091	0.9847162121506688	-1	0	0	1.0	1	0	0	1.0	0	1	0	0	0	0	0.5	2	1	2	0.0	0	0	0	0	0	0	0	0	0	0	0	0	-0.00017142137387671092	-0.00017142137387671092
4561	0.0018372600249999347	0.0015750815797070134	-0.0015748852324084428	0.9844287037055632	-1	0	0	1.0	1	0	0	1.0	0	1	0	0	0	0	0.5	2	1	2	0.0	0	0	0	0	0	0	0	0	0	0	0	0	-0.00015748852324084427	-0.00015748852324084427
677	0.0017735251797279877	0.0017156036812707041	-0.0017156036811322756	0.9863802117856497	-1	0	0	1.0	1	0	0	1.0	0	1	0	0	0	0	0.5	1	2	2	0.0	0	0	0	0	0	0	0	0	0	0	0	0	-0.00017156036811322755	-0.00017156036811322755
967	0.0024656052976337593	0.0024047763606650126	-0.002397622874724497	0.9829578393741901	-1	0	0	1.0	1	0	0	1.0	0	0	0	1	0	0	0.5	1	2	2	0.0	0	0	0	0	0	0	0	0	0	0	0	0	-0.1	-0.1
750	0.0017734993921108522	0.001773498366360159	-0.0017734978935792197	0.9864366744026866	-1	0	0	1.0	1	0	0	1.0	0	1	0	0	0	0	0.5	1	2	2	0.0	0	0	0	0	0	0	0	0	0	0	0	0	-0.00017734978935792198	-0.00017734978935792198
1346	0.001844224606918308	0.001609804053850389	-0.0016097741087365417	0.9846110064688662	-1	0	0	1.0	1	0	0	1.0	0	1	0	0	0	0	0.5	2	1	2	0.0	0	0	0	0	0	0	0	0	0	0	0	0	-0.00016097741087365416	-0.00016097741087365416
251	0.0041331417501939815	0.0025557818710427336	-0.002494382132869017	0.9701267180685716	-1	0	0	0.3333333333333333	1	1.0	2	1.0	1.0	3	2	0	1	0	0.25	4	1	4	0.3333333333333333	0	0.5671801103057966	0.5912076330758759	0.9835682982303469	0.5821642470893303	0.1	0.9254553506205351	0.9667424295352176	0.7451994043853449	1.0	0	0.0	-0.0002494382132869017	-0.0002494382132869017
2459	0.0019241275031980872	0.0016796045640694276	-0.001679585374458719	0.9847150059745158	-1	0	0	1.0	1	0	0	1.0	0	1	0	0	0	0	0.5	2	1	2	0.0	0	0	0	0	0	0	0	0	0	0	0	0	-0.00016795853744587188	-0.00016795853744587188
3461	0.0018942131498278464	0.0017493378088447942	-0.001747368948548082	0.9843930050312419	-1	0	0	1.0	1	0	0	1.0	0	1	0	0	0	0	0.5	2	1	2	0.0	0	0	0	0	0	0	0	0	0	0	0	0	-0.00017473689485480822	-0.00017473689485480822
2993	0.0018509741585022346	0.0016247415940715366	-0.0016239823914903696	0.9844112886946229	-1	0	0	1.0	1	0	0	1.0	0	1	0	0	0	0	0.5	2	1	2	0.0	0	0	0	0	0	0	0	0	0	0	0	0	-0.00016239823914903696	-0.00016239823914903696
1827	0.0023837438803702136	0.0021080458581051215	-0.0020882657603267375	0.9750765896439844	-1	0	0	0.5	1	1.0	1	1.0	1.0	2	1	0	0	0	0.3333333333333333	3	1	3	0.0	0	0.6544464950716027	0.5	0.3198044003022587	0.5	0.15396623787446895	0.5	0.8891000082492319	0.5	0	0	0.0	-0.00020882657603267375	-0.00020882657603267375
5001	0.001916260127834625	0.001685759003093614	-0.0016856057817737282	0.984956484248015	-1	0	0	1.0	1	0	0	1.0	0	1	0	0	0	0	0.5	2	1	2	0.0	0	0	0	0	0	0	0	0	0	0	0	0	-0.0001685605781773728	-0.0001685605781773728
3636	0.0019395408383363732	0.0017668046847543152	-0.001766624260493271	0.9845917128015759	-1	0	0	1.0	1	0	0	1.0	0	1	0	0	0	0	0.5	2	1	2	0.0	0	0	0	0	0	0	0	0	0	0	0	0	-0.0001766624260493271	-0.0001766624260493271
2503	0.0019350875676844217	0.0017104974589185753	-0.0017102273971533158	0.9848038597569911	-1	0	0	1.0	1	0	0	1.0	0	1	0	0	0	0	0.5	2	1	2	0.0	0	0	0	0	0	0	0	0	0	0	0	0	-0.00017102273971533158	-0.00017102273971533158
573	0.0017761107377422618	0.0017156198970227972	-0.0017156198970175083	0.9863660563197375	-1	0	0	1.0	1	0	0	1.0	0	1	0	0	0	0	0.5	1	2	2	0.0	0	0	0	0	0	0	0	0	0	0	0	0	-0.00017156198970175082	-0.00017156198970175082
4467	0.001926223584062676	0.0016537384909761214	-0.0016537316081601165	0.9846543452092673	-1	0	0	1.0	1	0	0	1.0	0	1	0	0	0	0	0.5	2	1	2	0.0	0	0	0	0	0	0	0	0	0	0	0	0	-0.00016537316081601165	-0.00016537316081601165
3814	0.0018342287830346844	0.0015869370796047868	-0.0015868911399332546	0.9846008832582095	-1	0	0	1.0	1	0	0	1.0	0	1	0	0	0	0	0.5	2	1	2	0.0	0	0	0	0	0	0	0	0	0	0	0	0	-0.00015868911399332546	-0.00015868911399332546
3248	0.0019587768184982125	0.0017343619153972578	-0.0017343597893984422	0.9845533304183678	-1	0	0	1.0	1	0	0	1.0	0	1	0	0	0	0	0.5	2	1	2	0.0	0	0	0	0	0	0	0	0	0	0	0	0	-0.00017343597893984422	-0.00017343597893984422
1247	0.0017735405146084573	0.0017156288805470544	-0.001715628880211289	0.986389270215684	-1	0	0	1.0	1	0	0	1.0	0	1	0	0	0	0	0.5	1	2	2	0.0	0	0	0	0	0	0	0	0	0	0	0	0	-0.0001715628880211289	-0.0001715628880211289
839	0.0017421602922833349	0.0016852848386107902	-0.001685284838514202	0.9863602215573948	-1	0	0	1.0	1	0	0	1.0	0	1	0	0	0	0	0.5	1	2	2	0.0	0	0	0	0	0	0	0	0	0	0	0	0	-0.0001685284838514202	-0.0001685284838514202
2464	0.0017920120870437621	0.00154295254029167	-0.001542952386269243	0.9845895937754128	-1	0	0	1.0	1	0	0	1.0	0	1	0	0	0	0	0.5	2	1	2	0.0	0	0	0	0	0	0	0	0	0	0	0	0	-0.0001542952386269243	-0.0001542952386269243
4192	0.0018777915800527606	0.0016494105976767547	-0.0016493126820249179	0.9844570842825705	-1	0	0	1.0	1	0	0	1.0	0	1	0	0	0	0	0.5	2	1	2	0.0	0	0	0	0	0	0	0	0	0	0	0	0	-0.0001649312682024918	-0.0001649312682024918
4827	0.0019095968448658907	0.001680372162891293	-0.001680155205694882	0.9847057768408429	-1	0	0	1.0	1	0	0	1.0	0	1	0	0	0	0	0.5	2	1	2	0.0	0	0	0	0	0	0	0	0	0	0	0	0	-0.0001680155205694882	-0.0001680155205694882
680	0.0025939827871934522	0.001976010030315708	-0.0019756455802854523	0.9745841274604388	-1	0	0	0.5	1	1.0	1	1.0	1.0	2	1	0	1	0	0.3333333333333333	3	1	3	0.3333333333333333	0	0.6362359982579578	0.5	0.5591802822767079	0.6298172602738185	0.9945036775439837	0.5	0.8706435562098215	0.54417063204806	1.0	0	0.0	-0.00019756455802854523	-0.00019756455802854523
653	0.0017348803820758502	0.0016832791304493761	-0.0016832424219150911	0.984662536191302	-1	0	0	1.0	1	0	0	1.0	0	1	0	0	0	0	0.5	1	2	2	0.0	0	0	0	0	0	0	0	0	0	0	0	0	-0.0001683242421915091	-0.0001683242421915091
1835	0.0018338620266746702	0.001585742161935805	-0.0015855920099587428	0.9842581818731471	-1	0	0	1.0	1	0	0	1.0	0	1	0	0	0	0	0.5	2	1	2	0.0	0	0	0	0	0	0	0	0	0	0	0	0	-0.00015855920099587428	-0.00015855920099587428
98	0.02107539324858292	0.005107431969858599	-0.004939953826847681	0.9848870521000574	-1	0	0	0.25	2	0.9	9	0.5454545454545454	0.6	7	6	4	1	0	0.18181818181818182	2	11	12	0.09090909090909091	0	0.4384022270227802	0.7751068855538856	0.3542248133775202	0.7701538014593032	0.6251002963849687	0.8580952640516942	0.8036329061916506	0.8046117991706772	1.0	0.5714285714285714	0.0	-0.0004939953826847681	-0.0004939953826847681
590	0.001813484627819173	0.0017350545458370392	-0.0017349952817628685	0.9853299676144164	-1	0	0	1.0	1	0	0	1.0	0	1	0	0	0	0	0.5	1	2	2	0.0	0	0	0	0	0	0	0	0	0	0	0	0	-0.00017349952817628686	-0.00017349952817628686
1456	0.001993798509904394	0.0016906640016589888	-0.0016905350760990135	0.9848335322246357	-1	0	0	1.0	1	0	0	1.0	0	1	0	0	0	0	0.5	2	1	2	0.0	0	0	0	0	0	0	0	0	0	0	0	0	-0.00016905350760990136	-0.00016905350760990136
570	0.0017785006137611202	0.001715635438610902	-0.00171563543400326	0.9864055280419233	-1	0	0	1.0	1	0	0	1.0	0	1	0	0	0	0	0.5	1	2	2	0.0	0	0	0	0	0	0	0	0	0	0	0	0	-0.000171563543400326	-0.000171563543400326
2941	0.0017953819563712925	0.001596869731992098	-0.0015967357966904046	0.984547373526549	-1	0	0	1.0	1	0	0	1.0	0	1	0	0	0	0	0.5	2	1	2	0.0	0	0	0	0	0	0	0	0	0	0	0	0	-0.00015967357966904046	-0.00015967357966904046
4968	0.001806056800333802	0.0016142423854737754	-0.0016142283773214377	0.9840402292588338	-1	0	0	1.0	1	0	0	1.0	0	1	0	0	0	0	0.5	2	1	2	0.0	0	0	0	0	0	0	0	0	0	0	0	0	-0.00016142283773214376	-0.00016142283773214376
1559	0.002105957599738757	0.0020280880848531843	-0.0020260694875894017	0.9830267791968584	-1	0	0	0	0	0	0	1.0	0	0	0	0	0	0	1.0	1	1	1	0.0	0	0	0	0	0	0	0	0	0	0	0	0	-0.1	-0.1
1351	0.0019726976672868033	0.001695207477581483	-0.0016950749295722256	0.9845176878237648	-1	0	0	1.0	1	0	0	1.0	0	1	0	0	0	0	0.5	2	1	2	0.0	0	0	0	0	0	0	0	0	0	0	0	0	-0.00016950749295722257	-0.00016950749295722257
2594	0.001877403784675066	0.0016506764807521068	-0.0016502048458195188	0.9845653760542046	-1	0	0	1.0	1	0	0	1.0	0	1	0	0	0	0	0.5	2	1	2	0.0	0	0	0	0	0	0	0	0	0	0	0	0	-0.00016502048458195187	-0.00016502048458195187
4269	0.0029719612995325532	0.0024462234577303397	-0.002440803094910937	0.9718031822785329	-1	0	0	0.3333333333333333	1	1.0	2	1.0	1.0	2	2	1	1	0	0.25	4	1	4	0.16666666666666666	0	0.8862855550924505	0.7571549707134002	0.5460888278227868	0.8964585906987136	0.5342720773810257	0.9781840906782353	0.8573470270792678	0.9142154836528344	1.0	0	0.0	-0.00024408030949109368	-0.00024408030949109368
707	0.001958084068433261	0.0018902151768725181	-0.0018886932180346605	0.9847515772513158	-1	0	0	1.0	2	0.0	0	0.75	0	2	0	0	0	0	1.0	2	2	3	0.0	0	0	0	0	0	0	0	0	0	0	0	0	-0.00018886932180346605	-0.00018886932180346605
1627	0.001997084846377607	0.001716474089290643	-0.0017164736221458108	0.9849202231102053	-1	0	0	1.0	1	0	0	1.0	0	1	0	0	0	0	0.5	2	1	2	0.0	0	0	0	0	0	0	0	0	0	0	0	0	-0.0001716473622145811	-0.0001716473622145811
4452	0.0018955939258179012	0.0016376767792133024	-0.0016371419635339353	0.9843185151289177	-1	0	0	1.0	1	0	0	1.0	0	1	0	0	0	0	0.5	2	1	2	0.0	0	0	0	0	0	0	0	0	0	0	0	0	-0.00016371419635339353	-0.00016371419635339353
3208	0.0018262620637657138	0.001577510608943678	-0.0015774933061354249	0.9845883099768095	-1	0	0	1.0	1	0	0	1.0	0	1	0	0	0	0	0.5	2	1	2	0.0	0	0	0	0	0	0	0	0	0	0	0	0	-0.00015774933061354248	-0.00015774933061354248
2192	0.0027352456688914963	0.0026618272145913333	-0.00264415491222938	0.9818856411455313	-1	0	0	1.0	2	0.0	0	0.75	0	2	0	0	0	0	1.0	2	2	3	0.0	0	0	0	0	0	0	0	0	0	0	0	0	-0.00026441549122293797	-0.00026441549122293797
2142	0.0019100453861966996	0.0016515131357276395	-0.0016514586842102524	0.9845314291627297	-1	0	0	1.0	1	0	0	1.0	0	1	0	0	0	0	0.5	2	1	2	0.0	0	0	0	0	0	0	0	0	0	0	0	0	-0.00016514586842102525	-0.00016514586842102525
2245	0.0024077419246173945	0.002361130331105519	-0.0023596407047549893	0.9813063464445297	-1	0	0	0	0	0	0	1.0	0	0	0	0	1	0	1.0	1	1	1	0.25	0	0	0	0	0	0	0	0	0	0	0	0	-0.1	-0.1
931	0.001773544056228345	0.0017155789526343106	-0.0017155789524313776	0.9863962199909402	-1	0	0	1.0	1	0	0	1.0	0	1	0	0	0	0	0.5	1	2	2	0.0	0	0	0	0	0	0	0	0	0	0	0	0	-0.00017155789524313776	-0.00017155789524313776
1550	0.002023286984506589	0.0017502683179395906	-0.0017471820388231501	0.9845872408208808	-1	0	0	1.0	1	0	0	1.0	0	1	0	0	0	0	0.5	2	1	2	0.0	0	0	0	0	0	0	0	0	0	0	0	0	-0.000174718203882315	-0.000174718203882315
120	0.015126619349747917	0.005650821017600152	-0.0055016881386771065	0.9632898975305247	-1	0	0	0.375	3	0.7	7	0.3	0.6	8	6	3	1	0	0.625	8	5	12	0.125	0	0.42553680019759244	0.843885493552651	0.791925518386468	0.9039867290158913	0.7024849055288095	0.9459443323814194	0.8743753443399862	0.9058491818484057	1.0	0.125	0.0	-0.0005501688138677106	-0.0005501688138677106
1186	0.002026272519719689	0.0017178651834316653	-0.0017156999615702325	0.9849419536594496	-1	0	0	1.0	1	0	0	1.0	0	1	0	0	0	0	0.5	2	1	2	0.0	0	0	0	0	0	0	0	0	0	0	0	0	-0.00017156999615702324	-0.00017156999615702324
83	0.01706292317952595	0.006804091229193867	-0.006518979661587465	0.9825938719459686	-1	0	0	0.2	1	1.0	5	1.0	1.0	6	5	0	1	0	0.14285714285714285	7	1	7	0.3333333333333333	0	0.2360207967988722	0.7476634685913128	0.2391197260580557	0.8654072306608341	0.600354340300578	0.6954966785710993	0.8485929833431148	0.7786287757039337	1.0	0.3333333333333333	0.0	-0.0006518979661587465	-0.0006518979661587465
4835	0.0018584300329830392	0.0016319303697753008	-0.0016318347980033981	0.9844665497504854	-1	0	0	1.0	1	0	0	1.0	0	1	0	0	0	0	0.5	2	1	2	0.0	0	0	0	0	0	0	0	0	0	0	0	0	-0.00016318347980033983	-0.00016318347980033983
4455	0.002587879484334309	0.0022029016160538817	-0.0021363155149012507	0.9790865447907321	-1	0	0	0.5	1	1.0	1	1.0	1.0	2	1	0	0	0	0.3333333333333333	3	1	3	0.0	0	0.6715624915471373	0.5426858326366643	0.5241949373767814	0.885330340290608	0.23772346949757375	0.6979536715251315	0.8762017835954974	0.7344942918262541	0	0	0.0	-0.00021363155149012507	-0.00021363155149012507
22	0.015490723254729711	0.005330066927195372	-0.005233877799061103	0.9657340576290875	-1	0	0	0.4	4	0.6153846153846154	8	0.30612244897959184	0.5384615384615384	10	7	4	3	0	1.0	7	7	15	0.3333333333333333	0.2	0.4865697241010583	0.9680538628235357	0.3939288513542306	0.8684988588215008	0.5132150005481095	0.9036502238065193	0.8577410007480806	0.9250122003180713	0.4	0.1	0.0	-0.0005233877799061103	-0.0005233877799061103
3618	0.001968821101268338	0.0017430968758713609	-0.0017430174968831574	0.984958882785654	-1	0	0	1.0	1	0	0	1.0	0	1	0	0	0	0	0.5	2	1	2	0.0	0	0	0	0	0	0	0	0	0	0	0	0	-0.00017430174968831574	-0.00017430174968831574
3995	0.0019161408939626628	0.00166876707816779	-0.0016686709679902035	0.9842637733018803	-1	0	0	1.0	1	0	0	1.0	0	1	0	0	0	0	0.5	2	1	2	0.0	0	0	0	0	0	0	0	0	0	0	0	0	-0.00016686709679902036	-0.00016686709679902036
4006	0.0018918970102878862	0.0016679426537164436	-0.0016678796282357108	0.9846167225792928	-1	0	0	1.0	1	0	0	1.0	0	1	0	0	0	0	0.5	2	1	2	0.0	0	0	0	0	0	0	0	0	0	0	0	0	-0.0001667879628235711	-0.0001667879628235711
4025	0.002425740026962461	0.0019463429881193598	-0.0019325305743087189	0.9749543193973265	-1	0	0	0.5	1	1.0	1	1.0	1.0	2	1	0	0	0	0.3333333333333333	3	1	3	0.0	0	0.6544464950716027	0.5	0.3198044003022587	0.5	0.15396623787446895	0.5	0.8891000082492319	0.5	0	0	0.0	-0.00019325305743087188	-0.00019325305743087188
1187	0.001748237708921266	0.0017156158251405195	-0.0017156158248393392	0.9863909104609533	-1	0	0	1.0	1	0	0	1.0	0	1	0	0	0	0	0.5	1	2	2	0.0	0	0	0	0	0	0	0	0	0	0	0	0	-0.00017156158248393392	-0.00017156158248393392
4236	0.0018202965817206284	0.001566177666182115	-0.0015661405996814089	0.9846213393979228	-1	0	0	1.0	1	0	0	1.0	0	1	0	0	0	0	0.5	2	1	2	0.0	0	0	0	0	0	0	0	0	0	0	0	0	-0.00015661405996814087	-0.00015661405996814087
3645	0.0018777299562088166	0.0016288139894893494	-0.0016286926878431491	0.9844672037288741	-1	0	0	1.0	1	0	0	1.0	0	1	0	0	0	0	0.5	2	1	2	0.0	0	0	0	0	0	0	0	0	0	0	0	0	-0.0001628692687843149	-0.0001628692687843149
2985	0.002045729529440711	0.001748313427521769	-0.0017481634295495852	0.9843826299949037	-1	0	0	1.0	1	0	0	1.0	0	1	0	0	0	0	0.5	2	1	2	0.0	0	0	0	0	0	0	0	0	0	0	0	0	-0.00017481634295495851	-0.00017481634295495851
4792	0.0019103423218639508	0.001684061589618643	-0.0016830815781134518	0.9845433992380209	-1	0	0	1.0	1	0	0	1.0	0	1	0	0	0	0	0.5	2	1	2	0.0	0	0	0	0	0	0	0	0	0	0	0	0	-0.00016830815781134517	-0.00016830815781134517
4023	0.0019443458045611728	0.0016896855959099499	-0.0016896383244357832	0.984658422003366	-1	0	0	1.0	1	0	0	1.0	0	1	0	0	0	0	0.5	2	1	2	0.0	0	0	0	0	0	0	0	0	0	0	0	0	-0.00016896383244357832	-0.00016896383244357832
1493	0.0019014780138995198	0.0016370032589904534	-0.001636984423094593	0.9848906294131309	-1	0	0	1.0	1	0	0	1.0	0	1	0	0	0	0	0.5	2	1	2	0.0	0	0	0	0	0	0	0	0	0	0	0	0	-0.00016369844230945929	-0.00016369844230945929
28	0.003623083940210197	0.003427613980330117	-0.0034240055424170396	0.9857384933320351	-1	1.0	1	0.75	3	0.25	1	0.5	0.25	2	1	3	3	0	0.75	3	4	6	0.3333333333333333	1.0	0.752435986727745	0.8705705124549987	0.43959897280365234	0.9675789690601392	0.13445842611977188	0.5853036632216412	0.9401395172268101	0.8678631031108075	0.5	0.5	0.019893623359193535	-0.00034240055424170394	-0.00034240055424170394
2780	0.0019568717950736096	0.0016824125008198442	-0.0016823969409343169	0.9845822222838928	-1	0	0	1.0	1	0	0	1.0	0	1	0	0	0	0	0.5	2	1	2	0.0	0	0	0	0	0	0	0	0	0	0	0	0	-0.0001682396940934317	-0.0001682396940934317
3835	0.0019319246489628735	0.0016823791630834369	-0.0016822731074440866	0.9847061068504377	-1	0	0	1.0	1	0	0	1.0	0	1	0	0	0	0	0.5	2	1	2	0.0	0	0	0	0	0	0	0	0	0	0	0	0	-0.00016822731074440865	-0.00016822731074440865
636	0.0017780869899357793	0.0017155838471307196	-0.0017155838470997204	0.98635462942726	-1	0	0	1.0	1	0	0	1.0	0	1	0	0	0	0	0.5	1	2	2	0.0	0	0	0	0	0	0	0	0	0	0	0	0	-0.00017155838470997204	-0.00017155838470997204
2102	0.0018864341973349305	0.0016174056955885513	-0.0016173337399768447	0.9844992155504411	-1	0	0	1.0	1	0	0	1.0	0	1	0	0	0	0	0.5	2	1	2	0.0	0	0	0	0	0	0	0	0	0	0	0	0	-0.00016173337399768447	-0.00016173337399768447
2895	0.0018207043109797422	0.001587161397545956	-0.0015869562771687524	0.984423147089019	-1	0	0	1.0	1	0	0	1.0	0	1	0	0	0	0	0.5	2	1	2	0.0	0	0	0	0	0	0	0	0	0	0	0	0	-0.00015869562771687523	-0.00015869562771687523
1139	0.0019437917043244957	0.0016930753630206654	-0.0016929430386065888	0.9849841224613328	-1	0	0	1.0	1	0	0	1.0	0	1	0	0	0	0	0.5	2	1	2	0.0	0	0	0	0	0	0	0	0	0	0	0	0	-0.00016929430386065887	-0.00016929430386065887
302	0.002860250297765898	0.002174343424741896	-0.0021682994933012872	0.9831127894600104	-1	0	0	1.0	3	0.0	0	0.6666666666666666	0	3	0	0	0	0	0.6666666666666666	3	2	4	0.0	1.0	0	0	0	0	0	0	0	0	0	0	0	-0.00021682994933012873	-0.00021682994933012873
1076	0.001957143778715412	0.0017062978070916768	-0.0017062931164799457	0.9845195808985295	-1	0	0	1.0	1	0	0	1.0	0	1	0	0	0	0	0.5	2	1	2	0.0	0	0	0	0	0	0	0	0	0	0	0	0	-0.00017062931164799457	-0.00017062931164799457
2005	0.002105951574300612	0.0019987978391415072	-0.0019970660144375562	0.9828475509841431	-1	0	0	0	0	0	0	1.0	0	0	0	0	0	0	1.0	1	1	1	0.0	0	0	0	0	0	0	0	0	0	0	0	0	-0.1	-0.1
4388	0.0019921582883682207	0.0017542891568418297	-0.0017541703282725467	0.9845951065987035	-1	0	0	1.0	1	0	0	1.0	0	1	0	0	0	0	0.5	2	1	2	0.0	0	0	0	0	0	0	0	0	0	0	0	0	-0.00017541703282725467	-0.00017541703282725467
2347	0.001843816332479378	0.0015866416681267763	-0.0015866156691120479	0.9845796242374565	-1	0	0	1.0	1	0	0	1.0	0	1	0	0	0	0	0.5	2	1	2	0.0	0	0	0	0	0	0	0	0	0	0	0	0	-0.0001586615669112048	-0.0001586615669112048
3001	0.0018917901815646964	0.0016743620592511153	-0.0016741764907296061	0.9837615231480704	-1	0	0	1.0	1	0	0	1.0	0	1	0	0	0	0	0.5	2	1	2	0.0	0	0	0	0	0	0	0	0	0	0	0	0	-0.0001674176490729606	-0.0001674176490729606
1565	0.0019457198055717639	0.0016924760773969125	-0.001692300699364027	0.9849772485321409	-1	0	0	1.0	1	0	0	1.0	0	1	0	0	0	0	0.5	2	1	2	0.0	0	0	0	0	0	0	0	0	0	0	0	0	-0.0001692300699364027	-0.0001692300699364027
833	0.002045396421349373	0.001989914786600918	-0.0019898384873591676	0.9846989787137911	-1	0	0	1.0	2	0.0	0	0.75	0	1	0	1	0	0	1.0	2	2	3	0.0	0	0	0	0	0	0	0	0	0	0	0	0	-0.00019898384873591677	-0.00019898384873591677
2718	0.0019107583578936668	0.0016442747821409731	-0.0016440573117335712	0.9847558543786075	-1	0	0	1.0	1	0	0	1.0	0	1	0	0	0	0	0.5	2	1	2	0.0	0	0	0	0	0	0	0	0	0	0	0	0	-0.0001644057311733571	-0.0001644057311733571
90	0.014171274081125076	0.004441001745191623	-0.0044390056212659295	0.9870685187915215	-1	0	0	0.3	3	0.8461538461538461	11	0.3125	0.6153846153846154	10	8	4	3	0	0.3333333333333333	4	12	15	0.3	0.6666666666666666	0.5893924591776998	0.9546658273794894	0.8603638310723006	0.9291852213737454	0.9075974471881422	0.9426537489368815	0.7992475823032834	0.9430552872160631	0.1	0.1	0.0	-0.00044390056212659294	-0.00044390056212659294
4126	0.0019477323507212394	0.001684872666177398	-0.0016847771864103604	0.9846876956499905	-1	0	0	1.0	1	0	0	1.0	0	1	0	0	0	0	0.5	2	1	2	0.0	0	0	0	0	0	0	0	0	0	0	0	0	-0.00016847771864103605	-0.00016847771864103605
1906	0.0018536769539071916	0.001635340619758899	-0.0016350758868904844	0.9846480494303884	-1	0	0	1.0	1	0	0	1.0	0	1	0	0	0	0	0.5	2	1	2	0.0	0	0	0	0	0	0	0	0	0	0	0	0	-0.00016350758868904843	-0.00016350758868904843
3752	0.0018980044395557726	0.001624661019427689	-0.001624631470782585	0.9843618934740684	-1	0	0	1.0	1	0	0	1.0	0	1	0	0	0	0	0.5	2	1	2	0.0	0	0	0	0	0	0	0	0	0	0	0	0	-0.00016246314707825851	-0.00016246314707825851
4451	0.0020838209010919364	0.0018364358492570132	-0.001836417163997304	0.9835628932360017	-1	0	0	1.0	1	0	0	1.0	0	1	0	0	0	0	0.5	2	1	2	0.0	0	0	0	0	0	0	0	0	0	0	0	0	-0.0001836417163997304	-0.0001836417163997304
4235	0.0018985644531924475	0.001673414255732641	-0.001672866122458591	0.9844235454078427	-1	0	0	1.0	1	0	0	1.0	0	1	0	0	0	0	0.5	2	1	2	0.0	0	0	0	0	0	0	0	0	0	0	0	0	-0.0001672866122458591	-0.0001672866122458591
485	0.0022358474136262166	0.002254698511454814	-0.0022546960052534084	0.9857906603333165	-1	0	0	0.6666666666666666	2	0.5	1	0.6666666666666666	0.5	3	1	0	0	0	0.6666666666666666	2	3	4	0.0	0	0.4199003610502226	0.520921539696173	0.7125464139775184	0.9267019729579914	0.6617329661870265	0.9247448533049923	0.7918156432544032	0.8468132362618684	0	0	0.0	-0.00022546960052534083	-0.00022546960052534083
1945	0.0017787602289073196	0.0017247477476545977	-0.001724628514852137	0.9850775971189415	-1	0	0	1.0	1	0	0	1.0	0	0	0	1	1	0	0.5	2	1	2	0.16666666666666666	0	0	0	0	0	0	0	0	0	0	0	0	-0.1	-0.1
4441	0.0019448498529403854	0.0017150502264706973	-0.0017146974123711223	0.9845043571081281	-1	0	0	1.0	1	0	0	1.0	0	1	0	0	0	0	0.5	2	1	2	0.0	0	0	0	0	0	0	0	0	0	0	0	0	-0.00017146974123711224	-0.00017146974123711224
4419	0.001883096874880865	0.0016244769068886867	-0.0016243267652125022	0.9844949697961584	-1	0	0	1.0	1	0	0	1.0	0	1	0	0	0	0	0.5	2	1	2	0.0	0	0	0	0	0	0	0	0	0	0	0	0	-0.0001624326765212502	-0.0001624326765212502
1079	0.002055428736003786	0.0018391108619241559	-0.0018391086206617493	0.9845250122281741	-1	0	0	1.0	2	0.0	0	0.75	0	2	0	0	0	0	1.0	2	2	3	0.0	0	0	0	0	0	0	0	0	0	0	0	0	-0.00018391086206617492	-0.00018391086206617492
687	0.0017692423687729975	0.0017694547826974112	-0.0017694547694618351	0.9864784458516423	-1	0	0	1.0	1	0	0	1.0	0	1	0	0	0	0	0.5	1	2	2	0.0	0	0	0	0	0	0	0	0	0	0	0	0	-0.00017694547694618352	-0.00017694547694618352
2523	0.00214847654655542	0.0020459326301578615	-0.0020440624395458413	0.9829127433079439	-1	0	0	0	0	0	0	1.0	0	0	0	0	0	0	1.0	1	1	1	0.0	0	0	0	0	0	0	0	0	0	0	0	0	-0.1	-0.1
3959	0.0018714865072878106	0.0016033894798282743	-0.0016031485479364707	0.9846694986030801	-1	0	0	1.0	1	0	0	1.0	0	1	0	0	0	0	0.5	2	1	2	0.0	0	0	0	0	0	0	0	0	0	0	0	0	-0.00016031485479364708	-0.00016031485479364708
2063	0.0020203892811498305	0.0016078689259303944	-0.0016074012508478315	0.984831473344088	-1	0	0	1.0	1	0	0	1.0	0	1	0	0	0	0	0.5	2	1	2	0.0	0	0	0	0	0	0	0	0	0	0	0	0	-0.00016074012508478314	-0.00016074012508478314
1869	0.001873546123133591	0.0016227715608948565	-0.001622768228449425	0.9846870147649635	-1	0	0	1.0	1	0	0	1.0	0	1	0	0	0	0	0.5	2	1	2	0.0	0	0	0	0	0	0	0	0	0	0	0	0	-0.0001622768228449425	-0.0001622768228449425
2589	0.0018873539345347881	0.0016534285218067204	-0.0016532939367130245	0.9845968839035047	-1	0	0	1.0	1	0	0	1.0	0	1	0	0	0	0	0.5	2	1	2	0.0	0	0	0	0	0	0	0	0	0	0	0	0	-0.00016532939367130245	-0.00016532939367130245
2535	0.002088373951568597	0.0017274256717215394	-0.0017274092716251348	0.9845404205551487	-1	0	0	1.0	1	0	0	1.0	0	1	0	0	0	0	0.5	2	1	2	0.0	0	0	0	0	0	0	0	0	0	0	0	0	-0.0001727409271625135	-0.0001727409271625135
2739	0.0019560165580820516	0.0017078134062328376	-0.001707409038872677	0.9839251855496244	-1	0	0	1.0	1	0	0	1.0	0	1	0	0	0	0	0.5	2	1	2	0.0	0	0	0	0	0	0	0	0	0	0	0	0	-0.0001707409038872677	-0.0001707409038872677
358	0.002107983388235498	0.0018618646042309365	-0.0018617354955674137	0.9836021093801836	-1	0	0	1.0	2	0.0	0	1.0	0	1	0	1	0	0	0.3333333333333333	3	1	3	0.0	1.0	0	0	0	0	0	0	0	0	0	0	0	-0.00018617354955674138	-0.00018617354955674138
4022	0.0018734887251434964	0.001625135286973042	-0.0016251037976094986	0.9846013700166346	-1	0	0	1.0	1	0	0	1.0	0	1	0	0	0	0	0.5	2	1	2	0.0	0	0	0	0	0	0	0	0	0	0	0	0	-0.00016251037976094986	-0.00016251037976094986
1795	0.00181018303267715	0.0015796135318212675	-0.0015795480931078355	0.9844696418820689	-1	0	0	1.0	1	0	0	1.0	0	1	0	0	0	0	0.5	2	1	2	0.0	0	0	0	0	0	0	0	0	0	0	0	0	-0.00015795480931078356	-0.00015795480931078356
591	0.001773520224087678	0.0017156271338926948	-0.001715627133790498	0.9863663458656713	-1	0	0	1.0	1	0	0	1.0	0	1	0	0	0	0	0.5	1	2	2	0.0	0	0	0	0	0	0	0	0	0	0	0	0	-0.00017156271337904978	-0.00017156271337904978
2025	0.001880510910252898	0.0016064947540094393	-0.0016064839031091338	0.9846682805624272	-1	0	0	1.0	1	0	0	1.0	0	1	0	0	0	0	0.5	2	1	2	0.0	0	0	0	0	0	0	0	0	0	0	0	0	-0.0001606483903109134	-0.0001606483903109134
2461	0.002356166849147225	0.0019098196363181025	-0.0018926564341834062	0.9750189116911671	-1	0	0	0.5	1	1.0	1	1.0	1.0	2	1	0	0	0	0.3333333333333333	3	1	3	0.0	0	0.6544464950716027	0.5	0.3198044003022587	0.5	0.15396623787446895	0.5	0.8891000082492319	0.5	0	0	0.0	-0.00018926564341834062	-0.00018926564341834062
2095	0.0018344132360919303	0.0015973470887163024	-0.0015972554887402413	0.984445505952748	-1	0	0	1.0	1	0	0	1.0	0	1	0	0	0	0	0.5	2	1	2	0.0	0	0	0	0	0	0	0	0	0	0	0	0	-0.00015972554887402413	-0.00015972554887402413
4005	0.001961760373180835	0.0017725278648624049	-0.0017720888091489635	0.9845728275100791	-1	0	0	1.0	1	0	0	1.0	0	1	0	0	0	0	0.5	2	1	2	0.0	0	0	0	0	0	0	0	0	0	0	0	0	-0.00017720888091489635	-0.00017720888091489635
2890	0.0018802080857645317	0.0016599447893287037	-0.0016598493484119925	0.9847406268053457	-1	0	0	1.0	1	0	0	1.0	0	1	0	0	0	0	0.5	2	1	2	0.0	0	0	0	0	0	0	0	0	0	0	0	0	-0.00016598493484119926	-0.00016598493484119926
364	0.0018375623861740986	0.001766555985333947	-0.0017665211398285037	0.9862088643670359	-1	0	0	1.0	1	0	0	1.0	0	1	0	0	1	0	0.5	1	2	2	0.3333333333333333	0	0	0	0	0	0	0	0	0	0	0	0	-0.00017665211398285035	-0.00017665211398285035
1003	0.0017482193097997291	0.0017156271338926922	-0.0017156271337904956	0.9863663458656713	-1	0	0	1.0	1	0	0	1.0	0	1	0	0	0	0	0.5	1	2	2	0.0	0	0	0	0	0	0	0	0	0	0	0	0	-0.00017156271337904957	-0.00017156271337904957
1777	0.0018068588353541074	0.0015656467958506618	-0.0015656266424452108	0.9846380169282475	-1	0	0	1.0	1	0	0	1.0	0	1	0	0	0	0	0.5	2	1	2	0.0	0	0	0	0	0	0	0	0	0	0	0	0	-0.00015656266424452108	-0.00015656266424452108
5040	0.0018822293917598659	0.0016437918574560115	-0.001643768634736109	0.9844201646427335	-1	0	0	1.0	1	0	0	1.0	0	1	0	0	0	0	0.5	2	1	2	0.0	0	0	0	0	0	0	0	0	0	0	0	0	-0.0001643768634736109	-0.0001643768634736109
1431	0.002053821909106313	0.001773178311377735	-0.001772655780278417	0.984863831167738	-1	0	0	1.0	1	0	0	1.0	0	1	0	0	0	0	0.5	2	1	2	0.0	0	0	0	0	0	0	0	0	0	0	0	0	-0.0001772655780278417	-0.0001772655780278417
830	0.0017482380996353003	0.0017155842459899882	-0.0017155842458601172	0.9863849038068685	-1	0	0	1.0	1	0	0	1.0	0	1	0	0	0	0	0.5	1	2	2	0.0	0	0	0	0	0	0	0	0	0	0	0	0	-0.00017155842458601173	-0.00017155842458601173
1084	0.0016348974157644556	0.0015717503746519657	-0.0015717503745650019	0.9826347075116854	-1	0	0	0	0	0	0	1.0	0	0	0	0	1	0	1.0	1	1	1	0.25	0	0	0	0	0	0	0	0	0	0	0	0	-0.1	-0.1
4472	0.0019125854091402716	0.0016588627478708537	-0.0016588626724712893	0.984673194900201	-1	0	0	1.0	1	0	0	1.0	0	1	0	0	0	0	0.5	2	1	2	0.0	0	0	0	0	0	0	0	0	0	0	0	0	-0.00016588626724712893	-0.00016588626724712893
744	0.002821785347401517	0.0023870342827665447	-0.002211382463147392	0.9828435076206303	-1	0	0	0.5	1	1.0	1	1.0	1.0	2	1	0	0	0	0.3333333333333333	3	1	3	0.0	0	0.2064983380503383	0.5	0.6991684711646128	0.7522091738290325	0.43454965381585753	0.5	0.8837534097428054	0.5914935716549278	0	0	0.0	-0.0002211382463147392	-0.0002211382463147392
3419	0.0024498826655275077	0.0020425055259815565	-0.0020202138354154073	0.9748494289497341	-1	0	0	0.5	1	1.0	1	1.0	1.0	2	1	0	0	0	0.3333333333333333	3	1	3	0.0	0	0.6544464950716027	0.5	0.3198044003022587	0.5	0.15396623787446895	0.5	0.8891000082492319	0.5	0	0	0.0	-0.00020202138354154074	-0.00020202138354154074
3092	0.0018168898642783927	0.0015784695687989124	-0.0015784485618636195	0.9844317106633435	-1	0	0	1.0	1	0	0	1.0	0	1	0	0	0	0	0.5	2	1	2	0.0	0	0	0	0	0	0	0	0	0	0	0	0	-0.00015784485618636196	-0.00015784485618636196
3951	0.0019014758490297674	0.001645799859687973	-0.0016456200913986373	0.9838374407624854	-1	0	0	1.0	1	0	0	1.0	0	1	0	0	0	0	0.5	2	1	2	0.0	0	0	0	0	0	0	0	0	0	0	0	0	-0.00016456200913986374	-0.00016456200913986374
2019	0.0018722551165830832	0.0016454338735190028	-0.0016453767216224355	0.9846587520890794	-1	0	0	1.0	1	0	0	1.0	0	1	0	0	0	0	0.5	2	1	2	0.0	0	0	0	0	0	0	0	0	0	0	0	0	-0.00016453767216224354	-0.00016453767216224354
879	0.0017818406516611964	0.0016808992794073527	-0.0016808179541082705	0.9851530240703863	-1	0	0	1.0	1	0	0	1.0	0	1	0	0	0	0	0.5	1	2	2	0.0	0	0	0	0	0	0	0	0	0	0	0	0	-0.00016808179541082704	-0.00016808179541082704
1213	0.0021438395313317653	0.0020347582200555972	-0.002032995238085608	0.9828475509841431	-1	0	0	0	0	0	0	1.0	0	0	0	0	0	0	1.0	1	1	1	0.0	0	0	0	0	0	0	0	0	0	0	0	0	-0.1	-0.1
787	0.002366945146749749	0.002011738317060868	-0.0019995979371424393	0.9837342982476098	-1	0	0	1.0	1	0	0	1.0	0	1	0	0	0	0	0.5	2	1	2	0.0	0	0	0	0	0	0	0	0	0	0	0	0	-0.00019995979371424392	-0.00019995979371424392
1109	0.0019696630862443137	0.0016860376372541306	-0.0016853084966384885	0.9849680074917074	-1	0	0	1.0	1	0	0	1.0	0	1	0	0	0	0	0.5	2	1	2	0.0	0	0	0	0	0	0	0	0	0	0	0	0	-0.00016853084966384884	-0.00016853084966384884
2906	0.0018945706363920815	0.0016710621595532518	-0.0016703289944408012	0.9840313964368229	-1	0	0	1.0	1	0	0	1.0	0	1	0	0	0	0	0.5	2	1	2	0.0	0	0	0	0	0	0	0	0	0	0	0	0	-0.00016703289944408012	-0.00016703289944408012
2658	0.0019287235922895414	0.001689473577868565	-0.0016892943858211806	0.9838941183193162	-1	0	0	1.0	1	0	0	1.0	0	1	0	0	0	0	0.5	2	1	2	0.0	0	0	0	0	0	0	0	0	0	0	0	0	-0.00016892943858211806	-0.00016892943858211806
813	0.001743791240058611	0.0016853134527059198	-0.0016853134525980768	0.9863871999392634	-1	0	0	1.0	1	0	0	1.0	0	1	0	0	0	0	0.5	1	2	2	0.0	0	0	0	0	0	0	0	0	0	0	0	0	-0.00016853134525980767	-0.00016853134525980767
806	0.001760121594722359	0.001706887462809581	-0.0017068404122591737	0.9847187472406692	-1	0	0	1.0	1	0	0	1.0	0	1	0	0	0	0	0.5	1	2	2	0.0	0	0	0	0	0	0	0	0	0	0	0	0	-0.00017068404122591737	-0.00017068404122591737
764	0.0017734986760915296	0.0017156210281382412	-0.0017156210281157197	0.9863648057287308	-1	0	0	1.0	1	0	0	1.0	0	1	0	0	0	0	0.5	1	2	2	0.0	0	0	0	0	0	0	0	0	0	0	0	0	-0.00017156210281157197	-0.00017156210281157197
3543	0.002016337994690406	0.0017119510812760065	-0.0017119471136166015	0.9845833623193322	-1	0	0	1.0	1	0	0	1.0	0	1	0	0	0	0	0.5	2	1	2	0.0	0	0	0	0	0	0	0	0	0	0	0	0	-0.00017119471136166014	-0.00017119471136166014
1786	0.0018574510929809066	0.0016386216998784695	-0.0016386142264897844	0.9845787211350553	-1	0	0	1.0	1	0	0	1.0	0	1	0	0	0	0	0.5	2	1	2	0.0	0	0	0	0	0	0	0	0	0	0	0	0	-0.00016386142264897843	-0.00016386142264897843
2137	0.0018520072160767272	0.0016103624185467452	-0.0016103022880681716	0.9846628825544876	-1	0	0	1.0	1	0	0	1.0	0	1	0	0	0	0	0.5	2	1	2	0.0	0	0	0	0	0	0	0	0	0	0	0	0	-0.00016103022880681716	-0.00016103022880681716
1304	0.0019799305584505458	0.0019181874283177322	-0.0019181591045466986	0.9849810724647923	-1	0	0	1.0	2	0.0	0	0.75	0	1	0	1	0	0	1.0	2	2	3	0.0	0	0	0	0	0	0	0	0	0	0	0	0	-0.00019181591045466985	-0.00019181591045466985
298	0.0020645841412552275	0.0018166948389612845	-0.0018166512098355065	0.9843530046334131	-1	0	0	1.0	2	0.0	0	0.75	0	2	0	0	0	0	1.0	2	2	3	0.0	0	0	0	0	0	0	0	0	0	0	0	0	-0.00018166512098355064	-0.00018166512098355064
4181	0.0019518990582926452	0.001702733856703373	-0.0017027155521334774	0.9846114875493414	-1	0	0	1.0	1	0	0	1.0	0	1	0	0	0	0	0.5	2	1	2	0.0	0	0	0	0	0	0	0	0	0	0	0	0	-0.00017027155521334773	-0.00017027155521334773
762	0.0018096879661703667	0.0017855514557566666	-0.001785545676444978	0.9844516394267835	-1	0	0	1.0	1	0	0	1.0	0	1	0	0	0	0	0.5	1	2	2	0.0	0	0	0	0	0	0	0	0	0	0	0	0	-0.0001785545676444978	-0.0001785545676444978
2917	0.0018847385872192129	0.0016648479656719527	-0.0016647986082757495	0.9846082679220081	-1	0	0	1.0	1	0	0	1.0	0	1	0	0	0	0	0.5	2	1	2	0.0	0	0	0	0	0	0	0	0	0	0	0	0	-0.00016647986082757494	-0.00016647986082757494
517	0.002151977469692704	0.0017859575009268748	-0.00178595216612492	0.984044532871077	-1	0	0	1.0	2	0.0	0	0.75	0	1	0	1	0	0	1.0	2	2	3	0.0	0	0	0	0	0	0	0	0	0	0	0	0	-0.000178595216612492	-0.000178595216612492
1641	0.0019424735895773966	0.0016609611800305227	-0.0016609365581935404	0.984771300127211	-1	0	0	1.0	1	0	0	1.0	0	1	0	0	0	0	0.5	2	1	2	0.0	0	0	0	0	0	0	0	0	0	0	0	0	-0.00016609365581935403	-0.00016609365581935403
2236	0.0018557275807255132	0.001594030146386025	-0.0015937146662486274	0.9842483700479275	-1	0	0	1.0	1	0	0	1.0	0	1	0	0	0	0	0.5	2	1	2	0.0	0	0	0	0	0	0	0	0	0	0	0	0	-0.00015937146662486275	-0.00015937146662486275
4804	0.0018969764140636667	0.0016487386472849002	-0.0016485650114123705	0.9847187628907783	-1	0	0	1.0	1	0	0	1.0	0	1	0	0	0	0	0.5	2	1	2	0.0	0	0	0	0	0	0	0	0	0	0	0	0	-0.00016485650114123705	-0.00016485650114123705
4046	0.0021438384445224713	0.0020293664219318847	-0.0020276541977701564	0.9828169342655835	-1	0	0	0	0	0	0	1.0	0	0	0	0	0	0	1.0	1	1	1	0.0	0	0	0	0	0	0	0	0	0	0	0	0	-0.1	-0.1
4369	0.0018169843665962035	0.0016088547647092489	-0.0016084459442571978	0.9847599177098261	-1	0	0	1.0	1	0	0	1.0	0	1	0	0	0	0	0.5	2	1	2	0.0	0	0	0	0	0	0	0	0	0	0	0	0	-0.0001608445944257198	-0.0001608445944257198
3270	0.0021438434038259895	0.0020537008690546914	-0.0020517545816656733	0.9829594555820846	-1	0	0	0	0	0	0	1.0	0	0	0	0	0	0	1.0	1	1	1	0.0	0	0	0	0	0	0	0	0	0	0	0	0	-0.1	-0.1
2534	0.0019307146835947512	0.0016762328630917386	-0.0016762146863371623	0.9845329620831007	-1	0	0	1.0	1	0	0	1.0	0	1	0	0	0	0	0.5	2	1	2	0.0	0	0	0	0	0	0	0	0	0	0	0	0	-0.00016762146863371624	-0.00016762146863371624
3756	0.001886628492376321	0.0016337189796433987	-0.0016337132573045602	0.9846796131329794	-1	0	0	1.0	1	0	0	1.0	0	1	0	0	0	0	0.5	2	1	2	0.0	0	0	0	0	0	0	0	0	0	0	0	0	-0.00016337132573045603	-0.00016337132573045603
2282	0.001920118927205347	0.001688586728329003	-0.00168855988665306	0.9844015701713024	-1	0	0	1.0	1	0	0	1.0	0	1	0	0	0	0	0.5	2	1	2	0.0	0	0	0	0	0	0	0	0	0	0	0	0	-0.00016885598866530602	-0.00016885598866530602
4223	0.0018311764217376833	0.0015801290633106267	-0.0015801114589014513	0.9845899795524908	-1	0	0	1.0	1	0	0	1.0	0	1	0	0	0	0	0.5	2	1	2	0.0	0	0	0	0	0	0	0	0	0	0	0	0	-0.00015801114589014513	-0.00015801114589014513
4928	0.00183524083233908	0.0016729086582448537	-0.0016726163744988358	0.9846327656615148	-1	0	0	1.0	1	0	0	1.0	0	1	0	0	0	0	0.5	2	1	2	0.0	0	0	0	0	0	0	0	0	0	0	0	0	-0.00016726163744988358	-0.00016726163744988358
2992	0.0018639025829323618	0.0016388305212842646	-0.0016379812277195764	0.9843887826873714	-1	0	0	1.0	1	0	0	1.0	0	1	0	0	0	0	0.5	2	1	2	0.0	0	0	0	0	0	0	0	0	0	0	0	0	-0.00016379812277195763	-0.00016379812277195763
4989	0.0017597024844213782	0.0015432892542068023	-0.0015432467089191828	0.9846736464273833	-1	0	0	1.0	1	0	0	1.0	0	1	0	0	0	0	0.5	2	1	2	0.0	0	0	0	0	0	0	0	0	0	0	0	0	-0.00015432467089191828	-0.00015432467089191828
980	0.0018058691258729831	0.0017759548507765312	-0.0017759546926049796	0.9847130589699523	-1	0	0	1.0	1	0	0	1.0	0	1	0	0	0	0	0.5	1	2	2	0.0	0	0	0	0	0	0	0	0	0	0	0	0	-0.00017759546926049796	-0.00017759546926049796
3514	0.001865607431701596	0.001599936788355577	-0.0015998867469455109	0.98472802920354	-1	0	0	1.0	1	0	0	1.0	0	1	0	0	0	0	0.5	2	1	2	0.0	0	0	0	0	0	0	0	0	0	0	0	0	-0.00015998867469455108	-0.00015998867469455108
4450	0.0018914629993530485	0.0016435140432927513	-0.0016434895655486244	0.9842620769562122	-1	0	0	1.0	1	0	0	1.0	0	1	0	0	0	0	0.5	2	1	2	0.0	0	0	0	0	0	0	0	0	0	0	0	0	-0.00016434895655486242	-0.00016434895655486242
2327	0.0019459923134152073	0.0016889166469692498	-0.0016886074373374481	0.984497839941868	-1	0	0	1.0	1	0	0	1.0	0	1	0	0	0	0	0.5	2	1	2	0.0	0	0	0	0	0	0	0	0	0	0	0	0	-0.00016886074373374482	-0.00016886074373374482
3032	0.0019816475892432944	0.001714711122944919	-0.0017147070993401752	0.9846633425091131	-1	0	0	1.0	1	0	0	1.0	0	1	0	0	0	0	0.5	2	1	2	0.0	0	0	0	0	0	0	0	0	0	0	0	0	-0.0001714707099340175	-0.0001714707099340175
3164	0.001870792348071736	0.0016073740385424392	-0.0016073740353049451	0.984711179735907	-1	0	0	1.0	1	0	0	1.0	0	1	0	0	0	0	0.5	2	1	2	0.0	0	0	0	0	0	0	0	0	0	0	0	0	-0.00016073740353049452	-0.00016073740353049452
1080	0.00174369634411492	0.0016852837020219712	-0.001685283701896373	0.9863599265333384	-1	0	0	1.0	1	0	0	1.0	0	1	0	0	0	0	0.5	1	2	2	0.0	0	0	0	0	0	0	0	0	0	0	0	0	-0.00016852837018963728	-0.00016852837018963728
1475	0.0018059699155062894	0.0017705489590403073	-0.0017704905614629586	0.9846014542664305	-1	0	0	1.0	1	0	0	1.0	0	1	0	0	0	0	0.5	1	2	2	0.0	0	0	0	0	0	0	0	0	0	0	0	0	-0.00017704905614629587	-0.00017704905614629587
576	0.0017924328492860584	0.001718306637708704	-0.0017182385243463276	0.9851113303863942	-1	0	0	1.0	1	0	0	1.0	0	1	0	0	0	0	0.5	1	2	2	0.0	0	0	0	0	0	0	0	0	0	0	0	0	-0.00017182385243463277	-0.00017182385243463277
4492	0.0018149794031040397	0.001586295428005935	-0.0015862693382972758	0.9846806226140611	-1	0	0	1.0	1	0	0	1.0	0	1	0	0	0	0	0.5	2	1	2	0.0	0	0	0	0	0	0	0	0	0	0	0	0	-0.00015862693382972758	-0.00015862693382972758
1285	0.0019027431729339644	0.0016407394305005174	-0.001640197774350274	0.9848691331974928	-1	0	0	1.0	1	0	0	1.0	0	1	0	0	0	0	0.5	2	1	2	0.0	0	0	0	0	0	0	0	0	0	0	0	0	-0.00016401977743502738	-0.00016401977743502738
1261	0.002094149713533415	0.0018504626151679515	-0.0018503669957087923	0.9844024674770543	-1	0	0	1.0	2	0.0	0	0.75	0	2	0	0	0	0	1.0	2	2	3	0.0	0	0	0	0	0	0	0	0	0	0	0	0	-0.00018503669957087922	-0.00018503669957087922
1379	0.0019444087416267287	0.0016611035090739834	-0.0016610643915177723	0.985006619130291	-1	0	0	1.0	1	0	0	1.0	0	1	0	0	0	0	0.5	2	1	2	0.0	0	0	0	0	0	0	0	0	0	0	0	0	-0.00016610643915177724	-0.00016610643915177724
2355	0.0018404372302367226	0.0016153764891412368	-0.0016152690914185092	0.984464364860969	-1	0	0	1.0	1	0	0	1.0	0	1	0	0	0	0	0.5	2	1	2	0.0	0	0	0	0	0	0	0	0	0	0	0	0	-0.0001615269091418509	-0.0001615269091418509
3117	0.0019421743298070153	0.001692940436213094	-0.001692348684853779	0.984975847939923	-1	0	0	1.0	1	0	0	1.0	0	1	0	0	0	0	0.5	2	1	2	0.0	0	0	0	0	0	0	0	0	0	0	0	0	-0.0001692348684853779	-0.0001692348684853779
943	0.0017735254364366628	0.0017156697943426051	-0.0017156697936920422	0.9863970152818338	-1	0	0	1.0	1	0	0	1.0	0	1	0	0	0	0	0.5	1	2	2	0.0	0	0	0	0	0	0	0	0	0	0	0	0	-0.00017156697936920423	-0.00017156697936920423
4672	0.002027021410670636	0.0018078986843824308	-0.0018077782157828789	0.9839245098329673	-1	0	0	1.0	1	0	0	1.0	0	1	0	0	0	0	0.5	2	1	2	0.0	0	0	0	0	0	0	0	0	0	0	0	0	-0.0001807778215782879	-0.0001807778215782879
4599	0.002085462129838252	0.0018216381343491052	-0.0018216364804265826	0.9845762443312175	-1	0	0	1.0	1	0	0	1.0	0	1	0	0	0	0	0.5	2	1	2	0.0	0	0	0	0	0	0	0	0	0	0	0	0	-0.00018216364804265827	-0.00018216364804265827
1293	0.002420465513724059	0.002115743562908378	-0.002115709337339093	0.9818810680286625	-1	0	0	0.5	1	1.0	1	1.0	1.0	2	1	0	0	0	0.3333333333333333	3	1	3	0.0	0	0.5869543911951576	0.5113574892722954	0.4506421089297106	0.7872414569681997	0.4103526443232637	0.9284994113638173	0.7505689710851493	0.7868250903960912	0	0	0.0	-0.00021157093373390932	-0.00021157093373390932
953	0.0018872041989466608	0.0017171389253368807	-0.001716923008165306	0.9846503323511797	-1	0	0	1.0	1	0	0	1.0	0	1	0	0	0	0	0.5	2	1	2	0.0	0	0	0	0	0	0	0	0	0	0	0	0	-0.0001716923008165306	-0.0001716923008165306
1656	0.0018129317505811789	0.0015810202448117228	-0.0015810193693483925	0.9846856192221811	-1	0	0	1.0	1	0	0	1.0	0	1	0	0	0	0	0.5	2	1	2	0.0	0	0	0	0	0	0	0	0	0	0	0	0	-0.00015810193693483924	-0.00015810193693483924
3510	0.001907643520041796	0.001706141261736367	-0.0017059671770395372	0.9846039731438058	-1	0	0	1.0	1	0	0	1.0	0	1	0	0	0	0	0.5	2	1	2	0.0	0	0	0	0	0	0	0	0	0	0	0	0	-0.0001705967177039537	-0.0001705967177039537
4573	0.002029383448965069	0.0017260652592121749	-0.0017239124982990118	0.9837600743809699	-1	0	0	1.0	1	0	0	1.0	0	1	0	0	0	0	0.5	2	1	2	0.0	0	0	0	0	0	0	0	0	0	0	0	0	-0.0001723912498299012	-0.0001723912498299012
468	0.0017468141239804504	0.0017156016078839799	-0.0017156016077858587	0.9863593378918001	-1	0	0	1.0	1	0	0	1.0	0	1	0	0	0	0	0.5	1	2	2	0.0	0	0	0	0	0	0	0	0	0	0	0	0	-0.00017156016077858588	-0.00017156016077858588
667	0.0028079630115530278	0.002564474474390934	-0.002564445617324561	0.9792841189820037	-1	0	0	1.0	1	0	0	1.0	0	1	0	0	0	0	0.5	1	2	2	0.0	0	0	0	0	0	0	0	0	0	0	0	0	-0.0002564445617324561	-0.0002564445617324561
4849	0.0018710362503783211	0.0016367497546569236	-0.0016366208109018766	0.9845046747834258	-1	0	0	1.0	1	0	0	1.0	0	1	0	0	0	0	0.5	2	1	2	0.0	0	0	0	0	0	0	0	0	0	0	0	0	-0.00016366208109018764	-0.00016366208109018764
4208	0.0019560439864053157	0.001679328860543158	-0.0016792725692621503	0.9845466112437581	-1	0	0	1.0	1	0	0	1.0	0	1	0	0	0	0	0.5	2	1	2	0.0	0	0	0	0	0	0	0	0	0	0	0	0	-0.00016792725692621504	-0.00016792725692621504
933	0.001775991920700869	0.001715614428359717	-0.0017156144282740747	0.9863645447609235	-1	0	0	1.0	1	0	0	1.0	0	1	0	0	0	0	0.5	1	2	2	0.0	0	0	0	0	0	0	0	0	0	0	0	0	-0.00017156144282740748	-0.00017156144282740748
1717	0.0017381925500976688	0.0015611431266459805	-0.0015610739072832744	0.9841190570315794	-1	0	0	1.0	1	0	0	1.0	0	1	0	0	0	0	0.5	2	1	2	0.0	0	0	0	0	0	0	0	0	0	0	0	0	-0.00015610739072832743	-0.00015610739072832743
519	0.0020098217158574976	0.0017342402603199008	-0.0017341080771963102	0.9841178093349432	-1	0	0	1.0	2	0.0	0	1.0	0	1	0	1	0	0	0.3333333333333333	3	1	3	0.0	1.0	0	0	0	0	0	0	0	0	0	0	0	-0.00017341080771963102	-0.00017341080771963102
3073	0.0018652708166356246	0.001699221457905441	-0.0016990465385332803	0.9846635089978008	-1	0	0	1.0	1	0	0	1.0	0	1	0	0	0	0	0.5	2	1	2	0.0	0	0	0	0	0	0	0	0	0	0	0	0	-0.00016990465385332803	-0.00016990465385332803
234	0.002246039149467479	0.0022446507195805435	-0.0022438649865887395	0.9814504927600497	-1	0	0	1.0	1	0	0	1.0	0	1	0	0	1	0	0.5	1	2	2	0.3333333333333333	0	0	0	0	0	0	0	0	0	0	0	0	-0.00022438649865887393	-0.00022438649865887393
1676	0.0020252848222230275	0.0017209108670590075	-0.0017205299364668005	0.9848845477281033	-1	0	0	1.0	1	0	0	1.0	0	1	0	0	0	0	0.5	2	1	2	0.0	0	0	0	0	0	0	0	0	0	0	0	0	-0.00017205299364668006	-0.00017205299364668006
1931	0.001894757425968518	0.0016466278014561043	-0.001646610937797695	0.9846985821124252	-1	0	0	1.0	1	0	0	1.0	0	1	0	0	0	0	0.5	2	1	2	0.0	0	0	0	0	0	0	0	0	0	0	0	0	-0.0001646610937797695	-0.0001646610937797695
2832	0.002031895169236672	0.0017418438365296596	-0.0017394682113658503	0.9847518452884629	-1	0	0	1.0	1	0	0	1.0	0	1	0	0	0	0	0.5	2	1	2	0.0	0	0	0	0	0	0	0	0	0	0	0	0	-0.00017394682113658502	-0.00017394682113658502
3899	0.0019980597179806397	0.001792125315409213	-0.0017921089516382165	0.9845627182203819	-1	0	0	1.0	1	0	0	1.0	0	1	0	0	0	0	0.5	2	1	2	0.0	0	0	0	0	0	0	0	0	0	0	0	0	-0.00017921089516382166	-0.00017921089516382166
2690	0.0018501103328972233	0.0015844681784277933	-0.001584465629029551	0.9847369383216015	-1	0	0	1.0	1	0	0	1.0	0	1	0	0	0	0	0.5	2	1	2	0.0	0	0	0	0	0	0	0	0	0	0	0	0	-0.00015844656290295512	-0.00015844656290295512
4118	0.0019833198649505564	0.0017065705755400697	-0.0017064321152898893	0.9847072320822814	-1	0	0	1.0	1	0	0	1.0	0	1	0	0	0	0	0.5	2	1	2	0.0	0	0	0	0	0	0	0	0	0	0	0	0	-0.00017064321152898893	-0.00017064321152898893
4996	0.00189008035679742	0.0016457937788767957	-0.001645538987200398	0.9844761617097327	-1	0	0	1.0	1	0	0	1.0	0	1	0	0	0	0	0.5	2	1	2	0.0	0	0	0	0	0	0	0	0	0	0	0	0	-0.0001645538987200398	-0.0001645538987200398
3056	0.0018679238017434347	0.0016021700409412966	-0.001602160913052211	0.9845839923561659	-1	0	0	1.0	1	0	0	1.0	0	1	0	0	0	0	0.5	2	1	2	0.0	0	0	0	0	0	0	0	0	0	0	0	0	-0.0001602160913052211	-0.0001602160913052211
2752	0.0020000166568376033	0.0017580397338997145	-0.0017580245558184615	0.983863858299968	-1	0	0	1.0	1	0	0	1.0	0	1	0	0	0	0	0.5	2	1	2	0.0	0	0	0	0	0	0	0	0	0	0	0	0	-0.00017580245558184614	-0.00017580245558184614
1252	0.0016932159637022164	0.0016437877147622028	-0.0016437225443036037	0.9852512777814374	-1	0	0	1.0	1	0	0	1.0	0	1	0	0	0	0	0.5	1	2	2	0.0	0	0	0	0	0	0	0	0	0	0	0	0	-0.00016437225443036038	-0.00016437225443036038
776	0.0017796650951099277	0.0017156231602769923	-0.0017156231601704844	0.9863847091282993	-1	0	0	1.0	1	0	0	1.0	0	1	0	0	0	0	0.5	1	2	2	0.0	0	0	0	0	0	0	0	0	0	0	0	0	-0.00017156231601704843	-0.00017156231601704843
3286	0.0024665439245970043	0.0020014832005400543	-0.0019838953351839976	0.9747724855385196	-1	0	0	0.5	1	1.0	1	1.0	1.0	2	1	0	0	0	0.3333333333333333	3	1	3	0.0	0	0.6544464950716027	0.5	0.3198044003022587	0.5	0.15396623787446895	0.5	0.8891000082492319	0.5	0	0	0.0	-0.00019838953351839975	-0.00019838953351839975
4340	0.0017921944088188325	0.001588695318917299	-0.0015886927890614547	0.9847006191092773	-1	0	0	1.0	1	0	0	1.0	0	1	0	0	0	0	0.5	2	1	2	0.0	0	0	0	0	0	0	0	0	0	0	0	0	-0.00015886927890614548	-0.00015886927890614548
4317	0.001844388330526365	0.001593880257582056	-0.0015938319079147438	0.9846194127952531	-1	0	0	1.0	1	0	0	1.0	0	1	0	0	0	0	0.5	2	1	2	0.0	0	0	0	0	0	0	0	0	0	0	0	0	-0.0001593831907914744	-0.0001593831907914744
1973	0.00193241374373098	0.0016779859132563964	-0.00167739739133436	0.9848924722718849	-1	0	0	1.0	1	0	0	1.0	0	1	0	0	0	0	0.5	2	1	2	0.0	0	0	0	0	0	0	0	0	0	0	0	0	-0.00016773973913343602	-0.00016773973913343602
5029	0.0018119936148688637	0.0015647867742429069	-0.0015647792368448715	0.9842297885331774	-1	0	0	1.0	1	0	0	1.0	0	1	0	0	0	0	0.5	2	1	2	0.0	0	0	0	0	0	0	0	0	0	0	0	0	-0.00015647792368448716	-0.00015647792368448716
3219	0.0018318234692306168	0.0016061957918604066	-0.0016058202255051408	0.9847003099293309	-1	0	0	1.0	1	0	0	1.0	0	1	0	0	0	0	0.5	2	1	2	0.0	0	0	0	0	0	0	0	0	0	0	0	0	-0.00016058202255051407	-0.00016058202255051407
4576	0.0019288135840783533	0.0016581957871328254	-0.0016581663944501856	0.9847100659161625	-1	0	0	1.0	1	0	0	1.0	0	1	0	0	0	0	0.5	2	1	2	0.0	0	0	0	0	0	0	0	0	0	0	0	0	-0.00016581663944501855	-0.00016581663944501855
3175	0.0019525196114077979	0.0016935183260696244	-0.0016935038008697174	0.9846231233714777	-1	0	0	1.0	1	0	0	1.0	0	1	0	0	0	0	0.5	2	1	2	0.0	0	0	0	0	0	0	0	0	0	0	0	0	-0.00016935038008697174	-0.00016935038008697174
2862	0.0018799894288353872	0.0016425429627315487	-0.001642542576257093	0.9846014262228491	-1	0	0	1.0	1	0	0	1.0	0	1	0	0	0	0	0.5	2	1	2	0.0	0	0	0	0	0	0	0	0	0	0	0	0	-0.0001642542576257093	-0.0001642542576257093
4572	0.0018503343613233915	0.0015866591157619942	-0.0015866400132986155	0.9846250382073041	-1	0	0	1.0	1	0	0	1.0	0	1	0	0	0	0	0.5	2	1	2	0.0	0	0	0	0	0	0	0	0	0	0	0	0	-0.00015866400132986155	-0.00015866400132986155
533	0.00214385206924998	0.0021433059108867942	-0.0021410098130492383	0.9832793093067771	-1	0	0	0	0	0	0	1.0	0	0	0	0	0	0	1.0	1	1	1	0.0	0	0	0	0	0	0	0	0	0	0	0	0	-0.1	-0.1
4974	0.0019029946854132948	0.001721416733655788	-0.0017210869276052493	0.9846846633296423	-1	0	0	1.0	1	0	0	1.0	0	1	0	0	0	0	0.5	2	1	2	0.0	0	0	0	0	0	0	0	0	0	0	0	0	-0.00017210869276052492	-0.00017210869276052492
4513	0.0018431748352297236	0.0015913471060540938	-0.0015913054952670983	0.9847145199104513	-1	0	0	1.0	1	0	0	1.0	0	1	0	0	0	0	0.5	2	1	2	0.0	0	0	0	0	0	0	0	0	0	0	0	0	-0.00015913054952670984	-0.00015913054952670984
1126	0.00200851353365947	0.0017394203602472329	-0.0017393713822447035	0.9850244060231883	-1	0	0	1.0	1	0	0	1.0	0	1	0	0	0	0	0.5	2	1	2	0.0	0	0	0	0	0	0	0	0	0	0	0	0	-0.00017393713822447035	-0.00017393713822447035
2990	0.0018253183068065464	0.0016112670198664514	-0.0016108458556002088	0.9846811153030747	-1	0	0	1.0	1	0	0	1.0	0	1	0	0	0	0	0.5	2	1	2	0.0	0	0	0	0	0	0	0	0	0	0	0	0	-0.00016108458556002089	-0.00016108458556002089
2286	0.001876774981902022	0.001653909255488243	-0.001653675044114678	0.9844135662348028	-1	0	0	1.0	1	0	0	1.0	0	1	0	0	0	0	0.5	2	1	2	0.0	0	0	0	0	0	0	0	0	0	0	0	0	-0.00016536750441146779	-0.00016536750441146779
1073	0.001916350487826937	0.001679098816970818	-0.0016783719456170806	0.9849600926245926	-1	0	0	1.0	1	0	0	1.0	0	1	0	0	0	0	0.5	2	1	2	0.0	0	0	0	0	0	0	0	0	0	0	0	0	-0.00016783719456170805	-0.00016783719456170805
1287	0.002000828358996608	0.0017343361828207106	-0.0017324652897184754	0.9848087257786594	-1	0	0	1.0	1	0	0	1.0	0	1	0	0	0	0	0.5	2	1	2	0.0	0	0	0	0	0	0	0	0	0	0	0	0	-0.00017324652897184755	-0.00017324652897184755
4290	0.002108439895521316	0.0017335126215448514	-0.0017334918560101102	0.9847018056309399	-1	0	0	1.0	1	0	0	1.0	0	1	0	0	0	0	0.5	2	1	2	0.0	0	0	0	0	0	0	0	0	0	0	0	0	-0.000173349185601011	-0.000173349185601011
2124	0.0019155196219545986	0.0016734102529591046	-0.0016733719738498917	0.9846300445086106	-1	0	0	1.0	1	0	0	1.0	0	1	0	0	0	0	0.5	2	1	2	0.0	0	0	0	0	0	0	0	0	0	0	0	0	-0.00016733719738498917	-0.00016733719738498917
1950	0.0019124069820691853	0.0016349209207570823	-0.0016348708421116776	0.9847100800963026	-1	0	0	1.0	1	0	0	1.0	0	1	0	0	0	0	0.5	2	1	2	0.0	0	0	0	0	0	0	0	0	0	0	0	0	-0.00016348708421116774	-0.00016348708421116774
3724	0.0018676698695857857	0.0016278477354816905	-0.0016278338543216021	0.9846784427210696	-1	0	0	1.0	1	0	0	1.0	0	1	0	0	0	0	0.5	2	1	2	0.0	0	0	0	0	0	0	0	0	0	0	0	0	-0.0001627833854321602	-0.0001627833854321602
2841	0.001964317251566381	0.0017587152466193795	-0.0017586436304695074	0.9845866833669412	-1	0	0	1.0	1	0	0	1.0	0	1	0	0	0	0	0.5	2	1	2	0.0	0	0	0	0	0	0	0	0	0	0	0	0	-0.00017586436304695073	-0.00017586436304695073
3105	0.001899909331178042	0.001621044010311325	-0.0016210239651524047	0.984663743821717	-1	0	0	1.0	1	0	0	1.0	0	1	0	0	0	0	0.5	2	1	2	0.0	0	0	0	0	0	0	0	0	0	0	0	0	-0.00016210239651524047	-0.00016210239651524047
2852	0.001914234401827008	0.0017015185503157	-0.0017003785616025243	0.9844753715650459	-1	0	0	1.0	1	0	0	1.0	0	1	0	0	0	0	0.5	2	1	2	0.0	0	0	0	0	0	0	0	0	0	0	0	0	-0.00017003785616025242	-0.00017003785616025242
4254	0.0019594757157075206	0.0017150020842944022	-0.001714957233995591	0.9840892070116529	-1	0	0	1.0	1	0	0	1.0	0	1	0	0	0	0	0.5	2	1	2	0.0	0	0	0	0	0	0	0	0	0	0	0	0	-0.00017149572339955908	-0.00017149572339955908
54	None	None	None	None	None	0	0	0.42857142857142855	3	0.5	4	0.6666666666666666	0.375	5	3	4	0	0	0.6	5	3	10	0.0	0.2857142857142857	0.9665263111877833	0.9573915175321869	0.6079463972144381	0.9250369362393415	0.3739011994982741	0.8988719418770723	0.8922785762147923	0.931070455455143	0	0	0.0	None	None
2682	0.0021059499760819394	0.0019908563941944736	-0.0019891990930334565	0.9828018486047747	-1	0	0	0	0	0	0	1.0	0	0	0	0	0	0	1.0	1	1	1	0.0	0	0	0	0	0	0	0	0	0	0	0	0	-0.1	-0.1
1960	0.0018291967866512586	0.0015712569550011164	-0.001571240035499131	0.9845853965576032	-1	0	0	1.0	1	0	0	1.0	0	1	0	0	0	0	0.5	2	1	2	0.0	0	0	0	0	0	0	0	0	0	0	0	0	-0.0001571240035499131	-0.0001571240035499131
4761	0.001882010792140522	0.0016474428452703603	-0.0016471261235298073	0.9840363766571628	-1	0	0	1.0	1	0	0	1.0	0	1	0	0	0	0	0.5	2	1	2	0.0	0	0	0	0	0	0	0	0	0	0	0	0	-0.00016471261235298073	-0.00016471261235298073
4034	0.0019601218837335924	0.0017050458156855216	-0.0017049539236127908	0.9846332138557188	-1	0	0	1.0	1	0	0	1.0	0	1	0	0	0	0	0.5	2	1	2	0.0	0	0	0	0	0	0	0	0	0	0	0	0	-0.00017049539236127907	-0.00017049539236127907
4123	0.0018880619969317454	0.0016723692094658318	-0.001672057053875546	0.9847188318217828	-1	0	0	1.0	1	0	0	1.0	0	1	0	0	0	0	0.5	2	1	2	0.0	0	0	0	0	0	0	0	0	0	0	0	0	-0.0001672057053875546	-0.0001672057053875546
3351	0.0019170915857841177	0.0016387398249309165	-0.001638696917660604	0.9846577838480768	-1	0	0	1.0	1	0	0	1.0	0	1	0	0	0	0	0.5	2	1	2	0.0	0	0	0	0	0	0	0	0	0	0	0	0	-0.0001638696917660604	-0.0001638696917660604
2403	0.0018516918316807318	0.0016089376219547897	-0.001608857073115092	0.9844456971191546	-1	0	0	1.0	1	0	0	1.0	0	1	0	0	0	0	0.5	2	1	2	0.0	0	0	0	0	0	0	0	0	0	0	0	0	-0.0001608857073115092	-0.0001608857073115092
1755	0.0019659175002400297	0.0017226888833301126	-0.0017217701569470461	0.9846625697301457	-1	0	0	1.0	1	0	0	1.0	0	1	0	0	0	0	0.5	2	1	2	0.0	0	0	0	0	0	0	0	0	0	0	0	0	-0.00017217701569470463	-0.00017217701569470463
4158	0.00188005099794666	0.0016016354251292483	-0.001601579932484919	0.9839686233441184	-1	0	0	1.0	1	0	0	1.0	0	1	0	0	0	0	0.5	2	1	2	0.0	0	0	0	0	0	0	0	0	0	0	0	0	-0.0001601579932484919	-0.0001601579932484919
269	0.0017735033179734356	0.0017156048057222287	-0.0017156048056239028	0.9863602215573949	-1	0	0	1.0	1	0	0	1.0	0	1	0	0	0	0	0.5	1	2	2	0.0	0	0	0	0	0	0	0	0	0	0	0	0	-0.00017156048056239027	-0.00017156048056239027
2986	0.0019678747499390966	0.0017763743577326322	-0.001776270691515138	0.9842591337735564	-1	0	0	1.0	1	0	0	1.0	0	1	0	0	0	0	0.5	2	1	2	0.0	0	0	0	0	0	0	0	0	0	0	0	0	-0.0001776270691515138	-0.0001776270691515138
1852	0.0018449766655115219	0.0016181559339815332	-0.001616712709487295	0.9842529404827719	-1	0	0	1.0	1	0	0	1.0	0	1	0	0	0	0	0.5	2	1	2	0.0	0	0	0	0	0	0	0	0	0	0	0	0	-0.0001616712709487295	-0.0001616712709487295
2350	0.0019736476117977026	0.0017034910997268816	-0.0017023285268119805	0.9844744666221147	-1	0	0	1.0	1	0	0	1.0	0	1	0	0	0	0	0.5	2	1	2	0.0	0	0	0	0	0	0	0	0	0	0	0	0	-0.00017023285268119803	-0.00017023285268119803
313	0.004141560750506741	0.0025051278275870156	-0.0024231335000130055	0.9694121059756625	-1	0	0	0.3333333333333333	1	1.0	2	1.0	1.0	3	2	0	1	0	0.25	4	1	4	0.3333333333333333	0	0.5671801103057966	0.5912076330758759	0.9835682982303469	0.5821642470893303	0.1	0.9254553506205351	0.9667424295352176	0.7451994043853449	1.0	0	0.0	-0.00024231335000130053	-0.00024231335000130053
3996	0.0019270812252632878	0.0016637832709549512	-0.001663781134298794	0.9845691112013834	-1	0	0	1.0	1	0	0	1.0	0	1	0	0	0	0	0.5	2	1	2	0.0	0	0	0	0	0	0	0	0	0	0	0	0	-0.00016637811342987938	-0.00016637811342987938
3554	0.002083169716465556	0.0018266520770113075	-0.00182665092782568	0.9835088982527	-1	0	0	1.0	1	0	0	1.0	0	1	0	0	0	0	0.5	2	1	2	0.0	0	0	0	0	0	0	0	0	0	0	0	0	-0.000182665092782568	-0.000182665092782568
433	0.0019402032798844966	0.0016631273895010095	-0.0016626422886638055	0.9848881411896464	-1	0	0	1.0	1	0	0	1.0	0	1	0	0	0	0	0.5	2	1	2	0.0	0	0	0	0	0	0	0	0	0	0	0	0	-0.00016626422886638055	-0.00016626422886638055
3162	0.001970292989666503	0.0017111231024539116	-0.001711113030098234	0.9845695570790095	-1	0	0	1.0	1	0	0	1.0	0	1	0	0	0	0	0.5	2	1	2	0.0	0	0	0	0	0	0	0	0	0	0	0	0	-0.0001711113030098234	-0.0001711113030098234
439	0.0017760674322331138	0.0017297578148657785	-0.0017287294027447692	0.9837817092129169	-1	0	0	1.0	1	0	0	1.0	0	0	0	1	1	0	0.5	2	1	2	0.16666666666666666	0	0	0	0	0	0	0	0	0	0	0	0	-0.1	-0.1
4932	0.0018104281490339098	0.0015613600604109006	-0.0015613557912253502	0.98460790327094	-1	0	0	1.0	1	0	0	1.0	0	1	0	0	0	0	0.5	2	1	2	0.0	0	0	0	0	0	0	0	0	0	0	0	0	-0.000156135579122535	-0.000156135579122535
2614	0.0018758016701330845	0.0016380775494935003	-0.00163806432332821	0.984576138946631	-1	0	0	1.0	1	0	0	1.0	0	1	0	0	0	0	0.5	2	1	2	0.0	0	0	0	0	0	0	0	0	0	0	0	0	-0.000163806432332821	-0.000163806432332821
3575	0.001872995229046887	0.0016552365295863204	-0.001655179278698745	0.9840708774420055	-1	0	0	1.0	1	0	0	1.0	0	1	0	0	0	0	0.5	2	1	2	0.0	0	0	0	0	0	0	0	0	0	0	0	0	-0.0001655179278698745	-0.0001655179278698745
4338	0.001829320451147183	0.0015793482716715118	-0.001579285759651565	0.9842005620608754	-1	0	0	1.0	1	0	0	1.0	0	1	0	0	0	0	0.5	2	1	2	0.0	0	0	0	0	0	0	0	0	0	0	0	0	-0.00015792857596515648	-0.00015792857596515648
3844	0.0019188526016169886	0.001664371302248988	-0.0016643581735594436	0.9844356699829798	-1	0	0	1.0	1	0	0	1.0	0	1	0	0	0	0	0.5	2	1	2	0.0	0	0	0	0	0	0	0	0	0	0	0	0	-0.00016643581735594436	-0.00016643581735594436
1049	0.0017421852711096766	0.001685318384251231	-0.0016853183825768958	0.9863954260449349	-1	0	0	1.0	1	0	0	1.0	0	1	0	0	0	0	0.5	1	2	2	0.0	0	0	0	0	0	0	0	0	0	0	0	0	-0.00016853183825768958	-0.00016853183825768958
57	0.016889937442823705	0.006099473720804045	-0.0060978794627506204	0.9422021590009082	-1	0	0	0.5	4	0.5	5	0.4	0.5	7	5	4	4	0	0.8333333333333334	6	5	12	0.4	0.6666666666666666	0.7016487524267011	0.9165256671224845	0.6218654419026982	0.9418353332748619	0.19725677502308875	0.9202270946293586	0.9072531460469072	0.9270351237524802	0.14285714285714285	0	0.0	-0.0006097879462750621	-0.0006097879462750621
1879	0.0019149845246531946	0.0016622502978862479	-0.0016619668952010211	0.9844988422968145	-1	0	0	1.0	1	0	0	1.0	0	1	0	0	0	0	0.5	2	1	2	0.0	0	0	0	0	0	0	0	0	0	0	0	0	-0.0001661966895201021	-0.0001661966895201021
2526	0.001991118020098277	0.0017704330531805278	-0.001769961041333692	0.9838622921620294	-1	0	0	1.0	1	0	0	1.0	0	1	0	0	0	0	0.5	2	1	2	0.0	0	0	0	0	0	0	0	0	0	0	0	0	-0.0001769961041333692	-0.0001769961041333692
3531	0.0019967068109372397	0.0016901626608592847	-0.0016901615853008372	0.9844482312184496	-1	0	0	1.0	1	0	0	1.0	0	1	0	0	0	0	0.5	2	1	2	0.0	0	0	0	0	0	0	0	0	0	0	0	0	-0.00016901615853008372	-0.00016901615853008372
770	0.0019844942844240857	0.0017535207071985338	-0.0017535159293598354	0.9848872309318462	-1	0	0	1.0	2	0.0	0	1.0	0	1	0	1	0	0	0.3333333333333333	3	1	3	0.0	1.0	0	0	0	0	0	0	0	0	0	0	0	-0.00017535159293598354	-0.00017535159293598354
339	0.002955835575110965	0.002072317265516075	-0.00206687304958852	0.977627783096246	-1	0	0	0.6666666666666666	2	0.5	1	1.0	0.5	3	1	0	0	0	0.25	4	1	4	0.0	0.6666666666666666	0.6395956029797976	0.7991329850847911	0.20518479671314332	0.9596235832080652	0.48614285829067566	0.661109843536826	0.8259719101649805	0.8505779450634329	0	0	0.0	-0.00020668730495885198	-0.00020668730495885198
4664	0.0018074112551607208	0.0016052112774221792	-0.0016046749590877842	0.9842365798237003	-1	0	0	1.0	1	0	0	1.0	0	1	0	0	0	0	0.5	2	1	2	0.0	0	0	0	0	0	0	0	0	0	0	0	0	-0.00016046749590877842	-0.00016046749590877842
2720	0.0018421490995651443	0.001586630857814452	-0.0015859113804276895	0.9847302034541765	-1	0	0	1.0	1	0	0	1.0	0	1	0	0	0	0	0.5	2	1	2	0.0	0	0	0	0	0	0	0	0	0	0	0	0	-0.00015859113804276895	-0.00015859113804276895
2782	0.0018942105762980211	0.0016457162322671315	-0.0016456510152447403	0.9846662651842502	-1	0	0	1.0	1	0	0	1.0	0	1	0	0	0	0	0.5	2	1	2	0.0	0	0	0	0	0	0	0	0	0	0	0	0	-0.00016456510152447403	-0.00016456510152447403
700	0.0017421833284403442	0.0017421886443162477	-0.001742188466260011	0.9864597470263833	-1	0	0	1.0	1	0	0	1.0	0	1	0	0	0	0	0.5	1	2	2	0.0	0	0	0	0	0	0	0	0	0	0	0	0	-0.0001742188466260011	-0.0001742188466260011
4134	0.0019685870331893466	0.0017093777575795865	-0.0017093599418909	0.984606359628088	-1	0	0	1.0	1	0	0	1.0	0	1	0	0	0	0	0.5	2	1	2	0.0	0	0	0	0	0	0	0	0	0	0	0	0	-0.00017093599418909	-0.00017093599418909
213	0.0018249169009363039	0.001766614371087801	-0.0017665791976733572	0.9862233812986096	-1	0	0	1.0	1	0	0	1.0	0	1	0	0	1	0	0.5	1	2	2	0.3333333333333333	0	0	0	0	0	0	0	0	0	0	0	0	-0.0001766579197673357	-0.0001766579197673357
3455	0.0019727910564202858	0.0017229519292771083	-0.0017226453776007036	0.9840553159271925	-1	0	0	1.0	1	0	0	1.0	0	1	0	0	0	0	0.5	2	1	2	0.0	0	0	0	0	0	0	0	0	0	0	0	0	-0.00017226453776007035	-0.00017226453776007035
1542	0.0025546336040819973	0.0020309598544907656	-0.0020306968417855577	0.9815391350064137	-1	0	0	0.5	1	1.0	1	1.0	1.0	2	1	0	0	0	0.3333333333333333	3	1	3	0.0	0	0.5869543911951576	0.5113574892722954	0.4506421089297106	0.7872414569681997	0.4103526443232637	0.9284994113638173	0.7505689710851493	0.7868250903960912	0	0	0.0	-0.00020306968417855577	-0.00020306968417855577
3176	0.0018479613840158317	0.0016373438870715	-0.0016363259382220767	0.9846711372502982	-1	0	0	1.0	1	0	0	1.0	0	1	0	0	0	0	0.5	2	1	2	0.0	0	0	0	0	0	0	0	0	0	0	0	0	-0.00016363259382220767	-0.00016363259382220767
1615	0.001783578294918813	0.001626368447843038	-0.0016261187206773997	0.9841555036491334	-1	0	0	1.0	1	0	0	1.0	0	1	0	0	0	0	0.5	2	1	2	0.0	0	0	0	0	0	0	0	0	0	0	0	0	-0.00016261187206773997	-0.00016261187206773997
732	0.0017368256762385467	0.0016854040453955564	-0.0016853879875651137	0.9847363259094843	-1	0	0	1.0	1	0	0	1.0	0	1	0	0	0	0	0.5	1	2	2	0.0	0	0	0	0	0	0	0	0	0	0	0	0	-0.00016853879875651138	-0.00016853879875651138
4941	0.001800383829880132	0.0015649227852770026	-0.001564880202977219	0.9843282961454537	-1	0	0	1.0	1	0	0	1.0	0	1	0	0	0	0	0.5	2	1	2	0.0	0	0	0	0	0	0	0	0	0	0	0	0	-0.0001564880202977219	-0.0001564880202977219
3362	0.0018957116339727233	0.0016188838920473561	-0.0016186838848984942	0.9843122455758395	-1	0	0	1.0	1	0	0	1.0	0	1	0	0	0	0	0.5	2	1	2	0.0	0	0	0	0	0	0	0	0	0	0	0	0	-0.0001618683884898494	-0.0001618683884898494
2339	0.0018652231732652173	0.0016194190839691433	-0.0016191218212150125	0.9846116885892776	-1	0	0	1.0	1	0	0	1.0	0	1	0	0	0	0	0.5	2	1	2	0.0	0	0	0	0	0	0	0	0	0	0	0	0	-0.00016191218212150126	-0.00016191218212150126
1030	0.0019927245903806714	0.0016826239568063844	-0.001682304477138744	0.9848927659539739	-1	0	0	1.0	1	0	0	1.0	0	1	0	0	0	0	0.5	2	1	2	0.0	0	0	0	0	0	0	0	0	0	0	0	0	-0.0001682304477138744	-0.0001682304477138744
3777	0.0018174932786217055	0.0016077432125391627	-0.0016077399688949655	0.9846260530811329	-1	0	0	1.0	1	0	0	1.0	0	1	0	0	0	0	0.5	2	1	2	0.0	0	0	0	0	0	0	0	0	0	0	0	0	-0.00016077399688949656	-0.00016077399688949656
894	0.0017421260204252133	0.0016853501537877481	-0.00168535015196528	0.9863789280080882	-1	0	0	1.0	1	0	0	1.0	0	1	0	0	0	0	0.5	1	2	2	0.0	0	0	0	0	0	0	0	0	0	0	0	0	-0.000168535015196528	-0.000168535015196528
4945	0.0019271694217707486	0.0016818271328815026	-0.001681674136506684	0.9836369321887588	-1	0	0	1.0	1	0	0	1.0	0	1	0	0	0	0	0.5	2	1	2	0.0	0	0	0	0	0	0	0	0	0	0	0	0	-0.0001681674136506684	-0.0001681674136506684
30	0.0029157532809542764	0.002811964248195274	-0.002811744302340535	0.9849316936093109	-1	0	0	0.3333333333333333	1	1.0	2	1.0	1.0	3	2	0	0	0	0.25	1	4	4	0.0	0	0.7346781645055891	0.7115869127830189	0.7299459900179863	0.5917760094978666	0.5050924293753823	0.5331427468228018	0.7448436619893336	0.6151613751064307	0	0	0.0	-0.0002811744302340535	-0.0002811744302340535
1831	0.001808260511298271	0.0015647722065500684	-0.001564711266711662	0.9845390127069648	-1	0	0	1.0	1	0	0	1.0	0	1	0	0	0	0	0.5	2	1	2	0.0	0	0	0	0	0	0	0	0	0	0	0	0	-0.0001564711266711662	-0.0001564711266711662
2416	0.002519218817914088	0.002098970048977459	-0.002048706956713926	0.9740505264421879	-1	0	0	0.5	1	1.0	1	1.0	1.0	2	1	0	0	0	0.3333333333333333	3	1	3	0.0	0	0.6544464950716027	0.5	0.3198044003022587	0.5	0.26379133216789663	0.5	0.8487419795481062	0.5	0	0	0.0	-0.0002048706956713926	-0.0002048706956713926
1842	0.0018332975289759921	0.001600051371633083	-0.0015999780958187325	0.9842214387401917	-1	0	0	1.0	1	0	0	1.0	0	1	0	0	0	0	0.5	2	1	2	0.0	0	0	0	0	0	0	0	0	0	0	0	0	-0.00015999780958187324	-0.00015999780958187324
150	0.0019504199329173854	0.0018905241481987135	-0.0018890343917482397	0.9848819912604736	-1	0	0	1.0	2	0.0	0	0.75	0	2	0	0	0	0	1.0	2	2	3	0.0	0	0	0	0	0	0	0	0	0	0	0	0	-0.00018890343917482398	-0.00018890343917482398
2784	0.0018478840061826038	0.001622707391694134	-0.0016227034149478468	0.9845732736707399	-1	0	0	1.0	1	0	0	1.0	0	1	0	0	0	0	0.5	2	1	2	0.0	0	0	0	0	0	0	0	0	0	0	0	0	-0.00016227034149478468	-0.00016227034149478468
5019	0.001898235337156165	0.0016274995090473838	-0.001627498403519079	0.9840349580480425	-1	0	0	1.0	1	0	0	1.0	0	1	0	0	0	0	0.5	2	1	2	0.0	0	0	0	0	0	0	0	0	0	0	0	0	-0.00016274984035190792	-0.00016274984035190792
140	0.0026232803399712365	0.002238569459463705	-0.002238506885262031	0.9871795610548915	-1	0	0	0.6666666666666666	2	0.5	1	1.0	0.5	3	1	0	2	0	0.25	1	4	4	1.0	0.6666666666666666	0.5295394467676806	0.9179464286258792	0.7098063411524123	0.6727400774700849	1.0	0.9554750504014909	0.8741372049311924	0.8876717517465785	0.6666666666666666	0.3333333333333333	0.0	-0.0002238506885262031	-0.0002238506885262031
4289	0.001824795244864963	0.0015678653195559816	-0.0015678633647080308	0.9846853190154944	-1	0	0	1.0	1	0	0	1.0	0	1	0	0	0	0	0.5	2	1	2	0.0	0	0	0	0	0	0	0	0	0	0	0	0	-0.00015678633647080308	-0.00015678633647080308
3513	0.0019014314184795408	0.0016725448334134931	-0.0016719051464035178	0.9846825030334876	-1	0	0	1.0	1	0	0	1.0	0	1	0	0	0	0	0.5	2	1	2	0.0	0	0	0	0	0	0	0	0	0	0	0	0	-0.00016719051464035177	-0.00016719051464035177
4773	0.0018839816764320398	0.0016467818632638182	-0.0016465466803941271	0.983683968387324	-1	0	0	1.0	1	0	0	1.0	0	1	0	0	0	0	0.5	2	1	2	0.0	0	0	0	0	0	0	0	0	0	0	0	0	-0.00016465466803941271	-0.00016465466803941271
3788	0.001985612955781355	0.001739490723099127	-0.0017394876929320284	0.9845301965298583	-1	0	0	1.0	1	0	0	1.0	0	1	0	0	0	0	0.5	2	1	2	0.0	0	0	0	0	0	0	0	0	0	0	0	0	-0.00017394876929320284	-0.00017394876929320284
1132	0.0017787227173932947	0.0017245540995995334	-0.0017224706642938608	0.9833629162300054	-1	0	0	1.0	1	0	0	1.0	0	1	0	0	0	0	0.5	2	1	2	0.0	0	0	0	0	0	0	0	0	0	0	0	0	-0.00017224706642938607	-0.00017224706642938607
856	0.007057598414085171	0.005202097093209465	-0.005169276045720984	0.9725061693928146	-1	0	0	0.5	2	0.75	3	0.6	0.5	4	2	1	0	0	0.4	2	5	6	0.0	0	0.6233131721989265	0.6069431237993691	0.7244698115551563	0.9376243699098561	0.3214807011206785	0.879551552465767	0.8488229892487958	0.8469592838784022	0	0	0.0	-0.0005169276045720984	-0.0005169276045720984
134	None	None	None	None	None	0	0	0.5	5	0.46153846153846156	6	0.42857142857142855	0.38461538461538464	9	5	5	3	0	0.7142857142857143	5	7	15	0.3	0.3333333333333333	0.14480602120985053	0.9254589527812044	0.6831348438055007	0.7587010777722664	0.613336443400029	0.8069255991534081	0.9269115241157826	0.8453024210543878	0.4444444444444444	0.3333333333333333	0.0	None	None
3178	0.0018896252955107368	0.001656046830722228	-0.0016554709765505221	0.9841388194853008	-1	0	0	1.0	1	0	0	1.0	0	1	0	0	0	0	0.5	2	1	2	0.0	0	0	0	0	0	0	0	0	0	0	0	0	-0.00016554709765505222	-0.00016554709765505222
2109	0.001963005084932485	0.0016796593336909616	-0.0016796526233296796	0.984542726201445	-1	0	0	1.0	1	0	0	1.0	0	1	0	0	0	0	0.5	2	1	2	0.0	0	0	0	0	0	0	0	0	0	0	0	0	-0.00016796526233296797	-0.00016796526233296797
1021	0.0017482246564151478	0.001685309719402263	-0.0016853097193068093	0.9863862227461949	-1	0	0	1.0	1	0	0	1.0	0	1	0	0	0	0	0.5	1	2	2	0.0	0	0	0	0	0	0	0	0	0	0	0	0	-0.00016853097193068092	-0.00016853097193068092
2777	0.001939209944219232	0.0016519700035741327	-0.0016499894146657364	0.9843814738507161	-1	0	0	1.0	1	0	0	1.0	0	1	0	0	0	0	0.5	2	1	2	0.0	0	0	0	0	0	0	0	0	0	0	0	0	-0.00016499894146657364	-0.00016499894146657364
3424	0.00188359727396939	0.0016349879832700822	-0.0016349696256901978	0.9846218661923982	-1	0	0	1.0	1	0	0	1.0	0	1	0	0	0	0	0.5	2	1	2	0.0	0	0	0	0	0	0	0	0	0	0	0	0	-0.00016349696256901978	-0.00016349696256901978
3200	0.0019121768191220142	0.001718303584819052	-0.0017182455649921045	0.9846869148197267	-1	0	0	1.0	1	0	0	1.0	0	1	0	0	0	0	0.5	2	1	2	0.0	0	0	0	0	0	0	0	0	0	0	0	0	-0.00017182455649921046	-0.00017182455649921046
2242	0.0018576997663211038	0.001672196240133363	-0.0016721495289031259	0.9846242244875616	-1	0	0	1.0	1	0	0	1.0	0	1	0	0	0	0	0.5	2	1	2	0.0	0	0	0	0	0	0	0	0	0	0	0	0	-0.00016721495289031258	-0.00016721495289031258
4652	0.0019480227096359813	0.0016740119100778193	-0.0016739057190719407	0.9847069258862905	-1	0	0	1.0	1	0	0	1.0	0	1	0	0	0	0	0.5	2	1	2	0.0	0	0	0	0	0	0	0	0	0	0	0	0	-0.00016739057190719408	-0.00016739057190719408
2889	0.0018537028681192968	0.0016899840679380476	-0.0016899010710851553	0.9843671892198882	-1	0	0	1.0	1	0	0	1.0	0	1	0	0	0	0	0.5	2	1	2	0.0	0	0	0	0	0	0	0	0	0	0	0	0	-0.00016899010710851552	-0.00016899010710851552
4096	0.0019625095222930112	0.0016994123462766542	-0.0016994123144546407	0.9846271127455933	-1	0	0	1.0	1	0	0	1.0	0	1	0	0	0	0	0.5	2	1	2	0.0	0	0	0	0	0	0	0	0	0	0	0	0	-0.00016994123144546406	-0.00016994123144546406
2072	0.0017892608890333135	0.0015588042766678562	-0.0015587268264352326	0.9842362011324717	-1	0	0	1.0	1	0	0	1.0	0	1	0	0	0	0	0.5	2	1	2	0.0	0	0	0	0	0	0	0	0	0	0	0	0	-0.00015587268264352327	-0.00015587268264352327
4922	0.001779721281252134	0.001544983534318653	-0.0015449253510416829	0.9841105626088903	-1	0	0	1.0	1	0	0	1.0	0	1	0	0	0	0	0.5	2	1	2	0.0	0	0	0	0	0	0	0	0	0	0	0	0	-0.00015449253510416828	-0.00015449253510416828
4543	0.0019362227870174569	0.0016643836524783235	-0.0016643833727044228	0.9843162183043827	-1	0	0	1.0	1	0	0	1.0	0	1	0	0	0	0	0.5	2	1	2	0.0	0	0	0	0	0	0	0	0	0	0	0	0	-0.0001664383372704423	-0.0001664383372704423
2995	0.0020353716851697406	0.0017707555147088775	-0.001770401820734356	0.9845554696579203	-1	0	0	1.0	1	0	0	1.0	0	1	0	0	0	0	0.5	2	1	2	0.0	0	0	0	0	0	0	0	0	0	0	0	0	-0.0001770401820734356	-0.0001770401820734356
342	0.0021251840193810853	0.002092788349276712	-0.002092788147589058	0.9834245685099324	-1	0	0	1.0	2	0.0	0	0.75	0	1	0	1	0	0	1.0	2	2	3	0.0	0	0	0	0	0	0	0	0	0	0	0	0	-0.00020927881475890582	-0.00020927881475890582
371	0.0018075762287430982	0.0017235838488206942	-0.0017234993339024132	0.9852312604832253	-1	0	0	1.0	1	0	0	1.0	0	1	0	0	0	0	0.5	1	2	2	0.0	0	0	0	0	0	0	0	0	0	0	0	0	-0.00017234993339024132	-0.00017234993339024132
1434	0.0019349320151495915	0.0016466390090431333	-0.001645368801300713	0.9849156553083053	-1	0	0	1.0	1	0	0	1.0	0	1	0	0	0	0	0.5	2	1	2	0.0	0	0	0	0	0	0	0	0	0	0	0	0	-0.0001645368801300713	-0.0001645368801300713
1810	0.001880052079068292	0.0016742153157155563	-0.001674135566371289	0.9850167629710794	-1	0	0	1.0	1	0	0	1.0	0	1	0	0	0	0	0.5	2	1	2	0.0	0	0	0	0	0	0	0	0	0	0	0	0	-0.0001674135566371289	-0.0001674135566371289
3494	0.0019294872777086691	0.0017213704395208896	-0.0017208802836152532	0.9842535739541325	-1	0	0	1.0	1	0	0	1.0	0	1	0	0	0	0	0.5	2	1	2	0.0	0	0	0	0	0	0	0	0	0	0	0	0	-0.00017208802836152532	-0.00017208802836152532
4285	0.001954090793246786	0.001743814363373347	-0.0017437936469850233	0.9846266187331425	-1	0	0	1.0	1	0	0	1.0	0	1	0	0	0	0	0.5	2	1	2	0.0	0	0	0	0	0	0	0	0	0	0	0	0	-0.00017437936469850233	-0.00017437936469850233
471	0.001984474794378223	0.0017127093573024695	-0.0017121302167323249	0.9849226120421533	-1	0	0	1.0	1	0	0	1.0	0	1	0	0	0	0	0.5	2	1	2	0.0	0	0	0	0	0	0	0	0	0	0	0	0	-0.0001712130216732325	-0.0001712130216732325
4606	0.0019512353577219052	0.0017038381182675174	-0.001703831895643263	0.9845295407351131	-1	0	0	1.0	1	0	0	1.0	0	1	0	0	0	0	0.5	2	1	2	0.0	0	0	0	0	0	0	0	0	0	0	0	0	-0.00017038318956432628	-0.00017038318956432628
3337	0.0019452104437138592	0.0017640011926829259	-0.001763815000620048	0.9845740692430001	-1	0	0	1.0	1	0	0	1.0	0	1	0	0	0	0	0.5	2	1	2	0.0	0	0	0	0	0	0	0	0	0	0	0	0	-0.0001763815000620048	-0.0001763815000620048
3676	0.001939452314717998	0.0016657652572486	-0.0016653346364119618	0.9845831356981962	-1	0	0	1.0	1	0	0	1.0	0	1	0	0	0	0	0.5	2	1	2	0.0	0	0	0	0	0	0	0	0	0	0	0	0	-0.0001665334636411962	-0.0001665334636411962
951	0.0017214071634419612	0.0016648507555348819	-0.0016647830725102764	0.9851530873247845	-1	0	0	1.0	1	0	0	1.0	0	1	0	0	0	0	0.5	1	2	2	0.0	0	0	0	0	0	0	0	0	0	0	0	0	-0.00016647830725102764	-0.00016647830725102764
2359	0.0018338255127004818	0.0016244540384572931	-0.0016242473281530764	0.9846715656286472	-1	0	0	1.0	1	0	0	1.0	0	1	0	0	0	0	0.5	2	1	2	0.0	0	0	0	0	0	0	0	0	0	0	0	0	-0.00016242473281530764	-0.00016242473281530764
91	0.012673069531831116	0.005158809374429384	-0.005132954892749366	0.9851900619402828	-1	0	0	0.3333333333333333	2	0.7142857142857143	5	0.5	0.42857142857142855	5	3	3	3	0	0.5	6	3	9	0.375	0	0.6891066482360196	0.8656517763466715	0.6367852215158512	0.9433098826093922	0.6967501569676795	0.9449678534025248	0.8900509188517505	0.9245631393819725	0.2	0.2	0.0	-0.0005132954892749366	-0.0005132954892749366
601	0.0017542451052532926	0.001715658960596295	-0.0017156589594794528	0.9863740488946002	-1	0	0	1.0	1	0	0	1.0	0	1	0	0	0	0	0.5	1	2	2	0.0	0	0	0	0	0	0	0	0	0	0	0	0	-0.00017156589594794527	-0.00017156589594794527
187	0.002498377543279987	0.002315838201390462	-0.0023157979978701408	0.9832383066311087	-1	0	0	0.75	3	0.0	0	0.5555555555555556	0	1	0	3	1	0	1.0	3	3	5	0.1111111111111111	1.0	0	0	0	0	0	0	0	0	0	0	0	-0.00023157979978701408	-0.00023157979978701408
1985	0.0019516866042392042	0.001699348556688756	-0.0016991045269447902	0.9846442877213447	-1	0	0	1.0	1	0	0	1.0	0	1	0	0	0	0	0.5	2	1	2	0.0	0	0	0	0	0	0	0	0	0	0	0	0	-0.00016991045269447902	-0.00016991045269447902
849	0.0019712562511603427	0.0016917408559965121	-0.0016908848962795178	0.9845875588335699	-1	0	0	1.0	1	0	0	1.0	0	1	0	0	0	0	0.5	2	1	2	0.0	0	0	0	0	0	0	0	0	0	0	0	0	-0.00016908848962795178	-0.00016908848962795178
2732	0.0018503755474897057	0.0015850869304362275	-0.0015850553175402273	0.9849000193439389	-1	0	0	1.0	1	0	0	1.0	0	1	0	0	0	0	0.5	2	1	2	0.0	0	0	0	0	0	0	0	0	0	0	0	0	-0.00015850553175402273	-0.00015850553175402273
1069	0.0019438196457886843	0.0016712116612968393	-0.0016710437262855017	0.985007086330758	-1	0	0	1.0	1	0	0	1.0	0	1	0	0	0	0	0.5	2	1	2	0.0	0	0	0	0	0	0	0	0	0	0	0	0	-0.00016710437262855017	-0.00016710437262855017
1720	0.001868638847098575	0.0015894517563838017	-0.001589217221710292	0.9845580816682391	-1	0	0	1.0	1	0	0	1.0	0	1	0	0	0	0	0.5	2	1	2	0.0	0	0	0	0	0	0	0	0	0	0	0	0	-0.0001589217221710292	-0.0001589217221710292
3897	0.001839157949317621	0.001626789973677888	-0.0016265801962314483	0.984439948566146	-1	0	0	1.0	1	0	0	1.0	0	1	0	0	0	0	0.5	2	1	2	0.0	0	0	0	0	0	0	0	0	0	0	0	0	-0.00016265801962314484	-0.00016265801962314484
1173	0.0017734675746157362	0.0017155928763544907	-0.0017155928763403594	0.9863589716486418	-1	0	0	1.0	1	0	0	1.0	0	1	0	0	0	0	0.5	1	2	2	0.0	0	0	0	0	0	0	0	0	0	0	0	0	-0.00017155928763403595	-0.00017155928763403595
3371	0.002114583178529938	0.001839488004800417	-0.0018378949925541208	0.9842336184100934	-1	0	0	1.0	1	0	0	1.0	0	1	0	0	0	0	0.5	2	1	2	0.0	0	0	0	0	0	0	0	0	0	0	0	0	-0.0001837894992554121	-0.0001837894992554121
1857	0.001924126271967112	0.0016651675567767048	-0.0016651620322905708	0.984462771917251	-1	0	0	1.0	1	0	0	1.0	0	1	0	0	0	0	0.5	2	1	2	0.0	0	0	0	0	0	0	0	0	0	0	0	0	-0.00016651620322905708	-0.00016651620322905708
4681	0.001903352925802339	0.001728536988817529	-0.001727809538926567	0.9839368746037941	-1	0	0	1.0	1	0	0	1.0	0	1	0	0	0	0	0.5	2	1	2	0.0	0	0	0	0	0	0	0	0	0	0	0	0	-0.0001727809538926567	-0.0001727809538926567
1647	0.001846404329710768	0.001543392743614314	-0.0015433661393993794	0.9844703148170737	-1	0	0	1.0	1	0	0	1.0	0	1	0	0	0	0	0.5	2	1	2	0.0	0	0	0	0	0	0	0	0	0	0	0	0	-0.00015433661393993793	-0.00015433661393993793
1614	0.0018760101987192362	0.0016418461783284592	-0.001641820746168874	0.9846991595173312	-1	0	0	1.0	1	0	0	1.0	0	1	0	0	0	0	0.5	2	1	2	0.0	0	0	0	0	0	0	0	0	0	0	0	0	-0.0001641820746168874	-0.0001641820746168874
189	0.0025552021173857993	0.002061263722248956	-0.002056543151972423	0.9763289316686651	-1	0	0	0.6666666666666666	2	0.5	1	0.6666666666666666	0.5	3	1	0	0	0	0.6666666666666666	3	2	4	0.0	0	0.3773001584335011	0.8790325750595583	0.20518479671314332	0.8411842268044571	0.9420158039900924	0.9485184898823168	0.8809684160788758	0.8991680807874255	0	0	0.0	-0.0002056543151972423	-0.0002056543151972423
3745	0.0018704392739642244	0.001633910592246417	-0.001633788651670131	0.9845022739829667	-1	0	0	1.0	1	0	0	1.0	0	1	0	0	0	0	0.5	2	1	2	0.0	0	0	0	0	0	0	0	0	0	0	0	0	-0.0001633788651670131	-0.0001633788651670131
3968	0.0019121063879885653	0.0016615426716710818	-0.00166148503772789	0.9846150002631451	-1	0	0	1.0	1	0	0	1.0	0	1	0	0	0	0	0.5	2	1	2	0.0	0	0	0	0	0	0	0	0	0	0	0	0	-0.000166148503772789	-0.000166148503772789
3916	0.0019326637093639543	0.0016935223945362485	-0.0016931993258936697	0.9842049985652631	-1	0	0	1.0	1	0	0	1.0	0	1	0	0	0	0	0.5	2	1	2	0.0	0	0	0	0	0	0	0	0	0	0	0	0	-0.00016931993258936697	-0.00016931993258936697
1136	0.0017735405146084588	0.0017156288805470555	-0.00171562888021129	0.986389270215684	-1	0	0	1.0	1	0	0	1.0	0	1	0	0	0	0	0.5	1	2	2	0.0	0	0	0	0	0	0	0	0	0	0	0	0	-0.000171562888021129	-0.000171562888021129
4242	0.001851710325552829	0.0015846686824137236	-0.00158466692256986	0.984604009485988	-1	0	0	1.0	1	0	0	1.0	0	1	0	0	0	0	0.5	2	1	2	0.0	0	0	0	0	0	0	0	0	0	0	0	0	-0.00015846669225698598	-0.00015846669225698598
1591	0.001891612907199863	0.0016632266246165352	-0.0016630104887628441	0.9848807766439379	-1	0	0	1.0	1	0	0	1.0	0	1	0	0	0	0	0.5	2	1	2	0.0	0	0	0	0	0	0	0	0	0	0	0	0	-0.00016630104887628441	-0.00016630104887628441
834	0.0017573845816753087	0.0016777774354091593	-0.001677660971639803	0.9853100505923258	-1	0	0	1.0	1	0	0	1.0	0	1	0	0	0	0	0.5	1	2	2	0.0	0	0	0	0	0	0	0	0	0	0	0	0	-0.0001677660971639803	-0.0001677660971639803
2959	0.0018683929287248372	0.0016067945393069994	-0.0016067667155760326	0.9847052035119052	-1	0	0	1.0	1	0	0	1.0	0	1	0	0	0	0	0.5	2	1	2	0.0	0	0	0	0	0	0	0	0	0	0	0	0	-0.00016067667155760326	-0.00016067667155760326
4093	0.0018220797901572785	0.0015464703224957134	-0.001546219747485399	0.9846550033997458	-1	0	0	1.0	1	0	0	1.0	0	1	0	0	0	0	0.5	2	1	2	0.0	0	0	0	0	0	0	0	0	0	0	0	0	-0.0001546219747485399	-0.0001546219747485399
3864	0.001879858539509748	0.001629705595450002	-0.001629567064016479	0.9847325304130191	-1	0	0	1.0	1	0	0	1.0	0	1	0	0	0	0	0.5	2	1	2	0.0	0	0	0	0	0	0	0	0	0	0	0	0	-0.00016295670640164789	-0.00016295670640164789
188	0.003149357794800221	0.002275392201309805	-0.0022576544962486867	0.9752675166732887	-1	0	0	0.3333333333333333	1	1.0	2	0.6666666666666666	0.5	2	1	1	1	0	0.6666666666666666	3	2	4	0.2	0	0.57915916902206	0.6530359952102914	0.6604386654840775	0.8973785162058978	0.5925810546795905	0.6028985154730945	0.6871101309357542	0.7451289490463685	1.0	0.5	0.0	-0.00022576544962486867	-0.00022576544962486867
1517	0.0020084986326232477	0.0017195160510302724	-0.0017191940521058134	0.9849384201785965	-1	0	0	1.0	1	0	0	1.0	0	1	0	0	0	0	0.5	2	1	2	0.0	0	0	0	0	0	0	0	0	0	0	0	0	-0.00017191940521058135	-0.00017191940521058135
1066	0.0020053360515800106	0.001730425886966262	-0.0017273248986922022	0.9848874615577978	-1	0	0	1.0	1	0	0	1.0	0	1	0	0	0	0	0.5	2	1	2	0.0	0	0	0	0	0	0	0	0	0	0	0	0	-0.0001727324898692202	-0.0001727324898692202
4966	0.0018259617284951326	0.0015721255498885507	-0.0015718767014313753	0.983892632726535	-1	0	0	1.0	1	0	0	1.0	0	1	0	0	0	0	0.5	2	1	2	0.0	0	0	0	0	0	0	0	0	0	0	0	0	-0.00015718767014313753	-0.00015718767014313753
171	0.0036277581715639445	0.0034338983959591226	-0.00343384646914808	0.9796784219466249	-1	0.5	1	0.6666666666666666	4	0.5714285714285714	4	0.36	0.5714285714285714	7	4	1	0	0	1.0	5	5	9	0.0	1.0	0.2844034259128755	0.8584202772731814	0.4673442727199918	0.8478736041787632	0.5655057254409839	0.8951748598178554	0.8335412171252301	0.8685644732388142	0	0	0.0	-0.00034338464691480804	-0.00034338464691480804
2042	0.0019135935457369527	0.001638572261602716	-0.0016383239398288373	0.9846372240615574	-1	0	0	1.0	1	0	0	1.0	0	1	0	0	0	0	0.5	2	1	2	0.0	0	0	0	0	0	0	0	0	0	0	0	0	-0.00016383239398288374	-0.00016383239398288374
3370	0.0018270825609373535	0.0015914946906174497	-0.0015914123365874955	0.9843015436198251	-1	0	0	1.0	1	0	0	1.0	0	1	0	0	0	0	0.5	2	1	2	0.0	0	0	0	0	0	0	0	0	0	0	0	0	-0.00015914123365874953	-0.00015914123365874953
3209	0.0019575679820556923	0.0017206867108425703	-0.0017204927448102592	0.9847708835563476	-1	0	0	1.0	1	0	0	1.0	0	1	0	0	0	0	0.5	2	1	2	0.0	0	0	0	0	0	0	0	0	0	0	0	0	-0.00017204927448102593	-0.00017204927448102593
3711	0.0018644523168798721	0.0016469075250845748	-0.0016469067175324805	0.9845871826373574	-1	0	0	1.0	1	0	0	1.0	0	1	0	0	0	0	0.5	2	1	2	0.0	0	0	0	0	0	0	0	0	0	0	0	0	-0.00016469067175324805	-0.00016469067175324805
2194	0.0018421614921217842	0.001597883981020623	-0.0015978773004525473	0.9846682719226658	-1	0	0	1.0	1	0	0	1.0	0	1	0	0	0	0	0.5	2	1	2	0.0	0	0	0	0	0	0	0	0	0	0	0	0	-0.00015978773004525474	-0.00015978773004525474
708	0.0017796878296315515	0.0016853855962525408	-0.0016853855844623253	0.9864183197380059	-1	0	0	1.0	1	0	0	1.0	0	1	0	0	0	0	0.5	1	2	2	0.0	0	0	0	0	0	0	0	0	0	0	0	0	-0.00016853855844623254	-0.00016853855844623254
1199	0.001954561711544185	0.0016805376209816725	-0.001680115736221984	0.98491287884627	-1	0	0	1.0	1	0	0	1.0	0	1	0	0	0	0	0.5	2	1	2	0.0	0	0	0	0	0	0	0	0	0	0	0	0	-0.0001680115736221984	-0.0001680115736221984
775	0.0017479596023176893	0.0017156106875424457	-0.0017156106874055314	0.9863817705084004	-1	0	0	1.0	1	0	0	1.0	0	1	0	0	0	0	0.5	1	2	2	0.0	0	0	0	0	0	0	0	0	0	0	0	0	-0.00017156106874055313	-0.00017156106874055313
2144	0.0019715434847182986	0.0017700884861824309	-0.00177008619165973	0.9834479637858831	-1	0	0	1.0	1	0	0	1.0	0	1	0	0	0	0	0.5	2	1	2	0.0	0	0	0	0	0	0	0	0	0	0	0	0	-0.00017700861916597298	-0.00017700861916597298
3497	0.001941639530415225	0.0017043424302673256	-0.0017043232850362292	0.9847074154711095	-1	0	0	1.0	1	0	0	1.0	0	1	0	0	0	0	0.5	2	1	2	0.0	0	0	0	0	0	0	0	0	0	0	0	0	-0.00017043232850362291	-0.00017043232850362291
536	0.0018746606300810318	0.0018107370513447034	-0.0018106972391797622	0.9841883585513141	-1	0	0	1.0	1	0	0	1.0	0	1	0	0	1	0	0.5	1	2	2	0.3333333333333333	0	0	0	0	0	0	0	0	0	0	0	0	-0.00018106972391797622	-0.00018106972391797622
3738	0.0021446400207639263	0.0020505832325277643	-0.002048667637380966	0.9829405708059404	-1	0	0	0	0	0	0	1.0	0	0	0	0	0	0	1.0	1	1	1	0.0	0	0	0	0	0	0	0	0	0	0	0	0	-0.1	-0.1
568	0.0017788398890245555	0.001715624256799481	-0.0017156242567245806	0.9863849120746955	-1	0	0	1.0	1	0	0	1.0	0	1	0	0	0	0	0.5	1	2	2	0.0	0	0	0	0	0	0	0	0	0	0	0	0	-0.00017156242567245805	-0.00017156242567245805
3404	0.001953964578531487	0.0016449362446566548	-0.001644697185856824	0.9847396178807886	-1	0	0	1.0	1	0	0	1.0	0	1	0	0	0	0	0.5	2	1	2	0.0	0	0	0	0	0	0	0	0	0	0	0	0	-0.0001644697185856824	-0.0001644697185856824
3977	0.0018855526483800462	0.0016401324151125642	-0.001640109035884241	0.9846991505709896	-1	0	0	1.0	1	0	0	1.0	0	1	0	0	0	0	0.5	2	1	2	0.0	0	0	0	0	0	0	0	0	0	0	0	0	-0.0001640109035884241	-0.0001640109035884241
4961	0.0019043722083171657	0.0017004260179746668	-0.0017003796021913696	0.9845123384912048	-1	0	0	1.0	1	0	0	1.0	0	1	0	0	0	0	0.5	2	1	2	0.0	0	0	0	0	0	0	0	0	0	0	0	0	-0.00017003796021913695	-0.00017003796021913695
2641	0.00182740664011761	0.0015883068752497263	-0.001588188841531011	0.9840962803605472	-1	0	0	1.0	1	0	0	1.0	0	1	0	0	0	0	0.5	2	1	2	0.0	0	0	0	0	0	0	0	0	0	0	0	0	-0.0001588188841531011	-0.0001588188841531011
1272	0.0020084973520847556	0.0017259118384644317	-0.0017257791727803035	0.9849602780018433	-1	0	0	1.0	1	0	0	1.0	0	1	0	0	0	0	0.5	2	1	2	0.0	0	0	0	0	0	0	0	0	0	0	0	0	-0.00017257791727803035	-0.00017257791727803035
704	0.001830444414511158	0.0018281182423171476	-0.001828104394025221	0.9843906548771513	-1	0	0	1.0	1	0	0	1.0	0	1	0	0	0	0	0.5	1	2	2	0.0	0	0	0	0	0	0	0	0	0	0	0	0	-0.0001828104394025221	-0.0001828104394025221
2939	0.0018989653701803812	0.001654681783830428	-0.0016545850033773308	0.984714844350122	-1	0	0	1.0	1	0	0	1.0	0	1	0	0	0	0	0.5	2	1	2	0.0	0	0	0	0	0	0	0	0	0	0	0	0	-0.00016545850033773308	-0.00016545850033773308
2231	0.002143837904359706	0.002026673900536803	-0.002024986782863144	0.9828018486047747	-1	0	0	0	0	0	0	1.0	0	0	0	0	0	0	1.0	1	1	1	0.0	0	0	0	0	0	0	0	0	0	0	0	0	-0.1	-0.1
2393	0.0018664814644589638	0.0015999785951809696	-0.0015999785770403902	0.9847140456641981	-1	0	0	1.0	1	0	0	1.0	0	1	0	0	0	0	0.5	2	1	2	0.0	0	0	0	0	0	0	0	0	0	0	0	0	-0.00015999785770403902	-0.00015999785770403902
1745	0.0032314227845737643	0.0024933032882683503	-0.0024465574140730387	0.9747231460681375	-1	0	0	0.3333333333333333	1	1.0	2	1.0	1.0	3	2	0	0	0	0.25	4	1	4	0.0	0	0.591498168496268	0.6344804809119244	0.3198044003022587	0.7744392590225071	0.15396623787446895	0.9181320935338468	0.8585815184039912	0.8023039755181177	0	0	0.0	-0.00024465574140730386	-0.00024465574140730386
3829	0.0017800051367066016	0.0015774053562707727	-0.0015772013622504417	0.9841989053905138	-1	0	0	1.0	1	0	0	1.0	0	1	0	0	0	0	0.5	2	1	2	0.0	0	0	0	0	0	0	0	0	0	0	0	0	-0.00015772013622504419	-0.00015772013622504419
2494	0.001952544502474443	0.0017036727159962788	-0.0017036448430177418	0.984525696628975	-1	0	0	1.0	1	0	0	1.0	0	1	0	0	0	0	0.5	2	1	2	0.0	0	0	0	0	0	0	0	0	0	0	0	0	-0.0001703644843017742	-0.0001703644843017742
2800	0.0019374663135319722	0.0016207565843060815	-0.0016186210816024182	0.9835365768819573	-1	0	0	1.0	1	0	0	1.0	0	1	0	0	0	0	0.5	2	1	2	0.0	0	0	0	0	0	0	0	0	0	0	0	0	-0.0001618621081602418	-0.0001618621081602418
1426	0.0019412890819897294	0.0016691089825868692	-0.0016682147570243873	0.9847041427585324	-1	0	0	1.0	1	0	0	1.0	0	1	0	0	0	0	0.5	2	1	2	0.0	0	0	0	0	0	0	0	0	0	0	0	0	-0.00016682147570243872	-0.00016682147570243872
111	0.0020035947901350486	0.0017644527388021027	-0.0017642633217142393	0.9849596707867911	-1	0	0	1.0	2	0.0	0	1.0	0	1	0	1	0	0	0.3333333333333333	3	1	3	0.0	1.0	0	0	0	0	0	0	0	0	0	0	0	-0.00017642633217142392	-0.00017642633217142392
2004	0.0020849711981014217	0.00184832054070299	-0.0018481960332643007	0.9853563845008275	-1	0	0	1.0	2	0.0	0	0.75	0	2	0	0	0	0	1.0	2	2	3	0.0	0	0	0	0	0	0	0	0	0	0	0	0	-0.00018481960332643007	-0.00018481960332643007
5020	0.0019007260488978167	0.0016416457669161722	-0.0016416446160676403	0.9843752127463574	-1	0	0	1.0	1	0	0	1.0	0	1	0	0	0	0	0.5	2	1	2	0.0	0	0	0	0	0	0	0	0	0	0	0	0	-0.00016416446160676403	-0.00016416446160676403
2772	0.0018316390970751404	0.0016038736184854283	-0.0016038723507228866	0.9847247422941003	-1	0	0	1.0	1	0	0	1.0	0	1	0	0	0	0	0.5	2	1	2	0.0	0	0	0	0	0	0	0	0	0	0	0	0	-0.00016038723507228866	-0.00016038723507228866
821	0.002143850295434581	0.0020864349914717184	-0.0020841546043847336	0.9831690007951193	-1	0	0	0	0	0	0	1.0	0	0	0	0	0	0	1.0	1	1	1	0.0	0	0	0	0	0	0	0	0	0	0	0	0	-0.1	-0.1
1657	0.001878507443039858	0.0016336327613668846	-0.0016326232312205077	0.983867960115276	-1	0	0	1.0	1	0	0	1.0	0	1	0	0	0	0	0.5	2	1	2	0.0	0	0	0	0	0	0	0	0	0	0	0	0	-0.00016326232312205077	-0.00016326232312205077
402	0.0019650374008783065	0.001735609043806929	-0.001735594374633833	0.9845756404906644	-1	0	0	1.0	2	0.0	0	1.0	0	1	0	1	0	0	0.3333333333333333	3	1	3	0.0	1.0	0	0	0	0	0	0	0	0	0	0	0	-0.0001735594374633833	-0.0001735594374633833
1291	0.0019406441027720572	0.0016588686352481008	-0.0016582683000791242	0.9849983275500466	-1	0	0	1.0	1	0	0	1.0	0	1	0	0	0	0	0.5	2	1	2	0.0	0	0	0	0	0	0	0	0	0	0	0	0	-0.0001658268300079124	-0.0001658268300079124
2664	0.0019102282818576676	0.0016614270506600409	-0.0016614179905172536	0.9846580781659329	-1	0	0	1.0	1	0	0	1.0	0	1	0	0	0	0	0.5	2	1	2	0.0	0	0	0	0	0	0	0	0	0	0	0	0	-0.00016614179905172536	-0.00016614179905172536
3126	0.001810110928552677	0.0015891363037732005	-0.0015890254715005174	0.9845777521871988	-1	0	0	1.0	1	0	0	1.0	0	1	0	0	0	0	0.5	2	1	2	0.0	0	0	0	0	0	0	0	0	0	0	0	0	-0.00015890254715005174	-0.00015890254715005174
287	0.0017735033179734354	0.0017156048057222284	-0.0017156048056239026	0.9863602215573948	-1	0	0	1.0	1	0	0	1.0	0	1	0	0	0	0	0.5	1	2	2	0.0	0	0	0	0	0	0	0	0	0	0	0	0	-0.00017156048056239025	-0.00017156048056239025
3922	0.0018829793430686127	0.0016238331260386466	-0.0016238083254578506	0.984721040463002	-1	0	0	1.0	1	0	0	1.0	0	1	0	0	0	0	0.5	2	1	2	0.0	0	0	0	0	0	0	0	0	0	0	0	0	-0.00016238083254578505	-0.00016238083254578505
4392	0.0019276955033017365	0.0016439748603548454	-0.0016439379761189617	0.984635228841599	-1	0	0	1.0	1	0	0	1.0	0	1	0	0	0	0	0.5	2	1	2	0.0	0	0	0	0	0	0	0	0	0	0	0	0	-0.00016439379761189616	-0.00016439379761189616
368	0.0022407224297654946	0.0019520399658343485	-0.0019519713562887772	0.9843186018294602	-1	0	0	1.0	2	0.0	0	0.75	0	2	0	0	0	0	1.0	2	2	3	0.0	0	0	0	0	0	0	0	0	0	0	0	0	-0.0001951971356288777	-0.0001951971356288777
399	0.0021180277659807525	0.0018061181952740216	-0.001806076871979008	0.9847067504239282	-1	0	0	1.0	2	0.0	0	0.75	0	1	0	1	0	0	1.0	2	2	3	0.0	0	0	0	0	0	0	0	0	0	0	0	0	-0.0001806076871979008	-0.0001806076871979008
4267	0.0018944200650711958	0.0016173920757560063	-0.0016171989619462076	0.9845542393270492	-1	0	0	1.0	1	0	0	1.0	0	1	0	0	0	0	0.5	2	1	2	0.0	0	0	0	0	0	0	0	0	0	0	0	0	-0.00016171989619462077	-0.00016171989619462077
746	0.007248603333939304	0.005461026586133461	-0.00545448987930007	0.972457890509515	-1	0	0	0.5	2	0.75	3	0.6	0.5	4	2	1	0	0	0.4	2	5	6	0.0	0	0.6233131721989265	0.6069431237993691	0.7244698115551563	0.9376243699098561	0.3214807011206785	0.879551552465767	0.8488229892487958	0.8469592838784022	0	0	0.0	-0.000545448987930007	-0.000545448987930007
4846	0.0019092480458659483	0.001662339256352417	-0.0016623282417629747	0.9846739149385715	-1	0	0	1.0	1	0	0	1.0	0	1	0	0	0	0	0.5	2	1	2	0.0	0	0	0	0	0	0	0	0	0	0	0	0	-0.00016623282417629746	-0.00016623282417629746
2234	0.0019013986185698003	0.0016526182242295512	-0.0016526182197399584	0.9846720469624708	-1	0	0	1.0	1	0	0	1.0	0	1	0	0	0	0	0.5	2	1	2	0.0	0	0	0	0	0	0	0	0	0	0	0	0	-0.00016526182197399586	-0.00016526182197399586
786	0.001773540514608458	0.0017156288805470555	-0.00171562888021129	0.986389270215684	-1	0	0	1.0	1	0	0	1.0	0	1	0	0	0	0	0.5	1	2	2	0.0	0	0	0	0	0	0	0	0	0	0	0	0	-0.000171562888021129	-0.000171562888021129
1701	0.0019350906892316997	0.0016764100421145678	-0.00167640073472374	0.9847801779160795	-1	0	0	1.0	1	0	0	1.0	0	1	0	0	0	0	0.5	2	1	2	0.0	0	0	0	0	0	0	0	0	0	0	0	0	-0.000167640073472374	-0.000167640073472374
1425	0.001976299690111409	0.0016985135647137016	-0.0016981053170924798	0.9849326113028144	-1	0	0	1.0	1	0	0	1.0	0	1	0	0	0	0	0.5	2	1	2	0.0	0	0	0	0	0	0	0	0	0	0	0	0	-0.00016981053170924798	-0.00016981053170924798
4456	0.0018523131318482129	0.0016734029960230785	-0.001673383403804653	0.9846525439700354	-1	0	0	1.0	1	0	0	1.0	0	1	0	0	0	0	0.5	2	1	2	0.0	0	0	0	0	0	0	0	0	0	0	0	0	-0.0001673383403804653	-0.0001673383403804653
300	0.0020434800911513207	0.001985077323608427	-0.001983731836237647	0.9850648400978804	-1	0	0	1.0	2	0.0	0	0.75	0	1	0	1	2	0	1.0	2	2	3	0.4	0	0	0	0	0	0	0	0	0	0	0	0	-0.00019837318362376472	-0.00019837318362376472
2633	0.0018042987778580121	0.0015725034600175681	-0.0015721823565842915	0.98463285716322	-1	0	0	1.0	1	0	0	1.0	0	1	0	0	0	0	0.5	2	1	2	0.0	0	0	0	0	0	0	0	0	0	0	0	0	-0.00015721823565842914	-0.00015721823565842914
1854	0.0018839403363480555	0.0016553082342044563	-0.0016547313523481654	0.9840781408657828	-1	0	0	1.0	1	0	0	1.0	0	1	0	0	0	0	0.5	2	1	2	0.0	0	0	0	0	0	0	0	0	0	0	0	0	-0.00016547313523481653	-0.00016547313523481653
3614	0.001863382911217347	0.0017024319833154168	-0.001701933604848765	0.9847058821804883	-1	0	0	1.0	1	0	0	1.0	0	1	0	0	0	0	0.5	2	1	2	0.0	0	0	0	0	0	0	0	0	0	0	0	0	-0.0001701933604848765	-0.0001701933604848765
1248	0.0019282098525505657	0.0018748239344011709	-0.001874823934387378	0.9848247535359633	-1	0	0	1.0	2	0.0	0	1.0	0	0	0	2	0	0	0.3333333333333333	3	1	3	0.0	1.0	0	0	0	0	0	0	0	0	0	0	0	-0.1	-0.1
1780	0.0018900134609326222	0.0015976975461696908	-0.0015976963443029852	0.9848807996969303	-1	0	0	1.0	1	0	0	1.0	0	1	0	0	0	0	0.5	2	1	2	0.0	0	0	0	0	0	0	0	0	0	0	0	0	-0.00015976963443029853	-0.00015976963443029853
1359	0.0019587489506308763	0.0016971278343506778	-0.0016969845507135782	0.9848825232151254	-1	0	0	1.0	1	0	0	1.0	0	1	0	0	0	0	0.5	2	1	2	0.0	0	0	0	0	0	0	0	0	0	0	0	0	-0.00016969845507135782	-0.00016969845507135782
3524	0.0018931517615467606	0.0016363245559613832	-0.001636277763215001	0.9845330330081394	-1	0	0	1.0	1	0	0	1.0	0	1	0	0	0	0	0.5	2	1	2	0.0	0	0	0	0	0	0	0	0	0	0	0	0	-0.0001636277763215001	-0.0001636277763215001
2024	0.001995659935691918	0.0017630224369495353	-0.0017626931993417864	0.9838430220539661	-1	0	0	1.0	1	0	0	1.0	0	1	0	0	0	0	0.5	2	1	2	0.0	0	0	0	0	0	0	0	0	0	0	0	0	-0.00017626931993417865	-0.00017626931993417865
1339	0.001986159586036103	0.0017008845051085357	-0.0017002244051593355	0.9849569048459823	-1	0	0	1.0	1	0	0	1.0	0	1	0	0	0	0	0.5	2	1	2	0.0	0	0	0	0	0	0	0	0	0	0	0	0	-0.00017002244051593355	-0.00017002244051593355
2543	0.0019715983438194735	0.0017219657079861504	-0.0017219177740506767	0.9840859662368807	-1	0	0	1.0	1	0	0	1.0	0	1	0	0	0	0	0.5	2	1	2	0.0	0	0	0	0	0	0	0	0	0	0	0	0	-0.00017219177740506768	-0.00017219177740506768
4963	0.0024930218201544337	0.0019757634400507586	-0.0019659071442275425	0.9752768721893217	-1	0	0	0.5	1	1.0	1	1.0	1.0	2	1	0	0	0	0.3333333333333333	3	1	3	0.0	0	0.6544464950716027	0.5	0.3198044003022587	0.5	0.15396623787446895	0.5	0.8891000082492319	0.5	0	0	0.0	-0.00019659071442275426	-0.00019659071442275426
3638	0.0020237370558806363	0.0017678847510469366	-0.0017678080775641453	0.9847266008658314	-1	0	0	1.0	1	0	0	1.0	0	1	0	0	0	0	0.5	2	1	2	0.0	0	0	0	0	0	0	0	0	0	0	0	0	-0.00017678080775641452	-0.00017678080775641452
3892	0.0020724510973775746	0.001664722943944438	-0.0016647175914352758	0.984637085111658	-1	0	0	1.0	1	0	0	1.0	0	1	0	0	0	0	0.5	2	1	2	0.0	0	0	0	0	0	0	0	0	0	0	0	0	-0.00016647175914352757	-0.00016647175914352757
3705	0.0019602853583306217	0.0018399963741382226	-0.0018399064168882838	0.9848295319498137	-1	0	0	1.0	2	0.0	0	0.75	0	1	0	1	0	0	1.0	2	2	3	0.0	0	0	0	0	0	0	0	0	0	0	0	0	-0.00018399064168882838	-0.00018399064168882838
2833	0.0018527094366290473	0.0015941202545034939	-0.0015941127272704415	0.9846044974121506	-1	0	0	1.0	1	0	0	1.0	0	1	0	0	0	0	0.5	2	1	2	0.0	0	0	0	0	0	0	0	0	0	0	0	0	-0.00015941127272704416	-0.00015941127272704416
3620	0.001970694448328236	0.0017250140559925155	-0.001724889283707777	0.9846030627630824	-1	0	0	1.0	1	0	0	1.0	0	1	0	0	0	0	0.5	2	1	2	0.0	0	0	0	0	0	0	0	0	0	0	0	0	-0.0001724889283707777	-0.0001724889283707777
2570	0.0020985518639597077	0.001677544891643732	-0.0016775202430721644	0.9846183081674552	-1	0	0	1.0	1	0	0	1.0	0	1	0	0	0	0	0.5	2	1	2	0.0	0	0	0	0	0	0	0	0	0	0	0	0	-0.00016775202430721644	-0.00016775202430721644
107	0.003565146126933423	0.002392679678165923	-0.0023835071412453323	0.9854904354956734	-1	0	0	0.75	3	0.3333333333333333	1	0.625	0.3333333333333333	4	1	0	1	0	0.5	2	4	5	1.0	0.6666666666666666	0.3991275393067809	0.7269731430815023	0.8007803031750829	0.8094476009964867	0.16121812474029196	0.8702462848572071	0.9067285308536361	0.808912724137486	1.0	0	0.0	-0.00023835071412453324	-0.00023835071412453324
2686	0.0018151425183104857	0.0015672673613768746	-0.0015672478563488596	0.9842556025170857	-1	0	0	1.0	1	0	0	1.0	0	1	0	0	0	0	0.5	2	1	2	0.0	0	0	0	0	0	0	0	0	0	0	0	0	-0.00015672478563488596	-0.00015672478563488596
3423	0.0022005235714089274	0.001802855255579845	-0.0018027944916304826	0.9842338496877229	-1	0	0	1.0	1	0	0	1.0	0	1	0	0	0	0	0.5	2	1	2	0.0	0	0	0	0	0	0	0	0	0	0	0	0	-0.00018027944916304827	-0.00018027944916304827
1526	0.001920908098408531	0.001641958330313476	-0.0016419420368580834	0.9847962064089278	-1	0	0	1.0	1	0	0	1.0	0	1	0	0	0	0	0.5	2	1	2	0.0	0	0	0	0	0	0	0	0	0	0	0	0	-0.00016419420368580834	-0.00016419420368580834
4175	0.0018166975788283654	0.001590110575708952	-0.001590068477511672	0.9846149845332137	-1	0	0	1.0	1	0	0	1.0	0	1	0	0	0	0	0.5	2	1	2	0.0	0	0	0	0	0	0	0	0	0	0	0	0	-0.0001590068477511672	-0.0001590068477511672
4700	0.002049295710187354	0.0017546168974975742	-0.001754607745429203	0.9845443969775856	-1	0	0	1.0	1	0	0	1.0	0	1	0	0	0	0	0.5	2	1	2	0.0	0	0	0	0	0	0	0	0	0	0	0	0	-0.0001754607745429203	-0.0001754607745429203
4364	0.0019217727807025141	0.0016876646224265818	-0.0016867194254268933	0.9845194808092655	-1	0	0	1.0	1	0	0	1.0	0	1	0	0	0	0	0.5	2	1	2	0.0	0	0	0	0	0	0	0	0	0	0	0	0	-0.00016867194254268934	-0.00016867194254268934
2238	0.002698984853380012	0.002247997245829418	-0.0021809033692612584	0.9789439816404731	-1	0	0	0.5	1	1.0	1	1.0	1.0	2	1	0	0	0	0.3333333333333333	3	1	3	0.0	0	0.6715624915471373	0.5426858326366643	0.5241949373767814	0.885330340290608	0.23772346949757375	0.6979536715251315	0.8762017835954974	0.7344942918262541	0	0	0.0	-0.00021809033692612583	-0.00021809033692612583
332	0.001815421032137667	0.0017619364760292366	-0.0017611954876180676	0.9849281020560788	-1	0	0	1.0	1	0	0	1.0	0	1	0	0	1	0	0.5	2	1	2	0.3333333333333333	0	0	0	0	0	0	0	0	0	0	0	0	-0.00017611954876180675	-0.00017611954876180675
887	0.0017735331360323571	0.0017155836507801135	-0.0017155836496585033	0.9863804143952672	-1	0	0	1.0	1	0	0	1.0	0	1	0	0	0	0	0.5	1	2	2	0.0	0	0	0	0	0	0	0	0	0	0	0	0	-0.00017155836496585033	-0.00017155836496585033
909	0.0017735268474221811	0.0017155925098888266	-0.0017155925096811338	0.9863772500900958	-1	0	0	1.0	1	0	0	1.0	0	1	0	0	0	0	0.5	1	2	2	0.0	0	0	0	0	0	0	0	0	0	0	0	0	-0.00017155925096811337	-0.00017155925096811337
855	0.0017422035554578643	0.0016852859235022063	-0.001685285923485585	0.9863976104303626	-1	0	0	1.0	1	0	0	1.0	0	1	0	0	0	0	0.5	1	2	2	0.0	0	0	0	0	0	0	0	0	0	0	0	0	-0.0001685285923485585	-0.0001685285923485585
1965	0.0019326933484865314	0.001665697839262496	-0.0016656960567541254	0.9848942762256219	-1	0	0	1.0	1	0	0	1.0	0	1	0	0	0	0	0.5	2	1	2	0.0	0	0	0	0	0	0	0	0	0	0	0	0	-0.00016656960567541253	-0.00016656960567541253
5034	0.0018113200070498394	0.0015845563524584652	-0.001584376713126663	0.984506020483166	-1	0	0	1.0	1	0	0	1.0	0	1	0	0	0	0	0.5	2	1	2	0.0	0	0	0	0	0	0	0	0	0	0	0	0	-0.0001584376713126663	-0.0001584376713126663
2335	0.0018650189345758765	0.001654440395127115	-0.0016541735913378722	0.9842291850910061	-1	0	0	1.0	1	0	0	1.0	0	1	0	0	0	0	0.5	2	1	2	0.0	0	0	0	0	0	0	0	0	0	0	0	0	-0.00016541735913378722	-0.00016541735913378722
3727	0.0019140294517796454	0.0017245004413774362	-0.001724398394523567	0.9847719984743181	-1	0	0	1.0	1	0	0	1.0	0	1	0	0	0	0	0.5	2	1	2	0.0	0	0	0	0	0	0	0	0	0	0	0	0	-0.0001724398394523567	-0.0001724398394523567
1651	0.001795950336662456	0.0015448249146656462	-0.0015448176453962735	0.9845031283084338	-1	0	0	1.0	1	0	0	1.0	0	1	0	0	0	0	0.5	2	1	2	0.0	0	0	0	0	0	0	0	0	0	0	0	0	-0.00015448176453962734	-0.00015448176453962734
1105	0.0019249559116189044	0.0017137075023105888	-0.0017137074088695128	0.9858432438811369	-1	0	0	1.0	1	0	0	1.0	0	1	0	0	0	0	0.5	1	2	2	0.0	0	0	0	0	0	0	0	0	0	0	0	0	-0.00017137074088695127	-0.00017137074088695127
4063	0.0019019648885030555	0.0016599213103279799	-0.0016598706352658522	0.984190124874754	-1	0	0	1.0	1	0	0	1.0	0	1	0	0	0	0	0.5	2	1	2	0.0	0	0	0	0	0	0	0	0	0	0	0	0	-0.00016598706352658523	-0.00016598706352658523
2496	0.001906719049388507	0.001657341114747084	-0.001657170416102004	0.984505514179679	-1	0	0	1.0	1	0	0	1.0	0	1	0	0	0	0	0.5	2	1	2	0.0	0	0	0	0	0	0	0	0	0	0	0	0	-0.00016571704161020038	-0.00016571704161020038
1192	0.0019420219016031536	0.0017486273681960546	-0.0017482157273625753	0.985119750086518	-1	0	0	1.0	1	0	0	1.0	0	1	0	0	0	0	0.5	2	1	2	0.0	0	0	0	0	0	0	0	0	0	0	0	0	-0.00017482157273625753	-0.00017482157273625753
613	0.0019466121113595263	0.0016922961757805891	-0.0016909567899477246	0.9849430031708843	-1	0	0	1.0	1	0	0	1.0	0	1	0	0	0	0	0.5	2	1	2	0.0	0	0	0	0	0	0	0	0	0	0	0	0	-0.00016909567899477246	-0.00016909567899477246
3055	0.0018731951280690953	0.0016330461512956197	-0.0016330461409690645	0.9846656424580851	-1	0	0	1.0	1	0	0	1.0	0	1	0	0	0	0	0.5	2	1	2	0.0	0	0	0	0	0	0	0	0	0	0	0	0	-0.00016330461409690646	-0.00016330461409690646
2882	0.0019507138924383849	0.0017291504856584215	-0.0017289712807995552	0.9845860665733978	-1	0	0	1.0	1	0	0	1.0	0	1	0	0	0	0	0.5	2	1	2	0.0	0	0	0	0	0	0	0	0	0	0	0	0	-0.00017289712807995553	-0.00017289712807995553
2715	0.0019085508381161615	0.0016349897839827991	-0.001634923407613665	0.9843429130165107	-1	0	0	1.0	1	0	0	1.0	0	1	0	0	0	0	0.5	2	1	2	0.0	0	0	0	0	0	0	0	0	0	0	0	0	-0.0001634923407613665	-0.0001634923407613665
77	0.009512330974648818	0.004873625268883781	-0.004872704772789563	0.9782220821223163	-1	0.5	1	0.5714285714285714	4	0.625	5	0.4166666666666667	0.5	6	4	3	3	0	0.6666666666666666	6	4	10	0.375	0.5714285714285714	0.5102627630035489	0.8402085225488194	0.4572585439258052	0.9443110227385868	0.5641229549663777	0.9712357503382778	0.9423082312055002	0.9352308043321393	0.16666666666666666	0.5	0.0	-0.00048727047727895625	-0.00048727047727895625
1790	0.0018139208802095963	0.0015755030513142695	-0.0015751666311380188	0.9842562986152775	-1	0	0	1.0	1	0	0	1.0	0	1	0	0	0	0	0.5	2	1	2	0.0	0	0	0	0	0	0	0	0	0	0	0	0	-0.0001575166631138019	-0.0001575166631138019
2961	0.0024349431565405524	0.0019462401910243254	-0.0019334547825172377	0.9749038432885925	-1	0	0	0.5	1	1.0	1	1.0	1.0	2	1	0	0	0	0.3333333333333333	3	1	3	0.0	0	0.6544464950716027	0.5	0.3198044003022587	0.5	0.15396623787446895	0.5	0.8891000082492319	0.5	0	0	0.0	-0.00019334547825172377	-0.00019334547825172377
1872	0.0019700695016256595	0.0017269860607970874	-0.0017269624674561307	0.9846180793209762	-1	0	0	1.0	1	0	0	1.0	0	1	0	0	0	0	0.5	2	1	2	0.0	0	0	0	0	0	0	0	0	0	0	0	0	-0.00017269624674561308	-0.00017269624674561308
4278	0.0019534578428927678	0.0016253547119113947	-0.0016245196506728262	0.9834649865382065	-1	0	0	1.0	1	0	0	1.0	0	1	0	0	0	0	0.5	2	1	2	0.0	0	0	0	0	0	0	0	0	0	0	0	0	-0.00016245196506728263	-0.00016245196506728263
882	0.0017986251236329469	0.001766437399285703	-0.0017664048029818328	0.9860956685762858	-1	0	0	1.0	1	0	0	1.0	0	1	0	0	1	0	0.5	1	2	2	0.3333333333333333	0	0	0	0	0	0	0	0	0	0	0	0	-0.00017664048029818327	-0.00017664048029818327
2652	0.0018765130560120709	0.0016706077803556004	-0.0016704852033835494	0.9841551280172922	-1	0	0	1.0	1	0	0	1.0	0	1	0	0	0	0	0.5	2	1	2	0.0	0	0	0	0	0	0	0	0	0	0	0	0	-0.00016704852033835494	-0.00016704852033835494
3486	0.001717241202207079	0.00167178075854835	-0.0016717014655593687	0.9850332383245267	-1	0	0	1.0	1	0	0	1.0	0	1	0	0	0	0	0.5	1	2	2	0.0	0	0	0	0	0	0	0	0	0	0	0	0	-0.00016717014655593686	-0.00016717014655593686
4124	0.0019172298420189083	0.0016870173048725142	-0.0016864043444700205	0.9847352086719801	-1	0	0	1.0	1	0	0	1.0	0	1	0	0	0	0	0.5	2	1	2	0.0	0	0	0	0	0	0	0	0	0	0	0	0	-0.00016864043444700204	-0.00016864043444700204
3347	0.0019663671956280547	0.0017098842899017168	-0.001709671123754099	0.9842369644780211	-1	0	0	1.0	1	0	0	1.0	0	1	0	0	0	0	0.5	2	1	2	0.0	0	0	0	0	0	0	0	0	0	0	0	0	-0.0001709671123754099	-0.0001709671123754099
3701	0.0033036839417950794	0.002316656907214991	-0.002310986510691168	0.9738154196376168	-1	0	0	0.3333333333333333	1	1.0	2	1.0	1.0	3	2	0	0	0	0.25	4	1	4	0.0	0	0.6544464950716027	0.5736456974634574	0.3198044003022587	0.5000000000000001	0.15396623787446895	0.5	0.8891000082492319	0.5247082960333583	0	0	0.0	-0.00023109865106911678	-0.00023109865106911678
131	0.003650115345508299	0.003545029515762579	-0.003544839022243657	0.9816434069044058	-1	0	0	0.5	2	0.75	3	0.6	0.5	2	2	3	6	0	0.4	5	2	6	0.6	0.4	0.7353703743642609	0.6716863664173147	0.5841389980835693	0.918810591477918	0.48404512268331124	0.9789679456160452	0.9389258838297128	0.9111309637754779	0.5	0.5	0.13677654118369517	-0.0003544839022243657	-0.0003544839022243657
4391	0.002144887198245808	0.0020886454663589763	-0.0020863417696888723	0.9831838993153411	-1	0	0	0	0	0	0	1.0	0	0	0	0	0	0	1.0	1	1	1	0.0	0	0	0	0	0	0	0	0	0	0	0	0	-0.1	-0.1
242	0.00286755249825171	0.0020748968632238467	-0.0020743571897580636	0.9772148699284429	-1	0	0	0.6666666666666666	2	0.5	1	1.0	0.5	1	1	2	0	0	0.25	4	1	4	0.0	0.6666666666666666	0.5824106138940472	0.5	0.5814798175571625	0.5	0.5515389594581261	0.5	0.5357854162355026	0.5	0	0	0.0	-0.00020743571897580636	-0.00020743571897580636
5046	0.00170721954369764	0.0015979823764928913	-0.001597982207863197	0.9851903288137142	-1	0	0	0	0	0	0	1.0	0	0	0	0	0	0	1.0	1	1	1	0.0	0	0	0	0	0	0	0	0	0	0	0	0	-0.1	-0.1
4060	0.0018787048230310644	0.0016653800334519608	-0.0016653437502397424	0.9849586073353785	-1	0	0	1.0	1	0	0	1.0	0	1	0	0	0	0	0.5	2	1	2	0.0	0	0	0	0	0	0	0	0	0	0	0	0	-0.00016653437502397425	-0.00016653437502397425
3529	0.0018822288031552488	0.00159244490481532	-0.0015921484123673773	0.9846424410363598	-1	0	0	1.0	1	0	0	1.0	0	1	0	0	0	0	0.5	2	1	2	0.0	0	0	0	0	0	0	0	0	0	0	0	0	-0.00015921484123673774	-0.00015921484123673774
712	0.0017735251797279807	0.0017156036812707189	-0.0017156036811322903	0.9863802117856537	-1	0	0	1.0	1	0	0	1.0	0	1	0	0	0	0	0.5	1	2	2	0.0	0	0	0	0	0	0	0	0	0	0	0	0	-0.00017156036811322904	-0.00017156036811322904
2703	0.0019149413728694958	0.0016566370215762816	-0.0016561767101329228	0.9842507290293104	-1	0	0	1.0	1	0	0	1.0	0	1	0	0	0	0	0.5	2	1	2	0.0	0	0	0	0	0	0	0	0	0	0	0	0	-0.00016561767101329228	-0.00016561767101329228
3496	0.001876718017337477	0.0016823338408080797	-0.00168199119737399	0.9845960428572694	-1	0	0	1.0	1	0	0	1.0	0	1	0	0	0	0	0.5	2	1	2	0.0	0	0	0	0	0	0	0	0	0	0	0	0	-0.000168199119737399	-0.000168199119737399
2433	0.0018629907121427507	0.0016186918378235356	-0.0016185546885142872	0.9845749115577209	-1	0	0	1.0	1	0	0	1.0	0	1	0	0	0	0	0.5	2	1	2	0.0	0	0	0	0	0	0	0	0	0	0	0	0	-0.0001618554688514287	-0.0001618554688514287
2885	0.001872563805650066	0.001642148282463859	-0.0016419637779171447	0.9843307909574521	-1	0	0	1.0	1	0	0	1.0	0	1	0	0	0	0	0.5	2	1	2	0.0	0	0	0	0	0	0	0	0	0	0	0	0	-0.00016419637779171447	-0.00016419637779171447
2185	0.0018371138927429135	0.0016209955834691528	-0.0016208710106487738	0.9843552555854523	-1	0	0	1.0	1	0	0	1.0	0	1	0	0	0	0	0.5	2	1	2	0.0	0	0	0	0	0	0	0	0	0	0	0	0	-0.00016208710106487738	-0.00016208710106487738
816	0.001773540514608458	0.0017156288805470546	-0.0017156288802112893	0.986389270215684	-1	0	0	1.0	1	0	0	1.0	0	1	0	0	0	0	0.5	1	2	2	0.0	0	0	0	0	0	0	0	0	0	0	0	0	-0.00017156288802112893	-0.00017156288802112893
2785	0.0019954455364158373	0.0017394389667121154	-0.00173939036323503	0.9846313884037515	-1	0	0	1.0	1	0	0	1.0	0	1	0	0	0	0	0.5	2	1	2	0.0	0	0	0	0	0	0	0	0	0	0	0	0	-0.000173939036323503	-0.000173939036323503
3090	0.0019115538309863703	0.0016489583867903936	-0.001648762845227231	0.9845368719563542	-1	0	0	1.0	1	0	0	1.0	0	1	0	0	0	0	0.5	2	1	2	0.0	0	0	0	0	0	0	0	0	0	0	0	0	-0.00016487628452272312	-0.00016487628452272312
4687	0.001881710843464573	0.0016139945709841693	-0.0016135569048782925	0.9842866116786139	-1	0	0	1.0	1	0	0	1.0	0	1	0	0	0	0	0.5	2	1	2	0.0	0	0	0	0	0	0	0	0	0	0	0	0	-0.00016135569048782926	-0.00016135569048782926
3798	0.0019012303025676626	0.0016349478364508598	-0.0016348529004756205	0.9846758016593389	-1	0	0	1.0	1	0	0	1.0	0	1	0	0	0	0	0.5	2	1	2	0.0	0	0	0	0	0	0	0	0	0	0	0	0	-0.00016348529004756206	-0.00016348529004756206
1939	0.00194596086619652	0.0017127158911616547	-0.0017127149022226388	0.9845850170289542	-1	0	0	1.0	1	0	0	1.0	0	1	0	0	0	0	0.5	2	1	2	0.0	0	0	0	0	0	0	0	0	0	0	0	0	-0.00017127149022226387	-0.00017127149022226387
4842	0.0021059570411170628	0.002061853348638777	-0.002059825852146245	0.9830097146240886	-1	0	0	0	0	0	0	1.0	0	0	0	0	0	0	1.0	1	1	1	0.0	0	0	0	0	0	0	0	0	0	0	0	0	-0.1	-0.1
3713	0.0019714846312170044	0.0016812556115284579	-0.0016801103660029804	0.9849406729874814	-1	0	0	1.0	1	0	0	1.0	0	1	0	0	0	0	0.5	2	1	2	0.0	0	0	0	0	0	0	0	0	0	0	0	0	-0.00016801103660029804	-0.00016801103660029804
1817	0.0018617556370620584	0.0016614588012861487	-0.0016604758782359896	0.9840820549191712	-1	0	0	1.0	1	0	0	1.0	0	1	0	0	0	0	0.5	2	1	2	0.0	0	0	0	0	0	0	0	0	0	0	0	0	-0.00016604758782359896	-0.00016604758782359896
4833	0.001977918371668599	0.001738034864196352	-0.001737307554125277	0.9840355463459458	-1	0	0	1.0	1	0	0	1.0	0	1	0	0	0	0	0.5	2	1	2	0.0	0	0	0	0	0	0	0	0	0	0	0	0	-0.0001737307554125277	-0.0001737307554125277
3751	0.0019910468031791233	0.0017749451679306128	-0.0017748325040309	0.9841020895234458	-1	0	0	1.0	1	0	0	1.0	0	1	0	0	0	0	0.5	2	1	2	0.0	0	0	0	0	0	0	0	0	0	0	0	0	-0.00017748325040309	-0.00017748325040309
937	0.0017543127469191937	0.0016853891342592567	-0.0016853891322247462	0.9864033400530527	-1	0	0	1.0	1	0	0	1.0	0	1	0	0	0	0	0.5	1	2	2	0.0	0	0	0	0	0	0	0	0	0	0	0	0	-0.00016853891322247462	-0.00016853891322247462
1925	0.0018364546443430314	0.0015761023276610912	-0.0015760143912097748	0.9846961262647436	-1	0	0	1.0	1	0	0	1.0	0	1	0	0	0	0	0.5	2	1	2	0.0	0	0	0	0	0	0	0	0	0	0	0	0	-0.00015760143912097748	-0.00015760143912097748
2869	0.0018271778434742695	0.0016068475180120278	-0.0016065556984790274	0.9840345218147609	-1	0	0	1.0	1	0	0	1.0	0	1	0	0	0	0	0.5	2	1	2	0.0	0	0	0	0	0	0	0	0	0	0	0	0	-0.00016065556984790275	-0.00016065556984790275
3450	0.0019466198825484476	0.0016874285742394552	-0.0016869061266432035	0.9845279109801808	-1	0	0	1.0	1	0	0	1.0	0	1	0	0	0	0	0.5	2	1	2	0.0	0	0	0	0	0	0	0	0	0	0	0	0	-0.00016869061266432036	-0.00016869061266432036
1281	0.002068593225755164	0.0018030054199411848	-0.0018024702935109521	0.9849260758677388	-1	0	0	1.0	1	0	0	1.0	0	1	0	0	0	0	0.5	2	1	2	0.0	0	0	0	0	0	0	0	0	0	0	0	0	-0.0001802470293510952	-0.0001802470293510952
3932	0.001902976375545129	0.001644008450078164	-0.0016435534616721951	0.984671954637655	-1	0	0	1.0	1	0	0	1.0	0	1	0	0	0	0	0.5	2	1	2	0.0	0	0	0	0	0	0	0	0	0	0	0	0	-0.00016435534616721952	-0.00016435534616721952
2726	0.002143849708732354	0.0020836944578452466	-0.0020814428427823697	0.9831506621313555	-1	0	0	0	0	0	0	1.0	0	0	0	0	0	0	1.0	1	1	1	0.0	0	0	0	0	0	0	0	0	0	0	0	0	-0.1	-0.1
1903	0.001871673697588293	0.0016056216809548103	-0.0016055622253454884	0.9844576426032563	-1	0	0	1.0	1	0	0	1.0	0	1	0	0	0	0	0.5	2	1	2	0.0	0	0	0	0	0	0	0	0	0	0	0	0	-0.00016055622253454885	-0.00016055622253454885
2828	0.0019149528160218848	0.0016970771799807614	-0.001696817932450456	0.9840835719279226	-1	0	0	1.0	1	0	0	1.0	0	1	0	0	0	0	0.5	2	1	2	0.0	0	0	0	0	0	0	0	0	0	0	0	0	-0.0001696817932450456	-0.0001696817932450456
4952	0.001906435247611393	0.001633111498855613	-0.001632885268324607	0.9844227011443458	-1	0	0	1.0	1	0	0	1.0	0	1	0	0	0	0	0.5	2	1	2	0.0	0	0	0	0	0	0	0	0	0	0	0	0	-0.0001632885268324607	-0.0001632885268324607
2322	0.002137660683163833	0.0018866351008568411	-0.0018815184806449737	0.9840478641115152	-1	0	0	1.0	1	0	0	1.0	0	1	0	0	0	0	0.5	2	1	2	0.0	0	0	0	0	0	0	0	0	0	0	0	0	-0.00018815184806449738	-0.00018815184806449738
2687	0.001898019229837352	0.0016802491079423389	-0.0016800507736673017	0.9835734477982335	-1	0	0	1.0	1	0	0	1.0	0	1	0	0	0	0	0.5	2	1	2	0.0	0	0	0	0	0	0	0	0	0	0	0	0	-0.00016800507736673017	-0.00016800507736673017
3113	0.001878041499423316	0.0016736174111440568	-0.001672661360264417	0.9845247897610018	-1	0	0	1.0	1	0	0	1.0	0	1	0	0	0	0	0.5	2	1	2	0.0	0	0	0	0	0	0	0	0	0	0	0	0	-0.0001672661360264417	-0.0001672661360264417
609	0.0017735400809423998	0.001715679930066689	-0.0017156799182878133	0.986414923552995	-1	0	0	1.0	1	0	0	1.0	0	1	0	0	0	0	0.5	1	2	2	0.0	0	0	0	0	0	0	0	0	0	0	0	0	-0.00017156799182878134	-0.00017156799182878134
4485	0.0018366961507268072	0.0016172622697793095	-0.0016165298041718895	0.9844869623215357	-1	0	0	1.0	1	0	0	1.0	0	1	0	0	0	0	0.5	2	1	2	0.0	0	0	0	0	0	0	0	0	0	0	0	0	-0.00016165298041718895	-0.00016165298041718895
241	0.002222036418562078	0.0019790420298402816	-0.001977556456438142	0.9835380199997131	-1	0	0	1.0	3	0.0	0	0.6666666666666666	0	2	0	1	0	0	0.6666666666666666	3	2	4	0.0	1.0	0	0	0	0	0	0	0	0	0	0	0	-0.00019775564564381422	-0.00019775564564381422
3078	0.001947891789311991	0.0017184640083135094	-0.0017182776690538692	0.9845934622752412	-1	0	0	1.0	1	0	0	1.0	0	1	0	0	0	0	0.5	2	1	2	0.0	0	0	0	0	0	0	0	0	0	0	0	0	-0.00017182776690538693	-0.00017182776690538693
4427	0.002086284219927677	0.0018302933688202688	-0.0018299838869710859	0.9847225728625021	-1	0	0	1.0	1	0	0	1.0	0	1	0	0	0	0	0.5	2	1	2	0.0	0	0	0	0	0	0	0	0	0	0	0	0	-0.0001829983886971086	-0.0001829983886971086
2934	0.0017451613626891535	0.001524470261813536	-0.0015242765611037776	0.9843119438820043	-1	0	0	1.0	1	0	0	1.0	0	1	0	0	0	0	0.5	2	1	2	0.0	0	0	0	0	0	0	0	0	0	0	0	0	-0.00015242765611037776	-0.00015242765611037776
3323	0.0018433836290624778	0.0016142495469269821	-0.0016141959185402318	0.9846930324408891	-1	0	0	1.0	1	0	0	1.0	0	1	0	0	0	0	0.5	2	1	2	0.0	0	0	0	0	0	0	0	0	0	0	0	0	-0.0001614195918540232	-0.0001614195918540232
4299	0.001878081297215569	0.0016433552009084164	-0.0016433170863126762	0.984657604008234	-1	0	0	1.0	1	0	0	1.0	0	1	0	0	0	0	0.5	2	1	2	0.0	0	0	0	0	0	0	0	0	0	0	0	0	-0.00016433170863126763	-0.00016433170863126763
1996	0.0018990579676779742	0.0016245276846589079	-0.0016245207303382167	0.9845927168101388	-1	0	0	1.0	1	0	0	1.0	0	1	0	0	0	0	0.5	2	1	2	0.0	0	0	0	0	0	0	0	0	0	0	0	0	-0.00016245207303382166	-0.00016245207303382166
2246	0.0020484368134074467	0.001795876672183869	-0.001795860152481912	0.9845223364374293	-1	0	0	1.0	1	0	0	1.0	0	1	0	0	0	0	0.5	2	1	2	0.0	0	0	0	0	0	0	0	0	0	0	0	0	-0.0001795860152481912	-0.0001795860152481912
2756	0.0019293020881641315	0.001669221181102973	-0.0016692210905691908	0.9846207483561165	-1	0	0	1.0	1	0	0	1.0	0	1	0	0	0	0	0.5	2	1	2	0.0	0	0	0	0	0	0	0	0	0	0	0	0	-0.00016692210905691908	-0.00016692210905691908
3983	0.0018723028531632258	0.0015874369736785774	-0.0015873925999313962	0.9846798161133901	-1	0	0	1.0	1	0	0	1.0	0	1	0	0	0	0	0.5	2	1	2	0.0	0	0	0	0	0	0	0	0	0	0	0	0	-0.00015873925999313962	-0.00015873925999313962
1157	0.0017653554595579118	0.0017049847684205213	-0.001704886432375896	0.9853635006260251	-1	0	0	1.0	1	0	0	1.0	0	1	0	0	0	0	0.5	1	2	2	0.0	0	0	0	0	0	0	0	0	0	0	0	0	-0.0001704886432375896	-0.0001704886432375896
4580	0.0019578068038750866	0.0016966554207111311	-0.001696644232969144	0.984510902187414	-1	0	0	1.0	1	0	0	1.0	0	1	0	0	0	0	0.5	2	1	2	0.0	0	0	0	0	0	0	0	0	0	0	0	0	-0.0001696644232969144	-0.0001696644232969144
3288	0.0019571430661318627	0.0016886307284512813	-0.0016882717865306935	0.984352869188992	-1	0	0	1.0	1	0	0	1.0	0	1	0	0	0	0	0.5	2	1	2	0.0	0	0	0	0	0	0	0	0	0	0	0	0	-0.00016882717865306936	-0.00016882717865306936
2418	0.0018696228827853982	0.0016447524301013196	-0.0016447273854258862	0.9845759881496698	-1	0	0	1.0	1	0	0	1.0	0	1	0	0	0	0	0.5	2	1	2	0.0	0	0	0	0	0	0	0	0	0	0	0	0	-0.0001644727385425886	-0.0001644727385425886
3427	0.0018824852315447508	0.0017389735631701936	-0.0017385658608143003	0.9846019648417189	-1	0	0	1.0	1	0	0	1.0	0	1	0	0	0	0	0.5	2	1	2	0.0	0	0	0	0	0	0	0	0	0	0	0	0	-0.00017385658608143003	-0.00017385658608143003
4969	0.0019145873502327	0.0017393782955923785	-0.0017392526699063567	0.9847115201766844	-1	0	0	1.0	1	0	0	1.0	0	1	0	0	0	0	0.5	2	1	2	0.0	0	0	0	0	0	0	0	0	0	0	0	0	-0.00017392526699063567	-0.00017392526699063567
907	0.0017735187819263609	0.0016853765154370038	-0.001685376513861221	0.9864017488251814	-1	0	0	1.0	1	0	0	1.0	0	1	0	0	0	0	0.5	1	2	2	0.0	0	0	0	0	0	0	0	0	0	0	0	0	-0.00016853765138612211	-0.00016853765138612211
3454	0.0018620879986992547	0.0016272536432858284	-0.0016267602413300023	0.9842625887120806	-1	0	0	1.0	1	0	0	1.0	0	1	0	0	0	0	0.5	2	1	2	0.0	0	0	0	0	0	0	0	0	0	0	0	0	-0.00016267602413300023	-0.00016267602413300023
4099	0.0020229894597780266	0.0017389714482182834	-0.0017381451348947436	0.9848852381391608	-1	0	0	1.0	1	0	0	1.0	0	1	0	0	0	0	0.5	2	1	2	0.0	0	0	0	0	0	0	0	0	0	0	0	0	-0.00017381451348947436	-0.00017381451348947436
2424	0.001853926101226405	0.0016068475180120278	-0.0016065556984790274	0.9840345218147609	-1	0	0	1.0	1	0	0	1.0	0	1	0	0	0	0	0.5	2	1	2	0.0	0	0	0	0	0	0	0	0	0	0	0	0	-0.00016065556984790275	-0.00016065556984790275
2902	0.001889325293167783	0.001661001264957132	-0.0016609354409685801	0.9839295476968929	-1	0	0	1.0	1	0	0	1.0	0	1	0	0	0	0	0.5	2	1	2	0.0	0	0	0	0	0	0	0	0	0	0	0	0	-0.000166093544096858	-0.000166093544096858
3434	0.0018945494151557205	0.0016866557481904957	-0.0016864592320794715	0.9841962471383778	-1	0	0	1.0	1	0	0	1.0	0	1	0	0	0	0	0.5	2	1	2	0.0	0	0	0	0	0	0	0	0	0	0	0	0	-0.00016864592320794714	-0.00016864592320794714
3402	0.0018883316426556395	0.001650175039143777	-0.0016494854736780128	0.9846426681346667	-1	0	0	1.0	1	0	0	1.0	0	1	0	0	0	0	0.5	2	1	2	0.0	0	0	0	0	0	0	0	0	0	0	0	0	-0.00016494854736780128	-0.00016494854736780128
4383	0.001911053936886567	0.001648863496997219	-0.0016488634610670667	0.9846302649518347	-1	0	0	1.0	1	0	0	1.0	0	1	0	0	0	0	0.5	2	1	2	0.0	0	0	0	0	0	0	0	0	0	0	0	0	-0.00016488634610670666	-0.00016488634610670666
3104	0.0019214397841233316	0.0017163648998524002	-0.0017161773879330953	0.9846387508156415	-1	0	0	1.0	1	0	0	1.0	0	1	0	0	0	0	0.5	2	1	2	0.0	0	0	0	0	0	0	0	0	0	0	0	0	-0.00017161773879330954	-0.00017161773879330954
2009	0.0021384953776850462	0.0021379664464129494	-0.0021356544888338404	0.9832858795308754	-1	0	0	0	0	0	0	1.0	0	0	0	0	0	0	1.0	1	1	1	0.0	0	0	0	0	0	0	0	0	0	0	0	0	-0.1	-0.1
3791	0.0019442364596801824	0.0016998227574753586	-0.0016998054344474366	0.9840143487563506	-1	0	0	1.0	1	0	0	1.0	0	1	0	0	0	0	0.5	2	1	2	0.0	0	0	0	0	0	0	0	0	0	0	0	0	-0.00016998054344474366	-0.00016998054344474366
759	0.002190677121013738	0.0018359428927252426	-0.0018357152849431898	0.9847661021453866	-1	0	0	1.0	2	0.0	0	0.75	0	1	0	1	1	0	1.0	2	2	3	0.2	0	0	0	0	0	0	0	0	0	0	0	0	-0.000183571528494319	-0.000183571528494319
1010	0.0017757158398651986	0.0017221834429920438	-0.0017220470092149632	0.9847126967429435	-1	0	0	1.0	1	0	0	1.0	0	1	0	0	0	0	0.5	1	2	2	0.0	0	0	0	0	0	0	0	0	0	0	0	0	-0.00017220470092149632	-0.00017220470092149632
2859	0.001970111246708411	0.0017091635809950816	-0.0017089063253540953	0.9844207017140324	-1	0	0	1.0	1	0	0	1.0	0	1	0	0	0	0	0.5	2	1	2	0.0	0	0	0	0	0	0	0	0	0	0	0	0	-0.00017089063253540953	-0.00017089063253540953
86	0.009206125728486928	0.004691195302313729	-0.004685248962136088	0.9743443344125831	-1	0	0	0.2	2	0.9230769230769231	12	0.5769230769230769	0.8461538461538461	13	11	1	0	0	0.15384615384615385	2	13	15	0.0	0	0.48389306465671716	0.8960356633599107	0.24905508159429388	0.8617994208486502	0.28221620101752504	0.8559747600267916	0.828126033697985	0.8723798901383605	0	0	0.0	-0.0004685248962136088	-0.0004685248962136088
4696	0.0018069592398193498	0.0015933034387770211	-0.0015932089084694139	0.9842425247968597	-1	0	0	1.0	1	0	0	1.0	0	1	0	0	0	0	0.5	2	1	2	0.0	0	0	0	0	0	0	0	0	0	0	0	0	-0.0001593208908469414	-0.0001593208908469414
1231	0.0017796705778353075	0.0017156036812707028	-0.0017156036811322743	0.9863802117856497	-1	0	0	1.0	1	0	0	1.0	0	1	0	0	0	0	0.5	1	2	2	0.0	0	0	0	0	0	0	0	0	0	0	0	0	-0.00017156036811322742	-0.00017156036811322742
2056	0.0018858172939505216	0.0016180365845534907	-0.001617694458360786	0.9845438174970225	-1	0	0	1.0	1	0	0	1.0	0	1	0	0	0	0	0.5	2	1	2	0.0	0	0	0	0	0	0	0	0	0	0	0	0	-0.0001617694458360786	-0.0001617694458360786
4819	0.0018982380737570415	0.0016370018344765117	-0.001636507941198885	0.9839908814398846	-1	0	0	1.0	1	0	0	1.0	0	1	0	0	0	0	0.5	2	1	2	0.0	0	0	0	0	0	0	0	0	0	0	0	0	-0.0001636507941198885	-0.0001636507941198885
4821	0.001898424813342013	0.001623463707566991	-0.0016233705754455602	0.9847602716763836	-1	0	0	1.0	1	0	0	1.0	0	1	0	0	0	0	0.5	2	1	2	0.0	0	0	0	0	0	0	0	0	0	0	0	0	-0.000162337057544556	-0.000162337057544556
1037	0.0017735325828811218	0.0017157006989002215	-0.001715700695810269	0.986410821367675	-1	0	0	1.0	1	0	0	1.0	0	1	0	0	0	0	0.5	1	2	2	0.0	0	0	0	0	0	0	0	0	0	0	0	0	-0.00017157006958102688	-0.00017157006958102688
1890	0.0018983625903879725	0.0016607295231499954	-0.0016598102107324819	0.9847842241437692	-1	0	0	1.0	1	0	0	1.0	0	1	0	0	0	0	0.5	2	1	2	0.0	0	0	0	0	0	0	0	0	0	0	0	0	-0.00016598102107324818	-0.00016598102107324818
4028	0.0019305877348101486	0.0015998712977999708	-0.0015994347745438946	0.9839117367208244	-1	0	0	1.0	1	0	0	1.0	0	1	0	0	0	0	0.5	2	1	2	0.0	0	0	0	0	0	0	0	0	0	0	0	0	-0.00015994347745438946	-0.00015994347745438946
3801	0.0019251962706207393	0.001637983320866526	-0.0016379168145705563	0.9846701618669734	-1	0	0	1.0	1	0	0	1.0	0	1	0	0	0	0	0.5	2	1	2	0.0	0	0	0	0	0	0	0	0	0	0	0	0	-0.00016379168145705562	-0.00016379168145705562
2707	0.0018805425856283755	0.0016435552294210326	-0.0016401282550546341	0.9834114436787796	-1	0	0	1.0	1	0	0	1.0	0	1	0	0	0	0	0.5	2	1	2	0.0	0	0	0	0	0	0	0	0	0	0	0	0	-0.0001640128255054634	-0.0001640128255054634
2708	0.0019564375314776406	0.001703898628087814	-0.0017034493945723226	0.9846178094026485	-1	0	0	1.0	1	0	0	1.0	0	1	0	0	0	0	0.5	2	1	2	0.0	0	0	0	0	0	0	0	0	0	0	0	0	-0.00017034493945723226	-0.00017034493945723226
2903	0.0021059615718365646	0.0020468692244223555	-0.0020446574022619153	0.9831506621313555	-1	0	0	0	0	0	0	1.0	0	0	0	0	0	0	1.0	1	1	1	0.0	0	0	0	0	0	0	0	0	0	0	0	0	-0.1	-0.1
2550	0.001926806689826422	0.0016973214865291675	-0.001696926784028596	0.9840603168150283	-1	0	0	1.0	1	0	0	1.0	0	1	0	0	0	0	0.5	2	1	2	0.0	0	0	0	0	0	0	0	0	0	0	0	0	-0.0001696926784028596	-0.0001696926784028596
3202	0.0018128759970811544	0.0016078285662514803	-0.0016073609061240544	0.9844123255030719	-1	0	0	1.0	1	0	0	1.0	0	1	0	0	0	0	0.5	2	1	2	0.0	0	0	0	0	0	0	0	0	0	0	0	0	-0.00016073609061240544	-0.00016073609061240544
438	0.0017778133726449347	0.0017155779409615732	-0.0017155779402838879	0.9863506527650407	-1	0	0	1.0	1	0	0	1.0	0	1	0	0	0	0	0.5	1	2	2	0.0	0	0	0	0	0	0	0	0	0	0	0	0	-0.0001715577940283888	-0.0001715577940283888
1167	0.0018144526517148009	0.0017504765220781717	-0.0017503931879881331	0.9854277816673983	-1	0	0	1.0	1	0	0	1.0	0	1	0	0	0	0	0.5	1	2	2	0.0	0	0	0	0	0	0	0	0	0	0	0	0	-0.00017503931879881332	-0.00017503931879881332
807	0.0021441573272945533	0.0020292056112639085	-0.0020274948911061567	0.9828160294789515	-1	0	0	0	0	0	0	1.0	0	0	0	0	0	0	1.0	1	1	1	0.0	0	0	0	0	0	0	0	0	0	0	0	0	-0.1	-0.1
2151	0.0018486895324855137	0.0015970372742989535	-0.001597037117540175	0.984772983892435	-1	0	0	1.0	1	0	0	1.0	0	1	0	0	0	0	0.5	2	1	2	0.0	0	0	0	0	0	0	0	0	0	0	0	0	-0.0001597037117540175	-0.0001597037117540175
2026	0.002143850295434581	0.0020864349914717184	-0.0020841546043847336	0.9831690007951193	-1	0	0	0	0	0	0	1.0	0	0	0	0	0	0	1.0	1	1	1	0.0	0	0	0	0	0	0	0	0	0	0	0	0	-0.1	-0.1
2701	0.0018705504302940837	0.0016224910233546095	-0.0016223124080144548	0.9845546081518651	-1	0	0	1.0	1	0	0	1.0	0	1	0	0	0	0	0.5	2	1	2	0.0	0	0	0	0	0	0	0	0	0	0	0	0	-0.00016223124080144547	-0.00016223124080144547
5007	0.0018921207934496712	0.0016337318136035762	-0.0016337297693937295	0.9847718153385642	-1	0	0	1.0	1	0	0	1.0	0	1	0	0	0	0	0.5	2	1	2	0.0	0	0	0	0	0	0	0	0	0	0	0	0	-0.00016337297693937294	-0.00016337297693937294
1122	0.0017739575170954338	0.0017156161194847323	-0.0017156161193794732	0.9863831161394343	-1	0	0	1.0	1	0	0	1.0	0	1	0	0	0	0	0.5	1	2	2	0.0	0	0	0	0	0	0	0	0	0	0	0	0	-0.00017156161193794732	-0.00017156161193794732
2965	0.001955552830626578	0.0016559288641814372	-0.0016559001381646187	0.9848652550201854	-1	0	0	1.0	1	0	0	1.0	0	1	0	0	0	0	0.5	2	1	2	0.0	0	0	0	0	0	0	0	0	0	0	0	0	-0.00016559001381646188	-0.00016559001381646188
1503	0.0019584670848397994	0.0017408441538597245	-0.001740720990999684	0.9848883483684888	-1	0	0	1.0	1	0	0	1.0	0	1	0	0	0	0	0.5	2	1	2	0.0	0	0	0	0	0	0	0	0	0	0	0	0	-0.0001740720990999684	-0.0001740720990999684
3320	0.0018554905241425599	0.0016021648994259932	-0.0016021633486330668	0.9846065878210648	-1	0	0	1.0	1	0	0	1.0	0	1	0	0	0	0	0.5	2	1	2	0.0	0	0	0	0	0	0	0	0	0	0	0	0	-0.00016021633486330668	-0.00016021633486330668
4019	0.0018924226788463912	0.0016668638227803336	-0.0016667991450717897	0.9844588831718277	-1	0	0	1.0	1	0	0	1.0	0	1	0	0	0	0	0.5	2	1	2	0.0	0	0	0	0	0	0	0	0	0	0	0	0	-0.00016667991450717898	-0.00016667991450717898
3244	0.001818871013304734	0.0015693124369309049	-0.001568788563556913	0.984442982465589	-1	0	0	1.0	1	0	0	1.0	0	1	0	0	0	0	0.5	2	1	2	0.0	0	0	0	0	0	0	0	0	0	0	0	0	-0.0001568788563556913	-0.0001568788563556913
3177	0.001890762905171891	0.0016450922316851822	-0.001645091469310478	0.9845832546379845	-1	0	0	1.0	1	0	0	1.0	0	1	0	0	0	0	0.5	2	1	2	0.0	0	0	0	0	0	0	0	0	0	0	0	0	-0.0001645091469310478	-0.0001645091469310478
2562	0.0019329248356120834	0.0016999360110690662	-0.0016998355804405077	0.9846099741808597	-1	0	0	1.0	1	0	0	1.0	0	1	0	0	0	0	0.5	2	1	2	0.0	0	0	0	0	0	0	0	0	0	0	0	0	-0.00016998355804405076	-0.00016998355804405076
404	0.0033227564858505894	0.00210115590999544	-0.0020975492774376703	0.977351299992192	-1	0	0	0.3333333333333333	1	1.0	2	0.6666666666666666	0.5	1	1	2	0	0	0.6666666666666666	3	2	4	0.0	0	0.48889707243646024	0.5	0.8772817103532067	0.5	0.6343367553426859	0.5	0.8323176772435287	0.5	0	0	0.0	-0.00020975492774376702	-0.00020975492774376702
1622	0.0019746617840079033	0.0016926326032752992	-0.0016921131825218768	0.9849891541303303	-1	0	0	1.0	1	0	0	1.0	0	1	0	0	0	0	0.5	2	1	2	0.0	0	0	0	0	0	0	0	0	0	0	0	0	-0.00016921131825218768	-0.00016921131825218768
233	0.002609690438965119	0.002217479577442924	-0.002214984312573828	0.9785078455671753	-1	0	0	0.6666666666666666	2	0.5	1	0.6666666666666666	0.5	3	1	0	0	0	0.6666666666666666	3	2	4	0.0	0	0.591498168496268	0.6186132212127463	0.3198044003022587	0.9326403353213754	0.28826017042540053	0.8060598129374354	0.8585815184039912	0.8193696330850606	0	0	0.0	-0.00022149843125738282	-0.00022149843125738282
1602	0.0020076014850770826	0.0017960973072266096	-0.0017948082827080388	0.9848833212975099	-1	0	0	1.0	1	0	0	1.0	0	1	0	0	0	0	0.5	2	1	2	0.0	0	0	0	0	0	0	0	0	0	0	0	0	-0.00017948082827080387	-0.00017948082827080387
3390	0.0018871993600086665	0.0016288942622806964	-0.001628785478547592	0.9844354660518589	-1	0	0	1.0	1	0	0	1.0	0	1	0	0	0	0	0.5	2	1	2	0.0	0	0	0	0	0	0	0	0	0	0	0	0	-0.0001628785478547592	-0.0001628785478547592
4169	0.0021467878298666275	0.0020278792291821583	-0.002026180892314071	0.9828085850795395	-1	0	0	0	0	0	0	1.0	0	0	0	0	0	0	1.0	1	1	1	0.0	0	0	0	0	0	0	0	0	0	0	0	0	-0.1	-0.1
3355	0.002087880691103821	0.0017194960157286144	-0.001719440119844482	0.9846886618913027	-1	0	0	1.0	1	0	0	1.0	0	1	0	0	0	0	0.5	2	1	2	0.0	0	0	0	0	0	0	0	0	0	0	0	0	-0.0001719440119844482	-0.0001719440119844482
3696	0.0017953860497439908	0.0015869630829715383	-0.0015868118234256242	0.9845843958879337	-1	0	0	1.0	1	0	0	1.0	0	1	0	0	0	0	0.5	2	1	2	0.0	0	0	0	0	0	0	0	0	0	0	0	0	-0.00015868118234256242	-0.00015868118234256242
1776	0.002108706627719798	0.002065876334193312	-0.0020638082645703967	0.9830349847529711	-1	0	0	0	0	0	0	1.0	0	0	0	0	0	0	1.0	1	1	1	0.0	0	0	0	0	0	0	0	0	0	0	0	0	-0.1	-0.1
4308	0.001991565856437797	0.0017309243184277707	-0.00173050901172648	0.9838732257216917	-1	0	0	1.0	1	0	0	1.0	0	1	0	0	0	0	0.5	2	1	2	0.0	0	0	0	0	0	0	0	0	0	0	0	0	-0.00017305090117264798	-0.00017305090117264798
3240	0.0018703126327007727	0.001662471531611639	-0.001662190620885121	0.9846624491060175	-1	0	0	1.0	1	0	0	1.0	0	1	0	0	0	0	0.5	2	1	2	0.0	0	0	0	0	0	0	0	0	0	0	0	0	-0.0001662190620885121	-0.0001662190620885121
1940	0.0019357286946341777	0.0016912157604521366	-0.0016909933113045219	0.9849456754058485	-1	0	0	1.0	1	0	0	1.0	0	1	0	0	0	0	0.5	2	1	2	0.0	0	0	0	0	0	0	0	0	0	0	0	0	-0.0001690993311304522	-0.0001690993311304522
3581	0.0032864935916698725	0.002559534104555903	-0.002551813403354171	0.9695075033266214	-1	0	0	0.3333333333333333	1	1.0	2	1.0	1.0	3	2	0	0	0	0.25	4	1	4	0.0	0	0.6544464950716027	0.7825676469539031	0.3198044003022587	0.8650823591236534	0.15396623787446895	0.7608072119514517	0.8835000935799392	0.8072108229841894	0	0	0.0	-0.00025518134033541707	-0.00025518134033541707
4840	0.001866417223220381	0.0016153330733297486	-0.001615332524067756	0.9847061451343161	-1	0	0	1.0	1	0	0	1.0	0	1	0	0	0	0	0.5	2	1	2	0.0	0	0	0	0	0	0	0	0	0	0	0	0	-0.0001615332524067756	-0.0001615332524067756
3242	0.0018182214079799225	0.0015752757937899915	-0.0015752286124963795	0.9846134711715099	-1	0	0	1.0	1	0	0	1.0	0	1	0	0	0	0	0.5	2	1	2	0.0	0	0	0	0	0	0	0	0	0	0	0	0	-0.00015752286124963796	-0.00015752286124963796
4504	0.0019585556270702953	0.001717199325712374	-0.0017171777277479603	0.9838820761729528	-1	0	0	1.0	1	0	0	1.0	0	1	0	0	0	0	0.5	2	1	2	0.0	0	0	0	0	0	0	0	0	0	0	0	0	-0.00017171777277479603	-0.00017171777277479603
735	0.0017850290882088472	0.001737558599628793	-0.0017375331232797418	0.98472365217885	-1	0	0	1.0	1	0	0	1.0	0	1	0	0	0	0	0.5	1	2	2	0.0	0	0	0	0	0	0	0	0	0	0	0	0	-0.00017375331232797418	-0.00017375331232797418
1847	0.0017875963443928302	0.0015779812922889654	-0.0015777487062459154	0.9846439015603304	-1	0	0	1.0	1	0	0	1.0	0	1	0	0	0	0	0.5	2	1	2	0.0	0	0	0	0	0	0	0	0	0	0	0	0	-0.00015777487062459153	-0.00015777487062459153
4608	0.0018928709630579603	0.0016598734775555152	-0.001659868546179164	0.9846401456647821	-1	0	0	1.0	1	0	0	1.0	0	1	0	0	0	0	0.5	2	1	2	0.0	0	0	0	0	0	0	0	0	0	0	0	0	-0.0001659868546179164	-0.0001659868546179164
1981	0.002325408995758493	0.0019299592482145552	-0.0019069043328517625	0.9747821338222664	-1	0	0	0.5	1	1.0	1	1.0	1.0	2	1	0	0	0	0.3333333333333333	3	1	3	0.0	0	0.6544464950716027	0.5	0.3198044003022587	0.5	0.15396623787446895	0.5	0.8891000082492319	0.5	0	0	0.0	-0.00019069043328517624	-0.00019069043328517624
1170	0.0020528030377949193	0.0017894896494375096	-0.001788471940317281	0.9849510367052579	-1	0	0	1.0	1	0	0	1.0	0	1	0	0	0	0	0.5	2	1	2	0.0	0	0	0	0	0	0	0	0	0	0	0	0	-0.00017884719403172812	-0.00017884719403172812
1409	0.0019508399581353339	0.0016845890645170124	-0.0016845572870526496	0.9849728256008161	-1	0	0	1.0	1	0	0	1.0	0	1	0	0	0	0	0.5	2	1	2	0.0	0	0	0	0	0	0	0	0	0	0	0	0	-0.00016845572870526497	-0.00016845572870526497
844	0.0017758639293862276	0.0017156335416936474	-0.00171563354145943	0.9863644042756534	-1	0	0	1.0	1	0	0	1.0	0	1	0	0	0	0	0.5	1	2	2	0.0	0	0	0	0	0	0	0	0	0	0	0	0	-0.000171563354145943	-0.000171563354145943
4740	0.0019381955840234004	0.0016887875270645324	-0.0016887785445233565	0.9846998747211395	-1	0	0	1.0	1	0	0	1.0	0	1	0	0	0	0	0.5	2	1	2	0.0	0	0	0	0	0	0	0	0	0	0	0	0	-0.00016887785445233566	-0.00016887785445233566
1617	0.001882614447594762	0.0016603808818670283	-0.0016595583760003866	0.9849221500811015	-1	0	0	1.0	1	0	0	1.0	0	1	0	0	0	0	0.5	2	1	2	0.0	0	0	0	0	0	0	0	0	0	0	0	0	-0.00016595583760003866	-0.00016595583760003866
4596	0.0019121050650124966	0.0016441037454857936	-0.0016440068414469513	0.9835712354813815	-1	0	0	1.0	1	0	0	1.0	0	1	0	0	0	0	0.5	2	1	2	0.0	0	0	0	0	0	0	0	0	0	0	0	0	-0.00016440068414469514	-0.00016440068414469514
2734	0.0019704989458864826	0.0017291400947326025	-0.001729063633015452	0.9846084031966914	-1	0	0	1.0	1	0	0	1.0	0	1	0	0	0	0	0.5	2	1	2	0.0	0	0	0	0	0	0	0	0	0	0	0	0	-0.0001729063633015452	-0.0001729063633015452
2468	0.0019516963390312592	0.0016672414236786927	-0.0016672264673948224	0.9845964047278641	-1	0	0	1.0	1	0	0	1.0	0	1	0	0	0	0	0.5	2	1	2	0.0	0	0	0	0	0	0	0	0	0	0	0	0	-0.00016672264673948223	-0.00016672264673948223
2592	0.0018570199913147743	0.001585757422484562	-0.0015857333306374987	0.9847161425853789	-1	0	0	1.0	1	0	0	1.0	0	1	0	0	0	0	0.5	2	1	2	0.0	0	0	0	0	0	0	0	0	0	0	0	0	-0.00015857333306374988	-0.00015857333306374988
2584	0.0019333098124018407	0.0016684482331503492	-0.0016684330663061951	0.9846811276983198	-1	0	0	1.0	1	0	0	1.0	0	1	0	0	0	0	0.5	2	1	2	0.0	0	0	0	0	0	0	0	0	0	0	0	0	-0.0001668433066306195	-0.0001668433066306195
2291	0.0019904121372551708	0.0017135218659932025	-0.0017135040574552832	0.9841763250959442	-1	0	0	1.0	1	0	0	1.0	0	1	0	0	0	0	0.5	2	1	2	0.0	0	0	0	0	0	0	0	0	0	0	0	0	-0.0001713504057455283	-0.0001713504057455283
1232	0.002069348032566195	0.0018354111060624424	-0.0018349224734971541	0.9844435613609804	-1	0	0	1.0	2	0.0	0	0.75	0	2	0	0	0	0	1.0	2	2	3	0.0	0	0	0	0	0	0	0	0	0	0	0	0	-0.00018349224734971541	-0.00018349224734971541
2624	0.00190179048809447	0.0016453685196179799	-0.0016453546081050437	0.9847228098593224	-1	0	0	1.0	1	0	0	1.0	0	1	0	0	0	0	0.5	2	1	2	0.0	0	0	0	0	0	0	0	0	0	0	0	0	-0.00016453546081050436	-0.00016453546081050436
3100	0.0018987941205007293	0.0016831204189786562	-0.0016825843956802177	0.9846916870794478	-1	0	0	1.0	1	0	0	1.0	0	1	0	0	0	0	0.5	2	1	2	0.0	0	0	0	0	0	0	0	0	0	0	0	0	-0.00016825843956802178	-0.00016825843956802178
3555	0.001966608912176177	0.001733705825894365	-0.0017331474291855955	0.9837906062844353	-1	0	0	1.0	1	0	0	1.0	0	1	0	0	0	0	0.5	2	1	2	0.0	0	0	0	0	0	0	0	0	0	0	0	0	-0.00017331474291855956	-0.00017331474291855956
3574	0.0018844092002187134	0.0016538324781726268	-0.0016537418584453073	0.9846511991476071	-1	0	0	1.0	1	0	0	1.0	0	1	0	0	0	0	0.5	2	1	2	0.0	0	0	0	0	0	0	0	0	0	0	0	0	-0.00016537418584453072	-0.00016537418584453072
160	0.002474164537973782	0.002456041488353583	-0.0024559896819371482	0.984455646713931	-1	0	0	0.6666666666666666	2	0.5	1	0.6666666666666666	0	2	0	1	1	0	0.6666666666666666	3	2	4	0.25	0	0	0	0	0	0	0	0	0	0	0	0	-0.00024559896819371485	-0.00024559896819371485
2937	0.0019645262611790284	0.001708469019448395	-0.0017084667780370478	0.9843204717559605	-1	0	0	1.0	1	0	0	1.0	0	1	0	0	0	0	0.5	2	1	2	0.0	0	0	0	0	0	0	0	0	0	0	0	0	-0.0001708466778037048	-0.0001708466778037048
1921	0.0018624665712507326	0.0016105936052153687	-0.0016101564563010557	0.9846643248713108	-1	0	0	1.0	1	0	0	1.0	0	1	0	0	0	0	0.5	2	1	2	0.0	0	0	0	0	0	0	0	0	0	0	0	0	-0.00016101564563010556	-0.00016101564563010556
2181	0.0019472030898917327	0.0017289386465313445	-0.0017279691710152328	0.9843859000388879	-1	0	0	1.0	1	0	0	1.0	0	1	0	0	0	0	0.5	2	1	2	0.0	0	0	0	0	0	0	0	0	0	0	0	0	-0.00017279691710152327	-0.00017279691710152327
1923	0.0019087662308575528	0.0016945570700608946	-0.0016934630004310695	0.9846237713105116	-1	0	0	1.0	1	0	0	1.0	0	1	0	0	0	0	0.5	2	1	2	0.0	0	0	0	0	0	0	0	0	0	0	0	0	-0.00016934630004310697	-0.00016934630004310697
3068	0.0020871038926091874	0.0016601988744783319	-0.0016600404577156004	0.984108019350224	-1	0	0	1.0	1	0	0	1.0	0	1	0	0	0	0	0.5	2	1	2	0.0	0	0	0	0	0	0	0	0	0	0	0	0	-0.00016600404577156005	-0.00016600404577156005
4822	0.001838001277734342	0.001627362567258394	-0.0016269846764909175	0.9840293751424749	-1	0	0	1.0	1	0	0	1.0	0	1	0	0	0	0	0.5	2	1	2	0.0	0	0	0	0	0	0	0	0	0	0	0	0	-0.00016269846764909175	-0.00016269846764909175
549	0.002444236563649015	0.0024032561583806665	-0.0024017157556742792	0.981318874490749	-1	0	0	0	0	0	0	1.0	0	0	0	0	1	0	1.0	1	1	1	0.25	0	0	0	0	0	0	0	0	0	0	0	0	-0.1	-0.1
1926	0.0021438439658334665	0.0020564160729609478	-0.002054442890506888	0.9829760534872487	-1	0	0	0	0	0	0	1.0	0	0	0	0	0	0	1.0	1	1	1	0.0	0	0	0	0	0	0	0	0	0	0	0	0	-0.1	-0.1
2225	0.0018224606873785969	0.0015848342740790323	-0.0015844569569166652	0.984433575230543	-1	0	0	1.0	1	0	0	1.0	0	1	0	0	0	0	0.5	2	1	2	0.0	0	0	0	0	0	0	0	0	0	0	0	0	-0.00015844569569166652	-0.00015844569569166652
1930	0.0018711697443374432	0.0016359484945715032	-0.0016359388339103715	0.9846109941798409	-1	0	0	1.0	1	0	0	1.0	0	1	0	0	0	0	0.5	2	1	2	0.0	0	0	0	0	0	0	0	0	0	0	0	0	-0.00016359388339103715	-0.00016359388339103715
1983	0.0018793123007345694	0.001614895384005799	-0.0016145057502243054	0.9845412797408927	-1	0	0	1.0	1	0	0	1.0	0	1	0	0	0	0	0.5	2	1	2	0.0	0	0	0	0	0	0	0	0	0	0	0	0	-0.00016145057502243054	-0.00016145057502243054
3127	0.0018469801301259881	0.001599847339014595	-0.0015998455162504336	0.9844443072132629	-1	0	0	1.0	1	0	0	1.0	0	1	0	0	0	0	0.5	2	1	2	0.0	0	0	0	0	0	0	0	0	0	0	0	0	-0.00015998455162504336	-0.00015998455162504336
4906	0.0018201593235384601	0.0015927461645940985	-0.0015924801616032018	0.9847203739608597	-1	0	0	1.0	1	0	0	1.0	0	1	0	0	0	0	0.5	2	1	2	0.0	0	0	0	0	0	0	0	0	0	0	0	0	-0.00015924801616032017	-0.00015924801616032017
3549	0.001917636109796277	0.0016960223493875542	-0.0016957410752312144	0.9846446691095141	-1	0	0	1.0	1	0	0	1.0	0	1	0	0	0	0	0.5	2	1	2	0.0	0	0	0	0	0	0	0	0	0	0	0	0	-0.00016957410752312146	-0.00016957410752312146
1625	0.0017369556144067352	0.0016840584196230325	-0.0016839914002947762	0.9851714587683184	-1	0	0	1.0	1	0	0	1.0	0	1	0	0	0	0	0.5	1	2	2	0.0	0	0	0	0	0	0	0	0	0	0	0	0	-0.0001683991400294776	-0.0001683991400294776
4282	0.0019346986082793218	0.0016514249538778487	-0.001650619958487307	0.9835046092139956	-1	0	0	1.0	1	0	0	1.0	0	1	0	0	0	0	0.5	2	1	2	0.0	0	0	0	0	0	0	0	0	0	0	0	0	-0.0001650619958487307	-0.0001650619958487307
2047	0.0019167524342255464	0.001671325604522634	-0.0016713176629331008	0.9846546346006491	-1	0	0	1.0	1	0	0	1.0	0	1	0	0	0	0	0.5	2	1	2	0.0	0	0	0	0	0	0	0	0	0	0	0	0	-0.00016713176629331008	-0.00016713176629331008
4371	0.0018762290371486263	0.0016130912211017273	-0.0016130178420913671	0.9845949807005492	-1	0	0	1.0	1	0	0	1.0	0	1	0	0	0	0	0.5	2	1	2	0.0	0	0	0	0	0	0	0	0	0	0	0	0	-0.0001613017842091367	-0.0001613017842091367
4539	0.0019520905357945525	0.0017228121748057504	-0.0017227048126994564	0.9844110436221624	-1	0	0	1.0	1	0	0	1.0	0	1	0	0	0	0	0.5	2	1	2	0.0	0	0	0	0	0	0	0	0	0	0	0	0	-0.00017227048126994564	-0.00017227048126994564
2533	0.0018816283460979884	0.0016000354487876543	-0.001599990289994881	0.9845486719708443	-1	0	0	1.0	1	0	0	1.0	0	1	0	0	0	0	0.5	2	1	2	0.0	0	0	0	0	0	0	0	0	0	0	0	0	-0.00015999902899948808	-0.00015999902899948808
3998	0.0018155267386539067	0.0015722171413251114	-0.0015721883261618308	0.9846220938877199	-1	0	0	1.0	1	0	0	1.0	0	1	0	0	0	0	0.5	2	1	2	0.0	0	0	0	0	0	0	0	0	0	0	0	0	-0.00015721883261618307	-0.00015721883261618307
3124	0.002404841060403007	0.002039944325472797	-0.0020213666214237026	0.9749209377953685	-1	0	0	0.5	1	1.0	1	1.0	1.0	2	1	0	0	0	0.3333333333333333	3	1	3	0.0	0	0.6544464950716027	0.5	0.3198044003022587	0.5	0.15396623787446895	0.5	0.8891000082492319	0.5	0	0	0.0	-0.00020213666214237026	-0.00020213666214237026
853	0.002369886243830998	0.0019598967753307406	-0.001959890954797965	0.98472975927515	-1	0	0	1.0	2	0.0	0	1.0	0	2	0	0	0	0	0.3333333333333333	3	1	3	0.0	1.0	0	0	0	0	0	0	0	0	0	0	0	-0.00019598909547979647	-0.00019598909547979647
101	0.002029232300830185	0.0017836987406145272	-0.0017836508366731174	0.98433466555825	-1	0	0	1.0	2	0.0	0	1.0	0	1	0	1	0	0	0.3333333333333333	3	1	3	0.0	1.0	0	0	0	0	0	0	0	0	0	0	0	-0.00017836508366731173	-0.00017836508366731173
4665	0.0020755286439762526	0.0017782211265097647	-0.0017776290742775815	0.9844898586151112	-1	0	0	1.0	1	0	0	1.0	0	1	0	0	0	0	0.5	2	1	2	0.0	0	0	0	0	0	0	0	0	0	0	0	0	-0.00017776290742775813	-0.00017776290742775813
3626	0.0018079781983980317	0.0015830186940263904	-0.0015828496414385088	0.9846044891370919	-1	0	0	1.0	1	0	0	1.0	0	1	0	0	0	0	0.5	2	1	2	0.0	0	0	0	0	0	0	0	0	0	0	0	0	-0.00015828496414385088	-0.00015828496414385088
3267	0.001847442335177448	0.0016046781758027296	-0.0016045646715379378	0.9839458899512149	-1	0	0	1.0	1	0	0	1.0	0	1	0	0	0	0	0.5	2	1	2	0.0	0	0	0	0	0	0	0	0	0	0	0	0	-0.0001604564671537938	-0.0001604564671537938
2967	0.001910851080916034	0.0016674357700305034	-0.001666979960956748	0.9843541135045939	-1	0	0	1.0	1	0	0	1.0	0	1	0	0	0	0	0.5	2	1	2	0.0	0	0	0	0	0	0	0	0	0	0	0	0	-0.0001666979960956748	-0.0001666979960956748
226	0.0030828931635099666	0.002721854338928601	-0.002720414018222303	0.978582220752281	-1	0	0	0.5	2	0.75	3	0.6	0.25	2	1	3	1	0	0.4	5	2	6	0.1111111111111111	0	0.6280389857476429	0.887725366907194	0.2995853815157373	0.8803610673926008	0.6144978010285379	0.9731529814821501	0.9186868360087331	0.927662027321578	1.0	0.5	0.0	-0.0002720414018222303	-0.0002720414018222303
3958	0.0018398879432044665	0.001622169102370137	-0.0016220512148830773	0.9837335606128328	-1	0	0	1.0	1	0	0	1.0	0	1	0	0	0	0	0.5	2	1	2	0.0	0	0	0	0	0	0	0	0	0	0	0	0	-0.00016220512148830773	-0.00016220512148830773
3569	0.0019846742612834953	0.001711484051735425	-0.001711468896603477	0.9845998726358889	-1	0	0	1.0	1	0	0	1.0	0	1	0	0	0	0	0.5	2	1	2	0.0	0	0	0	0	0	0	0	0	0	0	0	0	-0.0001711468896603477	-0.0001711468896603477
3080	0.0024723742687158875	0.0020123370070903876	-0.001996979145858578	0.974779309354882	-1	0	0	0.5	1	1.0	1	1.0	1.0	2	1	0	0	0	0.3333333333333333	3	1	3	0.0	0	0.6544464950716027	0.5	0.3198044003022587	0.5	0.15396623787446895	0.5	0.8891000082492319	0.5	0	0	0.0	-0.00019969791458585782	-0.00019969791458585782
306	0.002198131803594609	0.001891518637478936	-0.0018913646150810236	0.9844562117746606	-1	0	0	1.0	2	0.0	0	0.75	0	2	0	0	0	0	1.0	2	2	3	0.0	0	0	0	0	0	0	0	0	0	0	0	0	-0.00018913646150810236	-0.00018913646150810236
108	0.0021489810022646792	0.0018389667653378246	-0.0018365612277001144	0.9841730912174345	-1	0	0	1.0	2	0.0	0	0.75	0	2	0	0	0	0	1.0	2	2	3	0.0	0	0	0	0	0	0	0	0	0	0	0	0	-0.00018365612277001145	-0.00018365612277001145
3993	0.0018932328676446496	0.001641579251144852	-0.0016414983254716114	0.9846787819530187	-1	0	0	1.0	1	0	0	1.0	0	1	0	0	0	0	0.5	2	1	2	0.0	0	0	0	0	0	0	0	0	0	0	0	0	-0.00016414983254716114	-0.00016414983254716114
2220	0.0018975997084349347	0.0017013651415740052	-0.0017013626133073083	0.9845494083831318	-1	0	0	1.0	1	0	0	1.0	0	1	0	0	0	0	0.5	2	1	2	0.0	0	0	0	0	0	0	0	0	0	0	0	0	-0.00017013626133073083	-0.00017013626133073083
1514	0.001953544114460397	0.0016883183513292806	-0.0016883169466197349	0.9850294240582276	-1	0	0	1.0	1	0	0	1.0	0	1	0	0	0	0	0.5	2	1	2	0.0	0	0	0	0	0	0	0	0	0	0	0	0	-0.0001688316946619735	-0.0001688316946619735
4244	0.0018932473041616956	0.0016371821542076565	-0.00163717224016763	0.984465606368354	-1	0	0	1.0	1	0	0	1.0	0	1	0	0	0	0	0.5	2	1	2	0.0	0	0	0	0	0	0	0	0	0	0	0	0	-0.000163717224016763	-0.000163717224016763
4335	0.00214958705068389	0.0017859280390453652	-0.0017824108460568267	0.9847048196264471	-1	0	0	1.0	1	0	0	1.0	0	1	0	0	0	0	0.5	2	1	2	0.0	0	0	0	0	0	0	0	0	0	0	0	0	-0.00017824108460568267	-0.00017824108460568267
3945	0.001959945501590554	0.001727053348921873	-0.0017270533452019773	0.984544699326301	-1	0	0	1.0	1	0	0	1.0	0	1	0	0	0	0	0.5	2	1	2	0.0	0	0	0	0	0	0	0	0	0	0	0	0	-0.00017270533452019772	-0.00017270533452019772
1653	0.0019829952678899186	0.001687898163758195	-0.0016877560870878167	0.984839002851403	-1	0	0	1.0	1	0	0	1.0	0	1	0	0	0	0	0.5	2	1	2	0.0	0	0	0	0	0	0	0	0	0	0	0	0	-0.00016877560870878167	-0.00016877560870878167
2830	0.0024977131125288494	0.0018364064376013786	-0.0018363447997896915	0.975723658815749	-1	0	0	0.5	1	1.0	1	1.0	1.0	1	1	1	0	0	0.3333333333333333	3	1	3	0.0	0	0.7173948216469374	0.5	0.3198044003022587	0.5	0.15396623787446895	0.5	0.914053082890312	0.5	0	0	0.0	-0.00018363447997896915	-0.00018363447997896915
411	0.0017952576715946583	0.001735234164471033	-0.0017352008516051595	0.9861671264175981	-1	0	0	1.0	1	0	0	1.0	0	1	0	0	1	0	0.5	1	2	2	0.3333333333333333	0	0	0	0	0	0	0	0	0	0	0	0	-0.00017352008516051596	-0.00017352008516051596
3843	0.0018500782452369273	0.0016147289904211105	-0.0016146973281110529	0.984744645157542	-1	0	0	1.0	1	0	0	1.0	0	1	0	0	0	0	0.5	2	1	2	0.0	0	0	0	0	0	0	0	0	0	0	0	0	-0.00016146973281110528	-0.00016146973281110528
1026	0.0019585419718026157	0.0017167149953670603	-0.0017167069720616045	0.9849059505269362	-1	0	0	1.0	2	0.0	0	1.0	0	1	0	1	0	0	0.3333333333333333	3	1	3	0.0	1.0	0	0	0	0	0	0	0	0	0	0	0	-0.00017167069720616044	-0.00017167069720616044
3605	0.001953164659071933	0.0017559798574370135	-0.0017559490474641976	0.9844674791943658	-1	0	0	1.0	1	0	0	1.0	0	1	0	0	0	0	0.5	2	1	2	0.0	0	0	0	0	0	0	0	0	0	0	0	0	-0.00017559490474641976	-0.00017559490474641976
559	0.0028112858661301482	0.002375083611634658	-0.002213612852285532	0.9829864632937302	-1	0	0	0.5	1	1.0	1	1.0	1.0	2	1	0	0	0	0.3333333333333333	3	1	3	0.0	0	0.2064983380503383	0.5	0.6991684711646128	0.7522091738290325	0.43454965381585753	0.5	0.8837534097428054	0.5914935716549278	0	0	0.0	-0.00022136128522855318	-0.00022136128522855318
4872	0.0021438422864349625	0.0020482773125392534	-0.0020463842874911585	0.9829267217534547	-1	0	0	0	0	0	0	1.0	0	0	0	0	0	0	1.0	1	1	1	0.0	0	0	0	0	0	0	0	0	0	0	0	0	-0.1	-0.1
1788	0.001837209150367195	0.0016309929436492635	-0.0016309560424516273	0.9844923357257197	-1	0	0	1.0	1	0	0	1.0	0	1	0	0	0	0	0.5	2	1	2	0.0	0	0	0	0	0	0	0	0	0	0	0	0	-0.00016309560424516273	-0.00016309560424516273
2135	0.0019116724769569268	0.0016469570340971345	-0.0016468388464095857	0.9845801734798652	-1	0	0	1.0	1	0	0	1.0	0	1	0	0	0	0	0.5	2	1	2	0.0	0	0	0	0	0	0	0	0	0	0	0	0	-0.00016468388464095857	-0.00016468388464095857
4386	0.0018839613420637527	0.0016522865166632523	-0.0016522497806643088	0.9846924987196338	-1	0	0	1.0	1	0	0	1.0	0	1	0	0	0	0	0.5	2	1	2	0.0	0	0	0	0	0	0	0	0	0	0	0	0	-0.00016522497806643088	-0.00016522497806643088
4859	0.0018441886208945355	0.0015949996302038335	-0.0015949913617419788	0.9845250069811232	-1	0	0	1.0	1	0	0	1.0	0	1	0	0	0	0	0.5	2	1	2	0.0	0	0	0	0	0	0	0	0	0	0	0	0	-0.00015949913617419788	-0.00015949913617419788
5013	0.0018126084842009305	0.0015752672399175465	-0.0015750689744398647	0.9846374162454317	-1	0	0	1.0	1	0	0	1.0	0	1	0	0	0	0	0.5	2	1	2	0.0	0	0	0	0	0	0	0	0	0	0	0	0	-0.00015750689744398647	-0.00015750689744398647
1860	0.0018345765523176752	0.0016314447776708378	-0.0016314432633887767	0.9847388361204295	-1	0	0	1.0	1	0	0	1.0	0	1	0	0	0	0	0.5	2	1	2	0.0	0	0	0	0	0	0	0	0	0	0	0	0	-0.00016314432633887768	-0.00016314432633887768
405	0.00177350635561531	0.0017155880518580405	-0.001715588051858033	0.986355726180022	-1	0	0	1.0	1	0	0	1.0	0	1	0	0	0	0	0.5	1	2	2	0.0	0	0	0	0	0	0	0	0	0	0	0	0	-0.0001715588051858033	-0.0001715588051858033
397	0.0021014035326801486	0.0018994976546545834	-0.0018981278647998022	0.9844696675354514	-1	0	0	1.0	2	0.0	0	0.75	0	2	0	0	0	0	1.0	2	2	3	0.0	0	0	0	0	0	0	0	0	0	0	0	0	-0.0001898127864799802	-0.0001898127864799802
3594	0.0019148524620894718	0.0016941534263174498	-0.001693866807022172	0.9842185045293177	-1	0	0	1.0	1	0	0	1.0	0	1	0	0	0	0	0.5	2	1	2	0.0	0	0	0	0	0	0	0	0	0	0	0	0	-0.0001693866807022172	-0.0001693866807022172
1928	0.0018766899496227125	0.0016060315076473755	-0.0016059599750594257	0.9850120815757554	-1	0	0	1.0	1	0	0	1.0	0	1	0	0	0	0	0.5	2	1	2	0.0	0	0	0	0	0	0	0	0	0	0	0	0	-0.00016059599750594257	-0.00016059599750594257
580	0.0017482328584548798	0.001715649968376966	-0.0017156499681200837	0.9863923454251012	-1	0	0	1.0	1	0	0	1.0	0	1	0	0	0	0	0.5	1	2	2	0.0	0	0	0	0	0	0	0	0	0	0	0	0	-0.00017156499681200837	-0.00017156499681200837
2077	0.0018248852582966	0.0015746177923214753	-0.0015746171461651945	0.9846182519683069	-1	0	0	1.0	1	0	0	1.0	0	1	0	0	0	0	0.5	2	1	2	0.0	0	0	0	0	0	0	0	0	0	0	0	0	-0.00015746171461651946	-0.00015746171461651946
2421	0.0019493144737637602	0.0016397851199634731	-0.0016394289281798885	0.9838957072912636	-1	0	0	1.0	1	0	0	1.0	0	1	0	0	0	0	0.5	2	1	2	0.0	0	0	0	0	0	0	0	0	0	0	0	0	-0.00016394289281798885	-0.00016394289281798885
2576	0.0018624112729216501	0.0015908155994785978	-0.0015907746389136953	0.9846633478141924	-1	0	0	1.0	1	0	0	1.0	0	1	0	0	0	0	0.5	2	1	2	0.0	0	0	0	0	0	0	0	0	0	0	0	0	-0.00015907746389136953	-0.00015907746389136953
633	0.0017735433290623865	0.0017156740000550787	-0.0017156739980537022	0.9864204277120587	-1	0	0	1.0	1	0	0	1.0	0	1	0	0	0	0	0.5	1	2	2	0.0	0	0	0	0	0	0	0	0	0	0	0	0	-0.00017156739980537023	-0.00017156739980537023
3149	0.0020955643090191252	0.0017634206435938552	-0.0017630331128648848	0.9847766310469106	-1	0	0	1.0	1	0	0	1.0	0	1	0	0	0	0	0.5	2	1	2	0.0	0	0	0	0	0	0	0	0	0	0	0	0	-0.00017630331128648847	-0.00017630331128648847
1063	0.0019261269321807508	0.0016705401946073071	-0.0016693821013575969	0.9848831599999647	-1	0	0	1.0	1	0	0	1.0	0	1	0	0	0	0	0.5	2	1	2	0.0	0	0	0	0	0	0	0	0	0	0	0	0	-0.0001669382101357597	-0.0001669382101357597
2794	0.0020086307559547545	0.001762199270699094	-0.0017621229634430184	0.9845114617671177	-1	0	0	1.0	1	0	0	1.0	0	1	0	0	0	0	0.5	2	1	2	0.0	0	0	0	0	0	0	0	0	0	0	0	0	-0.00017621229634430183	-0.00017621229634430183
4708	0.002143849124304825	0.0020809562397484504	-0.0020787332306381147	0.9831324850983881	-1	0	0	0	0	0	0	1.0	0	0	0	0	0	0	1.0	1	1	1	0.0	0	0	0	0	0	0	0	0	0	0	0	0	-0.1	-0.1
3816	0.0018171763183885174	0.0015738408642794806	-0.0015734675043303646	0.984059152771504	-1	0	0	1.0	1	0	0	1.0	0	1	0	0	0	0	0.5	2	1	2	0.0	0	0	0	0	0	0	0	0	0	0	0	0	-0.00015734675043303645	-0.00015734675043303645
271	0.002385250621662486	0.002273498066924292	-0.0022734649308884026	0.9833469066467527	-1	0	0	0.75	3	0.0	0	0.5555555555555556	0	1	0	3	1	0	1.0	3	3	5	0.1111111111111111	1.0	0	0	0	0	0	0	0	0	0	0	0	-0.00022734649308884025	-0.00022734649308884025
527	0.0019570030072682742	0.0016526000145466791	-0.0016525500650134638	0.9848971233697543	-1	0	0	1.0	1	0	0	1.0	0	1	0	0	0	0	0.5	2	1	2	0.0	0	0	0	0	0	0	0	0	0	0	0	0	-0.0001652550065013464	-0.0001652550065013464
4610	0.0018831671753756854	0.0016266309114145053	-0.0016261607853959507	0.9837628169581561	-1	0	0	1.0	1	0	0	1.0	0	1	0	0	0	0	0.5	2	1	2	0.0	0	0	0	0	0	0	0	0	0	0	0	0	-0.00016261607853959508	-0.00016261607853959508
741	0.0017757840705851873	0.001715630396356534	-0.001715630396078876	0.986393016190727	-1	0	0	1.0	1	0	0	1.0	0	1	0	0	0	0	0.5	1	2	2	0.0	0	0	0	0	0	0	0	0	0	0	0	0	-0.0001715630396078876	-0.0001715630396078876
4676	0.0018565238748290186	0.0016342878789825997	-0.0016341287699739243	0.9847675337128095	-1	0	0	1.0	1	0	0	1.0	0	1	0	0	0	0	0.5	2	1	2	0.0	0	0	0	0	0	0	0	0	0	0	0	0	-0.00016341287699739245	-0.00016341287699739245
511	0.0017436986236466384	0.0016853244030933564	-0.001685324402978833	0.9863706674142552	-1	0	0	1.0	1	0	0	1.0	0	1	0	0	0	0	0.5	1	2	2	0.0	0	0	0	0	0	0	0	0	0	0	0	0	-0.0001685324402978833	-0.0001685324402978833
3644	0.001864397051165872	0.0016348777214481552	-0.001634430964495738	0.9844527059480346	-1	0	0	1.0	1	0	0	1.0	0	1	0	0	0	0	0.5	2	1	2	0.0	0	0	0	0	0	0	0	0	0	0	0	0	-0.0001634430964495738	-0.0001634430964495738
2835	0.001940736417772307	0.0017051831652445427	-0.0017051337100636686	0.9845933576196002	-1	0	0	1.0	1	0	0	1.0	0	1	0	0	0	0	0.5	2	1	2	0.0	0	0	0	0	0	0	0	0	0	0	0	0	-0.00017051337100636686	-0.00017051337100636686
4399	0.0018074078145589756	0.0015719062915803418	-0.001571903765703491	0.984027361674795	-1	0	0	1.0	1	0	0	1.0	0	1	0	0	0	0	0.5	2	1	2	0.0	0	0	0	0	0	0	0	0	0	0	0	0	-0.0001571903765703491	-0.0001571903765703491
2123	0.0019772771410387258	0.0016814492272883591	-0.0016813985155381083	0.9849092393082207	-1	0	0	1.0	1	0	0	1.0	0	1	0	0	0	0	0.5	2	1	2	0.0	0	0	0	0	0	0	0	0	0	0	0	0	-0.00016813985155381082	-0.00016813985155381082
3252	0.0019238261354779518	0.0016546081996617746	-0.0016540620929248386	0.9847034388078728	-1	0	0	1.0	1	0	0	1.0	0	1	0	0	0	0	0.5	2	1	2	0.0	0	0	0	0	0	0	0	0	0	0	0	0	-0.00016540620929248386	-0.00016540620929248386
2482	0.0020750805895253972	0.0017668445045714103	-0.0017643810791639063	0.9839928030980234	-1	0	0	1.0	1	0	0	1.0	0	1	0	0	0	0	0.5	2	1	2	0.0	0	0	0	0	0	0	0	0	0	0	0	0	-0.00017643810791639062	-0.00017643810791639062
2044	0.001978239957045986	0.0017577673049796304	-0.0017565366426039626	0.9847491520975545	-1	0	0	1.0	1	0	0	1.0	0	1	0	0	0	0	0.5	2	1	2	0.0	0	0	0	0	0	0	0	0	0	0	0	0	-0.00017565366426039626	-0.00017565366426039626
1772	0.002011437593824308	0.0018034298648708375	-0.0018020574479266874	0.9849358617978543	-1	0	0	1.0	1	0	0	1.0	0	1	0	0	0	0	0.5	2	1	2	0.0	0	0	0	0	0	0	0	0	0	0	0	0	-0.00018020574479266874	-0.00018020574479266874
724	0.0017422979100018999	0.001685316847765617	-0.0016853168476910988	0.9863919428299738	-1	0	0	1.0	1	0	0	1.0	0	1	0	0	0	0	0.5	1	2	2	0.0	0	0	0	0	0	0	0	0	0	0	0	0	-0.00016853168476910988	-0.00016853168476910988
1191	0.0019201853373626847	0.0017074495346766502	-0.001707194294241674	0.9843971321571977	-1	0	0	1.0	1	0	0	1.0	0	1	0	0	0	0	0.5	2	1	2	0.0	0	0	0	0	0	0	0	0	0	0	0	0	-0.0001707194294241674	-0.0001707194294241674
4620	0.0024586888854534433	0.0020101910873069908	-0.0019848982943534437	0.9742241373706787	-1	0	0	0.5	1	1.0	1	1.0	1.0	2	1	0	0	0	0.3333333333333333	3	1	3	0.0	0	0.7329179552864542	0.5	0.3198044003022587	0.5	0.15396623787446895	0.5	0.9194102500452794	0.5	0	0	0.0	-0.00019848982943534437	-0.00019848982943534437
1862	0.0018352438829801051	0.0015887535300413776	-0.0015885028671262147	0.9847095018064598	-1	0	0	1.0	1	0	0	1.0	0	1	0	0	0	0	0.5	2	1	2	0.0	0	0	0	0	0	0	0	0	0	0	0	0	-0.00015885028671262146	-0.00015885028671262146
452	0.002079945461356024	0.0017988159857987088	-0.0017986637784476944	0.9844416100569517	-1	0	0	1.0	2	0.0	0	1.0	0	1	0	1	0	0	0.3333333333333333	3	1	3	0.0	1.0	0	0	0	0	0	0	0	0	0	0	0	-0.00017986637784476943	-0.00017986637784476943
560	0.0017754801242122686	0.0017157076427267754	-0.0017157076407882097	0.9864029128972586	-1	0	0	1.0	1	0	0	1.0	0	1	0	0	0	0	0.5	1	2	2	0.0	0	0	0	0	0	0	0	0	0	0	0	0	-0.00017157076407882098	-0.00017157076407882098
2156	0.001823382927229341	0.0015823007425100697	-0.001582192790719062	0.9844762359684277	-1	0	0	1.0	1	0	0	1.0	0	1	0	0	0	0	0.5	2	1	2	0.0	0	0	0	0	0	0	0	0	0	0	0	0	-0.00015821927907190618	-0.00015821927907190618
2761	0.0018477439374934906	0.0017022413481076165	-0.0017018320216210933	0.9841887417913388	-1	0	0	1.0	1	0	0	1.0	0	1	0	0	0	0	0.5	2	1	2	0.0	0	0	0	0	0	0	0	0	0	0	0	0	-0.00017018320216210934	-0.00017018320216210934
1783	0.0019410619647857047	0.0017006804291058864	-0.001700559905392929	0.9845552436998555	-1	0	0	1.0	1	0	0	1.0	0	1	0	0	0	0	0.5	2	1	2	0.0	0	0	0	0	0	0	0	0	0	0	0	0	-0.0001700559905392929	-0.0001700559905392929
2698	0.0019537500509790857	0.0017010449932957682	-0.0017009375118942215	0.9846600544571167	-1	0	0	1.0	1	0	0	1.0	0	1	0	0	0	0	0.5	2	1	2	0.0	0	0	0	0	0	0	0	0	0	0	0	0	-0.00017009375118942215	-0.00017009375118942215
1255	0.001987936391599079	0.0016916513431105226	-0.0016907054295752916	0.9849088015078302	-1	0	0	1.0	1	0	0	1.0	0	1	0	0	0	0	0.5	2	1	2	0.0	0	0	0	0	0	0	0	0	0	0	0	0	-0.00016907054295752915	-0.00016907054295752915
2607	0.0030134870829278985	0.0024751767726480752	-0.0024023237705824794	0.9700528320478037	-1	0	0	0.3333333333333333	1	1.0	2	1.0	1.0	3	2	0	0	0	0.25	4	1	4	0.0	0	0.6544464950716027	0.7354557188090238	0.3198044003022587	0.507119696889085	0.15396623787446895	0.9009720441937573	0.8891000082492319	0.7476928008483231	0	0	0.0	-0.00024023237705824793	-0.00024023237705824793
4429	0.002549008028046665	0.0022008662580313	-0.0020848781556260403	0.9705985744694741	-1	0	0	0.5	1	1.0	1	1.0	1.0	2	1	0	0	0	0.3333333333333333	3	1	3	0.0	0	0.9430931983233618	0.5	0.8287647148448665	0.5	0.7320780708842098	0.5	0.7031761648980976	0.5	0	0	0.0	-0.00020848781556260403	-0.00020848781556260403
4978	0.0018162520115438366	0.0015775376738357194	-0.0015773314620834663	0.9840734972720742	-1	0	0	1.0	1	0	0	1.0	0	1	0	0	0	0	0.5	2	1	2	0.0	0	0	0	0	0	0	0	0	0	0	0	0	-0.00015773314620834663	-0.00015773314620834663
1935	0.003122392039710003	0.002228185953309223	-0.0021992589753715643	0.9767735578504587	-1	0	0	0.5	1	1.0	1	1.0	1.0	2	1	0	0	0	0.3333333333333333	3	1	3	0.0	0	0.7521111380047355	0.8451431973264304	0.7603313561716659	0.6520424271025876	0.7142046692167023	0.616485219055801	0.6394834951826294	0.7177301566733019	0	0	0.0	-0.00021992589753715643	-0.00021992589753715643
2251	0.001870645194157715	0.001633600609309323	-0.0016331229271797064	0.9846898054865587	-1	0	0	1.0	1	0	0	1.0	0	1	0	0	0	0	0.5	2	1	2	0.0	0	0	0	0	0	0	0	0	0	0	0	0	-0.00016331229271797064	-0.00016331229271797064
960	0.0019752782610786	0.001975221744524649	-0.001975206293360178	0.9851111987388912	-1	0	0	1.0	2	0.0	0	0.75	0	1	0	1	0	0	1.0	2	2	3	0.0	0	0	0	0	0	0	0	0	0	0	0	0	-0.00019752062933601778	-0.00019752062933601778
1464	0.0018959758127335149	0.0016520779689987249	-0.0016519134391808732	0.9848572392540539	-1	0	0	1.0	1	0	0	1.0	0	1	0	0	0	0	0.5	2	1	2	0.0	0	0	0	0	0	0	0	0	0	0	0	0	-0.0001651913439180873	-0.0001651913439180873
3953	0.0018035478683765824	0.0015933578256965683	-0.0015928613103095427	0.9847314805673706	-1	0	0	1.0	1	0	0	1.0	0	1	0	0	0	0	0.5	2	1	2	0.0	0	0	0	0	0	0	0	0	0	0	0	0	-0.00015928613103095428	-0.00015928613103095428
1538	0.0019438606391620655	0.0016977111468832074	-0.0016972283895887682	0.9849193160413321	-1	0	0	1.0	1	0	0	1.0	0	1	0	0	0	0	0.5	2	1	2	0.0	0	0	0	0	0	0	0	0	0	0	0	0	-0.00016972283895887682	-0.00016972283895887682
4288	0.001900965430907801	0.0016669445103439657	-0.001666944509439465	0.9846011813869475	-1	0	0	1.0	1	0	0	1.0	0	1	0	0	0	0	0.5	2	1	2	0.0	0	0	0	0	0	0	0	0	0	0	0	0	-0.00016669445094394652	-0.00016669445094394652
628	0.0019529587518995921	0.0019527462081559868	-0.0019512419037406913	0.9849420973111932	-1	0	0	1.0	2	0.0	0	0.75	0	2	0	0	0	0	1.0	2	2	3	0.0	0	0	0	0	0	0	0	0	0	0	0	0	-0.00019512419037406913	-0.00019512419037406913
3426	0.0019764272852840427	0.001752974324421374	-0.0017529618439242724	0.9845130196201465	-1	0	0	1.0	1	0	0	1.0	0	1	0	0	0	0	0.5	2	1	2	0.0	0	0	0	0	0	0	0	0	0	0	0	0	-0.00017529618439242724	-0.00017529618439242724
3144	0.002391688533300907	0.0019223281398007084	-0.0019101197219109107	0.9748133098307031	-1	0	0	0.5	1	1.0	1	1.0	1.0	2	1	0	0	0	0.3333333333333333	3	1	3	0.0	0	0.6544464950716027	0.5	0.3198044003022587	0.5	0.15396623787446895	0.5	0.8891000082492319	0.5	0	0	0.0	-0.00019101197219109108	-0.00019101197219109108
1058	0.001937120525519705	0.001663542355255927	-0.0016634231856717686	0.9850176435241054	-1	0	0	1.0	1	0	0	1.0	0	1	0	0	0	0	0.5	2	1	2	0.0	0	0	0	0	0	0	0	0	0	0	0	0	-0.00016634231856717686	-0.00016634231856717686
3187	0.0018245430338176296	0.0015917060873859024	-0.0015908077602100632	0.9845322429524441	-1	0	0	1.0	1	0	0	1.0	0	1	0	0	0	0	0.5	2	1	2	0.0	0	0	0	0	0	0	0	0	0	0	0	0	-0.00015908077602100633	-0.00015908077602100633
1552	0.001977500959505425	0.001699160171387359	-0.0016984319144875309	0.984629702855874	-1	0	0	1.0	1	0	0	1.0	0	1	0	0	0	0	0.5	2	1	2	0.0	0	0	0	0	0	0	0	0	0	0	0	0	-0.0001698431914487531	-0.0001698431914487531
5025	0.0019619644123800733	0.001724515043928101	-0.001724334407867761	0.9844738586439069	-1	0	0	1.0	1	0	0	1.0	0	1	0	0	0	0	0.5	2	1	2	0.0	0	0	0	0	0	0	0	0	0	0	0	0	-0.0001724334407867761	-0.0001724334407867761
3022	0.0019433655457786938	0.0016993552593002781	-0.001699245938331966	0.9845294164767076	-1	0	0	1.0	1	0	0	1.0	0	1	0	0	0	0	0.5	2	1	2	0.0	0	0	0	0	0	0	0	0	0	0	0	0	-0.0001699245938331966	-0.0001699245938331966
2210	0.0018069646030887485	0.0015343520248959058	-0.0015340985212597092	0.9840450902253839	-1	0	0	1.0	1	0	0	1.0	0	1	0	0	0	0	0.5	2	1	2	0.0	0	0	0	0	0	0	0	0	0	0	0	0	-0.00015340985212597093	-0.00015340985212597093
372	0.0022407293375121375	0.0019284017100619374	-0.0019283976890588945	0.9840699078516103	-1	0	0	1.0	2	0.0	0	0.75	0	1	0	1	0	0	1.0	2	2	3	0.0	0	0	0	0	0	0	0	0	0	0	0	0	-0.00019283976890588944	-0.00019283976890588944
1894	0.0018865276814171489	0.0016689478762995438	-0.001668319516012909	0.9846351121076947	-1	0	0	1.0	1	0	0	1.0	0	1	0	0	0	0	0.5	2	1	2	0.0	0	0	0	0	0	0	0	0	0	0	0	0	-0.0001668319516012909	-0.0001668319516012909
3099	0.00181520946827082	0.0015935175360580066	-0.0015934351798046066	0.984626008218429	-1	0	0	1.0	1	0	0	1.0	0	1	0	0	0	0	0.5	2	1	2	0.0	0	0	0	0	0	0	0	0	0	0	0	0	-0.00015934351798046066	-0.00015934351798046066
354	0.0018246476546315874	0.0017664291096806516	-0.0017663967219347279	0.9860880685060727	-1	0	0	1.0	1	0	0	1.0	0	1	0	0	1	0	0.5	1	2	2	0.3333333333333333	0	0	0	0	0	0	0	0	0	0	0	0	-0.0001766396721934728	-0.0001766396721934728
3241	0.001840119126660177	0.0015901254223851036	-0.0015899464090229512	0.9841509378860082	-1	0	0	1.0	1	0	0	1.0	0	1	0	0	0	0	0.5	2	1	2	0.0	0	0	0	0	0	0	0	0	0	0	0	0	-0.00015899464090229513	-0.00015899464090229513
3378	0.0018224199769706225	0.001594249088266032	-0.0015938020642501222	0.984143447742075	-1	0	0	1.0	1	0	0	1.0	0	1	0	0	0	0	0.5	2	1	2	0.0	0	0	0	0	0	0	0	0	0	0	0	0	-0.0001593802064250122	-0.0001593802064250122
157	0.01971258784306791	0.005464450403578374	-0.005433366852444264	0.9705249132550624	-1	0.25	1	0.6	6	0.4166666666666667	5	0.4666666666666667	0.4166666666666667	10	5	3	1	0	0.8333333333333334	5	6	14	0.2	0.6	0.3646670434446845	0.8458319819241698	0.5008412782011994	0.8951763709273295	0.604260627518931	0.9284842871957212	0.8624094654769533	0.8944368711277095	1.0	0.1	0.0	-0.0005433366852444264	-0.0005433366852444264
4245	0.0018993905562919825	0.0016518363389952117	-0.0016508918663815126	0.9843898732720839	-1	0	0	1.0	1	0	0	1.0	0	1	0	0	0	0	0.5	2	1	2	0.0	0	0	0	0	0	0	0	0	0	0	0	0	-0.00016508918663815127	-0.00016508918663815127
711	0.00200402508124483	0.0017727145273849635	-0.0017704650434121419	0.9850120716303515	-1	0	0	1.0	1	0	0	1.0	0	1	0	0	0	0	0.5	2	1	2	0.0	0	0	0	0	0	0	0	0	0	0	0	0	-0.00017704650434121418	-0.00017704650434121418
2611	0.0023771097964217966	0.001907332355754422	-0.0018935223982544265	0.9748069046947176	-1	0	0	0.5	1	1.0	1	1.0	1.0	2	1	0	0	0	0.3333333333333333	3	1	3	0.0	0	0.6544464950716027	0.5	0.3198044003022587	0.5	0.15396623787446895	0.5	0.8891000082492319	0.5	0	0	0.0	-0.00018935223982544265	-0.00018935223982544265
4914	0.0019077692495730102	0.0016393431412863684	-0.0016392916802035605	0.9839287992913086	-1	0	0	1.0	1	0	0	1.0	0	1	0	0	0	0	0.5	2	1	2	0.0	0	0	0	0	0	0	0	0	0	0	0	0	-0.00016392916802035606	-0.00016392916802035606
5	0.015792655857976484	0.005827235612023612	-0.005402070533520752	0.9797746747624275	-1	0.5	2	0.6	6	0.5384615384615384	7	0.4166666666666667	0.3076923076923077	10	4	4	1	0	0.4444444444444444	4	9	15	0.16666666666666666	0.4	0.7862852904534308	0.947038478272261	0.6945205611137055	0.8953854076266246	0.24489594673138165	0.6466034618935822	0.9230823859861762	0.8674152687182807	1.0	0.1	0.0	-0.0005402070533520752	-0.0005402070533520752
3761	0.0018966855858630395	0.00165532676258829	-0.0016552628643954899	0.9846589199866854	-1	0	0	1.0	1	0	0	1.0	0	1	0	0	0	0	0.5	2	1	2	0.0	0	0	0	0	0	0	0	0	0	0	0	0	-0.000165526286439549	-0.000165526286439549
3086	0.001840715270046612	0.0016069472747442335	-0.0016069223173220866	0.9846632122058403	-1	0	0	1.0	1	0	0	1.0	0	1	0	0	0	0	0.5	2	1	2	0.0	0	0	0	0	0	0	0	0	0	0	0	0	-0.00016069223173220866	-0.00016069223173220866
4372	0.0018492195226710315	0.0016332555756796978	-0.0016328651272751232	0.98437330198215	-1	0	0	1.0	1	0	0	1.0	0	1	0	0	0	0	0.5	2	1	2	0.0	0	0	0	0	0	0	0	0	0	0	0	0	-0.0001632865127275123	-0.0001632865127275123
4385	0.0018736106363739407	0.0016149165931619287	-0.0016149095949092585	0.9846963725025963	-1	0	0	1.0	1	0	0	1.0	0	1	0	0	0	0	0.5	2	1	2	0.0	0	0	0	0	0	0	0	0	0	0	0	0	-0.00016149095949092584	-0.00016149095949092584
4709	0.001822076369293164	0.001571730802376643	-0.0015715347358498677	0.9847678056056206	-1	0	0	1.0	1	0	0	1.0	0	1	0	0	0	0	0.5	2	1	2	0.0	0	0	0	0	0	0	0	0	0	0	0	0	-0.00015715347358498676	-0.00015715347358498676
3316	0.0018589091221120333	0.0016297840804855477	-0.0016296320760598574	0.9843037290173919	-1	0	0	1.0	1	0	0	1.0	0	1	0	0	0	0	0.5	2	1	2	0.0	0	0	0	0	0	0	0	0	0	0	0	0	-0.00016296320760598575	-0.00016296320760598575
3453	0.0018588117689830965	0.0016309257743915239	-0.0016306841903028322	0.9847802400980856	-1	0	0	1.0	1	0	0	1.0	0	1	0	0	0	0	0.5	2	1	2	0.0	0	0	0	0	0	0	0	0	0	0	0	0	-0.00016306841903028323	-0.00016306841903028323
4469	0.0017953846745505718	0.0015725366623268186	-0.0015718203262963817	0.9844982326497626	-1	0	0	1.0	1	0	0	1.0	0	1	0	0	0	0	0.5	2	1	2	0.0	0	0	0	0	0	0	0	0	0	0	0	0	-0.00015718203262963815	-0.00015718203262963815
1934	0.0019887880378670637	0.0017235176063150187	-0.0017234063023438442	0.9849139127059314	-1	0	0	1.0	1	0	0	1.0	0	1	0	0	0	0	0.5	2	1	2	0.0	0	0	0	0	0	0	0	0	0	0	0	0	-0.00017234063023438442	-0.00017234063023438442
472	0.0018312388031225804	0.001766526109938487	-0.0017664921834801778	0.9861863927728962	-1	0	0	1.0	1	0	0	1.0	0	1	0	0	1	0	0.5	1	2	2	0.3333333333333333	0	0	0	0	0	0	0	0	0	0	0	0	-0.00017664921834801778	-0.00017664921834801778
1023	0.0017796778381461687	0.0017155842459899893	-0.0017155842458601183	0.9863849038068685	-1	0	0	1.0	1	0	0	1.0	0	1	0	0	0	0	0.5	1	2	2	0.0	0	0	0	0	0	0	0	0	0	0	0	0	-0.00017155842458601184	-0.00017155842458601184
2310	0.0018844757413036572	0.0016249977736137024	-0.001624154424258398	0.9845699057090737	-1	0	0	1.0	1	0	0	1.0	0	1	0	0	0	0	0.5	2	1	2	0.0	0	0	0	0	0	0	0	0	0	0	0	0	-0.0001624154424258398	-0.0001624154424258398
2644	0.0019791471465707674	0.0017099757002674405	-0.0017085529617809126	0.9849033929129155	-1	0	0	1.0	1	0	0	1.0	0	1	0	0	0	0	0.5	2	1	2	0.0	0	0	0	0	0	0	0	0	0	0	0	0	-0.00017085529617809125	-0.00017085529617809125
2093	0.0018765258103456638	0.0016284063367478765	-0.0016284050908600323	0.9845366151717951	-1	0	0	1.0	1	0	0	1.0	0	1	0	0	0	0	0.5	2	1	2	0.0	0	0	0	0	0	0	0	0	0	0	0	0	-0.00016284050908600323	-0.00016284050908600323
3888	0.0018197284630695457	0.001574771440281429	-0.0015745906858528036	0.9846892684110701	-1	0	0	1.0	1	0	0	1.0	0	1	0	0	0	0	0.5	2	1	2	0.0	0	0	0	0	0	0	0	0	0	0	0	0	-0.00015745906858528037	-0.00015745906858528037
3946	0.0018892282508050566	0.0016405991018530776	-0.0016404714371048743	0.9846515589535882	-1	0	0	1.0	1	0	0	1.0	0	1	0	0	0	0	0.5	2	1	2	0.0	0	0	0	0	0	0	0	0	0	0	0	0	-0.00016404714371048742	-0.00016404714371048742
2836	0.0019169630014325056	0.001662171684123622	-0.0016621672016314266	0.9842931446341389	-1	0	0	1.0	1	0	0	1.0	0	1	0	0	0	0	0.5	2	1	2	0.0	0	0	0	0	0	0	0	0	0	0	0	0	-0.00016621672016314267	-0.00016621672016314267
3302	0.0024009918966457627	0.0019374748270901546	-0.001925463527221759	0.9748366568245875	-1	0	0	0.5	1	1.0	1	1.0	1.0	2	1	0	0	0	0.3333333333333333	3	1	3	0.0	0	0.6544464950716027	0.5	0.3198044003022587	0.5	0.15396623787446895	0.5	0.8891000082492319	0.5	0	0	0.0	-0.00019254635272217589	-0.00019254635272217589
147	0.00206525055648603	0.001784770620735665	-0.0017846446582344788	0.98514811733327	-1	0	0	1.0	2	0.0	0	0.75	0	2	0	0	0	0	1.0	2	2	3	0.0	0	0	0	0	0	0	0	0	0	0	0	0	-0.00017846446582344788	-0.00017846446582344788
3887	0.0018953071739405804	0.001635622597595482	-0.0016350687914262578	0.984726284240903	-1	0	0	1.0	1	0	0	1.0	0	1	0	0	0	0	0.5	2	1	2	0.0	0	0	0	0	0	0	0	0	0	0	0	0	-0.00016350687914262578	-0.00016350687914262578
990	0.0018952623452990144	0.0018224912507468767	-0.0018224336602292634	0.9853441940515308	-1	0	0	1.0	1	0	0	1.0	0	1	0	0	0	0	0.5	1	2	2	0.0	0	0	0	0	0	0	0	0	0	0	0	0	-0.00018224336602292633	-0.00018224336602292633
971	0.00201520800155386	0.001766819042070544	-0.001765853171298004	0.984940153570591	-1	0	0	1.0	1	0	0	1.0	0	1	0	0	0	0	0.5	2	1	2	0.0	0	0	0	0	0	0	0	0	0	0	0	0	-0.00017658531712980038	-0.00017658531712980038
3632	0.0019233681380828689	0.0017007982247219645	-0.001700755472542252	0.9842462396818114	-1	0	0	1.0	1	0	0	1.0	0	1	0	0	0	0	0.5	2	1	2	0.0	0	0	0	0	0	0	0	0	0	0	0	0	-0.0001700755472542252	-0.0001700755472542252
2826	0.001878543176543378	0.0016492078726747163	-0.0016490774948940735	0.9846271601002823	-1	0	0	1.0	1	0	0	1.0	0	1	0	0	0	0	0.5	2	1	2	0.0	0	0	0	0	0	0	0	0	0	0	0	0	-0.00016490774948940736	-0.00016490774948940736
1639	0.0019694380547184793	0.0016676495380814839	-0.0016675288385736371	0.9848418828687705	-1	0	0	1.0	1	0	0	1.0	0	1	0	0	0	0	0.5	2	1	2	0.0	0	0	0	0	0	0	0	0	0	0	0	0	-0.0001667528838573637	-0.0001667528838573637
1516	0.0018620992936499122	0.0016246018562157943	-0.0016243314378198916	0.9844531095758846	-1	0	0	1.0	1	0	0	1.0	0	1	0	0	0	0	0.5	2	1	2	0.0	0	0	0	0	0	0	0	0	0	0	0	0	-0.00016243314378198916	-0.00016243314378198916
1907	0.00205749243422582	0.0017662250835538658	-0.0017661668384339466	0.9850317970863665	-1	0	0	1.0	1	0	0	1.0	0	1	0	0	0	0	0.5	2	1	2	0.0	0	0	0	0	0	0	0	0	0	0	0	0	-0.00017661668384339466	-0.00017661668384339466
3327	0.0018228935714822054	0.001617440576366344	-0.0016174168293012713	0.9846399211936125	-1	0	0	1.0	1	0	0	1.0	0	1	0	0	0	0	0.5	2	1	2	0.0	0	0	0	0	0	0	0	0	0	0	0	0	-0.00016174168293012713	-0.00016174168293012713
3204	0.0019153693002833376	0.0016475030929734246	-0.0016472369380080255	0.984709938685527	-1	0	0	1.0	1	0	0	1.0	0	1	0	0	0	0	0.5	2	1	2	0.0	0	0	0	0	0	0	0	0	0	0	0	0	-0.00016472369380080254	-0.00016472369380080254
3346	0.0018601568654682842	0.0016532601552142613	-0.0016532265385438675	0.9852969889422114	-1	0	0	1.0	1	0	0	1.0	0	1	0	0	0	0	0.5	2	1	2	0.0	0	0	0	0	0	0	0	0	0	0	0	0	-0.00016532265385438676	-0.00016532265385438676
153	0.005810497281120644	0.003692154968475039	-0.0036795744543955153	0.9365592425017287	-1	0.25	1	0.6	6	0.38461538461538464	5	0.625	0.15384615384615385	2	2	12	5	0	0.6666666666666666	6	4	15	0.17857142857142858	0.16666666666666666	0.8984175652706021	0.5745072796928646	0.29209051222271737	0.5440979095394419	0.9981676645740155	0.5045807104030082	0.9578304655492234	0.5411930383551843	0.5	1.0	0.7744264339092686	-0.00036795744543955154	-0.00036795744543955154
1726	0.002003078257607579	0.0017442745943986842	-0.0017441551454766661	0.9849289051684381	-1	0	0	1.0	1	0	0	1.0	0	1	0	0	0	0	0.5	2	1	2	0.0	0	0	0	0	0	0	0	0	0	0	0	0	-0.0001744155145476666	-0.0001744155145476666
3034	0.0021438439658334665	0.0020564160729609478	-0.002054442890506888	0.9829760534872487	-1	0	0	0	0	0	0	1.0	0	0	0	0	0	0	1.0	1	1	1	0.0	0	0	0	0	0	0	0	0	0	0	0	0	-0.1	-0.1
4358	0.0019123353434081067	0.0016446197880038886	-0.00164461168355866	0.9846777965866823	-1	0	0	1.0	1	0	0	1.0	0	1	0	0	0	0	0.5	2	1	2	0.0	0	0	0	0	0	0	0	0	0	0	0	0	-0.000164461168355866	-0.000164461168355866
4339	0.0019458731959645014	0.0017069363499608752	-0.0017065702689886635	0.9839234433433903	-1	0	0	1.0	1	0	0	1.0	0	1	0	0	0	0	0.5	2	1	2	0.0	0	0	0	0	0	0	0	0	0	0	0	0	-0.00017065702689886636	-0.00017065702689886636
3010	0.0018418835401082325	0.001602782854090799	-0.0016027105076414556	0.9845787415035726	-1	0	0	1.0	1	0	0	1.0	0	1	0	0	0	0	0.5	2	1	2	0.0	0	0	0	0	0	0	0	0	0	0	0	0	-0.00016027105076414557	-0.00016027105076414557
607	0.0030437601013138596	0.002985339868620072	-0.0029853003182431915	0.9829152914518363	-1	0	0	0.5	1	1.0	1	1.0	1.0	2	1	0	0	0	0.3333333333333333	1	3	3	0.0	0	0.22651723008985317	0.5	0.8732416635538044	0.7522091738290325	0.709667955763527	0.5	0.9411256910044665	0.5914935716549278	0	0	0.0	-0.00029853003182431914	-0.00029853003182431914
99	0.022563555436476347	0.004267844570617931	-0.004266775737133507	0.9375185878278953	-1	0	0	0.4	4	0.6153846153846154	8	0.5	0.46153846153846156	8	6	6	2	0	0.3	3	10	15	0.14285714285714285	0.4	0.45645418067880195	0.9213956256229476	0.46596570639441753	0.9353789435353733	0.5562102372923887	0.8867424212245997	0.8450781546857258	0.9166177042147368	0.5625	0.125	0.0	-0.0004266775737133507	-0.0004266775737133507
2966	0.0019183198040684905	0.0016233986400203755	-0.0016228467112828855	0.9848696841090401	-1	0	0	1.0	1	0	0	1.0	0	1	0	0	0	0	0.5	2	1	2	0.0	0	0	0	0	0	0	0	0	0	0	0	0	-0.00016228467112828856	-0.00016228467112828856
848	0.001772540443877605	0.0017130709254548377	-0.0017129674199149528	0.9852998596807566	-1	0	0	1.0	1	0	0	1.0	0	1	0	0	0	0	0.5	1	2	2	0.0	0	0	0	0	0	0	0	0	0	0	0	0	-0.00017129674199149527	-0.00017129674199149527
1035	0.0020028916299380793	0.001720059707530759	-0.0017189010264568544	0.9846587266040244	-1	0	0	1.0	1	0	0	1.0	0	1	0	0	0	0	0.5	2	1	2	0.0	0	0	0	0	0	0	0	0	0	0	0	0	-0.00017189010264568544	-0.00017189010264568544
2877	0.0018283808206061595	0.0016000904359221094	-0.0016000621937622098	0.98428954419486	-1	0	0	1.0	1	0	0	1.0	0	1	0	0	0	0	0.5	2	1	2	0.0	0	0	0	0	0	0	0	0	0	0	0	0	-0.000160006219376221	-0.000160006219376221
1340	0.001970003436623093	0.00167615635201286	-0.0016748361706303671	0.9849052794597928	-1	0	0	1.0	1	0	0	1.0	0	1	0	0	0	0	0.5	2	1	2	0.0	0	0	0	0	0	0	0	0	0	0	0	0	-0.00016748361706303672	-0.00016748361706303672
4286	0.001860404935094706	0.0016445291664818828	-0.001644514482724207	0.9844585832486367	-1	0	0	1.0	1	0	0	1.0	0	1	0	0	0	0	0.5	2	1	2	0.0	0	0	0	0	0	0	0	0	0	0	0	0	-0.0001644514482724207	-0.0001644514482724207
2324	0.0019319610524142913	0.0016796573683984526	-0.0016795982057458616	0.984643072558694	-1	0	0	1.0	1	0	0	1.0	0	1	0	0	0	0	0.5	2	1	2	0.0	0	0	0	0	0	0	0	0	0	0	0	0	-0.00016795982057458617	-0.00016795982057458617
2221	0.001938083469824962	0.0017110797846380458	-0.0017108687251584933	0.9844416306452167	-1	0	0	1.0	1	0	0	1.0	0	1	0	0	0	0	0.5	2	1	2	0.0	0	0	0	0	0	0	0	0	0	0	0	0	-0.00017108687251584932	-0.00017108687251584932
4682	0.0025446518936949564	0.002243573700737719	-0.0022428396361320276	0.9874802396435729	-1	0	0	0.5	1	1.0	1	0.75	0	1	0	1	1	0	1.0	2	2	3	0.2	0	0	0	0	0	0	0	0	0	0	0	0	-0.00022428396361320277	-0.00022428396361320277
2904	0.0018522895175526121	0.001588593144370652	-0.0015885929115198381	0.9847708659098918	-1	0	0	1.0	1	0	0	1.0	0	1	0	0	0	0	0.5	2	1	2	0.0	0	0	0	0	0	0	0	0	0	0	0	0	-0.0001588592911519838	-0.0001588592911519838
1298	0.0020462100313862314	0.0018081196447653227	-0.0018059401181331795	0.9849875911068211	-1	0	0	1.0	1	0	0	1.0	0	1	0	0	0	0	0.5	2	1	2	0.0	0	0	0	0	0	0	0	0	0	0	0	0	-0.00018059401181331794	-0.00018059401181331794
600	0.0017735323727666216	0.0017155842459899882	-0.0017155842458601172	0.9863849038068685	-1	0	0	1.0	1	0	0	1.0	0	1	0	0	0	0	0.5	1	2	2	0.0	0	0	0	0	0	0	0	0	0	0	0	0	-0.00017155842458601173	-0.00017155842458601173
35	0.013299934716004703	0.0049790959826878055	-0.004968780882743756	0.9771920873212875	-1	0.25	1	0.5	5	0.5384615384615384	7	0.375	0.5384615384615384	12	7	2	0	0	0.4	4	10	15	0.0	0.4	0.5218209019353995	0.8668415032197506	0.35919115111194877	0.9572098597959037	0.3669770941296417	0.8497539593689688	0.8891468354786698	0.9036017959350882	0	0	0.0	-0.0004968780882743755	-0.0004968780882743755
1214	0.0017735325828811214	0.001715700698900221	-0.0017157006958102683	0.9864108213676751	-1	0	0	1.0	1	0	0	1.0	0	1	0	0	0	0	0.5	1	2	2	0.0	0	0	0	0	0	0	0	0	0	0	0	0	-0.00017157006958102683	-0.00017157006958102683
4207	0.0020126975239323206	0.0017338830194588697	-0.0017332623246608643	0.9848322057127258	-1	0	0	1.0	1	0	0	1.0	0	1	0	0	0	0	0.5	2	1	2	0.0	0	0	0	0	0	0	0	0	0	0	0	0	-0.00017332623246608643	-0.00017332623246608643
3937	0.0018870233184862502	0.001661672404095022	-0.0016613871907909692	0.9846593100581179	-1	0	0	1.0	1	0	0	1.0	0	1	0	0	0	0	0.5	2	1	2	0.0	0	0	0	0	0	0	0	0	0	0	0	0	-0.0001661387190790969	-0.0001661387190790969
1399	0.0019416548103130481	0.0016658202788129904	-0.0016652333551721132	0.9849444515293483	-1	0	0	1.0	1	0	0	1.0	0	1	0	0	0	0	0.5	2	1	2	0.0	0	0	0	0	0	0	0	0	0	0	0	0	-0.0001665233355172113	-0.0001665233355172113
464	0.012875693923250567	0.0057289098199341726	-0.005725323043378759	0.9858819817875978	-1	0	0	0.5	3	0.7142857142857143	5	0.42857142857142855	0.7142857142857143	7	5	1	0	0	0.42857142857142855	3	7	9	0.0	1.0	0.5238833588167457	0.9152365693315394	0.5096526139048996	0.9541922052054082	0.7806335918619927	0.7842065653713801	0.9430235283887198	0.9033802177023592	0	0	0.0	-0.0005725323043378759	-0.0005725323043378759
2014	0.002036931630895737	0.001775014417648517	-0.0017739320077842053	0.9848498543643343	-1	0	0	1.0	1	0	0	1.0	0	1	0	0	0	0	0.5	2	1	2	0.0	0	0	0	0	0	0	0	0	0	0	0	0	-0.00017739320077842053	-0.00017739320077842053
1329	0.001964292273367957	0.001676938247450481	-0.0016754795305827797	0.9847466415325992	-1	0	0	1.0	1	0	0	1.0	0	1	0	0	0	0	0.5	2	1	2	0.0	0	0	0	0	0	0	0	0	0	0	0	0	-0.00016754795305827795	-0.00016754795305827795
3796	0.002122552078249056	0.0017854494456112009	-0.001785363598579635	0.9846251075520032	-1	0	0	1.0	1	0	0	1.0	0	1	0	0	0	0	0.5	2	1	2	0.0	0	0	0	0	0	0	0	0	0	0	0	0	-0.0001785363598579635	-0.0001785363598579635
1111	0.0018599433570080208	0.0016085184611203515	-0.001608485729970754	0.9846837099926706	-1	0	0	1.0	1	0	0	1.0	0	1	0	0	0	0	0.5	2	1	2	0.0	0	0	0	0	0	0	0	0	0	0	0	0	-0.0001608485729970754	-0.0001608485729970754
2073	0.0018207148038131636	0.0016024494830235928	-0.001602432371092632	0.9842113604727046	-1	0	0	1.0	1	0	0	1.0	0	1	0	0	0	0	0.5	2	1	2	0.0	0	0	0	0	0	0	0	0	0	0	0	0	-0.0001602432371092632	-0.0001602432371092632
228	0.004514735639967243	0.003533850585003634	-0.0035004026197944346	0.980103874848678	-1	0.5	1	0.42857142857142855	3	0.625	5	0.35714285714285715	0.5	4	4	5	3	0	0.5714285714285714	4	7	10	0.21428571428571427	1.0	0.3983806429355659	0.842607064207383	0.5173445346795781	0.9050918707905634	0.25890311304431496	0.8146270044898019	0.847634290182394	0.8586854288822197	0.25	0.25	0.0	-0.0003500402619794435	-0.0003500402619794435
3923	0.0019712562511603427	0.0016917408559965121	-0.0016908848962795178	0.9845875588335699	-1	0	0	1.0	1	0	0	1.0	0	1	0	0	0	0	0.5	2	1	2	0.0	0	0	0	0	0	0	0	0	0	0	0	0	-0.00016908848962795178	-0.00016908848962795178
3577	0.0018295607206249586	0.0016195816215955703	-0.0016185976585914221	0.9843959941341727	-1	0	0	1.0	1	0	0	1.0	0	1	0	0	0	0	0.5	2	1	2	0.0	0	0	0	0	0	0	0	0	0	0	0	0	-0.0001618597658591422	-0.0001618597658591422
4894	0.0018931586671841207	0.001644030202824265	-0.0016439763343227508	0.9845215241939447	-1	0	0	1.0	1	0	0	1.0	0	1	0	0	0	0	0.5	2	1	2	0.0	0	0	0	0	0	0	0	0	0	0	0	0	-0.00016439763343227508	-0.00016439763343227508
2128	0.0018927392436161965	0.0016964137883093424	-0.0016961879236190188	0.984640383911423	-1	0	0	1.0	1	0	0	1.0	0	1	0	0	0	0	0.5	2	1	2	0.0	0	0	0	0	0	0	0	0	0	0	0	0	-0.00016961879236190188	-0.00016961879236190188
860	0.001891791493199369	0.001613227231711635	-0.0016132224344024035	0.9850209099931418	-1	0	0	1.0	1	0	0	1.0	0	1	0	0	0	0	0.5	2	1	2	0.0	0	0	0	0	0	0	0	0	0	0	0	0	-0.00016132224344024034	-0.00016132224344024034
4376	0.0018465108872996014	0.0016681809872608384	-0.001668068037529108	0.983792076015539	-1	0	0	1.0	1	0	0	1.0	0	1	0	0	0	0	0.5	2	1	2	0.0	0	0	0	0	0	0	0	0	0	0	0	0	-0.0001668068037529108	-0.0001668068037529108
2121	0.00186003723346672	0.0016172920599798759	-0.0016170209688005869	0.9840288010371446	-1	0	0	1.0	1	0	0	1.0	0	1	0	0	0	0	0.5	2	1	2	0.0	0	0	0	0	0	0	0	0	0	0	0	0	-0.0001617020968800587	-0.0001617020968800587
4318	0.001929282513958866	0.0016963432896010876	-0.0016961628941548651	0.9839510264266109	-1	0	0	1.0	1	0	0	1.0	0	1	0	0	0	0	0.5	2	1	2	0.0	0	0	0	0	0	0	0	0	0	0	0	0	-0.00016961628941548651	-0.00016961628941548651
884	0.0017796371710586698	0.0017156210281382422	-0.0017156210281157208	0.9863648057287308	-1	0	0	1.0	1	0	0	1.0	0	1	0	0	0	0	0.5	1	2	2	0.0	0	0	0	0	0	0	0	0	0	0	0	0	-0.00017156210281157208	-0.00017156210281157208
3579	0.0019073090032900324	0.0016749896213652685	-0.001674918017061464	0.9848108046766476	-1	0	0	1.0	1	0	0	1.0	0	1	0	0	0	0	0.5	2	1	2	0.0	0	0	0	0	0	0	0	0	0	0	0	0	-0.0001674918017061464	-0.0001674918017061464
4341	0.0019754982120710114	0.0017426839821571072	-0.0017426655091281702	0.9844934885703791	-1	0	0	1.0	1	0	0	1.0	0	1	0	0	0	0	0.5	2	1	2	0.0	0	0	0	0	0	0	0	0	0	0	0	0	-0.000174266550912817	-0.000174266550912817
3601	0.001840363370118058	0.001602690648193379	-0.0016026370671048745	0.9846699993032849	-1	0	0	1.0	1	0	0	1.0	0	1	0	0	0	0	0.5	2	1	2	0.0	0	0	0	0	0	0	0	0	0	0	0	0	-0.00016026370671048745	-0.00016026370671048745
625	0.001773644618445046	0.0017156863236216966	-0.0017156863196273972	0.9864029998616072	-1	0	0	1.0	1	0	0	1.0	0	1	0	0	0	0	0.5	1	2	2	0.0	0	0	0	0	0	0	0	0	0	0	0	0	-0.00017156863196273972	-0.00017156863196273972
3168	0.0018834169278897804	0.0016494202219743633	-0.0016494021736574176	0.9846313130933816	-1	0	0	1.0	1	0	0	1.0	0	1	0	0	0	0	0.5	2	1	2	0.0	0	0	0	0	0	0	0	0	0	0	0	0	-0.00016494021736574176	-0.00016494021736574176
2858	0.0018056408296457224	0.001571424974405047	-0.0015712142089988792	0.9840387518492624	-1	0	0	1.0	1	0	0	1.0	0	1	0	0	0	0	0.5	2	1	2	0.0	0	0	0	0	0	0	0	0	0	0	0	0	-0.00015712142089988792	-0.00015712142089988792
3084	0.0018408864605879457	0.0016500143234843057	-0.0016494131679024152	0.9841895509208174	-1	0	0	1.0	1	0	0	1.0	0	1	0	0	0	0	0.5	2	1	2	0.0	0	0	0	0	0	0	0	0	0	0	0	0	-0.00016494131679024152	-0.00016494131679024152
1188	0.0019372452226846097	0.0016891644191854144	-0.0016878118451397741	0.9849675457664449	-1	0	0	1.0	1	0	0	1.0	0	1	0	0	0	0	0.5	2	1	2	0.0	0	0	0	0	0	0	0	0	0	0	0	0	-0.0001687811845139774	-0.0001687811845139774
2402	0.001869781937558666	0.0016414576712463337	-0.0016407544491702198	0.9841436349252571	-1	0	0	1.0	1	0	0	1.0	0	1	0	0	0	0	0.5	2	1	2	0.0	0	0	0	0	0	0	0	0	0	0	0	0	-0.00016407544491702197	-0.00016407544491702197
2871	0.001856237043630477	0.0016585204152932968	-0.0016581398789042867	0.984481773434116	-1	0	0	1.0	1	0	0	1.0	0	1	0	0	0	0	0.5	2	1	2	0.0	0	0	0	0	0	0	0	0	0	0	0	0	-0.00016581398789042867	-0.00016581398789042867
3077	0.0018670679349727562	0.0016565615862471708	-0.001656002835585704	0.983825082937657	-1	0	0	1.0	1	0	0	1.0	0	1	0	0	0	0	0.5	2	1	2	0.0	0	0	0	0	0	0	0	0	0	0	0	0	-0.0001656002835585704	-0.0001656002835585704
1348	0.0020084870322436563	0.00172158512406697	-0.0017213737275121137	0.9848691109574913	-1	0	0	1.0	1	0	0	1.0	0	1	0	0	0	0	0.5	2	1	2	0.0	0	0	0	0	0	0	0	0	0	0	0	0	-0.00017213737275121138	-0.00017213737275121138
948	0.001776386393628406	0.0017216942380816466	-0.001721679231751196	0.9846907324002024	-1	0	0	1.0	1	0	0	1.0	0	1	0	0	0	0	0.5	1	2	2	0.0	0	0	0	0	0	0	0	0	0	0	0	0	-0.0001721679231751196	-0.0001721679231751196
2483	0.0018930698994820442	0.0016469007667939662	-0.0016465791245922363	0.9847001752842955	-1	0	0	1.0	1	0	0	1.0	0	1	0	0	0	0	0.5	2	1	2	0.0	0	0	0	0	0	0	0	0	0	0	0	0	-0.00016465791245922362	-0.00016465791245922362
225	0.0023480734976962315	0.002245054458426884	-0.002245048942065433	0.98347540037687	-1	0	0	0.75	3	0.0	0	0.5555555555555556	0	1	0	3	1	0	1.0	3	3	5	0.1111111111111111	1.0	0	0	0	0	0	0	0	0	0	0	0	-0.0002245048942065433	-0.0002245048942065433
4072	0.0018999896073262689	0.001686599046532223	-0.0016863370857001724	0.9839406747093731	-1	0	0	1.0	1	0	0	1.0	0	1	0	0	0	0	0.5	2	1	2	0.0	0	0	0	0	0	0	0	0	0	0	0	0	-0.00016863370857001723	-0.00016863370857001723
2529	0.0019093703850237803	0.0016344274013267877	-0.0016344081344170766	0.9847702502283782	-1	0	0	1.0	1	0	0	1.0	0	1	0	0	0	0	0.5	2	1	2	0.0	0	0	0	0	0	0	0	0	0	0	0	0	-0.00016344081344170765	-0.00016344081344170765
2434	0.001821792790774031	0.0015806207070551996	-0.0015802734768946077	0.9841248082277991	-1	0	0	1.0	1	0	0	1.0	0	1	0	0	0	0	0.5	2	1	2	0.0	0	0	0	0	0	0	0	0	0	0	0	0	-0.00015802734768946076	-0.00015802734768946076
3190	0.0018405151212015835	0.0016254670369205122	-0.0016250006662025108	0.9846651896393549	-1	0	0	1.0	1	0	0	1.0	0	1	0	0	0	0	0.5	2	1	2	0.0	0	0	0	0	0	0	0	0	0	0	0	0	-0.00016250006662025108	-0.00016250006662025108
3532	0.0018460491177238587	0.001594400622373224	-0.001594337672586533	0.9846398878326139	-1	0	0	1.0	1	0	0	1.0	0	1	0	0	0	0	0.5	2	1	2	0.0	0	0	0	0	0	0	0	0	0	0	0	0	-0.00015943376725865332	-0.00015943376725865332
1577	0.0019171904849071362	0.0016964468415794174	-0.0016959416517162644	0.9844820824900278	-1	0	0	1.0	1	0	0	1.0	0	1	0	0	0	0	0.5	2	1	2	0.0	0	0	0	0	0	0	0	0	0	0	0	0	-0.00016959416517162645	-0.00016959416517162645
3662	0.0018612304418368253	0.0016002467399964338	-0.0016002159436072046	0.9845876267348256	-1	0	0	1.0	1	0	0	1.0	0	1	0	0	0	0	0.5	2	1	2	0.0	0	0	0	0	0	0	0	0	0	0	0	0	-0.00016002159436072046	-0.00016002159436072046
2747	0.001836049359010166	0.0016183359428096262	-0.0016183125961089263	0.9843507824831355	-1	0	0	1.0	1	0	0	1.0	0	1	0	0	0	0	0.5	2	1	2	0.0	0	0	0	0	0	0	0	0	0	0	0	0	-0.00016183125961089263	-0.00016183125961089263
1951	0.0018908417077040129	0.0016316600224592656	-0.0016316289274508858	0.9846025010992997	-1	0	0	1.0	1	0	0	1.0	0	1	0	0	0	0	0.5	2	1	2	0.0	0	0	0	0	0	0	0	0	0	0	0	0	-0.00016316289274508858	-0.00016316289274508858
1266	0.0018354328209673363	0.0015807423250657213	-0.0015807333674173532	0.984613329102617	-1	0	0	1.0	1	0	0	1.0	0	1	0	0	0	0	0.5	2	1	2	0.0	0	0	0	0	0	0	0	0	0	0	0	0	-0.00015807333674173533	-0.00015807333674173533
2313	0.0019316387180158918	0.0015828772587130418	-0.0015817079885142359	0.9836011871795634	-1	0	0	1.0	1	0	0	1.0	0	1	0	0	0	0	0.5	2	1	2	0.0	0	0	0	0	0	0	0	0	0	0	0	0	-0.00015817079885142358	-0.00015817079885142358
2100	0.0019342902006038347	0.001676156727235173	-0.001675748441960233	0.9847392784786434	-1	0	0	1.0	1	0	0	1.0	0	1	0	0	0	0	0.5	2	1	2	0.0	0	0	0	0	0	0	0	0	0	0	0	0	-0.0001675748441960233	-0.0001675748441960233
4878	0.0018622290506972359	0.0016694950173178772	-0.0016692931304824329	0.9844254716706439	-1	0	0	1.0	1	0	0	1.0	0	1	0	0	0	0	0.5	2	1	2	0.0	0	0	0	0	0	0	0	0	0	0	0	0	-0.0001669293130482433	-0.0001669293130482433
4102	0.001959609753895336	0.0016572427508117684	-0.0016571849477190577	0.9847271005327751	-1	0	0	1.0	1	0	0	1.0	0	1	0	0	0	0	0.5	2	1	2	0.0	0	0	0	0	0	0	0	0	0	0	0	0	-0.00016571849477190577	-0.00016571849477190577
4614	0.0018995962114973643	0.0016354801068746336	-0.0016354210604103794	0.9832962973926315	-1	0	0	1.0	1	0	0	1.0	0	1	0	0	0	0	0.5	2	1	2	0.0	0	0	0	0	0	0	0	0	0	0	0	0	-0.00016354210604103793	-0.00016354210604103793
2404	0.0020334833408242364	0.0017861418238345075	-0.0017861407909346531	0.9844825012406899	-1	0	0	1.0	1	0	0	1.0	0	1	0	0	0	0	0.5	2	1	2	0.0	0	0	0	0	0	0	0	0	0	0	0	0	-0.00017861407909346532	-0.00017861407909346532
3936	0.002464143651845324	0.0020061864312943055	-0.001994882624082281	0.9751262888359454	-1	0	0	0.5	1	1.0	1	1.0	1.0	2	1	0	0	0	0.3333333333333333	3	1	3	0.0	0	0.6544464950716027	0.5	0.3198044003022587	0.5	0.15396623787446895	0.5	0.8891000082492319	0.5	0	0	0.0	-0.0001994882624082281	-0.0001994882624082281
1041	0.012822839626865307	0.003365543418187622	-0.0032962628324307627	0.9745633249198659	-1	0	0	0.3333333333333333	2	0.8333333333333334	5	0.5714285714285714	0.8333333333333334	6	5	1	1	0	0.2857142857142857	7	2	8	0.2	0	0.4007836117229244	0.8511726796651281	0.6521757384671117	0.899368648590937	0.4706894759717944	0.9429279736497027	0.8087861467117744	0.9043260944965369	1.0	0.16666666666666666	0.0	-0.00032962628324307626	-0.00032962628324307626
4268	0.0019444680868537041	0.0016829957748152422	-0.0016829919819533739	0.9846966098076426	-1	0	0	1.0	1	0	0	1.0	0	1	0	0	0	0	0.5	2	1	2	0.0	0	0	0	0	0	0	0	0	0	0	0	0	-0.00016829919819533738	-0.00016829919819533738
3799	0.001975715666120833	0.0017989491000957002	-0.0017989371095626743	0.9844806400997969	-1	0	0	1.0	1	0	0	1.0	0	1	0	0	0	0	0.5	2	1	2	0.0	0	0	0	0	0	0	0	0	0	0	0	0	-0.00017989371095626742	-0.00017989371095626742
1932	0.001971608714167887	0.0017078787353878968	-0.0017071593127326666	0.9847862717304197	-1	0	0	1.0	1	0	0	1.0	0	1	0	0	0	0	0.5	2	1	2	0.0	0	0	0	0	0	0	0	0	0	0	0	0	-0.00017071593127326667	-0.00017071593127326667
3732	0.001820138177447824	0.0015923119411361774	-0.0015923083861284278	0.9847373122228251	-1	0	0	1.0	1	0	0	1.0	0	1	0	0	0	0	0.5	2	1	2	0.0	0	0	0	0	0	0	0	0	0	0	0	0	-0.00015923083861284277	-0.00015923083861284277
2407	0.0032038070639115383	0.0025231966884947162	-0.0024667674924587217	0.9697538040705643	-1	0	0	0.3333333333333333	1	1.0	2	1.0	1.0	3	2	0	0	0	0.25	4	1	4	0.0	0	0.6544464950716027	0.7354557188090238	0.3198044003022587	0.507119696889085	0.15396623787446895	0.9009720441937573	0.8891000082492319	0.7476928008483231	0	0	0.0	-0.0002466767492458722	-0.0002466767492458722
3803	0.0019249742157364947	0.0016720499987849802	-0.0016720041045841752	0.9841376513259765	-1	0	0	1.0	1	0	0	1.0	0	1	0	0	0	0	0.5	2	1	2	0.0	0	0	0	0	0	0	0	0	0	0	0	0	-0.00016720041045841752	-0.00016720041045841752
2364	0.0019081376554045365	0.0016799512947672528	-0.0016798730451530268	0.984707715836427	-1	0	0	1.0	1	0	0	1.0	0	1	0	0	0	0	0.5	2	1	2	0.0	0	0	0	0	0	0	0	0	0	0	0	0	-0.00016798730451530268	-0.00016798730451530268
3525	0.0018652236488053795	0.0016005207236997718	-0.001600290594523126	0.9850679551284036	-1	0	0	1.0	1	0	0	1.0	0	1	0	0	0	0	0.5	2	1	2	0.0	0	0	0	0	0	0	0	0	0	0	0	0	-0.0001600290594523126	-0.0001600290594523126
16	0.0023115192567353935	0.0019775639444102604	-0.0019771359495929113	0.9841178260450478	-1	0	0	1.0	3	0.0	0	0.6666666666666666	0	3	0	0	1	0	0.6666666666666666	3	2	4	1.0	1.0	0	0	0	0	0	0	0	0	0	0	0	-0.00019771359495929114	-0.00019771359495929114
2672	0.0019183046122501852	0.001684296434814995	-0.0016840121352908802	0.984489402945395	-1	0	0	1.0	1	0	0	1.0	0	1	0	0	0	0	0.5	2	1	2	0.0	0	0	0	0	0	0	0	0	0	0	0	0	-0.000168401213529088	-0.000168401213529088
1113	0.001990534658986981	0.0016880783807258922	-0.0016873445615059786	0.9848998798463536	-1	0	0	1.0	1	0	0	1.0	0	1	0	0	0	0	0.5	2	1	2	0.0	0	0	0	0	0	0	0	0	0	0	0	0	-0.00016873445615059785	-0.00016873445615059785
956	0.0017456934212182053	0.0016852656730001277	-0.0016852656729608353	0.9863568333689386	-1	0	0	1.0	1	0	0	1.0	0	1	0	0	0	0	0.5	1	2	2	0.0	0	0	0	0	0	0	0	0	0	0	0	0	-0.00016852656729608354	-0.00016852656729608354
3921	0.0018856986574257075	0.0016483851139983718	-0.001648075967735135	0.984481534951405	-1	0	0	1.0	1	0	0	1.0	0	1	0	0	0	0	0.5	2	1	2	0.0	0	0	0	0	0	0	0	0	0	0	0	0	-0.0001648075967735135	-0.0001648075967735135
3682	0.0018648839929946831	0.0016340520358991003	-0.0016337189034561677	0.9846576492537135	-1	0	0	1.0	1	0	0	1.0	0	1	0	0	0	0	0.5	2	1	2	0.0	0	0	0	0	0	0	0	0	0	0	0	0	-0.00016337189034561678	-0.00016337189034561678
113	0.006366192489040234	0.0029368766029505863	-0.0029362561914520976	0.9821023228967589	-1	0	0	0.75	3	0.5	2	0.5	0.5	4	2	1	1	0	0.75	4	3	6	0.25	1.0	0.39519578942744193	0.7516362696646882	0.6674605312657763	0.811880569329409	0.34101864153856687	0.913971462683718	0.8600912514269498	0.8381126185372448	1.0	0.75	0.0	-0.00029362561914520976	-0.00029362561914520976
1161	0.002145756563002998	0.0020527288147052817	-0.0020507921186737137	0.9829535476203152	-1	0	0	0	0	0	0	1.0	0	0	0	0	0	0	1.0	1	1	1	0.0	0	0	0	0	0	0	0	0	0	0	0	0	-0.1	-0.1
8	0.023155386799817965	0.006220564322491064	-0.006145339168640299	0.9709537439140841	-1	0	0	0.2	2	0.8461538461538461	11	0.625	0.5384615384615384	8	7	6	1	0	0.16666666666666666	12	2	15	0.06666666666666667	0	0.7775852711071293	0.911302456285504	0.3017539371087114	0.8945366126888731	0.30637702008202267	0.9448569095498575	0.8810445397611538	0.9195485459963366	1.0	0.25	0.0	-0.0006145339168640299	-0.0006145339168640299
4706	0.0018911223181825043	0.0016183286352737891	-0.0016180786998607785	0.9834383054788622	-1	0	0	1.0	1	0	0	1.0	0	1	0	0	0	0	0.5	2	1	2	0.0	0	0	0	0	0	0	0	0	0	0	0	0	-0.00016180786998607784	-0.00016180786998607784
2377	0.0019166035260457723	0.0016474837230347663	-0.00164706958494309	0.9845637122687141	-1	0	0	1.0	1	0	0	1.0	0	1	0	0	0	0	0.5	2	1	2	0.0	0	0	0	0	0	0	0	0	0	0	0	0	-0.000164706958494309	-0.000164706958494309
3669	0.001899990695042305	0.001655086848944222	-0.0016550141380760495	0.984472419034704	-1	0	0	1.0	1	0	0	1.0	0	1	0	0	0	0	0.5	2	1	2	0.0	0	0	0	0	0	0	0	0	0	0	0	0	-0.00016550141380760496	-0.00016550141380760496
1332	0.0018989406223258877	0.001615554372687889	-0.0016153586797715582	0.9849172040600342	-1	0	0	1.0	1	0	0	1.0	0	1	0	0	0	0	0.5	2	1	2	0.0	0	0	0	0	0	0	0	0	0	0	0	0	-0.0001615358679771558	-0.0001615358679771558
1024	0.001742179224974516	0.0016852965728540348	-0.0016852965727370238	0.9863832028419158	-1	0	0	1.0	1	0	0	1.0	0	1	0	0	0	0	0.5	1	2	2	0.0	0	0	0	0	0	0	0	0	0	0	0	0	-0.00016852965727370237	-0.00016852965727370237
2791	0.001897667491148063	0.0016162799685469306	-0.0016162712529815366	0.9847406537892125	-1	0	0	1.0	1	0	0	1.0	0	1	0	0	0	0	0.5	2	1	2	0.0	0	0	0	0	0	0	0	0	0	0	0	0	-0.00016162712529815365	-0.00016162712529815365
1675	0.0018345129996043459	0.0016011634715587153	-0.0016011596545628844	0.9846161678909092	-1	0	0	1.0	1	0	0	1.0	0	1	0	0	0	0	0.5	2	1	2	0.0	0	0	0	0	0	0	0	0	0	0	0	0	-0.00016011596545628844	-0.00016011596545628844
4257	0.0018643625063040404	0.001643426012806721	-0.001642859917395972	0.9844167437545365	-1	0	0	1.0	1	0	0	1.0	0	1	0	0	0	0	0.5	2	1	2	0.0	0	0	0	0	0	0	0	0	0	0	0	0	-0.0001642859917395972	-0.0001642859917395972
617	0.0021057544165526965	0.001921843543213684	-0.0019208037288661233	0.9842404302135125	-1	0	0	1.0	1	0	0	1.0	0	1	0	0	0	0	0.5	1	2	2	0.0	0	0	0	0	0	0	0	0	0	0	0	0	-0.00019208037288661234	-0.00019208037288661234
3279	0.0022090609296289985	0.0018215734754983759	-0.0018214751478569486	0.9846931476587005	-1	0	0	1.0	1	0	0	1.0	0	1	0	0	0	0	0.5	2	1	2	0.0	0	0	0	0	0	0	0	0	0	0	0	0	-0.00018214751478569486	-0.00018214751478569486
1210	0.002000953840313486	0.001692791173335217	-0.0016922368403821538	0.984807589313855	-1	0	0	1.0	1	0	0	1.0	0	1	0	0	0	0	0.5	2	1	2	0.0	0	0	0	0	0	0	0	0	0	0	0	0	-0.00016922368403821537	-0.00016922368403821537
3562	0.0018958447565869153	0.0016069023894202052	-0.0016064747842078802	0.9847092428062465	-1	0	0	1.0	1	0	0	1.0	0	1	0	0	0	0	0.5	2	1	2	0.0	0	0	0	0	0	0	0	0	0	0	0	0	-0.00016064747842078802	-0.00016064747842078802
1306	0.001995755992224481	0.0017061667850956559	-0.0017057659747208393	0.984756951684977	-1	0	0	1.0	1	0	0	1.0	0	1	0	0	0	0	0.5	2	1	2	0.0	0	0	0	0	0	0	0	0	0	0	0	0	-0.00017057659747208393	-0.00017057659747208393
2894	0.0017844725900683948	0.0015623852296676995	-0.0015619981028115548	0.9844817654381183	-1	0	0	1.0	1	0	0	1.0	0	1	0	0	0	0	0.5	2	1	2	0.0	0	0	0	0	0	0	0	0	0	0	0	0	-0.00015619981028115547	-0.00015619981028115547
3661	0.0019015305632452191	0.001649076490292191	-0.001648773782718633	0.9847135604421332	-1	0	0	1.0	1	0	0	1.0	0	1	0	0	0	0	0.5	2	1	2	0.0	0	0	0	0	0	0	0	0	0	0	0	0	-0.0001648773782718633	-0.0001648773782718633
459	0.0017735196947996675	0.0016853028687846172	-0.0016853028686799913	0.9863847091282993	-1	0	0	1.0	1	0	0	1.0	0	1	0	0	0	0	0.5	1	2	2	0.0	0	0	0	0	0	0	0	0	0	0	0	0	-0.00016853028686799912	-0.00016853028686799912
2138	0.0018675632265495517	0.0016429087272044178	-0.0016427097544814764	0.9846140633766421	-1	0	0	1.0	1	0	0	1.0	0	1	0	0	0	0	0.5	2	1	2	0.0	0	0	0	0	0	0	0	0	0	0	0	0	-0.00016427097544814765	-0.00016427097544814765
4965	0.001872263877871999	0.001631747043114257	-0.0016313216064023923	0.9840836935365294	-1	0	0	1.0	1	0	0	1.0	0	1	0	0	0	0	0.5	2	1	2	0.0	0	0	0	0	0	0	0	0	0	0	0	0	-0.00016313216064023923	-0.00016313216064023923
2000	0.0018194275106970723	0.0015772074909461463	-0.0015771534367289438	0.9846314569301174	-1	0	0	1.0	1	0	0	1.0	0	1	0	0	0	0	0.5	2	1	2	0.0	0	0	0	0	0	0	0	0	0	0	0	0	-0.00015771534367289437	-0.00015771534367289437
1367	0.0018585552160021504	0.001647451477503213	-0.0016470738938640032	0.9841419459683648	-1	0	0	1.0	1	0	0	1.0	0	1	0	0	0	0	0.5	2	1	2	0.0	0	0	0	0	0	0	0	0	0	0	0	0	-0.00016470738938640031	-0.00016470738938640031
143	0.002678923063617253	0.0017488647892839784	-0.0017486942245933334	0.9817687629911338	-1	0	0	0.75	3	0.5	2	0.6	0.25	4	1	1	1	0	0.4	2	5	6	0.3333333333333333	0.5	0.22740547886454135	0.7133589037919952	0.7152917929831659	0.729149543512808	0.709667955763527	0.9585474627331996	0.9246235088914089	0.8430340683315423	1.0	0.25	0.0	-0.00017486942245933333	-0.00017486942245933333
4600	0.0019095687223786074	0.0016526548321236128	-0.001652642611360288	0.9846448131081108	-1	0	0	1.0	1	0	0	1.0	0	1	0	0	0	0	0.5	2	1	2	0.0	0	0	0	0	0	0	0	0	0	0	0	0	-0.0001652642611360288	-0.0001652642611360288
2760	0.0018686958984002456	0.0016659424113401528	-0.0016659012065716897	0.9843935114183827	-1	0	0	1.0	1	0	0	1.0	0	1	0	0	0	0	0.5	2	1	2	0.0	0	0	0	0	0	0	0	0	0	0	0	0	-0.00016659012065716898	-0.00016659012065716898
4902	0.0019212594865381052	0.001626964190012109	-0.0016267914851407542	0.9846440428684528	-1	0	0	1.0	1	0	0	1.0	0	1	0	0	0	0	0.5	2	1	2	0.0	0	0	0	0	0	0	0	0	0	0	0	0	-0.00016267914851407543	-0.00016267914851407543
4702	0.001908842090884795	0.001647533452219471	-0.0016458193211730011	0.9840843079827662	-1	0	0	1.0	1	0	0	1.0	0	1	0	0	0	0	0.5	2	1	2	0.0	0	0	0	0	0	0	0	0	0	0	0	0	-0.0001645819321173001	-0.0001645819321173001
881	0.002069373664083591	0.001631346649989992	-0.0016312700948495616	0.9849204846173244	-1	0	0	1.0	1	0	0	1.0	0	1	0	0	0	0	0.5	2	1	2	0.0	0	0	0	0	0	0	0	0	0	0	0	0	-0.00016312700948495617	-0.00016312700948495617
3980	0.0019148090573091292	0.0016554236863331791	-0.0016553848027924072	0.9844360567419118	-1	0	0	1.0	1	0	0	1.0	0	1	0	0	0	0	0.5	2	1	2	0.0	0	0	0	0	0	0	0	0	0	0	0	0	-0.0001655384802792407	-0.0001655384802792407
2975	0.0019299559642895377	0.0016867705712569107	-0.0016865970172960435	0.9844888634296236	-1	0	0	1.0	1	0	0	1.0	0	1	0	0	0	0	0.5	2	1	2	0.0	0	0	0	0	0	0	0	0	0	0	0	0	-0.00016865970172960434	-0.00016865970172960434
4618	0.0019245125764437302	0.0016405955429285599	-0.0016405837511735682	0.9847160486757446	-1	0	0	1.0	1	0	0	1.0	0	1	0	0	0	0	0.5	2	1	2	0.0	0	0	0	0	0	0	0	0	0	0	0	0	-0.00016405837511735682	-0.00016405837511735682
3110	0.0018409758244871044	0.0015991931581868038	-0.0015991797616747437	0.984626212129014	-1	0	0	1.0	1	0	0	1.0	0	1	0	0	0	0	0.5	2	1	2	0.0	0	0	0	0	0	0	0	0	0	0	0	0	-0.00015991797616747436	-0.00015991797616747436
3518	0.001818993841567723	0.0015714490085446198	-0.0015713395633693997	0.9847057889105976	-1	0	0	1.0	1	0	0	1.0	0	1	0	0	0	0	0.5	2	1	2	0.0	0	0	0	0	0	0	0	0	0	0	0	0	-0.00015713395633693998	-0.00015713395633693998
3154	0.0020026927030594114	0.0017473429527195417	-0.001747332743186428	0.9849012150787707	-1	0	0	1.0	1	0	0	1.0	0	1	0	0	0	0	0.5	2	1	2	0.0	0	0	0	0	0	0	0	0	0	0	0	0	-0.0001747332743186428	-0.0001747332743186428
4880	0.0018002767819391742	0.001567726757211189	-0.0015676804680205064	0.9845495282278418	-1	0	0	1.0	1	0	0	1.0	0	1	0	0	0	0	0.5	2	1	2	0.0	0	0	0	0	0	0	0	0	0	0	0	0	-0.00015676804680205063	-0.00015676804680205063
3211	0.0019784073651621385	0.001755027549708929	-0.0017538585934372606	0.9847115145199915	-1	0	0	1.0	1	0	0	1.0	0	1	0	0	0	0	0.5	2	1	2	0.0	0	0	0	0	0	0	0	0	0	0	0	0	-0.00017538585934372605	-0.00017538585934372605
370	0.012044171835213596	0.0021514516815812766	-0.0021396198398630963	0.978976164305415	-1	0	0	0.2	2	0.9166666666666666	11	0.5384615384615384	0.9166666666666666	12	11	1	1	0	0.15384615384615385	13	2	14	0.2	0	0.5819019047516846	0.9588803977305045	0.5438122639507496	0.8946796389631603	0.6312423010130257	0.9302353592774614	0.7831059544748099	0.9325383019995156	1.0	0.08333333333333333	0.0	-0.00021396198398630962	-0.00021396198398630962
129	0.004081220894514597	0.0038598150913154083	-0.0038322457340039875	0.9828679828192017	-1	0	0	0.6	3	0.4	2	0.7	0.4	5	2	1	0	0	0.4	2	5	7	0.0	0	0.31786513652176723	0.6707797735022455	0.22066139041523053	0.6233913968287833	0.5889926391049716	0.8280355792164087	0.8261500886882018	0.7169028476285771	0	0	0.0	-0.00038322457340039877	-0.00038322457340039877
697	0.0019845157148563972	0.0016936921760598073	-0.0016936147335937506	0.9848166745633162	-1	0	0	1.0	1	0	0	1.0	0	1	0	0	0	0	0.5	2	1	2	0.0	0	0	0	0	0	0	0	0	0	0	0	0	-0.00016936147335937506	-0.00016936147335937506
1319	0.0019813594733776546	0.0017326701804533627	-0.0017310240863876482	0.9848043132128933	-1	0	0	1.0	1	0	0	1.0	0	1	0	0	0	0	0.5	2	1	2	0.0	0	0	0	0	0	0	0	0	0	0	0	0	-0.00017310240863876482	-0.00017310240863876482
982	0.0017421763796828247	0.0016853028687846164	-0.0016853028686799904	0.9863847091282993	-1	0	0	1.0	1	0	0	1.0	0	1	0	0	0	0	0.5	1	2	2	0.0	0	0	0	0	0	0	0	0	0	0	0	0	-0.00016853028686799904	-0.00016853028686799904
1165	0.0017421557324371504	0.0016853007743272566	-0.001685300774305133	0.9863648057287308	-1	0	0	1.0	1	0	0	1.0	0	1	0	0	0	0	0.5	1	2	2	0.0	0	0	0	0	0	0	0	0	0	0	0	0	-0.0001685300774305133	-0.0001685300774305133
3847	0.0019110515441931129	0.0016803753639745534	-0.0016800845496546828	0.9842556354935634	-1	0	0	1.0	1	0	0	1.0	0	1	0	0	0	0	0.5	2	1	2	0.0	0	0	0	0	0	0	0	0	0	0	0	0	-0.00016800845496546828	-0.00016800845496546828
3112	0.0018704710471445553	0.0016477485581944252	-0.0016471614603626567	0.9844461933581669	-1	0	0	1.0	1	0	0	1.0	0	1	0	0	0	0	0.5	2	1	2	0.0	0	0	0	0	0	0	0	0	0	0	0	0	-0.00016471614603626568	-0.00016471614603626568
3191	0.0018776231812837388	0.0016188579220609949	-0.00161885233853048	0.9846876275188639	-1	0	0	1.0	1	0	0	1.0	0	1	0	0	0	0	0.5	2	1	2	0.0	0	0	0	0	0	0	0	0	0	0	0	0	-0.000161885233853048	-0.000161885233853048
4280	0.0018179845929671395	0.0015780841813102168	-0.0015777229729501867	0.984684981255177	-1	0	0	1.0	1	0	0	1.0	0	1	0	0	0	0	0.5	2	1	2	0.0	0	0	0	0	0	0	0	0	0	0	0	0	-0.00015777229729501866	-0.00015777229729501866
616	0.0017735061435664987	0.0017155651600446434	-0.0017155651586563427	0.9863499101349168	-1	0	0	1.0	1	0	0	1.0	0	1	0	0	0	0	0.5	1	2	2	0.0	0	0	0	0	0	0	0	0	0	0	0	0	-0.00017155651586563426	-0.00017155651586563426
3290	0.002117704778817617	0.0017404065735202815	-0.001740335548374972	0.9847187647900575	-1	0	0	1.0	1	0	0	1.0	0	1	0	0	0	0	0.5	2	1	2	0.0	0	0	0	0	0	0	0	0	0	0	0	0	-0.0001740335548374972	-0.0001740335548374972
1804	0.002005945232446255	0.001762646684190141	-0.001760579921350677	0.9848109934045	-1	0	0	1.0	1	0	0	1.0	0	1	0	0	0	0	0.5	2	1	2	0.0	0	0	0	0	0	0	0	0	0	0	0	0	-0.0001760579921350677	-0.0001760579921350677
3147	0.0019303904793365643	0.0016666509206995244	-0.0016664087330110356	0.9846079300510042	-1	0	0	1.0	1	0	0	1.0	0	1	0	0	0	0	0.5	2	1	2	0.0	0	0	0	0	0	0	0	0	0	0	0	0	-0.00016664087330110357	-0.00016664087330110357
558	0.0017735446680121531	0.001715660474310243	-0.0017156604734281046	0.9864172370439347	-1	0	0	1.0	1	0	0	1.0	0	1	0	0	0	0	0.5	1	2	2	0.0	0	0	0	0	0	0	0	0	0	0	0	0	-0.00017156604734281045	-0.00017156604734281045
4737	0.0018056387458618304	0.0016439393562729962	-0.0016437927922918667	0.9840859670012345	-1	0	0	1.0	1	0	0	1.0	0	1	0	0	0	0	0.5	2	1	2	0.0	0	0	0	0	0	0	0	0	0	0	0	0	-0.00016437927922918668	-0.00016437927922918668
2580	0.0019473711992134682	0.0017209755146051396	-0.001720739037059187	0.9845618036109839	-1	0	0	1.0	1	0	0	1.0	0	1	0	0	0	0	0.5	2	1	2	0.0	0	0	0	0	0	0	0	0	0	0	0	0	-0.0001720739037059187	-0.0001720739037059187
1836	0.0017822846046937695	0.0015722115886074536	-0.0015719922069555982	0.9842754853633943	-1	0	0	1.0	1	0	0	1.0	0	1	0	0	0	0	0.5	2	1	2	0.0	0	0	0	0	0	0	0	0	0	0	0	0	-0.00015719922069555982	-0.00015719922069555982
512	0.0017735264344349421	0.0017155867294115386	-0.0017155867291759848	0.9863757803318265	-1	0	0	1.0	1	0	0	1.0	0	1	0	0	0	0	0.5	1	2	2	0.0	0	0	0	0	0	0	0	0	0	0	0	0	-0.00017155867291759847	-0.00017155867291759847
2958	0.0019104114704104468	0.001694067530710128	-0.001693801218530883	0.9847501636136522	-1	0	0	1.0	1	0	0	1.0	0	1	0	0	0	0	0.5	2	1	2	0.0	0	0	0	0	0	0	0	0	0	0	0	0	-0.0001693801218530883	-0.0001693801218530883
4029	0.0018923225437342266	0.0016864100453402333	-0.001686269855770038	0.9847042274902719	-1	0	0	1.0	1	0	0	1.0	0	1	0	0	0	0	0.5	2	1	2	0.0	0	0	0	0	0	0	0	0	0	0	0	0	-0.0001686269855770038	-0.0001686269855770038
1062	0.002400406180015374	0.0021340320889568355	-0.002125965633556496	0.9793796166805472	-1	0	0	0.6666666666666666	2	0.5	1	0.6666666666666666	0.5	3	1	0	0	0	0.6666666666666666	3	2	4	0.0	0	0.38668719097838283	0.8520097968161048	0.3198044003022587	0.7744392590225071	0.15396623787446895	0.9181320935338468	0.71814675021742	0.8581990768058197	0	0	0.0	-0.0002125965633556496	-0.0002125965633556496
2630	0.001882357395142652	0.0016540315096384298	-0.0016534435719133581	0.9845462499027043	-1	0	0	1.0	1	0	0	1.0	0	1	0	0	0	0	0.5	2	1	2	0.0	0	0	0	0	0	0	0	0	0	0	0	0	-0.0001653443571913358	-0.0001653443571913358
4820	0.0017912619677480281	0.0015460262981950126	-0.001545659536654423	0.984059152771504	-1	0	0	1.0	1	0	0	1.0	0	1	0	0	0	0	0.5	2	1	2	0.0	0	0	0	0	0	0	0	0	0	0	0	0	-0.0001545659536654423	-0.0001545659536654423
3960	0.001979191062519981	0.0017401721204600613	-0.0017401680106401848	0.9844862769217473	-1	0	0	1.0	1	0	0	1.0	0	1	0	0	0	0	0.5	2	1	2	0.0	0	0	0	0	0	0	0	0	0	0	0	0	-0.00017401680106401849	-0.00017401680106401849
1154	0.00177967250271008	0.0017156499683769666	-0.0017156499681200842	0.9863923454251025	-1	0	0	1.0	1	0	0	1.0	0	1	0	0	0	0	0.5	1	2	2	0.0	0	0	0	0	0	0	0	0	0	0	0	0	-0.00017156499681200842	-0.00017156499681200842
149	0.0016895601748723801	0.0016226130000527817	-0.0016225283719434095	0.9820460055229451	-1	0	0	0	0	0	0	1.0	0	0	0	0	2	0	1.0	1	1	1	0.5	0	0	0	0	0	0	0	0	0	0	0	0	-0.1	-0.1
875	0.0018908483500855455	0.0016086357082202764	-0.0016085657115073632	0.984964146839927	-1	0	0	1.0	1	0	0	1.0	0	1	0	0	0	0	0.5	2	1	2	0.0	0	0	0	0	0	0	0	0	0	0	0	0	-0.00016085657115073632	-0.00016085657115073632
3886	0.0018735597399115987	0.001667385079531398	-0.0016671202214457194	0.9842276664251316	-1	0	0	1.0	1	0	0	1.0	0	1	0	0	0	0	0.5	2	1	2	0.0	0	0	0	0	0	0	0	0	0	0	0	0	-0.00016671202214457194	-0.00016671202214457194
4215	0.0018830314501313975	0.0016837299434082557	-0.0016828915060508349	0.9838286758144329	-1	0	0	1.0	1	0	0	1.0	0	1	0	0	0	0	0.5	2	1	2	0.0	0	0	0	0	0	0	0	0	0	0	0	0	-0.00016828915060508349	-0.00016828915060508349
4071	0.0018746775048887425	0.0016297705108581472	-0.0016297262868330234	0.9842965888064168	-1	0	0	1.0	1	0	0	1.0	0	1	0	0	0	0	0.5	2	1	2	0.0	0	0	0	0	0	0	0	0	0	0	0	0	-0.00016297262868330235	-0.00016297262868330235
840	0.0017736260345547557	0.001724411916954955	-0.0017223322631794678	0.9833882474808379	-1	0	0	1.0	1	0	0	1.0	0	1	0	0	0	0	0.5	2	1	2	0.0	0	0	0	0	0	0	0	0	0	0	0	0	-0.0001722332263179468	-0.0001722332263179468
3336	0.0019182987280898936	0.0016674383759906113	-0.001667303742068524	0.9846103027123725	-1	0	0	1.0	1	0	0	1.0	0	1	0	0	0	0	0.5	2	1	2	0.0	0	0	0	0	0	0	0	0	0	0	0	0	-0.0001667303742068524	-0.0001667303742068524
4231	0.001990215284801812	0.001731175087527663	-0.0017305445438284956	0.9844993999085129	-1	0	0	1.0	1	0	0	1.0	0	1	0	0	0	0	0.5	2	1	2	0.0	0	0	0	0	0	0	0	0	0	0	0	0	-0.00017305445438284956	-0.00017305445438284956
1529	0.0019404112254367604	0.0016931864272670852	-0.001693129105322727	0.9849801967373559	-1	0	0	1.0	1	0	0	1.0	0	1	0	0	0	0	0.5	2	1	2	0.0	0	0	0	0	0	0	0	0	0	0	0	0	-0.0001693129105322727	-0.0001693129105322727
1458	0.001958147348308333	0.0017193941903234727	-0.0017189528667236518	0.984985965945288	-1	0	0	1.0	1	0	0	1.0	0	1	0	0	0	0	0.5	2	1	2	0.0	0	0	0	0	0	0	0	0	0	0	0	0	-0.0001718952866723652	-0.0001718952866723652
1980	0.0018725897340358246	0.0016046995745814762	-0.0016046466209244166	0.9846382109896795	-1	0	0	1.0	1	0	0	1.0	0	1	0	0	0	0	0.5	2	1	2	0.0	0	0	0	0	0	0	0	0	0	0	0	0	-0.00016046466209244166	-0.00016046466209244166
1074	0.001671668722765979	0.0016381704266677762	-0.0016381472905928004	0.984474880328007	-1	0	0	1.0	1	0	0	1.0	0	1	0	0	0	0	0.5	1	2	2	0.0	0	0	0	0	0	0	0	0	0	0	0	0	-0.00016381472905928004	-0.00016381472905928004
969	0.0023062903251194196	0.0019249149949370104	-0.0019248791882995476	0.9847033178242981	-1	0	0	1.0	2	0.0	0	1.0	0	2	0	0	0	0	0.3333333333333333	3	1	3	0.0	1.0	0	0	0	0	0	0	0	0	0	0	0	-0.00019248791882995475	-0.00019248791882995475
3282	0.001930866751839499	0.0016730742482823058	-0.0016730312305703106	0.9845255458741494	-1	0	0	1.0	1	0	0	1.0	0	1	0	0	0	0	0.5	2	1	2	0.0	0	0	0	0	0	0	0	0	0	0	0	0	-0.00016730312305703106	-0.00016730312305703106
197	0.002073236060989655	0.0019483528899711963	-0.001947629907010153	0.9855101938981036	-1	0	0	1.0	2	0.0	0	1.0	0	2	0	0	0	0	0.3333333333333333	3	1	3	0.0	1.0	0	0	0	0	0	0	0	0	0	0	0	-0.0001947629907010153	-0.0001947629907010153
3578	0.00194982067379957	0.001714572694100647	-0.0017145354997656803	0.9846304651563338	-1	0	0	1.0	1	0	0	1.0	0	1	0	0	0	0	0.5	2	1	2	0.0	0	0	0	0	0	0	0	0	0	0	0	0	-0.00017145354997656804	-0.00017145354997656804
263	0.0024505294079596876	0.0015594458551489087	-0.0015593768072796213	0.9814525155637147	-1	0	0	0.75	3	0.5	2	0.6	0.25	4	1	1	1	0	0.4	2	5	6	0.3333333333333333	0.5	0.22740547886454135	0.7133589037919952	0.7152917929831659	0.729149543512808	0.709667955763527	0.9585474627331996	0.9246235088914089	0.8430340683315423	1.0	0.25	0.0	-0.00015593768072796213	-0.00015593768072796213
2845	0.00197242562044918	0.0017011254602026637	-0.0016968482566917717	0.9839700490750044	-1	0	0	1.0	1	0	0	1.0	0	1	0	0	0	0	0.5	2	1	2	0.0	0	0	0	0	0	0	0	0	0	0	0	0	-0.00016968482566917718	-0.00016968482566917718
2248	0.0023829691248781456	0.001939630199090493	-0.0019286388049072564	0.9748324079505599	-1	0	0	0.5	1	1.0	1	1.0	1.0	2	1	0	0	0	0.3333333333333333	3	1	3	0.0	0	0.6544464950716027	0.5	0.3198044003022587	0.5	0.15396623787446895	0.5	0.8891000082492319	0.5	0	0	0.0	-0.00019286388049072564	-0.00019286388049072564
314	0.004091791538081241	0.002788403462129816	-0.002788293107349892	0.9736381640199052	-1	0	0	0.5	2	0.6666666666666666	2	0.625	0.3333333333333333	3	1	1	0	0	0.5	4	2	5	0.0	0.5	0.6791150454660118	0.7780228244062756	0.4435956206149485	0.8734459967355267	0.5508253540164952	0.7458187141901648	0.7734468172859345	0.805463450825089	0	0	0.0	-0.0002788293107349892	-0.0002788293107349892
2329	0.001996889269172816	0.0017580210122424545	-0.0017580201335902562	0.9844806121034416	-1	0	0	1.0	1	0	0	1.0	0	1	0	0	0	0	0.5	2	1	2	0.0	0	0	0	0	0	0	0	0	0	0	0	0	-0.0001758020133590256	-0.0001758020133590256
3230	0.002415112418938873	0.001971090290950013	-0.0019575867720898416	0.9748502084576637	-1	0	0	0.5	1	1.0	1	1.0	1.0	2	1	0	0	0	0.3333333333333333	3	1	3	0.0	0	0.6544464950716027	0.5	0.3198044003022587	0.5	0.15396623787446895	0.5	0.8891000082492319	0.5	0	0	0.0	-0.00019575867720898415	-0.00019575867720898415
4319	0.001898531501483302	0.001640336347548903	-0.0016402597941058078	0.9845231556042582	-1	0	0	1.0	1	0	0	1.0	0	1	0	0	0	0	0.5	2	1	2	0.0	0	0	0	0	0	0	0	0	0	0	0	0	-0.00016402597941058078	-0.00016402597941058078
1302	0.002465593296900938	0.0023996613568247043	-0.002392544923787007	0.9827777685496834	-1	0	0	1.0	1	0	0	1.0	0	0	0	1	0	0	0.5	1	2	2	0.0	0	0	0	0	0	0	0	0	0	0	0	0	-0.1	-0.1
2195	0.0018885657576170616	0.0016190704450919483	-0.0016189927148643525	0.9845619916493374	-1	0	0	1.0	1	0	0	1.0	0	1	0	0	0	0	0.5	2	1	2	0.0	0	0	0	0	0	0	0	0	0	0	0	0	-0.00016189927148643524	-0.00016189927148643524
1090	0.0017775824743573765	0.00171552332452823	-0.0017155233224856764	0.9863413230344841	-1	0	0	1.0	1	0	0	1.0	0	1	0	0	0	0	0.5	1	2	2	0.0	0	0	0	0	0	0	0	0	0	0	0	0	-0.00017155233224856763	-0.00017155233224856763
1558	0.0018657643062356245	0.0016284156240015009	-0.0016283660754453986	0.9846270754769781	-1	0	0	1.0	1	0	0	1.0	0	1	0	0	0	0	0.5	2	1	2	0.0	0	0	0	0	0	0	0	0	0	0	0	0	-0.00016283660754453987	-0.00016283660754453987
17	0.0025436513072934395	0.002468742318296357	-0.002448838016462003	0.9776215082926637	-1	0	0	0.75	3	0.0	0	0.8333333333333334	0	0	0	4	2	0	0.6666666666666666	2	3	5	0.16666666666666666	0.6666666666666666	0	0	0	0	0	0	0	0	0	0	0	-0.1	-0.1
3447	0.0018899349538102207	0.0016287507943201615	-0.0016286511612163617	0.9846037116226295	-1	0	0	1.0	1	0	0	1.0	0	1	0	0	0	0	0.5	2	1	2	0.0	0	0	0	0	0	0	0	0	0	0	0	0	-0.00016286511612163617	-0.00016286511612163617
1888	0.0019426119538817107	0.0016941113931894086	-0.0016939445180880503	0.9843447947470544	-1	0	0	1.0	1	0	0	1.0	0	1	0	0	0	0	0.5	2	1	2	0.0	0	0	0	0	0	0	0	0	0	0	0	0	-0.00016939445180880503	-0.00016939445180880503
3869	0.0018547902244652101	0.0016071466424073843	-0.0016070596831780218	0.9846726735659547	-1	0	0	1.0	1	0	0	1.0	0	1	0	0	0	0	0.5	2	1	2	0.0	0	0	0	0	0	0	0	0	0	0	0	0	-0.0001607059683178022	-0.0001607059683178022
4316	0.0018545498482372802	0.0016253568668457006	-0.0016252391823433458	0.9845417494526272	-1	0	0	1.0	1	0	0	1.0	0	1	0	0	0	0	0.5	2	1	2	0.0	0	0	0	0	0	0	0	0	0	0	0	0	-0.00016252391823433457	-0.00016252391823433457
4011	0.001983881720928091	0.001746100056125609	-0.001746086053801055	0.9846262991148793	-1	0	0	1.0	1	0	0	1.0	0	1	0	0	0	0	0.5	2	1	2	0.0	0	0	0	0	0	0	0	0	0	0	0	0	-0.0001746086053801055	-0.0001746086053801055
3730	0.001858426180495385	0.001575015588091591	-0.0015749979124003374	0.9845358770299505	-1	0	0	1.0	1	0	0	1.0	0	1	0	0	0	0	0.5	2	1	2	0.0	0	0	0	0	0	0	0	0	0	0	0	0	-0.00015749979124003374	-0.00015749979124003374
3229	0.0019048571145408742	0.00166324412243573	-0.0016631604722774959	0.984588820085537	-1	0	0	1.0	1	0	0	1.0	0	1	0	0	0	0	0.5	2	1	2	0.0	0	0	0	0	0	0	0	0	0	0	0	0	-0.00016631604722774958	-0.00016631604722774958
4270	0.0021059299308520333	0.0018158315723870162	-0.0018158249547535683	0.9845768626367138	-1	0	0	1.0	1	0	0	1.0	0	1	0	0	0	0	0.5	2	1	2	0.0	0	0	0	0	0	0	0	0	0	0	0	0	-0.00018158249547535683	-0.00018158249547535683
[truncated: 3,268 more rows]
