# Supplementary material for: Environmental influences on evolvable robots
Source: PLoS One. 2020 May 29;15(5):e0233848. doi: 10.1371/journal.pone.0233848 (PMC7259730; doi:10.1371/journal.pone.0233848)
Supplement: S1 Dataset — (ZIP) [file pone.0233848.s003.zip › data_plosone/all_measures_seasonal_tilted_5.tsv]

robot_id	velocity	displacement_velocity	displacement_velocity_hill	head_balance	contacts	branching	branching_modules_count	limbs	extremities	length_of_limbs	extensiveness	coverage	joints	hinge_count	active_hinges_count	brick_count	touch_sensor_count	brick_sensor_count	proportion	width	height	absolute_size	sensors	symmetry	avg_period	dev_period	avg_phase_offset	dev_phase_offset	avg_amplitude	dev_amplitude	avg_intra_dev_params	avg_inter_dev_params	sensors_reach	recurrence	synaptic_reception	fitness	cons_fitness
3233	0.005463558385530393	0.000302748839826717	0.00019408785446497633	0.9676905643926333	-1	0	0	0.3333333333333333	2	0.8333333333333334	5	0.5714285714285714	0.8333333333333334	7	5	0	0	0	0.2857142857142857	2	7	8	0.0	0	0.39378995650409016	0.6487406087414205	0.6589584753852147	0.6114994202906054	0.9628677789391343	0.6557776733775805	0.910930064049584	0.6388909532199601	0	0	0.0	0.00019408785446497633	7
766	0.0017017170490903515	0.0016099206762302117	-0.0016097561732101205	0.9825941951249967	-1	0	0	0.6666666666666666	2	0.5	1	0.6666666666666666	0.5	1	1	2	0	0	0.6666666666666666	2	3	4	0.0	0	0.2038376921284572	0.5	0.92496052837114	0.5	0.6153397698554469	0.5	0.9504403898088075	0.5	0	0	0.0	-0.00016097561732101204	83
2016	0.014647620880615697	0.0026665991375528215	-0.0024737796476260766	0.9810705480998696	-1	0	0	0.2	2	0.9230769230769231	12	0.5357142857142857	0.8461538461538461	12	11	2	3	0	0.14285714285714285	2	14	15	0.42857142857142855	0	0.32239981112991256	0.9027025882145387	0.5150613887290745	0.9177420997691478	0.5871571278617587	0.947501262463752	0.8806987151039404	0.9249028172773064	0.16666666666666666	0.08333333333333333	0.0	-0.00024737796476260765	2
3343	0.005491530869962261	0.00019380623564535033	5.948794590168476e-05	0.9676757033024087	-1	0	0	0.3333333333333333	2	0.8333333333333334	5	0.5714285714285714	0.8333333333333334	7	5	0	0	0	0.2857142857142857	2	7	8	0.0	0	0.39378995650409016	0.6487406087414205	0.6589584753852147	0.6114994202906054	0.9628677789391343	0.6930223130370776	0.910930064049584	0.6518402657182032	0	0	0.0	5.948794590168476e-05	16
184	0.0070567793794304706	0.005971237405583431	-0.005967922581420684	0.9840460284384591	-1	0	0	0.5	4	0.5	5	0.48	0.4	6	4	5	0	0	1.0	5	5	12	0.0	0.2222222222222222	0.2270454422460851	0.7646793037505754	0.6863025063634988	0.8187280754437096	0.43641399455193086	0.8799202298893931	0.8563229673266876	0.8262546086375085	0	0	0.0	-0.0005967922581420683	6
3339	0.004971115505925147	0.0006218705938354498	-0.0006212082398415911	0.970212249183587	-1	0	0	0.3333333333333333	2	0.8333333333333334	5	0.5714285714285714	0.8333333333333334	7	5	0	0	0	0.2857142857142857	2	7	8	0.0	0	0.39378995650409016	0.6487406087414205	0.5916845241478439	0.6056272966979628	0.9628677789391343	0.6557776733775805	0.9136375667576331	0.6369930611040803	0	0	0.0	-6.212082398415911e-05	2
3489	0.005424925535191469	0.0025770733392060496	0.0025770483600626236	0.9630817048593057	-1	0	0	0.2857142857142857	2	0.875	7	0.5555555555555556	0.875	9	7	0	0	0	0.2222222222222222	2	9	10	0.0	0	0.39378995650409016	0.6343656639469089	0.6589584753852147	0.6011068393766109	0.9628677789391343	0.6408042031427489	0.910930064049584	0.6255818750556369	0	0	0.0	0.0025770483600626236	44
545	0.0017146921379569621	0.0015793622255311582	-0.0015791374955150053	0.9824325850530814	-1	0	0	0.6666666666666666	2	0.5	1	0.6666666666666666	0.5	1	1	2	0	0	0.6666666666666666	2	3	4	0.0	0	0.2038376921284572	0.5	0.8705408329589733	0.5	0.6153397698554469	0.5	0.9397223699457273	0.5	0	0	0.0	-0.00015791374955150054	121
4860	0.005226364070382119	0.0028551563354490372	0.0028542579345946957	0.9628513042950146	-1	0	0	0.2857142857142857	2	0.875	7	0.5555555555555556	0.875	9	7	0	0	0	0.2222222222222222	2	9	10	0.0	0	0.39378995650409016	0.6058910799516931	0.6253214997665293	0.8287740892639177	0.9628677789391343	0.9203927038448906	0.910930064049584	0.8153131325717161	0	0	0.0	0.0028542579345946957	6
231	0.004118592962084283	0.002803178398160278	-0.0028031044439957497	0.9721749176093775	-1	0	0	0.4	2	0.8	4	0.4375	0.6	5	3	1	1	0	1.0	4	4	7	0.25	0	0.7476441980351701	0.8205346113711015	0.4156793658640915	0.8278980358173944	0.319282889003795	0.9665306716573627	0.9363936853556661	0.8957889559002412	1.0	0.4	0.0	-0.00028031044439957495	22
1511	0.0019184886643830714	0.0017137800403034472	-0.0017137718487729126	0.9827907243754468	-1	0	0	0.5	1	1.0	1	1.0	1.0	2	1	0	0	0	0.3333333333333333	1	3	3	0.0	0	0.39378995650409016	0.5	0.6253214997665293	0.5833084246817276	0.9628677789391343	0.5	0.9122932580878436	0.5280014838172571	0	0	0.0	-0.00017137718487729127	22
523	0.0018808739310594862	0.001785567146931805	-0.0017854363372929144	0.98486883225724	-1	0	0	1.0	1	0	0	1.0	0	1	0	0	0	0	0.5	1	2	2	0.0	0	0	0	0	0	0	0	0	0	0	0	0	-0.00017854363372929143	33
4227	0.017105303534942627	0.002858709267326145	-0.0028573249597091776	0.9426856195187875	-1	0	0	0.16666666666666666	1	1.0	7	1.0	1.0	8	7	0	0	0	0.1111111111111111	1	9	9	0.0	0	0.39378995650409016	0.5	0.642139987575872	0.5582600277870464	0.9628677789391343	0.5	0.9113997595529953	0.5194987266285439	0	0	0.0	-0.0002857324959709178	0
2368	0.0021771320780134885	0.0013763177191257643	-0.0013692202535470273	0.9777121282069056	-1	0	0	0.25	1	1.0	3	1.0	1.0	4	3	0	0	0	0.2	1	5	5	0.0	0	0.39378995650409016	0.5	0.642139987575872	0.569277275960729	0.9628677789391343	0.5	0.9113997595529953	0.5232251968133833	0	0	0.0	-0.00013692202535470273	40
2689	0.002186122563594288	0.0010387474387504659	-0.0010358780213411613	0.9815916153344377	-1	0	0	0.25	1	1.0	3	1.0	1.0	4	3	0	0	0	0.2	1	5	5	0.0	0	0.39378995650409016	0.5	0.6528522702282487	0.5837331538521179	0.9628677789391343	0.5	0.9111964600242694	0.5281466648505693	0	0	0.0	-0.00010358780213411614	5
4170	0.005082572868506744	0.00280544209274123	0.0028038091062553543	0.9628672505959189	-1	0	0	0.2857142857142857	2	0.875	7	0.5555555555555556	0.875	9	7	0	0	0	0.2222222222222222	2	9	10	0.0	0	0.39378995650409016	0.6058910799516931	0.6253214997665293	0.8287740892639177	0.9628677789391343	0.9203927038448906	0.910930064049584	0.8153131325717161	0	0	0.0	0.0028038091062553543	11
14	0.002355959329370227	0.002245570133049488	-0.0022455330521198055	0.9855930346786019	-1	0	0	1.0	3	0.0	0	0.6666666666666666	0	2	0	1	0	0	0.6666666666666666	3	2	4	0.0	1.0	0	0	0	0	0	0	0	0	0	0	0	-0.00022455330521198056	25
3157	0.00535855289432991	0.00025538635654570656	9.496512169189304e-05	0.9675344868215651	-1	0	0	0.3333333333333333	2	0.8333333333333334	5	0.5714285714285714	0.8333333333333334	7	5	0	0	0	0.2857142857142857	2	7	8	0.0	0	0.39378995650409016	0.6487406087414205	0.6589584753852147	0.6114994202906054	0.9628677789391343	0.6557776733775805	0.910930064049584	0.6388909532199601	0	0	0.0	9.496512169189304e-05	20
1097	0.0017933931726631014	0.0016334766315628257	-0.001633476423295228	0.9666546970852676	-1	0	0	0.3333333333333333	1	1.0	2	1.0	0.5	1	1	2	0	0	0.25	1	4	4	0.0	0	1.0	0.5	0.7471678652781287	0.5	0.6207190629629884	0.5	0.828751130204116	0.5	0	0	0.0	-0.00016334764232952282	81
4994	0.005381426701153824	0.003047369582538788	0.00304719615086264	0.9630208559753184	-1	0	0	0.2857142857142857	2	0.875	7	0.5555555555555556	0.875	9	7	0	0	0	0.2222222222222222	2	9	10	0.0	0	0.39378995650409016	0.6058910799516931	0.6253214997665293	0.8287740892639177	0.9628677789391343	0.9203927038448906	0.910930064049584	0.8153131325717161	0	0	0.0	0.00304719615086264	9
1251	0.0019535472582307223	0.0018165792640231742	-0.001816494929102432	0.9828958513436852	-1	0	0	0.5	1	1.0	1	1.0	1.0	2	1	0	0	0	0.3333333333333333	1	3	3	0.0	0	0.39378995650409016	0.5	0.6253214997665293	0.5833084246817276	0.9628677789391343	0.5	0.9122932580878436	0.5280014838172571	0	0	0.0	-0.0001816494929102432	14
2998	0.0055152481413829665	0.0006777927831513238	0.0006743621981945198	0.9651719557206351	-1	0	0	0.3333333333333333	2	0.8333333333333334	5	0.5714285714285714	0.8333333333333334	7	5	0	0	0	0.2857142857142857	2	7	8	0.0	0	0.39378995650409016	0.6487406087414205	0.6589584753852147	0.5736049798323541	0.9628677789391343	0.6557776733775805	0.910930064049584	0.6267280838738117	0	0	0.0	0.0006743621981945198	3
749	0.0018903958995752316	0.0018253043353884722	-0.001825118374798495	0.9846887838818982	-1	0	0	1.0	1	0	0	1.0	0	1	0	0	0	0	0.5	1	2	2	0.0	0	0	0	0	0	0	0	0	0	0	0	0	-0.0001825118374798495	13
3135	0.005199369856674893	0.00290585054259034	0.00290476432679739	0.9630624063254296	-1	0	0	0.2857142857142857	2	0.875	7	0.5555555555555556	0.875	9	7	0	0	0	0.2222222222222222	2	9	10	0.0	0	0.39378995650409016	0.6058910799516931	0.6253214997665293	0.8287740892639177	0.9628677789391343	0.9203927038448906	0.910930064049584	0.8153131325717161	0	0	0.0	0.00290476432679739	132
3895	0.00524943895973851	0.0026337754777870288	0.0026321625171299586	0.9633730480174649	-1	0	0	0.2857142857142857	2	0.875	7	0.5555555555555556	0.875	9	7	0	0	0	0.2222222222222222	2	9	10	0.0	0	0.39378995650409016	0.6058910799516931	0.6253214997665293	0.8287740892639177	0.9628677789391343	0.9203927038448906	0.910930064049584	0.8153131325717161	0	0	0.0	0.0026321625171299586	8
4542	0.005338243411878725	0.002942241368914807	0.002941311265896774	0.9633367160711704	-1	0	0	0.2857142857142857	2	0.875	7	0.5555555555555556	0.875	9	7	0	0	0	0.2222222222222222	2	9	10	0.0	0	0.39378995650409016	0.6058910799516931	0.6253214997665293	0.8287740892639177	0.9628677789391343	0.9203927038448906	0.910930064049584	0.8153131325717161	0	0	0.0	0.002941311265896774	54
3848	0.005287836951024299	0.002608551128027926	0.0026083795572873375	0.9636284641050845	-1	0	0	0.2857142857142857	2	0.875	7	0.5555555555555556	0.875	9	7	0	0	0	0.2222222222222222	2	9	10	0.0	0	0.39378995650409016	0.6058910799516931	0.6253214997665293	0.8287740892639177	0.9628677789391343	0.9203927038448906	0.910930064049584	0.8153131325717161	0	0	0.0	0.0026083795572873375	5
632	0.0016976962392144337	0.001640688248356727	-0.0016406101685168804	0.9827414044664322	-1	0	0	0.6666666666666666	2	0.5	1	0.6666666666666666	0.5	1	1	2	0	0	0.6666666666666666	2	3	4	0.0	0	0.2038376921284572	0.5	0.92496052837114	0.5	0.6153397698554469	0.5	0.9504403898088075	0.5	0	0	0.0	-0.00016406101685168803	101
2224	0.002210170127928626	0.0015140183152661136	-0.0015123326458336723	0.9786089266313547	-1	0	0	0.25	1	1.0	3	1.0	1.0	4	3	0	0	0	0.2	1	5	5	0.0	0	0.39378995650409016	0.5	0.642139987575872	0.569277275960729	0.9628677789391343	0.5	0.9113997595529953	0.5232251968133833	0	0	0.0	-0.00015123326458336723	19
3439	0.005186342704846835	0.00029776131440818906	9.017959131187055e-06	0.9674284058513538	-1	0	0	0.3333333333333333	2	0.8333333333333334	5	0.5714285714285714	0.8333333333333334	7	5	0	0	0	0.2857142857142857	2	7	8	0.0	0	0.39378995650409016	0.6487406087414205	0.6589584753852147	0.6114994202906054	0.9628677789391343	0.6557776733775805	0.910930064049584	0.6388909532199601	0	0	0.0	9.017959131187055e-06	3
1784	0.001859866001243579	0.0016647720973403694	-0.0016646965697731863	0.9825863320217049	-1	0	0	0.5	1	1.0	1	1.0	1.0	2	1	0	0	0	0.3333333333333333	1	3	3	0.0	0	0.39378995650409016	0.5	0.6253214997665293	0.5833084246817276	0.9628677789391343	0.5	0.9122932580878436	0.5280014838172571	0	0	0.0	-0.00016646965697731864	15
3755	0.005505537262013446	0.0027456806793702366	0.0027455804408592892	0.9630040079603223	-1	0	0	0.2857142857142857	2	0.875	7	0.5555555555555556	0.875	9	7	0	0	0	0.2222222222222222	2	9	10	0.0	0	0.39378995650409016	0.6343656639469089	0.6589584753852147	0.6011068393766109	0.9628677789391343	0.6408042031427489	0.910930064049584	0.6255818750556369	0	0	0.0	0.0027455804408592892	22
3699	0.005618109085028532	0.002823773138556243	0.00282375780816246	0.9629313457106058	-1	0	0	0.2857142857142857	2	0.875	7	0.5555555555555556	0.875	9	7	0	0	0	0.2222222222222222	2	9	10	0.0	0	0.39378995650409016	0.6343656639469089	0.6589584753852147	0.6011068393766109	0.9628677789391343	0.6408042031427489	0.910930064049584	0.6255818750556369	0	0	0.0	0.00282375780816246	7
1156	0.0018612006822407488	0.0016630154262623977	-0.0016630082629001005	0.98275104759308	-1	0	0	0.5	1	1.0	1	1.0	1.0	2	1	0	0	0	0.3333333333333333	1	3	3	0.0	0	0.39378995650409016	0.5	0.6253214997665293	0.5833084246817276	0.9628677789391343	0.5	0.9122932580878436	0.5280014838172571	0	0	0.0	-0.00016630082629001005	16
4015	0.0052689955751138795	0.002810058759632553	0.0028077835246468133	0.9633022896912031	-1	0	0	0.2857142857142857	2	0.875	7	0.5555555555555556	0.875	9	7	0	0	0	0.2222222222222222	2	9	10	0.0	0	0.39378995650409016	0.6058910799516931	0.6253214997665293	0.8287740892639177	0.9628677789391343	0.9203927038448906	0.910930064049584	0.8153131325717161	0	0	0.0	0.0028077835246468133	10
3934	0.005502034174950591	0.002824079192347883	0.002823778233998281	0.9628934080841952	-1	0	0	0.2857142857142857	2	0.875	7	0.5555555555555556	0.875	9	7	0	0	0	0.2222222222222222	2	9	10	0.0	0	0.39378995650409016	0.6343656639469089	0.6589584753852147	0.6011068393766109	0.9628677789391343	0.6408042031427489	0.910930064049584	0.6255818750556369	0	0	0.0	0.002823778233998281	14
1605	0.0027402397929054893	0.0023690143890621076	-0.0023687411522684667	0.9804088225894154	-1	0	0	0.6666666666666666	2	0.5	1	1.0	0.5	3	1	0	1	0	0.25	4	1	4	0.5	0.6666666666666666	0.4712351774845619	0.7150135525419371	0.6681075595030517	0.6812257685229308	0.49649214914101786	0.8902756477697287	0.7885602789143122	0.7786144273359401	1.0	0	0.0	-0.00023687411522684666	3
1667	0.0018970133841287142	0.0018410300269255239	-0.0018407667505002676	0.9858518084220124	-1	0	0	1.0	1	0	0	1.0	0	1	0	0	0	0	0.5	2	1	2	0.0	0	0	0	0	0	0	0	0	0	0	0	0	-0.00018407667505002676	12
1025	0.01409439858808184	0.0014014521614359047	-0.001127381787613576	0.981243765469924	-1	0	0	0.2	2	0.9230769230769231	12	0.5357142857142857	0.8461538461538461	12	11	2	3	0	0.14285714285714285	2	14	15	0.42857142857142855	0	0.251009665755735	0.9170105372772197	0.5806176665274012	0.9222326621854238	0.5824756214185672	0.9519919180871378	0.8294987458758298	0.9321939521200353	0.25	0.08333333333333333	0.0	-0.0001127381787613576	146
4507	0.005284406349118701	0.0025885978011888967	0.0025881048385868865	0.9636160995078801	-1	0	0	0.2857142857142857	2	0.875	7	0.5555555555555556	0.875	9	7	0	0	0	0.2222222222222222	2	9	10	0.0	0	0.39378995650409016	0.6058910799516931	0.6253214997665293	0.8287740892639177	0.9628677789391343	0.9203927038448906	0.910930064049584	0.8153131325717161	0	0	0.0	0.0025881048385868865	4
4793	0.005448619374478355	0.002797468746623445	0.0027971612315112883	0.9633988621285537	-1	0	0	0.2857142857142857	2	0.875	7	0.5555555555555556	0.875	9	7	0	0	0	0.2222222222222222	2	9	10	0.0	0	0.39378995650409016	0.6058910799516931	0.6253214997665293	0.8287740892639177	0.9628677789391343	0.9203927038448906	0.910930064049584	0.8153131325717161	0	0	0.0	0.0027971612315112883	23
4053	0.005297605744716736	0.0030481754456330936	0.003047440381747391	0.9629177037074893	-1	0	0	0.2857142857142857	2	0.875	7	0.5555555555555556	0.875	9	7	0	0	0	0.2222222222222222	2	9	10	0.0	0	0.39378995650409016	0.6058910799516931	0.6253214997665293	0.8287740892639177	0.9628677789391343	0.9203927038448906	0.910930064049584	0.8153131325717161	0	0	0.0	0.003047440381747391	39
400	0.0020558343225712677	0.001826457710835253	-0.0018261942231850173	0.9837963965528744	-1	0	0	1.0	2	0.0	0	0.75	0	2	0	0	0	0	1.0	2	2	3	0.0	0	0	0	0	0	0	0	0	0	0	0	0	-0.00018261942231850172	57
3167	0.0052426014123004685	0.00023839140959077987	7.533544802610485e-05	0.9676649831469629	-1	0	0	0.3333333333333333	2	0.8333333333333334	5	0.5714285714285714	0.8333333333333334	7	5	0	0	0	0.2857142857142857	2	7	8	0.0	0	0.39378995650409016	0.6487406087414205	0.6589584753852147	0.6114994202906054	0.9628677789391343	0.6557776733775805	0.910930064049584	0.6388909532199601	0	0	0.0	7.533544802610485e-05	17
5050	0.00522694030409203	0.0025812818721093413	0.002579858419187872	0.9634711914019416	-1	0	0	0.2857142857142857	2	0.875	7	0.5555555555555556	0.875	9	7	0	0	0	0.2222222222222222	2	9	10	0.0	0	0.39378995650409016	0.6058910799516931	0.6253214997665293	0.8287740892639177	0.9628677789391343	0.9203927038448906	0.910930064049584	0.8153131325717161	0	0	0.0	0.002579858419187872	9
4405	0.004514022228245822	7.888820993420989e-05	2.0933623522116504e-05	0.9798936343113994	-1	0	0	0.2857142857142857	2	0.875	7	0.5555555555555556	0.875	9	7	0	0	0	0.2222222222222222	2	9	10	0.0	0	0.39378995650409016	0.6058910799516931	0.5916845241478439	0.8208033904842836	0.9628677789391343	0.9203927038448906	0.9136375667576331	0.8125282538884253	0	0	0.0	2.0933623522116504e-05	1
2609	0.007628581656321976	0.0014125113700437625	-0.0014107098671995067	0.9635149962614016	-1	0	0	0.2	1	1.0	5	1.0	1.0	6	5	0	0	0	0.14285714285714285	1	7	7	0.0	0	0.39378995650409016	0.5	0.642139987575872	0.5623525314616122	0.9628677789391343	0.5855261499634073	0.910930064049584	0.5495217911424359	0	0	0.0	-0.00014107098671995068	11
2460	0.008051791438550794	0.0011579629164234092	-0.00115328633412236	0.9634760387541759	-1	0	0	0.2	1	1.0	5	1.0	1.0	6	5	0	0	0	0.14285714285714285	1	7	7	0.0	0	0.39378995650409016	0.5	0.642139987575872	0.5623525314616122	0.9628677789391343	0.5000000000000004	0.9113997595529953	0.5208807828450632	0	0	0.0	-0.00011532863341223601	7
3675	0.005450729688579587	0.002690669814772387	0.002690351183792327	0.9628782337633405	-1	0	0	0.2857142857142857	2	0.875	7	0.5555555555555556	0.875	9	7	0	0	0	0.2222222222222222	2	9	10	0.0	0	0.39378995650409016	0.6343656639469089	0.6589584753852147	0.6011068393766109	0.9628677789391343	0.6408042031427489	0.910930064049584	0.6255818750556369	0	0	0.0	0.002690351183792327	6
3519	0.005612732998400005	0.0031574654174399827	0.003157354642367822	0.9624300737143631	-1	0	0	0.2857142857142857	2	0.875	7	0.5555555555555556	0.875	9	7	0	0	0	0.2222222222222222	2	9	10	0.0	0	0.39378995650409016	0.6343656639469089	0.6589584753852147	0.6011068393766109	0.9628677789391343	0.6408042031427489	0.910930064049584	0.6255818750556369	0	0	0.0	0.003157354642367822	138
1129	0.002652065133714866	0.0023143793490913557	-0.002309898824292551	0.9837319672642986	-1	0	0	0.5	1	1.0	1	1.0	1.0	2	1	0	0	0	0.3333333333333333	3	1	3	0.0	0	0.28131378573327176	0.7299378240638754	0.4816324677487344	0.7503576308999778	0.9576274929280263	0.5130977179052777	0.9449089779544254	0.6716690240415978	0	0	0.0	-0.00023098988242925512	10
4481	0.005389895637008103	0.0030714700665548135	0.0030712215938043697	0.9629349923134152	-1	0	0	0.2857142857142857	2	0.875	7	0.5555555555555556	0.875	9	7	0	0	0	0.2222222222222222	2	9	10	0.0	0	0.39378995650409016	0.6058910799516931	0.6253214997665293	0.8287740892639177	0.9628677789391343	0.9203927038448906	0.910930064049584	0.8153131325717161	0	0	0.0	0.0030712215938043697	29
3840	0.005315644969469248	0.003023925420413366	0.0030217287442897566	0.9629096194914994	-1	0	0	0.2857142857142857	2	0.875	7	0.5555555555555556	0.875	9	7	0	0	0	0.2222222222222222	2	9	10	0.0	0	0.39378995650409016	0.6058910799516931	0.6253214997665293	0.8287740892639177	0.9628677789391343	0.9203927038448906	0.910930064049584	0.8153131325717161	0	0	0.0	0.0030217287442897566	12
3089	0.005418159932491984	0.0003062318754500162	0.00016316685198797923	0.9674059161859587	-1	0	0	0.3333333333333333	2	0.8333333333333334	5	0.5714285714285714	0.8333333333333334	7	5	0	0	0	0.2857142857142857	2	7	8	0.0	0	0.39378995650409016	0.6487406087414205	0.6589584753852147	0.6114994202906054	0.9628677789391343	0.6557776733775805	0.910930064049584	0.6388909532199601	0	0	0.0	0.00016316685198797923	20
2811	0.008738140966548711	0.002743994106462308	-0.0027439595082042537	0.969331542545937	-1	0	0	0.2	1	1.0	5	1.0	1.0	6	5	0	0	0	0.14285714285714285	1	7	7	0.0	0	0.39378995650409016	0.5	0.6528522702282487	0.575406614096578	0.9628677789391343	0.5000000000000004	0.9111964600242694	0.5253071039858347	0	0	0.0	-0.00027439595082042536	2
2174	0.0022028201566503588	0.001354273387950992	-0.0013474409791525378	0.9776726618195315	-1	0	0	0.25	1	1.0	3	1.0	1.0	4	3	0	0	0	0.2	1	5	5	0.0	0	0.39378995650409016	0.5	0.642139987575872	0.569277275960729	0.9628677789391343	0.5	0.9113997595529953	0.5232251968133833	0	0	0.0	-0.00013474409791525377	60
3153	0.005451490855584	0.003120349773019772	0.0031190473719163434	0.9628539988503013	-1	0	0	0.2857142857142857	2	0.875	7	0.5555555555555556	0.875	9	7	0	0	0	0.2222222222222222	2	9	10	0.0	0	0.39378995650409016	0.6058910799516931	0.6253214997665293	0.8287740892639177	0.9628677789391343	0.9203927038448906	0.910930064049584	0.8153131325717161	0	0	0.0	0.0031190473719163434	27
2116	0.002212239986768316	0.0013415613605789038	-0.0013347227807421246	0.9777091765448419	-1	0	0	0.25	1	1.0	3	1.0	1.0	4	3	0	0	0	0.2	1	5	5	0.0	0	0.39378995650409016	0.5	0.642139987575872	0.569277275960729	0.9628677789391343	0.5	0.9113997595529953	0.5232251968133833	0	0	0.0	-0.00013347227807421246	127
5026	0.005626368712206474	0.0029108436714110294	0.0029108315747703485	0.9629635174543418	-1	0	0	0.2857142857142857	2	0.875	7	0.5555555555555556	0.875	9	7	0	0	0	0.2222222222222222	2	9	10	0.0	0	0.39378995650409016	0.6867540470296433	0.6589584753852147	0.6225326149443656	0.9628677789391343	0.7455977702447687	0.910930064049584	0.6871559313717582	0	0	0.0	0.0029108315747703485	36
4468	0.0052584296251452205	0.002947198484205406	0.0029466500060952167	0.9629266334613233	-1	0	0	0.2857142857142857	2	0.875	7	0.5555555555555556	0.875	9	7	0	0	0	0.2222222222222222	2	9	10	0.0	0	0.39378995650409016	0.6058910799516931	0.6253214997665293	0.8287740892639177	0.9628677789391343	0.9203927038448906	0.910930064049584	0.8153131325717161	0	0	0.0	0.0029466500060952167	9
2326	0.007584673557529469	0.0014017889062975747	-0.0014013971069807651	0.9630335432824361	-1	0	0	0.2	1	1.0	5	1.0	1.0	6	5	0	0	0	0.14285714285714285	1	7	7	0.0	0	0.39378995650409016	0.5	0.642139987575872	0.5623525314616122	0.9628677789391343	0.5000000000000004	0.9113997595529953	0.5208807828450632	0	0	0.0	-0.00014013971069807651	28
4742	0.005341924696988587	0.0028617110091751167	0.0028610602426693338	0.9634162304172148	-1	0	0	0.2857142857142857	2	0.875	7	0.5555555555555556	0.875	9	7	0	0	0	0.2222222222222222	2	9	10	0.0	0	0.39378995650409016	0.6058910799516931	0.6253214997665293	0.8287740892639177	0.9628677789391343	0.9203927038448906	0.910930064049584	0.8153131325717161	0	0	0.0	0.0028610602426693338	23
4463	0.005300836744050487	0.0028833672385278923	0.0028833293607864975	0.9632546070402311	-1	0	0	0.2857142857142857	2	0.875	7	0.5555555555555556	0.875	9	7	0	0	0	0.2222222222222222	2	9	10	0.0	0	0.39378995650409016	0.6058910799516931	0.6253214997665293	0.8287740892639177	0.9628677789391343	0.9203927038448906	0.910930064049584	0.8153131325717161	0	0	0.0	0.0028833293607864975	15
43	0.004306266959900538	0.0036771544291770483	-0.0034567496270140963	0.9712374784013028	-1	0	0	0.3333333333333333	1	1.0	2	1.0	1.0	3	2	0	0	0	0.25	4	1	4	0.0	0	0.7687662737246839	0.8357709456074351	0.5525337293843267	0.6837889617117321	0.3885322662335841	0.9389115198663252	0.8259473204647692	0.846867838750062	0	0	0.0	-0.0003456749627014096	11
3414	0.005206379325649166	0.0027686734801536167	0.0027668199498733937	0.9632481783703042	-1	0	0	0.2857142857142857	2	0.875	7	0.5555555555555556	0.875	9	7	0	0	0	0.2222222222222222	2	9	10	0.0	0	0.39378995650409016	0.6058910799516931	0.6253214997665293	0.8287740892639177	0.9628677789391343	0.9203927038448906	0.910930064049584	0.8153131325717161	0	0	0.0	0.0027668199498733937	23
4172	0.005289256116188574	0.0026612056358231856	0.002659807325669323	0.9633609405233748	-1	0	0	0.2857142857142857	2	0.875	7	0.5555555555555556	0.875	9	7	0	0	0	0.2222222222222222	2	9	10	0.0	0	0.39378995650409016	0.6058910799516931	0.6253214997665293	0.8287740892639177	0.9628677789391343	0.9203927038448906	0.910930064049584	0.8153131325717161	0	0	0.0	0.002659807325669323	11
2318	0.0022387356372772327	0.0013232920309159837	-0.0013190594406371633	0.9779304293151121	-1	0	0	0.25	1	1.0	3	1.0	1.0	4	3	0	0	0	0.2	1	5	5	0.0	0	0.39378995650409016	0.5	0.642139987575872	0.569277275960729	0.9628677789391343	0.5	0.9113997595529953	0.5232251968133833	0	0	0.0	-0.00013190594406371634	7
3054	0.005429450498708653	0.00017724689862808648	-4.941104410813938e-07	0.9679712248115981	-1	0	0	0.3333333333333333	2	0.8333333333333334	5	0.5714285714285714	0.8333333333333334	7	5	0	0	0	0.2857142857142857	2	7	8	0.0	0	0.39378995650409016	0.6487406087414205	0.6589584753852147	0.6114994202906054	0.9628677789391343	0.6557776733775805	0.910930064049584	0.6388909532199601	0	0	0.0	-4.941104410813938e-08	16
3269	0.005578860039748655	0.00031310953489329475	0.0002258958577430333	0.9676348475061816	-1	0	0	0.3333333333333333	2	0.8333333333333334	5	0.5714285714285714	0.8333333333333334	7	5	0	0	0	0.2857142857142857	2	7	8	0.0	0	0.39378995650409016	0.6487406087414205	0.6589584753852147	0.6114994202906054	0.9628677789391343	0.6557776733775805	0.910930064049584	0.6388909532199601	0	0	0.0	0.0002258958577430333	21
3160	0.005438876877709946	0.0002691317987609379	-0.00019582425588833842	0.9675926663012254	-1	0	0	0.3333333333333333	2	0.8333333333333334	5	0.5714285714285714	0.8333333333333334	7	5	0	0	0	0.2857142857142857	2	7	8	0.0	0	0.39378995650409016	0.6487406087414205	0.6589584753852147	0.6114994202906054	0.9628677789391343	0.6557776733775805	0.910930064049584	0.6388909532199601	0	0	0.0	-1.958242558883384e-05	7
429	0.002722725128435407	0.002333403952575992	-0.002333401783373729	0.9784191253989034	-1	0	0	0.5	1	1.0	1	1.0	1.0	2	1	0	0	0	0.3333333333333333	1	3	3	0.0	0	0.5186807099572184	0.7771106928845054	0.7198816581410143	0.78278515524396	0.7917934209510614	0.8469327050884898	0.84429437137816	0.8043762799910639	0	0	0.0	-0.00023334017833737288	18
3498	0.0055702762121770865	0.00022755172133058857	0.00019378298058977418	0.9674975866726846	-1	0	0	0.3333333333333333	2	0.8333333333333334	5	0.5714285714285714	0.8333333333333334	7	5	0	0	0	0.2857142857142857	2	7	8	0.0	0	0.39378995650409016	0.7055883838640904	0.6589584753852147	0.6354450865689119	0.9628677789391343	0.7680389717433554	0.910930064049584	0.7059215604082677	0	0	0.0	0.00019378298058977418	27
4079	0.005204179096184028	0.0030017058979454076	0.003001185971228082	0.9630774634745143	-1	0	0	0.2857142857142857	2	0.875	7	0.5555555555555556	0.875	9	7	0	0	0	0.2222222222222222	2	9	10	0.0	0	0.39378995650409016	0.6058910799516931	0.6253214997665293	0.8287740892639177	0.9628677789391343	0.9203927038448906	0.910930064049584	0.8153131325717161	0	0	0.0	0.003001185971228082	73
1013	0.003983374352173838	0.002768752927977799	-0.0027672119588739333	0.9843275286334656	-1	0	0	0.6	3	0.6	3	0.4666666666666667	0.4	5	2	1	2	0	0.6	3	5	7	0.6666666666666666	0.5	0.3010413671228501	0.7501489102759029	0.587419242925755	0.8351692228502742	0.9384119676770084	0.965211856041234	0.9136375667576331	0.8823696724654286	0.6000000000000001	0	0.0	-0.00027672119588739334	9
4301	0.005334332334227935	0.0029776367765740643	0.00297692247118979	0.9631574720562956	-1	0	0	0.2857142857142857	2	0.875	7	0.5555555555555556	0.875	9	7	0	0	0	0.2222222222222222	2	9	10	0.0	0	0.39378995650409016	0.6058910799516931	0.6253214997665293	0.8287740892639177	0.9628677789391343	0.9203927038448906	0.910930064049584	0.8153131325717161	0	0	0.0	0.00297692247118979	45
4626	0.0052841841332660795	0.002878576743876895	0.002878308043718899	0.9631625763768179	-1	0	0	0.2857142857142857	2	0.875	7	0.5555555555555556	0.875	9	7	0	0	0	0.2222222222222222	2	9	10	0.0	0	0.39378995650409016	0.6058910799516931	0.6253214997665293	0.8287740892639177	0.9628677789391343	0.9203927038448906	0.910930064049584	0.8153131325717161	0	0	0.0	0.002878308043718899	27
154	0.003991692644946344	0.002461519787954206	-0.0024615188273560277	0.9851703046723314	-1	0	0	0.5	2	0.3333333333333333	1	0.625	0.3333333333333333	3	1	1	4	0	0.5	2	4	5	1.0	0	0.6832655386418847	0.9596699835904781	0.6567171993412729	0.895781805745245	0.47926224769166365	0.913461215139556	0.841839518894094	0.9281836381977486	0.5	0.3333333333333333	0.0	-0.0002461518827356028	17
595	0.0019371853352341865	0.0018586994515517566	-0.0018584102389942174	0.9846519815928992	-1	0	0	1.0	1	0	0	1.0	0	1	0	0	0	0	0.5	1	2	2	0.0	0	0	0	0	0	0	0	0	0	0	0	0	-0.00018584102389942173	25
740	0.0020111406241168383	0.001834612205299416	-0.0018346107532104642	0.9824038183400278	-1	0	0	0.5	1	1.0	1	1.0	1.0	2	1	0	0	0	0.3333333333333333	1	3	3	0.0	0	0.39378995650409016	0.5	0.6253214997665293	0.5833084246817276	0.9628677789391343	0.5	0.9122932580878436	0.5280014838172571	0	0	0.0	-0.00018346107532104644	27
877	0.012996668845446348	0.004720535630548394	-0.0047188274142171815	0.976209332975539	-1	0	0	0.5	3	0.5714285714285714	4	0.36	0.42857142857142855	5	3	3	1	0	1.0	5	5	9	0.125	0.4	0.40460887386310684	0.8841112287909875	0.3473179549742837	0.9182909600094211	0.9523872069169185	0.7663026312823988	0.9634279283123971	0.867567160738902	1.0	0	0.0	-0.00047188274142171815	2
4784	0.0054197022120344805	0.0029398486144448406	0.0029396005915907427	0.9632827015039729	-1	0	0	0.2857142857142857	2	0.875	7	0.5555555555555556	0.875	9	7	0	0	0	0.2222222222222222	2	9	10	0.0	0	0.39378995650409016	0.6058910799516931	0.6253214997665293	0.8287740892639177	0.9628677789391343	0.9203927038448906	0.910930064049584	0.8153131325717161	0	0	0.0	0.0029396005915907427	66
4196	0.005243887447248407	0.003015317540276821	0.003014722386713464	0.9630567018136114	-1	0	0	0.2857142857142857	2	0.875	7	0.5555555555555556	0.875	9	7	0	0	0	0.2222222222222222	2	9	10	0.0	0	0.39378995650409016	0.6058910799516931	0.6253214997665293	0.8287740892639177	0.9628677789391343	0.9203927038448906	0.910930064049584	0.8153131325717161	0	0	0.0	0.003014722386713464	17
4136	0.005353481644623901	0.0029247205551601457	0.002923871959650086	0.9630301215630734	-1	0	0	0.2857142857142857	2	0.875	7	0.5555555555555556	0.875	9	7	0	0	0	0.2222222222222222	2	9	10	0.0	0	0.39378995650409016	0.6058910799516931	0.6253214997665293	0.8287740892639177	0.9628677789391343	0.9203927038448906	0.910930064049584	0.8153131325717161	0	0	0.0	0.002923871959650086	13
4085	0.005148724746633435	0.0028574917142660814	0.002855637850997249	0.9630425303152906	-1	0	0	0.2857142857142857	2	0.875	7	0.5555555555555556	0.875	9	7	0	0	0	0.2222222222222222	2	9	10	0.0	0	0.39378995650409016	0.6058910799516931	0.6253214997665293	0.8287740892639177	0.9628677789391343	0.9203927038448906	0.910930064049584	0.8153131325717161	0	0	0.0	0.002855637850997249	12
450	0.0019200603162578625	0.0017235877576966072	-0.0017235811057499518	0.9829187871095855	-1	0	0	0.5	1	1.0	1	1.0	1.0	2	1	0	0	0	0.3333333333333333	1	3	3	0.0	0	0.39378995650409016	0.5	0.6253214997665293	0.5833084246817276	0.9628677789391343	0.5	0.9122932580878436	0.5280014838172571	0	0	0.0	-0.00017235811057499518	15
1240	0.0018328772473854389	0.00158609446486559	-0.001586093505064901	0.982792061861134	-1	0	0	0.5	1	1.0	1	1.0	1.0	2	1	0	0	0	0.3333333333333333	1	3	3	0.0	0	0.39378995650409016	0.5	0.6253214997665293	0.5833084246817276	0.9628677789391343	0.5	0.9122932580878436	0.5280014838172571	0	0	0.0	-0.00015860935050649008	13
498	0.0035780182158858006	0.0030328912423935642	-0.003032422978838092	0.9834176270967466	-1	0	0	0.75	3	0.3333333333333333	1	0.5555555555555556	0.3333333333333333	4	1	0	0	0	1.0	3	3	5	0.0	1.0	0.5746807406962006	0.851742476462798	0.29899136667416704	0.9367179826277663	0.4708870017537475	0.7479872976856585	0.7937372352696239	0.8633826063382304	0	0	0.0	-0.0003032422978838092	7
1107	0.0019442794014296824	0.0017034089319482417	-0.0017032566698528314	0.9819261188249222	-1	0	0	0.5	1	1.0	1	1.0	1.0	2	1	0	0	0	0.3333333333333333	1	3	3	0.0	0	0.39378995650409016	0.5	0.6253214997665293	0.5833084246817276	0.9628677789391343	0.5	0.9122932580878436	0.5280014838172571	0	0	0.0	-0.00017032566698528315	31
3778	0.0053074139319946095	0.002678033181427766	0.0026759357685741457	0.96343198582899	-1	0	0	0.2857142857142857	2	0.875	7	0.5555555555555556	0.875	9	7	0	0	0	0.2222222222222222	2	9	10	0.0	0	0.39378995650409016	0.6058910799516931	0.6253214997665293	0.8287740892639177	0.9628677789391343	0.9203927038448906	0.910930064049584	0.8153131325717161	0	0	0.0	0.0026759357685741457	11
4394	0.005482119772225621	0.0031273763965560144	0.0031266033111293384	0.9630818315965304	-1	0	0	0.2857142857142857	2	0.875	7	0.5555555555555556	0.875	9	7	0	0	0	0.2222222222222222	2	9	10	0.0	0	0.39378995650409016	0.6058910799516931	0.6253214997665293	0.8287740892639177	0.9628677789391343	0.9203927038448906	0.910930064049584	0.8153131325717161	0	0	0.0	0.0031266033111293384	130
4069	0.005314431075865435	0.002960889417879644	0.0029586539942284577	0.9630885301005792	-1	0	0	0.2857142857142857	2	0.875	7	0.5555555555555556	0.875	9	7	0	0	0	0.2222222222222222	2	9	10	0.0	0	0.39378995650409016	0.6058910799516931	0.6253214997665293	0.8287740892639177	0.9628677789391343	0.9203927038448906	0.910930064049584	0.8153131325717161	0	0	0.0	0.0029586539942284577	15
1478	0.00211122926955279	0.0020591335650873874	-0.0020571333126670663	0.9829928062779083	-1	0	0	0	0	0	0	1.0	0	0	0	0	0	0	1.0	1	1	1	0.0	0	0	0	0	0	0	0	0	0	0	0	0	-0.1	0
2989	0.005335120151845072	0.00033609381184750126	0.0001776516145536266	0.9673778501340307	-1	0	0	0.3333333333333333	2	0.8333333333333334	5	0.5714285714285714	0.8333333333333334	7	5	0	0	0	0.2857142857142857	2	7	8	0.0	0	0.39378995650409016	0.6487406087414205	0.6589584753852147	0.6114994202906054	0.9628677789391343	0.6557776733775805	0.910930064049584	0.6388909532199601	0	0	0.0	0.0001776516145536266	4
952	0.00406602742538173	0.002451593320790131	-0.0024515860497000192	0.9837499604803149	-1	0	0	0.6666666666666666	2	0.5	1	1.0	0.5	3	1	0	1	0	0.25	4	1	4	0.5	0.6666666666666666	0.7116920052838991	0.8228385957516313	0.3531594028957503	0.9724652753843193	0.253825135505345	0.7020629240771739	0.9169161448096776	0.8792919340181096	1.0	1.0	0.0	-0.0002451586049700019	6
594	0.002009137161015999	0.0019752077116114604	-0.001975201220449208	0.9731033426792548	-1	0	0	0.6666666666666666	2	0.5	1	0.6666666666666666	0.5	1	1	2	0	0	0.6666666666666666	2	3	4	0.0	0	1.0	0.5	0.7471678652781287	0.5	0.6207190629629884	0.5	0.828751130204116	0.5	0	0	0.0	-0.00019752012204492082	18
1045	0.002367246854868612	0.0019675773636029623	-0.0019675195062686195	0.9822910177069981	-1	0	0	0.75	3	0.25	1	0.75	0.25	3	1	2	0	0	0.5	2	4	6	0.0	0	0.2702838390623996	0.5626030715248393	0.7355456832226439	0.6539331667660736	0.4435106903711995	0.692111645619477	0.8721334524640059	0.6378486595190898	0	0	0.0	-0.00019675195062686195	21
3192	0.005366191132508447	0.00022011955172367606	-3.746970645020715e-05	0.9678086622189961	-1	0	0	0.3333333333333333	2	0.8333333333333334	5	0.5714285714285714	0.8333333333333334	7	5	0	0	0	0.2857142857142857	2	7	8	0.0	0	0.39378995650409016	0.6487406087414205	0.6589584753852147	0.6114994202906054	0.9628677789391343	0.6557776733775805	0.910930064049584	0.6388909532199601	0	0	0.0	-3.7469706450207146e-06	14
2366	0.011733930070921172	0.0032085325627309326	-0.002987110784802536	0.9811729279032041	-1	0	0	0.4	4	0.6153846153846154	8	0.2777777777777778	0.6153846153846154	11	8	3	3	0	0.6666666666666666	6	9	15	0.42857142857142855	0.2222222222222222	0.5791435076714986	0.9113057089643808	0.5849753124445292	0.9394118272800402	0.7394973495589745	0.9425865968475688	0.7622571617467153	0.9323311677667004	0.2727272727272727	0.09090909090909091	0.0	-0.0002987110784802536	8
2173	0.0021728794295980272	0.0013726858697152996	-0.0013697849965206683	0.97832685243663	-1	0	0	0.25	1	1.0	3	1.0	1.0	4	3	0	0	0	0.2	1	5	5	0.0	0	0.39378995650409016	0.5	0.642139987575872	0.569277275960729	0.9628677789391343	0.5	0.9113997595529953	0.5232251968133833	0	0	0.0	-0.00013697849965206682	11
1698	0.0019497918387494178	0.0016466875236853312	-0.0016466754248721932	0.9808139405374084	-1	0	0	0.5	1	1.0	1	1.0	1.0	2	1	0	0	0	0.3333333333333333	1	3	3	0.0	0	0.39378995650409016	0.5	0.7584789734367458	0.5268462793310996	0.9628677789391343	0.5	0.9132757802016109	0.5089564159835239	0	0	0.0	-0.00016466754248721933	15
3914	0.00558855777575505	0.0030589909949541062	0.0030589909902469636	0.9628553815501273	-1	0	0	0.2857142857142857	2	0.875	7	0.5555555555555556	0.875	9	7	0	0	0	0.2222222222222222	2	9	10	0.0	0	0.39378995650409016	0.6343656639469089	0.6589584753852147	0.6011068393766109	0.9628677789391343	0.6408042031427489	0.910930064049584	0.6255818750556369	0	0	0.0	0.0030589909902469636	16
550	0.0021341140473244914	0.0018906940361759063	-0.001888844761295073	0.9837268691879208	-1	0	0	1.0	2	0.0	0	0.75	0	2	0	0	0	0	1.0	2	2	3	0.0	0	0	0	0	0	0	0	0	0	0	0	0	-0.0001888844761295073	22
1447	0.0019181005830701066	0.0017200512981560764	-0.0017200484024821824	0.9829543384245193	-1	0	0	0.5	1	1.0	1	1.0	1.0	2	1	0	0	0	0.3333333333333333	1	3	3	0.0	0	0.39378995650409016	0.5	0.6253214997665293	0.5833084246817276	0.9628677789391343	0.5	0.9122932580878436	0.5280014838172571	0	0	0.0	-0.00017200484024821824	22
460	0.0018191970523344602	0.0017531926436122564	-0.001753098721440986	0.9719984447030926	-1	0	0	0.3333333333333333	1	1.0	2	0.6666666666666666	0.5	1	1	2	0	0	0.6666666666666666	2	3	4	0.0	0	1.0	0.5	0.7471678652781287	0.5	0.6207190629629884	0.5	0.828751130204116	0.5	0	0	0.0	-0.0001753098721440986	37
651	0.001907233396073096	0.0017927362339485798	-0.0017927066515057595	0.9849883551944452	-1	0	0	1.0	1	0	0	1.0	0	1	0	0	0	0	0.5	1	2	2	0.0	0	0	0	0	0	0	0	0	0	0	0	0	-0.00017927066515057596	37
2438	0.0021389636648550267	0.0014385756746142394	-0.0014364124448121177	0.9781903908406561	-1	0	0	0.25	1	1.0	3	1.0	1.0	4	3	0	0	0	0.2	1	5	5	0.0	0	0.39378995650409016	0.5	0.642139987575872	0.569277275960729	0.9628677789391343	0.5	0.9113997595529953	0.5232251968133833	0	0	0.0	-0.00014364124448121177	11
125	0.003305513692781708	0.0032683492523291908	-0.0032679495829128647	0.9817025376833134	-1	0	0	0.5	2	0.6666666666666666	2	0.625	0.6666666666666666	3	2	1	0	0	0.5	4	2	5	0.0	0	0.7489611228440678	0.835003853458328	0.835288575523626	0.7814306611904938	0.7036499851066819	0.9011233002265732	0.7503792594025346	0.8457655838084486	0	0	0.0	-0.0003267949582912865	43
209	0.013992257597113603	0.0017248375489990041	-0.0014396328037321843	0.9809689000842315	-1	0	0	0.2	2	0.9230769230769231	12	0.5357142857142857	0.8461538461538461	12	11	2	3	0	0.14285714285714285	2	14	15	0.42857142857142855	0	0.251009665755735	0.9170105372772197	0.5806176665274012	0.9222326621854238	0.5824756214185672	0.9519919180871378	0.8294987458758298	0.9321939521200353	0.25	0.08333333333333333	0.0	-0.00014396328037321842	144
657	0.0020260805842383656	0.001820272569875834	-0.001819020696553938	0.9838479759149313	-1	0	0	1.0	2	0.0	0	0.75	0	2	0	0	0	0	1.0	2	2	3	0.0	0	0	0	0	0	0	0	0	0	0	0	0	-0.0001819020696553938	25
4486	0.005280537413676084	0.002405905030398952	0.0024058762111146283	0.9630226538760505	-1	0	0	0.2857142857142857	2	0.875	7	0.5555555555555556	0.875	9	7	0	0	0	0.2222222222222222	2	9	10	0.0	0	0.39378995650409016	0.6881321411465575	0.6253214997665293	0.5862053475927674	0.9628677789391343	0.649022553901005	0.910930064049584	0.6421747465541536	0	0	0.0	0.0024058762111146283	5
841	0.0019610608170956205	0.0018652910739392627	-0.0018650007989386061	0.9846771318521725	-1	0	0	1.0	1	0	0	1.0	0	1	0	0	0	0	0.5	1	2	2	0.0	0	0	0	0	0	0	0	0	0	0	0	0	-0.0001865000798938606	13
3349	0.005341300724589161	0.0002722702538253831	0.00012471600042702626	0.9677018242831882	-1	0	0	0.3333333333333333	2	0.8333333333333334	5	0.5714285714285714	0.8333333333333334	7	5	0	0	0	0.2857142857142857	2	7	8	0.0	0	0.39378995650409016	0.6487406087414205	0.6589584753852147	0.6114994202906054	0.9628677789391343	0.6557776733775805	0.910930064049584	0.6388909532199601	0	0	0.0	0.00012471600042702626	3
2944	0.005445748124905123	0.00026559317157314925	0.00010659022430065943	0.967656754941452	-1	0	0	0.3333333333333333	2	0.8333333333333334	5	0.5714285714285714	0.8333333333333334	7	5	0	0	0	0.2857142857142857	2	7	8	0.0	0	0.39378995650409016	0.6487406087414205	0.6589584753852147	0.6114994202906054	0.9628677789391343	0.6557776733775805	0.910930064049584	0.6388909532199601	0	0	0.0	0.00010659022430065943	24
1582	0.0022109964260727233	0.0013715867953854092	-0.0013659066487164693	0.9780392052014901	-1	0	0	0.25	1	1.0	3	1.0	1.0	4	3	0	0	0	0.2	1	5	5	0.0	0	0.39378995650409016	0.5	0.642139987575872	0.569277275960729	0.9628677789391343	0.5	0.9113997595529953	0.5232251968133833	0	0	0.0	-0.00013659066487164693	73
2395	0.01572027283666594	0.0013652440841086572	-0.0008237934985849918	0.9808717568996586	-1	0	0	0.2	2	0.9230769230769231	12	0.5357142857142857	0.8461538461538461	12	11	2	3	0	0.14285714285714285	2	14	15	0.42857142857142855	0	0.23593220442673896	0.8926997289799076	0.30540551319804254	0.9049808476741629	0.4458851541742863	0.9465892140962606	0.8724870367114312	0.9180218898403534	0.25	0.08333333333333333	0.0	-8.237934985849918e-05	9
923	0.0018351250528049095	0.0015941853526921276	-0.0015941635409679944	0.9828077625840898	-1	0	0	0.5	1	1.0	1	1.0	1.0	2	1	0	0	0	0.3333333333333333	1	3	3	0.0	0	0.39378995650409016	0.5	0.6253214997665293	0.5833084246817276	0.9628677789391343	0.5	0.9122932580878436	0.5280014838172571	0	0	0.0	-0.00015941635409679944	95
2320	0.0022192829199957	0.0014947777449338395	-0.0014917339332405524	0.9783232632238996	-1	0	0	0.25	1	1.0	3	1.0	1.0	4	3	0	0	0	0.2	1	5	5	0.0	0	0.39378995650409016	0.5	0.642139987575872	0.569277275960729	0.9628677789391343	0.5	0.9113997595529953	0.5232251968133833	0	0	0.0	-0.00014917339332405524	14
4350	0.005083582330667858	0.002851329097789223	0.002850367977222257	0.9630058809338564	-1	0	0	0.2857142857142857	2	0.875	7	0.5555555555555556	0.875	9	7	0	0	0	0.2222222222222222	2	9	10	0.0	0	0.39378995650409016	0.6058910799516931	0.6253214997665293	0.8287740892639177	0.9628677789391343	0.9203927038448906	0.910930064049584	0.8153131325717161	0	0	0.0	0.002850367977222257	35
4695	0.005430964940622561	0.0029767513541574028	0.0029762022128109514	0.9623149594978032	-1	0	0	0.2857142857142857	2	0.875	7	0.5555555555555556	0.875	9	7	0	0	0	0.2222222222222222	2	9	10	0.0	0	0.39378995650409016	0.6881321411465575	0.6253214997665293	0.5862053475927674	0.9628677789391343	0.649022553901005	0.910930064049584	0.6421747465541536	0	0	0.0	0.0029762022128109514	6
4721	0.005180073952624965	0.0028193726533766034	0.0028172674225229464	0.9631213713021622	-1	0	0	0.2857142857142857	2	0.875	7	0.5555555555555556	0.875	9	7	0	0	0	0.2222222222222222	2	9	10	0.0	0	0.39378995650409016	0.6058910799516931	0.6253214997665293	0.8287740892639177	0.9628677789391343	0.9203927038448906	0.910930064049584	0.8153131325717161	0	0	0.0	0.0028172674225229464	18
5006	0.005416864213153359	0.0029178679256641918	0.0029163719731870293	0.9631742599827691	-1	0	0	0.2857142857142857	2	0.875	7	0.5555555555555556	0.875	9	7	0	0	0	0.2222222222222222	2	9	10	0.0	0	0.39378995650409016	0.6058910799516931	0.6253214997665293	0.8287740892639177	0.9628677789391343	0.9203927038448906	0.910930064049584	0.8153131325717161	0	0	0.0	0.0029163719731870293	51
2414	0.002172258331986253	0.0013739489505860461	-0.0013693539853128086	0.9781588791851292	-1	0	0	0.25	1	1.0	3	1.0	1.0	4	3	0	0	0	0.2	1	5	5	0.0	0	0.39378995650409016	0.5	0.642139987575872	0.569277275960729	0.9628677789391343	0.5	0.9113997595529953	0.5232251968133833	0	0	0.0	-0.00013693539853128087	8
4575	0.005367745580720487	0.002948686435296631	0.002947049814635465	0.9630307478828464	-1	0	0	0.2857142857142857	2	0.875	7	0.5555555555555556	0.875	9	7	0	0	0	0.2222222222222222	2	9	10	0.0	0	0.39378995650409016	0.6058910799516931	0.6253214997665293	0.8287740892639177	0.9628677789391343	0.9203927038448906	0.910930064049584	0.8153131325717161	0	0	0.0	0.002947049814635465	40
391	0.0019984259472010817	0.0018595148945574212	-0.0018592133066612732	0.9725736909091096	-1	0	0	0.6666666666666666	2	0.5	1	0.6666666666666666	0.5	1	1	2	0	0	0.6666666666666666	2	3	4	0.0	0	1.0	0.5	0.7471678652781287	0.5	0.6207190629629884	0.5	0.828751130204116	0.5	0	0	0.0	-0.00018592133066612732	28
4378	0.005623338228062277	0.002156531322930507	0.0021193255871781442	0.9605758562735317	-1	0	0	0.3333333333333333	2	0.8571428571428571	6	0.5625	0.8571428571428571	8	6	0	0	0	0.25	2	8	9	0.0	0	0.39378995650409016	0.6112532899783697	0.642139987575872	0.8418803138036387	0.9628677789391343	0.9292884205815942	0.910930064049584	0.8273402220438865	0	0	0.0	0.0021193255871781442	4
1474	0.001870136363959893	0.001701586492642568	-0.001701584244783094	0.9828298225479893	-1	0	0	0.5	1	1.0	1	1.0	1.0	2	1	0	0	0	0.3333333333333333	1	3	3	0.0	0	0.39378995650409016	0.5	0.6253214997665293	0.5833084246817276	0.9628677789391343	0.5	0.9122932580878436	0.5280014838172571	0	0	0.0	-0.00017015842447830941	24
3546	0.005362414978196572	0.0028972928229071744	0.0028968819663803373	0.9624569873955373	-1	0	0	0.2857142857142857	2	0.875	7	0.5555555555555556	0.875	9	7	0	0	0	0.2222222222222222	2	9	10	0.0	0	0.39378995650409016	0.6343656639469089	0.6589584753852147	0.6011068393766109	0.9628677789391343	0.6408042031427489	0.910930064049584	0.6255818750556369	0	0	0.0	0.0028968819663803373	40
757	0.0019039084329839984	0.001782104296996068	-0.0017819815517875	0.9851270081586657	-1	0	0	1.0	1	0	0	1.0	0	1	0	0	0	0	0.5	1	2	2	0.0	0	0	0	0	0	0	0	0	0	0	0	0	-0.00017819815517875	25
4081	0.005457673692678419	0.002900711376411484	0.002900205340276452	0.9625772115269959	-1	0	0	0.2857142857142857	2	0.875	7	0.5555555555555556	0.875	9	7	0	0	0	0.2222222222222222	2	9	10	0.0	0	0.39378995650409016	0.6881321411465575	0.6253214997665293	0.5862053475927674	0.9628677789391343	0.649022553901005	0.910930064049584	0.6421747465541536	0	0	0.0	0.002900205340276452	10
4457	0.005405917724153628	0.002786829754043542	0.0027861030015050923	0.9631428841570594	-1	0	0	0.2857142857142857	2	0.875	7	0.5555555555555556	0.875	9	7	0	0	0	0.2222222222222222	2	9	10	0.0	0	0.39378995650409016	0.6058910799516931	0.6253214997665293	0.8287740892639177	0.9628677789391343	0.9203927038448906	0.910930064049584	0.8153131325717161	0	0	0.0	0.0027861030015050923	10
3725	0.005244349936196291	0.0028361866437058877	0.002835440560796736	0.9629886152365255	-1	0	0	0.2857142857142857	2	0.875	7	0.5555555555555556	0.875	9	7	0	0	0	0.2222222222222222	2	9	10	0.0	0	0.39378995650409016	0.6058910799516931	0.6253214997665293	0.8287740892639177	0.9628677789391343	0.9203927038448906	0.910930064049584	0.8153131325717161	0	0	0.0	0.002835440560796736	27
2032	0.007289486029036681	0.004027321150823303	-0.0038640972997165874	0.9536142260406452	-1	0	0	0.5	2	0.5	2	0.6	0.5	3	2	2	2	0	0.4	5	2	6	0.2857142857142857	0	0.5140130093255832	0.7229904708438288	0.6681075595030517	0.7162517699621114	0.5871571278617587	0.8866442832089341	0.7782662625255643	0.7881929497993971	0.6666666666666666	0.3333333333333333	0.0	-0.00038640972997165874	2
2136	0.002170963295299238	0.0013951540679222648	-0.0013936182907744034	0.9785813431402606	-1	0	0	0.25	1	1.0	3	1.0	1.0	4	3	0	0	0	0.2	1	5	5	0.0	0	0.39378995650409016	0.5	0.642139987575872	0.569277275960729	0.9628677789391343	0.5	0.9113997595529953	0.5232251968133833	0	0	0.0	-0.00013936182907744034	21
1141	0.0018886344848260067	0.0016451612326391113	-0.0016451429208215536	0.9828176207621172	-1	0	0	0.5	1	1.0	1	1.0	1.0	2	1	0	0	0	0.3333333333333333	1	3	3	0.0	0	0.39378995650409016	0.5	0.6253214997665293	0.5833084246817276	0.9628677789391343	0.5	0.9122932580878436	0.5280014838172571	0	0	0.0	-0.00016451429208215535	34
3308	0.005277633440901434	0.0002542541034503101	-0.00015625969761861103	0.9677559341053323	-1	0	0	0.3333333333333333	2	0.8333333333333334	5	0.5714285714285714	0.8333333333333334	7	5	0	0	0	0.2857142857142857	2	7	8	0.0	0	0.39378995650409016	0.6487406087414205	0.6589584753852147	0.6114994202906054	0.9628677789391343	0.6557776733775805	0.910930064049584	0.6388909532199601	0	0	0.0	-1.5625969761861102e-05	10
1168	0.00184819881447846	0.001715984335444417	-0.0017159600018762456	0.9665498990222104	-1	0	0	0.3333333333333333	1	1.0	2	1.0	0.5	1	1	2	0	0	0.25	1	4	4	0.0	0	1.0	0.5	0.7471678652781287	0.5	0.6207190629629884	0.5	0.828751130204116	0.5	0	0	0.0	-0.00017159600018762456	46
2455	0.002177610881976768	0.0011304799701198204	-0.001129152608729247	0.9818237225450313	-1	0	0	0.25	1	1.0	3	1.0	1.0	4	3	0	0	0	0.2	1	5	5	0.0	0	0.39378995650409016	0.5	0.6528522702282487	0.5837331538521179	0.9628677789391343	0.5	0.9111964600242694	0.5281466648505693	0	0	0.0	-0.00011291526087292469	23
3664	0.005392884372679241	0.00024080921231607662	0.00012090390145206575	0.9678325692745419	-1	0	0	0.3333333333333333	2	0.8333333333333334	5	0.5714285714285714	0.8333333333333334	7	5	0	0	0	0.2857142857142857	2	7	8	0.0	0	0.39378995650409016	0.6487406087414205	0.6589584753852147	0.6114994202906054	0.9628677789391343	0.6557776733775805	0.910930064049584	0.6388909532199601	0	0	0.0	0.00012090390145206575	5
2045	0.0021280339921282655	0.0013358662897535911	-0.001331270280014053	0.9779144215104213	-1	0	0	0.25	1	1.0	3	1.0	1.0	4	3	0	0	0	0.2	1	5	5	0.0	0	0.39378995650409016	0.5	0.642139987575872	0.569277275960729	0.9628677789391343	0.5	0.9113997595529953	0.5232251968133833	0	0	0.0	-0.0001331270280014053	95
899	0.0018642352467023152	0.0016229871088717098	-0.001622956846171828	0.9826720826930933	-1	0	0	0.5	1	1.0	1	1.0	1.0	2	1	0	0	0	0.3333333333333333	1	3	3	0.0	0	0.39378995650409016	0.5	0.6253214997665293	0.5833084246817276	0.9628677789391343	0.5	0.9122932580878436	0.5280014838172571	0	0	0.0	-0.00016229568461718279	40
2892	0.00593975387465505	0.0010628115539718806	-0.0010594478558092132	0.9706470439666187	-1	0	0	0.3333333333333333	2	0.8333333333333334	5	0.5714285714285714	0.8333333333333334	7	5	0	0	0	0.2857142857142857	2	7	8	0.0	0	0.39378995650409016	0.6487406087414205	0.6732415189217169	0.6163244680461271	0.9628677789391343	0.6557776733775805	0.9107944722009103	0.6404549885974207	0	0	0.0	-0.00010594478558092132	9
1265	0.001854952992538481	0.0016473217283859926	-0.0016471545537076616	0.9771856059223204	-1	0	0	0.6666666666666666	2	0.5	1	0.6666666666666666	0.5	1	1	2	0	0	0.6666666666666666	2	3	4	0.0	0	0.47133037020002877	0.5	0.8705408329589733	0.5	0.6153397698554469	0.5	0.8389866985299607	0.5	0	0	0.0	-0.00016471545537076617	56
3222	0.005434461925762814	0.0002744176042635833	4.552142354994019e-05	0.9676649248840692	-1	0	0	0.3333333333333333	2	0.8333333333333334	5	0.5714285714285714	0.8333333333333334	7	5	0	0	0	0.2857142857142857	2	7	8	0.0	0	0.39378995650409016	0.6487406087414205	0.6589584753852147	0.6114994202906054	0.9628677789391343	0.6557776733775805	0.910930064049584	0.6388909532199601	0	0	0.0	4.552142354994019e-05	17
1263	0.0019320578609927053	0.0017311371637375955	-0.0017311356655496178	0.9828110523003636	-1	0	0	0.5	1	1.0	1	1.0	1.0	2	1	0	0	0	0.3333333333333333	1	3	3	0.0	0	0.39378995650409016	0.5	0.6253214997665293	0.5833084246817276	0.9628677789391343	0.5	0.9122932580878436	0.5280014838172571	0	0	0.0	-0.00017311356655496177	25
1143	0.001934893663897373	0.0017468648212236558	-0.0017468620911565438	0.9828177362728471	-1	0	0	0.5	1	1.0	1	1.0	1.0	2	1	0	0	0	0.3333333333333333	1	3	3	0.0	0	0.39378995650409016	0.5	0.6253214997665293	0.5833084246817276	0.9628677789391343	0.5	0.9122932580878436	0.5280014838172571	0	0	0.0	-0.00017468620911565439	41
4977	0.00540968952254577	0.0028431355862112402	0.0028431351333188513	0.9628278180702051	-1	0	0	0.2857142857142857	2	0.875	7	0.5555555555555556	0.875	9	7	0	0	0	0.2222222222222222	2	9	10	0.0	0	0.39378995650409016	0.6343656639469089	0.6589584753852147	0.6011068393766109	0.9628677789391343	0.6408042031427489	0.910930064049584	0.6255818750556369	0	0	0.0	0.0028431351333188513	10
4380	0.005063151556116317	0.00015218179961539084	2.3261869419585834e-05	0.9682141653284124	-1	0	0	0.3333333333333333	2	0.8333333333333334	5	0.5714285714285714	0.8333333333333334	7	5	0	0	0	0.2857142857142857	2	7	8	0.0	0	0.39378995650409016	0.6174808927408355	0.6253214997665293	0.8518480632383942	0.9628677789391343	0.9385096646225072	0.910930064049584	0.839046527898219	0	0	0.0	2.3261869419585834e-05	3
2620	0.007770114220905716	0.0010480901071368654	-0.0010467403404603947	0.9631378455174161	-1	0	0	0.2	1	1.0	5	1.0	1.0	6	5	0	0	0	0.14285714285714285	1	7	7	0.0	0	0.39378995650409016	0.5	0.642139987575872	0.5623525314616122	0.9628677789391343	0.5000000000000004	0.9113997595529953	0.5208807828450632	0	0	0.0	-0.00010467403404603947	73
4517	0.004904686684738449	0.0016741598244315791	0.0016727399808958987	0.9774162559903219	-1	0	0	0.25	2	0.9	9	0.5454545454545454	0.9	11	9	0	0	0	0.18181818181818182	2	11	12	0.0	0	0.39378995650409016	0.6481839505460176	0.6253214997665293	0.8561217248847242	0.9628677789391343	0.9136331891933079	0.9118672178323651	0.8298331981788793	0	0	0.0	0.0016727399808958987	7
3048	0.0029858734173449693	0.0013553910136972068	-0.0013538827111652025	0.9799141254900267	-1	0	0	0.5	2	0.75	3	0.6	0.75	5	3	0	0	0	0.4	2	5	6	0.0	0	0.39378995650409016	0.6684755058803379	0.6589584753852147	0.627241677468367	0.9628677789391343	0.6762877861864697	0.910930064049584	0.6576459248679264	0	0	0.0	-0.00013538827111652025	2
466	0.00237977450451342	0.002290671365244135	-0.002290607106892043	0.9795786013310477	-1	0	0	0.6666666666666666	2	0.5	1	0.6666666666666666	0.5	3	1	0	0	0	0.6666666666666666	2	3	4	0.0	0	0.6309263060137626	0.8544709838226264	0.7860078661257389	0.9430034686110196	0.2927599505496739	0.7718595643488328	0.8868936518801024	0.8734348057707622	0	0	0.0	-0.0002290607106892043	23
341	0.002073648083795682	0.0019265099703083004	-0.0019264957715689481	0.9846254428887592	-1	0	0	1.0	2	0.0	0	0.75	0	2	0	0	0	0	1.0	2	2	3	0.0	0	0	0	0	0	0	0	0	0	0	0	0	-0.00019264957715689482	22
3438	0.005510322606556447	0.0003069874214846708	0.00015827216258816607	0.9676611472385092	-1	0	0	0.3333333333333333	2	0.8333333333333334	5	0.5714285714285714	0.8333333333333334	7	5	0	0	0	0.2857142857142857	2	7	8	0.0	0	0.39378995650409016	0.6487406087414205	0.6589584753852147	0.6114994202906054	0.9628677789391343	0.6557776733775805	0.910930064049584	0.6388909532199601	0	0	0.0	0.00015827216258816607	6
3408	0.005258755599569396	0.0028960866862606026	0.0028942928629369694	0.9630770225224611	-1	0	0	0.2857142857142857	2	0.875	7	0.5555555555555556	0.875	9	7	0	0	0	0.2222222222222222	2	9	10	0.0	0	0.39378995650409016	0.6058910799516931	0.6253214997665293	0.8287740892639177	0.9628677789391343	0.9203927038448906	0.910930064049584	0.8153131325717161	0	0	0.0	0.0028942928629369694	28
3443	0.005359128039285768	0.0003821967110849832	0.00023234735172913607	0.9675220710545446	-1	0	0	0.3333333333333333	2	0.8333333333333334	5	0.5714285714285714	0.8333333333333334	7	5	0	0	0	0.2857142857142857	2	7	8	0.0	0	0.39378995650409016	0.6487406087414205	0.6589584753852147	0.6114994202906054	0.9628677789391343	0.6557776733775805	0.910930064049584	0.6388909532199601	0	0	0.0	0.00023234735172913607	16
1856	0.001700040643380466	0.0014866266080590504	-0.0014865918932696343	0.9776572540800305	-1	0	0	0.5	1	1.0	1	1.0	1.0	1	1	1	0	0	0.3333333333333333	1	3	3	0.0	0	0.47133037020002877	0.5	0.8705408329589733	0.5	0.6153397698554469	0.5	0.8389866985299607	0.5	0	0	0.0	-0.00014865918932696344	39
1978	0.0021087851495771356	0.0020658356728998095	-0.0020637680149892005	0.9830347277853005	-1	0	0	0	0	0	0	1.0	0	0	0	0	0	0	1.0	1	1	1	0.0	0	0	0	0	0	0	0	0	0	0	0	0	-0.1	1
541	0.0025757099669569098	0.0021730330827813963	-0.0021712907522962893	0.980924349772283	-1	0	0	0.6666666666666666	2	0.5	1	0.6666666666666666	0.5	3	1	0	0	0	0.6666666666666666	2	3	4	0.0	0	0.46463852063667366	0.819498631162919	0.7854521540499699	0.5449964024534366	0.972875498630698	0.8402489240966763	0.7605202476534627	0.7535871946572963	0	0	0.0	-0.00021712907522962894	28
2504	0.0022191324416050463	0.0013814573589109754	-0.0013772408773954346	0.9780883332391827	-1	0	0	0.25	1	1.0	3	1.0	1.0	4	3	0	0	0	0.2	1	5	5	0.0	0	0.39378995650409016	0.5	0.642139987575872	0.569277275960729	0.9628677789391343	0.5	0.9113997595529953	0.5232251968133833	0	0	0.0	-0.00013772408773954345	13
2233	0.0022576045681468528	0.0013275015893352035	-0.0013225808835051632	0.9778579821175574	-1	0	0	0.25	1	1.0	3	1.0	1.0	4	3	0	0	0	0.2	1	5	5	0.0	0	0.39378995650409016	0.5	0.642139987575872	0.569277275960729	0.9628677789391343	0.5	0.9113997595529953	0.5232251968133833	0	0	0.0	-0.0001322580883505163	113
3116	0.005053075236251226	0.0004843796103994647	-0.00048306448269453864	0.9704416632961965	-1	0	0	0.3333333333333333	2	0.8333333333333334	5	0.5714285714285714	0.8333333333333334	7	5	0	0	0	0.2857142857142857	2	7	8	0.0	0	0.39378995650409016	0.6487406087414205	0.5916845241478439	0.6056272966979628	0.9628677789391343	0.6557776733775805	0.9136375667576331	0.6369930611040803	0	0	0.0	-4.8306448269453866e-05	6
598	0.006208377209749267	0.0020689368969855925	-0.001959231097017637	0.9791530853365905	-1	0	0	0.5	2	0.6666666666666666	2	1.0	0.6666666666666666	3	2	1	0	0	0.2	5	1	5	0.0	0.5	0.4892880557800504	0.8886131924512123	0.3195224272770649	0.9693077506705017	0.4710059424457146	0.7164799704811835	0.8223156172339902	0.895864622723218	0	0	0.0	-0.0001959231097017637	20
1859	0.0017302674298892062	0.0015370311546542969	-0.0015370273739456085	0.9781323750972791	-1	0	0	0.5	1	1.0	1	1.0	1.0	1	1	1	0	0	0.3333333333333333	1	3	3	0.0	0	0.4843758265441284	0.5	0.8705408329589733	0.5	0.3634307741519909	0.5	0.896839449625331	0.5	0	0	0.0	-0.00015370273739456086	14
3139	0.002784089454224497	0.0013621563006065052	-0.0013621376731917188	0.9800664004866101	-1	0	0	0.5	2	0.75	3	0.6	0.75	5	3	0	0	0	0.4	2	5	6	0.0	0	0.39378995650409016	0.6684755058803379	0.6589584753852147	0.627241677468367	0.9628677789391343	0.6762877861864697	0.910930064049584	0.6576459248679264	0	0	0.0	-0.00013621376731917187	3
4959	0.005431879665787907	0.002964044227184019	0.002964026087941088	0.9625732403942531	-1	0	0	0.2857142857142857	2	0.875	7	0.5555555555555556	0.875	9	7	0	0	0	0.2222222222222222	2	9	10	0.0	0	0.39378995650409016	0.6867540470296433	0.6589584753852147	0.6225326149443656	0.9628677789391343	0.7455977702447687	0.910930064049584	0.6871559313717582	0	0	0.0	0.002964026087941088	22
1441	0.0017996465815214224	0.001665376427455024	-0.001665358964645534	0.9829182626193234	-1	0	0	0.5	1	1.0	1	1.0	1.0	2	1	0	0	0	0.3333333333333333	1	3	3	0.0	0	0.39378995650409016	0.5	0.6253214997665293	0.5833084246817276	0.9628677789391343	0.5	0.9122932580878436	0.5280014838172571	0	0	0.0	-0.0001665358964645534	37
2330	0.002212071633817351	0.0014003488720591014	-0.001394856246680564	0.977921187668406	-1	0	0	0.25	1	1.0	3	1.0	1.0	4	3	0	0	0	0.2	1	5	5	0.0	0	0.39378995650409016	0.5	0.642139987575872	0.569277275960729	0.9628677789391343	0.5	0.9113997595529953	0.5232251968133833	0	0	0.0	-0.00013948562466805641	17
2613	0.0054312517347232855	0.00024685716106987945	3.0237380875213345e-05	0.9676171225589648	-1	0	0	0.3333333333333333	2	0.8333333333333334	5	0.5714285714285714	0.8333333333333334	7	5	0	0	0	0.2857142857142857	2	7	8	0.0	0	0.39378995650409016	0.6487406087414205	0.6589584753852147	0.6114994202906054	0.9628677789391343	0.6557776733775805	0.910930064049584	0.6388909532199601	0	0	0.0	3.0237380875213345e-05	14
939	0.002587965552049627	0.002564781825817242	-0.0025643534496023134	0.9824050539693963	-1	0	0	0.6666666666666666	2	0.0	0	0.6666666666666666	0	2	0	1	0	0	0.6666666666666666	2	3	4	0.0	1.0	0	0	0	0	0	0	0	0	0	0	0	-0.00025643534496023134	10
1688	0.0018613809139982126	0.0016041876353998163	-0.001604173619937741	0.9824612722528638	-1	0	0	0.5	1	1.0	1	1.0	1.0	2	1	0	0	0	0.3333333333333333	1	3	3	0.0	0	0.39378995650409016	0.5	0.6253214997665293	0.5833084246817276	0.9628677789391343	0.5	0.9122932580878436	0.5280014838172571	0	0	0.0	-0.00016041736199377411	38
2595	0.005603429078808604	0.0004465799026131461	0.00032369203907454177	0.9672968783870696	-1	0	0	0.3333333333333333	2	0.8333333333333334	5	0.5714285714285714	0.8333333333333334	7	5	0	0	0	0.2857142857142857	2	7	8	0.0	0	0.39378995650409016	0.6487406087414205	0.6589584753852147	0.6114994202906054	0.9628677789391343	0.6557776733775805	0.910930064049584	0.6388909532199601	0	0	0.0	0.00032369203907454177	111
1450	0.0018488230050599608	0.0016435279928726527	-0.0016434049424144742	0.9777166293189006	-1	0	0	0.6666666666666666	2	0.5	1	0.6666666666666666	0.5	1	1	2	0	0	0.6666666666666666	2	3	4	0.0	0	0.47133037020002877	0.5	0.8705408329589733	0.5	0.524674791134706	0.5	0.8544096248789593	0.5	0	0	0.0	-0.00016434049424144743	37
3717	0.005320243246409667	0.0028060617587452995	0.0028059218184989807	0.9628556464236483	-1	0	0	0.2857142857142857	2	0.875	7	0.5555555555555556	0.875	9	7	0	0	0	0.2222222222222222	2	9	10	0.0	0	0.39378995650409016	0.6343656639469089	0.6589584753852147	0.6011068393766109	0.9628677789391343	0.6408042031427489	0.910930064049584	0.6255818750556369	0	0	0.0	0.0028059218184989807	7
1799	0.027907060596604746	0.004502011311545249	-0.0033354396782478714	0.9623058002468861	-1	0	0	0.2	2	0.8333333333333334	10	0.4	0.5833333333333334	8	7	5	1	0	0.7142857142857143	5	7	14	0.07692307692307693	0	0.6490212355603632	0.9485410875876471	0.6003855223138521	0.9379126722080258	0.7394973495589745	0.6777850758082158	0.8899822629815412	0.8932416495068919	1.0	0	0.0	-0.00033354396782478717	6
4302	0.005387677304796233	0.0028326995754972906	0.0028324355387798076	0.9625462341403563	-1	0	0	0.2857142857142857	2	0.875	7	0.5555555555555556	0.875	9	7	0	0	0	0.2222222222222222	2	9	10	0.0	0	0.39378995650409016	0.6343656639469089	0.6589584753852147	0.6011068393766109	0.9628677789391343	0.6408042031427489	0.910930064049584	0.6255818750556369	0	0	0.0	0.0028324355387798076	10
1373	0.001824284267661551	0.0015311314224707422	-0.0015311050854379805	0.9830521220413764	-1	0	0	0.5	1	1.0	1	1.0	1.0	2	1	0	0	0	0.3333333333333333	1	3	3	0.0	0	0.39378995650409016	0.5	0.6253214997665293	0.5833084246817276	0.9628677789391343	0.5	0.9122932580878436	0.5280014838172571	0	0	0.0	-0.00015311050854379806	43
2520	0.002229449953817936	0.0015082135272693176	-0.0015056931369896358	0.9783465674510281	-1	0	0	0.25	1	1.0	3	1.0	1.0	4	3	0	0	0	0.2	1	5	5	0.0	0	0.39378995650409016	0.5	0.642139987575872	0.569277275960729	0.9628677789391343	0.5	0.9113997595529953	0.5232251968133833	0	0	0.0	-0.0001505693136989636	11
2864	0.007756805718051396	0.0015499055867673759	-0.0015474204222292235	0.9630067200830168	-1	0	0	0.2	1	1.0	5	1.0	1.0	6	5	0	0	0	0.14285714285714285	1	7	7	0.0	0	0.39378995650409016	0.5	0.642139987575872	0.5623525314616122	0.9628677789391343	0.5000000000000004	0.9113997595529953	0.5208807828450632	0	0	0.0	-0.00015474204222292235	3
4087	None	None	None	None	None	0	0	0.4	4	0.6153846153846154	8	0.5	0.6153846153846154	11	8	3	3	0	0.3	3	10	15	0.42857142857142855	0.3333333333333333	0.390372433627984	0.9224047443321973	0.7516020690028923	0.8526332869224347	0.3588153259614003	0.8196252799931907	0.8546390638192375	0.8715684148444867	0.09090909090909091	0.18181818181818182	0.0	None	0
3368	0.005389528089363852	0.0002598453101230094	0.00011476691457896115	0.9679217816939374	-1	0	0	0.3333333333333333	2	0.8333333333333334	5	0.5714285714285714	0.8333333333333334	7	5	0	0	0	0.2857142857142857	2	7	8	0.0	0	0.39378995650409016	0.6487406087414205	0.6589584753852147	0.6114994202906054	0.9628677789391343	0.6557776733775805	0.910930064049584	0.6388909532199601	0	0	0.0	0.00011476691457896115	12
2815	0.006055135086680123	0.0010233123721176214	-0.001016656677352619	0.9705329681920092	-1	0	0	0.3333333333333333	2	0.8333333333333334	5	0.5714285714285714	0.8333333333333334	7	5	0	0	0	0.2857142857142857	2	7	8	0.0	0	0.39378995650409016	0.6487406087414205	0.6732415189217169	0.6163244680461271	0.9628677789391343	0.6557776733775805	0.9107944722009103	0.6404549885974207	0	0	0.0	-0.0001016656677352619	17
1523	0.001889328918483579	0.0016904875451789268	-0.0016904759993063446	0.9773870052295024	-1	0	0	0.6666666666666666	2	0.5	1	0.6666666666666666	0.5	1	1	2	0	0	0.6666666666666666	2	3	4	0.0	0	0.47133037020002877	0.5	0.8705408329589733	0.5	0.524674791134706	0.5	0.8544096248789593	0.5	0	0	0.0	-0.00016904759993063446	42
2568	0.002143850295434581	0.0020864349914717184	-0.0020841546043847336	0.9831690007951193	-1	0	0	0	0	0	0	1.0	0	0	0	0	0	0	1.0	1	1	1	0.0	0	0	0	0	0	0	0	0	0	0	0	0	-0.1	1
3040	0.005363400963029029	0.00020041686455218107	0.00010511238920078062	0.9679429766278504	-1	0	0	0.3333333333333333	2	0.8333333333333334	5	0.5714285714285714	0.8333333333333334	7	5	0	0	0	0.2857142857142857	2	7	8	0.0	0	0.39378995650409016	0.6487406087414205	0.6589584753852147	0.6114994202906054	0.9628677789391343	0.6557776733775805	0.910930064049584	0.6388909532199601	0	0	0.0	0.00010511238920078062	4
2551	0.0021776747611574132	0.0011701822377807522	-0.0011687929895845257	0.9820526479523664	-1	0	0	0.25	1	1.0	3	1.0	1.0	4	3	0	0	0	0.2	1	5	5	0.0	0	0.39378995650409016	0.5	0.6528522702282487	0.5837331538521179	0.9628677789391343	0.5	0.9111964600242694	0.5281466648505693	0	0	0.0	-0.00011687929895845257	64
4686	0.005178101975767128	0.0027288263015062377	0.0027265389157309122	0.9630825745699768	-1	0	0	0.2857142857142857	2	0.875	7	0.5555555555555556	0.875	9	7	0	0	0	0.2222222222222222	2	9	10	0.0	0	0.39378995650409016	0.6058910799516931	0.6253214997665293	0.8287740892639177	0.9628677789391343	0.9203927038448906	0.910930064049584	0.8153131325717161	0	0	0.0	0.0027265389157309122	16
40	0.0183860991306962	0.006930943060524006	-0.006922250277291559	0.9503626912812476	-1	0.25	1	0.5	5	0.5384615384615384	7	0.3125	0.38461538461538464	9	5	5	1	0	0.75	6	8	15	0.1	0.18181818181818182	0.6589479145663144	0.9224917382096766	0.6285103135700608	0.7905427096034878	0.6986847988741793	0.8824479914385857	0.7914701395681781	0.8743782406204855	1.0	0.3333333333333333	0.0	-0.0006922250277291559	16
3695	0.005110627558379332	0.0028822616313804194	0.0028818537180802105	0.9630490016972977	-1	0	0	0.2857142857142857	2	0.875	7	0.5555555555555556	0.875	9	7	0	0	0	0.2222222222222222	2	9	10	0.0	0	0.39378995650409016	0.6058910799516931	0.6253214997665293	0.8287740892639177	0.9628677789391343	0.9203927038448906	0.910930064049584	0.8153131325717161	0	0	0.0	0.0028818537180802105	27
4250	0.005356522033496185	0.0026754774845651435	0.0026736519444236673	0.963345449013609	-1	0	0	0.2857142857142857	2	0.875	7	0.5555555555555556	0.875	9	7	0	0	0	0.2222222222222222	2	9	10	0.0	0	0.39378995650409016	0.6058910799516931	0.6253214997665293	0.8287740892639177	0.9628677789391343	0.9203927038448906	0.910930064049584	0.8153131325717161	0	0	0.0	0.0026736519444236673	14
2023	0.0017207097072668232	0.0015501397647578244	-0.0015500858173232775	0.9783571211417061	-1	0	0	0.5	1	1.0	1	1.0	1.0	1	1	1	0	0	0.3333333333333333	1	3	3	0.0	0	0.47133037020002877	0.5	0.8705408329589733	0.5	0.6153397698554469	0.5	0.8389866985299607	0.5	0	0	0.0	-0.00015500858173232775	17
4091	0.0052561787436296	0.002609567067160351	0.0026071936909168357	0.9634862654046559	-1	0	0	0.2857142857142857	2	0.875	7	0.5555555555555556	0.875	9	7	0	0	0	0.2222222222222222	2	9	10	0.0	0	0.39378995650409016	0.6058910799516931	0.6253214997665293	0.8287740892639177	0.9628677789391343	0.9203927038448906	0.910930064049584	0.8153131325717161	0	0	0.0	0.0026071936909168357	9
440	0.0020987562416524977	0.002026872328534595	-0.0020267734086945365	0.9745451898795309	-1	0	0	0.6666666666666666	2	0.5	1	0.6666666666666666	0.5	1	1	2	0	0	0.6666666666666666	2	3	4	0.0	0	0.7860211479314769	0.5	0.7471678652781287	0.5	1.0	0.5	0.7524381770498589	0.5	0	0	0.0	-0.00020267734086945366	53
792	0.0066065020125754	0.0035370808678819254	-0.0033812256404337783	0.9697833074244324	-1	0	0	0.375	3	0.6666666666666666	6	0.4583333333333333	0.4444444444444444	4	4	6	3	0	0.6666666666666666	6	4	11	0.1875	0	0.2168831484725568	0.892852854831163	0.5922346681436564	0.9420538303598635	0.7146499144483408	0.8275271863759988	0.9432258887254089	0.8965058441844532	0.25	0.5	0.0	-0.0003381225640433778	2
4581	0.0053338264881927725	0.0029556807404289356	0.0029555847185458207	0.9631391146087557	-1	0	0	0.2857142857142857	2	0.875	7	0.5555555555555556	0.875	9	7	0	0	0	0.2222222222222222	2	9	10	0.0	0	0.39378995650409016	0.6058910799516931	0.6253214997665293	0.8287740892639177	0.9628677789391343	0.9203927038448906	0.910930064049584	0.8153131325717161	0	0	0.0	0.0029555847185458207	33
4013	0.00521759623698966	0.0025118197766620413	0.0025107761902253014	0.9634620240801357	-1	0	0	0.2857142857142857	2	0.875	7	0.5555555555555556	0.875	9	7	0	0	0	0.2222222222222222	2	9	10	0.0	0	0.39378995650409016	0.6058910799516931	0.6253214997665293	0.8287740892639177	0.9628677789391343	0.9203927038448906	0.910930064049584	0.8153131325717161	0	0	0.0	0.0025107761902253014	5
3559	0.005386092676480271	0.0027879381794763854	0.0027876605387981584	0.9631987876436012	-1	0	0	0.2857142857142857	2	0.875	7	0.5555555555555556	0.875	9	7	0	0	0	0.2222222222222222	2	9	10	0.0	0	0.39378995650409016	0.6058910799516931	0.6253214997665293	0.8287740892639177	0.9628677789391343	0.9203927038448906	0.910930064049584	0.8153131325717161	0	0	0.0	0.0027876605387981584	22
1638	0.0019183834070182696	0.0017515012800251673	-0.0017514975608241548	0.9830217935224259	-1	0	0	0.5	1	1.0	1	1.0	1.0	2	1	0	0	0	0.3333333333333333	1	3	3	0.0	0	0.39378995650409016	0.5	0.6253214997665293	0.5833084246817276	0.9628677789391343	0.5	0.9122932580878436	0.5280014838172571	0	0	0.0	-0.00017514975608241547	27
2976	0.00918070800428009	0.003291785613469799	-0.00313720154154955	0.9471223654500112	-1	0	0	0.16666666666666666	1	1.0	6	1.0	1.0	7	6	0	0	0	0.125	8	1	8	0.0	0	0.39378995650409016	0.6487406087414205	0.6589584753852147	0.6114994202906054	0.9628677789391343	0.6557776733775805	0.910930064049584	0.6388909532199601	0	0	0.0	-0.000313720154154955	0
1851	0.006026844988401855	0.0027187747508499623	-0.0026982946004884528	0.981802039228707	-1	0	0	0.5	2	0.75	3	0.5	0.5	3	2	2	0	0	0.75	3	4	6	0.0	0	0.40460887386310684	0.8606096516039571	0.7299683721887246	0.9663346450665146	0.7394973495589745	0.7615399304907062	0.9416797843032888	0.8921456932659464	0	0	0.0	-0.0002698294600488453	8
4454	0.005213054386984929	0.002877713637421168	0.0028759996013305966	0.9629708073068103	-1	0	0	0.2857142857142857	2	0.875	7	0.5555555555555556	0.875	9	7	0	0	0	0.2222222222222222	2	9	10	0.0	0	0.39378995650409016	0.6058910799516931	0.6253214997665293	0.8287740892639177	0.9628677789391343	0.9203927038448906	0.910930064049584	0.8153131325717161	0	0	0.0	0.0028759996013305966	5
66	0.02651370608879904	0.005035828075254791	-0.0037995602276323292	0.9780967392979409	-1	0	0	0.125	1	1.0	9	0.4074074074074074	0.8888888888888888	9	8	1	1	0	0.3333333333333333	3	9	11	0.2	0	0.5321948176222502	0.8712714832690629	0.7521998510190302	0.8447996279306705	0.34194666148665254	0.927050205591216	0.8277597243360828	0.8859094415475467	1.0	0.2222222222222222	0.0	-0.0003799560227632329	13
3069	0.005468767604003858	0.00020152222172140134	0.00010383421268193128	0.9678740354554122	-1	0	0	0.3333333333333333	2	0.8333333333333334	5	0.5714285714285714	0.8333333333333334	7	5	0	0	0	0.2857142857142857	2	7	8	0.0	0	0.39378995650409016	0.6487406087414205	0.6589584753852147	0.6114994202906054	0.9628677789391343	0.6557776733775805	0.910930064049584	0.6388909532199601	0	0	0.0	0.00010383421268193128	11
4909	0.005093365121119479	0.002803858946457683	0.002802035231088507	0.9630777453790081	-1	0	0	0.2857142857142857	2	0.875	7	0.5555555555555556	0.875	9	7	0	0	0	0.2222222222222222	2	9	10	0.0	0	0.39378995650409016	0.6058910799516931	0.6253214997665293	0.8287740892639177	0.9628677789391343	0.9203927038448906	0.910930064049584	0.8153131325717161	0	0	0.0	0.002802035231088507	11
3875	0.016926844691028536	0.002964819108125885	-0.002963121261620157	0.9426828607933417	-1	0	0	0.16666666666666666	1	1.0	7	1.0	1.0	8	7	0	0	0	0.1111111111111111	1	9	9	0.0	0	0.39378995650409016	0.5	0.642139987575872	0.5582600277870464	0.9628677789391343	0.5	0.9113997595529953	0.5194987266285439	0	0	0.0	-0.0002963121261620157	1
1938	0.0023987209996736932	0.0022452539405124613	-0.0022452426005410515	0.9835074991372826	-1	0	0	0.5	1	1.0	1	1.0	1.0	2	1	0	0	0	0.3333333333333333	1	3	3	0.0	0	0.2988138243162737	0.7210671753913807	0.7479311663627513	0.8267069836750041	0.6984387956765498	0.8503870592367715	0.9177855636987632	0.8048084000127731	0	0	0.0	-0.00022452426005410516	8
3779	0.005377723176874769	0.0028534398311630166	0.002852655473096758	0.9633733128773749	-1	0	0	0.2857142857142857	2	0.875	7	0.5555555555555556	0.875	9	7	0	0	0	0.2222222222222222	2	9	10	0.0	0	0.39378995650409016	0.6058910799516931	0.6253214997665293	0.8287740892639177	0.9628677789391343	0.9203927038448906	0.910930064049584	0.8153131325717161	0	0	0.0	0.002852655473096758	11
1595	0.0023704615242387114	0.0022480186284434835	-0.0022479782525185203	0.9836742399849021	-1	0	0	0.5	1	1.0	1	1.0	1.0	2	1	0	0	0	0.3333333333333333	1	3	3	0.0	0	0.2988138243162737	0.7210671753913807	0.7479311663627513	0.8267069836750041	0.7891037743972906	0.8503870592367715	0.9319029290114572	0.8048084000127731	0	0	0.0	-0.00022479782525185204	9
3051	0.0052727364361205035	0.00032618935167208723	0.00017031003789004447	0.9674423168287194	-1	0	0	0.3333333333333333	2	0.8333333333333334	5	0.5714285714285714	0.8333333333333334	7	5	0	0	0	0.2857142857142857	2	7	8	0.0	0	0.39378995650409016	0.6487406087414205	0.6589584753852147	0.6114994202906054	0.9628677789391343	0.6557776733775805	0.910930064049584	0.6388909532199601	0	0	0.0	0.00017031003789004447	4
1968	0.0026127417395537065	0.002208354715597255	-0.0022034949309884186	0.9800699305930366	-1	0	0	0.5	1	1.0	1	1.0	1.0	2	1	0	1	0	0.3333333333333333	3	1	3	0.3333333333333333	0	0.48530009324665946	0.602904911966596	0.7588877248761603	0.7048178608069768	0.3771867072417111	0.7672868994985036	0.8333609579373447	0.6957191617736285	1.0	0.5	0.0	-0.00022034949309884187	7
4805	0.005391972421631887	0.0029287436907650803	0.0029286224292509695	0.9633575363722832	-1	0	0	0.2857142857142857	2	0.875	7	0.5555555555555556	0.875	9	7	0	0	0	0.2222222222222222	2	9	10	0.0	0	0.39378995650409016	0.6058910799516931	0.6253214997665293	0.8287740892639177	0.9628677789391343	0.9203927038448906	0.910930064049584	0.8153131325717161	0	0	0.0	0.0029286224292509695	17
2799	0.0060758982282836565	0.0009315224760043371	-0.0009253491592443395	0.9706121686269688	-1	0	0	0.3333333333333333	2	0.8333333333333334	5	0.5714285714285714	0.8333333333333334	7	5	0	0	0	0.2857142857142857	2	7	8	0.0	0	0.39378995650409016	0.6487406087414205	0.6732415189217169	0.6163244680461271	0.9628677789391343	0.6557776733775805	0.9107944722009103	0.6404549885974207	0	0	0.0	-9.253491592443395e-05	32
3584	0.005228554723367098	0.0028048360794154154	0.0028038090430509326	0.9631973452712432	-1	0	0	0.2857142857142857	2	0.875	7	0.5555555555555556	0.875	9	7	0	0	0	0.2222222222222222	2	9	10	0.0	0	0.39378995650409016	0.6058910799516931	0.6253214997665293	0.8287740892639177	0.9628677789391343	0.9203927038448906	0.910930064049584	0.8153131325717161	0	0	0.0	0.0028038090430509326	8
423	0.029544526205239837	0.009802413124782519	-0.008880856643942937	0.9081365578319771	-1	0	0	0.2	2	0.8461538461538461	11	0.4166666666666667	0.7692307692307693	11	10	3	4	0	0.25	3	12	15	0.4444444444444444	0.3076923076923077	0.6016131980645159	0.8782078307189564	0.6567171993412729	0.9263558443715836	0.8120788223968937	0.9524062527959465	0.7691689033167459	0.9242322313235473	0.2727272727272727	0	0.0	-0.0008880856643942936	3
637	0.0234042621911089	0.00699241809801363	-0.006891659644308922	0.9607049038231903	-1	0	0	0.16666666666666666	1	1.0	7	0.42857142857142855	0.5714285714285714	5	4	3	3	0	0.42857142857142855	7	3	9	0.3333333333333333	0	0.38643313475925767	0.8175182167076894	0.6913738327089038	0.8143734892938796	0.3114912361966409	0.9214508349589807	0.8524633708843499	0.8597855533626656	0.2	0.4	0.0	-0.0006891659644308922	2
4631	0.0052898518317494765	0.002914148988071168	0.0029138594961786884	0.9632332483734665	-1	0	0	0.2857142857142857	2	0.875	7	0.5555555555555556	0.875	9	7	0	0	0	0.2222222222222222	2	9	10	0.0	0	0.39378995650409016	0.6058910799516931	0.6253214997665293	0.8287740892639177	0.9628677789391343	0.9203927038448906	0.910930064049584	0.8153131325717161	0	0	0.0	0.0029138594961786884	14
1408	0.0019071596500243992	0.0017992943126597884	-0.0017991895025047952	0.9848630362508766	-1	0	0	1.0	1	0	0	1.0	0	1	0	0	0	0	0.5	1	2	2	0.0	0	0	0	0	0	0	0	0	0	0	0	0	-0.00017991895025047953	17
1553	0.001931985259107378	0.001705040144154531	-0.001705024307600729	0.9822307541611547	-1	0	0	0.5	1	1.0	1	1.0	1.0	2	1	0	0	0	0.3333333333333333	1	3	3	0.0	0	0.39378995650409016	0.5	0.6253214997665293	0.5833084246817276	0.9628677789391343	0.5	0.9122932580878436	0.5280014838172571	0	0	0.0	-0.0001705024307600729	30
4927	0.005399753098528229	0.0030205900932625002	0.0030199218007745743	0.9632002410770272	-1	0	0	0.2857142857142857	2	0.875	7	0.5555555555555556	0.875	9	7	0	0	0	0.2222222222222222	2	9	10	0.0	0	0.39378995650409016	0.6058910799516931	0.6253214997665293	0.8287740892639177	0.9628677789391343	0.9203927038448906	0.910930064049584	0.8153131325717161	0	0	0.0	0.0030199218007745743	110
675	0.0021120154684249456	0.0018665934067777358	-0.0018644659477593938	0.9838396390585699	-1	0	0	1.0	2	0.0	0	0.75	0	2	0	0	0	0	1.0	2	2	3	0.0	0	0	0	0	0	0	0	0	0	0	0	0	-0.00018644659477593938	8
3906	0.005510000236401669	0.0030494735859533557	0.0030483330466264977	0.9632645285451737	-1	0	0	0.2857142857142857	2	0.875	7	0.5555555555555556	0.875	9	7	0	0	0	0.2222222222222222	2	9	10	0.0	0	0.39378995650409016	0.6058910799516931	0.6253214997665293	0.8287740892639177	0.9628677789391343	0.9203927038448906	0.910930064049584	0.8153131325717161	0	0	0.0	0.0030483330466264977	61
2950	0.006072296184229565	0.0007186130846559495	-0.0007003104920808848	0.9704179943018334	-1	0	0	0.3333333333333333	2	0.8333333333333334	5	0.5714285714285714	0.8333333333333334	7	5	0	0	0	0.2857142857142857	2	7	8	0.0	0	0.39378995650409016	0.6487406087414205	0.6732415189217169	0.6163244680461271	0.9628677789391343	0.6557776733775805	0.9107944722009103	0.6404549885974207	0	0	0.0	-7.003104920808849e-05	24
1183	0.0019320945332059573	0.0017217810203978207	-0.0017217626153193755	0.9826701099189191	-1	0	0	0.5	1	1.0	1	1.0	1.0	2	1	0	0	0	0.3333333333333333	1	3	3	0.0	0	0.39378995650409016	0.5	0.6253214997665293	0.5833084246817276	0.9628677789391343	0.5	0.9122932580878436	0.5280014838172571	0	0	0.0	-0.00017217626153193756	26
1325	0.0018971265139451463	0.001682607364495237	-0.0016826040989113545	0.9828052996150455	-1	0	0	0.5	1	1.0	1	1.0	1.0	2	1	0	0	0	0.3333333333333333	1	3	3	0.0	0	0.39378995650409016	0.5	0.6253214997665293	0.5833084246817276	0.9628677789391343	0.5	0.9122932580878436	0.5280014838172571	0	0	0.0	-0.00016826040989113546	33
1527	0.002992633487814909	0.0028342373277300418	-0.0028151768054998443	0.9797340311361129	-1	0	0	0.5	2	0.3333333333333333	1	0.5555555555555556	0.3333333333333333	3	1	1	0	0	1.0	3	3	5	0.0	1.0	0.8315225975208127	0.9500684311440023	0.6685349817511312	0.8412680159486884	0.434155481161344	0.9578036113545259	0.9456305537178018	0.9294733366840248	0	0	0.0	-0.00028151768054998443	4
1085	0.0034745191776835945	0.0026495333141484984	-0.0026494188301725875	0.9784074313623726	-1	0	0	0.5	1	1.0	1	1.0	1.0	2	1	0	0	0	0.3333333333333333	1	3	3	0.0	0	0.34741566181347017	0.6139017307072511	0.5131191203320602	0.6868974074028632	0.9506398733080713	0.530531730591921	0.9276893668027628	0.6123557453080333	0	0	0.0	-0.00026494188301725874	12
3006	0.0019345766888597736	0.001719086496375394	-0.001717703610439343	0.9846648446716929	-1	0	0	1.0	1	0	0	1.0	0	1	0	0	0	0	0.5	2	1	2	0.0	0	0	0	0	0	0	0	0	0	0	0	0	-0.0001717703610439343	0
1584	0.011666202786540032	0.002915208947441234	-0.0028140289423652003	0.9737333658371726	-1	0	0	0.25	1	1.0	4	1.0	1.0	5	4	0	0	0	0.16666666666666666	6	1	6	0.0	0	0.4892880557800504	0.8232583042461408	0.3531594028957503	0.9124544402668858	0.7369919808333967	0.9630266174606741	0.9130408298317458	0.9153525337017017	0	0	0.0	-0.00028140289423652005	4
3853	0.00517100407819933	0.000173084438591972	0.00015410871638620743	0.9682955139796252	-1	0	0	0.3333333333333333	2	0.8333333333333334	5	0.5714285714285714	0.8333333333333334	7	5	0	0	0	0.2857142857142857	2	7	8	0.0	0	0.39378995650409016	0.6174808927408355	0.6253214997665293	0.8518480632383942	0.9628677789391343	0.9385096646225072	0.910930064049584	0.839046527898219	0	0	0.0	0.00015410871638620743	6
1705	0.001734388681756961	0.001536676648969623	-0.0015366647319354505	0.9783578166841888	-1	0	0	0.5	1	1.0	1	1.0	1.0	1	1	1	0	0	0.3333333333333333	1	3	3	0.0	0	0.47133037020002877	0.5	0.8705408329589733	0.5	0.43400981241396525	0.5	0.878226845919344	0.5	0	0	0.0	-0.00015366647319354506	24
2155	0.0022008987959337895	0.0014374562906485679	-0.0014340646326638812	0.97818171817185	-1	0	0	0.25	1	1.0	3	1.0	1.0	4	3	0	0	0	0.2	1	5	5	0.0	0	0.39378995650409016	0.5	0.642139987575872	0.569277275960729	0.9628677789391343	0.5	0.9113997595529953	0.5232251968133833	0	0	0.0	-0.00014340646326638812	33
4950	0.0053859860846160144	0.0027170431195576174	0.002716779402592548	0.9634622783843119	-1	0	0	0.2857142857142857	2	0.875	7	0.5555555555555556	0.875	9	7	0	0	0	0.2222222222222222	2	9	10	0.0	0	0.39378995650409016	0.6058910799516931	0.6253214997665293	0.8287740892639177	0.9628677789391343	0.9203927038448906	0.910930064049584	0.8153131325717161	0	0	0.0	0.002716779402592548	1
2647	0.007547295125348607	0.0020430075587818497	-0.002042980955430163	0.9656866055902895	-1	0	0	0.25	1	1.0	4	1.0	1.0	5	4	0	0	0	0.16666666666666666	1	6	6	0.0	0	0.39378995650409016	0.5000000000000001	0.6732415189217169	0.5497778158979294	0.9628677789391343	0.5	0.9107944722009103	0.5166416027257492	0	0	0.0	-0.00020429809554301632	4
1650	0.001877353416014215	0.0016605345957444514	-0.001660534086346821	0.9826981599484381	-1	0	0	0.5	1	1.0	1	1.0	1.0	2	1	0	0	0	0.3333333333333333	1	3	3	0.0	0	0.39378995650409016	0.5	0.6253214997665293	0.5833084246817276	0.9628677789391343	0.5	0.9122932580878436	0.5280014838172571	0	0	0.0	-0.0001660534086346821	39
3278	0.00555859062144749	0.00041915222879097656	0.00027293328774143083	0.9674468475955786	-1	0	0	0.3333333333333333	2	0.8333333333333334	5	0.5714285714285714	0.8333333333333334	7	5	0	0	0	0.2857142857142857	2	7	8	0.0	0	0.39378995650409016	0.6487406087414205	0.6589584753852147	0.6114994202906054	0.9628677789391343	0.6557776733775805	0.910930064049584	0.6388909532199601	0	0	0.0	0.00027293328774143083	7
3052	0.005558724513828457	0.00044777433539216897	0.0002901577550527165	0.9673507708964209	-1	0	0	0.3333333333333333	2	0.8333333333333334	5	0.5714285714285714	0.8333333333333334	7	5	0	0	0	0.2857142857142857	2	7	8	0.0	0	0.39378995650409016	0.6487406087414205	0.6589584753852147	0.6114994202906054	0.9628677789391343	0.6557776733775805	0.910930064049584	0.6388909532199601	0	0	0.0	0.0002901577550527165	34
4943	0.005185159468120875	0.0028655440703341745	0.0028640346092280874	0.9631284484598466	-1	0	0	0.2857142857142857	2	0.875	7	0.5555555555555556	0.875	9	7	0	0	0	0.2222222222222222	2	9	10	0.0	0	0.39378995650409016	0.6058910799516931	0.6253214997665293	0.8287740892639177	0.9628677789391343	0.9203927038448906	0.910930064049584	0.8153131325717161	0	0	0.0	0.0028640346092280874	34
3865	0.005455271125761674	0.0029894061372756566	0.002989390674732931	0.9624774285782314	-1	0	0	0.2857142857142857	2	0.875	7	0.5555555555555556	0.875	9	7	0	0	0	0.2222222222222222	2	9	10	0.0	0	0.39378995650409016	0.6343656639469089	0.6589584753852147	0.6011068393766109	0.9628677789391343	0.6408042031427489	0.910930064049584	0.6255818750556369	0	0	0.0	0.002989390674732931	47
554	0.0031729554641371544	0.0027095762428796183	-0.00270874627092925	0.9726145045976436	-1	0	0	0.6666666666666666	2	0.5	1	0.6666666666666666	0.5	2	1	1	0	0	0.6666666666666666	2	3	4	0.0	0	0.922284026932456	0.6850676482786858	0.5814236155711101	0.8398943899080065	0.3880430257253038	0.9110692045963248	0.9010713331368181	0.8302106435156321	0	0	0.0	-0.000270874627092925	3
44	0.009962335516237096	0.005925919210507786	-0.0058491002942828545	0.9572163135845214	-1	0	0	0.5	3	0.6666666666666666	4	0.4444444444444444	0.6666666666666666	5	4	2	0	0	0.5	3	6	8	0.0	1.0	0.8383075844521087	0.64784027417432	0.6174204055957296	0.733625269940992	0.6765692082848555	0.9069852985901329	0.7774878075756307	0.7858362344441552	0	0	0.0	-0.0005849100294282854	6
4224	0.0020943730767307035	0.0019911579020883943	-0.0019911354717421486	0.9842466734863456	-1	0	0	1.0	2	0.0	0	0.75	0	2	0	0	0	0	1.0	2	2	3	0.0	0	0	0	0	0	0	0	0	0	0	0	0	-0.00019911354717421485	0
1414	0.0019163082905860247	0.0016683115687755245	-0.0016683100168090224	0.9829168748010342	-1	0	0	0.5	1	1.0	1	1.0	1.0	2	1	0	0	0	0.3333333333333333	1	3	3	0.0	0	0.39378995650409016	0.5	0.6253214997665293	0.5833084246817276	0.9628677789391343	0.5	0.9122932580878436	0.5280014838172571	0	0	0.0	-0.00016683100168090223	32
4780	0.005568923628365372	0.0027249002619418004	0.002724736739005949	0.9627817988514359	-1	0	0	0.2857142857142857	2	0.875	7	0.5555555555555556	0.875	9	7	0	0	0	0.2222222222222222	2	9	10	0.0	0	0.39378995650409016	0.6881321411465575	0.6253214997665293	0.5862053475927674	0.9628677789391343	0.649022553901005	0.910930064049584	0.6421747465541536	0	0	0.0	0.002724736739005949	11
1519	0.0018474105664891731	0.001571756108265522	-0.0015717502411898665	0.9828389926295691	-1	0	0	0.5	1	1.0	1	1.0	1.0	2	1	0	0	0	0.3333333333333333	1	3	3	0.0	0	0.39378995650409016	0.5	0.6253214997665293	0.5833084246817276	0.9628677789391343	0.5	0.9122932580878436	0.5280014838172571	0	0	0.0	-0.00015717502411898666	25
4138	0.0054289698454219265	0.0029396516637604747	0.002939646119703617	0.9627387017261615	-1	0	0	0.2857142857142857	2	0.875	7	0.5555555555555556	0.875	9	7	0	0	0	0.2222222222222222	2	9	10	0.0	0	0.39378995650409016	0.6343656639469089	0.6589584753852147	0.6011068393766109	0.9628677789391343	0.6408042031427489	0.910930064049584	0.6255818750556369	0	0	0.0	0.002939646119703617	66
3826	0.005381543905914882	0.0027088709120739506	0.0027083637640017808	0.9633781657752906	-1	0	0	0.2857142857142857	2	0.875	7	0.5555555555555556	0.875	9	7	0	0	0	0.2222222222222222	2	9	10	0.0	0	0.39378995650409016	0.6058910799516931	0.6253214997665293	0.8287740892639177	0.9628677789391343	0.9203927038448906	0.910930064049584	0.8153131325717161	0	0	0.0	0.0027083637640017808	9
2348	0.002234648241409597	0.0013547128757290308	-0.0013468950890399842	0.9776515572634763	-1	0	0	0.25	1	1.0	3	1.0	1.0	4	3	0	0	0	0.2	1	5	5	0.0	0	0.39378995650409016	0.5	0.642139987575872	0.569277275960729	0.9628677789391343	0.5	0.9113997595529953	0.5232251968133833	0	0	0.0	-0.00013468950890399843	83
2292	0.002210838060904254	0.0014095031135181854	-0.0014049601386112358	0.9777848963199853	-1	0	0	0.25	1	1.0	3	1.0	1.0	4	3	0	0	0	0.2	1	5	5	0.0	0	0.39378995650409016	0.5	0.642139987575872	0.569277275960729	0.9628677789391343	0.5	0.9113997595529953	0.5232251968133833	0	0	0.0	-0.00014049601386112358	16
444	0.002076839296534376	0.0019206339733173498	-0.0019206339587884444	0.9847648471148858	-1	0	0	1.0	2	0.0	0	0.75	0	2	0	0	0	0	1.0	2	2	3	0.0	0	0	0	0	0	0	0	0	0	0	0	0	-0.00019206339587884443	13
255	0.0019171216649030846	0.0018511650904085054	-0.0018499672840724254	0.9852737399147775	-1	0	0	1.0	2	0.0	0	0.75	0	1	0	1	0	0	1.0	2	2	3	0.0	0	0	0	0	0	0	0	0	0	0	0	0	-0.00018499672840724255	34
284	0.002143849124304825	0.0020809562397484504	-0.0020787332306381147	0.9831324850983881	-1	0	0	0	0	0	0	1.0	0	0	0	0	0	0	1.0	1	1	1	0.0	0	0	0	0	0	0	0	0	0	0	0	0	-0.1	1
2133	0.0026611882360096793	0.0026185559286643805	-0.0026185053807229637	0.980032176385279	-1	0	0	0.6666666666666666	2	0.5	1	0.6666666666666666	0.5	2	1	1	0	0	0.6666666666666666	2	3	4	0.0	0	0.3506294875083426	0.7920724874137182	0.8705408329589733	0.5	0.6153397698554469	0.5	0.8953553626852842	0.6096452120563228	0	0	0.0	-0.00026185053807229635	4
221	0.01297856951694762	0.006627401526088091	-0.006620760302492452	0.9753915318135272	-1	0	0	0.3	3	0.8333333333333334	10	0.3888888888888889	0.5833333333333334	9	7	4	4	0	0.25	12	3	14	0.4	1.0	0.5133489578636001	0.8446074950327551	0.6468836553596671	0.7965598514157768	0.8908799434436491	0.9368018204122519	0.8435003021252603	0.8719168977521774	0.16666666666666666	0.4444444444444444	0.0	-0.0006620760302492452	4
4917	0.005536010185850486	0.002786439586193145	0.0027863437059569354	0.9629776540427482	-1	0	0	0.2857142857142857	2	0.875	7	0.5555555555555556	0.875	9	7	0	0	0	0.2222222222222222	2	9	10	0.0	0	0.39378995650409016	0.6343656639469089	0.6589584753852147	0.6011068393766109	0.9628677789391343	0.6408042031427489	0.910930064049584	0.6255818750556369	0	0	0.0	0.0027863437059569354	3
4788	0.005430792040342603	0.00023227740405996745	0.0001668868559665184	0.9677221280163233	-1	0	0	0.3333333333333333	2	0.8333333333333334	5	0.5714285714285714	0.8333333333333334	7	5	0	0	0	0.2857142857142857	2	7	8	0.0	0	0.39378995650409016	0.7070697281634485	0.6253214997665293	0.5927764485545972	0.9628677789391343	0.664741258943146	0.910930064049584	0.6563450044945779	0	0	0.0	0.0001668868559665184	7
3027	0.006173221986887215	0.0011542810698962598	-0.0011501968070779603	0.9708266760356126	-1	0	0	0.3333333333333333	2	0.8333333333333334	5	0.5714285714285714	0.8333333333333334	7	5	0	0	0	0.2857142857142857	2	7	8	0.0	0	0.39378995650409016	0.6487406087414205	0.6732415189217169	0.6163244680461271	0.9628677789391343	0.6557776733775805	0.9107944722009103	0.6404549885974207	0	0	0.0	-0.00011501968070779603	4
1327	0.0018891611496169866	0.0016112850526599353	-0.0016112652656385406	0.9826837655305523	-1	0	0	0.5	1	1.0	1	1.0	1.0	2	1	0	0	0	0.3333333333333333	1	3	3	0.0	0	0.39378995650409016	0.5	0.6253214997665293	0.5833084246817276	0.9628677789391343	0.5	0.9122932580878436	0.5280014838172571	0	0	0.0	-0.00016112652656385406	46
89	0.01426049442410479	0.005156894077958203	-0.005012074625551433	0.974085510467647	-1	0	0	0.2857142857142857	2	0.875	7	0.5555555555555556	0.5	4	4	5	2	0	0.5	6	3	10	0.14285714285714285	0	0.4684315289582912	0.8944374419673377	0.4860228677085475	0.8486424598685026	0.9702002012943254	0.9578067334118803	0.9264580396722663	0.9111498853767863	0.75	0.25	0.0	-0.0005012074625551433	26
3435	0.005350051048174221	0.00015352746360729625	2.835218098794054e-06	0.9677843733939999	-1	0	0	0.3333333333333333	2	0.8333333333333334	5	0.5714285714285714	0.8333333333333334	7	5	0	0	0	0.2857142857142857	2	7	8	0.0	0	0.39378995650409016	0.6487406087414205	0.6589584753852147	0.6114994202906054	0.9628677789391343	0.6557776733775805	0.910930064049584	0.6388909532199601	0	0	0.0	2.835218098794054e-06	7
5024	0.005217707343975225	0.0028350638459432023	0.0028348788122920182	0.96310910420548	-1	0	0	0.2857142857142857	2	0.875	7	0.5555555555555556	0.875	9	7	0	0	0	0.2222222222222222	2	9	10	0.0	0	0.39378995650409016	0.6058910799516931	0.6253214997665293	0.8287740892639177	0.9628677789391343	0.9203927038448906	0.910930064049584	0.8153131325717161	0	0	0.0	0.0028348788122920182	22
563	0.0019117331297783442	0.0016761421505815703	-0.0016760357460526992	0.9852719323269475	-1	0	0	1.0	1	0	0	1.0	0	1	0	0	0	0	0.5	2	1	2	0.0	0	0	0	0	0	0	0	0	0	0	0	0	-0.00016760357460526991	6
1467	0.0017506056252969801	0.0015374067897052648	-0.0015373994917600717	0.9781001252161977	-1	0	0	0.5	1	1.0	1	1.0	1.0	1	1	1	0	0	0.3333333333333333	1	3	3	0.0	0	0.47133037020002877	0.5	0.8705408329589733	0.5	0.43400981241396525	0.5	0.878226845919344	0.5	0	0	0.0	-0.00015373994917600717	33
857	0.001868170158709721	0.001774947187339189	-0.001774733938243325	0.9846939639349654	-1	0	0	1.0	1	0	0	1.0	0	1	0	0	0	0	0.5	1	2	2	0.0	0	0	0	0	0	0	0	0	0	0	0	0	-0.0001774733938243325	18
814	0.001755915848127459	0.0016597869178510327	-0.0016597865119306683	0.9667128601115124	-1	0	0	0.3333333333333333	1	1.0	2	1.0	0.5	1	1	2	0	0	0.25	1	4	4	0.0	0	1.0	0.5	0.7471678652781287	0.5	0.6207190629629884	0.5	0.828751130204116	0.5	0	0	0.0	-0.00016597865119306684	74
4271	0.0053434727506040496	0.002882448179327219	0.0028824422777427804	0.9627196646021388	-1	0	0	0.2857142857142857	2	0.875	7	0.5555555555555556	0.875	9	7	0	0	0	0.2222222222222222	2	9	10	0.0	0	0.39378995650409016	0.6867540470296433	0.6589584753852147	0.6225326149443656	0.9628677789391343	0.7455977702447687	0.910930064049584	0.6871559313717582	0	0	0.0	0.0028824422777427804	33
1665	0.002350990237440201	0.0019309045624452195	-0.0019187191865119974	0.9834453666878065	-1	0	0	0.5	1	1.0	1	1.0	1.0	2	1	0	0	0	0.3333333333333333	3	1	3	0.0	0	0.28783651390532156	0.7426015634515605	0.4816324677487344	0.7503576308999778	0.9576274929280263	0.5130977179052777	0.9436607387180556	0.6764458582832885	0	0	0.0	-0.00019187191865119974	11
4935	0.005391773517233389	0.0029001259827223795	0.0029001099300731714	0.9626811024172947	-1	0	0	0.2857142857142857	2	0.875	7	0.5555555555555556	0.875	9	7	0	0	0	0.2222222222222222	2	9	10	0.0	0	0.39378995650409016	0.6343656639469089	0.6589584753852147	0.6011068393766109	0.9628677789391343	0.6408042031427489	0.910930064049584	0.6255818750556369	0	0	0.0	0.0029001099300731714	29
3488	0.005520084052678388	0.002927832167615489	0.0029265962030613378	0.9625600843597634	-1	0	0	0.2857142857142857	2	0.875	7	0.5555555555555556	0.875	9	7	0	0	0	0.2222222222222222	2	9	10	0.0	0	0.39378995650409016	0.6881321411465575	0.6253214997665293	0.5862053475927674	0.9628677789391343	0.649022553901005	0.910930064049584	0.6421747465541536	0	0	0.0	0.0029265962030613378	50
344	0.0027948005404649402	0.002518968866472577	-0.002518930923499183	0.9791919590330399	-1	0	0	0.5	2	0.6666666666666666	2	0.625	0.3333333333333333	2	1	2	0	0	0.5	2	4	5	0.0	0	0.8053407095952286	0.816700279333282	0.550747348684653	0.7730032273834061	0.4968905783037719	0.8552117653737414	0.86878370237067	0.8173543253086943	0	0	0.0	-0.0002518930923499183	9
3666	0.005440647380847766	0.002925766009698115	0.0029257307091060973	0.9625555301919051	-1	0	0	0.2857142857142857	2	0.875	7	0.5555555555555556	0.875	9	7	0	0	0	0.2222222222222222	2	9	10	0.0	0	0.39378995650409016	0.6343656639469089	0.6589584753852147	0.6011068393766109	0.9628677789391343	0.6408042031427489	0.910930064049584	0.6255818750556369	0	0	0.0	0.0029257307091060973	33
4673	0.005325368038454949	0.0027369587828982365	0.0027364988481716436	0.9633729626419223	-1	0	0	0.2857142857142857	2	0.875	7	0.5555555555555556	0.875	9	7	0	0	0	0.2222222222222222	2	9	10	0.0	0	0.39378995650409016	0.6058910799516931	0.6253214997665293	0.8287740892639177	0.9628677789391343	0.9203927038448906	0.910930064049584	0.8153131325717161	0	0	0.0	0.0027364988481716436	6
4373	0.005338585841661055	0.0029546363466315053	0.002952038203976765	0.9629515814526504	-1	0	0	0.2857142857142857	2	0.875	7	0.5555555555555556	0.875	9	7	0	0	0	0.2222222222222222	2	9	10	0.0	0	0.39378995650409016	0.6058910799516931	0.6253214997665293	0.8287740892639177	0.9628677789391343	0.9203927038448906	0.910930064049584	0.8153131325717161	0	0	0.0	0.002952038203976765	19
2104	0.0023607494789892876	0.0013872661682631277	-0.0013859547526147843	0.9795628042016626	-1	0	0	0.3333333333333333	1	1.0	2	1.0	1.0	3	2	0	0	0	0.25	1	4	4	0.0	0	0.39378995650409016	0.5	0.6589584753852147	0.5395587044532201	0.9628677789391343	0.5	0.910930064049584	0.5132107765477578	0	0	0.0	-0.00013859547526147843	41
3599	0.005263423404629036	0.0026791367717824014	0.0026767307067473898	0.9635441757971481	-1	0	0	0.2857142857142857	2	0.875	7	0.5555555555555556	0.875	9	7	0	0	0	0.2222222222222222	2	9	10	0.0	0	0.39378995650409016	0.6058910799516931	0.6253214997665293	0.8287740892639177	0.9628677789391343	0.9331724568324632	0.910930064049584	0.824601128607903	0	0	0.0	0.0026767307067473898	20
4864	0.005525365280560192	0.002990534536446928	0.0029904499720844503	0.9627187580055531	-1	0	0	0.2857142857142857	2	0.875	7	0.5555555555555556	0.875	9	7	0	0	0	0.2222222222222222	2	9	10	0.0	0	0.39378995650409016	0.6867540470296433	0.6589584753852147	0.6225326149443656	0.9628677789391343	0.7455977702447687	0.910930064049584	0.6871559313717582	0	0	0.0	0.0029904499720844503	15
4477	0.0054888943663884355	0.0026590035911759763	0.002658886499095378	0.9627633277021911	-1	0	0	0.2857142857142857	2	0.875	7	0.5555555555555556	0.875	9	7	0	0	0	0.2222222222222222	2	9	10	0.0	0	0.39378995650409016	0.6343656639469089	0.6589584753852147	0.6011068393766109	0.9628677789391343	0.6408042031427489	0.910930064049584	0.6255818750556369	0	0	0.0	0.002658886499095378	7
3539	0.0054800203381413495	0.0003016123157909358	0.00019004932742897968	0.9673232441557384	-1	0	0	0.3333333333333333	2	0.8333333333333334	5	0.5714285714285714	0.8333333333333334	7	5	0	0	0	0.2857142857142857	2	7	8	0.0	0	0.39378995650409016	0.6487406087414205	0.6589584753852147	0.6114994202906054	0.9628677789391343	0.6557776733775805	0.910930064049584	0.6388909532199601	0	0	0.0	0.00019004932742897968	11
4667	0.005244216242839345	0.0029682680671882177	0.0029673035142566396	0.9629885770382545	-1	0	0	0.2857142857142857	2	0.875	7	0.5555555555555556	0.875	9	7	0	0	0	0.2222222222222222	2	9	10	0.0	0	0.39378995650409016	0.6058910799516931	0.6253214997665293	0.8287740892639177	0.9628677789391343	0.9203927038448906	0.910930064049584	0.8153131325717161	0	0	0.0	0.0029673035142566396	34
3728	0.005400740295851857	0.0030198240022992445	0.0030179933521893576	0.9629002072219841	-1	0	0	0.2857142857142857	2	0.875	7	0.5555555555555556	0.875	9	7	0	0	0	0.2222222222222222	2	9	10	0.0	0	0.39378995650409016	0.6058910799516931	0.6253214997665293	0.8287740892639177	0.9628677789391343	0.9203927038448906	0.910930064049584	0.8153131325717161	0	0	0.0	0.0030179933521893576	111
808	0.003510810116979885	0.0025367073582979174	-0.0025366469565940497	0.9786364208959966	-1	0	0	0.5	2	0.6666666666666666	2	0.625	0.3333333333333333	3	1	1	0	0	0.5	4	2	5	0.0	0.5	0.8086158611136411	0.8941366670871256	0.4156793658640915	0.935482283869148	0.3725477954279887	0.7813382942696906	0.8767384701644086	0.8836136657306961	0	0	0.0	-0.000253664695659405	3
3659	0.005354199042520049	0.002903211058019143	0.002902740544514138	0.962544200397024	-1	0	0	0.2857142857142857	2	0.875	7	0.5555555555555556	0.875	9	7	0	0	0	0.2222222222222222	2	9	10	0.0	0	0.39378995650409016	0.6343656639469089	0.6589584753852147	0.6011068393766109	0.9628677789391343	0.6408042031427489	0.910930064049584	0.6255818750556369	0	0	0.0	0.002902740544514138	13
4816	0.0020339722658310015	0.001827818910676865	-0.0018262970896690248	0.9848482177702136	-1	0	0	1.0	1	0	0	1.0	0	1	0	0	0	0	0.5	2	1	2	0.0	0	0	0	0	0	0	0	0	0	0	0	0	-0.00018262970896690248	1
2795	0.005425720743692592	0.00020743004057157421	8.821056682558726e-05	0.967618798183853	-1	0	0	0.3333333333333333	2	0.8333333333333334	5	0.5714285714285714	0.8333333333333334	7	5	0	0	0	0.2857142857142857	2	7	8	0.0	0	0.39378995650409016	0.6487406087414205	0.6589584753852147	0.6114994202906054	0.9628677789391343	0.6557776733775805	0.910930064049584	0.6388909532199601	0	0	0.0	8.821056682558726e-05	34
4916	0.0053136874640668285	0.0028610869884053264	0.0028596259665281936	0.9631792512144639	-1	0	0	0.2857142857142857	2	0.875	7	0.5555555555555556	0.875	9	7	0	0	0	0.2222222222222222	2	9	10	0.0	0	0.39378995650409016	0.6058910799516931	0.6253214997665293	0.8287740892639177	0.9628677789391343	0.9203927038448906	0.910930064049584	0.8153131325717161	0	0	0.0	0.0028596259665281936	32
768	0.0017148654627945766	0.0015609806887367135	-0.001560853092919558	0.9824377313022058	-1	0	0	0.6666666666666666	2	0.5	1	0.6666666666666666	0.5	1	1	2	0	0	0.6666666666666666	2	3	4	0.0	0	0.2038376921284572	0.5	0.92496052837114	0.5	0.6153397698554469	0.5	0.9504403898088075	0.5	0	0	0.0	-0.0001560853092919558	29
2178	0.002368142467642259	0.0014097010413779583	-0.0014089119727303755	0.9798665441916623	-1	0	0	0.3333333333333333	1	1.0	2	1.0	1.0	3	2	0	0	0	0.25	1	4	4	0.0	0	0.39378995650409016	0.5	0.6589584753852147	0.5395587044532201	0.9628677789391343	0.5	0.910930064049584	0.5132107765477578	0	0	0.0	-0.00014089119727303756	27
446	0.0025221151918331606	0.0024823929456773	-0.002482186147898042	0.9834669386885807	-1	0	0	0.6666666666666666	2	0.5	1	1.0	0.5	2	1	1	0	0	0.25	4	1	4	0.0	0.6666666666666666	0.25126297867398745	0.6219383946693628	0.3622443863606038	0.595322918667167	0.9240193734382895	0.6813116704799252	0.9500584942605783	0.6336408643351514	0	0	0.0	-0.00024821861478980416	10
4320	0.005366076270332649	0.0029846705693429157	0.0029837181270818123	0.9628894588234856	-1	0	0	0.2857142857142857	2	0.875	7	0.5555555555555556	0.875	9	7	0	0	0	0.2222222222222222	2	9	10	0.0	0	0.39378995650409016	0.6058910799516931	0.6253214997665293	0.8287740892639177	0.9628677789391343	0.9203927038448906	0.910930064049584	0.8153131325717161	0	0	0.0	0.0029837181270818123	72
175	0.0024220431539790106	0.002400720037377007	-0.0023935667111777076	0.9831319521737759	-1	0	0	1.0	1	0	0	1.0	0	0	0	1	0	0	0.5	1	2	2	0.0	0	0	0	0	0	0	0	0	0	0	0	0	-0.1	1
1014	0.0021295919150281593	0.002033775893091121	-0.002033745334456378	0.9854528396892717	-1	0	0	0.5	1	1.0	1	1.0	0	1	0	1	0	0	0.3333333333333333	1	3	3	0.0	0	0	0	0	0	0	0	0	0	0	0	0	-0.0002033745334456378	19
1598	0.012341248169645538	0.0031266124773246936	-0.0029953592192583306	0.9829596138691422	-1	0	0	0.2	2	0.9230769230769231	12	0.5769230769230769	0.7692307692307693	11	10	3	2	0	0.15384615384615385	2	13	15	0.2222222222222222	0	0.6729182952215534	0.9419342116893059	0.23641200182908167	0.898092749027829	0.3114912361966409	0.9568558087657567	0.7622571617467153	0.9362685777677493	0.6363636363636364	0.36363636363636365	0.0	-0.00029953592192583306	1
1068	0.0021491946790560103	0.0020120780080466597	-0.0020102184385222426	0.9829267217534547	-1	0	0	0	0	0	0	1.0	0	0	0	0	0	0	1.0	1	1	1	0.0	0	0	0	0	0	0	0	0	0	0	0	0	-0.1	1
3687	0.005268153529352604	0.002666287877642365	0.0026647272255765496	0.9634169675362232	-1	0	0	0.2857142857142857	2	0.875	7	0.5555555555555556	0.875	9	7	0	0	0	0.2222222222222222	2	9	10	0.0	0	0.39378995650409016	0.6058910799516931	0.6253214997665293	0.8287740892639177	0.7824147621013557	0.9165321925967235	0.8349789673627743	0.8127112443330418	0	0	0.0	0.0026647272255765496	11
2635	0.0022256326304561556	0.0010323152451791493	-0.0010283622183922475	0.9816320835110772	-1	0	0	0.25	1	1.0	3	1.0	1.0	4	3	0	0	0	0.2	1	5	5	0.0	0	0.39378995650409016	0.5	0.6528522702282487	0.5837331538521179	0.9628677789391343	0.5	0.9111964600242694	0.5281466648505693	0	0	0.0	-0.00010283622183922475	37
2349	0.0022043103725086395	0.001381079793818526	-0.00137871232543825	0.9784813800258343	-1	0	0	0.25	1	1.0	3	1.0	1.0	4	3	0	0	0	0.2	1	5	5	0.0	0	0.39378995650409016	0.5	0.642139987575872	0.569277275960729	0.9628677789391343	0.5	0.9113997595529953	0.5232251968133833	0	0	0.0	-0.00013787123254382498	14
2159	0.002196974296014153	0.0012871545928299954	-0.0012793178020460362	0.9774062656943736	-1	0	0	0.25	1	1.0	3	1.0	1.0	4	3	0	0	0	0.2	1	5	5	0.0	0	0.39378995650409016	0.5	0.642139987575872	0.569277275960729	0.9628677789391343	0.5	0.9113997595529953	0.5232251968133833	0	0	0.0	-0.00012793178020460363	64
1370	0.001880737467444132	0.0016674111871911902	-0.0016674082664336692	0.9826366526503757	-1	0	0	0.5	1	1.0	1	1.0	1.0	2	1	0	0	0	0.3333333333333333	1	3	3	0.0	0	0.39378995650409016	0.5	0.6253214997665293	0.5833084246817276	0.9628677789391343	0.5	0.9122932580878436	0.5280014838172571	0	0	0.0	-0.00016674082664336692	31
858	0.013746197647320175	0.0013775097008961745	-0.0012213830546578255	0.9813188454202593	-1	0	0	0.2	2	0.9230769230769231	12	0.5357142857142857	0.8461538461538461	12	11	2	3	0	0.14285714285714285	2	14	15	0.42857142857142855	0	0.251009665755735	0.9170105372772197	0.5806176665274012	0.9222326621854238	0.5824756214185672	0.9519919180871378	0.8294987458758298	0.9321939521200353	0.25	0.08333333333333333	0.0	-0.00012213830546578254	134
4854	0.005562857055298928	0.0028783770603641816	0.0028782203350349086	0.9629841345610358	-1	0	0	0.2857142857142857	2	0.875	7	0.5555555555555556	0.875	9	7	0	0	0	0.2222222222222222	2	9	10	0.0	0	0.39378995650409016	0.6343656639469089	0.6589584753852147	0.6011068393766109	0.9628677789391343	0.6408042031427489	0.910930064049584	0.6255818750556369	0	0	0.0	0.0028782203350349086	14
4073	0.005552639757340708	0.003060406820629866	0.003060400143870329	0.9632720694891161	-1	0	0	0.2857142857142857	2	0.875	7	0.5555555555555556	0.875	9	7	0	0	0	0.2222222222222222	2	9	10	0.0	0	0.39378995650409016	0.6058910799516931	0.6253214997665293	0.8287740892639177	0.9628677789391343	0.9203927038448906	0.910930064049584	0.8153131325717161	0	0	0.0	0.003060400143870329	19
1972	None	None	None	None	None	0.25	1	0.5	5	0.5384615384615384	7	0.375	0.46153846153846156	9	6	5	2	0	0.625	8	5	15	0.18181818181818182	0.36363636363636365	0.6490212355603632	0.9000758364304453	0.2726621618861953	0.9146756908557151	0.5777941149753757	0.949527448140746	0.8508126625949647	0.9242518663404594	0.6111111111111112	0.3333333333333333	0.0	None	0
3583	0.018143354750870342	0.0029860779644781486	-0.0029841635963818777	0.9427404407343322	-1	0	0	0.16666666666666666	1	1.0	7	1.0	1.0	8	7	0	0	0	0.1111111111111111	1	9	9	0.0	0	0.39378995650409016	0.5	0.642139987575872	0.5582600277870464	0.9628677789391343	0.5	0.9113997595529953	0.5194987266285439	0	0	0.0	-0.00029841635963818774	2
1323	0.0018700828050537488	0.0016202643298199374	-0.0016202551364978214	0.982508393382237	-1	0	0	0.5	1	1.0	1	1.0	1.0	2	1	0	0	0	0.3333333333333333	1	3	3	0.0	0	0.39378995650409016	0.5	0.6253214997665293	0.5833084246817276	0.9628677789391343	0.5	0.9122932580878436	0.5280014838172571	0	0	0.0	-0.00016202551364978215	37
3962	0.005494091606199668	0.0029518270892109986	0.0029517040608781045	0.9627427497752824	-1	0	0	0.2857142857142857	2	0.875	7	0.5555555555555556	0.875	9	7	0	0	0	0.2222222222222222	2	9	10	0.0	0	0.39378995650409016	0.6343656639469089	0.6589584753852147	0.6011068393766109	0.9628677789391343	0.6408042031427489	0.910930064049584	0.6255818750556369	0	0	0.0	0.0029517040608781045	22
3472	0.005265161838222479	0.002880597823472313	0.0028801018069046125	0.9630360066622412	-1	0	0	0.2857142857142857	2	0.875	7	0.5555555555555556	0.875	9	7	0	0	0	0.2222222222222222	2	9	10	0.0	0	0.39378995650409016	0.6058910799516931	0.6253214997665293	0.8287740892639177	0.9628677789391343	0.9203927038448906	0.910930064049584	0.8153131325717161	0	0	0.0	0.0028801018069046125	20
1387	0.011216953278518857	0.0031626527215478234	-0.0031574726865883683	0.977620536791246	-1	0	0	0.3333333333333333	2	0.8333333333333334	5	1.0	0.6666666666666666	6	4	1	0	0	0.125	8	1	8	0.0	0.2857142857142857	0.6184661269076103	0.9165647885490878	0.5421549766776259	0.9327391281465981	0.41518143146386405	0.9551714903121975	0.9011400134557439	0.9367340378048724	0	0	0.0	-0.00031574726865883683	6
1997	0.0033544222241223345	0.0026146210350367883	-0.002572734444448713	0.9753995443705146	-1	0	0	0.3333333333333333	1	1.0	2	1.0	1.0	2	2	1	2	0	0.25	4	1	4	0.3333333333333333	0	0.4850248378546803	0.5344196260797835	0.7866822864697269	0.7659796041550471	0.4678516859624519	0.7672868994985036	0.8221305988479194	0.6982333727889773	0.75	0	0.0	-0.00025727344444487134	4
4800	0.0051319308692571374	0.0027485003861619345	0.0027481378316258367	0.9631685350822166	-1	0	0	0.2857142857142857	2	0.875	7	0.5555555555555556	0.875	9	7	0	0	0	0.2222222222222222	2	9	10	0.0	0	0.39378995650409016	0.6058910799516931	0.6253214997665293	0.8287740892639177	0.9628677789391343	0.9203927038448906	0.910930064049584	0.8153131325717161	0	0	0.0	0.0027481378316258367	5
198	0.0023487476882523986	0.002293603709719354	-0.00229278129907873	0.9831405151879966	-1	0	0	1.0	1	0	0	1.0	0	1	0	0	0	0	0.5	2	1	2	0.0	0	0	0	0	0	0	0	0	0	0	0	0	-0.000229278129907873	16
2319	0.002146965089947053	0.0014039629719865849	-0.0014003563084773781	0.9780534890606177	-1	0	0	0.25	1	1.0	3	1.0	1.0	4	3	0	0	0	0.2	1	5	5	0.0	0	0.39378995650409016	0.5	0.642139987575872	0.569277275960729	0.9628677789391343	0.5	0.9113997595529953	0.5232251968133833	0	0	0.0	-0.00014003563084773781	21
1331	0.0018479337578220924	0.00164536548230188	-0.001645364251053262	0.9825832284272596	-1	0	0	0.5	1	1.0	1	1.0	1.0	2	1	0	0	0	0.3333333333333333	1	3	3	0.0	0	0.39378995650409016	0.5	0.6253214997665293	0.5833084246817276	0.9628677789391343	0.5	0.9122932580878436	0.5280014838172571	0	0	0.0	-0.0001645364251053262	61
3954	0.005339474440686582	0.0029776367765740643	0.00297692247118979	0.9631574720562956	-1	0	0	0.2857142857142857	2	0.875	7	0.5555555555555556	0.875	9	7	0	0	0	0.2222222222222222	2	9	10	0.0	0	0.39378995650409016	0.6058910799516931	0.6253214997665293	0.8287740892639177	0.9628677789391343	0.9203927038448906	0.910930064049584	0.8153131325717161	0	0	0.0	0.00297692247118979	42
449	0.002037547930888049	0.0018896131708195543	-0.0018895767273936382	0.9727475210525942	-1	0	0	0.6666666666666666	2	0.5	1	0.6666666666666666	0.5	1	1	2	0	0	0.6666666666666666	2	3	4	0.0	0	1.0	0.5	0.7471678652781287	0.5	0.6207190629629884	0.5	0.828751130204116	0.5	0	0	0.0	-0.00018895767273936382	22
2492	0.0021679731856368034	0.0010358016129915209	-0.0010339293054791856	0.9817477834258916	-1	0	0	0.25	1	1.0	3	1.0	1.0	4	3	0	0	0	0.2	1	5	5	0.0	0	0.39378995650409016	0.5	0.6528522702282487	0.5837331538521179	0.9628677789391343	0.5	0.9111964600242694	0.5281466648505693	0	0	0.0	-0.00010339293054791856	96
819	0.0019256139182129309	0.0017306398445413186	-0.0017306247195696864	0.9825712611446904	-1	0	0	0.5	1	1.0	1	1.0	1.0	2	1	0	0	0	0.3333333333333333	1	3	3	0.0	0	0.39378995650409016	0.5	0.6253214997665293	0.5833084246817276	0.9628677789391343	0.5	0.9122932580878436	0.5280014838172571	0	0	0.0	-0.00017306247195696865	40
26	0.021920682655267837	0.004151320252436018	-0.004002788367107071	0.9870285401850977	-1	0	0	0.4	4	0.6923076923076923	9	0.35714285714285715	0.5384615384615384	9	7	5	5	0	0.8571428571428571	7	6	15	0.4166666666666667	0.18181818181818182	0.4793826851162046	0.9189535115939854	0.9441434905180797	0.9553874464646912	0.5527394396456826	0.766642178882683	0.8849435139204277	0.9026703559755802	0.2222222222222222	0.3333333333333333	0.0	-0.00040027883671070707	9
24	0.0016604874719747394	0.0015940839124920774	-0.001593999811209168	0.9820749618947394	-1	0	0	0	0	0	0	1.0	0	0	0	0	2	0	1.0	1	1	1	0.5	0	0	0	0	0	0	0	0	0	0	0	0	-0.1	1
2539	0.020270160107168114	0.007455143779638359	-0.0074470196918918945	0.978907532034434	-1	0.25	1	0.4	4	0.7692307692307693	10	0.3125	0.7692307692307693	11	10	3	1	0	0.3333333333333333	12	4	15	0.1111111111111111	0.6666666666666666	0.3986405836481916	0.8419628561216914	0.5722375555571773	0.9024955714555396	0.7172786529455083	0.9333274874800163	0.8976416137405195	0.8983519040028939	1.0	0.09090909090909091	0.0	-0.0007447019691891895	6
1575	0.0025422815414826265	0.0022670383933784126	-0.00225905079996571	0.9834302117949496	-1	0	0	0.5	1	1.0	1	1.0	1.0	2	1	0	1	0	0.3333333333333333	3	1	3	0.3333333333333333	0	0.22737608258436265	0.5588104759888514	0.6977748623251332	0.5736290101781664	0.45056666061747774	0.7967176859178047	0.87974692762324	0.6531628620660043	1.0	0	0.0	-0.00022590507999657099	7
3041	0.005409771764388769	0.00019392277260086687	7.558563576529268e-05	0.9677019178635986	-1	0	0	0.3333333333333333	2	0.8333333333333334	5	0.5714285714285714	0.8333333333333334	7	5	0	0	0	0.2857142857142857	2	7	8	0.0	0	0.39378995650409016	0.6487406087414205	0.6589584753852147	0.6114994202906054	0.9628677789391343	0.6557776733775805	0.910930064049584	0.6388909532199601	0	0	0.0	7.558563576529268e-05	9
3978	0.0053220905856638	0.0027441937583478244	0.0027438351904758396	0.9633608537262175	-1	0	0	0.2857142857142857	2	0.875	7	0.5555555555555556	0.875	9	7	0	0	0	0.2222222222222222	2	9	10	0.0	0	0.39378995650409016	0.6058910799516931	0.6253214997665293	0.8287740892639177	0.9628677789391343	0.9203927038448906	0.910930064049584	0.8153131325717161	0	0	0.0	0.0027438351904758396	12
531	0.0021629745205126566	0.0018345776436528769	-0.001834226719172292	0.9828891552523958	-1	0	0	0.6666666666666666	2	0.5	1	0.6666666666666666	0.5	3	1	0	0	0	0.6666666666666666	2	3	4	0.0	0	0.39378995650409016	0.9388177885094352	0.5916845241478439	0.7944489015345069	0.9628677789391343	0.5117388083981628	0.9136375667576331	0.7984381031850772	0	0	0.0	-0.0001834226719172292	21
3319	0.005404422931396641	0.0026496536680643084	0.0026494313939618088	0.9629287248795454	-1	0	0	0.2857142857142857	2	0.875	7	0.5555555555555556	0.875	9	7	0	0	0	0.2222222222222222	2	9	10	0.0	0	0.39378995650409016	0.6343656639469089	0.6589584753852147	0.6011068393766109	0.9628677789391343	0.6408042031427489	0.910930064049584	0.6255818750556369	0	0	0.0	0.0026494313939618088	30
2269	0.013705278586357575	0.0016857516817443423	-0.0015838567541121879	0.9810085668163653	-1	0	0	0.2	2	0.9230769230769231	12	0.5357142857142857	0.8461538461538461	12	11	2	3	0	0.14285714285714285	2	14	15	0.42857142857142855	0	0.251009665755735	0.9074428598112227	0.5318798765384172	0.9222883111157119	0.5777941149753757	0.9394050954101684	0.8282181578588066	0.9240878832669186	0.16666666666666666	0.08333333333333333	0.0	-0.0001583856754112188	3
2512	0.0029221619164613776	0.0014154398247824506	-0.001414961136535985	0.9801432491125356	-1	0	0	0.5	2	0.75	3	0.6	0.75	5	3	0	0	0	0.4	2	5	6	0.0	0	0.39378995650409016	0.6684755058803379	0.6589584753852147	0.627241677468367	0.9628677789391343	0.6762877861864697	0.910930064049584	0.6576459248679264	0	0	0.0	-0.00014149611365359848	11
203	0.002782700275068739	0.0027342186538934737	-0.0027314685066695626	0.9841313609394773	-1	0	0	0.5	2	0.6666666666666666	2	0.625	0.3333333333333333	2	1	2	0	0	0.5	4	2	5	0.0	0	0.7088375263869849	0.9256409398249837	0.780311200160981	0.8428625134145791	0.693863151662087	0.6267235753877043	0.7904691889630158	0.8282321995691444	0	0	0.0	-0.00027314685066695625	10
1746	0.0018740210917319857	0.001660449061804695	-0.0016604483208650783	0.9827405016675606	-1	0	0	0.5	1	1.0	1	1.0	1.0	2	1	0	0	0	0.3333333333333333	1	3	3	0.0	0	0.39378995650409016	0.5	0.6253214997665293	0.5833084246817276	0.9628677789391343	0.5	0.9122932580878436	0.5280014838172571	0	0	0.0	-0.00016604483208650783	26
2999	0.005490120035814805	0.00039538316309636564	0.00028751563730308906	0.967562498463084	-1	0	0	0.3333333333333333	2	0.8333333333333334	5	0.5714285714285714	0.8333333333333334	7	5	0	0	0	0.2857142857142857	2	7	8	0.0	0	0.39378995650409016	0.6487406087414205	0.6589584753852147	0.6114994202906054	0.9628677789391343	0.6557776733775805	0.910930064049584	0.6388909532199601	0	0	0.0	0.00028751563730308906	33
3386	0.005468046586142245	0.0003380617684536413	0.00018901279971577696	0.9675930995329808	-1	0	0	0.3333333333333333	2	0.8333333333333334	5	0.5714285714285714	0.8333333333333334	7	5	0	0	0	0.2857142857142857	2	7	8	0.0	0	0.39378995650409016	0.6487406087414205	0.6589584753852147	0.6114994202906054	0.9628677789391343	0.6557776733775805	0.910930064049584	0.6388909532199601	0	0	0.0	0.00018901279971577696	41
3815	0.017614192670145967	0.003038512957156854	-0.0030347673497631983	0.9427779976778261	-1	0	0	0.16666666666666666	1	1.0	7	1.0	1.0	8	7	0	0	0	0.1111111111111111	1	9	9	0.0	0	0.39378995650409016	0.5	0.642139987575872	0.5582600277870464	0.9628677789391343	0.5	0.9113997595529953	0.5194987266285439	0	0	0.0	-0.00030347673497631983	1
4638	0.005204965172452982	0.0028513866663690463	0.002850733775067369	0.9629498999725999	-1	0	0	0.2857142857142857	2	0.875	7	0.5555555555555556	0.875	9	7	0	0	0	0.2222222222222222	2	9	10	0.0	0	0.39378995650409016	0.6058910799516931	0.6253214997665293	0.8287740892639177	0.9628677789391343	0.9203927038448906	0.910930064049584	0.8153131325717161	0	0	0.0	0.002850733775067369	24
2203	0.0021755640897536416	0.0013517607078161293	-0.0013461394646208291	0.9780197716325284	-1	0	0	0.25	1	1.0	3	1.0	1.0	4	3	0	0	0	0.2	1	5	5	0.0	0	0.39378995650409016	0.5	0.642139987575872	0.569277275960729	0.9628677789391343	0.5	0.9113997595529953	0.5232251968133833	0	0	0.0	-0.00013461394646208292	22
1321	0.001799325129805751	0.001669807314122589	-0.0016698062689380338	0.9829456977376039	-1	0	0	0.5	1	1.0	1	1.0	1.0	2	1	0	0	0	0.3333333333333333	1	3	3	0.0	0	0.39378995650409016	0.5	0.6253214997665293	0.5833084246817276	0.9628677789391343	0.5	0.9122932580878436	0.5280014838172571	0	0	0.0	-0.00016698062689380337	15
141	0.005688611005200138	0.005329112507119393	-0.005327399002873406	0.9825294088844525	-1	0.5	2	0.8	8	0.23076923076923078	3	0.6	0.15384615384615385	4	2	10	1	0	1.0	5	5	15	0.045454545454545456	0.6	0.11907497955301465	0.5475433788214108	0.6998959126298943	0.9629684949322866	0.20181184665961416	0.6495144640813828	0.9297239130595212	0.7949951494329403	1.0	0.5	0.0	-0.0005327399002873406	25
3608	0.005242794038320352	0.002683811724538785	0.002682565561933468	0.9633710716705893	-1	0	0	0.2857142857142857	2	0.875	7	0.5555555555555556	0.875	9	7	0	0	0	0.2222222222222222	2	9	10	0.0	0	0.39378995650409016	0.6058910799516931	0.6253214997665293	0.8287740892639177	0.9628677789391343	0.9203927038448906	0.910930064049584	0.8153131325717161	0	0	0.0	0.002682565561933468	11
3448	0.005367825633858648	0.0030180562655739195	0.0030177672532724765	0.9632202734297318	-1	0	0	0.2857142857142857	2	0.875	7	0.5555555555555556	0.875	9	7	0	0	0	0.2222222222222222	2	9	10	0.0	0	0.39378995650409016	0.6058910799516931	0.6253214997665293	0.8287740892639177	0.9628677789391343	0.9203927038448906	0.910930064049584	0.8153131325717161	0	0	0.0	0.0030177672532724765	106
3340	0.005846491717815536	0.000445324085834145	-0.00026966096873528667	0.9668374394495954	-1	0	0	0.3333333333333333	2	0.8333333333333334	5	0.5714285714285714	0.8333333333333334	7	5	0	0	0	0.2857142857142857	2	7	8	0.0	0	0.39378995650409016	0.6487406087414205	0.6589584753852147	0.6114994202906054	0.9628677789391343	0.6557776733775805	0.910930064049584	0.6388909532199601	0	0	0.0	-2.6966096873528668e-05	3
1205	0.001807867578140071	0.001623922506099889	-0.0016238976475935916	0.9828243967491912	-1	0	0	0.5	1	1.0	1	1.0	1.0	2	1	0	0	0	0.3333333333333333	1	3	3	0.0	0	0.39378995650409016	0.5	0.6253214997665293	0.5833084246817276	0.9628677789391343	0.5	0.9122932580878436	0.5280014838172571	0	0	0.0	-0.00016238976475935917	43
3330	0.005279550692631969	0.0001860959418118024	-2.3458128803228155e-05	0.9676430665766298	-1	0	0	0.3333333333333333	2	0.8333333333333334	5	0.5714285714285714	0.8333333333333334	7	5	0	0	0	0.2857142857142857	2	7	8	0.0	0	0.39378995650409016	0.6487406087414205	0.6589584753852147	0.6114994202906054	0.9628677789391343	0.6557776733775805	0.910930064049584	0.6388909532199601	0	0	0.0	-2.3458128803228155e-06	5
1868	0.011195923611220493	0.002959122947081414	-0.00295586158422882	0.9817643370647977	-1	0	0	0.4	2	0.8	4	0.4666666666666667	0.6	4	3	2	0	0	0.6	3	5	7	0.0	0	0.31074601116783185	0.8585684270551237	0.800254602573849	0.9601717602837161	0.6320860703468403	0.8288117623631254	0.9379444432762497	0.8991430124273524	0	0	0.0	-0.000295586158422882	3
3582	0.005302901480354626	0.002602902845425672	0.0026023461174489023	0.9635458445535848	-1	0	0	0.2857142857142857	2	0.875	7	0.5555555555555556	0.875	9	7	0	0	0	0.2222222222222222	2	9	10	0.0	0	0.39378995650409016	0.6058910799516931	0.6253214997665293	0.8287740892639177	0.9628677789391343	0.9203927038448906	0.910930064049584	0.8153131325717161	0	0	0.0	0.0026023461174489023	9
1028	0.001904956679084671	0.0017760092905977274	-0.0017758702885546196	0.9777780637829541	-1	0	0	0.6666666666666666	2	0.5	1	0.6666666666666666	0.5	1	1	2	0	0	0.6666666666666666	2	3	4	0.0	0	0.47133037020002877	0.5	0.8705408329589733	0.5	0.6153397698554469	0.5	0.8389866985299607	0.5	0	0	0.0	-0.00017758702885546196	40
447	0.0020098707031055135	0.001748922151092021	-0.0017488460835516878	0.9857536850267913	-1	0	0	1.0	1	0	0	1.0	0	1	0	0	0	0	0.5	1	2	2	0.0	0	0	0	0	0	0	0	0	0	0	0	0	-0.00017488460835516877	90
3658	0.00544752200948729	0.00284087357519846	0.002840873070834368	0.9627864847382461	-1	0	0	0.2857142857142857	2	0.875	7	0.5555555555555556	0.875	9	7	0	0	0	0.2222222222222222	2	9	10	0.0	0	0.39378995650409016	0.6343656639469089	0.6589584753852147	0.6011068393766109	0.9628677789391343	0.6408042031427489	0.910930064049584	0.6255818750556369	0	0	0.0	0.002840873070834368	32
4735	0.005279510609540472	0.002985442665794199	0.00298378488348798	0.9628769048257844	-1	0	0	0.2857142857142857	2	0.875	7	0.5555555555555556	0.875	9	7	0	0	0	0.2222222222222222	2	9	10	0.0	0	0.39378995650409016	0.6058910799516931	0.6253214997665293	0.8287740892639177	0.9628677789391343	0.9203927038448906	0.910930064049584	0.8153131325717161	0	0	0.0	0.00298378488348798	13
138	0.009008130232807589	0.003162541471489711	-0.0030844665149701595	0.955486250635909	-1	0	0	0.16666666666666666	1	1.0	6	1.0	0.5	4	3	3	0	0	0.125	8	1	8	0.0	0	0.27567070502266755	0.9060640811155334	0.5772625228633995	0.9068858179776897	0.693035018964539	0.6873585499115842	0.8950978826057038	0.85530484104529	0	0	0.0	-0.00030844665149701593	6
2243	0.0022085294443116767	0.0013821477541807088	-0.001375852376458263	0.9776381032014914	-1	0	0	0.25	1	1.0	3	1.0	1.0	4	3	0	0	0	0.2	1	5	5	0.0	0	0.39378995650409016	0.5	0.642139987575872	0.569277275960729	0.9628677789391343	0.5	0.9113997595529953	0.5232251968133833	0	0	0.0	-0.00013758523764582632	23
4476	0.005185220237060971	0.0029231161096676703	0.0029214844922704013	0.9628877199469339	-1	0	0	0.2857142857142857	2	0.875	7	0.5555555555555556	0.875	9	7	0	0	0	0.2222222222222222	2	9	10	0.0	0	0.39378995650409016	0.6058910799516931	0.6253214997665293	0.8287740892639177	0.9628677789391343	0.9203927038448906	0.910930064049584	0.8153131325717161	0	0	0.0	0.0029214844922704013	28
626	0.0018759480265711204	0.001786548177429925	-0.0017863766891875624	0.9850136096639608	-1	0	0	1.0	1	0	0	1.0	0	1	0	0	0	0	0.5	1	2	2	0.0	0	0	0	0	0	0	0	0	0	0	0	0	-0.00017863766891875623	47
4802	0.00521995214538609	0.0025326069640189647	0.002531961773281035	0.9635413004428616	-1	0	0	0.2857142857142857	2	0.875	7	0.5555555555555556	0.875	9	7	0	0	0	0.2222222222222222	2	9	10	0.0	0	0.39378995650409016	0.6058910799516931	0.6253214997665293	0.8287740892639177	0.9628677789391343	0.9203927038448906	0.910930064049584	0.8153131325717161	0	0	0.0	0.002531961773281035	5
3249	0.005385144402543837	0.0002949908417138554	5.797935811789196e-05	0.9674813808553637	-1	0	0	0.3333333333333333	2	0.8333333333333334	5	0.5714285714285714	0.8333333333333334	7	5	0	0	0	0.2857142857142857	2	7	8	0.0	0	0.39378995650409016	0.6487406087414205	0.6589584753852147	0.6114994202906054	0.9628677789391343	0.6557776733775805	0.910930064049584	0.6388909532199601	0	0	0.0	5.797935811789196e-05	11
3859	0.008861670503014433	0.00015577754739512902	-0.00015002912756133978	0.9758087745311773	-1	0	0	0.2	2	0.9166666666666666	11	0.5384615384615384	0.6666666666666666	9	8	4	0	0	0.15384615384615385	2	13	14	0.0	0	0.2569415926329075	0.7000848598233476	0.6253214997665293	0.9247876144560048	0.6153397698554469	0.9248387050464505	0.9136375667576331	0.8760608001120155	0	0	0.0	-1.5002912756133979e-05	0
414	0.0112247693846642	0.003533604328455513	-0.0034641981479873666	0.9742285877808058	-1	0	0	0.25	1	1.0	4	1.0	1.0	5	4	0	0	0	0.16666666666666666	6	1	6	0.0	0	0.4892880557800504	0.9223673554038194	0.5916845241478439	0.9460602698479345	0.8612358240971261	0.9704876287455734	0.8413924306411417	0.9499852206950352	0	0	0.0	-0.00034641981479873666	4
277	0.007827720574554805	0.003050833406428437	-0.0030486462234066976	0.9828308747569339	-1	0	0	0.25	1	1.0	3	0.625	0.6666666666666666	3	2	1	0	0	0.5	4	2	5	0.0	0	0.6242434747721106	0.7873195470067601	0.3195224272770649	0.7770928265000817	0.3458211532138935	0.5375469995926944	0.8223156172339902	0.7115053396211322	0	0	0.0	-0.00030486462234066973	4
2797	0.005363626475342768	0.00022432651857506603	9.400898147781772e-05	0.9678184267626871	-1	0	0	0.3333333333333333	2	0.8333333333333334	5	0.5714285714285714	0.8333333333333334	7	5	0	0	0	0.2857142857142857	2	7	8	0.0	0	0.39378995650409016	0.6487406087414205	0.6589584753852147	0.6114994202906054	0.9628677789391343	0.6557776733775805	0.910930064049584	0.6388909532199601	0	0	0.0	9.400898147781772e-05	103
2590	0.011588149700956368	0.005614075403928927	-0.005612038021329295	0.9462379694315041	-1	0	0	0.2	1	1.0	5	1.0	1.0	6	5	0	0	0	0.14285714285714285	1	7	7	0.0	0	0.5167760283953184	0.7737941958918465	0.729174340398265	0.7396142117355217	0.7761126771552097	0.8661746554338414	0.8544206254616877	0.7990646604049793	0	0	0.0	-0.0005612038021329294	2
4505	0.005283637100717624	0.0029987487498871353	0.0029976950667441474	0.9629758892723886	-1	0	0	0.2857142857142857	2	0.875	7	0.5555555555555556	0.875	9	7	0	0	0	0.2222222222222222	2	9	10	0.0	0	0.39378995650409016	0.6058910799516931	0.6253214997665293	0.8287740892639177	0.9628677789391343	0.9203927038448906	0.910930064049584	0.8153131325717161	0	0	0.0	0.0029976950667441474	16
1480	0.022173803002252294	0.006775410036306563	-0.006316302903455441	0.9815484136539478	-1	0	0	0.3333333333333333	3	0.7272727272727273	8	0.3611111111111111	0.6363636363636364	9	7	3	0	0	0.4444444444444444	4	9	13	0.0	0.2222222222222222	0.40460887386310684	0.9136966677331714	0.7393428914320687	0.9182907099133861	0.7394973495589745	0.8027399126520763	0.9364234855350252	0.8870371778117598	0	0	0.0	-0.000631630290345544	3
4493	0.005541031987770442	0.0029608053433996463	0.0029601413680009846	0.9624957385928773	-1	0	0	0.2857142857142857	2	0.875	7	0.5555555555555556	0.875	9	7	0	0	0	0.2222222222222222	2	9	10	0.0	0	0.39378995650409016	0.6881321411465575	0.6253214997665293	0.5862053475927674	0.9628677789391343	0.649022553901005	0.910930064049584	0.6421747465541536	0	0	0.0	0.0029601413680009846	23
3155	0.005535884131773469	0.0002564424038689339	0.0001254029199026725	0.9676884610412192	-1	0	0	0.3333333333333333	2	0.8333333333333334	5	0.5714285714285714	0.8333333333333334	7	5	0	0	0	0.2857142857142857	2	7	8	0.0	0	0.39378995650409016	0.6487406087414205	0.6589584753852147	0.6114994202906054	0.9628677789391343	0.6557776733775805	0.910930064049584	0.6388909532199601	0	0	0.0	0.0001254029199026725	18
2694	0.002166667493566001	0.0010013598755623286	-0.0009991715516302993	0.9817650153932515	-1	0	0	0.25	1	1.0	3	1.0	1.0	4	3	0	0	0	0.2	1	5	5	0.0	0	0.39378995650409016	0.5	0.6528522702282487	0.5837331538521179	0.9628677789391343	0.5	0.9111964600242694	0.5281466648505693	0	0	0.0	-9.991715516302993e-05	7
4449	0.005715457968066496	0.001785282269792539	0.0017847059860882936	0.9625732068737816	-1	0	0	0.25	2	0.8888888888888888	8	0.55	0.8888888888888888	10	8	0	0	0	0.2	2	10	11	0.0	0	0.39378995650409016	0.7312492361863238	0.641019349553901	0.8194188874707379	0.9628677789391343	0.9121402516759781	0.910930064049584	0.8344932158484314	0	0	0.0	0.0017847059860882936	5
2851	0.0054823325356647854	0.00019173397450835916	-3.410271017958994e-05	0.9674720864469968	-1	0	0	0.3333333333333333	2	0.8333333333333334	5	0.5714285714285714	0.8333333333333334	7	5	0	0	0	0.2857142857142857	2	7	8	0.0	0	0.39378995650409016	0.6487406087414205	0.6589584753852147	0.6114994202906054	0.9628677789391343	0.6557776733775805	0.910930064049584	0.6388909532199601	0	0	0.0	-3.410271017958994e-06	16
1669	0.002210440990085372	0.001377825525017145	-0.0013747181271434527	0.9782211533193114	-1	0	0	0.25	1	1.0	3	1.0	1.0	4	3	0	0	0	0.2	1	5	5	0.0	0	0.39378995650409016	0.5	0.642139987575872	0.569277275960729	0.9628677789391343	0.5	0.9113997595529953	0.5232251968133833	0	0	0.0	-0.00013747181271434527	127
4699	0.004612414020693742	6.215878143347921e-05	4.7949890399392215e-05	0.9791665239944208	-1	0	0	0.2857142857142857	2	0.875	7	0.5555555555555556	0.875	9	7	0	0	0	0.2222222222222222	2	9	10	0.0	0	0.39378995650409016	0.6343656639469089	0.5916845241478439	0.595140319215184	0.9628677789391343	0.6408042031427489	0.9136375667576331	0.6236418261825193	0	0	0.0	4.7949890399392215e-05	3
1998	0.001705656010067436	0.0015378928381255346	-0.001537856387686903	0.9778537902696963	-1	0	0	0.5	1	1.0	1	1.0	1.0	1	1	1	0	0	0.3333333333333333	1	3	3	0.0	0	0.4843758265441284	0.5	0.8705408329589733	0.5	0.43400981241396525	0.5	0.8754449268125435	0.5	0	0	0.0	-0.0001537856387686903	23
781	0.002451407611761895	0.002266153802575344	-0.0022660583677622387	0.9852936971734467	-1	0	0	0.6666666666666666	2	0.5	1	1.0	0	2	0	1	0	0	0.25	4	1	4	0.0	0.6666666666666666	0	0	0	0	0	0	0	0	0	0	0	-0.00022660583677622386	5
1245	0.0018708739036585762	0.0017390426760594117	-0.0017390379670278345	0.9825452567662886	-1	0	0	0.5	1	1.0	1	1.0	1.0	2	1	0	0	0	0.3333333333333333	1	3	3	0.0	0	0.39378995650409016	0.5	0.6253214997665293	0.5833084246817276	0.9628677789391343	0.5	0.9122932580878436	0.5280014838172571	0	0	0.0	-0.00017390379670278344	20
767	0.0017644423205088265	0.0016860903698986264	-0.001684018658005021	0.9835578655624284	-1	0	0	1.0	1	0	0	1.0	0	0	0	1	0	0	0.5	2	1	2	0.0	0	0	0	0	0	0	0	0	0	0	0	0	-0.1	0
798	0.001929977408886119	0.0017166178004762488	-0.001716617215318964	0.9826938768376428	-1	0	0	0.5	1	1.0	1	1.0	1.0	2	1	0	0	0	0.3333333333333333	1	3	3	0.0	0	0.39378995650409016	0.5	0.6253214997665293	0.5833084246817276	0.9628677789391343	0.5	0.9122932580878436	0.5280014838172571	0	0	0.0	-0.0001716617215318964	50
448	0.0026523810068050666	0.00228709928117342	-0.0022870986663475553	0.9783998519742723	-1	0	0	0.5	1	1.0	1	1.0	1.0	2	1	0	0	0	0.3333333333333333	1	3	3	0.0	0	0.5186807099572184	0.7771106928845054	0.7198816581410143	0.78278515524396	0.7917934209510614	0.8469327050884898	0.84429437137816	0.8043762799910639	0	0	0.0	-0.00022870986663475553	14
1353	0.0018670692831035164	0.0016368420095803317	-0.001636809400679386	0.9825778584869553	-1	0	0	0.5	1	1.0	1	1.0	1.0	2	1	0	0	0	0.3333333333333333	1	3	3	0.0	0	0.39378995650409016	0.5	0.6253214997665293	0.5833084246817276	0.9628677789391343	0.5	0.9122932580878436	0.5280014838172571	0	0	0.0	-0.00016368094006793862	22
1492	0.012678263208076055	0.0025660731748698737	-0.0024949588755837316	0.977245295963733	-1	0	0	0.2	1	1.0	5	1.0	0.8	5	4	1	0	0	0.14285714285714285	7	1	7	0.0	0	0.39378995650409016	0.7713004539055048	0.5916845241478439	0.8876020735211877	0.9628677789391343	0.9743268325729011	0.9118672178323651	0.9093850270777166	0	0	0.0	-0.0002494958875583732	4
274	0.004613217818913922	0.0025789728650694927	-0.0025690760505597257	0.9841292703450811	-1	0	0	0.75	3	0.5	2	0.5	0.25	3	1	2	4	0	0.75	4	3	6	0.6666666666666666	0.5	0.4632698765028806	0.7035695511006838	0.7323236217718033	0.8818775146158868	0.4913112891074973	0.8385721212967984	0.8115468871912267	0.8186818669288362	0.5	0.3333333333333333	0.0	-0.00025690760505597257	11
3663	0.0019910329719388833	0.0019484315605545809	-0.0019483350963227766	0.9856703965846974	-1	0	0	1.0	1	0	0	1.0	0	1	0	0	0	0	0.5	2	1	2	0.0	0	0	0	0	0	0	0	0	0	0	0	0	-0.00019483350963227767	0
1089	0.013819663217029392	0.0012323810185975832	-0.0012323649200566159	0.981468981887341	-1	0	0	0.2	2	0.9230769230769231	12	0.5357142857142857	0.8461538461538461	12	11	2	3	0	0.14285714285714285	2	14	15	0.42857142857142855	0	0.251009665755735	0.9170105372772197	0.5948561279651383	0.9223701343289626	0.5824756214185672	0.9519919180871378	0.8294987458758298	0.9322343596379367	0.25	0.08333333333333333	0.0	-0.0001232364920056616	144
4143	0.005474080071751508	0.002987547272764415	0.0029868909807996102	0.9624355833091734	-1	0	0	0.2857142857142857	2	0.875	7	0.5555555555555556	0.875	9	7	0	0	0	0.2222222222222222	2	9	10	0.0	0	0.39378995650409016	0.6881321411465575	0.6253214997665293	0.5862053475927674	0.9628677789391343	0.649022553901005	0.910930064049584	0.6421747465541536	0	0	0.0	0.0029868909807996102	37
2803	0.006092755056901957	0.0008017635012614847	-0.0007869380230165473	0.9705616706798871	-1	0	0	0.3333333333333333	2	0.8333333333333334	5	0.5714285714285714	0.8333333333333334	7	5	0	0	0	0.2857142857142857	2	7	8	0.0	0	0.39378995650409016	0.6487406087414205	0.6732415189217169	0.6163244680461271	0.9628677789391343	0.6557776733775805	0.9107944722009103	0.6404549885974207	0	0	0.0	-7.869380230165473e-05	50
3046	0.005259895997293867	0.00022098157295947273	9.441895578839182e-05	0.9676461663255375	-1	0	0	0.3333333333333333	2	0.8333333333333334	5	0.5714285714285714	0.8333333333333334	7	5	0	0	0	0.2857142857142857	2	7	8	0.0	0	0.39378995650409016	0.6487406087414205	0.6589584753852147	0.6114994202906054	0.9628677789391343	0.6557776733775805	0.910930064049584	0.6388909532199601	0	0	0.0	9.441895578839182e-05	17
2926	0.0029576600100040635	0.0014855111781836641	-0.0014854843264495172	0.9800900806645355	-1	0	0	0.5	2	0.75	3	0.6	0.75	5	3	0	0	0	0.4	2	5	6	0.0	0	0.39378995650409016	0.7324893508706894	0.6253214997665293	0.6012298080985802	0.9628677789391343	0.6862064586323282	0.910930064049584	0.6755600428577823	0	0	0.0	-0.0001485484326449517	3
238	0.0017399464768220949	0.0016947855356928318	-0.0016926671933487115	0.9833823344732548	-1	0	0	1.0	1	0	0	1.0	0	1	0	0	0	0	0.5	2	1	2	0.0	0	0	0	0	0	0	0	0	0	0	0	0	-0.00016926671933487116	40
836	0.001886033089265393	0.0016819403280704873	-0.0016818771151278498	0.9773607795854192	-1	0	0	0.6666666666666666	2	0.5	1	0.6666666666666666	0.5	1	1	2	0	0	0.6666666666666666	2	3	4	0.0	0	0.47133037020002877	0.5	0.8705408329589733	0.5	0.6153397698554469	0.5	0.8389866985299607	0.5	0	0	0.0	-0.00016818771151278498	100
4734	0.0054013987823990734	0.002741349831281593	0.0027407929643667632	0.9634348792118145	-1	0	0	0.2857142857142857	2	0.875	7	0.5555555555555556	0.875	9	7	0	0	0	0.2222222222222222	2	9	10	0.0	0	0.39378995650409016	0.6058910799516931	0.6253214997665293	0.8287740892639177	0.9628677789391343	0.9203927038448906	0.910930064049584	0.8153131325717161	0	0	0.0	0.0027407929643667632	6
4082	0.005410231272194067	0.0029244641909033737	0.0029238749352319244	0.9633791561584003	-1	0	0	0.2857142857142857	2	0.875	7	0.5555555555555556	0.875	9	7	0	0	0	0.2222222222222222	2	9	10	0.0	0	0.39378995650409016	0.6058910799516931	0.6253214997665293	0.8287740892639177	0.9628677789391343	0.9203927038448906	0.910930064049584	0.8153131325717161	0	0	0.0	0.0029238749352319244	32
95	0.0358909354034164	0.006509848510783786	-0.00636920102339592	0.9366367799742255	-1	0	0	0.2	2	0.8461538461538461	11	0.375	0.7692307692307693	11	10	3	1	0	0.625	8	5	15	0.1111111111111111	0.46153846153846156	0.48202187317729067	0.9114304028972154	0.7286871848511796	0.9202160501639564	0.6931100706379295	0.9402012938281763	0.8806612141680441	0.9248774799752096	1.0	0.2727272727272727	0.0	-0.000636920102339592	13
2549	0.002117320946474117	0.0013808362950178605	-0.0013774485026181778	0.9780256898162457	-1	0	0	0.25	1	1.0	3	1.0	1.0	4	3	0	0	0	0.2	1	5	5	0.0	0	0.39378995650409016	0.5	0.642139987575872	0.569277275960729	0.9628677789391343	0.5	0.9113997595529953	0.5232251968133833	0	0	0.0	-0.0001377448502618178	12
2905	0.005708550546295699	0.002658555620526363	-0.0026565722923979187	0.9780012788127419	-1	0	0	0.3333333333333333	2	0.8333333333333334	5	0.5714285714285714	0.8333333333333334	7	5	0	0	0	0.2857142857142857	2	7	8	0.0	0	0.39378995650409016	0.6487406087414205	0.6876523572081552	0.6036897477512817	0.9628677789391343	0.6557776733775805	0.9110029596399086	0.6363680903747765	0	0	0.0	-0.00026565722923979184	1
3375	0.002892850602789738	0.0022904613193282615	-0.002290268946868278	0.9787076689920249	-1	0	0	0.5	2	0.6666666666666666	2	0.625	0.6666666666666666	4	2	0	0	0	0.5	2	4	5	0.0	0	0.39378995650409016	0.681175115974667	0.6589584753852147	0.664933702056185	0.9628677789391343	0.689454488457884	0.910930064049584	0.6786051157748735	0	0	0.0	-0.0002290268946868278	1
1722	0.014615859554077059	0.007563765097362084	-0.0070499102942897145	0.9804687424371771	-1	0	0	0.4	4	0.6153846153846154	8	0.3333333333333333	0.5384615384615384	9	7	5	2	0	0.5555555555555556	9	5	15	0.16666666666666666	0.36363636363636365	0.3010413671228501	0.8917485103547721	0.6072345511475413	0.9167123630784415	0.7394973495589745	0.7665489535438063	0.9317391966079462	0.8697460883639448	0.5555555555555556	0.1111111111111111	0.0	-0.0007049910294289715	3
1763	0.0017797869602374854	0.001549430669773579	-0.0015493245339116219	0.9775957061676849	-1	0	0	0.5	1	1.0	1	1.0	1.0	1	1	1	0	0	0.3333333333333333	1	3	3	0.0	0	0.47133037020002877	0.5	0.8705408329589733	0.5	0.43400981241396525	0.5	0.878226845919344	0.5	0	0	0.0	-0.0001549324533911622	40
4444	0.005173698249804131	0.0028847067803155014	0.0028839644343978997	0.9631098741296341	-1	0	0	0.2857142857142857	2	0.875	7	0.5555555555555556	0.875	9	7	0	0	0	0.2222222222222222	2	9	10	0.0	0	0.39378995650409016	0.6058910799516931	0.6253214997665293	0.8287740892639177	0.9628677789391343	0.9203927038448906	0.910930064049584	0.8153131325717161	0	0	0.0	0.0028839644343978997	39
3736	0.005479898281601349	0.0026997409267275224	0.0026997200930222467	0.9628754321694224	-1	0	0	0.2857142857142857	2	0.875	7	0.5555555555555556	0.875	9	7	0	0	0	0.2222222222222222	2	9	10	0.0	0	0.39378995650409016	0.6343656639469089	0.6589584753852147	0.6011068393766109	0.9628677789391343	0.6408042031427489	0.910930064049584	0.6255818750556369	0	0	0.0	0.0026997200930222467	10
534	0.0025334262695887884	0.002334607261945238	-0.002334607189034996	0.9784490504691034	-1	0	0	0.5	1	1.0	1	1.0	1.0	2	1	0	0	0	0.3333333333333333	1	3	3	0.0	0	0.5186807099572184	0.7771106928845054	0.7198816581410143	0.78278515524396	0.7917934209510614	0.8469327050884898	0.84429437137816	0.8043762799910639	0	0	0.0	-0.0002334607189034996	13
1922	0.0035613232962729995	0.002522206463914999	-0.0024572316677278776	0.9751621443010732	-1	0	0	0.25	1	1.0	3	1.0	0.6666666666666666	3	2	1	0	0	0.2	5	1	5	0.0	0	0.39378995650409016	0.8105343570969666	0.5916845241478439	0.8058391198087165	0.9628677789391343	0.9807835635943636	0.9136375667576331	0.906341102362764	0	0	0.0	-0.00024572316677278774	6
507	0.0019775207752421088	0.001919064400409739	-0.0019190509924555906	0.9836605833380455	-1	0	0	1.0	2	0.0	0	0.75	0	2	0	0	0	0	1.0	2	2	3	0.0	0	0	0	0	0	0	0	0	0	0	0	0	-0.00019190509924555906	20
3215	0.005406014366066346	0.00023277123376450317	0.00010173261723428177	0.9677704264286094	-1	0	0	0.3333333333333333	2	0.8333333333333334	5	0.5714285714285714	0.8333333333333334	7	5	0	0	0	0.2857142857142857	2	7	8	0.0	0	0.39378995650409016	0.6487406087414205	0.6589584753852147	0.6114994202906054	0.9628677789391343	0.6557776733775805	0.910930064049584	0.6388909532199601	0	0	0.0	0.00010173261723428177	15
1212	0.001919607383873094	0.0017204832586583188	-0.0017204783276389816	0.982647797290559	-1	0	0	0.5	1	1.0	1	1.0	1.0	2	1	0	0	0	0.3333333333333333	1	3	3	0.0	0	0.39378995650409016	0.5	0.6253214997665293	0.5833084246817276	0.9628677789391343	0.5	0.9122932580878436	0.5280014838172571	0	0	0.0	-0.00017204783276389816	25
130	0.008915407181499729	0.002946516449783633	-0.0029456999219008803	0.9820246444334388	-1	0	0	0.25	1	1.0	3	1.0	1.0	4	3	0	1	0	0.2	5	1	5	0.3333333333333333	0	0.6464069392000391	0.9165355019682068	0.6310711134617931	0.9398617138212034	0.5819561176209346	0.9718114831933694	0.9193773679160585	0.9476071995996738	1.0	0.25	0.0	-0.000294569992190088	73
216	0.00927692725129144	0.003438126176556173	-0.0031842563763775592	0.9774540887942184	-1	0	0	0.2	1	1.0	5	0.5833333333333334	0.8	5	4	1	4	0	0.3333333333333333	6	2	7	0.8	0	0.6832655386418847	0.9229389450725671	0.6567171993412729	0.9546353119208631	0.5945813290592346	0.9182415354547585	0.7691689033167459	0.9339750601156253	0.30000000000000004	0.2	0.0	-0.0003184256376377559	7
785	0.0018448046085338496	0.0016728877572111055	-0.0016728877177515605	0.98279235269869	-1	0	0	0.5	1	1.0	1	1.0	1.0	2	1	0	0	0	0.3333333333333333	1	3	3	0.0	0	0.39378995650409016	0.5	0.6253214997665293	0.5833084246817276	0.9628677789391343	0.5	0.9122932580878436	0.5280014838172571	0	0	0.0	-0.00016728877177515605	89
2623	0.0021781403024214536	0.001049985534561615	-0.001049982872249375	0.9823718050346312	-1	0	0	0.25	1	1.0	3	1.0	1.0	4	3	0	0	0	0.2	1	5	5	0.0	0	0.39378995650409016	0.5	0.6528522702282487	0.5837331538521179	0.9628677789391343	0.5	0.9111964600242694	0.5281466648505693	0	0	0.0	-0.0001049982872249375	20
4165	0.005289226960001683	0.0028215943773296343	0.002820617250817893	0.9632207352536859	-1	0	0	0.2857142857142857	2	0.875	7	0.5555555555555556	0.875	9	7	0	0	0	0.2222222222222222	2	9	10	0.0	0	0.39378995650409016	0.6058910799516931	0.6253214997665293	0.8287740892639177	0.9628677789391343	0.9203927038448906	0.910930064049584	0.8153131325717161	0	0	0.0	0.002820617250817893	26
3641	0.005495421616689651	0.0028767482308710325	0.002875839254848884	0.9623191183564406	-1	0	0	0.2857142857142857	2	0.875	7	0.5555555555555556	0.875	9	7	0	0	0	0.2222222222222222	2	9	10	0.0	0	0.39378995650409016	0.6881321411465575	0.6253214997665293	0.5862053475927674	0.9628677789391343	0.649022553901005	0.910930064049584	0.6421747465541536	0	0	0.0	0.002875839254848884	31
2396	0.0021929887867367936	0.0013981683152954182	-0.0013919298424664658	0.9779363752849011	-1	0	0	0.25	1	1.0	3	1.0	1.0	4	3	0	0	0	0.2	1	5	5	0.0	0	0.39378995650409016	0.5	0.642139987575872	0.569277275960729	0.9628677789391343	0.5	0.9113997595529953	0.5232251968133833	0	0	0.0	-0.0001391929842466466	15
3545	0.005264287827326339	0.002880935028790359	0.0028792120183581045	0.9629867876222233	-1	0	0	0.2857142857142857	2	0.875	7	0.5555555555555556	0.875	9	7	0	0	0	0.2222222222222222	2	9	10	0.0	0	0.39378995650409016	0.6058910799516931	0.6253214997665293	0.8287740892639177	0.9628677789391343	0.9203927038448906	0.910930064049584	0.8153131325717161	0	0	0.0	0.0028792120183581045	46
2843	0.006081959231749925	0.0008364522037733786	-0.0008250052240580684	0.970561961881614	-1	0	0	0.3333333333333333	2	0.8333333333333334	5	0.5714285714285714	0.8333333333333334	7	5	0	0	0	0.2857142857142857	2	7	8	0.0	0	0.39378995650409016	0.6487406087414205	0.6732415189217169	0.6163244680461271	0.9628677789391343	0.6557776733775805	0.9107944722009103	0.6404549885974207	0	0	0.0	-8.250052240580685e-05	7
721	0.001727910998283433	0.0017021178482383176	-0.001702095231491143	0.9851332341609852	-1	0	0	1.0	1	0	0	1.0	0	1	0	0	0	0	0.5	1	2	2	0.0	0	0	0	0	0	0	0	0	0	0	0	0	-0.0001702095231491143	34
4571	0.005363604947906944	0.0027574524158933693	0.0027569516335609985	0.9631407001562816	-1	0	0	0.2857142857142857	2	0.875	7	0.5555555555555556	0.875	9	7	0	0	0	0.2222222222222222	2	9	10	0.0	0	0.39378995650409016	0.6058910799516931	0.6253214997665293	0.8287740892639177	0.9628677789391343	0.9203927038448906	0.910930064049584	0.8153131325717161	0	0	0.0	0.0027569516335609985	13
2325	0.002190577541863071	0.0011214533792860996	-0.0011205505241396185	0.9820225662997722	-1	0	0	0.25	1	1.0	3	1.0	1.0	4	3	0	0	0	0.2	1	5	5	0.0	0	0.39378995650409016	0.5	0.6528522702282487	0.5837331538521179	0.9628677789391343	0.5	0.9111964600242694	0.5281466648505693	0	0	0.0	-0.00011205505241396185	40
3364	0.005603072311324054	0.0018465098125265617	0.001760416567799132	0.9660487036052112	-1	0	0	0.3333333333333333	2	0.8571428571428571	6	0.5625	0.8571428571428571	8	6	0	0	0	0.25	2	8	9	0.0	0	0.39378995650409016	0.6112532899783697	0.642139987575872	0.8256160247395925	0.9628677789391343	0.9292884205815942	0.910930064049584	0.8216775291172269	0	0	0.0	0.001760416567799132	42
1357	0.003157378930689658	0.0023782221361828685	-0.0023777605809212747	0.9795174271172896	-1	0	0	0.3333333333333333	1	1.0	2	1.0	1.0	3	2	0	0	0	0.25	1	4	4	0.0	0	0.39378995650409016	0.6075966621510059	0.5916845241478439	0.776787020878601	0.9628677789391343	0.5287895706261518	0.9136375667576331	0.6456217340756949	0	0	0.0	-0.00023777605809212747	10
2284	0.005399076289343118	0.0022261240518749487	-0.0022260885522526344	0.9636919784381635	-1	0	0	0.25	1	1.0	3	1.0	1.0	4	3	0	0	0	0.2	1	5	5	0.0	0	0.39378995650409016	0.5	0.5916845241478439	0.5	0.9628677789391343	0.5	0.9136375667576331	0.5	0	0	0.0	-0.00022260885522526344	13
2634	0.002145376761412549	0.0010771232780333168	-0.0010750436412207008	0.9817500833154107	-1	0	0	0.25	1	1.0	3	1.0	1.0	4	3	0	0	0	0.2	1	5	5	0.0	0	0.39378995650409016	0.5	0.6528522702282487	0.5837331538521179	0.9628677789391343	0.5	0.9111964600242694	0.5281466648505693	0	0	0.0	-0.00010750436412207008	42
3468	0.005384624206600302	0.0028670711706515308	0.002866101721213939	0.9633380342885521	-1	0	0	0.2857142857142857	2	0.875	7	0.5555555555555556	0.875	9	7	0	0	0	0.2222222222222222	2	9	10	0.0	0	0.39378995650409016	0.6058910799516931	0.6253214997665293	0.8287740892639177	0.9628677789391343	0.9203927038448906	0.910930064049584	0.8153131325717161	0	0	0.0	0.002866101721213939	37
4000	0.005508143832605146	0.0029794249378632116	0.0029783288387085424	0.9629854353106179	-1	0	0	0.2857142857142857	2	0.875	7	0.5555555555555556	0.875	9	7	0	0	0	0.2222222222222222	2	9	10	0.0	0	0.39378995650409016	0.6058910799516931	0.6253214997665293	0.8287740892639177	0.9628677789391343	0.9203927038448906	0.910930064049584	0.8153131325717161	0	0	0.0	0.0029783288387085424	19
2861	0.005448546614980013	0.0003189085217640275	0.00016897145200702178	0.9675615296043619	-1	0	0	0.3333333333333333	2	0.8333333333333334	5	0.5714285714285714	0.8333333333333334	7	5	0	0	0	0.2857142857142857	2	7	8	0.0	0	0.39378995650409016	0.6487406087414205	0.6589584753852147	0.6114994202906054	0.9628677789391343	0.6557776733775805	0.910930064049584	0.6388909532199601	0	0	0.0	0.00016897145200702178	57
3430	0.0054946514647104434	0.00021354311409191908	-0.0001069004508132804	0.9677700082249421	-1	0	0	0.3333333333333333	2	0.8333333333333334	5	0.5714285714285714	0.8333333333333334	7	5	0	0	0	0.2857142857142857	2	7	8	0.0	0	0.39378995650409016	0.6487406087414205	0.6589584753852147	0.6114994202906054	0.9628677789391343	0.6557776733775805	0.910930064049584	0.6388909532199601	0	0	0.0	-1.069004508132804e-05	5
3999	0.005175053989953537	0.002838630974688843	0.002837282579416128	0.9629793191990497	-1	0	0	0.2857142857142857	2	0.875	7	0.5555555555555556	0.875	9	7	0	0	0	0.2222222222222222	2	9	10	0.0	0	0.39378995650409016	0.6058910799516931	0.6253214997665293	0.8287740892639177	0.9628677789391343	0.9203927038448906	0.910930064049584	0.8153131325717161	0	0	0.0	0.002837282579416128	12
4379	0.005323429745160879	0.0016967478543712235	0.0016288613162625983	0.9657620374869835	-1	0	0	0.3333333333333333	2	0.8571428571428571	6	0.5625	0.8571428571428571	8	6	0	0	0	0.25	2	8	9	0.0	0	0.39378995650409016	0.6112532899783697	0.642139987575872	0.8256160247395925	0.9628677789391343	0.9292884205815942	0.910930064049584	0.8216775291172269	0	0	0.0	0.0016288613162625983	5
961	0.02674995411781592	0.0035469791120323734	-0.0031354027622651865	0.9656693419735806	-1	0	0	0.25	2	0.8888888888888888	8	0.39285714285714285	0.6666666666666666	7	6	3	0	0	0.5714285714285714	4	7	11	0.0	0.2	0.2595657875981113	0.8657419611770154	0.7299683721887246	0.8949978467981717	0.7394973495589745	0.8930432642030068	0.8787885918509148	0.8852341396553071	0	0	0.0	-0.00031354027622651867	8
4862	0.005518894788802159	0.002697296372361735	0.002697165143616869	0.962812451774849	-1	0	0	0.2857142857142857	2	0.875	7	0.5555555555555556	0.875	9	7	0	0	0	0.2222222222222222	2	9	10	0.0	0	0.39378995650409016	0.6881321411465575	0.6253214997665293	0.5862053475927674	0.9628677789391343	0.649022553901005	0.910930064049584	0.6421747465541536	0	0	0.0	0.002697165143616869	12
842	0.0018408770965350695	0.0016067454496306072	-0.001606699342036656	0.9781915879876594	-1	0	0	0.5	1	1.0	1	1.0	1.0	1	1	1	0	0	0.3333333333333333	1	3	3	0.0	0	0.47133037020002877	0.5	0.8705408329589733	0.5	0.6153397698554469	0.5	0.8389866985299607	0.5	0	0	0.0	-0.0001606699342036656	83
2657	0.005932300930528993	0.0009725760711097634	-0.0009636057800576233	0.9708309462482886	-1	0	0	0.3333333333333333	2	0.8333333333333334	5	0.5714285714285714	0.8333333333333334	7	5	0	0	0	0.2857142857142857	2	7	8	0.0	0	0.39378995650409016	0.6487406087414205	0.6732415189217169	0.6163244680461271	0.9628677789391343	0.6557776733775805	0.9107944722009103	0.6404549885974207	0	0	0.0	-9.636057800576233e-05	52
2180	0.0021412293019131517	0.0013950489344382237	-0.001391452742576216	0.9779468435432327	-1	0	0	0.25	1	1.0	3	1.0	1.0	4	3	0	0	0	0.2	1	5	5	0.0	0	0.39378995650409016	0.5	0.642139987575872	0.569277275960729	0.9628677789391343	0.5	0.9113997595529953	0.5232251968133833	0	0	0.0	-0.0001391452742576216	28
1095	0.0027701869694682435	0.0024700110934467554	-0.0024687665575292388	0.9837242744497582	-1	0	0	0.5	2	0.6666666666666666	2	1.0	0.3333333333333333	3	1	1	1	0	0.2	5	1	5	0.25	1.0	0.251009665755735	0.562732331088434	0.6681075595030517	0.6002062067452999	0.3139761933731969	0.8107143590583711	0.8787885918509148	0.6691656496673527	1.0	0	0.0	-0.0002468766557529239	7
1269	0.0018964109716968923	0.0016748792298961924	-0.0016748791650729041	0.9827777746596499	-1	0	0	0.5	1	1.0	1	1.0	1.0	2	1	0	0	0	0.3333333333333333	1	3	3	0.0	0	0.39378995650409016	0.5	0.6253214997665293	0.5833084246817276	0.9628677789391343	0.5	0.9122932580878436	0.5280014838172571	0	0	0.0	-0.0001674879165072904	28
851	0.0018271681634774296	0.00174951837562137	-0.00174919734064583	0.9718368008667461	-1	0	0	0.3333333333333333	1	1.0	2	0.6666666666666666	0.5	1	1	2	0	0	0.6666666666666666	2	3	4	0.0	0	1.0	0.5	0.7471678652781287	0.5	0.6207190629629884	0.5	0.828751130204116	0.5	0	0	0.0	-0.000174919734064583	39
3591	0.005335653648978546	0.002672964943580278	0.0026722473490973773	0.9633996021302621	-1	0	0	0.2857142857142857	2	0.875	7	0.5555555555555556	0.875	9	7	0	0	0	0.2222222222222222	2	9	10	0.0	0	0.39378995650409016	0.6058910799516931	0.6253214997665293	0.8287740892639177	0.9628677789391343	0.9203927038448906	0.910930064049584	0.8153131325717161	0	0	0.0	0.0026722473490973773	17
1999	0.0016890109518595787	0.0014549833240034124	-0.001454962387340791	0.9781385513892623	-1	0	0	0.5	1	1.0	1	1.0	1.0	1	1	1	0	0	0.3333333333333333	1	3	3	0.0	0	0.47133037020002877	0.5	0.8705408329589733	0.5	0.6153397698554469	0.5	0.8389866985299607	0.5	0	0	0.0	-0.00014549623873407909	75
3821	0.00542223896765821	0.0031497832506956302	0.0031491942443357727	0.9629013976690157	-1	0	0	0.2857142857142857	2	0.875	7	0.5555555555555556	0.875	9	7	0	0	0	0.2222222222222222	2	9	10	0.0	0	0.39378995650409016	0.6058910799516931	0.6253214997665293	0.8287740892639177	0.9628677789391343	0.9203927038448906	0.910930064049584	0.8153131325717161	0	0	0.0	0.0031491942443357727	40
1047	0.001793932296416373	0.0015718778851006195	-0.0015718478896039622	0.9828605305102769	-1	0	0	0.5	1	1.0	1	1.0	1.0	2	1	0	0	0	0.3333333333333333	1	3	3	0.0	0	0.39378995650409016	0.5	0.6253214997665293	0.5833084246817276	0.9628677789391343	0.5	0.9122932580878436	0.5280014838172571	0	0	0.0	-0.00015718478896039622	61
2653	0.002141276299077655	0.0010260056276136774	-0.0010231563505103609	0.981712019354451	-1	0	0	0.25	1	1.0	3	1.0	1.0	4	3	0	0	0	0.2	1	5	5	0.0	0	0.39378995650409016	0.5	0.6528522702282487	0.5837331538521179	0.9628677789391343	0.5	0.9111964600242694	0.5281466648505693	0	0	0.0	-0.00010231563505103609	26
4349	0.00531932525254821	0.003023764184035008	0.0030224259395701717	0.9628472674996562	-1	0	0	0.2857142857142857	2	0.875	7	0.5555555555555556	0.875	9	7	0	0	0	0.2222222222222222	2	9	10	0.0	0	0.39378995650409016	0.6058910799516931	0.6253214997665293	0.8287740892639177	0.9628677789391343	0.9203927038448906	0.910930064049584	0.8153131325717161	0	0	0.0	0.0030224259395701717	53
2295	0.0022074222702540146	0.0014042575772042663	-0.0014020398963942844	0.9782578530903453	-1	0	0	0.25	1	1.0	3	1.0	1.0	4	3	0	0	0	0.2	1	5	5	0.0	0	0.39378995650409016	0.5	0.642139987575872	0.569277275960729	0.9628677789391343	0.5	0.9113997595529953	0.5232251968133833	0	0	0.0	-0.00014020398963942844	16
2230	0.0021946102012287815	0.0013263230669110992	-0.0013232136190980401	0.9782530622454014	-1	0	0	0.25	1	1.0	3	1.0	1.0	4	3	0	0	0	0.2	1	5	5	0.0	0	0.39378995650409016	0.5	0.642139987575872	0.569277275960729	0.9628677789391343	0.5	0.9113997595529953	0.5232251968133833	0	0	0.0	-0.00013232136190980401	45
3004	0.005423925696601156	0.0001952117274329567	2.7964880603036886e-05	0.9677793902799109	-1	0	0	0.3333333333333333	2	0.8333333333333334	5	0.5714285714285714	0.8333333333333334	7	5	0	0	0	0.2857142857142857	2	7	8	0.0	0	0.39378995650409016	0.6487406087414205	0.6589584753852147	0.6114994202906054	0.9628677789391343	0.6557776733775805	0.910930064049584	0.6388909532199601	0	0	0.0	2.7964880603036886e-05	18
2542	0.0021937900070731825	0.0011278101052261532	-0.0011262440669711797	0.981913260105031	-1	0	0	0.25	1	1.0	3	1.0	1.0	4	3	0	0	0	0.2	1	5	5	0.0	0	0.39378995650409016	0.5	0.6528522702282487	0.5837331538521179	0.9628677789391343	0.5	0.9111964600242694	0.5281466648505693	0	0	0.0	-0.00011262440669711797	65
3365	0.00567920709537036	0.003125230261642442	0.0031249348409753343	0.9627781868530576	-1	0	0	0.2857142857142857	2	0.875	7	0.5555555555555556	0.875	9	7	0	0	0	0.2222222222222222	2	9	10	0.0	0	0.39378995650409016	0.6343656639469089	0.6589584753852147	0.6011068393766109	0.9628677789391343	0.6408042031427489	0.910930064049584	0.6255818750556369	0	0	0.0	0.0031249348409753343	94
3226	0.005358221242861573	0.0002341025949903118	3.440379864072103e-05	0.9677744937995207	-1	0	0	0.3333333333333333	2	0.8333333333333334	5	0.5714285714285714	0.8333333333333334	7	5	0	0	0	0.2857142857142857	2	7	8	0.0	0	0.39378995650409016	0.6487406087414205	0.6589584753852147	0.6114994202906054	0.9628677789391343	0.6557776733775805	0.910930064049584	0.6388909532199601	0	0	0.0	3.440379864072103e-05	6
3107	0.0055372594012704085	0.0003676952899617675	0.00027387091574596826	0.9676107246636204	-1	0	0	0.3333333333333333	2	0.8333333333333334	5	0.5714285714285714	0.8333333333333334	7	5	0	0	0	0.2857142857142857	2	7	8	0.0	0	0.39378995650409016	0.6487406087414205	0.6589584753852147	0.6114994202906054	0.9628677789391343	0.6557776733775805	0.910930064049584	0.6388909532199601	0	0	0.0	0.00027387091574596826	21
2499	0.002232899601413701	0.0013424054271732738	-0.0013379710550649776	0.9779522878327788	-1	0	0	0.25	1	1.0	3	1.0	1.0	4	3	0	0	0	0.2	1	5	5	0.0	0	0.39378995650409016	0.5	0.642139987575872	0.569277275960729	0.9628677789391343	0.5	0.9113997595529953	0.5232251968133833	0	0	0.0	-0.00013379710550649775	34
2399	0.0050034287891756995	0.005007601593271872	-0.0050075378740074405	0.9850425163171257	-1	0	0	0.2	1	1.0	5	1.0	0.4	2	2	4	0	0	0.14285714285714285	1	7	7	0.0	0	0.2168831484725568	0.5	0.9209962963870012	0.5419473885846757	0.6153397698554469	0.5	0.947009032300111	0.5140117369024377	0	0	0.0	-0.000500753787400744	3
4037	0.005240657486528163	0.002894646750464196	0.002894440744918577	0.9630302136959287	-1	0	0	0.2857142857142857	2	0.875	7	0.5555555555555556	0.875	9	7	0	0	0	0.2222222222222222	2	9	10	0.0	0	0.39378995650409016	0.6058910799516931	0.6253214997665293	0.8287740892639177	0.9628677789391343	0.9203927038448906	0.910930064049584	0.8153131325717161	0	0	0.0	0.002894440744918577	51
539	0.0018508414804050321	0.001883010517536444	-0.001883008899612775	0.9839535659003349	-1	0	0	1.0	2	0.0	0	0.75	0	1	0	1	0	0	1.0	2	2	3	0.0	0	0	0	0	0	0	0	0	0	0	0	0	-0.0001883008899612775	15
3374	0.005478710577769722	0.00042259413008554643	0.0002363000458570485	0.9671687558548996	-1	0	0	0.3333333333333333	2	0.8333333333333334	5	0.5714285714285714	0.8333333333333334	7	5	0	0	0	0.2857142857142857	2	7	8	0.0	0	0.39378995650409016	0.6487406087414205	0.6589584753852147	0.6114994202906054	0.9628677789391343	0.6557776733775805	0.910930064049584	0.6388909532199601	0	0	0.0	0.0002363000458570485	26
681	0.0017743977181722927	0.0017051372236655108	-0.00170507368946197	0.9850762490322381	-1	0	0	1.0	1	0	0	1.0	0	1	0	0	0	0	0.5	1	2	2	0.0	0	0	0	0	0	0	0	0	0	0	0	0	-0.000170507368946197	22
20	0.001926903483389501	0.0018790552312991048	-0.0018788951206664512	0.9856113569896315	-1	0	0	0.5	1	1.0	1	0.75	0	0	0	2	0	0	1.0	2	2	3	0.0	0	0	0	0	0	0	0	0	0	0	0	0	-0.1	1
1180	0.0019702019441882124	0.0017227674572914465	-0.0017227190317415917	0.9829474236047375	-1	0	0	0.5	1	1.0	1	1.0	1.0	2	1	0	0	0	0.3333333333333333	1	3	3	0.0	0	0.39378995650409016	0.5	0.6253214997665293	0.5833084246817276	0.9628677789391343	0.5	0.9122932580878436	0.5280014838172571	0	0	0.0	-0.00017227190317415918	35
435	0.0028221992432434944	0.0027490560936177773	-0.0027490375282869877	0.9790604630968697	-1	0	0	1.0	2	0.0	0	0.75	0	0	0	2	0	0	1.0	2	2	3	0.0	0	0	0	0	0	0	0	0	0	0	0	0	-0.1	2
1484	0.010169376422877458	0.0011898613273875918	-0.0011845550821884565	0.9753343993543624	-1	0	0	0.25	1	1.0	4	1.0	0.75	4	3	1	0	0	0.16666666666666666	6	1	6	0.0	0	0.44153900614207026	0.7955667305381942	0.47242196352179705	0.9030717846556628	0.6500359374225868	0.9764195096004323	0.8822335258738584	0.9196823576605279	0	0	0.0	-0.00011845550821884565	113
3224	0.00550573839639746	0.0003124579941139063	0.00013005766424639461	0.9674751959769979	-1	0	0	0.3333333333333333	2	0.8333333333333334	5	0.5714285714285714	0.8333333333333334	7	5	0	0	0	0.2857142857142857	2	7	8	0.0	0	0.39378995650409016	0.6487406087414205	0.6589584753852147	0.6114994202906054	0.9628677789391343	0.6557776733775805	0.910930064049584	0.6388909532199601	0	0	0.0	0.00013005766424639461	13
3812	0.005409314744287773	0.002919095813671873	0.00291899731780613	0.9624266518328801	-1	0	0	0.2857142857142857	2	0.875	7	0.5555555555555556	0.875	9	7	0	0	0	0.2222222222222222	2	9	10	0.0	0	0.39378995650409016	0.6343656639469089	0.6589584753852147	0.6011068393766109	0.9628677789391343	0.6408042031427489	0.910930064049584	0.6255818750556369	0	0	0.0	0.00291899731780613	40
2513	0.002172947343236252	0.001115466636194418	-0.0011140605944382825	0.9817034713076823	-1	0	0	0.25	1	1.0	3	1.0	1.0	4	3	0	0	0	0.2	1	5	5	0.0	0	0.39378995650409016	0.5	0.6528522702282487	0.5837331538521179	0.9628677789391343	0.5	0.9111964600242694	0.5281466648505693	0	0	0.0	-0.00011140605944382825	9
1955	0.006930273913798612	0.0032190539129072627	-0.0031122946487767774	0.9506271154497701	-1	0	0	0.25	1	1.0	4	1.0	1.0	5	4	0	0	0	0.16666666666666666	6	1	6	0.0	0	0.39378995650409016	0.7308867105358621	0.6589584753852147	0.6545275827480358	0.9628677789391343	0.7971530378282962	0.910930064049584	0.7314988800792747	0	0	0.0	-0.00031122946487767775	3
1942	0.018725274609222787	0.004842725601641117	-0.004775275767619052	0.9782702847903594	-1	0	0	0.4	4	0.6153846153846154	8	0.3333333333333333	0.5384615384615384	10	7	4	3	0	0.5555555555555556	5	9	15	0.3333333333333333	0.2	0.6490212355603632	0.9346815548341365	0.5849753124445292	0.9006834998906156	0.781307895499384	0.6632759600924717	0.8154252292182181	0.8638803908151179	0.1	0.1	0.0	-0.0004775275767619052	3
293	0.0027332709706939505	0.0023740065894111997	-0.002373865743200969	0.9728814506442091	-1	0	0	0.5	2	0.6666666666666666	2	0.625	0.6666666666666666	3	2	1	2	0	0.5	2	4	5	0.4	0	0.5637527329679219	0.876688288679564	0.6732820910733188	0.9405732271077503	0.6348391266055806	0.9416664873194601	0.861094240038944	0.9242505301069177	0.6666666666666666	0.3333333333333333	0.0	-0.00023738657432009687	8
3291	0.00787359245320767	0.00125712683487965	-0.0012559978267874658	0.9631421086166146	-1	0	0	0.2	1	1.0	5	1.0	1.0	6	5	0	0	0	0.14285714285714285	1	7	7	0.0	0	0.39378995650409016	0.5	0.642139987575872	0.5623525314616122	0.9628677789391343	0.5000000000000004	0.9113997595529953	0.5208807828450632	0	0	0.0	-0.00012559978267874658	3
4555	0.0050434440063414025	9.658636708975212e-05	-6.292429991517367e-05	0.9684429374674864	-1	0	0	0.3333333333333333	2	0.8333333333333334	5	0.5714285714285714	0.8333333333333334	7	5	0	0	0	0.2857142857142857	2	7	8	0.0	0	0.39378995650409016	0.6174808927408355	0.6253214997665293	0.8518480632383942	0.9628677789391343	0.9385096646225072	0.910930064049584	0.839046527898219	0	0	0.0	-6.292429991517366e-06	3
2018	0.0021610673965059175	0.0013753105248865795	-0.0013706513720806888	0.9777944645324758	-1	0	0	0.25	1	1.0	3	1.0	1.0	4	3	0	0	0	0.2	1	5	5	0.0	0	0.39378995650409016	0.5	0.642139987575872	0.569277275960729	0.9628677789391343	0.5	0.9113997595529953	0.5232251968133833	0	0	0.0	-0.00013706513720806887	22
1358	0.014013185071121287	0.0012765255868263346	-0.00126779503835125	0.9817339207026752	-1	0	0	0.2	2	0.9230769230769231	12	0.5357142857142857	0.8461538461538461	12	11	2	3	0	0.14285714285714285	2	14	15	0.42857142857142855	0	0.251009665755735	0.9170105372772197	0.5948561279651383	0.9223701343289626	0.5824756214185672	0.9519919180871378	0.8294987458758298	0.9322343596379367	0.25	0.08333333333333333	0.0	-0.000126779503835125	139
4447	0.0054989448664164355	0.002773461513865853	0.002773265562551593	0.9628013559421662	-1	0	0	0.2857142857142857	2	0.875	7	0.5555555555555556	0.875	9	7	0	0	0	0.2222222222222222	2	9	10	0.0	0	0.39378995650409016	0.6881321411465575	0.6253214997665293	0.5862053475927674	0.9628677789391343	0.649022553901005	0.910930064049584	0.6421747465541536	0	0	0.0	0.002773265562551593	3
4040	0.005234027950255546	0.002632245882172358	0.0026315052335741294	0.9634865731892234	-1	0	0	0.2857142857142857	2	0.875	7	0.5555555555555556	0.875	9	7	0	0	0	0.2222222222222222	2	9	10	0.0	0	0.39378995650409016	0.6058910799516931	0.6253214997665293	0.8287740892639177	0.9628677789391343	0.9203927038448906	0.910930064049584	0.8153131325717161	0	0	0.0	0.0026315052335741294	4
21	0.01967810402418899	0.0063040252018520156	-0.006276676370600745	0.9475388391814202	-1	0	0	0.16666666666666666	1	1.0	6	0.5714285714285714	0.8333333333333334	6	5	1	1	0	0.2857142857142857	2	7	8	0.2	0	0.47244154274687833	0.6689807292080876	0.8456326551982247	0.6946324104243425	0.8534731701146299	0.7896638575379933	0.8701339825304866	0.7210042618839319	1.0	0	0.0	-0.0006276676370600744	20
4353	0.005247870370143396	0.0028384872124791643	0.0028375029430305343	0.9630521493531715	-1	0	0	0.2857142857142857	2	0.875	7	0.5555555555555556	0.875	9	7	0	0	0	0.2222222222222222	2	9	10	0.0	0	0.39378995650409016	0.6058910799516931	0.6253214997665293	0.8287740892639177	0.9628677789391343	0.9203927038448906	0.910930064049584	0.8153131325717161	0	0	0.0	0.0028375029430305343	9
4423	0.005331245336160369	0.0029545235908645428	0.002953214411025228	0.9630891439470974	-1	0	0	0.2857142857142857	2	0.875	7	0.5555555555555556	0.875	9	7	0	0	0	0.2222222222222222	2	9	10	0.0	0	0.39378995650409016	0.6058910799516931	0.6253214997665293	0.8287740892639177	0.9628677789391343	0.9203927038448906	0.910930064049584	0.8153131325717161	0	0	0.0	0.002953214411025228	10
1239	0.0019104789998142786	0.0018244544752049087	-0.001824386740384679	0.9848672147266574	-1	0	0	1.0	1	0	0	1.0	0	1	0	0	0	0	0.5	1	2	2	0.0	0	0	0	0	0	0	0	0	0	0	0	0	-0.0001824386740384679	13
1986	0.002210658315936618	0.0014153448856728936	-0.001411637043835887	0.9780361471134664	-1	0	0	0.25	1	1.0	3	1.0	1.0	4	3	0	0	0	0.2	1	5	5	0.0	0	0.39378995650409016	0.5	0.642139987575872	0.569277275960729	0.9628677789391343	0.5	0.9113997595529953	0.5232251968133833	0	0	0.0	-0.0001411637043835887	31
2881	0.0022489371536292633	0.0013785868319228837	-0.001369717114737391	0.9775420499609785	-1	0	0	0.25	1	1.0	3	1.0	1.0	4	3	0	0	0	0.2	1	5	5	0.0	0	0.39378995650409016	0.5	0.642139987575872	0.569277275960729	0.9628677789391343	0.5	0.9113997595529953	0.5232251968133833	0	0	0.0	-0.00013697171147373908	3
1993	0.0037721023620067356	0.002360390622099131	-0.0023603771472104833	0.9735372094080781	-1	0	0	0.3333333333333333	1	1.0	2	1.0	1.0	3	2	0	0	0	0.25	1	4	4	0.0	0	0.39378995650409016	0.5	0.6589584753852147	0.5786252490968758	0.9628677789391343	0.5	0.910930064049584	0.5264031211171138	0	0	0.0	-0.00023603771472104833	11
1664	0.00220500947553278	0.0014018666580693966	-0.001397188979529196	0.9776679198376008	-1	0	0	0.25	1	1.0	3	1.0	1.0	4	3	0	0	0	0.2	1	5	5	0.0	0	0.39378995650409016	0.5	0.642139987575872	0.569277275960729	0.9628677789391343	0.5	0.9113997595529953	0.5232251968133833	0	0	0.0	-0.0001397188979529196	129
1769	0.002607062663154596	0.002168363544695117	-0.002148534912572291	0.9809743709366264	-1	0	0	0.3333333333333333	1	1.0	2	1.0	0.5	2	1	1	0	0	0.25	4	1	4	0.0	0	0.3506294875083426	0.7920724874137182	0.8705408329589733	0.5	0.6153397698554469	0.5	0.8953553626852842	0.6096452120563228	0	0	0.0	-0.00021485349125722908	9
3573	0.005385395961104017	0.0028690900736174784	0.0028684587172193407	0.9633757974529592	-1	0	0	0.2857142857142857	2	0.875	7	0.5555555555555556	0.875	9	7	0	0	0	0.2222222222222222	2	9	10	0.0	0	0.39378995650409016	0.6058910799516931	0.6253214997665293	0.8287740892639177	0.9628677789391343	0.9203927038448906	0.910930064049584	0.8153131325717161	0	0	0.0	0.0028684587172193407	36
4198	0.005146273590023646	0.002735155064066092	0.0027324896892322705	0.9629855136502121	-1	0	0	0.2857142857142857	2	0.875	7	0.5555555555555556	0.875	9	7	0	0	0	0.2222222222222222	2	9	10	0.0	0	0.39378995650409016	0.6058910799516931	0.6253214997665293	0.8287740892639177	0.9628677789391343	0.9203927038448906	0.910930064049584	0.8153131325717161	0	0	0.0	0.0027324896892322705	14
350	0.001933119690069023	0.0018602637166233377	-0.0018602637166188834	0.9864655439392817	-1	0	0	1.0	1	0	0	1.0	0	0	0	1	3	0	0.5	1	2	2	0.5	0	0	0	0	0	0	0	0	0	0	0	0	-0.1	1
2583	0.008644678361692675	0.0026095107180669082	-0.0026095044929140315	0.9690932546758997	-1	0	0	0.2	1	1.0	5	1.0	1.0	6	5	0	0	0	0.14285714285714285	1	7	7	0.0	0	0.39378995650409016	0.5	0.6528522702282487	0.575406614096578	0.9628677789391343	0.5000000000000004	0.9111964600242694	0.5253071039858347	0	0	0.0	-0.00026095044929140315	9
2585	0.0022252143158216194	0.0013637303042698034	-0.001359038187523513	0.9779239875221508	-1	0	0	0.25	1	1.0	3	1.0	1.0	4	3	0	0	0	0.2	1	5	5	0.0	0	0.39378995650409016	0.5	0.642139987575872	0.569277275960729	0.9628677789391343	0.5	0.9113997595529953	0.5232251968133833	0	0	0.0	-0.00013590381875235128	14
3698	0.005359378195452006	0.0028998110937865263	0.002899714222567032	0.9624302004539991	-1	0	0	0.2857142857142857	2	0.875	7	0.5555555555555556	0.875	9	7	0	0	0	0.2222222222222222	2	9	10	0.0	0	0.39378995650409016	0.6343656639469089	0.6589584753852147	0.6011068393766109	0.9628677789391343	0.6408042031427489	0.910930064049584	0.6255818750556369	0	0	0.0	0.002899714222567032	47
3596	0.0054145476558515255	0.0027506260574037293	0.0027499311940463104	0.9635351423707585	-1	0	0	0.2857142857142857	2	0.875	7	0.5555555555555556	0.875	9	7	0	0	0	0.2222222222222222	2	9	10	0.0	0	0.39378995650409016	0.6058910799516931	0.6253214997665293	0.8287740892639177	0.9628677789391343	0.9203927038448906	0.910930064049584	0.8153131325717161	0	0	0.0	0.0027499311940463104	12
4732	0.005198381294369745	0.0027981531196265485	0.0027972288183925995	0.9630927032572064	-1	0	0	0.2857142857142857	2	0.875	7	0.5555555555555556	0.875	9	7	0	0	0	0.2222222222222222	2	9	10	0.0	0	0.39378995650409016	0.6058910799516931	0.6253214997665293	0.8287740892639177	0.9628677789391343	0.9203927038448906	0.910930064049584	0.8153131325717161	0	0	0.0	0.0027972288183925995	17
3685	0.005320870839135812	0.0026805013444895294	0.002679433672803206	0.9633718431119048	-1	0	0	0.2857142857142857	2	0.875	7	0.5555555555555556	0.875	9	7	0	0	0	0.2222222222222222	2	9	10	0.0	0	0.39378995650409016	0.6058910799516931	0.6253214997665293	0.8287740892639177	0.9628677789391343	0.9203927038448906	0.910930064049584	0.8153131325717161	0	0	0.0	0.002679433672803206	22
2684	0.0021944191558209303	0.001001184283578005	-0.0010002913388222913	0.9820211858813213	-1	0	0	0.25	1	1.0	3	1.0	1.0	4	3	0	0	0	0.2	1	5	5	0.0	0	0.39378995650409016	0.5	0.6528522702282487	0.5837331538521179	0.9628677789391343	0.5	0.9111964600242694	0.5281466648505693	0	0	0.0	-0.00010002913388222913	65
4193	0.005273137601037213	0.002862649339151983	0.002861924014417654	0.9631603246358839	-1	0	0	0.2857142857142857	2	0.875	7	0.5555555555555556	0.875	9	7	0	0	0	0.2222222222222222	2	9	10	0.0	0	0.39378995650409016	0.6058910799516931	0.6253214997665293	0.8287740892639177	0.9628677789391343	0.9203927038448906	0.910930064049584	0.8153131325717161	0	0	0.0	0.002861924014417654	25
4020	0.00533061121526956	0.002607537693250429	0.0026074552215989226	0.9631348457656711	-1	0	0	0.2857142857142857	2	0.875	7	0.5555555555555556	0.875	9	7	0	0	0	0.2222222222222222	2	9	10	0.0	0	0.39378995650409016	0.6343656639469089	0.6589584753852147	0.6011068393766109	0.9628677789391343	0.6408042031427489	0.910930064049584	0.6255818750556369	0	0	0.0	0.0026074552215989226	4
1395	0.0018298689351590911	0.001639222961793911	-0.0016392228098617673	0.9826506812728221	-1	0	0	0.5	1	1.0	1	1.0	1.0	2	1	0	0	0	0.3333333333333333	1	3	3	0.0	0	0.39378995650409016	0.5	0.6253214997665293	0.5833084246817276	0.9628677789391343	0.5	0.9122932580878436	0.5280014838172571	0	0	0.0	-0.00016392228098617673	32
3492	0.005427459541771373	0.00030780405567911064	0.0001718397976955152	0.9676553497198679	-1	0	0	0.3333333333333333	2	0.8333333333333334	5	0.5714285714285714	0.8333333333333334	7	5	0	0	0	0.2857142857142857	2	7	8	0.0	0	0.39378995650409016	0.6487406087414205	0.6589584753852147	0.6114994202906054	0.9628677789391343	0.6557776733775805	0.910930064049584	0.6388909532199601	0	0	0.0	0.0001718397976955152	9
2928	0.005283627741830923	0.0002854904238856535	0.00019028406506495943	0.9679845688300288	-1	0	0	0.3333333333333333	2	0.8333333333333334	5	0.5714285714285714	0.8333333333333334	7	5	0	0	0	0.2857142857142857	2	7	8	0.0	0	0.39378995650409016	0.6487406087414205	0.6589584753852147	0.6114994202906054	0.9628677789391343	0.6557776733775805	0.910930064049584	0.6388909532199601	0	0	0.0	0.00019028406506495943	82
4592	0.011500091320410586	0.003784096983951219	-0.0037788797125858954	0.9438561961240628	-1	0	0	0.25	2	0.8888888888888888	8	1.0	0.8888888888888888	10	8	0	0	0	0.09090909090909091	11	1	11	0.0	0.2	0.39378995650409016	0.7107439271790084	0.6253214997665293	0.831657962818882	0.9628677789391343	0.9125382452876017	0.910930064049584	0.8339406821203905	0	0	0.0	-0.00037788797125858954	0
2774	0.016818495696226378	0.0016433952795653045	-0.0015614785240100591	0.973756398530356	-1	0	0	0.125	1	1.0	9	1.0	1.0	10	9	0	0	0	0.09090909090909091	1	11	11	0.0	0	0.39378995650409016	0.7981707518735748	0.6085030119571865	0.9028958734216173	0.9569704871341882	0.6844387306900644	0.9183721859820182	0.8114801648062572	0	0	0.0	-0.0001561478524010059	6
1135	0.0018057336503443798	0.0015466230489684367	-0.0015465437897541675	0.9827256367942514	-1	0	0	0.5	1	1.0	1	1.0	1.0	2	1	0	0	0	0.3333333333333333	1	3	3	0.0	0	0.39378995650409016	0.5	0.6253214997665293	0.5833084246817276	0.9628677789391343	0.5	0.9122932580878436	0.5280014838172571	0	0	0.0	-0.00015465437897541675	92
2962	0.005441180378033595	0.00023243373965317965	4.962495500190661e-05	0.9677735189669906	-1	0	0	0.3333333333333333	2	0.8333333333333334	5	0.5714285714285714	0.8333333333333334	7	5	0	0	0	0.2857142857142857	2	7	8	0.0	0	0.39378995650409016	0.6487406087414205	0.6589584753852147	0.6114994202906054	0.9628677789391343	0.6557776733775805	0.910930064049584	0.6388909532199601	0	0	0.0	4.962495500190661e-05	14
3206	0.005302389579696192	0.0030453238991017006	0.003044392575494447	0.9629495801029726	-1	0	0	0.2857142857142857	2	0.875	7	0.5555555555555556	0.875	9	7	0	0	0	0.2222222222222222	2	9	10	0.0	0	0.39378995650409016	0.6058910799516931	0.6253214997665293	0.8287740892639177	0.9628677789391343	0.9203927038448906	0.910930064049584	0.8153131325717161	0	0	0.0	0.003044392575494447	82
1954	0.005652573783102067	0.004721923597875522	-0.0046660857242355365	0.97823861730766	-1	0.5	2	0.7	7	0.38461538461538464	5	0.4166666666666667	0.38461538461538464	9	5	5	3	0	0.4444444444444444	9	4	15	0.3	0.6666666666666666	0.251009665755735	0.8683784875552543	0.6681075595030517	0.9241544042716042	0.5871571278617587	0.9496296813337605	0.8806987151039404	0.9199142293010711	0.2222222222222222	0.1111111111111111	0.0	-0.00046660857242355363	3
119	0.0068103630794066825	0.0032212698705788487	-0.003221153426281086	0.9829820290238516	-1	0	0	0.4	2	0.8	4	0.5833333333333334	0.4	3	2	3	1	0	0.75	3	4	7	0.1111111111111111	0	0.3014644951882626	0.9148568701809038	0.4839283394872359	0.6875826964025413	0.918872043776575	0.7428210519855246	0.8919461676290164	0.8034481539300381	1.0	0	0.0	-0.0003221153426281086	16
3043	0.0054321189784616525	0.00022566042055093758	-0.00015706968411825694	0.9676243417353109	-1	0	0	0.3333333333333333	2	0.8333333333333334	5	0.5714285714285714	0.8333333333333334	7	5	0	0	0	0.2857142857142857	2	7	8	0.0	0	0.39378995650409016	0.6487406087414205	0.6589584753852147	0.6114994202906054	0.9628677789391343	0.6557776733775805	0.910930064049584	0.6388909532199601	0	0	0.0	-1.5706968411825694e-05	9
4035	0.005203612462923996	0.002871834135202954	0.002869489273334856	0.9630678795408771	-1	0	0	0.2857142857142857	2	0.875	7	0.5555555555555556	0.875	9	7	0	0	0	0.2222222222222222	2	9	10	0.0	0	0.39378995650409016	0.6058910799516931	0.6253214997665293	0.8287740892639177	0.9628677789391343	0.9203927038448906	0.910930064049584	0.8153131325717161	0	0	0.0	0.002869489273334856	22
4847	0.005519043209319253	0.0029848485226378492	0.0029848365729700844	0.962628110852981	-1	0	0	0.2857142857142857	2	0.875	7	0.5555555555555556	0.875	9	7	0	0	0	0.2222222222222222	2	9	10	0.0	0	0.39378995650409016	0.6867540470296433	0.6589584753852147	0.6225326149443656	0.9628677789391343	0.7455977702447687	0.910930064049584	0.6871559313717582	0	0	0.0	0.0029848365729700844	72
918	0.0016955177761842734	0.001543442330640901	-0.0015433777374942717	0.9825065884379094	-1	0	0	0.6666666666666666	2	0.5	1	0.6666666666666666	0.5	1	1	2	0	0	0.6666666666666666	2	3	4	0.0	0	0.2038376921284572	0.5	0.92496052837114	0.5	0.6153397698554469	0.5	0.9504403898088075	0.5	0	0	0.0	-0.00015433777374942716	40
2456	0.0022426806486799144	0.0013966577520602257	-0.0013883243473971874	0.9775881074603153	-1	0	0	0.25	1	1.0	3	1.0	1.0	4	3	0	0	0	0.2	1	5	5	0.0	0	0.39378995650409016	0.5	0.642139987575872	0.569277275960729	0.9628677789391343	0.5	0.9113997595529953	0.5232251968133833	0	0	0.0	-0.00013883243473971875	25
1832	0.012094620760731829	0.003766760173473623	-0.0037339171183304277	0.973101635776888	-1	0	0	0.25	1	1.0	4	1.0	0.5	3	2	2	0	0	0.16666666666666666	6	1	6	0.0	0	0.4892880557800504	0.9625301420094007	0.3195224272770649	0.9603434808530917	0.3372040959060392	0.8801337499324217	0.9364234855350252	0.9431559730560765	0	0	0.0	-0.00037339171183304275	8
217	0.009493300882291967	0.0036135306137981566	-0.003582015030056058	0.9709494273967573	-1	0	0	0.2857142857142857	2	0.875	7	0.4166666666666667	0.625	6	5	3	6	0	0.6666666666666666	4	6	10	0.6666666666666666	0	0.498595457988759	0.9165076060252471	0.7636189884766224	0.9310325531798256	0.7436486619699767	0.9083878884231416	0.8834581952972356	0.9191505257214108	0.16666666666666666	0.16666666666666666	0.0	-0.0003582015030056058	6
845	0.0019160829416916604	0.0018234628213633774	-0.0018232819946085437	0.9850400688174982	-1	0	0	1.0	1	0	0	1.0	0	1	0	0	0	0	0.5	1	2	2	0.0	0	0	0	0	0	0	0	0	0	0	0	0	-0.00018232819946085437	19
1743	0.0017511404273947383	0.001596611472173889	-0.0015965986281544526	0.9782294171768272	-1	0	0	0.5	1	1.0	1	1.0	1.0	1	1	1	0	0	0.3333333333333333	1	3	3	0.0	0	0.47133037020002877	0.5	0.8705408329589733	0.5	0.43400981241396525	0.5	0.878226845919344	0.5	0	0	0.0	-0.00015965986281544527	77
4283	0.005327630718460666	0.0026477520528476574	0.0026468951997242226	0.9634292641990528	-1	0	0	0.2857142857142857	2	0.875	7	0.5555555555555556	0.875	9	7	0	0	0	0.2222222222222222	2	9	10	0.0	0	0.39378995650409016	0.6058910799516931	0.6253214997665293	0.8287740892639177	0.9628677789391343	0.9203927038448906	0.910930064049584	0.8153131325717161	0	0	0.0	0.0026468951997242226	11
3653	0.00565155137275749	0.001966174830540928	0.0018833933306068305	0.9656208302230178	-1	0	0	0.3333333333333333	2	0.8571428571428571	6	0.5625	0.8571428571428571	8	6	0	0	0	0.25	2	8	9	0.0	0	0.39378995650409016	0.6112532899783697	0.642139987575872	0.8256160247395925	0.9628677789391343	0.9292884205815942	0.910930064049584	0.8216775291172269	0	0	0.0	0.0018833933306068305	8
846	0.0018926761776496429	0.0017795497150177887	-0.0017794465580758072	0.9848765003346381	-1	0	0	1.0	1	0	0	1.0	0	1	0	0	0	0	0.5	1	2	2	0.0	0	0	0	0	0	0	0	0	0	0	0	0	-0.00017794465580758071	24
4218	0.005290740187836001	0.0029045264387062065	0.0029033960599705033	0.96318492447905	-1	0	0	0.2857142857142857	2	0.875	7	0.5555555555555556	0.875	9	7	0	0	0	0.2222222222222222	2	9	10	0.0	0	0.39378995650409016	0.6058910799516931	0.6253214997665293	0.8287740892639177	0.9628677789391343	0.9203927038448906	0.910930064049584	0.8153131325717161	0	0	0.0	0.0029033960599705033	35
4188	0.005274093994283768	0.002911468820653558	0.0029099093845230085	0.963007303029804	-1	0	0	0.2857142857142857	2	0.875	7	0.5555555555555556	0.875	9	7	0	0	0	0.2222222222222222	2	9	10	0.0	0	0.39378995650409016	0.6058910799516931	0.6253214997665293	0.8287740892639177	0.9628677789391343	0.9203927038448906	0.910930064049584	0.8153131325717161	0	0	0.0	0.0029099093845230085	52
3044	0.005395860399729264	0.0003420909545696826	0.00022830362682243178	0.9675061282887888	-1	0	0	0.3333333333333333	2	0.8333333333333334	5	0.5714285714285714	0.8333333333333334	7	5	0	0	0	0.2857142857142857	2	7	8	0.0	0	0.39378995650409016	0.6487406087414205	0.6589584753852147	0.6114994202906054	0.9628677789391343	0.6557776733775805	0.910930064049584	0.6388909532199601	0	0	0.0	0.00022830362682243178	89
2481	0.002171572844770795	0.0013521646880642435	-0.0013482455287530215	0.9781740820815651	-1	0	0	0.25	1	1.0	3	1.0	1.0	4	3	0	0	0	0.2	1	5	5	0.0	0	0.39378995650409016	0.5	0.642139987575872	0.569277275960729	0.9628677789391343	0.5	0.9113997595529953	0.5232251968133833	0	0	0.0	-0.00013482455287530215	34
4997	0.01686486060824639	0.00265420684415506	-0.0026528585198049444	0.9433553884268736	-1	0	0	0.16666666666666666	1	1.0	7	1.0	1.0	8	7	0	0	0	0.1111111111111111	1	9	9	0.0	0	0.39378995650409016	0.5	0.642139987575872	0.5582600277870464	0.9628677789391343	0.5	0.9113997595529953	0.5194987266285439	0	0	0.0	-0.00026528585198049443	1
3481	0.00524892513239658	0.002923156138052685	0.0029208874234464047	0.962885593987739	-1	0	0	0.2857142857142857	2	0.875	7	0.5555555555555556	0.875	9	7	0	0	0	0.2222222222222222	2	9	10	0.0	0	0.39378995650409016	0.6058910799516931	0.6253214997665293	0.8287740892639177	0.9628677789391343	0.9203927038448906	0.910930064049584	0.8153131325717161	0	0	0.0	0.0029208874234464047	90
4924	0.005258862740595545	0.002913378223242758	0.0029120618267383623	0.9631716944331122	-1	0	0	0.2857142857142857	2	0.875	7	0.5555555555555556	0.875	9	7	0	0	0	0.2222222222222222	2	9	10	0.0	0	0.39378995650409016	0.6058910799516931	0.6253214997665293	0.8287740892639177	0.9628677789391343	0.9203927038448906	0.910930064049584	0.8153131325717161	0	0	0.0	0.0029120618267383623	13
1974	0.0022297429951684553	0.0014318132472775059	-0.0014280282546236852	0.9779674707352843	-1	0	0	0.25	1	1.0	3	1.0	1.0	4	3	0	0	0	0.2	1	5	5	0.0	0	0.39378995650409016	0.5	0.642139987575872	0.569277275960729	0.9628677789391343	0.5	0.9113997595529953	0.5232251968133833	0	0	0.0	-0.00014280282546236852	17
4210	0.005611809400657628	0.0019526269136746362	0.0019191508873996263	0.9611130106769374	-1	0	0	0.3333333333333333	2	0.8571428571428571	6	0.5625	0.8571428571428571	8	6	0	0	0	0.25	2	8	9	0.0	0	0.39378995650409016	0.6112532899783697	0.642139987575872	0.8418803138036387	0.9628677789391343	0.9292884205815942	0.910930064049584	0.8273402220438865	0	0	0.0	0.0019191508873996263	3
2204	0.0022221769809696256	0.0015470387192312827	-0.0015435860076649808	0.9783750892420614	-1	0	0	0.25	1	1.0	3	1.0	1.0	4	3	0	0	0	0.2	1	5	5	0.0	0	0.39378995650409016	0.5	0.642139987575872	0.569277275960729	0.9628677789391343	0.5	0.9113997595529953	0.5232251968133833	0	0	0.0	-0.00015435860076649807	19
4642	0.00535907473821806	0.002745632168956109	0.0027454425784836653	0.9633308761456355	-1	0	0	0.2857142857142857	2	0.875	7	0.5555555555555556	0.875	9	7	0	0	0	0.2222222222222222	2	9	10	0.0	0	0.39378995650409016	0.6058910799516931	0.6253214997665293	0.8287740892639177	0.9628677789391343	0.9203927038448906	0.910930064049584	0.8153131325717161	0	0	0.0	0.0027454425784836653	8
4632	0.005266454639834545	0.0030026391205905966	0.0030020470038012517	0.9628795189393793	-1	0	0	0.2857142857142857	2	0.875	7	0.5555555555555556	0.875	9	7	0	0	0	0.2222222222222222	2	9	10	0.0	0	0.39378995650409016	0.6058910799516931	0.6253214997665293	0.8287740892639177	0.9628677789391343	0.9203927038448906	0.910930064049584	0.8153131325717161	0	0	0.0	0.0030020470038012517	91
1695	0.012997618045862648	0.002218826866133296	-0.002207593432982876	0.9825884722818633	-1	0	0	0.2	2	0.9230769230769231	12	0.5357142857142857	0.8461538461538461	12	11	2	3	0	0.14285714285714285	2	14	15	0.42857142857142855	0	0.251009665755735	0.9074428598112227	0.5318798765384172	0.9240516208951104	0.5777941149753757	0.9394050954101684	0.8282181578588066	0.9246671925811352	0.16666666666666666	0.08333333333333333	0.0	-0.0002207593432982876	2
3741	0.005613155874220728	0.0014068085958528714	0.001405757109253593	0.9653679394377429	-1	0	0	0.2857142857142857	2	0.875	7	0.5555555555555556	0.875	9	7	0	0	0	0.2222222222222222	2	9	10	0.0	0	0.39378995650409016	0.6058910799516931	0.6253214997665293	0.8261527900551058	0.9628677789391343	0.9203927038448906	0.910930064049584	0.8143897740178853	0	0	0.0	0.001405757109253593	6
1883	0.014050363721633055	0.0014485862400582465	-0.0012371065171888488	0.9813987232244084	-1	0	0	0.2	2	0.9230769230769231	12	0.5357142857142857	0.8461538461538461	12	11	2	3	0	0.14285714285714285	2	14	15	0.42857142857142855	0	0.251009665755735	0.9170105372772197	0.5806176665274012	0.9222326621854238	0.5824756214185672	0.9519919180871378	0.8294987458758298	0.9321939521200353	0.25	0.08333333333333333	0.0	-0.00012371065171888488	145
518	0.0021438485421459755	0.0020782203350136336	-0.002076025764814479	0.9831144690173814	-1	0	0	0	0	0	0	1.0	0	0	0	0	0	0	1.0	1	1	1	0.0	0	0	0	0	0	0	0	0	0	0	0	0	-0.1	0
2688	0.002187511912461659	0.0010202448847512246	-0.0010182283914894742	0.9817020175591256	-1	0	0	0.25	1	1.0	3	1.0	1.0	4	3	0	0	0	0.2	1	5	5	0.0	0	0.39378995650409016	0.5	0.6528522702282487	0.5837331538521179	0.9628677789391343	0.5	0.9111964600242694	0.5281466648505693	0	0	0.0	-0.00010182283914894742	75
3793	0.005032410989337041	0.002797509825576917	0.002796418679710452	0.9631725662983959	-1	0	0	0.2857142857142857	2	0.875	7	0.5555555555555556	0.875	9	7	0	0	0	0.2222222222222222	2	9	10	0.0	0	0.39378995650409016	0.6058910799516931	0.6253214997665293	0.8287740892639177	0.9628677789391343	0.9203927038448906	0.910930064049584	0.8153131325717161	0	0	0.0	0.002796418679710452	23
3950	0.00515289737847564	0.002854378133584455	0.0028529813048703582	0.9631597972081439	-1	0	0	0.2857142857142857	2	0.875	7	0.5555555555555556	0.875	9	7	0	0	0	0.2222222222222222	2	9	10	0.0	0	0.39378995650409016	0.6058910799516931	0.6253214997665293	0.8287740892639177	0.9628677789391343	0.9203927038448906	0.910930064049584	0.8153131325717161	0	0	0.0	0.0028529813048703582	32
3819	0.001985051269449704	0.001766893610282927	-0.0017654723022938927	0.9846180623013706	-1	0	0	1.0	1	0	0	1.0	0	1	0	0	0	0	0.5	2	1	2	0.0	0	0	0	0	0	0	0	0	0	0	0	0	-0.00017654723022938928	1
265	0.0023978193621341866	0.0022075860918211285	-0.002206485820030723	0.9885548139307458	-1	0	0	0.6666666666666666	2	0.5	1	0.6666666666666666	0	2	0	1	0	0	0.6666666666666666	2	3	4	0.0	0	0	0	0	0	0	0	0	0	0	0	0	-0.00022064858200307227	28
5016	0.005520910068969739	0.0030055245302433834	0.0030052724770012304	0.9627285766898942	-1	0	0	0.2857142857142857	2	0.875	7	0.5555555555555556	0.875	9	7	0	0	0	0.2222222222222222	2	9	10	0.0	0	0.39378995650409016	0.6867540470296433	0.6589584753852147	0.6225326149443656	0.9628677789391343	0.7455977702447687	0.910930064049584	0.6871559313717582	0	0	0.0	0.0030052724770012304	73
1308	0.001892995213031895	0.0017467923615618122	-0.0017467250771403178	0.9850938718067025	-1	0	0	1.0	1	0	0	1.0	0	1	0	0	0	0	0.5	1	2	2	0.0	0	0	0	0	0	0	0	0	0	0	0	0	-0.00017467250771403177	17
3969	0.005401239783398469	0.0030174240221111483	0.003016548604609588	0.9632636627938782	-1	0	0	0.2857142857142857	2	0.875	7	0.5555555555555556	0.875	9	7	0	0	0	0.2222222222222222	2	9	10	0.0	0	0.39378995650409016	0.6058910799516931	0.6253214997665293	0.8287740892639177	0.9628677789391343	0.9203927038448906	0.910930064049584	0.8153131325717161	0	0	0.0	0.003016548604609588	100
874	0.0019263844456088447	0.0017159057719026815	-0.0017157948502854144	0.9826540704188788	-1	0	0	0.5	1	1.0	1	1.0	1.0	2	1	0	0	0	0.3333333333333333	1	3	3	0.0	0	0.39378995650409016	0.5	0.6253214997665293	0.5833084246817276	0.9628677789391343	0.5	0.9122932580878436	0.5280014838172571	0	0	0.0	-0.00017157948502854144	43
2952	0.005294032749428709	0.00022246518083039962	3.888367024949079e-05	0.9678950304038244	-1	0	0	0.3333333333333333	2	0.8333333333333334	5	0.5714285714285714	0.8333333333333334	7	5	0	0	0	0.2857142857142857	2	7	8	0.0	0	0.39378995650409016	0.6487406087414205	0.6589584753852147	0.6114994202906054	0.9628677789391343	0.6557776733775805	0.910930064049584	0.6388909532199601	0	0	0.0	3.888367024949079e-05	12
3600	0.005319097281752938	0.002938311870407766	0.0029371635404309006	0.9631747048625031	-1	0	0	0.2857142857142857	2	0.875	7	0.5555555555555556	0.875	9	7	0	0	0	0.2222222222222222	2	9	10	0.0	0	0.39378995650409016	0.6058910799516931	0.6253214997665293	0.8287740892639177	0.9628677789391343	0.9203927038448906	0.910930064049584	0.8153131325717161	0	0	0.0	0.0029371635404309006	75
4237	0.00529650405528608	0.002644842231264645	0.002642552888971132	0.9635409962913664	-1	0	0	0.2857142857142857	2	0.875	7	0.5555555555555556	0.875	9	7	0	0	0	0.2222222222222222	2	9	10	0.0	0	0.39378995650409016	0.6058910799516931	0.6253214997665293	0.8287740892639177	0.9628677789391343	0.9203927038448906	0.910930064049584	0.8153131325717161	0	0	0.0	0.002642552888971132	8
3216	0.005459527454661746	0.0003585942408192476	0.0002501278888756685	0.9676243184547146	-1	0	0	0.3333333333333333	2	0.8333333333333334	5	0.5714285714285714	0.8333333333333334	7	5	0	0	0	0.2857142857142857	2	7	8	0.0	0	0.39378995650409016	0.6487406087414205	0.6589584753852147	0.6114994202906054	0.9628677789391343	0.6557776733775805	0.910930064049584	0.6388909532199601	0	0	0.0	0.0002501278888756685	21
4433	0.005124374587180343	0.0028652155758207387	0.0028637445153705376	0.9629482189502457	-1	0	0	0.2857142857142857	2	0.875	7	0.5555555555555556	0.875	9	7	0	0	0	0.2222222222222222	2	9	10	0.0	0	0.39378995650409016	0.6058910799516931	0.6253214997665293	0.8287740892639177	0.9628677789391343	0.9203927038448906	0.910930064049584	0.8153131325717161	0	0	0.0	0.0028637445153705376	27
4059	0.005435118240786724	0.003017570259117023	0.0030149361189582206	0.9632177083286633	-1	0	0	0.2857142857142857	2	0.875	7	0.5555555555555556	0.875	9	7	0	0	0	0.2222222222222222	2	9	10	0.0	0	0.39378995650409016	0.6058910799516931	0.6253214997665293	0.8287740892639177	0.9628677789391343	0.9203927038448906	0.910930064049584	0.8153131325717161	0	0	0.0	0.0030149361189582206	12
2017	0.0022290463405078855	0.0013823010664610392	-0.001376615516020541	0.9778072981086511	-1	0	0	0.25	1	1.0	3	1.0	1.0	4	3	0	0	0	0.2	1	5	5	0.0	0	0.39378995650409016	0.5	0.642139987575872	0.569277275960729	0.9628677789391343	0.5	0.9113997595529953	0.5232251968133833	0	0	0.0	-0.0001376615516020541	70
4483	0.005216216517233721	0.0029446265187668933	0.0029430908856933028	0.9630603511374922	-1	0	0	0.2857142857142857	2	0.875	7	0.5555555555555556	0.875	9	7	0	0	0	0.2222222222222222	2	9	10	0.0	0	0.39378995650409016	0.6058910799516931	0.6253214997665293	0.8287740892639177	0.9628677789391343	0.9203927038448906	0.910930064049584	0.8153131325717161	0	0	0.0	0.0029430908856933028	41
2649	0.002190138648473226	0.0010794137234309633	-0.0010775629886845385	0.9817075400817991	-1	0	0	0.25	1	1.0	3	1.0	1.0	4	3	0	0	0	0.2	1	5	5	0.0	0	0.39378995650409016	0.5	0.6528522702282487	0.5837331538521179	0.9628677789391343	0.5	0.9111964600242694	0.5281466648505693	0	0	0.0	-0.00010775629886845386	8
167	0.0020757226109779634	0.0018320910156949123	-0.0018318600510667275	0.9846775399959659	-1	0	0	1.0	1	0	0	1.0	0	1	0	0	1	0	0.5	2	1	2	0.3333333333333333	0	0	0	0	0	0	0	0	0	0	0	0	-0.00018318600510667274	15
1483	0.00906361559111731	0.005264866439818564	-0.005015675873242148	0.9713881144691087	-1	0	0	0.5	4	0.6	6	0.3333333333333333	0.6	9	6	2	1	0	1.0	6	6	12	0.2	0.3333333333333333	0.5791435076714986	0.9182597569221059	0.6685349817511312	0.9227895408616819	0.5871571278617587	0.8958829323841903	0.8040617303930705	0.9129896911049994	1.0	0	0.0	-0.0005015675873242147	4
1502	0.021234451956759992	0.006890801739269512	-0.006834242142739623	0.9642439493205374	-1	0	0	0.25	2	0.7777777777777778	7	0.39285714285714285	0.6666666666666666	7	6	3	0	0	0.5714285714285714	4	7	11	0.0	0.2857142857142857	0.5366824613515618	0.811585673952744	0.328896946520409	0.9256486050566164	0.7394973495589745	0.950532771372462	0.7901345604179744	0.9099138657167312	0	0	0.0	-0.0006834242142739623	1
72	0.0027582941106899226	0.0020656747137274153	-0.0020484390917042943	0.975455623633654	-1	0	0	0.5	1	1.0	1	1.0	1.0	1	1	1	0	0	0.3333333333333333	3	1	3	0.0	0	0.6517629622255134	0.5	0.827853499742132	0.5	0.23972907790133952	0.5	0.9216205264246443	0.5	0	0	0.0	-0.00020484390917042944	20
1289	0.001870849385667557	0.0016883211934982589	-0.0016883136660900183	0.9827924160508804	-1	0	0	0.5	1	1.0	1	1.0	1.0	2	1	0	0	0	0.3333333333333333	1	3	3	0.0	0	0.39378995650409016	0.5	0.6253214997665293	0.5833084246817276	0.9628677789391343	0.5	0.9122932580878436	0.5280014838172571	0	0	0.0	-0.00016883136660900182	31
4151	0.005176650783543033	0.002809438354261596	0.0028077276682912417	0.9629643787942387	-1	0	0	0.2857142857142857	2	0.875	7	0.5555555555555556	0.875	9	7	0	0	0	0.2222222222222222	2	9	10	0.0	0	0.39378995650409016	0.6058910799516931	0.6253214997665293	0.8287740892639177	0.9628677789391343	0.9203927038448906	0.910930064049584	0.8153131325717161	0	0	0.0	0.0028077276682912417	4
1505	0.001725992616240094	0.001489055158765086	-0.0014890462103182391	0.9783588826057252	-1	0	0	0.5	1	1.0	1	1.0	1.0	1	1	1	0	0	0.3333333333333333	1	3	3	0.0	0	0.47133037020002877	0.5	0.8705408329589733	0.5	0.43400981241396525	0.5	0.878226845919344	0.5	0	0	0.0	-0.00014890462103182392	112
3630	0.005509343261182628	0.002906914459362754	0.0029066120952402565	0.9629132892178985	-1	0	0	0.2857142857142857	2	0.875	7	0.5555555555555556	0.875	9	7	0	0	0	0.2222222222222222	2	9	10	0.0	0	0.39378995650409016	0.6343656639469089	0.6589584753852147	0.6011068393766109	0.9628677789391343	0.6408042031427489	0.910930064049584	0.6255818750556369	0	0	0.0	0.0029066120952402565	46
2297	0.0022098459795230284	0.0013303541974338433	-0.0013241388205699161	0.9778786359645882	-1	0	0	0.25	1	1.0	3	1.0	1.0	4	3	0	0	0	0.2	1	5	5	0.0	0	0.39378995650409016	0.5	0.642139987575872	0.569277275960729	0.9628677789391343	0.5	0.9113997595529953	0.5232251968133833	0	0	0.0	-0.0001324138820569916	25
1871	0.0018720672829331993	0.0015526610637602441	-0.001552641589185274	0.9783420533690731	-1	0	0	0.5	1	1.0	1	1.0	1.0	1	1	1	0	0	0.3333333333333333	1	3	3	0.0	0	0.47133037020002877	0.5	0.8705408329589733	0.5	0.6153397698554469	0.5	0.8389866985299607	0.5	0	0	0.0	-0.00015526415891852738	18
273	0.00809129810674366	0.0029443138140492343	-0.002865739909790182	0.9816950757112849	-1	0	0	0.25	1	1.0	3	1.0	1.0	4	3	0	1	0	0.2	5	1	5	0.3333333333333333	0	0.44153900614207026	0.8096707120412027	0.5060589391404825	0.8746016194582747	0.6500359374225868	0.9764195096004323	0.9136375667576331	0.9146050831326952	1.0	0.25	0.0	-0.0002865739909790182	26
4478	0.005179847415229014	0.0001408610698264257	-2.5277874765129855e-05	0.967976128731265	-1	0	0	0.3333333333333333	2	0.8333333333333334	5	0.5714285714285714	0.8333333333333334	7	5	0	0	0	0.2857142857142857	2	7	8	0.0	0	0.39378995650409016	0.6174808927408355	0.6253214997665293	0.8518480632383942	0.9628677789391343	0.9385096646225072	0.910930064049584	0.839046527898219	0	0	0.0	-2.5277874765129857e-06	0
4139	0.005389802779989298	0.003079488666694807	0.0030788523974674114	0.9629706050373289	-1	0	0	0.2857142857142857	2	0.875	7	0.5555555555555556	0.875	9	7	0	0	0	0.2222222222222222	2	9	10	0.0	0	0.39378995650409016	0.6058910799516931	0.6253214997665293	0.8287740892639177	0.9628677789391343	0.9203927038448906	0.910930064049584	0.8153131325717161	0	0	0.0	0.0030788523974674114	54
1995	0.0015419821816446868	0.0013995511937176545	-0.0013995338942221886	0.9826793402720999	-1	0	0	0.5	1	1.0	1	1.0	1.0	1	1	1	0	0	0.3333333333333333	1	3	3	0.0	0	0.2168831484725568	0.5	0.8705408329589733	0.5	0.43400981241396525	0.5	0.9380916861083725	0.5	0	0	0.0	-0.00013995338942221887	16
1730	0.0017499535334151088	0.0015337712299279829	-0.0015337215845641079	0.9776307946342316	-1	0	0	0.5	1	1.0	1	1.0	1.0	1	1	1	0	0	0.3333333333333333	1	3	3	0.0	0	0.47133037020002877	0.5	0.8705408329589733	0.5	0.6153397698554469	0.5	0.8389866985299607	0.5	0	0	0.0	-0.0001533721584564108	36
2260	0.003527319441328604	0.0023513326043626903	-0.0023512831194014362	0.9735410646393523	-1	0	0	0.3333333333333333	1	1.0	2	1.0	1.0	3	2	0	0	0	0.25	1	4	4	0.0	0	0.39378995650409016	0.5	0.6589584753852147	0.5786252490968758	0.9628677789391343	0.5	0.910930064049584	0.5264031211171138	0	0	0.0	-0.0002351283119401436	6
4534	0.005439534236036818	0.00280536792044639	0.0028029320469604483	0.9634351749475321	-1	0	0	0.2857142857142857	2	0.875	7	0.5555555555555556	0.875	9	7	0	0	0	0.2222222222222222	2	9	10	0.0	0	0.39378995650409016	0.6058910799516931	0.6253214997665293	0.8287740892639177	0.9628677789391343	0.9203927038448906	0.910930064049584	0.8153131325717161	0	0	0.0	0.0028029320469604483	17
3901	0.005449786156195022	0.003072442795462574	0.0030715365618218106	0.9630269294769805	-1	0	0	0.2857142857142857	2	0.875	7	0.5555555555555556	0.875	9	7	0	0	0	0.2222222222222222	2	9	10	0.0	0	0.39378995650409016	0.6058910799516931	0.6253214997665293	0.8287740892639177	0.9628677789391343	0.9203927038448906	0.910930064049584	0.8153131325717161	0	0	0.0	0.0030715365618218106	126
509	0.0020165552945491166	0.0018884947540932873	-0.0018883706814493723	0.9725626140035453	-1	0	0	0.6666666666666666	2	0.5	1	0.6666666666666666	0.5	1	1	2	0	0	0.6666666666666666	2	3	4	0.0	0	1.0	0.5	0.7471678652781287	0.5	0.6207190629629884	0.5	0.828751130204116	0.5	0	0	0.0	-0.00018883706814493722	35
2599	0.00774621151305231	0.001487572589457988	-0.0014858092911851336	0.9635957952929269	-1	0	0	0.2	1	1.0	5	1.0	1.0	6	5	0	0	0	0.14285714285714285	1	7	7	0.0	0	0.39378995650409016	0.5	0.642139987575872	0.5623525314616122	0.9628677789391343	0.5000000000000004	0.9113997595529953	0.5208807828450632	0	0	0.0	-0.00014858092911851335	14
330	0.0020805316776135586	0.0020346995911402627	-0.0020346965240669104	0.9852787055182235	-1	0	0	1.0	2	0.0	0	0.75	0	2	0	0	2	0	1.0	2	2	3	1.0	0	0	0	0	0	0	0	0	0	0	0	0	-0.00020346965240669105	13
4021	0.005443945494248153	0.0031305910493201338	0.0031298950449375534	0.9630901738045743	-1	0	0	0.2857142857142857	2	0.875	7	0.5555555555555556	0.875	9	7	0	0	0	0.2222222222222222	2	9	10	0.0	0	0.39378995650409016	0.6058910799516931	0.6253214997665293	0.8287740892639177	0.9628677789391343	0.9203927038448906	0.910930064049584	0.8153131325717161	0	0	0.0	0.0031298950449375534	78
3762	0.001900135358626178	0.001855980671562256	-0.0018559592796219824	0.9851015847207047	-1	0	0	1.0	1	0	0	1.0	0	1	0	0	0	0	0.5	2	1	2	0.0	0	0	0	0	0	0	0	0	0	0	0	0	-0.00018559592796219823	0
1222	0.0018974712115058224	0.001822247268810001	-0.001822113764838381	0.9847820845956122	-1	0	0	1.0	1	0	0	1.0	0	1	0	0	0	0	0.5	1	2	2	0.0	0	0	0	0	0	0	0	0	0	0	0	0	-0.0001822113764838381	14
4812	0.0053259558165767345	0.002968066416029545	0.0029661554347217745	0.9631822712315654	-1	0	0	0.2857142857142857	2	0.875	7	0.5555555555555556	0.875	9	7	0	0	0	0.2222222222222222	2	9	10	0.0	0	0.39378995650409016	0.6058910799516931	0.6253214997665293	0.8287740892639177	0.9628677789391343	0.9203927038448906	0.910930064049584	0.8153131325717161	0	0	0.0	0.0029661554347217745	38
4434	0.005220458358060372	0.002816559993351727	0.0028155534319568537	0.9629867494516637	-1	0	0	0.2857142857142857	2	0.875	7	0.5555555555555556	0.875	9	7	0	0	0	0.2222222222222222	2	9	10	0.0	0	0.39378995650409016	0.6058910799516931	0.6253214997665293	0.8287740892639177	0.9628677789391343	0.9203927038448906	0.910930064049584	0.8153131325717161	0	0	0.0	0.0028155534319568537	17
4591	0.005395718129219466	0.0029802387821979653	0.00298023324710229	0.9625282670900103	-1	0	0	0.2857142857142857	2	0.875	7	0.5555555555555556	0.875	9	7	0	0	0	0.2222222222222222	2	9	10	0.0	0	0.39378995650409016	0.6343656639469089	0.6589584753852147	0.6011068393766109	0.9628677789391343	0.6408042031427489	0.910930064049584	0.6255818750556369	0	0	0.0	0.00298023324710229	90
1715	0.001899173722422009	0.0017606812656550113	-0.001760608852374816	0.9848319592836817	-1	0	0	1.0	1	0	0	1.0	0	1	0	0	0	0	0.5	1	2	2	0.0	0	0	0	0	0	0	0	0	0	0	0	0	-0.0001760608852374816	24
2914	0.005404573456051362	0.00019606812706129305	5.405372297997385e-05	0.9675524025915516	-1	0	0	0.3333333333333333	2	0.8333333333333334	5	0.5714285714285714	0.8333333333333334	7	5	0	0	0	0.2857142857142857	2	7	8	0.0	0	0.39378995650409016	0.6487406087414205	0.6589584753852147	0.6114994202906054	0.9628677789391343	0.6557776733775805	0.910930064049584	0.6388909532199601	0	0	0.0	5.405372297997385e-05	36
622	0.0017896336297969176	0.001672993301795157	-0.001672874551970465	0.9720472839085577	-1	0	0	0.3333333333333333	1	1.0	2	0.6666666666666666	0.5	1	1	2	0	0	0.6666666666666666	2	3	4	0.0	0	1.0	0.5	0.7471678652781287	0.5	0.6207190629629884	0.5	0.828751130204116	0.5	0	0	0.0	-0.0001672874551970465	28
88	0.0046697197980129015	0.0034223087938069787	-0.0034215604081898983	0.9801913308699579	-1	1.0	1	0.8	4	0.4	2	0.4666666666666667	0.4	5	2	1	1	0	0.6	5	3	7	0.3333333333333333	1.0	0.45648403526908143	0.9573843324525274	0.38207471710347	0.8428343282488882	0.5824899908061989	0.9448602249336238	0.8735115609726409	0.9271833154074149	1.0	0	0.0	-0.0003421560408189898	15
3314	0.005403209125366469	0.00023438637307780864	-0.00015740555972390465	0.9678696276150475	-1	0	0	0.3333333333333333	2	0.8333333333333334	5	0.5714285714285714	0.8333333333333334	7	5	0	0	0	0.2857142857142857	2	7	8	0.0	0	0.39378995650409016	0.6487406087414205	0.6589584753852147	0.6114994202906054	0.9628677789391343	0.6557776733775805	0.910930064049584	0.6388909532199601	0	0	0.0	-1.5740555972390466e-05	4
4879	0.0052868683834393256	0.0029958224966917927	0.002994510940350511	0.9628866296251106	-1	0	0	0.2857142857142857	2	0.875	7	0.5555555555555556	0.875	9	7	0	0	0	0.2222222222222222	2	9	10	0.0	0	0.39378995650409016	0.6058910799516931	0.6253214997665293	0.8287740892639177	0.9628677789391343	0.9203927038448906	0.910930064049584	0.8153131325717161	0	0	0.0	0.002994510940350511	55
3507	0.005489383423602003	0.0029129069691499155	0.002912631578048005	0.9623655258240813	-1	0	0	0.2857142857142857	2	0.875	7	0.5555555555555556	0.875	9	7	0	0	0	0.2222222222222222	2	9	10	0.0	0	0.39378995650409016	0.6881321411465575	0.6253214997665293	0.5862053475927674	0.9628677789391343	0.649022553901005	0.910930064049584	0.6421747465541536	0	0	0.0	0.002912631578048005	45
4108	0.005368113379288107	0.003001369701433094	0.003000020670173155	0.9630805522026106	-1	0	0	0.2857142857142857	2	0.875	7	0.5555555555555556	0.875	9	7	0	0	0	0.2222222222222222	2	9	10	0.0	0	0.39378995650409016	0.6058910799516931	0.6253214997665293	0.8287740892639177	0.9628677789391343	0.9203927038448906	0.910930064049584	0.8153131325717161	0	0	0.0	0.003000020670173155	45
3990	0.004629432352156952	0.00011693208196392454	-0.00010387488650472607	0.9791713783216297	-1	0	0	0.2857142857142857	2	0.875	7	0.5555555555555556	0.875	9	7	0	0	0	0.2222222222222222	2	9	10	0.0	0	0.39378995650409016	0.6343656639469089	0.5916845241478439	0.595140319215184	0.9628677789391343	0.6408042031427489	0.9136375667576331	0.6236418261825193	0	0	0.0	-1.0387488650472608e-05	0
2818	0.0054534837569967885	0.00017487427643510052	3.0058006492982793e-05	0.9676455081536868	-1	0	0	0.3333333333333333	2	0.8333333333333334	5	0.5714285714285714	0.8333333333333334	7	5	0	0	0	0.2857142857142857	2	7	8	0.0	0	0.39378995650409016	0.6487406087414205	0.6589584753852147	0.6114994202906054	0.9628677789391343	0.6557776733775805	0.910930064049584	0.6388909532199601	0	0	0.0	3.0058006492982793e-05	9
2088	0.0021844705325092333	0.0013612452221867025	-0.001356393905941031	0.9778849668187318	-1	0	0	0.25	1	1.0	3	1.0	1.0	4	3	0	0	0	0.2	1	5	5	0.0	0	0.39378995650409016	0.5	0.642139987575872	0.569277275960729	0.9628677789391343	0.5	0.9113997595529953	0.5232251968133833	0	0	0.0	-0.0001356393905941031	47
582	0.002090017973577492	0.0018591416143468832	-0.0018574643890403209	0.9837043203643077	-1	0	0	1.0	2	0.0	0	0.75	0	2	0	0	0	0	1.0	2	2	3	0.0	0	0	0	0	0	0	0	0	0	0	0	0	-0.00018574643890403208	23
2820	0.002232892071426684	0.0010293148257737516	-0.0010256379898536652	0.9816185952365655	-1	0	0	0.25	1	1.0	3	1.0	1.0	4	3	0	0	0	0.2	1	5	5	0.0	0	0.39378995650409016	0.5	0.6528522702282487	0.5837331538521179	0.9628677789391343	0.5	0.9111964600242694	0.5281466648505693	0	0	0.0	-0.00010256379898536652	18
2372	0.0022037347603672836	0.0013742106910259468	-0.0013683564267883044	0.9776693667606243	-1	0	0	0.25	1	1.0	3	1.0	1.0	4	3	0	0	0	0.2	1	5	5	0.0	0	0.39378995650409016	0.5	0.642139987575872	0.569277275960729	0.9628677789391343	0.5	0.9113997595529953	0.5232251968133833	0	0	0.0	-0.00013683564267883043	21
1429	0.0026203366113588455	0.0022925185725452117	-0.002282848766913885	0.9835031843311592	-1	0	0	0.5	1	1.0	1	1.0	1.0	2	1	0	1	0	0.3333333333333333	3	1	3	0.3333333333333333	0	0.22737608258436265	0.5588104759888514	0.6977748623251332	0.5736290101781664	0.45056666061747774	0.7967176859178047	0.87974692762324	0.6531628620660043	1.0	0	0.0	-0.0002282848766913885	4
3171	0.005417398732487323	0.00038827672186159	0.00016437883292522257	0.9672698961074192	-1	0	0	0.3333333333333333	2	0.8333333333333334	5	0.5714285714285714	0.8333333333333334	7	5	0	0	0	0.2857142857142857	2	7	8	0.0	0	0.39378995650409016	0.6487406087414205	0.6589584753852147	0.6114994202906054	0.9628677789391343	0.6557776733775805	0.910930064049584	0.6388909532199601	0	0	0.0	0.00016437883292522257	14
4786	0.00525438708039598	0.002889686121297402	0.002888388908793021	0.9631027219923491	-1	0	0	0.2857142857142857	2	0.875	7	0.5555555555555556	0.875	9	7	0	0	0	0.2222222222222222	2	9	10	0.0	0	0.39378995650409016	0.6058910799516931	0.6253214997665293	0.8287740892639177	0.9628677789391343	0.9203927038448906	0.910930064049584	0.8153131325717161	0	0	0.0	0.002888388908793021	26
4078	0.005430098244058537	0.0029168718241511724	0.0029155376992672623	0.9633346639995364	-1	0	0	0.2857142857142857	2	0.875	7	0.5555555555555556	0.875	9	7	0	0	0	0.2222222222222222	2	9	10	0.0	0	0.39378995650409016	0.6058910799516931	0.6253214997665293	0.8287740892639177	0.9628677789391343	0.9203927038448906	0.910930064049584	0.8153131325717161	0	0	0.0	0.0029155376992672623	32
75	0.0019456693860378674	0.0017859462485882928	-0.0017858555437133652	0.9856142993887353	-1	0	0	1.0	1	0	0	1.0	0	1	0	0	1	0	0.5	2	1	2	0.3333333333333333	0	0	0	0	0	0	0	0	0	0	0	0	-0.00017858555437133653	71
2536	0.0021246149836505	0.001057704889372007	-0.0010561441296720792	0.9817266430583484	-1	0	0	0.25	1	1.0	3	1.0	1.0	4	3	0	0	0	0.2	1	5	5	0.0	0	0.39378995650409016	0.5	0.6528522702282487	0.5837331538521179	0.9628677789391343	0.5	0.9111964600242694	0.5281466648505693	0	0	0.0	-0.00010561441296720792	56
1813	0.0101526029267161	0.0012972005338720259	-0.0012692935338149624	0.9755620608049314	-1	0	0	0.25	1	1.0	4	1.0	0.75	4	3	1	0	0	0.16666666666666666	6	1	6	0.0	0	0.44153900614207026	0.7955667305381942	0.47242196352179705	0.9030717846556628	0.6500359374225868	0.9764195096004323	0.8822335258738584	0.9196823576605279	0	0	0.0	-0.00012692935338149623	17
1065	0.0019122824387520752	0.0017071733097465559	-0.001707163094130127	0.9828137366502689	-1	0	0	0.5	1	1.0	1	1.0	1.0	2	1	0	0	0	0.3333333333333333	1	3	3	0.0	0	0.39378995650409016	0.5	0.6253214997665293	0.5833084246817276	0.9628677789391343	0.5	0.9122932580878436	0.5280014838172571	0	0	0.0	-0.0001707163094130127	33
4129	0.005362702093115573	0.0025862896854010596	0.002586208780088504	0.963000959645961	-1	0	0	0.2857142857142857	2	0.875	7	0.5555555555555556	0.875	9	7	0	0	0	0.2222222222222222	2	9	10	0.0	0	0.39378995650409016	0.6343656639469089	0.6589584753852147	0.6011068393766109	0.9628677789391343	0.6408042031427489	0.910930064049584	0.6255818750556369	0	0	0.0	0.002586208780088504	3
1834	0.0017240295268216557	0.0015898588203789813	-0.001589858459544714	0.9782206036878724	-1	0	0	0.5	1	1.0	1	1.0	1.0	1	1	1	0	0	0.3333333333333333	1	3	3	0.0	0	0.47133037020002877	0.5	0.8705408329589733	0.5	0.6153397698554469	0.5	0.8389866985299607	0.5	0	0	0.0	-0.0001589858459544714	34
774	0.001696745131499208	0.0015338225278219793	-0.0015336382521249393	0.9824243151969667	-1	0	0	0.6666666666666666	2	0.5	1	0.6666666666666666	0.5	1	1	2	0	0	0.6666666666666666	2	3	4	0.0	0	0.2038376921284572	0.5	0.92496052837114	0.5	0.6153397698554469	0.5	0.9504403898088075	0.5	0	0	0.0	-0.00015336382521249393	81
4443	0.005436807766181814	0.0029396516637604747	0.002939646119703617	0.9627387017261615	-1	0	0	0.2857142857142857	2	0.875	7	0.5555555555555556	0.875	9	7	0	0	0	0.2222222222222222	2	9	10	0.0	0	0.39378995650409016	0.6343656639469089	0.6589584753852147	0.6011068393766109	0.9628677789391343	0.6408042031427489	0.910930064049584	0.6255818750556369	0	0	0.0	0.002939646119703617	41
3966	0.005282429471558864	0.0029567423775244614	0.002955624081090258	0.9629100192280384	-1	0	0	0.2857142857142857	2	0.875	7	0.5555555555555556	0.875	9	7	0	0	0	0.2222222222222222	2	9	10	0.0	0	0.39378995650409016	0.6058910799516931	0.6253214997665293	0.8287740892639177	0.9628677789391343	0.9203927038448906	0.910930064049584	0.8153131325717161	0	0	0.0	0.002955624081090258	6
3445	0.005097263598889631	0.00016133513894098992	3.588443656466503e-05	0.9681397036177999	-1	0	0	0.3333333333333333	2	0.8333333333333334	5	0.5714285714285714	0.8333333333333334	7	5	0	0	0	0.2857142857142857	2	7	8	0.0	0	0.39378995650409016	0.6174808927408355	0.6253214997665293	0.8518480632383942	0.9628677789391343	0.9385096646225072	0.910930064049584	0.839046527898219	0	0	0.0	3.588443656466503e-05	11
4133	0.0051398135996414285	0.002891708444046606	0.0028916806816353118	0.963025985511472	-1	0	0	0.2857142857142857	2	0.875	7	0.5555555555555556	0.875	9	7	0	0	0	0.2222222222222222	2	9	10	0.0	0	0.39378995650409016	0.6058910799516931	0.6253214997665293	0.8287740892639177	0.9628677789391343	0.9203927038448906	0.910930064049584	0.8153131325717161	0	0	0.0	0.0028916806816353118	38
3239	0.005464389888531366	0.00026312286786205817	9.157525348336589e-05	0.9675633845914547	-1	0	0	0.3333333333333333	2	0.8333333333333334	5	0.5714285714285714	0.8333333333333334	7	5	0	0	0	0.2857142857142857	2	7	8	0.0	0	0.39378995650409016	0.6487406087414205	0.6589584753852147	0.6114994202906054	0.9628677789391343	0.6557776733775805	0.910930064049584	0.6388909532199601	0	0	0.0	9.157525348336589e-05	20
2837	0.0054949270496240845	0.0002627061002650961	6.77606055300541e-05	0.9677866351756591	-1	0	0	0.3333333333333333	2	0.8333333333333334	5	0.5714285714285714	0.8333333333333334	7	5	0	0	0	0.2857142857142857	2	7	8	0.0	0	0.39378995650409016	0.6487406087414205	0.6589584753852147	0.6114994202906054	0.9628677789391343	0.6557776733775805	0.910930064049584	0.6388909532199601	0	0	0.0	6.77606055300541e-05	30
2175	0.0021983678690023012	0.001486287862394442	-0.0014825815115220044	0.9781916149099996	-1	0	0	0.25	1	1.0	3	1.0	1.0	4	3	0	0	0	0.2	1	5	5	0.0	0	0.39378995650409016	0.5	0.642139987575872	0.569277275960729	0.9628677789391343	0.5	0.9113997595529953	0.5232251968133833	0	0	0.0	-0.00014825815115220045	15
1209	0.0018891433718651641	0.001702499522225785	-0.0017024972364413822	0.98264035975413	-1	0	0	0.5	1	1.0	1	1.0	1.0	2	1	0	0	0	0.3333333333333333	1	3	3	0.0	0	0.39378995650409016	0.5	0.6253214997665293	0.5833084246817276	0.9628677789391343	0.5	0.9122932580878436	0.5280014838172571	0	0	0.0	-0.0001702497236441382	44
1588	0.001787119931030219	0.0016237054910291891	-0.001623700700299498	0.9829960865421016	-1	0	0	0.5	1	1.0	1	1.0	1.0	2	1	0	0	0	0.3333333333333333	1	3	3	0.0	0	0.39378995650409016	0.5	0.6253214997665293	0.5833084246817276	0.9628677789391343	0.5	0.9122932580878436	0.5280014838172571	0	0	0.0	-0.00016237007002994978	22
29	0.01208427118154456	0.005155094366376156	-0.005065210490472312	0.97665806867422	-1	0	0	0.2857142857142857	2	0.875	7	0.4166666666666667	0.5	4	4	5	4	0	0.375	8	3	10	0.2857142857142857	0	0.30753520334396	0.8704234121571914	0.48616136211358746	0.9803496020120833	0.37265007606647127	0.9716873526327426	0.9451154714830579	0.9575783323772512	0.25	0.25	0.0	-0.0005065210490472311	8
2046	0.001689448877637759	0.0014720590550921274	-0.0014720585967602485	0.9783419651912616	-1	0	0	0.5	1	1.0	1	1.0	1.0	1	1	1	0	0	0.3333333333333333	1	3	3	0.0	0	0.47133037020002877	0.5	0.8705408329589733	0.5	0.6153397698554469	0.5	0.8389866985299607	0.5	0	0	0.0	-0.00014720585967602484	67
510	0.0019145073606433383	0.001802603770543553	-0.0018024878916434476	0.9851820634222843	-1	0	0	1.0	1	0	0	1.0	0	1	0	0	0	0	0.5	1	2	2	0.0	0	0	0	0	0	0	0	0	0	0	0	0	-0.00018024878916434475	22
3416	0.0054722488733814825	0.002830685909749629	0.002830544708006798	0.9626087292508331	-1	0	0	0.2857142857142857	2	0.875	7	0.5555555555555556	0.875	9	7	0	0	0	0.2222222222222222	2	9	10	0.0	0	0.39378995650409016	0.6881321411465575	0.6253214997665293	0.5862053475927674	0.9628677789391343	0.649022553901005	0.910930064049584	0.6421747465541536	0	0	0.0	0.002830544708006798	43
2067	0.002211449070917285	0.001358730005396594	-0.001354167586748682	0.9779589155206394	-1	0	0	0.25	1	1.0	3	1.0	1.0	4	3	0	0	0	0.2	1	5	5	0.0	0	0.39378995650409016	0.5	0.642139987575872	0.569277275960729	0.9628677789391343	0.5	0.9113997595529953	0.5232251968133833	0	0	0.0	-0.0001354167586748682	23
4490	0.00443071053666687	0.001952000437829076	0.0019505600233999422	0.968970270217611	-1	0	0	0.2857142857142857	2	0.875	7	0.5555555555555556	0.875	9	7	0	0	0	0.2222222222222222	2	9	10	0.0	0	0.39378995650409016	0.7204646450848603	0.6253214997665293	0.8421315644949371	0.9628677789391343	0.9204186617238416	0.910930064049584	0.8441799163360534	0	0	0.0	0.0019505600233999422	3
1098	0.0019760906267753163	0.0017900418470244135	-0.0017900353796219592	0.982669273071457	-1	0	0	0.5	1	1.0	1	1.0	1.0	2	1	0	0	0	0.3333333333333333	1	3	3	0.0	0	0.39378995650409016	0.5	0.6253214997665293	0.5833084246817276	0.9628677789391343	0.5	0.9122932580878436	0.5280014838172571	0	0	0.0	-0.00017900353796219593	19
1754	0.001774963235885162	0.0016084495563139108	-0.0016084064447179204	0.9782697476738369	-1	0	0	0.5	1	1.0	1	1.0	1.0	1	1	1	0	0	0.3333333333333333	1	3	3	0.0	0	0.47133037020002877	0.5	0.8705408329589733	0.5	0.43400981241396525	0.5	0.878226845919344	0.5	0	0	0.0	-0.00016084064447179205	36
1221	0.0021467119558169568	0.0020468217916372795	-0.002044942955346812	0.9829180320153242	-1	0	0	0	0	0	0	1.0	0	0	0	0	0	0	1.0	1	1	1	0.0	0	0	0	0	0	0	0	0	0	0	0	0	-0.1	0
2827	0.00593411985259268	0.0008829925084304119	-0.0008725948595139556	0.9706599383962661	-1	0	0	0.3333333333333333	2	0.8333333333333334	5	0.5714285714285714	0.8333333333333334	7	5	0	0	0	0.2857142857142857	2	7	8	0.0	0	0.39378995650409016	0.6487406087414205	0.6732415189217169	0.6163244680461271	0.9628677789391343	0.6557776733775805	0.9107944722009103	0.6404549885974207	0	0	0.0	-8.725948595139556e-05	38
2425	0.002168106871720782	0.001347889462149952	-0.0013436568960230205	0.9779602406711688	-1	0	0	0.25	1	1.0	3	1.0	1.0	4	3	0	0	0	0.2	1	5	5	0.0	0	0.39378995650409016	0.5	0.642139987575872	0.569277275960729	0.9628677789391343	0.5	0.9113997595529953	0.5232251968133833	0	0	0.0	-0.00013436568960230205	21
2206	0.015083577328232713	0.0030921311641389595	-0.0030239727771448647	0.9863170004594501	-1	0	0	0.2	1	1.0	5	1.0	0.8	4	4	2	1	0	0.14285714285714285	1	7	7	0.125	0	0.3053365524883235	0.9629947696580864	0.5275871915713045	0.9194770251686905	0.7144878978275957	0.9196905429795403	0.9017561373982191	0.9376609485916205	1.0	0	0.0	-0.0003023972777144865	4
2048	0.0022175731984285176	0.0014238317167644301	-0.0014193421536161598	0.9778086507056485	-1	0	0	0.25	1	1.0	3	1.0	1.0	4	3	0	0	0	0.2	1	5	5	0.0	0	0.39378995650409016	0.5	0.642139987575872	0.569277275960729	0.9628677789391343	0.5	0.9113997595529953	0.5232251968133833	0	0	0.0	-0.000141934215361616	89
1537	0.00192786170543763	0.0017449447143717415	-0.0017449440970972183	0.9828898287887801	-1	0	0	0.5	1	1.0	1	1.0	1.0	2	1	0	0	0	0.3333333333333333	1	3	3	0.0	0	0.39378995650409016	0.5	0.6253214997665293	0.5833084246817276	0.9628677789391343	0.5	0.9122932580878436	0.5280014838172571	0	0	0.0	-0.00017449440970972182	29
4698	0.005313194017522386	0.002674785912166752	0.0026736701509048094	0.9635615024083022	-1	0	0	0.2857142857142857	2	0.875	7	0.5555555555555556	0.875	9	7	0	0	0	0.2222222222222222	2	9	10	0.0	0	0.39378995650409016	0.6058910799516931	0.6253214997665293	0.8287740892639177	0.9628677789391343	0.9203927038448906	0.910930064049584	0.8153131325717161	0	0	0.0	0.0026736701509048094	13
4535	0.0019284937693306717	0.0017147396320800793	-0.0017132827597287012	0.9846837576632744	-1	0	0	1.0	1	0	0	1.0	0	1	0	0	0	0	0.5	2	1	2	0.0	0	0	0	0	0	0	0	0	0	0	0	0	-0.00017132827597287012	1
4852	0.0053788235046011365	0.0028391251289139273	0.002839045191747068	0.9627997440941407	-1	0	0	0.2857142857142857	2	0.875	7	0.5555555555555556	0.875	9	7	0	0	0	0.2222222222222222	2	9	10	0.0	0	0.39378995650409016	0.6867540470296433	0.6589584753852147	0.6225326149443656	0.9628677789391343	0.7455977702447687	0.910930064049584	0.6871559313717582	0	0	0.0	0.002839045191747068	6
3172	0.005363532188808715	0.00034526798088335356	0.00020084962286292661	0.967353481436835	-1	0	0	0.3333333333333333	2	0.8333333333333334	5	0.5714285714285714	0.8333333333333334	7	5	0	0	0	0.2857142857142857	2	7	8	0.0	0	0.39378995650409016	0.6487406087414205	0.6589584753852147	0.6114994202906054	0.9628677789391343	0.6557776733775805	0.910930064049584	0.6388909532199601	0	0	0.0	0.00020084962286292661	18
3059	0.005496153485740502	0.0004169079821373762	0.00025190436238966776	0.9673148052404333	-1	0	0	0.3333333333333333	2	0.8333333333333334	5	0.5714285714285714	0.8333333333333334	7	5	0	0	0	0.2857142857142857	2	7	8	0.0	0	0.39378995650409016	0.6487406087414205	0.6589584753852147	0.6114994202906054	0.9628677789391343	0.6557776733775805	0.910930064049584	0.6388909532199601	0	0	0.0	0.00025190436238966776	54
4324	0.005304101223727105	0.002648596609497242	0.002648289066654886	0.9634782263438338	-1	0	0	0.2857142857142857	2	0.875	7	0.5555555555555556	0.875	9	7	0	0	0	0.2222222222222222	2	9	10	0.0	0	0.39378995650409016	0.6058910799516931	0.6253214997665293	0.8287740892639177	1.0	0.9285343190772191	0.922820089224844	0.8210986767668291	0	0	0.0	0.002648289066654886	4
1740	0.0021157501820478807	0.002015152335113611	-0.002015152333788634	0.9860710810488691	-1	0	0	0.5	1	1.0	1	1.0	0	0	0	2	0	0	0.3333333333333333	1	3	3	0.0	0	0	0	0	0	0	0	0	0	0	0	0	-0.1	0
3563	0.005469282332491885	0.00037579777788957435	0.00016152518268580746	0.9670454009182391	-1	0	0	0.3333333333333333	2	0.8333333333333334	5	0.5714285714285714	0.8333333333333334	7	5	0	0	0	0.2857142857142857	2	7	8	0.0	0	0.39378995650409016	0.6487406087414205	0.6589584753852147	0.6114994202906054	0.9628677789391343	0.6557776733775805	0.910930064049584	0.6388909532199601	0	0	0.0	0.00016152518268580746	3
4261	0.005275377222704733	0.0025671372110961897	0.0025668518879986427	0.9635747009766408	-1	0	0	0.2857142857142857	2	0.875	7	0.5555555555555556	0.875	9	7	0	0	0	0.2222222222222222	2	9	10	0.0	0	0.39378995650409016	0.6058910799516931	0.6253214997665293	0.8287740892639177	0.9628677789391343	0.9203927038448906	0.910930064049584	0.8153131325717161	0	0	0.0	0.0025668518879986427	8
914	0.01731270291620793	0.0063504427263682975	-0.00549977301404143	0.9824716352761008	-1	0	0	0.3	3	0.8461538461538461	11	0.38461538461538464	0.7692307692307693	10	10	4	2	0	0.23076923076923078	3	13	15	0.16666666666666666	0.16666666666666666	0.6260309014465261	0.941678276087174	0.23641200182908167	0.9160542515319253	0.5777941149753757	0.9635652778618025	0.8412385067101584	0.9435114550807452	0.65	0.1	0.0	-0.000549977301404143	1
1572	0.0018626560147189085	0.0016373818742655007	-0.0016373804597003695	0.9828194079313989	-1	0	0	0.5	1	1.0	1	1.0	1.0	2	1	0	0	0	0.3333333333333333	1	3	3	0.0	0	0.39378995650409016	0.5	0.6253214997665293	0.5833084246817276	0.9628677789391343	0.5	0.9122932580878436	0.5280014838172571	0	0	0.0	-0.00016373804597003694	33
4121	0.005242986988598323	0.002816712396612232	0.00281567964010149	0.9631491411130613	-1	0	0	0.2857142857142857	2	0.875	7	0.5555555555555556	0.875	9	7	0	0	0	0.2222222222222222	2	9	10	0.0	0	0.39378995650409016	0.6058910799516931	0.6253214997665293	0.8287740892639177	0.9628677789391343	0.9203927038448906	0.910930064049584	0.8153131325717161	0	0	0.0	0.00281567964010149	14
4636	0.005637939659868186	0.002724768614042456	0.0027243702403835107	0.9630081366754271	-1	0	0	0.2857142857142857	2	0.875	7	0.5555555555555556	0.875	9	7	0	0	0	0.2222222222222222	2	9	10	0.0	0	0.39378995650409016	0.8417080177463131	0.6485420537996848	0.5555738799957516	0.9628677789391343	0.6004186183727455	0.910930064049584	0.6829018423611689	0	0	0.0	0.0027243702403835107	9
3684	0.005057184826192474	0.0028396535777346094	0.0028368543745139513	0.9628357739121179	-1	0	0	0.2857142857142857	2	0.875	7	0.5555555555555556	0.875	9	7	0	0	0	0.2222222222222222	2	9	10	0.0	0	0.39378995650409016	0.6058910799516931	0.6253214997665293	0.8287740892639177	0.9628677789391343	0.9203927038448906	0.910930064049584	0.8153131325717161	0	0	0.0	0.0028368543745139513	23
1436	0.001941080876838308	0.0017460154068017662	-0.0017458006093340613	0.982653684246855	-1	0	0	0.5	1	1.0	1	1.0	1.0	2	1	0	0	0	0.3333333333333333	1	3	3	0.0	0	0.39378995650409016	0.5	0.6253214997665293	0.5833084246817276	0.9628677789391343	0.5	0.9122932580878436	0.5280014838172571	0	0	0.0	-0.00017458006093340613	29
1016	0.0018411140999373165	0.001578634285055216	-0.0015786311438591475	0.9827289555750018	-1	0	0	0.5	1	1.0	1	1.0	1.0	2	1	0	0	0	0.3333333333333333	1	3	3	0.0	0	0.39378995650409016	0.5	0.6253214997665293	0.5833084246817276	0.9628677789391343	0.5	0.9122932580878436	0.5280014838172571	0	0	0.0	-0.00015786311438591475	108
2160	0.002170222149221442	0.001371794257243959	-0.0013675330502071557	0.9778876334695538	-1	0	0	0.25	1	1.0	3	1.0	1.0	4	3	0	0	0	0.2	1	5	5	0.0	0	0.39378995650409016	0.5	0.642139987575872	0.569277275960729	0.9628677789391343	0.5	0.9113997595529953	0.5232251968133833	0	0	0.0	-0.00013675330502071556	17
4743	0.005331288314195853	0.002665408244961007	0.0026640995133187058	0.9633911047498779	-1	0	0	0.2857142857142857	2	0.875	7	0.5555555555555556	0.875	9	7	0	0	0	0.2222222222222222	2	9	10	0.0	0	0.39378995650409016	0.6058910799516931	0.6253214997665293	0.8287740892639177	0.9628677789391343	0.9203927038448906	0.910930064049584	0.8153131325717161	0	0	0.0	0.0026640995133187058	4
2587	0.019875288837005296	0.006990538316695234	-0.006220296531361115	0.9679244119437581	-1	0.25	1	0.5	5	0.6153846153846154	8	0.375	0.46153846153846156	8	6	6	2	0	0.4	10	4	15	0.14285714285714285	0.4	0.3010413671228501	0.8682224437144199	0.48725715821322363	0.9379491375214967	0.7455559386738344	0.7620959766138309	0.9413401816124832	0.8723345352047885	0.5625	0.125	0.0	-0.0006220296531361115	5
540	0.005652583516828019	0.0032178420217373253	-0.003207787079102083	0.9765629246399885	-1	0.5	1	0.6666666666666666	4	0.42857142857142855	3	0.36	0.42857142857142855	5	3	3	1	0	1.0	5	5	9	0.125	0.5	0.2702838390623996	0.9131550045822348	0.609701225876409	0.9020400196445132	0.5777941149753757	0.9331439710794269	0.8040617303930705	0.9170532126763872	1.0	0.2	0.0	-0.0003207787079102083	9
1317	0.0020336664622313204	0.0019872234354978593	-0.0019872146390383975	0.9787252623546929	-1	0	0	0.5	1	1.0	1	1.0	1.0	2	1	0	0	0	0.3333333333333333	1	3	3	0.0	0	0.39378995650409016	0.5	0.5916845241478439	0.5	0.9628677789391343	0.5	0.9136375667576331	0.5	0	0	0.0	-0.00019872146390383975	10
436	0.0020791090251961256	0.001853882142178264	-0.0018508752950820362	0.9836217375277395	-1	0	0	1.0	2	0.0	0	0.75	0	2	0	0	0	0	1.0	2	2	3	0.0	0	0	0	0	0	0	0	0	0	0	0	0	-0.00018508752950820363	18
1765	0.0016888905082337732	0.00148852319615111	-0.0014885198588508817	0.978245122415356	-1	0	0	0.5	1	1.0	1	1.0	1.0	1	1	1	0	0	0.3333333333333333	1	3	3	0.0	0	0.4582849138559292	0.5	0.8705408329589733	0.5	0.524674791134706	0.5	0.8590411495811041	0.5	0	0	0.0	-0.00014885198588508817	60
731	0.0021089074516269955	0.0018602882522115699	-0.0018587786549196478	0.9837181338644839	-1	0	0	1.0	2	0.0	0	0.75	0	2	0	0	0	0	1.0	2	2	3	0.0	0	0	0	0	0	0	0	0	0	0	0	0	-0.00018587786549196478	10
1153	0.00191719076157575	0.0017697073306067314	-0.0017696178849421096	0.9828590401084824	-1	0	0	0.5	1	1.0	1	1.0	1.0	2	1	0	0	0	0.3333333333333333	1	3	3	0.0	0	0.39378995650409016	0.5	0.6253214997665293	0.5833084246817276	0.9628677789391343	0.5	0.9122932580878436	0.5280014838172571	0	0	0.0	-0.00017696178849421095	12
597	0.0019008240083781605	0.0017842588341056922	-0.001784204338569902	0.9850621218890843	-1	0	0	1.0	1	0	0	1.0	0	1	0	0	0	0	0.5	1	2	2	0.0	0	0	0	0	0	0	0	0	0	0	0	0	-0.0001784204338569902	53
930	0.0018754910444545388	0.001760667360925331	-0.0017606482467663438	0.9777753830450046	-1	0	0	0.6666666666666666	2	0.5	1	0.6666666666666666	0.5	1	1	2	0	0	0.6666666666666666	2	3	4	0.0	0	0.47133037020002877	0.5	0.8705408329589733	0.5	0.6153397698554469	0.5	0.8389866985299607	0.5	0	0	0.0	-0.00017606482467663438	32
4343	0.005469701726324506	0.0031063668224391256	0.003106315014837132	0.9630311947498278	-1	0	0	0.2857142857142857	2	0.875	7	0.5555555555555556	0.875	9	7	0	0	0	0.2222222222222222	2	9	10	0.0	0	0.39378995650409016	0.6058910799516931	0.6253214997665293	0.8287740892639177	0.9628677789391343	0.9203927038448906	0.910930064049584	0.8153131325717161	0	0	0.0	0.003106315014837132	53
1742	0.0019363007500123501	0.001751216041936159	-0.0017512059337837912	0.9774085503794354	-1	0	0	0.6666666666666666	2	0.5	1	0.6666666666666666	0.5	1	1	2	0	0	0.6666666666666666	2	3	4	0.0	0	0.47133037020002877	0.5	0.8705408329589733	0.5	0.6153397698554469	0.5	0.8389866985299607	0.5	0	0	0.0	-0.0001751205933783791	33
3935	0.005495194486673211	0.002979778779550265	0.002979736418064144	0.9626460467803317	-1	0	0	0.2857142857142857	2	0.875	7	0.5555555555555556	0.875	9	7	0	0	0	0.2222222222222222	2	9	10	0.0	0	0.39378995650409016	0.6343656639469089	0.6589584753852147	0.6011068393766109	0.9628677789391343	0.6408042031427489	0.910930064049584	0.6255818750556369	0	0	0.0	0.002979736418064144	24
4039	0.005294302460197692	0.0029645041194251614	0.0029617836063416535	0.9629254704325438	-1	0	0	0.2857142857142857	2	0.875	7	0.5555555555555556	0.875	9	7	0	0	0	0.2222222222222222	2	9	10	0.0	0	0.39378995650409016	0.6058910799516931	0.6253214997665293	0.8287740892639177	0.9628677789391343	0.9203927038448906	0.910930064049584	0.8153131325717161	0	0	0.0	0.0029617836063416535	44
3413	0.0055280714772042655	0.00029138387135525443	0.0002042817333907396	0.9677673889179865	-1	0	0	0.3333333333333333	2	0.8333333333333334	5	0.5714285714285714	0.8333333333333334	7	5	0	0	0	0.2857142857142857	2	7	8	0.0	0	0.39378995650409016	0.7070697281634485	0.6253214997665293	0.5927764485545972	0.9628677789391343	0.664741258943146	0.910930064049584	0.6563450044945779	0	0	0.0	0.0002042817333907396	39
384	0.007619359489572586	0.003447116480293347	-0.003423302901261949	0.9829880274759252	-1	0.5	1	0.6666666666666666	4	0.5	3	0.4444444444444444	0.5	5	3	2	0	0	0.5	6	3	8	0.0	1.0	0.3769154172021811	0.8229495874688888	0.6681075595030517	0.8651216291370569	0.8156104917919142	0.8984601038364003	0.8787885918509148	0.8651098653693774	0	0	0.0	-0.00034233029012619494	5
2218	0.005355690567156885	0.0022271119499280394	-0.002227104163321313	0.9652111350280583	-1	0	0	0.25	1	1.0	3	1.0	1.0	4	3	0	0	0	0.2	1	5	5	0.0	0	0.39378995650409016	0.5	0.5916845241478439	0.5	0.9628677789391343	0.5	0.9136375667576331	0.5	0	0	0.0	-0.00022271041633213127	13
259	0.00262269121098276	0.002637227923493065	-0.002637224293037055	0.9853659306004786	-1	0	0	0.5	1	1.0	1	1.0	1.0	2	1	0	0	0	0.3333333333333333	1	3	3	0.0	0	0.4470632000505179	0.6664029955110821	0.3754676750376973	0.5266412716885206	0.3084307060940021	0.67093895149191	0.664310436710861	0.623325465254009	0	0	0.0	-0.0002637224293037055	20
4247	0.005207305262642594	0.0029105427754805412	0.0029093939286746247	0.9629493654323176	-1	0	0	0.2857142857142857	2	0.875	7	0.5555555555555556	0.875	9	7	0	0	0	0.2222222222222222	2	9	10	0.0	0	0.39378995650409016	0.6058910799516931	0.6253214997665293	0.8287740892639177	0.9628677789391343	0.9203927038448906	0.910930064049584	0.8153131325717161	0	0	0.0	0.0029093939286746247	10
5049	0.010478395842477251	0.0030808908116163563	-0.00307997005128289	0.9509826119467052	-1	0	0	0.14285714285714285	1	1.0	8	1.0	1.0	9	8	0	0	0	0.1	10	1	10	0.0	0	0.39378995650409016	0.6058910799516931	0.6253214997665293	0.8287740892639177	0.9628677789391343	0.9203927038448906	0.910930064049584	0.8153131325717161	0	0	0.0	-0.000307997005128289	1
2168	0.0021478670983463032	0.001373107987381437	-0.0013706355191871948	0.9783355121189082	-1	0	0	0.25	1	1.0	3	1.0	1.0	4	3	0	0	0	0.2	1	5	5	0.0	0	0.39378995650409016	0.5	0.642139987575872	0.569277275960729	0.9628677789391343	0.5	0.9113997595529953	0.5232251968133833	0	0	0.0	-0.00013706355191871948	39
2415	0.0022082390055818317	0.0013637401932426693	-0.0013586340192201355	0.9778840739190132	-1	0	0	0.25	1	1.0	3	1.0	1.0	4	3	0	0	0	0.2	1	5	5	0.0	0	0.39378995650409016	0.5	0.642139987575872	0.569277275960729	0.9628677789391343	0.5	0.9113997595529953	0.5232251968133833	0	0	0.0	-0.00013586340192201356	28
3333	0.005309758179518112	0.002602345085746762	0.0026021179027290006	0.9634846607112433	-1	0	0	0.2857142857142857	2	0.875	7	0.5555555555555556	0.875	9	7	0	0	0	0.2222222222222222	2	9	10	0.0	0	0.39378995650409016	0.6058910799516931	0.6253214997665293	0.8287740892639177	0.9628677789391343	0.9203927038448906	0.910930064049584	0.8153131325717161	0	0	0.0	0.0026021179027290006	8
2197	0.0021459061914256418	0.0013319414616223308	-0.0013261588083832397	0.977863585934638	-1	0	0	0.25	1	1.0	3	1.0	1.0	4	3	0	0	0	0.2	1	5	5	0.0	0	0.39378995650409016	0.5	0.642139987575872	0.569277275960729	0.9628677789391343	0.5	0.9113997595529953	0.5232251968133833	0	0	0.0	-0.00013261588083832398	34
2090	None	None	None	None	None	0	0	0.3	3	0.7692307692307693	10	0.6	0.6153846153846154	8	8	6	2	0	1.0	5	5	15	0.125	0.9230769230769231	0.34064345257298534	0.8648261401035596	0.7299683721887246	0.882331349994467	0.707339567869572	0.7732152329596899	0.889183918625969	0.8454135713340447	0.625	0	0.0	None	0
772	0.0017803267427629224	0.0017340710144825335	-0.0017339679025442309	0.9855781380773998	-1	0	0	1.0	1	0	0	1.0	0	1	0	0	0	0	0.5	1	2	2	0.0	0	0	0	0	0	0	0	0	0	0	0	0	-0.00017339679025442308	34
1920	0.0026244552904995627	0.0021688531429294024	-0.002152360081141357	0.9810344949561038	-1	0	0	0.3333333333333333	1	1.0	2	1.0	0.5	2	1	1	0	0	0.25	4	1	4	0.0	0	0.3506294875083426	0.7920724874137182	0.8705408329589733	0.5	0.6153397698554469	0.5	0.8953553626852842	0.6096452120563228	0	0	0.0	-0.0002152360081141357	6
3800	0.005363669021248908	0.0028068574155902526	0.0028066007788010265	0.9626471890901668	-1	0	0	0.2857142857142857	2	0.875	7	0.5555555555555556	0.875	9	7	0	0	0	0.2222222222222222	2	9	10	0.0	0	0.39378995650409016	0.6343656639469089	0.6589584753852147	0.6011068393766109	0.9628677789391343	0.6408042031427489	0.910930064049584	0.6255818750556369	0	0	0.0	0.0028066007788010265	20
73	0.035695419119170915	0.008092348017844666	-0.008090872168221623	0.964052897152996	-1	0	0	0.4	4	0.6153846153846154	8	0.6818181818181818	0.5384615384615384	10	7	4	2	0	0.18181818181818182	11	2	15	0.2222222222222222	0	0.5683741343769955	0.9333209843965333	0.5452958949398521	0.9569152785139532	0.5792836163650977	0.8748835556696066	0.9219585360259901	0.9283367898254574	0.65	0.3	0.0	-0.0008090872168221623	13
634	0.0019282875255829893	0.0018242585747517202	-0.0018242098928528592	0.98148516940236	-1	0	0	0.6666666666666666	2	0.5	1	0.6666666666666666	0.5	1	1	2	1	0	0.6666666666666666	2	3	4	0.125	0	0.2750625343890224	0.5	0.8705408329589733	0.5	0.8325205767958165	0.5	0.9383081292661558	0.5	1.0	0	0.0	-0.0001824209892852859	25
3227	0.002909557590717456	0.0012951889274486334	-0.001294798594939474	0.9800418969979031	-1	0	0	0.5	2	0.75	3	0.6	0.75	5	3	0	0	0	0.4	2	5	6	0.0	0	0.39378995650409016	0.6684755058803379	0.6589584753852147	0.627241677468367	0.9628677789391343	0.6762877861864697	0.910930064049584	0.6576459248679264	0	0	0.0	-0.0001294798594939474	2
2541	0.0021535785135679457	0.001446803674278688	-0.001442667042575494	0.9782797854411523	-1	0	0	0.25	1	1.0	3	1.0	1.0	4	3	0	0	0	0.2	1	5	5	0.0	0	0.39378995650409016	0.5	0.642139987575872	0.569277275960729	0.9628677789391343	0.5	0.9113997595529953	0.5232251968133833	0	0	0.0	-0.0001442667042575494	5
1678	0.012590187364291943	0.006177474783694573	-0.005967555937653158	0.9657477139106739	-1	0	0	0.3	3	0.7692307692307693	10	0.3125	0.7692307692307693	11	10	3	2	0	0.3333333333333333	12	4	15	0.2222222222222222	0	0.5791435076714986	0.9172858465216863	0.2726621618861953	0.9073644547787447	0.5083988545263076	0.9558165291058754	0.8508126625949647	0.930044404070995	0.6363636363636364	0.36363636363636365	0.0	-0.0005967555937653158	2
2420	0.0022146499333647964	0.0014309896211145909	-0.0014271693108908645	0.9782518548199887	-1	0	0	0.25	1	1.0	3	1.0	1.0	4	3	0	0	0	0.2	1	5	5	0.0	0	0.39378995650409016	0.5	0.642139987575872	0.569277275960729	0.9628677789391343	0.5	0.9113997595529953	0.5232251968133833	0	0	0.0	-0.00014271693108908645	11
1481	0.001974294561562337	0.0018181893664946268	-0.0018181881631954449	0.9827018761237276	-1	0	0	0.5	1	1.0	1	1.0	1.0	2	1	0	0	0	0.3333333333333333	1	3	3	0.0	0	0.39378995650409016	0.5	0.6253214997665293	0.5833084246817276	0.9628677789391343	0.5	0.9122932580878436	0.5280014838172571	0	0	0.0	-0.0001818188163195445	23
3106	0.005420893704000761	0.0003442443266519506	0.00018142211247397028	0.9674726575713118	-1	0	0	0.3333333333333333	2	0.8333333333333334	5	0.5714285714285714	0.8333333333333334	7	5	0	0	0	0.2857142857142857	2	7	8	0.0	0	0.39378995650409016	0.6487406087414205	0.6589584753852147	0.6114994202906054	0.9628677789391343	0.6557776733775805	0.910930064049584	0.6388909532199601	0	0	0.0	0.00018142211247397028	54
1562	0.001840025691554573	0.001673573814701513	-0.001673570918252935	0.9828236054107962	-1	0	0	0.5	1	1.0	1	1.0	1.0	2	1	0	0	0	0.3333333333333333	1	3	3	0.0	0	0.39378995650409016	0.5	0.6253214997665293	0.5833084246817276	0.9628677789391343	0.5	0.9122932580878436	0.5280014838172571	0	0	0.0	-0.0001673570918252935	25
1383	None	None	None	None	None	0	0	0.5	5	0.38461538461538464	5	0.46875	0.38461538461538464	6	5	8	3	0	0.5	4	8	15	0.15789473684210525	0.5	0.3363653916517972	0.8780621546829097	0.706967270615765	0.8425246879814698	0.7054776130720148	0.8333660582242621	0.8711949016046687	0.8524152558416976	0.3333333333333333	0.16666666666666666	0.0	None	0
701	0.0017332558954340717	0.001685446356550857	-0.0016834067412833274	0.9835953980541895	-1	0	0	1.0	1	0	0	1.0	0	0	0	1	0	0	0.5	2	1	2	0.0	0	0	0	0	0	0	0	0	0	0	0	0	-0.1	1
4056	0.005172921194708687	0.002736628410779879	0.0027365450216402065	0.963199091642788	-1	0	0	0.2857142857142857	2	0.875	7	0.5555555555555556	0.875	9	7	0	0	0	0.2222222222222222	2	9	10	0.0	0	0.39378995650409016	0.6058910799516931	0.6253214997665293	0.8287740892639177	0.9628677789391343	0.9203927038448906	0.910930064049584	0.8153131325717161	0	0	0.0	0.0027365450216402065	9
1133	0.0077254676856599105	0.004093313622600493	-0.004089733026554202	0.9831064839165378	-1	0	0	0.6	3	0.4	2	0.5833333333333334	0.4	5	2	1	0	0	0.75	4	3	7	0.0	0.5	0.3401473323674642	0.9332065608578612	0.6685349817511312	0.9102757791710848	0.46768562890114457	0.9470262453621824	0.898882250203189	0.9316629859157819	0	0	0.0	-0.00040897330265542023	7
529	0.002025705329135687	0.0019398861603986404	-0.0019397075493875545	0.9728038683722087	-1	0	0	0.6666666666666666	2	0.5	1	0.6666666666666666	0.5	1	1	2	0	0	0.6666666666666666	2	3	4	0.0	0	1.0	0.5	0.7471678652781287	0.5	0.6207190629629884	0.5	0.828751130204116	0.5	0	0	0.0	-0.00019397075493875546	44
4719	0.00525785422214948	0.0028855444942705614	0.002884571396043331	0.9631296160363048	-1	0	0	0.2857142857142857	2	0.875	7	0.5555555555555556	0.875	9	7	0	0	0	0.2222222222222222	2	9	10	0.0	0	0.39378995650409016	0.6058910799516931	0.6253214997665293	0.8287740892639177	0.9628677789391343	0.9203927038448906	0.910930064049584	0.8153131325717161	0	0	0.0	0.002884571396043331	4
4748	0.005251975601582162	0.0029290402038058493	0.002928045793844481	0.962994678862591	-1	0	0	0.2857142857142857	2	0.875	7	0.5555555555555556	0.875	9	7	0	0	0	0.2222222222222222	2	9	10	0.0	0	0.39378995650409016	0.6058910799516931	0.6253214997665293	0.8287740892639177	0.9628677789391343	0.9203927038448906	0.910930064049584	0.8153131325717161	0	0	0.0	0.002928045793844481	63
4515	0.005331845799261221	0.002631337451463035	0.002630461681825394	0.9635731247885517	-1	0	0	0.2857142857142857	2	0.875	7	0.5555555555555556	0.875	9	7	0	0	0	0.2222222222222222	2	9	10	0.0	0	0.39378995650409016	0.6058910799516931	0.6253214997665293	0.8287740892639177	0.9628677789391343	0.9203927038448906	0.910930064049584	0.8153131325717161	0	0	0.0	0.002630461681825394	6
3621	0.005304125724330886	0.002776594665333928	0.0027757581695593506	0.9634046037479682	-1	0	0	0.2857142857142857	2	0.875	7	0.5555555555555556	0.875	9	7	0	0	0	0.2222222222222222	2	9	10	0.0	0	0.39378995650409016	0.6058910799516931	0.6253214997665293	0.8287740892639177	0.9628677789391343	0.9203927038448906	0.910930064049584	0.8153131325717161	0	0	0.0	0.0027757581695593506	20
1924	0.012108004211913517	0.004192780896435506	-0.004134958949401097	0.9777527473610282	-1	0	0	0.5	3	0.5714285714285714	4	0.42857142857142855	0.42857142857142855	5	3	3	0	0	0.42857142857142855	7	3	9	0.0	0	0.4892880557800504	0.8182414733143868	0.5477802290109485	0.8623865219233792	0.8521546189734112	0.97017724407176	0.9136375667576331	0.906699031072446	0	0	0.0	-0.0004134958949401097	1
1185	0.001866759390408311	0.0016775881713085169	-0.0016775711218135583	0.9824967720475458	-1	0	0	0.5	1	1.0	1	1.0	1.0	2	1	0	0	0	0.3333333333333333	1	3	3	0.0	0	0.39378995650409016	0.5	0.6253214997665293	0.5833084246817276	0.9628677789391343	0.5	0.9122932580878436	0.5280014838172571	0	0	0.0	-0.00016775711218135583	31
2074	None	None	None	None	None	0	0	0.375	3	0.7	7	0.6666666666666666	0.5	6	5	5	1	0	0.5	6	3	12	0.07692307692307693	0.6	0.39076214553264393	0.8619750589468248	0.7346556318103966	0.9635621036558997	0.7835096787181799	0.7816930839184625	0.9383885699024026	0.8935436292701093	1.0	0	0.0	None	0
1100	0.0017325596872541673	0.001573152576244271	-0.0015730381716471393	0.9822022159738346	-1	0	0	0.6666666666666666	2	0.5	1	0.6666666666666666	0.5	1	1	2	0	0	0.6666666666666666	2	3	4	0.0	0	0.2168831484725568	0.5	0.92496052837114	0.5	0.6153397698554469	0.5	0.9477617103576863	0.5	0	0	0.0	-0.00015730381716471393	41
3332	0.005258924065284887	0.0028765505563925174	0.0028745701456124985	0.9629780342839257	-1	0	0	0.2857142857142857	2	0.875	7	0.5555555555555556	0.875	9	7	0	0	0	0.2222222222222222	2	9	10	0.0	0	0.39378995650409016	0.6058910799516931	0.6253214997665293	0.8287740892639177	0.9628677789391343	0.9203927038448906	0.910930064049584	0.8153131325717161	0	0	0.0	0.0028745701456124985	104
1497	0.002016927639792682	0.0017905898142831637	-0.001790579267722959	0.9826315094594925	-1	0	0	0.5	1	1.0	1	1.0	1.0	2	1	0	0	0	0.3333333333333333	1	3	3	0.0	0	0.39378995650409016	0.5	0.6253214997665293	0.5833084246817276	0.9628677789391343	0.5	0.9122932580878436	0.5280014838172571	0	0	0.0	-0.0001790579267722959	24
1793	0.0019365555305110725	0.0017295426521485569	-0.0017291350964437602	0.9849444136245138	-1	0	0	1.0	1	0	0	1.0	0	1	0	0	0	0	0.5	2	1	2	0.0	0	0	0	0	0	0	0	0	0	0	0	0	-0.00017291350964437603	13
2788	0.0022155920909908526	0.0013582404690424487	-0.001354249878307884	0.9780548909619816	-1	0	0	0.25	1	1.0	3	1.0	1.0	4	3	0	0	0	0.2	1	5	5	0.0	0	0.39378995650409016	0.5	0.642139987575872	0.569277275960729	0.9628677789391343	0.5	0.9113997595529953	0.5232251968133833	0	0	0.0	-0.0001354249878307884	3
2273	0.0022112151851700445	0.0013612951205948544	-0.0013565334142549641	0.9779056845216164	-1	0	0	0.25	1	1.0	3	1.0	1.0	4	3	0	0	0	0.2	1	5	5	0.0	0	0.39378995650409016	0.5	0.642139987575872	0.569277275960729	0.9628677789391343	0.5	0.9113997595529953	0.5232251968133833	0	0	0.0	-0.00013565334142549642	11
4851	0.005079798258613715	0.002872190170713727	0.0028708152217433165	0.9629858549557946	-1	0	0	0.2857142857142857	2	0.875	7	0.5555555555555556	0.875	9	7	0	0	0	0.2222222222222222	2	9	10	0.0	0	0.39378995650409016	0.6058910799516931	0.6253214997665293	0.8287740892639177	0.9628677789391343	0.9203927038448906	0.910930064049584	0.8153131325717161	0	0	0.0	0.0028708152217433165	28
2808	0.005464832131748519	0.0004239600814171471	0.00030708429158322393	0.9676285658381368	-1	0	0	0.3333333333333333	2	0.8333333333333334	5	0.5714285714285714	0.8333333333333334	7	5	0	0	0	0.2857142857142857	2	7	8	0.0	0	0.39378995650409016	0.6487406087414205	0.6589584753852147	0.6114994202906054	0.9628677789391343	0.6557776733775805	0.910930064049584	0.6388909532199601	0	0	0.0	0.00030708429158322393	57
2300	0.004646373190167225	0.003455311701700476	-0.0034543620011236262	0.9696913366579895	-1	0	0	0.25	1	1.0	3	1.0	1.0	4	3	0	0	0	0.2	1	5	5	0.0	0	0.4485171791454615	0.5750574842111946	0.642139987575872	0.569277275960729	0.9628677789391343	0.5	0.8929508897412107	0.5483005080731943	0	0	0.0	-0.0003454362001123626	7
4765	0.005394331425244764	0.0029674047838821795	0.0029674018821312723	0.9625506955842901	-1	0	0	0.2857142857142857	2	0.875	7	0.5555555555555556	0.875	9	7	0	0	0	0.2222222222222222	2	9	10	0.0	0	0.39378995650409016	0.6343656639469089	0.6589584753852147	0.6011068393766109	0.9628677789391343	0.6408042031427489	0.910930064049584	0.6255818750556369	0	0	0.0	0.0029674018821312723	23
4938	0.005348033682514439	0.0028427045302690255	0.0028422894672565408	0.9633364747382344	-1	0	0	0.2857142857142857	2	0.875	7	0.5555555555555556	0.875	9	7	0	0	0	0.2222222222222222	2	9	10	0.0	0	0.39378995650409016	0.6058910799516931	0.6253214997665293	0.8287740892639177	0.9628677789391343	0.9203927038448906	0.910930064049584	0.8153131325717161	0	0	0.0	0.0028422894672565408	30
3592	0.005555939948639053	0.002990705312920634	0.0029903804232725728	0.962661139069431	-1	0	0	0.2857142857142857	2	0.875	7	0.5555555555555556	0.875	9	7	0	0	0	0.2222222222222222	2	9	10	0.0	0	0.39378995650409016	0.6343656639469089	0.6589584753852147	0.6011068393766109	0.9628677789391343	0.6408042031427489	0.910930064049584	0.6255818750556369	0	0	0.0	0.0029903804232725728	72
4117	0.0054951730903120026	0.00286344424436619	0.002862733912289613	0.9634050041607115	-1	0	0	0.2857142857142857	2	0.875	7	0.5555555555555556	0.875	9	7	0	0	0	0.2222222222222222	2	9	10	0.0	0	0.39378995650409016	0.6058910799516931	0.6253214997665293	0.8287740892639177	0.9628677789391343	0.9203927038448906	0.910930064049584	0.8153131325717161	0	0	0.0	0.002862733912289613	27
4205	0.0051941183489152155	0.002962701030562135	0.0029619468187515067	0.9630294678574758	-1	0	0	0.2857142857142857	2	0.875	7	0.5555555555555556	0.875	9	7	0	0	0	0.2222222222222222	2	9	10	0.0	0	0.39378995650409016	0.6058910799516931	0.6253214997665293	0.8287740892639177	1.0	0.9285343190772191	0.922820089224844	0.8210986767668291	0	0	0.0	0.0029619468187515067	69
1264	0.002684904461051715	0.0026296467304195333	-0.0026287457959054844	0.9834917980007144	-1	0	0	0.75	3	0.5	2	0.75	0.25	2	1	3	3	0	0.5	2	4	6	0.3333333333333333	0.5	0.25909968176521925	0.8107808488446059	0.11519869252290627	0.5379237560872536	0.7372955663401786	0.8344229208716545	0.9379584285859466	0.7455075577125492	0.5	0	0.1452177047697312	-0.0002628745795905484	6
1819	0.005913798520303492	0.0027223338347119822	-0.002719196314582355	0.981828553181419	-1	0	0	0.5	2	0.75	3	0.5	0.5	3	2	2	0	0	0.75	3	4	6	0.0	0	0.40460887386310684	0.8606096516039571	0.7299683721887246	0.9663346450665146	0.6488323708382338	0.8259061753400151	0.940546490329853	0.9041978875761364	0	0	0.0	-0.0002719196314582355	9
266	0.0069505586579488	0.003404323897800879	-0.0034040488760486423	0.9827002206175693	-1	0	0	0.4	2	0.8	4	0.5833333333333334	0.4	3	2	3	1	0	0.75	3	4	7	0.1111111111111111	0	0.3014644951882626	0.9148568701809038	0.4839283394872359	0.6875826964025413	0.918872043776575	0.7428210519855246	0.8919461676290164	0.8034481539300381	1.0	0	0.0	-0.0003404048876048642	11
1235	0.0018520806114876518	0.001730012305992726	-0.0017300095437511808	0.9827567813942	-1	0	0	0.5	1	1.0	1	1.0	1.0	2	1	0	0	0	0.3333333333333333	1	3	3	0.0	0	0.39378995650409016	0.5	0.6253214997665293	0.5833084246817276	0.9628677789391343	0.5	0.9122932580878436	0.5280014838172571	0	0	0.0	-0.00017300095437511808	26
3095	0.005443936916868629	0.0003202468897160341	0.00017183870335167763	0.9676613857822609	-1	0	0	0.3333333333333333	2	0.8333333333333334	5	0.5714285714285714	0.8333333333333334	7	5	0	0	0	0.2857142857142857	2	7	8	0.0	0	0.39378995650409016	0.6487406087414205	0.6589584753852147	0.6114994202906054	0.9628677789391343	0.6557776733775805	0.910930064049584	0.6388909532199601	0	0	0.0	0.00017183870335167763	17
3733	0.005474187829354313	0.0028944026824618656	0.0028937916495263703	0.9632844992569939	-1	0	0	0.2857142857142857	2	0.875	7	0.5555555555555556	0.875	9	7	0	0	0	0.2222222222222222	2	9	10	0.0	0	0.39378995650409016	0.6058910799516931	0.6253214997665293	0.8287740892639177	0.9628677789391343	0.9203927038448906	0.910930064049584	0.8153131325717161	0	0	0.0	0.0028937916495263703	41
4986	0.005482614668512763	0.003096669632672839	0.0030962356537688703	0.9630187021000742	-1	0	0	0.2857142857142857	2	0.875	7	0.5555555555555556	0.875	9	7	0	0	0	0.2222222222222222	2	9	10	0.0	0	0.39378995650409016	0.6058910799516931	0.6253214997665293	0.8287740892639177	0.9628677789391343	0.9203927038448906	0.910930064049584	0.8153131325717161	0	0	0.0	0.0030962356537688703	68
535	0.002805574196880063	0.002589228620128803	-0.002588857478890555	0.980307169716784	-1	0	0	0.6666666666666666	2	0.5	1	0.6666666666666666	0.5	3	1	0	0	0	0.6666666666666666	2	3	4	0.0	0	0.39378995650409016	0.9578762647749938	0.3379434357309396	0.8246620379422342	0.9523872069169185	0.9647124423559249	0.9548311818024231	0.9346382138224689	0	0	0.0	-0.0002588857478890555	6
1146	0.0018323813417704285	0.0016682365437870842	-0.001668216992542274	0.9826770400439356	-1	0	0	0.5	1	1.0	1	1.0	1.0	2	1	0	0	0	0.3333333333333333	1	3	3	0.0	0	0.39378995650409016	0.5	0.6253214997665293	0.5833084246817276	0.9628677789391343	0.5	0.9122932580878436	0.5280014838172571	0	0	0.0	-0.0001668216992542274	31
2022	0.0019255696469691827	0.001609484321911452	-0.001609484233040974	0.9828349437320218	-1	0	0	0.5	1	1.0	1	1.0	1.0	2	1	0	0	0	0.3333333333333333	1	3	3	0.0	0	0.39378995650409016	0.5	0.6253214997665293	0.5833084246817276	0.9628677789391343	0.5	0.9122932580878436	0.5280014838172571	0	0	0.0	-0.0001609484233040974	17
4720	0.005360059949484311	0.0025215405005020934	0.0025215303213643233	0.9629561403475393	-1	0	0	0.2857142857142857	2	0.875	7	0.5555555555555556	0.875	9	7	0	0	0	0.2222222222222222	2	9	10	0.0	0	0.39378995650409016	0.6343656639469089	0.6589584753852147	0.6011068393766109	0.9628677789391343	0.6408042031427489	0.910930064049584	0.6255818750556369	0	0	0.0	0.0025215303213643233	3
1628	0.0018446094131529497	0.0016657128933823108	-0.001665702301292427	0.9776725426077296	-1	0	0	0.6666666666666666	2	0.5	1	0.6666666666666666	0.5	1	1	2	0	0	0.6666666666666666	2	3	4	0.0	0	0.47133037020002877	0.5	0.8705408329589733	0.5	0.524674791134706	0.5	0.8544096248789593	0.5	0	0	0.0	-0.0001665702301292427	46
2753	0.005431137475064178	0.0002994035745175539	0.00021316479592647052	0.9677165181726463	-1	0	0	0.3333333333333333	2	0.8333333333333334	5	0.5714285714285714	0.8333333333333334	7	5	0	0	0	0.2857142857142857	2	7	8	0.0	0	0.39378995650409016	0.6487406087414205	0.6589584753852147	0.6114994202906054	0.9628677789391343	0.6557776733775805	0.910930064049584	0.6388909532199601	0	0	0.0	0.00021316479592647052	48
176	0.0031382273123799456	0.0023642231840500494	-0.0023642176205717572	0.9848126323985558	-1	0	0	0.6666666666666666	2	0.5	1	1.0	0.5	3	1	0	0	0	0.25	4	1	4	0.0	0.6666666666666666	0.3163907869653994	0.9526196766877981	0.3182444657883111	0.7447039042753408	0.36520249013278155	0.7789782453602802	0.8487067488151561	0.8553381317344532	0	0	0.0	-0.00023642176205717572	14
2097	0.014328683794330417	0.0016925147084983394	-0.0013007814467795393	0.9812107975178862	-1	0	0	0.2	2	0.9230769230769231	12	0.5357142857142857	0.8461538461538461	12	11	2	3	0	0.14285714285714285	2	14	15	0.42857142857142855	0	0.251009665755735	0.9170105372772197	0.5806176665274012	0.9222326621854238	0.5824756214185672	0.9438356120026181	0.8282181578588066	0.9286223148597184	0.25	0.08333333333333333	0.0	-0.00013007814467795394	100
4243	0.005240501201969219	0.0025508238251103904	0.0025504449390243134	0.9634869322308902	-1	0	0	0.2857142857142857	2	0.875	7	0.5555555555555556	0.875	9	7	0	0	0	0.2222222222222222	2	9	10	0.0	0	0.39378995650409016	0.6058910799516931	0.6253214997665293	0.8287740892639177	0.9628677789391343	0.9203927038448906	0.910930064049584	0.8153131325717161	0	0	0.0	0.0025504449390243134	4
1202	0.001871411486183818	0.0016088976752963043	-0.0016088913878666885	0.9828064638886509	-1	0	0	0.5	1	1.0	1	1.0	1.0	2	1	0	0	0	0.3333333333333333	1	3	3	0.0	0	0.39378995650409016	0.5	0.6253214997665293	0.5833084246817276	0.9628677789391343	0.5	0.9122932580878436	0.5280014838172571	0	0	0.0	-0.00016088913878666884	42
1349	0.0018263196737820996	0.0015692438923821475	-0.0015692375875938432	0.9827286589484704	-1	0	0	0.5	1	1.0	1	1.0	1.0	2	1	0	0	0	0.3333333333333333	1	3	3	0.0	0	0.39378995650409016	0.5	0.6253214997665293	0.5833084246817276	0.9628677789391343	0.5	0.9122932580878436	0.5280014838172571	0	0	0.0	-0.00015692375875938432	27
1296	0.0018959767542677376	0.0016183677182815366	-0.0016182494201271035	0.9824361786104797	-1	0	0	0.5	1	1.0	1	1.0	1.0	2	1	0	0	0	0.3333333333333333	1	3	3	0.0	0	0.39378995650409016	0.5	0.6253214997665293	0.5833084246817276	0.9628677789391343	0.5	0.9122932580878436	0.5280014838172571	0	0	0.0	-0.00016182494201271035	27
1850	0.00173117674927268	0.0015025786169312826	-0.0015025746848000552	0.9777924968404413	-1	0	0	0.5	1	1.0	1	1.0	1.0	1	1	1	0	0	0.3333333333333333	1	3	3	0.0	0	0.47133037020002877	0.5	0.8705408329589733	0.5	0.6153397698554469	0.5	0.8389866985299607	0.5	0	0	0.0	-0.00015025746848000552	83
2427	0.0021925829304962024	0.0013556357313946141	-0.0013502642773988347	0.9777547588275778	-1	0	0	0.25	1	1.0	3	1.0	1.0	4	3	0	0	0	0.2	1	5	5	0.0	0	0.39378995650409016	0.5	0.642139987575872	0.569277275960729	0.9628677789391343	0.5	0.9113997595529953	0.5232251968133833	0	0	0.0	-0.00013502642773988348	8
2400	0.002252386647239549	0.0013813153207899085	-0.001377644042494976	0.9780507837898241	-1	0	0	0.25	1	1.0	3	1.0	1.0	4	3	0	0	0	0.2	1	5	5	0.0	0	0.39378995650409016	0.5	0.642139987575872	0.569277275960729	0.9628677789391343	0.5	0.9113997595529953	0.5232251968133833	0	0	0.0	-0.0001377644042494976	37
1297	0.0018293993738912493	0.001597514102713019	-0.0015975127678329705	0.9829659672919364	-1	0	0	0.5	1	1.0	1	1.0	1.0	2	1	0	0	0	0.3333333333333333	1	3	3	0.0	0	0.39378995650409016	0.5	0.6253214997665293	0.5833084246817276	0.9628677789391343	0.5	0.9122932580878436	0.5280014838172571	0	0	0.0	-0.00015975127678329704	41
96	0.015248793162563376	0.004925749189456209	-0.00471283568456842	0.9801256508743058	-1	0	0	0.5	4	0.5	5	0.4	0.4	4	4	7	0	0	0.8333333333333334	5	6	12	0.0	0	0.6955462415940502	0.5393383521278858	0.8209910656050818	0.5	0.28150404053456	0.5808666683783004	0.9094972933087934	0.5402470242962836	0	0	0.0	-0.00047128356845684195	4
3083	0.005360119622994462	0.0002831920288040388	0.00015218782954022723	0.9676520814089535	-1	0	0	0.3333333333333333	2	0.8333333333333334	5	0.5714285714285714	0.8333333333333334	7	5	0	0	0	0.2857142857142857	2	7	8	0.0	0	0.39378995650409016	0.6487406087414205	0.6589584753852147	0.6114994202906054	0.9628677789391343	0.6557776733775805	0.910930064049584	0.6388909532199601	0	0	0.0	0.00015218782954022723	23
2674	0.007930236855153861	0.0011918114349979963	-0.0011905451971235893	0.9631754136759747	-1	0	0	0.2	1	1.0	5	1.0	1.0	6	5	0	0	0	0.14285714285714285	1	7	7	0.0	0	0.39378995650409016	0.5	0.642139987575872	0.5623525314616122	0.9628677789391343	0.5000000000000004	0.9113997595529953	0.5208807828450632	0	0	0.0	-0.00011905451971235893	10
2655	0.0021988941511623815	0.0011205372028373617	-0.0011196751052938861	0.9820501973344611	-1	0	0	0.25	1	1.0	3	1.0	1.0	4	3	0	0	0	0.2	1	5	5	0.0	0	0.39378995650409016	0.5	0.6528522702282487	0.5837331538521179	0.9628677789391343	0.5	0.9111964600242694	0.5281466648505693	0	0	0.0	-0.00011196751052938861	25
1469	0.002143845665172945	0.0020645754267096133	-0.0020625205128533787	0.9830267791968584	-1	0	0	0	0	0	0	1.0	0	0	0	0	0	0	1.0	1	1	1	0.0	0	0	0	0	0	0	0	0	0	0	0	0	-0.1	0
4442	0.005294895898999705	0.0029350512737235457	0.0029329532387505418	0.9629864830159458	-1	0	0	0.2857142857142857	2	0.875	7	0.5555555555555556	0.875	9	7	0	0	0	0.2222222222222222	2	9	10	0.0	0	0.39378995650409016	0.6058910799516931	0.6253214997665293	0.8287740892639177	0.9628677789391343	0.9203927038448906	0.910930064049584	0.8153131325717161	0	0	0.0	0.0029329532387505418	23
4655	0.005118742439971042	0.002801534809085389	0.002800679286477843	0.9630800225469597	-1	0	0	0.2857142857142857	2	0.875	7	0.5555555555555556	0.875	9	7	0	0	0	0.2222222222222222	2	9	10	0.0	0	0.39378995650409016	0.6058910799516931	0.6253214997665293	0.8287740892639177	0.9628677789391343	0.9203927038448906	0.910930064049584	0.8153131325717161	0	0	0.0	0.002800679286477843	6
2875	0.008673847108258605	0.003729536653116149	-0.0035706931137585705	0.9506725034486835	-1	0	0	0.3333333333333333	2	0.8571428571428571	6	1.0	0.8571428571428571	8	6	0	0	0	0.1111111111111111	9	1	9	0.0	0.25	0.39378995650409016	0.718900866822766	0.6589584753852147	0.6348395899353264	0.9628677789391343	0.769597772389442	0.910930064049584	0.7108188623478457	0	0	0.0	-0.00035706931137585707	0
4400	0.0053057435223335045	0.0026946006693734665	0.0026943722977345918	0.9636156018235158	-1	0	0	0.2857142857142857	2	0.875	7	0.5555555555555556	0.875	9	7	0	0	0	0.2222222222222222	2	9	10	0.0	0	0.39378995650409016	0.6058910799516931	0.6253214997665293	0.8287740892639177	0.9628677789391343	0.9203927038448906	0.910930064049584	0.8153131325717161	0	0	0.0	0.0026943722977345918	3
2477	0.0021721086530293618	0.0013890585277004774	-0.0013849006278038615	0.9778610398119238	-1	0	0	0.25	1	1.0	3	1.0	1.0	4	3	0	0	0	0.2	1	5	5	0.0	0	0.39378995650409016	0.5	0.642139987575872	0.569277275960729	0.9628677789391343	0.5	0.9113997595529953	0.5232251968133833	0	0	0.0	-0.00013849006278038615	16
3096	0.005068525521417405	0.00037586490559210283	-0.0003752052340464443	0.9701756902141089	-1	0	0	0.3333333333333333	2	0.8333333333333334	5	0.5714285714285714	0.8333333333333334	7	5	0	0	0	0.2857142857142857	2	7	8	0.0	0	0.39378995650409016	0.6487406087414205	0.5916845241478439	0.6056272966979628	0.9628677789391343	0.6557776733775805	0.9136375667576331	0.6369930611040803	0	0	0.0	-3.7520523404644434e-05	2
2922	0.006013869792004186	0.0008939276376388322	-0.0008809046390100265	0.970474314110956	-1	0	0	0.3333333333333333	2	0.8333333333333334	5	0.5714285714285714	0.8333333333333334	7	5	0	0	0	0.2857142857142857	2	7	8	0.0	0	0.39378995650409016	0.6487406087414205	0.6732415189217169	0.6163244680461271	0.9628677789391343	0.6557776733775805	0.9107944722009103	0.6404549885974207	0	0	0.0	-8.809046390100265e-05	11
4710	0.0053431148340766016	0.002693845335733685	0.0026917775764002455	0.9633454440981574	-1	0	0	0.2857142857142857	2	0.875	7	0.5555555555555556	0.875	9	7	0	0	0	0.2222222222222222	2	9	10	0.0	0	0.39378995650409016	0.6058910799516931	0.6253214997665293	0.8287740892639177	0.9628677789391343	0.9203927038448906	0.910930064049584	0.8153131325717161	0	0	0.0	0.0026917775764002455	5
4995	0.0051090369412233735	0.0027176822638789715	0.0027151409907340586	0.9631148120150751	-1	0	0	0.2857142857142857	2	0.875	7	0.5555555555555556	0.875	9	7	0	0	0	0.2222222222222222	2	9	10	0.0	0	0.39378995650409016	0.6058910799516931	0.6253214997665293	0.8287740892639177	0.9628677789391343	0.9203927038448906	0.910930064049584	0.8153131325717161	0	0	0.0	0.0027151409907340586	11
1873	0.0018107561275291213	0.001592138280452558	-0.0015921358528685446	0.9825873470325577	-1	0	0	0.5	1	1.0	1	1.0	1.0	2	1	0	0	0	0.3333333333333333	1	3	3	0.0	0	0.39378995650409016	0.5	0.6253214997665293	0.5833084246817276	0.9628677789391343	0.5	0.9122932580878436	0.5280014838172571	0	0	0.0	-0.00015921358528685447	18
1900	0.0019394159285458666	0.0017343885279934627	-0.001734387895403705	0.9829470659935227	-1	0	0	0.5	1	1.0	1	1.0	1.0	2	1	0	0	0	0.3333333333333333	1	3	3	0.0	0	0.39378995650409016	0.5	0.6253214997665293	0.5833084246817276	0.9628677789391343	0.5	0.9122932580878436	0.5280014838172571	0	0	0.0	-0.0001734387895403705	17
4715	0.005503130667160517	0.002981673496416126	0.0029816412749246192	0.9627018602791547	-1	0	0	0.2857142857142857	2	0.875	7	0.5555555555555556	0.875	9	7	0	0	0	0.2222222222222222	2	9	10	0.0	0	0.39378995650409016	0.6343656639469089	0.6589584753852147	0.6011068393766109	0.9628677789391343	0.6408042031427489	0.910930064049584	0.6255818750556369	0	0	0.0	0.0029816412749246192	72
1169	0.0018943195328256642	0.00174907626375652	-0.0017490544025934864	0.9826343578366996	-1	0	0	0.5	1	1.0	1	1.0	1.0	2	1	0	0	0	0.3333333333333333	1	3	3	0.0	0	0.39378995650409016	0.5	0.6253214997665293	0.5833084246817276	0.9628677789391343	0.5	0.9122932580878436	0.5280014838172571	0	0	0.0	-0.00017490544025934864	16
4281	0.005190274558338981	0.002862754649980201	0.002862027382031744	0.9630180828217508	-1	0	0	0.2857142857142857	2	0.875	7	0.5555555555555556	0.875	9	7	0	0	0	0.2222222222222222	2	9	10	0.0	0	0.39378995650409016	0.6058910799516931	0.6253214997665293	0.8287740892639177	0.9628677789391343	0.9203927038448906	0.910930064049584	0.8153131325717161	0	0	0.0	0.002862027382031744	16
1430	0.0018791868842065592	0.001659728779581243	-0.0016597277411348826	0.982826728788747	-1	0	0	0.5	1	1.0	1	1.0	1.0	2	1	0	0	0	0.3333333333333333	1	3	3	0.0	0	0.39378995650409016	0.5	0.6253214997665293	0.5833084246817276	0.9628677789391343	0.5	0.9122932580878436	0.5280014838172571	0	0	0.0	-0.00016597277411348825	37
3133	0.0021079092077203234	0.001892086729166126	-0.0018911039741144728	0.9843505725116339	-1	0	0	1.0	2	0.0	0	0.75	0	2	0	0	0	0	1.0	2	2	3	0.0	0	0	0	0	0	0	0	0	0	0	0	0	-0.00018911039741144727	3
4225	0.005233793127894863	0.00291223869891118	0.002910055476452336	0.9630364665882848	-1	0	0	0.2857142857142857	2	0.875	7	0.5555555555555556	0.875	9	7	0	0	0	0.2222222222222222	2	9	10	0.0	0	0.39378995650409016	0.6058910799516931	0.6253214997665293	0.8287740892639177	0.9628677789391343	0.9203927038448906	0.910930064049584	0.8153131325717161	0	0	0.0	0.002910055476452336	17
4609	0.005417837840110667	0.00291486017354401	0.0029148599756286843	0.9626188991518397	-1	0	0	0.2857142857142857	2	0.875	7	0.5555555555555556	0.875	9	7	0	0	0	0.2222222222222222	2	9	10	0.0	0	0.39378995650409016	0.6343656639469089	0.6589584753852147	0.6011068393766109	0.9628677789391343	0.6408042031427489	0.910930064049584	0.6255818750556369	0	0	0.0	0.0029148599756286843	10
477	0.0020970397108040417	0.001827500653608026	-0.0018259719265975437	0.9837819052511441	-1	0	0	1.0	2	0.0	0	0.75	0	2	0	0	0	0	1.0	2	2	3	0.0	0	0	0	0	0	0	0	0	0	0	0	0	-0.00018259719265975436	32
4509	0.005355830166930652	0.0027565969555035635	0.002755823430668659	0.9632953530488558	-1	0	0	0.2857142857142857	2	0.875	7	0.5555555555555556	0.875	9	7	0	0	0	0.2222222222222222	2	9	10	0.0	0	0.39378995650409016	0.6058910799516931	0.6253214997665293	0.8287740892639177	0.9628677789391343	0.9203927038448906	0.910930064049584	0.8153131325717161	0	0	0.0	0.002755823430668659	13
1531	0.014070462727757405	0.0015282852656114036	-0.0014615286856455066	0.981410438150578	-1	0	0	0.2	2	0.9230769230769231	12	0.5357142857142857	0.8461538461538461	12	11	2	3	0	0.14285714285714285	2	14	15	0.42857142857142855	0	0.251009665755735	0.9170105372772197	0.5086598570037691	0.9253490815642118	0.5824756214185672	0.9519919180871378	0.8294987458758298	0.9331208153485702	0.16666666666666666	0.08333333333333333	0.0	-0.00014615286856455066	5
993	0.003085482910534036	0.003020781530271079	-0.003020240182373154	0.9813933782472162	-1	0	0	0.75	3	0.0	0	0.5555555555555556	0	2	0	2	0	0	1.0	3	3	5	0.0	1.0	0	0	0	0	0	0	0	0	0	0	0	-0.0003020240182373154	6
1956	0.005754806137129092	0.0030993160034782823	-0.00303216799792176	0.9696039467133152	-1	0	0	0.3333333333333333	3	0.7272727272727273	8	0.325	0.2727272727272727	4	3	8	3	0	0.625	5	8	13	0.15789473684210525	0	0.3506294875083426	0.9298769558391942	0.7944768152403905	0.9600068877251066	0.6153397698554469	0.7884658668532583	0.9364234855350252	0.913692605512479	0.25	0.25	0.0	-0.000303216799792176	3
2125	0.002170617005679049	0.0015141212643060404	-0.0015103483742365989	0.9781934460974046	-1	0	0	0.25	1	1.0	3	1.0	1.0	4	3	0	0	0	0.2	1	5	5	0.0	0	0.39378995650409016	0.5	0.642139987575872	0.569277275960729	0.9628677789391343	0.5	0.9113997595529953	0.5232251968133833	0	0	0.0	-0.00015103483742365988	16
329	0.0020489973384760756	0.0020021260425022954	-0.002001986413079113	0.9846305765721503	-1	0	0	1.0	2	0.0	0	1.0	0	1	0	1	3	0	0.3333333333333333	3	1	3	0.6	1.0	0	0	0	0	0	0	0	0	0	0	0	-0.0002001986413079113	12
4923	0.0051473283186382794	0.002805033041921411	0.002802770055782944	0.962880458025974	-1	0	0	0.2857142857142857	2	0.875	7	0.5555555555555556	0.875	9	7	0	0	0	0.2222222222222222	2	9	10	0.0	0	0.39378995650409016	0.6058910799516931	0.6253214997665293	0.8287740892639177	0.9628677789391343	0.9203927038448906	0.910930064049584	0.8153131325717161	0	0	0.0	0.002802770055782944	1
4100	0.0052876426117770174	0.0029887878362056587	0.002987296781508806	0.96308438938736	-1	0	0	0.2857142857142857	2	0.875	7	0.5555555555555556	0.875	9	7	0	0	0	0.2222222222222222	2	9	10	0.0	0	0.39378995650409016	0.6058910799516931	0.6253214997665293	0.8287740892639177	0.9628677789391343	0.9203927038448906	0.910930064049584	0.8153131325717161	0	0	0.0	0.002987296781508806	40
3651	0.005399876735982031	0.0029377742307133354	0.0029359914621202455	0.9631654123748246	-1	0	0	0.2857142857142857	2	0.875	7	0.5555555555555556	0.875	9	7	0	0	0	0.2222222222222222	2	9	10	0.0	0	0.39378995650409016	0.6058910799516931	0.6253214997665293	0.8287740892639177	0.9628677789391343	0.9203927038448906	0.910930064049584	0.8153131325717161	0	0	0.0	0.0029359914621202455	51
3017	0.0055407348156425	0.00028198135795211055	0.00016572672111422537	0.9677525808251438	-1	0	0	0.3333333333333333	2	0.8333333333333334	5	0.5714285714285714	0.8333333333333334	7	5	0	0	0	0.2857142857142857	2	7	8	0.0	0	0.39378995650409016	0.6487406087414205	0.6589584753852147	0.6114994202906054	0.9628677789391343	0.6557776733775805	0.910930064049584	0.6388909532199601	0	0	0.0	0.00016572672111422537	21
3318	0.005298699353194552	0.0029991713102154203	0.0029988225351294407	0.9629212371685553	-1	0	0	0.2857142857142857	2	0.875	7	0.5555555555555556	0.875	9	7	0	0	0	0.2222222222222222	2	9	10	0.0	0	0.39378995650409016	0.6058910799516931	0.6253214997665293	0.8287740892639177	0.9628677789391343	0.9203927038448906	0.910930064049584	0.8153131325717161	0	0	0.0	0.0029988225351294407	87
166	0.024986566583463817	0.0034046577887062415	-0.0030565609674206664	0.9657751573974415	-1	0	0	0.2857142857142857	2	0.75	6	0.3333333333333333	0.75	8	6	1	1	0	0.8333333333333334	5	6	10	0.25	0	0.46023027081956724	0.9156988894608192	0.4528591011567629	0.8249384472086224	0.35637153872922606	0.8940683469057716	0.8179807836666021	0.8831720064028954	1.0	0.125	0.0	-0.00030565609674206663	21
668	0.011485177517147031	0.005438096540799774	-0.005436221232083782	0.9819799868553828	-1	0.3333333333333333	1	0.75	6	0.3	3	0.6	0.2	5	2	6	0	0	0.8	5	4	12	0.0	0.5	0.6213277788994375	0.8545656554321206	0.529386189257396	0.9144706676044871	0.7394973495589745	0.8907959160300729	0.666673977995955	0.8889193991459275	0	0	0.0	-0.0005436221232083782	3
4556	0.005239960130358777	0.002889074543677579	0.0028882907050802537	0.962979390342899	-1	0	0	0.2857142857142857	2	0.875	7	0.5555555555555556	0.875	9	7	0	0	0	0.2222222222222222	2	9	10	0.0	0	0.39378995650409016	0.6058910799516931	0.6253214997665293	0.8287740892639177	0.9628677789391343	0.9203927038448906	0.910930064049584	0.8153131325717161	0	0	0.0	0.0028882907050802537	9
3250	0.005455280122029863	0.00024880426849104806	0.00012257319603886603	0.9674506347864664	-1	0	0	0.3333333333333333	2	0.8333333333333334	5	0.5714285714285714	0.8333333333333334	7	5	0	0	0	0.2857142857142857	2	7	8	0.0	0	0.39378995650409016	0.6487406087414205	0.6589584753852147	0.6114994202906054	0.9628677789391343	0.6557776733775805	0.910930064049584	0.6388909532199601	0	0	0.0	0.00012257319603886603	17
394	0.014122761194797917	0.001674446258881739	-0.001216012671058316	0.9811284957893787	-1	0	0	0.2	2	0.9230769230769231	12	0.5357142857142857	0.8461538461538461	12	11	2	3	0	0.14285714285714285	2	14	15	0.42857142857142855	0	0.251009665755735	0.9170105372772197	0.5806176665274012	0.9222326621854238	0.5824756214185672	0.9519919180871378	0.8294987458758298	0.9321939521200353	0.25	0.08333333333333333	0.0	-0.0001216012671058316	15
4182	0.005370732887312773	0.002877424168014469	0.0028766541756651567	0.9634211726614835	-1	0	0	0.2857142857142857	2	0.875	7	0.5555555555555556	0.875	9	7	0	0	0	0.2222222222222222	2	9	10	0.0	0	0.39378995650409016	0.6058910799516931	0.6253214997665293	0.8287740892639177	0.9628677789391343	0.9203927038448906	0.910930064049584	0.8153131325717161	0	0	0.0	0.0028766541756651567	40
3029	0.005331789620863786	0.0001387719548507164	-9.303313600399643e-06	0.9676305310825649	-1	0	0	0.3333333333333333	2	0.8333333333333334	5	0.5714285714285714	0.8333333333333334	7	5	0	0	0	0.2857142857142857	2	7	8	0.0	0	0.39378995650409016	0.7070697281634485	0.6253214997665293	0.5927764485545972	0.9628677789391343	0.664741258943146	0.910930064049584	0.6563450044945779	0	0	0.0	-9.303313600399643e-07	15
532	0.0018825373455000976	0.0017868429762990373	-0.0017867275654511452	0.9848392504825051	-1	0	0	1.0	1	0	0	1.0	0	1	0	0	0	0	0.5	1	2	2	0.0	0	0	0	0	0	0	0	0	0	0	0	0	-0.00017867275654511453	48
4249	0.0051580692515999435	0.0017690921824884392	0.0017683271297490764	0.9686084283622615	-1	0	0	0.25	2	0.9	9	0.5454545454545454	0.9	11	9	0	0	0	0.18181818181818182	2	11	12	0.0	0	0.39378995650409016	0.5971036504299455	0.6253214997665293	0.8094566857385505	0.9628677789391343	0.9037010461201556	0.910930064049584	0.7957020630423831	0	0	0.0	0.0017683271297490764	4
229	0.013714354453326567	0.005753387341588839	-0.005579262258084151	0.9826638367746376	-1	0	0	0.4444444444444444	4	0.6363636363636364	7	0.7222222222222222	0.45454545454545453	9	5	3	1	0	0.5	6	3	13	0.16666666666666666	0.18181818181818182	0.7569189319865139	0.9724052268883691	0.4772360049756549	0.9027119092780977	0.6467733506937546	0.8326152726100667	0.9215201286191829	0.9216310102440787	1.0	0	0.0	-0.0005579262258084151	3
3794	0.005348734114472723	0.002835519398702737	0.0028354344606451756	0.9626383859538974	-1	0	0	0.2857142857142857	2	0.875	7	0.5555555555555556	0.875	9	7	0	0	0	0.2222222222222222	2	9	10	0.0	0	0.39378995650409016	0.6343656639469089	0.6589584753852147	0.6011068393766109	0.9628677789391343	0.6408042031427489	0.910930064049584	0.6255818750556369	0	0	0.0	0.0028354344606451756	18
742	0.022938517025936304	0.0028777833833740045	-0.0028633831658429754	0.9728940363473354	-1	0	0	0.5	4	0.6	6	0.4	0.5	7	5	4	1	0	0.8333333333333334	5	6	12	0.1	0.2222222222222222	0.251009665755735	0.8675445776202185	0.6954660226411629	0.8947656627087656	0.6751817861801694	0.8844412425394983	0.8787885918509148	0.8827075237235585	1.0	0	0.0	-0.00028633831658429754	9
386	0.0030464468502196004	0.00246546285063632	-0.0024651514872802128	0.9707553465503497	-1	1.0	1	0.8	4	0.4	2	0.4666666666666667	0.2	4	1	2	0	0	0.6	3	5	7	0.0	1.0	0.28722457083384184	0.8675084971101165	0.7994306208133614	0.9170742924655612	0.4435106903711995	0.732695774980495	0.9004994973495036	0.853655518772126	0	0	0.0	-0.00024651514872802127	19
3891	0.005464768809564274	0.00038606017415601277	0.00026803415657910694	0.9676965440196776	-1	0	0	0.3333333333333333	2	0.8333333333333334	5	0.5714285714285714	0.8333333333333334	7	5	0	0	0	0.2857142857142857	2	7	8	0.0	0	0.39378995650409016	0.6487406087414205	0.6589584753852147	0.6114994202906054	0.9628677789391343	0.6557776733775805	0.910930064049584	0.6388909532199601	0	0	0.0	0.00026803415657910694	5
4628	0.005567213795262567	0.003124177605585663	0.00312395742402416	0.9624644476670401	-1	0	0	0.2857142857142857	2	0.875	7	0.5555555555555556	0.875	9	7	0	0	0	0.2222222222222222	2	9	10	0.0	0	0.39378995650409016	0.6343656639469089	0.6589584753852147	0.6011068393766109	0.9628677789391343	0.6408042031427489	0.910930064049584	0.6255818750556369	0	0	0.0	0.00312395742402416	72
2241	0.0021679439624198776	0.0013047178004208025	-0.0012980832183512128	0.9776149428682415	-1	0	0	0.25	1	1.0	3	1.0	1.0	4	3	0	0	0	0.2	1	5	5	0.0	0	0.39378995650409016	0.5	0.642139987575872	0.569277275960729	0.9628677789391343	0.5	0.9113997595529953	0.5232251968133833	0	0	0.0	-0.00012980832183512127	23
1841	0.001723343217899585	0.0015070068327825664	-0.0015069831263191515	0.9781661320132033	-1	0	0	0.5	1	1.0	1	1.0	1.0	1	1	1	0	0	0.3333333333333333	1	3	3	0.0	0	0.4582849138559292	0.5	0.8705408329589733	0.5	0.43400981241396525	0.5	0.88111830739232	0.5	0	0	0.0	-0.00015069831263191515	36
4315	0.00531124585287307	0.0029193165463416125	0.0029175055687185206	0.9632035203395234	-1	0	0	0.2857142857142857	2	0.875	7	0.5555555555555556	0.875	9	7	0	0	0	0.2222222222222222	2	9	10	0.0	0	0.39378995650409016	0.6058910799516931	0.6253214997665293	0.8287740892639177	0.9628677789391343	0.9203927038448906	0.910930064049584	0.8153131325717161	0	0	0.0	0.0029175055687185206	47
1603	0.0021603735122499696	0.0013599240594352213	-0.00135414302128234	0.9779824187446187	-1	0	0	0.25	1	1.0	3	1.0	1.0	4	3	0	0	0	0.2	1	5	5	0.0	0	0.39378995650409016	0.5	0.642139987575872	0.569277275960729	0.9628677789391343	0.5	0.9113997595529953	0.5232251968133833	0	0	0.0	-0.00013541430212823399	134
41	0.02335121322075077	0.004196540013525925	-0.004196538778132151	0.9652707098448842	-1	0	0	0.2	2	0.8461538461538461	11	0.23809523809523808	0.6923076923076923	11	9	3	3	0	0.7777777777777778	7	9	15	0.375	0	0.460621248330373	0.9429873512668464	0.4911136102654968	0.9556764973162049	0.8435357896716689	0.9422452775263284	0.9369437668701894	0.9473290055250883	0.09090909090909091	0.18181818181818182	0.0	-0.0004196538778132151	5
3266	0.005555735214140297	0.0029522653384491814	0.0029522559633412245	0.9625798153625338	-1	0	0	0.2857142857142857	2	0.875	7	0.5555555555555556	0.875	9	7	0	0	0	0.2222222222222222	2	9	10	0.0	0	0.39378995650409016	0.6343656639469089	0.6589584753852147	0.6011068393766109	0.9628677789391343	0.6408042031427489	0.910930064049584	0.6255818750556369	0	0	0.0	0.0029522559633412245	66
4306	0.005223847289170188	0.002598485544828931	0.0025959537448380096	0.963367320657607	-1	0	0	0.2857142857142857	2	0.875	7	0.5555555555555556	0.875	9	7	0	0	0	0.2222222222222222	2	9	10	0.0	0	0.39378995650409016	0.6058910799516931	0.6253214997665293	0.8287740892639177	0.9628677789391343	0.9203927038448906	0.910930064049584	0.8153131325717161	0	0	0.0	0.0025959537448380096	5
2913	0.006074520803915223	0.0008110658882401776	-0.0008006455002964431	0.9705508709563687	-1	0	0	0.3333333333333333	2	0.8333333333333334	5	0.5714285714285714	0.8333333333333334	7	5	0	0	0	0.2857142857142857	2	7	8	0.0	0	0.39378995650409016	0.6487406087414205	0.6732415189217169	0.6163244680461271	0.9628677789391343	0.6557776733775805	0.9107944722009103	0.6404549885974207	0	0	0.0	-8.00645500296443e-05	9
4334	0.005249116846170817	0.002591846265326067	0.0025897660094799397	0.9635336906992114	-1	0	0	0.2857142857142857	2	0.875	7	0.5555555555555556	0.875	9	7	0	0	0	0.2222222222222222	2	9	10	0.0	0	0.39378995650409016	0.6058910799516931	0.6253214997665293	0.8287740892639177	0.9628677789391343	0.9203927038448906	0.910930064049584	0.8153131325717161	0	0	0.0	0.0025897660094799397	4
2727	0.0019950010298945007	0.001785323687829673	-0.0017837654735937331	0.9848369011895802	-1	0	0	1.0	1	0	0	1.0	0	1	0	0	0	0	0.5	2	1	2	0.0	0	0	0	0	0	0	0	0	0	0	0	0	-0.00017837654735937332	2
4041	0.005425123243855008	0.002905831495143988	0.0029056461268322778	0.9632020532145964	-1	0	0	0.2857142857142857	2	0.875	7	0.5555555555555556	0.875	9	7	0	0	0	0.2222222222222222	2	9	10	0.0	0	0.39378995650409016	0.6058910799516931	0.6253214997665293	0.8287740892639177	0.9628677789391343	0.9203927038448906	0.910930064049584	0.8153131325717161	0	0	0.0	0.0029056461268322778	5
2643	0.0022127174193463744	0.00136186810292843	-0.0013580706824996393	0.9780431454389767	-1	0	0	0.25	1	1.0	3	1.0	1.0	4	3	0	0	0	0.2	1	5	5	0.0	0	0.39378995650409016	0.5	0.642139987575872	0.569277275960729	0.9628677789391343	0.5	0.9113997595529953	0.5232251968133833	0	0	0.0	-0.00013580706824996394	8
4960	0.005340179230015184	0.003005676957961209	0.0030053866064744953	0.9631563147768327	-1	0	0	0.2857142857142857	2	0.875	7	0.5555555555555556	0.875	9	7	0	0	0	0.2222222222222222	2	9	10	0.0	0	0.39378995650409016	0.6058910799516931	0.6253214997665293	0.8287740892639177	0.9628677789391343	0.9203927038448906	0.910930064049584	0.8153131325717161	0	0	0.0	0.0030053866064744953	98
2984	0.001910748817764362	0.0017021098517576638	-0.001701173709543143	0.9846221613910338	-1	0	0	1.0	1	0	0	1.0	0	1	0	0	0	0	0.5	2	1	2	0.0	0	0	0	0	0	0	0	0	0	0	0	0	-0.00017011737095431432	0
1128	0.0025640773064837417	0.0023648407144362896	-0.0023648134148654444	0.9696430917443107	-1	0	0	0.3333333333333333	1	1.0	2	1.0	0.5	2	1	1	0	0	0.25	1	4	4	0.0	0	0.6084415742362784	0.9804604991595857	0.8088543491185511	0.6495051696278558	0.6180294164092176	0.5067237110504725	0.8940990988220507	0.8205063552185827	0	0	0.0	-0.00023648134148654445	16
2141	0.00221680760505417	0.0013724521722504187	-0.0013647337729929604	0.9774964136499886	-1	0	0	0.25	1	1.0	3	1.0	1.0	4	3	0	0	0	0.2	1	5	5	0.0	0	0.39378995650409016	0.5	0.642139987575872	0.569277275960729	0.9628677789391343	0.5	0.9113997595529953	0.5232251968133833	0	0	0.0	-0.00013647337729929605	50
3247	0.005527641116610493	0.00038685355701272543	0.00021073993328026434	0.9675090253684975	-1	0	0	0.3333333333333333	2	0.8333333333333334	5	0.5714285714285714	0.8333333333333334	7	5	0	0	0	0.2857142857142857	2	7	8	0.0	0	0.39378995650409016	0.6487406087414205	0.6589584753852147	0.6114994202906054	0.9628677789391343	0.6557776733775805	0.910930064049584	0.6388909532199601	0	0	0.0	0.00021073993328026434	23
779	0.0018444199564426353	0.001801040579047405	-0.0018008118462799704	0.9849987247452043	-1	0	0	1.0	1	0	0	1.0	0	1	0	0	0	0	0.5	1	2	2	0.0	0	0	0	0	0	0	0	0	0	0	0	0	-0.00018008118462799704	18
3768	0.0053468292894976	0.00282766194239245	0.002827619004292505	0.9628320406790433	-1	0	0	0.2857142857142857	2	0.875	7	0.5555555555555556	0.875	9	7	0	0	0	0.2222222222222222	2	9	10	0.0	0	0.39378995650409016	0.6343656639469089	0.6589584753852147	0.6011068393766109	0.9628677789391343	0.6408042031427489	0.910930064049584	0.6255818750556369	0	0	0.0	0.002827619004292505	11
996	0.0019003419749447964	0.0015855067134954062	-0.0015852350466436767	0.9822523816285724	-1	0	0	0.6666666666666666	2	0.5	1	0.6666666666666666	0.5	1	1	2	0	0	0.6666666666666666	2	3	4	0.0	0	0.2038376921284572	0.5	0.92496052837114	0.5	0.6153397698554469	0.5	0.9504403898088075	0.5	0	0	0.0	-0.00015852350466436768	44
2850	0.006026691280364421	0.0012100866387727304	-0.001207087530879387	0.9704960277251136	-1	0	0	0.3333333333333333	2	0.8333333333333334	5	0.5714285714285714	0.8333333333333334	7	5	0	0	0	0.2857142857142857	2	7	8	0.0	0	0.39378995650409016	0.6487406087414205	0.6732415189217169	0.6163244680461271	0.9628677789391343	0.6557776733775805	0.9107944722009103	0.6404549885974207	0	0	0.0	-0.0001207087530879387	9
2182	0.002195964532792604	0.0014200175059596804	-0.0014167766540503933	0.9781338745010772	-1	0	0	0.25	1	1.0	3	1.0	1.0	4	3	0	0	0	0.2	1	5	5	0.0	0	0.39378995650409016	0.5	0.642139987575872	0.569277275960729	0.9628677789391343	0.5	0.9113997595529953	0.5232251968133833	0	0	0.0	-0.00014167766540503933	33
4622	0.005350491998309296	0.002859930667210547	0.0028596545522674276	0.9625896788405672	-1	0	0	0.2857142857142857	2	0.875	7	0.5555555555555556	0.875	9	7	0	0	0	0.2222222222222222	2	9	10	0.0	0	0.39378995650409016	0.6343656639469089	0.6589584753852147	0.6011068393766109	0.9628677789391343	0.6408042031427489	0.910930064049584	0.6255818750556369	0	0	0.0	0.0028596545522674276	14
627	0.0020820882173604002	0.0018159143846473746	-0.0018155761560082577	0.9838548650427121	-1	0	0	1.0	2	0.0	0	0.75	0	2	0	0	0	0	1.0	2	2	3	0.0	0	0	0	0	0	0	0	0	0	0	0	0	-0.00018155761560082576	26
3440	0.005404510715290518	0.0002761052978834936	2.770565377247011e-05	0.9676460293947522	-1	0	0	0.3333333333333333	2	0.8333333333333334	5	0.5714285714285714	0.8333333333333334	7	5	0	0	0	0.2857142857142857	2	7	8	0.0	0	0.39378995650409016	0.6487406087414205	0.6589584753852147	0.6114994202906054	0.9628677789391343	0.6557776733775805	0.910930064049584	0.6388909532199601	0	0	0.0	2.770565377247011e-05	8
4597	0.005359305036419177	0.0027781432453599674	0.002774906131986043	0.9632283317270561	-1	0	0	0.2857142857142857	2	0.875	7	0.5555555555555556	0.875	9	7	0	0	0	0.2222222222222222	2	9	10	0.0	0	0.39378995650409016	0.6058910799516931	0.6253214997665293	0.8287740892639177	0.9628677789391343	0.9203927038448906	0.910930064049584	0.8153131325717161	0	0	0.0	0.002774906131986043	11
3783	0.005265790073752114	0.002646602101952154	0.002646039890476264	0.9636550029546187	-1	0	0	0.2857142857142857	2	0.875	7	0.5555555555555556	0.875	9	7	0	0	0	0.2222222222222222	2	9	10	0.0	0	0.39378995650409016	0.6058910799516931	0.6253214997665293	0.8287740892639177	0.9628677789391343	0.9203927038448906	0.910930064049584	0.8153131325717161	0	0	0.0	0.002646039890476264	12
360	None	None	None	None	None	0	0	0.5	5	0.5384615384615384	7	0.3333333333333333	0.46153846153846156	11	6	3	1	0	0.5555555555555556	5	9	15	0.2	0.36363636363636365	0.32983366813241294	0.8896092363403365	0.7229975428267459	0.8830332918017575	0.6751817861801694	0.9443854063998243	0.8941111617604336	0.9099839822227644	1.0	0	0.0	None	0
520	0.0031746461749160805	0.002514759292319064	-0.0025077667435444016	0.9723544588290605	-1	0	0	0.3333333333333333	1	1.0	2	1.0	1.0	3	2	0	0	0	0.25	4	1	4	0.0	0	0.39378995650409016	0.9274428679966817	0.5916845241478439	0.8098012393894726	0.9628677789391343	0.9655345959054183	0.9136375667576331	0.9200603533322766	0	0	0.0	-0.00025077667435444015	2
3326	0.005407562666623798	0.00016686655472997658	-0.00010051309186961226	0.9680691555325243	-1	0	0	0.3333333333333333	2	0.8333333333333334	5	0.5714285714285714	0.8333333333333334	7	5	0	0	0	0.2857142857142857	2	7	8	0.0	0	0.39378995650409016	0.6487406087414205	0.6589584753852147	0.6114994202906054	0.9628677789391343	0.6557776733775805	0.910930064049584	0.6388909532199601	0	0	0.0	-1.0051309186961226e-05	4
1404	0.012706957501243628	0.002350821208327735	-0.002184717950254173	0.9821850666846439	-1	0	0	0.2	2	0.9230769230769231	12	0.5357142857142857	0.7692307692307693	11	10	3	3	0	0.14285714285714285	2	14	15	0.3333333333333333	0	0.251009665755735	0.8852140664846437	0.5916845241478439	0.9228218445434234	0.5777941149753757	0.9524267142909433	0.8689522221819018	0.924626958232742	0.18181818181818182	0.09090909090909091	0.0	-0.00021847179502541733	16
928	0.0018879962973663887	0.0015889613853847246	-0.001588961156035167	0.9827623065075887	-1	0	0	0.5	1	1.0	1	1.0	1.0	2	1	0	0	0	0.3333333333333333	1	3	3	0.0	0	0.39378995650409016	0.5	0.6253214997665293	0.5833084246817276	0.9628677789391343	0.5	0.9122932580878436	0.5280014838172571	0	0	0.0	-0.0001588961156035167	53
3781	0.005239538940736433	0.0027350976908919987	0.0027333359364770105	0.9632877246623291	-1	0	0	0.2857142857142857	2	0.875	7	0.5555555555555556	0.875	9	7	0	0	0	0.2222222222222222	2	9	10	0.0	0	0.39378995650409016	0.6058910799516931	0.6253214997665293	0.8287740892639177	0.9628677789391343	0.9203927038448906	0.910930064049584	0.8153131325717161	0	0	0.0	0.0027333359364770105	16
3403	0.005191873917922596	0.0029176589541823816	0.0029160706441657964	0.9628796759848767	-1	0	0	0.2857142857142857	2	0.875	7	0.5555555555555556	0.875	9	7	0	0	0	0.2222222222222222	2	9	10	0.0	0	0.39378995650409016	0.6058910799516931	0.6253214997665293	0.8287740892639177	0.9628677789391343	0.9203927038448906	0.910930064049584	0.8153131325717161	0	0	0.0	0.0029160706441657964	31
1557	0.013065957542772302	0.003164939726029035	-0.0030271383308580336	0.9772475898872125	-1	0	0	0.2	1	1.0	5	1.0	0.8	5	4	1	0	0	0.14285714285714285	7	1	7	0.0	0	0.39378995650409016	0.7713004539055048	0.5916845241478439	0.8876020735211877	0.9628677789391343	0.9743268325729011	0.9118672178323651	0.9093850270777166	0	0	0.0	-0.0003027138330858034	1
3509	0.005254977497818423	0.0029571343761147263	0.0029557076949003123	0.9628786305321387	-1	0	0	0.2857142857142857	2	0.875	7	0.5555555555555556	0.875	9	7	0	0	0	0.2222222222222222	2	9	10	0.0	0	0.39378995650409016	0.6058910799516931	0.6253214997665293	0.8287740892639177	0.9628677789391343	0.9203927038448906	0.910930064049584	0.8153131325717161	0	0	0.0	0.0029557076949003123	106
4754	0.005402459033630707	0.0027607465107169467	0.002759858836852434	0.9635498090531127	-1	0	0	0.2857142857142857	2	0.875	7	0.5555555555555556	0.875	9	7	0	0	0	0.2222222222222222	2	9	10	0.0	0	0.39378995650409016	0.6058910799516931	0.6253214997665293	0.8287740892639177	0.9628677789391343	0.9203927038448906	0.910930064049584	0.8153131325717161	0	0	0.0	0.002759858836852434	20
4605	0.005236099516472221	0.0028991167313681247	0.002898879191856968	0.962950613696341	-1	0	0	0.2857142857142857	2	0.875	7	0.5555555555555556	0.875	9	7	0	0	0	0.2222222222222222	2	9	10	0.0	0	0.39378995650409016	0.6058910799516931	0.6253214997665293	0.8287740892639177	0.9628677789391343	0.9203927038448906	0.910930064049584	0.8153131325717161	0	0	0.0	0.002898879191856968	22
4430	0.0053777633983800345	0.0027067118298655275	0.002706331936025846	0.9635574956765924	-1	0	0	0.2857142857142857	2	0.875	7	0.5555555555555556	0.875	9	7	0	0	0	0.2222222222222222	2	9	10	0.0	0	0.39378995650409016	0.6058910799516931	0.6253214997665293	0.8287740892639177	0.9628677789391343	0.9203927038448906	0.910930064049584	0.8153131325717161	0	0	0.0	0.002706331936025846	5
2809	0.00219064570607153	0.0010383266925720546	-0.0010359953080050274	0.981807625434547	-1	0	0	0.25	1	1.0	3	1.0	1.0	4	3	0	0	0	0.2	1	5	5	0.0	0	0.39378995650409016	0.5	0.6528522702282487	0.5837331538521179	0.9628677789391343	0.5	0.9111964600242694	0.5281466648505693	0	0	0.0	-0.00010359953080050274	9
832	0.0018765933936997316	0.0016352743007133502	-0.0016352522108852104	0.9827884138550151	-1	0	0	0.5	1	1.0	1	1.0	1.0	2	1	0	0	0	0.3333333333333333	1	3	3	0.0	0	0.39378995650409016	0.5	0.6253214997665293	0.5833084246817276	0.9628677789391343	0.5	0.9122932580878436	0.5280014838172571	0	0	0.0	-0.00016352522108852103	81
1258	0.0017557239055908224	0.001539180576371994	-0.0015391534829188485	0.9779701849219337	-1	0	0	0.5	1	1.0	1	1.0	1.0	1	1	1	0	0	0.3333333333333333	1	3	3	0.0	0	0.47133037020002877	0.5	0.8705408329589733	0.5	0.43400981241396525	0.5	0.878226845919344	0.5	0	0	0.0	-0.00015391534829188485	16
2662	0.007782578994924011	0.0013653529468058152	-0.0013620005512992946	0.9633529049319955	-1	0	0	0.2	1	1.0	5	1.0	1.0	6	5	0	0	0	0.14285714285714285	1	7	7	0.0	0	0.39378995650409016	0.5	0.642139987575872	0.5623525314616122	0.9628677789391343	0.5000000000000004	0.9113997595529953	0.5208807828450632	0	0	0.0	-0.00013620005512992946	12
3947	0.005244510261903255	0.0025398489172473175	0.0025392205151275244	0.9634907328576556	-1	0	0	0.2857142857142857	2	0.875	7	0.5555555555555556	0.875	9	7	0	0	0	0.2222222222222222	2	9	10	0.0	0	0.39378995650409016	0.6058910799516931	0.6253214997665293	0.8287740892639177	0.9628677789391343	0.9203927038448906	0.910930064049584	0.8153131325717161	0	0	0.0	0.0025392205151275244	8
308	0.0074408604986606125	0.0027281168924132146	-0.0026290511439622816	0.9802423821937607	-1	0	0	0.25	1	1.0	3	1.0	1.0	4	3	0	0	0	0.2	5	1	5	0.0	0	0.5804919674385467	0.7748350703590375	0.17564826735658826	0.6841543579262964	0.4935163052612535	0.9411235545579542	0.9149307032418258	0.8311023586621805	0	0	0.0	-0.0002629051143962282	15
970	0.015437587432241568	0.0042002582839181886	-0.0041354340906981585	0.9384615986532899	-1	0	0	0.2857142857142857	2	0.875	7	0.4166666666666667	0.875	7	7	2	1	0	0.375	8	3	10	0.125	0	0.5791435076714986	0.8923033575542756	0.5916845241478439	0.8990101925882028	0.8644853929566143	0.9077853969671283	0.871493802673481	0.8998792842733819	1.0	0	0.0	-0.00041354340906981583	3
2010	0.0034550666740293594	0.0026563630324425553	-0.0026556335457593697	0.9727858487135788	-1	0	0	0.25	1	1.0	3	0.625	0.6666666666666666	3	2	1	2	0	0.5	4	2	5	0.4	0	0.5140130093255832	0.7900427052279104	0.5503666202322457	0.7828463528512473	0.4871291362546348	0.6627421197565244	0.7407463409340315	0.7492001096996207	0.6666666666666666	0	0.0	-0.000265563354575937	3
579	0.002647267972990217	0.0023039497905696176	-0.002303931524577458	0.9784222812732587	-1	0	0	0.5	1	1.0	1	1.0	1.0	2	1	0	0	0	0.3333333333333333	1	3	3	0.0	0	0.5186807099572184	0.7771106928845054	0.7198816581410143	0.78278515524396	0.7917934209510614	0.8469327050884898	0.84429437137816	0.8043762799910639	0	0	0.0	-0.00023039315245774577	6
1087	0.008733194276310585	0.0036869820282517058	-0.003674579292430707	0.9839769676946409	-1	0	0	0.5	4	0.4444444444444444	4	0.55	0.3333333333333333	5	3	5	0	0	0.8	5	4	11	0.0	0.25	0.5685340451944217	0.8813880054118581	0.6458099200211513	0.8353567755252265	0.5083988545263076	0.9133115317878913	0.8120837637618986	0.8802526488616313	0	0	0.0	-0.0003674579292430707	4
3142	0.00543511874573508	0.00035341012805687047	0.00018851162642036104	0.9674660075539142	-1	0	0	0.3333333333333333	2	0.8333333333333334	5	0.5714285714285714	0.8333333333333334	7	5	0	0	0	0.2857142857142857	2	7	8	0.0	0	0.39378995650409016	0.6487406087414205	0.6589584753852147	0.6114994202906054	0.9628677789391343	0.6557776733775805	0.910930064049584	0.6388909532199601	0	0	0.0	0.00018851162642036104	11
2724	0.005902232976457831	0.001098860851174794	-0.0010921789256364972	0.9703299831749657	-1	0	0	0.3333333333333333	2	0.8333333333333334	5	0.5714285714285714	0.8333333333333334	7	5	0	0	0	0.2857142857142857	2	7	8	0.0	0	0.39378995650409016	0.6487406087414205	0.6732415189217169	0.6163244680461271	0.9628677789391343	0.6557776733775805	0.9107944722009103	0.6404549885974207	0	0	0.0	-0.00010921789256364972	34
3405	0.00522074556056603	0.0003448714719682111	0.00018927263358486755	0.9673679471285949	-1	0	0	0.3333333333333333	2	0.8333333333333334	5	0.5714285714285714	0.8333333333333334	7	5	0	0	0	0.2857142857142857	2	7	8	0.0	0	0.39378995650409016	0.6487406087414205	0.6589584753852147	0.6114994202906054	0.9628677789391343	0.6557776733775805	0.910930064049584	0.6388909532199601	0	0	0.0	0.00018927263358486755	2
2605	0.0021731870946962374	0.0010322948266820915	-0.0010308125297250083	0.9818299352199488	-1	0	0	0.25	1	1.0	3	1.0	1.0	4	3	0	0	0	0.2	1	5	5	0.0	0	0.39378995650409016	0.5	0.6528522702282487	0.5837331538521179	0.9628677789391343	0.5	0.9111964600242694	0.5281466648505693	0	0	0.0	-0.00010308125297250083	62
3823	0.005218992631529696	0.002992313359648976	0.0029922270194766964	0.9630375561034707	-1	0	0	0.2857142857142857	2	0.875	7	0.5555555555555556	0.875	9	7	0	0	0	0.2222222222222222	2	9	10	0.0	0	0.39378995650409016	0.6058910799516931	0.6253214997665293	0.8287740892639177	0.9628677789391343	0.9203927038448906	0.910930064049584	0.8153131325717161	0	0	0.0	0.0029922270194766964	24
2915	0.005414391999334652	0.0003105873514228866	1.486142698629095e-05	0.9675341668208569	-1	0	0	0.3333333333333333	2	0.8333333333333334	5	0.5714285714285714	0.8333333333333334	7	5	0	0	0	0.2857142857142857	2	7	8	0.0	0	0.39378995650409016	0.6487406087414205	0.6589584753852147	0.6114994202906054	0.9628677789391343	0.6557776733775805	0.910930064049584	0.6388909532199601	0	0	0.0	1.486142698629095e-05	25
630	0.0018579209054107489	0.001857312058781718	-0.0018571435064155151	0.9847606579727939	-1	0	0	1.0	1	0	0	1.0	0	1	0	0	0	0	0.5	1	2	2	0.0	0	0	0	0	0	0	0	0	0	0	0	0	-0.0001857143506415515	14
3650	0.005654074211919315	0.002214386231594356	0.0021744010894036467	0.9605200709253637	-1	0	0	0.3333333333333333	2	0.8571428571428571	6	0.5625	0.8571428571428571	8	6	0	0	0	0.25	2	8	9	0.0	0	0.39378995650409016	0.6112532899783697	0.642139987575872	0.8418803138036387	0.9628677789391343	0.9292884205815942	0.910930064049584	0.8273402220438865	0	0	0.0	0.0021744010894036467	7
2957	0.005502284903877035	0.00027510387406338093	0.00012706989280050036	0.9675649693569527	-1	0	0	0.3333333333333333	2	0.8333333333333334	5	0.5714285714285714	0.8333333333333334	7	5	0	0	0	0.2857142857142857	2	7	8	0.0	0	0.39378995650409016	0.6487406087414205	0.6589584753852147	0.6114994202906054	0.9628677789391343	0.6557776733775805	0.910930064049584	0.6388909532199601	0	0	0.0	0.00012706989280050036	43
4774	0.005041654621296107	0.0002144608254523839	-0.00012117550581412036	0.9679365800070209	-1	0	0	0.3333333333333333	2	0.8333333333333334	5	0.5714285714285714	0.8333333333333334	7	5	0	0	0	0.2857142857142857	2	7	8	0.0	0	0.39378995650409016	0.6174808927408355	0.6253214997665293	0.8518480632383942	0.9628677789391343	0.9385096646225072	0.910930064049584	0.839046527898219	0	0	0.0	-1.2117550581412035e-05	6
2579	0.011578292962567365	0.00375962814768577	-0.00354598331829687	0.9408463989987098	-1	0	0	0.2	1	1.0	5	1.0	1.0	6	5	0	0	0	0.14285714285714285	1	7	7	0.0	0	0.39378995650409016	0.5	0.5916845241478439	0.5	0.9628677789391343	0.5000000000000004	0.9136375667576331	0.5000000000000001	0	0	0.0	-0.000354598331829687	7
4654	0.005320199071327576	0.0027821923379951654	0.002781138532528264	0.9633377029567296	-1	0	0	0.2857142857142857	2	0.875	7	0.5555555555555556	0.875	9	7	0	0	0	0.2222222222222222	2	9	10	0.0	0	0.39378995650409016	0.6058910799516931	0.6253214997665293	0.8287740892639177	0.9628677789391343	0.9203927038448906	0.910930064049584	0.8153131325717161	0	0	0.0	0.002781138532528264	9
1144	None	None	None	None	None	0	0	0.3	3	0.8461538461538461	11	0.5	0.6153846153846154	9	8	5	3	0	0.8333333333333334	5	6	15	0.23076923076923078	0.9090909090909091	0.4302772393902357	0.8778452554387527	0.7274421651472148	0.9052744659414844	0.7394973495589745	0.8918789513745079	0.8806987151039404	0.8921768275595955	0.1111111111111111	0.1111111111111111	0.0	None	0
4503	0.005411185955633938	0.0029321254629388394	0.0029321150040880696	0.962558771517518	-1	0	0	0.2857142857142857	2	0.875	7	0.5555555555555556	0.875	9	7	0	0	0	0.2222222222222222	2	9	10	0.0	0	0.39378995650409016	0.6343656639469089	0.6589584753852147	0.6011068393766109	0.9628677789391343	0.6408042031427489	0.910930064049584	0.6255818750556369	0	0	0.0	0.0029321150040880696	20
1629	0.002879632799919807	0.0025049643441166277	-0.002504964317862179	0.9799449984440975	-1	0	0	0.3333333333333333	1	1.0	2	0.6666666666666666	0.5	2	1	1	1	0	0.6666666666666666	2	3	4	0.2	0	0.36540048254133656	0.8343229064835511	0.7866822864697269	0.6439159056446793	0.4678516859624519	0.7672868994985036	0.857530461772485	0.7565785063701435	1.0	0	0.0	-0.0002504964317862179	5
1318	0.0019265629772329573	0.0017490639061210358	-0.0017490420239317645	0.9826298305797868	-1	0	0	0.5	1	1.0	1	1.0	1.0	2	1	0	0	0	0.3333333333333333	1	3	3	0.0	0	0.39378995650409016	0.5	0.6253214997665293	0.5833084246817276	0.9628677789391343	0.5	0.9122932580878436	0.5280014838172571	0	0	0.0	-0.00017490420239317644	12
4345	0.005525732437033109	0.003043381770312689	0.0030433708762782107	0.9626698988511286	-1	0	0	0.2857142857142857	2	0.875	7	0.5555555555555556	0.875	9	7	0	0	0	0.2222222222222222	2	9	10	0.0	0	0.39378995650409016	0.6343656639469089	0.6589584753852147	0.6011068393766109	0.9628677789391343	0.6408042031427489	0.910930064049584	0.6255818750556369	0	0	0.0	0.0030433708762782107	33
4084	0.0052794805257187815	0.002939672147807954	0.0029391259353409365	0.9632262954593478	-1	0	0	0.2857142857142857	2	0.875	7	0.5555555555555556	0.875	9	7	0	0	0	0.2222222222222222	2	9	10	0.0	0	0.39378995650409016	0.6058910799516931	0.6253214997665293	0.8287740892639177	0.9628677789391343	0.9203927038448906	0.910930064049584	0.8153131325717161	0	0	0.0	0.0029391259353409365	24
3708	0.005419325903300688	0.0029038026634844974	0.0029034589446927735	0.963251701224706	-1	0	0	0.2857142857142857	2	0.875	7	0.5555555555555556	0.875	9	7	0	0	0	0.2222222222222222	2	9	10	0.0	0	0.39378995650409016	0.6058910799516931	0.6253214997665293	0.8287740892639177	0.9628677789391343	0.9203927038448906	0.910930064049584	0.8153131325717161	0	0	0.0	0.0029034589446927735	21
264	0.0019547796790273303	0.0018845846722571075	-0.0018837334127217887	0.9851854198005388	-1	0	0	1.0	2	0.0	0	0.75	0	1	0	1	0	0	1.0	2	2	3	0.0	0	0	0	0	0	0	0	0	0	0	0	0	-0.00018837334127217887	24
2057	0.0021544398450208816	0.0014006875622837951	-0.0013970637422865383	0.9779778179238265	-1	0	0	0.25	1	1.0	3	1.0	1.0	4	3	0	0	0	0.2	1	5	5	0.0	0	0.39378995650409016	0.5	0.642139987575872	0.569277275960729	0.9628677789391343	0.5	0.9113997595529953	0.5232251968133833	0	0	0.0	-0.00013970637422865384	51
3476	0.0054663580722225545	0.0027520809675429863	0.002751893309248689	0.9628275734816776	-1	0	0	0.2857142857142857	2	0.875	7	0.5555555555555556	0.875	9	7	0	0	0	0.2222222222222222	2	9	10	0.0	0	0.39378995650409016	0.6881321411465575	0.6253214997665293	0.5862053475927674	0.9628677789391343	0.649022553901005	0.910930064049584	0.6421747465541536	0	0	0.0	0.002751893309248689	19
4617	0.005221170088885748	0.002845944792782255	0.0028446949910887237	0.9629699047567324	-1	0	0	0.2857142857142857	2	0.875	7	0.5555555555555556	0.875	9	7	0	0	0	0.2222222222222222	2	9	10	0.0	0	0.39378995650409016	0.6058910799516931	0.6253214997665293	0.8287740892639177	0.9628677789391343	0.9203927038448906	0.910930064049584	0.8153131325717161	0	0	0.0	0.0028446949910887237	28
1282	0.0021168918243427343	0.0016472823525767793	-0.0016448721111115567	0.9762713947119986	-1	0	0	0.6666666666666666	2	0.5	1	0.6666666666666666	0.5	1	1	2	0	0	0.6666666666666666	2	3	4	0.0	0	0.47133037020002877	0.5	0.8705408329589733	0.5	0.6153397698554469	0.5	0.8389866985299607	0.5	0	0	0.0	-0.00016448721111115568	86
2226	0.002147170185598456	0.0013956055000316394	-0.0013918300527651602	0.9779910297250918	-1	0	0	0.25	1	1.0	3	1.0	1.0	4	3	0	0	0	0.2	1	5	5	0.0	0	0.39378995650409016	0.5	0.642139987575872	0.569277275960729	0.9628677789391343	0.5	0.9113997595529953	0.5232251968133833	0	0	0.0	-0.000139183005276516	28
4002	0.005256309996183837	0.0029398406432895306	0.002939138855339433	0.9630832814114387	-1	0	0	0.2857142857142857	2	0.875	7	0.5555555555555556	0.875	9	7	0	0	0	0.2222222222222222	2	9	10	0.0	0	0.39378995650409016	0.6058910799516931	0.6253214997665293	0.8287740892639177	0.9628677789391343	0.9203927038448906	0.910930064049584	0.8153131325717161	0	0	0.0	0.002939138855339433	12
4115	0.0055643759092541155	0.00301203724802988	0.0030114920099732086	0.9624034160834056	-1	0	0	0.2857142857142857	2	0.875	7	0.5555555555555556	0.875	9	7	0	0	0	0.2222222222222222	2	9	10	0.0	0	0.39378995650409016	0.6881321411465575	0.6253214997665293	0.5862053475927674	0.9628677789391343	0.649022553901005	0.910930064049584	0.6421747465541536	0	0	0.0	0.0030114920099732086	5
2709	0.0021577995510396	0.0010050792967074898	-0.0010028378579649674	0.9817239114210624	-1	0	0	0.25	1	1.0	3	1.0	1.0	4	3	0	0	0	0.2	1	5	5	0.0	0	0.39378995650409016	0.5	0.6528522702282487	0.5837331538521179	0.9628677789391343	0.5	0.9111964600242694	0.5281466648505693	0	0	0.0	-0.00010028378579649675	11
2933	0.005404230749506568	0.0003429673673426088	0.00015708535253348635	0.9675234767372395	-1	0	0	0.3333333333333333	2	0.8333333333333334	5	0.5714285714285714	0.8333333333333334	7	5	0	0	0	0.2857142857142857	2	7	8	0.0	0	0.39378995650409016	0.6487406087414205	0.6589584753852147	0.6114994202906054	0.9628677789391343	0.6557776733775805	0.910930064049584	0.6388909532199601	0	0	0.0	0.00015708535253348635	43
1086	0.0015217397499427488	0.0013230174759958713	-0.0013230091956813034	0.982918414344671	-1	0	0	0.5	1	1.0	1	1.0	1.0	1	1	1	0	0	0.3333333333333333	1	3	3	0.0	0	0.2038376921284572	0.5	0.92496052837114	0.5	0.6153397698554469	0.5	0.9504403898088075	0.5	0	0	0.0	-0.00013230091956813035	50
1288	0.008744575386059205	0.0031202716825756978	-0.003103830568721265	0.9792958082550898	-1	0	0	0.4	2	0.8	4	1.0	0.8	6	4	0	0	0	0.14285714285714285	7	1	7	0.0	0.3333333333333333	0.6184661269076103	0.9165647885490878	0.5421549766776259	0.9327391281465981	0.41518143146386405	0.9551714903121975	0.9011400134557439	0.9367340378048724	0	0	0.0	-0.0003103830568721265	3
289	0.007327515176148255	0.0030602028838289147	-0.0029327934131058524	0.981354459709515	-1	0	0	0.25	1	1.0	3	1.0	1.0	4	3	0	0	0	0.2	5	1	5	0.0	0	0.44153900614207026	0.785154115910038	0.47242196352179705	0.8946238009718531	0.6500359374225868	0.9764195096004323	0.8977622481006786	0.9157611529925943	0	0	0.0	-0.00029327934131058523	8
2470	0.002165612508562566	0.0010375817340439663	-0.0010350120076770425	0.9816837886549115	-1	0	0	0.25	1	1.0	3	1.0	1.0	4	3	0	0	0	0.2	1	5	5	0.0	0	0.39378995650409016	0.5	0.6528522702282487	0.5837331538521179	0.9628677789391343	0.5	0.9111964600242694	0.5281466648505693	0	0	0.0	-0.00010350120076770424	14
557	0.006045830375807985	0.002040623841772534	-0.0019229513117951032	0.9791785181019057	-1	0	0	0.5	2	0.6666666666666666	2	1.0	0.6666666666666666	3	2	1	0	0	0.2	5	1	5	0.0	0.5	0.4892880557800504	0.8886131924512123	0.3195224272770649	0.9693077506705017	0.4710059424457146	0.7164799704811835	0.8223156172339902	0.895864622723218	0	0	0.0	-0.00019229513117951033	35
124	0.0026454341900262485	0.00220745734804243	-0.0022070030127285772	0.9732795340371759	-1	0	0	0.5	2	0.6666666666666666	2	0.625	0.6666666666666666	3	2	1	2	0	0.5	2	4	5	0.4	0	0.5637527329679219	0.876688288679564	0.6732820910733188	0.9405732271077503	0.6348391266055806	0.9416664873194601	0.861094240038944	0.9242505301069177	0.6666666666666666	0.3333333333333333	0.0	-0.00022070030127285773	82
4933	0.005310752296787999	0.0030119675715945416	0.003010871056735225	0.9628885864152001	-1	0	0	0.2857142857142857	2	0.875	7	0.5555555555555556	0.875	9	7	0	0	0	0.2222222222222222	2	9	10	0.0	0	0.39378995650409016	0.6058910799516931	0.6253214997665293	0.8287740892639177	0.9628677789391343	0.9203927038448906	0.910930064049584	0.8153131325717161	0	0	0.0	0.003010871056735225	13
4570	0.005424592425811461	0.0029616796778276534	0.002961673165912735	0.9627145347060645	-1	0	0	0.2857142857142857	2	0.875	7	0.5555555555555556	0.875	9	7	0	0	0	0.2222222222222222	2	9	10	0.0	0	0.39378995650409016	0.6343656639469089	0.6589584753852147	0.6011068393766109	0.9628677789391343	0.6408042031427489	0.910930064049584	0.6255818750556369	0	0	0.0	0.002961673165912735	28
1843	0.0017195887285872513	0.0014943612161028056	-0.0014943397321247852	0.9781201239554879	-1	0	0	0.5	1	1.0	1	1.0	1.0	1	1	1	0	0	0.3333333333333333	1	3	3	0.0	0	0.47133037020002877	0.5	0.8705408329589733	0.5	0.6153397698554469	0.5	0.8389866985299607	0.5	0	0	0.0	-0.00014943397321247852	43
1462	0.0018458158590852875	0.001668492173667378	-0.0016684497446035243	0.9827779835050272	-1	0	0	0.5	1	1.0	1	1.0	1.0	2	1	0	0	0	0.3333333333333333	1	3	3	0.0	0	0.39378995650409016	0.5	0.6253214997665293	0.5833084246817276	0.9628677789391343	0.5	0.9122932580878436	0.5280014838172571	0	0	0.0	-0.00016684497446035242	38
2028	0.002196821501341589	0.0014106865982394072	-0.0014055897610806103	0.9780225519790827	-1	0	0	0.25	1	1.0	3	1.0	1.0	4	3	0	0	0	0.2	1	5	5	0.0	0	0.39378995650409016	0.5	0.642139987575872	0.569277275960729	0.9628677789391343	0.5	0.9113997595529953	0.5232251968133833	0	0	0.0	-0.00014055897610806102	18
610	0.0019432917178847967	0.001859858442931228	-0.0018596620929633891	0.9848964737314893	-1	0	0	1.0	1	0	0	1.0	0	1	0	0	0	0	0.5	1	2	2	0.0	0	0	0	0	0	0	0	0	0	0	0	0	-0.00018596620929633891	32
4980	0.005241106422103512	0.0027196003669070854	0.002719114748080439	0.9633609757258926	-1	0	0	0.2857142857142857	2	0.875	7	0.5555555555555556	0.875	9	7	0	0	0	0.2222222222222222	2	9	10	0.0	0	0.39378995650409016	0.6058910799516931	0.6253214997665293	0.8287740892639177	0.9628677789391343	0.9203927038448906	0.910930064049584	0.8153131325717161	0	0	0.0	0.002719114748080439	8
4291	0.0054108626624331645	0.0029044578852139694	0.0029025295706817627	0.9632945832969141	-1	0	0	0.2857142857142857	2	0.875	7	0.5555555555555556	0.875	9	7	0	0	0	0.2222222222222222	2	9	10	0.0	0	0.39378995650409016	0.6058910799516931	0.6253214997665293	0.8287740892639177	0.9628677789391343	0.9203927038448906	0.910930064049584	0.8153131325717161	0	0	0.0	0.0029025295706817627	20
1646	0.012219922125003495	0.0018837187260087548	-0.001281011620231236	0.9835869779433102	-1	0	0	0.2	2	0.9230769230769231	12	0.5357142857142857	0.8461538461538461	12	11	2	3	0	0.14285714285714285	2	14	15	0.42857142857142855	0	0.21229862125536653	0.9270687043311922	0.44538885482710927	0.9025137813468772	0.5950952802223176	0.9523916453023342	0.8265138945073216	0.9300842103053404	0.16666666666666666	0.08333333333333333	0.0	-0.0001281011620231236	7
3974	0.0053456525919743985	0.002988135148267242	0.0029865170683641916	0.9629157793850114	-1	0	0	0.2857142857142857	2	0.875	7	0.5555555555555556	0.875	9	7	0	0	0	0.2222222222222222	2	9	10	0.0	0	0.39378995650409016	0.6058910799516931	0.6253214997665293	0.8287740892639177	0.9628677789391343	0.9203927038448906	0.910930064049584	0.8153131325717161	0	0	0.0	0.0029865170683641916	80
2086	0.003156353725788851	0.0014147496942398315	-0.0014142857643806555	0.9790413390977465	-1	0	0	0.25	1	1.0	3	1.0	1.0	4	3	0	0	0	0.2	1	5	5	0.0	0	0.39378995650409016	0.5	0.642139987575872	0.569277275960729	0.9628677789391343	0.5	0.9113997595529953	0.5232251968133833	0	0	0.0	-0.00014142857643806555	32
4440	0.005369242240256786	0.0031010432476257606	0.003100479184886219	0.9628709431931572	-1	0	0	0.2857142857142857	2	0.875	7	0.5555555555555556	0.875	9	7	0	0	0	0.2222222222222222	2	9	10	0.0	0	0.39378995650409016	0.6058910799516931	0.6253214997665293	0.8287740892639177	0.9628677789391343	0.9203927038448906	0.910930064049584	0.8153131325717161	0	0	0.0	0.003100479184886219	85
4561	0.005230616833643687	0.002556492761177982	0.0025560710382806187	0.963304944393933	-1	0	0	0.2857142857142857	2	0.875	7	0.5555555555555556	0.875	9	7	0	0	0	0.2222222222222222	2	9	10	0.0	0	0.39378995650409016	0.6058910799516931	0.6253214997665293	0.8287740892639177	0.9628677789391343	0.9203927038448906	0.910930064049584	0.8153131325717161	0	0	0.0	0.0025560710382806187	9
677	0.002729307536731939	0.002437689425614277	-0.0024363646778885546	0.9840694705447183	-1	0	0	0.5	2	0.6666666666666666	2	1.0	0.3333333333333333	3	1	1	1	0	0.2	5	1	5	0.25	1.0	0.251009665755735	0.562732331088434	0.7090066874784444	0.5616722629460432	0.5571932676923937	0.7726426027382894	0.8787885918509148	0.6398011506256507	1.0	0	0.0	-0.00024363646778885546	8
967	0.0015744980871391784	0.0013236562466001354	-0.0013235061108563026	0.9827546045512415	-1	0	0	0.5	1	1.0	1	1.0	1.0	1	1	1	0	0	0.3333333333333333	1	3	3	0.0	0	0.2038376921284572	0.5	1.0	0.5	0.6153397698554469	0.5	0.9627066849535804	0.5	0	0	0.0	-0.00013235061108563025	32
750	0.001826470866703614	0.0017395368466728218	-0.001739486258144458	0.9720417235405635	-1	0	0	0.3333333333333333	1	1.0	2	0.6666666666666666	0.5	1	1	2	0	0	0.6666666666666666	2	3	4	0.0	0	1.0	0.5	0.7471678652781287	0.5	0.6207190629629884	0.5	0.828751130204116	0.5	0	0	0.0	-0.0001739486258144458	67
1346	0.012452455372266363	0.002548706831839106	-0.002150205583424753	0.9771648724462115	-1	0	0	0.2	1	1.0	5	1.0	0.8	5	4	1	0	0	0.14285714285714285	7	1	7	0.0	0	0.39378995650409016	0.7713004539055048	0.5916845241478439	0.8876020735211877	0.9628677789391343	0.9743268325729011	0.9118672178323651	0.9093850270777166	0	0	0.0	-0.0002150205583424753	6
251	0.006651130902165053	0.003928945772902171	-0.0037318319013750407	0.9805435544575205	-1	0.5	1	0.6666666666666666	4	0.5	3	0.4	0.5	5	3	2	0	0	0.8	5	4	8	0.0	0.6666666666666666	0.8086158611136411	0.8899291051650896	0.4156793658640915	0.96258801054928	0.3725477954279887	0.8974581307613277	0.8223156172339902	0.9243039903098517	0	0	0.0	-0.00037318319013750407	3
2459	0.0021746624158159073	0.0013601698823647158	-0.0013543397853688255	0.9779035590186961	-1	0	0	0.25	1	1.0	3	1.0	1.0	4	3	0	0	0	0.2	1	5	5	0.0	0	0.39378995650409016	0.5	0.642139987575872	0.569277275960729	0.9628677789391343	0.5	0.9113997595529953	0.5232251968133833	0	0	0.0	-0.00013543397853688256	17
3461	0.005471772694014687	0.0029778671646602966	0.002977867057501704	0.9625424977774442	-1	0	0	0.2857142857142857	2	0.875	7	0.5555555555555556	0.875	9	7	0	0	0	0.2222222222222222	2	9	10	0.0	0	0.39378995650409016	0.6343656639469089	0.6589584753852147	0.6011068393766109	0.9628677789391343	0.6408042031427489	0.910930064049584	0.6255818750556369	0	0	0.0	0.002977867057501704	74
2993	0.005115009723560631	0.0017104190318708613	-0.0017084050763830389	0.9699243659840631	-1	0	0	0.3333333333333333	2	0.8333333333333334	5	0.5714285714285714	0.8333333333333334	7	5	0	0	0	0.2857142857142857	2	7	8	0.0	0	0.39378995650409016	0.7044180524028224	0.6589584753852147	0.6114994202906054	0.9628677789391343	0.6557776733775805	0.910930064049584	0.6582547493024188	0	0	0.0	-0.00017084050763830388	2
1827	0.009159289007388372	0.002874941983930348	-0.002670076337261599	0.9779207284242981	-1	0	0	0.4	2	0.6	3	0.5833333333333334	0.6	5	3	1	2	0	0.3333333333333333	6	2	7	0.5	0	0.7567807338516219	0.973767348936699	0.3379434357309396	0.7679431361876836	0.8136360257997444	0.9685129846999849	0.9456851839075779	0.9396698047827314	0.6	0.4	0.0	-0.00026700763372615986	12
5001	0.005269967670943731	0.0025590185624701466	0.0025588056149534765	0.9635042381241758	-1	0	0	0.2857142857142857	2	0.875	7	0.5555555555555556	0.875	9	7	0	0	0	0.2222222222222222	2	9	10	0.0	0	0.39378995650409016	0.6058910799516931	0.6253214997665293	0.8287740892639177	0.9628677789391343	0.9203927038448906	0.910930064049584	0.8153131325717161	0	0	0.0	0.0025588056149534765	8
3636	0.005080552565552586	0.0028100365248639064	0.0028095320297890614	0.9629453823179535	-1	0	0	0.2857142857142857	2	0.875	7	0.5555555555555556	0.875	9	7	0	0	0	0.2222222222222222	2	9	10	0.0	0	0.39378995650409016	0.6058910799516931	0.6253214997665293	0.8287740892639177	0.9628677789391343	0.9203927038448906	0.910930064049584	0.8153131325717161	0	0	0.0	0.0028095320297890614	16
2503	0.0021438417310399908	0.002045568952979645	-0.0020437022937122803	0.9829105844952993	-1	0	0	0	0	0	0	1.0	0	0	0	0	0	0	1.0	1	1	1	0.0	0	0	0	0	0	0	0	0	0	0	0	0	-0.1	1
573	0.0020790172482391418	0.0018456899192269875	-0.001844055754401299	0.9838756798572594	-1	0	0	1.0	2	0.0	0	0.75	0	2	0	0	0	0	1.0	2	2	3	0.0	0	0	0	0	0	0	0	0	0	0	0	0	-0.0001844055754401299	18
4467	0.005272381296839152	0.0028962643036172906	0.002894826303873564	0.9631180643400312	-1	0	0	0.2857142857142857	2	0.875	7	0.5555555555555556	0.875	9	7	0	0	0	0.2222222222222222	2	9	10	0.0	0	0.39378995650409016	0.6058910799516931	0.6253214997665293	0.8287740892639177	0.9628677789391343	0.9203927038448906	0.910930064049584	0.8153131325717161	0	0	0.0	0.002894826303873564	10
3814	0.005452676674224204	0.002643851103979129	0.002643717935945943	0.9629828318628738	-1	0	0	0.2857142857142857	2	0.875	7	0.5555555555555556	0.875	9	7	0	0	0	0.2222222222222222	2	9	10	0.0	0	0.39378995650409016	0.6343656639469089	0.6589584753852147	0.6011068393766109	0.9628677789391343	0.6408042031427489	0.910930064049584	0.6255818750556369	0	0	0.0	0.002643717935945943	9
3248	0.005292461414229806	0.00015902141702629302	-7.378767534428993e-05	0.967947913965381	-1	0	0	0.3333333333333333	2	0.8333333333333334	5	0.5714285714285714	0.8333333333333334	7	5	0	0	0	0.2857142857142857	2	7	8	0.0	0	0.39378995650409016	0.6487406087414205	0.6589584753852147	0.6114994202906054	0.9628677789391343	0.6557776733775805	0.910930064049584	0.6388909532199601	0	0	0.0	-7.378767534428993e-06	12
1247	0.00428888780849182	0.0030165424042746043	-0.00299234656536376	0.9831364894985994	-1	0	0	0.5	2	0.6666666666666666	2	1.0	0.6666666666666666	3	2	1	0	0	0.2	5	1	5	0.0	0.5	0.8315225975208127	0.9500684311440023	0.6685349817511312	0.8811391436104863	0.434155481161344	0.9578036113545259	0.9456305537178018	0.9364627601706205	0	0	0.0	-0.000299234656536376	4
839	0.0016869843309627668	0.0015936953905818928	-0.0015936262841382695	0.9825152298245295	-1	0	0	0.6666666666666666	2	0.5	1	0.6666666666666666	0.5	1	1	2	0	0	0.6666666666666666	2	3	4	0.0	0	0.2038376921284572	0.5	0.92496052837114	0.5	0.6153397698554469	0.5	0.9504403898088075	0.5	0	0	0.0	-0.00015936262841382694	36
2464	0.00692462219665744	0.0005073927645382143	0.0004439496244269689	0.9726591576160265	-1	0	0	0.4	2	0.8	4	0.5833333333333334	0.8	6	4	0	0	0	0.3333333333333333	2	6	7	0.0	0	0.39378995650409016	0.6577753100130062	0.6589584753852147	0.6424564828904575	0.9628677789391343	0.6651743311280941	0.910930064049584	0.6551961642962213	0	0	0.0	0.0004439496244269689	144
4192	0.0052614942607668354	0.0026815154559258225	0.002680421764438677	0.9633818239538195	-1	0	0	0.2857142857142857	2	0.875	7	0.5555555555555556	0.875	9	7	0	0	0	0.2222222222222222	2	9	10	0.0	0	0.39378995650409016	0.6058910799516931	0.6253214997665293	0.8287740892639177	0.9628677789391343	0.9203927038448906	0.910930064049584	0.8153131325717161	0	0	0.0	0.002680421764438677	5
4827	0.005355391455982344	0.002695838494573638	0.002695757584851703	0.962850799355652	-1	0	0	0.2857142857142857	2	0.875	7	0.5555555555555556	0.875	9	7	0	0	0	0.2222222222222222	2	9	10	0.0	0	0.39378995650409016	0.6343656639469089	0.6589584753852147	0.6011068393766109	0.9628677789391343	0.6408042031427489	0.910930064049584	0.6255818750556369	0	0	0.0	0.002695757584851703	2
680	0.002820052465844627	0.002665399781506355	-0.002665366162957244	0.9831724515161032	-1	0	0	0.6666666666666666	2	0.5	1	0.6666666666666666	0.5	2	1	1	0	0	0.6666666666666666	2	3	4	0.0	0	0.2988138243162737	0.7210671753913807	0.7479311663627513	0.8267069836750041	0.7891037743972906	0.8503870592367715	0.9319029290114572	0.8048084000127731	0	0	0.0	-0.00026653661629572436	9
653	None	None	None	None	None	0	0	0.4	4	0.6153846153846154	8	0.46875	0.46153846153846156	8	6	6	2	0	0.5	4	8	15	0.14285714285714285	0.3333333333333333	0.6309263060137626	0.8722544682142975	0.7299683721887246	0.8137012441776549	0.691259361625401	0.8956324311746882	0.8427326016756653	0.8639271346331194	0.5625	0.375	0.0	None	0
1835	0.0017255394663111762	0.0014881958479128561	-0.0014881628414896554	0.9777254233527907	-1	0	0	0.5	1	1.0	1	1.0	1.0	1	1	1	0	0	0.3333333333333333	1	3	3	0.0	0	0.47133037020002877	0.5	0.8705408329589733	0.5	0.6153397698554469	0.5	0.8389866985299607	0.5	0	0	0.0	-0.00014881628414896555	92
98	0.01013936914055659	0.0019347250006585793	-0.001926500632640969	0.9691799384887376	-1	0	0	0.3333333333333333	2	0.8333333333333334	5	0.5714285714285714	0.6666666666666666	5	4	2	0	0	0.2857142857142857	2	7	8	0.0	0	0.8594917091310832	0.7323119720270648	0.9119156207671925	0.9094661479876912	0.3389708994339572	0.8815642088534149	0.8504430722585472	0.8549066640675247	0	0	0.0	-0.0001926500632640969	14
590	0.002024408409568257	0.0019199766233352453	-0.0019199197351376204	0.9728216708697626	-1	0	0	0.6666666666666666	2	0.5	1	0.6666666666666666	0.5	1	1	2	0	0	0.6666666666666666	2	3	4	0.0	0	1.0	0.5	0.7471678652781287	0.5	0.6207190629629884	0.5	0.828751130204116	0.5	0	0	0.0	-0.00019199197351376203	29
1456	0.001815904635811418	0.0016424820356868801	-0.0016424638317238925	0.9825573036052915	-1	0	0	0.5	1	1.0	1	1.0	1.0	2	1	0	0	0	0.3333333333333333	1	3	3	0.0	0	0.39378995650409016	0.5	0.6253214997665293	0.5833084246817276	0.9628677789391343	0.5	0.9122932580878436	0.5280014838172571	0	0	0.0	-0.00016424638317238924	31
570	0.004593643823818815	0.00238501307536576	-0.0023797799193534725	0.984044486752169	-1	0	0	0.6666666666666666	2	0.5	1	1.0	0.5	2	1	1	0	0	0.25	4	1	4	0.0	0.6666666666666666	0.6896909691681755	0.8812194625614964	0.4119774269412839	0.9506679164766563	0.5176898369354018	0.8587391964258316	0.7698507732392694	0.9051518533484652	0	0	0.0	-0.00023797799193534726	11
2941	0.005267407492072932	0.00020324861011819617	-5.262859958530159e-06	0.9677683646235294	-1	0	0	0.3333333333333333	2	0.8333333333333334	5	0.5714285714285714	0.8333333333333334	7	5	0	0	0	0.2857142857142857	2	7	8	0.0	0	0.39378995650409016	0.6487406087414205	0.6589584753852147	0.6114994202906054	0.9628677789391343	0.6557776733775805	0.910930064049584	0.6388909532199601	0	0	0.0	-5.262859958530158e-07	19
4968	0.005675739009912931	0.0019646158635981494	0.0018755771161633448	0.9655761851870794	-1	0	0	0.3333333333333333	2	0.8571428571428571	6	0.5625	0.8571428571428571	8	6	0	0	0	0.25	2	8	9	0.0	0	0.39378995650409016	0.6112532899783697	0.642139987575872	0.8256160247395925	0.9628677789391343	0.9292884205815942	0.910930064049584	0.8216775291172269	0	0	0.0	0.0018755771161633448	5
1559	0.002188914192833465	0.0020033282611762893	-0.0019865637640873366	0.9766345135948121	-1	0	0	0.3333333333333333	1	1.0	2	0.6666666666666666	0.5	1	1	2	0	0	0.6666666666666666	2	3	4	0.0	0	0.4493757493781246	0.5	0.3379434357309396	0.5	0.8617222281961776	0.5	0.9048984258742891	0.5	0	0	0.0	-0.00019865637640873365	5
1351	0.001922091526335037	0.0017378671432462785	-0.001737840048591573	0.982880377896538	-1	0	0	0.5	1	1.0	1	1.0	1.0	2	1	0	0	0	0.3333333333333333	1	3	3	0.0	0	0.39378995650409016	0.5	0.6253214997665293	0.5833084246817276	0.9628677789391343	0.5	0.9122932580878436	0.5280014838172571	0	0	0.0	-0.0001737840048591573	30
2594	0.002168004916228895	0.0010139617981158194	-0.0010131249626617017	0.9818744606750702	-1	0	0	0.25	1	1.0	3	1.0	1.0	4	3	0	0	0	0.2	1	5	5	0.0	0	0.39378995650409016	0.5	0.6528522702282487	0.5837331538521179	0.9628677789391343	0.5	0.9111964600242694	0.5281466648505693	0	0	0.0	-0.00010131249626617016	45
4269	0.005423971223952877	0.002753182487845643	0.002751742449368462	0.9633079609197529	-1	0	0	0.2857142857142857	2	0.875	7	0.5555555555555556	0.875	9	7	0	0	0	0.2222222222222222	2	9	10	0.0	0	0.39378995650409016	0.6058910799516931	0.6253214997665293	0.8287740892639177	0.9628677789391343	0.9203927038448906	0.910930064049584	0.8153131325717161	0	0	0.0	0.002751742449368462	9
707	0.002199556785160518	0.0018634633676965775	-0.0018634360658162602	0.9826117912296743	-1	0	0	0.6666666666666666	2	0.5	1	0.6666666666666666	0.5	3	1	0	0	0	0.6666666666666666	2	3	4	0.0	0	0.39378995650409016	0.9388177885094352	0.5916845241478439	0.7944489015345069	0.9628677789391343	0.5117388083981628	0.9136375667576331	0.7984381031850772	0	0	0.0	-0.00018634360658162602	15
1627	0.007695190279513667	0.0038981933388373	-0.0037331722788486303	0.9558105068043556	-1	0	0	0.2	1	1.0	5	1.0	1.0	6	5	0	0	0	0.14285714285714285	7	1	7	0.0	0	0.46523620892782597	0.8998939275008897	0.4303699816957368	0.8787456365689652	0.7211397539659951	0.9749924764647475	0.8546868763716174	0.9317127518076358	0	0	0.0	-0.000373317227884863	3
4452	0.005343596452192957	0.0029217464927562935	0.00291970011128218	0.9630288454111169	-1	0	0	0.2857142857142857	2	0.875	7	0.5555555555555556	0.875	9	7	0	0	0	0.2222222222222222	2	9	10	0.0	0	0.39378995650409016	0.6058910799516931	0.6253214997665293	0.8287740892639177	0.9628677789391343	0.9203927038448906	0.910930064049584	0.8153131325717161	0	0	0.0	0.00291970011128218	48
3208	0.005427271175708525	0.00038536362089287423	0.00020222330891965222	0.9673810329526686	-1	0	0	0.3333333333333333	2	0.8333333333333334	5	0.5714285714285714	0.8333333333333334	7	5	0	0	0	0.2857142857142857	2	7	8	0.0	0	0.39378995650409016	0.6487406087414205	0.6589584753852147	0.6114994202906054	0.9628677789391343	0.6557776733775805	0.910930064049584	0.6388909532199601	0	0	0.0	0.00020222330891965222	16
2192	0.002184656975641635	0.001358107108725196	-0.001352088592518073	0.9778492802992009	-1	0	0	0.25	1	1.0	3	1.0	1.0	4	3	0	0	0	0.2	1	5	5	0.0	0	0.39378995650409016	0.5	0.642139987575872	0.569277275960729	0.9628677789391343	0.5	0.9113997595529953	0.5232251968133833	0	0	0.0	-0.0001352088592518073	14
2142	0.0021925980423803115	0.001363520099323307	-0.0013593713293635434	0.9779332972451361	-1	0	0	0.25	1	1.0	3	1.0	1.0	4	3	0	0	0	0.2	1	5	5	0.0	0	0.39378995650409016	0.5	0.642139987575872	0.569277275960729	0.9628677789391343	0.5	0.9113997595529953	0.5232251968133833	0	0	0.0	-0.00013593713293635434	29
2245	None	None	None	None	None	0	0	0.3	3	0.7692307692307693	10	0.5357142857142857	0.5384615384615384	8	7	6	0	0	0.5714285714285714	7	4	15	0.0	0.7692307692307693	0.22322364697044922	0.8843333881412871	0.6272355889594516	0.8949906140759298	0.7835096787181799	0.9503386001042375	0.9251710848273622	0.914991121611419	0	0	0.0	None	0
931	0.001779785600631078	0.0017016677523914218	-0.0017015906553505674	0.9719844714435915	-1	0	0	0.3333333333333333	1	1.0	2	0.6666666666666666	0.5	1	1	2	0	0	0.6666666666666666	2	3	4	0.0	0	1.0	0.5	0.7471678652781287	0.5	0.6207190629629884	0.5	0.828751130204116	0.5	0	0	0.0	-0.00017015906553505673	40
1550	0.010626730774159661	0.004464752902356462	-0.004218817742766401	0.97083493912754	-1	0	0	0.3	3	0.8461538461538461	11	0.3409090909090909	0.7692307692307693	11	10	3	2	0	0.36363636363636365	11	4	15	0.2222222222222222	0.5	0.5791435076714986	0.920756057391246	0.581215895751128	0.939330757294933	0.7394973495589745	0.9389875832480228	0.7622571617467153	0.9335186782665967	0.5454545454545454	0	0.0	-0.0004218817742766401	3
120	0.011319554028265176	0.0057213431971765245	-0.005696955221604478	0.9826281011292909	-1	0	0	0.3333333333333333	2	0.8333333333333334	5	0.6666666666666666	0.5	4	3	3	3	0	0.75	4	3	8	0.3333333333333333	0	0.8019411043154318	0.6375381519372276	0.8682709143903626	0.8362897461420817	0.3259024892118745	0.8070216065661695	0.9180118880287472	0.7700832565807699	0.5	0.25	0.0	-0.0005696955221604477	6
1186	0.0019197814309644809	0.001765267315772202	-0.0017652644677918303	0.9827188429277905	-1	0	0	0.5	1	1.0	1	1.0	1.0	2	1	0	0	0	0.3333333333333333	1	3	3	0.0	0	0.39378995650409016	0.5	0.6253214997665293	0.5833084246817276	0.9628677789391343	0.5	0.9122932580878436	0.5280014838172571	0	0	0.0	-0.00017652644677918302	23
83	0.016697651203358272	0.003342375329240729	-0.0020688690019132964	0.9836785187888778	-1	0.25	1	0.4	4	0.6153846153846154	8	0.4166666666666667	0.6153846153846154	11	8	3	4	0	0.25	3	12	15	0.5714285714285714	0.6666666666666666	0.3708415846877096	0.8459789306445066	0.2544559961997267	0.9321567797986718	0.8003693433720661	0.9755491401729561	0.7691689033167459	0.9352338745515009	0.18181818181818182	0.18181818181818182	0.0	-0.00020688690019132964	11
4835	0.005277797795874874	0.002920978003408328	0.0029206006142244553	0.9630938383527139	-1	0	0	0.2857142857142857	2	0.875	7	0.5555555555555556	0.875	9	7	0	0	0	0.2222222222222222	2	9	10	0.0	0	0.39378995650409016	0.6058910799516931	0.6253214997665293	0.8287740892639177	0.9628677789391343	0.9203927038448906	0.910930064049584	0.8153131325717161	0	0	0.0	0.0029206006142244553	12
4455	0.00520411717395838	0.0029038884047327728	0.0029023178049735867	0.9630893370971636	-1	0	0	0.2857142857142857	2	0.875	7	0.5555555555555556	0.875	9	7	0	0	0	0.2222222222222222	2	9	10	0.0	0	0.39378995650409016	0.6058910799516931	0.6253214997665293	0.8287740892639177	0.9628677789391343	0.9203927038448906	0.910930064049584	0.8153131325717161	0	0	0.0	0.0029023178049735867	43
22	0.022187651561077992	0.006712667592737418	-0.005614617840945459	0.6980444155969767	-1	0	0	0.4	4	0.5384615384615384	7	0.42857142857142855	0.5384615384615384	10	7	4	1	0	0.7142857142857143	5	7	15	0.1111111111111111	0	0.5697936489374871	0.9033404309388436	0.7085847580793382	0.9663356957769438	0.7485725846202941	0.75107937811099	0.8257592098195513	0.9030968927147044	1.0	0.1	0.0	-0.0005614617840945459	8
3618	0.005375175666675689	0.0030684203324219273	0.00306792138681743	0.9629503498636935	-1	0	0	0.2857142857142857	2	0.875	7	0.5555555555555556	0.875	9	7	0	0	0	0.2222222222222222	2	9	10	0.0	0	0.39378995650409016	0.6058910799516931	0.6253214997665293	0.8287740892639177	0.9628677789391343	0.9203927038448906	0.910930064049584	0.8153131325717161	0	0	0.0	0.00306792138681743	25
3995	0.005450809623545349	0.0028505705914428736	0.0028496084895559656	0.9634082825317796	-1	0	0	0.2857142857142857	2	0.875	7	0.5555555555555556	0.875	9	7	0	0	0	0.2222222222222222	2	9	10	0.0	0	0.39378995650409016	0.6058910799516931	0.6253214997665293	0.8287740892639177	0.9628677789391343	0.9203927038448906	0.910930064049584	0.8153131325717161	0	0	0.0	0.0028496084895559656	31
4006	0.005330176855742329	0.0029809022928234223	0.0029781796573122707	0.9630861595525086	-1	0	0	0.2857142857142857	2	0.875	7	0.5555555555555556	0.875	9	7	0	0	0	0.2222222222222222	2	9	10	0.0	0	0.39378995650409016	0.6058910799516931	0.6253214997665293	0.8287740892639177	0.9628677789391343	0.9203927038448906	0.910930064049584	0.8153131325717161	0	0	0.0	0.0029781796573122707	59
4025	0.002145342302649813	0.0021250152079037576	-0.002125007360667089	0.9848389602523557	-1	0	0	1.0	2	0.0	0	0.75	0	2	0	0	0	0	1.0	2	2	3	0.0	0	0	0	0	0	0	0	0	0	0	0	0	-0.0002125007360667089	0
1187	0.0018293989590349787	0.0015865455917243583	-0.001586542190162539	0.982783157182134	-1	0	0	0.5	1	1.0	1	1.0	1.0	2	1	0	0	0	0.3333333333333333	1	3	3	0.0	0	0.39378995650409016	0.5	0.6253214997665293	0.5833084246817276	0.9628677789391343	0.5	0.9122932580878436	0.5280014838172571	0	0	0.0	-0.0001586542190162539	42
4236	0.005492525387268396	0.002891108230853957	0.0028904416243579647	0.9634059549060301	-1	0	0	0.2857142857142857	2	0.875	7	0.5555555555555556	0.875	9	7	0	0	0	0.2222222222222222	2	9	10	0.0	0	0.39378995650409016	0.6058910799516931	0.6253214997665293	0.8287740892639177	0.9628677789391343	0.9203927038448906	0.910930064049584	0.8153131325717161	0	0	0.0	0.0028904416243579647	40
3645	0.005501341829496661	0.0029671532333503735	0.0029652921769597143	0.9631201131179873	-1	0	0	0.2857142857142857	2	0.875	7	0.5555555555555556	0.875	9	7	0	0	0	0.2222222222222222	2	9	10	0.0	0	0.39378995650409016	0.6058910799516931	0.6253214997665293	0.8287740892639177	0.9628677789391343	0.9203927038448906	0.910930064049584	0.8153131325717161	0	0	0.0	0.0029652921769597143	87
2985	0.005248606111770271	0.0003478353037355568	0.00022170667846485668	0.967349822347089	-1	0	0	0.3333333333333333	2	0.8333333333333334	5	0.5714285714285714	0.8333333333333334	7	5	0	0	0	0.2857142857142857	2	7	8	0.0	0	0.39378995650409016	0.6487406087414205	0.6589584753852147	0.6114994202906054	0.9628677789391343	0.6557776733775805	0.910930064049584	0.6388909532199601	0	0	0.0	0.00022170667846485668	41
4792	0.005414576038620776	0.0031090711666440446	0.0031073225560970977	0.9628802497671503	-1	0	0	0.2857142857142857	2	0.875	7	0.5555555555555556	0.875	9	7	0	0	0	0.2222222222222222	2	9	10	0.0	0	0.39378995650409016	0.6058910799516931	0.6253214997665293	0.8287740892639177	0.9628677789391343	0.9203927038448906	0.910930064049584	0.8153131325717161	0	0	0.0	0.0031073225560970977	17
4023	0.00544521368998825	0.0030781849088109088	0.0030779147858256855	0.9631279949774441	-1	0	0	0.2857142857142857	2	0.875	7	0.5555555555555556	0.875	9	7	0	0	0	0.2222222222222222	2	9	10	0.0	0	0.39378995650409016	0.6058910799516931	0.6253214997665293	0.8287740892639177	0.9628677789391343	0.9203927038448906	0.910930064049584	0.8153131325717161	0	0	0.0	0.0030779147858256855	106
1493	0.0018830711196731514	0.0016978319619307097	-0.0016977266913522553	0.977264215056259	-1	0	0	0.6666666666666666	2	0.5	1	0.6666666666666666	0.5	1	1	2	0	0	0.6666666666666666	2	3	4	0.0	0	0.47133037020002877	0.5	0.8705408329589733	0.5	0.6153397698554469	0.5	0.8389866985299607	0.5	0	0	0.0	-0.00016977266913522553	30
28	0.01584468130132355	0.005073810724678968	-0.00477576440077186	0.982007985124625	-1	0.25	1	0.5	5	0.6153846153846154	8	0.3125	0.5384615384615384	9	7	5	0	0	0.75	8	6	15	0.0	0.5714285714285714	0.718475884664926	0.9263526932122265	0.6685349817511312	0.9054181173567413	0.434155481161344	0.9670681272445257	0.8508877670609476	0.9384035273436727	0	0	0.0	-0.000477576440077186	17
2780	0.008595630950660108	0.002399122450127457	-0.0023989490192793165	0.969356157585609	-1	0	0	0.2	1	1.0	5	1.0	1.0	6	5	0	0	0	0.14285714285714285	1	7	7	0.0	0	0.39378995650409016	0.5	0.6528522702282487	0.575406614096578	0.9628677789391343	0.5000000000000004	0.9111964600242694	0.5253071039858347	0	0	0.0	-0.00023989490192793164	0
3835	0.005335644969239828	0.0027308355872389923	0.002730168648485506	0.9633944551925896	-1	0	0	0.2857142857142857	2	0.875	7	0.5555555555555556	0.875	9	7	0	0	0	0.2222222222222222	2	9	10	0.0	0	0.39378995650409016	0.6058910799516931	0.6253214997665293	0.8287740892639177	0.9628677789391343	0.9203927038448906	0.910930064049584	0.8153131325717161	0	0	0.0	0.002730168648485506	11
636	0.002050280468562172	0.0018072883418930102	-0.0018048176115980459	0.9836945807438312	-1	0	0	1.0	2	0.0	0	0.75	0	2	0	0	0	0	1.0	2	2	3	0.0	0	0	0	0	0	0	0	0	0	0	0	0	-0.0001804817611598046	50
2102	0.0022141275927648435	0.001393774244537583	-0.0013908647303083213	0.9782157502124934	-1	0	0	0.25	1	1.0	3	1.0	1.0	4	3	0	0	0	0.2	1	5	5	0.0	0	0.39378995650409016	0.5	0.642139987575872	0.569277275960729	0.9628677789391343	0.5	0.9113997595529953	0.5232251968133833	0	0	0.0	-0.00013908647303083213	44
2895	0.00537573002955122	0.00026573236878459495	0.00012368687745720105	0.9678259088250911	-1	0	0	0.3333333333333333	2	0.8333333333333334	5	0.5714285714285714	0.8333333333333334	7	5	0	0	0	0.2857142857142857	2	7	8	0.0	0	0.39378995650409016	0.6487406087414205	0.6589584753852147	0.6114994202906054	0.9628677789391343	0.6557776733775805	0.910930064049584	0.6388909532199601	0	0	0.0	0.00012368687745720105	16
1139	0.012951721821353067	0.0019106527866219448	-0.0018153731150128264	0.9703575009338712	-1	0	0	0.3	3	0.7692307692307693	10	0.45454545454545453	0.6153846153846154	9	8	5	2	0	0.2727272727272727	11	3	15	0.15384615384615385	0	0.5033527388604349	0.8867917024835942	0.5849753124445292	0.9374918378807189	0.6901563497506072	0.9455299428972459	0.8500540899872362	0.926907543865262	0.5555555555555556	0.1111111111111111	0.0	-0.00018153731150128265	39
302	0.0017401689870347307	0.0016953976448376303	-0.00169323232508747	0.9833532935227072	-1	0	0	1.0	1	0	0	1.0	0	1	0	0	0	0	0.5	2	1	2	0.0	0	0	0	0	0	0	0	0	0	0	0	0	-0.000169323232508747	20
1076	0.0018615044276574296	0.0015989552287970325	-0.0015989552214556153	0.9826934234987857	-1	0	0	0.5	1	1.0	1	1.0	1.0	2	1	0	0	0	0.3333333333333333	1	3	3	0.0	0	0.39378995650409016	0.5	0.6253214997665293	0.5833084246817276	0.9628677789391343	0.5	0.9122932580878436	0.5280014838172571	0	0	0.0	-0.00015989552214556153	22
2005	0.0021438439658334665	0.0020564160729609478	-0.002054442890506888	0.9829760534872487	-1	0	0	0	0	0	0	1.0	0	0	0	0	0	0	1.0	1	1	1	0.0	0	0	0	0	0	0	0	0	0	0	0	0	-0.1	0
4388	0.005293907568503539	0.002722294036739108	0.002720676600577126	0.9633180655253	-1	0	0	0.2857142857142857	2	0.875	7	0.5555555555555556	0.875	9	7	0	0	0	0.2222222222222222	2	9	10	0.0	0	0.39378995650409016	0.6058910799516931	0.6253214997665293	0.8287740892639177	0.9628677789391343	0.9203927038448906	0.910930064049584	0.8153131325717161	0	0	0.0	0.002720676600577126	12
2347	0.0021059542807130233	0.0020120780080466597	-0.0020102184385222426	0.9829267217534547	-1	0	0	0	0	0	0	1.0	0	0	0	0	0	0	1.0	1	1	1	0.0	0	0	0	0	0	0	0	0	0	0	0	0	-0.1	2
3001	0.005326287015256793	0.0002547938054685763	-0.00020729205085892203	0.9678396997787477	-1	0	0	0.3333333333333333	2	0.8333333333333334	5	0.5714285714285714	0.8333333333333334	7	5	0	0	0	0.2857142857142857	2	7	8	0.0	0	0.39378995650409016	0.6487406087414205	0.6589584753852147	0.6114994202906054	0.9628677789391343	0.6557776733775805	0.910930064049584	0.6388909532199601	0	0	0.0	-2.0729205085892202e-05	8
1565	0.0018950899618817422	0.001894304134339445	-0.0018941097530738855	0.9854242393957173	-1	0	0	1.0	1	0	0	1.0	0	1	0	0	0	0	0.5	1	2	2	0.0	0	0	0	0	0	0	0	0	0	0	0	0	-0.00018941097530738855	13
833	0.0019004667836471426	0.0016829541938663186	-0.001682945086801932	0.9821005958187414	-1	0	0	0.5	1	1.0	1	1.0	1.0	2	1	0	0	0	0.3333333333333333	1	3	3	0.0	0	0.39378995650409016	0.5	0.6253214997665293	0.5833084246817276	0.9628677789391343	0.5	0.9122932580878436	0.5280014838172571	0	0	0.0	-0.00016829450868019322	43
2718	0.002145371617302706	0.001085532178130486	-0.0010831616127369088	0.9816364343682755	-1	0	0	0.25	1	1.0	3	1.0	1.0	4	3	0	0	0	0.2	1	5	5	0.0	0	0.39378995650409016	0.5	0.6528522702282487	0.5837331538521179	0.9628677789391343	0.5	0.9111964600242694	0.5281466648505693	0	0	0.0	-0.00010831616127369088	12
90	0.012262425227474035	0.00643720553708886	-0.006166396300744876	0.9837895925449208	-1	0.25	1	0.5	5	0.6153846153846154	8	0.3409090909090909	0.5384615384615384	11	7	3	1	0	0.36363636363636365	4	11	15	0.16666666666666666	0.18181818181818182	0.6730068280484715	0.9292705404117878	0.4349233778133481	0.9525924228428634	0.5545234014758815	0.8790560689314278	0.8771449012861056	0.9255197496187747	1.0	0.18181818181818182	0.0	-0.0006166396300744876	8
4126	0.005496928391791434	0.003023455947961664	0.0030232705728786315	0.9632482214687005	-1	0	0	0.2857142857142857	2	0.875	7	0.5555555555555556	0.875	9	7	0	0	0	0.2222222222222222	2	9	10	0.0	0	0.39378995650409016	0.6058910799516931	0.6253214997665293	0.8287740892639177	0.9628677789391343	0.9203927038448906	0.910930064049584	0.8153131325717161	0	0	0.0	0.0030232705728786315	37
1906	0.00240357626139304	0.002031409449504541	-0.0020294033875076552	0.986279162821427	-1	0	0	0.5	1	1.0	1	0.75	0	1	0	1	0	0	1.0	2	2	3	0.0	0	0	0	0	0	0	0	0	0	0	0	0	-0.00020294033875076553	14
3752	0.0055485843251715985	0.003009738343939711	0.0030097008921146744	0.9625353539514446	-1	0	0	0.2857142857142857	2	0.875	7	0.5555555555555556	0.875	9	7	0	0	0	0.2222222222222222	2	9	10	0.0	0	0.39378995650409016	0.6343656639469089	0.6589584753852147	0.6011068393766109	0.9628677789391343	0.6408042031427489	0.910930064049584	0.6255818750556369	0	0	0.0	0.0030097008921146744	6
4451	0.005574673659549193	0.0030029381120076056	0.0030016501380351755	0.9623157106155238	-1	0	0	0.2857142857142857	2	0.875	7	0.5555555555555556	0.875	9	7	0	0	0	0.2222222222222222	2	9	10	0.0	0	0.39378995650409016	0.6881321411465575	0.6253214997665293	0.5862053475927674	0.9628677789391343	0.649022553901005	0.910930064049584	0.6421747465541536	0	0	0.0	0.0030016501380351755	19
4235	0.005269924820994421	0.0025579561033558756	0.002556390600921617	0.9635390567910092	-1	0	0	0.2857142857142857	2	0.875	7	0.5555555555555556	0.875	9	7	0	0	0	0.2222222222222222	2	9	10	0.0	0	0.39378995650409016	0.6058910799516931	0.6253214997665293	0.8287740892639177	0.9628677789391343	0.9203927038448906	0.910930064049584	0.8153131325717161	0	0	0.0	0.002556390600921617	4
485	0.001987083207246081	0.0018568741747383027	-0.0018566992945900343	0.972232115284671	-1	0	0	0.6666666666666666	2	0.5	1	0.6666666666666666	0.5	1	1	2	0	0	0.6666666666666666	2	3	4	0.0	0	1.0	0.5	0.7471678652781287	0.5	0.6207190629629884	0.5	0.828751130204116	0.5	0	0	0.0	-0.00018566992945900343	19
1945	0.004126458423339938	0.0030305812374595157	-0.003022002157296647	0.9783565494712163	-1	0	0	0.25	1	1.0	3	1.0	1.0	3	3	1	1	0	0.2	5	1	5	0.16666666666666666	0	0.2465203312540117	0.8751327779486382	0.7071919134362125	0.8838609918917752	0.49649214914101786	0.813880982882929	0.8909964484974465	0.8602484232052511	1.0	0	0.0	-0.0003022002157296647	4
4441	0.005361992363377656	0.003036935469884757	0.003036402317752399	0.9630328269332571	-1	0	0	0.2857142857142857	2	0.875	7	0.5555555555555556	0.875	9	7	0	0	0	0.2222222222222222	2	9	10	0.0	0	0.39378995650409016	0.6058910799516931	0.6253214997665293	0.8287740892639177	0.9628677789391343	0.9203927038448906	0.910930064049584	0.8153131325717161	0	0	0.0	0.003036402317752399	91
4419	0.005391650612345931	0.002949178415145282	0.0029482045281068133	0.96327531751527	-1	0	0	0.2857142857142857	2	0.875	7	0.5555555555555556	0.875	9	7	0	0	0	0.2222222222222222	2	9	10	0.0	0	0.39378995650409016	0.6058910799516931	0.6253214997665293	0.8287740892639177	0.9628677789391343	0.9203927038448906	0.910930064049584	0.8153131325717161	0	0	0.0	0.0029482045281068133	28
1079	0.0021109706853159422	0.001999219063929515	-0.0019989139890637816	0.9841288765161174	-1	0	0	0.6666666666666666	2	0.5	1	0.6666666666666666	0	1	0	2	0	0	0.6666666666666666	2	3	4	0.0	0	0	0	0	0	0	0	0	0	0	0	0	-0.00019989139890637815	23
687	0.002126813231209584	0.0018215085370258458	-0.00182079948890824	0.982882896517504	-1	0	0	0.6666666666666666	2	0.5	1	0.6666666666666666	0.5	3	1	0	0	0	0.6666666666666666	2	3	4	0.0	0	0.39378995650409016	0.9388177885094352	0.5916845241478439	0.7944489015345069	0.9628677789391343	0.5117388083981628	0.9136375667576331	0.7984381031850772	0	0	0.0	-0.000182079948890824	58
2523	0.008602506520888568	0.0011491813407044236	-0.0008018483043952834	0.9811069582166628	-1	0.25	1	0.5	5	0.6153846153846154	8	0.3333333333333333	0.5384615384615384	10	7	4	2	0	0.5555555555555556	9	5	15	0.2222222222222222	0.3333333333333333	0.500432312609679	0.9068851253476058	0.6511571384195816	0.9259734017674504	0.7054776130720148	0.9125509799814244	0.8294987458758298	0.9154905709315692	0.6000000000000001	0.1	0.0	-8.018483043952833e-05	11
3959	0.005738765348019493	0.0019376071624231796	0.0019003921919300967	0.9609373311796842	-1	0	0	0.3333333333333333	2	0.8571428571428571	6	0.5625	0.8571428571428571	8	6	0	0	0	0.25	2	8	9	0.0	0	0.39378995650409016	0.6112532899783697	0.642139987575872	0.8418803138036387	0.9628677789391343	0.9292884205815942	0.910930064049584	0.8273402220438865	0	0	0.0	0.0019003921919300967	6
2063	0.0022327907663464335	0.0013392557751630305	-0.001334856027024059	0.9778738994136306	-1	0	0	0.25	1	1.0	3	1.0	1.0	4	3	0	0	0	0.2	1	5	5	0.0	0	0.39378995650409016	0.5	0.642139987575872	0.569277275960729	0.9628677789391343	0.5	0.9113997595529953	0.5232251968133833	0	0	0.0	-0.0001334856027024059	108
1869	0.002218012476786382	0.0013834776093879467	-0.0013776648597183256	0.9777398240123112	-1	0	0	0.25	1	1.0	3	1.0	1.0	4	3	0	0	0	0.2	1	5	5	0.0	0	0.39378995650409016	0.5	0.642139987575872	0.569277275960729	0.9628677789391343	0.5	0.9113997595529953	0.5232251968133833	0	0	0.0	-0.00013776648597183257	32
2589	0.007803618900574713	0.001142752607873031	-0.0011403010462530925	0.9632258714629842	-1	0	0	0.2	1	1.0	5	1.0	1.0	6	5	0	0	0	0.14285714285714285	1	7	7	0.0	0	0.39378995650409016	0.5	0.642139987575872	0.5623525314616122	0.9628677789391343	0.5000000000000004	0.9113997595529953	0.5208807828450632	0	0	0.0	-0.00011403010462530925	33
2535	0.0021438445300565904	0.0020591335650873874	-0.0020571333126670663	0.9829928062779083	-1	0	0	0	0	0	0	1.0	0	0	0	0	0	0	1.0	1	1	1	0.0	0	0	0	0	0	0	0	0	0	0	0	0	-0.1	1
2739	0.005406993616067571	0.000276264612510949	0.00017045636568559463	0.9676894612511934	-1	0	0	0.3333333333333333	2	0.8333333333333334	5	0.5714285714285714	0.8333333333333334	7	5	0	0	0	0.2857142857142857	2	7	8	0.0	0	0.39378995650409016	0.6487406087414205	0.6589584753852147	0.6114994202906054	0.9628677789391343	0.6557776733775805	0.910930064049584	0.6388909532199601	0	0	0.0	0.00017045636568559463	14
358	0.0023327558323052136	0.0023327594783864726	-0.0023319722924714814	0.9832657510926764	-1	0	0	1.0	1	0	0	1.0	0	1	0	0	0	0	0.5	2	1	2	0.0	0	0	0	0	0	0	0	0	0	0	0	0	-0.00023319722924714813	12
4022	0.012423264444973294	0.007715059383577308	-0.007668581762855288	0.9593660240533624	-1	0	0	0.2	2	0.9230769230769231	12	0.5357142857142857	0.9230769230769231	13	12	1	0	0	0.14285714285714285	2	14	15	0.0	0	0.39378995650409016	0.7947483309602824	0.6253214997665293	0.7125902592295662	0.9628677789391343	0.7863608966683591	0.910930064049584	0.7664377194394776	0	0	0.0	-0.0007668581762855289	0
1795	0.001735186395372285	0.0017179417628315759	-0.0017157588073388093	0.9834702632659701	-1	0	0	1.0	1	0	0	1.0	0	0	0	1	0	0	0.5	2	1	2	0.0	0	0	0	0	0	0	0	0	0	0	0	0	-0.1	0
591	0.0018761280730585546	0.001660452005309976	-0.0016603904280059843	0.9852267405200974	-1	0	0	1.0	1	0	0	1.0	0	1	0	0	0	0	0.5	2	1	2	0.0	0	0	0	0	0	0	0	0	0	0	0	0	-0.00016603904280059842	7
2025	0.002141924916563914	0.001342102600888759	-0.0013369607907046176	0.9778012322549915	-1	0	0	0.25	1	1.0	3	1.0	1.0	4	3	0	0	0	0.2	1	5	5	0.0	0	0.39378995650409016	0.5	0.642139987575872	0.569277275960729	0.9628677789391343	0.5	0.9113997595529953	0.5232251968133833	0	0	0.0	-0.00013369607907046176	66
2461	0.0022227319048641714	0.0014053206769572188	-0.0014007028752042155	0.9780951060350123	-1	0	0	0.25	1	1.0	3	1.0	1.0	4	3	0	0	0	0.2	1	5	5	0.0	0	0.39378995650409016	0.5	0.642139987575872	0.569277275960729	0.9628677789391343	0.5	0.9113997595529953	0.5232251968133833	0	0	0.0	-0.00014007028752042154	13
2095	0.002202860278811025	0.001371121633236829	-0.00136679287454353	0.9778609413343822	-1	0	0	0.25	1	1.0	3	1.0	1.0	4	3	0	0	0	0.2	1	5	5	0.0	0	0.39378995650409016	0.5	0.642139987575872	0.569277275960729	0.9628677789391343	0.5	0.9113997595529953	0.5232251968133833	0	0	0.0	-0.000136679287454353	39
4005	0.005400584601964269	0.0028304120950729283	0.0028303683158692194	0.9627372954511044	-1	0	0	0.2857142857142857	2	0.875	7	0.5555555555555556	0.875	9	7	0	0	0	0.2222222222222222	2	9	10	0.0	0	0.39378995650409016	0.6343656639469089	0.6589584753852147	0.6011068393766109	0.9628677789391343	0.6408042031427489	0.910930064049584	0.6255818750556369	0	0	0.0	0.0028303683158692194	14
2890	0.005038841192427206	0.0006308617779174768	-0.0006308578709915163	0.9704774768993054	-1	0	0	0.3333333333333333	2	0.8333333333333334	5	0.5714285714285714	0.8333333333333334	7	5	0	0	0	0.2857142857142857	2	7	8	0.0	0	0.39378995650409016	0.6487406087414205	0.5916845241478439	0.6056272966979628	0.9628677789391343	0.6557776733775805	0.9136375667576331	0.6369930611040803	0	0	0.0	-6.308578709915163e-05	4
364	0.004206530048355252	0.0032265003543097076	-0.003218225352856586	0.9761144450728709	-1	1.0	1	1.0	4	0.25	1	0.5	0.25	4	1	1	0	0	0.75	3	4	6	0.0	1.0	0.7761535476172782	0.9165028982302096	0.4103032862800934	0.9272891390996572	0.6091154149815763	0.9249624448475473	0.8455428729474802	0.9230431276297202	0	0	0.0	-0.0003218225352856586	10
1003	0.0019293024364558	0.0017487210178188343	-0.001748647556766921	0.9826495207858859	-1	0	0	0.5	1	1.0	1	1.0	1.0	2	1	0	0	0	0.3333333333333333	1	3	3	0.0	0	0.39378995650409016	0.5	0.6253214997665293	0.5833084246817276	0.9628677789391343	0.5	0.9122932580878436	0.5280014838172571	0	0	0.0	-0.00017486475567669212	26
1777	0.0018682170659435533	0.0017184874641981212	-0.0017184803035340272	0.9826571267797974	-1	0	0	0.5	1	1.0	1	1.0	1.0	2	1	0	0	0	0.3333333333333333	1	3	3	0.0	0	0.39378995650409016	0.5	0.6253214997665293	0.5833084246817276	0.9628677789391343	0.5	0.9122932580878436	0.5280014838172571	0	0	0.0	-0.00017184803035340273	22
5040	0.0053434050099030635	0.0029028508091912737	0.0029016912889756846	0.9633263199756517	-1	0	0	0.2857142857142857	2	0.875	7	0.5555555555555556	0.875	9	7	0	0	0	0.2222222222222222	2	9	10	0.0	0	0.39378995650409016	0.6058910799516931	0.6253214997665293	0.8287740892639177	0.9628677789391343	0.9203927038448906	0.910930064049584	0.8153131325717161	0	0	0.0	0.0029016912889756846	19
1431	0.0079046319896943	0.0030109856524583416	-0.002902770583954752	0.9814604629866084	-1	0	0	0.25	1	1.0	3	1.0	1.0	4	3	0	1	0	0.2	5	1	5	0.3333333333333333	0	0.44153900614207026	0.8096707120412027	0.5060589391404825	0.8746016194582747	0.6500359374225868	0.9764195096004323	0.9136375667576331	0.9146050831326952	1.0	0.25	0.0	-0.0002902770583954752	3
830	0.00193440542367994	0.0018429070586869504	-0.00184254849526711	0.9847635372187932	-1	0	0	1.0	1	0	0	1.0	0	1	0	0	0	0	0.5	1	2	2	0.0	0	0	0	0	0	0	0	0	0	0	0	0	-0.00018425484952671098	14
1084	0.024902773629079108	0.0071868517172900825	-0.007179021610083751	0.9472217028614163	-1	0	0	0.5	5	0.46153846153846156	6	0.46875	0.46153846153846156	9	6	5	3	0	0.5	4	8	15	0.2727272727272727	0.18181818181818182	0.5033527388604349	0.8938466510200367	0.5849753124445292	0.9524585701681961	0.7394973495589745	0.9288594370328453	0.9364234855350252	0.9286277023791246	0.3333333333333333	0.2222222222222222	0.0	-0.0007179021610083751	4
4472	0.005423863863886753	0.003026704444357642	0.0030266019608978503	0.9627228190450228	-1	0	0	0.2857142857142857	2	0.875	7	0.5555555555555556	0.875	9	7	0	0	0	0.2222222222222222	2	9	10	0.0	0	0.39378995650409016	0.6343656639469089	0.6589584753852147	0.6011068393766109	0.9628677789391343	0.6408042031427489	0.910930064049584	0.6255818750556369	0	0	0.0	0.0030266019608978503	115
744	0.001946207194290889	0.0017136226486904784	-0.0017136145769889204	0.9827902721564693	-1	0	0	0.5	1	1.0	1	1.0	1.0	2	1	0	0	0	0.3333333333333333	1	3	3	0.0	0	0.39378995650409016	0.5	0.6253214997665293	0.5833084246817276	0.9628677789391343	0.5	0.9122932580878436	0.5280014838172571	0	0	0.0	-0.00017136145769889205	43
3419	0.016938264245008033	0.00259550976021122	-0.002593813325878737	0.9433487795029972	-1	0	0	0.16666666666666666	1	1.0	7	1.0	1.0	8	7	0	0	0	0.1111111111111111	1	9	9	0.0	0	0.39378995650409016	0.5	0.642139987575872	0.5582600277870464	0.9628677789391343	0.5	0.9113997595529953	0.5194987266285439	0	0	0.0	-0.00025938133258787373	1
3092	0.00530142984437003	0.00024878581737656754	4.915141801064534e-05	0.9676422896859032	-1	0	0	0.3333333333333333	2	0.8333333333333334	5	0.5714285714285714	0.8333333333333334	7	5	0	0	0	0.2857142857142857	2	7	8	0.0	0	0.39378995650409016	0.6487406087414205	0.6589584753852147	0.6114994202906054	0.9628677789391343	0.6557776733775805	0.910930064049584	0.6388909532199601	0	0	0.0	4.915141801064534e-05	6
3951	0.0053556563112245785	0.0030769449855823127	0.003074879569037886	0.9627235115480137	-1	0	0	0.2857142857142857	2	0.875	7	0.5555555555555556	0.875	9	7	0	0	0	0.2222222222222222	2	9	10	0.0	0	0.39378995650409016	0.6058910799516931	0.6253214997665293	0.8287740892639177	0.9628677789391343	0.9203927038448906	0.910930064049584	0.8153131325717161	0	0	0.0	0.003074879569037886	10
2019	0.0018827514172302152	0.0016507553754761136	-0.0016507346886374418	0.9830242684520335	-1	0	0	0.5	1	1.0	1	1.0	1.0	2	1	0	0	0	0.3333333333333333	1	3	3	0.0	0	0.39378995650409016	0.5	0.6253214997665293	0.5833084246817276	0.9628677789391343	0.5	0.9122932580878436	0.5280014838172571	0	0	0.0	-0.00016507346886374417	12
879	0.00223064691526676	0.002120649183668238	-0.0021206469138886058	0.972317426329666	-1	0	0	0.3333333333333333	1	1.0	2	0.6666666666666666	0.5	2	1	1	0	0	0.6666666666666666	2	3	4	0.0	0	0.922284026932456	0.6850676482786858	0.5814236155711101	0.8398943899080065	0.3880430257253038	0.9110692045963248	0.9010713331368181	0.8302106435156321	0	0	0.0	-0.00021206469138886059	12
1213	0.0019112245650920105	0.0016001301377113202	-0.001600100399317878	0.9826721153490252	-1	0	0	0.5	1	1.0	1	1.0	1.0	2	1	0	0	0	0.3333333333333333	1	3	3	0.0	0	0.39378995650409016	0.5	0.6253214997665293	0.5833084246817276	0.9628677789391343	0.5	0.9122932580878436	0.5280014838172571	0	0	0.0	-0.00016001003993178778	24
787	0.014108036439464384	0.001742365188926473	-0.001731571187881617	0.9811861230246638	-1	0	0	0.2	2	0.9230769230769231	12	0.5357142857142857	0.8461538461538461	12	11	2	3	0	0.14285714285714285	2	14	15	0.42857142857142855	0	0.251009665755735	0.9170105372772197	0.5948561279651383	0.9223701343289626	0.5824756214185672	0.9519919180871378	0.8294987458758298	0.9322343596379367	0.25	0.08333333333333333	0.0	-0.00017315711878816172	88
1109	0.0021006461530093533	0.0020330066359272223	-0.002032800006289131	0.9842496525178054	-1	0	0	0.6666666666666666	2	0.5	1	0.6666666666666666	0	1	0	2	0	0	0.6666666666666666	2	3	4	0.0	0	0	0	0	0	0	0	0	0	0	0	0	-0.00020328000062891312	12
2906	0.005400740560713432	0.0002543109025298139	2.451615566207313e-05	0.96767019868194	-1	0	0	0.3333333333333333	2	0.8333333333333334	5	0.5714285714285714	0.8333333333333334	7	5	0	0	0	0.2857142857142857	2	7	8	0.0	0	0.39378995650409016	0.6487406087414205	0.6589584753852147	0.6114994202906054	0.9628677789391343	0.6557776733775805	0.910930064049584	0.6388909532199601	0	0	0.0	2.451615566207313e-05	13
2658	0.0021561572265445875	0.001363765943218252	-0.0013588325504636674	0.9780403491622305	-1	0	0	0.25	1	1.0	3	1.0	1.0	4	3	0	0	0	0.2	1	5	5	0.0	0	0.39378995650409016	0.5	0.642139987575872	0.569277275960729	0.9628677789391343	0.5	0.9113997595529953	0.5232251968133833	0	0	0.0	-0.00013588325504636673	5
813	0.0017931018755030195	0.0017231711731065097	-0.0017231614776829515	0.9851073805443048	-1	0	0	1.0	1	0	0	1.0	0	1	0	0	0	0	0.5	1	2	2	0.0	0	0	0	0	0	0	0	0	0	0	0	0	-0.00017231614776829515	14
806	0.010604391918326898	0.002676572579414247	-0.002516529189458159	0.9738943693937095	-1	0	0	0.25	1	1.0	4	1.0	1.0	5	4	0	0	0	0.16666666666666666	6	1	6	0.0	0	0.4892880557800504	0.9223673554038194	0.5916845241478439	0.9460602698479345	0.8612358240971261	0.9704876287455734	0.8413924306411417	0.9499852206950352	0	0	0.0	-0.00025165291894581587	7
764	0.0017092511628798465	0.0015779616430677025	-0.0015778424712800767	0.9824722239578638	-1	0	0	0.6666666666666666	2	0.5	1	0.6666666666666666	0.5	1	1	2	0	0	0.6666666666666666	2	3	4	0.0	0	0.2038376921284572	0.5	0.92496052837114	0.5	0.6153397698554469	0.5	0.9504403898088075	0.5	0	0	0.0	-0.00015778424712800768	66
3543	0.005362977279447381	0.002909906478729803	0.0029094616900541014	0.9632159804839069	-1	0	0	0.2857142857142857	2	0.875	7	0.5555555555555556	0.875	9	7	0	0	0	0.2222222222222222	2	9	10	0.0	0	0.39378995650409016	0.6058910799516931	0.6253214997665293	0.8287740892639177	0.9628677789391343	0.9203927038448906	0.910930064049584	0.8153131325717161	0	0	0.0	0.0029094616900541014	7
1786	0.0021872144581477552	0.0013674699927497002	-0.0013625801424489287	0.9778149040961865	-1	0	0	0.25	1	1.0	3	1.0	1.0	4	3	0	0	0	0.2	1	5	5	0.0	0	0.39378995650409016	0.5	0.642139987575872	0.569277275960729	0.9628677789391343	0.5	0.9113997595529953	0.5232251968133833	0	0	0.0	-0.00013625801424489286	75
2137	0.002161614248747749	0.0010592022801570835	-0.001058329249060802	0.9821491289955742	-1	0	0	0.25	1	1.0	3	1.0	1.0	4	3	0	0	0	0.2	1	5	5	0.0	0	0.39378995650409016	0.5	0.6528522702282487	0.5837331538521179	0.9628677789391343	0.5	0.9111964600242694	0.5281466648505693	0	0	0.0	-0.00010583292490608019	33
1304	0.0018974621889340222	0.0016281145598121773	-0.0016281107103767755	0.982804851848578	-1	0	0	0.5	1	1.0	1	1.0	1.0	2	1	0	0	0	0.3333333333333333	1	3	3	0.0	0	0.39378995650409016	0.5	0.6253214997665293	0.5833084246817276	0.9628677789391343	0.5	0.9122932580878436	0.5280014838172571	0	0	0.0	-0.00016281107103767754	49
298	0.001977493497426353	0.0018907964749355236	-0.0018907420786770585	0.9837442970961227	-1	0	0	1.0	2	0.0	0	0.75	0	2	0	0	0	0	1.0	2	2	3	0.0	0	0	0	0	0	0	0	0	0	0	0	0	-0.00018907420786770586	73
4181	0.00520399263107212	0.0029772173717366704	0.0029762709932374784	0.9632062089061473	-1	0	0	0.2857142857142857	2	0.875	7	0.5555555555555556	0.875	9	7	0	0	0	0.2222222222222222	2	9	10	0.0	0	0.39378995650409016	0.6058910799516931	0.6253214997665293	0.8287740892639177	0.9628677789391343	0.9203927038448906	0.910930064049584	0.8153131325717161	0	0	0.0	0.0029762709932374784	55
762	0.0019233317662173093	0.0018304598624989457	-0.0018302751212701618	0.9849609579020996	-1	0	0	1.0	1	0	0	1.0	0	1	0	0	0	0	0.5	1	2	2	0.0	0	0	0	0	0	0	0	0	0	0	0	0	-0.0001830275121270162	18
2917	0.005239686597420364	0.00025769305451744695	6.55066878470278e-05	0.9675992309404987	-1	0	0	0.3333333333333333	2	0.8333333333333334	5	0.5714285714285714	0.8333333333333334	7	5	0	0	0	0.2857142857142857	2	7	8	0.0	0	0.39378995650409016	0.6487406087414205	0.6589584753852147	0.6114994202906054	0.9628677789391343	0.6557776733775805	0.910930064049584	0.6388909532199601	0	0	0.0	6.55066878470278e-05	15
517	0.0018906984276091537	0.0018107041716525461	-0.0018105792014569118	0.9847958248301724	-1	0	0	1.0	1	0	0	1.0	0	1	0	0	0	0	0.5	1	2	2	0.0	0	0	0	0	0	0	0	0	0	0	0	0	-0.00018105792014569118	58
1641	0.0019360523117635208	0.0017500737877290432	-0.0017500077951333446	0.977329149606082	-1	0	0	0.6666666666666666	2	0.5	1	0.6666666666666666	0.5	1	1	2	0	0	0.6666666666666666	2	3	4	0.0	0	0.47133037020002877	0.5	0.8705408329589733	0.5	0.524674791134706	0.5	0.8544096248789593	0.5	0	0	0.0	-0.00017500077951333447	23
2236	0.013565612628106906	0.0017133604817363638	-0.0017116921751093995	0.9810765179318641	-1	0	0	0.2	2	0.9230769230769231	12	0.5357142857142857	0.8461538461538461	12	11	2	3	0	0.14285714285714285	2	14	15	0.42857142857142855	0	0.251009665755735	0.9170105372772197	0.669525090671995	0.9259112235403835	0.5824756214185672	0.9438356120026181	0.8282181578588066	0.9297722575637101	0.25	0.08333333333333333	0.0	-0.00017116921751093996	13
4804	0.005150675804471941	0.0027882910493196673	0.0027879058978812284	0.9627176722100222	-1	0	0	0.2857142857142857	2	0.875	7	0.5555555555555556	0.875	9	7	0	0	0	0.2222222222222222	2	9	10	0.0	0	0.39378995650409016	0.6343656639469089	0.6589584753852147	0.6011068393766109	0.9628677789391343	0.6408042031427489	0.910930064049584	0.6255818750556369	0	0	0.0	0.0027879058978812284	5
4046	0.005359502761627469	0.002990648066481996	0.0029897924644130803	0.963148835007749	-1	0	0	0.2857142857142857	2	0.875	7	0.5555555555555556	0.875	9	7	0	0	0	0.2222222222222222	2	9	10	0.0	0	0.39378995650409016	0.6058910799516931	0.6253214997665293	0.8287740892639177	0.9628677789391343	0.9203927038448906	0.910930064049584	0.8153131325717161	0	0	0.0	0.0029897924644130803	36
4369	0.005212408211239772	0.002651727655197992	0.002651412294936257	0.9633519628733916	-1	0	0	0.2857142857142857	2	0.875	7	0.5555555555555556	0.875	9	7	0	0	0	0.2222222222222222	2	9	10	0.0	0	0.39378995650409016	0.6058910799516931	0.6253214997665293	0.8287740892639177	0.9628677789391343	0.9203927038448906	0.910930064049584	0.8153131325717161	0	0	0.0	0.002651412294936257	10
3270	0.0054028449738965185	0.00043321178304931763	0.0002799838881658471	0.967328612236747	-1	0	0	0.3333333333333333	2	0.8333333333333334	5	0.5714285714285714	0.8333333333333334	7	5	0	0	0	0.2857142857142857	2	7	8	0.0	0	0.39378995650409016	0.6487406087414205	0.6589584753852147	0.6114994202906054	0.9628677789391343	0.6557776733775805	0.910930064049584	0.6388909532199601	0	0	0.0	0.0002799838881658471	24
2534	0.0021390628746230616	0.0013556010194390284	-0.0013529325761998004	0.978255595119478	-1	0	0	0.25	1	1.0	3	1.0	1.0	4	3	0	0	0	0.2	1	5	5	0.0	0	0.39378995650409016	0.5	0.642139987575872	0.569277275960729	0.9628677789391343	0.5	0.9113997595529953	0.5232251968133833	0	0	0.0	-0.00013529325761998004	6
3756	0.005382477304277266	0.002974186682785873	0.002973901048334449	0.9627108285500949	-1	0	0	0.2857142857142857	2	0.875	7	0.5555555555555556	0.875	9	7	0	0	0	0.2222222222222222	2	9	10	0.0	0	0.39378995650409016	0.6343656639469089	0.6589584753852147	0.6011068393766109	0.9628677789391343	0.6408042031427489	0.910930064049584	0.6255818750556369	0	0	0.0	0.002973901048334449	67
2282	0.0021680558377834597	0.0013878063872234127	-0.0013856405609865069	0.9781906308655243	-1	0	0	0.25	1	1.0	3	1.0	1.0	4	3	0	0	0	0.2	1	5	5	0.0	0	0.39378995650409016	0.5	0.642139987575872	0.569277275960729	0.9628677789391343	0.5	0.9113997595529953	0.5232251968133833	0	0	0.0	-0.0001385640560986507	28
4223	0.005192919817327696	0.0028717892839539775	0.002869990119184807	0.9629073525552552	-1	0	0	0.2857142857142857	2	0.875	7	0.5555555555555556	0.875	9	7	0	0	0	0.2222222222222222	2	9	10	0.0	0	0.39378995650409016	0.6058910799516931	0.6253214997665293	0.8287740892639177	0.9628677789391343	0.9203927038448906	0.910930064049584	0.8153131325717161	0	0	0.0	0.002869990119184807	12
4928	0.005267825160642857	0.002948597483080068	0.0029461109239436326	0.9631385768393677	-1	0	0	0.2857142857142857	2	0.875	7	0.5555555555555556	0.875	9	7	0	0	0	0.2222222222222222	2	9	10	0.0	0	0.39378995650409016	0.6058910799516931	0.6253214997665293	0.8287740892639177	0.9628677789391343	0.9203927038448906	0.910930064049584	0.8153131325717161	0	0	0.0	0.0029461109239436326	1
2992	0.005455101060684007	0.0001946980712662944	8.444035104092944e-05	0.9677565931255178	-1	0	0	0.3333333333333333	2	0.8333333333333334	5	0.5714285714285714	0.8333333333333334	7	5	0	0	0	0.2857142857142857	2	7	8	0.0	0	0.39378995650409016	0.6487406087414205	0.6589584753852147	0.6114994202906054	0.9628677789391343	0.6557776733775805	0.910930064049584	0.6388909532199601	0	0	0.0	8.444035104092944e-05	20
4989	0.005384752592241871	0.002728179263647844	0.0027266408970943773	0.9633609840788937	-1	0	0	0.2857142857142857	2	0.875	7	0.5555555555555556	0.875	9	7	0	0	0	0.2222222222222222	2	9	10	0.0	0	0.39378995650409016	0.6058910799516931	0.6253214997665293	0.8287740892639177	0.9628677789391343	0.9203927038448906	0.910930064049584	0.8153131325717161	0	0	0.0	0.0027266408970943773	17
980	0.0021974816475109275	0.0018365093253794925	-0.0018364868635060714	0.9821342807569918	-1	0	0	0.6666666666666666	2	0.5	1	0.6666666666666666	0.5	3	1	0	0	0	0.6666666666666666	2	3	4	0.0	0	0.39378995650409016	0.9274428679966817	0.5916845241478439	0.8098012393894726	0.9628677789391343	0.9655345959054183	0.9136375667576331	0.9200603533322766	0	0	0.0	-0.00018364868635060714	21
3514	0.01717571389677608	0.0025052370455734595	-0.0024992366791108866	0.943050007171507	-1	0	0	0.16666666666666666	1	1.0	7	1.0	1.0	8	7	0	0	0	0.1111111111111111	1	9	9	0.0	0	0.39378995650409016	0.5	0.642139987575872	0.5582600277870464	0.9628677789391343	0.5	0.9113997595529953	0.5194987266285439	0	0	0.0	-0.00024992366791108867	6
4450	0.00550881179725716	0.002910747948994485	0.0029107260951195964	0.9628547741022863	-1	0	0	0.2857142857142857	2	0.875	7	0.5555555555555556	0.875	9	7	0	0	0	0.2222222222222222	2	9	10	0.0	0	0.39378995650409016	0.6867540470296433	0.6589584753852147	0.6225326149443656	0.9628677789391343	0.7455977702447687	0.910930064049584	0.6871559313717582	0	0	0.0	0.0029107260951195964	10
2327	0.0021590682262175327	0.0013425305745920094	-0.0013360002263960412	0.9775047224573563	-1	0	0	0.25	1	1.0	3	1.0	1.0	4	3	0	0	0	0.2	1	5	5	0.0	0	0.39378995650409016	0.5	0.642139987575872	0.569277275960729	0.9628677789391343	0.5	0.9113997595529953	0.5232251968133833	0	0	0.0	-0.0001336000226396041	7
3032	0.00552578442606563	0.0002822459889194833	0.00012530921875775883	0.9675088007338029	-1	0	0	0.3333333333333333	2	0.8333333333333334	5	0.5714285714285714	0.8333333333333334	7	5	0	0	0	0.2857142857142857	2	7	8	0.0	0	0.39378995650409016	0.6487406087414205	0.6589584753852147	0.6114994202906054	0.9628677789391343	0.6557776733775805	0.910930064049584	0.6388909532199601	0	0	0.0	0.00012530921875775883	10
3164	0.005376378491118332	0.0002917610526881706	0.00014165857044680995	0.9675024015165279	-1	0	0	0.3333333333333333	2	0.8333333333333334	5	0.5714285714285714	0.8333333333333334	7	5	0	0	0	0.2857142857142857	2	7	8	0.0	0	0.39378995650409016	0.6487406087414205	0.6589584753852147	0.6114994202906054	0.9628677789391343	0.6557776733775805	0.910930064049584	0.6388909532199601	0	0	0.0	0.00014165857044680995	25
1080	0.0020050485691112865	0.0019776924821345355	-0.001977441971500773	0.9843276440601322	-1	0	0	0.5	1	1.0	1	1.0	0	1	0	1	0	0	0.3333333333333333	3	1	3	0.0	0	0	0	0	0	0	0	0	0	0	0	0	-0.0001977441971500773	13
1475	0.010091276335580926	0.00470373659207938	-0.004684387342710826	0.9827470155990461	-1	0.25	1	0.6	6	0.46153846153846156	6	0.4166666666666667	0.38461538461538464	8	5	6	3	0	0.4444444444444444	4	9	15	0.23076923076923078	0.4	0.5353711765541113	0.8904483338098245	0.5849753124445292	0.9159075743133511	0.8315779410917423	0.8969913788761283	0.7908312385854062	0.9016641789077038	0.375	0.125	0.0	-0.0004684387342710826	6
576	0.0018846976628544689	0.0017163820420004654	-0.0017163796986848692	0.9826917773769529	-1	0	0	0.5	1	1.0	1	1.0	1.0	2	1	0	0	0	0.3333333333333333	1	3	3	0.0	0	0.39378995650409016	0.5	0.6253214997665293	0.5833084246817276	0.9628677789391343	0.5	0.9122932580878436	0.5280014838172571	0	0	0.0	-0.0001716379698684869	111
4492	0.005388610985465236	0.002915845634375582	0.0029158284824153473	0.9627621797637027	-1	0	0	0.2857142857142857	2	0.875	7	0.5555555555555556	0.875	9	7	0	0	0	0.2222222222222222	2	9	10	0.0	0	0.39378995650409016	0.6343656639469089	0.6589584753852147	0.6011068393766109	0.9628677789391343	0.6408042031427489	0.910930064049584	0.6255818750556369	0	0	0.0	0.0029158284824153473	21
1285	0.0018414817415230314	0.0015959567438822212	-0.0015959562583323808	0.982614540077042	-1	0	0	0.5	1	1.0	1	1.0	1.0	2	1	0	0	0	0.3333333333333333	1	3	3	0.0	0	0.39378995650409016	0.5	0.6253214997665293	0.5833084246817276	0.9628677789391343	0.5	0.9122932580878436	0.5280014838172571	0	0	0.0	-0.00015959562583323808	45
1261	0.026558997969199652	0.0034189751877177206	-0.0030058355158657287	0.9670408927700112	-1	0	0	0.25	2	0.8888888888888888	8	0.39285714285714285	0.6666666666666666	7	6	3	0	0	0.5714285714285714	4	7	11	0.0	0.2	0.2595657875981113	0.8657419611770154	0.7299683721887246	0.8949978467981717	0.7394973495589745	0.8930432642030068	0.8787885918509148	0.8852341396553071	0	0	0.0	-0.00030058355158657285	5
1379	0.0019338375911903208	0.0017400712863387387	-0.0017400614374080486	0.9827684597966028	-1	0	0	0.5	1	1.0	1	1.0	1.0	2	1	0	0	0	0.3333333333333333	1	3	3	0.0	0	0.39378995650409016	0.5	0.6253214997665293	0.5833084246817276	0.9628677789391343	0.5	0.9122932580878436	0.5280014838172571	0	0	0.0	-0.00017400614374080486	28
2355	0.01541280995548542	0.0046344158558473385	-0.004294563152389411	0.981344695740494	-1	0	0	0.2	2	0.9230769230769231	12	0.38461538461538464	0.9230769230769231	13	12	1	1	0	0.23076923076923078	13	3	15	0.2	0	0.40922179662436486	0.9063854981889593	0.531863828316862	0.9179779413446857	0.4226898398349304	0.9495584547192599	0.7843814974471569	0.9269134267826848	1.0	0.23076923076923078	0.0	-0.0004294563152389411	4
3117	0.005390159997427591	0.0004266182876947069	0.0003027578941884571	0.9675555973715881	-1	0	0	0.3333333333333333	2	0.8333333333333334	5	0.5714285714285714	0.8333333333333334	7	5	0	0	0	0.2857142857142857	2	7	8	0.0	0	0.39378995650409016	0.6487406087414205	0.6589584753852147	0.6114994202906054	0.9628677789391343	0.6557776733775805	0.910930064049584	0.6388909532199601	0	0	0.0	0.0003027578941884571	12
943	0.0016963628702480003	0.0015722920046502234	-0.0015721522771409565	0.9825568653190837	-1	0	0	0.6666666666666666	2	0.5	1	0.6666666666666666	0.5	1	1	2	0	0	0.6666666666666666	2	3	4	0.0	0	0.2038376921284572	0.5	0.8705408329589733	0.5	0.6153397698554469	0.5	0.9397223699457273	0.5	0	0	0.0	-0.00015721522771409565	35
4672	0.005308390875568457	0.002842251232173687	0.00284196261073499	0.9632407570477641	-1	0	0	0.2857142857142857	2	0.875	7	0.5555555555555556	0.875	9	7	0	0	0	0.2222222222222222	2	9	10	0.0	0	0.39378995650409016	0.6058910799516931	0.6253214997665293	0.8287740892639177	0.9628677789391343	0.9203927038448906	0.910930064049584	0.8153131325717161	0	0	0.0	0.00284196261073499	34
4599	0.005218601669474543	0.0029778743551478557	0.0029771541526995935	0.9629540712652667	-1	0	0	0.2857142857142857	2	0.875	7	0.5555555555555556	0.875	9	7	0	0	0	0.2222222222222222	2	9	10	0.0	0	0.39378995650409016	0.6058910799516931	0.6253214997665293	0.8287740892639177	0.9628677789391343	0.9203927038448906	0.910930064049584	0.8153131325717161	0	0	0.0	0.0029771541526995935	28
1293	0.0022999994542841178	0.0021264681811549516	-0.0021264278749681697	0.9837142643900831	-1	0	0	0.5	1	1.0	1	1.0	1.0	2	1	0	0	0	0.3333333333333333	1	3	3	0.0	0	0.2988138243162737	0.7210671753913807	0.7311126785534086	0.8012748876637991	0.7891037743972906	0.8503870592367715	0.9277581991412721	0.7958508549857415	0	0	0.0	-0.00021264278749681697	6
953	0.00717247022153811	0.003368706305615132	-0.00335148363197531	0.9827408156978648	-1	0	0	0.25	1	1.0	3	0.625	0.6666666666666666	3	2	1	0	0	0.5	4	2	5	0.0	0	0.4892880557800504	0.7931966208411173	0.16272194194479422	0.7982363153319892	0.3372040959060392	0.9602956818794569	0.8223156172339902	0.8774460178581708	0	0	0.0	-0.000335148363197531	3
1656	0.01966037891524376	0.006545161819199131	-0.005783643540714257	0.9679031545226144	-1	0.25	1	0.5	5	0.6153846153846154	8	0.375	0.46153846153846156	8	6	6	2	0	0.4	10	4	15	0.14285714285714285	0.4	0.3010413671228501	0.8682224437144199	0.48725715821322363	0.9379491375214967	0.7455559386738344	0.7620959766138309	0.9413401816124832	0.8723345352047885	0.5625	0.125	0.0	-0.0005783643540714257	2
3510	0.005389688021349427	0.00024239730765892532	0.00011002540777606415	0.9676740555522433	-1	0	0	0.3333333333333333	2	0.8333333333333334	5	0.5714285714285714	0.8333333333333334	7	5	0	0	0	0.2857142857142857	2	7	8	0.0	0	0.39378995650409016	0.6487406087414205	0.6589584753852147	0.6114994202906054	0.9628677789391343	0.6557776733775805	0.910930064049584	0.6388909532199601	0	0	0.0	0.00011002540777606415	8
4573	0.005332435483177583	0.002904495176814966	0.0029044703095128244	0.9626532810153025	-1	0	0	0.2857142857142857	2	0.875	7	0.5555555555555556	0.875	9	7	0	0	0	0.2222222222222222	2	9	10	0.0	0	0.39378995650409016	0.6343656639469089	0.6589584753852147	0.6011068393766109	0.9628677789391343	0.6408042031427489	0.910930064049584	0.6255818750556369	0	0	0.0	0.0029044703095128244	21
468	0.002105815849913632	0.0018564193981406493	-0.0018552892816674888	0.9838473254722837	-1	0	0	1.0	2	0.0	0	0.75	0	2	0	0	0	0	1.0	2	2	3	0.0	0	0	0	0	0	0	0	0	0	0	0	0	-0.00018552892816674888	24
667	0.0018607354267253793	0.0018040510864281787	-0.0018040508929379568	0.9667432608034263	-1	0	0	0.3333333333333333	1	1.0	2	1.0	0.5	1	1	2	0	0	0.25	1	4	4	0.0	0	1.0	0.5	0.7471678652781287	0.5	0.6207190629629884	0.5	0.828751130204116	0.5	0	0	0.0	-0.00018040508929379568	36
4849	0.00537974031756878	0.0017008922452036144	0.0017008668507210412	0.9681250651167776	-1	0	0	0.25	2	0.9	9	0.5454545454545454	0.9	11	9	0	0	0	0.18181818181818182	2	11	12	0.0	0	0.39378995650409016	0.6234041769536935	0.6589584753852147	0.5936468266518429	0.9628677789391343	0.6293692306074957	0.910930064049584	0.6155885653674299	0	0	0.0	0.0017008668507210412	4
4208	0.005521835157327577	0.003217920314797762	0.0032168053813460143	0.9630600600205204	-1	0	0	0.2857142857142857	2	0.875	7	0.5555555555555556	0.875	9	7	0	0	0	0.2222222222222222	2	9	10	0.0	0	0.39378995650409016	0.6058910799516931	0.6253214997665293	0.8287740892639177	0.9628677789391343	0.9203927038448906	0.910930064049584	0.8153131325717161	0	0	0.0	0.0032168053813460143	104
933	0.00185263365244645	0.0016756650846956281	-0.0016756590496976567	0.9826989983334272	-1	0	0	0.5	1	1.0	1	1.0	1.0	2	1	0	0	0	0.3333333333333333	1	3	3	0.0	0	0.39378995650409016	0.5	0.6253214997665293	0.5833084246817276	0.9628677789391343	0.5	0.9122932580878436	0.5280014838172571	0	0	0.0	-0.00016756590496976568	69
1717	0.002459355856614429	0.0021422355302341896	-0.0021420629391554046	0.9683084506521925	-1	0	0	0.5	2	0.6666666666666666	2	0.625	0.3333333333333333	2	1	2	0	0	0.5	2	4	5	0.0	0	0.8647263003475831	0.7555763706880493	0.5706871899010018	0.952507963831929	0.5075465977989995	0.6759821040800432	0.9143302632388459	0.8349092086923414	0	0	0.0	-0.00021420629391554047	19
519	0.0033120161652710916	0.0028580951383130027	-0.0028572152989664833	0.9723405835426109	-1	0	0	0.6666666666666666	2	0.5	1	0.6666666666666666	0.5	2	1	1	0	0	0.6666666666666666	2	3	4	0.0	0	0.922284026932456	0.6850676482786858	0.5814236155711101	0.8398943899080065	0.3880430257253038	0.9110692045963248	0.9010713331368181	0.8302106435156321	0	0	0.0	-0.0002857215298966483	10
3073	0.005337771488893772	0.00021031649436225198	-0.00010844627283722965	0.9680188642491638	-1	0	0	0.3333333333333333	2	0.8333333333333334	5	0.5714285714285714	0.8333333333333334	7	5	0	0	0	0.2857142857142857	2	7	8	0.0	0	0.39378995650409016	0.6487406087414205	0.6589584753852147	0.6114994202906054	0.9628677789391343	0.6557776733775805	0.910930064049584	0.6388909532199601	0	0	0.0	-1.0844627283722966e-05	5
234	0.022251364288511228	0.006715357409428294	-0.006582216320933399	0.9849888766977294	-1	0	0	0.375	3	0.5555555555555556	5	0.6111111111111112	0.5555555555555556	6	5	4	5	0	0.2222222222222222	2	9	11	0.45454545454545453	0	0.6361380767081446	0.8245107384458313	0.4878645326129415	0.9624794659097758	0.50896115850452	0.9323773478508489	0.8421708718331582	0.9221466324071709	0.5	0.16666666666666666	0.0	-0.0006582216320933399	5
1676	0.0018304818527706357	0.0015543063700696664	-0.0015542478096291599	0.9828407536957465	-1	0	0	0.5	1	1.0	1	1.0	1.0	2	1	0	0	0	0.3333333333333333	1	3	3	0.0	0	0.39378995650409016	0.5	0.6253214997665293	0.5833084246817276	0.9628677789391343	0.5	0.9122932580878436	0.5280014838172571	0	0	0.0	-0.00015542478096291598	56
1931	0.0022169873404121756	0.0014427933512284297	-0.0014384762430904967	0.978128944578847	-1	0	0	0.25	1	1.0	3	1.0	1.0	4	3	0	0	0	0.2	1	5	5	0.0	0	0.39378995650409016	0.5	0.642139987575872	0.569277275960729	0.9628677789391343	0.5	0.9113997595529953	0.5232251968133833	0	0	0.0	-0.00014384762430904967	31
2832	0.0021489327130259804	0.0014558515731560395	-0.0014529103711019018	0.9780669364119776	-1	0	0	0.25	1	1.0	3	1.0	1.0	4	3	0	0	0	0.2	1	5	5	0.0	0	0.39378995650409016	0.5	0.642139987575872	0.569277275960729	0.9628677789391343	0.5	0.9113997595529953	0.5232251968133833	0	0	0.0	-0.00014529103711019017	6
3899	0.005352008060922285	0.0027901663866594997	0.0027901376868821595	0.962905040011733	-1	0	0	0.2857142857142857	2	0.875	7	0.5555555555555556	0.875	9	7	0	0	0	0.2222222222222222	2	9	10	0.0	0	0.39378995650409016	0.6343656639469089	0.6589584753852147	0.6011068393766109	0.9628677789391343	0.6408042031427489	0.910930064049584	0.6255818750556369	0	0	0.0	0.0027901376868821595	15
2690	0.015181809406538505	0.0016054929351389038	-0.0015734072795771017	0.9794012487178996	-1	0	0	0.125	1	1.0	9	1.0	1.0	10	9	0	0	0	0.09090909090909091	1	11	11	0.0	0	0.39378995650409016	0.7981707518735748	0.6120737728413121	0.9054240795527185	0.9569704871341882	0.6844387306900644	0.9182461548627716	0.8129635014740714	0	0	0.0	-0.00015734072795771018	1
4118	0.00536320641457758	0.002982191411007746	0.002981824988952462	0.963160107704344	-1	0	0	0.2857142857142857	2	0.875	7	0.5555555555555556	0.875	9	7	0	0	0	0.2222222222222222	2	9	10	0.0	0	0.39378995650409016	0.6058910799516931	0.6253214997665293	0.8287740892639177	0.9628677789391343	0.9203927038448906	0.910930064049584	0.8153131325717161	0	0	0.0	0.002981824988952462	10
4996	0.005324710867769666	0.0025142061448302742	0.0025139834362700787	0.9631954171950193	-1	0	0	0.2857142857142857	2	0.875	7	0.5555555555555556	0.875	9	7	0	0	0	0.2222222222222222	2	9	10	0.0	0	0.39378995650409016	0.6343656639469089	0.6589584753852147	0.6011068393766109	0.9628677789391343	0.6408042031427489	0.910930064049584	0.6255818750556369	0	0	0.0	0.0025139834362700787	6
3056	0.0053841885851778895	0.00031090654571448235	0.00012071612492875881	0.96751285338647	-1	0	0	0.3333333333333333	2	0.8333333333333334	5	0.5714285714285714	0.8333333333333334	7	5	0	0	0	0.2857142857142857	2	7	8	0.0	0	0.39378995650409016	0.6487406087414205	0.6589584753852147	0.6114994202906054	0.9628677789391343	0.6557776733775805	0.910930064049584	0.6388909532199601	0	0	0.0	0.00012071612492875881	43
2752	0.0053481992301501295	0.0003171805588797919	0.00015141776189842078	0.9675518017871989	-1	0	0	0.3333333333333333	2	0.8333333333333334	5	0.5714285714285714	0.8333333333333334	7	5	0	0	0	0.2857142857142857	2	7	8	0.0	0	0.39378995650409016	0.6487406087414205	0.6589584753852147	0.6114994202906054	0.9628677789391343	0.6557776733775805	0.910930064049584	0.6388909532199601	0	0	0.0	0.00015141776189842078	28
1252	0.0018728474511620098	0.0017464284072543277	-0.0017464206217167484	0.9827573981061567	-1	0	0	0.5	1	1.0	1	1.0	1.0	2	1	0	0	0	0.3333333333333333	1	3	3	0.0	0	0.39378995650409016	0.5	0.6253214997665293	0.5833084246817276	0.9628677789391343	0.5	0.9122932580878436	0.5280014838172571	0	0	0.0	-0.00017464206217167484	13
776	0.0017914310178721215	0.0017136189609602156	-0.001713571326933802	0.9722036796957693	-1	0	0	0.3333333333333333	1	1.0	2	0.6666666666666666	0.5	1	1	2	0	0	0.6666666666666666	2	3	4	0.0	0	1.0	0.5	0.7471678652781287	0.5	0.6207190629629884	0.5	0.828751130204116	0.5	0	0	0.0	-0.0001713571326933802	63
3286	0.005473467416169646	0.0002803289759752752	0.00014288817341639976	0.9673843768420662	-1	0	0	0.3333333333333333	2	0.8333333333333334	5	0.5714285714285714	0.8333333333333334	7	5	0	0	0	0.2857142857142857	2	7	8	0.0	0	0.39378995650409016	0.6487406087414205	0.6589584753852147	0.6114994202906054	0.9628677789391343	0.6557776733775805	0.910930064049584	0.6388909532199601	0	0	0.0	0.00014288817341639976	15
4340	0.005603041611492515	0.0030237296254889312	0.003022451520954849	0.9622455351241689	-1	0	0	0.2857142857142857	2	0.875	7	0.5555555555555556	0.875	9	7	0	0	0	0.2222222222222222	2	9	10	0.0	0	0.39378995650409016	0.6881321411465575	0.6253214997665293	0.5862053475927674	0.9628677789391343	0.649022553901005	0.910930064049584	0.6421747465541536	0	0	0.0	0.003022451520954849	33
4317	0.005413697631126651	0.0031176525850865294	0.0031173133307202485	0.9630571353762306	-1	0	0	0.2857142857142857	2	0.875	7	0.5555555555555556	0.875	9	7	0	0	0	0.2222222222222222	2	9	10	0.0	0	0.39378995650409016	0.6058910799516931	0.6253214997665293	0.8287740892639177	0.9628677789391343	0.9203927038448906	0.910930064049584	0.8153131325717161	0	0	0.0	0.0031173133307202485	6
1973	0.0021870727225794953	0.0014216823002774668	-0.001416870947766516	0.9781181102567775	-1	0	0	0.25	1	1.0	3	1.0	1.0	4	3	0	0	0	0.2	1	5	5	0.0	0	0.39378995650409016	0.5	0.642139987575872	0.569277275960729	0.9628677789391343	0.5	0.9113997595529953	0.5232251968133833	0	0	0.0	-0.0001416870947766516	90
5029	0.005156797770634982	0.0024974470419121216	0.002496461952041714	0.9634938129048857	-1	0	0	0.2857142857142857	2	0.875	7	0.5555555555555556	0.875	9	7	0	0	0	0.2222222222222222	2	9	10	0.0	0	0.39378995650409016	0.6058910799516931	0.6253214997665293	0.8287740892639177	0.9628677789391343	0.9203927038448906	0.910930064049584	0.8153131325717161	0	0	0.0	0.002496461952041714	7
3219	0.005329172787344226	0.0002545899746928404	-0.0001753949212859084	0.9678911296704859	-1	0	0	0.3333333333333333	2	0.8333333333333334	5	0.5714285714285714	0.8333333333333334	7	5	0	0	0	0.2857142857142857	2	7	8	0.0	0	0.39378995650409016	0.6487406087414205	0.6589584753852147	0.6114994202906054	0.9628677789391343	0.6557776733775805	0.910930064049584	0.6388909532199601	0	0	0.0	-1.7539492128590838e-05	8
4576	0.005224537421532999	0.002839433094209696	0.002839016913454562	0.9629693961036373	-1	0	0	0.2857142857142857	2	0.875	7	0.5555555555555556	0.875	9	7	0	0	0	0.2222222222222222	2	9	10	0.0	0	0.39378995650409016	0.6058910799516931	0.6253214997665293	0.8287740892639177	0.9628677789391343	0.9203927038448906	0.910930064049584	0.8153131325717161	0	0	0.0	0.002839016913454562	9
3175	0.005396730060007364	0.00025423419930980455	1.0986652676351822e-05	0.9676440338950296	-1	0	0	0.3333333333333333	2	0.8333333333333334	5	0.5714285714285714	0.8333333333333334	7	5	0	0	0	0.2857142857142857	2	7	8	0.0	0	0.39378995650409016	0.6487406087414205	0.6589584753852147	0.6114994202906054	0.9628677789391343	0.6557776733775805	0.910930064049584	0.6388909532199601	0	0	0.0	1.0986652676351822e-05	7
2862	0.005485471685482174	0.0003097262862007749	0.00017048529204629704	0.967632041186714	-1	0	0	0.3333333333333333	2	0.8333333333333334	5	0.5714285714285714	0.8333333333333334	7	5	0	0	0	0.2857142857142857	2	7	8	0.0	0	0.39378995650409016	0.6487406087414205	0.6589584753852147	0.6114994202906054	0.9628677789391343	0.6557776733775805	0.910930064049584	0.6388909532199601	0	0	0.0	0.00017048529204629704	24
4572	0.005242891718253852	0.00283820404780597	0.002837889589401747	0.9631939709603407	-1	0	0	0.2857142857142857	2	0.875	7	0.5555555555555556	0.875	9	7	0	0	0	0.2222222222222222	2	9	10	0.0	0	0.39378995650409016	0.6058910799516931	0.6253214997665293	0.8287740892639177	0.9628677789391343	0.9203927038448906	0.910930064049584	0.8153131325717161	0	0	0.0	0.002837889589401747	22
533	0.012848175281884474	0.001974594700335622	-0.0017894077139271615	0.9819330208929222	-1	0	0	0.2	2	0.9230769230769231	12	0.5357142857142857	0.8461538461538461	11	11	3	3	0	0.14285714285714285	2	14	15	0.3	0	0.251009665755735	0.9197265784221215	0.49312777355175097	0.9241094658245508	0.5871571278617587	0.9501978468709243	0.7622571617467153	0.9327003833239375	0.2727272727272727	0.09090909090909091	0.0	-0.00017894077139271616	2
4974	0.005245400141946499	0.0025876468171826873	0.0025858974175564315	0.9634108110109687	-1	0	0	0.2857142857142857	2	0.875	7	0.5555555555555556	0.875	9	7	0	0	0	0.2222222222222222	2	9	10	0.0	0	0.39378995650409016	0.6058910799516931	0.6253214997665293	0.8287740892639177	0.9628677789391343	0.9203927038448906	0.910930064049584	0.8153131325717161	0	0	0.0	0.0025858974175564315	7
4513	0.0054296114553736684	0.0029512235020150834	0.0029512107837984733	0.9625086160697243	-1	0	0	0.2857142857142857	2	0.875	7	0.5555555555555556	0.875	9	7	0	0	0	0.2222222222222222	2	9	10	0.0	0	0.39378995650409016	0.6343656639469089	0.6589584753852147	0.6011068393766109	0.9628677789391343	0.6408042031427489	0.910930064049584	0.6255818750556369	0	0	0.0	0.0029512107837984733	6
1126	0.001896277998215328	0.0017626194608516765	-0.001762528490465181	0.9776817381119006	-1	0	0	0.6666666666666666	2	0.5	1	0.6666666666666666	0.5	1	1	2	0	0	0.6666666666666666	2	3	4	0.0	0	0.47133037020002877	0.5	0.8705408329589733	0.5	0.524674791134706	0.5	0.8544096248789593	0.5	0	0	0.0	-0.0001762528490465181	28
2990	0.008901375658570592	0.0034733146048782455	-0.0032852929942910306	0.9474124568063842	-1	0	0	0.16666666666666666	1	1.0	6	1.0	1.0	7	6	0	0	0	0.125	8	1	8	0.0	0	0.39378995650409016	0.6487406087414205	0.6589584753852147	0.6114994202906054	0.9628677789391343	0.6557776733775805	0.910930064049584	0.6388909532199601	0	0	0.0	-0.0003285292994291031	0
2286	0.002162494391460669	0.0013473896815456889	-0.0013418930059835193	0.9778616753068222	-1	0	0	0.25	1	1.0	3	1.0	1.0	4	3	0	0	0	0.2	1	5	5	0.0	0	0.39378995650409016	0.5	0.642139987575872	0.569277275960729	0.9628677789391343	0.5	0.9113997595529953	0.5232251968133833	0	0	0.0	-0.00013418930059835193	50
1073	0.026178581932839333	0.00659612882175796	-0.006551237004001135	0.9603452001988223	-1	0	0	0.3333333333333333	3	0.7272727272727273	8	0.30952380952380953	0.5454545454545454	7	6	5	0	0	0.8571428571428571	7	6	13	0.0	0.16666666666666666	0.6490212355603632	0.8556993922035705	0.5995953160773623	0.9153460439398121	0.684448171163129	0.9311671565641929	0.8572781585169059	0.9050955166265071	0	0	0.0	-0.0006551237004001135	4
1287	0.0018652341355577951	0.0016646182168050605	-0.0016646044901552765	0.9825070747831155	-1	0	0	0.5	1	1.0	1	1.0	1.0	2	1	0	0	0	0.3333333333333333	1	3	3	0.0	0	0.39378995650409016	0.5	0.6253214997665293	0.5833084246817276	0.9628677789391343	0.5	0.9122932580878436	0.5280014838172571	0	0	0.0	-0.00016646044901552764	42
4290	0.005099802833276857	0.0024242244421080776	0.002422710923218217	0.963566175125195	-1	0	0	0.2857142857142857	2	0.875	7	0.5555555555555556	0.875	9	7	0	0	0	0.2222222222222222	2	9	10	0.0	0	0.39378995650409016	0.6058910799516931	0.6253214997665293	0.8287740892639177	0.9628677789391343	0.9203927038448906	0.910930064049584	0.8153131325717161	0	0	0.0	0.002422710923218217	2
2124	0.002216197688837908	0.0013626408647399125	-0.001358547787499357	0.9780133997370479	-1	0	0	0.25	1	1.0	3	1.0	1.0	4	3	0	0	0	0.2	1	5	5	0.0	0	0.39378995650409016	0.5	0.642139987575872	0.569277275960729	0.9628677789391343	0.5	0.9113997595529953	0.5232251968133833	0	0	0.0	-0.00013585477874993572	32
1950	0.0017275142934670296	0.0014863625085074948	-0.0014863353000924388	0.9776582897921621	-1	0	0	0.5	1	1.0	1	1.0	1.0	1	1	1	0	0	0.3333333333333333	1	3	3	0.0	0	0.47133037020002877	0.5	0.8705408329589733	0.5	0.6153397698554469	0.5	0.8389866985299607	0.5	0	0	0.0	-0.0001486335300092439	63
3724	0.0053568668664313816	0.0025500873866891693	0.002550077523174199	0.9629179361023795	-1	0	0	0.2857142857142857	2	0.875	7	0.5555555555555556	0.875	9	7	0	0	0	0.2222222222222222	2	9	10	0.0	0	0.39378995650409016	0.6343656639469089	0.6589584753852147	0.6011068393766109	0.9628677789391343	0.6408042031427489	0.910930064049584	0.6255818750556369	0	0	0.0	0.002550077523174199	7
2841	0.007884146169773761	0.0012318225505978508	-0.0012298383306190213	0.9635407572549286	-1	0	0	0.2	1	1.0	5	1.0	1.0	6	5	0	0	0	0.14285714285714285	1	7	7	0.0	0	0.39378995650409016	0.5	0.642139987575872	0.5623525314616122	0.9628677789391343	0.5000000000000004	0.9113997595529953	0.5208807828450632	0	0	0.0	-0.00012298383306190213	10
3105	0.02601675020572557	0.008919627351045057	-0.00827597960468375	0.7568224019203055	-1	0	0	0.25	2	0.9	9	0.5454545454545454	0.9	11	9	0	0	0	0.18181818181818182	2	11	12	0.0	0	0.39378995650409016	0.7870197411461415	0.6253214997665293	0.8228126106201124	0.9628677789391343	0.6545510315212592	0.9118672178323651	0.7614343997890214	0	0	0.0	-0.000827597960468375	0
2852	0.006124622250365768	0.0009266986444966975	-0.0009200835261275684	0.9706671924912254	-1	0	0	0.3333333333333333	2	0.8333333333333334	5	0.5714285714285714	0.8333333333333334	7	5	0	0	0	0.2857142857142857	2	7	8	0.0	0	0.39378995650409016	0.6487406087414205	0.6732415189217169	0.6163244680461271	0.9628677789391343	0.6557776733775805	0.9107944722009103	0.6404549885974207	0	0	0.0	-9.200835261275684e-05	13
4254	0.00531414538399645	0.0026833076617225294	0.002681884572401403	0.9634205907478297	-1	0	0	0.2857142857142857	2	0.875	7	0.5555555555555556	0.875	9	7	0	0	0	0.2222222222222222	2	9	10	0.0	0	0.39378995650409016	0.6058910799516931	0.6253214997665293	0.8287740892639177	0.9628677789391343	0.9203927038448906	0.910930064049584	0.8153131325717161	0	0	0.0	0.002681884572401403	16
54	0.015580111159269881	0.0023189699609592745	-0.0020307733676107344	0.9688227668057634	-1	0	0	0.3	3	0.7692307692307693	10	0.5769230769230769	0.6923076923076923	11	9	3	0	0	0.15384615384615385	13	2	15	0.0	0.3076923076923077	0.4827660662628344	0.8715003095745508	0.5635567688780371	0.9217520399774314	0.30376356453771836	0.9275951087204686	0.8769505082346052	0.9097293614673916	0	0	0.0	-0.00020307733676107345	10
2682	0.002151240548186653	0.0013743954784868968	-0.0013707661979170927	0.9779649909911189	-1	0	0	0.25	1	1.0	3	1.0	1.0	4	3	0	0	0	0.2	1	5	5	0.0	0	0.39378995650409016	0.5	0.642139987575872	0.569277275960729	0.9628677789391343	0.5	0.9113997595529953	0.5232251968133833	0	0	0.0	-0.00013707661979170927	4
1960	0.002179339770134268	0.0014651552021658525	-0.0014626081973391108	0.9785379530687026	-1	0	0	0.25	1	1.0	3	1.0	1.0	4	3	0	0	0	0.2	1	5	5	0.0	0	0.39378995650409016	0.5	0.642139987575872	0.569277275960729	0.9628677789391343	0.5	0.9113997595529953	0.5232251968133833	0	0	0.0	-0.00014626081973391107	39
4761	0.005552719826502286	0.0028747430545422907	0.0028746351052007704	0.9628947099811274	-1	0	0	0.2857142857142857	2	0.875	7	0.5555555555555556	0.875	9	7	0	0	0	0.2222222222222222	2	9	10	0.0	0	0.39378995650409016	0.6343656639469089	0.6589584753852147	0.6011068393766109	0.9628677789391343	0.6408042031427489	0.910930064049584	0.6255818750556369	0	0	0.0	0.0028746351052007704	10
4034	0.0054482954845825144	0.0027901663866594997	0.0027901376868821595	0.962905040011733	-1	0	0	0.2857142857142857	2	0.875	7	0.5555555555555556	0.875	9	7	0	0	0	0.2222222222222222	2	9	10	0.0	0	0.39378995650409016	0.6343656639469089	0.6589584753852147	0.6011068393766109	0.9628677789391343	0.6408042031427489	0.910930064049584	0.6255818750556369	0	0	0.0	0.0027901376868821595	22
4123	0.005503130667160517	0.002981673496416126	0.0029816412749246192	0.9627018602791547	-1	0	0	0.2857142857142857	2	0.875	7	0.5555555555555556	0.875	9	7	0	0	0	0.2222222222222222	2	9	10	0.0	0	0.39378995650409016	0.6343656639469089	0.6589584753852147	0.6011068393766109	0.9628677789391343	0.6408042031427489	0.910930064049584	0.6255818750556369	0	0	0.0	0.0029816412749246192	47
3351	0.005398561766483295	0.0029398549746378474	0.0029396774827791187	0.9624010078502586	-1	0	0	0.2857142857142857	2	0.875	7	0.5555555555555556	0.875	9	7	0	0	0	0.2222222222222222	2	9	10	0.0	0	0.39378995650409016	0.6343656639469089	0.6589584753852147	0.6011068393766109	0.9628677789391343	0.6408042031427489	0.910930064049584	0.6255818750556369	0	0	0.0	0.0029396774827791187	49
2403	0.0021683417027252173	0.0014071605342179598	-0.0014024844337638819	0.9778164608036024	-1	0	0	0.25	1	1.0	3	1.0	1.0	4	3	0	0	0	0.2	1	5	5	0.0	0	0.39378995650409016	0.5	0.642139987575872	0.569277275960729	0.9628677789391343	0.5	0.9113997595529953	0.5232251968133833	0	0	0.0	-0.0001402484433763882	11
1755	0.001747222816026921	0.0015987197388117119	-0.001598715356964753	0.9779126575057582	-1	0	0	0.5	1	1.0	1	1.0	1.0	1	1	1	0	0	0.3333333333333333	1	3	3	0.0	0	0.4843758265441284	0.5	0.8705408329589733	0.5	0.43400981241396525	0.5	0.8754449268125435	0.5	0	0	0.0	-0.0001598715356964753	35
4158	0.010596988574367071	0.0030973672004707448	-0.0030898274596329513	0.9521101996944268	-1	0	0	0.14285714285714285	1	1.0	8	1.0	1.0	9	8	0	0	0	0.1	10	1	10	0.0	0	0.39378995650409016	0.6058910799516931	0.6253214997665293	0.8287740892639177	0.9628677789391343	0.9203927038448906	0.910930064049584	0.8153131325717161	0	0	0.0	-0.0003089827459632951	0
269	0.012568930102957215	0.0020459345282694144	-0.0019089493486685557	0.9821498813581435	-1	0	0	0.2	2	0.9230769230769231	12	0.5357142857142857	0.8461538461538461	11	11	3	3	0	0.14285714285714285	2	14	15	0.3	0	0.251009665755735	0.9197265784221215	0.49312777355175097	0.9241094658245508	0.5871571278617587	0.9501978468709243	0.7622571617467153	0.9327003833239375	0.2727272727272727	0.09090909090909091	0.0	-0.00019089493486685558	30
2986	0.005327981032043114	0.00018370545155936191	-8.89738953644669e-05	0.967775780370001	-1	0	0	0.3333333333333333	2	0.8333333333333334	5	0.5714285714285714	0.8333333333333334	7	5	0	0	0	0.2857142857142857	2	7	8	0.0	0	0.39378995650409016	0.6487406087414205	0.6589584753852147	0.6114994202906054	0.9628677789391343	0.6557776733775805	0.910930064049584	0.6388909532199601	0	0	0.0	-8.89738953644669e-06	4
1852	0.013074192486062963	0.004031940822624958	-0.004005622796726996	0.9867472362994858	-1	0	0	0.3333333333333333	2	0.8333333333333334	5	0.4444444444444444	0.5	5	3	2	0	0	0.5	3	6	8	0.0	0	0.4949749914350573	0.8757834111212417	0.529386189257396	0.8174518665183317	0.4975292665624661	0.9299232391961145	0.8646707041557521	0.8821130056742529	0	0	0.0	-0.00040056227967269964	3
2350	0.0038867095313553654	0.001801598920905975	-0.0018015626767103432	0.9712861091720982	-1	0	0	0.25	1	1.0	3	1.0	1.0	4	3	0	0	0	0.2	1	5	5	0.0	0	0.39378995650409016	0.5	0.642139987575872	0.541947388584676	0.9628677789391343	0.5	0.9113997595529953	0.514011736902438	0	0	0.0	-0.00018015626767103432	9
313	0.0018722875538636338	0.0018306074442526368	-0.0018304427191846318	0.9847135017577	-1	0	0	1.0	1	0	0	1.0	0	1	0	0	0	0	0.5	1	2	2	0.0	0	0	0	0	0	0	0	0	0	0	0	0	-0.0001830442719184632	36
3996	0.005014338696831447	0.002734398062580862	0.0027338580995896235	0.9629296324055489	-1	0	0	0.2857142857142857	2	0.875	7	0.5555555555555556	0.875	9	7	0	0	0	0.2222222222222222	2	9	10	0.0	0	0.39378995650409016	0.6058910799516931	0.6253214997665293	0.8287740892639177	0.9628677789391343	0.9203927038448906	0.910930064049584	0.8153131325717161	0	0	0.0	0.0027338580995896235	16
3554	0.005307091112708343	0.002932823821972377	0.0029301757904253724	0.9631403947454726	-1	0	0	0.2857142857142857	2	0.875	7	0.5555555555555556	0.875	9	7	0	0	0	0.2222222222222222	2	9	10	0.0	0	0.39378995650409016	0.6058910799516931	0.6253214997665293	0.8287740892639177	0.9628677789391343	0.9203927038448906	0.910930064049584	0.8153131325717161	0	0	0.0	0.0029301757904253724	60
433	None	None	None	None	None	0	0	0.375	3	0.7	7	0.5	0.5	7	5	4	7	0	0.375	3	8	12	0.7	0	0.655003944292512	0.9158427855213049	0.34777795683940527	0.9340993456957954	0.7544245485597432	0.9674700700617063	0.9327792178634948	0.9432337479002179	0.14285714285714285	0.2857142857142857	0.0	None	0
3162	0.005419995263997391	0.00017901524368418753	3.4547485292189145e-05	0.9677532095242095	-1	0	0	0.3333333333333333	2	0.8333333333333334	5	0.5714285714285714	0.8333333333333334	7	5	0	0	0	0.2857142857142857	2	7	8	0.0	0	0.39378995650409016	0.6487406087414205	0.6589584753852147	0.6114994202906054	0.9628677789391343	0.6557776733775805	0.910930064049584	0.6388909532199601	0	0	0.0	3.4547485292189145e-05	21
439	0.013946274983976555	0.0023550151783789178	-0.0023159359662579563	0.9806762706814719	-1	0	0	0.2	2	0.9230769230769231	12	0.45454545454545453	0.6923076923076923	10	9	4	2	0	0.2727272727272727	3	11	15	0.18181818181818182	0.36363636363636365	0.4150765867136168	0.9134153870561157	0.7223905647709244	0.9268423070583648	0.7054776130720148	0.928747476744168	0.7364729796574943	0.9232689273108862	0.65	0.1	0.0	-0.00023159359662579563	4
4932	0.005284721065738705	0.002922628642480838	0.0029220482480347893	0.9631752956118476	-1	0	0	0.2857142857142857	2	0.875	7	0.5555555555555556	0.875	9	7	0	0	0	0.2222222222222222	2	9	10	0.0	0	0.39378995650409016	0.6058910799516931	0.6253214997665293	0.8287740892639177	0.9628677789391343	0.9203927038448906	0.910930064049584	0.8153131325717161	0	0	0.0	0.0029220482480347893	35
2614	0.0022402221604138745	0.0013575247609386755	-0.0013525331872105309	0.977933201659592	-1	0	0	0.25	1	1.0	3	1.0	1.0	4	3	0	0	0	0.2	1	5	5	0.0	0	0.39378995650409016	0.5	0.642139987575872	0.569277275960729	0.9628677789391343	0.5	0.9113997595529953	0.5232251968133833	0	0	0.0	-0.00013525331872105308	16
3575	0.005357157145578671	0.0025690175205280385	0.0025689641469508213	0.9630961561371087	-1	0	0	0.2857142857142857	2	0.875	7	0.5555555555555556	0.875	9	7	0	0	0	0.2222222222222222	2	9	10	0.0	0	0.39378995650409016	0.6343656639469089	0.6589584753852147	0.6011068393766109	0.9628677789391343	0.6408042031427489	0.910930064049584	0.6255818750556369	0	0	0.0	0.0025689641469508213	26
4338	0.005301280106393802	0.0028920863999015224	0.0028909925795256816	0.9631730234987821	-1	0	0	0.2857142857142857	2	0.875	7	0.5555555555555556	0.875	9	7	0	0	0	0.2222222222222222	2	9	10	0.0	0	0.39378995650409016	0.6058910799516931	0.6253214997665293	0.8287740892639177	0.9628677789391343	0.9203927038448906	0.910930064049584	0.8153131325717161	0	0	0.0	0.0028909925795256816	33
3844	0.005257604028912982	0.0028000494114608972	0.0027994241657957183	0.9632976902538127	-1	0	0	0.2857142857142857	2	0.875	7	0.5555555555555556	0.875	9	7	0	0	0	0.2222222222222222	2	9	10	0.0	0	0.39378995650409016	0.6058910799516931	0.6253214997665293	0.8287740892639177	0.9628677789391343	0.9203927038448906	0.910930064049584	0.8153131325717161	0	0	0.0	0.0027994241657957183	10
1049	0.0017603579225052668	0.0015943537728271345	-0.0015940803402501747	0.9822969457554286	-1	0	0	0.6666666666666666	2	0.5	1	0.6666666666666666	0.5	1	1	2	0	0	0.6666666666666666	2	3	4	0.0	0	0.2038376921284572	0.5	0.92496052837114	0.5	0.6153397698554469	0.5	0.9504403898088075	0.5	0	0	0.0	-0.00015940803402501747	21
57	0.003085529465314003	0.002161082826935135	-0.0021327663227689014	0.9791659131495885	-1	0	0	0.5	1	1.0	1	1.0	1.0	2	1	0	3	0	0.3333333333333333	3	1	3	1.0	0	0.35779525007085755	0.5275100308878892	0.6441929024137683	0.9722956632410478	0.6901528079491187	0.8576280245689658	0.8665368863220392	0.8607240267952231	0.5	1.0	0.4202865006857217	-0.00021327663227689014	64
1879	0.011578848794630382	0.0031643142846513646	-0.003110934198364328	0.9726054050679839	-1	0	0	0.25	1	1.0	4	1.0	0.75	4	3	1	0	0	0.16666666666666666	6	1	6	0.0	0	0.639163159548221	0.951135538459972	0.3951625498580222	0.940716413765817	0.4762719328807431	0.9317558964737609	0.9198829391686152	0.9417117350248145	0	0	0.0	-0.0003110934198364328	6
2526	0.0021854326119527547	0.0014524541827433649	-0.0014509962994412218	0.9785141045200729	-1	0	0	0.25	1	1.0	3	1.0	1.0	4	3	0	0	0	0.2	1	5	5	0.0	0	0.39378995650409016	0.5	0.642139987575872	0.569277275960729	0.9628677789391343	0.5	0.9113997595529953	0.5232251968133833	0	0	0.0	-0.0001450996299441222	14
3531	0.005356300813503305	0.0030356209244862425	0.0030352409065550344	0.9632352674832481	-1	0	0	0.2857142857142857	2	0.875	7	0.5555555555555556	0.875	9	7	0	0	0	0.2222222222222222	2	9	10	0.0	0	0.39378995650409016	0.6058910799516931	0.6253214997665293	0.8287740892639177	0.9628677789391343	0.9203927038448906	0.910930064049584	0.8153131325717161	0	0	0.0	0.0030352409065550344	62
770	0.003091373685054601	0.0024377083189957975	-0.002437643801391226	0.9743806375872952	-1	0	0	0.3333333333333333	1	1.0	2	1.0	1.0	3	2	0	0	0	0.25	1	4	4	0.0	0	0.39378995650409016	0.7644946354471346	0.6589584753852147	0.6862664397857443	0.9628677789391343	0.8338142497066872	0.910930064049584	0.7669262821944018	0	0	0.0	-0.00024376438013912262	6
339	0.01673788227392966	0.0033719379106718784	-0.0021943127917221795	0.9838484587442892	-1	0.25	1	0.4	4	0.6153846153846154	8	0.4166666666666667	0.6153846153846154	11	8	3	4	0	0.25	3	12	15	0.5714285714285714	0.6666666666666666	0.3708415846877096	0.8459789306445066	0.2544559961997267	0.9321567797986718	0.8003693433720661	0.9755491401729561	0.7691689033167459	0.9352338745515009	0.18181818181818182	0.18181818181818182	0.0	-0.00021943127917221794	68
4664	0.005202806198281799	0.0028303726004150257	0.0028291344162870405	0.9630803857105715	-1	0	0	0.2857142857142857	2	0.875	7	0.5555555555555556	0.875	9	7	0	0	0	0.2222222222222222	2	9	10	0.0	0	0.39378995650409016	0.6058910799516931	0.6253214997665293	0.8287740892639177	0.9628677789391343	0.9203927038448906	0.910930064049584	0.8153131325717161	0	0	0.0	0.0028291344162870405	21
2720	0.0021870751835928277	0.0010598092473606173	-0.0010570728864847635	0.9817985255392553	-1	0	0	0.25	1	1.0	3	1.0	1.0	4	3	0	0	0	0.2	1	5	5	0.0	0	0.39378995650409016	0.5	0.6528522702282487	0.5837331538521179	0.9628677789391343	0.5	0.9111964600242694	0.5281466648505693	0	0	0.0	-0.00010570728864847635	24
2782	0.005419415987807978	0.00019033159929548863	-4.946191126488565e-05	0.9678416465921212	-1	0	0	0.3333333333333333	2	0.8333333333333334	5	0.5714285714285714	0.8333333333333334	7	5	0	0	0	0.2857142857142857	2	7	8	0.0	0	0.39378995650409016	0.6487406087414205	0.6589584753852147	0.6114994202906054	0.9628677789391343	0.6557776733775805	0.910930064049584	0.6388909532199601	0	0	0.0	-4.946191126488566e-06	13
700	0.0019222751582258731	0.0017972515839677343	-0.0017972227300729936	0.9826620593049166	-1	0	0	0.5	1	1.0	1	1.0	1.0	2	1	0	0	0	0.3333333333333333	1	3	3	0.0	0	0.39378995650409016	0.5	0.6253214997665293	0.5833084246817276	0.9628677789391343	0.5	0.9122932580878436	0.5280014838172571	0	0	0.0	-0.00017972227300729936	37
4134	0.0055445274983626355	0.0028410266850645593	0.0028410247986996946	0.9629074069462785	-1	0	0	0.2857142857142857	2	0.875	7	0.5555555555555556	0.875	9	7	0	0	0	0.2222222222222222	2	9	10	0.0	0	0.39378995650409016	0.6343656639469089	0.6589584753852147	0.6011068393766109	0.9628677789391343	0.6408042031427489	0.910930064049584	0.6255818750556369	0	0	0.0	0.0028410247986996946	22
213	0.0035493657595265776	0.003019707706880609	-0.00301790368083168	0.9833969902966166	-1	0	0	0.75	3	0.3333333333333333	1	0.5555555555555556	0.3333333333333333	4	1	0	0	0	1.0	3	3	5	0.0	1.0	0.5746807406962006	0.851742476462798	0.29899136667416704	0.9367179826277663	0.4708870017537475	0.7479872976856585	0.7937372352696239	0.8633826063382304	0	0	0.0	-0.00030179036808316797	5
3455	0.005258397264300217	0.002791815972913797	0.002790715573750159	0.9633518483281067	-1	0	0	0.2857142857142857	2	0.875	7	0.5555555555555556	0.875	9	7	0	0	0	0.2222222222222222	2	9	10	0.0	0	0.39378995650409016	0.6058910799516931	0.6253214997665293	0.8287740892639177	0.9628677789391343	0.9203927038448906	0.910930064049584	0.8153131325717161	0	0	0.0	0.002790715573750159	60
1542	0.0018480660796642262	0.0016856344966581873	-0.0016856314350293853	0.9829640849986447	-1	0	0	0.5	1	1.0	1	1.0	1.0	2	1	0	0	0	0.3333333333333333	1	3	3	0.0	0	0.39378995650409016	0.5	0.6253214997665293	0.5833084246817276	0.9628677789391343	0.5	0.9122932580878436	0.5280014838172571	0	0	0.0	-0.00016856314350293853	23
3176	0.005504273893578493	0.00046988065470573623	0.00032007260482604224	0.9671196445025269	-1	0	0	0.3333333333333333	2	0.8333333333333334	5	0.5714285714285714	0.8333333333333334	7	5	0	0	0	0.2857142857142857	2	7	8	0.0	0	0.39378995650409016	0.6487406087414205	0.6589584753852147	0.6114994202906054	0.9628677789391343	0.6557776733775805	0.910930064049584	0.6388909532199601	0	0	0.0	0.00032007260482604224	32
1615	0.001843236513538629	0.0017071496872904913	-0.001707146373019985	0.9824895222625128	-1	0	0	0.5	1	1.0	1	1.0	1.0	2	1	0	0	0	0.3333333333333333	1	3	3	0.0	0	0.39378995650409016	0.5	0.6253214997665293	0.5833084246817276	0.9628677789391343	0.5	0.9122932580878436	0.5280014838172571	0	0	0.0	-0.0001707146373019985	27
732	0.0021255115274913168	0.0018200487771614312	-0.0018196684776494686	0.9828100966729475	-1	0	0	0.6666666666666666	2	0.5	1	0.6666666666666666	0.5	3	1	0	0	0	0.6666666666666666	2	3	4	0.0	0	0.39378995650409016	0.9388177885094352	0.5916845241478439	0.7944489015345069	0.9628677789391343	0.5117388083981628	0.9136375667576331	0.7984381031850772	0	0	0.0	-0.00018196684776494685	36
4941	0.005180638522417461	0.0029250313608407226	0.0029246311169666356	0.9631346836311064	-1	0	0	0.2857142857142857	2	0.875	7	0.5555555555555556	0.875	9	7	0	0	0	0.2222222222222222	2	9	10	0.0	0	0.39378995650409016	0.6058910799516931	0.6253214997665293	0.8287740892639177	0.9628677789391343	0.9203927038448906	0.910930064049584	0.8153131325717161	0	0	0.0	0.0029246311169666356	32
3362	0.005407998158810155	0.0002646840639236915	8.576559700786364e-05	0.967721368178074	-1	0	0	0.3333333333333333	2	0.8333333333333334	5	0.5714285714285714	0.8333333333333334	7	5	0	0	0	0.2857142857142857	2	7	8	0.0	0	0.39378995650409016	0.6487406087414205	0.6589584753852147	0.6114994202906054	0.9628677789391343	0.6557776733775805	0.910930064049584	0.6388909532199601	0	0	0.0	8.576559700786364e-05	17
2339	0.002251240850158611	0.0014132277243828046	-0.001407518859761394	0.9778155692293684	-1	0	0	0.25	1	1.0	3	1.0	1.0	4	3	0	0	0	0.2	1	5	5	0.0	0	0.39378995650409016	0.5	0.642139987575872	0.569277275960729	0.9628677789391343	0.5	0.9113997595529953	0.5232251968133833	0	0	0.0	-0.0001407518859761394	16
1030	0.0017571429176702657	0.0016242200514418389	-0.001624211515360765	0.978273677644607	-1	0	0	0.5	1	1.0	1	1.0	1.0	1	1	1	0	0	0.3333333333333333	1	3	3	0.0	0	0.47133037020002877	0.5	0.8705408329589733	0.5	0.6153397698554469	0.5	0.8389866985299607	0.5	0	0	0.0	-0.00016242115153607652	91
3777	0.005281489456842236	0.0029344914490568477	0.002933679844478527	0.9631906704880845	-1	0	0	0.2857142857142857	2	0.875	7	0.5555555555555556	0.875	9	7	0	0	0	0.2222222222222222	2	9	10	0.0	0	0.39378995650409016	0.6058910799516931	0.6253214997665293	0.8287740892639177	0.9628677789391343	0.9203927038448906	0.910930064049584	0.8153131325717161	0	0	0.0	0.002933679844478527	68
894	0.0015597829460281202	0.0014198609650716584	-0.0014198533010951458	0.9830631347752059	-1	0	0	0.5	1	1.0	1	1.0	1.0	1	1	1	0	0	0.3333333333333333	1	3	3	0.0	0	0.2038376921284572	0.5	0.92496052837114	0.5	0.6153397698554469	0.5	0.9504403898088075	0.5	0	0	0.0	-0.00014198533010951458	49
4945	0.005343317986730444	0.0030290545974299143	0.0030267700776072867	0.9631364917788908	-1	0	0	0.2857142857142857	2	0.875	7	0.5555555555555556	0.875	9	7	0	0	0	0.2222222222222222	2	9	10	0.0	0	0.39378995650409016	0.6058910799516931	0.6253214997665293	0.8287740892639177	0.9628677789391343	0.9203927038448906	0.910930064049584	0.8153131325717161	0	0	0.0	0.0030267700776072867	24
30	0.016124837244148107	0.003802072099045152	-0.0034010760822846087	0.9748139803568181	-1	0	0	0.25	1	1.0	4	1.0	1.0	4	4	1	1	0	0.16666666666666666	6	1	6	0.16666666666666666	0	0.44067325904843146	0.8128878199211981	0.8344574544111566	0.8854947356105656	0.7065779009252608	0.8797499622717367	0.839569590992876	0.8623355193507903	1.0	0.25	0.0	-0.00034010760822846084	23
1831	0.0016971617941108474	0.0014482341004744502	-0.0014482105027279742	0.9781095809367827	-1	0	0	0.5	1	1.0	1	1.0	1.0	1	1	1	0	0	0.3333333333333333	1	3	3	0.0	0	0.47133037020002877	0.5	0.8705408329589733	0.5	0.6153397698554469	0.5	0.8389866985299607	0.5	0	0	0.0	-0.00014482105027279743	103
2416	0.002270682912091926	0.0013994141951878829	-0.0013942325812914464	0.9777844655435507	-1	0	0	0.25	1	1.0	3	1.0	1.0	4	3	0	0	0	0.2	1	5	5	0.0	0	0.39378995650409016	0.5	0.642139987575872	0.569277275960729	0.9628677789391343	0.5	0.9113997595529953	0.5232251968133833	0	0	0.0	-0.00013942325812914464	15
1842	0.007994048434688431	0.004710804014900579	-0.004513639281920988	0.970146218261363	-1	0	0	0.3333333333333333	2	0.7142857142857143	5	0.36	0.7142857142857143	7	5	1	2	0	1.0	5	5	9	0.5	0.5	0.5791435076714986	0.9134071249280388	0.717338964394634	0.9047070855920677	0.5926350336738858	0.8973792361143161	0.7622571617467153	0.9053685935576196	0.5714285714285714	0	0.0	-0.0004513639281920988	4
150	0.0022888837196857687	0.0022780322338986784	-0.0022742532679346844	0.9819102584489309	-1	0	0	0.6666666666666666	2	0.5	1	1.0	0.5	3	1	0	0	0	0.25	4	1	4	0.0	0.6666666666666666	0.15360429735078793	0.6687401787591605	0.37205527040731384	0.7613920602227767	0.7813896794072599	0.6784443516237947	0.9390652390536401	0.7047076220506779	0	0	0.0	-0.00022742532679346844	66
2784	0.0021824674434498107	0.0010687409321301726	-0.001066824518752336	0.9817619120750916	-1	0	0	0.25	1	1.0	3	1.0	1.0	4	3	0	0	0	0.2	1	5	5	0.0	0	0.39378995650409016	0.5	0.6528522702282487	0.5837331538521179	0.9628677789391343	0.5	0.9111964600242694	0.5281466648505693	0	0	0.0	-0.00010668245187523361	6
5019	0.005187947025275049	0.0025130217041433624	0.002512417818086461	0.9634338551560062	-1	0	0	0.2857142857142857	2	0.875	7	0.5555555555555556	0.875	9	7	0	0	0	0.2222222222222222	2	9	10	0.0	0	0.39378995650409016	0.6058910799516931	0.6253214997665293	0.8287740892639177	0.9628677789391343	0.9203927038448906	0.910930064049584	0.8153131325717161	0	0	0.0	0.002512417818086461	8
140	0.02419293081456582	0.006125400083309095	-0.0060993716467735125	0.9648643177680416	-1	0	0	0.3	3	0.7692307692307693	10	0.2777777777777778	0.46153846153846156	9	6	5	4	0	0.6666666666666666	6	9	15	0.36363636363636365	0	0.2764288646344678	0.928379996794557	0.43071032869467263	0.9314144684436448	0.2978516701873054	0.945225645911911	0.7881218801851578	0.9354123171624652	0.3333333333333333	0.5555555555555556	0.0	-0.0006099371646773512	6
4289	0.012113881418155342	0.00556265471228309	-0.005017246703911243	0.9574684513236212	-1	0	0	0.2222222222222222	2	0.9090909090909091	10	0.5416666666666666	0.9090909090909091	12	10	0	0	0	0.16666666666666666	12	2	13	0.0	0	0.39378995650409016	0.5924155357474276	0.6085030119571865	0.8976495164906848	0.9628677789391343	0.8873270946208011	0.9118672178323651	0.8229340538787724	0	0	0.0	-0.0005017246703911243	0
3513	0.005463950766969772	0.0030122277466343066	0.00301221735022569	0.9625022883975592	-1	0	0	0.2857142857142857	2	0.875	7	0.5555555555555556	0.875	9	7	0	0	0	0.2222222222222222	2	9	10	0.0	0	0.39378995650409016	0.6343656639469089	0.6589584753852147	0.6011068393766109	0.9628677789391343	0.6408042031427489	0.910930064049584	0.6255818750556369	0	0	0.0	0.00301221735022569	11
4773	0.005440503036876705	0.0028858811757382324	0.002885846640254399	0.9628004117570623	-1	0	0	0.2857142857142857	2	0.875	7	0.5555555555555556	0.875	9	7	0	0	0	0.2222222222222222	2	9	10	0.0	0	0.39378995650409016	0.6867540470296433	0.6589584753852147	0.6225326149443656	0.9628677789391343	0.7455977702447687	0.910930064049584	0.6871559313717582	0	0	0.0	0.002885846640254399	26
3788	0.00530777075492812	0.0029823974965764496	0.0029808108237202743	0.9630707392189711	-1	0	0	0.2857142857142857	2	0.875	7	0.5555555555555556	0.875	9	7	0	0	0	0.2222222222222222	2	9	10	0.0	0	0.39378995650409016	0.6058910799516931	0.6253214997665293	0.8287740892639177	0.9628677789391343	0.9203927038448906	0.910930064049584	0.8153131325717161	0	0	0.0	0.0029808108237202743	71
1132	0.0018102061850598533	0.001677685522166685	-0.0016776825806701712	0.9829533577980911	-1	0	0	0.5	1	1.0	1	1.0	1.0	2	1	0	0	0	0.3333333333333333	1	3	3	0.0	0	0.39378995650409016	0.5	0.6253214997665293	0.5833084246817276	0.9628677789391343	0.5	0.9122932580878436	0.5280014838172571	0	0	0.0	-0.00016776825806701713	42
856	0.0016588789450379165	0.0015197762405713515	-0.0015194673831118695	0.9822942005719788	-1	0	0	0.6666666666666666	2	0.5	1	0.6666666666666666	0.5	1	1	2	0	0	0.6666666666666666	2	3	4	0.0	0	0.2038376921284572	0.5	0.92496052837114	0.5	0.6153397698554469	0.5	0.9504403898088075	0.5	0	0	0.0	-0.00015194673831118695	51
134	0.0030335815537928454	0.0023796226019317996	-0.0023557531871226437	0.9678584334521112	-1	0	0	0.3333333333333333	1	1.0	2	1.0	0.5	2	1	1	0	0	0.25	4	1	4	0.0	0	0.8628339859140184	0.7976482418854864	0.38215952688858235	0.5214556349280722	0.4892460718426679	0.9774874406348297	0.9285195885185766	0.8510443760582558	0	0	0.0	-0.00023557531871226436	70
3178	0.005445749646459372	0.0025874614577068838	0.0025874605871878485	0.9630907361259733	-1	0	0	0.2857142857142857	2	0.875	7	0.5555555555555556	0.875	9	7	0	0	0	0.2222222222222222	2	9	10	0.0	0	0.39378995650409016	0.6343656639469089	0.6589584753852147	0.6011068393766109	0.9628677789391343	0.6408042031427489	0.910930064049584	0.6255818750556369	0	0	0.0	0.0025874605871878485	26
2109	0.0022536581964162083	0.0013779809443301878	-0.0013725860107095128	0.9778681155202172	-1	0	0	0.25	1	1.0	3	1.0	1.0	4	3	0	0	0	0.2	1	5	5	0.0	0	0.39378995650409016	0.5	0.642139987575872	0.569277275960729	0.9628677789391343	0.5	0.9113997595529953	0.5232251968133833	0	0	0.0	-0.00013725860107095128	24
1021	0.0018998700603949591	0.0017138739159253272	-0.001713855834693381	0.9824844366321532	-1	0	0	0.5	1	1.0	1	1.0	1.0	2	1	0	0	0	0.3333333333333333	1	3	3	0.0	0	0.39378995650409016	0.5	0.6253214997665293	0.5833084246817276	0.9628677789391343	0.5	0.9122932580878436	0.5280014838172571	0	0	0.0	-0.0001713855834693381	25
2777	0.002194195353924005	0.0011651865297713962	-0.001163984202266641	0.9820323963186062	-1	0	0	0.25	1	1.0	3	1.0	1.0	4	3	0	0	0	0.2	1	5	5	0.0	0	0.39378995650409016	0.5	0.6528522702282487	0.5837331538521179	0.9628677789391343	0.5	0.9111964600242694	0.5281466648505693	0	0	0.0	-0.0001163984202266641	9
3424	0.005207047626652901	0.002827069409921906	0.002827043439583785	0.962595437565177	-1	0	0	0.2857142857142857	2	0.875	7	0.5555555555555556	0.875	9	7	0	0	0	0.2222222222222222	2	9	10	0.0	0	0.39378995650409016	0.6343656639469089	0.6589584753852147	0.6011068393766109	0.9628677789391343	0.6408042031427489	0.910930064049584	0.6255818750556369	0	0	0.0	0.002827043439583785	21
3200	0.0054308608575638065	0.00021586423552371895	-0.00012918304378446843	0.9678258955416936	-1	0	0	0.3333333333333333	2	0.8333333333333334	5	0.5714285714285714	0.8333333333333334	7	5	0	0	0	0.2857142857142857	2	7	8	0.0	0	0.39378995650409016	0.6487406087414205	0.6589584753852147	0.6114994202906054	0.9628677789391343	0.6557776733775805	0.910930064049584	0.6388909532199601	0	0	0.0	-1.2918304378446842e-05	7
2242	0.013435744760119871	0.0017950133212205261	-0.0017461022212973986	0.9816096326731502	-1	0	0	0.2	2	0.9230769230769231	12	0.5357142857142857	0.8461538461538461	12	11	2	3	0	0.14285714285714285	2	14	15	0.42857142857142855	0	0.251009665755735	0.9074428598112227	0.5150613887290745	0.9210856429352243	0.5777941149753757	0.9466026276184065	0.8749436259855462	0.926788352948227	0.16666666666666666	0.08333333333333333	0.0	-0.00017461022212973985	4
4652	0.005166473259804885	0.001801696746006505	0.0018015679636927313	0.9686448635663795	-1	0	0	0.25	2	0.9	9	0.5454545454545454	0.9	11	9	0	0	0	0.18181818181818182	2	11	12	0.0	0	0.39378995650409016	0.5971036504299455	0.6253214997665293	0.8094566857385505	0.9628677789391343	0.9037010461201556	0.910930064049584	0.7957020630423831	0	0	0.0	0.0018015679636927313	2
2889	0.016673694289367196	0.0013485844702127703	-0.0013297597551917438	0.9731774031488112	-1	0	0	0.125	1	1.0	9	1.0	1.0	10	9	0	0	0	0.09090909090909091	1	11	11	0.0	0	0.39378995650409016	0.7981707518735748	0.6085030119571865	0.9028958734216173	0.9569704871341882	0.6844387306900644	0.9183721859820182	0.8114801648062572	0	0	0.0	-0.00013297597551917438	5
4096	0.01647719404576578	0.0022224159037205443	-0.0022194797750812803	0.9432074836231005	-1	0	0	0.16666666666666666	1	1.0	7	1.0	1.0	8	7	0	0	0	0.1111111111111111	1	9	9	0.0	0	0.39378995650409016	0.5	0.642139987575872	0.5582600277870464	0.9628677789391343	0.5	0.9113997595529953	0.5194987266285439	0	0	0.0	-0.00022194797750812802	0
2072	0.00223014240552754	0.0013984651237195804	-0.0013947305275915267	0.9780416304331608	-1	0	0	0.25	1	1.0	3	1.0	1.0	4	3	0	0	0	0.2	1	5	5	0.0	0	0.39378995650409016	0.5	0.642139987575872	0.569277275960729	0.9628677789391343	0.5	0.9113997595529953	0.5232251968133833	0	0	0.0	-0.00013947305275915266	21
4922	0.0050130386766598835	0.0027935349005240684	0.00279282168831939	0.9629589429148249	-1	0	0	0.2857142857142857	2	0.875	7	0.5555555555555556	0.875	9	7	0	0	0	0.2222222222222222	2	9	10	0.0	0	0.39378995650409016	0.6058910799516931	0.6253214997665293	0.8287740892639177	0.9628677789391343	0.9203927038448906	0.910930064049584	0.8153131325717161	0	0	0.0	0.00279282168831939	10
[truncated: 3,893 more rows]
