# Supplementary material for: Environmental influences on evolvable robots
Source: PLoS One. 2020 May 29;15(5):e0233848. doi: 10.1371/journal.pone.0233848 (PMC7259730; doi:10.1371/journal.pone.0233848)
Supplement: S1 Dataset — (ZIP) [file pone.0233848.s003.zip › data_plosone/snapshots_ids_tilted_2.tsv]

generation	robot_id
72	3040
72	3654
72	3582
72	3225
72	2986
72	2930
72	3624
72	3668
72	3360
72	3665
72	3474
72	3667
72	3018
72	3670
72	2748
72	3685
72	3525
72	3691
72	3214
72	3601
72	3692
72	3676
72	3086
72	3437
72	3583
72	3180
72	3136
72	3361
72	3639
72	3101
72	3375
72	3679
72	3651
72	3534
72	3689
72	3635
72	3089
72	3595
72	3537
72	3633
72	3513
72	3449
72	2706
72	3514
72	3516
72	3383
72	3700
72	3454
72	3648
72	3429
72	2972
72	3300
72	3495
72	3597
72	3674
72	3655
72	3465
72	3640
72	3211
72	3602
72	3370
72	3604
72	2737
72	3675
72	3553
72	3695
72	3677
72	3302
72	3506
72	3656
72	3461
72	2721
72	3669
72	3442
72	3697
72	3481
72	3699
72	3346
72	3103
72	3476
72	3565
72	3671
72	3683
72	3630
72	3658
72	3349
72	2899
72	3698
72	3694
72	3592
72	3492
72	2862
72	3660
72	3451
72	3686
72	3265
72	3627
72	2883
72	3297
72	2823
50	2265
50	2480
50	2274
50	2507
50	1996
50	2202
50	2485
50	2560
50	2473
50	2558
50	2321
50	2520
50	2505
50	1790
50	2592
50	2404
50	2542
50	2415
50	2597
50	2030
50	2552
50	1935
50	2529
50	2304
50	2600
50	2585
50	2431
50	2496
50	2356
50	2271
50	2534
50	2596
50	2345
50	2553
50	1823
50	2319
50	1985
50	2443
50	2416
50	1737
50	2385
50	2400
50	2528
50	2587
50	2557
50	2375
50	2594
50	2570
50	2503
50	2398
50	2595
50	2454
50	2457
50	2578
50	2481
50	2433
50	2109
50	2546
50	1974
50	2550
50	2009
50	2575
50	2564
50	2386
50	2538
50	2509
50	2440
50	2536
50	2248
50	2588
50	2139
50	2170
50	2330
50	2551
50	2427
50	2574
50	2203
50	2547
50	2565
50	2380
50	2471
50	2519
50	2535
50	1620
50	2456
50	2096
50	2174
50	2397
50	2377
50	1905
50	2591
50	2573
50	2317
50	2293
50	2297
50	2121
50	2299
50	2590
50	2515
50	1872
74	3757
74	3654
74	3731
74	3717
74	3729
74	2986
74	2930
74	3624
74	3765
74	3668
74	3753
74	3360
74	3665
74	3474
74	3018
74	3685
74	3525
74	3214
74	3601
74	3692
74	3086
74	3437
74	3583
74	3180
74	3136
74	3772
74	3714
74	3361
74	3101
74	3751
74	3689
74	3635
74	3595
74	3537
74	3513
74	3749
74	3708
74	2706
74	3756
74	3758
74	3383
74	3755
74	3732
74	3648
74	3792
74	3788
74	3429
74	3733
74	2972
74	3796
74	3674
74	3465
74	3640
74	3702
74	3211
74	3771
74	3370
74	3604
74	3770
74	3725
74	3747
74	3553
74	3677
74	3776
74	3302
74	3506
74	3656
74	3461
74	2721
74	3669
74	3442
74	3780
74	3716
74	3778
74	3481
74	3699
74	3476
74	3565
74	3683
74	3711
74	3658
74	3764
74	3741
74	2899
74	3794
74	2862
74	3759
74	3265
74	3779
74	3722
74	3789
74	3800
74	3627
74	3713
74	2883
74	3719
74	3297
74	3774
74	2823
74	3782
60	2847
60	3040
60	2485
60	3067
60	3094
60	2785
60	2560
60	2986
60	2930
60	2960
60	3047
60	2970
60	3069
60	3080
60	3018
60	3008
60	2758
60	2748
60	2801
60	2958
60	2937
60	3053
60	2879
60	3074
60	3086
60	3064
60	3017
60	2664
60	2980
60	3078
60	2830
60	2646
60	3054
60	2534
60	3060
60	3048
60	3092
60	3089
60	2979
60	3025
60	3011
60	2949
60	2833
60	2706
60	2864
60	3096
60	3100
60	2998
60	2874
60	2751
60	3088
60	3014
60	2742
60	3091
60	2772
60	3019
60	3021
60	3059
60	2794
60	3028
60	2989
60	3005
60	3061
60	2972
60	2876
60	3079
60	2737
60	3095
60	2564
60	2860
60	3038
60	2440
60	2536
60	2721
60	3002
60	2747
60	3093
60	2878
60	2929
60	2995
60	2891
60	2819
60	2843
60	3099
60	2708
60	2899
60	3052
60	2862
60	2773
60	2174
60	2377
60	3020
60	2317
60	2822
60	2925
60	2935
60	3075
60	2883
60	3082
60	2823
76	3877
76	3654
76	3717
76	3878
76	2930
76	3806
76	3899
76	3823
76	3360
76	3474
76	3018
76	3685
76	3525
76	3801
76	3214
76	3852
76	3601
76	3086
76	3858
76	3886
76	3865
76	3583
76	3180
76	3136
76	3772
76	3867
76	3868
76	3689
76	3635
76	3595
76	3818
76	3537
76	3894
76	3838
76	3513
76	3749
76	3708
76	3851
76	2706
76	3826
76	3758
76	3383
76	3755
76	3732
76	3871
76	3648
76	3882
76	3429
76	3896
76	3866
76	3883
76	2972
76	3796
76	3640
76	3835
76	3702
76	3370
76	3604
76	3770
76	3725
76	3825
76	3553
76	3884
76	3677
76	3841
76	3776
76	3893
76	3859
76	2721
76	3879
76	3897
76	3872
76	3699
76	3476
76	3565
76	3683
76	3711
76	3819
76	3764
76	3741
76	3840
76	2862
76	3821
76	3860
76	3265
76	3779
76	3830
76	3816
76	3864
76	3789
76	3627
76	3828
76	3713
76	2883
76	3297
76	3774
76	2823
76	3857
76	3836
76	3782
30	1599
30	1521
30	1531
30	1600
30	1597
30	1499
30	1562
30	1397
30	1550
30	1317
30	1361
30	1151
30	1463
30	1537
30	1575
30	1175
30	1581
30	1335
30	1391
30	1445
30	1299
30	1482
30	1393
30	1576
30	1502
30	1570
30	1509
30	1498
30	1544
30	1210
30	1449
30	1005
30	1563
30	1512
30	1451
30	1459
30	1529
30	1485
30	1532
30	1447
30	1518
30	1337
30	1568
30	1225
30	1491
30	1357
30	1522
30	1402
30	1583
30	1567
30	1353
30	1572
30	1580
30	1330
30	1460
30	1220
30	1566
30	1590
30	1591
30	1109
30	1430
30	1547
30	1558
30	1514
30	1437
30	1524
30	1398
30	1456
30	1443
30	1489
30	1515
30	1587
30	1440
30	1571
30	1473
30	1453
30	1446
30	1530
30	1395
30	1596
30	1165
30	1594
30	1516
30	1323
30	1475
30	1478
30	1534
30	1555
30	1565
30	1513
30	1598
30	1573
30	1356
30	1427
30	1428
30	1584
30	1546
30	1411
30	1416
30	1557
71	3040
71	3582
71	3225
71	2986
71	2930
71	3624
71	3432
71	3360
71	3474
71	3629
71	3634
71	3611
71	3018
71	3551
71	2748
71	2937
71	3525
71	3214
71	3601
71	3086
71	3437
71	3577
71	3583
71	3180
71	3136
71	3361
71	3639
71	3101
71	3375
71	3534
71	3635
71	3089
71	3595
71	3564
71	3609
71	3537
71	3633
71	3641
71	3554
71	3513
71	3449
71	2706
71	3445
71	3514
71	3516
71	3383
71	3454
71	3648
71	3429
71	3622
71	3420
71	2972
71	3646
71	3300
71	3620
71	3495
71	3597
71	3465
71	3640
71	3211
71	3602
71	3370
71	3604
71	2737
71	3553
71	3544
71	3302
71	3506
71	3423
71	3647
71	3461
71	2721
71	3442
71	3625
71	3631
71	2747
71	3650
71	3481
71	3346
71	3103
71	3476
71	2929
71	3565
71	3630
71	3529
71	3349
71	2899
71	3555
71	3592
71	3617
71	3492
71	2862
71	3598
71	3451
71	3265
71	3546
71	3627
71	2883
71	3297
71	2823
54	2480
54	2507
54	2485
54	2785
54	2560
54	2771
54	2558
54	2321
54	2759
54	2520
54	2651
54	2703
54	2624
54	2758
54	2622
54	2748
54	1935
54	2431
54	2664
54	2646
54	2534
54	2764
54	1823
54	2319
54	2443
54	2781
54	2752
54	2416
54	2775
54	2778
54	2718
54	2712
54	2798
54	2375
54	2706
54	2655
54	2751
54	2398
54	2782
54	2786
54	2742
54	2772
54	2749
54	2457
54	2794
54	2578
54	2603
54	2642
54	2736
54	2754
54	2797
54	2780
54	2633
54	2756
54	2009
54	2737
54	2610
54	2564
54	2700
54	2685
54	2795
54	2692
54	2440
54	2536
54	2750
54	2721
54	2170
54	2793
54	2747
54	2763
54	2604
54	2704
54	2784
54	2551
54	2693
54	2203
54	2565
54	2380
54	2788
54	2471
54	2652
54	2708
54	2753
54	2773
54	2694
54	1620
54	2096
54	2174
54	2699
54	2397
54	2377
54	2792
54	1905
54	2317
54	2618
54	2695
54	2590
54	2515
54	2691
54	2796
34	1743
34	1751
34	1787
34	1733
34	1521
34	1562
34	1747
34	1790
34	1361
34	1718
34	1759
34	1767
34	1775
34	1605
34	1710
34	1688
34	1755
34	1765
34	1698
34	1445
34	1482
34	1761
34	1616
34	1662
34	1727
34	1754
34	1661
34	1728
34	1720
34	1737
34	1619
34	1607
34	1778
34	1648
34	1669
34	1459
34	1724
34	1716
34	1722
34	1763
34	1702
34	1626
34	1656
34	1742
34	1791
34	1736
34	1568
34	1680
34	1748
34	1683
34	1664
34	1701
34	1769
34	1750
34	1789
34	1797
34	1740
34	1572
34	1731
34	1580
34	1766
34	1779
34	1460
34	1609
34	1785
34	1636
34	1618
34	1782
34	1734
34	1547
34	1794
34	1739
34	1514
34	1798
34	1653
34	1788
34	1703
34	1587
34	1617
34	1631
34	1730
34	1753
34	1780
34	1695
34	1446
34	1530
34	1620
34	1711
34	1768
34	1752
34	1657
34	1611
34	1800
34	1777
34	1555
34	1646
34	1573
34	1635
34	1640
34	1749
0	67
0	78
0	27
0	40
0	44
0	66
0	95
0	21
0	37
0	58
0	52
0	15
0	92
0	84
0	53
0	12
0	41
0	91
0	77
0	38
0	64
0	19
0	85
0	49
0	45
0	86
0	35
0	88
0	70
0	80
0	17
0	23
0	57
0	39
0	62
0	22
0	29
0	4
0	76
0	25
0	61
0	60
0	81
0	73
0	72
0	89
0	51
0	3
0	11
0	24
0	10
0	33
0	56
0	75
0	59
0	43
0	47
0	32
0	74
0	90
0	99
0	7
0	1
0	5
0	26
0	13
0	71
0	31
0	63
0	54
0	100
0	6
0	96
0	82
0	48
0	83
0	79
0	69
0	87
0	46
0	18
0	20
0	94
0	16
0	36
0	14
0	34
0	9
0	28
0	68
0	98
0	93
0	30
0	97
0	55
0	65
0	50
0	8
0	42
0	2
87	4185
87	4370
87	4361
87	3823
87	4346
87	4450
87	4005
87	4158
87	4416
87	4408
87	3685
87	4341
87	3852
87	3086
87	4352
87	4381
87	4256
87	3865
87	4428
87	4383
87	3136
87	4212
87	3935
87	4415
87	4376
87	4403
87	3595
87	4412
87	4058
87	4432
87	4206
87	4442
87	4436
87	4260
87	4255
87	2706
87	4431
87	3383
87	4335
87	3871
87	4377
87	4440
87	3429
87	3938
87	4437
87	4360
87	4427
87	4330
87	4409
87	4222
87	4413
87	4371
87	3770
87	4292
87	3725
87	3553
87	4259
87	4438
87	4297
87	4439
87	4405
87	4068
87	3677
87	4420
87	4423
87	4303
87	3879
87	4311
87	4156
87	4318
87	4056
87	4348
87	4104
87	4213
87	3476
87	4298
87	4231
87	4447
87	4406
87	4443
87	4401
87	4400
87	4390
87	3741
87	4221
87	4402
87	4036
87	4141
87	4161
87	4421
87	4404
87	3265
87	4410
87	4228
87	4417
87	4278
87	4369
87	4057
87	2883
87	3857
51	2265
51	2480
51	2617
51	2601
51	2507
51	2202
51	2485
51	2560
51	2629
51	2473
51	2558
51	2321
51	2520
51	1790
51	2592
51	2404
51	2621
51	2624
51	2622
51	2542
51	2628
51	1935
51	2600
51	2585
51	2431
51	2356
51	2271
51	2646
51	2534
51	2596
51	2345
51	2613
51	1823
51	2319
51	1985
51	2443
51	2416
51	1737
51	2400
51	2528
51	2605
51	2636
51	2587
51	2557
51	2375
51	2594
51	2503
51	2619
51	2398
51	2611
51	2457
51	2578
51	2481
51	2612
51	2433
51	2603
51	2109
51	2546
51	2642
51	2647
51	2550
51	2633
51	2009
51	2627
51	2610
51	2564
51	2386
51	2538
51	2509
51	2440
51	2536
51	2588
51	2139
51	2170
51	2330
51	2604
51	2551
51	2427
51	2203
51	2547
51	2565
51	2380
51	2471
51	2519
51	2634
51	2630
51	1620
51	2096
51	2174
51	2397
51	2377
51	1905
51	2573
51	2317
51	2618
51	2299
51	2590
51	2515
51	1872
51	2650
79	4045
79	3991
79	3654
79	3978
79	4015
79	3899
79	3823
79	4005
79	3980
79	4040
79	4027
79	3915
79	3918
79	3018
79	3685
79	3956
79	3955
79	3801
79	3214
79	3852
79	3601
79	3086
79	4038
79	4026
79	3865
79	3985
79	3136
79	3935
79	3868
79	3635
79	3595
79	3537
79	3894
79	4014
79	4002
79	3749
79	3708
79	4047
79	2706
79	3758
79	3383
79	3755
79	4049
79	3732
79	3871
79	4018
79	3429
79	3938
79	3924
79	3931
79	3796
79	4041
79	4025
79	4007
79	3370
79	3770
79	3962
79	3725
79	4033
79	3959
79	3553
79	4023
79	3964
79	3972
79	3677
79	3893
79	4032
79	4035
79	3975
79	2721
79	3879
79	3872
79	3912
79	3476
79	3949
79	3683
79	3819
79	3741
79	4036
79	4029
79	4006
79	3821
79	3945
79	4043
79	4028
79	3988
79	3265
79	4013
79	3992
79	3830
79	3816
79	3994
79	2883
79	4001
79	3943
79	3946
79	2823
79	3857
79	3836
79	3782
35	1743
35	1751
35	1830
35	1787
35	1733
35	1841
35	1562
35	1790
35	1361
35	1718
35	1759
35	1767
35	1832
35	1775
35	1605
35	1710
35	1821
35	1815
35	1688
35	1755
35	1837
35	1765
35	1831
35	1846
35	1445
35	1662
35	1823
35	1727
35	1661
35	1728
35	1720
35	1737
35	1619
35	1607
35	1778
35	1822
35	1648
35	1810
35	1669
35	1459
35	1724
35	1716
35	1722
35	1763
35	1808
35	1702
35	1801
35	1626
35	1811
35	1656
35	1742
35	1736
35	1568
35	1748
35	1683
35	1664
35	1750
35	1789
35	1849
35	1824
35	1740
35	1572
35	1731
35	1580
35	1843
35	1766
35	1609
35	1785
35	1636
35	1813
35	1804
35	1782
35	1547
35	1844
35	1798
35	1653
35	1788
35	1703
35	1587
35	1802
35	1617
35	1829
35	1631
35	1730
35	1753
35	1816
35	1530
35	1620
35	1845
35	1711
35	1768
35	1752
35	1827
35	1611
35	1800
35	1777
35	1646
35	1819
35	1640
35	1749
82	4185
82	4179
82	3654
82	4015
82	4184
82	4142
82	3823
82	4125
82	4005
82	4027
82	4101
82	4158
82	3018
82	4099
82	3685
82	3852
82	4154
82	3086
82	4159
82	4038
82	4186
82	4166
82	3865
82	3136
82	3935
82	4198
82	4163
82	4168
82	4102
82	3595
82	4078
82	4058
82	4200
82	3894
82	4014
82	4047
82	2706
82	4173
82	3383
82	3871
82	4164
82	4106
82	4146
82	3429
82	3938
82	4052
82	3924
82	4091
82	3796
82	4041
82	3370
82	3770
82	3962
82	3725
82	4172
82	3553
82	4122
82	4068
82	3964
82	3677
82	4117
82	3893
82	4155
82	4157
82	4136
82	3975
82	2721
82	4190
82	3879
82	4176
82	4112
82	3872
82	4156
82	3912
82	4056
82	4104
82	4108
82	3476
82	4145
82	3819
82	4165
82	3741
82	4036
82	4141
82	4161
82	4181
82	3945
82	4043
82	4087
82	3265
82	4153
82	4116
82	4192
82	3816
82	4057
82	4195
82	2883
82	4100
82	3857
82	3836
38	1743
38	1996
38	1951
38	1869
38	1927
38	1904
38	1562
38	1950
38	1891
38	1790
38	1361
38	1937
38	1767
38	1907
38	1957
38	1993
38	1821
38	1815
38	1935
38	1837
38	1920
38	1916
38	1846
38	1983
38	1929
38	1977
38	1966
38	1909
38	1823
38	1727
38	1985
38	1661
38	1728
38	1737
38	1931
38	1878
38	1607
38	1954
38	1648
38	1716
38	1856
38	1722
38	1763
38	1702
38	1930
38	2000
38	1997
38	1811
38	1980
38	1736
38	1991
38	1683
38	1664
38	1974
38	1883
38	1750
38	1973
38	1849
38	1949
38	1824
38	1740
38	1731
38	1580
38	1843
38	1873
38	1785
38	1813
38	1782
38	1972
38	1918
38	1978
38	1912
38	1989
38	1994
38	1788
38	1703
38	1617
38	1631
38	1895
38	1894
38	1886
38	1953
38	1620
38	1711
38	1910
38	1903
38	1752
38	1905
38	1992
38	1970
38	1646
38	1990
38	1819
38	1901
38	1872
38	1888
38	1640
38	1940
38	1892
38	1858
20	1091
20	935
20	1059
20	653
20	585
20	804
20	869
20	835
20	701
20	1035
20	1094
20	930
20	1062
20	993
20	1078
20	1093
20	934
20	895
20	1071
20	960
20	1013
20	846
20	717
20	1100
20	1031
20	660
20	540
20	1061
20	903
20	1052
20	837
20	831
20	1051
20	1050
20	757
20	941
20	1043
20	1057
20	1040
20	989
20	829
20	1012
20	962
20	949
20	984
20	601
20	1004
20	1005
20	982
20	1060
20	1016
20	927
20	1095
20	1032
20	1023
20	860
20	1063
20	1058
20	1025
20	1067
20	1069
20	968
20	734
20	742
20	874
20	898
20	724
20	944
20	919
20	980
20	1097
20	977
20	1076
20	31
20	1087
20	814
20	856
20	1038
20	889
20	1079
20	978
20	1039
20	1053
20	1096
20	999
20	942
20	1099
20	1088
20	921
20	830
20	1011
20	963
20	981
20	1033
20	1022
20	1029
20	785
20	931
20	957
20	1006
64	2847
64	3040
64	3232
64	3212
64	3253
64	3284
64	3225
64	2560
64	3203
64	2986
64	2930
64	3239
64	3235
64	3227
64	3069
64	3018
64	2748
64	2801
64	2937
64	3274
64	3214
64	3228
64	3086
64	2664
64	2830
64	3264
64	3180
64	3136
64	2534
64	3155
64	3272
64	3220
64	3222
64	3101
64	3092
64	3089
64	3199
64	3290
64	2706
64	2864
64	3100
64	3111
64	2998
64	3295
64	2874
64	2742
64	2772
64	3281
64	2794
64	2972
64	3300
64	3162
64	3221
64	3211
64	3219
64	3250
64	3279
64	3285
64	3133
64	2737
64	3178
64	3160
64	3172
64	2440
64	2536
64	3123
64	2721
64	3252
64	3152
64	2747
64	3093
64	3267
64	3269
64	3173
64	3103
64	2929
64	2891
64	3283
64	2819
64	2843
64	3231
64	2708
64	2899
64	3255
64	2862
64	3256
64	3171
64	3258
64	3206
64	3265
64	3217
64	2317
64	2822
64	3276
64	2925
64	3154
64	2883
64	3297
64	3082
64	2823
84	4185
84	4015
84	4184
84	3823
84	4005
84	4279
84	4101
84	4158
84	4283
84	4295
84	3018
84	4272
84	4276
84	3685
84	4216
84	4267
84	3852
84	3086
84	4159
84	4203
84	4256
84	3865
84	3136
84	4212
84	4291
84	3935
84	4163
84	4250
84	4300
84	3595
84	4058
84	4206
84	4287
84	4260
84	4255
84	4047
84	2706
84	4271
84	4173
84	4252
84	3383
84	3871
84	3429
84	3938
84	3924
84	4290
84	3796
84	4222
84	3370
84	3770
84	4292
84	3725
84	3553
84	4259
84	4122
84	4297
84	4068
84	3964
84	3677
84	3893
84	4136
84	3975
84	2721
84	4190
84	3879
84	3872
84	4156
84	3912
84	4056
84	4104
84	4213
84	3476
84	4298
84	4145
84	4280
84	4231
84	3819
84	3741
84	4270
84	4221
84	4299
84	4036
84	4141
84	4161
84	4181
84	3945
84	4043
84	3265
84	4116
84	4228
84	4220
84	4284
84	4239
84	4278
84	4227
84	4057
84	2883
84	4286
84	3857
84	3836
77	3877
77	3654
77	2930
77	3806
77	3899
77	3823
77	3360
77	3915
77	3474
77	3918
77	3018
77	3685
77	3902
77	3525
77	3801
77	3214
77	3852
77	3601
77	3086
77	3886
77	3865
77	3583
77	3180
77	3136
77	3772
77	3867
77	3935
77	3919
77	3868
77	3635
77	3595
77	3818
77	3537
77	3894
77	3913
77	3513
77	3932
77	3749
77	3708
77	2706
77	3920
77	3939
77	3758
77	3383
77	3755
77	3732
77	3871
77	3907
77	3429
77	3938
77	3924
77	3866
77	3931
77	3796
77	3925
77	3640
77	3702
77	3370
77	3770
77	3922
77	3725
77	3553
77	3909
77	3677
77	3776
77	3893
77	3859
77	2721
77	3879
77	3872
77	3912
77	3926
77	3476
77	3949
77	3565
77	3683
77	3711
77	3819
77	3764
77	3741
77	3840
77	3821
77	3945
77	3860
77	3950
77	3265
77	3779
77	3830
77	3816
77	3864
77	3916
77	2883
77	3934
77	3297
77	3943
77	3946
77	2823
77	3857
77	3836
[truncated: 8,001 more rows]
