# Supplementary material for: Environmental influences on evolvable robots
Source: PLoS One. 2020 May 29;15(5):e0233848. doi: 10.1371/journal.pone.0233848 (PMC7259730; doi:10.1371/journal.pone.0233848)
Supplement: S1 Dataset — (ZIP) [file pone.0233848.s003.zip › data_plosone/all_measures_seasonal_tilted_7.tsv]

robot_id	velocity	displacement_velocity	displacement_velocity_hill	head_balance	contacts	branching	branching_modules_count	limbs	extremities	length_of_limbs	extensiveness	coverage	joints	hinge_count	active_hinges_count	brick_count	touch_sensor_count	brick_sensor_count	proportion	width	height	absolute_size	sensors	symmetry	avg_period	dev_period	avg_phase_offset	dev_phase_offset	avg_amplitude	dev_amplitude	avg_intra_dev_params	avg_inter_dev_params	sensors_reach	recurrence	synaptic_reception	fitness	cons_fitness
3233	0.0032910123669824213	0.0031872930647521423	-0.0031372376532110583	0.9788785367079731	-1	0	0	0.6666666666666666	4	0.2857142857142857	2	0.75	0.14285714285714285	3	1	5	1	0	0.3333333333333333	2	6	9	0.08333333333333333	0	0.5980269027782472	0.5950822586145685	0.6867130422675513	0.5382090944255637	0.5153026842526104	0.8762898546307776	0.6681702424362072	0.696771051945842	1.0	0.3333333333333333	0.0	-0.0003137237653211058	1
766	0.0018916024789360766	0.0016834684212439497	-0.0016834220479834917	0.9786082503217627	-1	0	0	0.5	1	1.0	1	1.0	1.0	1	1	1	3	0	0.3333333333333333	1	3	3	0.5	0	0.4181964597708007	0.5	0.40619263722091076	0.5	0.5878378416856976	0.5	0.6962363750111311	0.5	1.0	1.0	0.35220358113196837	-0.00016834220479834916	68
2016	0.007003859270906112	0.00033879785057578234	-0.0003343711518129448	0.974068837872353	-1	0	0	0.5714285714285714	4	0.5	4	0.625	0.375	6	3	3	1	0	0.25	2	8	10	0.14285714285714285	0.25	0.5980269027782472	0.8883899162060593	0.5244022102377179	0.8639314949657226	0.5153026842526104	0.9388304044684758	0.8534961301272749	0.9018460186823171	1.0	0.16666666666666666	0.0	-3.343711518129448e-05	6
3343	0.005802827516497302	0.0015459731195685581	0.0015431608312321042	0.977355490324217	-1	0	0	0.4	4	0.6666666666666666	8	0.5833333333333334	0.4166666666666667	8	5	5	1	0	0.16666666666666666	2	12	14	0.09090909090909091	0.16666666666666666	0.5980269027782472	0.7190211684899752	0.6867130422675513	0.8326203758299259	0.5153026842526104	0.913843887163822	0.6681702424362072	0.8368727185723708	1.0	0.25	0.0	0.0015431608312321042	16
184	0.001962530160852676	0.0018989108586562294	-0.0018987900917347303	0.9846471799702444	-1	0	0	1.0	2	0.0	0	0.75	0	1	0	1	0	0	1.0	2	2	3	0.0	0	0	0	0	0	0	0	0	0	0	0	0	-0.00018987900917347302	62
3339	0.006027817524610021	0.0015184884689178279	0.001517869712822358	0.9779037575003806	-1	0	0	0.4	4	0.6666666666666666	8	0.5833333333333334	0.4166666666666667	8	5	5	2	0	0.16666666666666666	2	12	14	0.18181818181818182	0.16666666666666666	0.5980269027782472	0.7190211684899752	0.6867130422675513	0.8326203758299259	0.5153026842526104	0.9328649438059847	0.6681702424362072	0.8487922375443923	0.625	0.25	0.0	0.001517869712822358	10
3489	0.005750764591387445	0.0008844688759561748	-0.0008348725072460228	0.9802652723090315	-1	0	0	0.4	4	0.6666666666666666	8	0.5833333333333334	0.4166666666666667	8	5	5	1	0	0.16666666666666666	2	12	14	0.09090909090909091	0.16666666666666666	0.5980269027782472	0.8653853205319421	0.6867130422675513	0.8375567024562584	0.5153026842526104	0.9193979717322939	0.7007236100391596	0.8785074246921691	1.0	0.25	0.0	-8.348725072460228e-05	5
545	0.0024668485672071847	0.002404035425595703	-0.0023968864519200174	0.9829313998936323	-1	0	0	1.0	1	0	0	1.0	0	0	0	1	0	0	0.5	1	2	2	0.0	0	0	0	0	0	0	0	0	0	0	0	0	-0.1	0
4860	0.008787627749174784	0.004200015069703382	0.004198859697927107	0.9721712135886786	-1	0	0	0.3	3	0.8333333333333334	10	0.5384615384615384	0.4166666666666667	7	5	6	4	0	0.15384615384615385	2	13	14	0.2857142857142857	0.16666666666666666	0.5980269027782472	0.6606559104343643	0.6867130422675513	0.733265344926107	0.5153026842526104	0.8494714998391484	0.6681702424362072	0.7569404155100453	0.14285714285714285	0.2857142857142857	0.0	0.004198859697927107	28
231	0.0019624208861675004	0.0019364599464171503	-0.0019357216289131551	0.9853068963381089	-1	0	0	1.0	2	0.0	0	0.75	0	1	0	1	1	0	1.0	2	2	3	0.2	0	0	0	0	0	0	0	0	0	0	0	0	-0.00019357216289131552	12
1511	0.0083391766536739	0.001212329878556026	-0.0011834355390412193	0.9671054484216669	-1	0	0	0.42857142857142855	3	0.75	6	0.5555555555555556	0.25	4	2	5	3	0	0.2222222222222222	2	9	10	0.25	0.25	0.5571898201884112	0.7107627361696774	0.6618174085432408	0.7627233402947292	0.5153026842526104	0.955813627470678	0.8175814564234073	0.8473072275827267	0.25	0.5	0.0	-0.00011834355390412193	35
523	0.01188450221675382	0.00161750795228365	-0.0015813367353936705	0.9732137811087649	-1	0	0	0.2	2	0.9230769230769231	12	0.26785714285714285	0.7692307692307693	12	10	2	2	0	0.875	7	8	15	0.3333333333333333	0	0.4637390127779846	0.9087889091291198	0.45788638402778065	0.970756103769454	0.7991582973665488	0.9213778773340159	0.9144168943261589	0.9401493216458584	0.6666666666666666	0.5	0.0	-0.00015813367353936705	52
4227	0.006371543369122986	0.002166096302082165	0.0021656662970824607	0.9744371789187307	-1	0	0	0.3333333333333333	3	0.8181818181818182	9	0.5416666666666666	0.36363636363636365	6	4	6	6	0	0.16666666666666666	2	12	13	0.42857142857142855	0.18181818181818182	0.5980269027782472	0.6703043633653712	0.6867130422675513	0.7485491769606558	0.5153026842526104	0.8658259832305366	0.6681702424362072	0.7723565892203718	0.16666666666666666	0.3333333333333333	0.0	0.0021656662970824607	9
2368	0.006051463671922334	0.00027517822954202764	-0.0002748219990863087	0.9836926492916623	-1	0	0	0.3	3	0.8461538461538461	11	0.5357142857142857	0.5384615384615384	9	7	5	2	0	0.14285714285714285	2	14	15	0.16666666666666666	0.15384615384615385	0.5980269027782472	0.6697251915446735	0.6867130422675513	0.802598059775665	0.5153026842526104	0.8859464161597942	0.6681702424362072	0.8000351713076422	0.6111111111111112	0.4444444444444444	0.0	-2.748219990863087e-05	9
2689	0.006065568840185156	0.0012681840455844868	0.0012677434928264103	0.9783028043064745	-1	0	0	0.3333333333333333	3	0.8181818181818182	9	0.5416666666666666	0.45454545454545453	7	5	5	4	0	0.16666666666666666	2	12	13	0.3333333333333333	0.18181818181818182	0.5980269027782472	0.684691352458236	0.6867130422675513	0.7258220346508677	0.5153026842526104	0.9108715780067446	0.6681702424362072	0.7953947066556859	0.14285714285714285	0.2857142857142857	0.0	0.0012677434928264103	27
4170	0.0072801374070752085	0.0022918472963057426	0.002268166325955307	0.9747128961285785	-1	0	0	0.4444444444444444	4	0.6363636363636364	7	0.5909090909090909	0.36363636363636365	6	4	6	3	0	0.18181818181818182	2	11	13	0.21428571428571427	0.18181818181818182	0.5980269027782472	0.8172602286496807	0.6867130422675513	0.7351714439304153	0.5153026842526104	0.8658259832305366	0.6681702424362072	0.8117091055425046	0.16666666666666666	0.3333333333333333	0.0	0.002268166325955307	14
14	0.003716170373256561	0.003541291372487676	-0.003523297928103864	0.983038877215825	-1	0	0	0.6	3	0.4	2	0.5833333333333334	0.4	5	2	1	1	0	0.75	4	3	7	0.3333333333333333	0	0.7156893915312843	0.8796977604008267	0.6357153817598611	0.6133608735928711	0.3314875775549719	0.8635222693647354	0.8764433389810493	0.8072070976218813	1.0	0.4	0.0	-0.0003523297928103864	11
3157	0.002267416023925429	0.0022006328475604594	-0.0022006075231725446	0.9852950854283997	-1	0	0	1.0	2	0.0	0	0.75	0	2	0	0	2	0	1.0	2	2	3	1.0	0	0	0	0	0	0	0	0	0	0	0	0	-0.00022006075231725445	0
1097	0.002686815478302487	0.002562082107797702	-0.00256206390111786	0.9757062821517619	-1	0	0	0.3333333333333333	1	1.0	2	1.0	1.0	2	2	1	1	0	0.25	1	4	4	0.16666666666666666	0	0.508111681274524	0.7107752514019751	0.5889334060744232	0.7266707476205675	0.48906234940085314	0.5652269960558769	0.6224867899927989	0.6710896047776678	1.0	0	0.0	-0.000256206390111786	8
4994	0.008742020481578393	0.004142255796796967	0.004140480808708642	0.9720488850997181	-1	0	0	0.3	3	0.8333333333333334	10	0.5384615384615384	0.4166666666666667	7	5	6	4	0	0.15384615384615385	2	13	14	0.2857142857142857	0.16666666666666666	0.5980269027782472	0.6606559104343643	0.6867130422675513	0.733265344926107	0.5153026842526104	0.8494714998391484	0.6681702424362072	0.7569404155100453	0.14285714285714285	0.2857142857142857	0.0	0.004140480808708642	51
1251	0.0028924159182657297	0.0028410514632956478	-0.0028381913988040674	0.9766352991414565	-1	0	0	1.0	1	0	0	1.0	0	1	0	0	3	0	0.5	1	2	2	1.0	0	0	0	0	0	0	0	0	0	0	0	0	-0.0002838191398804067	9
2998	0.006271439749268732	0.0016522469568781423	0.0016273668288578217	0.9768413276338204	-1	0	0	0.3333333333333333	3	0.8181818181818182	9	0.5416666666666666	0.45454545454545453	7	5	5	3	0	0.16666666666666666	2	12	13	0.25	0.18181818181818182	0.5980269027782472	0.684691352458236	0.6867130422675513	0.8714981578016892	0.5153026842526104	0.8434245857087466	0.6681702424362072	0.8112071600950521	0.14285714285714285	0.2857142857142857	0.0	0.0016273668288578217	24
749	0.008325784118277613	0.001290730975968997	-0.001251048366372134	0.9688364080808315	-1	0	0	0.42857142857142855	3	0.75	6	0.5555555555555556	0.25	4	2	5	3	0	0.2222222222222222	2	9	10	0.25	0.25	0.5571898201884112	0.7107627361696774	0.6618174085432408	0.7627233402947292	0.5153026842526104	0.955813627470678	0.8175814564234073	0.8473072275827267	0.25	0.5	0.0	-0.0001251048366372134	130
3135	0.0065161873969859065	0.001999953545108479	0.0019992360255428414	0.9768361258107402	-1	0	0	0.3333333333333333	3	0.8181818181818182	9	0.5416666666666666	0.45454545454545453	7	5	5	3	0	0.16666666666666666	2	12	13	0.25	0.18181818181818182	0.5980269027782472	0.6914616768982217	0.6867130422675513	0.803367784192328	0.5153026842526104	0.8690720946382544	0.6681702424362072	0.7972303137922063	0.14285714285714285	0.2857142857142857	0.0	0.0019992360255428414	43
3895	0.005515472912939557	0.0009092216873414489	0.0009090414493640298	0.9785005398051507	-1	0	0	0.4	4	0.6666666666666666	8	0.5833333333333334	0.4166666666666667	8	5	5	1	0	0.16666666666666666	2	12	14	0.09090909090909091	0.16666666666666666	0.5980269027782472	0.7190211684899752	0.6867130422675513	0.8326203758299259	0.5153026842526104	0.913843887163822	0.6681702424362072	0.8368727185723708	1.0	0.25	0.0	0.0009090414493640298	12
4542	0.0072120767447258795	0.0020096366543487544	0.0020042810745773123	0.9752207440466496	-1	0	0	0.4444444444444444	4	0.6363636363636364	7	0.5909090909090909	0.36363636363636365	6	4	6	3	0	0.18181818181818182	2	11	13	0.21428571428571427	0.18181818181818182	0.5980269027782472	0.6703043633653712	0.6867130422675513	0.7485491769606558	0.5153026842526104	0.8658259832305366	0.6681702424362072	0.7723565892203718	0.16666666666666666	0.3333333333333333	0.0	0.0020042810745773123	11
3848	0.006252097397647849	0.0018368180654825188	0.0018368114565191032	0.976722613256685	-1	0	0	0.3333333333333333	3	0.8181818181818182	9	0.5416666666666666	0.45454545454545453	7	5	5	3	0	0.16666666666666666	2	12	13	0.25	0.18181818181818182	0.5980269027782472	0.684691352458236	0.6867130422675513	0.7258220346508677	0.5153026842526104	0.8907760196538198	0.6681702424362072	0.7828827363262209	0.14285714285714285	0.2857142857142857	0.0	0.0018368114565191032	13
632	0.0037433368858676456	0.0024336344531382106	-0.0024333652601582095	0.9836076942109162	-1	0	0	0.5	1	1.0	1	1.0	1.0	2	1	0	0	0	0.3333333333333333	3	1	3	0.0	0	0.6990939264091249	0.8653338577025426	0.9092487194256119	0.6348638159950796	0.47585581086645645	0.9194018074841579	0.8662015198655906	0.8342290906140069	0	0	0.0	-0.00024333652601582094	4
2224	0.003029889605278095	0.0021447713197360993	-0.0021318749308774747	0.9671174903925158	-1	0	0	0.2857142857142857	2	0.875	7	0.5555555555555556	0.375	5	3	4	1	0	0.2222222222222222	2	9	10	0.1	0	0.5980269027782472	0.5809554071048373	0.6867130422675513	0.549627329662552	0.5153026842526104	0.840400463150305	0.6681702424362072	0.6745910937805132	1.0	0.2	0.0	-0.00021318749308774746	2
3439	0.006410217919508877	0.0020228275549210805	0.002017938397376484	0.976962259006651	-1	0	0	0.3333333333333333	3	0.8181818181818182	9	0.5416666666666666	0.45454545454545453	7	5	5	3	0	0.16666666666666666	2	12	13	0.25	0.18181818181818182	0.5980269027782472	0.6914616768982217	0.6867130422675513	0.803367784192328	0.5153026842526104	0.8690720946382544	0.6681702424362072	0.7972303137922063	0.14285714285714285	0.2857142857142857	0.0	0.002017938397376484	18
1784	0.006164760567118839	0.0008762608206267026	0.0008699905027072964	0.9755369255191252	-1	0	0	0.4444444444444444	4	0.6363636363636364	7	0.5909090909090909	0.36363636363636365	7	4	5	2	0	0.18181818181818182	2	11	13	0.18181818181818182	0.18181818181818182	0.5980269027782472	0.7232895754611796	0.6867130422675513	0.7926559782100536	0.5153026842526104	0.942796875793084	0.6681702424362072	0.8457127272500929	0.5714285714285714	0.2857142857142857	0.0	0.0008699905027072964	9
3755	0.005959964977037912	0.0016754023601068854	0.0016745024574127646	0.9771184682358871	-1	0	0	0.3333333333333333	3	0.8181818181818182	9	0.5416666666666666	0.45454545454545453	7	5	5	3	0	0.16666666666666666	2	12	13	0.25	0.18181818181818182	0.5980269027782472	0.6914616768982217	0.6867130422675513	0.803367784192328	0.5153026842526104	0.8690720946382544	0.6681702424362072	0.7972303137922063	0.14285714285714285	0.2857142857142857	0.0	0.0016745024574127646	36
3699	0.006350778283765571	0.0014828694123007733	0.0014828081772702269	0.9771906144014324	-1	0	0	0.4	4	0.6666666666666666	8	0.5833333333333334	0.4166666666666667	8	5	5	1	0	0.16666666666666666	2	12	14	0.09090909090909091	0.16666666666666666	0.5980269027782472	0.717476127958492	0.6867130422675513	0.7845165719055518	0.5153026842526104	0.9230408844247646	0.6681702424362072	0.8277151473555013	1.0	0.25	0.0	0.0014828081772702269	16
1156	0.001691300917852246	0.0015362641316373261	-0.0015362622232200686	0.9786206569681714	-1	0	0	0.5	1	1.0	1	1.0	1.0	1	1	1	1	0	0.3333333333333333	1	3	3	0.16666666666666666	0	0.4181964597708007	0.5	0.49115376988129517	0.5	0.49326813441484746	0.5	0.5863785582838892	0.5	1.0	1.0	0.0	-0.00015362622232200686	35
4015	0.005015857080592738	0.0022364564689158336	-0.002236292948023224	0.9781287978398384	-1	0	0	0.25	2	0.9	9	0.5454545454545454	0.5	6	5	5	2	0	0.18181818181818182	2	11	12	0.15384615384615385	0	0.5980269027782472	0.5755132946974468	0.6867130422675513	0.6278403480644364	0.4729066285502565	0.8132177791447766	0.673796095958989	0.6826838790740232	0.5833333333333334	0.3333333333333333	0.0	-0.0002236292948023224	2
3934	0.005995842330710784	0.0015448109674125329	0.0015425596705649148	0.9771349605830136	-1	0	0	0.4	4	0.6666666666666666	8	0.5833333333333334	0.4166666666666667	8	5	5	1	0	0.16666666666666666	2	12	14	0.09090909090909091	0.16666666666666666	0.5980269027782472	0.717476127958492	0.6867130422675513	0.7845165719055518	0.5153026842526104	0.9107746461371031	0.6681702424362072	0.8199137908503699	1.0	0.25	0.0	0.0015425596705649148	17
1605	0.005163981340785798	0.00014167529194482057	-7.5726281848871e-05	0.9783788261729296	-1	0	0	0.375	3	0.7777777777777778	7	0.55	0.3333333333333333	5	3	5	3	0	0.2	2	10	11	0.25	0.2222222222222222	0.5980269027782472	0.7024336009239783	0.6867130422675513	0.7494861494664742	0.5153026842526104	0.9399059693554571	0.6681702424362072	0.8275295377601093	0.2	0.4	0.0	-7.5726281848871e-06	85
1667	0.004853523582468875	0.0005255701322069002	-0.0005255674682740192	0.9797148578821384	-1	0	0	0.5	4	0.6	6	0.6	0.3	5	3	6	2	0	0.2	2	10	12	0.14285714285714285	0.2	0.5980269027782472	0.7578708231512438	0.6867130422675513	0.7634483326364871	0.5153026842526104	0.9399059693554571	0.6681702424362072	0.8438990416634647	0.6	0.2	0.0	-5.255674682740192e-05	22
1025	0.0017997632833866395	0.0017350588946862741	-0.0017350002476926606	0.9857434026034533	-1	0	0	1.0	1	0	0	1.0	0	1	0	0	0	0	0.5	1	2	2	0.0	0	0	0	0	0	0	0	0	0	0	0	0	-0.00017350002476926605	9
4507	0.008022033497603333	0.0034525738259035647	0.0034392674618069024	0.973587429333169	-1	0	0	0.4	4	0.6923076923076923	9	0.5769230769230769	0.38461538461538464	8	5	6	3	0	0.15384615384615385	2	13	15	0.23076923076923078	0.15384615384615385	0.5980269027782472	0.6523830721185752	0.6867130422675513	0.8403561102218475	0.5153026842526104	0.8914557785555851	0.6681702424362072	0.8123525828835134	0.125	0.5	0.0	0.0034392674618069024	14
4793	0.007766412278666834	0.0027685326507239597	0.002768511713641643	0.9688256176844583	-1	0	0	0.2222222222222222	2	0.9090909090909091	10	0.5416666666666666	0.45454545454545453	6	5	6	9	0	0.16666666666666666	2	12	13	0.6	0	0.5980269027782472	0.684751807836489	0.6867130422675513	0.545929295318178	0.5153026842526104	0.8200202542736871	0.6681702424362072	0.6953967618946826	0.16666666666666666	0.3333333333333333	0.0	0.002768511713641643	11
4053	0.009521605910518656	0.00454230552492944	0.0045360591915948306	0.9720183192469758	-1	0	0	0.4	4	0.6923076923076923	9	0.5769230769230769	0.38461538461538464	7	5	7	1	0	0.15384615384615385	2	13	15	0.0625	0.15384615384615385	0.5980269027782472	0.684691352458236	0.6867130422675513	0.7258220346508677	0.5153026842526104	0.8907760196538198	0.6681702424362072	0.7828827363262209	1.0	0.2857142857142857	0.0	0.0045360591915948306	12
400	0.0019532589457183004	0.0018492072258272363	-0.001849159189433432	0.9848406947546146	-1	0	0	1.0	2	0.0	0	0.75	0	1	0	1	0	0	1.0	2	2	3	0.0	0	0	0	0	0	0	0	0	0	0	0	0	-0.0001849159189433432	21
3167	0.006222540325875116	0.001705488697948638	0.001704183508181859	0.9771546980266135	-1	0	0	0.3333333333333333	3	0.8181818181818182	9	0.5416666666666666	0.45454545454545453	7	5	5	3	0	0.16666666666666666	2	12	13	0.25	0.18181818181818182	0.5980269027782472	0.684691352458236	0.6867130422675513	0.803367784192328	0.5153026842526104	0.8690720946382544	0.6681702424362072	0.7955251796832289	0.14285714285714285	0.42857142857142855	0.0	0.001704183508181859	48
5050	0.008733212187027434	0.004156463981924895	0.0041560024143362335	0.9725143377154966	-1	0	0	0.3	3	0.8333333333333334	10	0.5384615384615384	0.4166666666666667	7	5	6	6	0	0.15384615384615385	2	13	14	0.42857142857142855	0.16666666666666666	0.5980269027782472	0.6606559104343643	0.6867130422675513	0.733265344926107	0.5153026842526104	0.8494714998391484	0.6681702424362072	0.7569404155100453	0.14285714285714285	0.2857142857142857	0.0	0.0041560024143362335	27
4405	0.006661060076434815	0.0023821774411081015	0.0023809706992124692	0.974888072539575	-1	0	0	0.4	4	0.6666666666666666	8	0.5833333333333334	0.3333333333333333	6	4	7	4	0	0.16666666666666666	2	12	14	0.25	0.16666666666666666	0.5980269027782472	0.6703043633653712	0.6867130422675513	0.7485491769606558	0.5153026842526104	0.8658259832305366	0.6681702424362072	0.7723565892203718	0.16666666666666666	0.3333333333333333	0.0	0.0023809706992124692	18
2609	0.00604210286427901	0.0015124185950716538	0.0015119499120363786	0.9775244443997408	-1	0	0	0.4	4	0.6666666666666666	8	0.5833333333333334	0.4166666666666667	8	5	5	1	0	0.16666666666666666	2	12	14	0.09090909090909091	0.16666666666666666	0.5980269027782472	0.717476127958492	0.6867130422675513	0.7845165719055518	0.5153026842526104	0.9230408844247646	0.6681702424362072	0.8277151473555013	1.0	0.25	0.0	0.0015119499120363786	61
2460	0.006112467600490312	0.001449345653144237	0.0014488571222538494	0.977637075065818	-1	0	0	0.4	4	0.6666666666666666	8	0.5833333333333334	0.4166666666666667	8	5	5	2	0	0.16666666666666666	2	12	14	0.18181818181818182	0.16666666666666666	0.5980269027782472	0.717476127958492	0.6867130422675513	0.7845165719055518	0.5153026842526104	0.9328649438059847	0.6681702424362072	0.8345980232074803	0.5625	0.25	0.0	0.0014488571222538494	56
3675	0.006759294501877492	0.002128101036409313	0.0021238605118248117	0.9764026840931878	-1	0	0	0.3333333333333333	3	0.8181818181818182	9	0.5416666666666666	0.45454545454545453	7	5	5	3	0	0.16666666666666666	2	12	13	0.25	0.18181818181818182	0.5980269027782472	0.684691352458236	0.6867130422675513	0.8326064461205974	0.5153026842526104	0.8907760196538198	0.6681702424362072	0.8164942680944963	0.14285714285714285	0.14285714285714285	0.0	0.0021238605118248117	57
3519	0.0022686174178342426	0.002206070993705634	-0.002205927824943367	0.9852842110257116	-1	0	0	1.0	2	0.0	0	0.75	0	2	0	0	2	0	1.0	2	2	3	1.0	0	0	0	0	0	0	0	0	0	0	0	0	-0.0002205927824943367	3
1129	0.0017674100880412404	0.0017067979875574556	-0.0017067979875536625	0.9863532096788563	-1	0	0	0	0	0	0	1.0	0	0	0	0	4	0	1.0	1	1	1	1.0	0	0	0	0	0	0	0	0	0	0	0	0	-0.1	0
4481	0.006384449001576039	0.0019723696129348486	0.0019707940984254333	0.9762004544749032	-1	0	0	0.5	5	0.5384615384615384	7	0.625	0.3076923076923077	6	4	8	3	0	0.16666666666666666	2	12	15	0.16666666666666666	0.15384615384615385	0.5980269027782472	0.6703043633653712	0.6867130422675513	0.7485491769606558	0.5153026842526104	0.8658259832305366	0.6681702424362072	0.7723565892203718	0.16666666666666666	0.3333333333333333	0.0	0.0019707940984254333	11
3840	0.006035037279759724	0.0017992496007351972	0.001776443242582794	0.9772796808034941	-1	0	0	0.3333333333333333	3	0.8181818181818182	9	0.5416666666666666	0.45454545454545453	7	5	5	3	0	0.16666666666666666	2	12	13	0.25	0.18181818181818182	0.5980269027782472	0.684691352458236	0.6867130422675513	0.8326064461205974	0.5153026842526104	0.8907760196538198	0.6681702424362072	0.8164942680944963	0.14285714285714285	0.14285714285714285	0.0	0.001776443242582794	25
3089	0.0032010736182000203	0.003094579428411405	-0.00309436937020485	0.9837998170050476	-1	0	0	0.6	3	0.6	3	0.875	0	2	0	4	2	0	0.5	2	4	7	0.2	0.4	0	0	0	0	0	0	0	0	0	0	0	-0.000309436937020485	0
2811	0.0060423728429064875	0.0011915242281806634	0.0011914514690399033	0.9777099679599723	-1	0	0	0.4	4	0.6666666666666666	8	0.5833333333333334	0.4166666666666667	8	5	5	2	0	0.16666666666666666	2	12	14	0.18181818181818182	0.16666666666666666	0.5980269027782472	0.717476127958492	0.6867130422675513	0.7845165719055518	0.5153026842526104	0.9230408844247646	0.6681702424362072	0.8277151473555013	0.5625	0.5	0.0	0.0011914514690399033	9
2174	0.005950540019732061	0.001421766366549298	0.0014208720934978756	0.9776222096387007	-1	0	0	0.4	4	0.6666666666666666	8	0.5833333333333334	0.4166666666666667	8	5	5	2	0	0.16666666666666666	2	12	14	0.18181818181818182	0.16666666666666666	0.5980269027782472	0.717476127958492	0.6867130422675513	0.7845165719055518	0.5153026842526104	0.9328649438059847	0.6681702424362072	0.8345980232074803	0.5625	0.25	0.0	0.0014208720934978756	33
3153	0.006163157274640609	0.0016169314071492384	0.0016108606025464801	0.9772705082235941	-1	0	0	0.3333333333333333	3	0.8181818181818182	9	0.5416666666666666	0.45454545454545453	7	5	5	3	0	0.16666666666666666	2	12	13	0.25	0.18181818181818182	0.5980269027782472	0.684691352458236	0.6867130422675513	0.803367784192328	0.5153026842526104	0.8690720946382544	0.6681702424362072	0.7955251796832289	0.14285714285714285	0.2857142857142857	0.0	0.0016108606025464801	16
2116	0.0062741645413776515	0.0016244202709552456	0.001617206683901816	0.9776453314449755	-1	0	0	0.3333333333333333	3	0.8181818181818182	9	0.5416666666666666	0.45454545454545453	7	5	5	4	0	0.16666666666666666	2	12	13	0.3333333333333333	0.18181818181818182	0.5980269027782472	0.6651085937651496	0.6867130422675513	0.803367784192328	0.5153026842526104	0.9108715780067446	0.6681702424362072	0.8134595968809786	0.21428571428571427	0.2857142857142857	0.0	0.001617206683901816	51
5026	0.010289044801677295	0.004684976559409725	0.004684919546651133	0.9718860202926031	-1	0	0	0.3	3	0.8461538461538461	11	0.5357142857142857	0.38461538461538464	7	5	7	4	0	0.14285714285714285	2	14	15	0.25	0.15384615384615385	0.5980269027782472	0.8032100244229403	0.6867130422675513	0.7267659821459822	0.5153026842526104	0.8494714998391484	0.6681702424362072	0.7976609716399454	0.14285714285714285	0.2857142857142857	0.0	0.004684919546651133	61
4468	0.008780665844017979	0.004287089239918191	0.004286322106244302	0.9719172758254616	-1	0	0	0.3	3	0.8333333333333334	10	0.5384615384615384	0.4166666666666667	7	5	6	4	0	0.15384615384615385	2	13	14	0.2857142857142857	0.16666666666666666	0.5980269027782472	0.6606559104343643	0.6867130422675513	0.733265344926107	0.5153026842526104	0.8494714998391484	0.6681702424362072	0.7569404155100453	0.14285714285714285	0.2857142857142857	0.0	0.004286322106244302	102
2326	0.007891676834307236	0.006376936374194837	-0.006372358238804221	0.9727659281262843	-1	0	0	0.3	3	0.8333333333333334	10	0.5384615384615384	0.4166666666666667	6	5	7	4	0	0.15384615384615385	2	13	14	0.23529411764705882	0.16666666666666666	0.5980269027782472	0.602306778019851	0.6867130422675513	0.8681394830065221	0.5153026842526104	0.6051811917263188	0.6681702424362072	0.7127814773895383	0.16666666666666666	0.3333333333333333	0.0	-0.0006372358238804221	2
4742	0.008739841862410976	0.0043454527631968595	0.004344219081234076	0.9720139125666452	-1	0	0	0.3	3	0.8333333333333334	10	0.5384615384615384	0.4166666666666667	7	5	6	4	0	0.15384615384615385	2	13	14	0.2857142857142857	0.16666666666666666	0.5980269027782472	0.6606559104343643	0.6867130422675513	0.733265344926107	0.5153026842526104	0.8494714998391484	0.6681702424362072	0.7569404155100453	0.14285714285714285	0.2857142857142857	0.0	0.004344219081234076	28
4463	0.007415056016140345	0.001984004542522528	0.0019502482294087489	0.9749515505436418	-1	0	0	0.4444444444444444	4	0.6363636363636364	7	0.5909090909090909	0.36363636363636365	6	4	6	3	0	0.18181818181818182	2	11	13	0.21428571428571427	0.18181818181818182	0.5980269027782472	0.8172602286496807	0.6867130422675513	0.7351714439304153	0.5153026842526104	0.8658259832305366	0.6681702424362072	0.8117091055425046	0.16666666666666666	0.3333333333333333	0.0	0.0019502482294087489	25
43	0.002081853583751364	0.001748643698223905	-0.001748472858834427	0.9838111694543425	-1	0	0	1.0	2	0.0	0	0.75	0	1	0	1	0	0	1.0	2	2	3	0.0	0	0	0	0	0	0	0	0	0	0	0	0	-0.0001748472858834427	39
3414	0.005901681309036579	0.0015912193648175688	0.0015909061426082065	0.9773222863360997	-1	0	0	0.3333333333333333	3	0.8181818181818182	9	0.5416666666666666	0.45454545454545453	7	5	5	3	0	0.16666666666666666	2	12	13	0.25	0.18181818181818182	0.5980269027782472	0.8575119925346434	0.6867130422675513	0.803367784192328	0.5153026842526104	0.8690720946382544	0.6681702424362072	0.8453184214119932	0.14285714285714285	0.2857142857142857	0.0	0.0015909061426082065	21
4172	0.008409535534776321	0.00030706651424673053	-0.0002779446630786193	0.9736464018295439	-1	0	0	0.4444444444444444	4	0.6363636363636364	7	0.5909090909090909	0.36363636363636365	6	4	6	3	0	0.18181818181818182	2	11	13	0.21428571428571427	0.18181818181818182	0.5980269027782472	0.5817074479097194	0.6867130422675513	0.6224207711919738	0.5153026842526104	0.8874007996434388	0.6681702424362072	0.7240608121657756	0.16666666666666666	0.3333333333333333	0.0	-2.779446630786193e-05	7
2318	0.005924580779832368	0.001692936275468611	0.0016919129108181605	0.9770448594906028	-1	0	0	0.3333333333333333	3	0.8181818181818182	9	0.5416666666666666	0.45454545454545453	7	5	5	3	0	0.16666666666666666	2	12	13	0.25	0.18181818181818182	0.5980269027782472	0.684691352458236	0.6867130422675513	0.7258220346508677	0.5153026842526104	0.8907760196538198	0.6681702424362072	0.7828827363262209	0.14285714285714285	0.2857142857142857	0.0	0.0016919129108181605	14
3054	0.005973933956583025	0.0013812500310778578	0.0013797894543283265	0.9778955663090142	-1	0	0	0.4	4	0.6666666666666666	8	0.5833333333333334	0.4166666666666667	8	5	5	2	0	0.16666666666666666	2	12	14	0.18181818181818182	0.16666666666666666	0.5980269027782472	0.717476127958492	0.6867130422675513	0.8326203758299259	0.5153026842526104	0.9328649438059847	0.6681702424362072	0.8484653190028991	0.625	0.25	0.0	0.0013797894543283265	19
3269	0.007163684703144102	0.0019153980405674598	0.0018876963666953157	0.976319761135425	-1	0	0	0.3333333333333333	3	0.8181818181818182	9	0.5416666666666666	0.45454545454545453	7	5	5	3	0	0.16666666666666666	2	12	13	0.25	0.18181818181818182	0.5980269027782472	0.8471562977560982	0.6867130422675513	0.8259447520025422	0.5153026842526104	0.8907760196538198	0.6681702424362072	0.8568584767014152	0.14285714285714285	0.2857142857142857	0.0	0.0018876963666953157	13
3160	0.006450504953332114	0.001528406515721889	0.0015282345786161015	0.9771948889576952	-1	0	0	0.4	4	0.6666666666666666	8	0.5833333333333334	0.4166666666666667	8	5	5	1	0	0.16666666666666666	2	12	14	0.09090909090909091	0.16666666666666666	0.5980269027782472	0.717476127958492	0.6867130422675513	0.7845165719055518	0.5153026842526104	0.9230408844247646	0.6681702424362072	0.8277151473555013	1.0	0.25	0.0	0.0015282345786161015	15
429	0.0017606936994117672	0.0017418457859395852	-0.001741773062904256	0.9854776406905984	-1	0	0	1.0	1	0	0	1.0	0	1	0	0	0	0	0.5	1	2	2	0.0	0	0	0	0	0	0	0	0	0	0	0	0	-0.0001741773062904256	83
3498	0.0029900389919762156	0.0012183885953839441	-0.0012137917582199496	0.9869101147805867	-1	0	0	0.3333333333333333	3	0.8181818181818182	9	0.5416666666666666	0.6363636363636364	9	7	3	2	0	0.16666666666666666	2	12	13	0.25	0.18181818181818182	0.5980269027782472	0.9112579192597138	0.6867130422675513	0.8231500576241911	0.5153026842526104	0.9178830165879189	0.6681702424362072	0.8902813263481457	0.5555555555555556	0.4444444444444444	0.0	-0.00012137917582199496	5
4079	0.006504934473327348	0.001902758882581668	0.0018895862112502744	0.9768573431565417	-1	0	0	0.3333333333333333	3	0.8181818181818182	9	0.5416666666666666	0.45454545454545453	7	5	5	3	0	0.16666666666666666	2	12	13	0.25	0.18181818181818182	0.5980269027782472	0.8331792911441002	0.6867130422675513	0.8251644733221264	0.5153026842526104	0.8300579708958747	0.6681702424362072	0.8294925037404053	0.14285714285714285	0.2857142857142857	0.0	0.0018895862112502744	47
1013	0.0017335277560953856	0.0015526498832992678	-0.0015526199863886406	0.9797610911866528	-1	0	0	0.5	1	1.0	1	1.0	1.0	1	1	1	0	0	0.3333333333333333	1	3	3	0.0	0	0.3620843532080108	0.5	0.7767817107515312	0.5	0.7703631302105417	0.5	0.8743466868722554	0.5	0	0	0.0	-0.00015526199863886406	37
4301	0.00814045433073662	0.003459090758776791	0.0034485947278248435	0.9731476730534949	-1	0	0	0.4	4	0.6923076923076923	9	0.5769230769230769	0.38461538461538464	8	5	6	3	0	0.15384615384615385	2	13	15	0.23076923076923078	0.15384615384615385	0.5980269027782472	0.6523830721185752	0.6867130422675513	0.8108233343176868	0.5153026842526104	0.8914557785555851	0.6681702424362072	0.8016860926886473	0.125	0.5	0.0	0.0034485947278248435	112
4626	0.008664588598238574	0.004332746035992394	0.004332287290541524	0.9718899265896256	-1	0	0	0.3	3	0.8333333333333334	10	0.5384615384615384	0.4166666666666667	7	5	6	4	0	0.15384615384615385	2	13	14	0.2857142857142857	0.16666666666666666	0.5980269027782472	0.6606559104343643	0.6867130422675513	0.733265344926107	0.5153026842526104	0.8494714998391484	0.6681702424362072	0.7569404155100453	0.14285714285714285	0.2857142857142857	0.0	0.004332287290541524	53
154	0.00214920327358534	0.0020891778426748078	-0.0020868685184815506	0.9831875017694023	-1	0	0	0	0	0	0	1.0	0	0	0	0	0	0	1.0	1	1	1	0.0	0	0	0	0	0	0	0	0	0	0	0	0	-0.1	0
595	0.0018417516136017375	0.001784028483364597	-0.0017839229431602522	0.9856599122383976	-1	0	0	1.0	1	0	0	1.0	0	1	0	0	0	0	0.5	1	2	2	0.0	0	0	0	0	0	0	0	0	0	0	0	0	-0.00017839229431602523	31
740	0.0017863293700394738	0.0017266337344129233	-0.001726587920042695	0.9855263563649747	-1	0	0	1.0	1	0	0	1.0	0	1	0	0	0	0	0.5	1	2	2	0.0	0	0	0	0	0	0	0	0	0	0	0	0	-0.0001726587920042695	37
877	0.0031852583508056396	0.0029445517360111246	-0.002943173811486475	0.9778568197799845	-1	0	0	0.5	2	0.6666666666666666	2	0.8333333333333334	0.3333333333333333	3	1	1	0	0	0.6666666666666666	2	3	5	0.0	0	0.37797238943123185	0.7021185607848337	0.7715137186095586	0.8644330867905177	0.43051057284790256	0.96772832661316	0.938540604675296	0.8846198428962259	0	0	0.0	-0.0002943173811486475	4
4784	0.008923120842792806	0.004233505222694712	0.004232590810966658	0.9718778078229154	-1	0	0	0.3	3	0.8333333333333334	10	0.5384615384615384	0.4166666666666667	7	5	6	4	0	0.15384615384615385	2	13	14	0.2857142857142857	0.16666666666666666	0.5980269027782472	0.6606559104343643	0.6867130422675513	0.733265344926107	0.5153026842526104	0.8494714998391484	0.6681702424362072	0.7569404155100453	0.14285714285714285	0.2857142857142857	0.0	0.004232590810966658	40
4196	0.007049466661582939	0.00164213838919074	0.0016403772565423095	0.9739046995795553	-1	0	0	0.375	3	0.8	8	0.5454545454545454	0.5	7	5	4	3	0	0.18181818181818182	2	11	12	0.3	0.2	0.5980269027782472	0.6606559104343643	0.6867130422675513	0.733265344926107	0.5153026842526104	0.8494714998391484	0.6681702424362072	0.7569404155100453	0.14285714285714285	0.2857142857142857	0.0	0.0016403772565423095	26
4136	0.00584429093230987	0.0019385461971474143	0.00193730534826165	0.9770916721301122	-1	0	0	0.3333333333333333	3	0.8181818181818182	9	0.5416666666666666	0.45454545454545453	7	5	5	3	0	0.16666666666666666	2	12	13	0.25	0.18181818181818182	0.5980269027782472	0.6914616768982217	0.6867130422675513	0.803367784192328	0.5153026842526104	0.8690720946382544	0.6681702424362072	0.7972303137922063	0.14285714285714285	0.2857142857142857	0.0	0.00193730534826165	16
4085	0.007590334010143212	0.004011307448319457	-0.003760508379286183	0.9586699867541543	-1	0	0	0.3333333333333333	3	0.7272727272727273	8	0.325	0.45454545454545453	6	5	6	4	0	0.4	10	4	13	0.26666666666666666	0	0.5980269027782472	0.5817074479097194	0.6867130422675513	0.7912608533338091	0.5153026842526104	0.8874007996434388	0.6681702424362072	0.7759577939876494	0.16666666666666666	0.16666666666666666	0.0	-0.00037605083792861826	1
450	0.0027520528033398405	0.0024849415225531176	-0.002484932305868135	0.983141784761643	-1	0	0	0.5	2	0.6666666666666666	2	0.625	0.6666666666666666	4	2	0	0	0	0.5	2	4	5	0.0	0	0.3703765400216574	0.859684202667969	0.5401068259083279	0.774429775658121	0.7643576789705753	0.7978528161695924	0.8423170626855855	0.8135176496196153	0	0	0.0	-0.0002484932305868135	14
1240	0.002874665656655919	0.0015904785681549764	-0.0012689302992583114	0.9819010305449468	-1	0	0	0.5	1	1.0	1	1.0	1.0	2	1	0	1	0	0.3333333333333333	3	1	3	0.3333333333333333	0	0.9952516395178567	0.5118686712719209	0.347061951257465	0.5540464144506891	0.37626031880883376	0.8703653245472724	0.9558189536654378	0.6732460244222273	1.0	0.5	0.0	-0.00012689302992583115	44
498	0.0018941544449193781	0.0018049535203630725	-0.001804901818320467	0.9854845738696271	-1	0	0	1.0	1	0	0	1.0	0	1	0	0	1	0	0.5	1	2	2	0.3333333333333333	0	0	0	0	0	0	0	0	0	0	0	0	-0.0001804901818320467	14
1107	0.005389385716741465	0.0023623788066038315	-0.0023623114889349747	0.9621727203218847	-1	0	0	0.25	1	1.0	4	1.0	0.5	2	2	3	1	0	0.16666666666666666	1	6	6	0.1	0	0.508111681274524	0.7107752514019751	0.6314139724046154	0.7266707476205675	0.40427023799614537	0.7521895963425504	0.717309630175496	0.7302236707177912	1.0	1.0	0.0	-0.00023623114889349746	4
3778	0.006145117054717642	0.002148705121516425	0.0021380793984854237	0.9768718108869834	-1	0	0	0.3333333333333333	3	0.8181818181818182	9	0.5416666666666666	0.45454545454545453	7	5	5	3	0	0.16666666666666666	2	12	13	0.25	0.18181818181818182	0.5980269027782472	0.684691352458236	0.6867130422675513	0.7792138980815799	0.5153026842526104	0.8907760196538198	0.6681702424362072	0.7987338974270994	0.14285714285714285	0.2857142857142857	0.0	0.0021380793984854237	96
4394	0.007321284406429496	0.0018065523255325051	0.0017974728209349815	0.9762949296945429	-1	0	0	0.4444444444444444	4	0.6363636363636364	7	0.5909090909090909	0.36363636363636365	6	4	6	4	0	0.18181818181818182	2	11	13	0.2857142857142857	0.18181818181818182	0.5980269027782472	0.6703043633653712	0.6867130422675513	0.7485491769606558	0.5153026842526104	0.8658259832305366	0.6681702424362072	0.7723565892203718	0.16666666666666666	0.3333333333333333	0.0	0.0017974728209349815	8
4069	0.008994887607319448	0.004463519399858339	0.004463154006182996	0.9719890450088974	-1	0	0	0.3	3	0.8333333333333334	10	0.5384615384615384	0.4166666666666667	7	5	6	4	0	0.15384615384615385	2	13	14	0.2857142857142857	0.16666666666666666	0.5980269027782472	0.6606559104343643	0.6867130422675513	0.733265344926107	0.5153026842526104	0.8494714998391484	0.6681702424362072	0.7569404155100453	0.14285714285714285	0.2857142857142857	0.0	0.004463154006182996	135
1478	0.00893010780462904	0.004124354034613524	-0.0037660699438507267	0.94088344083483	-1	0	0	0.14285714285714285	1	1.0	8	1.0	0.5	4	4	5	2	0	0.1	10	1	10	0.14285714285714285	0	0.5980269027782472	0.5875047182184998	0.6867130422675513	0.5809663875535173	0.5153026842526104	0.7356918922954341	0.6878914922426886	0.638309036614766	0.625	0.5	0.0	-0.0003766069943850727	1
2989	0.005652197680414051	0.0013055152190475376	0.0012978316854082577	0.9772659227311878	-1	0	0	0.3333333333333333	3	0.8181818181818182	9	0.5416666666666666	0.45454545454545453	7	5	5	4	0	0.16666666666666666	2	12	13	0.3333333333333333	0.18181818181818182	0.5980269027782472	0.8466312412147077	0.6867130422675513	0.6628443765777267	0.5153026842526104	0.8505283257621181	0.6681702424362072	0.7980883077122168	0.14285714285714285	0.5714285714285714	0.0	0.0012978316854082577	18
952	0.0017787295005877953	0.0015111374175911234	-0.0015111173129800039	0.9797137454259371	-1	0	0	0.5	1	1.0	1	1.0	1.0	1	1	1	0	0	0.3333333333333333	1	3	3	0.0	0	0.3620843532080108	0.5	0.7767817107515312	0.5	0.4203214691560372	0.5	0.8621329017217714	0.5	0	0	0.0	-0.0001511117312980004	28
594	0.001634896808034562	0.0015714405568281722	-0.001571440556739455	0.9825456854604336	-1	0	0	0	0	0	0	1.0	0	0	0	0	1	0	1.0	1	1	1	0.25	0	0	0	0	0	0	0	0	0	0	0	0	-0.1	0
1045	0.0017366031694833653	0.0015346459490174788	-0.0015346433575995442	0.9787392134750664	-1	0	0	0.5	1	1.0	1	1.0	1.0	1	1	1	1	0	0.3333333333333333	1	3	3	0.16666666666666666	0	0.4181964597708007	0.5	0.40619263722091076	0.5	0.8185019789594585	0.5	0.8716893024986619	0.5	1.0	0	0.0	-0.00015346433575995442	73
3192	0.0065684871810317265	0.0015062623941236816	0.001377889138473077	0.976555751920465	-1	0	0	0.3333333333333333	3	0.8181818181818182	9	0.5416666666666666	0.45454545454545453	7	5	5	4	0	0.16666666666666666	2	12	13	0.3333333333333333	0.18181818181818182	0.5980269027782472	0.8471562977560982	0.6867130422675513	0.8259447520025422	0.5153026842526104	0.8848367945270258	0.6681702424362072	0.8544028363026939	0.14285714285714285	0.2857142857142857	0.0	0.001377889138473077	16
2366	0.0063455248929187285	0.0012424050266605193	0.0012283487145622772	0.9772498940195565	-1	0	0	0.4	4	0.6666666666666666	8	0.5833333333333334	0.4166666666666667	8	5	5	2	0	0.16666666666666666	2	12	14	0.18181818181818182	0.16666666666666666	0.5980269027782472	0.8114497436975907	0.6867130422675513	0.7845165719055518	0.5153026842526104	0.9230408844247646	0.6681702424362072	0.8513649516079846	0.5625	0.25	0.0	0.0012283487145622772	29
2173	0.008504378575149359	0.0030091342749693872	0.0030076051721832017	0.971715703462616	-1	0	0	0.4444444444444444	4	0.6363636363636364	7	0.5909090909090909	0.45454545454545453	8	5	4	1	0	0.18181818181818182	2	11	13	0.1111111111111111	0.18181818181818182	0.5980269027782472	0.717476127958492	0.6867130422675513	0.7845165719055518	0.5153026842526104	0.9230408844247646	0.6681702424362072	0.8277151473555013	1.0	0.25	0.0	0.0030076051721832017	20
1698	0.005234264300057145	0.0004218510762965684	-0.00042089317358060143	0.979259023599674	-1	0	0	0.375	3	0.7777777777777778	7	0.55	0.3333333333333333	5	3	5	3	0	0.2	2	10	11	0.25	0.2222222222222222	0.5980269027782472	0.7024336009239783	0.6867130422675513	0.7494861494664742	0.5153026842526104	0.9399059693554571	0.6681702424362072	0.8275295377601093	0.2	0.2	0.0	-4.208931735806014e-05	30
3914	0.006768002942310228	0.0020687655600331143	0.002061486589478354	0.976753733219424	-1	0	0	0.3333333333333333	3	0.8181818181818182	9	0.5416666666666666	0.45454545454545453	7	5	5	3	0	0.16666666666666666	2	12	13	0.25	0.18181818181818182	0.5980269027782472	0.6914616768982217	0.6867130422675513	0.803367784192328	0.5153026842526104	0.8690720946382544	0.6681702424362072	0.7972303137922063	0.14285714285714285	0.2857142857142857	0.0	0.002061486589478354	42
550	0.0024608378837115983	0.002455844234017539	-0.002454396149366372	0.9811827163533497	-1	0	0	0	0	0	0	1.0	0	0	0	0	1	0	1.0	1	1	1	0.25	0	0	0	0	0	0	0	0	0	0	0	0	-0.1	0
1447	0.006871445478446168	0.003524134091286983	-0.003486586446791633	0.9663822679980257	-1	0	0	0.3333333333333333	2	0.8333333333333334	5	0.4444444444444444	0.8333333333333334	7	5	0	0	0	0.5	3	6	8	0.0	0	0.694727225123909	0.9416201852401648	0.8246533163240036	0.8737251555004221	0.7540323546068975	0.8841462543128636	0.755856892421402	0.9045708816460881	0	0	0.0	-0.0003486586446791633	2
460	0.0017692748050515367	0.0015473583572069944	-0.0015473559425178381	0.9798173084460529	-1	0	0	0.5	1	1.0	1	1.0	1.0	1	1	1	0	0	0.3333333333333333	1	3	3	0.0	0	0.3620843532080108	0.5	0.7767817107515312	0.5	0.4203214691560372	0.5	0.8621329017217714	0.5	0	0	0.0	-0.00015473559425178382	108
651	0.002416260252406788	0.0023685750095844707	-0.0023685749080950853	0.9806320662981812	-1	0	0	0.5	1	1.0	1	1.0	1.0	2	1	0	0	0	0.3333333333333333	1	3	3	0.0	0	0.37140816112113545	0.7300304804680867	0.5340660473821969	0.9188748295200565	0.5920815333520579	0.8830940395915331	0.8851391834846704	0.8599247651776525	0	0	0.0	-0.00023685749080950853	12
2438	0.0031759387965353924	0.0029478892619830112	-0.002947690381364382	0.984579021196333	-1	0	0	0.8	4	0.2	1	0.7	0	3	0	3	2	0	0.4	2	5	7	0.2857142857142857	0.4	0	0	0	0	0	0	0	0	0	0	0	-0.0002947690381364382	1
125	0.035831842462403556	0.009496802387407247	-0.009475510987004793	0.9263447229326467	-1	0	0	0.1	1	1.0	13	0.3125	0.9230769230769231	13	12	1	2	0	0.3333333333333333	4	12	15	0.4	0	0.2751909214676344	0.8795610379021988	0.45188970763703773	0.8888277998484003	0.21494865733216356	0.9466715339120866	0.8682526789213696	0.910073141986121	0.5384615384615384	0.15384615384615385	0.0	-0.0009475510987004794	20
209	0.003104079584591339	0.0030911181490488313	-0.0030911154934807465	0.9817191688571075	-1	0	0	0.3333333333333333	1	1.0	2	1.0	1.0	3	2	0	0	0	0.25	4	1	4	0.0	0	0.25050504566723414	0.6956505232457881	0.7904292134302228	0.7374712616277178	0.3103909510095392	0.9557449752266511	0.8867908530199762	0.838081176606313	0	0	0.0	-0.00030911154934807467	13
657	0.001787158792287249	0.0017407571496253626	-0.0017381353672392928	0.9830015784694881	-1	0	0	1.0	1	0	0	1.0	0	0	0	1	1	0	0.5	2	1	2	0.16666666666666666	0	0	0	0	0	0	0	0	0	0	0	0	-0.1	0
4486	0.008919428873251312	0.004583557605319547	0.004582456214923854	0.9719475872239449	-1	0	0	0.3	3	0.8333333333333334	10	0.5384615384615384	0.4166666666666667	7	5	6	4	0	0.15384615384615385	2	13	14	0.2857142857142857	0.16666666666666666	0.5980269027782472	0.6606559104343643	0.6867130422675513	0.733265344926107	0.5153026842526104	0.8494714998391484	0.6681702424362072	0.7569404155100453	0.14285714285714285	0.2857142857142857	0.0	0.004582456214923854	87
841	0.022323901426640452	0.004717593985304371	0.00036849412704221494	0.9794104697375988	-1	0	0	0.3	3	0.6923076923076923	9	0.3333333333333333	0.5384615384615384	9	7	5	2	0	0.5555555555555556	9	5	15	0.16666666666666666	0	0.9030336259678104	0.9160567203423877	0.28545076585661433	0.940072041284075	0.7201441523190502	0.7559198881436431	0.9421118886899773	0.890031517498619	0.6111111111111112	0.5555555555555556	0.0	0.00036849412704221494	6
3349	0.006008040155890127	0.0016171377690289922	0.0016171111289597867	0.9774319915967175	-1	0	0	0.3333333333333333	3	0.8181818181818182	9	0.5416666666666666	0.45454545454545453	7	5	5	4	0	0.16666666666666666	2	12	13	0.3333333333333333	0.18181818181818182	0.5980269027782472	0.684691352458236	0.6867130422675513	0.803367784192328	0.5153026842526104	0.9108715780067446	0.6681702424362072	0.8179330172455375	0.21428571428571427	0.2857142857142857	0.0	0.0016171111289597867	43
2944	0.006465878261025231	0.0017896756490756295	0.0017825797011468481	0.9764907385776275	-1	0	0	0.3333333333333333	3	0.8181818181818182	9	0.5416666666666666	0.45454545454545453	7	5	5	3	0	0.16666666666666666	2	12	13	0.25	0.18181818181818182	0.5980269027782472	0.684691352458236	0.6867130422675513	0.7258220346508677	0.5153026842526104	0.8907760196538198	0.6681702424362072	0.7828827363262209	0.2857142857142857	0.2857142857142857	0.0	0.0017825797011468481	12
1582	0.004622247286046364	0.0007273771607976085	-0.0007245883879017872	0.9778023731351624	-1	0	0	0.5555555555555556	5	0.45454545454545453	5	0.65	0.2727272727272727	5	3	7	2	0	0.2	2	10	13	0.125	0.18181818181818182	0.5980269027782472	0.7267131323429273	0.6867130422675513	0.7494861494664742	0.5153026842526104	0.9043529956000403	0.6681702424362072	0.8084772998225375	0.6	0.6	0.0	-7.245883879017872e-05	65
2395	0.005853804152849977	0.0015784399173801554	0.0015747648372350421	0.9777144604853063	-1	0	0	0.4	4	0.6666666666666666	8	0.5833333333333334	0.4166666666666667	8	5	5	2	0	0.16666666666666666	2	12	14	0.18181818181818182	0.16666666666666666	0.5980269027782472	0.717476127958492	0.6867130422675513	0.7845165719055518	0.5153026842526104	0.9328649438059847	0.6681702424362072	0.8345980232074803	0.5625	0.25	0.0	0.0015747648372350421	27
923	0.0019242639741412027	0.0017836748962112895	-0.0017836449019837583	0.9758258542793751	-1	0	0	0.5	1	1.0	1	1.0	1.0	1	1	1	1	0	0.3333333333333333	1	3	3	0.16666666666666666	0	0.5980269027782472	0.5	0.7291936085977435	0.5	0.43051057284790256	0.5	0.7724811742777522	0.5	1.0	1.0	0.0	-0.00017836449019837584	18
2320	0.003343120059733643	0.0011787351026335273	-0.001173399296240857	0.9874437798155394	-1	0	0	0.3333333333333333	3	0.8181818181818182	9	0.5416666666666666	0.6363636363636364	9	7	3	2	0	0.16666666666666666	2	12	13	0.25	0.18181818181818182	0.5980269027782472	0.6850022209032689	0.6867130422675513	0.9210088980027691	0.5153026842526104	0.8645197067508196	0.6681702424362072	0.8449390585998314	0.6111111111111112	0.4444444444444444	0.0	-0.0001173399296240857	7
4350	0.008775057029810091	0.003823445990601644	0.0038229312365685767	0.9723382743019593	-1	0	0	0.3	3	0.8333333333333334	10	0.5384615384615384	0.4166666666666667	7	5	6	4	0	0.15384615384615385	2	13	14	0.2857142857142857	0.16666666666666666	0.5980269027782472	0.6606559104343643	0.6867130422675513	0.733265344926107	0.5153026842526104	0.8494714998391484	0.6681702424362072	0.7569404155100453	0.14285714285714285	0.2857142857142857	0.0	0.0038229312365685767	48
4695	0.008767509406193405	0.003940080073789149	0.003939733850934659	0.972437080085876	-1	0	0	0.3	3	0.8333333333333334	10	0.5384615384615384	0.4166666666666667	7	5	6	4	0	0.15384615384615385	2	13	14	0.2857142857142857	0.16666666666666666	0.5980269027782472	0.6606559104343643	0.6867130422675513	0.733265344926107	0.5153026842526104	0.8494714998391484	0.6681702424362072	0.7569404155100453	0.14285714285714285	0.2857142857142857	0.0	0.003939733850934659	33
4721	0.006822762126844192	0.002171386567532684	0.002171254525061739	0.9736061020270054	-1	0	0	0.3333333333333333	3	0.8181818181818182	9	0.5416666666666666	0.36363636363636365	6	4	6	4	0	0.16666666666666666	2	12	13	0.2857142857142857	0.18181818181818182	0.5980269027782472	0.6703043633653712	0.6867130422675513	0.7485491769606558	0.5153026842526104	0.8658259832305366	0.6681702424362072	0.7723565892203718	0.16666666666666666	0.3333333333333333	0.0	0.002171254525061739	8
5006	0.008888103826102825	0.004135272808816156	0.004134275605554712	0.9722383804544454	-1	0	0	0.3	3	0.8333333333333334	10	0.5384615384615384	0.4166666666666667	7	5	6	4	0	0.15384615384615385	2	13	14	0.2857142857142857	0.16666666666666666	0.5980269027782472	0.6606559104343643	0.6867130422675513	0.733265344926107	0.5153026842526104	0.8494714998391484	0.6681702424362072	0.7569404155100453	0.14285714285714285	0.2857142857142857	0.0	0.004134275605554712	14
2414	0.006050672885113847	0.001581084981099051	0.0015743538413265027	0.9778967394967994	-1	0	0	0.3333333333333333	3	0.8181818181818182	9	0.5416666666666666	0.45454545454545453	7	5	5	4	0	0.16666666666666666	2	12	13	0.3333333333333333	0.18181818181818182	0.5980269027782472	0.684691352458236	0.6867130422675513	0.803367784192328	0.5153026842526104	0.8690720946382544	0.6681702424362072	0.7955251796832289	0.21428571428571427	0.2857142857142857	0.0	0.0015743538413265027	48
4575	0.009420669951918582	0.00462061970768375	-0.00461450487389155	0.9751356238582229	-1	0	0	0.4	4	0.6923076923076923	9	0.5357142857142857	0.46153846153846156	10	6	4	1	0	0.5714285714285714	7	4	15	0.125	0.3333333333333333	0.5981416691143862	0.696783700255257	0.508820262724704	0.8290692044778029	0.46194765724128084	0.88008878567137	0.761331710745358	0.8127706904821927	1.0	0.6	0.0	-0.00046145048738915494	2
391	0.001971535492136971	0.0019702028903748293	-0.0019700417730343237	0.9847941902274542	-1	0	0	1.0	2	0.0	0	0.75	0	1	0	1	0	0	1.0	2	2	3	0.0	0	0	0	0	0	0	0	0	0	0	0	0	-0.00019700417730343238	26
4378	0.007226965856820351	0.0018481563636788797	0.0018432844188580417	0.9755027647631833	-1	0	0	0.4444444444444444	4	0.6363636363636364	7	0.5909090909090909	0.36363636363636365	6	4	6	3	0	0.18181818181818182	2	11	13	0.21428571428571427	0.18181818181818182	0.5980269027782472	0.6703043633653712	0.6867130422675513	0.7485491769606558	0.5153026842526104	0.8658259832305366	0.6681702424362072	0.7723565892203718	0.16666666666666666	0.3333333333333333	0.0	0.0018432844188580417	19
1474	0.006272126610095161	0.0008882710875043998	0.0008710276850900919	0.9757135636312054	-1	0	0	0.4444444444444444	4	0.6363636363636364	7	0.5909090909090909	0.36363636363636365	7	4	5	2	0	0.18181818181818182	2	11	13	0.18181818181818182	0.18181818181818182	0.5980269027782472	0.7232895754611796	0.6867130422675513	0.7926559782100536	0.5153026842526104	0.942796875793084	0.6681702424362072	0.8457127272500929	0.5714285714285714	0.2857142857142857	0.0	0.0008710276850900919	108
3546	0.006401483264632206	0.0013106988658455122	0.001259108670015027	0.9763627303133313	-1	0	0	0.4	4	0.6666666666666666	8	0.5833333333333334	0.4166666666666667	8	5	5	1	0	0.16666666666666666	2	12	14	0.09090909090909091	0.16666666666666666	0.5980269027782472	0.8577459399475132	0.6867130422675513	0.8431217106862461	0.5153026842526104	0.9193979717322939	0.6681702424362072	0.8777016539650828	1.0	0.25	0.0	0.001259108670015027	15
757	0.0020236348598150614	0.0019283320464387774	-0.0019283216074082417	0.9843439890760666	-1	0	0	1.0	2	0.0	0	0.75	0	1	0	1	0	0	1.0	2	2	3	0.0	0	0	0	0	0	0	0	0	0	0	0	0	-0.00019283216074082417	19
4081	0.006552477692397265	0.002070236011036733	0.0020540828259838924	0.9772348121847143	-1	0	0	0.4	4	0.6666666666666666	8	0.5833333333333334	0.4166666666666667	8	5	5	1	0	0.16666666666666666	2	12	14	0.09090909090909091	0.16666666666666666	0.5980269027782472	0.7190211684899752	0.6867130422675513	0.8326203758299259	0.5153026842526104	0.913843887163822	0.6681702424362072	0.8368727185723708	1.0	0.25	0.0	0.0020540828259838924	13
4457	0.00754064357392075	0.0039010857316830396	0.0039008661978272015	0.9731348630545447	-1	0	0	0.3	3	0.8333333333333334	10	0.5384615384615384	0.3333333333333333	6	4	7	3	0	0.15384615384615385	2	13	14	0.1875	0.16666666666666666	0.5980269027782472	0.6703043633653712	0.6867130422675513	0.7485491769606558	0.5153026842526104	0.8658259832305366	0.6681702424362072	0.7723565892203718	0.16666666666666666	0.3333333333333333	0.0	0.0039008661978272015	14
3725	0.006329089015647495	0.0015233682118793797	0.0014849546797554812	0.9775993290642949	-1	0	0	0.3333333333333333	3	0.8181818181818182	9	0.5416666666666666	0.45454545454545453	7	5	5	3	0	0.16666666666666666	2	12	13	0.25	0.18181818181818182	0.5980269027782472	0.684691352458236	0.6867130422675513	0.8326064461205974	0.5153026842526104	0.8907760196538198	0.6681702424362072	0.8164942680944963	0.14285714285714285	0.14285714285714285	0.0	0.0014849546797554812	14
2032	0.006228851014235945	0.0007126277535854325	0.0006967285230842306	0.9758222643000088	-1	0	0	0.4444444444444444	4	0.6363636363636364	7	0.5909090909090909	0.36363636363636365	7	4	5	2	0	0.18181818181818182	2	11	13	0.18181818181818182	0.18181818181818182	0.5980269027782472	0.7232895754611796	0.6867130422675513	0.7926559782100536	0.5153026842526104	0.942796875793084	0.6681702424362072	0.8457127272500929	0.5714285714285714	0.2857142857142857	0.0	0.0006967285230842306	9
2136	0.005946982150511911	0.001282024851868152	0.0012788969111642674	0.9776603687968285	-1	0	0	0.3333333333333333	3	0.8181818181818182	9	0.5416666666666666	0.45454545454545453	7	5	5	4	0	0.16666666666666666	2	12	13	0.3333333333333333	0.18181818181818182	0.5980269027782472	0.684691352458236	0.6867130422675513	0.7258220346508677	0.5153026842526104	0.9108715780067446	0.6681702424362072	0.7953947066556859	0.14285714285714285	0.2857142857142857	0.0	0.0012788969111642674	36
1141	0.0035325266617750586	0.0035100717757837714	-0.003501531967805178	0.9829052626930079	-1	0	0	0.8	4	0.2	1	0.7	0	2	0	4	2	0	0.4	2	5	7	0.2	0.4	0	0	0	0	0	0	0	0	0	0	0	-0.0003501531967805178	3
3308	0.006163436134944133	0.0012159809777110933	0.0012145762519697799	0.9774778985799957	-1	0	0	0.4	4	0.6666666666666666	8	0.5833333333333334	0.4166666666666667	8	5	5	1	0	0.16666666666666666	2	12	14	0.09090909090909091	0.16666666666666666	0.5980269027782472	0.717476127958492	0.6867130422675513	0.7845165719055518	0.5153026842526104	0.9230408844247646	0.6681702424362072	0.8277151473555013	1.0	0.25	0.0	0.0012145762519697799	10
1168	0.0017620062828797502	0.0015522237003880424	-0.001552189995160285	0.9786765033014876	-1	0	0	0.5	1	1.0	1	1.0	1.0	1	1	1	1	0	0.3333333333333333	1	3	3	0.16666666666666666	0	0.4181964597708007	0.5	0.40619263722091076	0.5	0.8185019789594585	0.5	0.8716893024986619	0.5	1.0	0	0.0	-0.0001552189995160285	44
2455	0.006579891172905632	0.001209221712062755	0.0011918840986895776	0.9780897332198464	-1	0	0	0.4	4	0.6923076923076923	9	0.625	0.38461538461538464	8	5	6	2	0	0.16666666666666666	2	12	15	0.15384615384615385	0.15384615384615385	0.5980269027782472	0.717476127958492	0.6867130422675513	0.8326203758299259	0.5153026842526104	0.913843887163822	0.6681702424362072	0.836524992792294	0.625	0.25	0.0	0.0011918840986895776	16
3664	0.006798787586849229	0.0019423451093866194	0.001941613581040368	0.9767003930672092	-1	0	0	0.3333333333333333	3	0.8181818181818182	9	0.5416666666666666	0.45454545454545453	7	5	5	3	0	0.16666666666666666	2	12	13	0.25	0.18181818181818182	0.5980269027782472	0.6371422326524574	0.6867130422675513	0.803367784192328	0.5153026842526104	0.8690720946382544	0.6681702424362072	0.783765477156487	0.14285714285714285	0.2857142857142857	0.0	0.001941613581040368	51
2045	0.006144792589949301	0.0007903105373543825	0.0007648035043104514	0.9761506274420365	-1	0	0	0.4444444444444444	4	0.6363636363636364	7	0.5909090909090909	0.36363636363636365	7	4	5	2	0	0.18181818181818182	2	11	13	0.18181818181818182	0.18181818181818182	0.5980269027782472	0.7232895754611796	0.6867130422675513	0.7926559782100536	0.5153026842526104	0.942796875793084	0.6681702424362072	0.8457127272500929	0.5714285714285714	0.2857142857142857	0.0	0.0007648035043104514	18
899	0.001801721511687501	0.0017356674395190975	-0.0017356026928549914	0.9847380336150949	-1	0	0	1.0	1	0	0	1.0	0	1	0	0	1	0	0.5	1	2	2	0.3333333333333333	0	0	0	0	0	0	0	0	0	0	0	0	-0.00017356026928549913	15
2892	0.006128125268927866	0.0012892430363787351	0.001286441116154212	0.977775100370018	-1	0	0	0.4	4	0.6666666666666666	8	0.5833333333333334	0.4166666666666667	8	5	5	1	0	0.16666666666666666	2	12	14	0.09090909090909091	0.16666666666666666	0.5980269027782472	0.717476127958492	0.6867130422675513	0.7845165719055518	0.5153026842526104	0.9230408844247646	0.6681702424362072	0.8277151473555013	1.0	0.25	0.0	0.001286441116154212	19
1265	0.006486560949261162	0.0028581804383224414	-0.0028463747502662654	0.9692719905546326	-1	0	0	0.25	1	1.0	3	1.0	1.0	4	3	0	1	0	0.2	5	1	5	0.3333333333333333	0	0.36040263291788843	0.9669128144745269	0.623052966799583	0.8628552733716841	0.5294162745554585	0.7592756425517115	0.923738289616475	0.8929239042027294	1.0	0.75	0.0	-0.00028463747502662656	4
3222	0.005176406122696906	0.0022027860578066136	-0.0022017656924906513	0.9768602248470962	-1	0	0	0.4	4	0.6666666666666666	8	0.5833333333333334	0.4166666666666667	8	5	5	1	0	0.16666666666666666	2	12	14	0.09090909090909091	0.16666666666666666	0.5980269027782472	0.717476127958492	0.6867130422675513	0.7907680239609537	0.5153026842526104	0.9256473608382008	0.7233515538670513	0.831234807785796	1.0	0.25	0.0	-0.00022017656924906514	3
1263	0.0022964051119403767	0.002185600733513356	-0.0021855911499875954	0.9802411301959609	-1	0	0	0.5	1	1.0	1	1.0	1.0	2	1	0	1	0	0.3333333333333333	1	3	3	0.3333333333333333	0	0.508111681274524	0.7107752514019751	0.546452839744231	0.8025964660276319	0.6516792716731586	0.7963710692803513	0.7749041194271712	0.772387199851045	1.0	0.5	0.0	-0.00021855911499875954	17
1143	0.0017929694300605318	0.001737480747547408	-0.0017374807475435974	0.9863470510781922	-1	0	0	0	0	0	0	1.0	0	0	0	0	4	0	1.0	1	1	1	1.0	0	0	0	0	0	0	0	0	0	0	0	0	-0.1	0
4977	0.008711874482023403	0.004083452208371705	0.004082901557598183	0.972211206499802	-1	0	0	0.3	3	0.8333333333333334	10	0.5384615384615384	0.4166666666666667	7	5	6	4	0	0.15384615384615385	2	13	14	0.2857142857142857	0.16666666666666666	0.5980269027782472	0.6606559104343643	0.6867130422675513	0.733265344926107	0.5153026842526104	0.8494714998391484	0.6681702424362072	0.7569404155100453	0.14285714285714285	0.2857142857142857	0.0	0.004082901557598183	30
4380	0.006706548103721482	0.0021134295895194424	0.0021117721577108926	0.9748576448606732	-1	0	0	0.4	4	0.6666666666666666	8	0.5833333333333334	0.3333333333333333	7	4	6	4	0	0.16666666666666666	2	12	14	0.3076923076923077	0.16666666666666666	0.5980269027782472	0.7423285620253935	0.6867130422675513	0.8929052386592362	0.5153026842526104	0.891725605417331	0.6681702424362072	0.8535167751885125	0.21428571428571427	0.42857142857142855	0.0	0.0021117721577108926	16
2620	0.006625783624390204	0.0011491127046200707	0.0011428620826892859	0.9773568173313796	-1	0	0	0.375	3	0.8	8	0.5454545454545454	0.4	6	4	5	4	0	0.18181818181818182	2	11	12	0.3333333333333333	0.2	0.5980269027782472	0.6933212933714274	0.6867130422675513	0.7370187316277941	0.5153026842526104	0.9248704360604895	0.6681702424362072	0.8103400073261794	0.16666666666666666	0.3333333333333333	0.0	0.0011428620826892859	11
4517	0.008532626358123541	0.0038394059689142355	0.0038386167987296584	0.9721314408542295	-1	0	0	0.3	3	0.8333333333333334	10	0.5384615384615384	0.4166666666666667	7	5	6	4	0	0.15384615384615385	2	13	14	0.2857142857142857	0.16666666666666666	0.5980269027782472	0.6606559104343643	0.6867130422675513	0.733265344926107	0.5153026842526104	0.8494714998391484	0.6681702424362072	0.7569404155100453	0.14285714285714285	0.2857142857142857	0.0	0.0038386167987296584	63
3048	0.005632335383639691	0.00138862281103371	0.0013823266905199241	0.9779780663688515	-1	0	0	0.3333333333333333	3	0.8181818181818182	9	0.5416666666666666	0.45454545454545453	7	5	5	4	0	0.16666666666666666	2	12	13	0.3333333333333333	0.18181818181818182	0.5980269027782472	0.684691352458236	0.6867130422675513	0.7258220346508677	0.5153026842526104	0.9108715780067446	0.6681702424362072	0.7953947066556859	0.14285714285714285	0.2857142857142857	0.0	0.0013823266905199241	19
466	0.001779527388846172	0.001695110941513516	-0.001695083222867947	0.9764839773711027	-1	0	0	0.5	1	1.0	1	1.0	1.0	1	1	1	1	0	0.3333333333333333	1	3	3	0.16666666666666666	0	0.5980269027782472	0.5	0.6867130422675513	0.5	0.5941700217559602	0.5	0.6052649054999985	0.5	1.0	1.0	0.0	-0.0001695083222867947	111
341	0.00210974374958056	0.001896284560497732	-0.0018962009851131686	0.9838314589315111	-1	0	0	1.0	2	0.0	0	1.0	0	1	0	1	0	0	0.3333333333333333	3	1	3	0.0	1.0	0	0	0	0	0	0	0	0	0	0	0	-0.00018962009851131685	22
3438	0.0075825338652358906	0.0004453194321567285	0.0004359843449341011	0.9731964046079348	-1	0	0	0.42857142857142855	3	0.75	6	0.5555555555555556	0.375	5	3	4	2	0	0.2222222222222222	2	9	10	0.2	0.25	0.5980269027782472	0.8683177314112647	0.6867130422675513	0.8448264763660234	0.5153026842526104	0.9177751949398755	0.6681702424362072	0.8805605852891115	0.6	0.4	0.0	0.0004359843449341011	7
3408	0.0040717841687655425	0.0013104897615035466	-0.0013048201003840161	0.9863949147314434	-1	0	0	0.375	3	0.7777777777777778	7	0.55	0.5555555555555556	7	5	3	2	0	0.2	2	10	11	0.25	0.2222222222222222	0.5980269027782472	0.8471562977560982	0.6867130422675513	0.8259447520025422	0.5153026842526104	0.9108715780067446	0.6681702424362072	0.8658379508546332	0.5714285714285714	0.2857142857142857	0.0	-0.0001304820100384016	7
3443	0.006227143934198473	0.001577752853207741	0.001568251594198839	0.976882659296355	-1	0	0	0.3333333333333333	3	0.8181818181818182	9	0.5416666666666666	0.45454545454545453	7	5	5	4	0	0.16666666666666666	2	12	13	0.3333333333333333	0.18181818181818182	0.5980269027782472	0.8471562977560982	0.6867130422675513	0.8259447520025422	0.5153026842526104	0.9108715780067446	0.6681702424362072	0.8658379508546332	0.14285714285714285	0.2857142857142857	0.0	0.001568251594198839	22
1856	0.004946420910102785	0.00031854343425251244	-0.00031368414030852185	0.9793225034934826	-1	0	0	0.375	3	0.7777777777777778	7	0.55	0.3333333333333333	5	3	5	3	0	0.2	2	10	11	0.25	0.2222222222222222	0.5980269027782472	0.7024336009239783	0.6867130422675513	0.7494861494664742	0.5153026842526104	0.9399059693554571	0.6681702424362072	0.8275295377601093	0.2	0.4	0.0	-3.136841403085219e-05	8
1978	0.006380497823860923	0.0005635105889963216	0.0005493209692827008	0.975845985887487	-1	0	0	0.4444444444444444	4	0.6363636363636364	7	0.5909090909090909	0.36363636363636365	7	4	5	2	0	0.18181818181818182	2	11	13	0.18181818181818182	0.18181818181818182	0.5980269027782472	0.7232895754611796	0.6867130422675513	0.7926559782100536	0.5153026842526104	0.942796875793084	0.6681702424362072	0.8457127272500929	0.5714285714285714	0.2857142857142857	0.0	0.0005493209692827008	11
541	0.004625100716768362	0.0028155277388262037	-0.002814893698888478	0.9752145460647627	-1	0	0	0.3333333333333333	1	1.0	2	1.0	1.0	3	2	0	0	0	0.25	1	4	4	0.0	0	0.4637390127779846	0.8201411368089757	0.7767817107515312	0.9340106230186642	0.7991582973665488	0.9573255887235838	0.9101820755315634	0.9187846406381319	0	0	0.0	-0.0002814893698888478	13
2504	0.006346051140561571	0.001760094451626956	0.0017562465908644435	0.9769906987878713	-1	0	0	0.3333333333333333	3	0.8181818181818182	9	0.5416666666666666	0.45454545454545453	7	5	5	3	0	0.16666666666666666	2	12	13	0.25	0.18181818181818182	0.5980269027782472	0.684691352458236	0.6867130422675513	0.803367784192328	0.5153026842526104	0.8690720946382544	0.6681702424362072	0.7955251796832289	0.14285714285714285	0.2857142857142857	0.0	0.0017562465908644435	53
2233	0.005509493002296697	0.001495097671389003	-0.0014945929832139199	0.9771228953281553	-1	0	0	0.3333333333333333	3	0.7272727272727273	8	0.5909090909090909	0.45454545454545453	7	5	5	1	0	0.18181818181818182	2	11	13	0.08333333333333333	0	0.5980269027782472	0.684691352458236	0.6867130422675513	0.761031529768238	0.5153026842526104	0.9108715780067446	0.6681702424362072	0.8052382207266284	1.0	0.2857142857142857	0.0	-0.00014945929832139198	2
3116	0.005981273408766896	0.0015147015653947573	0.0015126695271580678	0.9775183271237922	-1	0	0	0.4	4	0.6666666666666666	8	0.5833333333333334	0.4166666666666667	8	5	5	1	0	0.16666666666666666	2	12	14	0.09090909090909091	0.16666666666666666	0.5980269027782472	0.717476127958492	0.6867130422675513	0.7845165719055518	0.5153026842526104	0.9230408844247646	0.6681702424362072	0.8277151473555013	1.0	0.25	0.0	0.0015126695271580678	19
598	0.0035890726805776997	0.0031683768996796768	-0.0031481606648268074	0.982628479409558	-1	0	0	0.75	3	0.25	1	0.6666666666666666	0.25	4	1	1	0	0	1.0	3	3	6	0.0	0	0.6295817134603601	0.9774020295067406	0.6808650133895944	0.766945337922013	0.45893893566599003	0.8963879291934856	0.9124708007445723	0.9146644882398192	0	0	0.0	-0.00031481606648268073	6
1859	0.005212125815002937	9.048610833892458e-05	-7.000626875513146e-05	0.978552896596735	-1	0	0	0.375	3	0.7777777777777778	7	0.55	0.3333333333333333	5	3	5	3	0	0.2	2	10	11	0.25	0.2222222222222222	0.5980269027782472	0.7024336009239783	0.6867130422675513	0.9233839508053553	0.5153026842526104	0.9399059693554571	0.6681702424362072	0.8841851600563921	0.4	0.4	0.0	-7.000626875513147e-06	23
3139	0.006694875572485826	0.0020637810357537196	0.00197543630747134	0.9762232319164433	-1	0	0	0.3333333333333333	3	0.8181818181818182	9	0.5416666666666666	0.45454545454545453	7	5	5	4	0	0.16666666666666666	2	12	13	0.3333333333333333	0.18181818181818182	0.5980269027782472	0.8471562977560982	0.6867130422675513	0.8259447520025422	0.5153026842526104	0.8848367945270258	0.6681702424362072	0.8544028363026939	0.14285714285714285	0.2857142857142857	0.0	0.00197543630747134	104
4959	0.008705884502572323	0.0038353190730786666	0.003834727999458711	0.9722266166699443	-1	0	0	0.3	3	0.8333333333333334	10	0.5384615384615384	0.4166666666666667	7	5	6	4	0	0.15384615384615385	2	13	14	0.2857142857142857	0.16666666666666666	0.5980269027782472	0.6606559104343643	0.6867130422675513	0.733265344926107	0.5153026842526104	0.8494714998391484	0.6681702424362072	0.7569404155100453	0.14285714285714285	0.2857142857142857	0.0	0.003834727999458711	19
1441	0.0016786433965619984	0.0014436212678607555	-0.0014436203330427833	0.9786486260346521	-1	0	0	0.5	1	1.0	1	1.0	1.0	1	1	1	0	0	0.3333333333333333	1	3	3	0.0	0	0.4181964597708007	0.5	0.40619263722091076	0.5	0.8185019789594585	0.5	0.8716893024986619	0.5	0	0	0.0	-0.00014436203330427832	35
2330	0.005870189555981384	0.00109515092769265	0.0010931582734779754	0.9781089291494481	-1	0	0	0.4	4	0.6666666666666666	8	0.5833333333333334	0.4166666666666667	8	5	5	2	0	0.16666666666666666	2	12	14	0.18181818181818182	0.16666666666666666	0.5980269027782472	0.717476127958492	0.6867130422675513	0.7845165719055518	0.5153026842526104	0.9328649438059847	0.6681702424362072	0.8345980232074803	0.5625	0.125	0.0	0.0010931582734779754	20
2613	0.00608431060430678	0.0013864572546793048	0.0013864427453075818	0.9773775217638959	-1	0	0	0.4	4	0.6666666666666666	8	0.5833333333333334	0.4166666666666667	8	5	5	1	0	0.16666666666666666	2	12	14	0.09090909090909091	0.16666666666666666	0.5980269027782472	0.717476127958492	0.6867130422675513	0.7845165719055518	0.5153026842526104	0.9230408844247646	0.6681702424362072	0.8277151473555013	1.0	0.25	0.0	0.0013864427453075818	27
939	0.001884180146546367	0.0018330411005224672	-0.001833015872076578	0.9853751926749507	-1	0	0	1.0	1	0	0	1.0	0	1	0	0	1	0	0.5	1	2	2	0.3333333333333333	0	0	0	0	0	0	0	0	0	0	0	0	-0.0001833015872076578	8
1688	0.007058957085310682	0.001424505861491653	0.0014023142311617171	0.9780232115102055	-1	0	0	0.375	3	0.8	8	0.5454545454545454	0.4	6	4	5	3	0	0.18181818181818182	2	11	12	0.25	0.2	0.5980269027782472	0.6933212933714274	0.6867130422675513	0.9076926769162926	0.5153026842526104	0.9248704360604895	0.6681702424362072	0.8665321119963362	0.16666666666666666	0.5	0.0	0.0014023142311617171	18
2595	0.0056339571274144915	0.0012908061050398523	0.0012907817017342716	0.977794922779769	-1	0	0	0.4	4	0.6666666666666666	8	0.5833333333333334	0.4166666666666667	8	5	5	2	0	0.16666666666666666	2	12	14	0.18181818181818182	0.16666666666666666	0.5980269027782472	0.717476127958492	0.6867130422675513	0.7845165719055518	0.5153026842526104	0.9230408844247646	0.6681702424362072	0.8277151473555013	0.5625	0.5	0.0	0.0012907817017342716	20
1450	0.001724724244701658	0.0015447304112074548	-0.0015446860021196373	0.9786189998500558	-1	0	0	0.5	1	1.0	1	1.0	1.0	1	1	1	1	0	0.3333333333333333	1	3	3	0.16666666666666666	0	0.4181964597708007	0.5	0.40619263722091076	0.5	0.8185019789594585	0.5	0.8716893024986619	0.5	1.0	0	0.0	-0.00015446860021196373	31
3717	0.005839273769262138	0.0014982905109671065	0.001491871018314181	0.9776800057362423	-1	0	0	0.3333333333333333	3	0.8181818181818182	9	0.5416666666666666	0.45454545454545453	7	5	5	3	0	0.16666666666666666	2	12	13	0.25	0.18181818181818182	0.5980269027782472	0.6914616768982217	0.6867130422675513	0.803367784192328	0.5153026842526104	0.8690720946382544	0.6681702424362072	0.7972303137922063	0.14285714285714285	0.2857142857142857	0.0	0.001491871018314181	23
1799	0.006294901823634543	0.0007596651128520006	0.0007248330109531737	0.9759657174193866	-1	0	0	0.4444444444444444	4	0.6363636363636364	7	0.5909090909090909	0.36363636363636365	7	4	5	2	0	0.18181818181818182	2	11	13	0.18181818181818182	0.18181818181818182	0.5980269027782472	0.7232895754611796	0.6867130422675513	0.7926559782100536	0.5153026842526104	0.942796875793084	0.6681702424362072	0.8457127272500929	0.5714285714285714	0.2857142857142857	0.0	0.0007248330109531737	113
4302	0.008803944299551265	0.004125958231133978	0.004124940368316614	0.9724536225977195	-1	0	0	0.3	3	0.8333333333333334	10	0.5384615384615384	0.4166666666666667	7	5	6	4	0	0.15384615384615385	2	13	14	0.2857142857142857	0.16666666666666666	0.5980269027782472	0.6606559104343643	0.6867130422675513	0.733265344926107	0.5153026842526104	0.8494714998391484	0.6681702424362072	0.7569404155100453	0.14285714285714285	0.2857142857142857	0.0	0.004124940368316614	61
1373	0.005405450964601361	0.0003070188977910712	-0.0003005210356976639	0.9795513080663727	-1	0	0	0.375	3	0.7777777777777778	7	0.55	0.3333333333333333	5	3	5	3	0	0.2	2	10	11	0.25	0.2222222222222222	0.5980269027782472	0.7024336009239783	0.6867130422675513	0.7494861494664742	0.5153026842526104	0.9399059693554571	0.6681702424362072	0.8275295377601093	0.2	0.4	0.0	-3.005210356976639e-05	118
2520	0.0059142839989652935	0.004752955664481713	-0.004280838709319736	0.9700433128321333	-1	0	0	0.625	5	0.4	4	0.42857142857142855	0.3	6	3	5	1	0	0.5714285714285714	7	4	12	0.09090909090909091	0.25	0.5980269027782472	0.6933212933714274	0.6867130422675513	0.7370187316277941	0.5153026842526104	0.9060778532670128	0.6681702424362072	0.7975353408378643	1.0	0.3333333333333333	0.0	-0.0004280838709319736	1
2864	0.0055603127423613586	0.0010575331429410143	0.0010572838499354345	0.977936630140578	-1	0	0	0.4	4	0.6666666666666666	8	0.5833333333333334	0.4166666666666667	8	5	5	2	0	0.16666666666666666	2	12	14	0.18181818181818182	0.16666666666666666	0.5980269027782472	0.717476127958492	0.6867130422675513	0.7845165719055518	0.5153026842526104	0.9328649438059847	0.6681702424362072	0.8345980232074803	0.5625	0.25	0.0	0.0010572838499354345	12
4087	0.006172402784997917	0.002084348211061488	0.0020797645755149257	0.9767078037642759	-1	0	0	0.3333333333333333	3	0.8181818181818182	9	0.5416666666666666	0.45454545454545453	7	5	5	3	0	0.16666666666666666	2	12	13	0.25	0.18181818181818182	0.5980269027782472	0.6914616768982217	0.6867130422675513	0.803367784192328	0.5153026842526104	0.8690720946382544	0.6681702424362072	0.7972303137922063	0.14285714285714285	0.2857142857142857	0.0	0.0020797645755149257	51
3368	0.006364954222503826	0.001748388403314895	0.0017475069882991483	0.9773230323123058	-1	0	0	0.4	4	0.6666666666666666	8	0.5833333333333334	0.4166666666666667	8	5	5	1	0	0.16666666666666666	2	12	14	0.09090909090909091	0.16666666666666666	0.5980269027782472	0.717476127958492	0.6867130422675513	0.7845165719055518	0.5153026842526104	0.9230408844247646	0.6681702424362072	0.8277151473555013	1.0	0.25	0.0	0.0017475069882991483	20
2815	0.006010663305261737	0.0012591742993893788	0.0012502981251890505	0.9778835205233255	-1	0	0	0.4	4	0.6666666666666666	8	0.5833333333333334	0.4166666666666667	8	5	5	1	0	0.16666666666666666	2	12	14	0.09090909090909091	0.16666666666666666	0.5980269027782472	0.717476127958492	0.6867130422675513	0.8326203758299259	0.5153026842526104	0.913843887163822	0.6681702424362072	0.836524992792294	1.0	0.25	0.0	0.0012502981251890505	21
1523	0.001971465894977965	0.0005881823125515744	-0.0005853466804448809	0.9823582840591325	-1	0	0	0.42857142857142855	3	0.75	6	0.5555555555555556	0.375	5	3	4	3	0	0.2222222222222222	2	9	10	0.3	0.25	0.5980269027782472	0.7024336009239783	0.6867130422675513	0.7992777638550491	0.5153026842526104	0.9399059693554571	0.7069547170847877	0.8407103703804434	0.2	0.4	0.0	-5.8534668044488094e-05	107
2568	0.006121390709562832	0.0012710470495646388	0.0012710363445917411	0.9779387621554202	-1	0	0	0.4	4	0.6666666666666666	8	0.5833333333333334	0.4166666666666667	8	5	5	2	0	0.16666666666666666	2	12	14	0.18181818181818182	0.16666666666666666	0.5980269027782472	0.717476127958492	0.6867130422675513	0.7850901384400583	0.5153026842526104	0.9328649438059847	0.6681702424362072	0.8347542372018165	0.5625	0.25	0.0	0.0012710363445917411	20
3040	0.006030375977599787	0.001404835167220106	0.0013986240094773646	0.9774425925395946	-1	0	0	0.4	4	0.6666666666666666	8	0.5833333333333334	0.4166666666666667	8	5	5	1	0	0.16666666666666666	2	12	14	0.09090909090909091	0.16666666666666666	0.5980269027782472	0.717476127958492	0.6867130422675513	0.7845165719055518	0.5153026842526104	0.9230408844247646	0.6681702424362072	0.8277151473555013	1.0	0.25	0.0	0.0013986240094773646	22
2551	0.00586478310861827	0.0012097012511166402	0.0012064254768215513	0.9776444266452753	-1	0	0	0.3333333333333333	3	0.8181818181818182	9	0.5416666666666666	0.45454545454545453	7	5	5	4	0	0.16666666666666666	2	12	13	0.3333333333333333	0.18181818181818182	0.5980269027782472	0.684691352458236	0.6867130422675513	0.803367784192328	0.5153026842526104	0.9108715780067446	0.6681702424362072	0.8179330172455375	0.21428571428571427	0.2857142857142857	0.0	0.0012064254768215513	24
4686	0.008828040871534357	0.003986973832603499	0.003986745923685315	0.9716453098946731	-1	0	0	0.3	3	0.8333333333333334	10	0.5384615384615384	0.4166666666666667	7	5	6	4	0	0.15384615384615385	2	13	14	0.2857142857142857	0.16666666666666666	0.5980269027782472	0.8032100244229403	0.6867130422675513	0.733265344926107	0.5153026842526104	0.8494714998391484	0.6681702424362072	0.7994293280653327	0.14285714285714285	0.2857142857142857	0.0	0.003986745923685315	26
40	0.017929543727853624	0.007867008215973297	-0.007859633963180844	0.9836693648207542	-1	0	0	0.3	3	0.7692307692307693	10	0.45454545454545453	0.6923076923076923	12	9	2	1	0	0.2727272727272727	3	11	15	0.2	0.3076923076923077	0.40521928434179016	0.7577380303179566	0.6549414034899534	0.8946690923045998	0.3049601723775284	0.9088078865993683	0.8134491791405174	0.8652514991374876	1.0	0.5833333333333334	0.0	-0.0007859633963180843	19
3695	0.006592699778925545	0.0020030924266032086	0.0019341062921182388	0.9759480902801932	-1	0	0	0.3333333333333333	3	0.8181818181818182	9	0.5416666666666666	0.45454545454545453	7	5	5	3	0	0.16666666666666666	2	12	13	0.25	0.18181818181818182	0.5980269027782472	0.8471562977560982	0.6867130422675513	0.8259447520025422	0.5153026842526104	0.8848367945270258	0.6681702424362072	0.8544028363026939	0.14285714285714285	0.2857142857142857	0.0	0.0019341062921182388	30
4250	0.0062708002082351565	0.0017424389937253182	0.0017369230079272648	0.9745366944156758	-1	0	0	0.4444444444444444	4	0.6363636363636364	7	0.5909090909090909	0.36363636363636365	6	4	6	3	0	0.18181818181818182	2	11	13	0.21428571428571427	0.18181818181818182	0.5980269027782472	0.6703043633653712	0.6867130422675513	0.7458868359739028	0.5153026842526104	0.8658259832305366	0.6681702424362072	0.771529446760397	0.16666666666666666	0.3333333333333333	0.0	0.0017369230079272648	17
2023	0.005673949228985651	0.0011918747492914246	0.0011514970556163583	0.9779823166913236	-1	0	0	0.4	4	0.6666666666666666	8	0.5833333333333334	0.4166666666666667	8	5	5	2	0	0.16666666666666666	2	12	14	0.18181818181818182	0.16666666666666666	0.5980269027782472	0.8343087660809334	0.6867130422675513	0.7845165719055518	0.5153026842526104	0.9328649438059847	0.6681702424362072	0.8637437030132618	0.5625	0.25	0.0	0.0011514970556163583	39
4091	0.006119022108475906	0.0016928562472389665	0.0016927585168897922	0.976946143405216	-1	0	0	0.3333333333333333	3	0.8181818181818182	9	0.5416666666666666	0.45454545454545453	7	5	5	3	0	0.16666666666666666	2	12	13	0.25	0.18181818181818182	0.5980269027782472	0.6914616768982217	0.6867130422675513	0.795800927504639	0.5153026842526104	0.8690720946382544	0.6681702424362072	0.7946737606918526	0.14285714285714285	0.5714285714285714	0.0	0.0016927585168897922	27
440	0.0018312314313177953	0.0017665667997694768	-0.0017665322096724377	0.9862078862863505	-1	0	0	1.0	1	0	0	1.0	0	1	0	0	1	0	0.5	1	2	2	0.3333333333333333	0	0	0	0	0	0	0	0	0	0	0	0	-0.00017665322096724377	16
792	0.002388065183412725	0.002082404933585859	-0.002082395016715212	0.9802435540164478	-1	0	0	0.5	1	1.0	1	1.0	1.0	2	1	0	0	0	0.3333333333333333	1	3	3	0.0	0	0.508111681274524	0.7107752514019751	0.546452839744231	0.8025964660276319	0.6516792716731586	0.7963710692803513	0.7749041194271712	0.772387199851045	0	0	0.0	-0.0002082395016715212	15
4581	0.008184341238043605	0.00357250810156911	0.003565386772976978	0.973274794142821	-1	0	0	0.4	4	0.6923076923076923	9	0.5769230769230769	0.38461538461538464	8	5	6	3	0	0.15384615384615385	2	13	15	0.23076923076923078	0.15384615384615385	0.5980269027782472	0.6523830721185752	0.6867130422675513	0.8108233343176868	0.5153026842526104	0.8914557785555851	0.6681702424362072	0.8016860926886473	0.125	0.5	0.0	0.003565386772976978	15
4013	0.006412234654809071	0.0022008019938082246	0.002161662300271487	0.9766728518703486	-1	0	0	0.3333333333333333	3	0.8181818181818182	9	0.5416666666666666	0.45454545454545453	7	5	5	3	0	0.16666666666666666	2	12	13	0.25	0.18181818181818182	0.5980269027782472	0.6914616768982217	0.6867130422675513	0.803367784192328	0.5153026842526104	0.8690720946382544	0.6681702424362072	0.7972303137922063	0.14285714285714285	0.2857142857142857	0.0	0.002161662300271487	8
3559	0.006592231259827184	0.002026194770541532	0.002014668240501921	0.9769796061414077	-1	0	0	0.3333333333333333	3	0.8181818181818182	9	0.5416666666666666	0.45454545454545453	7	5	5	3	0	0.16666666666666666	2	12	13	0.25	0.18181818181818182	0.5980269027782472	0.684691352458236	0.6867130422675513	0.803367784192328	0.5153026842526104	0.8690720946382544	0.6681702424362072	0.7955251796832289	0.14285714285714285	0.2857142857142857	0.0	0.002014668240501921	28
1638	0.0052452137170131315	0.00015563391211992673	-0.00015280545844347177	0.9789722996217514	-1	0	0	0.375	3	0.7777777777777778	7	0.55	0.3333333333333333	5	3	5	3	0	0.2	2	10	11	0.25	0.2222222222222222	0.5980269027782472	0.7024336009239783	0.6867130422675513	0.7494861494664742	0.5153026842526104	0.9399059693554571	0.6681702424362072	0.8275295377601093	0.2	0.4	0.0	-1.5280545844347175e-05	92
2976	0.006378128665012064	0.0017529176554361206	0.0016605523663545546	0.9764079923669541	-1	0	0	0.3333333333333333	3	0.8181818181818182	9	0.5416666666666666	0.45454545454545453	7	5	5	4	0	0.16666666666666666	2	12	13	0.3333333333333333	0.18181818181818182	0.5980269027782472	0.8471562977560982	0.6867130422675513	0.8259447520025422	0.5153026842526104	0.8848367945270258	0.6681702424362072	0.8544028363026939	0.14285714285714285	0.5714285714285714	0.0	0.0016605523663545546	49
1851	0.006050131247170921	0.0016900953603960667	0.0016876378166189752	0.9775702296234331	-1	0	0	0.4	4	0.6666666666666666	8	0.5833333333333334	0.4166666666666667	8	5	5	2	0	0.16666666666666666	2	12	14	0.18181818181818182	0.16666666666666666	0.5980269027782472	0.717476127958492	0.6867130422675513	0.7845165719055518	0.5153026842526104	0.9328649438059847	0.6681702424362072	0.8345980232074803	0.5625	0.25	0.0	0.0016876378166189752	37
4454	0.008761269788568428	0.004497648883362127	0.004496649831149479	0.9720043254493973	-1	0	0	0.3	3	0.8333333333333334	10	0.5384615384615384	0.4166666666666667	7	5	6	4	0	0.15384615384615385	2	13	14	0.2857142857142857	0.16666666666666666	0.5980269027782472	0.6606559104343643	0.6867130422675513	0.733265344926107	0.5153026842526104	0.8494714998391484	0.6681702424362072	0.7569404155100453	0.14285714285714285	0.2857142857142857	0.0	0.004496649831149479	50
66	0.0025302173944430017	0.0024821460460924447	-0.0024821077890863383	0.9840165422321157	-1	0	0	0.5	1	1.0	1	1.0	1.0	1	1	1	0	0	0.3333333333333333	3	1	3	0.0	0	0.3972231225242342	0.5	0.4271311386460016	0.5	0.6898009581198921	0.5	0.788250938244259	0.5	0	0	0.0	-0.00024821077890863384	61
3069	0.006220140592392057	0.0016930504010617292	0.0016834491591667727	0.9772597679908551	-1	0	0	0.4	4	0.6666666666666666	8	0.5833333333333334	0.4166666666666667	8	5	5	1	0	0.16666666666666666	2	12	14	0.09090909090909091	0.16666666666666666	0.5980269027782472	0.717476127958492	0.6867130422675513	0.7705907029715535	0.5153026842526104	0.913843887163822	0.6681702424362072	0.8178291348481304	1.0	0.25	0.0	0.0016834491591667727	20
4909	0.008600583845105814	0.004284679490778719	0.004283835379971617	0.9724229675204604	-1	0	0	0.3	3	0.8333333333333334	10	0.5384615384615384	0.4166666666666667	7	5	6	6	0	0.15384615384615385	2	13	14	0.42857142857142855	0.16666666666666666	0.5980269027782472	0.6606559104343643	0.6867130422675513	0.7521242857285	0.5153026842526104	0.8494714998391484	0.6681702424362072	0.7629433915760482	0.14285714285714285	0.2857142857142857	0.0	0.004283835379971617	52
3875	0.006153665803158162	0.0016999464933300167	0.0016938635365037257	0.9776645570585	-1	0	0	0.4	4	0.6666666666666666	8	0.5833333333333334	0.4166666666666667	8	5	5	1	0	0.16666666666666666	2	12	14	0.09090909090909091	0.16666666666666666	0.5980269027782472	0.7190211684899752	0.6867130422675513	0.8326203758299259	0.5153026842526104	0.913843887163822	0.6681702424362072	0.8368727185723708	1.0	0.25	0.0	0.0016938635365037257	16
1938	0.006379340355081041	0.0009238898646267486	0.0009163871857871711	0.9756208600361435	-1	0	0	0.4444444444444444	4	0.6363636363636364	7	0.5909090909090909	0.36363636363636365	7	4	5	2	0	0.18181818181818182	2	11	13	0.18181818181818182	0.18181818181818182	0.5980269027782472	0.7232895754611796	0.6867130422675513	0.7926559782100536	0.5153026842526104	0.942796875793084	0.6681702424362072	0.8457127272500929	0.5714285714285714	0.2857142857142857	0.0	0.0009163871857871711	83
3779	0.005975578502279529	0.004050865788378214	-0.004044390972267423	0.9704906749668443	-1	0	0	0.3333333333333333	3	0.7272727272727273	8	0.43333333333333335	0.5454545454545454	7	6	5	0	0	0.3	3	10	13	0.0	0	0.5980269027782472	0.7112265295871721	0.6867130422675513	0.772727826456565	0.43051057284790256	0.9128468028942915	0.7724811742777522	0.8162796961904791	0	0	0.0	-0.0004044390972267423	1
1595	0.0053578400627046574	8.627240397743107e-05	-1.7532943109665075e-05	0.9782036576881459	-1	0	0	0.375	3	0.7777777777777778	7	0.55	0.3333333333333333	5	3	5	3	0	0.2	2	10	11	0.25	0.2222222222222222	0.5980269027782472	0.7024336009239783	0.6867130422675513	0.7494861494664742	0.5153026842526104	0.9399059693554571	0.6681702424362072	0.8275295377601093	0.2	0.8	0.0	-1.7532943109665075e-06	9
3051	0.006130204079230661	0.0016709298247864703	0.0016491530216667363	0.9777068155415285	-1	0	0	0.3333333333333333	3	0.8181818181818182	9	0.5416666666666666	0.45454545454545453	7	5	5	4	0	0.16666666666666666	2	12	13	0.3333333333333333	0.18181818181818182	0.5980269027782472	0.684691352458236	0.6867130422675513	0.7258220346508677	0.5153026842526104	0.8907760196538198	0.6681702424362072	0.7828827363262209	0.14285714285714285	0.2857142857142857	0.0	0.0016491530216667363	23
1968	0.004404998481151462	0.003910596814580491	-0.0039101735504628605	0.9846193739242332	-1	0	0	0.5	4	0.5555555555555556	5	0.6111111111111112	0.3333333333333333	5	3	5	2	0	0.2222222222222222	2	9	11	0.16666666666666666	0.2222222222222222	0.5980269027782472	0.7024336009239783	0.6867130422675513	0.7898193179034075	0.5153026842526104	0.9399059693554571	0.7069547170847877	0.8381065027966087	0.6000000000000001	0.4	0.0	-0.00039101735504628606	2
4805	0.00870237006429134	0.004067372807452132	0.004066749305479419	0.9720507128757714	-1	0	0	0.3	3	0.8333333333333334	10	0.5384615384615384	0.4166666666666667	7	5	6	4	0	0.15384615384615385	2	13	14	0.2857142857142857	0.16666666666666666	0.5980269027782472	0.6606559104343643	0.6867130422675513	0.733265344926107	0.5153026842526104	0.8494714998391484	0.6681702424362072	0.7569404155100453	0.14285714285714285	0.2857142857142857	0.0	0.004066749305479419	21
2799	0.006608538027767268	0.004051260419981611	-0.004050353188758057	0.9777677315558673	-1	0	0	0.3333333333333333	3	0.7272727272727273	8	0.5909090909090909	0.45454545454545453	7	5	5	0	0	0.18181818181818182	2	11	13	0.0	0	0.5980269027782472	0.7112265295871721	0.6867130422675513	0.772727826456565	0.43051057284790256	0.9128468028942915	0.7724811742777522	0.8162796961904791	0	0	0.0	-0.00040503531887580574	1
3584	0.005699496350487149	0.0016705348632313865	0.0016682801807538625	0.9772984986419174	-1	0	0	0.4	4	0.6666666666666666	8	0.5833333333333334	0.4166666666666667	8	5	5	1	0	0.16666666666666666	2	12	14	0.09090909090909091	0.16666666666666666	0.5980269027782472	0.717476127958492	0.6867130422675513	0.8076174164102049	0.5153026842526104	0.9230408844247646	0.6681702424362072	0.8343799769997458	1.0	0.25	0.0	0.0016682801807538625	40
423	0.0019628065678427313	0.0019618378532836787	-0.001961646678075552	0.9846609875188354	-1	0	0	1.0	2	0.0	0	0.75	0	1	0	1	0	0	1.0	2	2	3	0.0	0	0	0	0	0	0	0	0	0	0	0	0	-0.0001961646678075552	32
637	0.0016241258195456212	0.0015194481864316631	-0.00151893346858157	0.9788765686011762	-1	0	0	0.3333333333333333	1	1.0	2	0.6666666666666666	0.5	1	1	2	0	0	0.6666666666666666	2	3	4	0.0	0	0.3620843532080108	0.5	0.7767817107515312	0.5	0.39196040256179004	0.5	0.868576016233133	0.5	0	0	0.0	-0.000151893346858157	53
4631	0.0075979614770764585	0.003539303363053092	0.0035390970042805336	0.9735370693961425	-1	0	0	0.3	3	0.8333333333333334	10	0.5384615384615384	0.3333333333333333	6	4	7	3	0	0.15384615384615385	2	13	14	0.1875	0.16666666666666666	0.5980269027782472	0.6703043633653712	0.6867130422675513	0.7485491769606558	0.5153026842526104	0.8658259832305366	0.6681702424362072	0.7723565892203718	0.16666666666666666	0.3333333333333333	0.0	0.0035390970042805336	8
1408	0.0017093499691931886	0.0015190555096057426	-0.0015190250489762113	0.9786554155480705	-1	0	0	0.5	1	1.0	1	1.0	1.0	1	1	1	1	0	0.3333333333333333	1	3	3	0.16666666666666666	0	0.4181964597708007	0.5	0.49115376988129517	0.5	0.49326813441484746	0.5	0.5863785582838892	0.5	1.0	0	0.0	-0.00015190250489762115	23
1553	0.008036000028819074	0.0009869197067312767	-0.000984859601925523	0.9668113122035129	-1	0	0	0.42857142857142855	3	0.75	6	0.5555555555555556	0.25	4	2	5	3	0	0.2222222222222222	2	9	10	0.25	0.25	0.5571898201884112	0.7107627361696774	0.6867130422675513	0.9403747332343917	0.5153026842526104	0.955813627470678	0.8774848291639039	0.9041154581130061	0.5	0.5	0.0	-9.848596019255229e-05	12
4927	0.009101282168983928	0.004146660643824148	0.004146116607242305	0.9720842590079708	-1	0	0	0.3	3	0.8333333333333334	10	0.5384615384615384	0.4166666666666667	7	5	6	5	0	0.15384615384615385	2	13	14	0.35714285714285715	0.16666666666666666	0.5980269027782472	0.6606559104343643	0.6867130422675513	0.733265344926107	0.5153026842526104	0.8494714998391484	0.6681702424362072	0.7569404155100453	0.14285714285714285	0.5714285714285714	0.0	0.004146116607242305	42
675	0.00213937461734918	0.002151686299121033	-0.0021516724843509295	0.9719333980864497	-1	0	0	0.5	1	1.0	1	1.0	1.0	2	1	0	1	0	0.3333333333333333	1	3	3	0.3333333333333333	0	0.9873882258914837	0.5314877101988225	0.5645146924410154	0.9820222730940918	0.30177885421188977	0.5211799805821093	0.9674175806985138	0.8027845513646763	1.0	1.0	0.0	-0.00021516724843509294	16
3906	0.0073561023563514264	0.0021641861279120163	0.0021580457147591303	0.9757204944495003	-1	0	0	0.4444444444444444	4	0.6363636363636364	7	0.5909090909090909	0.36363636363636365	6	4	6	4	0	0.18181818181818182	2	11	13	0.2857142857142857	0.18181818181818182	0.5980269027782472	0.6703043633653712	0.6867130422675513	0.7485491769606558	0.5153026842526104	0.8658259832305366	0.6681702424362072	0.7723565892203718	0.16666666666666666	0.3333333333333333	0.0	0.0021580457147591303	20
2950	0.006223756821153787	0.0012622552569581326	0.0012621159409590128	0.9772743695726069	-1	0	0	0.4	4	0.6666666666666666	8	0.5833333333333334	0.4166666666666667	8	5	5	1	0	0.16666666666666666	2	12	14	0.09090909090909091	0.16666666666666666	0.5980269027782472	0.717476127958492	0.6867130422675513	0.7845165719055518	0.5153026842526104	0.9230408844247646	0.6681702424362072	0.8277151473555013	1.0	0.25	0.0	0.0012621159409590128	23
1183	0.0017469852332797835	0.001513112611505135	-0.0015130278955549086	0.9788202920003034	-1	0	0	0.5	1	1.0	1	1.0	1.0	1	1	1	1	0	0.3333333333333333	1	3	3	0.16666666666666666	0	0.4181964597708007	0.5	0.40619263722091076	0.5	0.8185019789594585	0.5	0.8716893024986619	0.5	1.0	0	0.0	-0.00015130278955549086	66
1325	0.0023015963750223833	0.002169030550256118	-0.00216894491093063	0.9729944075105542	-1	0	0	0.5	2	0.6666666666666666	2	0.625	0.3333333333333333	2	1	2	0	0	0.5	2	4	5	0.0	0	0.39808442460101634	0.7051715109391279	0.42662257404458986	0.554904286130296	0.7311712385591493	0.8624240698431381	0.8221447684644829	0.7263220694752135	0	0	0.0	-0.000216894491093063	24
1527	0.0028000212264993217	0.0027871596535125427	-0.0027870329304593372	0.9841194116518747	-1	0	0	0.75	3	0.5	2	0.6	0	3	0	2	3	0	0.4	2	5	6	0.6	0.5	0	0	0	0	0	0	0	0	0	0	0	-0.0002787032930459337	8
1085	0.0025126882009341776	0.0021844572720860936	-0.002184228422624217	0.9804074537937905	-1	0	0	0.5	1	1.0	1	1.0	1.0	2	1	0	1	0	0.3333333333333333	1	3	3	0.3333333333333333	0	0.508111681274524	0.7107752514019751	0.546452839744231	0.8025964660276319	0.6516792716731586	0.7963710692803513	0.7749041194271712	0.772387199851045	1.0	0.5	0.0	-0.00021842284226242172	11
3006	0.006189831823650583	0.001717043465055407	0.0017103319909007697	0.9769283437124888	-1	0	0	0.3333333333333333	3	0.8181818181818182	9	0.5416666666666666	0.45454545454545453	7	5	5	3	0	0.16666666666666666	2	12	13	0.25	0.18181818181818182	0.5980269027782472	0.684691352458236	0.6867130422675513	0.7258220346508677	0.5153026842526104	0.8907760196538198	0.6681702424362072	0.7828827363262209	0.14285714285714285	0.2857142857142857	0.0	0.0017103319909007697	41
1584	0.005214739199680721	0.0002915049377362349	-0.00029150466282017856	0.978812839582412	-1	0	0	0.375	3	0.7777777777777778	7	0.55	0.3333333333333333	5	3	5	3	0	0.2	2	10	11	0.25	0.2222222222222222	0.5980269027782472	0.7024336009239783	0.6867130422675513	0.7494861494664742	0.5153026842526104	0.9399059693554571	0.6681702424362072	0.8275295377601093	0.2	0.4	0.0	-2.9150466282017856e-05	26
3853	0.007356698734535077	0.0024418931875393223	0.0024136210314501002	0.9757679314236174	-1	0	0	0.3333333333333333	3	0.8181818181818182	9	0.5416666666666666	0.45454545454545453	7	5	5	3	0	0.16666666666666666	2	12	13	0.25	0.18181818181818182	0.5980269027782472	0.8471562977560982	0.6867130422675513	0.8753135837745627	0.5153026842526104	0.8300579708958747	0.6681702424362072	0.8518387373373545	0.14285714285714285	0.2857142857142857	0.0	0.0024136210314501002	45
1705	0.005142079509720043	0.0003625371610051277	-0.0003617762736376287	0.9789911015519926	-1	0	0	0.375	3	0.7777777777777778	7	0.55	0.3333333333333333	5	3	5	3	0	0.2	2	10	11	0.25	0.2222222222222222	0.5980269027782472	0.7024336009239783	0.6867130422675513	0.7494861494664742	0.5153026842526104	0.9399059693554571	0.6681702424362072	0.8275295377601093	0.2	0.4	0.0	-3.617762736376287e-05	10
2155	0.006453368339016947	0.0016468138552702646	0.0016450888502513546	0.9772011701925719	-1	0	0	0.4	4	0.6666666666666666	8	0.5833333333333334	0.4166666666666667	8	5	5	2	0	0.16666666666666666	2	12	14	0.18181818181818182	0.16666666666666666	0.5980269027782472	0.717476127958492	0.6867130422675513	0.7910727757891377	0.5153026842526104	0.9230408844247646	0.6681702424362072	0.8295714755673437	0.5625	0.25	0.0	0.0016450888502513546	68
4950	0.008906972004384454	0.00391352255597483	0.003912696905151184	0.9723085688477385	-1	0	0	0.3	3	0.8333333333333334	10	0.5384615384615384	0.4166666666666667	7	5	6	4	0	0.15384615384615385	2	13	14	0.2857142857142857	0.16666666666666666	0.5980269027782472	0.6606559104343643	0.6867130422675513	0.733265344926107	0.5153026842526104	0.8494714998391484	0.6681702424362072	0.7569404155100453	0.14285714285714285	0.14285714285714285	0.0	0.003912696905151184	20
2647	0.006154328350255828	0.0016837449135803499	0.001668657222528701	0.9771104083150197	-1	0	0	0.3333333333333333	3	0.8181818181818182	9	0.5416666666666666	0.45454545454545453	7	5	5	3	0	0.16666666666666666	2	12	13	0.25	0.18181818181818182	0.5980269027782472	0.684691352458236	0.6867130422675513	0.7258220346508677	0.5153026842526104	0.8907760196538198	0.6681702424362072	0.7828827363262209	0.14285714285714285	0.2857142857142857	0.0	0.001668657222528701	35
1650	0.005430694741718426	0.0003139922505294249	-0.00031387810510094153	0.9793553669812232	-1	0	0	0.375	3	0.7777777777777778	7	0.55	0.3333333333333333	5	3	5	3	0	0.2	2	10	11	0.25	0.2222222222222222	0.5980269027782472	0.7024336009239783	0.6867130422675513	0.7494861494664742	0.5153026842526104	0.9399059693554571	0.6681702424362072	0.8275295377601093	0.2	0.4	0.0	-3.1387810510094156e-05	11
3278	0.006149695749256092	0.0017712287886980003	0.001769751348932385	0.9764482830161304	-1	0	0	0.3333333333333333	3	0.8181818181818182	9	0.5416666666666666	0.45454545454545453	7	5	5	3	0	0.16666666666666666	2	12	13	0.25	0.18181818181818182	0.5980269027782472	0.684691352458236	0.6867130422675513	0.7258220346508677	0.5153026842526104	0.8907760196538198	0.6681702424362072	0.7828827363262209	0.14285714285714285	0.2857142857142857	0.0	0.001769751348932385	34
3052	0.003684359519952697	0.0014457640036902929	-0.0014365642838059616	0.9877547939136183	-1	0	0	0.375	3	0.7777777777777778	7	0.55	0.5555555555555556	7	5	3	2	0	0.2	2	10	11	0.25	0.2222222222222222	0.5980269027782472	0.6816041084402558	0.6867130422675513	0.7258220346508677	0.5153026842526104	0.9108715780067446	0.6681702424362072	0.7946199061127025	0.5714285714285714	0.2857142857142857	0.0	-0.00014365642838059617	8
4943	0.008975072614125714	0.003918558882898409	0.0039183956492938165	0.9719150216106628	-1	0	0	0.3	3	0.8333333333333334	10	0.5384615384615384	0.4166666666666667	7	5	6	4	0	0.15384615384615385	2	13	14	0.2857142857142857	0.16666666666666666	0.5980269027782472	0.8032100244229403	0.6867130422675513	0.7267659821459822	0.5153026842526104	0.8494714998391484	0.6681702424362072	0.7976609716399454	0.14285714285714285	0.2857142857142857	0.0	0.0039183956492938165	27
3865	0.006371076881620251	0.0016876612164346328	0.001686181236198808	0.9771945520987819	-1	0	0	0.4	4	0.6666666666666666	8	0.5833333333333334	0.4166666666666667	8	5	5	1	0	0.16666666666666666	2	12	14	0.09090909090909091	0.16666666666666666	0.5980269027782472	0.717476127958492	0.6867130422675513	0.7845165719055518	0.5153026842526104	0.9230408844247646	0.6681702424362072	0.8277151473555013	1.0	0.25	0.0	0.001686181236198808	23
554	0.001767054197443738	0.0017007509697811627	-0.0017007444021144356	0.9848234741805276	-1	0	0	1.0	1	0	0	1.0	0	1	0	0	1	0	0.5	1	2	2	0.3333333333333333	0	0	0	0	0	0	0	0	0	0	0	0	-0.00017007444021144356	24
44	0.0018107617946383518	0.001755742148885229	-0.0017556239262291377	0.9850453144819684	-1	0	0	1.0	1	0	0	1.0	0	0	0	1	1	0	0.5	2	1	2	0.16666666666666666	0	0	0	0	0	0	0	0	0	0	0	0	-0.1	0
4224	0.0073785617576579395	0.0004644397767074412	0.0001843618425083694	0.9763047758249932	-1	0	0	0.6	6	0.38461538461538464	5	0.6818181818181818	0.3076923076923077	9	4	5	1	0	0.18181818181818182	2	11	15	0.1111111111111111	0.15384615384615385	0.5980269027782472	0.643116708870081	0.6867130422675513	0.8626394332304778	0.5153026842526104	0.9149881855091686	0.8102751904046267	0.8321313663534597	1.0	0.5555555555555556	0.0	0.0001843618425083694	11
1414	0.008269151419559407	0.0012384898882340828	-0.0011924248668783702	0.9680325408747957	-1	0	0	0.42857142857142855	3	0.75	6	0.5555555555555556	0.25	4	2	5	3	0	0.2222222222222222	2	9	10	0.25	0.25	0.5571898201884112	0.7107627361696774	0.6618174085432408	0.7627233402947292	0.5153026842526104	0.955813627470678	0.8175814564234073	0.8473072275827267	0.25	0.5	0.0	-0.00011924248668783701	32
4780	0.00618139272076567	0.0009528968223560889	0.0009517066705419359	0.9806145564427731	-1	0	0	0.4	4	0.6666666666666666	8	0.5833333333333334	0.4166666666666667	8	5	5	1	0	0.16666666666666666	2	12	14	0.09090909090909091	0.16666666666666666	0.5980269027782472	0.6523830721185752	0.6867130422675513	0.7449984135030758	0.5153026842526104	0.8914557785555851	0.6681702424362072	0.7805910031050101	1.0	0.25	0.0	0.0009517066705419359	9
1519	0.008471021085404925	0.001198328713081814	-0.0011764862246358275	0.9685767323210644	-1	0	0	0.42857142857142855	3	0.75	6	0.5555555555555556	0.25	4	2	5	3	0	0.2222222222222222	2	9	10	0.25	0.25	0.5571898201884112	0.7107627361696774	0.6618174085432408	0.7627233402947292	0.5153026842526104	0.955813627470678	0.8175814564234073	0.8473072275827267	0.25	0.25	0.0	-0.00011764862246358275	17
4138	0.006443625870216117	0.0018753466246224217	0.0018749793210114125	0.9767582707728313	-1	0	0	0.3333333333333333	3	0.8181818181818182	9	0.5416666666666666	0.45454545454545453	7	5	5	3	0	0.16666666666666666	2	12	13	0.25	0.18181818181818182	0.5980269027782472	0.6914616768982217	0.6867130422675513	0.803367784192328	0.5153026842526104	0.8690720946382544	0.6681702424362072	0.7972303137922063	0.14285714285714285	0	0.0	0.0018749793210114125	37
3826	0.0064080422567960515	0.0016057348256911517	0.0015947453673189607	0.9767710984897991	-1	0	0	0.3333333333333333	3	0.8181818181818182	9	0.5416666666666666	0.45454545454545453	7	5	5	3	0	0.16666666666666666	2	12	13	0.25	0.18181818181818182	0.5980269027782472	0.6811934206931352	0.6867130422675513	0.7258220346508677	0.5153026842526104	0.8907760196538198	0.6681702424362072	0.7819660448156068	0.14285714285714285	0.2857142857142857	0.0	0.0015947453673189607	12
2348	0.002918575741769826	0.002813840024645758	-0.0028135249119752683	0.984253638085126	-1	0	0	0.75	3	0.5	2	0.75	0	2	0	3	2	0	0.5	2	4	6	0.25	0.5	0	0	0	0	0	0	0	0	0	0	0	-0.00028135249119752684	0
2292	0.005490036083060587	0.0012947120471185829	0.0012862671399489112	0.9780224353038816	-1	0	0	0.3333333333333333	3	0.8181818181818182	9	0.5416666666666666	0.45454545454545453	7	5	5	4	0	0.16666666666666666	2	12	13	0.3333333333333333	0.18181818181818182	0.5980269027782472	0.684691352458236	0.6867130422675513	0.7258220346508677	0.5153026842526104	0.9108715780067446	0.6681702424362072	0.7953947066556859	0.14285714285714285	0.2857142857142857	0.0	0.0012862671399489112	31
444	0.001990495362018917	0.0018910480738509748	-0.0018908396232273535	0.9847626500369093	-1	0	0	1.0	2	0.0	0	0.75	0	1	0	1	0	0	1.0	2	2	3	0.0	0	0	0	0	0	0	0	0	0	0	0	0	-0.00018908396232273535	18
255	0.0022260879173384915	0.002161398432942003	-0.0021613350614574653	0.9844443359573202	-1	0	0	0.6666666666666666	2	0.5	1	0.6666666666666666	0	2	0	1	1	0	0.6666666666666666	2	3	4	0.25	0	0	0	0	0	0	0	0	0	0	0	0	-0.00021613350614574654	36
284	0.005745202130780177	0.002217233153271003	-0.0020542601414165083	0.9804918307004632	-1	0	0	0.5	2	0.75	3	0.6	0.75	4	3	1	0	0	0.4	5	2	6	0.0	0	0.5593032726432925	0.9564595132217657	0.7521267225171014	0.7721179002407248	0.6112427538783575	0.8559837429283839	0.8335602097399164	0.8839856661119286	0	0	0.0	-0.00020542601414165083	27
2133	0.005735936626706619	0.0013856644539508274	0.0013851645990927948	0.9779262184877348	-1	0	0	0.4	4	0.6666666666666666	8	0.5833333333333334	0.4166666666666667	8	5	5	2	0	0.16666666666666666	2	12	14	0.18181818181818182	0.16666666666666666	0.5980269027782472	0.717476127958492	0.6867130422675513	0.7845165719055518	0.5153026842526104	0.9328649438059847	0.6681702424362072	0.8345980232074803	0.5625	0.25	0.0	0.0013851645990927948	36
221	0.0017895283283634533	0.0017730215956150723	-0.001770317209173763	0.9829546766695298	-1	0	0	1.0	1	0	0	1.0	0	0	0	1	1	0	0.5	2	1	2	0.16666666666666666	0	0	0	0	0	0	0	0	0	0	0	0	-0.1	1
4917	0.00882709030062035	0.004207426177224921	0.004206958845754494	0.9720439658766457	-1	0	0	0.3	3	0.8333333333333334	10	0.5384615384615384	0.4166666666666667	7	5	6	4	0	0.15384615384615385	2	13	14	0.2857142857142857	0.16666666666666666	0.5980269027782472	0.6537048962272297	0.6867130422675513	0.733265344926107	0.5153026842526104	0.8494714998391484	0.6681702424362072	0.7550432395752166	0.14285714285714285	0.2857142857142857	0.0	0.004206958845754494	36
4788	0.003923565606356714	0.0036746723225784986	-0.0036623178452798054	0.9863284647373634	-1	0	0	0.5	3	0.6666666666666666	4	0.5714285714285714	0	2	0	5	3	0	0.2857142857142857	2	7	8	0.25	0.3333333333333333	0	0	0	0	0	0	0	0	0	0	0	-0.0003662317845279805	2
3027	0.003992177294955205	0.0037499909419043366	-0.0037014825390067883	0.9833307972804247	-1	0	0	0.6666666666666666	4	0.3333333333333333	2	0.6666666666666666	0	3	0	4	2	0	0.3333333333333333	2	6	8	0.2222222222222222	0.3333333333333333	0	0	0	0	0	0	0	0	0	0	0	-0.00037014825390067885	2
1327	0.0018147672133633007	0.001630225260471911	-0.0016301037098508473	0.9774094831372478	-1	0	0	0.5	1	1.0	1	1.0	1.0	1	1	1	1	0	0.3333333333333333	1	3	3	0.16666666666666666	0	0.5047512200398875	0.5	0.40619263722091076	0.5	0.8185019789594585	0.5	0.8529596181151311	0.5	1.0	0	0.0	-0.00016301037098508472	19
89	0.00880295725146582	0.004152477328925664	-0.0041518314306945095	0.9816331761238721	-1	0	0	0.5	4	0.6	6	0.5	0.3	6	3	5	7	0	0.6666666666666666	4	6	12	0.6363636363636364	0.2222222222222222	0.5111773372832652	0.9212092192217514	0.7893076872337494	0.8207875882783954	0.5978296434149406	0.9109411744461939	0.8735767311830237	0.8910898138473811	0.16666666666666666	0.16666666666666666	0.0	-0.00041518314306945094	46
3435	0.006820087847071915	0.002154617231037872	0.0021423117845601213	0.9768072517431113	-1	0	0	0.3333333333333333	3	0.8181818181818182	9	0.5416666666666666	0.45454545454545453	7	5	5	3	0	0.16666666666666666	2	12	13	0.25	0.18181818181818182	0.5980269027782472	0.6914616768982217	0.6867130422675513	0.803367784192328	0.5153026842526104	0.8690720946382544	0.6681702424362072	0.7972303137922063	0.14285714285714285	0.2857142857142857	0.0	0.0021423117845601213	114
5024	0.008998870469164836	0.004029744667841093	0.004028378573678446	0.9721559411832397	-1	0	0	0.3	3	0.8333333333333334	10	0.5384615384615384	0.4166666666666667	7	5	6	4	0	0.15384615384615385	2	13	14	0.2857142857142857	0.16666666666666666	0.5980269027782472	0.6606559104343643	0.6867130422675513	0.733265344926107	0.5153026842526104	0.8494714998391484	0.6681702424362072	0.7569404155100453	0.14285714285714285	0.5714285714285714	0.0	0.004028378573678446	10
563	0.00176062510142798	0.0016996161344290583	-0.0016995588443886795	0.9852107032311392	-1	0	0	1.0	1	0	0	1.0	0	1	0	0	0	0	0.5	1	2	2	0.0	0	0	0	0	0	0	0	0	0	0	0	0	-0.00016995588443886796	52
1467	0.005033816008855939	0.0033268423550531665	-0.0032704338536350573	0.976048436942628	-1	0	0	0.6666666666666666	4	0.42857142857142855	3	0.6428571428571429	0.14285714285714285	3	1	5	2	0	0.2857142857142857	2	7	9	0.16666666666666666	0.2857142857142857	0.5163527375985753	0.7126433697324671	0.6369217748189302	0.7737459933801938	0.5153026842526104	0.9720540621094466	0.9088913382408722	0.8693996090940619	0.6666666666666666	0.6666666666666666	0.0	-0.0003270433853635057	6
857	0.0017796180677643564	0.001625262428539268	-0.0016252553578676343	0.9786209659596411	-1	0	0	0.5	1	1.0	1	1.0	1.0	1	1	1	1	0	0.3333333333333333	1	3	3	0.16666666666666666	0	0.4181964597708007	0.5	0.40619263722091076	0.5	0.8185019789594585	0.5	0.8716893024986619	0.5	1.0	0	0.0	-0.00016252553578676343	80
814	0.04040394605417107	0.006987776111901145	-0.006906762355752882	0.9300619727579041	-1	0.25	1	0.4	4	0.6153846153846154	8	0.42857142857142855	0.5384615384615384	8	7	6	1	0	0.7142857142857143	7	5	15	0.06666666666666667	0.3333333333333333	0.9586973192767705	0.9419641316518483	0.48004772152289676	0.9271750042337411	0.7422485538320499	0.6501380130996183	0.8998965712925956	0.8790585527608531	1.0	0.5	0.0	-0.0006906762355752882	5
4271	0.006300616755251369	0.0016549585455989534	0.001654899551318301	0.9777290741640786	-1	0	0	0.3333333333333333	3	0.8181818181818182	9	0.5416666666666666	0.45454545454545453	7	5	5	3	0	0.16666666666666666	2	12	13	0.25	0.18181818181818182	0.5980269027782472	0.6914616768982217	0.6867130422675513	0.795800927504639	0.5153026842526104	0.8690720946382544	0.6681702424362072	0.7946737606918526	0.14285714285714285	0.2857142857142857	0.0	0.001654899551318301	13
1665	0.005572551492197208	0.0004916815282861379	-0.0004900542334064007	0.9785567045720481	-1	0	0	0.375	3	0.7777777777777778	7	0.55	0.3333333333333333	5	3	5	3	0	0.2	2	10	11	0.25	0.2222222222222222	0.5980269027782472	0.7024336009239783	0.6867130422675513	0.7494861494664742	0.5153026842526104	0.9043529956000403	0.6681702424362072	0.8022548906771854	0.2	1.0	0.0	-4.900542334064007e-05	14
4935	0.008830638767105417	0.003424729326549445	0.003424606358657839	0.972923684658753	-1	0	0	0.3	3	0.8333333333333334	10	0.5384615384615384	0.4166666666666667	7	5	6	6	0	0.15384615384615385	2	13	14	0.42857142857142855	0.16666666666666666	0.5980269027782472	0.6606559104343643	0.6867130422675513	0.733265344926107	0.5153026842526104	0.7827733841995254	0.6681702424362072	0.7283877386127983	0.14285714285714285	0.2857142857142857	0.0	0.003424606358657839	17
3488	0.006321960620701079	0.0019128929606061506	0.001825777437353672	0.9762842945036223	-1	0	0	0.3333333333333333	3	0.8181818181818182	9	0.5416666666666666	0.45454545454545453	7	5	5	4	0	0.16666666666666666	2	12	13	0.3333333333333333	0.18181818181818182	0.5980269027782472	0.8471562977560982	0.6867130422675513	0.8259447520025422	0.5153026842526104	0.8848367945270258	0.6681702424362072	0.8544028363026939	0.14285714285714285	0.5714285714285714	0.0	0.001825777437353672	40
344	0.0019295587315499346	0.0018831677058868761	-0.0018831490317456762	0.9845318659852289	-1	0	0	1.0	2	0.0	0	1.0	0	1	0	1	0	0	0.3333333333333333	3	1	3	0.0	1.0	0	0	0	0	0	0	0	0	0	0	0	-0.0001883149031745676	8
3666	0.005735044173326585	0.0015648393802506445	0.0015563804278678852	0.9779616749248455	-1	0	0	0.4	4	0.6666666666666666	8	0.5833333333333334	0.4166666666666667	8	5	5	2	0	0.16666666666666666	2	12	14	0.18181818181818182	0.16666666666666666	0.5980269027782472	0.717476127958492	0.6867130422675513	0.7845165719055518	0.5153026842526104	0.9328649438059847	0.6681702424362072	0.8345980232074803	0.5625	0.25	0.0	0.0015563804278678852	22
4673	0.00890027045083378	0.0037679733396195577	0.0037666763099062535	0.9722048742908312	-1	0	0	0.3	3	0.8333333333333334	10	0.5384615384615384	0.4166666666666667	7	5	6	4	0	0.15384615384615385	2	13	14	0.2857142857142857	0.16666666666666666	0.5980269027782472	0.6606559104343643	0.6867130422675513	0.733265344926107	0.5153026842526104	0.8494714998391484	0.6681702424362072	0.7569404155100453	0.14285714285714285	0.2857142857142857	0.0	0.0037666763099062535	18
4373	0.006571862849863751	0.0019240918061789554	0.0019228002439862092	0.9757093511480325	-1	0	0	0.5	5	0.5384615384615384	7	0.625	0.3076923076923077	6	4	8	2	0	0.16666666666666666	2	12	15	0.1111111111111111	0.15384615384615385	0.5980269027782472	0.6703043633653712	0.6867130422675513	0.7485491769606558	0.5153026842526104	0.8658259832305366	0.6681702424362072	0.7723565892203718	0.5833333333333334	0.3333333333333333	0.0	0.0019228002439862092	18
2104	0.006465014871599662	0.0020748244943877797	0.0020238418298368344	0.97652516225759	-1	0	0	0.3333333333333333	3	0.8181818181818182	9	0.5416666666666666	0.45454545454545453	7	5	5	4	0	0.16666666666666666	2	12	13	0.3333333333333333	0.18181818181818182	0.5980269027782472	0.8471562977560982	0.6867130422675513	0.8259447520025422	0.5153026842526104	0.9108715780067446	0.6681702424362072	0.8658379508546332	0.14285714285714285	0.2857142857142857	0.0	0.0020238418298368344	53
3599	0.00590379770514126	0.0015998538808470809	0.0015978725293461823	0.9775194900833578	-1	0	0	0.3333333333333333	3	0.8181818181818182	9	0.5416666666666666	0.45454545454545453	7	5	5	3	0	0.16666666666666666	2	12	13	0.25	0.18181818181818182	0.5980269027782472	0.7320939678678822	0.6867130422675513	0.7258220346508677	0.5153026842526104	0.8907760196538198	0.6681702424362072	0.7956238144043803	0.14285714285714285	0.2857142857142857	0.0	0.0015978725293461823	20
4864	0.008920597570896954	0.004539601684412661	0.004539203488792447	0.9719594952982789	-1	0	0	0.3	3	0.8333333333333334	10	0.5384615384615384	0.4166666666666667	7	5	6	4	0	0.15384615384615385	2	13	14	0.2857142857142857	0.16666666666666666	0.5980269027782472	0.6606559104343643	0.6867130422675513	0.733265344926107	0.5153026842526104	0.8494714998391484	0.6681702424362072	0.7569404155100453	0.14285714285714285	0.2857142857142857	0.0	0.004539203488792447	67
4477	0.0032765229714159963	0.0028693640744922593	-0.0028660499239054065	0.989319926779919	-1	0	0	0.5	3	0.7142857142857143	5	0.5625	0	2	0	6	3	0	0.25	2	8	9	0.21428571428571427	0.2857142857142857	0	0	0	0	0	0	0	0	0	0	0	-0.00028660499239054066	2
3539	0.006165027504539703	0.0015810696571844805	0.0015804496532140395	0.977619655689759	-1	0	0	0.3333333333333333	3	0.8181818181818182	9	0.5416666666666666	0.45454545454545453	7	5	5	4	0	0.16666666666666666	2	12	13	0.3333333333333333	0.18181818181818182	0.5980269027782472	0.684691352458236	0.6867130422675513	0.803367784192328	0.5153026842526104	0.9108715780067446	0.6681702424362072	0.8179330172455375	0.21428571428571427	0.2857142857142857	0.0	0.0015804496532140395	28
4667	0.008798858211062799	0.004026810346985149	0.004026148597154557	0.9720133876167003	-1	0	0	0.3	3	0.8333333333333334	10	0.5384615384615384	0.4166666666666667	7	5	6	4	0	0.15384615384615385	2	13	14	0.2857142857142857	0.16666666666666666	0.5980269027782472	0.6606559104343643	0.6867130422675513	0.733265344926107	0.5153026842526104	0.8494714998391484	0.6681702424362072	0.7569404155100453	0.14285714285714285	0.2857142857142857	0.0	0.004026148597154557	22
3728	0.006356319976507346	0.001870794896414553	0.0018652145562721185	0.976962789756636	-1	0	0	0.3333333333333333	3	0.8181818181818182	9	0.5416666666666666	0.45454545454545453	7	5	5	3	0	0.16666666666666666	2	12	13	0.25	0.18181818181818182	0.5980269027782472	0.684691352458236	0.6867130422675513	0.7258220346508677	0.5153026842526104	0.8907760196538198	0.6681702424362072	0.7828827363262209	0.14285714285714285	0.2857142857142857	0.0	0.0018652145562721185	39
808	0.001763135174983377	0.0017034822539111587	-0.001703414326006053	0.9855406420761315	-1	0	0	1.0	1	0	0	1.0	0	1	0	0	0	0	0.5	1	2	2	0.0	0	0	0	0	0	0	0	0	0	0	0	0	-0.0001703414326006053	28
3659	0.0057060490487355845	0.0011007312704918954	0.0011006520272185771	0.9779285163051872	-1	0	0	0.3333333333333333	3	0.8181818181818182	9	0.5416666666666666	0.45454545454545453	7	5	5	4	0	0.16666666666666666	2	12	13	0.3333333333333333	0.18181818181818182	0.5980269027782472	0.684691352458236	0.6867130422675513	0.8714981578016892	0.5153026842526104	0.8434245857087466	0.6681702424362072	0.8112071600950521	0.21428571428571427	0.2857142857142857	0.0	0.0011006520272185771	7
4816	0.008789385513058351	0.004117521127469283	0.004116701595760326	0.9720656960224872	-1	0	0	0.3	3	0.8333333333333334	10	0.5384615384615384	0.4166666666666667	7	5	6	4	0	0.15384615384615385	2	13	14	0.2857142857142857	0.16666666666666666	0.5980269027782472	0.6606559104343643	0.6867130422675513	0.733265344926107	0.5153026842526104	0.8494714998391484	0.6681702424362072	0.7569404155100453	0.14285714285714285	0.2857142857142857	0.0	0.004116701595760326	32
2795	0.005442478556181462	0.0009419483285561905	0.0009402597692266137	0.9790980138285484	-1	0	0	0.4	4	0.6666666666666666	8	0.5833333333333334	0.4166666666666667	8	5	5	3	0	0.16666666666666666	2	12	14	0.2727272727272727	0.16666666666666666	0.5980269027782472	0.717476127958492	0.6867130422675513	0.7845165719055518	0.5153026842526104	0.9230408844247646	0.6681702424362072	0.8277151473555013	0.125	0.375	0.0	0.0009402597692266137	9
4916	0.010034615223506724	0.004878843082378534	0.0048778533218078535	0.9722532931553303	-1	0	0	0.3	3	0.8461538461538461	11	0.5357142857142857	0.38461538461538464	7	5	7	4	0	0.14285714285714285	2	14	15	0.25	0.15384615384615385	0.5980269027782472	0.6606559104343643	0.6867130422675513	0.733265344926107	0.5153026842526104	0.8494714998391484	0.6681702424362072	0.7569404155100453	0.14285714285714285	0.2857142857142857	0.0	0.0048778533218078535	90
768	0.0017939277104113	0.0017353291543238424	-0.0017352949982878448	0.9856132935921518	-1	0	0	1.0	1	0	0	1.0	0	1	0	0	0	0	0.5	1	2	2	0.0	0	0	0	0	0	0	0	0	0	0	0	0	-0.0001735294998287845	39
2178	0.005913130016172749	0.0010293255194685368	0.0010293254866921009	0.9780299381568444	-1	0	0	0.4	4	0.6666666666666666	8	0.5833333333333334	0.4166666666666667	8	5	5	2	0	0.16666666666666666	2	12	14	0.18181818181818182	0.16666666666666666	0.5980269027782472	0.717476127958492	0.6867130422675513	0.7845165719055518	0.5153026842526104	0.9328649438059847	0.6681702424362072	0.8345980232074803	0.5625	0.25	0.0	0.0010293254866921009	22
446	0.005677282925474254	0.0021984617961320436	-0.002017579408741235	0.9805317554801102	-1	0	0	0.5	2	0.75	3	0.6	0.75	4	3	1	0	0	0.4	5	2	6	0.0	0	0.5593032726432925	0.9564595132217657	0.7521267225171014	0.7721179002407248	0.6112427538783575	0.8559837429283839	0.8335602097399164	0.8839856661119286	0	0	0.0	-0.0002017579408741235	23
4320	0.007870884968437188	0.003339447346600952	0.003339229192964028	0.9731460553218153	-1	0	0	0.3	3	0.8333333333333334	10	0.5384615384615384	0.3333333333333333	6	4	7	3	0	0.15384615384615385	2	13	14	0.1875	0.16666666666666666	0.5980269027782472	0.8172602286496807	0.6867130422675513	0.7351714439304153	0.5153026842526104	0.8658259832305366	0.6681702424362072	0.8117091055425046	0.16666666666666666	0.3333333333333333	0.0	0.003339229192964028	16
175	0.004879480359706841	0.0035663274150200424	-0.003566268443940179	0.9791865773386915	-1	0	0	0.5	2	0.75	3	0.6	0.75	5	3	0	0	0	0.4	2	5	6	0.0	0	0.8120384557977756	0.8260174852445827	0.5745702656878325	0.9047373383722462	0.4331079408802724	0.9250864281013466	0.8268464413658116	0.8916209848927207	0	0	0.0	-0.0003566268443940179	27
1014	0.0017182623260045761	0.0015886869117939747	-0.0015886379727218358	0.9786464607727454	-1	0	0	0.5	1	1.0	1	1.0	1.0	1	1	1	1	0	0.3333333333333333	1	3	3	0.16666666666666666	0	0.4181964597708007	0.5	0.40619263722091076	0.5	0.8185019789594585	0.5	0.8716893024986619	0.5	1.0	0	0.0	-0.00015886379727218358	34
1598	0.005320011274939131	0.00038149875971878004	-0.00037966734869329156	0.979726738533688	-1	0	0	0.375	3	0.7777777777777778	7	0.55	0.3333333333333333	5	3	5	3	0	0.2	2	10	11	0.25	0.2222222222222222	0.5980269027782472	0.7024336009239783	0.6867130422675513	0.7494861494664742	0.5153026842526104	0.9399059693554571	0.6681702424362072	0.8275295377601093	0.2	0.4	0.0	-3.7966734869329155e-05	103
1068	0.0021112303841683616	0.0020280880848531843	-0.0020260694875894017	0.9830267791968584	-1	0	0	0	0	0	0	1.0	0	0	0	0	0	0	1.0	1	1	1	0.0	0	0	0	0	0	0	0	0	0	0	0	0	-0.1	0
3687	0.006184971542426847	0.001770762638625388	0.0017545404948497026	0.9769505811009098	-1	0	0	0.3333333333333333	3	0.8181818181818182	9	0.5416666666666666	0.45454545454545453	7	5	5	3	0	0.16666666666666666	2	12	13	0.25	0.18181818181818182	0.5980269027782472	0.684691352458236	0.6867130422675513	0.7258220346508677	0.5153026842526104	0.8907760196538198	0.6681702424362072	0.7828827363262209	0.14285714285714285	0.2857142857142857	0.0	0.0017545404948497026	38
2635	0.006260226608477207	0.0015314820076833945	0.0015303981192764347	0.9776126113198799	-1	0	0	0.4	4	0.6666666666666666	8	0.5833333333333334	0.4166666666666667	8	5	5	2	0	0.16666666666666666	2	12	14	0.18181818181818182	0.16666666666666666	0.5980269027782472	0.717476127958492	0.6867130422675513	0.7845165719055518	0.5153026842526104	0.9328649438059847	0.6681702424362072	0.8345980232074803	0.5625	0.25	0.0	0.0015303981192764347	17
2349	0.006897753529689035	0.0017966969782456464	0.0017963083962400182	0.9779377842252175	-1	0	0	0.3333333333333333	3	0.8181818181818182	9	0.5416666666666666	0.45454545454545453	7	5	5	2	0	0.16666666666666666	2	12	13	0.16666666666666666	0.18181818181818182	0.5980269027782472	0.684691352458236	0.6867130422675513	0.7258220346508677	0.5153026842526104	0.9108715780067446	0.6681702424362072	0.7953947066556859	0.5714285714285714	0.2857142857142857	0.0	0.0017963083962400182	15
2159	0.0057872988391646585	0.001308749181798786	0.001286401831847477	0.977461495713928	-1	0	0	0.4	4	0.6666666666666666	8	0.5833333333333334	0.4166666666666667	8	5	5	2	0	0.16666666666666666	2	12	14	0.18181818181818182	0.16666666666666666	0.5980269027782472	0.8577459399475132	0.6867130422675513	0.8431217106862461	0.5153026842526104	0.9328649438059847	0.6681702424362072	0.8845896153621322	0.625	0.125	0.0	0.001286401831847477	27
1370	0.0017317089375099171	0.0015267174940854548	-0.0015267050579240281	0.9787262483222499	-1	0	0	0.5	1	1.0	1	1.0	1.0	1	1	1	1	0	0.3333333333333333	1	3	3	0.16666666666666666	0	0.4181964597708007	0.5	0.49115376988129517	0.5	0.49326813441484746	0.5	0.5863785582838892	0.5	1.0	0	0.0	-0.00015267050579240282	34
858	0.0017499139105968914	0.0015264844349637807	-0.0015264812403515205	0.9787701139979702	-1	0	0	0.5	1	1.0	1	1.0	1.0	1	1	1	1	0	0.3333333333333333	1	3	3	0.16666666666666666	0	0.4181964597708007	0.5	0.40619263722091076	0.5	0.8185019789594585	0.5	0.8716893024986619	0.5	1.0	0	0.0	-0.00015264812403515204	94
4854	0.00864092817930502	0.0036629419520952545	0.0036629065709659187	0.9725666567647594	-1	0	0	0.3	3	0.8333333333333334	10	0.5384615384615384	0.4166666666666667	7	5	6	6	0	0.15384615384615385	2	13	14	0.42857142857142855	0.16666666666666666	0.5980269027782472	0.6606559104343643	0.6867130422675513	0.733265344926107	0.5153026842526104	0.7827733841995254	0.6681702424362072	0.7283877386127983	0.14285714285714285	0.2857142857142857	0.0	0.0036629065709659187	16
4073	0.008969816429846036	0.0023406917000197837	0.002333167654539501	0.9550359353541842	-1	0	0	0.2857142857142857	2	0.875	7	0.5555555555555556	0.625	6	5	3	3	0	0.2222222222222222	2	9	10	0.3333333333333333	0	0.5980269027782472	0.512602443942131	0.6867130422675513	0.5068109222969879	0.5153026842526104	0.8245873269822541	0.6681702424362072	0.6322316294303962	0.16666666666666666	0.16666666666666666	0.0	0.002333167654539501	5
1972	0.005928692954753979	0.0016479215371243301	0.0016464552043560239	0.9776187185435933	-1	0	0	0.4	4	0.6666666666666666	8	0.5833333333333334	0.4166666666666667	8	5	5	2	0	0.16666666666666666	2	12	14	0.18181818181818182	0.16666666666666666	0.5980269027782472	0.717476127958492	0.6867130422675513	0.8326203758299259	0.5153026842526104	0.9328649438059847	0.6681702424362072	0.8484653190028991	0.625	0.25	0.0	0.0016464552043560239	106
3583	0.006550243359387791	0.002136365846607687	0.0021325306531806594	0.9768705220281008	-1	0	0	0.3333333333333333	3	0.8181818181818182	9	0.5416666666666666	0.45454545454545453	7	5	5	3	0	0.16666666666666666	2	12	13	0.25	0.18181818181818182	0.5980269027782472	0.6690417284462457	0.6867130422675513	0.803367784192328	0.5153026842526104	0.8690720946382544	0.6681702424362072	0.7916176092665118	0.14285714285714285	0.2857142857142857	0.0	0.0021325306531806594	21
1323	0.007919791779175796	0.0006263595932360926	-0.0005785524977457515	0.9663889662802941	-1	0	0	0.42857142857142855	3	0.75	6	0.5555555555555556	0.25	4	2	5	3	0	0.2222222222222222	2	9	10	0.25	0.25	0.5571898201884112	0.7107627361696774	0.6867130422675513	0.9222548099890682	0.5153026842526104	0.955813627470678	0.868127775932858	0.8955635319945023	0.5	0	0.0	-5.785524977457515e-05	113
3962	0.00577435849984447	0.00284367964210904	-0.002730916414163764	0.9811068430394764	-1	0	0	0.5	5	0.5384615384615384	7	0.3333333333333333	0.38461538461538464	9	5	5	2	0	0.5555555555555556	5	9	15	0.2	0.15384615384615385	0.5197410819453309	0.6388926644499392	0.7598712521203934	0.7434188782496665	0.57735284532976	0.8336679824130567	0.7356695022948091	0.7468864771368424	0.5555555555555556	0.6666666666666666	0.0	-0.0002730916414163764	2
3472	0.006514793329426518	0.0016412170228028693	0.0016362568582923144	0.9767623248370901	-1	0	0	0.4	4	0.6666666666666666	8	0.5833333333333334	0.4166666666666667	8	5	5	1	0	0.16666666666666666	2	12	14	0.09090909090909091	0.16666666666666666	0.5980269027782472	0.7190211684899752	0.6867130422675513	0.8326203758299259	0.5153026842526104	0.913843887163822	0.6681702424362072	0.8368727185723708	1.0	0.25	0.0	0.0016362568582923144	33
1387	0.007953315092536597	0.0009379083059647156	-0.0008825414506526	0.9667575993550971	-1	0	0	0.42857142857142855	3	0.75	6	0.5555555555555556	0.25	4	2	5	3	0	0.2222222222222222	2	9	10	0.25	0.25	0.5571898201884112	0.7107627361696774	0.6448219484313762	0.8319719676175066	0.5153026842526104	0.955813627470678	0.8096389965694936	0.8650210799775745	0.5	0.25	0.0	-8.825414506526e-05	99
1997	0.006647723996718714	0.001009702245135079	0.0009954627483632066	0.9778287401401802	-1	0	0	0.375	3	0.8	8	0.5454545454545454	0.4	6	4	5	4	0	0.18181818181818182	2	11	12	0.3333333333333333	0.2	0.5980269027782472	0.6933212933714274	0.6867130422675513	0.7370187316277941	0.5153026842526104	0.9248704360604895	0.6681702424362072	0.8103400073261794	0.16666666666666666	0.3333333333333333	0.0	0.0009954627483632066	16
4800	None	None	None	None	None	0	0	0.5	5	0.5384615384615384	7	0.5	0.38461538461538464	7	5	7	3	0	0.8333333333333334	6	5	15	0.1875	0.5	0.5980269027782472	0.6606559104343643	0.6867130422675513	0.733265344926107	0.5153026842526104	0.8494714998391484	0.6681702424362072	0.7569404155100453	0.14285714285714285	0.5714285714285714	0.0	None	0
198	0.00455179196831234	0.003995119204267061	-0.0039332270133295875	0.9820488166434685	-1	0	0	0.6666666666666666	2	0.5	1	1.0	0.5	3	1	0	2	0	0.25	1	4	4	1.0	0.6666666666666666	0.946476266506998	0.9770440161439197	0.6635706235629983	0.8228844437630487	0.5721429143831407	0.7162476413467077	0.8851597981615026	0.8880487887205832	0.6666666666666666	0.6666666666666666	0.0	-0.00039332270133295876	8
2319	0.005470860581463592	0.0010954699787331626	0.0010716273504946898	0.9785361438591899	-1	0	0	0.3333333333333333	3	0.8181818181818182	9	0.5416666666666666	0.45454545454545453	7	5	5	4	0	0.16666666666666666	2	12	13	0.3333333333333333	0.18181818181818182	0.5980269027782472	0.6711668684089246	0.6867130422675513	0.7722945255694934	0.5153026842526104	0.8434245857087466	0.6681702424362072	0.7696325740583017	0.21428571428571427	0.2857142857142857	0.0	0.0010716273504946898	14
1331	0.0024824049089824953	0.00241986168460809	-0.0024198615914584874	0.9750513285101232	-1	0	0	0.3333333333333333	1	1.0	2	1.0	1.0	2	2	1	1	0	0.25	1	4	4	0.16666666666666666	0	0.508111681274524	0.7107752514019751	0.5889334060744232	0.7266707476205675	0.48906234940085314	0.5652269960558769	0.6224867899927989	0.6710896047776678	1.0	0.5	0.0	-0.00024198615914584873	5
3954	0.005924056645196665	0.001257743723733438	0.0012555368807918336	0.9777834445009503	-1	0	0	0.4	4	0.6666666666666666	8	0.5833333333333334	0.4166666666666667	8	5	5	1	0	0.16666666666666666	2	12	14	0.09090909090909091	0.16666666666666666	0.5980269027782472	0.7190211684899752	0.6867130422675513	0.8326203758299259	0.5153026842526104	0.8451042422191715	0.6681702424362072	0.8043243481015087	1.0	0.25	0.0	0.0012555368807918336	18
449	0.0030058978818158014	0.002938324820896053	-0.0029371193151355194	0.9814587942728266	-1	0	0	0.3333333333333333	1	1.0	2	1.0	1.0	3	2	0	0	0	0.25	4	1	4	0.0	0	0.26036970758325734	0.9500326947830787	0.7056285370882154	0.7119198790229075	0.3103909510095392	0.8729750977071475	0.7914541436011376	0.8727830044845437	0	0	0.0	-0.00029371193151355194	8
2492	0.006162446679999142	0.001386485777941958	0.0013768067593110563	0.9775485792817313	-1	0	0	0.375	3	0.8	8	0.5454545454545454	0.4	6	4	5	4	0	0.18181818181818182	2	11	12	0.3333333333333333	0.2	0.5980269027782472	0.787914338184662	0.6867130422675513	0.7401530741799612	0.5153026842526104	0.9060778532670128	0.6681702424362072	0.823746685706309	0.16666666666666666	0.3333333333333333	0.0	0.0013768067593110563	7
819	0.0017333995071542505	0.001595709791109627	-0.0015957062981824517	0.978642947341755	-1	0	0	0.5	1	1.0	1	1.0	1.0	1	1	1	1	0	0.3333333333333333	1	3	3	0.16666666666666666	0	0.4181964597708007	0.5	0.40619263722091076	0.5	0.788055859093707	0.5	0.8547688883037873	0.5	1.0	0	0.0	-0.00015957062981824518	105
26	0.01694506617717334	0.005822615079591814	-0.00554455600897836	0.9218969374917549	-1	0	0	0.6	6	0.3076923076923077	4	0.375	0.23076923076923078	7	3	7	0	0	0.4	10	4	15	0.0	0.14285714285714285	0.40568667768029876	0.9618833449467744	0.27192381823711925	0.9715938514249198	0.6806251916687623	0.9183436186345278	0.8973168218932721	0.9552212198433729	0	0	0.0	-0.000554455600897836	9
24	0.002783504971457577	0.0027150397669669325	-0.002700246065305327	0.9819268720003006	-1	0	0	1.0	2	0.0	0	0.75	0	2	0	0	1	0	1.0	2	2	3	0.5	0	0	0	0	0	0	0	0	0	0	0	0	-0.0002700246065305327	29
2539	0.006185087701581074	0.0015182179360078883	0.0015167637366260741	0.9771578922655946	-1	0	0	0.4	4	0.6666666666666666	8	0.5833333333333334	0.4166666666666667	8	5	5	1	0	0.16666666666666666	2	12	14	0.09090909090909091	0.16666666666666666	0.5980269027782472	0.717476127958492	0.6867130422675513	0.7845165719055518	0.5153026842526104	0.9230408844247646	0.6681702424362072	0.8277151473555013	1.0	0.25	0.0	0.0015167637366260741	39
1575	0.002787594575551856	0.0027059357085097028	-0.002705769583523856	0.9844915443117688	-1	0	0	0.75	3	0.5	2	0.6	0	3	0	2	3	0	0.4	2	5	6	0.6	0.5	0	0	0	0	0	0	0	0	0	0	0	-0.00027057695835238564	3
3041	0.006147858453736018	0.0016812592642265096	0.0016798681515015966	0.9772983779572026	-1	0	0	0.3333333333333333	3	0.8181818181818182	9	0.5416666666666666	0.45454545454545453	7	5	5	4	0	0.16666666666666666	2	12	13	0.3333333333333333	0.18181818181818182	0.5980269027782472	0.6830744479850093	0.6867130422675513	0.7258220346508677	0.5153026842526104	0.9108715780067446	0.6681702424362072	0.7949886810981558	0.14285714285714285	0.2857142857142857	0.0	0.0016798681515015966	22
3978	0.006768623762457768	0.002252182237439006	0.0022521806692248894	0.9767265034750716	-1	0	0	0.4	4	0.6666666666666666	8	0.5833333333333334	0.4166666666666667	8	5	5	1	0	0.16666666666666666	2	12	14	0.09090909090909091	0.16666666666666666	0.5980269027782472	0.7190211684899752	0.6867130422675513	0.8326203758299259	0.5153026842526104	0.913843887163822	0.6681702424362072	0.8368727185723708	1.0	0.25	0.0	0.0022521806692248894	14
531	0.00590471372518808	0.002270488337980929	-0.0020795793995430473	0.9805677271847496	-1	0	0	0.5	2	0.75	3	0.6	0.75	4	3	1	0	0	0.4	5	2	6	0.0	0	0.5593032726432925	0.9564595132217657	0.7521267225171014	0.7721179002407248	0.6501551593121563	0.8511328448519112	0.8227641201212303	0.8826522963844029	0	0	0.0	-0.00020795793995430473	26
3319	0.006142205806827092	0.0013337954724909028	0.0013334485356687861	0.977323393886554	-1	0	0	0.4	4	0.6666666666666666	8	0.5833333333333334	0.4166666666666667	8	5	5	1	0	0.16666666666666666	2	12	14	0.09090909090909091	0.16666666666666666	0.5980269027782472	0.717476127958492	0.6867130422675513	0.8326203758299259	0.5153026842526104	0.913843887163822	0.6681702424362072	0.836524992792294	1.0	0.25	0.0	0.0013334485356687861	14
2269	0.004306556886348183	0.0014653377882711026	-0.0014416560948182179	0.9825061667435524	-1	0	0	0.3	3	0.75	9	0.5833333333333334	0.5	8	6	5	1	0	0.16666666666666666	2	12	14	0.08333333333333333	0	0.5980269027782472	0.717476127958492	0.6867130422675513	0.7845165719055518	0.5153026842526104	0.9328649438059847	0.6681702424362072	0.8345980232074803	1.0	0.25	0.0	-0.00014416560948182178	8
2512	0.006929615200771712	0.0019026190552976245	0.0017604048097301255	0.9765707701561487	-1	0	0	0.3333333333333333	3	0.8181818181818182	9	0.5416666666666666	0.45454545454545453	7	5	5	2	0	0.16666666666666666	2	12	13	0.16666666666666666	0.18181818181818182	0.5980269027782472	0.8471562977560982	0.6867130422675513	0.8259447520025422	0.5153026842526104	0.9108715780067446	0.6681702424362072	0.8658379508546332	0.5714285714285714	0.2857142857142857	0.0	0.0017604048097301255	25
203	0.002155291073906955	0.0020051417611329377	-0.0020051214416599056	0.9841016596884202	-1	0	0	1.0	2	0.0	0	1.0	0	1	0	1	2	0	0.3333333333333333	3	1	3	0.4	1.0	0	0	0	0	0	0	0	0	0	0	0	-0.00020051214416599055	33
1746	0.005174119461173815	0.001831218060318436	-0.0018223227236011418	0.9779904159903833	-1	0	0	0.5714285714285714	4	0.5	4	0.625	0.25	4	2	5	2	0	0.25	2	8	10	0.16666666666666666	0.25	0.5571898201884112	0.7107627361696774	0.6867130422675513	0.8558083266040041	0.5153026842526104	0.955813627470678	0.8432297256552269	0.8719204832715376	0.75	0.5	0.0	-0.00018223227236011417	10
2999	0.005638098435958001	0.0046676595034624655	-0.004203433659220109	0.9722362028545789	-1	0	0	0.625	5	0.4	4	0.34285714285714286	0.3	6	3	5	1	0	0.7142857142857143	7	5	12	0.09090909090909091	0.2	0.5980269027782472	0.6933212933714274	0.6867130422675513	0.7370187316277941	0.5153026842526104	0.9060778532670128	0.6681702424362072	0.7975353408378643	1.0	0.3333333333333333	0.0	-0.00042034336592201095	0
3386	0.004740807134673488	0.002049590199873492	-0.00204845955961855	0.9777264488128184	-1	0	0	0.25	2	0.9	9	0.5454545454545454	0.5	6	5	5	2	0	0.18181818181818182	2	11	12	0.15384615384615385	0	0.5980269027782472	0.5755132946974468	0.6867130422675513	0.5663372572446093	0.5153026842526104	0.8245873269822541	0.6681702424362072	0.669593846054647	0.5833333333333334	0.3333333333333333	0.0	-0.00020484595596185503	4
3815	0.0062107750161390606	0.0016294934190435172	0.0016294775462055335	0.9771607646866612	-1	0	0	0.3333333333333333	3	0.8181818181818182	9	0.5416666666666666	0.45454545454545453	7	5	5	3	0	0.16666666666666666	2	12	13	0.25	0.18181818181818182	0.5980269027782472	0.6914616768982217	0.6867130422675513	0.803367784192328	0.5153026842526104	0.8690720946382544	0.6681702424362072	0.7972303137922063	0.14285714285714285	0.2857142857142857	0.0	0.0016294775462055335	16
4638	0.008942390207614217	0.004285648040781407	0.004284421602839067	0.9719629974274552	-1	0	0	0.3	3	0.8333333333333334	10	0.5384615384615384	0.4166666666666667	7	5	6	4	0	0.15384615384615385	2	13	14	0.2857142857142857	0.16666666666666666	0.5980269027782472	0.6606559104343643	0.6867130422675513	0.733265344926107	0.5153026842526104	0.8494714998391484	0.6681702424362072	0.7569404155100453	0.14285714285714285	0.2857142857142857	0.0	0.004284421602839067	26
2203	0.005491272138870995	0.0011465803524121395	0.0011465802764957524	0.9780189997972977	-1	0	0	0.4	4	0.6666666666666666	8	0.5833333333333334	0.4166666666666667	8	5	5	2	0	0.16666666666666666	2	12	14	0.18181818181818182	0.16666666666666666	0.5980269027782472	0.717476127958492	0.6867130422675513	0.7845165719055518	0.5153026842526104	0.9328649438059847	0.6681702424362072	0.8345980232074803	0.5625	0.25	0.0	0.0011465802764957524	26
1321	0.006931638143541831	0.0031592166661760647	-0.003121430584837076	0.9524083833506479	-1	0	0	0.2	1	1.0	5	1.0	1.0	6	5	0	1	0	0.14285714285714285	7	1	7	0.3333333333333333	0	0.9685059154235208	0.8292270197969042	0.9200810631527798	0.915623077388495	0.11596188457961361	0.8413079281020902	0.9803492598371629	0.8673222427092472	1.0	0.8333333333333334	0.0	-0.0003121430584837076	7
141	0.006453323199227585	0.00337859348169559	-0.003352498798583352	0.9824566877427242	-1	0	0	0.3	3	0.8461538461538461	11	0.45454545454545453	0.5384615384615384	10	7	4	2	0	0.2727272727272727	3	11	15	0.2222222222222222	0.2	0.46716609577885154	0.9123285926472133	0.3812394299069403	0.8923775482908652	0.7777990437383894	0.9626776999492911	0.9109120290981079	0.9288570772301152	0.55	0.1	0.0	-0.0003352498798583352	7
3608	0.006110288576914836	0.0014276329673555185	0.0014220917683537737	0.9772720974564588	-1	0	0	0.3333333333333333	3	0.8181818181818182	9	0.5416666666666666	0.45454545454545453	7	5	5	3	0	0.16666666666666666	2	12	13	0.25	0.18181818181818182	0.5980269027782472	0.684691352458236	0.6867130422675513	0.803367784192328	0.5153026842526104	0.8690720946382544	0.6681702424362072	0.7955251796832289	0.14285714285714285	0.2857142857142857	0.0	0.0014220917683537737	26
3448	0.00620821182271207	0.0014942260785752622	0.001493934997235072	0.9774474623119751	-1	0	0	0.4	4	0.6666666666666666	8	0.5833333333333334	0.4166666666666667	8	5	5	1	0	0.16666666666666666	2	12	14	0.09090909090909091	0.16666666666666666	0.5980269027782472	0.717476127958492	0.6867130422675513	0.7845165719055518	0.5153026842526104	0.9230408844247646	0.6681702424362072	0.8277151473555013	1.0	0.25	0.0	0.001493934997235072	26
3340	0.002314441638175184	0.002238114294346929	-0.0022380377086405278	0.9851995788357402	-1	0	0	1.0	2	0.0	0	0.75	0	2	0	0	2	0	1.0	2	2	3	1.0	0	0	0	0	0	0	0	0	0	0	0	0	-0.00022380377086405278	2
1205	0.002407065833422974	0.002050631951469263	-0.002050606707038546	0.98101282521022	-1	0	0	0.5	1	1.0	1	1.0	1.0	2	1	0	0	0	0.3333333333333333	1	3	3	0.0	0	0.480055627993129	0.7648961511321859	0.7317473765095412	0.6107208635841922	0.6276098472987003	0.5109317342664462	0.7385839864772001	0.635973446813862	0	0	0.0	-0.00020506067070385462	15
3330	0.006800605680718869	0.0021557097859680042	0.002136570646128373	0.9766154297513288	-1	0	0	0.3333333333333333	3	0.8181818181818182	9	0.5416666666666666	0.45454545454545453	7	5	5	3	0	0.16666666666666666	2	12	13	0.25	0.18181818181818182	0.5980269027782472	0.684691352458236	0.6867130422675513	0.8326064461205974	0.5153026842526104	0.8907760196538198	0.6681702424362072	0.8164942680944963	0.14285714285714285	0.14285714285714285	0.0	0.002136570646128373	83
1868	0.006191313069441809	0.0008712658483429521	0.0008629834858703328	0.9757996006174001	-1	0	0	0.4444444444444444	4	0.6363636363636364	7	0.5909090909090909	0.36363636363636365	7	4	5	2	0	0.18181818181818182	2	11	13	0.18181818181818182	0.18181818181818182	0.5980269027782472	0.7232895754611796	0.6867130422675513	0.7926559782100536	0.5153026842526104	0.942796875793084	0.6681702424362072	0.8457127272500929	0.5714285714285714	0.2857142857142857	0.0	0.0008629834858703328	60
3582	0.006447784459504059	0.0018848548241675077	0.0018770535989905603	0.9770707071954864	-1	0	0	0.3333333333333333	3	0.8181818181818182	9	0.5416666666666666	0.45454545454545453	7	5	5	3	0	0.16666666666666666	2	12	13	0.25	0.18181818181818182	0.5980269027782472	0.684691352458236	0.6867130422675513	0.8326064461205974	0.5153026842526104	0.8907760196538198	0.6681702424362072	0.8164942680944963	0.14285714285714285	0.14285714285714285	0.0	0.0018770535989905603	25
1028	0.002826692819163216	0.002513880275941352	-0.0025138607121559216	0.9733548434024052	-1	0	0	0.3333333333333333	1	1.0	2	1.0	1.0	2	2	1	1	0	0.25	1	4	4	0.16666666666666666	0	0.508111681274524	0.7107752514019751	0.5537681403816374	0.7907494814410897	0.48906234940085314	0.5652269960558769	0.61115954628335	0.6964257297242566	1.0	0.5	0.0	-0.00025138607121559216	5
447	0.0025354071562737044	0.0024679372463913165	-0.0024569099649155374	0.9825585319570718	-1	0	0	1.0	1	0	0	1.0	0	0	0	1	1	0	0.5	1	2	2	0.16666666666666666	0	0	0	0	0	0	0	0	0	0	0	0	-0.1	0
3658	0.005835288521547709	0.001740230882844863	0.0017392283844033555	0.9772081022598188	-1	0	0	0.4	4	0.6666666666666666	8	0.5833333333333334	0.4166666666666667	8	5	5	1	0	0.16666666666666666	2	12	14	0.09090909090909091	0.16666666666666666	0.5980269027782472	0.717476127958492	0.6867130422675513	0.7845165719055518	0.5153026842526104	0.9230408844247646	0.6681702424362072	0.8277151473555013	1.0	0.25	0.0	0.0017392283844033555	56
4735	0.008739372006508896	0.004211776648462544	0.004210907985083005	0.9720439009617609	-1	0	0	0.3	3	0.8333333333333334	10	0.5384615384615384	0.4166666666666667	7	5	6	4	0	0.15384615384615385	2	13	14	0.2857142857142857	0.16666666666666666	0.5980269027782472	0.6606559104343643	0.6867130422675513	0.733265344926107	0.5153026842526104	0.8494714998391484	0.6681702424362072	0.7569404155100453	0.14285714285714285	0.2857142857142857	0.0	0.004210907985083005	36
138	0.01174537996754073	0.0069180612358736345	-0.006901154876877253	0.9824598014198627	-1	0	0	0.4	4	0.6153846153846154	8	0.5769230769230769	0.6153846153846154	11	8	3	0	0	0.15384615384615385	13	2	15	0.0	0.14285714285714285	0.5263178086764398	0.9492388929212429	0.6509498225446683	0.9471875104452588	0.6084870377156076	0.9682634678838056	0.9245329029170327	0.955966481843196	0	0	0.0	-0.0006901154876877253	22
2243	0.005481258762605667	0.0013215445863065678	-0.0013198299162785346	0.9770082510193232	-1	0	0	0.3333333333333333	3	0.7272727272727273	8	0.5909090909090909	0.45454545454545453	7	5	5	1	0	0.18181818181818182	2	11	13	0.08333333333333333	0	0.5980269027782472	0.684691352458236	0.6867130422675513	0.761031529768238	0.5153026842526104	0.9108715780067446	0.6681702424362072	0.8052382207266284	1.0	0.2857142857142857	0.0	-0.00013198299162785345	2
4476	0.008813231549562144	0.004710135430374973	0.004709197920507071	0.9721187004565023	-1	0	0	0.3	3	0.8333333333333334	10	0.5384615384615384	0.4166666666666667	7	5	6	4	0	0.15384615384615385	2	13	14	0.2857142857142857	0.16666666666666666	0.5980269027782472	0.6606559104343643	0.6867130422675513	0.733265344926107	0.5153026842526104	0.8494714998391484	0.6681702424362072	0.7569404155100453	0.14285714285714285	0.2857142857142857	0.0	0.004709197920507071	135
626	0.003287045404557988	0.0026714419462618042	-0.0026712992524128053	0.9755530846139597	-1	0	0	0.5	2	0.6666666666666666	2	0.625	0.3333333333333333	3	1	1	0	0	0.5	2	4	5	0.0	0	0.4852891502911623	0.722819429770575	0.44867320355110296	0.8240006049818424	0.6879394736290377	0.8522453616341038	0.7137035745742653	0.805050971902248	0	0	0.0	-0.0002671299252412805	12
4802	0.008538009094055785	0.003907578163657382	0.0039070619765614245	0.9724065609958535	-1	0	0	0.3	3	0.8333333333333334	10	0.5384615384615384	0.4166666666666667	7	5	6	4	0	0.15384615384615385	2	13	14	0.2857142857142857	0.16666666666666666	0.5980269027782472	0.6606559104343643	0.6867130422675513	0.733265344926107	0.5153026842526104	0.8494714998391484	0.6681702424362072	0.7569404155100453	0.14285714285714285	0.2857142857142857	0.0	0.0039070619765614245	15
3249	0.0069055461953513135	0.002135595830525908	0.0021355957902148897	0.9767180285897555	-1	0	0	0.3333333333333333	3	0.8181818181818182	9	0.5416666666666666	0.45454545454545453	7	5	5	4	0	0.16666666666666666	2	12	13	0.3333333333333333	0.18181818181818182	0.5980269027782472	0.684691352458236	0.6867130422675513	0.7258220346508677	0.5153026842526104	0.9108715780067446	0.6681702424362072	0.7953947066556859	0.14285714285714285	0.2857142857142857	0.0	0.0021355957902148897	24
3859	0.009405834082351147	0.0013707526853235414	0.0013700245585599369	0.9717065968603648	-1	0	0	0.375	3	0.8	8	0.5454545454545454	0.4	6	4	5	4	0	0.18181818181818182	2	11	12	0.3333333333333333	0.2	0.5980269027782472	0.6989416864782322	0.6867130422675513	0.8184380857993117	0.5153026842526104	0.8852146369206398	0.6681702424362072	0.8120842211060221	0.25	0.3333333333333333	0.0	0.0013700245585599369	10
414	0.0019178872466219731	0.0016366099540851024	-0.0016366098278041924	0.9851683880407207	-1	0	0	1.0	1	0	0	1.0	0	1	0	0	0	0	0.5	2	1	2	0.0	0	0	0	0	0	0	0	0	0	0	0	0	-0.00016366098278041924	10
277	0.0018645276238202857	0.0016778312707356093	-0.0016778127215947302	0.9798461611217235	-1	0	0	0.5	1	1.0	1	1.0	1.0	1	1	1	0	0	0.3333333333333333	1	3	3	0.0	0	0.3620843532080108	0.5	0.7767817107515312	0.5	0.2342257275550903	0.5	0.9101820755315634	0.5	0	0	0.0	-0.00016778127215947303	116
2797	0.005634251072513985	0.0014132829986897649	0.0014067553457724133	0.9775339420897281	-1	0	0	0.4	4	0.6666666666666666	8	0.5833333333333334	0.4166666666666667	8	5	5	2	0	0.16666666666666666	2	12	14	0.18181818181818182	0.16666666666666666	0.5980269027782472	0.717476127958492	0.6867130422675513	0.7845165719055518	0.5153026842526104	0.9328649438059847	0.6681702424362072	0.8345980232074803	0.5625	0.25	0.0	0.0014067553457724133	22
2590	0.006249028262319872	0.0014223136663011162	0.001405088263381012	0.9768069407375854	-1	0	0	0.3333333333333333	3	0.8181818181818182	9	0.5416666666666666	0.45454545454545453	7	5	5	4	0	0.16666666666666666	2	12	13	0.3333333333333333	0.18181818181818182	0.5980269027782472	0.8471562977560982	0.6867130422675513	0.8259447520025422	0.5153026842526104	0.9108715780067446	0.6681702424362072	0.8658379508546332	0.14285714285714285	0.2857142857142857	0.0	0.001405088263381012	34
4505	0.008408094113646389	0.0035146357068536987	0.0035043637330209932	0.9732305336715042	-1	0	0	0.4	4	0.6923076923076923	9	0.5769230769230769	0.38461538461538464	8	5	6	3	0	0.15384615384615385	2	13	15	0.23076923076923078	0.15384615384615385	0.5980269027782472	0.6523830721185752	0.6867130422675513	0.8108233343176868	0.5153026842526104	0.8914557785555851	0.6681702424362072	0.8016860926886473	0.125	0.25	0.0	0.0035043637330209932	11
1480	0.004255748698770131	0.0019396615385565443	-0.0019396268599647124	0.9849579335570015	-1	0	0	0.5555555555555556	5	0.45454545454545453	5	0.43333333333333335	0.2727272727272727	7	3	5	3	0	0.3	3	10	13	0.3	0.18181818181818182	0.37797238943123185	0.8340824865859567	0.6867130422675513	0.7470343775805517	0.12976599742497658	0.954224029238495	0.9331636882797407	0.8712002264287368	0.2857142857142857	0.5714285714285714	0.0	-0.00019396268599647124	15
4493	0.008312343771232472	0.003588379705987836	0.00355622516889796	0.9727396539507411	-1	0	0	0.4	4	0.6923076923076923	9	0.5769230769230769	0.38461538461538464	8	5	6	3	0	0.15384615384615385	2	13	15	0.23076923076923078	0.15384615384615385	0.5980269027782472	0.7967978719617821	0.6867130422675513	0.7486389612735247	0.5153026842526104	0.8914557785555851	0.6681702424362072	0.8207084752645963	0.125	0.5	0.0	0.00355622516889796	29
3155	0.006092560935647597	0.004851365398427787	-0.004515032883601351	0.9729957954647561	-1	0	0	0.6666666666666666	6	0.2727272727272727	3	0.4642857142857143	0.2727272727272727	7	3	5	1	0	0.5714285714285714	7	4	13	0.1	0.2222222222222222	0.5980269027782472	0.684691352458236	0.6867130422675513	0.7258220346508677	0.5153026842526104	0.8907760196538198	0.6681702424362072	0.7828827363262209	1.0	0.8571428571428571	0.0	-0.00045150328836013516	0
2694	0.010514806905144633	0.0008503481750306571	0.0008034925263088727	0.964795852634354	-1	0	0	0.5	4	0.6	6	0.6	0.3	6	3	5	1	0	0.2	2	10	12	0.09090909090909091	0.2	0.5571898201884112	0.7279800007952529	0.6618174085432408	0.8002972197516519	0.5153026842526104	0.9452448430662195	0.8175814564234073	0.8507346251205752	1.0	0.16666666666666666	0.0	0.0008034925263088727	12
4449	0.006304760096590456	0.0005553933062330675	0.0005553912405356697	0.983175984241589	-1	0	0	0.3	3	0.8333333333333334	10	0.5384615384615384	0.4166666666666667	7	5	6	5	0	0.15384615384615385	2	13	14	0.35714285714285715	0.16666666666666666	0.5980269027782472	0.6606559104343643	0.6867130422675513	0.733265344926107	0.5153026842526104	0.8494714998391484	0.6681702424362072	0.7569404155100453	0.14285714285714285	0.2857142857142857	0.0	0.0005553912405356697	7
2851	0.005975603517493149	0.0014461768542948811	0.001440406700257411	0.9782346293038233	-1	0	0	0.3333333333333333	3	0.8181818181818182	9	0.5416666666666666	0.45454545454545453	7	5	5	4	0	0.16666666666666666	2	12	13	0.3333333333333333	0.18181818181818182	0.5980269027782472	0.684691352458236	0.6867130422675513	0.803367784192328	0.5153026842526104	0.8690720946382544	0.6681702424362072	0.7955251796832289	0.14285714285714285	0.2857142857142857	0.0	0.001440406700257411	27
1669	0.005226761557028332	0.000159440316419984	-3.520803986557225e-05	0.9779908130597749	-1	0	0	0.375	3	0.7777777777777778	7	0.55	0.3333333333333333	5	3	5	3	0	0.2	2	10	11	0.25	0.2222222222222222	0.5980269027782472	0.7024336009239783	0.6867130422675513	0.7494861494664742	0.5153026842526104	0.8987778199418182	0.6681702424362072	0.7989109578011051	0.2	0.4	0.0	-3.520803986557225e-06	12
4699	0.008805352730610783	0.004020353053949035	0.0040202791317483135	0.9723502430225723	-1	0	0	0.3	3	0.8333333333333334	10	0.5384615384615384	0.4166666666666667	7	5	6	4	0	0.15384615384615385	2	13	14	0.2857142857142857	0.16666666666666666	0.5980269027782472	0.6606559104343643	0.6867130422675513	0.733265344926107	0.5153026842526104	0.8494714998391484	0.6681702424362072	0.7569404155100453	0.14285714285714285	0.2857142857142857	0.0	0.0040202791317483135	27
1998	0.005431936760675394	0.0010944668051233067	0.0010937878749344874	0.9781981736049513	-1	0	0	0.4	4	0.6666666666666666	8	0.5833333333333334	0.4166666666666667	8	5	5	2	0	0.16666666666666666	2	12	14	0.18181818181818182	0.16666666666666666	0.5980269027782472	0.717476127958492	0.6867130422675513	0.7845165719055518	0.5153026842526104	0.9328649438059847	0.6681702424362072	0.8345980232074803	0.5625	0.25	0.0	0.0010937878749344874	41
781	0.0018304159826423093	0.0017559119580665568	-0.0017558967747427997	0.9847471871628309	-1	0	0	1.0	1	0	0	1.0	0	1	0	0	1	0	0.5	1	2	2	0.3333333333333333	0	0	0	0	0	0	0	0	0	0	0	0	-0.00017558967747427997	15
1245	0.0017241231722773427	0.0016096058660664424	-0.0016095958453307478	0.9860278161453596	-1	0	0	0	0	0	0	1.0	0	0	0	0	1	0	1.0	1	1	1	0.25	0	0	0	0	0	0	0	0	0	0	0	0	-0.1	0
767	0.0017758729597278074	0.0017256042776480842	-0.0017255651774134868	0.9856751959673486	-1	0	0	1.0	1	0	0	1.0	0	1	0	0	0	0	0.5	1	2	2	0.0	0	0	0	0	0	0	0	0	0	0	0	0	-0.0001725565177413487	22
798	0.011570187364443447	0.0017576810153352527	-0.0017144800486234648	0.9729639236422096	-1	0	0	0.2	2	0.9230769230769231	12	0.26785714285714285	0.7692307692307693	12	10	2	2	0	0.875	7	8	15	0.3333333333333333	0	0.4637390127779846	0.9087889091291198	0.45788638402778065	0.970756103769454	0.7991582973665488	0.9213778773340159	0.9144168943261589	0.9401493216458584	0.6666666666666666	0.5	0.0	-0.0001714480048623465	89
448	0.0018377165688667793	0.0018005689540894648	-0.001800521076477681	0.9843550199309016	-1	0	0	1.0	2	0.0	0	0.75	0	1	0	1	0	0	1.0	2	2	3	0.0	0	0	0	0	0	0	0	0	0	0	0	0	-0.0001800521076477681	29
1353	0.0054197371883625885	0.0004652483463372525	-0.00046285952603841105	0.9792621879880242	-1	0	0	0.375	3	0.7777777777777778	7	0.55	0.3333333333333333	5	3	5	3	0	0.2	2	10	11	0.25	0.2222222222222222	0.5980269027782472	0.7024336009239783	0.6867130422675513	0.7494861494664742	0.5153026842526104	0.9399059693554571	0.6681702424362072	0.8275295377601093	0.2	0.4	0.0	-4.628595260384111e-05	71
1492	0.007211786435945877	0.0004078891506705277	0.0003856538887025003	0.9744317755345693	-1	0	0	0.42857142857142855	3	0.75	6	0.5555555555555556	0.375	5	3	4	3	0	0.2222222222222222	2	9	10	0.3	0.25	0.5980269027782472	0.7024336009239783	0.6867130422675513	0.7494861494664742	0.5153026842526104	0.9399059693554571	0.6681702424362072	0.8275295377601093	0.2	0.4	0.0	0.0003856538887025003	76
274	0.008716250399093331	0.005024023864483126	-0.005023031737021252	0.9757345844289433	-1	0.5	1	0.5714285714285714	4	0.625	5	0.35714285714285715	0.625	9	5	0	0	0	0.5714285714285714	4	7	10	0.0	0.6666666666666666	0.6957196367670798	0.9280991720391213	0.2814606245231004	0.7386063847821905	0.4148173254429503	0.7610910059415869	0.8455041909587468	0.8299236526841433	0	0	0.0	-0.0005023031737021252	8
3663	0.006084052975406821	0.0013318045786249355	0.001329876626388253	0.9777845512741703	-1	0	0	0.4	4	0.6666666666666666	8	0.5833333333333334	0.4166666666666667	8	5	5	1	0	0.16666666666666666	2	12	14	0.09090909090909091	0.16666666666666666	0.5980269027782472	0.717476127958492	0.6867130422675513	0.7845165719055518	0.5153026842526104	0.9230408844247646	0.6681702424362072	0.8277151473555013	1.0	0.25	0.0	0.001329876626388253	15
1089	0.0017861776094367924	0.0017855782721613901	-0.001785526317539313	0.985718278432007	-1	0	0	1.0	1	0	0	1.0	0	1	0	0	0	0	0.5	1	2	2	0.0	0	0	0	0	0	0	0	0	0	0	0	0	-0.0001785526317539313	13
4143	0.007952539770268005	0.0037566645896563175	0.003756304124098719	0.9706951792221229	-1	0	0	0.3	3	0.75	9	0.5833333333333334	0.4166666666666667	7	5	6	4	0	0.16666666666666666	2	12	14	0.2857142857142857	0	0.5980269027782472	0.6241608734449754	0.6867130422675513	0.733265344926107	0.5153026842526104	0.8494714998391484	0.6681702424362072	0.7470589030777135	0.14285714285714285	0.2857142857142857	0.0	0.003756304124098719	18
2803	0.00799802346476166	0.003028115150489009	0.003026720520429385	0.9724871787137972	-1	0	0	0.4444444444444444	4	0.6363636363636364	7	0.5909090909090909	0.45454545454545453	8	5	4	1	0	0.18181818181818182	2	11	13	0.1111111111111111	0.18181818181818182	0.5980269027782472	0.717476127958492	0.6867130422675513	0.8326203758299259	0.5153026842526104	0.9328649438059847	0.6681702424362072	0.8484653190028991	1.0	0.25	0.0	0.003026720520429385	7
3046	0.006712414746507393	0.0016454544264854934	0.001615754546137943	0.9771203454275332	-1	0	0	0.3333333333333333	3	0.8181818181818182	9	0.5416666666666666	0.45454545454545453	7	5	5	3	0	0.16666666666666666	2	12	13	0.25	0.18181818181818182	0.5980269027782472	0.684691352458236	0.6867130422675513	0.803367784192328	0.5153026842526104	0.8690720946382544	0.6681702424362072	0.7955251796832289	0.14285714285714285	0.2857142857142857	0.0	0.001615754546137943	18
2926	0.006477382040589513	0.0013781918980429876	0.0013564410738138714	0.9771166062486707	-1	0	0	0.4	4	0.6666666666666666	8	0.5833333333333334	0.4166666666666667	8	5	5	2	0	0.16666666666666666	2	12	14	0.18181818181818182	0.16666666666666666	0.5980269027782472	0.8577459399475132	0.6867130422675513	0.8375567024562584	0.5153026842526104	0.9193979717322939	0.6681702424362072	0.8762096724555327	0.5625	0.5	0.0	0.0013564410738138714	25
238	0.005164959797345722	0.002295179569820077	-0.0022937362995923117	0.983311163630771	-1	0	0	0.3333333333333333	1	1.0	2	1.0	0.5	2	1	1	0	0	0.25	1	4	4	0.0	0	0.727894826890638	0.8266773835888759	0.776148216877453	0.6479476561933702	0.7021181742961885	0.5705385811637624	0.6918052222712264	0.6939772183816448	0	0	0.0	-0.00022937362995923116	39
836	0.0017701620617556002	0.0017123364884712201	-0.001712247345997623	0.9854062505613007	-1	0	0	1.0	1	0	0	1.0	0	1	0	0	0	0	0.5	1	2	2	0.0	0	0	0	0	0	0	0	0	0	0	0	0	-0.0001712247345997623	52
4734	0.0025245907952164653	0.0021749581021914747	-0.0021749296119225195	0.9866848002272333	-1	0	0	1.0	2	0.0	0	0.75	0	2	0	0	2	0	1.0	2	2	3	1.0	0	0	0	0	0	0	0	0	0	0	0	0	-0.00021749296119225194	2
4082	0.005684393798657734	0.0007898443829824452	0.0007467505091435815	0.9786604293286677	-1	0	0	0.5	5	0.5384615384615384	7	0.625	0.38461538461538464	9	5	5	1	0	0.16666666666666666	2	12	15	0.1	0.15384615384615385	0.5980269027782472	0.8051652122405573	0.6867130422675513	0.8271407892118696	0.5153026842526104	0.7937630997681537	0.6681702424362072	0.809081164820695	1.0	0.4444444444444444	0.0	0.0007467505091435815	8
95	0.028023118830978896	0.008110903795380703	-0.008030699212397439	0.9149059305421811	-1	0	0	0.3	3	0.6923076923076923	9	0.45454545454545453	0.6153846153846154	10	8	4	1	0	0.2727272727272727	3	11	15	0.1	0.16666666666666666	0.5560706592815086	0.9062047615825979	0.5650347006464504	0.9549017961572688	0.5510772534954291	0.9641557032926518	0.9165809274431951	0.946393859640826	1.0	0.2	0.0	-0.0008030699212397439	8
2549	0.011434281721156202	0.00567759088665188	-0.005322059567061634	0.9393538703196327	-1	0.25	1	0.5	5	0.6153846153846154	8	0.4166666666666667	0.38461538461538464	9	5	5	0	0	0.25	12	3	15	0.0	0.6666666666666666	0.5980269027782472	0.8366626647467755	0.6867130422675513	0.8553356591849473	0.5153026842526104	0.9032629293551248	0.857434262427361	0.8677909031230885	0	0	0.0	-0.0005322059567061634	0
2905	0.005081128370001752	0.0003639832648432169	0.0003459382079961058	0.983334605340783	-1	0	0	0.375	3	0.8	8	0.5454545454545454	0.5	7	5	4	3	0	0.18181818181818182	2	11	12	0.3	0.2	0.5980269027782472	0.684691352458236	0.6867130422675513	0.7258220346508677	0.5153026842526104	0.9108715780067446	0.6681702424362072	0.7953947066556859	0.14285714285714285	0.5714285714285714	0.0	0.0003459382079961058	9
3375	0.0061430713638606065	0.0015460209575216181	0.001540985229473588	0.9776978375203298	-1	0	0	0.4	4	0.6666666666666666	8	0.5833333333333334	0.4166666666666667	8	5	5	1	0	0.16666666666666666	2	12	14	0.09090909090909091	0.16666666666666666	0.5980269027782472	0.7190211684899752	0.6867130422675513	0.8326203758299259	0.5153026842526104	0.913843887163822	0.6681702424362072	0.8368727185723708	1.0	0.25	0.0	0.001540985229473588	12
1722	0.006084540848218423	0.000871300374529802	0.0008647526730059196	0.9758635519493413	-1	0	0	0.4444444444444444	4	0.6363636363636364	7	0.5909090909090909	0.36363636363636365	7	4	5	2	0	0.18181818181818182	2	11	13	0.18181818181818182	0.18181818181818182	0.5980269027782472	0.7232895754611796	0.6867130422675513	0.7926559782100536	0.5153026842526104	0.9338845059595452	0.6681702424362072	0.8388819365465707	0.5714285714285714	0.2857142857142857	0.0	0.0008647526730059196	105
1763	0.005225842495141038	8.694186990767029e-05	-4.6969719478120626e-05	0.9783527287280626	-1	0	0	0.375	3	0.7777777777777778	7	0.55	0.3333333333333333	5	3	5	3	0	0.2	2	10	11	0.25	0.2222222222222222	0.5980269027782472	0.7024336009239783	0.6867130422675513	0.7494861494664742	0.5153026842526104	0.9399059693554571	0.6681702424362072	0.8275295377601093	0.2	0.4	0.0	-4.6969719478120624e-06	15
4444	0.008704315475087192	0.004135414261538466	0.004135002655322938	0.9721779283800239	-1	0	0	0.3	3	0.8333333333333334	10	0.5384615384615384	0.4166666666666667	7	5	6	4	0	0.15384615384615385	2	13	14	0.2857142857142857	0.16666666666666666	0.5980269027782472	0.6606559104343643	0.6867130422675513	0.733265344926107	0.5153026842526104	0.8494714998391484	0.6681702424362072	0.7569404155100453	0.14285714285714285	0.2857142857142857	0.0	0.004135002655322938	45
3736	0.006683645049910564	0.0021704118721180845	0.0021702958628920157	0.9770245411488031	-1	0	0	0.3333333333333333	3	0.8181818181818182	9	0.5416666666666666	0.45454545454545453	7	5	5	3	0	0.16666666666666666	2	12	13	0.25	0.18181818181818182	0.5980269027782472	0.684691352458236	0.6867130422675513	0.8326064461205974	0.5153026842526104	0.8907760196538198	0.6681702424362072	0.8164942680944963	0.14285714285714285	0.14285714285714285	0.0	0.0021702958628920157	8
534	0.002721097754265072	0.002308042023342522	-0.0023079732081419	0.977912307048771	-1	0	0	0.6666666666666666	2	0.5	1	0.6666666666666666	0.5	2	1	1	0	0	0.6666666666666666	2	3	4	0.0	0	0.600494842066382	0.6599205911569832	0.6147965834859269	0.8858448395179491	0.8292583387424873	0.6376704684975495	0.8316534562973102	0.7488328319104475	0	0	0.0	-0.00023079732081419	19
1922	0.005183053030177697	0.00048230890639548366	-0.00046163050820466334	0.979852906269255	-1	0	0	0.375	3	0.7777777777777778	7	0.55	0.3333333333333333	5	3	5	3	0	0.2	2	10	11	0.25	0.2222222222222222	0.5980269027782472	0.7024336009239783	0.6867130422675513	0.9233839508053553	0.5153026842526104	0.9399059693554571	0.6681702424362072	0.8841851600563921	0.4	0.4	0.0	-4.616305082046634e-05	9
507	0.0017909586741910097	0.0017306123640591648	-0.0017306078292471945	0.9849669205188863	-1	0	0	1.0	1	0	0	1.0	0	1	0	0	1	0	0.5	1	2	2	0.3333333333333333	0	0	0	0	0	0	0	0	0	0	0	0	-0.00017306078292471944	21
3215	0.006513798225056366	0.0020137327815746356	0.0019976399619763574	0.9768928976389104	-1	0	0	0.4	4	0.6666666666666666	8	0.5833333333333334	0.4166666666666667	8	5	5	1	0	0.16666666666666666	2	12	14	0.09090909090909091	0.16666666666666666	0.5980269027782472	0.717476127958492	0.6867130422675513	0.8326203758299259	0.5153026842526104	0.913843887163822	0.6681702424362072	0.836524992792294	1.0	0.25	0.0	0.0019976399619763574	24
1212	0.002002387403044326	0.001843908083352643	-0.0018416152555539498	0.9849431084500645	-1	0	0	1.0	1	0	0	1.0	0	1	0	0	1	0	0.5	2	1	2	0.3333333333333333	0	0	0	0	0	0	0	0	0	0	0	0	-0.00018416152555539498	6
130	0.029294807448328165	0.0020842825291707413	-0.0018587275566098484	0.9687378951608712	-1	0	0	0.2	2	0.9230769230769231	12	1.0	0.8461538461538461	13	11	1	0	0	0.06666666666666667	15	1	15	0.0	0.14285714285714285	0.4156930938073094	0.9165329028414396	0.5745702656878325	0.9353905768877842	0.6331448696520966	0.9347234515754433	0.8268464413658116	0.9293527425919579	0	0	0.0	-0.00018587275566098483	21
216	0.002026200791486939	0.002001617949995051	-0.002001596935437918	0.9855567912522714	-1	0	0	0.5	1	1.0	1	1.0	1.0	1	1	1	1	0	0.3333333333333333	1	3	3	0.16666666666666666	0	0.5633959772692311	0.5	0.2523231659665006	0.5	0.6982765502154912	0.5	0.866152677583366	0.5	1.0	1.0	0.0	-0.0002001596935437918	12
785	0.008206468023726864	0.0013369876097845518	-0.001293417690400913	0.9677807133354774	-1	0	0	0.42857142857142855	3	0.75	6	0.5555555555555556	0.25	4	2	5	3	0	0.2222222222222222	2	9	10	0.25	0.25	0.5571898201884112	0.7107627361696774	0.6618174085432408	0.7627233402947292	0.5153026842526104	0.955813627470678	0.8175814564234073	0.8473072275827267	0.25	0.5	0.0	-0.0001293417690400913	122
2623	0.005984900022991982	0.0013625031597454722	0.0013615039765204817	0.9776294431782742	-1	0	0	0.3333333333333333	3	0.8181818181818182	9	0.5416666666666666	0.45454545454545453	7	5	5	4	0	0.16666666666666666	2	12	13	0.3333333333333333	0.18181818181818182	0.5980269027782472	0.684691352458236	0.6867130422675513	0.7258220346508677	0.5153026842526104	0.9108715780067446	0.6681702424362072	0.7953947066556859	0.14285714285714285	0.2857142857142857	0.0	0.0013615039765204817	12
4165	0.006150746569830491	0.0013238945223240817	0.0013193922495265736	0.9774722523498791	-1	0	0	0.4	4	0.6666666666666666	8	0.5833333333333334	0.4166666666666667	8	5	5	1	0	0.16666666666666666	2	12	14	0.09090909090909091	0.16666666666666666	0.5980269027782472	0.717476127958492	0.6867130422675513	0.7845165719055518	0.5153026842526104	0.9230408844247646	0.6681702424362072	0.8277151473555013	1.0	0.25	0.0	0.0013193922495265736	11
3641	0.007273339120407267	0.0023965859621833496	0.002394105192022853	0.9768816848706868	-1	0	0	0.3333333333333333	3	0.8181818181818182	9	0.5416666666666666	0.45454545454545453	7	5	5	2	0	0.16666666666666666	2	12	13	0.16666666666666666	0.18181818181818182	0.5980269027782472	0.684691352458236	0.6867130422675513	0.7258220346508677	0.5153026842526104	0.9108715780067446	0.6681702424362072	0.7953947066556859	0.5714285714285714	0.2857142857142857	0.0	0.002394105192022853	11
2396	0.005473045688271026	0.00014315374831824133	0.00013315274821906729	0.980325523067264	-1	0	0	0.5	5	0.5384615384615384	7	0.625	0.38461538461538464	9	5	5	2	0	0.16666666666666666	2	12	15	0.2	0.15384615384615385	0.5980269027782472	0.668513733545684	0.6867130422675513	0.8865794847550833	0.5153026842526104	0.8859523647726837	0.6681702424362072	0.8323808075683164	0.5555555555555556	0.2222222222222222	0.0	0.00013315274821906729	9
3545	0.005617765839738097	0.0007618254818213109	0.0007025485460451397	0.9793492995550352	-1	0	0	0.5	5	0.5384615384615384	7	0.625	0.38461538461538464	9	5	5	1	0	0.16666666666666666	2	12	15	0.1	0.15384615384615385	0.5980269027782472	0.8193084131684232	0.6867130422675513	0.8371981993384969	0.5153026842526104	0.9359455969151089	0.6681702424362072	0.8747551742230119	1.0	0.2222222222222222	0.0	0.0007025485460451397	12
2843	0.007002174766011409	0.0019882591429972282	0.0019718876433699934	0.9772059677333175	-1	0	0	0.3333333333333333	3	0.8181818181818182	9	0.5416666666666666	0.45454545454545453	7	5	5	2	0	0.16666666666666666	2	12	13	0.16666666666666666	0.18181818181818182	0.5980269027782472	0.684691352458236	0.6867130422675513	0.7258220346508677	0.5153026842526104	0.9108715780067446	0.6681702424362072	0.7953947066556859	0.5714285714285714	0.2857142857142857	0.0	0.0019718876433699934	14
721	0.004179812833534795	0.0030942580265533107	-0.0030912819436821077	0.9729259985409783	-1	0	0	0.5	2	0.75	3	0.5	0.5	4	2	1	0	0	0.75	4	3	6	0.0	0	0.6393215174699611	0.9438832204480755	0.6364141316158628	0.8812363542246957	0.577800383175233	0.947867051650548	0.9240095710662084	0.9292828516463145	0	0	0.0	-0.00030912819436821075	6
4571	0.008781067797587404	0.0038241634363870717	0.003822383346264525	0.9721974140567452	-1	0	0	0.3	3	0.8333333333333334	10	0.5384615384615384	0.4166666666666667	7	5	6	4	0	0.15384615384615385	2	13	14	0.2857142857142857	0.16666666666666666	0.5980269027782472	0.6606559104343643	0.6867130422675513	0.733265344926107	0.5153026842526104	0.8494714998391484	0.6681702424362072	0.7569404155100453	0.14285714285714285	0.2857142857142857	0.0	0.003822383346264525	47
2325	0.005783484268760525	0.0015297741473635485	0.0015293047116447744	0.9779074733175925	-1	0	0	0.3333333333333333	3	0.8181818181818182	9	0.5416666666666666	0.45454545454545453	7	5	5	4	0	0.16666666666666666	2	12	13	0.3333333333333333	0.18181818181818182	0.5980269027782472	0.684691352458236	0.6867130422675513	0.7258220346508677	0.5153026842526104	0.9108715780067446	0.6681702424362072	0.7953947066556859	0.14285714285714285	0.2857142857142857	0.0	0.0015293047116447744	40
3364	0.00624818697358478	0.0014087392319765426	0.001401471126937307	0.9772746108009518	-1	0	0	0.4	4	0.6666666666666666	8	0.5833333333333334	0.4166666666666667	8	5	5	2	0	0.16666666666666666	2	12	14	0.18181818181818182	0.16666666666666666	0.5980269027782472	0.8577459399475132	0.6867130422675513	0.8375567024562584	0.5153026842526104	0.9328649438059847	0.6681702424362072	0.8831704786136276	0.5625	0.25	0.0	0.001401471126937307	21
1357	0.0017767018657676846	0.0017258211140600377	-0.0017257506742404507	0.9856721795717464	-1	0	0	1.0	1	0	0	1.0	0	1	0	0	0	0	0.5	1	2	2	0.0	0	0	0	0	0	0	0	0	0	0	0	0	-0.00017257506742404506	20
2284	0.005390607651447106	0.0012622890608869632	0.001257050640538362	0.9780754128200027	-1	0	0	0.4	4	0.6666666666666666	8	0.5833333333333334	0.4166666666666667	8	5	5	2	0	0.16666666666666666	2	12	14	0.18181818181818182	0.16666666666666666	0.5980269027782472	0.8192970144570129	0.6867130422675513	0.5704926347143022	0.5153026842526104	0.9303108226050881	0.6681702424362072	0.8118855783084599	0.5625	0.25	0.0	0.001257050640538362	45
2634	0.006115422657107223	0.0022156829450834248	-0.002112583444042443	0.9461737600048223	-1	0	0	0.3333333333333333	3	0.7272727272727273	8	0.5909090909090909	0.36363636363636365	7	4	5	2	0	0.18181818181818182	2	11	13	0.18181818181818182	0	0.5980269027782472	0.6651085937651496	0.6867130422675513	0.7408782633545941	0.5153026842526104	0.8910883778867602	0.6793723379766966	0.7823697171568567	0.5714285714285714	0.2857142857142857	0.0	-0.0002112583444042443	6
3468	0.0058872659329388625	0.001615510235157346	0.001599287599385004	0.9775222937470105	-1	0	0	0.3333333333333333	3	0.8181818181818182	9	0.5416666666666666	0.45454545454545453	7	5	5	3	0	0.16666666666666666	2	12	13	0.25	0.18181818181818182	0.5980269027782472	0.684691352458236	0.6867130422675513	0.7258220346508677	0.5153026842526104	0.8907760196538198	0.6681702424362072	0.7828827363262209	0.14285714285714285	0.2857142857142857	0.0	0.001599287599385004	12
4000	0.00614437965664754	0.0015719928916774009	0.0015577476722305533	0.9775343022569272	-1	0	0	0.3333333333333333	3	0.8181818181818182	9	0.5416666666666666	0.45454545454545453	7	5	5	3	0	0.16666666666666666	2	12	13	0.25	0.18181818181818182	0.5980269027782472	0.6914616768982217	0.6867130422675513	0.803367784192328	0.5153026842526104	0.8690720946382544	0.6681702424362072	0.7972303137922063	0.14285714285714285	0.2857142857142857	0.0	0.0015577476722305533	29
2861	0.0067420605368373725	0.0032316150066495596	-0.0030581567717986365	0.9616756166527043	-1	0	0	0.5714285714285714	4	0.5	4	0.625	0.25	6	2	3	1	0	0.25	2	8	10	0.16666666666666666	0.25	0.5571898201884112	0.7279800007952529	0.6513281903399847	0.799623089893814	0.5153026842526104	0.9530615492949045	0.8126512458115195	0.8573020573035978	1.0	0.3333333333333333	0.0	-0.00030581567717986364	3
3430	0.0064698677525834025	0.0023533893351535833	0.0023458227969473987	0.9769394689740383	-1	0	0	0.3333333333333333	3	0.8181818181818182	9	0.5416666666666666	0.45454545454545453	7	5	5	3	0	0.16666666666666666	2	12	13	0.25	0.18181818181818182	0.5980269027782472	0.6914616768982217	0.6867130422675513	0.803367784192328	0.5153026842526104	0.8690720946382544	0.6681702424362072	0.7972303137922063	0.14285714285714285	0.2857142857142857	0.0	0.0023458227969473987	103
3999	0.006486104409524012	0.0014877403525692277	0.0014266155693575201	0.9768611152868981	-1	0	0	0.3333333333333333	3	0.8181818181818182	9	0.5416666666666666	0.45454545454545453	7	5	5	4	0	0.16666666666666666	2	12	13	0.3333333333333333	0.18181818181818182	0.5980269027782472	0.8331792911441002	0.6867130422675513	0.8251644733221264	0.5153026842526104	0.8300579708958747	0.6681702424362072	0.8294925037404053	0.14285714285714285	0.2857142857142857	0.0	0.0014266155693575201	22
4379	0.007496744367286031	0.0031213022964294524	0.0031208263020967093	0.9744814931162071	-1	0	0	0.4	4	0.6923076923076923	9	0.5769230769230769	0.3076923076923077	7	4	7	3	0	0.15384615384615385	2	13	15	0.2	0.15384615384615385	0.5980269027782472	0.7423285620253935	0.6867130422675513	0.8929052386592362	0.5153026842526104	0.891725605417331	0.6681702424362072	0.8535167751885125	0.2857142857142857	0.42857142857142855	0.0	0.0031208263020967093	12
961	0.0023677826440456303	0.002042349624419296	-0.002042348625934341	0.9804674968112793	-1	0	0	0.5	1	1.0	1	1.0	1.0	2	1	0	1	0	0.3333333333333333	1	3	3	0.3333333333333333	0	0.508111681274524	0.7107752514019751	0.546452839744231	0.8025964660276319	0.6516792716731586	0.7963710692803513	0.7749041194271712	0.772387199851045	1.0	0.5	0.0	-0.0002042348625934341	14
4862	0.00877740231440065	0.0040404194130567875	0.004039853585690728	0.9720618631909224	-1	0	0	0.3	3	0.8333333333333334	10	0.5384615384615384	0.4166666666666667	7	5	6	4	0	0.15384615384615385	2	13	14	0.2857142857142857	0.16666666666666666	0.5980269027782472	0.6606559104343643	0.6867130422675513	0.733265344926107	0.5153026842526104	0.8494714998391484	0.6681702424362072	0.7569404155100453	0.14285714285714285	0.2857142857142857	0.0	0.004039853585690728	27
842	0.01876498087846164	0.005772745912428178	-0.005563581112293006	0.9495711861946745	-1	0	0	0.2222222222222222	2	0.9090909090909091	10	0.325	0.8181818181818182	10	9	2	3	0	0.4	10	4	13	0.42857142857142855	0	0.6413401246798542	0.8440367484460681	0.9012328003398686	0.915623755031672	0.7893043735948944	0.6404664268546181	0.755856892421402	0.8249274230846992	0.2	0.1	0.0	-0.0005563581112293006	5
2657	0.005352154258780504	0.0008901467696797685	0.0008893759971686584	0.9785167067408846	-1	0	0	0.4	4	0.6666666666666666	8	0.5833333333333334	0.4166666666666667	8	5	5	2	0	0.16666666666666666	2	12	14	0.18181818181818182	0.16666666666666666	0.5980269027782472	0.717476127958492	0.6867130422675513	0.7845165719055518	0.5153026842526104	0.9328649438059847	0.6681702424362072	0.8345980232074803	0.5625	0.25	0.0	0.0008893759971686584	14
2180	0.005349223168284943	0.0010585804598707157	0.0010584271840333379	0.9798741316324158	-1	0	0	0.5	5	0.5384615384615384	7	0.625	0.38461538461538464	7	5	7	2	0	0.16666666666666666	2	12	15	0.125	0.15384615384615385	0.5980269027782472	0.684691352458236	0.6867130422675513	0.7258220346508677	0.5153026842526104	0.9108715780067446	0.6681702424362072	0.7953947066556859	0.5714285714285714	0.2857142857142857	0.0	0.0010584271840333379	19
1095	0.0017173991216699847	0.0015556324744336845	-0.0015555892036344843	0.9786825987971562	-1	0	0	0.5	1	1.0	1	1.0	1.0	1	1	1	1	0	0.3333333333333333	1	3	3	0.16666666666666666	0	0.4181964597708007	0.5	0.40619263722091076	0.5	0.8185019789594585	0.5	0.8716893024986619	0.5	1.0	0	0.0	-0.00015555892036344843	48
1269	0.005225389524826302	0.0004079602259233108	-0.00039642366719383774	0.9792639952189988	-1	0	0	0.375	3	0.7777777777777778	7	0.55	0.3333333333333333	5	3	5	3	0	0.2	2	10	11	0.25	0.2222222222222222	0.5980269027782472	0.7024336009239783	0.6867130422675513	0.7494861494664742	0.5153026842526104	0.9399059693554571	0.6681702424362072	0.8275295377601093	0.2	0.4	0.0	-3.964236671938377e-05	17
851	0.0018031352803245912	0.0018022729692124255	-0.0018021765282474822	0.9856741727513191	-1	0	0	1.0	1	0	0	1.0	0	1	0	0	0	0	0.5	1	2	2	0.0	0	0	0	0	0	0	0	0	0	0	0	0	-0.0001802176528247482	16
3591	0.006412619269608386	0.0017336850427278245	0.0017316738090865417	0.9773051641586474	-1	0	0	0.3333333333333333	3	0.8181818181818182	9	0.5416666666666666	0.45454545454545453	7	5	5	3	0	0.16666666666666666	2	12	13	0.25	0.18181818181818182	0.5980269027782472	0.6914616768982217	0.6867130422675513	0.803367784192328	0.5153026842526104	0.8690720946382544	0.6681702424362072	0.7972303137922063	0.14285714285714285	0.2857142857142857	0.0	0.0017316738090865417	25
1999	0.010670102316031788	0.004568351386102231	0.004566509218382091	0.9725945341543926	-1	0	0	0.3	3	0.8461538461538461	11	0.5357142857142857	0.38461538461538464	7	5	7	3	0	0.14285714285714285	2	14	15	0.1875	0.15384615384615385	0.5980269027782472	0.7110162357654483	0.6867130422675513	0.7258220346508677	0.5153026842526104	0.9108715780067446	0.6681702424362072	0.8020873825984273	0.14285714285714285	0.42857142857142855	0.0	0.004566509218382091	19
3821	0.006362880156364791	0.002054127244526988	0.002052905556124902	0.9765568480829638	-1	0	0	0.3333333333333333	3	0.8181818181818182	9	0.5416666666666666	0.45454545454545453	7	5	5	3	0	0.16666666666666666	2	12	13	0.25	0.18181818181818182	0.5980269027782472	0.6914616768982217	0.6867130422675513	0.803367784192328	0.5153026842526104	0.7387136206159803	0.6681702424362072	0.7473592555657519	0.14285714285714285	0.2857142857142857	0.0	0.002052905556124902	52
1047	0.0053032965752292365	0.0032833310981175666	-0.0032832147487806087	0.953473068358745	-1	0	0	0.25	1	1.0	3	1.0	1.0	4	3	0	3	0	0.2	1	5	5	1.0	0	0.7142974916372643	0.6367683226783227	0.6867130422675513	0.7711275592392624	0.5153026842526104	0.6063375764425417	0.7422663214709448	0.6761203399881925	0.25	0.75	0.0	-0.0003283214748780609	5
2653	0.005775639086590242	0.0014094146231050909	0.0013991621675339342	0.9777212706998102	-1	0	0	0.4	4	0.6666666666666666	8	0.5833333333333334	0.4166666666666667	8	5	5	2	0	0.16666666666666666	2	12	14	0.18181818181818182	0.16666666666666666	0.5980269027782472	0.717476127958492	0.6867130422675513	0.7845165719055518	0.5153026842526104	0.9230408844247646	0.6681702424362072	0.8277151473555013	0.5625	0.5	0.0	0.0013991621675339342	20
4349	0.008190983823330888	0.0036924421051086607	0.0036848906569276895	0.9733538130181486	-1	0	0	0.4	4	0.6923076923076923	9	0.5769230769230769	0.38461538461538464	8	5	6	3	0	0.15384615384615385	2	13	15	0.23076923076923078	0.15384615384615385	0.5980269027782472	0.6523830721185752	0.6867130422675513	0.8108233343176868	0.5153026842526104	0.8914557785555851	0.6681702424362072	0.8016860926886473	0.125	0.25	0.0	0.0036848906569276895	94
2295	0.006125781445679458	0.0014080855887730482	0.001396322975896406	0.9781571019743768	-1	0	0	0.3333333333333333	3	0.8181818181818182	9	0.5416666666666666	0.45454545454545453	7	5	5	4	0	0.16666666666666666	2	12	13	0.3333333333333333	0.18181818181818182	0.5980269027782472	0.684691352458236	0.6867130422675513	0.803367784192328	0.5153026842526104	0.8690720946382544	0.6681702424362072	0.7955251796832289	0.21428571428571427	0.2857142857142857	0.0	0.001396322975896406	29
2230	0.0057407109900929785	0.0012454406933730732	0.0012454332387659796	0.9778865870170381	-1	0	0	0.4	4	0.6666666666666666	8	0.5833333333333334	0.4166666666666667	8	5	5	2	0	0.16666666666666666	2	12	14	0.18181818181818182	0.16666666666666666	0.5980269027782472	0.717476127958492	0.6867130422675513	0.7845165719055518	0.5153026842526104	0.9328649438059847	0.6681702424362072	0.8345980232074803	0.5625	0.25	0.0	0.0012454332387659796	21
3004	0.006892930804744039	0.001930353706796572	0.0017639307689423362	0.9761464127102488	-1	0	0	0.3333333333333333	3	0.8181818181818182	9	0.5416666666666666	0.45454545454545453	7	5	5	4	0	0.16666666666666666	2	12	13	0.3333333333333333	0.18181818181818182	0.5980269027782472	0.8471562977560982	0.6867130422675513	0.8259447520025422	0.5153026842526104	0.8848367945270258	0.6681702424362072	0.8544028363026939	0.14285714285714285	0.5714285714285714	0.0	0.0017639307689423362	95
2542	0.005752603896551516	0.0015540466385311452	-0.0015529795101440927	0.9770527514876082	-1	0	0	0.3333333333333333	3	0.7272727272727273	8	0.5909090909090909	0.45454545454545453	7	5	5	1	0	0.18181818181818182	2	11	13	0.08333333333333333	0	0.5980269027782472	0.684691352458236	0.6867130422675513	0.761031529768238	0.5153026842526104	0.9108715780067446	0.6681702424362072	0.8052382207266284	1.0	0.2857142857142857	0.0	-0.00015529795101440927	7
3365	0.007188676701296956	0.001732691449548682	0.001642104229881274	0.9646322058086098	-1	0	0	0.3333333333333333	3	0.8181818181818182	9	0.3939393939393939	0.5454545454545454	7	6	5	3	0	0.2727272727272727	3	11	13	0.23076923076923078	0.2	0.5980269027782472	0.8471562977560982	0.6867130422675513	0.8259447520025422	0.5153026842526104	0.8848367945270258	0.6681702424362072	0.8544028363026939	0.14285714285714285	0.5714285714285714	0.0	0.001642104229881274	8
3226	0.006148510545228025	0.0014627940302139712	0.001413624552745765	0.9770932462095898	-1	0	0	0.3333333333333333	3	0.8181818181818182	9	0.5416666666666666	0.45454545454545453	7	5	5	4	0	0.16666666666666666	2	12	13	0.3333333333333333	0.18181818181818182	0.5980269027782472	0.8471562977560982	0.6867130422675513	0.8259447520025422	0.5153026842526104	0.9108715780067446	0.6681702424362072	0.8658379508546332	0.14285714285714285	0.2857142857142857	0.0	0.001413624552745765	13
3107	0.006000009453354214	0.0013895531720001571	0.0013889797932472563	0.9775146490813672	-1	0	0	0.3333333333333333	3	0.8181818181818182	9	0.5416666666666666	0.45454545454545453	7	5	5	4	0	0.16666666666666666	2	12	13	0.3333333333333333	0.18181818181818182	0.5980269027782472	0.684691352458236	0.6867130422675513	0.803367784192328	0.5153026842526104	0.8690720946382544	0.6681702424362072	0.7955251796832289	0.14285714285714285	0.2857142857142857	0.0	0.0013889797932472563	13
2499	0.006717349464387661	0.0015383205732078565	0.0015234584584467908	0.9769339391265824	-1	0	0	0.4	4	0.6666666666666666	8	0.5833333333333334	0.4166666666666667	8	5	5	2	0	0.16666666666666666	2	12	14	0.18181818181818182	0.16666666666666666	0.5980269027782472	0.8577459399475132	0.6867130422675513	0.8431217106862461	0.5153026842526104	0.9193979717322939	0.6681702424362072	0.8777016539650828	0.625	0.125	0.0	0.0015234584584467908	73
2399	0.0058559306172025856	0.0014935729370130566	0.0014859476229494631	0.9775332807489481	-1	0	0	0.3333333333333333	3	0.8181818181818182	9	0.5416666666666666	0.45454545454545453	7	5	5	4	0	0.16666666666666666	2	12	13	0.3333333333333333	0.18181818181818182	0.5980269027782472	0.684691352458236	0.6867130422675513	0.803367784192328	0.5153026842526104	0.9108715780067446	0.6681702424362072	0.8179330172455375	0.21428571428571427	0.2857142857142857	0.0	0.0014859476229494631	51
4037	0.006612904409181177	0.002158080371302868	0.002156484008427806	0.9767968856551605	-1	0	0	0.3333333333333333	3	0.8181818181818182	9	0.5416666666666666	0.45454545454545453	7	5	5	3	0	0.16666666666666666	2	12	13	0.25	0.18181818181818182	0.5980269027782472	0.6914616768982217	0.6867130422675513	0.803367784192328	0.5153026842526104	0.7387136206159803	0.6681702424362072	0.7473592555657519	0.14285714285714285	0.2857142857142857	0.0	0.002156484008427806	34
539	0.0033374276769167037	0.0031483926914889783	-0.0031483900080033	0.9809624173877077	-1	0	0	0.75	3	0.3333333333333333	1	0.625	0.3333333333333333	4	1	0	1	0	0.5	2	4	5	1.0	0.6666666666666666	0.567898002005303	0.9094454165684924	0.8204465957238647	0.9620893378902724	0.7667414022150687	0.7819598037441611	0.8789360952225278	0.9065845037477108	1.0	0.25	0.0	-0.00031483900080033	4
3374	0.005645257446876341	0.0013281413689237049	0.0013277337954695095	0.977448513190642	-1	0	0	0.4	4	0.6666666666666666	8	0.5833333333333334	0.4166666666666667	8	5	5	1	0	0.16666666666666666	2	12	14	0.09090909090909091	0.16666666666666666	0.5980269027782472	0.717476127958492	0.6867130422675513	0.8326203758299259	0.5153026842526104	0.913843887163822	0.6681702424362072	0.836524992792294	1.0	0.25	0.0	0.0013277337954695095	9
681	0.0024606058058905408	0.002408987197589885	-0.0024072246272109836	0.9813196031480369	-1	0	0	0	0	0	0	1.0	0	0	0	0	1	0	1.0	1	1	1	0.25	0	0	0	0	0	0	0	0	0	0	0	0	-0.1	0
20	0.03196259697468584	0.01592064712460536	-0.013668282018091175	0.9551669010068818	-1	0	0	0.14285714285714285	1	1.0	8	1.0	1.0	9	8	0	0	0	0.1	1	10	10	0.0	0	0.7871010120536701	0.9601939940296299	0.6310945160485258	0.926740984548942	0.5830869070842988	0.906598354214862	0.9092272664577596	0.9349007267308227	0	0	0.0	-0.0013668282018091174	19
1180	0.0016783391946215774	0.0014887641588972854	-0.0014885013684200572	0.9784055671651993	-1	0	0	0.5	1	1.0	1	1.0	1.0	1	1	1	1	0	0.3333333333333333	1	3	3	0.16666666666666666	0	0.4181964597708007	0.5	0.40619263722091076	0.5	0.8185019789594585	0.5	0.8716893024986619	0.5	1.0	0	0.0	-0.00014885013684200573	69
435	0.024067127122197784	0.008949687174965951	-0.008929866953529953	0.961324231706321	-1	0.3333333333333333	1	0.3333333333333333	3	0.7272727272727273	8	0.40625	0.5454545454545454	8	6	4	1	0	0.5	4	8	13	0.1	0	0.9322200071621921	0.8564981768768736	0.28545076585661433	0.9420776012562386	0.7201441523190502	0.6818985155234322	0.9421118886899773	0.855614457170723	1.0	0.25	0.0	-0.0008929866953529953	5
1484	0.008077070794012018	0.0011143394616152603	-0.001079079682624418	0.9677854797694766	-1	0	0	0.42857142857142855	3	0.75	6	0.5555555555555556	0.25	4	2	5	3	0	0.2222222222222222	2	9	10	0.25	0.25	0.5571898201884112	0.7107627361696774	0.6618174085432408	0.7627233402947292	0.5153026842526104	0.955813627470678	0.8175814564234073	0.8473072275827267	0.25	0.5	0.0	-0.0001079079682624418	54
3224	0.006250618908730192	0.0016533022670584209	0.0016435288567054108	0.9771078686170215	-1	0	0	0.4	4	0.6666666666666666	8	0.5833333333333334	0.4166666666666667	8	5	5	1	0	0.16666666666666666	2	12	14	0.09090909090909091	0.16666666666666666	0.5980269027782472	0.717476127958492	0.6867130422675513	0.7845165719055518	0.5153026842526104	0.9230408844247646	0.6681702424362072	0.8277151473555013	1.0	0.25	0.0	0.0016435288567054108	17
3812	0.005544216324426856	0.0006421623718254458	0.000638730911432317	0.9794379611293468	-1	0	0	0.5	5	0.5384615384615384	7	0.625	0.38461538461538464	9	5	5	1	0	0.16666666666666666	2	12	15	0.1	0.15384615384615385	0.5980269027782472	0.8332622015857453	0.6867130422675513	0.811000141947842	0.5153026842526104	0.9006308761037635	0.6681702424362072	0.8527792159168877	1.0	0.4444444444444444	0.0	0.000638730911432317	8
2513	0.005002464290283608	0.0007806128222064088	-0.0007799541747808588	0.9800861185838503	-1	0	0	0.2	2	0.9166666666666666	11	0.5384615384615384	0.5833333333333334	8	7	5	2	0	0.15384615384615385	2	13	14	0.15384615384615385	0	0.5980269027782472	0.5671203789932767	0.6867130422675513	0.5575493217435631	0.5153026842526104	0.7960850428857781	0.6681702424362072	0.6504714794445107	0.5625	0.5	0.0	-7.799541747808588e-05	9
1955	None	None	None	None	None	0	0	0.375	3	0.7777777777777778	7	0.6875	0.3333333333333333	6	3	4	3	0	1.0	4	4	11	0.3333333333333333	0.5	0.5980269027782472	0.6933212933714274	0.6867130422675513	0.7370187316277941	0.5153026842526104	0.9248704360604895	0.6681702424362072	0.8103400073261794	0.16666666666666666	0.3333333333333333	0.0	None	0
1942	0.006349370040401901	0.0006556536418227208	0.0006370415570558565	0.9755341073066239	-1	0	0	0.4444444444444444	4	0.6363636363636364	7	0.5909090909090909	0.36363636363636365	7	4	5	2	0	0.18181818181818182	2	11	13	0.18181818181818182	0.18181818181818182	0.5980269027782472	0.7232895754611796	0.6867130422675513	0.7926559782100536	0.5153026842526104	0.942796875793084	0.6681702424362072	0.8457127272500929	0.5714285714285714	0.2857142857142857	0.0	0.0006370415570558565	18
293	0.002920386001425883	0.002791389640133936	-0.002788264742776789	0.9764868293208545	-1	0	0	1.0	1	0	0	1.0	0	1	0	0	3	0	0.5	1	2	2	1.0	0	0	0	0	0	0	0	0	0	0	0	0	-0.0002788264742776789	14
3291	0.00662417188904346	0.0013722825218956806	0.001370292248898938	0.9773454652301402	-1	0	0	0.3	3	0.8333333333333334	10	0.5833333333333334	0.4166666666666667	7	5	6	4	0	0.16666666666666666	2	12	14	0.2857142857142857	0.16666666666666666	0.5980269027782472	0.684691352458236	0.6867130422675513	0.803367784192328	0.5153026842526104	0.812390985675855	0.6681702424362072	0.7713891542459816	0.14285714285714285	0.2857142857142857	0.0	0.001370292248898938	12
4555	0.01378093735412651	0.0009077459978274122	-0.0008660954839151859	0.9700463889781847	-1	0	0	0.3	3	0.8333333333333334	10	0.5384615384615384	0.4166666666666667	7	5	6	4	0	0.15384615384615385	2	13	14	0.2857142857142857	0.16666666666666666	0.5980269027782472	0.6606559104343643	0.6867130422675513	0.764215901547905	0.5153026842526104	0.8494714998391484	0.6681702424362072	0.7668968824371545	0.14285714285714285	0.2857142857142857	0.0	-8.66095483915186e-05	5
2018	0.005736864980243703	0.0013195215053757475	0.0013162308255435465	0.9781380075051467	-1	0	0	0.4	4	0.6666666666666666	8	0.5833333333333334	0.4166666666666667	8	5	5	2	0	0.16666666666666666	2	12	14	0.18181818181818182	0.16666666666666666	0.5980269027782472	0.717476127958492	0.6867130422675513	0.7845165719055518	0.5153026842526104	0.9328649438059847	0.6681702424362072	0.8345980232074803	0.5625	0.25	0.0	0.0013162308255435465	22
1358	0.004229621084608702	0.0026444055412100003	-0.002623145859918249	0.9634090802935057	-1	0	0	0.25	1	1.0	3	1.0	1.0	4	3	0	1	0	0.2	5	1	5	0.3333333333333333	0	0.9905032790357134	0.8643918272762466	0.36876530980799493	0.6047667052328203	0.5784345380742294	0.5788106488417244	0.9301287390738876	0.7037400983136767	1.0	0	0.0	-0.00026231458599182487	6
4447	0.026476505100567333	0.0005191222021096618	-3.3484280110651376e-05	0.9846229712638803	-1	0	0	0.3	3	0.8333333333333334	10	0.5384615384615384	0.4166666666666667	7	5	6	4	0	0.15384615384615385	2	13	14	0.2857142857142857	0.16666666666666666	0.9438428172427791	0.8865295045936197	0.997282954869571	0.8679379707610014	0.5142009634784557	0.8493000835506386	0.8968167367583773	0.8686696921022459	0.14285714285714285	1.0	0.0	-3.3484280110651377e-06	4
4040	0.0031987597665735635	0.0026096279781463476	-0.002592638220382623	0.9691188844089493	-1	0	0	0.2857142857142857	2	0.875	7	0.5555555555555556	0.375	5	3	4	2	0	0.2222222222222222	2	9	10	0.2	0	0.5980269027782472	0.6327533875012005	0.6867130422675513	0.6298034101660065	0.5153026842526104	0.8334476510405132	0.6681702424362072	0.7099677262814102	0.6	0.6	0.0	-0.0002592638220382623	1
21	0.016667999047677226	0.0068478463234011855	-0.006847559442801897	0.938886205108351	-1	0	0	0.4	4	0.5384615384615384	7	0.46875	0.23076923076923078	4	3	10	6	0	0.5	4	8	15	0.2608695652173913	0	0.6599311459215551	0.9426818232716899	0.8878916236468399	0.9427617483156853	0.7966885436301214	0.8378837575447394	0.7532552305103533	0.9179456225915406	0.25	0.5	0.0	-0.0006847559442801897	4
4353	0.00715202633642551	0.0018809774439600038	0.001875310340366462	0.9756172200200937	-1	0	0	0.4444444444444444	4	0.6363636363636364	7	0.5909090909090909	0.36363636363636365	6	4	6	3	0	0.18181818181818182	2	11	13	0.21428571428571427	0.18181818181818182	0.5980269027782472	0.6703043633653712	0.6867130422675513	0.7485491769606558	0.5153026842526104	0.8658259832305366	0.6681702424362072	0.7723565892203718	0.16666666666666666	0.3333333333333333	0.0	0.001875310340366462	9
4423	0.00891846248896335	0.0037917025436216417	0.003791649076631765	0.972172689950162	-1	0	0	0.3	3	0.8333333333333334	10	0.5384615384615384	0.4166666666666667	7	5	6	5	0	0.15384615384615385	2	13	14	0.35714285714285715	0.16666666666666666	0.5980269027782472	0.8032100244229403	0.6867130422675513	0.7267659821459822	0.5153026842526104	0.8494714998391484	0.6681702424362072	0.7976609716399454	0.14285714285714285	0.2857142857142857	0.0	0.003791649076631765	20
1239	0.0017433903866723283	0.0015483415000442711	-0.0015480706884450344	0.9785772748400859	-1	0	0	0.5	1	1.0	1	1.0	1.0	1	1	1	1	0	0.3333333333333333	1	3	3	0.16666666666666666	0	0.4181964597708007	0.5	0.40619263722091076	0.5	0.788055859093707	0.5	0.8547688883037873	0.5	1.0	0	0.0	-0.00015480706884450345	52
1986	0.006058873747118112	0.0016288391899904775	0.0016284685227198744	0.9773502036843333	-1	0	0	0.3333333333333333	3	0.8181818181818182	9	0.5416666666666666	0.45454545454545453	7	5	5	4	0	0.16666666666666666	2	12	13	0.3333333333333333	0.18181818181818182	0.5980269027782472	0.684691352458236	0.6867130422675513	0.7258220346508677	0.5153026842526104	0.9108715780067446	0.6681702424362072	0.7953947066556859	0.14285714285714285	0.2857142857142857	0.0	0.0016284685227198744	52
2881	0.005663717353996457	0.0013585468787106793	0.0013577195350873215	0.977893407832048	-1	0	0	0.3333333333333333	3	0.8181818181818182	9	0.5416666666666666	0.45454545454545453	7	5	5	4	0	0.16666666666666666	2	12	13	0.3333333333333333	0.18181818181818182	0.5980269027782472	0.684691352458236	0.6867130422675513	0.7258220346508677	0.5153026842526104	0.9108715780067446	0.6681702424362072	0.7953947066556859	0.14285714285714285	0.2857142857142857	0.0	0.0013577195350873215	22
1993	0.006228854171308921	0.0008860311664833669	0.0008720294717831256	0.9757993892819506	-1	0	0	0.4444444444444444	4	0.6363636363636364	7	0.5909090909090909	0.36363636363636365	7	4	5	2	0	0.18181818181818182	2	11	13	0.18181818181818182	0.18181818181818182	0.5980269027782472	0.7232895754611796	0.6867130422675513	0.7926559782100536	0.5153026842526104	0.942796875793084	0.6681702424362072	0.8457127272500929	0.5714285714285714	0.2857142857142857	0.0	0.0008720294717831256	15
1664	0.00517151659435111	0.00034188815415886643	-0.0003418598255886572	0.9791816919173778	-1	0	0	0.375	3	0.7777777777777778	7	0.55	0.3333333333333333	5	3	5	3	0	0.2	2	10	11	0.25	0.2222222222222222	0.5980269027782472	0.7024336009239783	0.6867130422675513	0.7494861494664742	0.5153026842526104	0.9399059693554571	0.6681702424362072	0.8275295377601093	0.2	0.8	0.0	-3.4185982558865717e-05	12
1769	0.005084204974824195	0.002382585687911533	-0.002378422674427908	0.9781735370172954	-1	0	0	0.4444444444444444	4	0.6363636363636364	7	0.5909090909090909	0.36363636363636365	7	4	5	2	0	0.18181818181818182	2	11	13	0.18181818181818182	0.18181818181818182	0.5980269027782472	0.7232895754611796	0.6867130422675513	0.8146700492584731	0.5153026842526104	0.942796875793084	0.7069547170847877	0.8516888241166323	0.5714285714285714	0.2857142857142857	0.0	-0.00023784226744279078	3
3573	0.006609503919466634	0.001694275153701403	0.0016419938002389437	0.9755464192800326	-1	0	0	0.3333333333333333	3	0.8181818181818182	9	0.5416666666666666	0.45454545454545453	7	5	5	3	0	0.16666666666666666	2	12	13	0.25	0.18181818181818182	0.5980269027782472	0.8331792911441002	0.6867130422675513	0.8259447520025422	0.5153026842526104	0.8848367945270258	0.6681702424362072	0.8500311959854365	0.14285714285714285	0.2857142857142857	0.0	0.0016419938002389437	33
4198	0.005183184524597792	0.00024363858162301634	0.00023573168619482452	0.9766610280159936	-1	0	0	0.25	2	0.9	9	0.5454545454545454	0.5	6	5	5	2	0	0.18181818181818182	2	11	12	0.15384615384615385	0	0.5980269027782472	0.684751807836489	0.6867130422675513	0.6278403480644364	0.4729066285502565	0.8132177791447766	0.673796095958989	0.7157014641876919	0.5833333333333334	0.3333333333333333	0.0	0.00023573168619482452	5
350	0.0020038606218705153	0.0018981289586199926	-0.0018979783277379245	0.9846567697112	-1	0	0	1.0	2	0.0	0	0.75	0	1	0	1	0	0	1.0	2	2	3	0.0	0	0	0	0	0	0	0	0	0	0	0	0	-0.00018979783277379246	32
2583	0.006328238914080618	0.0014304603552122933	0.0013090539324760388	0.9770867701516723	-1	0	0	0.3333333333333333	3	0.8181818181818182	9	0.5416666666666666	0.45454545454545453	7	5	5	2	0	0.16666666666666666	2	12	13	0.16666666666666666	0.18181818181818182	0.5980269027782472	0.8471562977560982	0.6867130422675513	0.8259447520025422	0.5153026842526104	0.9108715780067446	0.6681702424362072	0.8658379508546332	0.5714285714285714	0.2857142857142857	0.0	0.0013090539324760388	13
2585	0.005961348017576368	0.0012549232086985253	0.0012488350314169983	0.9782126165238741	-1	0	0	0.3333333333333333	3	0.8181818181818182	9	0.5416666666666666	0.45454545454545453	7	5	5	4	0	0.16666666666666666	2	12	13	0.3333333333333333	0.18181818181818182	0.5980269027782472	0.684691352458236	0.6867130422675513	0.7258220346508677	0.5153026842526104	0.9108715780067446	0.6681702424362072	0.7953947066556859	0.14285714285714285	0.2857142857142857	0.0	0.0012488350314169983	20
3698	0.006178663396970171	0.0017001810730551317	0.0016881162879480666	0.9773170622328675	-1	0	0	0.3333333333333333	3	0.8181818181818182	9	0.5416666666666666	0.45454545454545453	7	5	5	3	0	0.16666666666666666	2	12	13	0.25	0.18181818181818182	0.5980269027782472	0.6914616768982217	0.6867130422675513	0.803367784192328	0.5153026842526104	0.8690720946382544	0.6681702424362072	0.7972303137922063	0.14285714285714285	0.2857142857142857	0.0	0.0016881162879480666	41
3596	None	None	None	None	None	0	0	0.5	4	0.5555555555555556	5	0.55	0.2222222222222222	6	2	4	2	0	0.8	4	5	11	0.25	0.2857142857142857	0.5980269027782472	0.8883899162060593	0.545642493402814	0.8455677161569178	0.5153026842526104	0.942020142802743	0.8195444477301427	0.8991238831324344	0.5833333333333334	0.3333333333333333	0.0	None	0
4732	0.010247679540644816	0.005488210377402459	-0.00545320748247005	0.9197457200260626	-1	0	0	0.375	3	0.6666666666666666	6	0.55	0.4444444444444444	6	4	4	2	0	0.2	10	2	11	0.2	0.2	0.5980269027782472	0.870247718659473	0.7079533254326474	0.8215731890870298	0.43051057284790256	0.8894989496090152	0.7724811742777522	0.862784098696905	0.5833333333333334	0.16666666666666666	0.0	-0.000545320748247005	1
3685	0.006981234837827954	0.0022004125423127478	0.0021886575674706253	0.9765530344311841	-1	0	0	0.3333333333333333	3	0.8181818181818182	9	0.5416666666666666	0.45454545454545453	7	5	5	3	0	0.16666666666666666	2	12	13	0.25	0.18181818181818182	0.5980269027782472	0.7320939678678822	0.6867130422675513	0.7258220346508677	0.5153026842526104	0.8907760196538198	0.6681702424362072	0.7956238144043803	0.14285714285714285	0.2857142857142857	0.0	0.0021886575674706253	21
2684	0.009116507396318231	0.0010028500655161119	0.0009109883887259866	0.9706442516904473	-1	0	0	0.4444444444444444	4	0.6363636363636364	7	0.5909090909090909	0.36363636363636365	7	4	5	1	0	0.18181818181818182	2	11	13	0.09090909090909091	0.18181818181818182	0.5980269027782472	0.7232895754611796	0.6867130422675513	0.8432643084669328	0.5153026842526104	0.9254826236121483	0.6681702424362072	0.8482507614612266	1.0	0.2857142857142857	0.0	0.0009109883887259866	12
4193	0.007461085158924552	0.0019781754276577764	0.0019389276386715185	0.9754246243892253	-1	0	0	0.4444444444444444	4	0.6363636363636364	7	0.3939393939393939	0.36363636363636365	6	4	6	4	0	0.2727272727272727	3	11	13	0.2857142857142857	0.18181818181818182	0.5980269027782472	0.8172602286496807	0.6867130422675513	0.7351714439304153	0.5153026842526104	0.8658259832305366	0.6681702424362072	0.8117091055425046	0.16666666666666666	0.3333333333333333	0.0	0.0019389276386715185	19
4020	0.006606906061686792	0.0018699906263997333	0.0018696992549935992	0.976992504657898	-1	0	0	0.3333333333333333	3	0.8181818181818182	9	0.5416666666666666	0.45454545454545453	7	5	5	3	0	0.16666666666666666	2	12	13	0.25	0.18181818181818182	0.5980269027782472	0.6914616768982217	0.6867130422675513	0.803367784192328	0.5153026842526104	0.8690720946382544	0.6681702424362072	0.7972303137922063	0.14285714285714285	0.2857142857142857	0.0	0.0018696992549935992	25
1395	0.002569223804412696	0.0024350813619310554	-0.0024350793089009393	0.97477874342744	-1	0	0	0.3333333333333333	1	1.0	2	1.0	1.0	2	2	1	1	0	0.25	1	4	4	0.16666666666666666	0	0.508111681274524	0.7107752514019751	0.5889334060744232	0.7266707476205675	0.48906234940085314	0.5652269960558769	0.6224867899927989	0.6710896047776678	1.0	0.5	0.0	-0.00024350793089009392	12
3492	0.006747893871306338	0.0016959879943667922	0.0016623888029219736	0.9766981802691016	-1	0	0	0.4	4	0.6666666666666666	8	0.5833333333333334	0.4166666666666667	8	5	5	1	0	0.16666666666666666	2	12	14	0.09090909090909091	0.16666666666666666	0.5980269027782472	0.8577459399475132	0.6867130422675513	0.8375567024562584	0.5153026842526104	0.9193979717322939	0.6681702424362072	0.8762096724555327	1.0	0.25	0.0	0.0016623888029219736	58
2928	0.005838316993483761	0.0013934462543892538	0.0013932158641869633	0.9776367907541588	-1	0	0	0.4	4	0.6666666666666666	8	0.5833333333333334	0.4166666666666667	8	5	5	1	0	0.16666666666666666	2	12	14	0.09090909090909091	0.16666666666666666	0.5980269027782472	0.717476127958492	0.6867130422675513	0.7845165719055518	0.5153026842526104	0.9230408844247646	0.6681702424362072	0.8277151473555013	1.0	0.25	0.0	0.0013932158641869633	26
4592	0.008785871902286978	0.003894213718003142	0.0038942113425434145	0.9725054180695789	-1	0	0	0.3	3	0.8333333333333334	10	0.5384615384615384	0.4166666666666667	7	5	6	7	0	0.15384615384615385	2	13	14	0.5	0.16666666666666666	0.5980269027782472	0.8032100244229403	0.6867130422675513	0.7267659821459822	0.5153026842526104	0.8494714998391484	0.6681702424362072	0.7976609716399454	0.14285714285714285	0.2857142857142857	0.0	0.0038942113425434145	31
2774	0.006049292222726924	0.0014771563530653802	0.0014758141911376738	0.9777785087217653	-1	0	0	0.4	4	0.6666666666666666	8	0.5833333333333334	0.4166666666666667	8	5	5	2	0	0.16666666666666666	2	12	14	0.18181818181818182	0.16666666666666666	0.5980269027782472	0.717476127958492	0.6867130422675513	0.7845165719055518	0.5153026842526104	0.9328649438059847	0.6681702424362072	0.8345980232074803	0.5625	0.25	0.0	0.0014758141911376738	38
1135	0.0027082128766676918	0.0015548779812421657	-0.0014611110153479347	0.9838529512499344	-1	0	0	0.6666666666666666	2	0.5	1	0.6666666666666666	0.5	3	1	0	2	0	0.6666666666666666	3	2	4	1.0	0	0.9905032790357134	0.5329289970761781	0.36876530980799493	0.9374410374302881	0.18584104569425489	0.8787503903443383	0.9722144557792026	0.8329295679074993	0.6666666666666666	0.3333333333333333	0.0	-0.00014611110153479347	94
2962	0.006076149346537617	0.0013264332187526698	0.0013223516518755618	0.9777449481081888	-1	0	0	0.4	4	0.6666666666666666	8	0.5833333333333334	0.4166666666666667	8	5	5	1	0	0.16666666666666666	2	12	14	0.09090909090909091	0.16666666666666666	0.5980269027782472	0.717476127958492	0.6867130422675513	0.7845165719055518	0.5153026842526104	0.9230408844247646	0.6681702424362072	0.8277151473555013	1.0	0.25	0.0	0.0013223516518755618	29
3206	None	None	None	None	None	0	0	0.5	4	0.6	6	0.6	0.3	7	3	4	2	0	0.8	5	4	12	0.25	0.4444444444444444	0.5980269027782472	0.8722108311312524	0.6867130422675513	0.8427611475055089	0.5153026842526104	0.9304242513036552	0.6681702424362072	0.887380986680066	0.5714285714285714	0.42857142857142855	0.0	None	0
1954	0.005154202659208774	0.00023122081020475577	-0.0002203169462057505	0.9785283535292628	-1	0	0	0.375	3	0.7777777777777778	7	0.55	0.3333333333333333	5	3	5	3	0	0.2	2	10	11	0.25	0.2222222222222222	0.5980269027782472	0.7024336009239783	0.6867130422675513	0.7494861494664742	0.5153026842526104	0.9399059693554571	0.6681702424362072	0.8275295377601093	0.2	0.4	0.0	-2.2031694620575048e-05	11
119	0.002338400047141549	0.0021494361367621435	-0.0021492730805015865	0.9840819203498982	-1	0	0	1.0	2	0.0	0	1.0	0	1	0	1	2	0	0.3333333333333333	3	1	3	0.4	1.0	0	0	0	0	0	0	0	0	0	0	0	-0.00021492730805015863	49
3043	0.0029819614821306015	0.0028378025325183666	-0.0028374373454281474	0.9835055432465207	-1	0	0	0.75	3	0.5	2	0.75	0	2	0	3	2	0	0.5	2	4	6	0.25	0.5	0	0	0	0	0	0	0	0	0	0	0	-0.00028374373454281474	2
4035	0.007375443593842025	0.001946388621984982	0.0019436497549359985	0.9753539026725704	-1	0	0	0.4444444444444444	4	0.6363636363636364	7	0.5909090909090909	0.36363636363636365	6	4	6	4	0	0.18181818181818182	2	11	13	0.2857142857142857	0.18181818181818182	0.5980269027782472	0.6703043633653712	0.6867130422675513	0.7485491769606558	0.5153026842526104	0.8658259832305366	0.6681702424362072	0.7723565892203718	0.16666666666666666	0.3333333333333333	0.0	0.0019436497549359985	12
4847	0.011658911950792238	0.005797807434679715	-0.004068166295767641	0.955574710943351	-1	0	0	0.1	1	1.0	12	1.0	0.5833333333333334	7	7	6	4	0	0.07142857142857142	14	1	14	0.25	0	0.5980269027782472	0.8537611239683677	0.6867130422675513	0.7536943114646817	0.5153026842526104	0.840280592592662	0.6681702424362072	0.8197094543251336	0.14285714285714285	0.2857142857142857	0.0	-0.0004068166295767641	2
918	0.022879323371361907	0.0035826151218847834	0.0006635306877903551	0.9795997965179146	-1	0	0	0.3	3	0.6923076923076923	9	0.3125	0.6153846153846154	10	8	4	2	0	0.75	8	6	15	0.2	0	0.9305237427022629	0.9082051384435696	0.43231910606475105	0.9373117690058735	0.6911099526456945	0.7452888846228433	0.8998965712925956	0.8832389280498665	0.6	0.5	0.0	0.0006635306877903551	3
2456	0.006118741369007824	0.001434616047945006	0.001430852623706076	0.9769679145741585	-1	0	0	0.4	4	0.6666666666666666	8	0.5833333333333334	0.4166666666666667	8	5	5	2	0	0.16666666666666666	2	12	14	0.18181818181818182	0.16666666666666666	0.5980269027782472	0.717476127958492	0.6867130422675513	0.8326203758299259	0.5153026842526104	0.9084394840685677	0.6681702424362072	0.8334584998529224	0.625	0.25	0.0	0.001430852623706076	68
1832	0.0060937577668031635	0.00011373821896059116	3.344169518734498e-05	0.9728742113054357	-1	0	0	0.42857142857142855	3	0.75	6	0.5555555555555556	0.375	6	3	3	2	0	0.2222222222222222	2	9	10	0.2857142857142857	0.25	0.5980269027782472	0.6933212933714274	0.6867130422675513	0.7370187316277941	0.5153026842526104	0.9248704360604895	0.6681702424362072	0.8103400073261794	0.5833333333333334	0.3333333333333333	0.0	3.344169518734498e-05	11
217	0.002403866716731278	0.0023895745744282036	-0.002389570986679075	0.9845318533769102	-1	0	0	0.5	2	0.6666666666666666	2	0.625	0.3333333333333333	1	1	3	4	0	0.5	4	2	5	0.4	0.5	1.0	0.5	0.4068447147445721	0.5	0.2931308392548702	0.5	0.9568578387374896	0.5	1.0	1.0	0.22436073058779243	-0.00023895709866790749	10
845	0.0019346448684599996	0.0018502897345928546	-0.0018501476587463772	0.9854566338518865	-1	0	0	1.0	1	0	0	1.0	0	1	0	0	0	0	0.5	1	2	2	0.0	0	0	0	0	0	0	0	0	0	0	0	0	-0.00018501476587463772	14
1743	0.003968583766229098	0.0031543200735576955	-0.00314184013114079	0.9736353572847241	-1	0	0	0.5	3	0.6666666666666666	4	0.4	0.16666666666666666	3	1	4	3	0	0.8	4	5	8	0.3	0.3333333333333333	0.5163527375985753	0.7126433697324671	0.6369217748189302	0.7737459933801938	0.5153026842526104	0.9720540621094466	0.9088913382408722	0.8693996090940619	0.3333333333333333	0.6666666666666666	0.0	-0.000314184013114079	3
4283	0.006999120749141102	0.002034436474518321	0.002028392523672998	0.9752172672250267	-1	0	0	0.4444444444444444	4	0.6363636363636364	7	0.5909090909090909	0.36363636363636365	6	4	6	3	0	0.18181818181818182	2	11	13	0.21428571428571427	0.18181818181818182	0.5980269027782472	0.6703043633653712	0.6867130422675513	0.7485491769606558	0.5153026842526104	0.8658259832305366	0.6681702424362072	0.7723565892203718	0.16666666666666666	0.3333333333333333	0.0	0.002028392523672998	14
3653	0.0050458231279221985	0.0022175620557287946	-0.002217026389324131	0.9779360755841111	-1	0	0	0.3333333333333333	3	0.8181818181818182	9	0.5416666666666666	0.45454545454545453	7	5	5	3	0	0.16666666666666666	2	12	13	0.25	0.18181818181818182	0.5980269027782472	0.6906159922208097	0.6867130422675513	0.875496704912328	0.5153026842526104	0.8479247845954359	0.6681702424362072	0.816172142969831	0.14285714285714285	0.2857142857142857	0.0	-0.0002217026389324131	3
846	0.0028644352112162123	0.0015942715542128373	-0.0014313829205013103	0.9819187045966635	-1	0	0	0.6666666666666666	2	0.5	1	0.6666666666666666	0.5	3	1	0	2	0	0.6666666666666666	3	2	4	1.0	0	0.9905032790357134	0.9798479150861539	0.36876530980799493	0.8853776901487161	0.5294162745554585	0.8473832443328173	0.9304410903276648	0.9274095260643864	0.6666666666666666	0.3333333333333333	0.0	-0.00014313829205013102	63
4218	0.008748007339525014	0.0011242016788756293	0.0011187154904348056	0.972236282875012	-1	0	0	0.3	3	0.8333333333333334	10	0.5833333333333334	0.3333333333333333	6	4	7	4	0	0.16666666666666666	2	12	14	0.25	0.16666666666666666	0.5980269027782472	0.5817074479097194	0.6867130422675513	0.7912608533338091	0.5153026842526104	0.8874007996434388	0.6681702424362072	0.7759577939876494	0.16666666666666666	0.16666666666666666	0.0	0.0011187154904348056	10
4188	0.0061445427933967565	0.00173912156267125	0.001739090191543975	0.9770866863708377	-1	0	0	0.4	4	0.6666666666666666	8	0.5833333333333334	0.4166666666666667	8	5	5	1	0	0.16666666666666666	2	12	14	0.09090909090909091	0.16666666666666666	0.5980269027782472	0.717476127958492	0.6867130422675513	0.7845165719055518	0.5153026842526104	0.9230408844247646	0.6681702424362072	0.8277151473555013	1.0	0.25	0.0	0.001739090191543975	17
3044	0.006049816272842961	0.0016110232708958412	0.0015470244512991293	0.9764698341601513	-1	0	0	0.3333333333333333	3	0.8181818181818182	9	0.5416666666666666	0.45454545454545453	7	5	5	4	0	0.16666666666666666	2	12	13	0.3333333333333333	0.18181818181818182	0.5980269027782472	0.8471562977560982	0.6867130422675513	0.8251644733221264	0.5153026842526104	0.9108715780067446	0.6681702424362072	0.8656280196432203	0.21428571428571427	0.2857142857142857	0.0	0.0015470244512991293	38
2481	0.0059202809572014336	0.0012778717066835408	0.0012777777384586726	0.9780370529364254	-1	0	0	0.4	4	0.6666666666666666	8	0.5833333333333334	0.4166666666666667	8	5	5	2	0	0.16666666666666666	2	12	14	0.18181818181818182	0.16666666666666666	0.5980269027782472	0.717476127958492	0.6867130422675513	0.8326203758299259	0.5153026842526104	0.9328649438059847	0.6681702424362072	0.8484653190028991	0.625	0.25	0.0	0.0012777777384586726	15
4997	0.008763101870904922	0.0040724404178171985	0.004068289072270326	0.9719675886245247	-1	0	0	0.3	3	0.8333333333333334	10	0.5384615384615384	0.4166666666666667	7	5	6	4	0	0.15384615384615385	2	13	14	0.2857142857142857	0.16666666666666666	0.5980269027782472	0.5781667569262278	0.6867130422675513	0.733265344926107	0.5153026842526104	0.8494714998391484	0.6681702424362072	0.734775653554337	0.14285714285714285	0.2857142857142857	0.0	0.004068289072270326	19
3481	0.006007856814403956	0.0011827287763450142	0.0011790088948830724	0.9777781583428526	-1	0	0	0.3333333333333333	3	0.8181818181818182	9	0.5416666666666666	0.45454545454545453	7	5	5	3	0	0.16666666666666666	2	12	13	0.25	0.18181818181818182	0.5980269027782472	0.7411216381340721	0.6867130422675513	0.803367784192328	0.5153026842526104	0.8690720946382544	0.6681702424362072	0.810104258152988	0.14285714285714285	0.2857142857142857	0.0	0.0011790088948830724	16
4924	0.008812748000283513	0.0038940360571091373	0.00389331880574563	0.9724519737858477	-1	0	0	0.3	3	0.8333333333333334	10	0.5384615384615384	0.4166666666666667	7	5	6	4	0	0.15384615384615385	2	13	14	0.2857142857142857	0.16666666666666666	0.5980269027782472	0.6606559104343643	0.6867130422675513	0.733265344926107	0.5153026842526104	0.8494714998391484	0.6681702424362072	0.7569404155100453	0.14285714285714285	0.2857142857142857	0.0	0.00389331880574563	10
1974	0.006062595399383117	0.0008115812677195926	0.0007953546122951333	0.9759323850600468	-1	0	0	0.4444444444444444	4	0.6363636363636364	7	0.5909090909090909	0.36363636363636365	7	4	5	2	0	0.18181818181818182	2	11	13	0.18181818181818182	0.18181818181818182	0.5980269027782472	0.7232895754611796	0.6867130422675513	0.8432643084669328	0.5153026842526104	0.9364847227361626	0.7431331685193308	0.8554666457142593	0.5714285714285714	0.42857142857142855	0.0	0.0007953546122951333	13
4210	0.007438402777811642	0.0017259708345207857	0.0017188746344528878	0.9755754725465684	-1	0	0	0.4444444444444444	4	0.6363636363636364	7	0.5909090909090909	0.36363636363636365	6	4	6	3	0	0.18181818181818182	2	11	13	0.21428571428571427	0.18181818181818182	0.5980269027782472	0.6703043633653712	0.6867130422675513	0.7485491769606558	0.5153026842526104	0.8658259832305366	0.6681702424362072	0.7723565892203718	0.16666666666666666	0.3333333333333333	0.0	0.0017188746344528878	12
2204	0.00627786623706939	0.001836111138064357	0.0018353677608184606	0.9771007749393175	-1	0	0	0.3333333333333333	3	0.8181818181818182	9	0.5416666666666666	0.45454545454545453	7	5	5	4	0	0.16666666666666666	2	12	13	0.3333333333333333	0.18181818181818182	0.5980269027782472	0.684691352458236	0.6867130422675513	0.8933150530228546	0.5153026842526104	0.8690720946382544	0.6681702424362072	0.8317038994667291	0.3571428571428571	0.2857142857142857	0.0	0.0018353677608184606	33
4642	0.012146238074937908	0.0051146267136365576	0.005073197654332379	0.9538113648059474	-1	0	0	0.3333333333333333	3	0.8181818181818182	9	0.5416666666666666	0.36363636363636365	6	4	6	4	0	0.16666666666666666	2	12	13	0.2857142857142857	0.18181818181818182	0.5980269027782472	0.6703043633653712	0.6867130422675513	0.7485491769606558	0.5153026842526104	0.8658259832305366	0.6681702424362072	0.7723565892203718	0.16666666666666666	0.3333333333333333	0.0	0.005073197654332379	19
4632	0.007114521821977264	0.0016760811059021929	0.001670854416702628	0.9744069134665094	-1	0	0	0.4444444444444444	4	0.6363636363636364	7	0.5909090909090909	0.45454545454545453	8	5	4	1	0	0.18181818181818182	2	11	13	0.1111111111111111	0.18181818181818182	0.5980269027782472	0.6523830721185752	0.6867130422675513	0.7449984135030758	0.5153026842526104	0.8914557785555851	0.6681702424362072	0.7805910031050101	1.0	0.5	0.0	0.001670854416702628	6
1695	0.010555370805311147	0.0006510101821450211	0.0005133154160054766	0.9614904126955737	-1	0	0	0.5	4	0.6	6	0.6	0.3	6	3	5	2	0	0.2	2	10	12	0.18181818181818182	0.2	0.5571898201884112	0.7279800007952529	0.6618174085432408	0.8002972197516519	0.5153026842526104	0.9530615492949045	0.8175814564234073	0.8574737577552134	0.5833333333333334	0.3333333333333333	0.0	0.0005133154160054766	29
3741	0.005023344214692472	0.00046954398126505196	0.00046946459970256474	0.9803091089684656	-1	0	0	0.5	5	0.5384615384615384	7	0.625	0.38461538461538464	7	5	7	1	0	0.16666666666666666	2	12	15	0.0625	0.15384615384615385	0.5980269027782472	0.684691352458236	0.6867130422675513	0.7258220346508677	0.5153026842526104	0.8907760196538198	0.6681702424362072	0.7828827363262209	1.0	0.2857142857142857	0.0	0.00046946459970256474	5
1883	0.0063151214473735	0.0016826747607789423	0.001680911223728158	0.9774628571657473	-1	0	0	0.4	4	0.6666666666666666	8	0.5833333333333334	0.4166666666666667	8	5	5	2	0	0.16666666666666666	2	12	14	0.18181818181818182	0.16666666666666666	0.5980269027782472	0.717476127958492	0.6867130422675513	0.7845165719055518	0.5153026842526104	0.9328649438059847	0.6681702424362072	0.8345980232074803	0.5625	0.25	0.0	0.001680911223728158	113
518	0.002021983434426726	0.0019091892659292363	-0.0019090473756376823	0.9847120514989431	-1	0	0	1.0	2	0.0	0	0.75	0	1	0	1	0	0	1.0	2	2	3	0.0	0	0	0	0	0	0	0	0	0	0	0	0	-0.00019090473756376824	30
2688	0.006276926922753935	0.0039713756014039085	-0.003971101997066975	0.9784479028630975	-1	0	0	0.3333333333333333	3	0.7272727272727273	8	0.5909090909090909	0.45454545454545453	7	5	5	0	0	0.18181818181818182	2	11	13	0.0	0	0.5980269027782472	0.7112265295871721	0.6867130422675513	0.772727826456565	0.43051057284790256	0.9128468028942915	0.7724811742777522	0.8162796961904791	0	0	0.0	-0.0003971101997066975	0
3793	0.005108711348237574	0.0006651236036815562	0.0006190011091860759	0.9829545976114245	-1	0	0	0.375	3	0.8	8	0.5454545454545454	0.5	7	5	4	2	0	0.18181818181818182	2	11	12	0.2	0.2	0.5980269027782472	0.6914616768982217	0.6867130422675513	0.803367784192328	0.5153026842526104	0.8910883778867602	0.7431331685193308	0.8082659713334446	0.5714285714285714	0.5714285714285714	0.0	0.0006190011091860759	8
3950	0.005923404362985087	0.0014265960481697672	0.0014239302273832057	0.9776132638001185	-1	0	0	0.3333333333333333	3	0.8181818181818182	9	0.5416666666666666	0.45454545454545453	7	5	5	3	0	0.16666666666666666	2	12	13	0.25	0.18181818181818182	0.5980269027782472	0.6914616768982217	0.6867130422675513	0.803367784192328	0.5153026842526104	0.8910883778867602	0.7431331685193308	0.8082659713334446	0.14285714285714285	0.2857142857142857	0.0	0.0014239302273832057	12
3819	0.005070282645460342	0.002347107305370477	-0.00234710499684685	0.9781638303770562	-1	0	0	0.25	2	0.9	9	0.5454545454545454	0.5	6	5	5	2	0	0.18181818181818182	2	11	12	0.15384615384615385	0	0.5980269027782472	0.5755132946974468	0.6867130422675513	0.6278403480644364	0.4729066285502565	0.8132177791447766	0.673796095958989	0.6826838790740232	0.5833333333333334	0.3333333333333333	0.0	-0.000234710499684685	5
265	0.0019590409924282416	0.0018907943186246472	-0.0018907815515848306	0.9847382784342444	-1	0	0	1.0	2	0.0	0	0.75	0	1	0	1	0	0	1.0	2	2	3	0.0	0	0	0	0	0	0	0	0	0	0	0	0	-0.00018907815515848306	22
5016	0.008831050121050246	0.004445728045233044	0.004445017627051174	0.9720159905841247	-1	0	0	0.3	3	0.8333333333333334	10	0.5384615384615384	0.4166666666666667	7	5	6	4	0	0.15384615384615385	2	13	14	0.2857142857142857	0.16666666666666666	0.5980269027782472	0.6606559104343643	0.6867130422675513	0.733265344926107	0.5153026842526104	0.8494714998391484	0.6681702424362072	0.7569404155100453	0.14285714285714285	0.42857142857142855	0.0	0.004445017627051174	33
1308	0.009391095276450361	0.004302606128730103	-0.004232332659841273	0.9836947125561766	-1	0	0	0.4444444444444444	4	0.6363636363636364	7	0.5909090909090909	0.5454545454545454	8	6	4	2	0	0.18181818181818182	2	11	13	0.2	0.18181818181818182	0.5571898201884112	0.7931157269979411	0.40049244808350537	0.8777626405033268	0.3521669104084645	0.9217862155834204	0.8212355392360287	0.8729572377059512	0.5625	0.125	0.0	-0.00042323326598412727	2
3969	0.0059286263243668	0.0015972386862110825	0.0015955078006871487	0.9770503283235163	-1	0	0	0.4	4	0.6666666666666666	8	0.5833333333333334	0.4166666666666667	8	5	5	1	0	0.16666666666666666	2	12	14	0.09090909090909091	0.16666666666666666	0.5980269027782472	0.717476127958492	0.6867130422675513	0.7845165719055518	0.5153026842526104	0.9230408844247646	0.6681702424362072	0.8277151473555013	1.0	0.25	0.0	0.0015955078006871487	22
874	0.0017516313631145964	0.0016949261952242983	-0.001694858104186717	0.9855036135996809	-1	0	0	1.0	1	0	0	1.0	0	1	0	0	0	0	0.5	1	2	2	0.0	0	0	0	0	0	0	0	0	0	0	0	0	-0.0001694858104186717	15
2952	0.006182304432052791	0.0015118291387084578	0.0015106935537386043	0.9773201374060904	-1	0	0	0.4	4	0.6666666666666666	8	0.5833333333333334	0.4166666666666667	8	5	5	1	0	0.16666666666666666	2	12	14	0.09090909090909091	0.16666666666666666	0.5980269027782472	0.717476127958492	0.6867130422675513	0.7845165719055518	0.5153026842526104	0.9107746461371031	0.6681702424362072	0.8199137908503699	1.0	0.25	0.0	0.0015106935537386043	20
3600	0.0023378076793993435	0.0022553784028705635	-0.0022553607581765364	0.9755771065805541	-1	0	0	0.5	2	0.6666666666666666	2	0.8333333333333334	0.3333333333333333	2	1	2	1	0	0.6666666666666666	2	3	5	0.14285714285714285	0	0.5571898201884112	0.7214663939679232	0.6830576917083369	0.5450119567249488	0.18511618399186336	0.6809414419137533	0.8959762399898594	0.6525185859697905	1.0	0.5	0.0	-0.00022553607581765365	3
4237	0.011040946488508216	0.001385631996955623	0.0013725711587341558	0.9609484233783127	-1	0	0	0.375	3	0.7777777777777778	7	0.55	0.3333333333333333	5	3	5	3	0	0.2	2	10	11	0.25	0.2222222222222222	0.5980269027782472	0.7059204542976805	0.6867130422675513	0.8357726953691617	0.5153026842526104	0.9033641501457634	0.6681702424362072	0.8291069366999018	0.2	0.4	0.0	0.0013725711587341558	8
3216	0.006632305220363213	0.002248064939240388	0.0022479427690147626	0.9768600067363239	-1	0	0	0.4	4	0.6666666666666666	8	0.5833333333333334	0.4166666666666667	8	5	5	1	0	0.16666666666666666	2	12	14	0.09090909090909091	0.16666666666666666	0.5980269027782472	0.717476127958492	0.6867130422675513	0.7845165719055518	0.5153026842526104	0.9230408844247646	0.6681702424362072	0.8277151473555013	1.0	0.125	0.0	0.0022479427690147626	23
4433	0.007197599846145367	0.0021202149665177296	0.0021135060620259783	0.974928161366276	-1	0	0	0.4444444444444444	4	0.6363636363636364	7	0.5909090909090909	0.36363636363636365	6	4	6	3	0	0.18181818181818182	2	11	13	0.21428571428571427	0.18181818181818182	0.5980269027782472	0.6703043633653712	0.6867130422675513	0.7485491769606558	0.5153026842526104	0.8658259832305366	0.6681702424362072	0.7723565892203718	0.16666666666666666	0.3333333333333333	0.0	0.0021135060620259783	38
4059	0.006471651027833712	0.0020022320093601134	0.0020009511603526833	0.9767881904849413	-1	0	0	0.3333333333333333	3	0.8181818181818182	9	0.5416666666666666	0.45454545454545453	7	5	5	3	0	0.16666666666666666	2	12	13	0.25	0.18181818181818182	0.5980269027782472	0.684691352458236	0.6867130422675513	0.7258220346508677	0.5153026842526104	0.8907760196538198	0.6681702424362072	0.7828827363262209	0.14285714285714285	0.2857142857142857	0.0	0.0020009511603526833	30
2017	0.006161009939898694	0.0007973748138022352	0.000784314239824009	0.9755307698601199	-1	0	0	0.4444444444444444	4	0.6363636363636364	7	0.5909090909090909	0.36363636363636365	7	4	5	2	0	0.18181818181818182	2	11	13	0.18181818181818182	0.18181818181818182	0.5980269027782472	0.7232895754611796	0.6867130422675513	0.7926559782100536	0.5153026842526104	0.9338845059595452	0.6681702424362072	0.8388819365465707	0.5714285714285714	0.2857142857142857	0.0	0.000784314239824009	24
4483	0.008255296984875723	0.0034371471262737052	0.003428935797303597	0.9731220856731723	-1	0	0	0.4	4	0.6923076923076923	9	0.5769230769230769	0.38461538461538464	8	5	6	3	0	0.15384615384615385	2	13	15	0.23076923076923078	0.15384615384615385	0.5980269027782472	0.6523830721185752	0.6867130422675513	0.8108233343176868	0.5153026842526104	0.8914557785555851	0.6681702424362072	0.8016860926886473	0.125	0.25	0.0	0.003428935797303597	31
2649	0.006100230626170702	0.0011459155416216277	0.001137619275403584	0.977978442732353	-1	0	0	0.4	4	0.6666666666666666	8	0.5833333333333334	0.4166666666666667	8	5	5	2	0	0.16666666666666666	2	12	14	0.18181818181818182	0.16666666666666666	0.5980269027782472	0.717476127958492	0.6867130422675513	0.7845165719055518	0.5153026842526104	0.9328649438059847	0.6681702424362072	0.8345980232074803	0.5625	0.25	0.0	0.001137619275403584	15
167	0.002544956119049104	0.0021056506893474517	-0.0020849586188044196	0.974533892706145	-1	0	0	0.5	1	1.0	1	1.0	1.0	1	1	1	0	0	0.3333333333333333	3	1	3	0.0	0	0.8617962461410936	0.5	0.2680503202885946	0.5	0.9059409609034293	0.5	0.9482691442438614	0.5	0	0	0.0	-0.00020849586188044196	8
1483	0.00517958540502497	0.0003782355940787821	-0.00037513164373938885	0.9794337760323978	-1	0	0	0.375	3	0.7777777777777778	7	0.55	0.3333333333333333	5	3	5	3	0	0.2	2	10	11	0.25	0.2222222222222222	0.5980269027782472	0.7024336009239783	0.6867130422675513	0.7494861494664742	0.5153026842526104	0.9399059693554571	0.6681702424362072	0.8275295377601093	0.2	0.2	0.0	-3.751316437393888e-05	73
1502	0.005028175802235919	0.0036131503947163923	-0.003574514170195086	0.9793948746832645	-1	0	0	0.6666666666666666	4	0.42857142857142855	3	0.6428571428571429	0.14285714285714285	3	1	5	2	0	0.2857142857142857	2	7	9	0.16666666666666666	0.2857142857142857	0.5163527375985753	0.7126433697324671	0.6369217748189302	0.7737459933801938	0.5153026842526104	0.9720540621094466	0.9088913382408722	0.8693996090940619	0.6666666666666666	0.6666666666666666	0.0	-0.0003574514170195086	3
72	0.014094599743169267	0.004870102058600905	-0.004782211980415381	0.9799057305538664	-1	0	0	0.4	4	0.6153846153846154	8	0.5769230769230769	0.6153846153846154	10	8	4	0	0	0.15384615384615385	13	2	15	0.0	0.14285714285714285	0.5977181297642512	0.9660575662870928	0.5961802959057979	0.953782531408567	0.5622245511676859	0.9323303385177045	0.8568683408844103	0.9525543138624097	0	0	0.0	-0.00047822119804153806	27
1289	0.004824838455273816	0.0048325968340489685	-0.004818580582878517	0.9783933637243698	-1	0	0	0.3333333333333333	2	0.8571428571428571	6	0.5625	0.2857142857142857	3	2	5	2	0	0.25	2	8	9	0.15384615384615385	0	0.5980269027782472	0.5950822586145685	0.6867130422675513	0.5931715599182039	0.5153026842526104	0.8762898546307776	0.7069547170847877	0.7123082466987336	0.6666666666666666	0.6666666666666666	0.0	-0.00048185805828785175	1
4151	0.0022827725541106664	0.0022612280589326622	-0.0022611460851711947	0.9852501717848368	-1	0	0	1.0	2	0.0	0	0.75	0	2	0	0	2	0	1.0	2	2	3	1.0	0	0	0	0	0	0	0	0	0	0	0	0	-0.00022611460851711948	3
1505	0.00523745714923177	0.00352030759519501	-0.003507611832246071	0.974006180846121	-1	0	0	0.5	3	0.6666666666666666	4	0.5714285714285714	0.16666666666666666	3	1	4	3	0	0.2857142857142857	2	7	8	0.3	0.3333333333333333	0.5163527375985753	0.7126433697324671	0.6369217748189302	0.7737459933801938	0.5153026842526104	0.9720540621094466	0.9088913382408722	0.8693996090940619	0.3333333333333333	0.6666666666666666	0.0	-0.0003507611832246071	1
3630	0.0067194587734682055	0.002201754867658	0.002194298011770853	0.9766284355660448	-1	0	0	0.3333333333333333	3	0.8181818181818182	9	0.5416666666666666	0.45454545454545453	7	5	5	3	0	0.16666666666666666	2	12	13	0.25	0.18181818181818182	0.5980269027782472	0.684691352458236	0.6867130422675513	0.8326064461205974	0.5153026842526104	0.8907760196538198	0.6681702424362072	0.8164942680944963	0.14285714285714285	0.2857142857142857	0.0	0.002194298011770853	33
2297	0.002229430783245438	0.0021423226364882396	-0.0021422096665919717	0.9852977939704679	-1	0	0	1.0	2	0.0	0	0.75	0	2	0	0	2	0	1.0	2	2	3	1.0	0	0	0	0	0	0	0	0	0	0	0	0	-0.00021422096665919718	2
1871	0.006149680460554081	0.0006592266251179054	0.0006386551432545523	0.9757389973506394	-1	0	0	0.4444444444444444	4	0.6363636363636364	7	0.5909090909090909	0.36363636363636365	7	4	5	2	0	0.18181818181818182	2	11	13	0.18181818181818182	0.18181818181818182	0.5980269027782472	0.7232895754611796	0.6867130422675513	0.8432643084669328	0.5153026842526104	0.9254826236121483	0.6681702424362072	0.8482507614612266	0.6428571428571428	0.2857142857142857	0.0	0.0006386551432545523	39
273	0.001980994394086967	0.001878541767341614	-0.0018783823416464273	0.9846687665660391	-1	0	0	1.0	2	0.0	0	0.75	0	1	0	1	0	0	1.0	2	2	3	0.0	0	0	0	0	0	0	0	0	0	0	0	0	-0.00018783823416464274	30
4478	0.00838882088726531	0.003422446775823794	0.00340952469949219	0.9729835085971748	-1	0	0	0.4	4	0.6923076923076923	9	0.5769230769230769	0.38461538461538464	8	5	6	3	0	0.15384615384615385	2	13	15	0.23076923076923078	0.15384615384615385	0.5980269027782472	0.6523830721185752	0.6867130422675513	0.8108233343176868	0.5153026842526104	0.852224897042631	0.6681702424362072	0.7822828342245357	0.125	0.5	0.0	0.00340952469949219	23
4139	0.00630585525218296	0.0014562534853642696	0.0014348165998691075	0.9778403486899122	-1	0	0	0.3333333333333333	3	0.8181818181818182	9	0.5416666666666666	0.45454545454545453	7	5	5	3	0	0.16666666666666666	2	12	13	0.25	0.18181818181818182	0.5980269027782472	0.6914616768982217	0.6867130422675513	0.803367784192328	0.5153026842526104	0.8690720946382544	0.6681702424362072	0.7972303137922063	0.14285714285714285	0.2857142857142857	0.0	0.0014348165998691075	10
1995	0.0054257992251705795	0.0010035615696685684	0.00100346442910709	0.9786565258314673	-1	0	0	0.4	4	0.6666666666666666	8	0.5833333333333334	0.4166666666666667	8	5	5	2	0	0.16666666666666666	2	12	14	0.18181818181818182	0.16666666666666666	0.5980269027782472	0.717476127958492	0.6867130422675513	0.7845165719055518	0.5153026842526104	0.9328649438059847	0.6681702424362072	0.8345980232074803	0.5625	0.25	0.0	0.00100346442910709	32
1730	0.005017028625839889	0.0002445035894538691	-0.0002359974805497527	0.9800442003365588	-1	0	0	0.375	3	0.7777777777777778	7	0.55	0.3333333333333333	5	3	5	3	0	0.2	2	10	11	0.25	0.2222222222222222	0.5980269027782472	0.6780941241832281	0.6867130422675513	0.7494861494664742	0.5153026842526104	0.9399059693554571	0.6681702424362072	0.8220438579109954	0.2	0.8	0.0	-2.3599748054975272e-05	15
2260	0.0063154658293983	0.0016748740185789845	0.0016625548779813089	0.9773843976709068	-1	0	0	0.4	4	0.6666666666666666	8	0.5833333333333334	0.4166666666666667	8	5	5	2	0	0.16666666666666666	2	12	14	0.18181818181818182	0.16666666666666666	0.5980269027782472	0.717476127958492	0.6867130422675513	0.8326203758299259	0.5153026842526104	0.9328649438059847	0.6681702424362072	0.8484653190028991	0.625	0.25	0.0	0.0016625548779813089	26
4534	0.008839323257719096	0.004435474014431302	0.004434417796756253	0.971939442547876	-1	0	0	0.3	3	0.8333333333333334	10	0.5384615384615384	0.4166666666666667	7	5	6	4	0	0.15384615384615385	2	13	14	0.2857142857142857	0.16666666666666666	0.5980269027782472	0.6606559104343643	0.6867130422675513	0.733265344926107	0.5153026842526104	0.8494714998391484	0.6681702424362072	0.7569404155100453	0.14285714285714285	0.2857142857142857	0.0	0.004434417796756253	101
3901	0.006585198692539098	0.0020367930003397793	0.0020259878224962863	0.9763229898892238	-1	0	0	0.4	4	0.6666666666666666	8	0.5833333333333334	0.4166666666666667	8	5	5	1	0	0.16666666666666666	2	12	14	0.09090909090909091	0.16666666666666666	0.5980269027782472	0.8577459399475132	0.6867130422675513	0.8758666733778759	0.5153026842526104	0.8926956019865615	0.6681702424362072	0.8761401818093918	1.0	0.25	0.0	0.0020259878224962863	25
509	0.001785541563286976	0.0017086605940731519	-0.0017086133462727953	0.9848466853618307	-1	0	0	1.0	1	0	0	1.0	0	1	0	0	1	0	0.5	1	2	2	0.3333333333333333	0	0	0	0	0	0	0	0	0	0	0	0	-0.00017086133462727952	22
2599	0.006568606226861039	0.0017799726876153857	0.001716411614739259	0.9761260031260031	-1	0	0	0.3333333333333333	3	0.8181818181818182	9	0.5416666666666666	0.45454545454545453	7	5	5	4	0	0.16666666666666666	2	12	13	0.3333333333333333	0.18181818181818182	0.5980269027782472	0.8471562977560982	0.6867130422675513	0.8259447520025422	0.5153026842526104	0.8848367945270258	0.6681702424362072	0.8544028363026939	0.14285714285714285	0.5714285714285714	0.0	0.001716411614739259	52
330	0.0019587409326428007	0.00188306627507384	-0.0018829450120943121	0.9855827360292312	-1	0	0	1.0	1	0	0	1.0	0	1	0	0	0	0	0.5	1	2	2	0.0	0	0	0	0	0	0	0	0	0	0	0	0	-0.0001882945012094312	25
4021	0.0064442216711858066	0.0019563479080666867	0.0018655449327472542	0.9761409014636684	-1	0	0	0.3333333333333333	3	0.8181818181818182	9	0.5416666666666666	0.45454545454545453	7	5	5	3	0	0.16666666666666666	2	12	13	0.25	0.18181818181818182	0.5980269027782472	0.8331792911441002	0.6867130422675513	0.8663791431602516	0.5153026842526104	0.8300579708958747	0.6681702424362072	0.8439470718738586	0.14285714285714285	0.2857142857142857	0.0	0.0018655449327472542	22
3762	0.006046377359278302	0.0014175754408168612	0.0013677885344899623	0.977779345093973	-1	0	0	0.3333333333333333	3	0.8181818181818182	9	0.5416666666666666	0.45454545454545453	7	5	5	3	0	0.16666666666666666	2	12	13	0.25	0.18181818181818182	0.5980269027782472	0.6914616768982217	0.6867130422675513	0.803367784192328	0.5153026842526104	0.8690720946382544	0.6681702424362072	0.7972303137922063	0.14285714285714285	0.2857142857142857	0.0	0.0013677885344899623	12
1222	0.0018104712921858598	0.0016037370816781725	-0.0016037210224469289	0.9798879755035538	-1	0	0	0.5	1	1.0	1	1.0	1.0	1	1	1	0	0	0.3333333333333333	1	3	3	0.0	0	0.3620843532080108	0.5	0.7767817107515312	0.5	0.4203214691560372	0.5	0.8621329017217714	0.5	0	0	0.0	-0.0001603721022446929	20
4812	0.008966055767335834	0.004131454662654629	0.004131454189978217	0.9722246426760912	-1	0	0	0.3	3	0.8333333333333334	10	0.5384615384615384	0.4166666666666667	7	5	6	6	0	0.15384615384615385	2	13	14	0.42857142857142855	0.16666666666666666	0.5980269027782472	0.6606559104343643	0.6867130422675513	0.733265344926107	0.5153026842526104	0.7827733841995254	0.6681702424362072	0.7283877386127983	0.14285714285714285	0.2857142857142857	0.0	0.004131454189978217	47
4434	0.007482934660996787	0.0035609633948606124	0.0035605183683400424	0.9733010110515857	-1	0	0	0.3	3	0.8333333333333334	10	0.5384615384615384	0.3333333333333333	6	4	7	3	0	0.15384615384615385	2	13	14	0.1875	0.16666666666666666	0.5980269027782472	0.6703043633653712	0.6867130422675513	0.7485491769606558	0.5153026842526104	0.8658259832305366	0.6681702424362072	0.7723565892203718	0.16666666666666666	0.3333333333333333	0.0	0.0035605183683400424	43
4591	0.005520446740801893	0.0007779638865094373	0.000775819640595971	0.9722887006694915	-1	0	0	0.3	3	0.8461538461538461	11	0.5357142857142857	0.3076923076923077	7	4	7	3	0	0.14285714285714285	2	14	15	0.2	0.15384615384615385	0.5980269027782472	0.6606559104343643	0.6867130422675513	0.7917417675896609	0.5153026842526104	0.8494714998391484	0.6681702424362072	0.7762674342240968	0.14285714285714285	0.2857142857142857	0.0	0.000775819640595971	9
1715	0.00681221849424404	0.00015389639252774912	9.727928110514203e-06	0.9762874587927834	-1	0	0	0.42857142857142855	3	0.75	6	0.5555555555555556	0.375	5	3	4	3	0	0.2222222222222222	2	9	10	0.3	0.25	0.5980269027782472	0.7024336009239783	0.6867130422675513	0.7494861494664742	0.5153026842526104	0.9399059693554571	0.6681702424362072	0.8275295377601093	0.2	0.4	0.0	9.727928110514203e-06	77
2914	0.005789128671144666	0.0012352425181410816	0.0012351878539367009	0.9776176629509469	-1	0	0	0.3333333333333333	3	0.8181818181818182	9	0.5416666666666666	0.45454545454545453	7	5	5	4	0	0.16666666666666666	2	12	13	0.3333333333333333	0.18181818181818182	0.5980269027782472	0.684691352458236	0.6867130422675513	0.7258220346508677	0.5153026842526104	0.9108715780067446	0.6681702424362072	0.7953947066556859	0.14285714285714285	0.2857142857142857	0.0	0.0012351878539367009	10
622	0.0018703889800520436	0.0016221735196600352	-0.0016221281981310483	0.9798114985608506	-1	0	0	0.5	1	1.0	1	1.0	1.0	1	1	1	0	0	0.3333333333333333	1	3	3	0.0	0	0.3620843532080108	0.5	0.7767817107515312	0.5	0.38987534929028567	0.5	0.8690746238346425	0.5	0	0	0.0	-0.00016221281981310484	89
88	0.01143526896726787	0.003612370193905792	-0.0035055686430930746	0.936535096981926	-1	0	0	0.3333333333333333	2	0.7142857142857143	5	0.375	0.7142857142857143	7	5	1	0	0	0.6666666666666666	4	6	9	0.0	0.4	0.25188042329697546	0.8244684465672742	0.5033803289564821	0.7941580232959983	0.6387392387128668	0.9289647353660402	0.8705576682116728	0.8608853226724066	0	0	0.0	-0.00035055686430930747	46
3314	0.0072827641372921435	0.001573209381712096	0.0015726369626281585	0.9603488850613173	-1	0	0	0.2857142857142857	2	0.875	7	0.5555555555555556	0.625	6	5	3	3	0	0.2222222222222222	2	9	10	0.3333333333333333	0	0.5980269027782472	0.684751807836489	0.6867130422675513	0.5663372572446093	0.5153026842526104	0.8200202542736871	0.6681702424362072	0.7012033137483229	0.16666666666666666	0.3333333333333333	0.0	0.0015726369626281585	9
4879	0.008833472262909068	0.004344180831813852	0.0043436016491827	0.9719670688139368	-1	0	0	0.3	3	0.8333333333333334	10	0.5384615384615384	0.4166666666666667	7	5	6	4	0	0.15384615384615385	2	13	14	0.2857142857142857	0.16666666666666666	0.5980269027782472	0.6606559104343643	0.6867130422675513	0.733265344926107	0.5153026842526104	0.8494714998391484	0.6681702424362072	0.7569404155100453	0.14285714285714285	0.5714285714285714	0.0	0.0043436016491827	4
3507	0.00646328013203153	0.0015493054097912846	0.0015467330871746852	0.9776685810483983	-1	0	0	0.4	4	0.6666666666666666	8	0.5833333333333334	0.4166666666666667	8	5	5	2	0	0.16666666666666666	2	12	14	0.18181818181818182	0.16666666666666666	0.5980269027782472	0.717476127958492	0.6867130422675513	0.7845165719055518	0.5153026842526104	0.9328649438059847	0.6681702424362072	0.8345980232074803	0.5625	0.25	0.0	0.0015467330871746852	30
4108	0.007363709856187254	0.0021213261561364386	0.0021137684864216094	0.9748382609172443	-1	0	0	0.4444444444444444	4	0.6363636363636364	7	0.5909090909090909	0.36363636363636365	6	4	6	3	0	0.18181818181818182	2	11	13	0.21428571428571427	0.18181818181818182	0.5980269027782472	0.6703043633653712	0.6867130422675513	0.7485491769606558	0.5153026842526104	0.8658259832305366	0.6681702424362072	0.7723565892203718	0.16666666666666666	0.3333333333333333	0.0	0.0021137684864216094	34
3990	0.0065407494527731334	0.002104945867627784	0.0020660942370811465	0.9760542718683329	-1	0	0	0.3333333333333333	3	0.8181818181818182	9	0.5416666666666666	0.45454545454545453	7	5	5	3	0	0.16666666666666666	2	12	13	0.25	0.18181818181818182	0.5980269027782472	0.8331792911441002	0.6867130422675513	0.8251644733221264	0.5153026842526104	0.8300579708958747	0.6681702424362072	0.8294925037404053	0.14285714285714285	0.2857142857142857	0.0	0.0020660942370811465	33
2818	0.006759797132961702	0.0021147426507909795	0.0021133666028584873	0.9771919988926032	-1	0	0	0.3333333333333333	3	0.8181818181818182	9	0.5416666666666666	0.45454545454545453	7	5	5	2	0	0.16666666666666666	2	12	13	0.16666666666666666	0.18181818181818182	0.5980269027782472	0.684691352458236	0.6867130422675513	0.7258220346508677	0.5153026842526104	0.9108715780067446	0.6681702424362072	0.7953947066556859	0.5714285714285714	0.2857142857142857	0.0	0.0021133666028584873	23
2088	0.006460607329883753	0.0018397102572119653	0.001835117733000186	0.9773904770966457	-1	0	0	0.4	4	0.6666666666666666	8	0.5833333333333334	0.4166666666666667	8	5	5	2	0	0.16666666666666666	2	12	14	0.18181818181818182	0.16666666666666666	0.5980269027782472	0.717476127958492	0.6867130422675513	0.7845165719055518	0.5153026842526104	0.9328649438059847	0.6681702424362072	0.8345980232074803	0.5625	0.25	0.0	0.001835117733000186	61
582	0.0017875281634192508	0.0016539451250612458	-0.001653937575724982	0.9784558647621638	-1	0	0	0.5	1	1.0	1	1.0	1.0	1	1	1	1	0	0.3333333333333333	1	3	3	0.16666666666666666	0	0.4347462962061394	0.5	0.49115376988129517	0.5	0.46282201454909594	0.5	0.5573177593082518	0.5	1.0	0	0.0	-0.0001653937575724982	25
2820	None	None	None	None	None	0	0	0.42857142857142855	3	0.75	6	0.625	0.25	5	2	4	4	0	1.0	4	4	10	0.4444444444444444	0.3333333333333333	0.5980269027782472	0.7024336009239783	0.6867130422675513	0.7494861494664742	0.5153026842526104	0.9399059693554571	0.6681702424362072	0.8275295377601093	0.2	1.0	0.0	None	0
2372	0.006206839119293498	0.0013371662597309703	0.0013345168420736534	0.9774648975819202	-1	0	0	0.4	4	0.6666666666666666	8	0.5833333333333334	0.4166666666666667	8	5	5	2	0	0.16666666666666666	2	12	14	0.18181818181818182	0.16666666666666666	0.5980269027782472	0.717476127958492	0.6867130422675513	0.8820172780741011	0.5153026842526104	0.9328649438059847	0.6681702424362072	0.8651105079427959	0.625	0.25	0.0	0.0013345168420736534	52
1429	0.0051753242711349515	0.0003201772902097515	-0.00031990530925802196	0.9787972232666187	-1	0	0	0.375	3	0.7777777777777778	7	0.55	0.3333333333333333	5	3	5	3	0	0.2	2	10	11	0.25	0.2222222222222222	0.5980269027782472	0.7024336009239783	0.6867130422675513	0.7494861494664742	0.5153026842526104	0.9399059693554571	0.6681702424362072	0.8275295377601093	0.2	0.4	0.0	-3.1990530925802194e-05	11
3171	0.006569007153587321	0.001763702639052861	0.0017620677927000438	0.9776275963695389	-1	0	0	0.3333333333333333	3	0.8181818181818182	9	0.5416666666666666	0.45454545454545453	7	5	5	2	0	0.16666666666666666	2	12	13	0.16666666666666666	0.18181818181818182	0.5980269027782472	0.684691352458236	0.6867130422675513	0.7258220346508677	0.5153026842526104	0.9108715780067446	0.6681702424362072	0.7953947066556859	0.5714285714285714	0.2857142857142857	0.0	0.0017620677927000438	11
4786	0.003090113523445665	0.0027230352471561774	-0.002721446117728472	0.9894509250608652	-1	0	0	0.5	3	0.7142857142857143	5	0.5625	0	2	0	6	5	0	0.25	2	8	9	0.35714285714285715	0.2857142857142857	0	0	0	0	0	0	0	0	0	0	0	-0.0002721446117728472	4
4078	0.005495012878300873	0.002013274978873875	0.00201313863695029	0.97710536276758	-1	0	0	0.3333333333333333	3	0.8181818181818182	9	0.5416666666666666	0.45454545454545453	7	5	5	3	0	0.16666666666666666	2	12	13	0.25	0.18181818181818182	0.5980269027782472	0.6914616768982217	0.6867130422675513	0.8284419638681348	0.5153026842526104	0.8672962649104591	0.6681702424362072	0.8052782304036935	0.14285714285714285	0.42857142857142855	0.0	0.00201313863695029	30
75	0.004701501284114494	0.003726712529976393	-0.0036836251392364794	0.9814501778239562	-1	0	0	0.6	3	0.4	2	0.7777777777777778	0.2	4	1	2	1	0	1.0	3	3	7	0.2	0	0.49953760113586476	0.7862066604784832	0.30526838753364677	0.8966870768791079	0.4134349317104425	0.9247561465755908	0.7309794859274279	0.8798118935229604	1.0	0.25	0.0	-0.00036836251392364795	16
2536	0.006697422818560672	0.0021289569560566353	0.002119648812906763	0.9770363797375328	-1	0	0	0.3333333333333333	3	0.8181818181818182	9	0.5416666666666666	0.45454545454545453	7	5	5	2	0	0.16666666666666666	2	12	13	0.16666666666666666	0.18181818181818182	0.5980269027782472	0.684691352458236	0.6867130422675513	0.7258220346508677	0.5153026842526104	0.9108715780067446	0.6681702424362072	0.7953947066556859	0.5714285714285714	0.2857142857142857	0.0	0.002119648812906763	31
1813	0.005545925418535141	0.0011292048535343267	0.001123591792485607	0.9781658751181272	-1	0	0	0.4	4	0.6666666666666666	8	0.5833333333333334	0.4166666666666667	8	5	5	2	0	0.16666666666666666	2	12	14	0.18181818181818182	0.16666666666666666	0.5980269027782472	0.717476127958492	0.6867130422675513	0.7845165719055518	0.5153026842526104	0.9328649438059847	0.6681702424362072	0.8345980232074803	0.5625	0.25	0.0	0.001123591792485607	41
1065	0.00176634881842652	0.0015939109533248193	-0.0015939021319881276	0.9798711944459824	-1	0	0	0.5	1	1.0	1	1.0	1.0	1	1	1	0	0	0.3333333333333333	1	3	3	0.0	0	0.3620843532080108	0.5	0.7767817107515312	0.5	0.4203214691560372	0.5	0.8621329017217714	0.5	0	0	0.0	-0.00015939021319881275	24
4129	0.008578670280389252	0.0005521336616005873	-0.0005297160766162074	0.9738759674598707	-1	0	0	0.4444444444444444	4	0.6363636363636364	7	0.5909090909090909	0.36363636363636365	6	4	6	3	0	0.18181818181818182	2	11	13	0.21428571428571427	0.18181818181818182	0.5980269027782472	0.5817074479097194	0.6867130422675513	0.6224207711919738	0.5153026842526104	0.8874007996434388	0.6681702424362072	0.7240608121657756	0.16666666666666666	0.3333333333333333	0.0	-5.2971607661620734e-05	3
1834	0.0031112106670554236	0.002981094656862652	-0.0029805922064943973	0.983908470724283	-1	0	0	0.75	3	0.5	2	0.75	0	2	0	3	2	0	0.5	2	4	6	0.25	0.5	0	0	0	0	0	0	0	0	0	0	0	-0.00029805922064943973	2
774	0.0017243987484758618	0.001514817826054587	-0.0015147953166283214	0.9797602472017592	-1	0	0	0.5	1	1.0	1	1.0	1.0	1	1	1	0	0	0.3333333333333333	1	3	3	0.0	0	0.3620843532080108	0.5	0.7767817107515312	0.5	0.39196040256179004	0.5	0.868576016233133	0.5	0	0	0.0	-0.00015147953166283213	103
4443	0.007237216358506261	0.0016936029211131638	0.0016831247335973598	0.9754171159561055	-1	0	0	0.4444444444444444	4	0.6363636363636364	7	0.5909090909090909	0.36363636363636365	6	4	6	3	0	0.18181818181818182	2	11	13	0.21428571428571427	0.18181818181818182	0.5980269027782472	0.6703043633653712	0.6867130422675513	0.7485491769606558	0.5153026842526104	0.8658259832305366	0.6681702424362072	0.7723565892203718	0.16666666666666666	0.3333333333333333	0.0	0.0016831247335973598	16
3966	0.006473996912968882	0.002145941595652172	0.002141640595744098	0.97685027903447	-1	0	0	0.3333333333333333	3	0.8181818181818182	9	0.5416666666666666	0.45454545454545453	7	5	5	3	0	0.16666666666666666	2	12	13	0.25	0.18181818181818182	0.5980269027782472	0.6914616768982217	0.6867130422675513	0.803367784192328	0.5153026842526104	0.8690720946382544	0.6681702424362072	0.7972303137922063	0.14285714285714285	0.2857142857142857	0.0	0.002141640595744098	51
3445	0.0062679866665254075	0.001943641260005926	0.0019229105295111096	0.9766169296328926	-1	0	0	0.3333333333333333	3	0.8181818181818182	9	0.5416666666666666	0.45454545454545453	7	5	5	3	0	0.16666666666666666	2	12	13	0.25	0.18181818181818182	0.5980269027782472	0.684691352458236	0.6867130422675513	0.803367784192328	0.5153026842526104	0.8690720946382544	0.6681702424362072	0.7955251796832289	0.14285714285714285	0.2857142857142857	0.0	0.0019229105295111096	19
4133	0.0060583689244646495	0.0015064577043221164	0.0015002924055725966	0.9774054259787167	-1	0	0	0.3333333333333333	3	0.8181818181818182	9	0.5416666666666666	0.45454545454545453	7	5	5	3	0	0.16666666666666666	2	12	13	0.25	0.18181818181818182	0.5980269027782472	0.6914616768982217	0.6867130422675513	0.803367784192328	0.5153026842526104	0.8690720946382544	0.6681702424362072	0.7972303137922063	0.14285714285714285	0.2857142857142857	0.0	0.0015002924055725966	13
3239	0.005778292980559141	0.0011834319323691827	0.001180018346627901	0.9782109617878029	-1	0	0	0.3333333333333333	3	0.8181818181818182	9	0.5416666666666666	0.45454545454545453	7	5	5	4	0	0.16666666666666666	2	12	13	0.3333333333333333	0.18181818181818182	0.5980269027782472	0.684691352458236	0.6867130422675513	0.803367784192328	0.5153026842526104	0.9108715780067446	0.6681702424362072	0.8179330172455375	0.21428571428571427	0.2857142857142857	0.0	0.001180018346627901	10
2837	0.005778240603488735	0.0011971048719142446	0.0011961440552607035	0.9776143110604273	-1	0	0	0.3333333333333333	3	0.8181818181818182	9	0.5416666666666666	0.45454545454545453	7	5	5	4	0	0.16666666666666666	2	12	13	0.3333333333333333	0.18181818181818182	0.5980269027782472	0.684691352458236	0.6867130422675513	0.7258220346508677	0.5153026842526104	0.9108715780067446	0.6681702424362072	0.7953947066556859	0.14285714285714285	0.2857142857142857	0.0	0.0011961440552607035	10
2175	0.005705884941166905	0.001161489830974027	0.0011611898602395302	0.9779840013709219	-1	0	0	0.4	4	0.6666666666666666	8	0.5833333333333334	0.4166666666666667	8	5	5	2	0	0.16666666666666666	2	12	14	0.18181818181818182	0.16666666666666666	0.5980269027782472	0.717476127958492	0.6867130422675513	0.7845165719055518	0.5153026842526104	0.9328649438059847	0.6681702424362072	0.8345980232074803	0.5625	0.125	0.0	0.0011611898602395302	23
1209	0.00203213784297815	0.0020105332920162854	-0.0020104806869354554	0.9798301005818627	-1	0	0	0.5	2	0.6666666666666666	2	0.8333333333333334	0.3333333333333333	2	1	2	0	0	0.6666666666666666	2	3	5	0.0	0	0.3700283713196213	0.5198496075635063	0.6543174489809038	0.8388164700834041	0.5320809836574387	0.978678216961542	0.9278255706790198	0.864336825213736	0	0	0.0	-0.00020104806869354554	11
1588	0.003610550699620237	0.0013252333880740689	-0.0013179248271392217	0.9884037883072493	-1	0	0	0.375	3	0.7777777777777778	7	0.55	0.5555555555555556	7	5	3	2	0	0.2	2	10	11	0.25	0.2222222222222222	0.5980269027782472	0.684691352458236	0.6867130422675513	0.7258220346508677	0.5153026842526104	0.9108715780067446	0.6681702424362072	0.7953947066556859	0.5714285714285714	0.2857142857142857	0.0	-0.00013179248271392218	12
29	0.006542334318044972	0.0050017910234760495	-0.004980672402775678	0.9739860587643171	-1	0.5	1	0.5714285714285714	4	0.625	5	0.3333333333333333	0.625	9	5	0	0	0	0.8333333333333334	6	5	10	0.0	0.8	0.3977058684393519	0.9569474770428797	0.7265493195569916	0.8496624673982803	0.564603562047653	0.9201028541642725	0.9217064944202994	0.9187644185717576	0	0	0.0	-0.0004980672402775677	32
2046	0.009785876904949172	0.004479372824023593	0.004477454468485683	0.9714134330173525	-1	0	0	0.3	3	0.8333333333333334	10	0.5384615384615384	0.4166666666666667	7	5	6	3	0	0.15384615384615385	2	13	14	0.21428571428571427	0.16666666666666666	0.5980269027782472	0.7110162357654483	0.6867130422675513	0.7258220346508677	0.5153026842526104	0.9108715780067446	0.6681702424362072	0.8020873825984273	0.14285714285714285	0.2857142857142857	0.0	0.004477454468485683	28
510	0.0021151588431335233	0.002051944477468556	-0.002050757991672123	0.9811146862103439	-1	0	0	0.6666666666666666	2	0.5	1	0.6666666666666666	0	0	0	3	0	0	0.6666666666666666	3	2	4	0.0	0.6666666666666666	0	0	0	0	0	0	0	0	0	0	0	-0.1	0
3416	0.00646038598620908	0.001749875357083306	0.0017496545752348123	0.9770056063884275	-1	0	0	0.4	4	0.6666666666666666	8	0.5833333333333334	0.4166666666666667	8	5	5	1	0	0.16666666666666666	2	12	14	0.09090909090909091	0.16666666666666666	0.5980269027782472	0.717476127958492	0.6867130422675513	0.7845165719055518	0.5153026842526104	0.9230408844247646	0.6681702424362072	0.8277151473555013	1.0	0.25	0.0	0.0017496545752348123	25
2067	0.005934822978217142	0.0016999402962174952	0.00169920759886607	0.9775431577728274	-1	0	0	0.4	4	0.6666666666666666	8	0.5833333333333334	0.4166666666666667	8	5	5	2	0	0.16666666666666666	2	12	14	0.18181818181818182	0.16666666666666666	0.5980269027782472	0.717476127958492	0.6867130422675513	0.7845165719055518	0.5153026842526104	0.9328649438059847	0.6681702424362072	0.8345980232074803	0.5625	0.25	0.0	0.00169920759886607	30
4490	0.013557465957846489	0.004394867321099608	-0.00034452830895586987	0.9524683156923185	-1	0	0	0.6	6	0.38461538461538464	5	0.6818181818181818	0.23076923076923078	7	3	7	1	0	0.18181818181818182	2	11	15	0.07142857142857142	0.15384615384615385	0.5980269027782472	0.6565102241462308	0.6867130422675513	0.8323649319189255	0.5153026842526104	0.9281104715387477	0.8102751904046267	0.8324039024211766	1.0	0.42857142857142855	0.0	-3.445283089558699e-05	6
1098	0.00257875101937988	0.0023564718510558805	-0.0023564716965997394	0.9740274516552692	-1	0	0	0.3333333333333333	1	1.0	2	1.0	1.0	2	2	1	1	0	0.25	1	4	4	0.16666666666666666	0	0.508111681274524	0.7107752514019751	0.5889334060744232	0.7266707476205675	0.48906234940085314	0.5652269960558769	0.6224867899927989	0.6710896047776678	1.0	0.5	0.0	-0.00023564716965997394	9
1754	0.00503074660621176	0.00022001605540631182	-0.00018947831544430848	0.9788277355325037	-1	0	0	0.375	3	0.7777777777777778	7	0.55	0.3333333333333333	5	3	5	3	0	0.2	2	10	11	0.25	0.2222222222222222	0.5980269027782472	0.7024336009239783	0.6867130422675513	0.7889663704667678	0.5153026842526104	0.9399059693554571	0.6681702424362072	0.8378743281037228	0.2	0.4	0.0	-1.8947831544430847e-05	53
1221	0.008060271985908708	0.000777265591587098	-0.0007276609998573486	0.9660377070739609	-1	0	0	0.42857142857142855	3	0.75	6	0.5555555555555556	0.25	4	2	5	3	0	0.2222222222222222	2	9	10	0.25	0.25	0.5571898201884112	0.7107627361696774	0.6867130422675513	0.8558083266040041	0.5153026842526104	0.955813627470678	0.8432297256552269	0.8719204832715376	0.5	0.5	0.0	-7.276609998573486e-05	94
2827	0.00545793707092077	0.0012174820287839676	0.0012171575114988517	0.9779749892781365	-1	0	0	0.3333333333333333	3	0.8181818181818182	9	0.5416666666666666	0.45454545454545453	7	5	5	4	0	0.16666666666666666	2	12	13	0.3333333333333333	0.18181818181818182	0.5980269027782472	0.684691352458236	0.6867130422675513	0.7258220346508677	0.5153026842526104	0.9108715780067446	0.6681702424362072	0.7953947066556859	0.14285714285714285	0.42857142857142855	0.0	0.0012171575114988517	10
2425	0.005734462000573644	0.0012567641192369778	0.001254592573982929	0.9780646582539169	-1	0	0	0.4	4	0.6666666666666666	8	0.5833333333333334	0.4166666666666667	8	5	5	2	0	0.16666666666666666	2	12	14	0.18181818181818182	0.16666666666666666	0.5980269027782472	0.717476127958492	0.6867130422675513	0.7845165719055518	0.5153026842526104	0.9230408844247646	0.6681702424362072	0.8277151473555013	0.5625	0.5	0.0	0.001254592573982929	16
2206	0.005408686757422537	0.0013449858512120218	-0.001343066443561283	0.9771842784549066	-1	0	0	0.3333333333333333	3	0.7272727272727273	8	0.5909090909090909	0.45454545454545453	7	5	5	1	0	0.18181818181818182	2	11	13	0.08333333333333333	0	0.5980269027782472	0.684691352458236	0.6867130422675513	0.761031529768238	0.5153026842526104	0.9108715780067446	0.6681702424362072	0.8052382207266284	1.0	0.2857142857142857	0.0	-0.0001343066443561283	3
2048	0.0059268337332970865	0.0012388475474559401	0.0012320935213440696	0.9777611778072433	-1	0	0	0.4	4	0.6666666666666666	8	0.5833333333333334	0.4166666666666667	8	5	5	2	0	0.16666666666666666	2	12	14	0.18181818181818182	0.16666666666666666	0.5980269027782472	0.717476127958492	0.6867130422675513	0.7845165719055518	0.5153026842526104	0.9328649438059847	0.6681702424362072	0.8345980232074803	0.5625	0.25	0.0	0.0012320935213440696	73
1537	0.005057902446622745	0.0003434354949182317	-0.0003434039138205927	0.9793181358956732	-1	0	0	0.375	3	0.7777777777777778	7	0.55	0.3333333333333333	5	3	5	3	0	0.2	2	10	11	0.25	0.2222222222222222	0.5980269027782472	0.7024336009239783	0.6867130422675513	0.7494861494664742	0.5153026842526104	0.9399059693554571	0.6681702424362072	0.8275295377601093	0.2	0.4	0.0	-3.434039138205927e-05	85
4698	0.008325531121739756	0.003915372650021476	0.0039095116291847955	0.9730943379580019	-1	0	0	0.4	4	0.6923076923076923	9	0.5769230769230769	0.38461538461538464	8	5	6	3	0	0.15384615384615385	2	13	15	0.23076923076923078	0.15384615384615385	0.5980269027782472	0.6523830721185752	0.6867130422675513	0.8108233343176868	0.5153026842526104	0.8914557785555851	0.6681702424362072	0.8016860926886473	0.125	0.5	0.0	0.0039095116291847955	19
4535	0.009045078995568395	0.004184987547365043	0.004183961862768542	0.972169836407693	-1	0	0	0.3	3	0.8333333333333334	10	0.5384615384615384	0.4166666666666667	7	5	6	4	0	0.15384615384615385	2	13	14	0.2857142857142857	0.16666666666666666	0.5980269027782472	0.6606559104343643	0.6867130422675513	0.733265344926107	0.5153026842526104	0.8494714998391484	0.6681702424362072	0.7569404155100453	0.14285714285714285	0.2857142857142857	0.0	0.004183961862768542	53
4852	0.00890698827091363	0.004098103553827782	0.004097685804676287	0.972055919318179	-1	0	0	0.3	3	0.8333333333333334	10	0.5384615384615384	0.4166666666666667	7	5	6	4	0	0.15384615384615385	2	13	14	0.2857142857142857	0.16666666666666666	0.5980269027782472	0.6606559104343643	0.6867130422675513	0.733265344926107	0.5153026842526104	0.8494714998391484	0.6681702424362072	0.7569404155100453	0.14285714285714285	0.2857142857142857	0.0	0.004097685804676287	28
3172	0.005847775988392232	0.001000438323260176	0.0009617280631911924	0.9772083988467529	-1	0	0	0.4	4	0.6666666666666666	8	0.5833333333333334	0.4166666666666667	8	5	5	1	0	0.16666666666666666	2	12	14	0.09090909090909091	0.16666666666666666	0.5980269027782472	0.8577459399475132	0.6867130422675513	0.8375567024562584	0.5153026842526104	0.9193979717322939	0.6681702424362072	0.8762096724555327	1.0	0.25	0.0	0.0009617280631911924	6
3059	0.006088272451361601	0.0019034032595211775	0.0019006553343019481	0.9772681444366901	-1	0	0	0.3333333333333333	3	0.8181818181818182	9	0.5416666666666666	0.45454545454545453	7	5	5	3	0	0.16666666666666666	2	12	13	0.25	0.18181818181818182	0.5980269027782472	0.6914616768982217	0.6867130422675513	0.803367784192328	0.5153026842526104	0.8690720946382544	0.6681702424362072	0.7972303137922063	0.14285714285714285	0.2857142857142857	0.0	0.0019006553343019481	52
4324	0.0064306179886205244	0.0014275800797232442	-0.0014252877152803752	0.9795978093051625	-1	0	0	0.4	4	0.6666666666666666	8	0.5833333333333334	0.6666666666666666	9	8	4	2	0	0.16666666666666666	2	12	14	0.18181818181818182	0.16666666666666666	0.5980269027782472	0.643116708870081	0.6867130422675513	0.6939077902531334	0.5153026842526104	0.925689083497479	0.7462662603440082	0.7874936683991992	0.5555555555555556	0.2222222222222222	0.0	-0.00014252877152803753	2
1740	0.0022233650479001822	0.0021432836426384947	-0.0021432538295516777	0.9853080061678332	-1	0	0	1.0	2	0.0	0	0.75	0	1	0	1	2	0	1.0	2	2	3	0.4	0	0	0	0	0	0	0	0	0	0	0	0	-0.00021432538295516776	2
3563	0.004931174545481182	0.003373875521138614	-0.0033496845862174165	0.9762636989049077	-1	0	0	0.6666666666666666	4	0.42857142857142855	3	0.6428571428571429	0.14285714285714285	3	1	5	1	0	0.2857142857142857	2	7	9	0.08333333333333333	0.2857142857142857	0.5163527375985753	0.7126433697324671	0.6369217748189302	0.7737459933801938	0.5153026842526104	0.9609725239384398	0.9088913382408722	0.8557595128957276	1.0	0.6666666666666666	0.0	-0.00033496845862174165	2
4261	0.0063197436700234986	0.002055456303509325	0.002055263213480645	0.9765253752131239	-1	0	0	0.3333333333333333	3	0.8181818181818182	9	0.5416666666666666	0.45454545454545453	7	5	5	3	0	0.16666666666666666	2	12	13	0.25	0.18181818181818182	0.5980269027782472	0.6914616768982217	0.6867130422675513	0.803367784192328	0.5153026842526104	0.8690720946382544	0.6681702424362072	0.7972303137922063	0.14285714285714285	0.2857142857142857	0.0	0.002055263213480645	17
914	0.0017948393014448818	0.0015777289867965766	-0.0015777222521140752	0.9797508906124559	-1	0	0	0.5	1	1.0	1	1.0	1.0	1	1	1	0	0	0.3333333333333333	1	3	3	0.0	0	0.3620843532080108	0.5	0.7767817107515312	0.5	0.4203214691560372	0.5	0.8621329017217714	0.5	0	0	0.0	-0.00015777222521140753	61
1572	0.0051277404786770585	0.00040739535441832765	-0.00040714754548752213	0.9792268839043056	-1	0	0	0.375	3	0.7777777777777778	7	0.55	0.3333333333333333	5	3	5	3	0	0.2	2	10	11	0.25	0.2222222222222222	0.5980269027782472	0.7024336009239783	0.6867130422675513	0.7494861494664742	0.5153026842526104	0.9399059693554571	0.6681702424362072	0.8275295377601093	0.2	0.4	0.0	-4.071475454875221e-05	63
4121	0.006034764872887451	0.001732541543800251	0.0017199521281099483	0.9775825602190872	-1	0	0	0.3333333333333333	3	0.8181818181818182	9	0.5416666666666666	0.45454545454545453	7	5	5	3	0	0.16666666666666666	2	12	13	0.25	0.18181818181818182	0.5980269027782472	0.6914616768982217	0.6867130422675513	0.803367784192328	0.5153026842526104	0.8690720946382544	0.6681702424362072	0.7972303137922063	0.14285714285714285	0.2857142857142857	0.0	0.0017199521281099483	26
4636	0.008821933666792254	0.004508161188178846	0.004507628110072691	0.9720245194304908	-1	0	0	0.3	3	0.8333333333333334	10	0.5384615384615384	0.4166666666666667	7	5	6	4	0	0.15384615384615385	2	13	14	0.2857142857142857	0.16666666666666666	0.5980269027782472	0.6606559104343643	0.6867130422675513	0.733265344926107	0.5153026842526104	0.8494714998391484	0.6681702424362072	0.7569404155100453	0.14285714285714285	0.2857142857142857	0.0	0.004507628110072691	57
3684	0.005894705962484412	0.001347308431655407	0.001346888165948713	0.9775569016928831	-1	0	0	0.4	4	0.6666666666666666	8	0.5833333333333334	0.4166666666666667	8	5	5	1	0	0.16666666666666666	2	12	14	0.09090909090909091	0.16666666666666666	0.5980269027782472	0.717476127958492	0.6867130422675513	0.7845165719055518	0.5153026842526104	0.9230408844247646	0.6681702424362072	0.8277151473555013	1.0	0.25	0.0	0.001346888165948713	12
1436	0.005377791864851118	0.00046292719225426337	-0.0004628919239102709	0.9792419816915331	-1	0	0	0.375	3	0.7777777777777778	7	0.55	0.3333333333333333	5	3	5	3	0	0.2	2	10	11	0.25	0.2222222222222222	0.5980269027782472	0.7024336009239783	0.6867130422675513	0.7494861494664742	0.5153026842526104	0.9043529956000403	0.6681702424362072	0.8022548906771854	0.2	0.4	0.0	-4.628919239102709e-05	10
1016	0.0016661447810748058	0.0014648808147593034	-0.0014647805828082235	0.9786584891541824	-1	0	0	0.5	1	1.0	1	1.0	1.0	1	1	1	1	0	0.3333333333333333	1	3	3	0.16666666666666666	0	0.4181964597708007	0.5	0.40619263722091076	0.5	0.8185019789594585	0.5	0.8716893024986619	0.5	1.0	0	0.0	-0.00014647805828082235	92
2160	0.005861336131792846	0.0013059547047352216	0.0013052417708603564	0.978037851207185	-1	0	0	0.4	4	0.6666666666666666	8	0.5833333333333334	0.4166666666666667	8	5	5	2	0	0.16666666666666666	2	12	14	0.18181818181818182	0.16666666666666666	0.5980269027782472	0.717476127958492	0.6867130422675513	0.7845165719055518	0.5153026842526104	0.9328649438059847	0.6681702424362072	0.8345980232074803	0.5625	0.25	0.0	0.0013052417708603564	48
4743	0.00881570566626579	0.00426333486639317	0.004262930173256546	0.9721236057153357	-1	0	0	0.3	3	0.8333333333333334	10	0.5384615384615384	0.4166666666666667	7	5	6	4	0	0.15384615384615385	2	13	14	0.2857142857142857	0.16666666666666666	0.5980269027782472	0.6606559104343643	0.6867130422675513	0.733265344926107	0.5153026842526104	0.8494714998391484	0.6681702424362072	0.7569404155100453	0.14285714285714285	0.2857142857142857	0.0	0.004262930173256546	25
2587	0.006103704426000118	0.0016691822935095049	0.0016655998512569833	0.977534819331315	-1	0	0	0.4	4	0.6666666666666666	8	0.5833333333333334	0.4166666666666667	8	5	5	2	0	0.16666666666666666	2	12	14	0.18181818181818182	0.16666666666666666	0.5980269027782472	0.717476127958492	0.6867130422675513	0.8291328920672455	0.5153026842526104	0.9328649438059847	0.6681702424362072	0.8473985727092881	0.5625	0.25	0.0	0.0016655998512569833	35
540	0.001923431883574078	0.0018360364539938576	-0.0018357961645624895	0.9856267477904274	-1	0	0	1.0	1	0	0	1.0	0	1	0	0	0	0	0.5	1	2	2	0.0	0	0	0	0	0	0	0	0	0	0	0	0	-0.00018357961645624896	19
1317	0.00831646208110762	0.0010127798415672387	-0.0009917023919239164	0.9697476942973017	-1	0	0	0.42857142857142855	3	0.75	6	0.5555555555555556	0.25	4	2	5	3	0	0.2222222222222222	2	9	10	0.25	0.25	0.5571898201884112	0.7107627361696774	0.6618174085432408	0.7627233402947292	0.5153026842526104	0.955813627470678	0.8175814564234073	0.8473072275827267	0.25	0.5	0.0	-9.917023919239164e-05	17
436	0.002475290510879045	0.0024196374398514305	-0.002419219829966558	0.9841181722069107	-1	0	0	0.6666666666666666	2	0.5	1	0.6666666666666666	0.5	3	1	0	0	0	0.6666666666666666	2	3	4	0.0	0	0.3884623463011744	0.9682112816497555	0.7231781715432966	0.7213655562219639	0.8387118611158766	0.9770758147406268	0.951080959556575	0.9374180235978952	0	0	0.0	-0.00024192198299665578	11
1765	0.005101321138812484	0.00037937059602119645	-0.0003788209741353504	0.9790789028341874	-1	0	0	0.375	3	0.7777777777777778	7	0.55	0.3333333333333333	5	3	5	3	0	0.2	2	10	11	0.25	0.2222222222222222	0.5980269027782472	0.7024336009239783	0.6867130422675513	0.7494861494664742	0.5153026842526104	0.9399059693554571	0.6681702424362072	0.8275295377601093	0.2	0.4	0.0	-3.788209741353504e-05	9
731	0.0017817638094279646	0.001736643213803795	-0.0017365569237992268	0.9854734852675006	-1	0	0	1.0	1	0	0	1.0	0	1	0	0	0	0	0.5	1	2	2	0.0	0	0	0	0	0	0	0	0	0	0	0	0	-0.00017365569237992267	14
1153	0.0017819577889446386	0.0015905702838993358	-0.0015905516862186342	0.9786213786013735	-1	0	0	0.5	1	1.0	1	1.0	1.0	1	1	1	1	0	0.3333333333333333	1	3	3	0.16666666666666666	0	0.4181964597708007	0.5	0.40619263722091076	0.5	0.8185019789594585	0.5	0.8716893024986619	0.5	1.0	0	0.0	-0.00015905516862186342	34
597	0.0018042224679096078	0.001751402269582025	-0.001751291404290583	0.9856224441714803	-1	0	0	1.0	1	0	0	1.0	0	1	0	0	0	0	0.5	1	2	2	0.0	0	0	0	0	0	0	0	0	0	0	0	0	-0.0001751291404290583	51
930	0.0027387141563444193	0.0016375907476584236	-0.0015039899789393537	0.9838575711858002	-1	0	0	0.6666666666666666	2	0.5	1	0.6666666666666666	0.5	3	1	0	2	0	0.6666666666666666	3	2	4	1.0	0	0.9905032790357134	0.5329289970761781	0.36876530980799493	0.9374410374302881	0.18584104569425489	0.8787503903443383	0.9722144557792026	0.8329295679074993	0.6666666666666666	0.3333333333333333	0.0	-0.00015039899789393536	98
4343	0.006761657545132651	0.0020209857281897055	0.002018916200123996	0.9763577240371648	-1	0	0	0.3333333333333333	3	0.8181818181818182	9	0.5416666666666666	0.45454545454545453	7	5	5	3	0	0.16666666666666666	2	12	13	0.25	0.18181818181818182	0.5980269027782472	0.684691352458236	0.6867130422675513	0.7792138980815799	0.5153026842526104	0.8907760196538198	0.6681702424362072	0.7987338974270994	0.14285714285714285	0.2857142857142857	0.0	0.002018916200123996	7
1742	0.005340402413318854	0.00016278272364583568	-0.00011461067250782673	0.9783930856007295	-1	0	0	0.375	3	0.7777777777777778	7	0.55	0.3333333333333333	5	3	5	3	0	0.2	2	10	11	0.25	0.2222222222222222	0.5980269027782472	0.7024336009239783	0.6867130422675513	0.7494861494664742	0.5153026842526104	0.9399059693554571	0.6681702424362072	0.8275295377601093	0.2	0.4	0.0	-1.1461067250782674e-05	27
3935	0.006906568471574314	0.0029852517681524934	-0.00298212473096249	0.9759477812365311	-1	0	0	0.3333333333333333	3	0.8181818181818182	9	0.5416666666666666	0.45454545454545453	6	5	6	3	0	0.16666666666666666	2	12	13	0.2	0.18181818181818182	0.5980269027782472	0.602306778019851	0.6867130422675513	0.8990352147578003	0.5153026842526104	0.7034342240647408	0.6681702424362072	0.7604437548859807	0.16666666666666666	0.3333333333333333	0.0	-0.000298212473096249	2
4039	0.006344838837736236	0.002086662332984312	0.002084779953232362	0.9768950705790478	-1	0	0	0.3333333333333333	3	0.8181818181818182	9	0.5416666666666666	0.45454545454545453	7	5	5	3	0	0.16666666666666666	2	12	13	0.25	0.18181818181818182	0.5980269027782472	0.6914616768982217	0.6867130422675513	0.803367784192328	0.5153026842526104	0.8690720946382544	0.6681702424362072	0.7972303137922063	0.14285714285714285	0.2857142857142857	0.0	0.002084779953232362	39
3413	0.005978168218765875	0.0013766520664722176	0.0013760128803738815	0.9776771107997343	-1	0	0	0.4	4	0.6666666666666666	8	0.5833333333333334	0.4166666666666667	8	5	5	2	0	0.16666666666666666	2	12	14	0.18181818181818182	0.16666666666666666	0.5980269027782472	0.717476127958492	0.6867130422675513	0.8326203758299259	0.5153026842526104	0.9328649438059847	0.6681702424362072	0.8484653190028991	0.625	0.25	0.0	0.0013760128803738815	11
384	0.0020437735374352417	0.0020422369381219102	-0.0020419162915761716	0.9844305495939473	-1	0	0	1.0	2	0.0	0	0.75	0	1	0	1	0	0	1.0	2	2	3	0.0	0	0	0	0	0	0	0	0	0	0	0	0	-0.00020419162915761717	22
2218	0.006427410791067697	0.0016431801776801008	0.001643018142372214	0.9770866647038504	-1	0	0	0.4	4	0.6666666666666666	8	0.5833333333333334	0.4166666666666667	8	5	5	2	0	0.16666666666666666	2	12	14	0.18181818181818182	0.16666666666666666	0.5980269027782472	0.717476127958492	0.6867130422675513	0.7845165719055518	0.5153026842526104	0.9328649438059847	0.6681702424362072	0.8345980232074803	0.5625	0.25	0.0	0.001643018142372214	34
259	0.0020329215372917563	0.001977648439755695	-0.0019776448510422442	0.98540566356751	-1	0	0	1.0	2	0.0	0	0.75	0	2	0	0	2	0	1.0	2	2	3	1.0	0	0	0	0	0	0	0	0	0	0	0	0	-0.00019776448510422444	6
4247	0.0023067837018730343	0.002222041101208503	-0.0022218714522524996	0.9851957155193651	-1	0	0	1.0	2	0.0	0	0.75	0	2	0	0	2	0	1.0	2	2	3	1.0	0	0	0	0	0	0	0	0	0	0	0	0	-0.00022218714522524995	4
5049	0.00884493107174643	0.003885556084500206	0.0038844785519507497	0.9723296413399728	-1	0	0	0.3	3	0.8333333333333334	10	0.5384615384615384	0.4166666666666667	7	5	6	4	0	0.15384615384615385	2	13	14	0.2857142857142857	0.16666666666666666	0.5980269027782472	0.6606559104343643	0.6867130422675513	0.733265344926107	0.5153026842526104	0.8494714998391484	0.6681702424362072	0.7569404155100453	0.14285714285714285	0.2857142857142857	0.0	0.0038844785519507497	13
2168	0.005985131038417944	0.001761136178575686	0.001755882055688553	0.9775078725914259	-1	0	0	0.4	4	0.6666666666666666	8	0.5833333333333334	0.4166666666666667	8	5	5	2	0	0.16666666666666666	2	12	14	0.18181818181818182	0.16666666666666666	0.5980269027782472	0.717476127958492	0.6867130422675513	0.7845165719055518	0.5153026842526104	0.9328649438059847	0.6681702424362072	0.8345980232074803	0.5625	0.25	0.0	0.001755882055688553	85
2415	0.006270506567609688	0.0018119912231770812	0.0017791266797918667	0.9766556789850053	-1	0	0	0.3333333333333333	3	0.8181818181818182	9	0.5416666666666666	0.45454545454545453	7	5	5	4	0	0.16666666666666666	2	12	13	0.3333333333333333	0.18181818181818182	0.5980269027782472	0.8471562977560982	0.6867130422675513	0.8259447520025422	0.5153026842526104	0.9108715780067446	0.6681702424362072	0.8658379508546332	0.14285714285714285	0.2857142857142857	0.0	0.0017791266797918667	121
3333	0.006201550129164171	0.0011462970513238264	0.0011337544051656695	0.9773009998372999	-1	0	0	0.4	4	0.6666666666666666	8	0.5833333333333334	0.4166666666666667	8	5	5	2	0	0.16666666666666666	2	12	14	0.18181818181818182	0.16666666666666666	0.5980269027782472	0.8577459399475132	0.6867130422675513	0.8431217106862461	0.5153026842526104	0.9328649438059847	0.6681702424362072	0.8845896153621322	0.625	0.125	0.0	0.0011337544051656695	9
2197	0.005937346853577979	0.0014506639331519442	0.00144170444131406	0.978229326615448	-1	0	0	0.4	4	0.6666666666666666	8	0.5833333333333334	0.4166666666666667	8	5	5	2	0	0.16666666666666666	2	12	14	0.18181818181818182	0.16666666666666666	0.5980269027782472	0.717476127958492	0.6867130422675513	0.8578177535711652	0.5153026842526104	0.9328649438059847	0.6681702424362072	0.8565514033230519	0.5625	0.25	0.0	0.00144170444131406	23
2090	0.00637173653919192	0.0016022816616535686	0.0015998522276805824	0.9776867673080888	-1	0	0	0.4	4	0.6666666666666666	8	0.5833333333333334	0.4166666666666667	8	5	5	2	0	0.16666666666666666	2	12	14	0.18181818181818182	0.16666666666666666	0.5980269027782472	0.717476127958492	0.6867130422675513	0.7845165719055518	0.5153026842526104	0.9230408844247646	0.6681702424362072	0.8277151473555013	0.5625	0.5	0.0	0.0015998522276805824	23
772	0.0018471688603714322	0.0017515486726926213	-0.0017514630752156239	0.9854177202902357	-1	0	0	1.0	1	0	0	1.0	0	1	0	0	0	0	0.5	1	2	2	0.0	0	0	0	0	0	0	0	0	0	0	0	0	-0.00017514630752156238	20
1920	0.008157738893292178	0.0002442125657368406	7.829731494004889e-05	0.9751029083882601	-1	0	0	0.5	3	0.7142857142857143	5	0.5625	0.42857142857142855	5	3	3	3	0	0.25	2	8	9	0.375	0.2857142857142857	0.5980269027782472	0.7024336009239783	0.6867130422675513	0.7494861494664742	0.5153026842526104	0.9399059693554571	0.6681702424362072	0.8275295377601093	0.2	0.4	0.0	7.829731494004889e-05	6
3800	0.006076009524818186	0.0015896659464830522	0.001587962856116608	0.9770755788746291	-1	0	0	0.3333333333333333	3	0.8181818181818182	9	0.5416666666666666	0.45454545454545453	7	5	5	3	0	0.16666666666666666	2	12	13	0.25	0.18181818181818182	0.5980269027782472	0.6914616768982217	0.6867130422675513	0.803367784192328	0.5153026842526104	0.8690720946382544	0.6681702424362072	0.7972303137922063	0.14285714285714285	0.2857142857142857	0.0	0.001587962856116608	31
73	0.0025894227094589483	0.002149337075760846	-0.0021481851064394882	0.97794470596182	-1	0	0	0.5	1	1.0	1	1.0	1.0	2	1	0	1	0	0.3333333333333333	3	1	3	0.3333333333333333	0	0.7796149749252268	0.8686311316007292	0.9090742071430802	0.5274893925924593	0.39956696267860037	0.944593134697725	0.9307740982791198	0.8336439814608442	1.0	0.5	0.0	-0.0002148185106439488	31
634	0.0021051794937531803	0.0019703595049134024	-0.0019702934295101984	0.9737180129734798	-1	0	0	0.6666666666666666	2	0.5	1	0.6666666666666666	0.5	2	1	1	2	0	0.6666666666666666	2	3	4	0.4	0	0.8720412699785232	0.7675699259247268	0.43074119134683136	0.7415089165128906	0.260340056330607	0.6780860899195847	0.9315445898833791	0.7306295030071156	0.75	0.5	0.19691936127301365	-0.00019702934295101984	21
3227	0.006038198968132462	0.0016684788112410137	0.001666779926932382	0.9771216307534634	-1	0	0	0.3333333333333333	3	0.8181818181818182	9	0.5416666666666666	0.45454545454545453	7	5	5	4	0	0.16666666666666666	2	12	13	0.3333333333333333	0.18181818181818182	0.5980269027782472	0.684691352458236	0.6867130422675513	0.7258220346508677	0.5153026842526104	0.9108715780067446	0.6681702424362072	0.7953947066556859	0.14285714285714285	0.2857142857142857	0.0	0.001666779926932382	19
2541	0.005927941114414053	0.0011821321033114395	0.0011749116797528701	0.977902885419143	-1	0	0	0.4	4	0.6666666666666666	8	0.5833333333333334	0.4166666666666667	8	5	5	2	0	0.16666666666666666	2	12	14	0.18181818181818182	0.16666666666666666	0.5980269027782472	0.717476127958492	0.6867130422675513	0.7845165719055518	0.5153026842526104	0.9328649438059847	0.6681702424362072	0.8345980232074803	0.5625	0.25	0.0	0.0011749116797528701	17
1678	0.00532445976252303	0.0004310164804299791	-0.00042785718450235336	0.979163584950763	-1	0	0	0.375	3	0.7777777777777778	7	0.55	0.3333333333333333	5	3	5	3	0	0.2	2	10	11	0.25	0.2222222222222222	0.5980269027782472	0.7024336009239783	0.6867130422675513	0.7494861494664742	0.5153026842526104	0.9399059693554571	0.6681702424362072	0.8275295377601093	0.2	0.4	0.0	-4.278571845023534e-05	9
2420	0.006234836852484081	0.0014201236794297394	0.0014195676423783125	0.9777131428926289	-1	0	0	0.4	4	0.6666666666666666	8	0.5833333333333334	0.4166666666666667	8	5	5	2	0	0.16666666666666666	2	12	14	0.18181818181818182	0.16666666666666666	0.5980269027782472	0.717476127958492	0.6867130422675513	0.8326203758299259	0.5153026842526104	0.9328649438059847	0.6681702424362072	0.8484653190028991	0.625	0.25	0.0	0.0014195676423783125	23
1481	0.0030776539304881076	0.0030174597216481515	-0.003016672342977293	0.984438132160673	-1	0	0	0.75	3	0.3333333333333333	1	0.625	0	2	0	2	2	0	0.5	2	4	5	0.3333333333333333	0.6666666666666666	0	0	0	0	0	0	0	0	0	0	0	-0.0003016672342977293	2
3106	0.0060865728520017905	0.0014256968186193515	0.0013952039290378413	0.976837957836144	-1	0	0	0.4	4	0.6666666666666666	8	0.5833333333333334	0.4166666666666667	8	5	5	1	0	0.16666666666666666	2	12	14	0.09090909090909091	0.16666666666666666	0.5980269027782472	0.8577459399475132	0.6867130422675513	0.8375567024562584	0.5153026842526104	0.9193979717322939	0.6681702424362072	0.8762096724555327	1.0	0.25	0.0	0.0013952039290378413	15
1562	0.004893533985364636	0.0001702929468860881	-0.00015663458663122076	0.9792332689360226	-1	0	0	0.375	3	0.7777777777777778	7	0.55	0.3333333333333333	5	3	5	3	0	0.2	2	10	11	0.25	0.2222222222222222	0.5980269027782472	0.7024336009239783	0.6867130422675513	0.7494861494664742	0.5153026842526104	0.9399059693554571	0.6681702424362072	0.8275295377601093	0.2	0.4	0.0	-1.5663458663122076e-05	12
1383	0.002788444276772922	0.00222597812433261	-0.002168269430241723	0.977066021999008	-1	0	0	0.5	1	1.0	1	1.0	1.0	1	1	1	1	0	0.3333333333333333	3	1	3	0.16666666666666666	0	0.5163527375985753	0.5	0.46699950949816155	0.5	0.7119739636880522	0.5	0.7422811634514574	0.5	1.0	1.0	0.0	-0.0002168269430241723	9
701	0.022886051997183986	0.002382438896909572	-0.001938945614332968	0.9578575156226253	-1	0	0	0.3	3	0.7692307692307693	10	0.42857142857142855	0.6153846153846154	11	8	3	4	0	0.7142857142857143	5	7	15	0.5714285714285714	0.16666666666666666	0.44106877888669704	0.9523873252833368	0.6970535541873769	0.9411161050289136	0.7506139171746116	0.8456334421755579	0.8500652885463716	0.9233936659285916	0.3181818181818182	0.5454545454545454	0.0	-0.0001938945614332968	11
4056	0.00615316064693498	0.0015659435185456246	0.001553082119932334	0.9765258555570777	-1	0	0	0.3333333333333333	3	0.8181818181818182	9	0.5416666666666666	0.45454545454545453	7	5	5	4	0	0.16666666666666666	2	12	13	0.3333333333333333	0.18181818181818182	0.5980269027782472	0.8331792911441002	0.6867130422675513	0.8251644733221264	0.5153026842526104	0.8300579708958747	0.6681702424362072	0.8294925037404053	0.14285714285714285	0.2857142857142857	0.0	0.001553082119932334	12
1133	0.0017236351651157486	0.00151150063245881	-0.001511494158328094	0.9786810256169016	-1	0	0	0.5	1	1.0	1	1.0	1.0	1	1	1	1	0	0.3333333333333333	1	3	3	0.16666666666666666	0	0.4181964597708007	0.5	0.40619263722091076	0.5	0.8185019789594585	0.5	0.8716893024986619	0.5	1.0	0	0.0	-0.0001511494158328094	56
529	0.0018703786456267994	0.001732478218280428	-0.001732464381151001	0.9855684083630412	-1	0	0	1.0	1	0	0	1.0	0	0	0	1	0	0	0.5	1	2	2	0.0	0	0	0	0	0	0	0	0	0	0	0	0	-0.1	0
4719	0.008770584061471165	0.004132020335263802	0.0041307595113777296	0.9722101744532518	-1	0	0	0.3	3	0.8333333333333334	10	0.5384615384615384	0.4166666666666667	7	5	6	4	0	0.15384615384615385	2	13	14	0.2857142857142857	0.16666666666666666	0.5980269027782472	0.6606559104343643	0.6867130422675513	0.733265344926107	0.5153026842526104	0.8494714998391484	0.6681702424362072	0.7569404155100453	0.21428571428571427	0.2857142857142857	0.0	0.0041307595113777296	26
4748	0.008777583310315931	0.004029917668582281	0.004028993694496311	0.9721551274958792	-1	0	0	0.3	3	0.8333333333333334	10	0.5384615384615384	0.4166666666666667	7	5	6	4	0	0.15384615384615385	2	13	14	0.2857142857142857	0.16666666666666666	0.5980269027782472	0.6606559104343643	0.6867130422675513	0.733265344926107	0.5153026842526104	0.8494714998391484	0.6681702424362072	0.7569404155100453	0.14285714285714285	0.2857142857142857	0.0	0.004028993694496311	33
4515	0.008831292839011655	0.003921520025861936	0.0039214113747750995	0.9717525335501597	-1	0	0	0.3	3	0.8333333333333334	10	0.5384615384615384	0.4166666666666667	7	5	6	4	0	0.15384615384615385	2	13	14	0.2857142857142857	0.16666666666666666	0.5980269027782472	0.8032100244229403	0.6867130422675513	0.733265344926107	0.5153026842526104	0.8494714998391484	0.6681702424362072	0.7994293280653327	0.14285714285714285	0.2857142857142857	0.0	0.0039214113747750995	32
3621	0.003765367408201648	0.0015584817140672288	-0.0015268390713934102	0.9773214387939267	-1	0	0	0.5	4	0.6	6	0.6	0.3	7	3	4	3	0	0.2	2	10	12	0.375	0.2	0.5980269027782472	0.7232895754611796	0.6867130422675513	0.7926559782100536	0.5153026842526104	0.942796875793084	0.6681702424362072	0.8457127272500929	0.2857142857142857	0.2857142857142857	0.0	-0.00015268390713934102	8
1924	0.006387557847546143	0.0017398311386155024	0.0017398014838151193	0.9772855254676254	-1	0	0	0.4	4	0.6666666666666666	8	0.5833333333333334	0.4166666666666667	8	5	5	2	0	0.16666666666666666	2	12	14	0.18181818181818182	0.16666666666666666	0.5980269027782472	0.717476127958492	0.6867130422675513	0.7845165719055518	0.5153026842526104	0.9328649438059847	0.6681702424362072	0.8345980232074803	0.5625	0.25	0.0	0.0017398014838151193	41
1185	0.002612236066394464	0.002498812476964108	-0.0024988011172613605	0.9758941955376904	-1	0	0	0.3333333333333333	1	1.0	2	1.0	1.0	2	2	1	1	0	0.25	1	4	4	0.16666666666666666	0	0.48479353411250814	0.7562693155262885	0.5889334060744232	0.7266707476205675	0.48906234940085314	0.5652269960558769	0.6468215142068201	0.6880126249771562	1.0	1.0	0.0	-0.00024988011172613606	10
2074	0.005584896627063193	0.0007506725048808293	0.000744982078054775	0.9784777221403566	-1	0	0	0.4	4	0.6666666666666666	8	0.5833333333333334	0.4166666666666667	8	5	5	2	0	0.16666666666666666	2	12	14	0.18181818181818182	0.16666666666666666	0.5980269027782472	0.717476127958492	0.6867130422675513	0.7845165719055518	0.5153026842526104	0.9328649438059847	0.6681702424362072	0.8345980232074803	0.5625	0.25	0.0	0.000744982078054775	21
1100	0.0017553349384127393	0.0015212265914705207	-0.0015212042662845326	0.9788996536687099	-1	0	0	0.5	1	1.0	1	1.0	1.0	1	1	1	1	0	0.3333333333333333	1	3	3	0.16666666666666666	0	0.4181964597708007	0.5	0.40619263722091076	0.5	0.8185019789594585	0.5	0.8716893024986619	0.5	1.0	0	0.0	-0.00015212042662845327	48
3332	0.006591647543156624	0.0017160545436145924	0.0017157047419409665	0.976999063883648	-1	0	0	0.4	4	0.6666666666666666	8	0.5833333333333334	0.4166666666666667	8	5	5	1	0	0.16666666666666666	2	12	14	0.09090909090909091	0.16666666666666666	0.5980269027782472	0.717476127958492	0.6867130422675513	0.7845165719055518	0.5153026842526104	0.9230408844247646	0.6681702424362072	0.8277151473555013	1.0	0.25	0.0	0.0017157047419409665	26
1497	0.008311758155478811	0.0007423064017649367	-0.000704821957530095	0.966402637983946	-1	0	0	0.42857142857142855	3	0.75	6	0.5555555555555556	0.25	4	2	5	3	0	0.2222222222222222	2	9	10	0.25	0.25	0.5571898201884112	0.7107627361696774	0.6618174085432408	0.7627233402947292	0.5153026842526104	0.955813627470678	0.8175814564234073	0.8473072275827267	0.25	0.5	0.0	-7.04821957530095e-05	14
1793	0.0030249800741065187	0.0020363954560346717	-0.002015388188909777	0.9685244570405002	-1	0	0	0.2857142857142857	2	0.875	7	0.5555555555555556	0.375	5	3	4	1	0	0.2222222222222222	2	9	10	0.1	0	0.5980269027782472	0.5809554071048373	0.6867130422675513	0.549627329662552	0.5153026842526104	0.840400463150305	0.6681702424362072	0.6745910937805132	1.0	0.2	0.0	-0.0002015388188909777	8
2788	0.006419774258881118	0.0018378386321261438	0.0018236512845054773	0.9771389124231395	-1	0	0	0.3333333333333333	3	0.8181818181818182	9	0.5416666666666666	0.45454545454545453	7	5	5	3	0	0.16666666666666666	2	12	13	0.25	0.18181818181818182	0.5980269027782472	0.684691352458236	0.6867130422675513	0.7258220346508677	0.5153026842526104	0.8907760196538198	0.6681702424362072	0.7828827363262209	0.14285714285714285	0.2857142857142857	0.0	0.0018236512845054773	56
2273	0.005442234979287452	0.0011601867722534555	0.001160186574503302	0.9782741013702944	-1	0	0	0.4	4	0.6666666666666666	8	0.5833333333333334	0.4166666666666667	8	5	5	2	0	0.16666666666666666	2	12	14	0.18181818181818182	0.16666666666666666	0.5980269027782472	0.717476127958492	0.6867130422675513	0.7845165719055518	0.5153026842526104	0.9328649438059847	0.6681702424362072	0.8345980232074803	0.5625	0.25	0.0	0.001160186574503302	22
4851	0.008829868525957156	0.004150364661010274	0.004149829753848296	0.9719726355395187	-1	0	0	0.3	3	0.8333333333333334	10	0.5384615384615384	0.4166666666666667	7	5	6	4	0	0.15384615384615385	2	13	14	0.2857142857142857	0.16666666666666666	0.5980269027782472	0.6606559104343643	0.6867130422675513	0.733265344926107	0.5153026842526104	0.8494714998391484	0.6681702424362072	0.7569404155100453	0.14285714285714285	0.5714285714285714	0.0	0.004149829753848296	35
2808	0.006206183638304043	0.0016623479343375372	0.0016581164811408876	0.9777959092439044	-1	0	0	0.4	4	0.6666666666666666	8	0.5833333333333334	0.4166666666666667	8	5	5	2	0	0.16666666666666666	2	12	14	0.18181818181818182	0.16666666666666666	0.5980269027782472	0.717476127958492	0.6867130422675513	0.7850901384400583	0.5153026842526104	0.9328649438059847	0.6681702424362072	0.8347542372018165	0.5625	0.25	0.0	0.0016581164811408876	57
2300	0.005803700179162784	0.0013124237154475294	0.0013060076604176447	0.9774509870512081	-1	0	0	0.3333333333333333	3	0.8181818181818182	9	0.5416666666666666	0.45454545454545453	7	5	5	3	0	0.16666666666666666	2	12	13	0.25	0.18181818181818182	0.5980269027782472	0.684691352458236	0.6867130422675513	0.803367784192328	0.5153026842526104	0.8690720946382544	0.6681702424362072	0.7955251796832289	0.14285714285714285	0.2857142857142857	0.0	0.0013060076604176447	26
4765	0.008867507239011996	0.004144501109762705	0.004143817411123451	0.9720740175636947	-1	0	0	0.3	3	0.8333333333333334	10	0.5384615384615384	0.4166666666666667	7	5	6	4	0	0.15384615384615385	2	13	14	0.2857142857142857	0.16666666666666666	0.5980269027782472	0.6606559104343643	0.6867130422675513	0.733265344926107	0.5153026842526104	0.8494714998391484	0.6681702424362072	0.7569404155100453	0.14285714285714285	0.2857142857142857	0.0	0.004143817411123451	18
4938	0.008770177178488252	0.004168551354981156	0.0041674604913512795	0.9720371882716456	-1	0	0	0.3	3	0.8333333333333334	10	0.5384615384615384	0.4166666666666667	7	5	6	4	0	0.15384615384615385	2	13	14	0.2857142857142857	0.16666666666666666	0.5980269027782472	0.6606559104343643	0.6867130422675513	0.733265344926107	0.5153026842526104	0.8494714998391484	0.6681702424362072	0.7569404155100453	0.14285714285714285	0.2857142857142857	0.0	0.0041674604913512795	31
3592	0.006318580153180874	0.0004141675179546803	0.000414088372968537	0.9673192185323694	-1	0	0	0.2222222222222222	2	0.9090909090909091	10	0.5416666666666666	0.5454545454545454	7	6	5	3	0	0.16666666666666666	2	12	13	0.23076923076923078	0	0.5980269027782472	0.8261063789081248	0.6867130422675513	0.7693325226951252	0.5153026842526104	0.8222979565798157	0.6681702424362072	0.8071515550685978	0.14285714285714285	0.14285714285714285	0.0	0.000414088372968537	11
4117	0.006758445829751915	0.002493519963614563	0.0024923399976691956	0.9765055705240117	-1	0	0	0.3333333333333333	3	0.8181818181818182	9	0.5416666666666666	0.45454545454545453	7	5	5	3	0	0.16666666666666666	2	12	13	0.25	0.18181818181818182	0.5980269027782472	0.6914616768982217	0.6867130422675513	0.803367784192328	0.5153026842526104	0.8690720946382544	0.6681702424362072	0.7972303137922063	0.14285714285714285	0.2857142857142857	0.0	0.0024923399976691956	12
4205	0.008739086365934033	0.0035040685053241752	0.0035040135674693053	0.9728240273305517	-1	0	0	0.3	3	0.8333333333333334	10	0.5384615384615384	0.4166666666666667	7	5	6	7	0	0.15384615384615385	2	13	14	0.5	0.16666666666666666	0.5980269027782472	0.8032100244229403	0.6867130422675513	0.7267659821459822	0.5153026842526104	0.8494714998391484	0.6681702424362072	0.7976609716399454	0.14285714285714285	0.2857142857142857	0.0	0.0035040135674693053	42
1264	0.008284451093229934	0.0010649369742254558	-0.0010392011432258054	0.9668105553326273	-1	0	0	0.42857142857142855	3	0.75	6	0.5555555555555556	0.25	4	2	5	3	0	0.2222222222222222	2	9	10	0.25	0.25	0.5571898201884112	0.7107627361696774	0.6618174085432408	0.7627233402947292	0.5153026842526104	0.955813627470678	0.8175814564234073	0.8473072275827267	0.25	0.5	0.0	-0.00010392011432258053	26
1819	0.006321442112747269	0.0008153336278596355	0.0007947186691466445	0.9753781086464818	-1	0	0	0.4444444444444444	4	0.6363636363636364	7	0.5909090909090909	0.36363636363636365	7	4	5	2	0	0.18181818181818182	2	11	13	0.18181818181818182	0.18181818181818182	0.5980269027782472	0.7232895754611796	0.6867130422675513	0.7926559782100536	0.5153026842526104	0.942796875793084	0.6681702424362072	0.8457127272500929	0.5714285714285714	0.2857142857142857	0.0	0.0007947186691466445	102
266	0.0018306324050367153	0.0017453621917396546	-0.0017451971489985992	0.9854650684497427	-1	0	0	1.0	1	0	0	1.0	0	1	0	0	0	0	0.5	1	2	2	0.0	0	0	0	0	0	0	0	0	0	0	0	0	-0.00017451971489985992	45
1235	0.0017786794502290795	0.001604683428931288	-0.0016046794811856624	0.9786688246115177	-1	0	0	0.5	1	1.0	1	1.0	1.0	1	1	1	1	0	0.3333333333333333	1	3	3	0.16666666666666666	0	0.4181964597708007	0.5	0.40619263722091076	0.5	0.8185019789594585	0.5	0.8716893024986619	0.5	1.0	0	0.0	-0.00016046794811856624	34
3095	0.006411512639714283	0.0017698098089462334	0.001764769684744729	0.9769314917517387	-1	0	0	0.3333333333333333	3	0.8181818181818182	9	0.5416666666666666	0.45454545454545453	7	5	5	3	0	0.16666666666666666	2	12	13	0.25	0.18181818181818182	0.5980269027782472	0.684691352458236	0.6867130422675513	0.803367784192328	0.5153026842526104	0.8690720946382544	0.6681702424362072	0.7955251796832289	0.14285714285714285	0.2857142857142857	0.0	0.001764769684744729	60
3733	0.008708397148280223	9.907244736836665e-05	-4.0571460929640554e-05	0.9739541156803083	-1	0	0	0.5	3	0.7142857142857143	5	0.5625	0.42857142857142855	5	3	3	2	0	0.25	2	8	9	0.25	0.2857142857142857	0.5980269027782472	0.8683177314112647	0.6867130422675513	0.8690250225665564	0.5153026842526104	0.870878363736981	0.6681702424362072	0.8694108427782761	0.6	0.4	0.0	-4.057146092964055e-06	4
4986	0.009145202283145405	0.004306141414466546	0.0043059812730979995	0.9721593136488786	-1	0	0	0.3	3	0.8333333333333334	10	0.5384615384615384	0.4166666666666667	7	5	6	5	0	0.15384615384615385	2	13	14	0.35714285714285715	0.16666666666666666	0.5980269027782472	0.6606559104343643	0.6867130422675513	0.733265344926107	0.5153026842526104	0.8494714998391484	0.6681702424362072	0.7569404155100453	0.14285714285714285	0.5714285714285714	0.0	0.0043059812730979995	57
535	0.0017170063665876503	0.0015339668737613264	-0.0015339408206645803	0.9798291417558831	-1	0	0	0.5	1	1.0	1	1.0	1.0	1	1	1	0	0	0.3333333333333333	1	3	3	0.0	0	0.3620843532080108	0.5	0.7767817107515312	0.5	0.38987534929028567	0.5	0.8690746238346425	0.5	0	0	0.0	-0.00015339408206645802	24
1146	0.0017540482173917986	0.0015638724393601323	-0.0015638723160585274	0.9787831524024294	-1	0	0	0.5	1	1.0	1	1.0	1.0	1	1	1	1	0	0.3333333333333333	1	3	3	0.16666666666666666	0	0.4181964597708007	0.5	0.40619263722091076	0.5	0.8185019789594585	0.5	0.8716893024986619	0.5	1.0	0	0.0	-0.00015638723160585273	44
2022	0.0026764211432198236	0.0026840060483392537	-0.0026785897098603934	0.9883525125938216	-1	0	0	0.6666666666666666	6	0.2727272727272727	3	0.7222222222222222	0	2	0	10	2	0	0.2222222222222222	2	9	13	0.09090909090909091	0.18181818181818182	0	0	0	0	0	0	0	0	0	0	0	-0.00026785897098603934	3
4720	0.00882471193859032	0.00399076567633924	0.003989843643469951	0.9722187047486671	-1	0	0	0.3	3	0.8333333333333334	10	0.5384615384615384	0.4166666666666667	7	5	6	4	0	0.15384615384615385	2	13	14	0.2857142857142857	0.16666666666666666	0.5980269027782472	0.6606559104343643	0.6867130422675513	0.733265344926107	0.5153026842526104	0.8494714998391484	0.6681702424362072	0.7569404155100453	0.14285714285714285	0.2857142857142857	0.0	0.003989843643469951	25
1628	0.0051594638820677205	0.00038540942598924835	-0.00037500886161462353	0.9797978814294095	-1	0	0	0.375	3	0.7777777777777778	7	0.55	0.3333333333333333	5	3	5	3	0	0.2	2	10	11	0.25	0.2222222222222222	0.5980269027782472	0.7024336009239783	0.6867130422675513	0.7673435159020514	0.5153026842526104	0.9399059693554571	0.6681702424362072	0.8321187272188132	0.2	0.4	0.0	-3.7500886161462356e-05	32
2753	0.004188096116503854	0.00040642590868926985	-0.00040452640102493266	0.9774908665523854	-1	0	0	0.375	3	0.8	8	0.5454545454545454	0.4	7	4	4	4	0	0.18181818181818182	2	11	12	0.4444444444444444	0.2	0.5980269027782472	0.684691352458236	0.6867130422675513	0.7258220346508677	0.5153026842526104	0.8907760196538198	0.6681702424362072	0.7828827363262209	0.14285714285714285	0.42857142857142855	0.0	-4.0452640102493266e-05	9
176	0.01660028481449091	0.004749692675510713	-0.004738351597304931	0.9762355206505131	-1	0	0	0.16666666666666666	1	1.0	6	0.5333333333333333	0.6666666666666666	5	4	2	1	0	0.6	3	5	8	0.14285714285714285	0.3333333333333333	0.2267463535023107	0.7807178489628579	0.45788638402778065	0.9301433199280547	0.7991582973665488	0.9043930914890239	0.9456308181356945	0.8844492710212287	1.0	0.6	0.0	-0.00047383515973049313	23
2097	0.005721490899662786	0.0009757661473258881	0.0009682322628334843	0.9783692879454907	-1	0	0	0.4	4	0.6666666666666666	8	0.5833333333333334	0.4166666666666667	8	5	5	2	0	0.16666666666666666	2	12	14	0.18181818181818182	0.16666666666666666	0.5980269027782472	0.717476127958492	0.6867130422675513	0.7845165719055518	0.5153026842526104	0.9230408844247646	0.6681702424362072	0.8277151473555013	0.5625	0.25	0.0	0.0009682322628334843	37
4243	0.006259555991264938	0.0016817820916611645	0.0016696264112407528	0.9767134228712957	-1	0	0	0.3333333333333333	3	0.8181818181818182	9	0.5416666666666666	0.45454545454545453	7	5	5	3	0	0.16666666666666666	2	12	13	0.25	0.18181818181818182	0.5980269027782472	0.684691352458236	0.6867130422675513	0.7258220346508677	0.5153026842526104	0.8907760196538198	0.6681702424362072	0.7828827363262209	0.14285714285714285	0.2857142857142857	0.0	0.0016696264112407528	16
1202	0.0030535338291371155	0.0027732934318292282	-0.0027732896001425988	0.9833909574049107	-1	0	0	0.75	3	0.5	2	0.6	0	2	0	3	1	0	0.4	2	5	6	0.125	0.5	0	0	0	0	0	0	0	0	0	0	0	-0.0002773289600142599	7
1349	0.0065392408709500725	0.0035103990361818735	-0.0034810783675058594	0.9492090365234769	-1	0	0	0.25	1	1.0	4	1.0	1.0	5	4	0	1	0	0.16666666666666666	6	1	6	0.3333333333333333	0	0.9685059154235208	0.8840663397567063	0.9200810631527798	0.8604875877747445	0.11596188457961361	0.8273691431463573	0.9803492598371629	0.858875925087242	1.0	0.8	0.0	-0.0003481078367505859	0
1296	0.003634511020220887	0.0027998432065973115	-0.0027997906804176033	0.9757629077473131	-1	0	0	0.3333333333333333	1	1.0	2	1.0	1.0	3	2	0	1	0	0.25	1	4	4	0.3333333333333333	0	0.5980269027782472	0.8719763750650595	0.6867130422675513	0.7950080197021737	0.5153026842526104	0.7102159019471779	0.6681702424362072	0.8006114909408663	1.0	0.3333333333333333	0.0	-0.00027997906804176035	13
1850	0.006333873510934056	0.0017505827215354738	0.0017493939159808802	0.9773053893512961	-1	0	0	0.4	4	0.6666666666666666	8	0.5833333333333334	0.4166666666666667	8	5	5	2	0	0.16666666666666666	2	12	14	0.18181818181818182	0.16666666666666666	0.5980269027782472	0.717476127958492	0.6867130422675513	0.7845165719055518	0.5153026842526104	0.9328649438059847	0.6681702424362072	0.8345980232074803	0.5625	0.25	0.0	0.0017493939159808802	23
2427	0.0065080620453175355	0.001699966903953369	0.0016972393707944751	0.9775363154578522	-1	0	0	0.3333333333333333	3	0.8181818181818182	9	0.5416666666666666	0.45454545454545453	7	5	5	2	0	0.16666666666666666	2	12	13	0.16666666666666666	0.18181818181818182	0.5980269027782472	0.684691352458236	0.6867130422675513	0.7258220346508677	0.5153026842526104	0.9108715780067446	0.6681702424362072	0.7953947066556859	0.5714285714285714	0.2857142857142857	0.0	0.0016972393707944751	59
2400	0.005813716587373273	0.0014760736622329077	0.0014760720679234784	0.9774838717737984	-1	0	0	0.3333333333333333	3	0.8181818181818182	9	0.5416666666666666	0.45454545454545453	7	5	5	4	0	0.16666666666666666	2	12	13	0.3333333333333333	0.18181818181818182	0.5980269027782472	0.684691352458236	0.6867130422675513	0.7258220346508677	0.5153026842526104	0.9108715780067446	0.6681702424362072	0.7953947066556859	0.14285714285714285	0.2857142857142857	0.0	0.0014760720679234784	25
1297	0.003113697106576043	0.0017006886144730934	-0.0013717181106486429	0.9820338687414093	-1	0	0	0.5	1	1.0	1	1.0	1.0	2	1	0	2	0	0.3333333333333333	3	1	3	0.6666666666666666	0	0.9952516395178567	0.5118686712719209	0.347061951257465	0.5540464144506891	0.41517272424263263	0.8198111700188268	0.9509375586063026	0.6440979570552307	0.75	0	0.0	-0.00013717181106486428	16
96	0.0044757001224182864	0.003253237505826778	-0.0032295137246850865	0.9714412933331091	-1	0	0	0.5714285714285714	4	0.25	2	0.5	0.25	3	2	6	1	0	0.8	5	4	10	0.06666666666666667	0	0.792383358765645	0.7943566959400058	0.2639533716707071	0.5	0.33595372695509684	0.5	0.91212586872034	0.6107493475815641	1.0	0.3333333333333333	0.0	-0.00032295137246850865	18
3083	0.006825075466643486	0.0018998856573370026	0.0018997683734233895	0.9766200201381434	-1	0	0	0.4	4	0.6666666666666666	8	0.5833333333333334	0.4166666666666667	8	5	5	1	0	0.16666666666666666	2	12	14	0.09090909090909091	0.16666666666666666	0.5980269027782472	0.717476127958492	0.6867130422675513	0.7845165719055518	0.5153026842526104	0.9230408844247646	0.6681702424362072	0.8277151473555013	1.0	0.25	0.0	0.0018997683734233895	59
2674	0.00610054075717232	0.0015659321456473572	0.0015520746090602767	0.9775549729885952	-1	0	0	0.3333333333333333	3	0.8181818181818182	9	0.5416666666666666	0.45454545454545453	7	5	5	4	0	0.16666666666666666	2	12	13	0.3333333333333333	0.18181818181818182	0.5980269027782472	0.684691352458236	0.6867130422675513	0.7258220346508677	0.5153026842526104	0.9108715780067446	0.6681702424362072	0.7953947066556859	0.14285714285714285	0.42857142857142855	0.0	0.0015520746090602767	24
2655	0.005910866927742572	0.0019969779137033873	-0.0019960727570535663	0.9765045997886825	-1	0	0	0.4	4	0.6666666666666666	8	0.5833333333333334	0.4166666666666667	8	5	5	2	0	0.16666666666666666	2	12	14	0.18181818181818182	0.16666666666666666	0.5980269027782472	0.717476127958492	0.6867130422675513	0.8052330197992417	0.5153026842526104	0.9328649438059847	0.6878914922426886	0.8403658698134686	0.5625	0.25	0.0	-0.00019960727570535663	4
1469	0.0028576805582458172	0.0023093962145476874	-0.002309171387004374	0.9866027935194341	-1	0	0	0.6666666666666666	2	0.5	1	0.6666666666666666	0.5	3	1	0	2	0	0.6666666666666666	3	2	4	1.0	0	0.694727225123909	0.9697320920391037	0.9541801491801779	0.9521605161894569	0.7540323546068975	0.9393663739766055	0.9666765595714947	0.9554706999728502	0.6666666666666666	0	0.0	-0.0002309171387004374	2
4442	0.008150756633834935	0.003600304223987827	0.003593789761839618	0.9731419629339679	-1	0	0	0.4	4	0.6923076923076923	9	0.5769230769230769	0.38461538461538464	8	5	6	3	0	0.15384615384615385	2	13	15	0.23076923076923078	0.15384615384615385	0.5980269027782472	0.6523830721185752	0.6867130422675513	0.8108233343176868	0.5153026842526104	0.8914557785555851	0.6681702424362072	0.8016860926886473	0.125	0.5	0.0	0.003593789761839618	17
4655	0.00862370064398528	0.004177715230620461	0.004177108861597539	0.9719182710093566	-1	0	0	0.3	3	0.8333333333333334	10	0.5384615384615384	0.4166666666666667	7	5	6	4	0	0.15384615384615385	2	13	14	0.2857142857142857	0.16666666666666666	0.5980269027782472	0.6606559104343643	0.6867130422675513	0.733265344926107	0.5153026842526104	0.8494714998391484	0.6681702424362072	0.7569404155100453	0.14285714285714285	0.2857142857142857	0.0	0.004177108861597539	52
2875	0.006021499997278324	0.0014874805096791598	0.00148682157165812	0.9776507067440346	-1	0	0	0.3333333333333333	3	0.8181818181818182	9	0.5416666666666666	0.45454545454545453	7	5	5	4	0	0.16666666666666666	2	12	13	0.3333333333333333	0.18181818181818182	0.5980269027782472	0.684691352458236	0.6867130422675513	0.7258220346508677	0.5153026842526104	0.9108715780067446	0.6681702424362072	0.7953947066556859	0.14285714285714285	0.2857142857142857	0.0	0.00148682157165812	18
4400	0.006722431054504362	0.002099294035753653	0.0020992455021245763	0.9737919785326014	-1	0	0	0.3333333333333333	3	0.8181818181818182	9	0.5416666666666666	0.36363636363636365	6	4	6	4	0	0.16666666666666666	2	12	13	0.2857142857142857	0.18181818181818182	0.5980269027782472	0.6703043633653712	0.6867130422675513	0.7485491769606558	0.5153026842526104	0.8658259832305366	0.6681702424362072	0.7723565892203718	0.16666666666666666	0.3333333333333333	0.0	0.0020992455021245763	11
2477	0.006017079811919491	0.001610152503020384	0.0016043133195081578	0.9779832601977525	-1	0	0	0.3333333333333333	3	0.8181818181818182	9	0.5416666666666666	0.45454545454545453	7	5	5	4	0	0.16666666666666666	2	12	13	0.3333333333333333	0.18181818181818182	0.5980269027782472	0.684691352458236	0.6867130422675513	0.803367784192328	0.5153026842526104	0.9108715780067446	0.6681702424362072	0.8179330172455375	0.21428571428571427	0.2857142857142857	0.0	0.0016043133195081578	60
3096	0.0049967878819104925	0.00018357224433162122	6.212914046867716e-05	0.9716575845254071	-1	0	0	0.5	4	0.6	6	0.6	0.4	8	4	3	1	0	0.2	2	10	12	0.16666666666666666	0.2	0.5980269027782472	0.717476127958492	0.6867130422675513	0.7845165719055518	0.5153026842526104	0.9230408844247646	0.6681702424362072	0.8277151473555013	1.0	0.25	0.0	6.212914046867716e-05	9
2922	0.005698518688555143	0.0015175878096769292	0.0015175524576734236	0.9776619148857305	-1	0	0	0.4	4	0.6666666666666666	8	0.5833333333333334	0.4166666666666667	8	5	5	2	0	0.16666666666666666	2	12	14	0.18181818181818182	0.16666666666666666	0.5980269027782472	0.717476127958492	0.6867130422675513	0.7845165719055518	0.5153026842526104	0.9328649438059847	0.6681702424362072	0.8345980232074803	0.5625	0.25	0.0	0.0015175524576734236	31
4710	0.008839415362018198	0.004209012745670991	0.0042081520296610355	0.972122643133001	-1	0	0	0.3	3	0.8333333333333334	10	0.5384615384615384	0.4166666666666667	7	5	6	4	0	0.15384615384615385	2	13	14	0.2857142857142857	0.16666666666666666	0.5980269027782472	0.6606559104343643	0.6867130422675513	0.733265344926107	0.5153026842526104	0.8494714998391484	0.6681702424362072	0.7569404155100453	0.14285714285714285	0.2857142857142857	0.0	0.0042081520296610355	35
4995	0.0035427406453757294	0.002748946513715624	-0.002747584518183502	0.9869642248158149	-1	0	0	0.3	3	0.8333333333333334	10	0.5384615384615384	0.4166666666666667	7	5	6	4	0	0.15384615384615385	2	13	14	0.2857142857142857	0.16666666666666666	0.5980269027782472	0.6606559104343643	0.6867130422675513	0.7521081111303919	0.5153026842526104	0.873114488670459	0.7724811742777522	0.7746859413562492	0.14285714285714285	0.2857142857142857	0.0	-0.0002747584518183502	3
1873	0.010697972965050359	0.004839400994590707	0.004836193548010351	0.9722791377986775	-1	0	0	0.3	3	0.8461538461538461	11	0.5357142857142857	0.38461538461538464	7	5	7	3	0	0.14285714285714285	2	14	15	0.1875	0.15384615384615385	0.5980269027782472	0.7110162357654483	0.6867130422675513	0.7258220346508677	0.5153026842526104	0.9108715780067446	0.6681702424362072	0.8020873825984273	0.14285714285714285	0.2857142857142857	0.0	0.004836193548010351	15
1900	0.0053733911700755005	0.001311615224843398	-0.0013102814204990678	0.9772943896953227	-1	0	0	0.3333333333333333	3	0.7272727272727273	8	0.5909090909090909	0.45454545454545453	7	5	5	1	0	0.18181818181818182	2	11	13	0.08333333333333333	0	0.5980269027782472	0.684691352458236	0.6867130422675513	0.7794329332890997	0.5153026842526104	0.9108715780067446	0.6681702424362072	0.8106186298679097	1.0	0.2857142857142857	0.0	-0.00013102814204990677	7
4715	0.008532421134146066	0.0038511773412084594	0.0038500796671239648	0.9723317466752363	-1	0	0	0.3	3	0.8333333333333334	10	0.5384615384615384	0.4166666666666667	7	5	6	4	0	0.15384615384615385	2	13	14	0.2857142857142857	0.16666666666666666	0.5980269027782472	0.6606559104343643	0.6867130422675513	0.70966184159332	0.5153026842526104	0.8494714998391484	0.6681702424362072	0.7496614659947213	0.14285714285714285	0.2857142857142857	0.0	0.0038500796671239648	18
1169	0.008601290725435654	0.002381948374329042	-0.0022962896449520457	0.9672577779148489	-1	0	0	0.625	5	0.4	4	0.6666666666666666	0.2	4	2	7	2	0	0.2222222222222222	2	9	12	0.125	0.2	0.5105535258643795	0.7311171936928685	0.6618174085432408	0.7627233402947292	0.5153026842526104	0.955813627470678	0.8105338350854058	0.8516209111055064	0.625	0.75	0.0	-0.00022962896449520457	21
4281	0.007003493342247246	0.0023283733713612403	0.0023275931498449817	0.9765941755923931	-1	0	0	0.3333333333333333	3	0.8181818181818182	9	0.5416666666666666	0.45454545454545453	7	5	5	3	0	0.16666666666666666	2	12	13	0.25	0.18181818181818182	0.5980269027782472	0.6914616768982217	0.6867130422675513	0.803367784192328	0.5153026842526104	0.8690720946382544	0.6681702424362072	0.7972303137922063	0.14285714285714285	0.2857142857142857	0.0	0.0023275931498449817	25
1430	0.002545444397204063	0.002457221989694761	-0.002457206352295746	0.9752425865143332	-1	0	0	0.3333333333333333	1	1.0	2	1.0	1.0	2	2	1	1	0	0.25	1	4	4	0.16666666666666666	0	0.508111681274524	0.7107752514019751	0.5889334060744232	0.7266707476205675	0.48906234940085314	0.5652269960558769	0.6224867899927989	0.6710896047776678	1.0	0.5	0.0	-0.0002457206352295746	5
3133	0.005982719184807608	0.0012919704764612495	0.0012432627943102688	0.9778620871121299	-1	0	0	0.3333333333333333	3	0.8181818181818182	9	0.5416666666666666	0.45454545454545453	7	5	5	4	0	0.16666666666666666	2	12	13	0.3333333333333333	0.18181818181818182	0.5980269027782472	0.684691352458236	0.6867130422675513	0.803367784192328	0.5153026842526104	0.9108715780067446	0.6681702424362072	0.8179330172455375	0.21428571428571427	0.2857142857142857	0.0	0.0012432627943102688	14
4225	0.006368103336040176	0.002232079947810813	0.0022308995465834336	0.9760671306587828	-1	0	0	0.5	5	0.5384615384615384	7	0.625	0.3076923076923077	6	4	8	3	0	0.16666666666666666	2	12	15	0.16666666666666666	0.15384615384615385	0.5980269027782472	0.6703043633653712	0.6867130422675513	0.7485491769606558	0.5153026842526104	0.8658259832305366	0.6681702424362072	0.7723565892203718	0.16666666666666666	0.3333333333333333	0.0	0.0022308995465834336	71
4609	0.010455494028011497	0.0026293733425475693	0.0026254169739483814	0.9730977579658305	-1	0	0	0.3	3	0.8333333333333334	10	0.5384615384615384	0.4166666666666667	7	5	6	4	0	0.15384615384615385	2	13	14	0.2857142857142857	0.16666666666666666	0.4909546256305964	0.6936680228971227	0.6867130422675513	0.733265344926107	0.5153026842526104	0.8494714998391484	0.704977620946278	0.766086990838418	0.14285714285714285	0.2857142857142857	0.0	0.0026254169739483814	6
477	0.0032464585285222588	0.0026573784131248713	-0.0026573782055810376	0.9772401220015119	-1	0	0	0.5	2	0.6666666666666666	2	0.625	0.3333333333333333	3	1	1	0	0	0.5	2	4	5	0.0	0	0.37797238943123185	0.745878609656295	0.6867130422675513	0.8493219999724392	0.43051057284790256	0.96772832661316	0.938540604675296	0.8878469782280982	0	0	0.0	-0.00026573782055810377	14
4509	0.009087065218203565	0.004212710694679477	0.004212439545621785	0.9717551258807954	-1	0	0	0.3	3	0.8333333333333334	10	0.5384615384615384	0.4166666666666667	7	5	6	4	0	0.15384615384615385	2	13	14	0.2857142857142857	0.16666666666666666	0.5980269027782472	0.8032100244229403	0.6867130422675513	0.7267659821459822	0.5153026842526104	0.8494714998391484	0.6681702424362072	0.7976609716399454	0.14285714285714285	0.2857142857142857	0.0	0.004212439545621785	61
1531	0.005060555401824604	0.00023652291545894736	-0.0002273987044628641	0.9793798351181463	-1	0	0	0.375	3	0.7777777777777778	7	0.55	0.3333333333333333	5	3	5	3	0	0.2	2	10	11	0.25	0.2222222222222222	0.5980269027782472	0.7024336009239783	0.6867130422675513	0.7494861494664742	0.5153026842526104	0.9399059693554571	0.6681702424362072	0.8275295377601093	0.2	0.4	0.0	-2.273987044628641e-05	15
993	0.0017304030322792567	0.001575956414944324	-0.0015758954970786845	0.978701575953961	-1	0	0	0.5	1	1.0	1	1.0	1.0	1	1	1	1	0	0.3333333333333333	1	3	3	0.16666666666666666	0	0.4181964597708007	0.5	0.40619263722091076	0.5	0.8185019789594585	0.5	0.8716893024986619	0.5	1.0	0	0.0	-0.00015758954970786844	84
1956	0.006069801215491661	0.0014343822691541487	0.001420403018670349	0.9775366343387466	-1	0	0	0.4	4	0.6666666666666666	8	0.5833333333333334	0.4166666666666667	8	5	5	2	0	0.16666666666666666	2	12	14	0.18181818181818182	0.16666666666666666	0.5980269027782472	0.717476127958492	0.6867130422675513	0.7845165719055518	0.5153026842526104	0.9230408844247646	0.6681702424362072	0.8277151473555013	0.5625	0.25	0.0	0.001420403018670349	36
2125	0.006075680357281817	0.0017242972293445053	0.0017204915979862807	0.9770836049388142	-1	0	0	0.4	4	0.6666666666666666	8	0.5833333333333334	0.4166666666666667	8	5	5	1	0	0.16666666666666666	2	12	14	0.09090909090909091	0.16666666666666666	0.5980269027782472	0.717476127958492	0.6867130422675513	0.7845165719055518	0.5153026842526104	0.9230408844247646	0.6681702424362072	0.8277151473555013	1.0	0.25	0.0	0.0017204915979862807	85
329	0.0020218494867089948	0.0019626855117287245	-0.001962681506985851	0.9849648148072262	-1	0	0	1.0	2	0.0	0	0.75	0	2	0	0	0	0	1.0	2	2	3	0.0	0	0	0	0	0	0	0	0	0	0	0	0	-0.00019626815069858508	19
4923	0.008769289482549273	0.003953146568557894	0.003950316004447078	0.9724258512578547	-1	0	0	0.3	3	0.8333333333333334	10	0.5384615384615384	0.4166666666666667	7	5	6	4	0	0.15384615384615385	2	13	14	0.2857142857142857	0.16666666666666666	0.5980269027782472	0.6606559104343643	0.6867130422675513	0.7521242857285	0.5153026842526104	0.8494714998391484	0.6681702424362072	0.7629433915760482	0.14285714285714285	0.2857142857142857	0.0	0.003950316004447078	29
4100	0.006468821756427167	0.0018131310871518885	0.001807681744678048	0.9771056898637527	-1	0	0	0.3333333333333333	3	0.8181818181818182	9	0.5416666666666666	0.45454545454545453	7	5	5	3	0	0.16666666666666666	2	12	13	0.25	0.18181818181818182	0.5980269027782472	0.6914616768982217	0.6867130422675513	0.803367784192328	0.5153026842526104	0.8690720946382544	0.6681702424362072	0.7972303137922063	0.14285714285714285	0.2857142857142857	0.0	0.001807681744678048	53
3651	0.00624404323663399	0.0022337869513956656	0.0022329481847223704	0.9773615668803464	-1	0	0	0.3333333333333333	3	0.8181818181818182	9	0.5416666666666666	0.45454545454545453	7	5	5	4	0	0.16666666666666666	2	12	13	0.3333333333333333	0.18181818181818182	0.5980269027782472	0.6914616768982217	0.6867130422675513	0.8024470685239257	0.5153026842526104	0.897936814295345	0.6681702424362072	0.8116921278431976	0.21428571428571427	0.14285714285714285	0.0	0.0022329481847223704	85
3017	0.0032096702637267297	0.0027902448652910887	-0.0027888197996286516	0.9777868384588503	-1	0	0	0.6666666666666666	4	0.3333333333333333	2	0.6666666666666666	0.16666666666666666	3	1	4	1	0	0.3333333333333333	2	6	8	0.1	0.3333333333333333	0.5163527375985753	0.7126433697324671	0.615943338412418	0.7716704968705803	0.5153026842526104	0.9609725239384398	0.9033260340912367	0.855272599958276	1.0	0.6666666666666666	0.0	-0.00027888197996286517	4
3318	0.005581512291066692	0.001122770012099972	0.00112271211846256	0.9777255740531778	-1	0	0	0.4	4	0.6666666666666666	8	0.5833333333333334	0.4166666666666667	8	5	5	1	0	0.16666666666666666	2	12	14	0.09090909090909091	0.16666666666666666	0.5980269027782472	0.717476127958492	0.6867130422675513	0.8326203758299259	0.5153026842526104	0.913843887163822	0.6681702424362072	0.836524992792294	1.0	0.25	0.0	0.00112271211846256	11
166	0.0020000517642711738	0.0019362806075403558	-0.0019355774004587683	0.9852524942751644	-1	0	0	1.0	2	0.0	0	0.75	0	1	0	1	1	0	1.0	2	2	3	0.2	0	0	0	0	0	0	0	0	0	0	0	0	-0.00019355774004587684	47
668	0.0017471984068627776	0.0015560579635614548	-0.001556052859260209	0.9798531562001292	-1	0	0	0.5	1	1.0	1	1.0	1.0	1	1	1	0	0	0.3333333333333333	1	3	3	0.0	0	0.3620843532080108	0.5	0.7767817107515312	0.5	0.4203214691560372	0.5	0.8621329017217714	0.5	0	0	0.0	-0.0001556052859260209	108
4556	0.013543769190446728	0.005718960189551282	-0.005679190378413813	0.9405824429081393	-1	0	0	0.6	6	0.3333333333333333	4	0.3888888888888889	0.25	6	3	7	2	0	1.0	6	6	14	0.13333333333333333	0.5454545454545454	0.5980269027782472	0.6677102383502853	0.6867130422675513	0.7720562601033912	0.5153026842526104	0.9188857934254115	0.7095061240104267	0.809747409726559	0.5833333333333334	0.8333333333333334	0.0	-0.0005679190378413813	0
3250	0.006301561608778706	0.002208599795330849	0.0022076885028264027	0.9769356535118009	-1	0	0	0.3333333333333333	3	0.8181818181818182	9	0.5416666666666666	0.45454545454545453	7	5	5	4	0	0.16666666666666666	2	12	13	0.3333333333333333	0.18181818181818182	0.5980269027782472	0.6914616768982217	0.6867130422675513	0.803367784192328	0.5153026842526104	0.8690720946382544	0.6681702424362072	0.7972303137922063	0.14285714285714285	0.5714285714285714	0.0	0.0022076885028264027	16
394	0.006000672619727285	0.004346778757221714	-0.004342991921639104	0.9768737796920809	-1	0	0	0.375	3	0.7777777777777778	7	0.4074074074074074	0.7777777777777778	10	7	0	0	0	0.3333333333333333	3	9	11	0.0	1.0	0.9723414251451287	0.828692747332904	0.6759033089193378	0.8958061013516804	0.5714140607469997	0.9279591542465688	0.8927916996755885	0.8903712181742292	0	0	0.0	-0.00043429919216391035	4
4182	0.002962134978252561	0.0007764354351288931	0.0007754288426340129	0.9764634787362574	-1	0	0	0.4	4	0.6666666666666666	8	0.5833333333333334	0.3333333333333333	6	4	7	3	0	0.16666666666666666	2	12	14	0.1875	0.16666666666666666	0.5980269027782472	0.6703043633653712	0.7079533254326474	0.8055234838816516	0.5153026842526104	0.8658259832305366	0.7069547170847877	0.7911321206175884	0.16666666666666666	0.3333333333333333	0.0	0.0007754288426340129	12
3029	0.0036770042289649705	0.001429048160102709	-0.001424539593628521	0.9891023572847654	-1	0	0	0.375	3	0.7777777777777778	7	0.55	0.5555555555555556	7	5	3	2	0	0.2	2	10	11	0.25	0.2222222222222222	0.5980269027782472	0.684691352458236	0.6867130422675513	0.7258220346508677	0.5153026842526104	0.9108715780067446	0.6681702424362072	0.7953947066556859	0.5714285714285714	0.2857142857142857	0.0	-0.00014245395936285209	6
532	0.0017897417270300376	0.001731128727257669	-0.001731072378371965	0.9855657886727963	-1	0	0	1.0	1	0	0	1.0	0	1	0	0	0	0	0.5	1	2	2	0.0	0	0	0	0	0	0	0	0	0	0	0	0	-0.0001731072378371965	56
4249	0.0073496153681717495	0.002057850850280667	0.0020484663017357923	0.9749171431065674	-1	0	0	0.4444444444444444	4	0.6363636363636364	7	0.5909090909090909	0.36363636363636365	6	4	6	3	0	0.18181818181818182	2	11	13	0.21428571428571427	0.18181818181818182	0.5980269027782472	0.6703043633653712	0.6867130422675513	0.7485491769606558	0.5153026842526104	0.8658259832305366	0.6681702424362072	0.7723565892203718	0.16666666666666666	0.3333333333333333	0.0	0.0020484663017357923	23
229	0.0017801425434493708	0.0017146461550663324	-0.001714646094879559	0.9756095645846543	-1	0	0	0.5	1	1.0	1	1.0	1.0	1	1	1	1	0	0.3333333333333333	1	3	3	0.16666666666666666	0	0.5980269027782472	0.5	0.6867130422675513	0.5	0.5941700217559602	0.5	0.6052649054999985	0.5	1.0	1.0	0.0	-0.0001714646094879559	37
3794	0.006079711187647012	0.0014900971423733949	0.0014774909781419404	0.9775397392700178	-1	0	0	0.3333333333333333	3	0.8181818181818182	9	0.5416666666666666	0.45454545454545453	7	5	5	3	0	0.16666666666666666	2	12	13	0.25	0.18181818181818182	0.5980269027782472	0.6914616768982217	0.6867130422675513	0.803367784192328	0.5153026842526104	0.8690720946382544	0.6681702424362072	0.7972303137922063	0.14285714285714285	0.2857142857142857	0.0	0.0014774909781419404	17
742	0.0035616360935834886	0.002562343488514244	-0.0025607681188281315	0.9841594475043217	-1	0	0	0.5	1	1.0	1	1.0	1.0	2	1	0	0	0	0.3333333333333333	3	1	3	0.0	0	0.7415762495774187	0.8077558189066326	0.7703238747448762	0.6976449517138079	0.6172915988300159	0.7349510058446931	0.6703525294884128	0.7497282811750777	0	0	0.0	-0.00025607681188281314	7
386	0.0027912578382067905	0.0027306387203132735	-0.00273029585456741	0.980518950057204	-1	0	0	1.0	2	0.0	0	0.75	0	2	0	0	0	0	1.0	2	2	3	0.0	0	0	0	0	0	0	0	0	0	0	0	0	-0.000273029585456741	6
3891	0.0062155021144197475	0.0015709786482555848	0.0015703949504236765	0.9771795641016415	-1	0	0	0.4	4	0.6666666666666666	8	0.5833333333333334	0.4166666666666667	8	5	5	1	0	0.16666666666666666	2	12	14	0.09090909090909091	0.16666666666666666	0.5980269027782472	0.717476127958492	0.6867130422675513	0.7845165719055518	0.5153026842526104	0.9230408844247646	0.6681702424362072	0.8277151473555013	1.0	0.25	0.0	0.0015703949504236765	23
4628	0.008782824335573964	0.003977572947367989	0.003976624737105479	0.9721893731392741	-1	0	0	0.3	3	0.8333333333333334	10	0.5384615384615384	0.4166666666666667	7	5	6	4	0	0.15384615384615385	2	13	14	0.2857142857142857	0.16666666666666666	0.5980269027782472	0.6606559104343643	0.6867130422675513	0.733265344926107	0.5153026842526104	0.8494714998391484	0.6681702424362072	0.7569404155100453	0.14285714285714285	0.2857142857142857	0.0	0.003976624737105479	48
2241	0.005501337942413544	0.0009675226879593918	0.0009670022360747143	0.9784574427503988	-1	0	0	0.4	4	0.6666666666666666	8	0.5833333333333334	0.4166666666666667	8	5	5	2	0	0.16666666666666666	2	12	14	0.18181818181818182	0.16666666666666666	0.5980269027782472	0.717476127958492	0.6867130422675513	0.7845165719055518	0.5153026842526104	0.9328649438059847	0.6681702424362072	0.8345980232074803	0.5625	0.25	0.0	0.0009670022360747143	13
1841	0.0064589926694880425	0.0013266521637315927	0.0013147073117007642	0.9779277763333235	-1	0	0	0.375	3	0.8	8	0.5454545454545454	0.4	6	4	5	4	0	0.18181818181818182	2	11	12	0.3333333333333333	0.2	0.5980269027782472	0.671798880437661	0.6867130422675513	0.7370187316277941	0.5153026842526104	0.9248704360604895	0.6681702424362072	0.8051974135135722	0.16666666666666666	0.3333333333333333	0.0	0.0013147073117007642	41
4315	0.009147663747184566	0.0014401056404987438	0.001383720846500252	0.9581848147350441	-1	0	0	0.4444444444444444	4	0.6363636363636364	7	0.5909090909090909	0.2727272727272727	5	3	7	3	0	0.18181818181818182	2	11	13	0.1875	0.18181818181818182	0.5980269027782472	0.6817070239067567	0.6867130422675513	0.7672550789359417	0.5153026842526104	0.8844726961144935	0.6681702424362072	0.790840010517041	0.2	0.4	0.0	0.001383720846500252	4
1603	0.0069648080942421075	0.000294281604044769	0.0002204534928030862	0.9755635558513779	-1	0	0	0.42857142857142855	3	0.75	6	0.5555555555555556	0.375	5	3	4	3	0	0.2222222222222222	2	9	10	0.3	0.25	0.5980269027782472	0.7024336009239783	0.6867130422675513	0.7494861494664742	0.5153026842526104	0.9399059693554571	0.6681702424362072	0.8275295377601093	0.2	0.4	0.0	0.0002204534928030862	32
41	0.002136357047802651	0.0020096236243468627	-0.0020091377592220097	0.9837480533038686	-1	0	0	1.0	2	0.0	0	1.0	0	2	0	0	0	0	0.3333333333333333	3	1	3	0.0	1.0	0	0	0	0	0	0	0	0	0	0	0	-0.00020091377592220097	10
3266	0.006398229819473801	0.0017905213319020109	0.0016617622843333993	0.976145271257243	-1	0	0	0.3333333333333333	3	0.8181818181818182	9	0.5416666666666666	0.45454545454545453	7	5	5	3	0	0.16666666666666666	2	12	13	0.25	0.18181818181818182	0.5980269027782472	0.8471562977560982	0.6867130422675513	0.8259447520025422	0.5153026842526104	0.8848367945270258	0.6681702424362072	0.8544028363026939	0.14285714285714285	0.2857142857142857	0.0	0.0016617622843333993	29
4306	0.007772904694942232	0.002336180678016329	0.0023361799572674947	0.9754506766955162	-1	0	0	0.4	4	0.6666666666666666	8	0.6363636363636364	0.3333333333333333	6	4	7	3	0	0.18181818181818182	2	11	14	0.1875	0.16666666666666666	0.5980269027782472	0.6703043633653712	0.6867130422675513	0.7485491769606558	0.5153026842526104	0.8658259832305366	0.6681702424362072	0.7723565892203718	0.16666666666666666	0.3333333333333333	0.0	0.0023361799572674947	12
2913	0.0064710855627395595	0.001531630809307127	0.0015302830785983155	0.9775083519455218	-1	0	0	0.3333333333333333	3	0.8181818181818182	9	0.5416666666666666	0.45454545454545453	7	5	5	4	0	0.16666666666666666	2	12	13	0.3333333333333333	0.18181818181818182	0.5980269027782472	0.6816041084402558	0.6867130422675513	0.7258220346508677	0.5153026842526104	0.9000706621392862	0.6681702424362072	0.7876632099682861	0.14285714285714285	0.2857142857142857	0.0	0.0015302830785983155	15
4334	0.0063760495310254805	0.002017746446014746	0.0020105021546390606	0.9769024937590838	-1	0	0	0.3333333333333333	3	0.8181818181818182	9	0.5416666666666666	0.45454545454545453	7	5	5	3	0	0.16666666666666666	2	12	13	0.25	0.18181818181818182	0.5980269027782472	0.6914616768982217	0.6867130422675513	0.803367784192328	0.5153026842526104	0.8690720946382544	0.6681702424362072	0.7972303137922063	0.14285714285714285	0.2857142857142857	0.0	0.0020105021546390606	23
2727	0.006040047988722442	0.001464709318303639	0.0014638943321521253	0.977199156689176	-1	0	0	0.4	4	0.6666666666666666	8	0.5833333333333334	0.4166666666666667	8	5	5	2	0	0.16666666666666666	2	12	14	0.18181818181818182	0.16666666666666666	0.5980269027782472	0.717476127958492	0.6867130422675513	0.8326203758299259	0.5153026842526104	0.9328649438059847	0.6681702424362072	0.8484653190028991	0.625	0.25	0.0	0.0014638943321521253	12
4041	0.007290628815831932	0.001699193368725611	0.0016915239551345243	0.9755296603368866	-1	0	0	0.4444444444444444	4	0.6363636363636364	7	0.5909090909090909	0.36363636363636365	6	4	6	3	0	0.18181818181818182	2	11	13	0.21428571428571427	0.18181818181818182	0.5980269027782472	0.6703043633653712	0.6867130422675513	0.7485491769606558	0.5153026842526104	0.8658259832305366	0.6681702424362072	0.7723565892203718	0.16666666666666666	0.3333333333333333	0.0	0.0016915239551345243	35
2643	0.006089036405656287	0.001390822892769369	0.0013872622022864612	0.9778506876622431	-1	0	0	0.3333333333333333	3	0.8181818181818182	9	0.5416666666666666	0.45454545454545453	7	5	5	4	0	0.16666666666666666	2	12	13	0.3333333333333333	0.18181818181818182	0.5980269027782472	0.684691352458236	0.6867130422675513	0.803367784192328	0.5153026842526104	0.9108715780067446	0.6681702424362072	0.8179330172455375	0.21428571428571427	0.2857142857142857	0.0	0.0013872622022864612	20
4960	0.010296099843107373	0.005196698289223766	0.005196152558329389	0.9721544046922919	-1	0	0	0.3	3	0.8461538461538461	11	0.5357142857142857	0.38461538461538464	7	5	7	4	0	0.14285714285714285	2	14	15	0.25	0.15384615384615385	0.5980269027782472	0.6606559104343643	0.6867130422675513	0.733265344926107	0.5153026842526104	0.8494714998391484	0.6681702424362072	0.7569404155100453	0.14285714285714285	0.2857142857142857	0.0	0.005196152558329389	66
2984	0.006291441533094911	0.001693935918755524	0.0016875377099321708	0.9771984937147713	-1	0	0	0.4	4	0.6666666666666666	8	0.5833333333333334	0.4166666666666667	8	5	5	1	0	0.16666666666666666	2	12	14	0.09090909090909091	0.16666666666666666	0.5980269027782472	0.717476127958492	0.6867130422675513	0.7845165719055518	0.5153026842526104	0.9230408844247646	0.6681702424362072	0.8277151473555013	1.0	0.25	0.0	0.0016875377099321708	43
1128	0.001731708803869375	0.0015272117842293539	-0.0015271943951938385	0.9787002377548919	-1	0	0	0.5	1	1.0	1	1.0	1.0	1	1	1	1	0	0.3333333333333333	1	3	3	0.16666666666666666	0	0.4181964597708007	0.5	0.40619263722091076	0.5	0.8185019789594585	0.5	0.8716893024986619	0.5	1.0	0	0.0	-0.00015271943951938386	46
2141	0.0030054866694167203	0.0018858753420643581	-0.001867191854190761	0.9676333380015221	-1	0	0	0.2857142857142857	2	0.875	7	0.5555555555555556	0.375	5	3	4	1	0	0.2222222222222222	2	9	10	0.1	0	0.5980269027782472	0.5809554071048373	0.6867130422675513	0.549627329662552	0.5153026842526104	0.840400463150305	0.6681702424362072	0.6745910937805132	1.0	0.2	0.0	-0.0001867191854190761	7
3247	0.006013689168286041	0.0013203725304182286	0.0013168358990825163	0.9775192527886014	-1	0	0	0.4	4	0.6666666666666666	8	0.5833333333333334	0.4166666666666667	8	5	5	2	0	0.16666666666666666	2	12	14	0.18181818181818182	0.16666666666666666	0.5980269027782472	0.717476127958492	0.6867130422675513	0.7845165719055518	0.5153026842526104	0.9328649438059847	0.6681702424362072	0.8345980232074803	0.5625	0.25	0.0	0.0013168358990825163	10
779	0.0017544540137653252	0.001748388055788183	-0.0017482936085447117	0.9854845702524812	-1	0	0	1.0	1	0	0	1.0	0	1	0	0	0	0	0.5	1	2	2	0.0	0	0	0	0	0	0	0	0	0	0	0	0	-0.00017482936085447118	16
3768	0.006218411960918684	0.001718257164799895	0.0017175207120155055	0.9773140823590485	-1	0	0	0.3333333333333333	3	0.8181818181818182	9	0.5416666666666666	0.45454545454545453	7	5	5	3	0	0.16666666666666666	2	12	13	0.25	0.18181818181818182	0.5980269027782472	0.684691352458236	0.6867130422675513	0.803367784192328	0.5153026842526104	0.8690720946382544	0.6681702424362072	0.7955251796832289	0.14285714285714285	0.2857142857142857	0.0	0.0017175207120155055	37
996	0.0025212307367702778	0.0024625122710163544	-0.002454778707693766	0.9831358417489603	-1	0	0	1.0	1	0	0	1.0	0	0	0	1	1	0	0.5	1	2	2	0.16666666666666666	0	0	0	0	0	0	0	0	0	0	0	0	-0.1	0
2850	0.005855642295355423	0.001669475353558088	0.0016690706191296789	0.9818201657030186	-1	0	0	0.4	4	0.6923076923076923	9	0.5769230769230769	0.38461538461538464	7	5	7	3	0	0.15384615384615385	2	13	15	0.1875	0.15384615384615385	0.5980269027782472	0.684691352458236	0.6867130422675513	0.7277720401417005	0.5153026842526104	0.9108715780067446	0.6681702424362072	0.7959269336013586	0.14285714285714285	0.2857142857142857	0.0	0.0016690706191296789	8
2182	0.005606191093019122	0.0019554532630304488	-0.0019508942931876212	0.97095795566869	-1	0	0	0.375	3	0.6666666666666666	6	0.6111111111111112	0.5555555555555556	7	5	3	1	0	0.2222222222222222	2	9	11	0.125	0	0.5980269027782472	0.684691352458236	0.6867130422675513	0.761031529768238	0.5153026842526104	0.9108715780067446	0.6681702424362072	0.8052382207266284	1.0	0.14285714285714285	0.0	-0.00019508942931876212	4
4622	0.008688040461579304	0.004009585223967305	0.004008919891863579	0.9723090935266822	-1	0	0	0.3	3	0.8333333333333334	10	0.5384615384615384	0.4166666666666667	7	5	6	4	0	0.15384615384615385	2	13	14	0.2857142857142857	0.16666666666666666	0.5980269027782472	0.6606559104343643	0.6867130422675513	0.733265344926107	0.5153026842526104	0.8494714998391484	0.6681702424362072	0.7569404155100453	0.14285714285714285	0.2857142857142857	0.0	0.004008919891863579	27
627	0.0017638791819363875	0.0017030673481842633	-0.0017030357674229348	0.9856654701241832	-1	0	0	1.0	1	0	0	1.0	0	1	0	0	0	0	0.5	1	2	2	0.0	0	0	0	0	0	0	0	0	0	0	0	0	-0.00017030357674229348	32
3440	0.006362597620475467	0.0018505507155569033	0.001843077821270296	0.9770779369620782	-1	0	0	0.3333333333333333	3	0.8181818181818182	9	0.5416666666666666	0.45454545454545453	7	5	5	3	0	0.16666666666666666	2	12	13	0.25	0.18181818181818182	0.5980269027782472	0.6914616768982217	0.6867130422675513	0.803367784192328	0.5153026842526104	0.8690720946382544	0.6681702424362072	0.7972303137922063	0.14285714285714285	0.2857142857142857	0.0	0.001843077821270296	86
4597	0.0088372553412814	0.004131346456064996	0.004130598847829467	0.9719319255364257	-1	0	0	0.3	3	0.8333333333333334	10	0.5384615384615384	0.4166666666666667	7	5	6	4	0	0.15384615384615385	2	13	14	0.2857142857142857	0.16666666666666666	0.5980269027782472	0.6606559104343643	0.6867130422675513	0.733265344926107	0.5153026842526104	0.8494714998391484	0.6681702424362072	0.7569404155100453	0.14285714285714285	0.2857142857142857	0.0	0.004130598847829467	74
3783	0.006327448478984492	0.0017503329578405036	0.0017410521556976727	0.9775112782238283	-1	0	0	0.3333333333333333	3	0.8181818181818182	9	0.5416666666666666	0.45454545454545453	7	5	5	3	0	0.16666666666666666	2	12	13	0.25	0.18181818181818182	0.5980269027782472	0.6690417284462457	0.6867130422675513	0.803367784192328	0.5153026842526104	0.8690720946382544	0.6681702424362072	0.7916176092665118	0.14285714285714285	0.2857142857142857	0.0	0.0017410521556976727	14
360	0.011455121673370074	0.002066456836364099	-0.0019800152788472776	0.9729328697521848	-1	0	0	0.2	2	0.9230769230769231	12	0.26785714285714285	0.7692307692307693	12	10	2	2	0	0.875	7	8	15	0.3333333333333333	0	0.4637390127779846	0.9087889091291198	0.45788638402778065	0.970756103769454	0.7991582973665488	0.9211397291930801	0.9144168943261589	0.9400877164009311	0.6666666666666666	0.5	0.0	-0.00019800152788472777	48
520	0.002143847962249809	0.0020754867413535086	-0.002073320442073952	0.9830966132104041	-1	0	0	0	0	0	0	1.0	0	0	0	0	0	0	1.0	1	1	1	0.0	0	0	0	0	0	0	0	0	0	0	0	0	-0.1	0
3326	0.006510436527077571	0.0022123038686703306	0.0021955128737849525	0.9765113253456643	-1	0	0	0.3333333333333333	3	0.8181818181818182	9	0.5416666666666666	0.45454545454545453	7	5	5	4	0	0.16666666666666666	2	12	13	0.3333333333333333	0.18181818181818182	0.5980269027782472	0.8471562977560982	0.6867130422675513	0.8259447520025422	0.5153026842526104	0.9108715780067446	0.6681702424362072	0.8658379508546332	0.14285714285714285	0.2857142857142857	0.0	0.0021955128737849525	124
1404	0.0023517207421758207	0.0021054011046075212	-0.0021053853821437324	0.9808151934621688	-1	0	0	0.5	1	1.0	1	1.0	1.0	2	1	0	1	0	0.3333333333333333	1	3	3	0.3333333333333333	0	0.508111681274524	0.7107752514019751	0.546452839744231	0.8025964660276319	0.6516792716731586	0.7963710692803513	0.7749041194271712	0.772387199851045	1.0	0.5	0.0	-0.00021053853821437324	10
928	0.0016898468568236338	0.0014799211046555957	-0.001479907995055129	0.9796428965894655	-1	0	0	0.5	1	1.0	1	1.0	1.0	1	1	1	0	0	0.3333333333333333	1	3	3	0.0	0	0.3620843532080108	0.5	0.7767817107515312	0.5	0.4203214691560372	0.5	0.8621329017217714	0.5	0	0	0.0	-0.0001479907995055129	56
3781	0.006447895056743867	0.002059502958884626	0.0020594662608586136	0.9769037950755246	-1	0	0	0.3333333333333333	3	0.8181818181818182	9	0.5416666666666666	0.45454545454545453	7	5	5	3	0	0.16666666666666666	2	12	13	0.25	0.18181818181818182	0.5980269027782472	0.6914616768982217	0.6867130422675513	0.803367784192328	0.5153026842526104	0.8690720946382544	0.6681702424362072	0.7972303137922063	0.14285714285714285	0.2857142857142857	0.0	0.0020594662608586136	35
3403	0.006174922032519442	0.0016108602659865982	0.0016097225979301486	0.976942725924573	-1	0	0	0.3333333333333333	3	0.8181818181818182	9	0.5416666666666666	0.45454545454545453	7	5	5	3	0	0.16666666666666666	2	12	13	0.25	0.18181818181818182	0.5980269027782472	0.684691352458236	0.6867130422675513	0.7258220346508677	0.5153026842526104	0.8907760196538198	0.6681702424362072	0.7828827363262209	0.14285714285714285	0.2857142857142857	0.0	0.0016097225979301486	14
1557	0.007043823864046844	0.00041079737686108115	0.0003467456284620848	0.9752460382883458	-1	0	0	0.42857142857142855	3	0.75	6	0.5555555555555556	0.375	5	3	4	3	0	0.2222222222222222	2	9	10	0.3	0.25	0.5980269027782472	0.7024336009239783	0.6867130422675513	0.7494861494664742	0.5153026842526104	0.9399059693554571	0.6681702424362072	0.8275295377601093	0.2	0.4	0.0	0.0003467456284620848	102
3509	0.006590383767782523	0.0020185230410400697	0.0020163569038391615	0.9765775610891235	-1	0	0	0.3333333333333333	3	0.8181818181818182	9	0.5416666666666666	0.45454545454545453	7	5	5	3	0	0.16666666666666666	2	12	13	0.25	0.18181818181818182	0.5980269027782472	0.7320939678678822	0.6867130422675513	0.7258220346508677	0.5153026842526104	0.8907760196538198	0.6681702424362072	0.7956238144043803	0.14285714285714285	0.2857142857142857	0.0	0.0020163569038391615	60
4754	0.008643458206056656	0.003999924947229881	0.003999071731699103	0.9719605349702565	-1	0	0	0.3	3	0.8333333333333334	10	0.5384615384615384	0.4166666666666667	7	5	6	4	0	0.15384615384615385	2	13	14	0.2857142857142857	0.16666666666666666	0.5980269027782472	0.6606559104343643	0.6867130422675513	0.6880650049597107	0.5153026842526104	0.8494714998391484	0.6681702424362072	0.7431851225245593	0.14285714285714285	0.2857142857142857	0.0	0.003999071731699103	32
4605	0.008710988695363917	0.004179787504388316	0.004179329526639059	0.9723911560372123	-1	0	0	0.3	3	0.8333333333333334	10	0.5384615384615384	0.4166666666666667	7	5	6	4	0	0.15384615384615385	2	13	14	0.2857142857142857	0.16666666666666666	0.5980269027782472	0.6606559104343643	0.6867130422675513	0.733265344926107	0.5153026842526104	0.8494714998391484	0.6681702424362072	0.7569404155100453	0.14285714285714285	0.14285714285714285	0.0	0.004179329526639059	45
4430	0.006838996765330612	0.0027731558150693213	0.0027697322905788782	0.9751433555582726	-1	0	0	0.4	4	0.6923076923076923	9	0.5769230769230769	0.3076923076923077	7	4	7	3	0	0.15384615384615385	2	13	15	0.2	0.15384615384615385	0.5980269027782472	0.7423285620253935	0.6867130422675513	0.8969475241051956	0.5153026842526104	0.891725605417331	0.6681702424362072	0.8552994438608973	0.2857142857142857	0.42857142857142855	0.0	0.0027697322905788782	7
2809	0.006099439371540017	0.001793939063377233	0.0017670748708900627	0.9770937789225786	-1	0	0	0.3333333333333333	3	0.8181818181818182	9	0.5416666666666666	0.45454545454545453	7	5	5	4	0	0.16666666666666666	2	12	13	0.3333333333333333	0.18181818181818182	0.5980269027782472	0.684691352458236	0.6867130422675513	0.7258220346508677	0.5153026842526104	0.9108715780067446	0.6681702424362072	0.7953947066556859	0.14285714285714285	0.2857142857142857	0.0	0.0017670748708900627	53
832	0.003982367726133716	0.0030817425917683407	-0.002988534190925947	0.9703345422344816	-1	0	0	0.5	2	0.75	3	0.6	0.5	2	2	3	1	0	0.4	5	2	6	0.1	0	0.5571898201884112	0.6006971692014238	0.5768562758828564	0.7499916327526869	0.5942648062620075	0.5002369612473775	0.6167750746640978	0.6230769046895984	1.0	0.5	0.0	-0.0002988534190925947	6
1258	0.0026265655022008993	0.002542510824176882	-0.0025425103774242255	0.9756905310215148	-1	0	0	0.3333333333333333	1	1.0	2	1.0	1.0	2	2	1	1	0	0.25	1	4	4	0.16666666666666666	0	0.508111681274524	0.7107752514019751	0.5889334060744232	0.7266707476205675	0.48906234940085314	0.5652269960558769	0.6224867899927989	0.6710896047776678	1.0	0.5	0.0	-0.00025425103774242257	8
2662	0.006014560207330622	0.0013660074437322738	0.0013634219607948374	0.9776988399041633	-1	0	0	0.4	4	0.6666666666666666	8	0.5833333333333334	0.4166666666666667	8	5	5	2	0	0.16666666666666666	2	12	14	0.18181818181818182	0.16666666666666666	0.5980269027782472	0.717476127958492	0.6867130422675513	0.7845165719055518	0.5153026842526104	0.9328649438059847	0.6681702424362072	0.8345980232074803	0.5625	0.25	0.0	0.0013634219607948374	19
3947	0.006192719675652205	0.001369087243319086	0.0013690872257109072	0.9763811529607271	-1	0	0	0.4	4	0.6666666666666666	8	0.5833333333333334	0.4166666666666667	8	5	5	1	0	0.16666666666666666	2	12	14	0.09090909090909091	0.16666666666666666	0.5980269027782472	0.8484856202819867	0.6867130422675513	0.836943626899624	0.5153026842526104	0.8926956019865615	0.6681702424362072	0.861245066052753	1.0	0.25	0.0	0.0013690872257109072	16
308	0.0017783491272925906	0.0017156457983275696	-0.0017156457979051818	0.9863654888285304	-1	0	0	1.0	1	0	0	1.0	0	1	0	0	0	0	0.5	1	2	2	0.0	0	0	0	0	0	0	0	0	0	0	0	0	-0.0001715645797905182	19
970	0.0028184264072534846	0.0017227846340950425	-0.0015707591865657237	0.9838232941753564	-1	0	0	0.6666666666666666	2	0.5	1	0.6666666666666666	0.5	3	1	0	2	0	0.6666666666666666	3	2	4	1.0	0	0.9905032790357134	0.5329289970761781	0.36876530980799493	0.9374410374302881	0.18584104569425489	0.8787503903443383	0.9722144557792026	0.8329295679074993	0.6666666666666666	0.3333333333333333	0.0	-0.00015707591865657237	47
2010	0.005588124680479759	0.0012288746606188773	0.0012286103056378694	0.9781976670876813	-1	0	0	0.4	4	0.6666666666666666	8	0.5833333333333334	0.4166666666666667	8	5	5	2	0	0.16666666666666666	2	12	14	0.18181818181818182	0.16666666666666666	0.5980269027782472	0.7516385295778966	0.6867130422675513	0.7845165719055518	0.5153026842526104	0.9328649438059847	0.6681702424362072	0.8425116528640014	0.5625	0.25	0.0	0.0012286103056378694	41
579	0.001946453332752826	0.0018722604422479003	-0.0018720268588617965	0.9847447297649579	-1	0	0	1.0	2	0.0	0	0.75	0	1	0	1	0	0	1.0	2	2	3	0.0	0	0	0	0	0	0	0	0	0	0	0	0	-0.00018720268588617964	20
1087	0.0031751364933614427	0.0030333821741467897	-0.0030311778820490422	0.9841466306467654	-1	0	0	0.5	2	0.6666666666666666	2	0.625	0.3333333333333333	3	1	1	1	0	0.5	2	4	5	0.25	0	0.26036970758325734	0.9703055434697981	0.5649674743170718	0.8678798127454587	0.3103909510095392	0.5536303214586377	0.8799087547930304	0.8654655398171106	1.0	0	0.0	-0.0003031177882049042	3
3142	0.006305843235481321	0.0017667765170690701	-0.0017643566403606112	0.9759934088570268	-1	0	0	0.2222222222222222	2	0.9090909090909091	10	0.5909090909090909	0.45454545454545453	6	5	6	2	0	0.18181818181818182	2	11	13	0.13333333333333333	0	0.5980269027782472	0.5755132946974468	0.6867130422675513	0.5663372572446093	0.5153026842526104	0.8200202542736871	0.6681702424362072	0.6672847085461987	0.5833333333333334	0.3333333333333333	0.0	-0.00017643566403606112	3
2724	0.006011928261451814	0.0015639578851069336	0.001551877101745821	0.9775585870619417	-1	0	0	0.4	4	0.6666666666666666	8	0.5833333333333334	0.4166666666666667	8	5	5	2	0	0.16666666666666666	2	12	14	0.18181818181818182	0.16666666666666666	0.5980269027782472	0.717476127958492	0.6867130422675513	0.7850901384400583	0.5153026842526104	0.9328649438059847	0.6681702424362072	0.8347542372018165	0.5625	0.25	0.0	0.001551877101745821	30
3405	0.005884561691337096	0.0014624582509178206	0.0014569328836979774	0.9777708745665065	-1	0	0	0.3333333333333333	3	0.8181818181818182	9	0.5416666666666666	0.45454545454545453	7	5	5	4	0	0.16666666666666666	2	12	13	0.3333333333333333	0.18181818181818182	0.5980269027782472	0.684691352458236	0.6867130422675513	0.803367784192328	0.5153026842526104	0.9108715780067446	0.6681702424362072	0.8179330172455375	0.21428571428571427	0.2857142857142857	0.0	0.0014569328836979774	19
2605	0.0022467724302079758	0.0021749119319180894	-0.002174835583480102	0.9852324673979198	-1	0	0	1.0	2	0.0	0	0.75	0	2	0	0	2	0	1.0	2	2	3	1.0	0	0	0	0	0	0	0	0	0	0	0	0	-0.0002174835583480102	0
3823	0.0056356550244587	0.0016253187153906796	0.0016225032818127046	0.9773746535152921	-1	0	0	0.4	4	0.6666666666666666	8	0.5833333333333334	0.4166666666666667	8	5	5	1	0	0.16666666666666666	2	12	14	0.09090909090909091	0.16666666666666666	0.5980269027782472	0.717476127958492	0.6867130422675513	0.8076174164102049	0.5153026842526104	0.9230408844247646	0.6681702424362072	0.8343799769997458	1.0	0.25	0.0	0.0016225032818127046	17
2915	0.005730363607654394	0.0011618046192001846	0.001161803089033134	0.9779308466674723	-1	0	0	0.4	4	0.6666666666666666	8	0.5833333333333334	0.4166666666666667	8	5	5	1	0	0.16666666666666666	2	12	14	0.09090909090909091	0.16666666666666666	0.5980269027782472	0.717476127958492	0.6867130422675513	0.7845165719055518	0.5153026842526104	0.9230408844247646	0.6681702424362072	0.8277151473555013	1.0	0.25	0.0	0.001161803089033134	16
630	0.0018041807246272279	0.0017564676917169568	-0.0017563338375621185	0.9854622598279563	-1	0	0	1.0	1	0	0	1.0	0	1	0	0	0	0	0.5	1	2	2	0.0	0	0	0	0	0	0	0	0	0	0	0	0	-0.00017563338375621186	24
3650	0.006039652271006323	0.001787889047999391	0.0017877418818176016	0.9771273828964095	-1	0	0	0.3333333333333333	3	0.8181818181818182	9	0.5416666666666666	0.45454545454545453	7	5	5	3	0	0.16666666666666666	2	12	13	0.25	0.18181818181818182	0.5980269027782472	0.6914616768982217	0.6867130422675513	0.803367784192328	0.5153026842526104	0.8690720946382544	0.6681702424362072	0.7972303137922063	0.14285714285714285	0.2857142857142857	0.0	0.0017877418818176016	37
2957	0.005738846189967517	0.00111385892146373	0.0011133964627208532	0.978554015346495	-1	0	0	0.3333333333333333	3	0.8181818181818182	9	0.5416666666666666	0.45454545454545453	7	5	5	4	0	0.16666666666666666	2	12	13	0.3333333333333333	0.18181818181818182	0.5980269027782472	0.684691352458236	0.6867130422675513	0.803367784192328	0.5153026842526104	0.9108715780067446	0.6681702424362072	0.8179330172455375	0.21428571428571427	0.2857142857142857	0.0	0.0011133964627208532	15
4774	0.008757069935027798	0.0036430873075327342	0.0036430063534844404	0.9727642495661493	-1	0	0	0.3	3	0.8333333333333334	10	0.5384615384615384	0.4166666666666667	7	5	6	6	0	0.15384615384615385	2	13	14	0.42857142857142855	0.16666666666666666	0.5980269027782472	0.6606559104343643	0.6867130422675513	0.733265344926107	0.5153026842526104	0.7827733841995254	0.6681702424362072	0.7283877386127983	0.14285714285714285	0.2857142857142857	0.0	0.0036430063534844404	23
2579	0.0069249611251631805	0.002056803008463667	0.0020491130813003167	0.9766921534437868	-1	0	0	0.4	4	0.6666666666666666	8	0.5833333333333334	0.4166666666666667	8	5	5	1	0	0.16666666666666666	2	12	14	0.09090909090909091	0.16666666666666666	0.5980269027782472	0.717476127958492	0.6867130422675513	0.7845165719055518	0.5153026842526104	0.9230408844247646	0.6681702424362072	0.8277151473555013	1.0	0.25	0.0	0.0020491130813003167	21
4654	0.008612728522309205	0.0037432087256960966	0.0037418653655039986	0.9723780689323069	-1	0	0	0.3	3	0.8333333333333334	10	0.5384615384615384	0.4166666666666667	7	5	6	4	0	0.15384615384615385	2	13	14	0.2857142857142857	0.16666666666666666	0.5980269027782472	0.6606559104343643	0.6867130422675513	0.733265344926107	0.5153026842526104	0.8494714998391484	0.6681702424362072	0.7569404155100453	0.14285714285714285	0.2857142857142857	0.0	0.0037418653655039986	24
1144	0.003922761917103202	0.0035271323967583615	-0.0035270010194619534	0.9725960383216526	-1	0	0	0.5	2	0.3333333333333333	1	0.625	0.3333333333333333	3	1	1	1	0	0.5	2	4	5	0.25	0	0.4983884161898886	0.8801876669270344	0.38031128557557353	0.9478928181900541	0.5105177290644557	0.8045686976812796	0.8660327169907008	0.8912346428352447	1.0	0.3333333333333333	0.0	-0.00035270010194619536	4
4503	0.007309608637279451	0.0018080086974467467	0.0018054022440137727	0.9753432479523143	-1	0	0	0.4444444444444444	4	0.6363636363636364	7	0.5909090909090909	0.36363636363636365	6	4	6	5	0	0.18181818181818182	2	11	13	0.35714285714285715	0.18181818181818182	0.5980269027782472	0.6703043633653712	0.6867130422675513	0.7485491769606558	0.5153026842526104	0.8658259832305366	0.6681702424362072	0.7723565892203718	0.16666666666666666	0.3333333333333333	0.0	0.0018054022440137727	7
1629	0.005103259426583623	0.003713864860335866	-0.0036894750197845644	0.9757674099329586	-1	0	0	0.6666666666666666	4	0.42857142857142855	3	0.6428571428571429	0.14285714285714285	3	1	5	3	0	0.2857142857142857	2	7	9	0.25	0.2857142857142857	0.5163527375985753	0.7126433697324671	0.6369217748189302	0.7737459933801938	0.5153026842526104	0.9720540621094466	0.9088913382408722	0.8693996090940619	0.3333333333333333	0.6666666666666666	0.0	-0.0003689475019784564	1
1318	0.002813835180492966	0.0016049912839365763	-0.0014571731518935858	0.9820413101854482	-1	0	0	0.6666666666666666	2	0.5	1	0.6666666666666666	0.5	3	1	0	2	0	0.6666666666666666	3	2	4	1.0	0	0.9905032790357134	0.9798479150861539	0.36876530980799493	0.8853776901487161	0.5294162745554585	0.8473832443328173	0.9304410903276648	0.9274095260643864	0.6666666666666666	0.3333333333333333	0.0	-0.00014571731518935857	8
4345	0.007281636182883877	0.0022216570224188365	0.0022158135859401606	0.9749239429425511	-1	0	0	0.4444444444444444	4	0.6363636363636364	7	0.5909090909090909	0.36363636363636365	6	4	6	3	0	0.18181818181818182	2	11	13	0.21428571428571427	0.18181818181818182	0.5980269027782472	0.6318716570958451	0.6867130422675513	0.7485491769606558	0.5153026842526104	0.8658259832305366	0.6681702424362072	0.7622817631922787	0.16666666666666666	0.3333333333333333	0.0	0.0022158135859401606	10
4084	0.006330257724594049	0.0017670822177118723	0.0017625734060502743	0.9768771716249911	-1	0	0	0.3333333333333333	3	0.8181818181818182	9	0.5416666666666666	0.45454545454545453	7	5	5	3	0	0.16666666666666666	2	12	13	0.25	0.18181818181818182	0.5980269027782472	0.684691352458236	0.6867130422675513	0.8326064461205974	0.5153026842526104	0.8907760196538198	0.6681702424362072	0.8164942680944963	0.14285714285714285	0.2857142857142857	0.0	0.0017625734060502743	24
3708	0.006578653479357512	0.0016803763934969634	0.0016144178926935648	0.9761943116938587	-1	0	0	0.3333333333333333	3	0.8181818181818182	9	0.5416666666666666	0.45454545454545453	7	5	5	3	0	0.16666666666666666	2	12	13	0.25	0.18181818181818182	0.5980269027782472	0.8331792911441002	0.6867130422675513	0.8259447520025422	0.5153026842526104	0.8848367945270258	0.6681702424362072	0.8500311959854365	0.14285714285714285	0.2857142857142857	0.0	0.0016144178926935648	25
264	0.003222653463028569	0.0023357787123535084	-0.0023357762572994117	0.9793575089210979	-1	0	0	0.5	1	1.0	1	1.0	1.0	2	1	0	0	0	0.3333333333333333	1	3	3	0.0	0	0.5422956771916567	0.8584059837465623	0.6129894753884415	0.8372520334402883	0.5968381794534383	0.9740710595087059	0.9002819972025685	0.9133614401775052	0	0	0.0	-0.00023357762572994117	18
2057	0.006448143840851094	0.0012799137195807833	0.0012756806448506641	0.9772842809920465	-1	0	0	0.375	3	0.8	8	0.5454545454545454	0.4	6	4	5	4	0	0.18181818181818182	2	11	12	0.3333333333333333	0.2	0.5980269027782472	0.6933212933714274	0.6867130422675513	0.7370187316277941	0.5153026842526104	0.9060778532670128	0.6681702424362072	0.7975353408378643	0.16666666666666666	0.3333333333333333	0.0	0.0012756806448506641	11
3476	0.006079554857646824	0.001804917116980687	0.001804790777372169	0.9773223921214406	-1	0	0	0.3333333333333333	3	0.8181818181818182	9	0.5416666666666666	0.45454545454545453	7	5	5	3	0	0.16666666666666666	2	12	13	0.25	0.18181818181818182	0.5980269027782472	0.6914616768982217	0.6867130422675513	0.803367784192328	0.5153026842526104	0.8690720946382544	0.6681702424362072	0.7972303137922063	0.14285714285714285	0.2857142857142857	0.0	0.001804790777372169	52
4617	0.006089643439727625	0.0010004788947491831	0.0009761782428394371	0.9754944376346454	-1	0	0	0.5	4	0.5555555555555556	5	0.6111111111111112	0.3333333333333333	6	3	4	2	0	0.2222222222222222	2	9	11	0.2222222222222222	0.2222222222222222	0.5980269027782472	0.6677102383502853	0.6867130422675513	0.7965706959743535	0.5153026842526104	0.9275325699327877	0.7685276979108536	0.8230881411398422	0.5833333333333334	0.5	0.0	0.0009761782428394371	5
1282	0.0035008282163695383	0.003315903728614768	-0.003313761268873054	0.980510840367018	-1	0	0	0.75	3	0.3333333333333333	1	0.625	0.3333333333333333	4	1	0	1	0	0.5	2	4	5	1.0	0.6666666666666666	0.5980269027782472	0.5875047182184998	0.6867130422675513	0.721394130792843	0.5527460842388282	0.594336175114706	0.6463585844832097	0.6369897380368765	1.0	0.5	0.0	-0.00033137612688730544	9
2226	0.006417084955859468	0.001812507560700408	0.0018082441628452283	0.9772029512617393	-1	0	0	0.4	4	0.6666666666666666	8	0.5833333333333334	0.4166666666666667	8	5	5	2	0	0.16666666666666666	2	12	14	0.18181818181818182	0.16666666666666666	0.5980269027782472	0.717476127958492	0.6867130422675513	0.7845165719055518	0.5153026842526104	0.9328649438059847	0.6681702424362072	0.8345980232074803	0.5625	0.25	0.0	0.0018082441628452283	23
4002	0.005667531697604441	0.0011235397602730956	0.0011232093772211799	0.9773561837392469	-1	0	0	0.3333333333333333	3	0.8181818181818182	9	0.5416666666666666	0.45454545454545453	7	5	5	3	0	0.16666666666666666	2	12	13	0.25	0.18181818181818182	0.5980269027782472	0.684691352458236	0.6867130422675513	0.7258220346508677	0.5153026842526104	0.8907760196538198	0.6681702424362072	0.7828827363262209	0.14285714285714285	0.2857142857142857	0.0	0.0011232093772211799	12
4115	0.009012479287067495	0.003597254250931337	0.0035972405615168138	0.9722280816222209	-1	0	0	0.3	3	0.8461538461538461	11	0.5769230769230769	0.3076923076923077	6	4	8	3	0	0.15384615384615385	2	13	15	0.16666666666666666	0.15384615384615385	0.5980269027782472	0.8172602286496807	0.6867130422675513	0.7351714439304153	0.5153026842526104	0.8658259832305366	0.6681702424362072	0.8117091055425046	0.16666666666666666	0.3333333333333333	0.0	0.0035972405615168138	142
2709	0.00563415551482503	0.0016764475449141335	0.0016716848644044784	0.9777631505366075	-1	0	0	0.3333333333333333	3	0.8181818181818182	9	0.5416666666666666	0.45454545454545453	7	5	5	4	0	0.16666666666666666	2	12	13	0.3333333333333333	0.18181818181818182	0.5980269027782472	0.684691352458236	0.6867130422675513	0.8023075858847465	0.5153026842526104	0.9108715780067446	0.6681702424362072	0.8176003023979111	0.21428571428571427	0.2857142857142857	0.0	0.0016716848644044784	79
2933	0.0061030016328289995	0.0013845709520032097	0.0013647168186853534	0.9776324895057383	-1	0	0	0.4	4	0.6666666666666666	8	0.5833333333333334	0.4166666666666667	8	5	5	1	0	0.16666666666666666	2	12	14	0.09090909090909091	0.16666666666666666	0.5980269027782472	0.717476127958492	0.6867130422675513	0.8326203758299259	0.5153026842526104	0.913843887163822	0.6681702424362072	0.836524992792294	1.0	0.25	0.0	0.0013647168186853534	36
1086	0.0017625865769307295	0.0015899230206690709	-0.0015899229065345361	0.9800014701053422	-1	0	0	0.5	1	1.0	1	1.0	1.0	1	1	1	0	0	0.3333333333333333	1	3	3	0.0	0	0.3620843532080108	0.5	0.7767817107515312	0.5	0.4203214691560372	0.5	0.8621329017217714	0.5	0	0	0.0	-0.00015899229065345361	23
1288	0.002548583109412115	0.002539798994574917	-0.0025397912847116007	0.9784308788585993	-1	0	0	0.5	2	0.6666666666666666	2	0.8333333333333334	0.3333333333333333	2	1	2	1	0	0.6666666666666666	2	3	5	0.14285714285714285	0	0.39808442460101634	0.7051715109391279	0.3556343681952755	0.7171540673681509	0.7159481786262736	0.8433463653892946	0.8342555786268265	0.7616823902014878	1.0	0	0.0	-0.0002539791284711601	16
289	0.003330805431808916	0.00324609699222514	-0.003244813307156657	0.9815599093102269	-1	0	0	0.5	2	0.6666666666666666	2	0.625	0.6666666666666666	2	2	2	0	0	0.5	4	2	5	0.0	0	0.3751229103545597	0.9336270416373577	0.8624568617160016	0.7602127592827579	0.7963174613445068	0.7685424292446225	0.8965589342137433	0.8410298818901913	0	0	0.0	-0.0003244813307156657	5
2470	0.005682954535223891	0.001086414524330588	0.0010751680526877847	0.9784445700529174	-1	0	0	0.4	4	0.6666666666666666	8	0.5833333333333334	0.4166666666666667	8	5	5	2	0	0.16666666666666666	2	12	14	0.18181818181818182	0.16666666666666666	0.5980269027782472	0.717476127958492	0.6867130422675513	0.7845165719055518	0.5153026842526104	0.9328649438059847	0.6681702424362072	0.8345980232074803	0.5625	0.25	0.0	0.0010751680526877847	15
557	0.001973642194750153	0.0018417553635053834	-0.001841605808696953	0.9848517532929572	-1	0	0	1.0	2	0.0	0	0.75	0	1	0	1	0	0	1.0	2	2	3	0.0	0	0	0	0	0	0	0	0	0	0	0	0	-0.0001841605808696953	25
124	0.0033508618996509545	0.002472002957503053	-0.0024718519596597095	0.9793386454760724	-1	0	0	0.5	1	1.0	1	1.0	1.0	2	1	0	0	0	0.3333333333333333	1	3	3	0.0	0	0.5422956771916567	0.8584059837465623	0.6129894753884415	0.8372520334402883	0.5968381794534383	0.9740710595087059	0.9002819972025685	0.9133614401775052	0	0	0.0	-0.00024718519596597096	55
4933	0.0071963044885311675	0.0020530628875147145	0.002045538796205003	0.9749243930826652	-1	0	0	0.4444444444444444	4	0.6363636363636364	7	0.5909090909090909	0.36363636363636365	6	4	6	3	0	0.18181818181818182	2	11	13	0.21428571428571427	0.18181818181818182	0.5980269027782472	0.6703043633653712	0.6867130422675513	0.7485491769606558	0.5153026842526104	0.8658259832305366	0.6681702424362072	0.7723565892203718	0.16666666666666666	0.3333333333333333	0.0	0.002045538796205003	12
4570	0.008970609797109208	0.004149561205886859	0.004149035591263312	0.9720927751779188	-1	0	0	0.3	3	0.8333333333333334	10	0.5384615384615384	0.4166666666666667	7	5	6	4	0	0.15384615384615385	2	13	14	0.2857142857142857	0.16666666666666666	0.5980269027782472	0.6606559104343643	0.6867130422675513	0.733265344926107	0.5153026842526104	0.8494714998391484	0.6681702424362072	0.7569404155100453	0.14285714285714285	0.2857142857142857	0.0	0.004149035591263312	87
1843	0.005696294131069941	0.0008758918185936395	0.0008758341334738222	0.9781155938262587	-1	0	0	0.4	4	0.6666666666666666	8	0.5833333333333334	0.4166666666666667	8	5	5	2	0	0.16666666666666666	2	12	14	0.18181818181818182	0.16666666666666666	0.5980269027782472	0.717476127958492	0.6867130422675513	0.7845165719055518	0.5153026842526104	0.9328649438059847	0.6681702424362072	0.8345980232074803	0.5625	0.25	0.0	0.0008758341334738222	32
1462	0.003983244783062941	0.0032202603509023926	-0.0031902783588749805	0.9774750161744538	-1	0	0	0.6666666666666666	4	0.3333333333333333	2	0.6666666666666666	0.16666666666666666	3	1	4	2	0	0.3333333333333333	2	6	8	0.2	0.3333333333333333	0.5163527375985753	0.7126433697324671	0.6369217748189302	0.7737459933801938	0.5153026842526104	0.946030835208146	0.8156874933143935	0.8412068137652154	0.6666666666666666	0.6666666666666666	0.0	-0.00031902783588749805	5
2028	0.0055714805650593805	0.001040971009331923	0.0010393427921279142	0.978355286422509	-1	0	0	0.4	4	0.6666666666666666	8	0.5833333333333334	0.4166666666666667	8	5	5	2	0	0.16666666666666666	2	12	14	0.18181818181818182	0.16666666666666666	0.5980269027782472	0.717476127958492	0.6867130422675513	0.7845165719055518	0.5153026842526104	0.9328649438059847	0.6681702424362072	0.8345980232074803	0.5625	0.875	0.0	0.0010393427921279142	27
610	0.002170432117860673	0.0020179975064604635	-0.0020179949853715066	0.9852728771563697	-1	0	0	1.0	2	0.0	0	0.75	0	1	0	1	0	0	1.0	2	2	3	0.0	0	0	0	0	0	0	0	0	0	0	0	0	-0.00020179949853715065	12
4980	0.008851992849814139	0.004463570815954145	0.004462838082893787	0.9719529985634262	-1	0	0	0.3	3	0.8333333333333334	10	0.5384615384615384	0.4166666666666667	7	5	6	4	0	0.15384615384615385	2	13	14	0.2857142857142857	0.16666666666666666	0.5980269027782472	0.6606559104343643	0.6867130422675513	0.733265344926107	0.5153026842526104	0.8494714998391484	0.6681702424362072	0.7569404155100453	0.14285714285714285	0.2857142857142857	0.0	0.004462838082893787	31
4291	0.005340421886278777	0.003357646825518028	-0.0033150893454653983	0.958351310693746	-1	0	0	0.5	2	0.5	2	0.6	0.5	3	2	2	3	0	0.4	5	2	6	0.42857142857142855	0	0.4076774869670824	0.7737269877420768	0.622523466050329	0.9542363079052073	0.3457184614431948	0.9624204823794272	0.9383122855224981	0.9243725916250554	0.6666666666666666	1.0	0.0	-0.0003315089345465398	0
1646	0.00843708830605575	0.0008232256878983801	-0.0007888591921514045	0.9664603567823613	-1	0	0	0.42857142857142855	3	0.75	6	0.5555555555555556	0.25	4	2	5	3	0	0.2222222222222222	2	9	10	0.25	0.25	0.5571898201884112	0.7107627361696774	0.6618174085432408	0.7627233402947292	0.5153026842526104	0.955813627470678	0.8175814564234073	0.8473072275827267	0.25	0.5	0.0	-7.888591921514045e-05	37
3974	0.006696487267643383	0.0023591978117721724	-0.0023463185673131375	0.9718245785832419	-1	0	0	0.5714285714285714	4	0.5	4	0.625	0.25	4	2	5	1	0	0.25	2	8	10	0.08333333333333333	0.25	0.5571898201884112	0.7107627361696774	0.6867130422675513	0.8860954430259107	0.5153026842526104	0.941324944666435	0.8469606919552845	0.8708628645598695	1.0	0.25	0.0	-0.00023463185673131375	2
2086	0.0108548053434391	0.004742775110625022	0.0047409941057342435	0.9723363974514121	-1	0	0	0.3	3	0.8461538461538461	11	0.5357142857142857	0.38461538461538464	7	5	7	3	0	0.14285714285714285	2	14	15	0.1875	0.15384615384615385	0.5980269027782472	0.7110162357654483	0.6867130422675513	0.7258220346508677	0.5153026842526104	0.9108715780067446	0.6681702424362072	0.8020873825984273	0.14285714285714285	0.2857142857142857	0.0	0.0047409941057342435	35
4440	0.00839906032457352	0.0038712950805028425	0.003857869745310328	0.9730458677092623	-1	0	0	0.4	4	0.6923076923076923	9	0.5769230769230769	0.38461538461538464	8	5	6	3	0	0.15384615384615385	2	13	15	0.23076923076923078	0.15384615384615385	0.5980269027782472	0.6523830721185752	0.6867130422675513	0.8108233343176868	0.5153026842526104	0.8914557785555851	0.6681702424362072	0.8016860926886473	0.125	0.5	0.0	0.003857869745310328	17
4561	0.00883412582868504	0.0040645166262287796	0.0040639739815584545	0.9721103819103462	-1	0	0	0.3	3	0.8333333333333334	10	0.5384615384615384	0.4166666666666667	7	5	6	4	0	0.15384615384615385	2	13	14	0.2857142857142857	0.16666666666666666	0.5980269027782472	0.6606559104343643	0.6867130422675513	0.733265344926107	0.5153026842526104	0.8494714998391484	0.6681702424362072	0.7569404155100453	0.14285714285714285	0.2857142857142857	0.0	0.0040639739815584545	85
677	0.004624302505132751	0.002734673401809562	-0.002671993070193149	0.9729341518549551	-1	0	0	0.3333333333333333	1	1.0	2	1.0	1.0	3	2	0	1	0	0.25	4	1	4	0.3333333333333333	0	0.7225070011753026	0.7265851673185363	0.3791175175455129	0.6308546080697547	0.9594506313517863	0.8937834776300766	0.8894232653914067	0.7710785672133955	1.0	0.6666666666666666	0.0	-0.0002671993070193149	10
967	0.001723921485776362	0.001505152267879645	-0.001505099292932898	0.9796225547385213	-1	0	0	0.5	1	1.0	1	1.0	1.0	1	1	1	0	0	0.3333333333333333	1	3	3	0.0	0	0.3620843532080108	0.5	0.7767817107515312	0.5	0.4203214691560372	0.5	0.8621329017217714	0.5	0	0	0.0	-0.00015050992929328979	25
750	0.0017972694799038619	0.00169219317980616	-0.001692193062908936	0.9755939838119945	-1	0	0	0.5	1	1.0	1	1.0	1.0	1	1	1	1	0	0.3333333333333333	1	3	3	0.16666666666666666	0	0.5980269027782472	0.5	0.6867130422675513	0.5	0.5941700217559602	0.5	0.6052649054999985	0.5	1.0	1.0	0.0	-0.0001692193062908936	24
1346	0.001818601014366431	0.0017582547792921405	-0.0017580999147182995	0.9855090225506423	-1	0	0	1.0	1	0	0	1.0	0	1	0	0	0	0	0.5	1	2	2	0.0	0	0	0	0	0	0	0	0	0	0	0	0	-0.00017580999147182995	11
251	0.0021151651276837976	0.002050678214743318	-0.002049532208453814	0.9810735339630821	-1	0	0	0.6666666666666666	2	0.5	1	0.6666666666666666	0	0	0	3	0	0	0.6666666666666666	3	2	4	0.0	0.6666666666666666	0	0	0	0	0	0	0	0	0	0	0	-0.1	2
2459	0.006208106856415261	0.0016950636258401455	0.0016946073716224684	0.9770992299086938	-1	0	0	0.4	4	0.6666666666666666	8	0.5833333333333334	0.4166666666666667	8	5	5	1	0	0.16666666666666666	2	12	14	0.09090909090909091	0.16666666666666666	0.5980269027782472	0.717476127958492	0.6867130422675513	0.7845165719055518	0.5153026842526104	0.9230408844247646	0.6681702424362072	0.8277151473555013	1.0	0.5	0.0	0.0016946073716224684	58
3461	0.006723167584383285	0.0019410133616832236	0.0019329495088780762	0.9754227433707039	-1	0	0	0.4	4	0.6666666666666666	8	0.5833333333333334	0.4166666666666667	8	5	5	1	0	0.16666666666666666	2	12	14	0.09090909090909091	0.16666666666666666	0.5980269027782472	0.8577459399475132	0.6867130422675513	0.8375567024562584	0.5153026842526104	0.9193979717322939	0.6681702424362072	0.8762096724555327	1.0	0.25	0.0	0.0019329495088780762	62
2993	0.006541408619277053	0.0018004718329605127	0.0017996235997604093	0.9770905244298622	-1	0	0	0.3333333333333333	3	0.8181818181818182	9	0.5416666666666666	0.45454545454545453	7	5	5	3	0	0.16666666666666666	2	12	13	0.25	0.18181818181818182	0.5980269027782472	0.684691352458236	0.6867130422675513	0.757024431774618	0.5153026842526104	0.8907760196538198	0.6681702424362072	0.7919710727649432	0.14285714285714285	0.2857142857142857	0.0	0.0017996235997604093	14
1827	0.005375708666409999	0.00034445794186748017	-0.00034289082581553747	0.9789474235825695	-1	0	0	0.375	3	0.7777777777777778	7	0.55	0.3333333333333333	5	3	5	3	0	0.2	2	10	11	0.25	0.2222222222222222	0.5980269027782472	0.7024336009239783	0.6867130422675513	0.8357726953691617	0.5153026842526104	0.9399059693554571	0.6681702424362072	0.8513585081927253	0.4	0.4	0.0	-3.428908258155375e-05	12
5001	0.008777730232809165	0.004394619585052477	0.004393952316473884	0.9719232658575911	-1	0	0	0.3	3	0.8333333333333334	10	0.5384615384615384	0.4166666666666667	7	5	6	4	0	0.15384615384615385	2	13	14	0.2857142857142857	0.16666666666666666	0.5980269027782472	0.6606559104343643	0.6867130422675513	0.733265344926107	0.5153026842526104	0.8494714998391484	0.6681702424362072	0.7569404155100453	0.14285714285714285	0.14285714285714285	0.0	0.004393952316473884	77
3636	0.0064615838845467335	0.002159452088465653	0.002158991429135858	0.9769164139440416	-1	0	0	0.3333333333333333	3	0.8181818181818182	9	0.5416666666666666	0.45454545454545453	7	5	5	3	0	0.16666666666666666	2	12	13	0.25	0.18181818181818182	0.5980269027782472	0.6914616768982217	0.6867130422675513	0.803367784192328	0.5153026842526104	0.8690720946382544	0.6681702424362072	0.7972303137922063	0.14285714285714285	0.2857142857142857	0.0	0.002158991429135858	117
2503	0.0035542855182252205	0.003488924490549252	-0.003483377953092789	0.9833575258469982	-1	0	0	0.8333333333333334	5	0.0	0	0.8	0	3	0	4	1	0	0.4	2	5	8	0.1111111111111111	0.3333333333333333	0	0	0	0	0	0	0	0	0	0	0	-0.0003483377953092789	1
573	0.005488663247800545	0.002805942059892964	-0.0028036371642829643	0.974306319016184	-1	0	0	0.3333333333333333	1	1.0	2	1.0	1.0	2	2	1	0	0	0.25	1	4	4	0.0	0	0.28013806747911574	0.6941223077247531	0.7195266326943764	0.6393515458783369	0.3594297075925076	0.7776527606488337	0.8922437807780533	0.7071021334938233	0	0	0.0	-0.0002803637164282964	12
4467	0.009840949981265936	0.005788998093046057	-0.005788521686332395	0.9698896162113758	-1	0	0	0.5	3	0.7142857142857143	5	0.5625	0.42857142857142855	5	3	3	3	0	0.25	2	8	9	0.375	0.2857142857142857	0.5980269027782472	0.6817070239067567	0.6867130422675513	0.7622104514359487	0.5153026842526104	0.9054490953869162	0.6681702424362072	0.8014294287357514	0.2	0.4	0.0	-0.0005788521686332395	0
3814	0.006183578750134028	0.0014686230741965008	0.0014685929116454183	0.9775829661705865	-1	0	0	0.4	4	0.6666666666666666	8	0.5833333333333334	0.4166666666666667	8	5	5	1	0	0.16666666666666666	2	12	14	0.09090909090909091	0.16666666666666666	0.5980269027782472	0.717476127958492	0.6867130422675513	0.7845165719055518	0.5153026842526104	0.9230408844247646	0.6681702424362072	0.8277151473555013	1.0	0.25	0.0	0.0014685929116454183	19
3248	0.006505142300318044	0.0020070188527784466	0.0020024582583308055	0.9770301610572381	-1	0	0	0.3333333333333333	3	0.8181818181818182	9	0.5416666666666666	0.45454545454545453	7	5	5	3	0	0.16666666666666666	2	12	13	0.25	0.18181818181818182	0.5980269027782472	0.684691352458236	0.6867130422675513	0.7258220346508677	0.5153026842526104	0.8907760196538198	0.6681702424362072	0.7828827363262209	0.14285714285714285	0.2857142857142857	0.0	0.0020024582583308055	19
1247	0.0023343235224819736	0.0019725437505629067	-0.0019725271573076825	0.9811951708242866	-1	0	0	0.5	1	1.0	1	1.0	1.0	2	1	0	0	0	0.3333333333333333	1	3	3	0.0	0	0.480055627993129	0.7648961511321859	0.7317473765095412	0.6107208635841922	0.6276098472987003	0.5109317342664462	0.7385839864772001	0.635973446813862	0	0	0.0	-0.00019725271573076825	18
839	0.0026136503447862515	0.002234534212129157	-0.0022344885085489896	0.9796947412508644	-1	0	0	0.5	1	1.0	1	1.0	1.0	2	1	0	1	0	0.3333333333333333	1	3	3	0.3333333333333333	0	0.508111681274524	0.7107752514019751	0.546452839744231	0.8025964660276319	0.5738544608055609	0.6423360534064291	0.7046588026288148	0.7236068681127947	1.0	0.5	0.0	-0.00022344885085489897	11
2464	0.005921987478991122	0.0013408914639956768	0.0013124648795045297	0.9775987060592427	-1	0	0	0.4	4	0.6666666666666666	8	0.5833333333333334	0.4166666666666667	8	5	5	2	0	0.16666666666666666	2	12	14	0.18181818181818182	0.16666666666666666	0.5980269027782472	0.717476127958492	0.6867130422675513	0.8326203758299259	0.5153026842526104	0.9328649438059847	0.6681702424362072	0.8484653190028991	0.625	0.25	0.0	0.0013124648795045297	10
4192	0.0067608299696129024	0.002165290374576478	0.002136369998309651	0.9770717222829314	-1	0	0	0.3333333333333333	3	0.8181818181818182	9	0.5416666666666666	0.45454545454545453	7	5	5	3	0	0.16666666666666666	2	12	13	0.25	0.18181818181818182	0.5980269027782472	0.6914616768982217	0.6867130422675513	0.803367784192328	0.5153026842526104	0.8690720946382544	0.6681702424362072	0.7972303137922063	0.14285714285714285	0.2857142857142857	0.0	0.002136369998309651	61
4827	0.00866541978615024	0.0040583949913763975	0.004057397753522223	0.9721404716291233	-1	0	0	0.3	3	0.8333333333333334	10	0.5384615384615384	0.4166666666666667	7	5	6	4	0	0.15384615384615385	2	13	14	0.2857142857142857	0.16666666666666666	0.5980269027782472	0.6606559104343643	0.6867130422675513	0.733265344926107	0.5153026842526104	0.8494714998391484	0.6681702424362072	0.7569404155100453	0.14285714285714285	0.2857142857142857	0.0	0.004057397753522223	23
680	0.008359187542032284	0.004579628279805361	-0.004550348239163369	0.976497013053371	-1	0	0	0.3	3	0.8333333333333334	10	0.3888888888888889	0.8333333333333334	13	10	0	1	0	0.25	3	12	14	1.0	0.18181818181818182	0.694727225123909	0.856089513994084	0.9653143790951473	0.9047015726511131	0.7794504498232399	0.8815881600700608	0.755856892421402	0.882236022986939	1.0	0.3076923076923077	0.0	-0.0004550348239163369	2
653	0.002267920279842883	0.0022753059485465387	-0.0022753058756874965	0.9771134506133707	-1	0	0	0.6666666666666666	2	0.5	1	0.6666666666666666	0.5	3	1	0	1	0	0.6666666666666666	2	3	4	0.5	0	0.5980269027782472	0.8465133767303775	0.6867130422675513	0.8459836426694872	0.5153026842526104	0.8253605932665765	0.6681702424362072	0.8395230505367711	1.0	0.6666666666666666	0.0	-0.00022753058756874966	22
1835	0.005020923305074996	0.00020904366290633647	-0.00020801834427928864	0.9794225414827364	-1	0	0	0.375	3	0.7777777777777778	7	0.55	0.3333333333333333	5	3	5	3	0	0.2	2	10	11	0.25	0.2222222222222222	0.5980269027782472	0.6780941241832281	0.6867130422675513	0.7494861494664742	0.5153026842526104	0.9399059693554571	0.6681702424362072	0.8220438579109954	0.2	0.8	0.0	-2.0801834427928866e-05	30
98	0.0025447108479520106	0.002496618543636302	-0.0024966095941546355	0.9842370057308307	-1	0	0	0.5	1	1.0	1	1.0	1.0	1	1	1	0	0	0.3333333333333333	3	1	3	0.0	0	0.88512559637659	0.5	0.8539347072222011	0.5	0.7192805134074216	0.5	0.6725274985719439	0.5	0	0	0.0	-0.00024966095941546354	16
590	0.03300949731195328	0.010700536755795017	-0.01069144523403836	0.7977728371373964	-1	0	0	0.125	1	1.0	10	1.0	1.0	11	10	0	2	0	0.08333333333333333	12	1	12	0.6666666666666666	0	0.6045028606711382	0.9654813652019048	0.6682639397952828	0.9496464636900289	0.5666795919234127	0.7518184726742615	0.923738289616475	0.9212046057412211	0.5454545454545454	0.36363636363636365	0.0	-0.001069144523403836	6
1456	0.00760663092774739	0.00469389383305548	-0.004683131907397165	0.9538961447545508	-1	0	0	0.42857142857142855	3	0.75	6	0.5	0.375	5	3	4	3	0	0.8	5	4	10	0.3	0.2857142857142857	0.9905032790357134	0.9280959801319302	0.36876530980799493	0.7400161506192179	0.5666795919234127	0.9400691349978574	0.9304410903276648	0.8927239912102881	0.2	0	0.0	-0.00046831319073971654	1
570	0.0018233790657327805	0.0015619167376908442	-0.0015618428736747269	0.9796790637115838	-1	0	0	0.5	1	1.0	1	1.0	1.0	1	1	1	0	0	0.3333333333333333	1	3	3	0.0	0	0.3620843532080108	0.5	0.7767817107515312	0.5	0.4203214691560372	0.5	0.8621329017217714	0.5	0	0	0.0	-0.0001561842873674727	110
2941	0.0047037971630595225	0.0017455260495552137	-0.0017423598236329296	0.9718754688271287	-1	0	0	0.2857142857142857	2	0.875	7	0.5555555555555556	0.625	6	5	3	3	0	0.2222222222222222	2	9	10	0.3333333333333333	0	0.5980269027782472	0.5755132946974468	0.6867130422675513	0.5663372572446093	0.5153026842526104	0.8245873269822541	0.6681702424362072	0.669593846054647	0.16666666666666666	0.3333333333333333	0.0	-0.00017423598236329297	0
4968	0.008689258027591119	0.001797178563600563	0.0017953927758866581	0.9831573441881604	-1	0	0	0.3	3	0.8461538461538461	11	0.5357142857142857	0.46153846153846156	8	6	6	3	0	0.14285714285714285	2	14	15	0.21428571428571427	0.15384615384615385	0.5980269027782472	0.652405654698314	0.6867130422675513	0.7385610006749562	0.5153026842526104	0.8350237210016692	0.6681702424362072	0.7496219781241268	0.125	0.375	0.0	0.0017953927758866581	8
1559	0.006106830429777233	0.0026380835065143533	-0.0026257664484244554	0.9759299606143502	-1	0	0	0.6666666666666666	4	0.42857142857142855	3	0.6428571428571429	0.2857142857142857	4	2	4	1	0	0.2857142857142857	2	7	9	0.1	0.2857142857142857	0.5571898201884112	0.7107627361696774	0.6618174085432408	0.7627233402947292	0.5153026842526104	0.955813627470678	0.8175814564234073	0.8473072275827267	1.0	0.5	0.0	-0.00026257664484244554	9
1351	0.004192453997646326	0.0024896559123673725	-0.0024879950070237607	0.9831651134172967	-1	0	0	0.2857142857142857	2	0.875	7	0.5555555555555556	0.375	4	3	5	2	0	0.2222222222222222	2	9	10	0.15384615384615385	0	0.5980269027782472	0.5875047182184998	0.6867130422675513	0.5809663875535173	0.5153026842526104	0.8579434991954111	0.6878914922426886	0.6955589334002832	0.625	0.5	0.0	-0.00024879950070237606	0
2594	0.006847103217162808	0.002007844341567198	0.0020015265748819524	0.9767469773674656	-1	0	0	0.4	4	0.6666666666666666	8	0.5833333333333334	0.4166666666666667	8	5	5	1	0	0.16666666666666666	2	12	14	0.09090909090909091	0.16666666666666666	0.5980269027782472	0.717476127958492	0.6867130422675513	0.7845165719055518	0.5153026842526104	0.9230408844247646	0.6681702424362072	0.8277151473555013	1.0	0.25	0.0	0.0020015265748819524	59
4269	0.006336299028300117	0.0021933543020179846	0.0021920047452842206	0.9754546933640166	-1	0	0	0.5	5	0.5384615384615384	7	0.625	0.3076923076923077	6	4	8	2	0	0.16666666666666666	2	12	15	0.1111111111111111	0.15384615384615385	0.5980269027782472	0.6703043633653712	0.6867130422675513	0.7485491769606558	0.5153026842526104	0.8658259832305366	0.6681702424362072	0.7723565892203718	0.5833333333333334	0.3333333333333333	0.0	0.0021920047452842206	58
707	0.0019234177816657293	0.0016581761046177616	-0.0016581655291059737	0.9786044958180891	-1	0	0	0.5	1	1.0	1	1.0	1.0	1	1	1	1	0	0.3333333333333333	1	3	3	0.16666666666666666	0	0.4181964597708007	0.5	0.40619263722091076	0.5	0.8185019789594585	0.5	0.8716893024986619	0.5	1.0	0	0.0	-0.00016581655291059738	25
1627	0.005544449293253348	0.0002748452780815699	-0.0002732704456406003	0.9787267709302291	-1	0	0	0.375	3	0.7777777777777778	7	0.55	0.3333333333333333	5	3	5	3	0	0.2	2	10	11	0.25	0.2222222222222222	0.5980269027782472	0.7024336009239783	0.6867130422675513	0.7494861494664742	0.5153026842526104	0.9399059693554571	0.6681702424362072	0.8275295377601093	0.2	0.2	0.0	-2.732704456406003e-05	55
4452	0.008758646963473317	0.004290401697932542	0.004289806154962983	0.9720305378229168	-1	0	0	0.3	3	0.8333333333333334	10	0.5384615384615384	0.4166666666666667	7	5	6	4	0	0.15384615384615385	2	13	14	0.2857142857142857	0.16666666666666666	0.5980269027782472	0.6606559104343643	0.6867130422675513	0.733265344926107	0.5153026842526104	0.8494714998391484	0.6681702424362072	0.7569404155100453	0.14285714285714285	0.2857142857142857	0.0	0.004289806154962983	71
3208	0.005510519030557343	0.0015542616331737666	0.001551116143630166	0.9781708878859502	-1	0	0	0.3333333333333333	3	0.8181818181818182	9	0.5416666666666666	0.45454545454545453	7	5	5	4	0	0.16666666666666666	2	12	13	0.3333333333333333	0.18181818181818182	0.5980269027782472	0.7411216381340721	0.6867130422675513	0.7258220346508677	0.5153026842526104	0.9108715780067446	0.6681702424362072	0.8099808658146395	0.14285714285714285	0.2857142857142857	0.0	0.001551116143630166	25
2192	0.0023145778682725562	0.002243761717288581	-0.0022437077236759813	0.9854219871900786	-1	0	0	1.0	2	0.0	0	0.75	0	2	0	0	2	0	1.0	2	2	3	1.0	0	0	0	0	0	0	0	0	0	0	0	0	-0.00022437077236759812	1
2142	0.003152478501430141	0.0029033960420294207	-0.002902293049888553	0.9847102979480792	-1	0	0	0.8	4	0.2	1	0.7	0	3	0	3	2	0	0.4	2	5	7	0.2857142857142857	0.4	0	0	0	0	0	0	0	0	0	0	0	-0.0002902293049888553	2
2245	0.0061158519509042315	0.0012043517838568254	0.0011983299757237563	0.9778989671508904	-1	0	0	0.4	4	0.6666666666666666	8	0.5833333333333334	0.4166666666666667	8	5	5	2	0	0.16666666666666666	2	12	14	0.18181818181818182	0.16666666666666666	0.5980269027782472	0.717476127958492	0.6867130422675513	0.7845165719055518	0.5153026842526104	0.9328649438059847	0.6681702424362072	0.8345980232074803	0.5625	0.25	0.0	0.0011983299757237563	22
931	0.0022502192770984873	0.002166404199206311	-0.00216392439837382	0.9824265687694191	-1	0	0	1.0	1	0	0	1.0	0	1	0	0	1	0	0.5	2	1	2	0.3333333333333333	0	0	0	0	0	0	0	0	0	0	0	0	-0.000216392439837382	4
1550	0.006308745294271578	0.0006999175676184825	0.0006778889880625067	0.975837386270423	-1	0	0	0.4444444444444444	4	0.6363636363636364	7	0.5909090909090909	0.36363636363636365	7	4	5	2	0	0.18181818181818182	2	11	13	0.18181818181818182	0.18181818181818182	0.5980269027782472	0.7232895754611796	0.6867130422675513	0.7926559782100536	0.5153026842526104	0.942796875793084	0.6681702424362072	0.8457127272500929	0.5714285714285714	0.2857142857142857	0.0	0.0006778889880625067	96
120	0.007556349088548255	0.0028017866259442514	-0.0027400597143099723	0.9750369234617001	-1	0	0	0.25	1	1.0	3	0.625	0.6666666666666666	2	2	2	3	0	0.5	2	4	5	0.375	0	0.6745765963235085	0.5972133234840821	0.6405659492502023	0.9732560912367075	0.4956139480580326	0.8769301368183506	0.9187968678548573	0.879102771915132	0.5	0	0.30768093129389834	-0.00027400597143099724	18
1186	0.002843007242384481	0.0016976619006110077	-0.0015695216358023924	0.9838148483742528	-1	0	0	0.6666666666666666	2	0.5	1	0.6666666666666666	0.5	3	1	0	2	0	0.6666666666666666	3	2	4	1.0	0	0.9905032790357134	0.5329289970761781	0.36876530980799493	0.9374410374302881	0.18584104569425489	0.8787503903443383	0.9722144557792026	0.8329295679074993	0.6666666666666666	0.3333333333333333	0.0	-0.00015695216358023925	52
83	0.013289017758894926	0.006251582370775367	-0.006141771444495836	0.970368587500793	-1	0.3333333333333333	1	0.5	4	0.6666666666666666	6	0.4583333333333333	0.5555555555555556	7	5	3	0	0	0.375	8	3	11	0.0	0.75	0.776808867999817	0.8498841428748629	0.6684420853644535	0.7847277315414838	0.3054323364290563	0.9056557034045825	0.9031244596229758	0.8535780872289146	0	0	0.0	-0.0006141771444495836	11
4835	0.009177609682179127	0.004806259867692749	0.00480595854980269	0.9724176153677182	-1	0	0	0.3	3	0.8333333333333334	10	0.5384615384615384	0.4166666666666667	7	5	6	6	0	0.15384615384615385	2	13	14	0.42857142857142855	0.16666666666666666	0.5980269027782472	0.6606559104343643	0.6867130422675513	0.733265344926107	0.5153026842526104	0.8494714998391484	0.6681702424362072	0.7569404155100453	0.14285714285714285	0.2857142857142857	0.0	0.00480595854980269	130
4455	0.007634210444295217	0.003528676447341828	0.003528397211950983	0.9732747859883776	-1	0	0	0.3	3	0.8333333333333334	10	0.5384615384615384	0.3333333333333333	6	4	7	3	0	0.15384615384615385	2	13	14	0.1875	0.16666666666666666	0.5980269027782472	0.6703043633653712	0.6867130422675513	0.7485491769606558	0.5153026842526104	0.8658259832305366	0.6681702424362072	0.7723565892203718	0.16666666666666666	0.3333333333333333	0.0	0.003528397211950983	22
22	0.002060590394723941	0.0019465762651079263	-0.0019462019014782478	0.9844418098474136	-1	0	0	1.0	2	0.0	0	0.75	0	1	0	1	0	0	1.0	2	2	3	0.0	0	0	0	0	0	0	0	0	0	0	0	0	-0.0001946201901478248	16
3618	0.006644284658738629	0.0021414475079317465	0.0021336581646359547	0.9765787520951958	-1	0	0	0.3333333333333333	3	0.8181818181818182	9	0.5416666666666666	0.45454545454545453	7	5	5	3	0	0.16666666666666666	2	12	13	0.25	0.18181818181818182	0.5980269027782472	0.7320939678678822	0.6867130422675513	0.7258220346508677	0.5153026842526104	0.8907760196538198	0.6681702424362072	0.7956238144043803	0.14285714285714285	0.2857142857142857	0.0	0.0021336581646359547	58
3995	0.005041064968513549	0.00035975622428812174	0.00035932566960217174	0.9759626452219756	-1	0	0	0.25	2	0.9	9	0.5454545454545454	0.5	6	5	5	2	0	0.18181818181818182	2	11	12	0.15384615384615385	0	0.5980269027782472	0.684751807836489	0.6867130422675513	0.6278403480644364	0.4729066285502565	0.8132177791447766	0.673796095958989	0.7157014641876919	0.5833333333333334	0.3333333333333333	0.0	0.00035932566960217174	8
4006	0.0032907918714244044	0.0031587606266129243	-0.003158252086760154	0.9831389124237176	-1	0	0	0.75	3	0.5	2	0.75	0	2	0	3	2	0	0.5	2	4	6	0.25	0.5	0	0	0	0	0	0	0	0	0	0	0	-0.0003158252086760154	0
4025	0.006082801485356453	0.0015718325822731071	0.0015646573660793692	0.977108281491903	-1	0	0	0.3333333333333333	3	0.8181818181818182	9	0.5416666666666666	0.45454545454545453	7	5	5	3	0	0.16666666666666666	2	12	13	0.25	0.18181818181818182	0.5980269027782472	0.6914616768982217	0.6867130422675513	0.803367784192328	0.5153026842526104	0.8690720946382544	0.6681702424362072	0.7972303137922063	0.14285714285714285	0.2857142857142857	0.0	0.0015646573660793692	22
1187	0.0035082175842055074	0.0025682474659712903	-0.0025682249187240548	0.9733409080393102	-1	0	0	0.3333333333333333	1	1.0	2	1.0	1.0	3	2	0	0	0	0.25	1	4	4	0.0	0	0.9685059154235208	0.9457665896688185	0.9200810631527798	0.6627379917792632	0.23264243826444844	0.6358741466395362	0.9664494312326324	0.7963938666938228	0	0	0.0	-0.00025682249187240547	7
4236	0.004966483776642786	0.0014104660148330547	-0.00140823703595348	0.9774208264299291	-1	0	0	0.25	2	0.9	9	0.5454545454545454	0.5	6	5	5	2	0	0.18181818181818182	2	11	12	0.15384615384615385	0	0.5980269027782472	0.5755132946974468	0.6867130422675513	0.5663372572446093	0.5153026842526104	0.8200202542736871	0.6681702424362072	0.6672847085461987	0.5833333333333334	0.16666666666666666	0.0	-0.000140823703595348	6
3645	0.006546315098086902	0.002066479680147867	0.0020537561251126567	0.9768014304105803	-1	0	0	0.3333333333333333	3	0.8181818181818182	9	0.5416666666666666	0.45454545454545453	7	5	5	3	0	0.16666666666666666	2	12	13	0.25	0.18181818181818182	0.5980269027782472	0.6914616768982217	0.6867130422675513	0.803367784192328	0.5153026842526104	0.8690720946382544	0.6681702424362072	0.7972303137922063	0.14285714285714285	0.2857142857142857	0.0	0.0020537561251126567	60
2985	0.006269966156860846	0.0011847547588977382	0.0011847547035587077	0.9786546711133804	-1	0	0	0.4	4	0.6923076923076923	9	0.625	0.38461538461538464	9	5	5	1	0	0.16666666666666666	2	12	15	0.1	0.15384615384615385	0.5980269027782472	0.7311788617517276	0.6867130422675513	0.844720779273738	0.5153026842526104	0.9294218036167518	0.6681702424362072	0.8528851720360766	1.0	0.2222222222222222	0.0	0.0011847547035587077	13
4792	0.008782556221563835	0.003949930156272437	0.003949129067553681	0.9721655009006334	-1	0	0	0.3	3	0.8333333333333334	10	0.5384615384615384	0.4166666666666667	7	5	6	4	0	0.15384615384615385	2	13	14	0.2857142857142857	0.16666666666666666	0.5980269027782472	0.6606559104343643	0.6867130422675513	0.733265344926107	0.5153026842526104	0.8494714998391484	0.6681702424362072	0.7569404155100453	0.14285714285714285	0.2857142857142857	0.0	0.003949129067553681	28
4023	0.006495747348542966	0.0019547526723436297	0.0019538890231852613	0.9764624475356102	-1	0	0	0.3333333333333333	3	0.8181818181818182	9	0.5416666666666666	0.45454545454545453	7	5	5	3	0	0.16666666666666666	2	12	13	0.25	0.18181818181818182	0.5980269027782472	0.684691352458236	0.6867130422675513	0.7258220346508677	0.5153026842526104	0.8907760196538198	0.6681702424362072	0.7828827363262209	0.14285714285714285	0.2857142857142857	0.0	0.0019538890231852613	47
1493	0.004461646467995886	0.0020886205085998374	-0.0020886163471068287	0.9800101266439845	-1	0	0	0.5	3	0.7142857142857143	5	0.5625	0.42857142857142855	5	3	3	2	0	0.25	2	8	9	0.25	0.2857142857142857	0.5980269027782472	0.7024336009239783	0.6867130422675513	0.7911422175796178	0.5153026842526104	0.9399059693554571	0.6681702424362072	0.8384674379582275	0.6	0.4	0.0	-0.00020886163471068287	20
28	None	None	None	None	None	0	0	0.4	4	0.6923076923076923	9	0.375	0.5384615384615384	10	7	4	5	0	0.625	5	8	15	0.5555555555555556	0.15384615384615385	0.8777888254823125	0.8645208528949393	0.8358124311145396	0.8733700612354343	0.46369986253330264	0.9177613408456551	0.9051069851154422	0.8875131145964037	0.4	0.1	0.0	None	0
2780	0.0038649910578016132	0.0024315273184502403	-0.0024310406174156635	0.9788107294581248	-1	0	0	0.5	3	0.7142857142857143	5	0.5625	0.5714285714285714	7	4	1	2	0	0.25	2	8	9	0.6666666666666666	0.2857142857142857	0.5980269027782472	0.684691352458236	0.6867130422675513	0.7258220346508677	0.5153026842526104	0.9108715780067446	0.6681702424362072	0.7953947066556859	0.5714285714285714	0.2857142857142857	0.0	-0.00024310406174156635	3
3835	0.003337903550872755	0.003210001422943568	-0.0032097765230815565	0.9841088141952918	-1	0	0	0.8	4	0.2	1	0.7	0	2	0	4	2	0	0.4	2	5	7	0.2	0.4	0	0	0	0	0	0	0	0	0	0	0	-0.00032097765230815564	1
636	0.001807527650683282	0.0017499838245795102	-0.0017499156383016057	0.9859480816534568	-1	0	0	1.0	1	0	0	1.0	0	1	0	0	0	0	0.5	1	2	2	0.0	0	0	0	0	0	0	0	0	0	0	0	0	-0.00017499156383016056	15
2102	None	None	None	None	None	0	0	0.42857142857142855	3	0.75	6	0.625	0.25	5	2	4	3	0	1.0	4	4	10	0.3333333333333333	0.3333333333333333	0.5980269027782472	0.7024336009239783	0.6867130422675513	0.7494861494664742	0.5153026842526104	0.9399059693554571	0.6681702424362072	0.8275295377601093	0.2	0.4	0.0	None	0
2895	0.005887836362296682	0.0010194769269058603	0.0010069435014609359	0.9775536029984659	-1	0	0	0.4	4	0.6666666666666666	8	0.5833333333333334	0.4166666666666667	8	5	5	2	0	0.16666666666666666	2	12	14	0.18181818181818182	0.16666666666666666	0.5980269027782472	0.8577459399475132	0.6867130422675513	0.8440843564644184	0.5153026842526104	0.9328649438059847	0.6681702424362072	0.8848376774774203	0.5625	0.25	0.0	0.0010069435014609359	11
1139	0.00208289049311759	0.002086417579624714	-0.0020864124559382452	0.9746689813217578	-1	0	0	0.6666666666666666	2	0.5	1	0.6666666666666666	0.5	2	1	1	2	0	0.6666666666666666	2	3	4	0.4	0	0.8591499894641428	0.8035292630835114	0.559063772212105	0.9118995174104527	0.4945035018989389	0.9095684013096895	0.8624103734467494	0.8826715731795519	0.75	1.0	0.0	-0.00020864124559382452	20
302	0.008181802686517808	0.004597051416895723	-0.0045312165699967185	0.9463317006932146	-1	0	0	0.3333333333333333	2	0.7142857142857143	5	0.5	0.42857142857142855	5	3	3	0	0	0.5	6	3	9	0.0	0	0.7225070011753026	0.61273650024077	0.4491972400253517	0.6243691352809493	0.950973564384533	0.9228547391017399	0.8855496988228183	0.7594345703865177	0	0	0.0	-0.00045312165699967186	5
1076	0.0016900754698566266	0.0015085742961827326	-0.0015085652983501164	0.9786879773273066	-1	0	0	0.5	1	1.0	1	1.0	1.0	1	1	1	1	0	0.3333333333333333	1	3	3	0.16666666666666666	0	0.4181964597708007	0.5	0.40619263722091076	0.5	0.8185019789594585	0.5	0.8716893024986619	0.5	1.0	0	0.0	-0.00015085652983501163	41
2005	0.005956567079492551	0.001527519413328683	0.0015272131173589228	0.9779563397587965	-1	0	0	0.4	4	0.6666666666666666	8	0.5833333333333334	0.4166666666666667	8	5	5	2	0	0.16666666666666666	2	12	14	0.18181818181818182	0.16666666666666666	0.5980269027782472	0.717476127958492	0.6867130422675513	0.7845165719055518	0.5153026842526104	0.9328649438059847	0.6681702424362072	0.8345980232074803	0.5625	0.25	0.0	0.0015272131173589228	30
4388	None	None	None	None	None	0	0	0.5	5	0.5384615384615384	7	0.5	0.38461538461538464	7	5	7	1	0	0.8333333333333334	6	5	15	0.0625	0.5	0.5980269027782472	0.6606559104343643	0.6867130422675513	0.733265344926107	0.5153026842526104	0.8494714998391484	0.6681702424362072	0.7569404155100453	1.0	0.2857142857142857	0.0	None	0
2347	0.005597774180234722	0.0012601533822863323	0.0012445310868892817	0.9777683589251868	-1	0	0	0.3333333333333333	3	0.8181818181818182	9	0.5416666666666666	0.45454545454545453	7	5	5	4	0	0.16666666666666666	2	12	13	0.3333333333333333	0.18181818181818182	0.5980269027782472	0.684691352458236	0.6867130422675513	0.7258220346508677	0.5153026842526104	0.9108715780067446	0.6681702424362072	0.7953947066556859	0.14285714285714285	0.2857142857142857	0.0	0.0012445310868892817	23
3001	0.006145160168812441	0.0015101539347126432	0.0015066834706928913	0.9775547492467241	-1	0	0	0.4	4	0.6666666666666666	8	0.5833333333333334	0.4166666666666667	8	5	5	1	0	0.16666666666666666	2	12	14	0.09090909090909091	0.16666666666666666	0.5980269027782472	0.717476127958492	0.6867130422675513	0.7845165719055518	0.5153026842526104	0.9230408844247646	0.6681702424362072	0.8277151473555013	1.0	0.25	0.0	0.0015066834706928913	35
1565	0.008292281286927633	0.0009561624730636989	-0.0009441514063234405	0.9692760564471519	-1	0	0	0.42857142857142855	3	0.75	6	0.5555555555555556	0.25	4	2	5	3	0	0.2222222222222222	2	9	10	0.25	0.25	0.5571898201884112	0.7107627361696774	0.6618174085432408	0.7627233402947292	0.5153026842526104	0.955813627470678	0.8175814564234073	0.8473072275827267	0.25	0.5	0.0	-9.441514063234405e-05	29
833	0.0020824124682528034	0.001927115999181339	-0.0019254397953048495	0.9841616539999591	-1	0	0	1.0	2	0.0	0	0.75	0	2	0	0	1	0	1.0	2	2	3	0.5	0	0	0	0	0	0	0	0	0	0	0	0	-0.00019254397953048495	17
2718	0.00648628277944621	0.0016491399595510408	0.0015760820918348359	0.9765215771389277	-1	0	0	0.3333333333333333	3	0.8181818181818182	9	0.5416666666666666	0.45454545454545453	7	5	5	4	0	0.16666666666666666	2	12	13	0.3333333333333333	0.18181818181818182	0.5980269027782472	0.8471562977560982	0.6867130422675513	0.8259447520025422	0.5153026842526104	0.8848367945270258	0.6681702424362072	0.8544028363026939	0.14285714285714285	0.5714285714285714	0.0	0.0015760820918348359	50
90	0.0022378991686677046	0.001970646502582617	-0.001969015571148463	0.9841771449320944	-1	0	0	1.0	2	0.0	0	0.75	0	2	0	0	0	0	1.0	2	2	3	0.0	0	0	0	0	0	0	0	0	0	0	0	0	-0.00019690155711484628	15
4126	0.006260841049544615	0.0017992997263126206	0.0017961091637088147	0.9775011852768413	-1	0	0	0.4	4	0.6666666666666666	8	0.5833333333333334	0.4166666666666667	8	5	5	1	0	0.16666666666666666	2	12	14	0.09090909090909091	0.16666666666666666	0.5980269027782472	0.7190211684899752	0.6867130422675513	0.8326203758299259	0.5153026842526104	0.913843887163822	0.6681702424362072	0.8368727185723708	1.0	0.25	0.0	0.0017961091637088147	15
1906	0.004832248337195535	0.00398555494610573	-0.003982831712261576	0.9688452016704177	-1	0	0	0.7142857142857143	5	0.25	2	0.4	0.125	5	1	4	2	0	1.0	5	5	10	0.25	0.3333333333333333	0.5980269027782472	0.7024336009239783	0.6867130422675513	0.7494861494664742	0.5153026842526104	0.9399059693554571	0.6681702424362072	0.8275295377601093	0.6	0.4	0.0	-0.00039828317122615764	0
3752	0.005878071704163653	0.0012328657146504721	0.0012204230284664063	0.9777588727075707	-1	0	0	0.4	4	0.6666666666666666	8	0.5833333333333334	0.4166666666666667	8	5	5	1	0	0.16666666666666666	2	12	14	0.09090909090909091	0.16666666666666666	0.5980269027782472	0.7190211684899752	0.6867130422675513	0.8326203758299259	0.5153026842526104	0.913843887163822	0.6681702424362072	0.8368727185723708	1.0	0.25	0.0	0.0012204230284664063	12
4451	0.008064532139428485	0.00382794293028984	0.0038181104308272194	0.9735862693306678	-1	0	0	0.4	4	0.6923076923076923	9	0.5769230769230769	0.38461538461538464	8	5	6	4	0	0.15384615384615385	2	13	15	0.3076923076923077	0.15384615384615385	0.5980269027782472	0.6523830721185752	0.6867130422675513	0.8108233343176868	0.5153026842526104	0.8914557785555851	0.6681702424362072	0.8016860926886473	0.125	0.25	0.0	0.0038181104308272194	11
4235	0.007153619891142867	0.0019271838579756819	0.0019212988913126826	0.975445437759987	-1	0	0	0.4444444444444444	4	0.6363636363636364	7	0.5909090909090909	0.36363636363636365	6	4	6	3	0	0.18181818181818182	2	11	13	0.21428571428571427	0.18181818181818182	0.5980269027782472	0.6703043633653712	0.6867130422675513	0.7485491769606558	0.5153026842526104	0.8658259832305366	0.6681702424362072	0.7723565892203718	0.16666666666666666	0.3333333333333333	0.0	0.0019212988913126826	29
485	0.003002345758416376	0.00241165692073335	-0.0024116458235818	0.978399612935176	-1	0	0	0.6666666666666666	2	0.5	1	0.6666666666666666	0.5	2	1	1	0	0	0.6666666666666666	2	3	4	0.0	0	0.600494842066382	0.6599205911569832	0.6147965834859269	0.8858448395179491	0.8292583387424873	0.6376704684975495	0.8316534562973102	0.7488328319104475	0	0	0.0	-0.00024116458235818	16
1945	0.004188152791162699	0.0034023328342846102	-0.003397109124160087	0.9743832146423327	-1	0	0	0.6666666666666666	4	0.42857142857142855	3	0.45	0.14285714285714285	4	1	4	2	0	0.8	4	5	9	0.2222222222222222	0.4	0.5571898201884112	0.7107627361696774	0.6618174085432408	0.7627233402947292	0.5153026842526104	0.955813627470678	0.8175814564234073	0.8473072275827267	0.625	0.5	0.0	-0.0003397109124160087	0
4441	0.006408655896746994	0.0022315490963424464	0.0022313285554374767	0.9738610094452397	-1	0	0	0.3333333333333333	3	0.8181818181818182	9	0.5416666666666666	0.36363636363636365	6	4	6	4	0	0.16666666666666666	2	12	13	0.2857142857142857	0.18181818181818182	0.5980269027782472	0.6703043633653712	0.6867130422675513	0.8299556781574647	0.5153026842526104	0.799645835824469	0.6681702424362072	0.7731736901948031	0.16666666666666666	0.3333333333333333	0.0	0.0022313285554374767	7
4419	0.007177576624265993	0.001844080516048506	0.0018385661680092784	0.9755976132262968	-1	0	0	0.4444444444444444	4	0.6363636363636364	7	0.5909090909090909	0.36363636363636365	6	4	6	3	0	0.18181818181818182	2	11	13	0.21428571428571427	0.18181818181818182	0.5980269027782472	0.6703043633653712	0.6867130422675513	0.7485491769606558	0.5153026842526104	0.8658259832305366	0.6681702424362072	0.7723565892203718	0.16666666666666666	0.3333333333333333	0.0	0.0018385661680092784	16
1079	0.0017987599063947926	0.0016746518465033352	-0.001674617543745734	0.9781108378710658	-1	0	0	0.5	1	1.0	1	1.0	1.0	1	1	1	1	0	0.3333333333333333	1	3	3	0.16666666666666666	0	0.4347462962061394	0.5	0.49115376988129517	0.5	0.46282201454909594	0.5	0.5573177593082518	0.5	1.0	0	0.0	-0.0001674617543745734	21
687	0.0017628058688169104	0.0017001661810071317	-0.0017000787737854314	0.9855350456377118	-1	0	0	1.0	1	0	0	1.0	0	1	0	0	0	0	0.5	1	2	2	0.0	0	0	0	0	0	0	0	0	0	0	0	0	-0.00017000787737854315	39
2523	0.006802613808650738	0.0011716377108131003	-0.0011362785796452345	0.9718604222059682	-1	0	0	0.42857142857142855	3	0.75	6	0.5555555555555556	0.375	5	3	4	2	0	0.2222222222222222	2	9	10	0.2	0.25	0.5980269027782472	0.7024336009239783	0.6867130422675513	0.7494861494664742	0.5153026842526104	0.9399059693554571	0.6681702424362072	0.8275295377601093	0.6	0.2	0.0	-0.00011362785796452344	8
3959	0.004190467489901506	0.0015080510919031431	-0.001507595228312134	0.9858221540766386	-1	0	0	0.375	3	0.7777777777777778	7	0.55	0.5555555555555556	7	5	3	1	0	0.2	2	10	11	0.125	0.2222222222222222	0.5980269027782472	0.8331792911441002	0.6867130422675513	0.8251644733221264	0.5153026842526104	0.8300579708958747	0.6681702424362072	0.8294925037404053	1.0	0.2857142857142857	0.0	-0.0001507595228312134	3
2063	0.003921309913621169	0.0014666640925829913	-0.0014441528595290551	0.987909899387687	-1	0	0	0.375	3	0.7777777777777778	7	0.55	0.5555555555555556	7	5	3	2	0	0.2	2	10	11	0.25	0.2222222222222222	0.5980269027782472	0.684691352458236	0.6867130422675513	0.7258220346508677	0.5153026842526104	0.8858290285053918	0.6681702424362072	0.7800441197695172	0.5714285714285714	0.2857142857142857	0.0	-0.0001444152859529055	7
1869	0.002701066927636812	0.002608553956381758	-0.002608553644413362	0.9843191659230396	-1	0	0	1.0	4	0.0	0	0.75	0	3	0	2	1	0	0.5	2	4	6	0.2	0.5	0	0	0	0	0	0	0	0	0	0	0	-0.0002608553644413362	3
2589	0.005744994834241838	0.0013503211310006828	0.00135031693915184	0.9776188362327586	-1	0	0	0.4	4	0.6666666666666666	8	0.5833333333333334	0.4166666666666667	8	5	5	1	0	0.16666666666666666	2	12	14	0.09090909090909091	0.16666666666666666	0.5980269027782472	0.717476127958492	0.6867130422675513	0.8326203758299259	0.5153026842526104	0.913843887163822	0.6681702424362072	0.836524992792294	1.0	0.25	0.0	0.00135031693915184	27
2535	0.005905181733552014	0.0012573504320817904	0.001257305946064437	0.9779180421943172	-1	0	0	0.4	4	0.6666666666666666	8	0.5833333333333334	0.4166666666666667	8	5	5	1	0	0.16666666666666666	2	12	14	0.09090909090909091	0.16666666666666666	0.5980269027782472	0.717476127958492	0.6867130422675513	0.8326203758299259	0.5153026842526104	0.913843887163822	0.6681702424362072	0.836524992792294	1.0	0.25	0.0	0.001257305946064437	30
2739	0.005873875495224555	0.0014067763407356732	0.0014009087896979496	0.9780233546559467	-1	0	0	0.3333333333333333	3	0.8181818181818182	9	0.5416666666666666	0.45454545454545453	7	5	5	4	0	0.16666666666666666	2	12	13	0.3333333333333333	0.18181818181818182	0.5980269027782472	0.684691352458236	0.6867130422675513	0.803367784192328	0.5153026842526104	0.9108715780067446	0.6681702424362072	0.8179330172455375	0.21428571428571427	0.2857142857142857	0.0	0.0014009087896979496	39
358	0.0017847662268917772	0.001769380905760341	-0.0017682465822523997	0.9836009595595989	-1	0	0	1.0	1	0	0	1.0	0	1	0	0	1	0	0.5	2	1	2	0.3333333333333333	0	0	0	0	0	0	0	0	0	0	0	0	-0.00017682465822523998	13
4022	0.011057127116853811	0.000938754588231909	0.0007401013897020011	0.9598833475431304	-1	0	0	0.5	5	0.5384615384615384	7	0.625	0.38461538461538464	9	5	5	1	0	0.16666666666666666	2	12	15	0.1	0.15384615384615385	0.5980269027782472	0.7319248241845238	0.6867130422675513	0.8119196987672556	0.5153026842526104	0.9347806846241852	0.6681702424362072	0.8468146251038039	1.0	0.2222222222222222	0.0	0.0007401013897020011	7
1795	0.016175622106755803	0.004955703195402738	-0.002774531420942209	0.7411216534783115	-1	0	0	0.375	3	0.8	8	0.5454545454545454	0.6	8	6	3	2	0	0.18181818181818182	2	11	12	0.25	0.2	0.5980269027782472	0.7675155896624651	0.6658180664037907	0.7097946871139342	0.5153026842526104	0.9219915572360236	0.6681702424362072	0.8204619802958385	0.5625	0.5	0.0	-0.00027745314209422087	4
591	0.01162130188187106	0.0016708543899172411	-0.0015475441913423216	0.9727180252069308	-1	0	0	0.2	2	0.9230769230769231	12	0.26785714285714285	0.7692307692307693	12	10	2	2	0	0.875	7	8	15	0.3333333333333333	0	0.4637390127779846	0.9087889091291198	0.45788638402778065	0.970756103769454	0.7991582973665488	0.9213778773340159	0.9144168943261589	0.9401493216458584	0.6666666666666666	0.5	0.0	-0.00015475441913423215	88
2025	0.005882915244654932	0.001319559525634822	0.0013169404884432732	0.9781733659802515	-1	0	0	0.4	4	0.6666666666666666	8	0.5833333333333334	0.4166666666666667	8	5	5	2	0	0.16666666666666666	2	12	14	0.18181818181818182	0.16666666666666666	0.5980269027782472	0.717476127958492	0.6867130422675513	0.7845165719055518	0.5153026842526104	0.9328649438059847	0.6681702424362072	0.8345980232074803	0.5625	0.25	0.0	0.0013169404884432732	34
2461	0.006085493527999907	0.0017332088526979983	0.0017328631119713145	0.9776472388734497	-1	0	0	0.3333333333333333	3	0.8181818181818182	9	0.5416666666666666	0.45454545454545453	7	5	5	4	0	0.16666666666666666	2	12	13	0.3333333333333333	0.18181818181818182	0.5980269027782472	0.684691352458236	0.6867130422675513	0.7258220346508677	0.5153026842526104	0.9108715780067446	0.6681702424362072	0.7953947066556859	0.14285714285714285	0.2857142857142857	0.0	0.0017328631119713145	42
2095	0.005931223579412202	0.001461404004738451	0.0014584075964784165	0.9779269364825278	-1	0	0	0.4	4	0.6666666666666666	8	0.5833333333333334	0.4166666666666667	8	5	5	2	0	0.16666666666666666	2	12	14	0.18181818181818182	0.16666666666666666	0.5980269027782472	0.717476127958492	0.6867130422675513	0.7845165719055518	0.5153026842526104	0.9328649438059847	0.6681702424362072	0.8345980232074803	0.5625	0.25	0.0	0.0014584075964784165	100
4005	0.0070008112972678735	0.00017696832106321844	-0.00014242114994437438	0.9743483245113134	-1	0	0	0.5714285714285714	4	0.5	4	0.625	0.375	6	3	3	1	0	0.25	2	8	10	0.14285714285714285	0.25	0.5571898201884112	0.7279800007952529	0.6193368422130485	0.7962806672720008	0.5153026842526104	0.9438718438414336	0.7947791398257029	0.8485559492331072	1.0	0.3333333333333333	0.0	-1.4242114994437438e-05	5
2890	0.006071663179998108	0.0009392517484612133	0.0009349339132707841	0.9779677498776851	-1	0	0	0.4	4	0.6666666666666666	8	0.5833333333333334	0.4166666666666667	8	5	5	2	0	0.16666666666666666	2	12	14	0.18181818181818182	0.16666666666666666	0.5980269027782472	0.717476127958492	0.6867130422675513	0.7850901384400583	0.5153026842526104	0.9328649438059847	0.6681702424362072	0.8347542372018165	0.5625	0.125	0.0	0.0009349339132707841	11
364	0.0021118317658298234	0.001860790281067122	-0.0018607843375253576	0.9851176273205857	-1	0	0	1.0	1	0	0	1.0	0	1	0	0	0	0	0.5	1	2	2	0.0	0	0	0	0	0	0	0	0	0	0	0	0	-0.00018607843375253576	60
1003	0.030475546706056886	0.006368095665899076	-0.006367932588357725	0.9448480455250139	-1	0	0	0.2	2	0.9166666666666666	11	0.3181818181818182	0.8333333333333334	11	10	2	3	0	0.36363636363636365	11	4	14	0.42857142857142855	0	0.4637390127779846	0.8008015027889092	0.7324951805687346	0.9675165985895912	0.7794504498232399	0.9207616852312968	0.8174093476014046	0.9177895214400683	0.18181818181818182	0.36363636363636365	0.0	-0.0006367932588357726	1
1777	0.006258860061728064	0.0008048815210194194	0.0007852299155085779	0.9760566127798715	-1	0	0	0.4444444444444444	4	0.6363636363636364	7	0.5909090909090909	0.36363636363636365	7	4	5	2	0	0.18181818181818182	2	11	13	0.18181818181818182	0.18181818181818182	0.5980269027782472	0.7232895754611796	0.6867130422675513	0.7926559782100536	0.5153026842526104	0.9452138898130434	0.7431331685193308	0.8476913486338045	0.5714285714285714	0.42857142857142855	0.0	0.0007852299155085779	14
5040	0.008916058527787207	0.004251223147841606	0.004250648257467384	0.9722624887798493	-1	0	0	0.3	3	0.8333333333333334	10	0.5384615384615384	0.4166666666666667	7	5	6	4	0	0.15384615384615385	2	13	14	0.2857142857142857	0.16666666666666666	0.5980269027782472	0.6606559104343643	0.6867130422675513	0.733265344926107	0.5153026842526104	0.8494714998391484	0.6681702424362072	0.7569404155100453	0.14285714285714285	0.2857142857142857	0.0	0.004250648257467384	15
1431	0.008313328426349072	0.001228321016217311	-0.00120091301976268	0.9677356304270985	-1	0	0	0.42857142857142855	3	0.75	6	0.5555555555555556	0.25	4	2	5	3	0	0.2222222222222222	2	9	10	0.25	0.25	0.5571898201884112	0.7107627361696774	0.6618174085432408	0.7627233402947292	0.5153026842526104	0.955813627470678	0.8175814564234073	0.8473072275827267	0.25	0.5	0.0	-0.000120091301976268	51
830	0.0018371583751966452	0.0017658855755122874	-0.0017658540307409964	0.985081410258871	-1	0	0	1.0	1	0	0	1.0	0	1	0	0	1	0	0.5	1	2	2	0.3333333333333333	0	0	0	0	0	0	0	0	0	0	0	0	-0.00017658540307409964	14
1084	0.0028187908060514017	0.0026398214427512225	-0.0026396204630222677	0.9844872815229977	-1	0	0	0.75	3	0.5	2	0.75	0	1	0	4	1	0	0.5	2	4	6	0.09090909090909091	0.5	0	0	0	0	0	0	0	0	0	0	0	-0.0002639620463022268	4
4472	0.008835317106732559	0.004138394971683673	0.004138379563500517	0.9719196658958297	-1	0	0	0.3	3	0.8333333333333334	10	0.5384615384615384	0.4166666666666667	7	5	6	4	0	0.15384615384615385	2	13	14	0.2857142857142857	0.16666666666666666	0.5980269027782472	0.6606559104343643	0.6867130422675513	0.733265344926107	0.5153026842526104	0.8418101323444223	0.6681702424362072	0.7533222197582397	0.14285714285714285	0.2857142857142857	0.0	0.004138379563500517	95
744	0.001785091360248085	0.00172809978171983	-0.0017280765311544195	0.9761974324650612	-1	0	0	0.5	1	1.0	1	1.0	1.0	1	1	1	1	0	0.3333333333333333	1	3	3	0.16666666666666666	0	0.5980269027782472	0.5	0.6867130422675513	0.5	0.5941700217559602	0.5	0.6052649054999985	0.5	1.0	1.0	0.0	-0.00017280765311544196	72
3419	0.005359280698200522	0.0017857951940164207	-0.0017850469765444239	0.9764733335924958	-1	0	0	0.4	4	0.6666666666666666	8	0.5833333333333334	0.4166666666666667	8	5	5	2	0	0.16666666666666666	2	12	14	0.18181818181818182	0.16666666666666666	0.5980269027782472	0.8577459399475132	0.6867130422675513	0.8509523375931674	0.5153026842526104	0.9324123586669739	0.7233515538670513	0.8863892219514049	0.5625	0.5	0.0	-0.0001785046976544424	6
3092	0.0064558545924054056	0.0017715276273052875	0.0017218082726618042	0.976508563151485	-1	0	0	0.4	4	0.6666666666666666	8	0.5833333333333334	0.4166666666666667	8	5	5	1	0	0.16666666666666666	2	12	14	0.09090909090909091	0.16666666666666666	0.5980269027782472	0.8577459399475132	0.6867130422675513	0.8375567024562584	0.5153026842526104	0.9193979717322939	0.6681702424362072	0.8762096724555327	1.0	0.25	0.0	0.0017218082726618042	33
3951	0.006320547836947273	0.0017301178051714306	0.0017268592753699363	0.976943317669673	-1	0	0	0.3333333333333333	3	0.8181818181818182	9	0.5416666666666666	0.45454545454545453	7	5	5	3	0	0.16666666666666666	2	12	13	0.25	0.18181818181818182	0.5980269027782472	0.6914616768982217	0.6867130422675513	0.803367784192328	0.5153026842526104	0.8690720946382544	0.6681702424362072	0.7972303137922063	0.14285714285714285	0.2857142857142857	0.0	0.0017268592753699363	29
2019	0.005703503274457187	0.00126082773874641	0.0012393838206178293	0.9780556465883643	-1	0	0	0.3333333333333333	3	0.8181818181818182	9	0.5416666666666666	0.45454545454545453	7	5	5	4	0	0.16666666666666666	2	12	13	0.3333333333333333	0.18181818181818182	0.5980269027782472	0.684691352458236	0.6867130422675513	0.7258220346508677	0.5153026842526104	0.9108715780067446	0.6681702424362072	0.7953947066556859	0.14285714285714285	0.2857142857142857	0.0	0.0012393838206178293	42
879	0.0027347344884346195	0.0026826712252557574	-0.0026760541341059245	0.9830424512516303	-1	0	0	0.5	1	1.0	1	0.75	0	0	0	2	1	0	1.0	2	2	3	0.125	0	0	0	0	0	0	0	0	0	0	0	0	-0.1	0
1213	0.0029280165496226277	0.0017665346041401803	-0.0016332635869994957	0.9822472332495459	-1	0	0	0.6666666666666666	2	0.5	1	0.6666666666666666	0.5	3	1	0	2	0	0.6666666666666666	3	2	4	1.0	0	0.9905032790357134	0.9798479150861539	0.36876530980799493	0.8853776901487161	0.5294162745554585	0.8473832443328173	0.9304410903276648	0.9274095260643864	0.6666666666666666	0.3333333333333333	0.0	-0.00016332635869994956	31
787	0.001740474816299724	0.001713888269483573	-0.0017138034647932513	0.9853699544835407	-1	0	0	1.0	1	0	0	1.0	0	1	0	0	0	0	0.5	1	2	2	0.0	0	0	0	0	0	0	0	0	0	0	0	0	-0.00017138034647932513	14
1109	0.001675971999764395	0.0015458541518129736	-0.00154585024665011	0.9788000894212937	-1	0	0	0.5	1	1.0	1	1.0	1.0	1	1	1	1	0	0.3333333333333333	1	3	3	0.16666666666666666	0	0.4181964597708007	0.5	0.40619263722091076	0.5	0.8185019789594585	0.5	0.8716893024986619	0.5	1.0	0	0.0	-0.000154585024665011	53
2906	0.006069281850750955	0.0015846239148579653	0.0015572231022529393	0.9777698391831117	-1	0	0	0.4	4	0.6666666666666666	8	0.5833333333333334	0.4166666666666667	8	5	5	1	0	0.16666666666666666	2	12	14	0.09090909090909091	0.16666666666666666	0.5980269027782472	0.717476127958492	0.6867130422675513	0.8022752370659306	0.5153026842526104	0.9328649438059847	0.6681702424362072	0.8395255479423744	1.0	0.125	0.0	0.0015572231022529393	37
2658	0.0058871076265922355	0.0013672178107636936	0.0013640410008706702	0.9776211503121213	-1	0	0	0.4	4	0.6666666666666666	8	0.5833333333333334	0.4166666666666667	8	5	5	2	0	0.16666666666666666	2	12	14	0.18181818181818182	0.16666666666666666	0.5980269027782472	0.717476127958492	0.6867130422675513	0.7845165719055518	0.5153026842526104	0.9328649438059847	0.6681702424362072	0.8345980232074803	0.5625	0.25	0.0	0.0013640410008706702	27
813	0.0017878347600644815	0.0017433971635162201	-0.0017432748994066821	0.9855422229828932	-1	0	0	1.0	1	0	0	1.0	0	1	0	0	0	0	0.5	1	2	2	0.0	0	0	0	0	0	0	0	0	0	0	0	0	-0.00017432748994066822	26
806	0.001798556340513863	0.0016181891084704966	-0.0016181798921227695	0.9797614082683721	-1	0	0	0.5	1	1.0	1	1.0	1.0	1	1	1	0	0	0.3333333333333333	1	3	3	0.0	0	0.3620843532080108	0.5	0.7767817107515312	0.5	0.4203214691560372	0.5	0.8621329017217714	0.5	0	0	0.0	-0.00016181798921227695	72
764	0.002026676237560315	0.0019335316345926062	-0.0019334995870858367	0.9843594625254083	-1	0	0	1.0	2	0.0	0	0.75	0	1	0	1	0	0	1.0	2	2	3	0.0	0	0	0	0	0	0	0	0	0	0	0	0	-0.00019334995870858368	17
3543	0.006097304583575001	0.0015221768076889076	0.0014947015937922814	0.977129800904601	-1	0	0	0.3333333333333333	3	0.8181818181818182	9	0.5416666666666666	0.45454545454545453	7	5	5	3	0	0.16666666666666666	2	12	13	0.25	0.18181818181818182	0.5980269027782472	0.684691352458236	0.6867130422675513	0.7258220346508677	0.5153026842526104	0.8907760196538198	0.6681702424362072	0.7828827363262209	0.14285714285714285	0.2857142857142857	0.0	0.0014947015937922814	16
1786	0.005077015199825598	0.00497602081968428	-0.004975681071505799	0.9788977854329098	-1	0	0	0.5	2	0.6666666666666666	2	0.625	0.6666666666666666	4	2	0	1	0	0.5	2	4	5	0.5	0	0.5980269027782472	0.5875047182184998	0.6867130422675513	0.5809663875535173	0.5153026842526104	0.8579434991954111	0.6878914922426886	0.6955589334002832	1.0	0.5	0.0	-0.0004975681071505798	0
2137	0.005881283547376797	0.001283432355055428	0.0012834323456555109	0.9778033017528209	-1	0	0	0.4	4	0.6666666666666666	8	0.5833333333333334	0.4166666666666667	8	5	5	2	0	0.16666666666666666	2	12	14	0.18181818181818182	0.16666666666666666	0.5980269027782472	0.717476127958492	0.6867130422675513	0.7845165719055518	0.5153026842526104	0.9328649438059847	0.6681702424362072	0.8345980232074803	0.5625	0.25	0.0	0.0012834323456555109	67
1304	0.0024961748739070434	0.0021884426586569646	-0.002188434675408713	0.9800353338051875	-1	0	0	0.5	1	1.0	1	1.0	1.0	2	1	0	1	0	0.3333333333333333	1	3	3	0.3333333333333333	0	0.508111681274524	0.7107752514019751	0.546452839744231	0.8025964660276319	0.6516792716731586	0.7963710692803513	0.7749041194271712	0.772387199851045	1.0	0.5	0.0	-0.00021884346754087129	11
298	0.005337342098763578	0.0037718014645868416	-0.0037652253266156088	0.9707145758352961	-1	0	0	0.5	2	0.6666666666666666	2	0.625	0.6666666666666666	3	2	1	0	0	0.5	2	4	5	0.0	0	0.7253364501803438	0.79267671774144	0.32095294086063886	0.9370583771615408	0.7727315850337455	0.8462970515170618	0.909049290194294	0.8716739194920295	0	0	0.0	-0.00037652253266156087	5
4181	0.0061638839077662955	0.0018230102191359066	0.0018196407290675973	0.9770146500956168	-1	0	0	0.3333333333333333	3	0.8181818181818182	9	0.5416666666666666	0.45454545454545453	7	5	5	3	0	0.16666666666666666	2	12	13	0.25	0.18181818181818182	0.5980269027782472	0.6914616768982217	0.6867130422675513	0.795800927504639	0.5153026842526104	0.8690720946382544	0.6681702424362072	0.7946737606918526	0.14285714285714285	0.2857142857142857	0.0	0.0018196407290675973	33
762	0.0018580958570031444	0.0017922975773792134	-0.0017922378755500686	0.9858897534385986	-1	0	0	1.0	1	0	0	1.0	0	1	0	0	1	0	0.5	1	2	2	0.3333333333333333	0	0	0	0	0	0	0	0	0	0	0	0	-0.00017922378755500686	12
2917	0.006060329837883073	0.0013088693533490861	0.0013084076255247344	0.9773932172679449	-1	0	0	0.3333333333333333	3	0.8181818181818182	9	0.5416666666666666	0.45454545454545453	7	5	5	4	0	0.16666666666666666	2	12	13	0.3333333333333333	0.18181818181818182	0.5980269027782472	0.684691352458236	0.6867130422675513	0.7258220346508677	0.5153026842526104	0.8907760196538198	0.6681702424362072	0.7828827363262209	0.14285714285714285	0.5714285714285714	0.0	0.0013084076255247344	16
517	0.002126318458493641	0.0019010655353974494	-0.0018990511377109344	0.9841704767611943	-1	0	0	1.0	2	0.0	0	0.75	0	2	0	0	0	0	1.0	2	2	3	0.0	0	0	0	0	0	0	0	0	0	0	0	0	-0.00018990511377109344	22
1641	0.0052282749166516615	9.139376682145738e-05	9.515639963329155e-07	0.9783066894239774	-1	0	0	0.375	3	0.7777777777777778	7	0.55	0.3333333333333333	5	3	5	3	0	0.2	2	10	11	0.25	0.2222222222222222	0.5980269027782472	0.7024336009239783	0.6867130422675513	0.7494861494664742	0.5153026842526104	0.9399059693554571	0.6681702424362072	0.8275295377601093	0.2	0.4	0.0	9.515639963329155e-07	62
2236	0.009364216399385202	0.0039273777983338	-0.003711943989747712	0.9530123473314714	-1	0	0	0.2	2	0.8333333333333334	10	0.5384615384615384	0.5833333333333334	8	7	5	1	0	0.15384615384615385	13	2	14	0.07692307692307693	0	0.5980269027782472	0.84410451447708	0.6867130422675513	0.7924954049441297	0.5153026842526104	0.9025880785038167	0.6681702424362072	0.8521814292841057	1.0	0.25	0.0	-0.0003711943989747712	0
4804	0.00867141450350726	0.003911938010526928	0.003910913871784008	0.972276672433107	-1	0	0	0.3	3	0.8333333333333334	10	0.5384615384615384	0.4166666666666667	7	5	6	4	0	0.15384615384615385	2	13	14	0.2857142857142857	0.16666666666666666	0.5980269027782472	0.6606559104343643	0.6867130422675513	0.733265344926107	0.5153026842526104	0.8494714998391484	0.6681702424362072	0.7569404155100453	0.14285714285714285	0.2857142857142857	0.0	0.003910913871784008	21
4046	0.006504996308238908	0.0017524000848204771	0.0017111465333316995	0.976059625259145	-1	0	0	0.3333333333333333	3	0.8181818181818182	9	0.5416666666666666	0.45454545454545453	7	5	5	3	0	0.16666666666666666	2	12	13	0.25	0.18181818181818182	0.5980269027782472	0.8331792911441002	0.6867130422675513	0.8251644733221264	0.5153026842526104	0.8300579708958747	0.6681702424362072	0.8294925037404053	0.14285714285714285	0.2857142857142857	0.0	0.0017111465333316995	22
4369	0.00805270630457755	0.0037674641219230666	0.0037604119865263875	0.9730524627413658	-1	0	0	0.4	4	0.6923076923076923	9	0.5769230769230769	0.38461538461538464	8	5	6	3	0	0.15384615384615385	2	13	15	0.23076923076923078	0.15384615384615385	0.5980269027782472	0.6523830721185752	0.6867130422675513	0.8108233343176868	0.5153026842526104	0.8914557785555851	0.6681702424362072	0.8016860926886473	0.125	0.5	0.0	0.0037604119865263875	61
3270	0.010521369822254288	0.0011780799218180167	0.0011582966204751297	0.9618632815903964	-1	0	0	0.375	3	0.7777777777777778	7	0.55	0.3333333333333333	5	3	5	3	0	0.2	2	10	11	0.25	0.2222222222222222	0.5980269027782472	0.7059204542976805	0.6867130422675513	0.8357726953691617	0.5153026842526104	0.9033641501457634	0.6681702424362072	0.8291069366999018	0.2	0.4	0.0	0.0011582966204751297	7
2534	0.005826364345024578	0.0013382502579081304	0.0013373246066745535	0.9775551713885003	-1	0	0	0.3333333333333333	3	0.8181818181818182	9	0.5416666666666666	0.45454545454545453	7	5	5	4	0	0.16666666666666666	2	12	13	0.3333333333333333	0.18181818181818182	0.5980269027782472	0.684691352458236	0.6867130422675513	0.7258220346508677	0.5153026842526104	0.9108715780067446	0.6681702424362072	0.7953947066556859	0.14285714285714285	0.2857142857142857	0.0	0.0013373246066745535	28
3756	None	None	None	None	None	0	0	0.3333333333333333	3	0.8181818181818182	9	0.65	0.45454545454545453	7	5	5	3	0	0.8	5	4	13	0.25	0.4	0.5980269027782472	0.6974211482032796	0.6825173549862489	0.8919897917673528	0.5153026842526104	0.8284667406494604	0.6643329544571314	0.8186199431587508	0.5714285714285714	0.14285714285714285	0.0	None	0
2282	0.005834486854076551	0.0014015272952269718	0.001396409369453822	0.9777847548401971	-1	0	0	0.4	4	0.6666666666666666	8	0.5833333333333334	0.4166666666666667	8	5	5	2	0	0.16666666666666666	2	12	14	0.18181818181818182	0.16666666666666666	0.5980269027782472	0.717476127958492	0.6867130422675513	0.8326203758299259	0.5153026842526104	0.913843887163822	0.6681702424362072	0.836524992792294	0.625	0.25	0.0	0.001396409369453822	15
4223	None	None	None	None	None	0	0	0.5	5	0.5384615384615384	7	0.5	0.38461538461538464	7	5	7	1	0	0.8333333333333334	6	5	15	0.0625	0.5	0.5980269027782472	0.6606559104343643	0.6867130422675513	0.733265344926107	0.5153026842526104	0.8494714998391484	0.6681702424362072	0.7569404155100453	1.0	0.2857142857142857	0.0	None	0
4928	0.008578822106260287	0.004339043554582836	0.004338083913230515	0.9720107986630404	-1	0	0	0.3	3	0.8333333333333334	10	0.5384615384615384	0.4166666666666667	7	5	6	4	0	0.15384615384615385	2	13	14	0.2857142857142857	0.16666666666666666	0.5980269027782472	0.6606559104343643	0.6867130422675513	0.733265344926107	0.5153026842526104	0.8494714998391484	0.6681702424362072	0.7569404155100453	0.14285714285714285	0.2857142857142857	0.0	0.004338083913230515	56
2992	0.0059363783488485325	0.0018358111916009032	0.0018141963136037286	0.9772520197468796	-1	0	0	0.3333333333333333	3	0.8181818181818182	9	0.5416666666666666	0.45454545454545453	7	5	5	4	0	0.16666666666666666	2	12	13	0.3333333333333333	0.18181818181818182	0.5980269027782472	0.684691352458236	0.6867130422675513	0.8933150530228546	0.5153026842526104	0.8690720946382544	0.6681702424362072	0.8317038994667291	0.3571428571428571	0.2857142857142857	0.0	0.0018141963136037286	18
4989	0.010154870998713485	0.005896533318089533	-0.005873476621041128	0.9682005803296462	-1	0	0	0.5	3	0.7142857142857143	5	0.5625	0.42857142857142855	5	3	3	3	0	0.25	2	8	9	0.375	0.2857142857142857	0.5980269027782472	0.8330866860314502	0.6867130422675513	0.7975701512385819	0.5153026842526104	0.8702502579060676	0.6681702424362072	0.8358045894646761	0.2	0.4	0.0	-0.0005873476621041129	0
980	0.0017771301537453138	0.0016593385491828134	-0.0016593272142702768	0.9755315908752064	-1	0	0	0.5	1	1.0	1	1.0	1.0	1	1	1	1	0	0.3333333333333333	1	3	3	0.16666666666666666	0	0.5980269027782472	0.5	0.6867130422675513	0.5	0.5941700217559602	0.5	0.6052649054999985	0.5	1.0	1.0	0.0	-0.0001659327214270277	23
[truncated: 4,038 more rows]
